# Supplementary material for: Heterogeneous Nucleation of Butanol on NaCl: A Computational Study of Temperature, Humidity, Seed Charge, and Seed Size Effects
Source: J Phys Chem A. 2021 Mar 31;125(14):3025–36. doi: 10.1021/acs.jpca.0c10972 (PMC8054243; doi:10.1021/acs.jpca.0c10972)
Supplement: Supplementary file 2 — jp0c10972_si_002.zip [file jp0c10972_si_002.zip]

Archive with 3,104 entries (3,082 files):
- ALL CLUSTERS/
- ALL CLUSTERS/.DS_Store
- __MACOSX/
- __MACOSX/ALL CLUSTERS/
- __MACOSX/ALL CLUSTERS/._.DS_Store
- ALL CLUSTERS/low_level_calc/
- ALL CLUSTERS/low_level_calc/.DS_Store
- __MACOSX/ALL CLUSTERS/low_level_calc/
- __MACOSX/ALL CLUSTERS/low_level_calc/._.DS_Store
- ALL CLUSTERS/low_level_calc/big seed/
- ALL CLUSTERS/low_level_calc/big seed/.help0
- ALL CLUSTERS/low_level_calc/big seed/.help0a
- __MACOSX/ALL CLUSTERS/low_level_calc/big seed/
- __MACOSX/ALL CLUSTERS/low_level_calc/big seed/._.help0a
- ALL CLUSTERS/low_level_calc/big seed/.help0b1
- __MACOSX/ALL CLUSTERS/low_level_calc/big seed/._.help0b1
- ALL CLUSTERS/low_level_calc/big seed/.help0b2
- __MACOSX/ALL CLUSTERS/low_level_calc/big seed/._.help0b2
- ALL CLUSTERS/low_level_calc/big seed/.help0c
- __MACOSX/ALL CLUSTERS/low_level_calc/big seed/._.help0c
- ALL CLUSTERS/low_level_calc/big seed/.help1
- ALL CLUSTERS/low_level_calc/big seed/.help1b
- __MACOSX/ALL CLUSTERS/low_level_calc/big seed/._.help1b
- ALL CLUSTERS/low_level_calc/big seed/.help1c
- __MACOSX/ALL CLUSTERS/low_level_calc/big seed/._.help1c
- ALL CLUSTERS/low_level_calc/big seed/.help2
- ALL CLUSTERS/low_level_calc/big seed/.help2b
- __MACOSX/ALL CLUSTERS/low_level_calc/big seed/._.help2b
- ALL CLUSTERS/low_level_calc/big seed/.help3
- __MACOSX/ALL CLUSTERS/low_level_calc/big seed/._.help3
- ALL CLUSTERS/low_level_calc/big seed/.help4
- __MACOSX/ALL CLUSTERS/low_level_calc/big seed/._.help4
- ALL CLUSTERS/low_level_calc/big seed/1BuOH.log
- __MACOSX/ALL CLUSTERS/low_level_calc/big seed/._1BuOH.log
- ALL CLUSTERS/low_level_calc/big seed/1BuOH.xyz
- __MACOSX/ALL CLUSTERS/low_level_calc/big seed/._1BuOH.xyz
- ALL CLUSTERS/low_level_calc/big seed/1Seed.log
- __MACOSX/ALL CLUSTERS/low_level_calc/big seed/._1Seed.log
- ALL CLUSTERS/low_level_calc/big seed/1Seed.xyz
- __MACOSX/ALL CLUSTERS/low_level_calc/big seed/._1Seed.xyz
- ALL CLUSTERS/low_level_calc/big seed/1Seed1BuOH.log
- __MACOSX/ALL CLUSTERS/low_level_calc/big seed/._1Seed1BuOH.log
- ALL CLUSTERS/low_level_calc/big seed/1Seed1BuOH.xyz
- __MACOSX/ALL CLUSTERS/low_level_calc/big seed/._1Seed1BuOH.xyz
- ALL CLUSTERS/low_level_calc/big seed/1Seed1BuOH1W.log
- __MACOSX/ALL CLUSTERS/low_level_calc/big seed/._1Seed1BuOH1W.log
- ALL CLUSTERS/low_level_calc/big seed/1Seed1BuOH1W.xyz
- __MACOSX/ALL CLUSTERS/low_level_calc/big seed/._1Seed1BuOH1W.xyz
- ALL CLUSTERS/low_level_calc/big seed/1Seed1BuOH2W.log
- __MACOSX/ALL CLUSTERS/low_level_calc/big seed/._1Seed1BuOH2W.log
- ALL CLUSTERS/low_level_calc/big seed/1Seed1BuOH2W.xyz
- __MACOSX/ALL CLUSTERS/low_level_calc/big seed/._1Seed1BuOH2W.xyz
- ALL CLUSTERS/low_level_calc/big seed/1Seed1BuOH3W.log
- __MACOSX/ALL CLUSTERS/low_level_calc/big seed/._1Seed1BuOH3W.log
- ALL CLUSTERS/low_level_calc/big seed/1Seed1BuOH3W.xyz
- __MACOSX/ALL CLUSTERS/low_level_calc/big seed/._1Seed1BuOH3W.xyz
- ALL CLUSTERS/low_level_calc/big seed/1Seed1BuOH4W.log
- __MACOSX/ALL CLUSTERS/low_level_calc/big seed/._1Seed1BuOH4W.log
- ALL CLUSTERS/low_level_calc/big seed/1Seed1BuOH4W.xyz
- __MACOSX/ALL CLUSTERS/low_level_calc/big seed/._1Seed1BuOH4W.xyz
- ALL CLUSTERS/low_level_calc/big seed/1Seed1BuOH5W.log
- __MACOSX/ALL CLUSTERS/low_level_calc/big seed/._1Seed1BuOH5W.log
- ALL CLUSTERS/low_level_calc/big seed/1Seed1BuOH5W.xyz
- __MACOSX/ALL CLUSTERS/low_level_calc/big seed/._1Seed1BuOH5W.xyz
- ALL CLUSTERS/low_level_calc/big seed/1Seed1W.log
- __MACOSX/ALL CLUSTERS/low_level_calc/big seed/._1Seed1W.log
- ALL CLUSTERS/low_level_calc/big seed/1Seed1W.xyz
- __MACOSX/ALL CLUSTERS/low_level_calc/big seed/._1Seed1W.xyz
- ALL CLUSTERS/low_level_calc/big seed/1Seed2BuOH.log
- __MACOSX/ALL CLUSTERS/low_level_calc/big seed/._1Seed2BuOH.log
- ALL CLUSTERS/low_level_calc/big seed/1Seed2BuOH.xyz
- __MACOSX/ALL CLUSTERS/low_level_calc/big seed/._1Seed2BuOH.xyz
- ALL CLUSTERS/low_level_calc/big seed/1Seed2BuOH1W.log
- __MACOSX/ALL CLUSTERS/low_level_calc/big seed/._1Seed2BuOH1W.log
- ALL CLUSTERS/low_level_calc/big seed/1Seed2BuOH1W.xyz
- __MACOSX/ALL CLUSTERS/low_level_calc/big seed/._1Seed2BuOH1W.xyz
- ALL CLUSTERS/low_level_calc/big seed/1Seed2BuOH2W.log
- __MACOSX/ALL CLUSTERS/low_level_calc/big seed/._1Seed2BuOH2W.log
- ALL CLUSTERS/low_level_calc/big seed/1Seed2BuOH2W.xyz
- __MACOSX/ALL CLUSTERS/low_level_calc/big seed/._1Seed2BuOH2W.xyz
- ALL CLUSTERS/low_level_calc/big seed/1Seed2BuOH3W.log
- __MACOSX/ALL CLUSTERS/low_level_calc/big seed/._1Seed2BuOH3W.log
- ALL CLUSTERS/low_level_calc/big seed/1Seed2BuOH3W.xyz
- __MACOSX/ALL CLUSTERS/low_level_calc/big seed/._1Seed2BuOH3W.xyz
- ALL CLUSTERS/low_level_calc/big seed/1Seed2BuOH4W.log
- __MACOSX/ALL CLUSTERS/low_level_calc/big seed/._1Seed2BuOH4W.log
- ALL CLUSTERS/low_level_calc/big seed/1Seed2BuOH4W.xyz
- __MACOSX/ALL CLUSTERS/low_level_calc/big seed/._1Seed2BuOH4W.xyz
- ALL CLUSTERS/low_level_calc/big seed/1Seed2BuOH5W.log
- __MACOSX/ALL CLUSTERS/low_level_calc/big seed/._1Seed2BuOH5W.log
- ALL CLUSTERS/low_level_calc/big seed/1Seed2BuOH5W.xyz
- __MACOSX/ALL CLUSTERS/low_level_calc/big seed/._1Seed2BuOH5W.xyz
- ALL CLUSTERS/low_level_calc/big seed/1Seed2W.log
- __MACOSX/ALL CLUSTERS/low_level_calc/big seed/._1Seed2W.log
- ALL CLUSTERS/low_level_calc/big seed/1Seed2W.xyz
- __MACOSX/ALL CLUSTERS/low_level_calc/big seed/._1Seed2W.xyz
- ALL CLUSTERS/low_level_calc/big seed/1Seed3BuOH.log
- __MACOSX/ALL CLUSTERS/low_level_calc/big seed/._1Seed3BuOH.log
- ALL CLUSTERS/low_level_calc/big seed/1Seed3BuOH.xyz
- __MACOSX/ALL CLUSTERS/low_level_calc/big seed/._1Seed3BuOH.xyz
- ALL CLUSTERS/low_level_calc/big seed/1Seed3BuOH1W.log
- __MACOSX/ALL CLUSTERS/low_level_calc/big seed/._1Seed3BuOH1W.log
- ALL CLUSTERS/low_level_calc/big seed/1Seed3BuOH1W.xyz
- __MACOSX/ALL CLUSTERS/low_level_calc/big seed/._1Seed3BuOH1W.xyz
- ALL CLUSTERS/low_level_calc/big seed/1Seed3BuOH2W.log
- __MACOSX/ALL CLUSTERS/low_level_calc/big seed/._1Seed3BuOH2W.log
- ALL CLUSTERS/low_level_calc/big seed/1Seed3BuOH2W.xyz
- __MACOSX/ALL CLUSTERS/low_level_calc/big seed/._1Seed3BuOH2W.xyz
- ALL CLUSTERS/low_level_calc/big seed/1Seed3BuOH3W.log
- __MACOSX/ALL CLUSTERS/low_level_calc/big seed/._1Seed3BuOH3W.log
- ALL CLUSTERS/low_level_calc/big seed/1Seed3BuOH3W.xyz
- __MACOSX/ALL CLUSTERS/low_level_calc/big seed/._1Seed3BuOH3W.xyz
- ALL CLUSTERS/low_level_calc/big seed/1Seed3BuOH4W.log
- __MACOSX/ALL CLUSTERS/low_level_calc/big seed/._1Seed3BuOH4W.log
- ALL CLUSTERS/low_level_calc/big seed/1Seed3BuOH4W.xyz
- __MACOSX/ALL CLUSTERS/low_level_calc/big seed/._1Seed3BuOH4W.xyz
- ALL CLUSTERS/low_level_calc/big seed/1Seed3BuOH5W.log
- __MACOSX/ALL CLUSTERS/low_level_calc/big seed/._1Seed3BuOH5W.log
- ALL CLUSTERS/low_level_calc/big seed/1Seed3BuOH5W.xyz
- __MACOSX/ALL CLUSTERS/low_level_calc/big seed/._1Seed3BuOH5W.xyz
- ALL CLUSTERS/low_level_calc/big seed/1Seed3W.log
- __MACOSX/ALL CLUSTERS/low_level_calc/big seed/._1Seed3W.log
- ALL CLUSTERS/low_level_calc/big seed/1Seed3W.xyz
- __MACOSX/ALL CLUSTERS/low_level_calc/big seed/._1Seed3W.xyz
- ALL CLUSTERS/low_level_calc/big seed/1Seed4BuOH.log
- __MACOSX/ALL CLUSTERS/low_level_calc/big seed/._1Seed4BuOH.log
- ALL CLUSTERS/low_level_calc/big seed/1Seed4BuOH.xyz
- __MACOSX/ALL CLUSTERS/low_level_calc/big seed/._1Seed4BuOH.xyz
- ALL CLUSTERS/low_level_calc/big seed/1Seed4BuOH1W.log
- __MACOSX/ALL CLUSTERS/low_level_calc/big seed/._1Seed4BuOH1W.log
- ALL CLUSTERS/low_level_calc/big seed/1Seed4BuOH1W.xyz
- __MACOSX/ALL CLUSTERS/low_level_calc/big seed/._1Seed4BuOH1W.xyz
- ALL CLUSTERS/low_level_calc/big seed/1Seed4BuOH2W.log
- __MACOSX/ALL CLUSTERS/low_level_calc/big seed/._1Seed4BuOH2W.log
- ALL CLUSTERS/low_level_calc/big seed/1Seed4BuOH2W.xyz
- __MACOSX/ALL CLUSTERS/low_level_calc/big seed/._1Seed4BuOH2W.xyz
- ALL CLUSTERS/low_level_calc/big seed/1Seed4BuOH3W.log
- __MACOSX/ALL CLUSTERS/low_level_calc/big seed/._1Seed4BuOH3W.log
- ALL CLUSTERS/low_level_calc/big seed/1Seed4BuOH3W.xyz
- __MACOSX/ALL CLUSTERS/low_level_calc/big seed/._1Seed4BuOH3W.xyz
- ALL CLUSTERS/low_level_calc/big seed/1Seed4BuOH4W.log
- __MACOSX/ALL CLUSTERS/low_level_calc/big seed/._1Seed4BuOH4W.log
- ALL CLUSTERS/low_level_calc/big seed/1Seed4BuOH4W.xyz
- __MACOSX/ALL CLUSTERS/low_level_calc/big seed/._1Seed4BuOH4W.xyz
- ALL CLUSTERS/low_level_calc/big seed/1Seed4BuOH5W.log
- __MACOSX/ALL CLUSTERS/low_level_calc/big seed/._1Seed4BuOH5W.log
- ALL CLUSTERS/low_level_calc/big seed/1Seed4BuOH5W.xyz
- __MACOSX/ALL CLUSTERS/low_level_calc/big seed/._1Seed4BuOH5W.xyz
- ALL CLUSTERS/low_level_calc/big seed/1Seed4W.log
- __MACOSX/ALL CLUSTERS/low_level_calc/big seed/._1Seed4W.log
- ALL CLUSTERS/low_level_calc/big seed/1Seed4W.xyz
- __MACOSX/ALL CLUSTERS/low_level_calc/big seed/._1Seed4W.xyz
- ALL CLUSTERS/low_level_calc/big seed/1Seed5BuOH.log
- __MACOSX/ALL CLUSTERS/low_level_calc/big seed/._1Seed5BuOH.log
- ALL CLUSTERS/low_level_calc/big seed/1Seed5BuOH.xyz
- __MACOSX/ALL CLUSTERS/low_level_calc/big seed/._1Seed5BuOH.xyz
- ALL CLUSTERS/low_level_calc/big seed/1Seed5BuOH1W.log
- __MACOSX/ALL CLUSTERS/low_level_calc/big seed/._1Seed5BuOH1W.log
- ALL CLUSTERS/low_level_calc/big seed/1Seed5BuOH1W.xyz
- __MACOSX/ALL CLUSTERS/low_level_calc/big seed/._1Seed5BuOH1W.xyz
- ALL CLUSTERS/low_level_calc/big seed/1Seed5BuOH2W.log
- __MACOSX/ALL CLUSTERS/low_level_calc/big seed/._1Seed5BuOH2W.log
- ALL CLUSTERS/low_level_calc/big seed/1Seed5BuOH2W.xyz
- __MACOSX/ALL CLUSTERS/low_level_calc/big seed/._1Seed5BuOH2W.xyz
- ALL CLUSTERS/low_level_calc/big seed/1Seed5BuOH3W.log
- __MACOSX/ALL CLUSTERS/low_level_calc/big seed/._1Seed5BuOH3W.log
- ALL CLUSTERS/low_level_calc/big seed/1Seed5BuOH3W.xyz
- __MACOSX/ALL CLUSTERS/low_level_calc/big seed/._1Seed5BuOH3W.xyz
- ALL CLUSTERS/low_level_calc/big seed/1Seed5BuOH4W.log
- __MACOSX/ALL CLUSTERS/low_level_calc/big seed/._1Seed5BuOH4W.log
- ALL CLUSTERS/low_level_calc/big seed/1Seed5BuOH4W.xyz
- __MACOSX/ALL CLUSTERS/low_level_calc/big seed/._1Seed5BuOH4W.xyz
- ALL CLUSTERS/low_level_calc/big seed/1Seed5BuOH5W.log
- __MACOSX/ALL CLUSTERS/low_level_calc/big seed/._1Seed5BuOH5W.log
- ALL CLUSTERS/low_level_calc/big seed/1Seed5BuOH5W.xyz
- __MACOSX/ALL CLUSTERS/low_level_calc/big seed/._1Seed5BuOH5W.xyz
- ALL CLUSTERS/low_level_calc/big seed/1Seed5W.log
- __MACOSX/ALL CLUSTERS/low_level_calc/big seed/._1Seed5W.log
- ALL CLUSTERS/low_level_calc/big seed/1Seed5W.xyz
- __MACOSX/ALL CLUSTERS/low_level_calc/big seed/._1Seed5W.xyz
- ALL CLUSTERS/low_level_calc/big seed/1W.log
- __MACOSX/ALL CLUSTERS/low_level_calc/big seed/._1W.log
- ALL CLUSTERS/low_level_calc/big seed/1W.xyz
- __MACOSX/ALL CLUSTERS/low_level_calc/big seed/._1W.xyz
- ALL CLUSTERS/low_level_calc/big seed/energies
- __MACOSX/ALL CLUSTERS/low_level_calc/big seed/._energies
- __MACOSX/ALL CLUSTERS/low_level_calc/._big seed
- ALL CLUSTERS/low_level_calc/negative seed/
- ALL CLUSTERS/low_level_calc/negative seed/.help0
- ALL CLUSTERS/low_level_calc/negative seed/.help0a
- __MACOSX/ALL CLUSTERS/low_level_calc/negative seed/
- __MACOSX/ALL CLUSTERS/low_level_calc/negative seed/._.help0a
- ALL CLUSTERS/low_level_calc/negative seed/.help0b1
- __MACOSX/ALL CLUSTERS/low_level_calc/negative seed/._.help0b1
- ALL CLUSTERS/low_level_calc/negative seed/.help0b2
- __MACOSX/ALL CLUSTERS/low_level_calc/negative seed/._.help0b2
- ALL CLUSTERS/low_level_calc/negative seed/.help0c
- __MACOSX/ALL CLUSTERS/low_level_calc/negative seed/._.help0c
- ALL CLUSTERS/low_level_calc/negative seed/.help1
- ALL CLUSTERS/low_level_calc/negative seed/.help1b
- __MACOSX/ALL CLUSTERS/low_level_calc/negative seed/._.help1b
- ALL CLUSTERS/low_level_calc/negative seed/.help1c
- __MACOSX/ALL CLUSTERS/low_level_calc/negative seed/._.help1c
- ALL CLUSTERS/low_level_calc/negative seed/.help2
- ALL CLUSTERS/low_level_calc/negative seed/.help2b
- __MACOSX/ALL CLUSTERS/low_level_calc/negative seed/._.help2b
- ALL CLUSTERS/low_level_calc/negative seed/.help3
- __MACOSX/ALL CLUSTERS/low_level_calc/negative seed/._.help3
- ALL CLUSTERS/low_level_calc/negative seed/.help4
- __MACOSX/ALL CLUSTERS/low_level_calc/negative seed/._.help4
- ALL CLUSTERS/low_level_calc/negative seed/1BuOH.log
- __MACOSX/ALL CLUSTERS/low_level_calc/negative seed/._1BuOH.log
- ALL CLUSTERS/low_level_calc/negative seed/1Seed.log
- __MACOSX/ALL CLUSTERS/low_level_calc/negative seed/._1Seed.log
- ALL CLUSTERS/low_level_calc/negative seed/1Seed.xyz
- __MACOSX/ALL CLUSTERS/low_level_calc/negative seed/._1Seed.xyz
- ALL CLUSTERS/low_level_calc/negative seed/1Seed1BuOH.log
- __MACOSX/ALL CLUSTERS/low_level_calc/negative seed/._1Seed1BuOH.log
- ALL CLUSTERS/low_level_calc/negative seed/1Seed1BuOH.xyz
- __MACOSX/ALL CLUSTERS/low_level_calc/negative seed/._1Seed1BuOH.xyz
- ALL CLUSTERS/low_level_calc/negative seed/1Seed1BuOH1W.log
- __MACOSX/ALL CLUSTERS/low_level_calc/negative seed/._1Seed1BuOH1W.log
- ALL CLUSTERS/low_level_calc/negative seed/1Seed1BuOH1W.xyz
- __MACOSX/ALL CLUSTERS/low_level_calc/negative seed/._1Seed1BuOH1W.xyz
- ALL CLUSTERS/low_level_calc/negative seed/1Seed1BuOH2W.log
- __MACOSX/ALL CLUSTERS/low_level_calc/negative seed/._1Seed1BuOH2W.log
- ALL CLUSTERS/low_level_calc/negative seed/1Seed1BuOH2W.xyz
- __MACOSX/ALL CLUSTERS/low_level_calc/negative seed/._1Seed1BuOH2W.xyz
- ALL CLUSTERS/low_level_calc/negative seed/1Seed1BuOH3W.log
- __MACOSX/ALL CLUSTERS/low_level_calc/negative seed/._1Seed1BuOH3W.log
- ALL CLUSTERS/low_level_calc/negative seed/1Seed1BuOH3W.xyz
- __MACOSX/ALL CLUSTERS/low_level_calc/negative seed/._1Seed1BuOH3W.xyz
- ALL CLUSTERS/low_level_calc/negative seed/1Seed1BuOH4W.log
- __MACOSX/ALL CLUSTERS/low_level_calc/negative seed/._1Seed1BuOH4W.log
- ALL CLUSTERS/low_level_calc/negative seed/1Seed1BuOH4W.xyz
- __MACOSX/ALL CLUSTERS/low_level_calc/negative seed/._1Seed1BuOH4W.xyz
- ALL CLUSTERS/low_level_calc/negative seed/1Seed1BuOH5W.log
- __MACOSX/ALL CLUSTERS/low_level_calc/negative seed/._1Seed1BuOH5W.log
- ALL CLUSTERS/low_level_calc/negative seed/1Seed1BuOH5W.xyz
- __MACOSX/ALL CLUSTERS/low_level_calc/negative seed/._1Seed1BuOH5W.xyz
- ALL CLUSTERS/low_level_calc/negative seed/1Seed1W.log
- __MACOSX/ALL CLUSTERS/low_level_calc/negative seed/._1Seed1W.log
- ALL CLUSTERS/low_level_calc/negative seed/1Seed1W.xyz
- __MACOSX/ALL CLUSTERS/low_level_calc/negative seed/._1Seed1W.xyz
- ALL CLUSTERS/low_level_calc/negative seed/1Seed2BuOH.log
- __MACOSX/ALL CLUSTERS/low_level_calc/negative seed/._1Seed2BuOH.log
- ALL CLUSTERS/low_level_calc/negative seed/1Seed2BuOH.xyz
- __MACOSX/ALL CLUSTERS/low_level_calc/negative seed/._1Seed2BuOH.xyz
- ALL CLUSTERS/low_level_calc/negative seed/1Seed2BuOH1W.log
- __MACOSX/ALL CLUSTERS/low_level_calc/negative seed/._1Seed2BuOH1W.log
- ALL CLUSTERS/low_level_calc/negative seed/1Seed2BuOH1W.xyz
- __MACOSX/ALL CLUSTERS/low_level_calc/negative seed/._1Seed2BuOH1W.xyz
- ALL CLUSTERS/low_level_calc/negative seed/1Seed2BuOH2W.log
- __MACOSX/ALL CLUSTERS/low_level_calc/negative seed/._1Seed2BuOH2W.log
- ALL CLUSTERS/low_level_calc/negative seed/1Seed2BuOH2W.xyz
- __MACOSX/ALL CLUSTERS/low_level_calc/negative seed/._1Seed2BuOH2W.xyz
- ALL CLUSTERS/low_level_calc/negative seed/1Seed2BuOH3W.log
- __MACOSX/ALL CLUSTERS/low_level_calc/negative seed/._1Seed2BuOH3W.log
- ALL CLUSTERS/low_level_calc/negative seed/1Seed2BuOH3W.xyz
- __MACOSX/ALL CLUSTERS/low_level_calc/negative seed/._1Seed2BuOH3W.xyz
- ALL CLUSTERS/low_level_calc/negative seed/1Seed2BuOH4W.log
- __MACOSX/ALL CLUSTERS/low_level_calc/negative seed/._1Seed2BuOH4W.log
- ALL CLUSTERS/low_level_calc/negative seed/1Seed2BuOH4W.xyz
- __MACOSX/ALL CLUSTERS/low_level_calc/negative seed/._1Seed2BuOH4W.xyz
- ALL CLUSTERS/low_level_calc/negative seed/1Seed2BuOH5W.log
- __MACOSX/ALL CLUSTERS/low_level_calc/negative seed/._1Seed2BuOH5W.log
- ALL CLUSTERS/low_level_calc/negative seed/1Seed2BuOH5W.xyz
- __MACOSX/ALL CLUSTERS/low_level_calc/negative seed/._1Seed2BuOH5W.xyz
- ALL CLUSTERS/low_level_calc/negative seed/1Seed2W.log
- __MACOSX/ALL CLUSTERS/low_level_calc/negative seed/._1Seed2W.log
- ALL CLUSTERS/low_level_calc/negative seed/1Seed2W.xyz
- __MACOSX/ALL CLUSTERS/low_level_calc/negative seed/._1Seed2W.xyz
- ALL CLUSTERS/low_level_calc/negative seed/1Seed3BuOH.log
- __MACOSX/ALL CLUSTERS/low_level_calc/negative seed/._1Seed3BuOH.log
- ALL CLUSTERS/low_level_calc/negative seed/1Seed3BuOH.xyz
- __MACOSX/ALL CLUSTERS/low_level_calc/negative seed/._1Seed3BuOH.xyz
- ALL CLUSTERS/low_level_calc/negative seed/1Seed3BuOH1W.log
- __MACOSX/ALL CLUSTERS/low_level_calc/negative seed/._1Seed3BuOH1W.log
- ALL CLUSTERS/low_level_calc/negative seed/1Seed3BuOH1W.xyz
- __MACOSX/ALL CLUSTERS/low_level_calc/negative seed/._1Seed3BuOH1W.xyz
- ALL CLUSTERS/low_level_calc/negative seed/1Seed3BuOH2W.log
- __MACOSX/ALL CLUSTERS/low_level_calc/negative seed/._1Seed3BuOH2W.log
- ALL CLUSTERS/low_level_calc/negative seed/1Seed3BuOH2W.xyz
- __MACOSX/ALL CLUSTERS/low_level_calc/negative seed/._1Seed3BuOH2W.xyz
- ALL CLUSTERS/low_level_calc/negative seed/1Seed3BuOH3W.log
- __MACOSX/ALL CLUSTERS/low_level_calc/negative seed/._1Seed3BuOH3W.log
- ALL CLUSTERS/low_level_calc/negative seed/1Seed3BuOH3W.xyz
- __MACOSX/ALL CLUSTERS/low_level_calc/negative seed/._1Seed3BuOH3W.xyz
- ALL CLUSTERS/low_level_calc/negative seed/1Seed3BuOH4W.log
- __MACOSX/ALL CLUSTERS/low_level_calc/negative seed/._1Seed3BuOH4W.log
- ALL CLUSTERS/low_level_calc/negative seed/1Seed3BuOH4W.xyz
- __MACOSX/ALL CLUSTERS/low_level_calc/negative seed/._1Seed3BuOH4W.xyz
- ALL CLUSTERS/low_level_calc/negative seed/1Seed3BuOH5W.log
- __MACOSX/ALL CLUSTERS/low_level_calc/negative seed/._1Seed3BuOH5W.log
- ALL CLUSTERS/low_level_calc/negative seed/1Seed3BuOH5W.xyz
- __MACOSX/ALL CLUSTERS/low_level_calc/negative seed/._1Seed3BuOH5W.xyz
- ALL CLUSTERS/low_level_calc/negative seed/1Seed3W.log
- __MACOSX/ALL CLUSTERS/low_level_calc/negative seed/._1Seed3W.log
- ALL CLUSTERS/low_level_calc/negative seed/1Seed3W.xyz
- __MACOSX/ALL CLUSTERS/low_level_calc/negative seed/._1Seed3W.xyz
[truncated: 2,804 more entries]
