# Supplementary material for: Heterogeneous Nucleation of Butanol on NaCl: A Computational Study of Temperature, Humidity, Seed Charge, and Seed Size Effects
Source: J Phys Chem A. 2021 Mar 31;125(14):3025–36. doi: 10.1021/acs.jpca.0c10972 (PMC8054243; doi:10.1021/acs.jpca.0c10972)
Supplement: Supplementary file 2 — jp0c10972_si_002.zip [file jp0c10972_si_002.zip › ALL CLUSTERS/low_level_calc/big seed/1BuOH.log]

      -----------------------------------------------------------      
     |                   =====================                   |     
     |                           x T B                           |     
     |                   =====================                   |     
     |                         S. Grimme                         |     
     |          Mulliken Center for Theoretical Chemistry        |     
     |                    University of Bonn                     |     
     |                 Version 6.0.1 (SAW181210)                 |     
      -----------------------------------------------------------      

   This program is distributed in the hope that it will be useful,
   but WITHOUT ANY WARRANTY; without even the implied warranty of
   MERCHANTABILITY or FITNESS FOR A PARTICULAR PURPOSE.
   
   FOR NON-COMMERCIAL, ACADEMIA USE ONLY.
   
   Cite this work as:
   S. Grimme, C. Bannwarth, P. Shushkov, J. Comput. Theory Chem., 2017,
   13, 1989-2009.
   C. Bannwarth, S. Ehlert and S. Grimme., ChemRxiv, 2018, preprint.
   http://doi.org/10.26434/chemrxiv.7246238.v1
   
   for sTDA-xTB:
   S. Grimme and C. Bannwarth, J. Chem. Phys., 2016, 145, 054103.
   
   in the mass-spec context:
   V. Asgeirsson, C. Bauer and S. Grimme, Chem. Sci., 2017, 8, 4879.
   
   if GBSA is used:
   P. Shushkov, F. März and S. Grimme, unpublished.
   
   for ANC optimizer:
   S. Grimme, unpublished.
   Rational Function algorithm used in ANCopt:
   F. Eckert, P. Pulay, H.-J. Werner, J. Comput. Chem., 1997, 18, 1473.
   
   with help from (in alphabetical order)
   C. Bannwarth, F. Bohle, G. Brandenburg, E. Caldeweyher, M. Checinski,
   S. Dohm, S. Ehlert, S. Ehrlich, F. März, H. Neugebauer, J. Pisarek,
   P. Pracht, P. Shushkov, and S. Spicher.
   
 * started run on 2020/05/27 at 10:23:17.053     
========================================================================
 # omp threads = 1
========================================================================
number of atoms            : 15
number of electrons        : 32
charge                     : 0
spin                       : .0
first test random number   : .8985

########################################################################
# WARNING! Please study the warnings concerning your input carefully
#  - the use of '-ohess' is discouraged, please use '--ohess' next time
########################################################################

           ------------------------------------------------- 
          |                 G F N 2 - x T B                 |
          | Geometry, Frequencies, Noncovalent interactions |
          |            JCTC 2018 parametrisation            |
           ------------------------------------------------- 
      method parameters     
 k(s)        :  1.8500
 k(p)        :  2.2300
 k(d)        :  2.2300
 k(f)        :  2.0000
 kEN (H0ij)  : -2.0000
 D4 a1       :  0.5200
 D4 a2       :  5.0000
 D4 s6       :  1.0000
 D4 s8       :  2.7000
 D4 s9       :  5.0000
 alphaj      :  2.0000


            Z     q(EN)     CN     RAES       Cart. coordinates
     1  O   6.0   -0.26    2.04    1.83    -0.02484     4.13910    -1.04402
     2  H   1.0    0.11    1.03    1.43    -1.41368     4.28646    -2.21360
     3  C   4.0    0.02    4.06    3.73    -0.78862     2.60125     0.98835
     4  H   1.0    0.03    1.01    1.43    -2.26304     3.55829     2.10125
     5  H   1.0    0.04    1.02    1.43     0.88379     2.39781     2.17774
     6  C   4.0   -0.05    4.13    3.86    -1.76118     0.01330     0.14050
     7  H   1.0    0.03    1.03    1.43    -2.41771    -1.02286     1.79881
     8  H   1.0    0.03    1.02    1.43    -3.38615     0.30422    -1.10604
     9  C   4.0   -0.05    4.09    3.78     0.24419    -1.52952    -1.25779
    10  H   1.0    0.04    1.03    1.43     1.15944    -0.31556    -2.65310
    11  H   1.0    0.03    1.02    1.43    -0.68410    -3.07201    -2.26833
    12  C   4.0   -0.08    4.01    3.63     2.23657    -2.62983     0.50584
    13  H   1.0    0.03    1.00    1.43     1.35958    -3.82731     1.92954
    14  H   1.0    0.03    1.00    1.43     3.57869    -3.76506    -0.55879
    15  H   1.0    0.04    1.00    1.43     3.27705    -1.13828     1.45964

  Z AO/shell   Hii/eV     exponent
  1     Wed Apr 25 08:07:45 CEST 2018   EN: 2.200 GM2: 0.406  GM3: 0.0800  RAES: 1.40
     1s    -10.707211    1.230000
  6     Wed Apr 25 08:07:45 CEST 2018   EN: 2.550 GM2: 0.538  GM3: 0.1500  RAES: 3.00
     2s    -13.970922    2.096432
     2p    -10.063292    1.800000
  8     Wed Apr 25 08:07:45 CEST 2018   EN: 3.440 GM2: 0.452  GM3:-0.0517  RAES: 1.80
     2s    -20.229985    2.439742
     2p    -15.503117    2.137023
 no old-style atom pair restraining (fixing) potential
           ------------------------------------------------- 
          |        Self-Consistent Charge Iterations        |
           ------------------------------------------------- 

 Ncao       : 30
 Nao        : 30
 Nshell     : 20
 Nel        : 32
 T(el)      :   300.0
 intcut     :    25.0
 scfconv/Eh :  0.100E-05
   qconv/e  :  0.100E-03
 intneglect :  0.100E-07
 broydamp   :      0.250
 iter      E             dE          RMSdq      gap      omega  full diag
   1    -17.9187432 -0.179187E+02  0.332E+00   13.07       0.0  T
   2    -17.9311334 -0.123903E-01  0.229E+00   12.93       1.0  T
   3    -17.9352118 -0.407839E-02  0.586E-01   12.58       1.0  T
   4    -17.9361759 -0.964033E-03  0.231E-01   12.72       1.0  T
   5    -17.9362371 -0.611951E-04  0.112E-01   12.72       1.0  T
   6    -17.9362563 -0.192383E-04  0.645E-02   12.77       1.0  T
   7    -17.9362853 -0.290089E-04  0.169E-02   12.76       1.5  T
   8    -17.9362864 -0.108451E-05  0.626E-03   12.76       4.1  T
   9    -17.9362866 -0.233085E-06  0.176E-03   12.75      14.6  T
  10    -17.9362866  0.162956E-08  0.785E-04   12.75      32.9  T
  11    -17.9362866 -0.324866E-08  0.223E-04   12.75     115.9  T
speedup  1.00
cpu  time for SCC    0.01 s
wall time for SCC    0.01 s

   *** convergence criteria satisfied after 11 iterations ***

          eigenvalues
 #    :           4          5          6          7          8          9         10         11
 occ. :        2.000      2.000      2.000      2.000      2.000      2.000      2.000      2.000
 eps  :       -16.140    -15.438    -14.788    -14.366    -14.262    -13.503    -13.206    -12.910
 #    :          12         13         14         15         16         17         18         19
 occ. :        2.000      2.000      2.000      2.000      2.000      0.000      0.000      0.000
 eps  :       -12.347    -12.013    -11.871    -11.555    -11.068      1.686      2.422      2.773
 #    :          20         21         22         23         24         25         26         27
 occ. :        0.000      0.000      0.000      0.000      0.000      0.000      0.000      0.000
 eps  :         3.426      3.733      4.080      4.234      4.878      5.542      6.120      6.698


   #   Z            q   n(s)   n(p)   n(d)      C6AA      α(0)
   1   8 O     -0.441  1.710  4.731  0.000    21.665     6.283
   2   1 H      0.284  0.716  0.000  0.000     0.771     1.379
   3   6 C      0.081  1.035  2.884  0.000    19.459     6.321
   4   1 H      0.012  0.988  0.000  0.000     2.853     2.641
   5   1 H      0.050  0.950  0.000  0.000     2.322     2.383
   6   6 C     -0.069  1.055  3.014  0.000    21.821     6.651
   7   1 H      0.035  0.965  0.000  0.000     2.521     2.483
   8   1 H      0.027  0.973  0.000  0.000     2.627     2.535
   9   6 C     -0.053  1.046  3.008  0.000    21.533     6.607
  10   1 H      0.045  0.955  0.000  0.000     2.377     2.411
  11   1 H      0.028  0.972  0.000  0.000     2.616     2.529
  12   6 C     -0.104  1.036  3.068  0.000    22.544     6.771
  13   1 H      0.032  0.968  0.000  0.000     2.559     2.502
  14   1 H      0.034  0.966  0.000  0.000     2.524     2.484
  15   1 H      0.038  0.962  0.000  0.000     2.469     2.457

 Mol. C6AA /au·bohr⁶  :       1463.586644
 Mol. C8AA /au·bohr⁸  :      29863.212425
 Mol. α(0) /au        :         56.437641

 
 Wiberg/Mayer (AO) data. WBOs > 0.1 written file <wbo>
 largest (>0.05) Wiberg bond orders for each atom
           total WBO             WBO to atom ...
     1  O   1.963    C    3 1.000    H    2 0.903
     2  H   0.919    O    1 0.903
     3  C   3.957    O    1 1.000    C    6 0.999    H    4 0.970    H    5 0.970
     4  H   1.000    C    3 0.970
     5  H   0.998    C    3 0.970
     6  C   3.997    C    9 1.008    C    3 0.999    H    8 0.976    H    7 0.976
     7  H   0.999    C    6 0.976
     8  H   0.999    C    6 0.976
     9  C   3.997    C   12 1.021    C    6 1.008    H   11 0.979    H   10 0.976
    10  H   0.998    C    9 0.976
    11  H   0.999    C    9 0.979
    12  C   3.997    C    9 1.021    H   13 0.988    H   14 0.987    H   15 0.985
    13  H   0.999    C   12 0.988
    14  H   0.999    C   12 0.987
    15  H   0.999    C   12 0.985
 MOs/occ written to file <molden.input>
 
molecular dipole:
                 x           y           z       tot (Debye)
 q only:       -0.411      -0.304      -0.003
   full:       -0.645      -0.352      -0.016       1.870
molecular quadrupole (traceless):
                xx          xy          yy          xz          yz          zz
 q only:        0.930      -2.818      -2.615       1.232      -0.393       1.686
  q+dip:        1.693      -4.020      -3.530       1.853      -0.102       1.837
   full:        1.545      -4.083      -3.533       1.890      -0.409       1.988

SCC energy    :     -17.9362866
rep           :       0.2141569
ES            :       0.0263918
AES           :       0.0041672
AXC           :       0.0058308
disp          :      -0.0073393
XB            :       0.0000000
fix           :       0.0000000
total E       :     -17.7221174
atomizationE  :       3.5299791     2215.10
(atE without considering molecular charge,
 total energy contains solvation terms)
H-L gap (eV)  :         12.7540
           ------------------------------------------------- 
          |                 ===============                 |
          |                   A N C O P T                   |
          |                 ===============                 |
          |          Approximate Normal Coordinate          |
          |           Rational Function Optimizer           |
           ------------------------------------------------- 
dumping coords to <xtbopt.coord> and <xtbopt.log>
 optlevel               0
 Maxcycle             200
 Maxmicro              25
 Econv         5.000000000000000E-006
 Gconv         1.000000000000000E-003
 Maxdispl       1.00000000000000     
 Hlow          5.000000000000000E-003
 S6             20.0000000000000     
 Nvar               39

generating ANC from model Hessian ...
 Shifting diagonal of input Hessian by   2.032145859237941E-003
 Lowest  eigenvalues of input Hessian
   -0.000000   -0.000000   -0.000000    0.000000    0.000000    0.000000
    0.005000    0.007177    0.008953    0.014058    0.019115    0.024317
    0.044629    0.049402    0.053772    0.055558    0.059163    0.060163
 Highest eigenvalues
    1.139056    1.174889    1.219749    1.265733    1.289484    1.491865
 
cpu  time for ANC gen    0.01 s
wall time for ANC gen    0.01 s
................................................................................
.............................. CYCLE    1 ......................................
................................................................................
   1    -17.9362866 -0.179363E+02  0.768E-05   12.75       0.0  T
   2    -17.9362866 -0.264109E-10  0.414E-05   12.75     623.8  T
   3    -17.9362866 -0.540012E-11  0.141E-05   12.75    1832.7  T
speedup  1.00
cpu  time for SCC    0.00 s
wall time for SCC    0.00 s
speedup  0.94
cpu  time for grad    0.00 s
wall time for grad    0.00 s
 E :    -17.72211742  G :  0.000164    pred/act E change:  0.000D+00  0.163D-07
Maxdispl :   0.0006   ||displ|| :   0.0008   Lambda : -0.372D-07
Largest |displ|/coords:  0.0006 (   2)  0.0003 (   3)  0.0002 (   8)
................................................................................
.............................. CYCLE    2 ......................................
................................................................................
   1    -17.9363000 -0.179363E+02  0.686E-04   12.75       0.0  T
   2    -17.9363000 -0.175156E-09  0.515E-04   12.75      50.2  T
   3    -17.9363000 -0.199414E-10  0.910E-05   12.75     283.7  T
speedup  1.00
cpu  time for SCC    0.00 s
wall time for SCC    0.00 s
speedup  0.94
cpu  time for grad    0.00 s
wall time for grad    0.00 s
 E :    -17.72211742  G :  0.000074    pred/act E change:  0.000D+00 -0.249D-09
Maxdispl :   0.0007   ||displ|| :   0.0009   Lambda : -0.144D-07
Largest |displ|/coords:  0.0007 (   2)  0.0003 (   3)  0.0003 (   4)

   *** GEOMETRY OPTIMIZATION CONVERGED AFTER 2 ITERATIONS ***

------------------------------------------------------------------------
 total energy gain (kcal):     -0.0000
------------------------------------------------------------------------
================
 final structure:
================
$coord
       -0.02468212960373        4.13889558848141       -1.04415863052663      O 
       -1.41356632061383        4.28608946835897       -2.21358760893406      H 
       -0.78863045500980        2.60125644057455        0.98839766180872      C 
       -2.26307323941375        3.55858290538871        2.10110954277804      H 
        0.88372908599534        2.39775972525228        2.17774175463794      H 
       -1.76131504388524        0.01331774801970        0.14060953525415      C 
       -2.41772370901772       -1.02289486288472        1.79886815094032      H 
       -3.38626540789372        0.30424019530636       -1.10594838525480      H 
        0.24417660748316       -1.52946842262171       -1.25777459538693      C 
        1.15931915834058       -0.31529593778848       -2.65289755107644      H 
       -0.68403078985194       -3.07192186731397       -2.26839575297403      H 
        2.23663224238100       -2.62983314029918        0.50581543358824      C 
        1.35962036445941       -3.82741153844034        1.92934079216259      H 
        3.57878085718083       -3.76496533245807       -0.55884256616593      H 
        3.27702879834644       -1.13835096957545        1.45972223804609      H 
$end
 
 Bond Distances (Angstroems)
 ---------------------------
O1-H2=0.9639         O1-C3=1.4080         H2-O1=0.9639         C3-O1=1.4080         C3-H4=1.1010         C3-H5=1.0913         
C3-C6=1.5303         H4-C3=1.1010         H5-C3=1.0913         C6-C3=1.5303         C6-H7=1.0915         C6-H8=1.0946         
C6-C9=1.5298         H7-C6=1.0915         H8-C6=1.0946         C9-C6=1.5298         C9-H10=1.0920        C9-H11=1.0925        
C9-C12=1.5237        H10-C9=1.0920        H11-C9=1.0925        C12-C9=1.5237        C12-H13=1.0883       C12-H14=1.0875       
C12-H15=1.0867       H13-C12=1.0883       H14-C12=1.0875       H15-C12=1.0867       
 C  H  Rav=1.0917 sigma=0.0041  Rmin=1.0867  Rmax=1.1010     9
 C  C  Rav=1.5279 sigma=0.0030  Rmin=1.5237  Rmax=1.5303     3
 O  H  Rav=0.9639 sigma=0.0000  Rmin=0.9639  Rmax=0.9639     1
 O  C  Rav=1.4080 sigma=0.0000  Rmin=1.4080  Rmax=1.4080     1
 
 selected bond angles (degree)
 --------------------
C3-O1-H2=108.55                H4-C3-O1=110.25                H5-C3-O1=105.35                H5-C3-H4=108.16                
C6-C3-O1=112.94                C6-C3-H4=109.28                C6-C3-H5=110.70                H7-C6-C3=108.72                
H8-C6-C3=108.36                H8-C6-H7=107.77                C9-C6-C3=112.71                C9-C6-H7=109.97                
C9-C6-H8=109.18                H10-C9-C6=108.70               H11-C9-C6=108.88               H11-C9-H10=107.94              
C12-C9-C6=112.81               C12-C9-H10=109.39              C12-C9-H11=108.99              
 
 selected dihedral angles (degree)
 ---------------------------------
H4-C3-O1-H2=292.78            H5-C3-O1-H2=176.30            C6-C3-O1-H2= 55.35            H7-C6-C3-O1=183.27            
H7-C6-C3-H4=306.39            H7-C6-C3-H5= 65.41            H8-C6-C3-O1=300.14            H8-C6-C3-H4= 63.25            
H8-C6-C3-H5=182.28            C9-C6-C3-O1= 61.08            C9-C6-C3-H4=184.19            C9-C6-C3-H5=303.22            
H10-C9-C6-C3=313.49           H10-C9-C6-H7=192.01           H10-C9-C6-H8= 73.96           H11-C9-C6-C3=196.13           
H11-C9-C6-H7= 74.65           H11-C9-C6-H8=316.61           C12-C9-C6-C3= 75.01           C12-C9-C6-H7=313.52           
C12-C9-C6-H8=195.48           

========================================================================
 FINAL SINGLEPOINT CALCULATION ON OPTIMIZED GEOMETRY
========================================================================

 Ncao       : 30
 Nao        : 30
 Nshell     : 20
 Nel        : 32
 T(el)      :   300.0
 intcut     :    25.0
 scfconv/Eh :  0.100E-05
   qconv/e  :  0.100E-03
 intneglect :  0.100E-07
 broydamp   :      0.250
 iter      E             dE          RMSdq      gap      omega  full diag
   1    -17.9363000 -0.179363E+02  0.238E-05   12.75       0.0  T
   2    -17.9363000 -0.155609E-11  0.155E-05   12.75    1660.6  T
   3    -17.9363000 -0.561329E-12  0.658E-06   12.75    3925.8  T
speedup  1.11
cpu  time for SCC    0.00 s
wall time for SCC    0.00 s

   *** convergence criteria satisfied after 3 iterations ***

          eigenvalues
 #    :           4          5          6          7          8          9         10         11
 occ. :        2.000      2.000      2.000      2.000      2.000      2.000      2.000      2.000
 eps  :       -16.140    -15.438    -14.788    -14.366    -14.262    -13.503    -13.206    -12.910
 #    :          12         13         14         15         16         17         18         19
 occ. :        2.000      2.000      2.000      2.000      2.000      0.000      0.000      0.000
 eps  :       -12.347    -12.013    -11.871    -11.556    -11.068      1.686      2.422      2.772
 #    :          20         21         22         23         24         25         26         27
 occ. :        0.000      0.000      0.000      0.000      0.000      0.000      0.000      0.000
 eps  :         3.426      3.733      4.081      4.235      4.879      5.542      6.120      6.698


   #   Z            q   n(s)   n(p)   n(d)      C6AA      α(0)
   1   8 O     -0.441  1.710  4.731  0.000    21.665     6.283
   2   1 H      0.284  0.716  0.000  0.000     0.771     1.379
   3   6 C      0.081  1.035  2.884  0.000    19.459     6.321
   4   1 H      0.012  0.988  0.000  0.000     2.853     2.641
   5   1 H      0.050  0.950  0.000  0.000     2.322     2.383
   6   6 C     -0.069  1.055  3.014  0.000    21.821     6.651
   7   1 H      0.035  0.965  0.000  0.000     2.521     2.483
   8   1 H      0.027  0.973  0.000  0.000     2.627     2.535
   9   6 C     -0.053  1.046  3.008  0.000    21.533     6.607
  10   1 H      0.046  0.954  0.000  0.000     2.377     2.411
  11   1 H      0.028  0.972  0.000  0.000     2.616     2.529
  12   6 C     -0.104  1.036  3.068  0.000    22.544     6.771
  13   1 H      0.032  0.968  0.000  0.000     2.559     2.501
  14   1 H      0.034  0.966  0.000  0.000     2.524     2.484
  15   1 H      0.038  0.962  0.000  0.000     2.469     2.457

 Mol. C6AA /au·bohr⁶  :       1463.581557
 Mol. C8AA /au·bohr⁸  :      29863.180458
 Mol. α(0) /au        :         56.437517

 
 Wiberg/Mayer (AO) data. WBOs > 0.1 written file <wbo>
 largest (>0.05) Wiberg bond orders for each atom
           total WBO             WBO to atom ...
     1  O   1.963    C    3 1.000    H    2 0.903
     2  H   0.919    O    1 0.903
     3  C   3.957    O    1 1.000    C    6 0.999    H    4 0.970    H    5 0.970
     4  H   1.000    C    3 0.970
     5  H   0.998    C    3 0.970
     6  C   3.997    C    9 1.008    C    3 0.999    H    8 0.976    H    7 0.976
     7  H   0.999    C    6 0.976
     8  H   0.999    C    6 0.976
     9  C   3.997    C   12 1.021    C    6 1.008    H   11 0.979    H   10 0.976
    10  H   0.998    C    9 0.976
    11  H   0.999    C    9 0.979
    12  C   3.997    C    9 1.021    H   13 0.988    H   14 0.987    H   15 0.985
    13  H   0.999    C   12 0.988
    14  H   0.999    C   12 0.987
    15  H   0.999    C   12 0.985
 MOs/occ written to file <molden.input>
 
molecular dipole:
                 x           y           z       tot (Debye)
 q only:       -0.411      -0.305      -0.002
   full:       -0.646      -0.352      -0.016       1.870
molecular quadrupole (traceless):
                xx          xy          yy          xz          yz          zz
 q only:        0.930      -2.818      -2.616       1.232      -0.392       1.686
  q+dip:        1.693      -4.021      -3.530       1.854      -0.101       1.837
   full:        1.545      -4.083      -3.533       1.891      -0.408       1.988

SCC energy    :     -17.9363000
rep           :       0.2141703
ES            :       0.0263951
AES           :       0.0041665
AXC           :       0.0058314
disp          :      -0.0073392
XB            :       0.0000000
fix           :       0.0000000
total E       :     -17.7221174
atomizationE  :       3.5299791     2215.10
(atE without considering molecular charge,
 total energy contains solvation terms)
H-L gap (eV)  :         12.7538
optimized geometry written to: xtbopt.xyz

           ------------------------------------------------- 
          |                Numerical Hessian                |
           ------------------------------------------------- 
step length          :   0.00500
SCC accuracy         :   0.25000
Hessian scale factor :   1.00000
frozen atoms in %    :   0.00000    0
RMS gradient         :   0.00007
estimated CPU  time      0.01 min
estimated wall time      0.01 min

writing file <hessian>.
 
 projected vibrational frequencies (cm-1)
eigval :       -0.00    -0.00    -0.00     0.00     0.00     0.00
eigval :       62.52   138.21   231.83   264.29   342.44   398.59
eigval :      501.98   786.68   853.56   894.40   975.97   988.41
eigval :     1049.70  1077.89  1132.80  1138.39  1171.58  1236.89
eigval :     1279.36  1314.14  1342.56  1350.38  1357.71  1415.69
eigval :     1477.94  1480.91  1487.88  1503.50  1508.62  2860.11
eigval :     2947.69  2969.99  2983.28  2990.42  2995.78  3027.64
eigval :     3037.35  3048.12  3540.16
 reduced masses (amu)
   1: 11.03   2: 10.39   3: 10.66   4: 11.16   5: 11.62   6:  9.54   7:  9.03   8:  6.72
   9:  3.76  10:  8.54  11:  2.89  12:  6.63  13:  8.52  14:  3.30  15:  6.50  16:  6.18
  17:  5.49  18:  6.20  19:  6.97  20:  4.57  21:  8.37  22:  7.58  23:  4.99  24:  3.68
  25:  2.31  26:  3.31  27:  3.80  28:  4.37  29:  4.84  30:  3.22  31:  1.86  32:  1.90
  33:  1.90  34:  1.61  35:  1.55  36:  1.73  37:  1.79  38:  1.91  39:  1.54  40:  1.67
  41:  1.71  42:  1.81  43:  1.81  44:  1.53  45:  1.87
 IR intensities (amu)
   1:  0.11   2:  0.17   3:  0.11   4:  0.19   5:  0.17   6:  0.14   7:  0.22   8:  0.30
   9:  0.05  10:  0.32  11:  0.49  12:  0.10  13:  0.46  14:  0.10  15:  0.18  16:  0.31
  17:  0.37  18:  0.28  19:  0.59  20:  0.50  21:  0.74  22:  0.19  23:  0.12  24:  0.12
  25:  0.04  26:  0.27  27:  0.36  28:  0.35  29:  0.17  30:  0.06  31:  0.07  32:  0.08
  33:  0.02  34:  0.03  35:  0.03  36:  0.38  37:  0.22  38:  0.22  39:  0.16  40:  0.24
  41:  0.27  42:  0.28  43:  0.23  44:  0.21  45:  0.12
 Raman intensities (amu)
   1:  0.00   2:  0.00   3:  0.00   4:  0.00   5:  0.00   6:  0.00   7:  0.00   8:  0.00
   9:  0.00  10:  0.00  11:  0.00  12:  0.00  13:  0.00  14:  0.00  15:  0.00  16:  0.00
  17:  0.00  18:  0.00  19:  0.00  20:  0.00  21:  0.00  22:  0.00  23:  0.00  24:  0.00
  25:  0.00  26:  0.00  27:  0.00  28:  0.00  29:  0.00  30:  0.00  31:  0.00  32:  0.00
  33:  0.00  34:  0.00  35:  0.00  36:  0.00  37:  0.00  38:  0.00  39:  0.00  40:  0.00
  41:  0.00  42:  0.00  43:  0.00  44:  0.00  45:  0.00
 output can be read by thermo (or use thermo option).
 writing <g98.out> molden fake output.
 recommended (thermochemical) frequency scaling factor: 1.0
                    ==================
                    thermo calculation
                    ==================
Nvib :   39 Nimag : 0  symmetry :   C1  rot number :  1  scale factor : 1.00 sthr :  50.
omega= 62.52     Gvib=    -1.305     Grot=    -0.990     Gused=    -1.213
omega=138.21     Gvib=    -0.843     Grot=    -0.755     Gused=    -0.842
omega=231.83     Gvib=    -0.556     Grot=    -0.602     Gused=    -0.556
omega=264.29     Gvib=    -0.487     Grot=    -0.563     Gused=    -0.487
 
   temp. (K)  partition function   enthalpy   heat capacity  entropy
                                   cal/mol     cal/K/mol   cal/K/mol   J/K/mol
 298.15  VIB   28.8                 2417.754     16.967     14.479
         ROT  0.106E+06              888.752      2.981     25.979
         INT  0.306E+07             3306.506     19.948     40.458
         TR   0.617E+27             1481.254      4.968     38.808
         TOT                        4787.7601    24.9160    79.2657   331.6463
                     Eh         kcal/mol          kJ/mol 
ZPVE            0.134789         84.5812         353.886    
H(0)-H(T)+PV    0.762978E-02     4.78776         20.0319    
H(T)            0.142418         89.3689         373.918    
T*S             0.376617E-01     23.6331         98.8803    
G(T)            0.104757         65.7359         275.038    
    -17.61736068  <=== TOTAL FREE ENERGY in Eh incl. el.,ZPVE,RRHO,solv. parts
 
 normal mode %tage of torsion character
   1:  0.00   2:  0.00   3:  0.00   4:  0.00   5:  0.00   6:  0.00   7:  0.49   8:  0.68
   9:  0.75  10:  0.51  11:  0.90  12:  0.35  13:  0.50  14:  0.56  15:  0.31  16:  0.30
  17:  0.34  18:  0.22  19:  0.08  20:  0.12  21:  0.19  22:  0.14  23:  0.27  24:  0.30
  25:  0.13  26:  0.09  27:  0.10  28:  0.07  29:  0.09  30:  0.00  31:  0.63  32:  0.66
  33:  0.66  34:  0.87  35:  0.92  36:  0.10  37:  0.13  38:  0.15  39:  0.07  40:  0.02
  41:  0.10  42:  0.04  43:  0.03  44:  0.02  45:  0.27
 recommended # of modes for mode following           6
 
 Pipek-Mezey localization of normal modes
 number of localized modes            6
 frequency thrshold           500.000000000000     
 number of groups                     5
 atom-group assingment :   
  1  1  2  2  2  3  3  3  4  4  4  5  5  5  5
 pop matrix done.
 initialization of trafo matrix to unity

 converged in     13 iterations, threshold :   0.96782885D-06
eig.   :       -0.00    -0.00    -0.00     0.00     0.00     0.00
eig.   :      144.58   186.82   189.77   262.70   309.67   344.34
eig.   :      501.98   786.68   853.56   894.40   975.97   988.41
eig.   :     1049.70  1077.89  1132.80  1138.39  1171.58  1236.89
eig.   :     1279.36  1314.14  1342.56  1350.38  1357.71  1415.69
eig.   :     1477.94  1480.91  1487.88  1503.50  1508.62  2860.11
eig.   :     2947.69  2969.99  2983.28  2990.42  2995.78  3027.64
eig.   :     3037.35  3048.12  3540.16
written to xtb_localmodes and g98l.out
 
 normal mode %tage of torsion character
   1:  0.00   2:  0.00   3:  0.00   4:  0.00   5:  0.00   6:  0.00   7:  0.70   8:  0.61
   9:  0.90  10:  0.63  11:  0.94  12:  0.15  13:  0.50  14:  0.56  15:  0.31  16:  0.30
  17:  0.34  18:  0.22  19:  0.08  20:  0.12  21:  0.19  22:  0.14  23:  0.27  24:  0.30
  25:  0.13  26:  0.09  27:  0.10  28:  0.07  29:  0.09  30:  0.00  31:  0.63  32:  0.66
  33:  0.66  34:  0.87  35:  0.92  36:  0.10  37:  0.13  38:  0.15  39:  0.07  40:  0.02
  41:  0.10  42:  0.04  43:  0.03  44:  0.02  45:  0.27
 recommended # of modes for mode following           7

------------------------------------------------------------------------
 * finished run on 2020/05/27 at 10:23:17.756     
------------------------------------------------------------------------
 total:
 * wall-time:     0 d,  0 h,  0 min,  0.701 sec
 *  cpu-time:     0 d,  0 h,  0 min,  0.654 sec
 * ratio c/w:     0.933 speedup
 SCF:
 * wall-time:     0 d,  0 h,  0 min,  0.045 sec
 *  cpu-time:     0 d,  0 h,  0 min,  0.043 sec
 * ratio c/w:     0.949 speedup
 ANC optimizer:
 * wall-time:     0 d,  0 h,  0 min,  0.084 sec
 *  cpu-time:     0 d,  0 h,  0 min,  0.059 sec
 * ratio c/w:     0.701 speedup
 numerical hessian:
 * wall-time:     0 d,  0 h,  0 min,  0.547 sec
 *  cpu-time:     0 d,  0 h,  0 min,  0.530 sec
 * ratio c/w:     0.968 speedup

normal termination of xtb
