# Supplementary material for: Heterogeneous Nucleation of Butanol on NaCl: A Computational Study of Temperature, Humidity, Seed Charge, and Seed Size Effects
Source: J Phys Chem A. 2021 Mar 31;125(14):3025–36. doi: 10.1021/acs.jpca.0c10972 (PMC8054243; doi:10.1021/acs.jpca.0c10972)
Supplement: Supplementary file 2 — jp0c10972_si_002.zip [file jp0c10972_si_002.zip › ALL CLUSTERS/low_level_calc/big seed/1BuOH.xyz]

    15
        -17.72211744  Gyration_radius:  1.69679828906
 O          -0.01306122171467    2.19020942693868   -0.55254500310743
H          -0.74802715237071    2.26810108098106   -1.17138022566568
C          -0.41732530333464    1.37652575578059    0.52303756646635
H          -1.19756689601229    1.88312115135644    1.11185939080714
H           0.46764933630932    1.26883992154736    1.15241141470690
C          -0.93204786891997    0.00704744940643    0.07440736859567
H          -1.27940440777503   -0.54129270080941    0.95192011921586
H          -1.79193465018198    0.16099699293408   -0.58524273621056
C           0.12921270810403   -0.80935990913948   -0.66558571408446
H           0.61348533567617   -0.16684744044804   -1.40385305713934
H          -0.36197353912949   -1.62559119667929   -1.20038344915443
C           1.18357492165083   -1.39164789544071    0.26766602521193
H           0.71948017910483   -2.02537915080425    1.02096327400283
H           1.89380944814341   -1.99233403862515   -0.29572677793506
H           1.73412912045006   -0.60238944699828    0.77245181429030
