# Supplementary material for: Heterogeneous Nucleation of Butanol on NaCl: A Computational Study of Temperature, Humidity, Seed Charge, and Seed Size Effects
Source: J Phys Chem A. 2021 Mar 31;125(14):3025–36. doi: 10.1021/acs.jpca.0c10972 (PMC8054243; doi:10.1021/acs.jpca.0c10972)
Supplement: Supplementary file 2 — jp0c10972_si_002.zip [file jp0c10972_si_002.zip › ALL CLUSTERS/low_level_calc/big seed/1Seed.log]

      -----------------------------------------------------------      
     |                   =====================                   |     
     |                           x T B                           |     
     |                   =====================                   |     
     |                         S. Grimme                         |     
     |          Mulliken Center for Theoretical Chemistry        |     
     |                    University of Bonn                     |     
     |                 Version 6.0.1 (SAW181210)                 |     
      -----------------------------------------------------------      

   This program is distributed in the hope that it will be useful,
   but WITHOUT ANY WARRANTY; without even the implied warranty of
   MERCHANTABILITY or FITNESS FOR A PARTICULAR PURPOSE.
   
   FOR NON-COMMERCIAL, ACADEMIA USE ONLY.
   
   Cite this work as:
   S. Grimme, C. Bannwarth, P. Shushkov, J. Comput. Theory Chem., 2017,
   13, 1989-2009.
   C. Bannwarth, S. Ehlert and S. Grimme., ChemRxiv, 2018, preprint.
   http://doi.org/10.26434/chemrxiv.7246238.v1
   
   for sTDA-xTB:
   S. Grimme and C. Bannwarth, J. Chem. Phys., 2016, 145, 054103.
   
   in the mass-spec context:
   V. Asgeirsson, C. Bauer and S. Grimme, Chem. Sci., 2017, 8, 4879.
   
   if GBSA is used:
   P. Shushkov, F. März and S. Grimme, unpublished.
   
   for ANC optimizer:
   S. Grimme, unpublished.
   Rational Function algorithm used in ANCopt:
   F. Eckert, P. Pulay, H.-J. Werner, J. Comput. Chem., 1997, 18, 1473.
   
   with help from (in alphabetical order)
   C. Bannwarth, F. Bohle, G. Brandenburg, E. Caldeweyher, M. Checinski,
   S. Dohm, S. Ehlert, S. Ehrlich, F. März, H. Neugebauer, J. Pisarek,
   P. Pracht, P. Shushkov, and S. Spicher.
   
 * started run on 2020/05/27 at 10:23:18.246     
========================================================================
 # omp threads = 1
========================================================================
number of atoms            : 50
number of electrons        : 200
charge                     : 0
spin                       : .0
first test random number   : .6324

########################################################################
# WARNING! Please study the warnings concerning your input carefully
#  - the use of '-ohess' is discouraged, please use '--ohess' next time
########################################################################

           ------------------------------------------------- 
          |                 G F N 2 - x T B                 |
          | Geometry, Frequencies, Noncovalent interactions |
          |            JCTC 2018 parametrisation            |
           ------------------------------------------------- 
      method parameters     
 k(s)        :  1.8500
 k(p)        :  2.2300
 k(d)        :  2.2300
 k(f)        :  2.0000
 kEN (H0ij)  : -2.0000
 D4 a1       :  0.5200
 D4 a2       :  5.0000
 D4 s6       :  1.0000
 D4 s8       :  2.7000
 D4 s9       :  5.0000
 alphaj      :  2.0000


            Z     q(EN)     CN     RAES       Cart. coordinates
     1  Na  1.0    0.09   11.90    5.00     0.46071    -2.61893     2.54970
     2  Na  1.0    0.20    7.72    5.00    -0.73812     6.92239     4.43615
     3  Na  1.0    0.17    9.03    5.00    -6.34916    -0.92496    -4.10504
     4  Na  1.0    0.17    8.62    5.00     3.46084     6.56201    -2.34268
     5  Na  1.0    0.26    6.58    5.00     4.78834    -0.58285    -8.65738
     6  Na  1.0    0.09   12.17    5.00     0.51033     0.55484    -3.48372
     7  Na  1.0    0.29    5.03    5.00   -10.55028     0.13431     0.91716
     8  Na  1.0    0.17    9.13    5.00    -1.22221    -5.75888    -3.09822
     9  Na  1.0    0.25    6.00    5.00    -1.39962    10.11013    -0.91969
    10  Na  1.0    0.25    6.53    5.00     1.95771     1.62667     8.89768
    11  Na  1.0    0.28    5.10    5.00    -7.36586    -7.37077    -3.52936
    12  Na  1.0    0.25    6.46    5.00    -0.70421    -8.94684     3.12632
    13  Na  1.0    0.22    7.88    5.00     5.71091    -4.58853    -2.87700
    14  Na  1.0    0.21    7.63    5.00     7.68006     1.18534    -2.85715
    15  Na  1.0    0.23    6.93    5.00     7.79315    -0.07785     3.14606
    16  Na  1.0    0.20    8.10    5.00    -4.35474     5.52822    -3.33793
    17  Na  1.0    0.29    4.77    5.00     6.33685     8.07166     3.82275
    18  Na  1.0    0.09   11.60    5.00     2.79705     2.76772     2.72483
    19  Na  1.0    0.17    9.06    5.00    -5.97305    -4.41188     2.11251
    20  Na  1.0    0.23    7.07    5.00     5.66465    -6.14316     3.48516
    21  Na  1.0    0.24    6.59    5.00    -4.20263    -1.07809     7.78626
    22  Na  1.0    0.25    6.59    5.00     0.33237     4.74050    -8.34046
    23  Na  1.0    0.24    6.64    5.00     1.16495    -4.96546     8.69193
    24  Na  1.0    0.15   10.10    5.00    -4.67127     2.61253     1.85952
    25  Na  1.0    0.24    6.64    5.00    -1.80178    -1.98050    -9.00088
    26  Cl  7.0   -0.24    3.81    5.00    -7.64575    -0.43363     4.53448
    27  Cl  7.0   -0.17    4.85    5.00    -3.18911     1.95625    -6.37125
    28  Cl  7.0   -0.24    3.82    5.00    -4.81327    -4.87482    -6.53737
    29  Cl  7.0   -0.25    3.95    5.00     2.60830     9.64122     1.54199
    30  Cl  7.0   -0.13    5.56    5.00    -1.38846     2.01054     5.33971
    31  Cl  7.0   -0.25    3.83    5.00     3.81594     5.46430     6.74047
    32  Cl  7.0   -0.09    6.47    5.00    -0.35778     4.27150    -0.49940
    33  Cl  7.0   -0.24    3.69    4.99    -0.62153     8.40725    -5.23476
    34  Cl  7.0   -0.24    3.78    5.00    -9.51495    -3.84338    -1.35292
    35  Cl  7.0   -0.14    5.13    5.00     4.17343    -1.69313     6.00743
    36  Cl  7.0   -0.23    3.89    5.00    -8.00700     2.93232    -1.73423
    37  Cl  7.0   -0.11    5.91    5.00    -2.98970    -1.69250    -0.63987
    38  Cl  7.0   -0.29    2.97    4.89     8.29358    -2.09896    -6.03037
    39  Cl  7.0   -0.20    4.39    5.00     7.38016     4.48597     0.93862
    40  Cl  7.0   -0.24    3.52    4.99    -4.58770     7.93527     1.75706
    41  Cl  7.0   -0.11    6.38    5.00     3.88024    -0.61676    -0.31925
    42  Cl  7.0   -0.30    3.07    4.93     2.86451    -8.60111     6.33728
    43  Cl  7.0   -0.30    3.03    4.91     1.15765     0.99254   -11.19012
    44  Cl  7.0   -0.17    4.82    5.00     1.75938    -3.42209    -5.97903
    45  Cl  7.0   -0.28    3.25    4.96     8.96472    -3.93103     0.94667
    46  Cl  7.0   -0.17    4.80    5.00     2.28536    -6.73162     0.03325
    47  Cl  7.0   -0.17    4.83    5.00    -2.56404    -5.00051     5.45779
    48  Cl  7.0   -0.30    2.94    4.88    -0.77655    -1.40992    11.07661
    49  Cl  7.0   -0.17    4.75    5.00     4.20849     3.35754    -5.63677
    50  Cl  7.0   -0.24    3.82    5.00    -4.26089    -8.47288    -0.19257

  Z AO/shell   Hii/eV     exponent
 11     Tue Apr 24 16:34:09 CEST 2018   EN: 0.930 GM2: 0.271  GM3: 0.1799  RAES: 5.00
     3s     -4.546934    0.763787
     3p     -1.332719    0.573553
 17     Mon Apr 23 14:09:22 CEST 2018   EN: 3.160 GM2: 0.249  GM3: 0.1495  RAES: 2.50
     3s    -29.278781    2.485265
     3p    -12.673758    2.199650
     3d     -0.240338    2.476089
 no old-style atom pair restraining (fixing) potential
           ------------------------------------------------- 
          |        Self-Consistent Charge Iterations        |
           ------------------------------------------------- 

 Ncao       : 350
 Nao        : 325
 Nshell     : 125
 Nel        : 200
 T(el)      :   300.0
 intcut     :    25.0
 scfconv/Eh :  0.100E-05
   qconv/e  :  0.100E-03
 intneglect :  0.100E-07
 broydamp   :      0.250
 iter      E             dE          RMSdq      gap      omega  full diag
   1   -122.1798055 -0.122180E+03  0.137E+01    7.22       0.0  T
   2   -122.3498096 -0.170004E+00  0.898E+00    5.98       1.0  T
   3   -122.7374170 -0.387607E+00  0.411E+00    2.61       1.0  T
   4   -122.7152759  0.221411E-01  0.237E+00    2.99       1.0  T
   5   -122.7434795 -0.282036E-01  0.275E+00    1.62       1.0  T
   6   -122.7538524 -0.103729E-01  0.139E+00    1.83       1.0  T
   7   -122.7571283 -0.327592E-02  0.449E-01    2.14       1.0  T
   8   -122.7578226 -0.694274E-03  0.191E-01    2.06       1.0  T
   9   -122.7578634 -0.408380E-04  0.193E-01    2.01       1.0  T
  10   -122.7580363 -0.172882E-03  0.101E-01    2.04       1.0  T
  11   -122.7580849 -0.485464E-04  0.556E-02    2.07       1.0  T
  12   -122.7580951 -0.102425E-04  0.409E-02    2.07       1.0  T
  13   -122.7581029 -0.775077E-05  0.288E-02    2.06       1.0  T
  14   -122.7581097 -0.684235E-05  0.260E-02    2.06       1.0  T
  15   -122.7581215 -0.117401E-04  0.175E-02    2.06       1.0  T
  16   -122.7581274 -0.590962E-05  0.116E-02    2.06       1.2  T
  17   -122.7581281 -0.755609E-06  0.783E-03    2.06       1.8  T
  18   -122.7581284 -0.285638E-06  0.525E-03    2.06       2.7  T
  19   -122.7581286 -0.235042E-06  0.455E-03    2.06       3.1  T
  20   -122.7581289 -0.241818E-06  0.359E-03    2.06       3.9  T
  21   -122.7581291 -0.219138E-06  0.283E-03    2.06       5.0  T
  22   -122.7581292 -0.824363E-07  0.205E-03    2.06       6.9  T
  23   -122.7581292 -0.637416E-07  0.150E-03    2.06       9.5  T
  24   -122.7581293 -0.377135E-07  0.122E-03    2.06      11.6  T
  25   -122.7581293 -0.203722E-07  0.720E-04    2.06      19.6  T
  26   -122.7581293 -0.865008E-08  0.518E-04    2.06      27.3  T
speedup  1.00
cpu  time for SCC    0.59 s
wall time for SCC    0.59 s

   *** convergence criteria satisfied after 26 iterations ***

          eigenvalues
 #    :          88         89         90         91         92         93         94         95
 occ. :        2.000      2.000      2.000      2.000      2.000      2.000      2.000      2.000
 eps  :       -11.018    -10.988    -10.979    -10.953    -10.919    -10.869    -10.850    -10.830
 #    :          96         97         98         99        100        101        102        103
 occ. :        2.000      2.000      2.000      2.000      2.000      0.000      0.000      0.000
 eps  :       -10.760    -10.707    -10.659    -10.646    -10.548     -8.486     -7.881     -7.410
 #    :         104        105        106        107        108        109        110        111
 occ. :        0.000      0.000      0.000      0.000      0.000      0.000      0.000      0.000
 eps  :        -7.120     -6.097     -5.742     -5.194     -4.625     -4.233     -4.116     -2.934


   #   Z            q   n(s)   n(p)   n(d)      C6AA      α(0)
   1  11 Na     0.761  0.019  0.221  0.000    67.438    26.576
   2  11 Na     0.689  0.086  0.225  0.000    68.317    26.748
   3  11 Na     0.744  0.041  0.215  0.000    67.638    26.615
   4  11 Na     0.708  0.065  0.226  0.000    68.077    26.701
   5  11 Na     0.739  0.074  0.186  0.000    67.696    26.626
   6  11 Na     0.828  0.001  0.170  0.000    66.624    26.415
   7  11 Na     0.735  0.104  0.161  0.000    67.748    26.637
   8  11 Na     0.730  0.048  0.222  0.000    67.806    26.648
   9  11 Na     0.711  0.101  0.188  0.000    68.041    26.694
  10  11 Na     0.730  0.079  0.191  0.000    67.813    26.649
  11  11 Na     0.721  0.108  0.171  0.000    67.921    26.671
  12  11 Na     0.738  0.083  0.179  0.000    67.709    26.629
  13  11 Na     0.763  0.060  0.177  0.000    67.412    26.570
  14  11 Na     0.715  0.075  0.210  0.000    67.998    26.686
  15  11 Na     0.676  0.099  0.225  0.000    68.477    26.779
  16  11 Na     0.726  0.068  0.206  0.000    67.858    26.658
  17  11 Na     0.723  0.114  0.164  0.000    67.902    26.667
  18  11 Na     0.715  0.025  0.260  0.000    68.001    26.686
  19  11 Na     0.732  0.043  0.225  0.000    67.784    26.644
  20  11 Na     0.707  0.079  0.214  0.000    68.089    26.704
  21  11 Na     0.745  0.074  0.181  0.000    67.631    26.614
  22  11 Na     0.733  0.083  0.183  0.000    67.771    26.641
  23  11 Na     0.722  0.080  0.199  0.000    67.913    26.669
  24  11 Na     0.768  0.030  0.202  0.000    67.348    26.558
  25  11 Na     0.731  0.081  0.188  0.000    67.801    26.647
  26  17 Cl    -0.733  1.978  5.755  0.000   124.662    17.082
  27  17 Cl    -0.730  1.978  5.751  0.001   124.524    17.072
  28  17 Cl    -0.731  1.977  5.754  0.000   124.574    17.076
  29  17 Cl    -0.728  1.973  5.753  0.001   124.436    17.066
  30  17 Cl    -0.715  1.978  5.735  0.001   123.939    17.032
  31  17 Cl    -0.734  1.977  5.756  0.001   124.706    17.085
  32  17 Cl    -0.723  1.975  5.747  0.001   124.244    17.053
  33  17 Cl    -0.724  1.974  5.749  0.001   124.316    17.058
  34  17 Cl    -0.736  1.976  5.760  0.000   124.785    17.090
  35  17 Cl    -0.709  1.980  5.727  0.002   123.710    17.016
  36  17 Cl    -0.735  1.977  5.757  0.000   124.733    17.087
  37  17 Cl    -0.727  1.980  5.747  0.000   124.416    17.065
  38  17 Cl    -0.757  1.975  5.782  0.001   125.619    17.147
  39  17 Cl    -0.712  1.977  5.734  0.001   123.824    17.024
  40  17 Cl    -0.731  1.975  5.755  0.001   124.578    17.076
  41  17 Cl    -0.726  1.975  5.749  0.002   124.390    17.063
  42  17 Cl    -0.751  1.974  5.777  0.001   125.390    17.132
  43  17 Cl    -0.752  1.973  5.779  0.000   125.425    17.134
  44  17 Cl    -0.731  1.979  5.751  0.001   124.580    17.076
  45  17 Cl    -0.734  1.972  5.760  0.002   124.706    17.085
  46  17 Cl    -0.726  1.978  5.746  0.001   124.360    17.061
  47  17 Cl    -0.733  1.978  5.755  0.001   124.672    17.083
  48  17 Cl    -0.755  1.973  5.781  0.001   125.538    17.142
  49  17 Cl    -0.727  1.978  5.747  0.001   124.422    17.065
  50  17 Cl    -0.730  1.977  5.753  0.000   124.537    17.073

 Mol. C6AA /au·bohr⁶  :     196415.350231
 Mol. C8AA /au·bohr⁸  :   14374784.265799
 Mol. α(0) /au        :       1093.076335

 
 Wiberg/Mayer (AO) data. WBOs > 0.1 written file <wbo>
 largest (>0.05) Wiberg bond orders for each atom
           total WBO             WBO to atom ...
     1  Na  0.465    Cl  37 0.116    Cl  47 0.080    Cl  46 0.072    Cl  41 0.069
     2  Na  0.565    Cl  40 0.159    Cl  30 0.117    Cl  31 0.112    Cl  29 0.095    Cl  32 0.054
     3  Na  0.480    Cl  27 0.109    Cl  36 0.107    Cl  28 0.098    Cl  34 0.087
     4  Na  0.546    Cl  49 0.148    Cl  29 0.096    Cl  33 0.096    Cl  39 0.093    Cl  32 0.063
     5  Na  0.480    Cl  38 0.154    Cl  43 0.139    Cl  44 0.079    Cl  49 0.077
     6  Na  0.356    Cl  27 0.075    Cl  37 0.068    Cl  44 0.059    Cl  32 0.058
     7  Na  0.480    Cl  36 0.155    Cl  26 0.149    Cl  34 0.140
     8  Na  0.511    Cl  44 0.121    Cl  46 0.104    Cl  28 0.098    Cl  50 0.089    Cl  37 0.051
     9  Na  0.533    Cl  40 0.159    Cl  33 0.151    Cl  29 0.134    Cl  32 0.051
    10  Na  0.498    Cl  48 0.158    Cl  31 0.134    Cl  35 0.102    Cl  30 0.075
    11  Na  0.499    Cl  50 0.157    Cl  28 0.156    Cl  34 0.147
    12  Na  0.484    Cl  42 0.147    Cl  50 0.127    Cl  46 0.095    Cl  47 0.086
    13  Na  0.454    Cl  38 0.121    Cl  46 0.095    Cl  45 0.087    Cl  44 0.085
    14  Na  0.535    Cl  38 0.169    Cl  49 0.097    Cl  39 0.096    Cl  41 0.068    Cl  45 0.059
    15  Na  0.596    Cl  45 0.179    Cl  35 0.135    Cl  39 0.126    Cl  41 0.078
    16  Na  0.523    Cl  36 0.117    Cl  33 0.115    Cl  27 0.099    Cl  40 0.089    Cl  32 0.053
    17  Na  0.511    Cl  31 0.163    Cl  29 0.157    Cl  39 0.152
    18  Na  0.542    Cl  41 0.112    Cl  32 0.094    Cl  30 0.084    Cl  35 0.067    Cl  39 0.053
    19  Na  0.505    Cl  47 0.110    Cl  26 0.104    Cl  34 0.100    Cl  50 0.098
    20  Na  0.534    Cl  45 0.161    Cl  42 0.143    Cl  46 0.098    Cl  35 0.083
    21  Na  0.480    Cl  48 0.152    Cl  26 0.131    Cl  47 0.087    Cl  30 0.080
    22  Na  0.495    Cl  43 0.147    Cl  33 0.132    Cl  49 0.092    Cl  27 0.087
    23  Na  0.512    Cl  42 0.155    Cl  48 0.146    Cl  47 0.089    Cl  35 0.084
    24  Na  0.454    Cl  36 0.087    Cl  26 0.087    Cl  40 0.077    Cl  30 0.072    Cl  32 0.057
    25  Na  0.495    Cl  43 0.161    Cl  28 0.123    Cl  44 0.092    Cl  27 0.084
    26  Cl  0.487    Na   7 0.149    Na  21 0.131    Na  19 0.104    Na  24 0.087
    27  Cl  0.495    Na   3 0.109    Na  16 0.099    Na  22 0.087    Na  25 0.084    Na   6 0.075
    28  Cl  0.494    Na  11 0.156    Na  25 0.123    Na   8 0.098    Na   3 0.098
    29  Cl  0.515    Na  17 0.157    Na   9 0.134    Na   4 0.096    Na   2 0.095
    30  Cl  0.522    Na   2 0.117    Na  18 0.084    Na  21 0.080    Na  10 0.075    Na  24 0.072
    31  Cl  0.493    Na  17 0.163    Na  10 0.134    Na   2 0.112
    32  Cl  0.504    Na  18 0.094    Na   4 0.063    Na   6 0.058    Na  24 0.057    Na   2 0.054    Na  16 0.053    Na   9 0.051
    33  Cl  0.508    Na   9 0.151    Na  22 0.132    Na  16 0.115    Na   4 0.096
    34  Cl  0.496    Na  11 0.147    Na   7 0.140    Na  19 0.100    Na   3 0.087
    35  Cl  0.542    Na  15 0.135    Na  10 0.102    Na  23 0.084    Na  20 0.083    Na  18 0.067
    36  Cl  0.487    Na   7 0.155    Na  16 0.117    Na   3 0.107    Na  24 0.087
    37  Cl  0.489    Na   1 0.116    Na   6 0.068    Na   8 0.051
    38  Cl  0.450    Na  14 0.169    Na   5 0.154    Na  13 0.121
    39  Cl  0.534    Na  17 0.152    Na  15 0.126    Na  14 0.096    Na   4 0.093    Na  18 0.053
    40  Cl  0.504    Na   9 0.159    Na   2 0.159    Na  16 0.089    Na  24 0.077
    41  Cl  0.493    Na  18 0.112    Na  15 0.078    Na   1 0.069    Na  14 0.068
    42  Cl  0.456    Na  23 0.155    Na  12 0.147    Na  20 0.143
    43  Cl  0.459    Na  25 0.161    Na  22 0.147    Na   5 0.139
    44  Cl  0.488    Na   8 0.121    Na  25 0.092    Na  13 0.085    Na   5 0.079    Na   6 0.059
    45  Cl  0.497    Na  15 0.179    Na  20 0.161    Na  13 0.087    Na  14 0.059
    46  Cl  0.501    Na   8 0.104    Na  20 0.098    Na  13 0.095    Na  12 0.095    Na   1 0.072
    47  Cl  0.495    Na  19 0.110    Na  23 0.089    Na  21 0.087    Na  12 0.086    Na   1 0.080
    48  Cl  0.456    Na  10 0.158    Na  21 0.152    Na  23 0.146
    49  Cl  0.503    Na   4 0.148    Na  14 0.097    Na  22 0.092    Na   5 0.077
    50  Cl  0.498    Na  11 0.157    Na  12 0.127    Na  19 0.098    Na   8 0.089
 MOs/occ written to file <molden.input>
 
molecular dipole:
                 x           y           z       tot (Debye)
 q only:       -1.774       1.735       0.873
   full:       -0.877       2.064       1.602       7.004
molecular quadrupole (traceless):
                xx          xy          yy          xz          yz          zz
 q only:       13.025      50.770      24.558      29.450      23.499     -37.582
  q+dip:       12.986      54.358      30.234      34.481      25.135     -43.220
   full:       13.434      54.299      28.517      34.039      25.078     -41.951

SCC energy    :    -122.7581293
rep           :       0.0995566
ES            :       1.7553420
AES           :      -0.0041952
AXC           :      -0.0002527
disp          :      -0.1504013
XB            :       0.0000000
fix           :       0.0000000
total E       :    -122.6524958
atomizationE  :       6.4573024     4052.02
(atE without considering molecular charge,
 total energy contains solvation terms)
H-L gap (eV)  :          2.0618
           ------------------------------------------------- 
          |                 ===============                 |
          |                   A N C O P T                   |
          |                 ===============                 |
          |          Approximate Normal Coordinate          |
          |           Rational Function Optimizer           |
           ------------------------------------------------- 
dumping coords to <xtbopt.coord> and <xtbopt.log>
 optlevel               0
 Maxcycle             200
 Maxmicro              25
 Econv         5.000000000000000E-006
 Gconv         1.000000000000000E-003
 Maxdispl       1.00000000000000     
 Hlow          5.000000000000000E-003
 S6             20.0000000000000     
 Nvar              144

generating ANC from model Hessian ...
 Shifting diagonal of input Hessian by   2.301578766329245E-002
 Lowest  eigenvalues of input Hessian
    0.005000    0.005051    0.005962    0.006220    0.006589    0.007710
    0.008267    0.008959    0.009774    0.010144    0.010506    0.010603
    0.010770    0.010914    0.011122    0.011383    0.011479    0.011673
 Highest eigenvalues
    0.064144    0.065076    0.067180    0.069125    0.069792    0.073004
 
cpu  time for ANC gen    0.01 s
wall time for ANC gen    0.02 s
................................................................................
.............................. CYCLE    1 ......................................
................................................................................
   1   -122.7581293 -0.122758E+03  0.515E-04    2.06       0.0  T
   2   -122.7581293 -0.490587E-09  0.405E-04    2.06      34.9  T
   3   -122.7581293 -0.309029E-09  0.385E-04    2.06      36.7  T
speedup  1.01
cpu  time for SCC    0.07 s
wall time for SCC    0.07 s
speedup  1.00
cpu  time for grad    0.28 s
wall time for grad    0.28 s
 E :   -122.65249583  G :  0.000108    pred/act E change:  0.000D+00 -0.197D-07
Maxdispl :   0.0028   ||displ|| :   0.0076   Lambda : -0.762D-06
Largest |displ|/coords:  0.0028 (  12)  0.0022 (  15)  0.0020 (  17)

   *** GEOMETRY OPTIMIZATION CONVERGED AFTER 1 ITERATIONS ***

------------------------------------------------------------------------
 total energy gain (kcal):      0.0000
------------------------------------------------------------------------
================
 final structure:
================
$coord
        0.46071115982580       -2.61892929500230        2.54969708850167      Na
       -0.73812377502882        6.92238910676118        4.43615407717896      Na
       -6.34916390549602       -0.92495770808228       -4.10504353911971      Na
        3.46083701788507        6.56201249723352       -2.34268344018817      Na
        4.78834367379084       -0.58284680245459       -8.65737662216610      Na
        0.51032978393786        0.55483505440275       -3.48371561007661      Na
      -10.55028248674250        0.13431320869589        0.91716297393002      Na
       -1.22220780485429       -5.75887647897549       -3.09821996942694      Na
       -1.39961776292744       10.11013418034435       -0.91968622669837      Na
        1.95771110042629        1.62666592344546        8.89767632951717      Na
       -7.36585990105008       -7.37076796325865       -3.52935834934562      Na
       -0.70421328246841       -8.94683830951402        3.12632015150018      Na
        5.71090770410091       -4.58852610399814       -2.87700364585100      Na
        7.68006356597135        1.18534268983306       -2.85715044521996      Na
        7.79314743524556       -0.07784571063078        3.14606429563891      Na
       -4.35473915456858        5.52821853340017       -3.33793323184566      Na
        6.33685237662157        8.07165900411254        3.82274886217036      Na
        2.79705301865418        2.76771642688473        2.72483084358808      Na
       -5.97305387799028       -4.41187772309602        2.11251023633880      Na
        5.66464595142928       -6.14316397256689        3.48516174014479      Na
       -4.20263203607092       -1.07809393922118        7.78625577780383      Na
        0.33236644594382        4.74050326330703       -8.34045660175519      Na
        1.16495491117498       -4.96545572250767        8.69193002369813      Na
       -4.67127497926655        2.61252705865320        1.85952460046087      Na
       -1.80178488048570       -1.98049859508234       -9.00088082532278      Na
       -7.64574924996834       -0.43362720348359        4.53447744010109      Cl
       -3.18910665951696        1.95625260286098       -6.37124692937801      Cl
       -4.81327189066477       -4.87482188569930       -6.53737259063859      Cl
        2.60829510247355        9.64121608942890        1.54199306997360      Cl
       -1.38846331315170        2.01053662854608        5.33971132182046      Cl
        3.81593549827742        5.46430051119398        6.74047354508427      Cl
       -0.35777632426745        4.27149618224406       -0.49939614530783      Cl
       -0.62153074251360        8.40724811702835       -5.23475534268358      Cl
       -9.51494517252839       -3.84338259773644       -1.35291685472231      Cl
        4.17342910700868       -1.69312555928152        6.00743232362545      Cl
       -8.00700169126943        2.93232375085776       -1.73422870930593      Cl
       -2.98969588592955       -1.69249826646899       -0.63986514574649      Cl
        8.29357513358031       -2.09895610115565       -6.03036783831688      Cl
        7.38015690950475        4.48597361510576        0.93862044159534      Cl
       -4.58769913887339        7.93526970526697        1.75705715032717      Cl
        3.88024346459260       -0.61675892708693       -0.31924990826435      Cl
        2.86451338119185       -8.60110717563937        6.33727949784233      Cl
        1.15764999291997        0.99254296800664      -11.19011977204519      Cl
        1.75937703736873       -3.42209377029364       -5.97902747869856      Cl
        8.96472311220836       -3.93103108413903        0.94666856798299      Cl
        2.28536354739975       -6.73162249198293        0.03325050906912      Cl
       -2.56404274877086       -5.00050861954457        5.45778593597824      Cl
       -0.77654774809980       -1.40992260457524       11.07660671433763      Cl
        4.20849278554262        3.35753512156802       -5.63676918785097      Cl
       -4.26089474787991       -8.47287762770358       -0.19256912713160      Cl
$end
 
 Bond Distances (Angstroems)
 ---------------------------
Na1-Na6=3.6076       Na1-Na8=3.5336       Na1-Na10=4.1182      Na1-Na12=3.4185      Na1-Na13=4.1294      Na1-Na15=4.1187      
Na1-Na18=3.1084      Na1-Na19=3.5419      Na1-Na20=3.3625      Na1-Na21=3.7991      Na1-Na23=3.4993      Na1-Na24=3.8952      
Na1-Cl30=3.0231      Na1-Cl35=2.7291      Na1-Cl37=2.5344      Na1-Cl41=2.5888      Na1-Cl46=2.7280      Na1-Cl47=2.5531      
Na2-Na9=3.3167       Na2-Na10=3.9322      Na2-Na17=3.8069      Na2-Na18=3.0255      Na2-Na24=3.3753      Na2-Cl29=2.7480      
Na2-Cl30=2.6652      Na2-Cl31=2.8089      Na2-Cl32=2.9715      Na2-Cl40=2.5391      Na3-Na6=3.7279       Na3-Na7=3.5099       
Na3-Na8=3.7667       Na3-Na11=3.4666      Na3-Na16=3.5972      Na3-Na19=3.7775      Na3-Na24=3.7756      Na3-Na25=3.5798      
Na3-Cl27=2.5611      Na3-Cl28=2.5858      Na3-Cl34=2.7042      Na3-Cl36=2.5515      Na3-Cl37=2.5861      Na4-Na6=3.5927       
Na4-Na9=3.2723       Na4-Na14=3.6269      Na4-Na17=3.6877      Na4-Na18=3.3684      Na4-Na22=3.7072      Na4-Cl29=2.6617      
Na4-Cl32=2.5503      Na4-Cl33=2.8218      Na4-Cl39=2.9195      Na4-Cl49=2.4639      Na5-Na6=3.6032       Na5-Na13=3.7534      
Na5-Na14=3.5550      Na5-Na22=3.6775      Na5-Na25=3.5695      Na5-Cl38=2.4529      Na5-Cl43=2.4865      Na5-Cl44=2.6145      
Na5-Cl49=2.6452      Na6-Na1=3.6076       Na6-Na3=3.7279       Na6-Na4=3.5927       Na6-Na5=3.6032       Na6-Na8=3.4706       
Na6-Na13=3.8839      Na6-Na14=3.8231      Na6-Na16=3.6824      Na6-Na18=3.6918      Na6-Na22=3.3941      Na6-Na24=4.0864      
Na6-Na25=3.4381      Na6-Cl27=2.5918      Na6-Cl32=2.5638      Na6-Cl37=2.6663      Na6-Cl41=2.5236      Na6-Cl44=2.5709      
Na6-Cl49=2.7069      Na7-Na3=3.5099       Na7-Na19=3.4720      Na7-Na24=3.4128      Na7-Cl26=2.4732      Na7-Cl34=2.4847      
Na7-Cl36=2.4438      Na8-Na1=3.5336       Na8-Na3=3.7667       Na8-Na6=3.4706       Na8-Na11=3.3688      Na8-Na12=3.7109      
Na8-Na13=3.7226      Na8-Na19=3.7989      Na8-Na25=3.7213      Na8-Cl28=2.6725      Na8-Cl37=2.6828      Na8-Cl44=2.5184      
Na8-Cl46=2.5409      Na8-Cl50=2.6481      Na9-Na2=3.3167       Na9-Na4=3.2723       Na9-Na16=3.1562      Na9-Cl29=2.5013      
Na9-Cl32=3.1463      Na9-Cl33=2.4891      Na9-Cl40=2.4854      Na10-Na1=4.1182      Na10-Na2=3.9322      Na10-Na18=3.3514     
Na10-Na21=3.6085     Na10-Na23=3.5152     Na10-Cl30=2.5926     Na10-Cl31=2.5287     Na10-Cl35=2.6077     Na10-Cl48=2.4505     
Na11-Na3=3.4666      Na11-Na8=3.3688      Na11-Na19=3.4509     Na11-Cl28=2.4704     Na11-Cl34=2.4706     Na11-Cl50=2.4815     
Na12-Na1=3.4185      Na12-Na8=3.7109      Na12-Na19=3.7176     Na12-Na20=3.6873     Na12-Na23=3.7538     Na12-Cl42=2.5470     
Na12-Cl46=2.5605     Na12-Cl47=2.6176     Na12-Cl50=2.5865     Na13-Na1=4.1294      Na13-Na5=3.7534      Na13-Na6=3.8839      
Na13-Na8=3.7226      Na13-Na14=3.2282     Na13-Na15=4.1316     Na13-Na20=3.4659     Na13-Cl38=2.5274     Na13-Cl41=2.6810     
Na13-Cl44=2.7291     Na13-Cl45=2.6795     Na13-Cl46=2.6351     Na14-Na4=3.6269      Na14-Na5=3.5550      Na14-Na6=3.8231      
Na14-Na13=3.2282     Na14-Na15=3.2469     Na14-Na18=4.0129     Na14-Cl38=2.4384     Na14-Cl39=2.6665     Na14-Cl41=2.5993     
Na14-Cl49=2.6191     Na15-Na1=4.1187      Na15-Na13=4.1316     Na15-Na14=3.2469     Na15-Na18=3.0507     Na15-Na20=3.4063     
Na15-Cl35=2.5870     Na15-Cl39=2.6916     Na15-Cl41=2.7806     Na15-Cl45=2.4283     Na16-Na3=3.5972      Na16-Na6=3.6824      
Na16-Na9=3.1562      Na16-Na22=3.6515     Na16-Na24=3.1580     Na16-Cl27=2.5554     Na16-Cl32=2.6781     Na16-Cl33=2.6891     
Na16-Cl36=2.5184     Na16-Cl40=2.9844     Na17-Na2=3.8069      Na17-Na4=3.6877      Na17-Na18=3.4240     Na17-Cl29=2.4575     
Na17-Cl31=2.4632     Na17-Cl39=2.4969     Na18-Na1=3.1084      Na18-Na2=3.0255      Na18-Na4=3.3684      Na18-Na6=3.6918      
Na18-Na10=3.3514     Na18-Na14=4.0129     Na18-Na15=3.0507     Na18-Na17=3.4240     Na18-Na24=3.9794     Na18-Cl30=2.6422     
Na18-Cl31=2.6158     Na18-Cl32=2.5162     Na18-Cl35=3.0200     Na18-Cl39=2.7572     Na18-Cl41=2.4761     Na19-Na1=3.5419      
Na19-Na3=3.7775      Na19-Na7=3.4720      Na19-Na8=3.7989      Na19-Na11=3.4509     Na19-Na12=3.7176     Na19-Na21=3.6062     
Na19-Na24=3.7828     Na19-Cl26=2.6188     Na19-Cl34=2.6394     Na19-Cl37=2.5855     Na19-Cl47=2.5466     Na19-Cl50=2.6319     
Na20-Na1=3.3625      Na20-Na12=3.6873     Na20-Na13=3.4659     Na20-Na15=3.4063     Na20-Na23=3.6946     Na20-Cl35=2.8195     
Na20-Cl42=2.4830     Na20-Cl45=2.4949     Na20-Cl46=2.5752     Na21-Na1=3.7991      Na21-Na10=3.6085     Na21-Na19=3.6062     
Na21-Na23=3.5397     Na21-Na24=3.7030     Na21-Cl26=2.5292     Na21-Cl30=2.5623     Na21-Cl47=2.5648     Na21-Cl48=2.5198     
Na22-Na4=3.7072      Na22-Na5=3.6775      Na22-Na6=3.3941      Na22-Na16=3.6515     Na22-Na25=3.7479     Na22-Cl27=2.5941     
Na22-Cl33=2.5924     Na22-Cl43=2.5295     Na22-Cl49=2.6057     Na23-Na1=3.4993      Na23-Na10=3.5152     Na23-Na12=3.7538     
Na23-Na20=3.6946     Na23-Na21=3.5397     Na23-Cl35=2.7479     Na23-Cl42=2.4623     Na23-Cl47=2.6121     Na23-Cl48=2.4876     
Na24-Na1=3.8952      Na24-Na2=3.3753      Na24-Na3=3.7756      Na24-Na6=4.0864      Na24-Na7=3.4128      Na24-Na16=3.1580     
Na24-Na18=3.9794     Na24-Na19=3.7828     Na24-Na21=3.7030     Na24-Cl26=2.6608     Na24-Cl30=2.5517     Na24-Cl32=2.7458     
Na24-Cl36=2.6002     Na24-Cl37=2.7805     Na24-Cl40=2.8175     Na25-Na3=3.5798      Na25-Na5=3.5695      Na25-Na6=3.4381      
Na25-Na8=3.7213      Na25-Na22=3.7479     Na25-Cl27=2.6106     Na25-Cl28=2.5661     Na25-Cl43=2.5040     Na25-Cl44=2.5866     
Cl26-Na7=2.4732      Cl26-Na19=2.6188     Cl26-Na21=2.5292     Cl26-Na24=2.6608     Cl27-Na3=2.5611      Cl27-Na6=2.5918      
Cl27-Na16=2.5554     Cl27-Na22=2.5941     Cl27-Na25=2.6106     Cl28-Na3=2.5858      Cl28-Na8=2.6725      Cl28-Na11=2.4704     
Cl28-Na25=2.5661     Cl29-Na2=2.7480      Cl29-Na4=2.6617      Cl29-Na9=2.5013      Cl29-Na17=2.4575     Cl30-Na1=3.0231      
Cl30-Na2=2.6652      Cl30-Na10=2.5926     Cl30-Na18=2.6422     Cl30-Na21=2.5623     Cl30-Na24=2.5517     Cl31-Na2=2.8089      
Cl31-Na10=2.5287     Cl31-Na17=2.4632     Cl31-Na18=2.6158     Cl32-Na2=2.9715      Cl32-Na4=2.5503      Cl32-Na6=2.5638      
Cl32-Na9=3.1463      Cl32-Na16=2.6781     Cl32-Na18=2.5162     Cl32-Na24=2.7458     Cl33-Na4=2.8218      Cl33-Na9=2.4891      
Cl33-Na16=2.6891     Cl33-Na22=2.5924     Cl34-Na3=2.7042      Cl34-Na7=2.4847      Cl34-Na11=2.4706     Cl34-Na19=2.6394     
Cl35-Na1=2.7291      Cl35-Na10=2.6077     Cl35-Na15=2.5870     Cl35-Na18=3.0200     Cl35-Na20=2.8195     Cl35-Na23=2.7479     
Cl36-Na3=2.5515      Cl36-Na7=2.4438      Cl36-Na16=2.5184     Cl36-Na24=2.6002     Cl37-Na1=2.5344      Cl37-Na3=2.5861      
Cl37-Na6=2.6663      Cl37-Na8=2.6828      Cl37-Na19=2.5855     Cl37-Na24=2.7805     Cl38-Na5=2.4529      Cl38-Na13=2.5274     
Cl38-Na14=2.4384     Cl39-Na4=2.9195      Cl39-Na14=2.6665     Cl39-Na15=2.6916     Cl39-Na17=2.4969     Cl39-Na18=2.7572     
Cl40-Na2=2.5391      Cl40-Na9=2.4854      Cl40-Na16=2.9844     Cl40-Na24=2.8175     Cl41-Na1=2.5888      Cl41-Na6=2.5236      
Cl41-Na13=2.6810     Cl41-Na14=2.5993     Cl41-Na15=2.7806     Cl41-Na18=2.4761     Cl42-Na12=2.5470     Cl42-Na20=2.4830     
Cl42-Na23=2.4623     Cl43-Na5=2.4865      Cl43-Na22=2.5295     Cl43-Na25=2.5040     Cl44-Na5=2.6145      Cl44-Na6=2.5709      
Cl44-Na8=2.5184      Cl44-Na13=2.7291     Cl44-Na25=2.5866     Cl45-Na13=2.6795     Cl45-Na15=2.4283     Cl45-Na20=2.4949     
Cl46-Na1=2.7280      Cl46-Na8=2.5409      Cl46-Na12=2.5605     Cl46-Na13=2.6351     Cl46-Na20=2.5752     Cl47-Na1=2.5531      
Cl47-Na12=2.6176     Cl47-Na19=2.5466     Cl47-Na21=2.5648     Cl47-Na23=2.6121     Cl48-Na10=2.4505     Cl48-Na21=2.5198     
Cl48-Na23=2.4876     Cl49-Na4=2.4639      Cl49-Na5=2.6452      Cl49-Na6=2.7069      Cl49-Na14=2.6191     Cl49-Na22=2.6057     
Cl50-Na8=2.6481      Cl50-Na11=2.4815     Cl50-Na12=2.5865     Cl50-Na19=2.6319     
 Na Na Rav=3.6046 sigma=0.2504  Rmin=3.0255  Rmax=4.1316    76
 Cl Na Rav=2.6132 sigma=0.1339  Rmin=2.4283  Rmax=3.1463   112
 
 selected bond angles (degree)
 --------------------
Na8-Na1-Na6= 58.14             Na10-Na1-Na6=117.81            Na10-Na1-Na8=174.23            Na12-Na1-Na6=122.43            
Na12-Na1-Na8= 64.50            Na12-Na1-Na10=119.75           Na13-Na1-Na6= 59.81            Na13-Na1-Na8= 57.50            
Na13-Na1-Na10=125.14           Na13-Na1-Na12= 86.34           Na15-Na1-Na6= 84.78            Na15-Na1-Na8=117.11            
Na15-Na1-Na10= 65.05           Na15-Na1-Na12=118.87           Na15-Na1-Na13= 60.12           Na18-Na1-Na6= 66.21            
Na18-Na1-Na8=123.82            Na18-Na1-Na10= 53.05           Na18-Na1-Na12=165.31           Na18-Na1-Na13= 89.12           
Na18-Na1-Na15= 47.44           Na19-Na1-Na6= 94.24            Na19-Na1-Na8= 64.95            Na19-Na1-Na10=112.60           
Na19-Na1-Na12= 64.54           Na19-Na1-Na13=122.26           Na19-Na1-Na15=176.41           Na19-Na1-Na18=129.04           
Na20-Na1-Na6=112.49            Na20-Na1-Na8= 94.02            Na20-Na1-Na10= 91.43           Na20-Na1-Na12= 65.87           
Na20-Na1-Na13= 53.94           Na20-Na1-Na15= 53.00           Na20-Na1-Na18=100.28           Na20-Na1-Na19=130.41           
Na21-Na1-Na6=123.39            Na21-Na1-Na8=123.65            Na21-Na1-Na10= 54.05           Na21-Na1-Na12= 91.60           
Na21-Na1-Na13=176.80           Na21-Na1-Na15=119.08           Na21-Na1-Na18= 92.28           Na21-Na1-Na19= 58.72           
Na21-Na1-Na20=122.93           Na23-Na1-Na6=170.55            Na23-Na1-Na8=130.21            Na23-Na1-Na10= 54.23           
Na23-Na1-Na12= 65.71           Na23-Na1-Na13=118.99           Na23-Na1-Na15= 86.81           Na23-Na1-Na18=104.79           
Na23-Na1-Na19= 93.90           Na23-Na1-Na20= 65.12           Na23-Na1-Na21= 57.85           Na24-Na1-Na6= 65.87            
Na24-Na1-Na8= 94.54            Na24-Na1-Na10= 79.80           Na24-Na1-Na12=125.37           Na24-Na1-Na13=125.68           
Na24-Na1-Na15=115.59           Na24-Na1-Na18= 68.18           Na24-Na1-Na19= 60.93           Na24-Na1-Na20=168.23           
Na24-Na1-Na21= 57.52           Na24-Na1-Na23=114.43           Cl30-Na1-Na6= 93.29            Cl30-Na1-Na8=135.44            
Cl30-Na1-Na10= 38.90           Cl30-Na1-Na12=133.78           Cl30-Na1-Na13=139.64           Cl30-Na1-Na15= 90.17           
Cl30-Na1-Na18= 51.03           Cl30-Na1-Na19= 86.44           Cl30-Na1-Na20=129.99           Cl30-Na1-Na21= 42.23           
Cl30-Na1-Na23= 82.44           Cl30-Na1-Na24= 40.90           Cl35-Na1-Na6=120.30            Cl35-Na1-Na8=146.40            
Cl35-Na1-Na10= 38.44           Cl35-Na1-Na12=104.23           Cl35-Na1-Na13= 91.56           Cl35-Na1-Na15= 37.98           
Cl35-Na1-Na18= 61.90           Cl35-Na1-Na19=141.62           Cl35-Na1-Na20= 53.93           Cl35-Na1-Na21= 86.56           
Cl35-Na1-Na23= 50.53           Cl35-Na1-Na24=115.93           Cl35-Na1-Cl30= 76.12           Cl37-Na1-Na6= 47.61            
Cl37-Na1-Na8= 49.16            Cl37-Na1-Na10=125.19           Cl37-Na1-Na12= 96.84           Cl37-Na1-Na13= 94.04           
Cl37-Na1-Na15=131.81           Cl37-Na1-Na18= 97.41           Cl37-Na1-Na19= 46.83           Cl37-Na1-Na20=142.69           
Cl37-Na1-Na21= 88.64           Cl37-Na1-Na23=139.81           Cl37-Na1-Na24= 45.39           Cl37-Na1-Cl30= 86.29           
Cl37-Na1-Cl35=158.50           Cl41-Na1-Na6= 44.39            Cl41-Na1-Na8= 82.68            Cl41-Na1-Na10= 96.93           
Cl41-Na1-Na12=125.40           Cl41-Na1-Na13= 39.21           Cl41-Na1-Na15= 41.65           Cl41-Na1-Na18= 50.52           
Cl41-Na1-Na19=138.01           Cl41-Na1-Na20= 74.98           Cl41-Na1-Na21=142.56           Cl41-Na1-Na23=127.99           
Cl41-Na1-Na24= 98.13           Cl41-Na1-Cl30=100.43           Cl41-Na1-Cl35= 79.43           Cl41-Na1-Cl37= 91.94           
Cl46-Na1-Na6= 86.38            Cl46-Na1-Na8= 45.67            Cl46-Na1-Na10=139.94           Cl46-Na1-Na12= 47.62           
Cl46-Na1-Na13= 38.83           Cl46-Na1-Na15= 87.96           Cl46-Na1-Na18=127.25           Cl46-Na1-Na19= 95.43           
Cl46-Na1-Na20= 48.66           Cl46-Na1-Na21=139.22           Cl46-Na1-Na23= 97.62           Cl46-Na1-Na24=140.17           
Cl46-Na1-Cl30=178.12           Cl46-Na1-Cl35=102.46           Cl46-Na1-Cl37= 94.83           Cl46-Na1-Cl41= 78.04           
Cl47-Na1-Na6=140.16            Cl47-Na1-Na8= 96.87            Cl47-Na1-Na10= 84.16           Cl47-Na1-Na12= 49.43           
Cl47-Na1-Na13=135.76           Cl47-Na1-Na15=134.88           Cl47-Na1-Na18=133.16           Cl47-Na1-Na19= 45.93           
Cl47-Na1-Na20= 98.68           Cl47-Na1-Na21= 42.19           Cl47-Na1-Na23= 48.07           Cl47-Na1-Na24= 88.29           
Cl47-Na1-Cl30= 84.42           Cl47-Na1-Cl35= 97.81           Cl47-Na1-Cl37= 92.59           Cl47-Na1-Cl41=173.57           
Cl47-Na1-Cl46= 97.03           Na10-Na2-Na9=156.04            Na17-Na2-Na9= 87.12            Na17-Na2-Na10= 78.95           
Na18-Na2-Na9=100.32            Na18-Na2-Na10= 55.77           Na18-Na2-Na17= 58.83           Na24-Na2-Na9= 86.18            
Na24-Na2-Na10= 89.12           Na24-Na2-Na17=132.84           Na24-Na2-Na18= 76.66           Cl29-Na2-Na9= 47.58            
Cl29-Na2-Na10=118.29           Cl29-Na2-Na17= 40.10           Cl29-Na2-Na18= 79.35           Cl29-Na2-Na24=121.74           
Cl30-Na2-Na9=129.47            Cl30-Na2-Na10= 40.90           Cl30-Na2-Na17=107.34           Cl30-Na2-Na18= 54.89           
Cl30-Na2-Na24= 48.23           Cl30-Na2-Cl29=133.93           Cl31-Na2-Na9=126.96            Cl31-Na2-Na10= 39.85           
Cl31-Na2-Na17= 40.28           Cl31-Na2-Na18= 53.12           Cl31-Na2-Na24=121.25           Cl31-Na2-Cl29= 80.38           
Cl31-Na2-Cl30= 76.41           Cl32-Na2-Na9= 59.75            Cl32-Na2-Na10= 99.60           Cl32-Na2-Na17= 86.21           
Cl32-Na2-Na18= 49.61           Cl32-Na2-Na24= 50.78           Cl32-Na2-Cl29= 73.36           Cl32-Na2-Cl30= 72.90           
Cl32-Na2-Cl31=101.17           Cl40-Na2-Na9= 48.00            Cl40-Na2-Na10=140.96           Cl40-Na2-Na17=135.05           
Cl40-Na2-Na18=118.84           Cl40-Na2-Na24= 54.71           Cl40-Na2-Cl29= 95.47           Cl40-Na2-Cl30=101.68           
Cl40-Na2-Cl31=171.38           Cl40-Na2-Cl32= 70.32           Na7-Na3-Na6=121.09             Na8-Na3-Na6= 55.17             
Na8-Na3-Na7=117.23             Na11-Na3-Na6=110.49            Na11-Na3-Na7= 89.56            Na11-Na3-Na8= 55.33            
Na16-Na3-Na6= 60.33            Na16-Na3-Na7= 87.06            Na16-Na3-Na8=114.67            Na16-Na3-Na11=165.86           
Na19-Na3-Na6= 88.54            Na19-Na3-Na7= 56.76            Na19-Na3-Na8= 60.47            Na19-Na3-Na11= 56.70           
Na19-Na3-Na16=110.48           Na24-Na3-Na6= 65.99            Na24-Na3-Na7= 55.72            Na24-Na3-Na8= 92.81            
Na24-Na3-Na11=116.80           Na24-Na3-Na16= 50.65           Na24-Na3-Na19= 60.11           Na25-Na3-Na6= 56.09            
Na25-Na3-Na7=177.06            Na25-Na3-Na8= 60.81            Na25-Na3-Na11= 90.82           Na25-Na3-Na16= 91.87           
Na25-Na3-Na19=121.25           Na25-Na3-Na24=121.62           Cl27-Na3-Na6= 43.98            Cl27-Na3-Na7=132.30            
Cl27-Na3-Na8= 90.01            Cl27-Na3-Na11=136.74           Cl27-Na3-Na16= 45.26           Cl27-Na3-Na19=131.62           
Cl27-Na3-Na24= 86.72           Cl27-Na3-Na25= 46.77           Cl28-Na3-Na6= 84.70            Cl28-Na3-Na7=134.84            
Cl28-Na3-Na8= 45.17            Cl28-Na3-Na11= 45.34           Cl28-Na3-Na16=137.00           Cl28-Na3-Na19= 91.27           
Cl28-Na3-Na24=137.99           Cl28-Na3-Na25= 45.76           Cl28-Na3-Cl27= 92.46           Cl34-Na3-Na6=132.51            
Cl34-Na3-Na7= 44.85            Cl34-Na3-Na8= 88.98            Cl34-Na3-Na11= 45.14           Cl34-Na3-Na16=131.54           
Cl34-Na3-Na19= 44.32           Cl34-Na3-Na24= 88.77           Cl34-Na3-Na25=135.82           Cl34-Na3-Cl27=175.33           
Cl34-Na3-Cl28= 90.07           Cl36-Na3-Na6= 97.09            Cl36-Na3-Na7= 44.12            Cl36-Na3-Na8=136.17            
Cl36-Na3-Na11=133.68           Cl36-Na3-Na16= 44.43           Cl36-Na3-Na19= 88.89           Cl36-Na3-Na24= 43.38           
Cl36-Na3-Na25=135.38           Cl36-Na3-Cl27= 88.77           Cl36-Na3-Cl28=178.21           Cl36-Na3-Cl34= 88.80           
Cl37-Na3-Na6= 45.66            Cl37-Na3-Na7= 85.62            Cl37-Na3-Na8= 45.40            Cl37-Na3-Na11= 83.68           
Cl37-Na3-Na16= 82.38           Cl37-Na3-Na19= 43.07           Cl37-Na3-Na24= 47.42           Cl37-Na3-Na25= 91.52           
Cl37-Na3-Cl27= 88.66           Cl37-Na3-Cl28= 90.57           Cl37-Na3-Cl34= 87.38           Cl37-Na3-Cl36= 90.77           
Na9-Na4-Na6=101.82             Na14-Na4-Na6= 63.95            Na14-Na4-Na9=162.04            Na17-Na4-Na6=121.31            
Na17-Na4-Na9= 89.80            Na17-Na4-Na14= 88.99           Na18-Na4-Na6= 63.96            Na18-Na4-Na9= 94.41            
Na18-Na4-Na14= 69.90           Na18-Na4-Na17= 57.85           Na22-Na4-Na6= 55.39            Na22-Na4-Na9= 89.72            
Na22-Na4-Na14= 90.38           Na22-Na4-Na17=176.45           Na22-Na4-Na18=118.69           Cl29-Na4-Na6=126.71            
Cl29-Na4-Na9= 48.53            Cl29-Na4-Na14=129.98           Cl29-Na4-Na17= 41.76           Cl29-Na4-Na18= 74.48           
Cl29-Na4-Na22=138.13           Cl32-Na4-Na6= 45.53            Cl32-Na4-Na9= 64.02            Cl32-Na4-Na14= 98.26           
Cl32-Na4-Na17= 95.25           Cl32-Na4-Na18= 47.90           Cl32-Na4-Na22= 81.38           Cl32-Na4-Cl29= 82.02           
Cl33-Na4-Na6= 83.24            Cl33-Na4-Na9= 47.51            Cl33-Na4-Na14=134.59           Cl33-Na4-Na17=136.12           
Cl33-Na4-Na18=123.93           Cl33-Na4-Na22= 44.26           Cl33-Na4-Cl29= 94.43           Cl33-Na4-Cl32= 76.43           
Cl39-Na4-Na6= 94.34            Cl39-Na4-Na9=129.60            Cl39-Na4-Na14= 46.54           Cl39-Na4-Na17= 42.45           
Cl39-Na4-Na18= 51.41           Cl39-Na4-Na22=136.77           Cl39-Na4-Cl29= 83.77           Cl39-Na4-Cl32= 99.01           
Cl39-Na4-Cl33=175.31           Cl49-Na4-Na6= 48.85            Cl49-Na4-Na9=133.15            Cl49-Na4-Na14= 46.22           
Cl49-Na4-Na17=135.13           Cl49-Na4-Na18= 99.77           Cl49-Na4-Na22= 44.52           Cl49-Na4-Cl29=174.25           
Cl49-Na4-Cl32= 94.06           Cl49-Na4-Cl33= 88.70           Cl49-Na4-Cl39= 92.74           Na13-Na5-Na6= 63.70            
Na14-Na5-Na6= 64.56            Na14-Na5-Na13= 52.34           Na22-Na5-Na6= 55.56            Na22-Na5-Na13=118.61           
Na22-Na5-Na14= 92.01           Na25-Na5-Na6= 57.28            Na25-Na5-Na13= 92.96           Na25-Na5-Na14=121.27           
Na25-Na5-Na22= 62.26           Cl38-Na5-Na6= 95.69            Cl38-Na5-Na13= 41.85           Cl38-Na5-Na14= 43.22           
Cl38-Na5-Na22=135.20           Cl38-Na5-Na25=134.42           Cl43-Na5-Na6= 82.42            Cl43-Na5-Na13=136.81           
Cl43-Na5-Na14=135.21           Cl43-Na5-Na22= 43.31           Cl43-Na5-Na25= 44.53           Cl43-Na5-Cl38=178.09           
Cl44-Na5-Na6= 45.49            Cl44-Na5-Na13= 46.64           Cl44-Na5-Na14= 86.97           Cl44-Na5-Na22= 91.28           
Cl44-Na5-Na25= 46.34           Cl44-Na5-Cl38= 88.19           Cl44-Na5-Cl43= 90.64           Cl49-Na5-Na6= 48.41            
Cl49-Na5-Na13= 88.16           Cl49-Na5-Na14= 47.21           Cl49-Na5-Na22= 45.11           Cl49-Na5-Na25= 94.63           
Cl49-Na5-Cl38= 90.18           Cl49-Na5-Cl43= 88.38           Cl49-Na5-Cl44= 93.11           Na3-Na6-Na1= 88.46             
Na4-Na6-Na1=105.45             Na4-Na6-Na3=128.60             Na5-Na6-Na1=126.82             Na5-Na6-Na3=120.64             
Na5-Na6-Na4= 90.14             Na8-Na6-Na1= 59.86             Na8-Na6-Na3= 62.98             Na8-Na6-Na4=163.08             
Na8-Na6-Na5= 92.85             Na13-Na6-Na1= 66.78            Na13-Na6-Na3=123.37            Na13-Na6-Na4=107.35            
Na13-Na6-Na5= 60.04            Na13-Na6-Na8= 60.51            Na14-Na6-Na1= 88.34            Na14-Na6-Na3=172.88            
Na14-Na6-Na4= 58.46            Na14-Na6-Na5= 57.11            Na14-Na6-Na8=109.94            Na14-Na6-Na13= 49.52           
Na16-Na6-Na1=108.00            Na16-Na6-Na3= 58.08            Na16-Na6-Na4= 70.61            Na16-Na6-Na5=125.07            
Na16-Na6-Na8=120.14            Na16-Na6-Na13=173.98           Na16-Na6-Na14=129.02           Na18-Na6-Na1= 50.39            
Na18-Na6-Na3=117.66            Na18-Na6-Na4= 55.06            Na18-Na6-Na5=121.55            Na18-Na6-Na8=109.85            
Na18-Na6-Na13= 85.21           Na18-Na6-Na14= 64.52           Na18-Na6-Na16= 89.07           Na22-Na6-Na1=166.84            
Na22-Na6-Na3= 92.48            Na22-Na6-Na4= 64.02            Na22-Na6-Na5= 63.33            Na22-Na6-Na8=131.71            
Na22-Na6-Na13=122.65           Na22-Na6-Na14= 92.08           Na22-Na6-Na16= 61.97           Na22-Na6-Na18=118.42           
Na24-Na6-Na1= 60.45            Na24-Na6-Na3= 57.56            Na24-Na6-Na4= 86.53            Na24-Na6-Na5=172.68            
Na24-Na6-Na8= 92.21            Na24-Na6-Na13=127.23           Na24-Na6-Na14=125.64           Na24-Na6-Na16= 47.62           
Na24-Na6-Na18= 61.29           Na24-Na6-Na22=109.36           Na25-Na6-Na1=124.56            Na25-Na6-Na3= 59.78            
Na25-Na6-Na4=129.99            Na25-Na6-Na5= 60.87            Na25-Na6-Na8= 65.18            Na25-Na6-Na13= 92.80           
Na25-Na6-Na14=117.44           Na25-Na6-Na16= 92.74           Na25-Na6-Na18=174.94           Na25-Na6-Na22= 66.53           
Na25-Na6-Na24=116.92           Cl27-Na6-Na1=130.50            Cl27-Na6-Na3= 43.33            Cl27-Na6-Na4=100.03            
Cl27-Na6-Na5= 94.27            Cl27-Na6-Na8= 96.35            Cl27-Na6-Na13=141.67           Cl27-Na6-Na14=140.87           
Cl27-Na6-Na16= 43.93           Cl27-Na6-Na18=132.96           Cl27-Na6-Na22= 49.15           Cl27-Na6-Na24= 79.91           
Cl27-Na6-Na25= 48.87           Cl32-Na6-Na1= 79.09            Cl32-Na6-Na3= 92.35            Cl32-Na6-Na4= 45.22            
Cl32-Na6-Na5=135.14            Cl32-Na6-Na8=130.92            Cl32-Na6-Na13=127.85           Cl32-Na6-Na14= 93.29           
Cl32-Na6-Na16= 46.65           Cl32-Na6-Na18= 42.88           Cl32-Na6-Na22= 87.76           Cl32-Na6-Na24= 41.34           
Cl32-Na6-Na25=139.34           Cl32-Na6-Cl27= 90.48           Cl37-Na6-Na1= 44.59            Cl37-Na6-Na3= 43.92            
Cl37-Na6-Na4=126.99            Cl37-Na6-Na5=142.26            Cl37-Na6-Na8= 49.76            Cl37-Na6-Na13= 97.64           
Cl37-Na6-Na14=132.79           Cl37-Na6-Na16= 79.71           Cl37-Na6-Na18= 82.35           Cl37-Na6-Na22=134.36           
Cl37-Na6-Na24= 42.46           Cl37-Na6-Na25= 93.33           Cl37-Na6-Cl27= 86.31           Cl37-Na6-Cl32= 82.53           
Cl41-Na6-Na1= 45.86            Cl41-Na6-Na3=134.03            Cl41-Na6-Na4= 78.39            Cl41-Na6-Na5= 91.10            
Cl41-Na6-Na8= 84.90            Cl41-Na6-Na13= 43.30           Cl41-Na6-Na14= 42.49           Cl41-Na6-Na16=130.97           
Cl41-Na6-Na18= 41.91           Cl41-Na6-Na22=133.03           Cl41-Na6-Na24= 94.62           Cl41-Na6-Na25=135.98           
Cl41-Na6-Cl27=174.42           Cl41-Na6-Cl32= 84.63           Cl41-Na6-Cl37= 90.39           Cl44-Na6-Na1= 94.32            
Cl44-Na6-Na3= 91.90            Cl44-Na6-Na4=134.34            Cl44-Na6-Na5= 46.48            Cl44-Na6-Na8= 46.37            
Cl44-Na6-Na13= 44.49           Cl44-Na6-Na14= 82.00           Cl44-Na6-Na16=140.85           Cl44-Na6-Na18=129.23           
Cl44-Na6-Na22= 98.77           Cl44-Na6-Na24=138.25           Cl44-Na6-Na25= 48.39           Cl44-Na6-Cl27= 97.22           
Cl44-Na6-Cl32=172.06           Cl44-Na6-Cl37= 95.93           Cl44-Na6-Cl41= 87.60           Cl49-Na6-Na1=129.26            
Cl49-Na6-Na3=141.44            Cl49-Na6-Na4= 43.26            Cl49-Na6-Na5= 46.96            Cl49-Na6-Na8=138.00            
Cl49-Na6-Na13= 84.63           Cl49-Na6-Na14= 43.22           Cl49-Na6-Na16= 97.05           Cl49-Na6-Na18= 87.93           
Cl49-Na6-Na22= 48.99           Cl49-Na6-Na24=129.07           Cl49-Na6-Na25= 96.53           Cl49-Na6-Cl27= 98.11           
Cl49-Na6-Cl32= 88.19           Cl49-Na6-Cl37=169.77           Cl49-Na6-Cl41= 84.44           Cl49-Na6-Cl44= 92.66           
Na19-Na7-Na3= 65.51            Na24-Na7-Na3= 66.09            Na24-Na7-Na19= 66.65           Cl26-Na7-Na3= 99.96            
Cl26-Na7-Na19= 48.79           Cl26-Na7-Na24= 50.73           Cl34-Na7-Na3= 50.13            Cl34-Na7-Na19= 49.25           
Cl34-Na7-Na24=101.25           Cl34-Na7-Cl26= 97.71           Cl36-Na7-Na3= 46.62            Cl36-Na7-Na19= 98.06           
Cl36-Na7-Na24= 49.39           Cl36-Na7-Cl26=100.12           Cl36-Na7-Cl34= 96.56           Na3-Na8-Na1= 88.96             
Na6-Na8-Na1= 62.00             Na6-Na8-Na3= 61.85             Na11-Na8-Na1=114.81            Na11-Na8-Na3= 57.81            
Na11-Na8-Na6=119.65            Na12-Na8-Na1= 56.25            Na12-Na8-Na3=119.18            Na12-Na8-Na6=118.05            
Na12-Na8-Na11= 90.93           Na13-Na8-Na1= 69.32            Na13-Na8-Na3=126.97            Na13-Na8-Na6= 65.25            
Na13-Na8-Na11=174.48           Na13-Na8-Na12= 88.56           Na19-Na8-Na1= 57.63            Na19-Na8-Na3= 59.91            
Na19-Na8-Na6= 92.11            Na19-Na8-Na11= 57.18           Na19-Na8-Na12= 59.33           Na19-Na8-Na13=126.74           
Na25-Na8-Na1=118.56            Na25-Na8-Na3= 57.11            Na25-Na8-Na6= 56.99            Na25-Na8-Na11= 89.98           
Na25-Na8-Na12=174.49           Na25-Na8-Na13= 91.04           Na25-Na8-Na19=116.99           Cl28-Na8-Na1=132.29            
Cl28-Na8-Na3= 43.33            Cl28-Na8-Na6= 88.81            Cl28-Na8-Na11= 46.53           Cl28-Na8-Na12=137.44           
Cl28-Na8-Na13=133.88           Cl28-Na8-Na19= 89.48           Cl28-Na8-Na25= 43.59           Cl37-Na8-Na1= 45.62            
Cl37-Na8-Na3= 43.35            Cl37-Na8-Na6= 49.34            Cl37-Na8-Na11= 84.23           Cl37-Na8-Na12= 87.71           
Cl37-Na8-Na13=101.24           Cl37-Na8-Na19= 42.85           Cl37-Na8-Na25= 86.98           Cl37-Na8-Cl28= 86.67           
Cl44-Na8-Na1= 97.08            Cl44-Na8-Na3= 91.84            Cl44-Na8-Na6= 47.64            Cl44-Na8-Na11=133.47           
Cl44-Na8-Na12=135.58           Cl44-Na8-Na13= 47.15           Cl44-Na8-Na19=139.63           Cl44-Na8-Na25= 43.92           
Cl44-Na8-Cl28= 86.98           Cl44-Na8-Cl37= 96.78           Cl46-Na8-Na1= 50.17            Cl46-Na8-Na3=139.11            
Cl46-Na8-Na6= 92.31            Cl46-Na8-Na11=134.25           Cl46-Na8-Na12= 43.54           Cl46-Na8-Na13= 45.03           
Cl46-Na8-Na19= 92.76           Cl46-Na8-Na25=135.76           Cl46-Na8-Cl28=177.46           Cl46-Na8-Cl37= 95.79           
Cl46-Na8-Cl44= 92.10           Cl50-Na8-Na1= 85.24            Cl50-Na8-Na3= 90.75            Cl50-Na8-Na6=135.78            
Cl50-Na8-Na11= 46.84           Cl50-Na8-Na12= 44.19           Cl50-Na8-Na13=132.10           Cl50-Na8-Na19= 43.82           
Cl50-Na8-Na25=136.78           Cl50-Na8-Cl28= 93.36           Cl50-Na8-Cl37= 86.66           Cl50-Na8-Cl44=176.55           
Cl50-Na8-Cl46= 87.42           Na4-Na9-Na2= 79.74             Na16-Na9-Na2= 90.46            Na16-Na9-Na4= 81.68            
Cl29-Na9-Na2= 54.20            Cl29-Na9-Na4= 52.88            Cl29-Na9-Na16=123.71           Cl32-Na9-Na2= 54.67            
Cl32-Na9-Na4= 46.77            Cl32-Na9-Na16= 50.29           Cl32-Na9-Cl29= 73.57           Cl33-Na9-Na2=125.61            
Cl33-Na9-Na4= 56.71            Cl33-Na9-Na16= 55.38           Cl33-Na9-Cl29=107.55           Cl33-Na9-Cl32= 71.36           
Cl40-Na9-Na2= 49.39            Cl40-Na9-Na4=113.52            Cl40-Na9-Na16= 62.55           Cl40-Na9-Cl29=103.46           
Cl40-Na9-Cl32= 67.91           Cl40-Na9-Cl33=117.87           Na2-Na10-Na1= 80.17            Na18-Na10-Na1= 47.84           
Na18-Na10-Na2= 48.28           Na21-Na10-Na1= 58.46           Na21-Na10-Na2= 81.78           Na21-Na10-Na18= 91.85          
Na23-Na10-Na1= 53.87           Na23-Na10-Na2=130.19           Na23-Na10-Na18= 99.46          Na23-Na10-Na21= 59.57          
Cl30-Na10-Na1= 47.08           Cl30-Na10-Na2= 42.30           Cl30-Na10-Na18= 50.85          Cl30-Na10-Na21= 45.23          
Cl30-Na10-Na23= 88.50          Cl31-Na10-Na1= 98.32           Cl31-Na10-Na2= 45.39           Cl31-Na10-Na18= 50.49          
Cl31-Na10-Na21=126.60          Cl31-Na10-Na23=146.04          Cl31-Na10-Cl30= 82.81          Cl35-Na10-Na1= 40.58           
Cl35-Na10-Na2=106.92           Cl35-Na10-Na18= 59.35          Cl35-Na10-Na21= 92.49          Cl35-Na10-Na23= 50.73          
Cl35-Na10-Cl30= 86.21          Cl35-Na10-Cl31= 95.82          Cl48-Na10-Na1= 84.98           Cl48-Na10-Na2=122.39           
Cl48-Na10-Na18=130.92          Cl48-Na10-Na21= 44.21          Cl48-Na10-Na23= 45.04          Cl48-Na10-Cl30= 89.42          
Cl48-Na10-Cl31=165.61          Cl48-Na10-Cl35= 95.72          
 
 selected dihedral angles (degree)
 ---------------------------------
Na3-Na6-Na1-Na8= 59.34        Na3-Na6-Na1-Na10=244.09       Na3-Na6-Na1-Na12= 64.81       Na3-Na6-Na1-Na13=127.61       
Na3-Na6-Na1-Na15=185.90       Na3-Na6-Na1-Na18=231.32       Na3-Na6-Na1-Na19=  2.44       Na3-Na6-Na1-Na20=139.68       
Na3-Na6-Na1-Na21=307.52       Na3-Na6-Na1-Na23=213.04       Na3-Na6-Na1-Na24=306.98       Na3-Na6-Na1-Cl30=275.77       
Na3-Na6-Na1-Cl35=199.94       Na3-Na6-Na1-Cl37=357.71       Na3-Na6-Na1-Cl41=174.20       Na3-Na6-Na1-Cl46= 97.62       
Na3-Na6-Na1-Cl47=  0.99       Na4-Na6-Na1-Na8=189.14        Na4-Na6-Na1-Na10= 13.88       Na4-Na6-Na1-Na12=194.61       
Na4-Na6-Na1-Na13=257.40       Na4-Na6-Na1-Na15=315.70       Na4-Na6-Na1-Na18=  1.11       Na4-Na6-Na1-Na19=132.23       
Na4-Na6-Na1-Na20=269.47       Na4-Na6-Na1-Na21= 77.31       Na4-Na6-Na1-Na23=342.83       Na4-Na6-Na1-Na24= 76.78       
Na4-Na6-Na1-Cl30= 45.57       Na4-Na6-Na1-Cl35=329.73       Na4-Na6-Na1-Cl37=127.51       Na4-Na6-Na1-Cl41=304.00       
Na4-Na6-Na1-Cl46=227.42       Na4-Na6-Na1-Cl47=130.79       Na5-Na6-Na1-Na8=291.26        Na5-Na6-Na1-Na10=116.01       
Na5-Na6-Na1-Na12=296.73       Na5-Na6-Na1-Na13=359.53       Na5-Na6-Na1-Na15= 57.82       Na5-Na6-Na1-Na18=103.24       
Na5-Na6-Na1-Na19=234.36       Na5-Na6-Na1-Na20= 11.60       Na5-Na6-Na1-Na21=179.44       Na5-Na6-Na1-Na23= 84.96       
Na5-Na6-Na1-Na24=178.90       Na5-Na6-Na1-Cl30=147.69       Na5-Na6-Na1-Cl35= 71.86       Na5-Na6-Na1-Cl37=229.63       
Na5-Na6-Na1-Cl41= 46.12       Na5-Na6-Na1-Cl46=329.54       Na5-Na6-Na1-Cl47=232.91       Na8-Na6-Na1-Na10=184.75       
Na8-Na6-Na1-Na12=  5.47       Na8-Na6-Na1-Na13= 68.26       Na8-Na6-Na1-Na15=126.56       Na8-Na6-Na1-Na18=171.97       
Na8-Na6-Na1-Na19=303.09       Na8-Na6-Na1-Na20= 80.33       Na8-Na6-Na1-Na21=248.17       Na8-Na6-Na1-Na23=153.69       
Na8-Na6-Na1-Na24=247.64       Na8-Na6-Na1-Cl30=216.43       Na8-Na6-Na1-Cl35=140.59       Na8-Na6-Na1-Cl37=298.37       
Na8-Na6-Na1-Cl41=114.86       Na8-Na6-Na1-Cl46= 38.28       Na8-Na6-Na1-Cl47=301.65       Na13-Na6-Na1-Na8=291.74       
Na13-Na6-Na1-Na10=116.48      Na13-Na6-Na1-Na12=297.20      Na13-Na6-Na1-Na15= 58.30      Na13-Na6-Na1-Na18=103.71      
Na13-Na6-Na1-Na19=234.83      Na13-Na6-Na1-Na20= 12.07      Na13-Na6-Na1-Na21=179.91      Na13-Na6-Na1-Na23= 85.43      
Na13-Na6-Na1-Na24=179.38      Na13-Na6-Na1-Cl30=148.16      Na13-Na6-Na1-Cl35= 72.33      Na13-Na6-Na1-Cl37=230.11      
Na13-Na6-Na1-Cl41= 46.60      Na13-Na6-Na1-Cl46=330.02      Na13-Na6-Na1-Cl47=233.39      Na14-Na6-Na1-Na8=245.71       
Na14-Na6-Na1-Na10= 70.46      Na14-Na6-Na1-Na12=251.18      Na14-Na6-Na1-Na13=313.97      Na14-Na6-Na1-Na15= 12.27      
Na14-Na6-Na1-Na18= 57.68      Na14-Na6-Na1-Na19=188.80      Na14-Na6-Na1-Na20=326.04      Na14-Na6-Na1-Na21=133.88      
Na14-Na6-Na1-Na23= 39.40      Na14-Na6-Na1-Na24=133.35      Na14-Na6-Na1-Cl30=102.14      Na14-Na6-Na1-Cl35= 26.30      
Na14-Na6-Na1-Cl37=184.08      Na14-Na6-Na1-Cl41=  0.57      Na14-Na6-Na1-Cl46=283.99      Na14-Na6-Na1-Cl47=187.36      
Na16-Na6-Na1-Na8=114.95       Na16-Na6-Na1-Na10=299.69      Na16-Na6-Na1-Na12=120.41      Na16-Na6-Na1-Na13=183.21      
Na16-Na6-Na1-Na15=241.50      Na16-Na6-Na1-Na18=286.92      Na16-Na6-Na1-Na19= 58.04      Na16-Na6-Na1-Na20=195.28      
Na16-Na6-Na1-Na21=  3.12      Na16-Na6-Na1-Na23=268.64      Na16-Na6-Na1-Na24=  2.59      Na16-Na6-Na1-Cl30=331.37      
Na16-Na6-Na1-Cl35=255.54      Na16-Na6-Na1-Cl37= 53.32      Na16-Na6-Na1-Cl41=229.81      Na16-Na6-Na1-Cl46=153.22      
Na16-Na6-Na1-Cl47= 56.60      Na18-Na6-Na1-Na8=188.03       Na18-Na6-Na1-Na10= 12.77      Na18-Na6-Na1-Na12=193.50      
Na18-Na6-Na1-Na13=256.29      Na18-Na6-Na1-Na15=314.59      Na18-Na6-Na1-Na19=131.12      Na18-Na6-Na1-Na20=268.36      
Na18-Na6-Na1-Na21= 76.20      Na18-Na6-Na1-Na23=341.72      Na18-Na6-Na1-Na24= 75.67      Na18-Na6-Na1-Cl30= 44.46      
Na18-Na6-Na1-Cl35=328.62      Na18-Na6-Na1-Cl37=126.40      Na18-Na6-Na1-Cl41=302.89      Na18-Na6-Na1-Cl46=226.31      
Na18-Na6-Na1-Cl47=129.68      Na22-Na6-Na1-Na8=153.67       Na22-Na6-Na1-Na10=338.41      Na22-Na6-Na1-Na12=159.13      
Na22-Na6-Na1-Na13=221.93      Na22-Na6-Na1-Na15=280.23      Na22-Na6-Na1-Na18=325.64      Na22-Na6-Na1-Na19= 96.76      
Na22-Na6-Na1-Na20=234.00      Na22-Na6-Na1-Na21= 41.84      Na22-Na6-Na1-Na23=307.36      Na22-Na6-Na1-Na24= 41.31      
Na22-Na6-Na1-Cl30= 10.09      Na22-Na6-Na1-Cl35=294.26      Na22-Na6-Na1-Cl37= 92.04      Na22-Na6-Na1-Cl41=268.53      
Na22-Na6-Na1-Cl46=191.95      Na22-Na6-Na1-Cl47= 95.32      Na24-Na6-Na1-Na8=112.36       Na24-Na6-Na1-Na10=297.11      
Na24-Na6-Na1-Na12=117.83      Na24-Na6-Na1-Na13=180.62      Na24-Na6-Na1-Na15=238.92      Na24-Na6-Na1-Na18=284.33      
Na24-Na6-Na1-Na19= 55.45      Na24-Na6-Na1-Na20=192.70      Na24-Na6-Na1-Na21=  0.54      Na24-Na6-Na1-Na23=266.05      
Na24-Na6-Na1-Cl30=328.79      Na24-Na6-Na1-Cl35=252.96      Na24-Na6-Na1-Cl37= 50.73      Na24-Na6-Na1-Cl41=227.22      
Na24-Na6-Na1-Cl46=150.64      Na24-Na6-Na1-Cl47= 54.01      Na25-Na6-Na1-Na8=  8.39       Na25-Na6-Na1-Na10=193.13      
Na25-Na6-Na1-Na12= 13.86      Na25-Na6-Na1-Na13= 76.65      Na25-Na6-Na1-Na15=134.95      Na25-Na6-Na1-Na18=180.36      
Na25-Na6-Na1-Na19=311.48      Na25-Na6-Na1-Na20= 88.72      Na25-Na6-Na1-Na21=256.56      Na25-Na6-Na1-Na23=162.08      
Na25-Na6-Na1-Na24=256.03      Na25-Na6-Na1-Cl30=224.82      Na25-Na6-Na1-Cl35=148.98      Na25-Na6-Na1-Cl37=306.76      
Na25-Na6-Na1-Cl41=123.25      Na25-Na6-Na1-Cl46= 46.67      Na25-Na6-Na1-Cl47=310.04      Cl27-Na6-Na1-Na8= 70.87       
Cl27-Na6-Na1-Na10=255.61      Cl27-Na6-Na1-Na12= 76.33      Cl27-Na6-Na1-Na13=139.13      Cl27-Na6-Na1-Na15=197.42      
Cl27-Na6-Na1-Na18=242.84      Cl27-Na6-Na1-Na19= 13.96      Cl27-Na6-Na1-Na20=151.20      Cl27-Na6-Na1-Na21=319.04      
Cl27-Na6-Na1-Na23=224.56      Cl27-Na6-Na1-Na24=318.50      Cl27-Na6-Na1-Cl30=287.29      Cl27-Na6-Na1-Cl35=211.46      
Cl27-Na6-Na1-Cl37=  9.24      Cl27-Na6-Na1-Cl41=185.73      Cl27-Na6-Na1-Cl46=109.14      Cl27-Na6-Na1-Cl47= 12.52      
Cl32-Na6-Na1-Na8=152.03       Cl32-Na6-Na1-Na10=336.78      Cl32-Na6-Na1-Na12=157.50      Cl32-Na6-Na1-Na13=220.30      
Cl32-Na6-Na1-Na15=278.59      Cl32-Na6-Na1-Na18=324.01      Cl32-Na6-Na1-Na19= 95.13      Cl32-Na6-Na1-Na20=232.37      
Cl32-Na6-Na1-Na21= 40.21      Cl32-Na6-Na1-Na23=305.73      Cl32-Na6-Na1-Na24= 39.67      Cl32-Na6-Na1-Cl30=  8.46      
Cl32-Na6-Na1-Cl35=292.63      Cl32-Na6-Na1-Cl37= 90.40      Cl32-Na6-Na1-Cl41=266.89      Cl32-Na6-Na1-Cl46=190.31      
Cl32-Na6-Na1-Cl47= 93.68      Cl37-Na6-Na1-Na8= 61.63       Cl37-Na6-Na1-Na10=246.38      Cl37-Na6-Na1-Na12= 67.10      
Cl37-Na6-Na1-Na13=129.89      Cl37-Na6-Na1-Na15=188.19      Cl37-Na6-Na1-Na18=233.60      Cl37-Na6-Na1-Na19=  4.72      
Cl37-Na6-Na1-Na20=141.96      Cl37-Na6-Na1-Na21=309.80      Cl37-Na6-Na1-Na23=215.32      Cl37-Na6-Na1-Na24=309.27      
Cl37-Na6-Na1-Cl30=278.06      Cl37-Na6-Na1-Cl35=202.22      Cl37-Na6-Na1-Cl41=176.49      Cl37-Na6-Na1-Cl46= 99.91      
Cl37-Na6-Na1-Cl47=  3.28      Cl41-Na6-Na1-Na8=245.14       Cl41-Na6-Na1-Na10= 69.89      Cl41-Na6-Na1-Na12=250.61      
Cl41-Na6-Na1-Na13=313.40      Cl41-Na6-Na1-Na15= 11.70      Cl41-Na6-Na1-Na18= 57.11      Cl41-Na6-Na1-Na19=188.23      
Cl41-Na6-Na1-Na20=325.48      Cl41-Na6-Na1-Na21=133.31      Cl41-Na6-Na1-Na23= 38.83      Cl41-Na6-Na1-Na24=132.78      
Cl41-Na6-Na1-Cl30=101.57      Cl41-Na6-Na1-Cl35= 25.74      Cl41-Na6-Na1-Cl37=183.51      Cl41-Na6-Na1-Cl46=283.42      
Cl41-Na6-Na1-Cl47=186.79      Cl44-Na6-Na1-Na8=327.56       Cl44-Na6-Na1-Na10=152.30      Cl44-Na6-Na1-Na12=333.02      
Cl44-Na6-Na1-Na13= 35.82      Cl44-Na6-Na1-Na15= 94.12      Cl44-Na6-Na1-Na18=139.53      Cl44-Na6-Na1-Na19=270.65      
Cl44-Na6-Na1-Na20= 47.89      Cl44-Na6-Na1-Na21=215.73      Cl44-Na6-Na1-Na23=121.25      Cl44-Na6-Na1-Na24=215.20      
Cl44-Na6-Na1-Cl30=183.98      Cl44-Na6-Na1-Cl35=108.15      Cl44-Na6-Na1-Cl37=265.93      Cl44-Na6-Na1-Cl41= 82.42      
Cl44-Na6-Na1-Cl46=  5.84      Cl44-Na6-Na1-Cl47=269.21      Cl49-Na6-Na1-Na8=230.56       Cl49-Na6-Na1-Na10= 55.30      
Cl49-Na6-Na1-Na12=236.02      Cl49-Na6-Na1-Na13=298.82      Cl49-Na6-Na1-Na15=357.11      Cl49-Na6-Na1-Na18= 42.53      
Cl49-Na6-Na1-Na19=173.65      Cl49-Na6-Na1-Na20=310.89      Cl49-Na6-Na1-Na21=118.73      Cl49-Na6-Na1-Na23= 24.25      
Cl49-Na6-Na1-Na24=118.19      Cl49-Na6-Na1-Cl30= 86.98      Cl49-Na6-Na1-Cl35= 11.15      Cl49-Na6-Na1-Cl37=168.92      
Cl49-Na6-Na1-Cl41=345.41      Cl49-Na6-Na1-Cl46=268.83      Cl49-Na6-Na1-Cl47=172.20      Na1-Na6-Na3-Na7= 46.75        
Na1-Na6-Na3-Na8=303.38        Na1-Na6-Na3-Na11=304.29       Na1-Na6-Na3-Na16=112.40       Na1-Na6-Na3-Na19=357.72       
Na1-Na6-Na3-Na24= 55.42       Na1-Na6-Na3-Na25=227.75       Na1-Na6-Na3-Cl27=167.21       Na1-Na6-Na3-Cl28=266.31       
Na1-Na6-Na3-Cl34=351.53       Na1-Na6-Na3-Cl36= 86.42       Na1-Na6-Na3-Cl37=  2.31       Na4-Na6-Na3-Na7=298.12        
Na4-Na6-Na3-Na8=194.74        Na4-Na6-Na3-Na11=195.66       Na4-Na6-Na3-Na16=  3.76       Na4-Na6-Na3-Na19=249.09       
Na4-Na6-Na3-Na24=306.79       Na4-Na6-Na3-Na25=119.12       Na4-Na6-Na3-Cl27= 58.58       Na4-Na6-Na3-Cl28=157.68       
Na4-Na6-Na3-Cl34=242.89       Na4-Na6-Na3-Cl36=337.79       Na4-Na6-Na3-Cl37=253.68       Na5-Na6-Na3-Na7=179.66        
Na5-Na6-Na3-Na8= 76.29        Na5-Na6-Na3-Na11= 77.20       Na5-Na6-Na3-Na16=245.30       Na5-Na6-Na3-Na19=130.63       
Na5-Na6-Na3-Na24=188.33       Na5-Na6-Na3-Na25=  0.66       Na5-Na6-Na3-Cl27=300.12       Na5-Na6-Na3-Cl28= 39.22       
Na5-Na6-Na3-Cl34=124.43       Na5-Na6-Na3-Cl36=219.33       Na5-Na6-Na3-Cl37=135.22       Na8-Na6-Na3-Na7=103.38        
Na8-Na6-Na3-Na11=  0.92       Na8-Na6-Na3-Na16=169.02       Na8-Na6-Na3-Na19= 54.35       Na8-Na6-Na3-Na24=112.05       
Na8-Na6-Na3-Na25=284.37       Na8-Na6-Na3-Cl27=223.84       Na8-Na6-Na3-Cl28=322.94       Na8-Na6-Na3-Cl34= 48.15       
Na8-Na6-Na3-Cl36=143.04       Na8-Na6-Na3-Cl37= 58.94       Na13-Na6-Na3-Na7=107.42       Na13-Na6-Na3-Na8=  4.04       
Na13-Na6-Na3-Na11=  4.96      Na13-Na6-Na3-Na16=173.06      Na13-Na6-Na3-Na19= 58.39      Na13-Na6-Na3-Na24=116.09      
Na13-Na6-Na3-Na25=288.42      Na13-Na6-Na3-Cl27=227.88      Na13-Na6-Na3-Cl28=326.98      Na13-Na6-Na3-Cl34= 52.19      
Na13-Na6-Na3-Cl36=147.09      Na13-Na6-Na3-Cl37= 62.98      Na14-Na6-Na3-Na7=110.14       Na14-Na6-Na3-Na8=  6.76       
Na14-Na6-Na3-Na11=  7.68      Na14-Na6-Na3-Na16=175.78      Na14-Na6-Na3-Na19= 61.11      Na14-Na6-Na3-Na24=118.81      
Na14-Na6-Na3-Na25=291.14      Na14-Na6-Na3-Cl27=230.60      Na14-Na6-Na3-Cl28=329.70      Na14-Na6-Na3-Cl34= 54.91      
Na14-Na6-Na3-Cl36=149.81      Na14-Na6-Na3-Cl37= 65.70      Na16-Na6-Na3-Na7=294.36       Na16-Na6-Na3-Na8=190.98       
Na16-Na6-Na3-Na11=191.90      Na16-Na6-Na3-Na19=245.33      Na16-Na6-Na3-Na24=303.03      Na16-Na6-Na3-Na25=115.35      
Na16-Na6-Na3-Cl27= 54.82      Na16-Na6-Na3-Cl28=153.92      Na16-Na6-Na3-Cl34=239.13      Na16-Na6-Na3-Cl36=334.03      
Na16-Na6-Na3-Cl37=249.92      Na18-Na6-Na3-Na7=  3.99       Na18-Na6-Na3-Na8=260.61       Na18-Na6-Na3-Na11=261.53      
Na18-Na6-Na3-Na16= 69.63      Na18-Na6-Na3-Na19=314.96      Na18-Na6-Na3-Na24= 12.66      Na18-Na6-Na3-Na25=184.98      
Na18-Na6-Na3-Cl27=124.45      Na18-Na6-Na3-Cl28=223.55      Na18-Na6-Na3-Cl34=308.76      Na18-Na6-Na3-Cl36= 43.65      
Na18-Na6-Na3-Cl37=319.55      Na22-Na6-Na3-Na7=239.89       Na22-Na6-Na3-Na8=136.51       Na22-Na6-Na3-Na11=137.43      
Na22-Na6-Na3-Na16=305.53      Na22-Na6-Na3-Na19=190.86      Na22-Na6-Na3-Na24=248.56      Na22-Na6-Na3-Na25= 60.89      
Na22-Na6-Na3-Cl27=  0.35      Na22-Na6-Na3-Cl28= 99.45      Na22-Na6-Na3-Cl34=184.66      Na22-Na6-Na3-Cl36=279.56      
Na22-Na6-Na3-Cl37=195.45      Na24-Na6-Na3-Na7=351.33       Na24-Na6-Na3-Na8=247.95       Na24-Na6-Na3-Na11=248.87      
Na24-Na6-Na3-Na16= 56.97      Na24-Na6-Na3-Na19=302.30      Na24-Na6-Na3-Na25=172.33      Na24-Na6-Na3-Cl27=111.79      
Na24-Na6-Na3-Cl28=210.89      Na24-Na6-Na3-Cl34=296.10      Na24-Na6-Na3-Cl36= 31.00      Na24-Na6-Na3-Cl37=306.89      
Na25-Na6-Na3-Na7=179.00       Na25-Na6-Na3-Na8= 75.63       Na25-Na6-Na3-Na11= 76.54      Na25-Na6-Na3-Na16=244.65      
Na25-Na6-Na3-Na19=129.97      Na25-Na6-Na3-Na24=187.67      Na25-Na6-Na3-Cl27=299.46      Na25-Na6-Na3-Cl28= 38.56      
Na25-Na6-Na3-Cl34=123.78      Na25-Na6-Na3-Cl36=218.67      Na25-Na6-Na3-Cl37=134.56      Cl27-Na6-Na3-Na7=239.54       
Cl27-Na6-Na3-Na8=136.16       Cl27-Na6-Na3-Na11=137.08      Cl27-Na6-Na3-Na16=305.18      Cl27-Na6-Na3-Na19=190.51      
Cl27-Na6-Na3-Na24=248.21      Cl27-Na6-Na3-Na25= 60.54      Cl27-Na6-Na3-Cl28= 99.10      Cl27-Na6-Na3-Cl34=184.31      
Cl27-Na6-Na3-Cl36=279.21      Cl27-Na6-Na3-Cl37=195.10      Cl32-Na6-Na3-Na7=327.74       Cl32-Na6-Na3-Na8=224.37       
Cl32-Na6-Na3-Na11=225.28      Cl32-Na6-Na3-Na16= 33.39      Cl32-Na6-Na3-Na19=278.71      Cl32-Na6-Na3-Na24=336.41      
Cl32-Na6-Na3-Na25=148.74      Cl32-Na6-Na3-Cl27= 88.20      Cl32-Na6-Na3-Cl28=187.30      Cl32-Na6-Na3-Cl34=272.52      
Cl32-Na6-Na3-Cl36=  7.41      Cl32-Na6-Na3-Cl37=283.30      Cl37-Na6-Na3-Na7= 44.44       Cl37-Na6-Na3-Na8=301.06       
Cl37-Na6-Na3-Na11=301.98      Cl37-Na6-Na3-Na16=110.08      Cl37-Na6-Na3-Na19=355.41      Cl37-Na6-Na3-Na24= 53.11      
Cl37-Na6-Na3-Na25=225.44      Cl37-Na6-Na3-Cl27=164.90      Cl37-Na6-Na3-Cl28=264.00      Cl37-Na6-Na3-Cl34=349.21      
Cl37-Na6-Na3-Cl36= 84.11      Cl41-Na6-Na3-Na7= 52.54       Cl41-Na6-Na3-Na8=309.16       Cl41-Na6-Na3-Na11=310.08      
Cl41-Na6-Na3-Na16=118.18      Cl41-Na6-Na3-Na19=  3.51      Cl41-Na6-Na3-Na24= 61.21      Cl41-Na6-Na3-Na25=233.54      
Cl41-Na6-Na3-Cl27=173.00      Cl41-Na6-Na3-Cl28=272.10      Cl41-Na6-Na3-Cl34=357.31      Cl41-Na6-Na3-Cl36= 92.21      
Cl41-Na6-Na3-Cl37=  8.10      Cl44-Na6-Na3-Na7=141.03       Cl44-Na6-Na3-Na8= 37.65       Cl44-Na6-Na3-Na11= 38.57      
Cl44-Na6-Na3-Na16=206.67      Cl44-Na6-Na3-Na19= 92.00      Cl44-Na6-Na3-Na24=149.70      Cl44-Na6-Na3-Na25=322.02      
Cl44-Na6-Na3-Cl27=261.49      Cl44-Na6-Na3-Cl28=  0.59      Cl44-Na6-Na3-Cl34= 85.80      Cl44-Na6-Na3-Cl36=180.69      
Cl44-Na6-Na3-Cl37= 96.59      Cl49-Na6-Na3-Na7=237.69       Cl49-Na6-Na3-Na8=134.32       Cl49-Na6-Na3-Na11=135.23      
Cl49-Na6-Na3-Na16=303.34      Cl49-Na6-Na3-Na19=188.66      Cl49-Na6-Na3-Na24=246.36      Cl49-Na6-Na3-Na25= 58.69      
Cl49-Na6-Na3-Cl27=358.15      Cl49-Na6-Na3-Cl28= 97.25      Cl49-Na6-Na3-Cl34=182.47      Cl49-Na6-Na3-Cl36=277.36      
Cl49-Na6-Na3-Cl37=193.25      Na1-Na6-Na4-Na9=269.81        Na1-Na6-Na4-Na14= 78.18       Na1-Na6-Na4-Na17=  6.88       
Na1-Na6-Na4-Na18=358.96       Na1-Na6-Na4-Na22=188.45       Na1-Na6-Na4-Cl29=316.34       Na1-Na6-Na4-Cl32=303.43       
Na1-Na6-Na4-Cl33=225.84       Na1-Na6-Na4-Cl39= 41.80       Na1-Na6-Na4-Cl49=131.63       Na3-Na6-Na4-Na9= 10.46        
Na3-Na6-Na4-Na14=178.84       Na3-Na6-Na4-Na17=107.53       Na3-Na6-Na4-Na18= 99.62       Na3-Na6-Na4-Na22=289.11       
Na3-Na6-Na4-Cl29= 57.00       Na3-Na6-Na4-Cl32= 44.09       Na3-Na6-Na4-Cl33=326.50       Na3-Na6-Na4-Cl39=142.45       
Na3-Na6-Na4-Cl49=232.29       Na5-Na6-Na4-Na9=141.32        Na5-Na6-Na4-Na14=309.69       Na5-Na6-Na4-Na17=238.39       
Na5-Na6-Na4-Na18=230.47       Na5-Na6-Na4-Na22= 59.96       Na5-Na6-Na4-Cl29=187.85       Na5-Na6-Na4-Cl32=174.94       
Na5-Na6-Na4-Cl33= 97.35       Na5-Na6-Na4-Cl39=273.31       Na5-Na6-Na4-Cl49=  3.14       Na8-Na6-Na4-Na9=241.64        
Na8-Na6-Na4-Na14= 50.02       Na8-Na6-Na4-Na17=338.71       Na8-Na6-Na4-Na18=330.79       Na8-Na6-Na4-Na22=160.29       
Na8-Na6-Na4-Cl29=288.17       Na8-Na6-Na4-Cl32=275.27       Na8-Na6-Na4-Cl33=197.68       Na8-Na6-Na4-Cl39= 13.63       
Na8-Na6-Na4-Cl49=103.47       Na13-Na6-Na4-Na9=199.82       Na13-Na6-Na4-Na14=  8.19      Na13-Na6-Na4-Na17=296.89      
Na13-Na6-Na4-Na18=288.97      Na13-Na6-Na4-Na22=118.46      Na13-Na6-Na4-Cl29=246.35      Na13-Na6-Na4-Cl32=233.44      
Na13-Na6-Na4-Cl33=155.85      Na13-Na6-Na4-Cl39=331.80      Na13-Na6-Na4-Cl49= 61.64      Na14-Na6-Na4-Na9=191.62       
Na14-Na6-Na4-Na17=288.69      Na14-Na6-Na4-Na18=280.77      Na14-Na6-Na4-Na22=110.27      Na14-Na6-Na4-Cl29=238.15      
Na14-Na6-Na4-Cl32=225.25      Na14-Na6-Na4-Cl33=147.65      Na14-Na6-Na4-Cl39=323.61      Na14-Na6-Na4-Cl49= 53.45      
Na16-Na6-Na4-Na9= 13.85       Na16-Na6-Na4-Na14=182.23      Na16-Na6-Na4-Na17=110.92      Na16-Na6-Na4-Na18=103.00      
Na16-Na6-Na4-Na22=292.50      Na16-Na6-Na4-Cl29= 60.38      Na16-Na6-Na4-Cl32= 47.48      Na16-Na6-Na4-Cl33=329.88      
Na16-Na6-Na4-Cl39=145.84      Na16-Na6-Na4-Cl49=235.68      Na18-Na6-Na4-Na9=270.85       Na18-Na6-Na4-Na14= 79.23      
Na18-Na6-Na4-Na17=  7.92      Na18-Na6-Na4-Na22=189.50      Na18-Na6-Na4-Cl29=317.38      Na18-Na6-Na4-Cl32=304.47      
Na18-Na6-Na4-Cl33=226.88      Na18-Na6-Na4-Cl39= 42.84      Na18-Na6-Na4-Cl49=132.68      Na22-Na6-Na4-Na9= 81.35       
Na22-Na6-Na4-Na14=249.73      Na22-Na6-Na4-Na17=178.42      Na22-Na6-Na4-Na18=170.50      Na22-Na6-Na4-Cl29=127.88      
Na22-Na6-Na4-Cl32=114.98      Na22-Na6-Na4-Cl33= 37.39      Na22-Na6-Na4-Cl39=213.34      Na22-Na6-Na4-Cl49=303.18      
Na24-Na6-Na4-Na9=327.84       Na24-Na6-Na4-Na14=136.22      Na24-Na6-Na4-Na17= 64.91      Na24-Na6-Na4-Na18= 57.00      
Na24-Na6-Na4-Na22=246.49      Na24-Na6-Na4-Cl29= 14.38      Na24-Na6-Na4-Cl32=  1.47      Na24-Na6-Na4-Cl33=283.88      
Na24-Na6-Na4-Cl39= 99.83      Na24-Na6-Na4-Cl49=189.67      Na25-Na6-Na4-Na9= 90.61       Na25-Na6-Na4-Na14=258.99      
Na25-Na6-Na4-Na17=187.68      Na25-Na6-Na4-Na18=179.76      Na25-Na6-Na4-Na22=  9.26      Na25-Na6-Na4-Cl29=137.14      
Na25-Na6-Na4-Cl32=124.24      Na25-Na6-Na4-Cl33= 46.64      Na25-Na6-Na4-Cl39=222.60      Na25-Na6-Na4-Cl49=312.44      
Cl27-Na6-Na4-Na9= 46.96       Cl27-Na6-Na4-Na14=215.33      Cl27-Na6-Na4-Na17=144.03      Cl27-Na6-Na4-Na18=136.11      
Cl27-Na6-Na4-Na22=325.60      Cl27-Na6-Na4-Cl29= 93.49      Cl27-Na6-Na4-Cl32= 80.58      Cl27-Na6-Na4-Cl33=  2.99      
Cl27-Na6-Na4-Cl39=178.95      Cl27-Na6-Na4-Cl49=268.78      Cl32-Na6-Na4-Na9=326.37       Cl32-Na6-Na4-Na14=134.75      
Cl32-Na6-Na4-Na17= 63.44      Cl32-Na6-Na4-Na18= 55.53      Cl32-Na6-Na4-Na22=245.02      Cl32-Na6-Na4-Cl29= 12.91      
Cl32-Na6-Na4-Cl33=282.41      Cl32-Na6-Na4-Cl39= 98.36      Cl32-Na6-Na4-Cl49=188.20      Cl37-Na6-Na4-Na9=314.01       
Cl37-Na6-Na4-Na14=122.38      Cl37-Na6-Na4-Na17= 51.08      Cl37-Na6-Na4-Na18= 43.16      Cl37-Na6-Na4-Na22=232.65      
Cl37-Na6-Na4-Cl29=  0.54      Cl37-Na6-Na4-Cl32=347.63      Cl37-Na6-Na4-Cl33=270.04      Cl37-Na6-Na4-Cl39= 86.00      
Cl37-Na6-Na4-Cl49=175.83      Cl41-Na6-Na4-Na9=232.41       Cl41-Na6-Na4-Na14= 40.79      Cl41-Na6-Na4-Na17=329.48      
Cl41-Na6-Na4-Na18=321.56      Cl41-Na6-Na4-Na22=151.05      Cl41-Na6-Na4-Cl29=278.94      Cl41-Na6-Na4-Cl32=266.03      
Cl41-Na6-Na4-Cl33=188.44      Cl41-Na6-Na4-Cl39=  4.40      Cl41-Na6-Na4-Cl49= 94.24      Cl44-Na6-Na4-Na9=157.52       
Cl44-Na6-Na4-Na14=325.89      Cl44-Na6-Na4-Na17=254.59      Cl44-Na6-Na4-Na18=246.67      Cl44-Na6-Na4-Na22= 76.16      
Cl44-Na6-Na4-Cl29=204.05      Cl44-Na6-Na4-Cl32=191.14      Cl44-Na6-Na4-Cl33=113.55      Cl44-Na6-Na4-Cl39=289.51      
Cl44-Na6-Na4-Cl49= 19.34      Cl49-Na6-Na4-Na9=138.17       Cl49-Na6-Na4-Na14=306.55      Cl49-Na6-Na4-Na17=235.24      
Cl49-Na6-Na4-Na18=227.32      Cl49-Na6-Na4-Na22= 56.82      Cl49-Na6-Na4-Cl29=184.70      Cl49-Na6-Na4-Cl32=171.80      
Cl49-Na6-Na4-Cl33= 94.21      Cl49-Na6-Na4-Cl39=270.16      Na1-Na6-Na5-Na13=  0.50       Na1-Na6-Na5-Na14=301.81       
Na1-Na6-Na5-Na22=189.89       Na1-Na6-Na5-Na25=113.20       Na1-Na6-Na5-Cl38=332.67       Na1-Na6-Na5-Cl43=152.92       
Na1-Na6-Na5-Cl44= 54.48       Na1-Na6-Na5-Cl49=247.51       Na3-Na6-Na5-Na13=246.65       Na3-Na6-Na5-Na14=187.95       
Na3-Na6-Na5-Na22= 76.04       Na3-Na6-Na5-Na25=359.35       Na3-Na6-Na5-Cl38=218.82       Na3-Na6-Na5-Cl43= 39.06       
Na3-Na6-Na5-Cl44=300.63       Na3-Na6-Na5-Cl49=133.65       Na4-Na6-Na5-Na13=110.05       Na4-Na6-Na5-Na14= 51.35       
Na4-Na6-Na5-Na22=299.44       Na4-Na6-Na5-Na25=222.75       Na4-Na6-Na5-Cl38= 82.22       Na4-Na6-Na5-Cl43=262.46       
Na4-Na6-Na5-Cl44=164.03       Na4-Na6-Na5-Cl49=357.05       Na8-Na6-Na5-Na13=306.71       Na8-Na6-Na5-Na14=248.01       
Na8-Na6-Na5-Na22=136.10       Na8-Na6-Na5-Na25= 59.41       Na8-Na6-Na5-Cl38=278.88       Na8-Na6-Na5-Cl43= 99.12       
Na8-Na6-Na5-Cl44=  0.69       Na8-Na6-Na5-Cl49=193.71       Na13-Na6-Na5-Na14=301.30      Na13-Na6-Na5-Na22=189.39      
Na13-Na6-Na5-Na25=112.70      Na13-Na6-Na5-Cl38=332.17      Na13-Na6-Na5-Cl43=152.41      Na13-Na6-Na5-Cl44= 53.98      
Na13-Na6-Na5-Cl49=247.00      Na14-Na6-Na5-Na13= 58.70      Na14-Na6-Na5-Na22=248.09      Na14-Na6-Na5-Na25=171.40      
Na14-Na6-Na5-Cl38= 30.87      Na14-Na6-Na5-Cl43=211.11      Na14-Na6-Na5-Cl44=112.68      Na14-Na6-Na5-Cl49=305.70      
Na16-Na6-Na5-Na13=176.22      Na16-Na6-Na5-Na14=117.52      Na16-Na6-Na5-Na22=  5.61      Na16-Na6-Na5-Na25=288.92      
Na16-Na6-Na5-Cl38=148.39      Na16-Na6-Na5-Cl43=328.63      Na16-Na6-Na5-Cl44=230.20      Na16-Na6-Na5-Cl49= 63.23      
Na18-Na6-Na5-Na13= 62.15      Na18-Na6-Na5-Na14=  3.45      Na18-Na6-Na5-Na22=251.54      Na18-Na6-Na5-Na25=174.85      
Na18-Na6-Na5-Cl38= 34.32      Na18-Na6-Na5-Cl43=214.56      Na18-Na6-Na5-Cl44=116.13      Na18-Na6-Na5-Cl49=309.16      
Na22-Na6-Na5-Na13=170.61      Na22-Na6-Na5-Na14=111.91      Na22-Na6-Na5-Na25=283.31      Na22-Na6-Na5-Cl38=142.78      
Na22-Na6-Na5-Cl43=323.02      Na22-Na6-Na5-Cl44=224.59      Na22-Na6-Na5-Cl49= 57.61      Na24-Na6-Na5-Na13=172.99      
Na24-Na6-Na5-Na14=114.29      Na24-Na6-Na5-Na22=  2.38      Na24-Na6-Na5-Na25=285.69      Na24-Na6-Na5-Cl38=145.16      
Na24-Na6-Na5-Cl43=325.40      Na24-Na6-Na5-Cl44=226.97      Na24-Na6-Na5-Cl49= 59.99      Na25-Na6-Na5-Na13=247.30      
Na25-Na6-Na5-Na14=188.60      Na25-Na6-Na5-Na22= 76.69      Na25-Na6-Na5-Cl38=219.47      Na25-Na6-Na5-Cl43= 39.71      
Na25-Na6-Na5-Cl44=301.28      Na25-Na6-Na5-Cl49=134.30      Cl27-Na6-Na5-Na13=210.12      Cl27-Na6-Na5-Na14=151.42      
Cl27-Na6-Na5-Na22= 39.51      Cl27-Na6-Na5-Na25=322.82      Cl27-Na6-Na5-Cl38=182.29      Cl27-Na6-Na5-Cl43=  2.53      
Cl27-Na6-Na5-Cl44=264.10      Cl27-Na6-Na5-Cl49= 97.12      Cl32-Na6-Na5-Na13=115.14      Cl32-Na6-Na5-Na14= 56.44      
Cl32-Na6-Na5-Na22=304.53      Cl32-Na6-Na5-Na25=227.84      Cl32-Na6-Na5-Cl38= 87.31      Cl32-Na6-Na5-Cl43=267.55      
Cl32-Na6-Na5-Cl44=169.12      Cl32-Na6-Na5-Cl49=  2.14      Cl37-Na6-Na5-Na13=299.60      Cl37-Na6-Na5-Na14=240.91      
Cl37-Na6-Na5-Na22=129.00      Cl37-Na6-Na5-Na25= 52.31      Cl37-Na6-Na5-Cl38=271.77      Cl37-Na6-Na5-Cl43= 92.02      
Cl37-Na6-Na5-Cl44=353.58      Cl37-Na6-Na5-Cl49=186.61      Cl41-Na6-Na5-Na13= 31.66      Cl41-Na6-Na5-Na14=332.96      
Cl41-Na6-Na5-Na22=221.05      Cl41-Na6-Na5-Na25=144.36      Cl41-Na6-Na5-Cl38=  3.83      Cl41-Na6-Na5-Cl43=184.07      
Cl41-Na6-Na5-Cl44= 85.64      Cl41-Na6-Na5-Cl49=278.66      Cl44-Na6-Na5-Na13=306.02      Cl44-Na6-Na5-Na14=247.32      
Cl44-Na6-Na5-Na22=135.41      Cl44-Na6-Na5-Na25= 58.72      Cl44-Na6-Na5-Cl38=278.19      Cl44-Na6-Na5-Cl43= 98.43      
Cl44-Na6-Na5-Cl49=193.02      Cl49-Na6-Na5-Na13=113.00      Cl49-Na6-Na5-Na14= 54.30      Cl49-Na6-Na5-Na22=302.39      
Cl49-Na6-Na5-Na25=225.70      Cl49-Na6-Na5-Cl38= 85.17      Cl49-Na6-Na5-Cl43=265.41      Cl49-Na6-Na5-Cl44=166.98      
Na19-Na7-Na3-Na6=295.52       Na19-Na7-Na3-Na8=359.43       Na19-Na7-Na3-Na11= 49.36      Na19-Na7-Na3-Na16=243.09      
Na19-Na7-Na3-Na24=285.93      Na19-Na7-Na3-Na25=311.86      Na19-Na7-Na3-Cl27=241.48      Na19-Na7-Na3-Cl28= 52.10      
Na19-Na7-Na3-Cl34= 56.36      Na19-Na7-Na3-Cl36=230.03      Na19-Na7-Na3-Cl37=325.67      Na24-Na7-Na3-Na6=  9.59       
Na24-Na7-Na3-Na8= 73.50       Na24-Na7-Na3-Na11=123.43      Na24-Na7-Na3-Na16=317.17      Na24-Na7-Na3-Na19= 74.07      
Na24-Na7-Na3-Na25= 25.93      Na24-Na7-Na3-Cl27=315.56      Na24-Na7-Na3-Cl28=126.18      Na24-Na7-Na3-Cl34=130.43      
Na24-Na7-Na3-Cl36=304.10      Na24-Na7-Na3-Cl37= 39.74      Cl26-Na7-Na3-Na6=330.93       Cl26-Na7-Na3-Na8= 34.84       
Cl26-Na7-Na3-Na11= 84.77      Cl26-Na7-Na3-Na16=278.50      Cl26-Na7-Na3-Na19= 35.41      Cl26-Na7-Na3-Na24=321.34      
Cl26-Na7-Na3-Na25=347.27      Cl26-Na7-Na3-Cl27=276.90      Cl26-Na7-Na3-Cl28= 87.51      Cl26-Na7-Na3-Cl34= 91.77      
Cl26-Na7-Na3-Cl36=265.44      Cl26-Na7-Na3-Cl37=  1.08      Cl34-Na7-Na3-Na6=239.16       Cl34-Na7-Na3-Na8=303.07       
Cl34-Na7-Na3-Na11=353.00      Cl34-Na7-Na3-Na16=186.74      Cl34-Na7-Na3-Na19=303.64      Cl34-Na7-Na3-Na24=229.57      
Cl34-Na7-Na3-Na25=255.50      Cl34-Na7-Na3-Cl27=185.13      Cl34-Na7-Na3-Cl28=355.75      Cl34-Na7-Na3-Cl36=173.67      
Cl34-Na7-Na3-Cl37=269.31      Cl36-Na7-Na3-Na6= 65.49       Cl36-Na7-Na3-Na8=129.40       Cl36-Na7-Na3-Na11=179.33      
Cl36-Na7-Na3-Na16= 13.06      Cl36-Na7-Na3-Na19=129.97      Cl36-Na7-Na3-Na24= 55.90      Cl36-Na7-Na3-Na25= 81.83      
Cl36-Na7-Na3-Cl27= 11.46      Cl36-Na7-Na3-Cl28=182.08      Cl36-Na7-Na3-Cl34=186.33      Cl36-Na7-Na3-Cl37= 95.64      
Na3-Na8-Na1-Na6=301.65        Na3-Na8-Na1-Na10=348.35       Na3-Na8-Na1-Na12=126.77       Na3-Na8-Na1-Na13=229.48       
Na3-Na8-Na1-Na15=237.67       Na3-Na8-Na1-Na18=292.81       Na3-Na8-Na1-Na19= 54.39       Na3-Na8-Na1-Na20=187.59       
Na3-Na8-Na1-Na21= 53.04       Na3-Na8-Na1-Na23=127.12       Na3-Na8-Na1-Na24=359.51       Na3-Na8-Na1-Cl30=359.32       
Na3-Na8-Na1-Cl35=203.71       Na3-Na8-Na1-Cl37=  0.85       Na3-Na8-Na1-Cl41=261.87       Na3-Na8-Na1-Cl46=181.45       
Na3-Na8-Na1-Cl47= 88.33       Na6-Na8-Na1-Na10= 46.69       Na6-Na8-Na1-Na12=185.11       Na6-Na8-Na1-Na13=287.82       
Na6-Na8-Na1-Na15=296.01       Na6-Na8-Na1-Na18=351.15       Na6-Na8-Na1-Na19=112.74       Na6-Na8-Na1-Na20=245.93       
Na6-Na8-Na1-Na21=111.39       Na6-Na8-Na1-Na23=185.47       Na6-Na8-Na1-Na24= 57.85       Na6-Na8-Na1-Cl30= 57.66       
Na6-Na8-Na1-Cl35=262.06       Na6-Na8-Na1-Cl37= 59.20       Na6-Na8-Na1-Cl41=320.21       Na6-Na8-Na1-Cl46=239.80       
Na6-Na8-Na1-Cl47=146.68       Na11-Na8-Na1-Na6=248.19       Na11-Na8-Na1-Na10=294.88      Na11-Na8-Na1-Na12= 73.31      
Na11-Na8-Na1-Na13=176.02      Na11-Na8-Na1-Na15=184.21      Na11-Na8-Na1-Na18=239.34      Na11-Na8-Na1-Na19=  0.93      
Na11-Na8-Na1-Na20=134.13      Na11-Na8-Na1-Na21=359.58      Na11-Na8-Na1-Na23= 73.66      Na11-Na8-Na1-Na24=306.04      
Na11-Na8-Na1-Cl30=305.86      Na11-Na8-Na1-Cl35=150.25      Na11-Na8-Na1-Cl37=307.39      Na11-Na8-Na1-Cl41=208.41      
Na11-Na8-Na1-Cl46=127.99      Na11-Na8-Na1-Cl47= 34.87      Na12-Na8-Na1-Na6=174.89       Na12-Na8-Na1-Na10=221.58      
Na12-Na8-Na1-Na13=102.71      Na12-Na8-Na1-Na15=110.90      Na12-Na8-Na1-Na18=166.04      Na12-Na8-Na1-Na19=287.63      
Na12-Na8-Na1-Na20= 60.82      Na12-Na8-Na1-Na21=286.28      Na12-Na8-Na1-Na23=  0.35      Na12-Na8-Na1-Na24=232.74      
Na12-Na8-Na1-Cl30=232.55      Na12-Na8-Na1-Cl35= 76.95      Na12-Na8-Na1-Cl37=234.09      Na12-Na8-Na1-Cl41=135.10      
Na12-Na8-Na1-Cl46= 54.69      Na12-Na8-Na1-Cl47=321.57      Na13-Na8-Na1-Na6= 72.18       Na13-Na8-Na1-Na10=118.87      
Na13-Na8-Na1-Na12=257.29      Na13-Na8-Na1-Na15=  8.19      Na13-Na8-Na1-Na18= 63.33      Na13-Na8-Na1-Na19=184.91      
Na13-Na8-Na1-Na20=318.11      Na13-Na8-Na1-Na21=183.57      Na13-Na8-Na1-Na23=257.64      Na13-Na8-Na1-Na24=130.03      
Na13-Na8-Na1-Cl30=129.84      Na13-Na8-Na1-Cl35=334.24      Na13-Na8-Na1-Cl37=131.37      Na13-Na8-Na1-Cl41= 32.39      
Na13-Na8-Na1-Cl46=311.98      Na13-Na8-Na1-Cl47=218.85      Na19-Na8-Na1-Na6=247.26       Na19-Na8-Na1-Na10=293.95      
Na19-Na8-Na1-Na12= 72.37      Na19-Na8-Na1-Na13=175.09      Na19-Na8-Na1-Na15=183.28      Na19-Na8-Na1-Na18=238.41      
Na19-Na8-Na1-Na20=133.20      Na19-Na8-Na1-Na21=358.65      Na19-Na8-Na1-Na23= 72.73      Na19-Na8-Na1-Na24=305.11      
Na19-Na8-Na1-Cl30=304.93      Na19-Na8-Na1-Cl35=149.32      Na19-Na8-Na1-Cl37=306.46      Na19-Na8-Na1-Cl41=207.48      
Na19-Na8-Na1-Cl46=127.06      Na19-Na8-Na1-Cl47= 33.94      Na25-Na8-Na1-Na6=352.74       Na25-Na8-Na1-Na10= 39.43      
Na25-Na8-Na1-Na12=177.85      Na25-Na8-Na1-Na13=280.56      Na25-Na8-Na1-Na15=288.75      Na25-Na8-Na1-Na18=343.89      
Na25-Na8-Na1-Na19=105.48      Na25-Na8-Na1-Na20=238.67      Na25-Na8-Na1-Na21=104.13      Na25-Na8-Na1-Na23=178.20      
Na25-Na8-Na1-Na24= 50.59      Na25-Na8-Na1-Cl30= 50.40      Na25-Na8-Na1-Cl35=254.80      Na25-Na8-Na1-Cl37= 51.94      
Na25-Na8-Na1-Cl41=312.95      Na25-Na8-Na1-Cl46=232.54      Na25-Na8-Na1-Cl47=139.42      Cl28-Na8-Na1-Na6=301.03       
Cl28-Na8-Na1-Na10=347.72      Cl28-Na8-Na1-Na12=126.14      Cl28-Na8-Na1-Na13=228.85      Cl28-Na8-Na1-Na15=237.04      
Cl28-Na8-Na1-Na18=292.18      Cl28-Na8-Na1-Na19= 53.76      Cl28-Na8-Na1-Na20=186.96      Cl28-Na8-Na1-Na21= 52.41      
Cl28-Na8-Na1-Na23=126.49      Cl28-Na8-Na1-Na24=358.88      Cl28-Na8-Na1-Cl30=358.69      Cl28-Na8-Na1-Cl35=203.08      
Cl28-Na8-Na1-Cl37=  0.22      Cl28-Na8-Na1-Cl41=261.24      Cl28-Na8-Na1-Cl46=180.82      Cl28-Na8-Na1-Cl47= 87.70      
Cl37-Na8-Na1-Na6=300.80       Cl37-Na8-Na1-Na10=347.49      Cl37-Na8-Na1-Na12=125.91      Cl37-Na8-Na1-Na13=228.63      
Cl37-Na8-Na1-Na15=236.82      Cl37-Na8-Na1-Na18=291.95      Cl37-Na8-Na1-Na19= 53.54      Cl37-Na8-Na1-Na20=186.74      
Cl37-Na8-Na1-Na21= 52.19      Cl37-Na8-Na1-Na23=126.27      Cl37-Na8-Na1-Na24=358.65      Cl37-Na8-Na1-Cl30=358.47      
Cl37-Na8-Na1-Cl35=202.86      Cl37-Na8-Na1-Cl41=261.02      Cl37-Na8-Na1-Cl46=180.60      Cl37-Na8-Na1-Cl47= 87.48      
Cl44-Na8-Na1-Na6= 33.38       Cl44-Na8-Na1-Na10= 80.07      Cl44-Na8-Na1-Na12=218.50      Cl44-Na8-Na1-Na13=321.21      
Cl44-Na8-Na1-Na15=329.40      Cl44-Na8-Na1-Na18= 24.53      Cl44-Na8-Na1-Na19=146.12      Cl44-Na8-Na1-Na20=279.32      
Cl44-Na8-Na1-Na21=144.77      Cl44-Na8-Na1-Na23=218.85      Cl44-Na8-Na1-Na24= 91.23      Cl44-Na8-Na1-Cl30= 91.05      
Cl44-Na8-Na1-Cl35=295.44      Cl44-Na8-Na1-Cl37= 92.58      Cl44-Na8-Na1-Cl41=353.60      Cl44-Na8-Na1-Cl46=273.18      
Cl44-Na8-Na1-Cl47=180.06      Cl46-Na8-Na1-Na6=120.20       Cl46-Na8-Na1-Na10=166.89      Cl46-Na8-Na1-Na12=305.31      
Cl46-Na8-Na1-Na13= 48.02      Cl46-Na8-Na1-Na15= 56.21      Cl46-Na8-Na1-Na18=111.35      Cl46-Na8-Na1-Na19=232.94      
Cl46-Na8-Na1-Na20=  6.13      Cl46-Na8-Na1-Na21=231.59      Cl46-Na8-Na1-Na23=305.67      Cl46-Na8-Na1-Na24=178.05      
Cl46-Na8-Na1-Cl30=177.86      Cl46-Na8-Na1-Cl35= 22.26      Cl46-Na8-Na1-Cl37=179.40      Cl46-Na8-Na1-Cl41= 80.42      
Cl46-Na8-Na1-Cl47=266.88      Cl50-Na8-Na1-Na6=210.82       Cl50-Na8-Na1-Na10=257.51      Cl50-Na8-Na1-Na12= 35.93      
Cl50-Na8-Na1-Na13=138.64      Cl50-Na8-Na1-Na15=146.83      Cl50-Na8-Na1-Na18=201.97      Cl50-Na8-Na1-Na19=323.55      
Cl50-Na8-Na1-Na20= 96.75      Cl50-Na8-Na1-Na21=322.21      Cl50-Na8-Na1-Na23= 36.28      Cl50-Na8-Na1-Na24=268.67      
Cl50-Na8-Na1-Cl30=268.48      Cl50-Na8-Na1-Cl35=112.88      Cl50-Na8-Na1-Cl37=270.01      Cl50-Na8-Na1-Cl41=171.03      
Cl50-Na8-Na1-Cl46= 90.62      Cl50-Na8-Na1-Cl47=357.49      Na1-Na8-Na3-Na6= 58.47        Na1-Na8-Na3-Na7=308.02        
Na1-Na8-Na3-Na11=239.52       Na1-Na8-Na3-Na16= 47.98       Na1-Na8-Na3-Na19=307.47       Na1-Na8-Na3-Na24=  0.51       
Na1-Na8-Na3-Na25=125.53       Na1-Na8-Na3-Cl27= 87.22       Na1-Na8-Na3-Cl28=180.68       Na1-Na8-Na3-Cl34=271.79       
Na1-Na8-Na3-Cl36=358.99       Na1-Na8-Na3-Cl37=359.11       Na6-Na8-Na3-Na7=249.55        Na6-Na8-Na3-Na11=181.04       
Na6-Na8-Na3-Na16=349.51       Na6-Na8-Na3-Na19=249.00       Na6-Na8-Na3-Na24=302.04       Na6-Na8-Na3-Na25= 67.06       
Na6-Na8-Na3-Cl27= 28.75       Na6-Na8-Na3-Cl28=122.21       Na6-Na8-Na3-Cl34=213.31       Na6-Na8-Na3-Cl36=300.52       
Na6-Na8-Na3-Cl37=300.64       Na11-Na8-Na3-Na6=178.96       Na11-Na8-Na3-Na7= 68.50       Na11-Na8-Na3-Na16=168.46      
Na11-Na8-Na3-Na19= 67.95      Na11-Na8-Na3-Na24=120.99      Na11-Na8-Na3-Na25=246.01      Na11-Na8-Na3-Cl27=207.71      
Na11-Na8-Na3-Cl28=301.16      Na11-Na8-Na3-Cl34= 32.27      Na11-Na8-Na3-Cl36=119.47      Na11-Na8-Na3-Cl37=119.60      
Na12-Na8-Na3-Na6=108.19       Na12-Na8-Na3-Na7=357.73       Na12-Na8-Na3-Na11=289.23      Na12-Na8-Na3-Na16= 97.70      
Na12-Na8-Na3-Na19=357.18      Na12-Na8-Na3-Na24= 50.22      Na12-Na8-Na3-Na25=175.25      Na12-Na8-Na3-Cl27=136.94      
Na12-Na8-Na3-Cl28=230.39      Na12-Na8-Na3-Cl34=321.50      Na12-Na8-Na3-Cl36= 48.71      Na12-Na8-Na3-Cl37= 48.83      
Na13-Na8-Na3-Na6=355.59       Na13-Na8-Na3-Na7=245.14       Na13-Na8-Na3-Na11=176.64      Na13-Na8-Na3-Na16=345.10      
Na13-Na8-Na3-Na19=244.59      Na13-Na8-Na3-Na24=297.63      Na13-Na8-Na3-Na25= 62.65      Na13-Na8-Na3-Cl27= 24.34      
Na13-Na8-Na3-Cl28=117.80      Na13-Na8-Na3-Cl34=208.90      Na13-Na8-Na3-Cl36=296.11      Na13-Na8-Na3-Cl37=296.23      
Na19-Na8-Na3-Na6=111.00       Na19-Na8-Na3-Na7=  0.55       Na19-Na8-Na3-Na11=292.05      Na19-Na8-Na3-Na16=100.51      
Na19-Na8-Na3-Na24= 53.04      Na19-Na8-Na3-Na25=178.06      Na19-Na8-Na3-Cl27=139.75      Na19-Na8-Na3-Cl28=233.21      
Na19-Na8-Na3-Cl34=324.32      Na19-Na8-Na3-Cl36= 51.52      Na19-Na8-Na3-Cl37= 51.64      Na25-Na8-Na3-Na6=292.94       
Na25-Na8-Na3-Na7=182.49       Na25-Na8-Na3-Na11=113.99      Na25-Na8-Na3-Na16=282.45      Na25-Na8-Na3-Na19=181.94      
Na25-Na8-Na3-Na24=234.98      Na25-Na8-Na3-Cl27=321.69      Na25-Na8-Na3-Cl28= 55.15      Na25-Na8-Na3-Cl34=146.26      
Na25-Na8-Na3-Cl36=233.46      Na25-Na8-Na3-Cl37=233.58      Cl28-Na8-Na3-Na6=237.79       Cl28-Na8-Na3-Na7=127.34       
Cl28-Na8-Na3-Na11= 58.84      Cl28-Na8-Na3-Na16=227.30      Cl28-Na8-Na3-Na19=126.79      Cl28-Na8-Na3-Na24=179.83      
Cl28-Na8-Na3-Na25=304.85      Cl28-Na8-Na3-Cl27=266.54      Cl28-Na8-Na3-Cl34= 91.11      Cl28-Na8-Na3-Cl36=178.31      
Cl28-Na8-Na3-Cl37=178.43      Cl37-Na8-Na3-Na6= 59.36       Cl37-Na8-Na3-Na7=308.91       Cl37-Na8-Na3-Na11=240.40      
Cl37-Na8-Na3-Na16= 48.87      Cl37-Na8-Na3-Na19=308.36      Cl37-Na8-Na3-Na24=  1.40      Cl37-Na8-Na3-Na25=126.42      
Cl37-Na8-Na3-Cl27= 88.11      Cl37-Na8-Na3-Cl28=181.57      Cl37-Na8-Na3-Cl34=272.67      Cl37-Na8-Na3-Cl36=359.88      
Cl44-Na8-Na3-Na6=321.42       Cl44-Na8-Na3-Na7=210.97       Cl44-Na8-Na3-Na11=142.47      Cl44-Na8-Na3-Na16=310.93      
Cl44-Na8-Na3-Na19=210.42      Cl44-Na8-Na3-Na24=263.46      Cl44-Na8-Na3-Na25= 28.48      Cl44-Na8-Na3-Cl27=350.17      
Cl44-Na8-Na3-Cl28= 83.63      Cl44-Na8-Na3-Cl34=174.74      Cl44-Na8-Na3-Cl36=261.94      Cl44-Na8-Na3-Cl37=262.07      
Cl46-Na8-Na3-Na6= 56.77       Cl46-Na8-Na3-Na7=306.31       Cl46-Na8-Na3-Na11=237.81      Cl46-Na8-Na3-Na16= 46.27      
Cl46-Na8-Na3-Na19=305.76      Cl46-Na8-Na3-Na24=358.80      Cl46-Na8-Na3-Na25=123.82      Cl46-Na8-Na3-Cl27= 85.52      
Cl46-Na8-Na3-Cl28=178.97      Cl46-Na8-Na3-Cl34=270.08      Cl46-Na8-Na3-Cl36=357.28      Cl46-Na8-Na3-Cl37=357.41      
Cl50-Na8-Na3-Na6=143.69       Cl50-Na8-Na3-Na7= 33.24       Cl50-Na8-Na3-Na11=324.74      Cl50-Na8-Na3-Na16=133.20      
Cl50-Na8-Na3-Na19= 32.69      Cl50-Na8-Na3-Na24= 85.73      Cl50-Na8-Na3-Na25=210.75      Cl50-Na8-Na3-Cl27=172.44      
Cl50-Na8-Na3-Cl28=265.90      Cl50-Na8-Na3-Cl34=357.01      Cl50-Na8-Na3-Cl36= 84.21      Cl50-Na8-Na3-Cl37= 84.33      
Na1-Na8-Na6-Na3=254.86        Na1-Na8-Na6-Na4= 31.74        Na1-Na8-Na6-Na5=131.67        Na1-Na8-Na6-Na13= 78.73       
Na1-Na8-Na6-Na14= 75.75       Na1-Na8-Na6-Na16=265.63       Na1-Na8-Na6-Na18=  6.57       Na1-Na8-Na6-Na22=187.78       
Na1-Na8-Na6-Na24=306.38       Na1-Na8-Na6-Na25=187.61       Na1-Na8-Na6-Cl27=226.29       Na1-Na8-Na6-Cl32=322.46       
Na1-Na8-Na6-Cl37=305.98       Na1-Na8-Na6-Cl41= 40.82       Na1-Na8-Na6-Cl44=132.36       Na1-Na8-Na6-Cl49=116.66       
Na3-Na8-Na6-Na1=105.14        Na3-Na8-Na6-Na4=136.88        Na3-Na8-Na6-Na5=236.81        Na3-Na8-Na6-Na13=183.88       
Na3-Na8-Na6-Na14=180.89       Na3-Na8-Na6-Na16= 10.77       Na3-Na8-Na6-Na18=111.71       Na3-Na8-Na6-Na22=292.92       
Na3-Na8-Na6-Na24= 51.52       Na3-Na8-Na6-Na25=292.75       Na3-Na8-Na6-Cl27=331.43       Na3-Na8-Na6-Cl32= 67.60       
Na3-Na8-Na6-Cl37= 51.12       Na3-Na8-Na6-Cl41=145.96       Na3-Na8-Na6-Cl44=237.50       Na3-Na8-Na6-Cl49=221.81       
Na11-Na8-Na6-Na1=104.13       Na11-Na8-Na6-Na3=358.98       Na11-Na8-Na6-Na4=135.87       Na11-Na8-Na6-Na5=235.80       
Na11-Na8-Na6-Na13=182.86      Na11-Na8-Na6-Na14=179.87      Na11-Na8-Na6-Na16=  9.76      Na11-Na8-Na6-Na18=110.70      
Na11-Na8-Na6-Na22=291.90      Na11-Na8-Na6-Na24= 50.51      Na11-Na8-Na6-Na25=291.73      Na11-Na8-Na6-Cl27=330.41      
Na11-Na8-Na6-Cl32= 66.58      Na11-Na8-Na6-Cl37= 50.11      Na11-Na8-Na6-Cl41=144.95      Na11-Na8-Na6-Cl44=236.48      
Na11-Na8-Na6-Cl49=220.79      Na12-Na8-Na6-Na1=355.19       Na12-Na8-Na6-Na3=250.04       Na12-Na8-Na6-Na4= 26.92       
Na12-Na8-Na6-Na5=126.85       Na12-Na8-Na6-Na13= 73.92      Na12-Na8-Na6-Na14= 70.93      Na12-Na8-Na6-Na16=260.82      
Na12-Na8-Na6-Na18=  1.75      Na12-Na8-Na6-Na22=182.96      Na12-Na8-Na6-Na24=301.57      Na12-Na8-Na6-Na25=182.79      
Na12-Na8-Na6-Cl27=221.47      Na12-Na8-Na6-Cl32=317.64      Na12-Na8-Na6-Cl37=301.16      Na12-Na8-Na6-Cl41= 36.01      
Na12-Na8-Na6-Cl44=127.54      Na12-Na8-Na6-Cl49=111.85      Na13-Na8-Na6-Na1=281.27       Na13-Na8-Na6-Na3=176.12       
Na13-Na8-Na6-Na4=313.00       Na13-Na8-Na6-Na5= 52.93       Na13-Na8-Na6-Na14=357.01      Na13-Na8-Na6-Na16=186.90      
Na13-Na8-Na6-Na18=287.83      Na13-Na8-Na6-Na22=109.04      Na13-Na8-Na6-Na24=227.65      Na13-Na8-Na6-Na25=108.87      
Na13-Na8-Na6-Cl27=147.55      Na13-Na8-Na6-Cl32=243.72      Na13-Na8-Na6-Cl37=227.24      Na13-Na8-Na6-Cl41=322.09      
Na13-Na8-Na6-Cl44= 53.62      Na13-Na8-Na6-Cl49= 37.93      Na19-Na8-Na6-Na1= 51.22       Na19-Na8-Na6-Na3=306.07       
Na19-Na8-Na6-Na4= 82.96       Na19-Na8-Na6-Na5=182.89       Na19-Na8-Na6-Na13=129.95      Na19-Na8-Na6-Na14=126.96      
Na19-Na8-Na6-Na16=316.85      Na19-Na8-Na6-Na18= 57.79      Na19-Na8-Na6-Na22=238.99      Na19-Na8-Na6-Na24=357.60      
Na19-Na8-Na6-Na25=238.82      Na19-Na8-Na6-Cl27=277.50      Na19-Na8-Na6-Cl32= 13.67      Na19-Na8-Na6-Cl37=357.20      
Na19-Na8-Na6-Cl41= 92.04      Na19-Na8-Na6-Cl44=183.57      Na19-Na8-Na6-Cl49=167.88      Na25-Na8-Na6-Na1=172.39       
Na25-Na8-Na6-Na3= 67.25       Na25-Na8-Na6-Na4=204.13       Na25-Na8-Na6-Na5=304.06       Na25-Na8-Na6-Na13=251.13      
Na25-Na8-Na6-Na14=248.14      Na25-Na8-Na6-Na16= 78.02      Na25-Na8-Na6-Na18=178.96      Na25-Na8-Na6-Na22=  0.17      
Na25-Na8-Na6-Na24=118.77      Na25-Na8-Na6-Cl27= 38.68      Na25-Na8-Na6-Cl32=134.85      Na25-Na8-Na6-Cl37=118.37      
Na25-Na8-Na6-Cl41=213.21      Na25-Na8-Na6-Cl44=304.75      Na25-Na8-Na6-Cl49=289.06      Cl28-Na8-Na6-Na1=140.65       
Cl28-Na8-Na6-Na3= 35.51       Cl28-Na8-Na6-Na4=172.39       Cl28-Na8-Na6-Na5=272.32       Cl28-Na8-Na6-Na13=219.38      
Cl28-Na8-Na6-Na14=216.40      Cl28-Na8-Na6-Na16= 46.28      Cl28-Na8-Na6-Na18=147.22      Cl28-Na8-Na6-Na22=328.43      
Cl28-Na8-Na6-Na24= 87.03      Cl28-Na8-Na6-Na25=328.26      Cl28-Na8-Na6-Cl27=  6.94      Cl28-Na8-Na6-Cl32=103.11      
Cl28-Na8-Na6-Cl37= 86.63      Cl28-Na8-Na6-Cl41=181.47      Cl28-Na8-Na6-Cl44=273.01      Cl28-Na8-Na6-Cl49=257.31      
Cl37-Na8-Na6-Na1= 54.02       Cl37-Na8-Na6-Na3=308.88       Cl37-Na8-Na6-Na4= 85.76       Cl37-Na8-Na6-Na5=185.69       
Cl37-Na8-Na6-Na13=132.76      Cl37-Na8-Na6-Na14=129.77      Cl37-Na8-Na6-Na16=319.65      Cl37-Na8-Na6-Na18= 60.59      
Cl37-Na8-Na6-Na22=241.80      Cl37-Na8-Na6-Na24=  0.40      Cl37-Na8-Na6-Na25=241.63      Cl37-Na8-Na6-Cl27=280.31      
Cl37-Na8-Na6-Cl32= 16.48      Cl37-Na8-Na6-Cl41= 94.84      Cl37-Na8-Na6-Cl44=186.38      Cl37-Na8-Na6-Cl49=170.68      
Cl44-Na8-Na6-Na1=227.64       Cl44-Na8-Na6-Na3=122.50       Cl44-Na8-Na6-Na4=259.38       Cl44-Na8-Na6-Na5=359.31       
Cl44-Na8-Na6-Na13=306.38      Cl44-Na8-Na6-Na14=303.39      Cl44-Na8-Na6-Na16=133.27      Cl44-Na8-Na6-Na18=234.21      
Cl44-Na8-Na6-Na22= 55.42      Cl44-Na8-Na6-Na24=174.02      Cl44-Na8-Na6-Na25= 55.25      Cl44-Na8-Na6-Cl27= 93.93      
Cl44-Na8-Na6-Cl32=190.10      Cl44-Na8-Na6-Cl37=173.62      Cl44-Na8-Na6-Cl41=268.46      Cl44-Na8-Na6-Cl49=344.31      
Cl46-Na8-Na6-Na1=318.37       Cl46-Na8-Na6-Na3=213.23       Cl46-Na8-Na6-Na4=350.11       Cl46-Na8-Na6-Na5= 90.04       
Cl46-Na8-Na6-Na13= 37.11      Cl46-Na8-Na6-Na14= 34.12      Cl46-Na8-Na6-Na16=224.00      Cl46-Na8-Na6-Na18=324.94      
Cl46-Na8-Na6-Na22=146.15      Cl46-Na8-Na6-Na24=264.75      Cl46-Na8-Na6-Na25=145.98      Cl46-Na8-Na6-Cl27=184.66      
Cl46-Na8-Na6-Cl32=280.83      Cl46-Na8-Na6-Cl37=264.35      Cl46-Na8-Na6-Cl41=359.19      Cl46-Na8-Na6-Cl44= 90.73      
Cl46-Na8-Na6-Cl49= 75.04      Cl50-Na8-Na6-Na1= 47.05       Cl50-Na8-Na6-Na3=301.91       Cl50-Na8-Na6-Na4= 78.79       
Cl50-Na8-Na6-Na5=178.72       Cl50-Na8-Na6-Na13=125.79      Cl50-Na8-Na6-Na14=122.80      Cl50-Na8-Na6-Na16=312.68      
Cl50-Na8-Na6-Na18= 53.62      Cl50-Na8-Na6-Na22=234.83      Cl50-Na8-Na6-Na24=353.43      Cl50-Na8-Na6-Na25=234.66      
Cl50-Na8-Na6-Cl27=273.34      Cl50-Na8-Na6-Cl32=  9.51      Cl50-Na8-Na6-Cl37=353.03      Cl50-Na8-Na6-Cl41= 87.87      
Cl50-Na8-Na6-Cl44=179.41      Cl50-Na8-Na6-Cl49=163.72      Na4-Na9-Na2-Na10=349.62       Na4-Na9-Na2-Na17= 43.75       
Na4-Na9-Na2-Na18=346.15       Na4-Na9-Na2-Na24=270.46       Na4-Na9-Na2-Cl29= 51.27       Na4-Na9-Na2-Cl30=293.56       
Na4-Na9-Na2-Cl31= 37.36       Na4-Na9-Na2-Cl32=316.46       Na4-Na9-Na2-Cl40=226.42       Na16-Na9-Na2-Na10= 71.09      
Na16-Na9-Na2-Na17=125.21      Na16-Na9-Na2-Na18= 67.61      Na16-Na9-Na2-Na24=351.92      Na16-Na9-Na2-Cl29=132.73      
Na16-Na9-Na2-Cl30= 15.02      Na16-Na9-Na2-Cl31=118.82      Na16-Na9-Na2-Cl32= 37.92      Na16-Na9-Na2-Cl40=307.89      
Cl29-Na9-Na2-Na10=298.36      Cl29-Na9-Na2-Na17=352.48      Cl29-Na9-Na2-Na18=294.88      Cl29-Na9-Na2-Na24=219.19      
Cl29-Na9-Na2-Cl30=242.29      Cl29-Na9-Na2-Cl31=346.09      Cl29-Na9-Na2-Cl32=265.19      Cl29-Na9-Na2-Cl40=175.16      
Cl32-Na9-Na2-Na10= 33.17      Cl32-Na9-Na2-Na17= 87.29      Cl32-Na9-Na2-Na18= 29.69      Cl32-Na9-Na2-Na24=314.00      
Cl32-Na9-Na2-Cl29= 94.81      Cl32-Na9-Na2-Cl30=337.10      Cl32-Na9-Na2-Cl31= 80.90      Cl32-Na9-Na2-Cl40=269.97      
Cl33-Na9-Na2-Na10= 24.96      Cl33-Na9-Na2-Na17= 79.08      Cl33-Na9-Na2-Na18= 21.49      Cl33-Na9-Na2-Na24=305.79      
Cl33-Na9-Na2-Cl29= 86.60      Cl33-Na9-Na2-Cl30=328.89      Cl33-Na9-Na2-Cl31= 72.70      Cl33-Na9-Na2-Cl32=351.79      
Cl33-Na9-Na2-Cl40=261.76      Cl40-Na9-Na2-Na10=123.20      Cl40-Na9-Na2-Na17=177.32      Cl40-Na9-Na2-Na18=119.73      
Cl40-Na9-Na2-Na24= 44.03      Cl40-Na9-Na2-Cl29=184.84      Cl40-Na9-Na2-Cl30= 67.13      Cl40-Na9-Na2-Cl31=170.94      
Cl40-Na9-Na2-Cl32= 90.03      Na2-Na9-Na4-Na6= 76.55        Na2-Na9-Na4-Na14= 40.61       Na2-Na9-Na4-Na17=314.53       
Na2-Na9-Na4-Na18= 12.25       Na2-Na9-Na4-Na22=131.00       Na2-Na9-Na4-Cl29=307.48       Na2-Na9-Na4-Cl32= 50.47       
Na2-Na9-Na4-Cl33=145.77       Na2-Na9-Na4-Cl39=330.68       Na2-Na9-Na4-Cl49=120.04       Na16-Na9-Na4-Na6=344.56       
Na16-Na9-Na4-Na14=308.62      Na16-Na9-Na4-Na17=222.54      Na16-Na9-Na4-Na18=280.26      Na16-Na9-Na4-Na22= 39.01      
Na16-Na9-Na4-Cl29=215.49      Na16-Na9-Na4-Cl32=318.48      Na16-Na9-Na4-Cl33= 53.78      Na16-Na9-Na4-Cl39=238.69      
Na16-Na9-Na4-Cl49= 28.05      Cl29-Na9-Na4-Na6=129.06       Cl29-Na9-Na4-Na14= 93.13      Cl29-Na9-Na4-Na17=  7.04      
Cl29-Na9-Na4-Na18= 64.76      Cl29-Na9-Na4-Na22=183.52      Cl29-Na9-Na4-Cl32=102.99      Cl29-Na9-Na4-Cl33=198.29      
Cl29-Na9-Na4-Cl39= 23.19      Cl29-Na9-Na4-Cl49=172.56      Cl32-Na9-Na4-Na6= 26.08       Cl32-Na9-Na4-Na14=350.14      
Cl32-Na9-Na4-Na17=264.05      Cl32-Na9-Na4-Na18=321.78      Cl32-Na9-Na4-Na22= 80.53      Cl32-Na9-Na4-Cl29=257.01      
Cl32-Na9-Na4-Cl33= 95.30      Cl32-Na9-Na4-Cl39=280.20      Cl32-Na9-Na4-Cl49= 69.57      Cl33-Na9-Na4-Na6=290.78       
Cl33-Na9-Na4-Na14=254.84      Cl33-Na9-Na4-Na17=168.75      Cl33-Na9-Na4-Na18=226.48      Cl33-Na9-Na4-Na22=345.23      
Cl33-Na9-Na4-Cl29=161.71      Cl33-Na9-Na4-Cl32=264.70      Cl33-Na9-Na4-Cl39=184.90      Cl33-Na9-Na4-Cl49=334.27      
Cl40-Na9-Na4-Na6= 39.69       Cl40-Na9-Na4-Na14=  3.76      Cl40-Na9-Na4-Na17=277.67      Cl40-Na9-Na4-Na18=335.39      
Cl40-Na9-Na4-Na22= 94.15      Cl40-Na9-Na4-Cl29=270.63      Cl40-Na9-Na4-Cl32= 13.61      Cl40-Na9-Na4-Cl33=108.92      
Cl40-Na9-Na4-Cl39=293.82      Cl40-Na9-Na4-Cl49= 83.19      Na1-Na10-Na2-Na9=315.17       Na1-Na10-Na2-Na17=259.63      
Na1-Na10-Na2-Na18=319.31      Na1-Na10-Na2-Na24= 33.73      Na1-Na10-Na2-Cl29=267.63      Na1-Na10-Na2-Cl30= 33.22      
Na1-Na10-Na2-Cl31=247.84      Na1-Na10-Na2-Cl32=343.81      Na1-Na10-Na2-Cl40= 54.31      Na18-Na10-Na2-Na9=355.87      
Na18-Na10-Na2-Na17=300.32     Na18-Na10-Na2-Na24= 74.42     Na18-Na10-Na2-Cl29=308.32     Na18-Na10-Na2-Cl30= 73.91     
Na18-Na10-Na2-Cl31=288.53     Na18-Na10-Na2-Cl32= 24.50     Na18-Na10-Na2-Cl40= 95.01     Na21-Na10-Na2-Na9=255.93      
Na21-Na10-Na2-Na17=200.39     Na21-Na10-Na2-Na18=260.07     Na21-Na10-Na2-Na24=334.48     Na21-Na10-Na2-Cl29=208.38     
Na21-Na10-Na2-Cl30=333.98     Na21-Na10-Na2-Cl31=188.59     Na21-Na10-Na2-Cl32=284.57     Na21-Na10-Na2-Cl40=355.07     
Na23-Na10-Na2-Na9=293.57      Na23-Na10-Na2-Na17=238.03     Na23-Na10-Na2-Na18=297.70     Na23-Na10-Na2-Na24= 12.12     
Na23-Na10-Na2-Cl29=246.02     Na23-Na10-Na2-Cl30= 11.62     Na23-Na10-Na2-Cl31=226.23     Na23-Na10-Na2-Cl32=322.21     
Na23-Na10-Na2-Cl40= 32.71     Cl30-Na10-Na2-Na9=281.95      Cl30-Na10-Na2-Na17=226.41     Cl30-Na10-Na2-Na18=286.09     
Cl30-Na10-Na2-Na24=  0.50     Cl30-Na10-Na2-Cl29=234.40     Cl30-Na10-Na2-Cl31=214.61     Cl30-Na10-Na2-Cl32=310.59     
Cl30-Na10-Na2-Cl40= 21.09     Cl31-Na10-Na2-Na9= 67.34      Cl31-Na10-Na2-Na17= 11.80     Cl31-Na10-Na2-Na18= 71.47     
Cl31-Na10-Na2-Na24=145.89     Cl31-Na10-Na2-Cl29= 19.79     Cl31-Na10-Na2-Cl30=145.39     Cl31-Na10-Na2-Cl32= 95.98     
Cl31-Na10-Na2-Cl40=166.48     Cl35-Na10-Na2-Na9=346.04      Cl35-Na10-Na2-Na17=290.50     Cl35-Na10-Na2-Na18=350.17     
Cl35-Na10-Na2-Na24= 64.59     Cl35-Na10-Na2-Cl29=298.49     Cl35-Na10-Na2-Cl30= 64.09     Cl35-Na10-Na2-Cl31=278.70     
Cl35-Na10-Na2-Cl32= 14.68     Cl35-Na10-Na2-Cl40= 85.18     Cl48-Na10-Na2-Na9=237.59      Cl48-Na10-Na2-Na17=182.05     
Cl48-Na10-Na2-Na18=241.73     Cl48-Na10-Na2-Na24=316.15     Cl48-Na10-Na2-Cl29=190.05     Cl48-Na10-Na2-Cl30=315.64     
Cl48-Na10-Na2-Cl31=170.26     Cl48-Na10-Na2-Cl32=266.23     Cl48-Na10-Na2-Cl40=336.73     

========================================================================
 FINAL SINGLEPOINT CALCULATION ON OPTIMIZED GEOMETRY
========================================================================

 Ncao       : 350
 Nao        : 325
 Nshell     : 125
 Nel        : 200
 T(el)      :   300.0
 intcut     :    25.0
 scfconv/Eh :  0.100E-05
   qconv/e  :  0.100E-03
 intneglect :  0.100E-07
 broydamp   :      0.250
 iter      E             dE          RMSdq      gap      omega  full diag
   1   -122.7581293 -0.122758E+03  0.335E-04    2.06       0.0  T
   2   -122.7581293 -0.253678E-09  0.322E-04    2.06      44.0  T
   3   -122.7581293 -0.752834E-09  0.293E-04    2.06      48.3  T
speedup  1.00
cpu  time for SCC    0.07 s
wall time for SCC    0.07 s

   *** convergence criteria satisfied after 3 iterations ***

          eigenvalues
 #    :          88         89         90         91         92         93         94         95
 occ. :        2.000      2.000      2.000      2.000      2.000      2.000      2.000      2.000
 eps  :       -11.018    -10.988    -10.979    -10.953    -10.919    -10.869    -10.850    -10.830
 #    :          96         97         98         99        100        101        102        103
 occ. :        2.000      2.000      2.000      2.000      2.000      0.000      0.000      0.000
 eps  :       -10.760    -10.707    -10.660    -10.646    -10.548     -8.486     -7.881     -7.410
 #    :         104        105        106        107        108        109        110        111
 occ. :        0.000      0.000      0.000      0.000      0.000      0.000      0.000      0.000
 eps  :        -7.120     -6.097     -5.742     -5.194     -4.625     -4.233     -4.116     -2.934


   #   Z            q   n(s)   n(p)   n(d)      C6AA      α(0)
   1  11 Na     0.761  0.019  0.221  0.000    67.438    26.576
   2  11 Na     0.689  0.086  0.225  0.000    68.317    26.748
   3  11 Na     0.744  0.041  0.215  0.000    67.638    26.615
   4  11 Na     0.708  0.065  0.226  0.000    68.077    26.701
   5  11 Na     0.739  0.074  0.186  0.000    67.696    26.626
   6  11 Na     0.828  0.001  0.170  0.000    66.625    26.415
   7  11 Na     0.735  0.104  0.161  0.000    67.748    26.637
   8  11 Na     0.730  0.048  0.222  0.000    67.806    26.648
   9  11 Na     0.711  0.101  0.188  0.000    68.041    26.694
  10  11 Na     0.730  0.079  0.191  0.000    67.813    26.649
  11  11 Na     0.721  0.108  0.171  0.000    67.921    26.671
  12  11 Na     0.738  0.083  0.179  0.000    67.709    26.629
  13  11 Na     0.763  0.060  0.177  0.000    67.412    26.570
  14  11 Na     0.715  0.075  0.210  0.000    67.998    26.686
  15  11 Na     0.676  0.099  0.225  0.000    68.477    26.779
  16  11 Na     0.726  0.068  0.206  0.000    67.859    26.658
  17  11 Na     0.723  0.114  0.164  0.000    67.902    26.667
  18  11 Na     0.715  0.025  0.260  0.000    68.001    26.686
  19  11 Na     0.732  0.043  0.225  0.000    67.784    26.644
  20  11 Na     0.707  0.079  0.214  0.000    68.089    26.704
  21  11 Na     0.745  0.074  0.181  0.000    67.631    26.614
  22  11 Na     0.733  0.083  0.183  0.000    67.772    26.641
  23  11 Na     0.722  0.080  0.199  0.000    67.913    26.669
  24  11 Na     0.768  0.030  0.202  0.000    67.348    26.558
  25  11 Na     0.731  0.081  0.188  0.000    67.801    26.647
  26  17 Cl    -0.733  1.978  5.755  0.000   124.662    17.082
  27  17 Cl    -0.730  1.978  5.751  0.001   124.524    17.072
  28  17 Cl    -0.731  1.977  5.754  0.000   124.574    17.076
  29  17 Cl    -0.728  1.973  5.753  0.001   124.436    17.066
  30  17 Cl    -0.715  1.978  5.735  0.001   123.939    17.032
  31  17 Cl    -0.734  1.977  5.756  0.001   124.706    17.085
  32  17 Cl    -0.723  1.975  5.747  0.001   124.244    17.053
  33  17 Cl    -0.724  1.974  5.749  0.001   124.316    17.058
  34  17 Cl    -0.736  1.976  5.760  0.000   124.785    17.090
  35  17 Cl    -0.709  1.980  5.727  0.002   123.709    17.016
  36  17 Cl    -0.735  1.977  5.757  0.000   124.733    17.087
  37  17 Cl    -0.727  1.980  5.747  0.000   124.416    17.065
  38  17 Cl    -0.757  1.975  5.782  0.001   125.619    17.147
  39  17 Cl    -0.712  1.977  5.734  0.001   123.824    17.024
  40  17 Cl    -0.731  1.975  5.755  0.001   124.578    17.076
  41  17 Cl    -0.726  1.975  5.749  0.002   124.390    17.063
  42  17 Cl    -0.751  1.974  5.777  0.001   125.390    17.132
  43  17 Cl    -0.752  1.973  5.779  0.000   125.425    17.134
  44  17 Cl    -0.731  1.979  5.751  0.001   124.580    17.076
  45  17 Cl    -0.734  1.972  5.760  0.002   124.706    17.085
  46  17 Cl    -0.726  1.978  5.746  0.001   124.360    17.061
  47  17 Cl    -0.733  1.978  5.755  0.001   124.672    17.083
  48  17 Cl    -0.755  1.973  5.781  0.001   125.538    17.142
  49  17 Cl    -0.727  1.978  5.747  0.001   124.422    17.065
  50  17 Cl    -0.730  1.977  5.753  0.000   124.537    17.073

 Mol. C6AA /au·bohr⁶  :     196415.333972
 Mol. C8AA /au·bohr⁸  :   14374783.937418
 Mol. α(0) /au        :       1093.076329

 
 Wiberg/Mayer (AO) data. WBOs > 0.1 written file <wbo>
 largest (>0.05) Wiberg bond orders for each atom
           total WBO             WBO to atom ...
     1  Na  0.465    Cl  37 0.116    Cl  47 0.080    Cl  46 0.072    Cl  41 0.068
     2  Na  0.565    Cl  40 0.159    Cl  30 0.117    Cl  31 0.112    Cl  29 0.095    Cl  32 0.054
     3  Na  0.480    Cl  27 0.109    Cl  36 0.107    Cl  28 0.098    Cl  34 0.087
     4  Na  0.546    Cl  49 0.148    Cl  29 0.096    Cl  33 0.096    Cl  39 0.093    Cl  32 0.063
     5  Na  0.480    Cl  38 0.154    Cl  43 0.139    Cl  44 0.079    Cl  49 0.077
     6  Na  0.356    Cl  27 0.075    Cl  37 0.068    Cl  44 0.059    Cl  32 0.058
     7  Na  0.480    Cl  36 0.155    Cl  26 0.149    Cl  34 0.140
     8  Na  0.511    Cl  44 0.121    Cl  46 0.104    Cl  28 0.098    Cl  50 0.089    Cl  37 0.051
     9  Na  0.533    Cl  40 0.159    Cl  33 0.151    Cl  29 0.134    Cl  32 0.051
    10  Na  0.498    Cl  48 0.158    Cl  31 0.134    Cl  35 0.102    Cl  30 0.075
    11  Na  0.499    Cl  50 0.157    Cl  28 0.156    Cl  34 0.147
    12  Na  0.484    Cl  42 0.147    Cl  50 0.127    Cl  46 0.095    Cl  47 0.086
    13  Na  0.454    Cl  38 0.121    Cl  46 0.095    Cl  45 0.087    Cl  44 0.085
    14  Na  0.535    Cl  38 0.169    Cl  49 0.097    Cl  39 0.096    Cl  41 0.068    Cl  45 0.059
    15  Na  0.596    Cl  45 0.179    Cl  35 0.135    Cl  39 0.126    Cl  41 0.078
    16  Na  0.523    Cl  36 0.117    Cl  33 0.115    Cl  27 0.099    Cl  40 0.089    Cl  32 0.053
    17  Na  0.511    Cl  31 0.163    Cl  29 0.157    Cl  39 0.152
    18  Na  0.542    Cl  41 0.112    Cl  32 0.094    Cl  30 0.084    Cl  35 0.067    Cl  39 0.053
    19  Na  0.505    Cl  47 0.110    Cl  26 0.104    Cl  34 0.100    Cl  50 0.098
    20  Na  0.534    Cl  45 0.161    Cl  42 0.144    Cl  46 0.098    Cl  35 0.083
    21  Na  0.480    Cl  48 0.152    Cl  26 0.131    Cl  47 0.087    Cl  30 0.080
    22  Na  0.495    Cl  43 0.147    Cl  33 0.132    Cl  49 0.092    Cl  27 0.087
    23  Na  0.512    Cl  42 0.155    Cl  48 0.146    Cl  47 0.089    Cl  35 0.084
    24  Na  0.454    Cl  36 0.087    Cl  26 0.087    Cl  40 0.077    Cl  30 0.072    Cl  32 0.057
    25  Na  0.495    Cl  43 0.161    Cl  28 0.123    Cl  44 0.092    Cl  27 0.084
    26  Cl  0.487    Na   7 0.149    Na  21 0.131    Na  19 0.104    Na  24 0.087
    27  Cl  0.495    Na   3 0.109    Na  16 0.099    Na  22 0.087    Na  25 0.084    Na   6 0.075
    28  Cl  0.494    Na  11 0.156    Na  25 0.123    Na   8 0.098    Na   3 0.098
    29  Cl  0.515    Na  17 0.157    Na   9 0.134    Na   4 0.096    Na   2 0.095
    30  Cl  0.522    Na   2 0.117    Na  18 0.084    Na  21 0.080    Na  10 0.075    Na  24 0.072
    31  Cl  0.493    Na  17 0.163    Na  10 0.134    Na   2 0.112
    32  Cl  0.504    Na  18 0.094    Na   4 0.063    Na   6 0.058    Na  24 0.057    Na   2 0.054    Na  16 0.053    Na   9 0.051
    33  Cl  0.508    Na   9 0.151    Na  22 0.132    Na  16 0.115    Na   4 0.096
    34  Cl  0.496    Na  11 0.147    Na   7 0.140    Na  19 0.100    Na   3 0.087
    35  Cl  0.542    Na  15 0.135    Na  10 0.102    Na  23 0.084    Na  20 0.083    Na  18 0.067
    36  Cl  0.487    Na   7 0.155    Na  16 0.117    Na   3 0.107    Na  24 0.087
    37  Cl  0.489    Na   1 0.116    Na   6 0.068    Na   8 0.051
    38  Cl  0.450    Na  14 0.169    Na   5 0.154    Na  13 0.121
    39  Cl  0.534    Na  17 0.152    Na  15 0.126    Na  14 0.096    Na   4 0.093    Na  18 0.053
    40  Cl  0.504    Na   9 0.159    Na   2 0.159    Na  16 0.089    Na  24 0.077
    41  Cl  0.493    Na  18 0.112    Na  15 0.078    Na   1 0.068    Na  14 0.068
    42  Cl  0.456    Na  23 0.155    Na  12 0.147    Na  20 0.144
    43  Cl  0.459    Na  25 0.161    Na  22 0.147    Na   5 0.139
    44  Cl  0.488    Na   8 0.121    Na  25 0.092    Na  13 0.085    Na   5 0.079    Na   6 0.059
    45  Cl  0.497    Na  15 0.179    Na  20 0.161    Na  13 0.087    Na  14 0.059
    46  Cl  0.501    Na   8 0.104    Na  20 0.098    Na  13 0.095    Na  12 0.095    Na   1 0.072
    47  Cl  0.495    Na  19 0.110    Na  23 0.089    Na  21 0.087    Na  12 0.086    Na   1 0.080
    48  Cl  0.456    Na  10 0.158    Na  21 0.152    Na  23 0.146
    49  Cl  0.503    Na   4 0.148    Na  14 0.097    Na  22 0.092    Na   5 0.077
    50  Cl  0.498    Na  11 0.157    Na  12 0.127    Na  19 0.098    Na   8 0.089
 MOs/occ written to file <molden.input>
 
molecular dipole:
                 x           y           z       tot (Debye)
 q only:       -1.773       1.735       0.874
   full:       -0.876       2.063       1.601       7.002
molecular quadrupole (traceless):
                xx          xy          yy          xz          yz          zz
 q only:       13.024      50.770      24.559      29.451      23.499     -37.583
  q+dip:       12.986      54.362      30.231      34.482      25.135     -43.217
   full:       13.435      54.303      28.514      34.040      25.078     -41.948

SCC energy    :    -122.7581293
rep           :       0.0995566
ES            :       1.7553372
AES           :      -0.0041933
AXC           :      -0.0002513
disp          :      -0.1504013
XB            :       0.0000000
fix           :       0.0000000
total E       :    -122.6524958
atomizationE  :       6.4573024     4052.02
(atE without considering molecular charge,
 total energy contains solvation terms)
H-L gap (eV)  :          2.0617
optimized geometry written to: xtbopt.xyz

           ------------------------------------------------- 
          |                Numerical Hessian                |
           ------------------------------------------------- 
step length          :   0.00500
SCC accuracy         :   0.25000
Hessian scale factor :   1.00000
frozen atoms in %    :   0.00000    0
RMS gradient         :   0.00011
estimated CPU  time      2.79 min
estimated wall time      2.80 min

writing file <hessian>.
 
 projected vibrational frequencies (cm-1)
eigval :       -0.00    -0.00     0.00     0.00     0.00     0.00
eigval :       18.83    26.59    34.01    37.20    39.08    42.35
eigval :       43.69    44.69    47.39    49.25    51.77    52.45
eigval :       54.92    56.71    57.75    63.47    63.92    64.48
eigval :       67.13    67.73    68.83    69.92    71.02    72.20
eigval :       73.54    75.32    76.71    77.92    78.89    79.64
eigval :       80.74    82.22    83.09    84.29    85.17    86.21
eigval :       88.41    89.31    89.76    90.08    91.29    92.62
eigval :       93.07    93.94    94.37    96.00    97.28    98.68
eigval :      100.63   101.72   103.02   103.72   104.43   106.50
eigval :      107.16   108.84   109.24   110.48   111.32   113.37
eigval :      113.90   114.44   115.14   116.15   117.85   118.41
eigval :      119.69   121.45   122.46   125.17   126.92   128.04
eigval :      129.20   130.70   131.77   132.02   134.82   134.87
eigval :      136.82   137.19   137.74   139.59   141.51   142.68
eigval :      145.81   146.51   147.17   148.22   149.67   151.82
eigval :      152.93   154.07   155.75   156.77   158.43   160.11
eigval :      160.60   160.99   165.23   165.57   166.18   166.46
eigval :      168.04   169.05   170.76   171.48   173.79   174.39
eigval :      176.76   179.56   181.77   182.83   184.42   185.62
eigval :      186.97   187.75   189.39   190.40   191.43   192.80
eigval :      193.43   193.66   196.01   196.31   199.60   200.39
eigval :      202.44   204.06   204.80   207.32   207.57   209.66
eigval :      210.65   211.71   212.94   215.11   217.91   220.47
eigval :      221.47   224.89   227.23   232.07   232.86   246.06
 reduced masses (amu)
   1: 30.60   2: 30.58   3: 30.65   4: 30.66   5: 30.59   6: 30.62   7: 30.53   8: 30.54
   9: 30.74  10: 31.33  11: 30.49  12: 30.83  13: 30.19  14: 31.35  15: 30.95  16: 30.89
  17: 31.66  18: 31.07  19: 31.16  20: 30.86  21: 30.12  22: 31.08  23: 31.91  24: 31.70
  25: 30.29  26: 30.59  27: 31.29  28: 32.26  29: 31.31  30: 31.58  31: 31.83  32: 31.23
  33: 30.79  34: 30.81  35: 30.56  36: 31.79  37: 30.64  38: 32.35  39: 30.21  40: 28.29
  41: 31.82  42: 31.20  43: 31.49  44: 31.47  45: 30.96  46: 30.22  47: 31.42  48: 29.66
  49: 30.29  50: 31.24  51: 29.67  52: 31.41  53: 29.99  54: 29.56  55: 29.33  56: 29.00
  57: 29.77  58: 28.81  59: 29.37  60: 30.22  61: 30.00  62: 29.51  63: 29.92  64: 29.11
  65: 28.98  66: 28.97  67: 28.64  68: 28.51  69: 29.20  70: 29.85  71: 29.27  72: 30.09
  73: 28.15  74: 30.25  75: 27.90  76: 27.90  77: 27.70  78: 29.34  79: 28.90  80: 30.40
  81: 29.97  82: 30.17  83: 28.66  84: 30.36  85: 29.29  86: 28.51  87: 29.09  88: 28.55
  89: 28.74  90: 28.22  91: 27.42  92: 28.51  93: 27.75  94: 27.55  95: 28.21  96: 27.18
  97: 28.78  98: 28.44  99: 26.95 100: 28.65 101: 26.93 102: 27.48 103: 29.47 104: 27.21
 105: 28.05 106: 28.38 107: 28.05 108: 27.67 109: 27.98 110: 28.71 111: 28.82 112: 28.25
 113: 28.54 114: 27.74 115: 28.65 116: 28.56 117: 28.30 118: 27.11 119: 28.59 120: 27.20
 121: 28.60 122: 27.83 123: 27.15 124: 27.77 125: 27.49 126: 27.84 127: 27.66 128: 27.59
 129: 28.70 130: 27.92 131: 27.81 132: 27.50 133: 27.92 134: 27.39 135: 27.65 136: 28.09
 137: 27.92 138: 28.43 139: 27.94 140: 28.34 141: 27.38 142: 27.13 143: 27.59 144: 26.62
 145: 27.72 146: 26.13 147: 26.62 148: 26.13 149: 26.39 150: 24.88
 IR intensities (amu)
   1:  0.47   2:  0.41   3:  0.26   4:  0.29   5:  0.32   6:  0.32   7:  0.31   8:  0.16
   9:  0.08  10:  0.03  11:  0.16  12:  0.15  13:  0.24  14:  0.14  15:  0.23  16:  0.30
  17:  0.08  18:  0.12  19:  0.28  20:  0.17  21:  0.25  22:  0.10  23:  0.15  24:  0.08
  25:  0.18  26:  0.15  27:  0.13  28:  0.16  29:  0.19  30:  0.17  31:  0.23  32:  0.26
  33:  0.22  34:  0.18  35:  0.31  36:  0.15  37:  0.20  38:  0.24  39:  0.33  40:  0.16
  41:  0.15  42:  0.10  43:  0.10  44:  0.22  45:  0.10  46:  0.15  47:  0.12  48:  0.20
  49:  0.17  50:  0.41  51:  0.38  52:  0.18  53:  0.26  54:  0.29  55:  0.14  56:  0.48
  57:  0.31  58:  0.23  59:  0.14  60:  0.51  61:  0.24  62:  0.16  63:  0.25  64:  0.12
  65:  0.08  66:  0.38  67:  0.52  68:  0.55  69:  0.28  70:  0.21  71:  0.18  72:  0.31
  73:  0.25  74:  0.63  75:  0.60  76:  0.21  77:  0.31  78:  0.38  79:  0.48  80:  0.95
  81:  0.67  82:  0.53  83:  0.50  84:  0.85  85:  0.80  86:  0.54  87:  0.62  88:  0.62
  89:  0.46  90:  0.76  91:  1.05  92:  0.83  93:  0.76  94:  0.97  95:  0.52  96:  1.00
  97:  1.09  98:  0.24  99:  1.45 100:  1.24 101:  1.49 102:  0.32 103:  0.39 104:  0.99
 105:  0.78 106:  0.72 107:  0.87 108:  0.57 109:  0.59 110:  0.37 111:  0.80 112:  0.47
 113:  0.50 114:  1.01 115:  0.79 116:  0.48 117:  0.11 118:  0.79 119:  1.09 120:  0.70
 121:  0.55 122:  0.25 123:  0.55 124:  0.61 125:  0.58 126:  0.54 127:  1.55 128:  0.24
 129:  0.29 130:  0.73 131:  1.10 132:  0.66 133:  0.99 134:  0.63 135:  0.35 136:  1.20
 137:  1.10 138:  1.10 139:  1.54 140:  1.58 141:  1.03 142:  0.71 143:  2.45 144:  1.19
 145:  1.53 146:  2.11 147:  2.47 148:  1.46 149:  0.99 150:  0.65
 Raman intensities (amu)
   1:  0.00   2:  0.00   3:  0.00   4:  0.00   5:  0.00   6:  0.00   7:  0.00   8:  0.00
   9:  0.00  10:  0.00  11:  0.00  12:  0.00  13:  0.00  14:  0.00  15:  0.00  16:  0.00
  17:  0.00  18:  0.00  19:  0.00  20:  0.00  21:  0.00  22:  0.00  23:  0.00  24:  0.00
  25:  0.00  26:  0.00  27:  0.00  28:  0.00  29:  0.00  30:  0.00  31:  0.00  32:  0.00
  33:  0.00  34:  0.00  35:  0.00  36:  0.00  37:  0.00  38:  0.00  39:  0.00  40:  0.00
  41:  0.00  42:  0.00  43:  0.00  44:  0.00  45:  0.00  46:  0.00  47:  0.00  48:  0.00
  49:  0.00  50:  0.00  51:  0.00  52:  0.00  53:  0.00  54:  0.00  55:  0.00  56:  0.00
  57:  0.00  58:  0.00  59:  0.00  60:  0.00  61:  0.00  62:  0.00  63:  0.00  64:  0.00
  65:  0.00  66:  0.00  67:  0.00  68:  0.00  69:  0.00  70:  0.00  71:  0.00  72:  0.00
  73:  0.00  74:  0.00  75:  0.00  76:  0.00  77:  0.00  78:  0.00  79:  0.00  80:  0.00
  81:  0.00  82:  0.00  83:  0.00  84:  0.00  85:  0.00  86:  0.00  87:  0.00  88:  0.00
  89:  0.00  90:  0.00  91:  0.00  92:  0.00  93:  0.00  94:  0.00  95:  0.00  96:  0.00
  97:  0.00  98:  0.00  99:  0.00 100:  0.00 101:  0.00 102:  0.00 103:  0.00 104:  0.00
 105:  0.00 106:  0.00 107:  0.00 108:  0.00 109:  0.00 110:  0.00 111:  0.00 112:  0.00
 113:  0.00 114:  0.00 115:  0.00 116:  0.00 117:  0.00 118:  0.00 119:  0.00 120:  0.00
 121:  0.00 122:  0.00 123:  0.00 124:  0.00 125:  0.00 126:  0.00 127:  0.00 128:  0.00
 129:  0.00 130:  0.00 131:  0.00 132:  0.00 133:  0.00 134:  0.00 135:  0.00 136:  0.00
 137:  0.00 138:  0.00 139:  0.00 140:  0.00 141:  0.00 142:  0.00 143:  0.00 144:  0.00
 145:  0.00 146:  0.00 147:  0.00 148:  0.00 149:  0.00 150:  0.00
 output can be read by thermo (or use thermo option).
 writing <g98.out> molden fake output.
 recommended (thermochemical) frequency scaling factor: 1.0
                    ==================
                    thermo calculation
                    ==================
Nvib :  144 Nimag : 0  symmetry :   C1  rot number :  1  scale factor : 1.00 sthr :  50.
omega= 18.83     Gvib=    -2.014     Grot=    -1.346     Gused=    -1.359
omega= 26.59     Gvib=    -1.809     Grot=    -1.244     Gused=    -1.286
omega= 34.01     Gvib=    -1.664     Grot=    -1.171     Gused=    -1.258
omega= 37.20     Gvib=    -1.611     Grot=    -1.144     Gused=    -1.254
omega= 39.08     Gvib=    -1.582     Grot=    -1.130     Gused=    -1.252
omega= 42.35     Gvib=    -1.534     Grot=    -1.106     Gused=    -1.251
omega= 43.69     Gvib=    -1.516     Grot=    -1.097     Gused=    -1.251
omega= 44.69     Gvib=    -1.503     Grot=    -1.090     Gused=    -1.251
omega= 47.39     Gvib=    -1.468     Grot=    -1.072     Gused=    -1.249
omega= 49.25     Gvib=    -1.445     Grot=    -1.061     Gused=    -1.247
omega= 51.77     Gvib=    -1.416     Grot=    -1.046     Gused=    -1.244
omega= 52.45     Gvib=    -1.408     Grot=    -1.042     Gused=    -1.243
omega= 54.92     Gvib=    -1.381     Grot=    -1.029     Gused=    -1.238
omega= 56.71     Gvib=    -1.362     Grot=    -1.019     Gused=    -1.233
omega= 57.75     Gvib=    -1.351     Grot=    -1.014     Gused=    -1.230
omega= 63.47     Gvib=    -1.296     Grot=    -0.986     Gused=    -1.210
omega= 63.92     Gvib=    -1.292     Grot=    -0.984     Gused=    -1.208
omega= 64.48     Gvib=    -1.287     Grot=    -0.981     Gused=    -1.206
omega= 67.13     Gvib=    -1.263     Grot=    -0.969     Gused=    -1.194
omega= 67.73     Gvib=    -1.258     Grot=    -0.967     Gused=    -1.191
omega= 68.83     Gvib=    -1.248     Grot=    -0.962     Gused=    -1.186
omega= 69.92     Gvib=    -1.239     Grot=    -0.957     Gused=    -1.181
omega= 71.02     Gvib=    -1.230     Grot=    -0.953     Gused=    -1.175
omega= 72.20     Gvib=    -1.220     Grot=    -0.948     Gused=    -1.169
omega= 73.54     Gvib=    -1.209     Grot=    -0.942     Gused=    -1.162
omega= 75.32     Gvib=    -1.195     Grot=    -0.935     Gused=    -1.153
omega= 76.71     Gvib=    -1.185     Grot=    -0.930     Gused=    -1.146
omega= 77.92     Gvib=    -1.176     Grot=    -0.925     Gused=    -1.139
omega= 78.89     Gvib=    -1.168     Grot=    -0.921     Gused=    -1.134
omega= 79.64     Gvib=    -1.163     Grot=    -0.919     Gused=    -1.130
omega= 80.74     Gvib=    -1.155     Grot=    -0.915     Gused=    -1.124
omega= 82.22     Gvib=    -1.144     Grot=    -0.909     Gused=    -1.116
omega= 83.09     Gvib=    -1.138     Grot=    -0.906     Gused=    -1.111
omega= 84.29     Gvib=    -1.130     Grot=    -0.902     Gused=    -1.104
omega= 85.17     Gvib=    -1.123     Grot=    -0.899     Gused=    -1.100
omega= 86.21     Gvib=    -1.116     Grot=    -0.895     Gused=    -1.094
omega= 88.41     Gvib=    -1.102     Grot=    -0.888     Gused=    -1.082
omega= 89.31     Gvib=    -1.096     Grot=    -0.885     Gused=    -1.077
omega= 89.76     Gvib=    -1.093     Grot=    -0.883     Gused=    -1.074
omega= 90.08     Gvib=    -1.091     Grot=    -0.882     Gused=    -1.073
omega= 91.29     Gvib=    -1.083     Grot=    -0.878     Gused=    -1.066
omega= 92.62     Gvib=    -1.075     Grot=    -0.874     Gused=    -1.059
omega= 93.07     Gvib=    -1.072     Grot=    -0.873     Gused=    -1.056
omega= 93.94     Gvib=    -1.066     Grot=    -0.870     Gused=    -1.052
omega= 94.37     Gvib=    -1.064     Grot=    -0.868     Gused=    -1.049
omega= 96.00     Gvib=    -1.054     Grot=    -0.863     Gused=    -1.041
omega= 97.28     Gvib=    -1.046     Grot=    -0.859     Gused=    -1.034
omega= 98.68     Gvib=    -1.038     Grot=    -0.855     Gused=    -1.026
omega=100.63     Gvib=    -1.026     Grot=    -0.849     Gused=    -1.016
omega=101.72     Gvib=    -1.020     Grot=    -0.846     Gused=    -1.010
omega=103.02     Gvib=    -1.013     Grot=    -0.842     Gused=    -1.004
omega=103.72     Gvib=    -1.009     Grot=    -0.840     Gused=    -1.000
omega=104.43     Gvib=    -1.005     Grot=    -0.838     Gused=    -0.996
omega=106.50     Gvib=    -0.993     Grot=    -0.833     Gused=    -0.986
omega=107.16     Gvib=    -0.990     Grot=    -0.831     Gused=    -0.983
omega=108.84     Gvib=    -0.981     Grot=    -0.826     Gused=    -0.974
omega=109.24     Gvib=    -0.979     Grot=    -0.825     Gused=    -0.972
omega=110.48     Gvib=    -0.972     Grot=    -0.822     Gused=    -0.966
omega=111.32     Gvib=    -0.968     Grot=    -0.819     Gused=    -0.962
omega=113.37     Gvib=    -0.957     Grot=    -0.814     Gused=    -0.952
omega=113.90     Gvib=    -0.955     Grot=    -0.813     Gused=    -0.949
omega=114.44     Gvib=    -0.952     Grot=    -0.811     Gused=    -0.947
omega=115.14     Gvib=    -0.948     Grot=    -0.809     Gused=    -0.943
omega=116.15     Gvib=    -0.943     Grot=    -0.807     Gused=    -0.939
omega=117.85     Gvib=    -0.935     Grot=    -0.803     Gused=    -0.931
omega=118.41     Gvib=    -0.932     Grot=    -0.801     Gused=    -0.928
omega=119.69     Gvib=    -0.926     Grot=    -0.798     Gused=    -0.922
omega=121.45     Gvib=    -0.918     Grot=    -0.794     Gused=    -0.914
omega=122.46     Gvib=    -0.913     Grot=    -0.791     Gused=    -0.909
omega=125.17     Gvib=    -0.900     Grot=    -0.785     Gused=    -0.897
omega=126.92     Gvib=    -0.892     Grot=    -0.781     Gused=    -0.890
omega=128.04     Gvib=    -0.887     Grot=    -0.778     Gused=    -0.885
omega=129.20     Gvib=    -0.882     Grot=    -0.775     Gused=    -0.880
omega=130.70     Gvib=    -0.875     Grot=    -0.772     Gused=    -0.873
omega=131.77     Gvib=    -0.871     Grot=    -0.769     Gused=    -0.869
omega=132.02     Gvib=    -0.870     Grot=    -0.769     Gused=    -0.868
omega=134.82     Gvib=    -0.858     Grot=    -0.763     Gused=    -0.856
omega=134.87     Gvib=    -0.857     Grot=    -0.763     Gused=    -0.856
omega=136.82     Gvib=    -0.849     Grot=    -0.758     Gused=    -0.848
omega=137.19     Gvib=    -0.848     Grot=    -0.758     Gused=    -0.846
omega=137.74     Gvib=    -0.845     Grot=    -0.756     Gused=    -0.844
omega=139.59     Gvib=    -0.838     Grot=    -0.752     Gused=    -0.836
omega=141.51     Gvib=    -0.830     Grot=    -0.748     Gused=    -0.829
omega=142.68     Gvib=    -0.825     Grot=    -0.746     Gused=    -0.824
omega=145.81     Gvib=    -0.813     Grot=    -0.740     Gused=    -0.812
omega=146.51     Gvib=    -0.810     Grot=    -0.738     Gused=    -0.809
omega=147.17     Gvib=    -0.808     Grot=    -0.737     Gused=    -0.807
omega=148.22     Gvib=    -0.804     Grot=    -0.735     Gused=    -0.803
omega=149.67     Gvib=    -0.798     Grot=    -0.732     Gused=    -0.797
omega=151.82     Gvib=    -0.790     Grot=    -0.728     Gused=    -0.789
omega=152.93     Gvib=    -0.786     Grot=    -0.725     Gused=    -0.785
omega=154.07     Gvib=    -0.782     Grot=    -0.723     Gused=    -0.781
omega=155.75     Gvib=    -0.775     Grot=    -0.720     Gused=    -0.775
omega=156.77     Gvib=    -0.772     Grot=    -0.718     Gused=    -0.771
omega=158.43     Gvib=    -0.766     Grot=    -0.715     Gused=    -0.765
omega=160.11     Gvib=    -0.760     Grot=    -0.712     Gused=    -0.759
omega=160.60     Gvib=    -0.758     Grot=    -0.711     Gused=    -0.758
omega=160.99     Gvib=    -0.757     Grot=    -0.710     Gused=    -0.756
omega=165.23     Gvib=    -0.742     Grot=    -0.702     Gused=    -0.742
omega=165.57     Gvib=    -0.741     Grot=    -0.702     Gused=    -0.741
omega=166.18     Gvib=    -0.739     Grot=    -0.701     Gused=    -0.739
omega=166.46     Gvib=    -0.738     Grot=    -0.700     Gused=    -0.738
omega=168.04     Gvib=    -0.733     Grot=    -0.697     Gused=    -0.732
omega=169.05     Gvib=    -0.729     Grot=    -0.696     Gused=    -0.729
omega=170.76     Gvib=    -0.724     Grot=    -0.693     Gused=    -0.723
omega=171.48     Gvib=    -0.721     Grot=    -0.691     Gused=    -0.721
omega=173.79     Gvib=    -0.714     Grot=    -0.688     Gused=    -0.714
omega=174.39     Gvib=    -0.712     Grot=    -0.686     Gused=    -0.712
omega=176.76     Gvib=    -0.704     Grot=    -0.682     Gused=    -0.704
omega=179.56     Gvib=    -0.696     Grot=    -0.678     Gused=    -0.696
omega=181.77     Gvib=    -0.689     Grot=    -0.674     Gused=    -0.689
omega=182.83     Gvib=    -0.686     Grot=    -0.672     Gused=    -0.685
omega=184.42     Gvib=    -0.681     Grot=    -0.670     Gused=    -0.681
omega=185.62     Gvib=    -0.677     Grot=    -0.668     Gused=    -0.677
omega=186.97     Gvib=    -0.673     Grot=    -0.666     Gused=    -0.673
omega=187.75     Gvib=    -0.671     Grot=    -0.665     Gused=    -0.671
omega=189.39     Gvib=    -0.666     Grot=    -0.662     Gused=    -0.666
omega=190.40     Gvib=    -0.663     Grot=    -0.660     Gused=    -0.663
omega=191.43     Gvib=    -0.660     Grot=    -0.659     Gused=    -0.660
omega=192.80     Gvib=    -0.656     Grot=    -0.657     Gused=    -0.656
omega=193.43     Gvib=    -0.654     Grot=    -0.656     Gused=    -0.654
omega=193.66     Gvib=    -0.654     Grot=    -0.655     Gused=    -0.654
omega=196.01     Gvib=    -0.647     Grot=    -0.652     Gused=    -0.647
omega=196.31     Gvib=    -0.646     Grot=    -0.651     Gused=    -0.646
omega=199.60     Gvib=    -0.637     Grot=    -0.646     Gused=    -0.637
omega=200.39     Gvib=    -0.635     Grot=    -0.645     Gused=    -0.635
omega=202.44     Gvib=    -0.629     Grot=    -0.642     Gused=    -0.629
omega=204.06     Gvib=    -0.625     Grot=    -0.640     Gused=    -0.625
omega=204.80     Gvib=    -0.623     Grot=    -0.639     Gused=    -0.623
omega=207.32     Gvib=    -0.616     Grot=    -0.635     Gused=    -0.616
omega=207.57     Gvib=    -0.616     Grot=    -0.635     Gused=    -0.616
omega=209.66     Gvib=    -0.610     Grot=    -0.632     Gused=    -0.610
omega=210.65     Gvib=    -0.608     Grot=    -0.631     Gused=    -0.608
omega=211.71     Gvib=    -0.605     Grot=    -0.629     Gused=    -0.605
omega=212.94     Gvib=    -0.602     Grot=    -0.627     Gused=    -0.602
omega=215.11     Gvib=    -0.596     Grot=    -0.624     Gused=    -0.596
omega=217.91     Gvib=    -0.589     Grot=    -0.620     Gused=    -0.589
omega=220.47     Gvib=    -0.583     Grot=    -0.617     Gused=    -0.583
omega=221.47     Gvib=    -0.581     Grot=    -0.616     Gused=    -0.581
omega=224.89     Gvib=    -0.572     Grot=    -0.611     Gused=    -0.572
omega=227.23     Gvib=    -0.567     Grot=    -0.608     Gused=    -0.567
omega=232.07     Gvib=    -0.555     Grot=    -0.602     Gused=    -0.556
omega=232.86     Gvib=    -0.554     Grot=    -0.601     Gused=    -0.554
omega=246.06     Gvib=    -0.524     Grot=    -0.584     Gused=    -0.524
 
   temp. (K)  partition function   enthalpy   heat capacity  entropy
                                   cal/mol     cal/K/mol   cal/K/mol   J/K/mol
 298.15  VIB  0.104E+55            61663.994    275.379    435.280
         ROT  0.220E+09              888.752      2.981     41.157
         INT  0.228E+63            62552.747    278.360    476.437
         TR   0.540E+29             1481.254      4.968     47.690
         TOT                       64034.0005   283.3284   524.1269  2192.9385
                     Eh         kcal/mol          kJ/mol 
ZPVE            0.429458E-01     26.9489         112.754    
H(0)-H(T)+PV    0.102045         64.0340         267.917    
H(T)            0.144990         90.9829         380.671    
T*S             0.249030         156.268         653.825    
G(T)           -0.104039        -65.2855        -273.154    
   -122.75653489  <=== TOTAL FREE ENERGY in Eh incl. el.,ZPVE,RRHO,solv. parts
 
 normal mode %tage of torsion character
   1:  0.00   2:  0.00   3:  0.00   4:  0.00   5:  0.00   6:  0.00   7:  0.25   8:  0.36
   9:  0.31  10:  0.38  11:  0.67  12:  0.52  13:  0.49  14:  0.47  15:  0.46  16:  0.57
  17:  0.61  18:  0.43  19:  0.64  20:  0.32  21:  0.71  22:  0.62  23:  0.77  24:  0.76
  25:  0.67  26:  0.42  27:  0.28  28:  0.66  29:  0.64  30:  0.60  31:  0.83  32:  0.54
  33:  0.55  34:  0.54  35:  0.50  36:  0.28  37:  0.63  38:  0.60  39:  0.42  40:  0.64
  41:  0.63  42:  0.66  43:  0.73  44:  0.89  45:  0.62  46:  0.86  47:  0.50  48:  0.66
  49:  0.65  50:  0.08  51:  0.42  52:  0.50  53:  0.54  54:  0.68  55:  0.67  56:  0.30
  57:  0.20  58:  0.58  59:  0.44  60:  0.33  61:  0.63  62:  0.51  63:  0.74  64:  0.40
  65:  0.81  66:  0.81  67:  0.65  68:  0.70  69:  0.46  70:  0.81  71:  0.79  72:  0.65
  73:  0.66  74:  0.47  75:  0.39  76:  0.73  77:  0.36  78:  0.65  79:  0.09  80:  0.90
  81:  0.89  82:  0.73  83:  0.74  84:  0.75  85:  0.29  86:  0.82  87:  0.72  88:  0.46
  89:  0.34  90:  0.52  91:  0.82  92:  0.79  93:  0.78  94:  0.18  95:  0.69  96:  0.68
  97:  0.41  98:  0.86  99:  0.91 100:  0.83 101:  0.87 102:  0.80 103:  0.52 104:  0.31
 105:  0.93 106:  0.67 107:  0.43 108:  0.74 109:  0.84 110:  0.71 111:  0.36 112:  0.40
 113:  0.31 114:  0.42 115:  0.65 116:  0.63 117:  0.76 118:  0.30 119:  0.19 120:  0.09
 121:  0.43 122:  0.27 123:  0.40 124:  0.71 125:  0.51 126:  0.10 127:  0.08 128:  0.89
 129:  0.44 130:  0.62 131:  0.22 132:  0.59 133:  0.37 134:  0.29 135:  0.17 136:  0.47
 137:  0.19 138:  0.58 139:  0.23 140:  0.25 141:  0.57 142:  0.28 143:  0.17 144:  0.02
 145:  0.02 146:  0.05 147:  0.10 148:  0.04 149:  0.07 150:  0.02
 recommended # of modes for mode following         131
 
 Pipek-Mezey localization of normal modes
 number of localized modes          144
 frequency thrshold           500.000000000000     
 number of groups                    50
 atom-group assingment :   
  1  2  3  4  5  6  7  8  9 10 11 12 13 14 15 16 17 18 19 20 21 22 23 24 25 26 27 28 29 30
 31 32 33 34 35 36 37 38 39 40 41 42 43 44 45 46 47 48 49 50
 pop matrix done.
 initialization of trafo matrix to unity
iteration     50  convergence  0.12995978D-01
iteration    100  convergence  0.68968272D-02
iteration    150  convergence  0.46097499D-02
iteration    200  convergence  0.14165064D-02
iteration    250  convergence  0.88138705D-03
iteration    300  convergence  0.54008665D-03
iteration    350  convergence  0.32917187D-03
iteration    400  convergence  0.22110761D-03
iteration    450  convergence  0.13995813D-03
iteration    500  convergence  0.75526852D-04
iteration    550  convergence  0.50572435D-04
iteration    600  convergence  0.20714598D-04
iteration    650  convergence  0.10759193D-04
iteration    700  convergence  0.62864510D-05
iteration    750  convergence  0.21845712D-05

 converged in    775 iterations, threshold :   0.99989828D-06
eig.   :       -0.00    -0.00     0.00     0.00     0.00     0.00
eig.   :       84.57    88.79    90.24    90.84    92.86    96.66
eig.   :       97.50    97.93    98.92    99.50   100.62   100.87
eig.   :      101.60   101.84   101.93   102.99   103.35   104.25
eig.   :      104.82   105.61   105.93   106.20   106.27   106.64
eig.   :      107.12   107.55   108.55   109.56   109.97   110.10
eig.   :      110.85   110.92   111.86   111.96   112.22   112.31
eig.   :      112.38   113.42   113.51   113.92   114.03   114.80
eig.   :      114.98   115.49   115.60   116.86   117.21   117.52
eig.   :      118.29   118.56   119.41   119.53   119.89   119.97
eig.   :      119.99   120.72   120.88   121.28   121.83   122.28
eig.   :      122.40   123.37   124.44   125.39   125.47   125.76
eig.   :      126.36   127.01   127.55   128.29   128.29   129.03
eig.   :      129.07   129.12   129.25   129.34   129.49   129.96
eig.   :      130.12   131.46   132.27   132.37   133.31   134.38
eig.   :      136.07   137.40   137.92   138.79   139.27   139.33
eig.   :      139.64   140.14   140.68   140.88   142.80   143.22
eig.   :      143.34   145.48   145.54   145.90   146.14   146.57
eig.   :      146.63   149.30   149.49   149.56   150.37   150.89
eig.   :      151.41   152.63   153.71   153.79   154.61   154.79
eig.   :      154.86   154.86   154.99   155.91   156.03   156.41
eig.   :      156.65   157.55   158.61   158.82   159.07   159.29
eig.   :      160.34   160.89   162.24   165.49   166.02   166.97
eig.   :      167.30   171.03   175.95   176.02   177.90   178.51
eig.   :      179.32   183.15   187.24   187.40   191.38   199.47
written to xtb_localmodes and g98l.out
 
 normal mode %tage of torsion character
   1:  0.00   2:  0.00   3:  0.00   4:  0.00   5:  0.00   6:  0.00   7:  0.19   8:  0.37
   9:  0.68  10:  0.03  11:  0.52  12:  0.73  13:  0.83  14:  0.04  15:  0.00  16:  0.26
  17:  0.03  18:  0.78  19:  0.47  20:  0.03  21:  0.71  22:  0.02  23:  0.81  24:  0.03
  25:  0.22  26:  0.24  27:  0.00  28:  0.76  29:  0.00  30:  0.01  31:  0.07  32:  0.32
  33:  0.58  34:  0.91  35:  0.00  36:  0.54  37:  0.16  38:  0.42  39:  0.09  40:  0.44
  41:  0.20  42:  0.02  43:  0.00  44:  0.24  45:  0.30  46:  0.27  47:  0.17  48:  0.02
  49:  0.47  50:  0.25  51:  0.07  52:  0.04  53:  0.13  54:  0.02  55:  0.10  56:  0.35
  57:  0.14  58:  0.14  59:  0.01  60:  0.04  61:  0.44  62:  0.06  63:  0.10  64:  0.90
  65:  0.08  66:  0.13  67:  0.00  68:  0.21  69:  0.42  70:  0.06  71:  0.87  72:  0.00
  73:  0.41  74:  0.02  75:  0.02  76:  0.00  77:  0.96  78:  0.00  79:  0.47  80:  0.93
  81:  0.24  82:  0.07  83:  0.15  84:  0.01  85:  0.26  86:  0.13  87:  0.01  88:  0.39
  89:  0.86  90:  0.15  91:  0.01  92:  0.00  93:  0.83  94:  0.05  95:  0.09  96:  0.86
  97:  0.05  98:  0.87  99:  0.08 100:  0.61 101:  0.01 102:  0.03 103:  0.00 104:  0.07
 105:  0.01 106:  0.26 107:  0.94 108:  0.02 109:  0.05 110:  0.03 111:  0.01 112:  0.05
 113:  0.05 114:  0.85 115:  0.47 116:  0.01 117:  0.51 118:  0.07 119:  0.35 120:  0.18
 121:  0.11 122:  0.20 123:  0.07 124:  0.00 125:  0.18 126:  0.42 127:  0.08 128:  0.98
 129:  0.17 130:  0.02 131:  0.28 132:  0.04 133:  0.66 134:  0.18 135:  0.24 136:  0.28
 137:  0.30 138:  0.05 139:  0.83 140:  0.01 141:  0.51 142:  0.99 143:  0.39 144:  0.04
 145:  0.38 146:  0.06 147:  0.01 148:  0.00 149:  0.47 150:  0.07
 recommended # of modes for mode following         109

------------------------------------------------------------------------
 * finished run on 2020/05/27 at 10:28:37.738     
------------------------------------------------------------------------
 total:
 * wall-time:     0 d,  0 h,  5 min, 19.490 sec
 *  cpu-time:     0 d,  0 h,  5 min, 19.054 sec
 * ratio c/w:     0.999 speedup
 SCF:
 * wall-time:     0 d,  0 h,  0 min,  3.791 sec
 *  cpu-time:     0 d,  0 h,  0 min,  3.761 sec
 * ratio c/w:     0.992 speedup
 ANC optimizer:
 * wall-time:     0 d,  0 h,  0 min,  3.740 sec
 *  cpu-time:     0 d,  0 h,  0 min,  3.712 sec
 * ratio c/w:     0.993 speedup
 numerical hessian:
 * wall-time:     0 d,  0 h,  5 min, 11.932 sec
 *  cpu-time:     0 d,  0 h,  5 min, 11.557 sec
 * ratio c/w:     0.999 speedup

normal termination of xtb
