# Supplementary material for: Heterogeneous Nucleation of Butanol on NaCl: A Computational Study of Temperature, Humidity, Seed Charge, and Seed Size Effects
Source: J Phys Chem A. 2021 Mar 31;125(14):3025–36. doi: 10.1021/acs.jpca.0c10972 (PMC8054243; doi:10.1021/acs.jpca.0c10972)
Supplement: Supplementary file 2 — jp0c10972_si_002.zip [file jp0c10972_si_002.zip › ALL CLUSTERS/low_level_calc/big seed/1Seed.xyz]

    50
       -122.65249582  Gyration_radius:  4.55246974778
 Na          0.24379786920804   -1.38587782846305    1.34924171912329
Na         -0.39059831681061    3.66317090016973    2.34751185949939
Na         -3.35983315880128   -0.48946658557886   -2.17229569221207
Na          1.83139625043099    3.47246779337179   -1.23969480392615
Na          2.53388258523497   -0.30842927392268   -4.58128683970591
Na          0.27005491676063    0.29360609384080   -1.84350308115957
Na         -5.58296957856038    0.07107549575950    0.48534178951774
Na         -0.64676457732341   -3.04746647582270   -1.63950755429863
Na         -0.74064589283327    5.35005310378697   -0.48667703750398
Na          1.03597619599517    0.86079461630424    4.70844798042075
Na         -3.89784555998155   -3.90044279489299   -1.86765618086484
Na         -0.37265365527224   -4.73446338229166    1.65437753165365
Na          3.02208249096901   -2.42814367115221   -1.52244490632144
Na          4.06411499446655    0.62725639676689   -1.51193904400928
Na          4.12395640655927   -0.04119417985435    1.66482568375003
Na         -2.30442893382932    2.92540753618592   -1.76635836169103
Na          3.35331817768509    4.27133839545060    2.02291176855143
Na          1.48013685248615    1.46461259523585    1.44191851977343
Na         -3.16080428498727   -2.33466536496299    1.11789237858772
Na          2.99760182344744   -3.25082267873366    1.84426834030665
Na         -2.22393730563623   -0.57050279677967    4.12030949815740
Na          0.17588076518049    2.50856652789787   -4.41357997166572
Na          0.61646764791912   -2.62760625388793    4.59957171405231
Na         -2.47193249423483    1.38248991057396    0.98401813297448
Na         -0.95346358616485   -1.04803481997952   -4.76306145273085
Cl         -4.04595663874530   -0.22946565540091    2.39954234728451
Cl         -1.68760272393094    1.03520439224984   -3.37151899287167
Cl         -2.54707403073700   -2.57964488846239   -3.45942891511323
Cl          1.38025045559837    5.10191231327190    0.81598766770762
Cl         -0.73474321166414    1.06393026422365    2.82565380647193
Cl          2.01930629131518    2.89158357233023    3.56690532169018
Cl         -0.18932709496872    2.26037864582037   -0.26426908382856
Cl         -0.32889993532911    4.44892452270922   -2.77011348901166
Cl         -5.03509261544880   -2.03383067220185   -0.71593283418977
Cl          2.20848377965110   -0.89596354429656    3.17899657665155
Cl         -4.23712321580132    1.55171904791183   -0.91771439660385
Cl         -1.58207907714947   -0.89563159520481   -0.33860208459563
Cl          4.38877136479216   -1.11071983846983   -3.19113352947265
Cl          3.90541121174179    2.37387522607396    0.49669659346341
Cl         -2.42770606001338    4.19916427999418    0.92979468847354
Cl          2.05333660472602   -0.32637479911640   -0.16893979171058
Cl          1.51583534229244   -4.55151032817118    3.35354420052238
Cl          0.61260205129241    0.52523116824202   -5.92155692004270
Cl          0.93102231994170   -1.81089420482706   -3.16396537864241
Cl          4.74392761317709   -2.08021225807952    0.50095547893336
Cl          1.20936242011688   -3.56222154566190    0.01759541328280
Cl         -1.35683311631743   -2.64615544989698    2.88813620726750
Cl         -0.41093140959862   -0.74609898070119    5.86148839119079
Cl          2.22703868098321    1.77673123598513   -2.98285007407940
Cl         -2.25476860783148   -4.48365416734348   -0.10190320305609
