# Supplementary material for: Heterogeneous Nucleation of Butanol on NaCl: A Computational Study of Temperature, Humidity, Seed Charge, and Seed Size Effects
Source: J Phys Chem A. 2021 Mar 31;125(14):3025–36. doi: 10.1021/acs.jpca.0c10972 (PMC8054243; doi:10.1021/acs.jpca.0c10972)
Supplement: Supplementary file 2 — jp0c10972_si_002.zip [file jp0c10972_si_002.zip › ALL CLUSTERS/low_level_calc/big seed/1Seed1BuOH.log]

      -----------------------------------------------------------      
     |                   =====================                   |     
     |                           x T B                           |     
     |                   =====================                   |     
     |                         S. Grimme                         |     
     |          Mulliken Center for Theoretical Chemistry        |     
     |                    University of Bonn                     |     
     |                 Version 6.0.1 (SAW181210)                 |     
      -----------------------------------------------------------      

   This program is distributed in the hope that it will be useful,
   but WITHOUT ANY WARRANTY; without even the implied warranty of
   MERCHANTABILITY or FITNESS FOR A PARTICULAR PURPOSE.
   
   FOR NON-COMMERCIAL, ACADEMIA USE ONLY.
   
   Cite this work as:
   S. Grimme, C. Bannwarth, P. Shushkov, J. Comput. Theory Chem., 2017,
   13, 1989-2009.
   C. Bannwarth, S. Ehlert and S. Grimme., ChemRxiv, 2018, preprint.
   http://doi.org/10.26434/chemrxiv.7246238.v1
   
   for sTDA-xTB:
   S. Grimme and C. Bannwarth, J. Chem. Phys., 2016, 145, 054103.
   
   in the mass-spec context:
   V. Asgeirsson, C. Bauer and S. Grimme, Chem. Sci., 2017, 8, 4879.
   
   if GBSA is used:
   P. Shushkov, F. März and S. Grimme, unpublished.
   
   for ANC optimizer:
   S. Grimme, unpublished.
   Rational Function algorithm used in ANCopt:
   F. Eckert, P. Pulay, H.-J. Werner, J. Comput. Chem., 1997, 18, 1473.
   
   with help from (in alphabetical order)
   C. Bannwarth, F. Bohle, G. Brandenburg, E. Caldeweyher, M. Checinski,
   S. Dohm, S. Ehlert, S. Ehrlich, F. März, H. Neugebauer, J. Pisarek,
   P. Pracht, P. Shushkov, and S. Spicher.
   
 * started run on 2020/05/27 at 10:23:25.691     
========================================================================
 # omp threads = 1
========================================================================
number of atoms            : 65
number of electrons        : 232
charge                     : 0
spin                       : .0
first test random number   : .6759

########################################################################
# WARNING! Please study the warnings concerning your input carefully
#  - the use of '-ohess' is discouraged, please use '--ohess' next time
########################################################################

           ------------------------------------------------- 
          |                 G F N 2 - x T B                 |
          | Geometry, Frequencies, Noncovalent interactions |
          |            JCTC 2018 parametrisation            |
           ------------------------------------------------- 
      method parameters     
 k(s)        :  1.8500
 k(p)        :  2.2300
 k(d)        :  2.2300
 k(f)        :  2.0000
 kEN (H0ij)  : -2.0000
 D4 a1       :  0.5200
 D4 a2       :  5.0000
 D4 s6       :  1.0000
 D4 s8       :  2.7000
 D4 s9       :  5.0000
 alphaj      :  2.0000


            Z     q(EN)     CN     RAES       Cart. coordinates
     1  Na  1.0    0.17    9.27    5.00    -0.33392     6.36475     3.74076
     2  Na  1.0    0.37    7.39    5.00     0.26072    -5.16361     6.55443
     3  Na  1.0    0.21    9.83    5.00    -2.94709     0.34415     1.25659
     4  Na  1.0    0.26    6.67    5.00     7.30850     1.11831     6.42719
     5  Na  1.0    0.22    8.04    5.00     5.16092    -4.86844     3.43382
     6  Na  1.0    0.30    5.07    5.00    -1.43978    11.72368     0.22375
     7  Na  1.0    0.25    6.73    5.00    -1.40675     7.27588    -8.10185
     8  Na  1.0    0.26    6.63    5.00    -3.95737     1.40373   -10.40958
     9  Na  1.0    0.09   12.08    5.00     3.85563     1.54239     0.88032
    10  Na  1.0    0.25    6.69    5.00    10.47143     2.69727     0.47625
    11  Na  1.0    0.17    9.18    5.00    -4.29407     6.23329    -2.09634
    12  Na  1.0    0.17    9.17    5.00     4.07098    -3.10635    -7.67812
    13  Na  1.0    0.33    5.04    5.00    -6.83694     5.03336     3.72260
    14  Na  1.0    0.31    5.01    5.00     5.49436    -8.61617    -4.76344
    15  Na  1.0    0.09   12.10    5.00    -0.07729     1.37668    -4.70806
    16  Na  1.0    0.27    6.72    5.00    -2.56939    -4.40899    -7.03921
    17  Na  1.0    0.22    8.97    5.00     1.09914    -5.18704    -1.12418
    18  Na  1.0    0.25    6.71    5.00     2.65947     2.80084   -10.87849
    19  Na  1.0    0.16    9.32    5.00     6.62682     2.80221    -5.23004
    20  Na  1.0    0.17    9.12    5.00     2.56798     7.49835    -2.45688
    21  Na  1.0    0.26    6.59    5.00     6.39721     7.34279     3.34340
    22  Na  1.0    0.30    5.01    5.00    10.54793    -1.49381    -8.05574
    23  Na  1.0    0.18    9.12    5.00     8.27982    -3.07212    -2.22470
    24  Na  1.0    0.28    6.74    5.00    -6.71085     0.09483    -4.31107
    25  Na  1.0    0.26    8.30    5.00     0.71711     0.66763     6.92029
    26  Cl  7.0   -0.22    3.78    5.00     1.33548    -6.88244    -5.90648
    27  Cl  7.0   -0.16    4.86    5.00     6.56106     5.20997    -1.01379
    28  Cl  7.0   -0.22    3.79    5.00     6.80797     0.71556    -9.71331
    29  Cl  7.0   -0.22    3.79    5.00     2.54208     9.94783     1.91505
    30  Cl  7.0   -0.22    3.79    5.00    10.92755     0.69479    -3.90458
    31  Cl  7.0   -0.16    4.88    5.00     0.11242    -0.89739    -9.10645
    32  Cl  7.0   -0.11    5.74    5.00     3.97221    -0.95925    -3.29982
    33  Cl  7.0   -0.28    2.99    4.90    10.08416     4.72360     4.75849
    34  Cl  7.0   -0.13    4.79    5.00    -2.77608    -2.30783    -2.66748
    35  Cl  7.0   -0.16    4.84    5.00     7.91484    -1.04058     2.20707
    36  Cl  7.0   -0.16    4.80    5.00     3.51440     4.06938     5.40330
    37  Cl  7.0   -0.19    3.81    5.00    -7.11693     2.50696    -0.13323
    38  Cl  7.0   -0.23    3.76    5.00     8.35670    -5.40727    -6.82411
    39  Cl  7.0   -0.10    5.97    5.00    -0.26765     4.01190    -0.47228
    40  Cl  7.0   -0.16    3.81    5.00    -3.28477     2.86330     5.75051
    41  Cl  7.0   -0.22    3.79    5.00    -4.47778     8.77685     2.24624
    42  Cl  7.0   -0.16    4.88    5.00     2.68337     5.16442    -6.61994
    43  Cl  7.0   -0.26    2.95    4.88    -6.51158    -2.13572    -8.43824
    44  Cl  7.0   -0.08    5.88    5.00     0.97791    -1.72763     2.81098
    45  Cl  7.0   -0.22    3.84    5.00     6.21030    -6.94963    -0.60247
    46  Cl  7.0   -0.23    2.88    4.85     0.89842    -7.87658     3.05201
    47  Cl  7.0   -0.19    3.70    4.99     4.24671    -2.50038     8.01873
    48  Cl  7.0   -0.28    2.94    4.87    -1.32444     4.99071   -12.21958
    49  Cl  7.0   -0.16    4.87    5.00    -4.21166     3.82949    -6.14940
    50  Cl  7.0   -0.22    3.79    5.00    -1.53393     9.91058    -4.05172
    51  O   6.0   -0.32    3.56    4.39    -1.94924    -2.96668     9.00408
    52  H   1.0   -0.01    1.25    1.48    -1.77658    -2.43410    10.73314
    53  C   4.0   -0.08    4.59    4.65    -4.60250    -3.05853     8.49329
    54  H   1.0   -0.04    1.03    1.43    -5.39713    -1.14666     8.54675
    55  H   1.0   -0.03    1.01    1.43    -5.56493    -4.21982     9.91633
    56  C   4.0   -0.10    4.78    4.82    -5.03362    -4.17569     5.88769
    57  H   1.0   -0.06    1.50    1.61    -3.87838    -3.15100     4.52789
    58  H   1.0   -0.04    1.27    1.49    -4.47522    -6.16173     5.87998
    59  C   4.0   -0.11    4.13    3.86    -7.78008    -3.96605     5.04477
    60  H   1.0   -0.03    1.03    1.43    -8.34392    -1.97746     5.06449
    61  H   1.0   -0.02    1.02    1.43    -8.99092    -4.99063     6.36563
    62  C   4.0   -0.17    4.04    3.69    -8.13443    -5.02472     2.39591
    63  H   1.0   -0.03    1.00    1.43    -7.58324    -7.00180     2.33064
    64  H   1.0   -0.04    1.00    1.43   -10.09743    -4.87493     1.81538
    65  H   1.0   -0.05    1.06    1.44    -6.97772    -3.98446     1.05286

  Z AO/shell   Hii/eV     exponent
  1     Wed Apr 25 08:07:45 CEST 2018   EN: 2.200 GM2: 0.406  GM3: 0.0800  RAES: 1.40
     1s    -10.707211    1.230000
  6     Wed Apr 25 08:07:45 CEST 2018   EN: 2.550 GM2: 0.538  GM3: 0.1500  RAES: 3.00
     2s    -13.970922    2.096432
     2p    -10.063292    1.800000
  8     Wed Apr 25 08:07:45 CEST 2018   EN: 3.440 GM2: 0.452  GM3:-0.0517  RAES: 1.80
     2s    -20.229985    2.439742
     2p    -15.503117    2.137023
 11     Tue Apr 24 16:34:09 CEST 2018   EN: 0.930 GM2: 0.271  GM3: 0.1799  RAES: 5.00
     3s     -4.546934    0.763787
     3p     -1.332719    0.573553
 17     Mon Apr 23 14:09:22 CEST 2018   EN: 3.160 GM2: 0.249  GM3: 0.1495  RAES: 2.50
     3s    -29.278781    2.485265
     3p    -12.673758    2.199650
     3d     -0.240338    2.476089
 no old-style atom pair restraining (fixing) potential
           ------------------------------------------------- 
          |        Self-Consistent Charge Iterations        |
           ------------------------------------------------- 

 Ncao       : 380
 Nao        : 355
 Nshell     : 145
 Nel        : 232
 T(el)      :   300.0
 intcut     :    25.0
 scfconv/Eh :  0.100E-05
   qconv/e  :  0.100E-03
 intneglect :  0.100E-07
 broydamp   :      0.250
 iter      E             dE          RMSdq      gap      omega  full diag
   1   -140.0070369 -0.140007E+03  0.124E+01    3.69       0.0  T
   2   -140.2980228 -0.290986E+00  0.784E+00    4.82       1.0  T
   3   -140.6545740 -0.356551E+00  0.418E+00    3.43       1.0  T
   4   -140.6789740 -0.244000E-01  0.251E+00    3.21       1.0  T
   5   -140.7204354 -0.414614E-01  0.280E+00    1.72       1.0  T
   6   -140.7326314 -0.121961E-01  0.162E+00    1.96       1.0  T
   7   -140.7366080 -0.397662E-02  0.359E-01    2.26       1.0  T
   8   -140.7372169 -0.608844E-03  0.216E-01    2.20       1.0  T
   9   -140.7374632 -0.246326E-03  0.164E-01    2.21       1.0  T
  10   -140.7376919 -0.228641E-03  0.111E-01    2.20       1.0  T
  11   -140.7377926 -0.100752E-03  0.978E-02    2.19       1.0  T
  12   -140.7378859 -0.933421E-04  0.649E-02    2.20       1.0  T
  13   -140.7379294 -0.434945E-04  0.547E-02    2.20       1.0  T
  14   -140.7379761 -0.466736E-04  0.442E-02    2.20       1.0  T
  15   -140.7380132 -0.370632E-04  0.350E-02    2.19       1.0  T
  16   -140.7380298 -0.165930E-04  0.246E-02    2.19       1.0  T
  17   -140.7380406 -0.108333E-04  0.186E-02    2.20       1.0  T
  18   -140.7380460 -0.538872E-05  0.156E-02    2.19       1.0  T
  19   -140.7380494 -0.340598E-05  0.131E-02    2.20       1.0  T
  20   -140.7380515 -0.208970E-05  0.956E-03    2.20       1.3  T
  21   -140.7380528 -0.130436E-05  0.722E-03    2.20       1.7  T
  22   -140.7380536 -0.832393E-06  0.650E-03    2.20       1.9  T
  23   -140.7380549 -0.125873E-05  0.511E-03    2.20       2.4  T
  24   -140.7380556 -0.764846E-06  0.399E-03    2.20       3.1  T
  25   -140.7380561 -0.438629E-06  0.319E-03    2.20       3.9  T
  26   -140.7380563 -0.210849E-06  0.243E-03    2.20       5.1  T
  27   -140.7380564 -0.106067E-06  0.188E-03    2.20       6.6  T
  28   -140.7380565 -0.758195E-07  0.141E-03    2.20       8.8  T
  29   -140.7380565 -0.345161E-07  0.114E-03    2.20      10.9  T
  30   -140.7380565 -0.303613E-07  0.869E-04    2.20      14.3  T
  31   -140.7380566 -0.181195E-07  0.647E-04    2.20      19.2  T
speedup  1.00
cpu  time for SCC    0.85 s
wall time for SCC    0.85 s

   *** convergence criteria satisfied after 31 iterations ***

          eigenvalues
 #    :         104        105        106        107        108        109        110        111
 occ. :        2.000      2.000      2.000      2.000      2.000      2.000      2.000      2.000
 eps  :       -10.778    -10.774    -10.753    -10.741    -10.728    -10.694    -10.684    -10.631
 #    :         112        113        114        115        116        117        118        119
 occ. :        2.000      2.000      2.000      2.000      2.000      0.000      0.000      0.000
 eps  :       -10.600    -10.562    -10.461    -10.332    -10.267     -8.070     -7.583     -7.124
 #    :         120        121        122        123        124        125        126        127
 occ. :        0.000      0.000      0.000      0.000      0.000      0.000      0.000      0.000
 eps  :        -6.620     -5.952     -5.628     -4.910     -4.254     -3.907     -3.344     -3.212


   #   Z            q   n(s)   n(p)   n(d)      C6AA      α(0)
   1  11 Na     0.731  0.042  0.227  0.000    67.802    26.647
   2  11 Na     0.770  0.085  0.145  0.000    67.324    26.553
   3  11 Na     0.783  0.028  0.188  0.000    67.164    26.521
   4  11 Na     0.725  0.086  0.189  0.000    67.878    26.662
   5  11 Na     0.722  0.065  0.213  0.000    67.907    26.668
   6  11 Na     0.716  0.110  0.174  0.000    67.983    26.683
   7  11 Na     0.724  0.077  0.199  0.000    67.889    26.664
   8  11 Na     0.720  0.082  0.198  0.000    67.932    26.673
   9  11 Na     0.807  0.005  0.188  0.000    66.878    26.465
  10  11 Na     0.723  0.080  0.197  0.000    67.893    26.665
  11  11 Na     0.717  0.046  0.237  0.000    67.975    26.681
  12  11 Na     0.709  0.045  0.245  0.000    68.068    26.699
  13  11 Na     0.721  0.105  0.174  0.000    67.923    26.671
  14  11 Na     0.724  0.106  0.170  0.000    67.892    26.665
  15  11 Na     0.790  0.008  0.201  0.000    67.078    26.504
  16  11 Na     0.723  0.076  0.202  0.000    67.902    26.667
  17  11 Na     0.755  0.043  0.203  0.000    67.508    26.589
  18  11 Na     0.721  0.077  0.201  0.000    67.919    26.670
  19  11 Na     0.718  0.044  0.238  0.000    67.965    26.679
  20  11 Na     0.727  0.044  0.229  0.000    67.843    26.655
  21  11 Na     0.737  0.078  0.186  0.000    67.727    26.632
  22  11 Na     0.710  0.112  0.178  0.000    68.060    26.698
  23  11 Na     0.723  0.042  0.235  0.000    67.898    26.666
  24  11 Na     0.726  0.076  0.198  0.000    67.863    26.659
  25  11 Na     0.758  0.055  0.188  0.000    67.471    26.582
  26  17 Cl    -0.731  1.976  5.754  0.001   124.578    17.076
  27  17 Cl    -0.733  1.980  5.752  0.001   124.662    17.082
  28  17 Cl    -0.736  1.977  5.758  0.001   124.767    17.089
  29  17 Cl    -0.734  1.977  5.756  0.001   124.689    17.084
  30  17 Cl    -0.737  1.978  5.758  0.001   124.808    17.092
  31  17 Cl    -0.737  1.979  5.756  0.002   124.821    17.093
  32  17 Cl    -0.727  1.981  5.746  0.001   124.422    17.065
  33  17 Cl    -0.754  1.973  5.780  0.000   125.477    17.138
  34  17 Cl    -0.731  1.980  5.750  0.001   124.576    17.076
  35  17 Cl    -0.731  1.979  5.751  0.001   124.561    17.075
  36  17 Cl    -0.735  1.979  5.756  0.001   124.740    17.087
  37  17 Cl    -0.739  1.978  5.760  0.001   124.899    17.098
  38  17 Cl    -0.740  1.977  5.762  0.001   124.925    17.100
  39  17 Cl    -0.738  1.981  5.757  0.001   124.872    17.096
  40  17 Cl    -0.743  1.976  5.766  0.002   125.069    17.110
  41  17 Cl    -0.738  1.976  5.761  0.000   124.850    17.095
  42  17 Cl    -0.732  1.979  5.751  0.002   124.597    17.077
  43  17 Cl    -0.758  1.974  5.783  0.001   125.642    17.149
  44  17 Cl    -0.732  1.976  5.755  0.001   124.606    17.078
  45  17 Cl    -0.736  1.976  5.760  0.001   124.790    17.091
  46  17 Cl    -0.767  1.973  5.793  0.000   126.007    17.174
  47  17 Cl    -0.740  1.975  5.764  0.001   124.932    17.100
  48  17 Cl    -0.759  1.974  5.784  0.001   125.696    17.153
  49  17 Cl    -0.735  1.978  5.755  0.002   124.741    17.087
  50  17 Cl    -0.735  1.977  5.757  0.001   124.726    17.086
  51   8 O     -0.478  1.703  4.775  0.000    22.369     6.388
  52   1 H      0.322  0.678  0.000  0.000     0.656     1.272
  53   6 C      0.046  1.045  2.909  0.000    19.734     6.313
  54   1 H      0.070  0.930  0.000  0.000     2.081     2.256
  55   1 H      0.049  0.951  0.000  0.000     2.334     2.389
  56   6 C     -0.111  1.069  3.043  0.000    22.534     6.742
  57   1 H      0.075  0.925  0.000  0.000     2.027     2.224
  58   1 H      0.066  0.934  0.000  0.000     2.117     2.274
  59   6 C     -0.063  1.049  3.013  0.000    21.701     6.632
  60   1 H      0.046  0.954  0.000  0.000     2.364     2.405
  61   1 H      0.040  0.960  0.000  0.000     2.443     2.444
  62   6 C     -0.127  1.043  3.084  0.000    22.986     6.837
  63   1 H      0.054  0.946  0.000  0.000     2.275     2.359
  64   1 H      0.047  0.953  0.000  0.000     2.357     2.401
  65   1 H      0.060  0.940  0.000  0.000     2.200     2.320

 Mol. C6AA /au·bohr⁶  :     228929.443292
 Mol. C8AA /au·bohr⁸  :   15538277.188273
 Mol. α(0) /au        :       1148.624256

 
 Wiberg/Mayer (AO) data. WBOs > 0.1 written file <wbo>
 largest (>0.05) Wiberg bond orders for each atom
           total WBO             WBO to atom ...
     1  Na  0.502    Cl  36 0.121    Cl  40 0.115    Cl  41 0.089    Cl  29 0.085
     2  Na  0.435    Cl  46 0.190    Cl  47 0.090    O   51 0.075
     3  Na  0.423    Cl  44 0.109    Cl  34 0.083    Cl  40 0.078    Cl  37 0.056
     4  Na  0.512    Cl  33 0.145    Cl  47 0.141    Cl  35 0.098    Cl  36 0.089
     5  Na  0.522    Cl  45 0.129    Cl  46 0.115    Cl  47 0.097    Cl  35 0.093    Cl  44 0.053
     6  Na  0.508    Cl  29 0.159    Cl  50 0.158    Cl  41 0.153
     7  Na  0.510    Cl  48 0.149    Cl  50 0.135    Cl  49 0.096    Cl  42 0.091
     8  Na  0.514    Cl  43 0.147    Cl  48 0.144    Cl  49 0.095    Cl  31 0.092
     9  Na  0.397    Cl  44 0.087    Cl  32 0.069    Cl  39 0.062    Cl  35 0.060    Cl  36 0.056
    10  Na  0.509    Cl  33 0.156    Cl  30 0.131    Cl  35 0.093    Cl  27 0.091
    11  Na  0.531    Cl  49 0.116    Cl  37 0.115    Cl  41 0.107    Cl  50 0.088    Cl  39 0.055
    12  Na  0.540    Cl  31 0.134    Cl  26 0.100    Cl  28 0.098    Cl  38 0.085    Cl  32 0.067
    13  Na  0.502    Cl  40 0.157    Cl  37 0.154    Cl  41 0.127
    14  Na  0.501    Cl  45 0.161    Cl  26 0.156    Cl  38 0.143
    15  Na  0.406    Cl  39 0.100    Cl  32 0.087    Cl  34 0.082
    16  Na  0.511    Cl  43 0.157    Cl  26 0.129    Cl  34 0.096    Cl  31 0.089
    17  Na  0.474    Cl  46 0.109    Cl  26 0.098    Cl  34 0.087    Cl  44 0.062    Cl  45 0.060
    18  Na  0.514    Cl  48 0.161    Cl  28 0.126    Cl  31 0.095    Cl  42 0.093
    19  Na  0.521    Cl  42 0.120    Cl  27 0.117    Cl  28 0.085    Cl  30 0.083    Cl  32 0.065
    20  Na  0.515    Cl  29 0.108    Cl  27 0.106    Cl  42 0.096    Cl  50 0.096    Cl  39 0.058
    21  Na  0.489    Cl  33 0.153    Cl  29 0.127    Cl  36 0.087    Cl  27 0.086
    22  Na  0.519    Cl  28 0.166    Cl  38 0.159    Cl  30 0.158
    23  Na  0.518    Cl  45 0.109    Cl  35 0.106    Cl  30 0.102    Cl  38 0.089    Cl  32 0.062
    24  Na  0.505    Cl  43 0.146    Cl  37 0.132    Cl  34 0.093    Cl  49 0.082
    25  Na  0.459    Cl  47 0.131    Cl  36 0.093    Cl  40 0.090    O   51 0.054    Cl  44 0.051
    26  Cl  0.494    Na  14 0.156    Na  16 0.129    Na  12 0.100    Na  17 0.098
    27  Cl  0.482    Na  19 0.117    Na  20 0.106    Na  10 0.091    Na  21 0.086
    28  Cl  0.487    Na  22 0.166    Na  18 0.126    Na  12 0.098    Na  19 0.085
    29  Cl  0.489    Na   6 0.159    Na  21 0.127    Na  20 0.108    Na   1 0.085
    30  Cl  0.486    Na  22 0.158    Na  10 0.131    Na  23 0.102    Na  19 0.083
    31  Cl  0.486    Na  12 0.134    Na  18 0.095    Na   8 0.092    Na  16 0.089
    32  Cl  0.495    Na  15 0.087    Na   9 0.069    Na  12 0.067    Na  19 0.065    Na  23 0.062
    33  Cl  0.458    Na  10 0.156    Na  21 0.153    Na   4 0.145
    34  Cl  0.485    Na  16 0.096    Na  24 0.093    Na  17 0.087    Na   3 0.083    Na  15 0.082
    35  Cl  0.495    Na  23 0.106    Na   4 0.098    Na  10 0.093    Na   5 0.093    Na   9 0.060
    36  Cl  0.486    Na   1 0.121    Na  25 0.093    Na   4 0.089    Na  21 0.087    Na   9 0.056
    37  Cl  0.479    Na  13 0.154    Na  24 0.132    Na  11 0.115    Na   3 0.056
    38  Cl  0.493    Na  22 0.159    Na  14 0.143    Na  23 0.089    Na  12 0.085
    39  Cl  0.475    Na  15 0.100    Na   9 0.062    Na  20 0.058    Na  11 0.055
    40  Cl  0.471    Na  13 0.157    Na   1 0.115    Na  25 0.090    Na   3 0.078
    41  Cl  0.494    Na   6 0.153    Na  13 0.127    Na  11 0.107    Na   1 0.089
    42  Cl  0.485    Na  19 0.120    Na  20 0.096    Na  18 0.093    Na   7 0.091
    43  Cl  0.451    Na  16 0.157    Na   8 0.147    Na  24 0.146
    44  Cl  0.476    Na   3 0.109    Na   9 0.087    Na  17 0.062    Na   5 0.053    Na  25 0.051
    45  Cl  0.487    Na  14 0.161    Na   5 0.129    Na  23 0.109    Na  17 0.060
    46  Cl  0.441    Na   2 0.190    Na   5 0.115    Na  17 0.109
    47  Cl  0.473    Na   4 0.141    Na  25 0.131    Na   5 0.097    Na   2 0.090
    48  Cl  0.448    Na  18 0.161    Na   7 0.149    Na   8 0.144
    49  Cl  0.488    Na  11 0.116    Na   7 0.096    Na   8 0.095    Na  24 0.082
    50  Cl  0.489    Na   6 0.158    Na   7 0.135    Na  20 0.096    Na  11 0.088
    51  O   2.019    C   53 0.962    H   52 0.887    Na   2 0.075    Na  25 0.054
    52  H   0.895    O   51 0.887
    53  C   3.927    C   56 1.016    H   55 0.971    H   54 0.963    O   51 0.962
    54  H   0.993    C   53 0.963
    55  H   0.996    C   53 0.971
    56  C   3.989    C   53 1.016    C   59 1.006    H   58 0.966    H   57 0.958
    57  H   0.995    C   56 0.958
    58  H   0.993    C   56 0.966
    59  C   3.995    C   62 1.021    C   56 1.006    H   61 0.975    H   60 0.967
    60  H   0.997    C   59 0.967
    61  H   0.997    C   59 0.975
    62  C   3.990    C   59 1.021    H   63 0.984    H   64 0.984    H   65 0.972
    63  H   0.996    C   62 0.984
    64  H   0.996    C   62 0.984
    65  H   0.997    C   62 0.972
 MOs/occ written to file <molden.input>
 
molecular dipole:
                 x           y           z       tot (Debye)
 q only:       -1.959       0.649       4.370
   full:       -1.035       1.333       1.977       6.607
molecular quadrupole (traceless):
                xx          xy          yy          xz          yz          zz
 q only:        3.435     -10.952       1.569     -62.386       7.249      -5.004
  q+dip:        2.255     -16.821       0.327     -72.710       7.915      -2.582
   full:        2.958     -17.533      -1.501     -70.965       9.384      -1.457

SCC energy    :    -140.7380566
rep           :       0.3155992
ES            :       1.7924511
AES           :      -0.0132768
AXC           :       0.0056953
disp          :      -0.1668512
XB            :       0.0000000
fix           :       0.0000000
total E       :    -140.4150660
atomizationE  :      10.0277342     6292.50
(atE without considering molecular charge,
 total energy contains solvation terms)
H-L gap (eV)  :          2.1967
           ------------------------------------------------- 
          |                 ===============                 |
          |                   A N C O P T                   |
          |                 ===============                 |
          |          Approximate Normal Coordinate          |
          |           Rational Function Optimizer           |
           ------------------------------------------------- 
dumping coords to <xtbopt.coord> and <xtbopt.log>
 optlevel               0
 Maxcycle             200
 Maxmicro              25
 Econv         5.000000000000000E-006
 Gconv         1.000000000000000E-003
 Maxdispl       1.00000000000000     
 Hlow          5.000000000000000E-003
 S6             20.0000000000000     
 Nvar              189

generating ANC from model Hessian ...
 Shifting diagonal of input Hessian by   2.414281257706489E-002
 Lowest  eigenvalues of input Hessian
    0.005000    0.005549    0.005760    0.006027    0.006857    0.007010
    0.007561    0.007947    0.009306    0.009859    0.010644    0.011486
    0.011602    0.011866    0.012756    0.013302    0.013569    0.013737
 Highest eigenvalues
    1.210469    1.225406    1.230657    1.308669    1.333550    1.483504
 
cpu  time for ANC gen    0.02 s
wall time for ANC gen    0.02 s
................................................................................
.............................. CYCLE    1 ......................................
................................................................................
   1   -140.7380566 -0.140738E+03  0.540E-04    2.20       0.0  T
   2   -140.7380566 -0.778385E-09  0.476E-04    2.20      26.1  T
   3   -140.7380566 -0.684963E-09  0.445E-04    2.20      27.9  T
speedup  0.99
cpu  time for SCC    0.08 s
wall time for SCC    0.08 s
speedup  1.00
cpu  time for grad    0.31 s
wall time for grad    0.31 s
 E :   -140.41506604  G :  0.000069    pred/act E change:  0.000D+00 -0.761D-07
Maxdispl :   0.0009   ||displ|| :   0.0021   Lambda : -0.787D-07
Largest |displ|/coords:  0.0009 (  12)  0.0006 (   8)  0.0004 (   1)

   *** GEOMETRY OPTIMIZATION CONVERGED AFTER 1 ITERATIONS ***

------------------------------------------------------------------------
 total energy gain (kcal):      0.0000
------------------------------------------------------------------------
================
 final structure:
================
$coord
       -0.33391669117046        6.36475160047679        3.74075973434252      Na
        0.26072243843171       -5.16361485953614        6.55442692527277      Na
       -2.94709159960233        0.34414961490838        1.25659495052433      Na
        7.30850034937144        1.11831447704019        6.42718812848664      Na
        5.16092296646853       -4.86843728778841        3.43381532689464      Na
       -1.43977667033935       11.72368283089504        0.22374922706586      Na
       -1.40674576155192        7.27588038342218       -8.10185365301077      Na
       -3.95737051596080        1.40372894922514      -10.40957523247284      Na
        3.85562663613431        1.54238578470006        0.88031537165059      Na
       10.47143463455317        2.69726646722537        0.47624524655914      Na
       -4.29406756855631        6.23329074165721       -2.09633906655411      Na
        4.07097800888462       -3.10634757665677       -7.67811630540659      Na
       -6.83693902831854        5.03336183332836        3.72260119424591      Na
        5.49436307849867       -8.61617256695787       -4.76344362346113      Na
       -0.07729088020181        1.37668446980309       -4.70805585497359      Na
       -2.56938507697672       -4.40899143261999       -7.03921349086234      Na
        1.09914207648152       -5.18703598761525       -1.12418328050875      Na
        2.65947111684002        2.80083660599989      -10.87848686321277      Na
        6.62681512915763        2.80221191719901       -5.23003790999999      Na
        2.56797923064668        7.49834646826020       -2.45687873495273      Na
        6.39720563731221        7.34278623483224        3.34339937553993      Na
       10.54793069745336       -1.49380696048224       -8.05574492303197      Na
        8.27982056986961       -3.07212273382619       -2.22470172943537      Na
       -6.71084821431862        0.09482983076610       -4.31106694582562      Na
        0.71711293949321        0.66763255482373        6.92029042925529      Na
        1.33547643018661       -6.88244177307288       -5.90647563866133      Cl
        6.56105672207952        5.20997341430584       -1.01378637104812      Cl
        6.80796660325861        0.71555988257681       -9.71330944768944      Cl
        2.54207966270967        9.94783380299598        1.91504942258074      Cl
       10.92755273948739        0.69478977409834       -3.90457862674632      Cl
        0.11241563274070       -0.89739462497672       -9.10645401230533      Cl
        3.97221157377025       -0.95924881433520       -3.29981877626140      Cl
       10.08416464150451        4.72359609161786        4.75848650533812      Cl
       -2.77608250057913       -2.30782916843743       -2.66748360839731      Cl
        7.91484034437279       -1.04057732671120        2.20707168557646      Cl
        3.51440375299676        4.06938271788878        5.40329861181845      Cl
       -7.11692794601850        2.50695552191818       -0.13323341441571      Cl
        8.35669737964468       -5.40727166580764       -6.82411116119593      Cl
       -0.26764663529852        4.01189597599462       -0.47227859391513      Cl
       -3.28476921843116        2.86330221303665        5.75050822286513      Cl
       -4.47778463379989        8.77685389032163        2.24623597829255      Cl
        2.68337006310343        5.16441522286850       -6.61994168482251      Cl
       -6.51158204177389       -2.13571862580301       -8.43824149902403      Cl
        0.97790817662613       -1.72763407983138        2.81097865338424      Cl
        6.21030053790063       -6.94963175199339       -0.60247451417100      Cl
        0.89842004275887       -7.87657934920556        3.05201197707623      Cl
        4.24671165171493       -2.50037852647047        8.01873288401051      Cl
       -1.32443966891686        4.99070989621138      -12.21957913953712      Cl
       -4.21165543087037        3.82949250724842       -6.14940376929175      Cl
       -1.53393137990313        9.91057687407070       -4.05171768383485      Cl
       -1.94924467895705       -2.96668287818874        9.00408230734023      O 
       -1.77658385175501       -2.43409695763386       10.73314215494577      H 
       -4.60250138015443       -3.05852661638510        8.49328606244082      C 
       -5.39713473872505       -1.14665529357280        8.54675219314167      H 
       -5.56493062978800       -4.21981899138952        9.91632588262980      H 
       -5.03361930573761       -4.17568671022695        5.88769331797430      C 
       -3.87838293422497       -3.15100141710957        4.52788623463349      H 
       -4.47521609842118       -6.16172819848608        5.87998290402526      H 
       -7.78007692269390       -3.96604759836248        5.04476716559719      C 
       -8.34391632924181       -1.97746236855930        5.06449006301956      H 
       -8.99091582156724       -4.99062647468453        6.36563151428450      H 
       -8.13443307659435       -5.02472354998601        2.39590605441593      C 
       -7.58324201841241       -7.00180128540722        2.33063635773211      H 
      -10.09742813735069       -4.87492853500653        1.81538461749080      H 
       -6.97772405922384       -3.98445654381384        1.05285885572162      H 
$end
 
 Bond Distances (Angstroems)
 ---------------------------
Na1-Na3=3.7136       Na1-Na6=3.4421       Na1-Na9=3.7038       Na1-Na11=3.7333      Na1-Na13=3.5126      Na1-Na20=3.6707      
Na1-Na21=3.6055      Na1-Na25=3.4970      Na1-Cl29=2.6162      Na1-Cl36=2.5291      Na1-Cl39=2.5538      Na1-Cl40=2.6462      
Na1-Cl41=2.6577      Na2-Na5=3.0782       Na2-Na17=4.0875      Na2-Na25=3.1012      Na2-Cl44=2.7155      Na2-Cl46=2.3685      
Na2-Cl47=2.6525      Na2-O51=2.0975       Na2-C53=2.9861       Na2-C56=2.8718       Na3-Na1=3.7136       Na3-Na9=3.6607       
Na3-Na11=3.6562      Na3-Na13=3.4781      Na3-Na15=3.5451      Na3-Na17=3.8391      Na3-Na24=3.5588      Na3-Na25=3.5737      
Na3-Cl34=2.5079      Na3-Cl37=2.5923      Na3-Cl39=2.5719      Na3-Cl40=2.7321      Na3-Cl44=2.4885      Na4-Na5=3.7198       
Na4-Na9=3.4648       Na4-Na10=3.6628      Na4-Na21=3.7074      Na4-Na25=3.5059      Na4-Cl33=2.5646      Na4-Cl35=2.5289      
Na4-Cl36=2.6006      Na4-Cl47=2.6460      Na5-Na2=3.0782       Na5-Na4=3.7198       Na5-Na9=3.7164       Na5-Na17=3.2351      
Na5-Na23=3.5488      Na5-Cl35=2.5784      Na5-Cl44=2.7876      Na5-Cl45=2.4665      Na5-Cl46=2.7681      Na5-Cl47=2.7733      
Na6-Na1=3.4421       Na6-Na11=3.4971      Na6-Na20=3.3926      Na6-Cl29=2.4747      Na6-Cl41=2.4823      Na6-Cl50=2.4580      
Na7-Na8=3.6013       Na7-Na11=3.5691      Na7-Na15=3.6695      Na7-Na18=3.5209      Na7-Na20=3.6553      Na7-Cl42=2.5589      
Na7-Cl48=2.4924      Na7-Cl49=2.5684      Na7-Cl50=2.5577      Na8-Na7=3.6013       Na8-Na15=3.6495      Na8-Na16=3.6307      
Na8-Na18=3.5873      Na8-Na24=3.6080      Na8-Cl31=2.5684      Na8-Cl43=2.5344      Na8-Cl48=2.5420      Na8-Cl49=2.5977      
Na9-Na1=3.7038       Na9-Na3=3.6607       Na9-Na4=3.4648       Na9-Na5=3.7164       Na9-Na10=3.5603      Na9-Na15=3.6172      
Na9-Na17=3.9917      Na9-Na19=3.6125      Na9-Na20=3.6765      Na9-Na21=3.5957      Na9-Na23=3.7608      Na9-Na25=3.6316      
Na9-Cl27=2.6117      Na9-Cl32=2.5786      Na9-Cl35=2.6411      Na9-Cl36=2.7476      Na9-Cl39=2.6421      Na9-Cl44=2.5213      
Na10-Na4=3.6628      Na10-Na9=3.5603      Na10-Na19=3.6415     Na10-Na21=3.6047     Na10-Na23=3.5649     Na10-Cl27=2.5830     
Na10-Cl30=2.5603     Na10-Cl33=2.5153     Na10-Cl35=2.5655     Na11-Na1=3.7333      Na11-Na3=3.6562      Na11-Na6=3.4971      
Na11-Na7=3.5691      Na11-Na13=3.4199     Na11-Na15=3.6735     Na11-Na20=3.6974     Na11-Na24=3.6825     Na11-Cl37=2.6831     
Na11-Cl39=2.5807     Na11-Cl41=2.6649     Na11-Cl49=2.4940     Na11-Cl50=2.6440     Na12-Na14=3.3834     Na12-Na15=3.5940     
Na12-Na16=3.5968     Na12-Na17=3.9641     Na12-Na18=3.6329     Na12-Na19=3.6447     Na12-Na22=3.5377     Na12-Na23=3.6454     
Na12-Cl26=2.6396     Na12-Cl28=2.7107     Na12-Cl31=2.5151     Na12-Cl32=2.5810     Na12-Cl38=2.6135     Na13-Na1=3.5126      
Na13-Na3=3.4781      Na13-Na11=3.4199     Na13-Cl37=2.4439     Na13-Cl40=2.4502     Na13-Cl41=2.4684     Na14-Na12=3.3834     
Na14-Na17=3.5230     Na14-Na23=3.5475     Na14-Cl26=2.4599     Na14-Cl38=2.5233     Na14-Cl45=2.4020     Na15-Na3=3.5451      
Na15-Na7=3.6695      Na15-Na8=3.6495      Na15-Na9=3.6172      Na15-Na11=3.6735     Na15-Na12=3.5940     Na15-Na16=3.5545     
Na15-Na17=4.0061     Na15-Na18=3.6506     Na15-Na19=3.6375     Na15-Na20=3.7246     Na15-Na24=3.5814     Na15-Cl31=2.6221     
Na15-Cl32=2.5837     Na15-Cl34=2.6471     Na15-Cl39=2.6418     Na15-Cl42=2.6787     Na15-Cl49=2.6557     Na16-Na8=3.6307      
Na16-Na12=3.5968     Na16-Na15=3.5545     Na16-Na17=3.7062     Na16-Na24=3.5450     Na16-Cl26=2.5184     Na16-Cl31=2.5814     
Na16-Cl34=2.5691     Na16-Cl43=2.5193     Na17-Na2=4.0875      Na17-Na3=3.8391      Na17-Na5=3.2351      Na17-Na9=3.9917      
Na17-Na12=3.9641     Na17-Na14=3.5230     Na17-Na15=4.0061     Na17-Na16=3.7062     Na17-Na23=4.0038     Na17-Cl26=2.6879     
Na17-Cl32=2.9398     Na17-Cl34=2.6821     Na17-Cl44=2.7734     Na17-Cl45=2.8743     Na17-Cl46=2.6307     Na18-Na7=3.5209      
Na18-Na8=3.5873      Na18-Na12=3.6329     Na18-Na15=3.6506     Na18-Na19=3.6527     Na18-Cl28=2.5332     Na18-Cl31=2.5546     
Na18-Cl42=2.5774     Na18-Cl48=2.5082     Na19-Na9=3.6125      Na19-Na10=3.6415     Na19-Na12=3.6447     Na19-Na15=3.6375     
Na19-Na18=3.6527     Na19-Na20=3.5976     Na19-Na22=3.4219     Na19-Na23=3.5997     Na19-Cl27=2.5696     Na19-Cl28=2.6186     
Na19-Cl30=2.6297     Na19-Cl32=2.6417     Na19-Cl42=2.5413     Na20-Na1=3.6707      Na20-Na6=3.3926      Na20-Na7=3.6553      
Na20-Na9=3.6765      Na20-Na11=3.6974     Na20-Na15=3.7246     Na20-Na19=3.5976     Na20-Na21=3.6788     Na20-Cl27=2.5524     
Na20-Cl29=2.6519     Na20-Cl39=2.5997     Na20-Cl42=2.5263     Na20-Cl50=2.6558     Na21-Na1=3.6055      Na21-Na4=3.7074      
Na21-Na9=3.5957      Na21-Na10=3.6047     Na21-Na20=3.6788     Na21-Cl27=2.5686     Na21-Cl29=2.5755     Na21-Cl33=2.5077     
Na21-Cl36=2.5526     Na22-Na12=3.5377     Na22-Na19=3.4219     Na22-Na23=3.4146     Na22-Cl28=2.4603     Na22-Cl30=2.4914     
Na22-Cl38=2.4613     Na23-Na5=3.5488      Na23-Na9=3.7608      Na23-Na10=3.5649     Na23-Na12=3.6454     Na23-Na14=3.5475     
Na23-Na17=4.0038     Na23-Na19=3.5997     Na23-Na22=3.4146     Na23-Cl30=2.5936     Na23-Cl32=2.6019     Na23-Cl35=2.5871     
Na23-Cl38=2.7299     Na23-Cl45=2.4792     Na24-Na3=3.5588      Na24-Na8=3.6080      Na24-Na11=3.6825     Na24-Na15=3.5814     
Na24-Na16=3.5450     Na24-Cl34=2.5901     Na24-Cl37=2.5619     Na24-Cl43=2.4848     Na24-Cl49=2.5693     Na25-Na1=3.4970      
Na25-Na2=3.1012      Na25-Na3=3.5737      Na25-Na4=3.5059      Na25-Na9=3.6316      Na25-Cl36=2.4650     Na25-Cl40=2.4936     
Na25-Cl44=2.5208     Na25-Cl47=2.5762     Na25-O51=2.6278      Cl26-Na12=2.6396     Cl26-Na14=2.4599     Cl26-Na16=2.5184     
Cl26-Na17=2.6879     Cl27-Na9=2.6117      Cl27-Na10=2.5830     Cl27-Na19=2.5696     Cl27-Na20=2.5524     Cl27-Na21=2.5686     
Cl28-Na12=2.7107     Cl28-Na18=2.5332     Cl28-Na19=2.6186     Cl28-Na22=2.4603     Cl29-Na1=2.6162      Cl29-Na6=2.4747      
Cl29-Na20=2.6519     Cl29-Na21=2.5755     Cl30-Na10=2.5603     Cl30-Na19=2.6297     Cl30-Na22=2.4914     Cl30-Na23=2.5936     
Cl31-Na8=2.5684      Cl31-Na12=2.5151     Cl31-Na15=2.6221     Cl31-Na16=2.5814     Cl31-Na18=2.5546     Cl32-Na9=2.5786      
Cl32-Na12=2.5810     Cl32-Na15=2.5837     Cl32-Na17=2.9398     Cl32-Na19=2.6417     Cl32-Na23=2.6019     Cl33-Na4=2.5646      
Cl33-Na10=2.5153     Cl33-Na21=2.5077     Cl34-Na3=2.5079      Cl34-Na15=2.6471     Cl34-Na16=2.5691     Cl34-Na17=2.6821     
Cl34-Na24=2.5901     Cl35-Na4=2.5289      Cl35-Na5=2.5784      Cl35-Na9=2.6411      Cl35-Na10=2.5655     Cl35-Na23=2.5871     
Cl36-Na1=2.5291      Cl36-Na4=2.6006      Cl36-Na9=2.7476      Cl36-Na21=2.5526     Cl36-Na25=2.4650     Cl37-Na3=2.5923      
Cl37-Na11=2.6831     Cl37-Na13=2.4439     Cl37-Na24=2.5619     Cl38-Na12=2.6135     Cl38-Na14=2.5233     Cl38-Na22=2.4613     
Cl38-Na23=2.7299     Cl39-Na1=2.5538      Cl39-Na3=2.5719      Cl39-Na9=2.6421      Cl39-Na11=2.5807     Cl39-Na15=2.6418     
Cl39-Na20=2.5997     Cl40-Na1=2.6462      Cl40-Na3=2.7321      Cl40-Na13=2.4502     Cl40-Na25=2.4936     Cl41-Na1=2.6577      
Cl41-Na6=2.4823      Cl41-Na11=2.6649     Cl41-Na13=2.4684     Cl42-Na7=2.5589      Cl42-Na15=2.6787     Cl42-Na18=2.5774     
Cl42-Na19=2.5413     Cl42-Na20=2.5263     Cl43-Na8=2.5344      Cl43-Na16=2.5193     Cl43-Na24=2.4848     Cl44-Na2=2.7155      
Cl44-Na3=2.4885      Cl44-Na5=2.7876      Cl44-Na9=2.5213      Cl44-Na17=2.7734     Cl44-Na25=2.5208     Cl45-Na5=2.4665      
Cl45-Na14=2.4020     Cl45-Na17=2.8743     Cl45-Na23=2.4792     Cl46-Na2=2.3685      Cl46-Na5=2.7681      Cl46-Na17=2.6307     
Cl47-Na2=2.6525      Cl47-Na4=2.6460      Cl47-Na5=2.7733      Cl47-Na25=2.5762     Cl48-Na7=2.4924      Cl48-Na8=2.5420      
Cl48-Na18=2.5082     Cl49-Na7=2.5684      Cl49-Na8=2.5977      Cl49-Na11=2.4940     Cl49-Na15=2.6557     Cl49-Na24=2.5693     
Cl50-Na6=2.4580      Cl50-Na7=2.5577      Cl50-Na11=2.6440     Cl50-Na20=2.6558     O51-Na2=2.0975       O51-Na25=2.6278      
O51-H52=0.9618       O51-C53=1.4307       H52-O51=0.9618       C53-Na2=2.9861       C53-O51=1.4307       C53-H54=1.0960       
C53-H55=1.0973       C53-C56=1.5175       H54-C53=1.0960       H55-C53=1.0973       C56-Na2=2.8718       C56-C53=1.5175       
C56-H57=1.0888       C56-H58=1.0917       C56-C59=1.5243       H57-C56=1.0888       H58-C56=1.0917       C59-C56=1.5243       
C59-H60=1.0938       C59-H61=1.0923       C59-C62=1.5211       H60-C59=1.0938       H61-C59=1.0923       C62-C59=1.5211       
C62-H63=1.0867       C62-H64=1.0861       C62-H65=1.0876       H63-C62=1.0867       H64-C62=1.0861       H65-C62=1.0876       
 C  H  Rav=1.0912 sigma=0.0039  Rmin=1.0861  Rmax=1.0973     9
 C  C  Rav=1.5210 sigma=0.0028  Rmin=1.5175  Rmax=1.5243     3
 O  H  Rav=0.9618 sigma=0.0000  Rmin=0.9618  Rmax=0.9618     1
 O  C  Rav=1.4307 sigma=0.0000  Rmin=1.4307  Rmax=1.4307     1
 Na C  Rav=2.9289 sigma=0.0571  Rmin=2.8718  Rmax=2.9861     2
 Na O  Rav=2.3627 sigma=0.2652  Rmin=2.0975  Rmax=2.6278     2
 Na Na Rav=3.6101 sigma=0.1646  Rmin=3.0782  Rmax=4.0875    77
 Cl Na Rav=2.5840 sigma=0.0935  Rmin=2.3685  Rmax=2.9398   109
 
 selected bond angles (degree)
 --------------------
Na6-Na1-Na3=116.88             Na9-Na1-Na3= 59.14             Na9-Na1-Na6=116.64             Na11-Na1-Na3= 58.81            
Na11-Na1-Na6= 58.17            Na11-Na1-Na9= 89.14            Na13-Na1-Na3= 57.46            Na13-Na1-Na6= 89.84            
Na13-Na1-Na9=116.56            Na13-Na1-Na11= 56.23           Na20-Na1-Na3= 88.84            Na20-Na1-Na6= 56.87            
Na20-Na1-Na9= 59.80            Na20-Na1-Na11= 59.91           Na20-Na1-Na13=116.12           Na21-Na1-Na3=118.06            
Na21-Na1-Na6= 91.04            Na21-Na1-Na9= 58.92            Na21-Na1-Na11=120.60           Na21-Na1-Na13=175.19           
Na21-Na1-Na20= 60.73           Na25-Na1-Na3= 59.33            Na25-Na1-Na6=175.90            Na25-Na1-Na9= 60.49            
Na25-Na1-Na11=118.12           Na25-Na1-Na13= 89.10           Na25-Na1-Na20=120.28           Na25-Na1-Na21= 89.70           
Cl29-Na1-Na3=135.04            Cl29-Na1-Na6= 45.75            Cl29-Na1-Na9= 90.01            Cl29-Na1-Na11= 91.98           
Cl29-Na1-Na13=135.58           Cl29-Na1-Na20= 46.23           Cl29-Na1-Na21= 45.55           Cl29-Na1-Na25=135.23           
Cl36-Na1-Na3= 90.63            Cl36-Na1-Na6=136.11            Cl36-Na1-Na9= 47.88            Cl36-Na1-Na11=136.96           
Cl36-Na1-Na13=133.90           Cl36-Na1-Na20= 93.01           Cl36-Na1-Na21= 45.07           Cl36-Na1-Na25= 44.81           
Cl36-Na1-Cl29= 90.47           Cl39-Na1-Na3= 43.76            Cl39-Na1-Na6= 86.10            Cl39-Na1-Na9= 45.50            
Cl39-Na1-Na11= 43.64           Cl39-Na1-Na13= 85.02           Cl39-Na1-Na20= 45.08           Cl39-Na1-Na21= 90.32           
Cl39-Na1-Na25= 89.86           Cl39-Na1-Cl29= 91.32           Cl39-Na1-Cl36= 93.35           Cl40-Na1-Na3= 47.30            
Cl40-Na1-Na6=133.94            Cl40-Na1-Na9= 92.01            Cl40-Na1-Na11= 89.33           Cl40-Na1-Na13= 44.16           
Cl40-Na1-Na20=136.08           Cl40-Na1-Na21=134.98           Cl40-Na1-Na25= 45.32           Cl40-Na1-Cl29=177.61           
Cl40-Na1-Cl36= 89.95           Cl40-Na1-Cl39= 91.01           Cl41-Na1-Na3= 89.97            Cl41-Na1-Na6= 45.82            
Cl41-Na1-Na9=134.68            Cl41-Na1-Na11= 45.54           Cl41-Na1-Na13= 44.54           Cl41-Na1-Na20= 90.05           
Cl41-Na1-Na21=136.79           Cl41-Na1-Na25=133.51           Cl41-Na1-Cl29= 91.26           Cl41-Na1-Cl36=176.90           
Cl41-Na1-Cl39= 89.18           Cl41-Na1-Cl40= 88.22           Na17-Na2-Na5= 51.35            Na25-Na2-Na5= 85.26            
Na25-Na2-Na17= 93.25           Cl44-Na2-Na5= 57.11            Cl44-Na2-Na17= 42.41           Cl44-Na2-Na25= 50.83           
Cl46-Na2-Na5= 59.40            Cl46-Na2-Na17= 37.33           Cl46-Na2-Na25=129.86           Cl46-Na2-Cl44= 79.35           
Cl47-Na2-Na5= 57.31            Cl47-Na2-Na17=101.87           Cl47-Na2-Na25= 52.49           Cl47-Na2-Cl44= 75.30           
Cl47-Na2-Cl46=115.93           O51-Na2-Na5=140.63             O51-Na2-Na17=132.58            O51-Na2-Na25= 56.86            
O51-Na2-Cl44= 99.07            O51-Na2-Cl46=154.02            O51-Na2-Cl47= 88.19            C53-Na2-Na5=153.05             
C53-Na2-Na17=115.86            C53-Na2-Na25= 71.00            C53-Na2-Cl44= 96.97            C53-Na2-Cl46=128.15            
C53-Na2-Cl47=112.75            C53-Na2-O51= 25.89             C56-Na2-Na5=138.30             C56-Na2-Na17= 89.10            
C56-Na2-Na25= 84.41            C56-Na2-Cl44= 85.69            C56-Na2-Cl46= 98.81            C56-Na2-Cl47=135.64            
C56-Na2-O51= 55.33             C56-Na2-C53= 29.95             Na9-Na3-Na1= 60.30             Na11-Na3-Na1= 60.86            
Na11-Na3-Na9= 91.01            Na13-Na3-Na1= 58.36            Na13-Na3-Na9=118.61            Na13-Na3-Na11= 57.22           
Na15-Na3-Na1= 91.34            Na15-Na3-Na9= 60.24            Na15-Na3-Na11= 61.32           Na15-Na3-Na13=118.53           
Na17-Na3-Na1=124.23            Na17-Na3-Na9= 64.26            Na17-Na3-Na11=126.82           Na17-Na3-Na13=175.65           
Na17-Na3-Na15= 65.57           Na24-Na3-Na1=122.23            Na24-Na3-Na9=120.78            Na24-Na3-Na11= 61.36           
Na24-Na3-Na13= 90.34           Na24-Na3-Na15= 60.55           Na24-Na3-Na17= 90.70           Na25-Na3-Na1= 57.32            
Na25-Na3-Na9= 60.25            Na25-Na3-Na11=118.16           Na25-Na3-Na13= 88.41           Na25-Na3-Na15=120.46           
Na25-Na3-Na17= 90.52           Na25-Na3-Na24=178.69           Cl34-Na3-Na1=139.44            Cl34-Na3-Na9= 90.94            
Cl34-Na3-Na11= 94.71           Cl34-Na3-Na13=136.99           Cl34-Na3-Na15= 48.21           Cl34-Na3-Na17= 44.07           
Cl34-Na3-Na24= 46.68           Cl34-Na3-Na25=134.56           Cl37-Na3-Na1= 92.21            Cl37-Na3-Na9=138.17            
Cl37-Na3-Na11= 47.16           Cl37-Na3-Na13= 44.58           Cl37-Na3-Na15= 92.52           Cl37-Na3-Na17=135.91           
Cl37-Na3-Na24= 45.98           Cl37-Na3-Na25=132.74           Cl37-Na3-Cl34= 92.46           Cl39-Na3-Na1= 43.38            
Cl39-Na3-Na9= 46.19            Cl39-Na3-Na11= 44.90           Cl39-Na3-Na13= 85.49           Cl39-Na3-Na15= 47.99           
Cl39-Na3-Na17= 98.69           Cl39-Na3-Na24= 92.41           Cl39-Na3-Na25= 87.88           Cl39-Na3-Cl34= 96.19           
Cl39-Na3-Cl37= 92.02           Cl40-Na3-Na1= 45.38            Cl40-Na3-Na9= 91.56            Cl40-Na3-Na11= 89.64           
Cl40-Na3-Na13= 44.49           Cl40-Na3-Na15=136.70           Cl40-Na3-Na17=133.96           Cl40-Na3-Na24=134.60           
Cl40-Na3-Na25= 44.12           Cl40-Na3-Cl34=174.94           Cl40-Na3-Cl37= 88.62           Cl40-Na3-Cl39= 88.71           
Cl44-Na3-Na1= 87.14            Cl44-Na3-Na9= 43.41            Cl44-Na3-Na11=134.32           Cl44-Na3-Na13=133.18           
Cl44-Na3-Na15= 90.27           Cl44-Na3-Na17= 46.14           Cl44-Na3-Na24=136.42           Cl44-Na3-Na25= 44.85           
Cl44-Na3-Cl34= 89.83           Cl44-Na3-Cl37=177.15           Cl44-Na3-Cl39= 89.42           Cl44-Na3-Cl40= 88.96           
Na9-Na4-Na5= 62.18             Na10-Na4-Na5= 88.15            Na10-Na4-Na9= 59.86            Na21-Na4-Na5=121.97            
Na21-Na4-Na9= 60.06            Na21-Na4-Na10= 58.56           Na25-Na4-Na5= 70.72            Na25-Na4-Na9= 62.79            
Na25-Na4-Na10=122.29           Na25-Na4-Na21= 87.92           Cl33-Na4-Na5=131.45            Cl33-Na4-Na9= 87.83            
Cl33-Na4-Na10= 43.33           Cl33-Na4-Na21= 42.44           Cl33-Na4-Na25=130.24           Cl35-Na4-Na5= 43.78            
Cl35-Na4-Na9= 49.31            Cl35-Na4-Na10= 44.43           Cl35-Na4-Na21= 91.67           Cl35-Na4-Na25= 99.28           
Cl35-Na4-Cl33= 87.67           Cl36-Na4-Na5=100.77            Cl36-Na4-Na9= 51.50            Cl36-Na4-Na10= 92.10           
Cl36-Na4-Na21= 43.48           Cl36-Na4-Na25= 44.62           Cl36-Na4-Cl33= 85.63           Cl36-Na4-Cl35=100.68           
Cl47-Na4-Na5= 48.10            Cl47-Na4-Na9= 89.63            Cl47-Na4-Na10=135.93           Cl47-Na4-Na21=134.70           
Cl47-Na4-Na25= 46.99           Cl47-Na4-Cl33=177.05           Cl47-Na4-Cl35= 91.82           Cl47-Na4-Cl36= 91.61           
Na4-Na5-Na2= 94.14             Na9-Na5-Na2= 94.86             Na9-Na5-Na4= 55.54             Na17-Na5-Na2= 80.66            
Na17-Na5-Na4=124.39            Na17-Na5-Na9= 69.70            Na23-Na5-Na2=149.10            Na23-Na5-Na4= 89.38            
Na23-Na5-Na9= 62.30            Na23-Na5-Na17= 72.17           Cl35-Na5-Na2=130.62            Cl35-Na5-Na4= 42.73            
Cl35-Na5-Na9= 45.28            Cl35-Na5-Na17=103.22           Cl35-Na5-Na23= 46.71           Cl44-Na5-Na2= 54.88            
Cl44-Na5-Na4= 77.59            Cl44-Na5-Na9= 42.71            Cl44-Na5-Na17= 54.22           Cl44-Na5-Na23= 96.31           
Cl44-Na5-Cl35= 87.17           Cl45-Na5-Na2=129.17            Cl45-Na5-Na4=132.86            Cl45-Na5-Na9= 97.73            
Cl45-Na5-Na17= 58.71           Cl45-Na5-Na23= 44.29           Cl45-Na5-Cl35= 90.32           Cl45-Na5-Cl44=110.04           
Cl46-Na5-Na2= 47.43            Cl46-Na5-Na4=140.33            Cl46-Na5-Na9=110.30            Cl46-Na5-Na17= 51.26           
Cl46-Na5-Na23=118.13           Cl46-Na5-Cl35=153.37           Cl46-Na5-Cl44= 71.77           Cl46-Na5-Cl45= 82.15           
Cl47-Na5-Na2= 53.60            Cl47-Na5-Na4= 45.24            Cl47-Na5-Na9= 82.72            Cl47-Na5-Na17=124.05           
Cl47-Na5-Na23=134.29           Cl47-Na5-Cl35= 87.93           Cl47-Na5-Cl44= 72.27           Cl47-Na5-Cl45=177.03           
Cl47-Na5-Cl46=100.46           Na11-Na6-Na1= 65.09            Na20-Na6-Na1= 64.96            Na20-Na6-Na11= 64.89           
Cl29-Na6-Na1= 49.22            Cl29-Na6-Na11=100.33           Cl29-Na6-Na20= 50.85           Cl41-Na6-Na1= 50.17            
Cl41-Na6-Na11= 49.44           Cl41-Na6-Na20= 99.85           Cl41-Na6-Cl29= 99.03           Cl50-Na6-Na1=100.34            
Cl50-Na6-Na11= 48.99           Cl50-Na6-Na20= 50.99           Cl50-Na6-Cl29=101.65           Cl50-Na6-Cl41= 97.96           
Na11-Na7-Na8= 90.46            Na15-Na7-Na8= 60.25            Na15-Na7-Na11= 60.97           Na18-Na7-Na8= 60.47            
Na18-Na7-Na11=121.95           Na18-Na7-Na15= 60.98           Na20-Na7-Na8=121.37            Na20-Na7-Na11= 61.55           
Na20-Na7-Na15= 61.13           Na20-Na7-Na18= 90.63           Cl42-Na7-Na8= 92.53            Cl42-Na7-Na11= 91.24           
Cl42-Na7-Na15= 46.87           Cl42-Na7-Na18= 46.94           Cl42-Na7-Na20= 43.69           Cl48-Na7-Na8= 44.88            
Cl48-Na7-Na11=135.31           Cl48-Na7-Na15= 90.67           Cl48-Na7-Na18= 45.43           Cl48-Na7-Na20=136.06           
Cl48-Na7-Cl42= 92.37           Cl49-Na7-Na8= 46.14            Cl49-Na7-Na11= 44.33           Cl49-Na7-Na15= 46.36           
Cl49-Na7-Na18= 92.49           Cl49-Na7-Na20= 91.53           Cl49-Na7-Cl42= 93.18           Cl49-Na7-Cl48= 90.99           
Cl50-Na7-Na8=138.13            Cl50-Na7-Na11= 47.69           Cl50-Na7-Na15= 93.36           Cl50-Na7-Na18=137.09           
Cl50-Na7-Na20= 46.59           Cl50-Na7-Cl42= 90.20           Cl50-Na7-Cl48=175.95           Cl50-Na7-Cl49= 91.99           
Na15-Na8-Na7= 60.80            Na16-Na8-Na7=119.25            Na16-Na8-Na15= 58.45           Na18-Na8-Na7= 58.65            
Na18-Na8-Na15= 60.58           Na18-Na8-Na16= 90.64           Na24-Na8-Na7= 90.78            Na24-Na8-Na15= 59.14           
Na24-Na8-Na16= 58.65           Na24-Na8-Na18=119.71           Cl31-Na8-Na7= 90.22            Cl31-Na8-Na15= 45.93           
Cl31-Na8-Na16= 45.32           Cl31-Na8-Na18= 45.40           Cl31-Na8-Na24= 90.43           Cl43-Na8-Na7=134.27            
Cl43-Na8-Na15= 87.53           Cl43-Na8-Na16= 43.91           Cl43-Na8-Na18=134.53           Cl43-Na8-Na24= 43.50           
Cl43-Na8-Cl31= 89.21           Cl48-Na8-Na7= 43.78            Cl48-Na8-Na15= 90.35           Cl48-Na8-Na16=134.98           
Cl48-Na8-Na18= 44.36           Cl48-Na8-Na24=134.57           Cl48-Na8-Cl31= 89.75           Cl48-Na8-Cl43=177.79           
Cl49-Na8-Na7= 45.47            Cl49-Na8-Na15= 46.66           Cl49-Na8-Na16= 90.16           Cl49-Na8-Na18= 90.50           
Cl49-Na8-Na24= 45.39           Cl49-Na8-Cl31= 92.56           Cl49-Na8-Cl43= 88.87           Cl49-Na8-Cl48= 89.22           
Na3-Na9-Na1= 60.56             Na4-Na9-Na1= 90.81             Na4-Na9-Na3=117.47             Na5-Na9-Na1=126.27             
Na5-Na9-Na3= 90.28             Na5-Na9-Na4= 62.28             Na10-Na9-Na1=119.66            Na10-Na9-Na3=179.66            
Na10-Na9-Na4= 62.83            Na10-Na9-Na5= 89.76            Na15-Na9-Na1= 90.37            Na15-Na9-Na3= 58.30            
Na15-Na9-Na4=173.96            Na15-Na9-Na5=112.46            Na15-Na9-Na10=121.39           Na17-Na9-Na1=120.30            
Na17-Na9-Na3= 60.04            Na17-Na9-Na4=111.10            Na17-Na9-Na5= 49.47            Na17-Na9-Na10=119.77           
Na17-Na9-Na15= 63.31           Na19-Na9-Na1=118.79            Na19-Na9-Na3=118.68            Na19-Na9-Na4=123.79            
Na19-Na9-Na5=114.74            Na19-Na9-Na10= 61.01           Na19-Na9-Na15= 60.41           Na19-Na9-Na17= 94.31           
Na20-Na9-Na1= 59.65            Na20-Na9-Na3= 89.56            Na20-Na9-Na4=124.07            Na20-Na9-Na5=172.59            
Na20-Na9-Na10= 90.36           Na20-Na9-Na15= 61.41           Na20-Na9-Na17=124.71           Na20-Na9-Na19= 59.14           
Na21-Na9-Na1= 59.18            Na21-Na9-Na3=119.73            Na21-Na9-Na4= 63.32            Na21-Na9-Na5=125.30            
Na21-Na9-Na10= 60.49           Na21-Na9-Na15=122.16           Na21-Na9-Na17=174.01           Na21-Na9-Na19= 90.86           
Na21-Na9-Na20= 60.77           Na23-Na9-Na1=176.89            Na23-Na9-Na3=121.57            Na23-Na9-Na4= 89.99            
Na23-Na9-Na5= 56.66            Na23-Na9-Na10= 58.20           Na23-Na9-Na15= 89.15           Na23-Na9-Na17= 62.10           
Na23-Na9-Na19= 58.40           Na23-Na9-Na20=117.53           Na23-Na9-Na21=118.67           Na25-Na9-Na1= 56.93            
Na25-Na9-Na3= 58.69            Na25-Na9-Na4= 59.16            Na25-Na9-Na5= 69.43            Na25-Na9-Na10=121.63           
Na25-Na9-Na15=116.96           Na25-Na9-Na17= 87.31           Na25-Na9-Na19=175.52           Na25-Na9-Na20=116.57           
Na25-Na9-Na21= 87.76           Na25-Na9-Na23=125.91           Cl27-Na9-Na1= 88.45            Cl27-Na9-Na3=133.52            
Cl27-Na9-Na4= 94.83            Cl27-Na9-Na5=135.72            Cl27-Na9-Na10= 46.40           Cl27-Na9-Na15= 91.13           
Cl27-Na9-Na17=139.58           Cl27-Na9-Na19= 45.32           Cl27-Na9-Na20= 43.96           Cl27-Na9-Na21= 45.55           
Cl27-Na9-Na23= 88.49           Cl27-Na9-Na25=133.09           Cl32-Na9-Na1=135.94            Cl32-Na9-Na3= 88.93            
Cl32-Na9-Na4=132.91            Cl32-Na9-Na5= 80.73            Cl32-Na9-Na10= 90.75           Cl32-Na9-Na15= 45.57           
Cl32-Na9-Na17= 47.38           Cl32-Na9-Na19= 46.94           Cl32-Na9-Na20= 91.86           Cl32-Na9-Na21=137.75           
Cl32-Na9-Na23= 43.70           Cl32-Na9-Na25=134.47           Cl32-Na9-Cl27= 92.24           Cl35-Na9-Na1=137.29            
Cl35-Na9-Na3=134.08            Cl35-Na9-Na4= 46.56            Cl35-Na9-Na5= 43.93            Cl35-Na9-Na10= 45.98           
Cl35-Na9-Na15=132.28           Cl35-Na9-Na17= 84.61           Cl35-Na9-Na19= 90.19           Cl35-Na9-Na20=136.23           
Cl35-Na9-Na21= 92.36           Cl35-Na9-Na23= 43.43           Cl35-Na9-Na25= 94.13           Cl35-Na9-Cl27= 92.34           
Cl35-Na9-Cl32= 86.73           Cl36-Na9-Na1= 43.06            Cl36-Na9-Na3= 88.41            Cl36-Na9-Na4= 47.79            
Cl36-Na9-Na5= 98.03            Cl36-Na9-Na10= 91.91           Cl36-Na9-Na15=133.33           Cl36-Na9-Na17=129.91           
Cl36-Na9-Na19=135.77           Cl36-Na9-Na20= 89.37           Cl36-Na9-Na21= 45.04           Cl36-Na9-Na23=137.52           
Cl36-Na9-Na25= 42.72           Cl36-Na9-Cl27= 90.50           Cl36-Na9-Cl32=177.06           Cl36-Na9-Cl35= 94.23           
Cl39-Na9-Na1= 43.58            Cl39-Na9-Na3= 44.63            Cl39-Na9-Na4=134.19            Cl39-Na9-Na5=134.71            
Cl39-Na9-Na10=135.31           Cl39-Na9-Na15= 46.79           Cl39-Na9-Na17= 93.87           Cl39-Na9-Na19= 90.08           
Cl39-Na9-Na20= 44.99           Cl39-Na9-Na21= 89.13           Cl39-Na9-Na23=135.80           Cl39-Na9-Na25= 85.63           
Cl39-Na9-Cl27= 88.92           Cl39-Na9-Cl32= 92.37           Cl39-Na9-Cl35=178.48           Cl39-Na9-Cl36= 86.62           
Cl44-Na9-Na1= 86.89            Cl44-Na9-Na3= 42.70            Cl44-Na9-Na4= 86.03            Cl44-Na9-Na5= 48.58            
Cl44-Na9-Na10=137.40           Cl44-Na9-Na15= 88.12           Cl44-Na9-Na17= 43.51           Cl44-Na9-Na19=137.27           
Cl44-Na9-Na20=132.15           Cl44-Na9-Na21=131.67           Cl44-Na9-Na23= 96.17           Cl44-Na9-Na25= 43.92           
Cl44-Na9-Cl27=175.27           Cl44-Na9-Cl32= 90.56           Cl44-Na9-Cl35= 91.62           Cl44-Na9-Cl36= 86.64           
Cl44-Na9-Cl39= 87.16           Na9-Na10-Na4= 57.31            Na19-Na10-Na4=117.46           Na19-Na10-Na9= 60.20           
Na21-Na10-Na4= 61.34           Na21-Na10-Na9= 60.24           Na21-Na10-Na19= 90.26          Na23-Na10-Na4= 90.04           
Na23-Na10-Na9= 63.72           Na23-Na10-Na19= 59.92          Na23-Na10-Na21=123.93          Cl27-Na10-Na4= 90.79           
Cl27-Na10-Na9= 47.07           Cl27-Na10-Na19= 44.88          Cl27-Na10-Na21= 45.43          Cl27-Na10-Na23= 93.32          
Cl30-Na10-Na4=136.64           Cl30-Na10-Na9= 94.36           Cl30-Na10-Na19= 46.22          Cl30-Na10-Na21=136.03          
Cl30-Na10-Na23= 46.62          Cl30-Na10-Cl27= 90.70          Cl33-Na10-Na4= 44.40           Cl33-Na10-Na9= 86.50           
Cl33-Na10-Na19=134.03          Cl33-Na10-Na21= 44.06          Cl33-Na10-Na23=134.41          Cl33-Na10-Cl27= 89.44          
Cl33-Na10-Cl30=178.95          Cl35-Na10-Na4= 43.63           Cl35-Na10-Na9= 47.75           Cl35-Na10-Na19= 90.76          
Cl35-Na10-Na21= 93.45          Cl35-Na10-Na23= 46.47          Cl35-Na10-Cl27= 94.78          Cl35-Na10-Cl30= 93.09          
Cl35-Na10-Cl33= 87.94          
 
 selected dihedral angles (degree)
 ---------------------------------
Na9-Na3-Na1-Na6=106.43        Na9-Na3-Na1-Na11=109.96       Na9-Na3-Na1-Na13=177.34       Na9-Na3-Na1-Na20= 54.98       
Na9-Na3-Na1-Na21=359.38       Na9-Na3-Na1-Na25=288.23       Na9-Na3-Na1-Cl29= 53.27       Na9-Na3-Na1-Cl36=321.99       
Na9-Na3-Na1-Cl39= 56.18       Na9-Na3-Na1-Cl40=232.64       Na9-Na3-Na1-Cl41=145.03       Na11-Na3-Na1-Na6=356.47       
Na11-Na3-Na1-Na9=250.04       Na11-Na3-Na1-Na13= 67.38      Na11-Na3-Na1-Na20=305.02      Na11-Na3-Na1-Na21=249.42      
Na11-Na3-Na1-Na25=178.27      Na11-Na3-Na1-Cl29=303.32      Na11-Na3-Na1-Cl36=212.03      Na11-Na3-Na1-Cl39=306.22      
Na11-Na3-Na1-Cl40=122.68      Na11-Na3-Na1-Cl41= 35.07      Na13-Na3-Na1-Na6=289.09       Na13-Na3-Na1-Na9=182.66       
Na13-Na3-Na1-Na11=292.62      Na13-Na3-Na1-Na20=237.64      Na13-Na3-Na1-Na21=182.04      Na13-Na3-Na1-Na25=110.89      
Na13-Na3-Na1-Cl29=235.94      Na13-Na3-Na1-Cl36=144.65      Na13-Na3-Na1-Cl39=238.84      Na13-Na3-Na1-Cl40= 55.30      
Na13-Na3-Na1-Cl41=327.69      Na15-Na3-Na1-Na6= 52.23       Na15-Na3-Na1-Na9=305.80       Na15-Na3-Na1-Na11= 55.76      
Na15-Na3-Na1-Na13=123.14      Na15-Na3-Na1-Na20=  0.78      Na15-Na3-Na1-Na21=305.18      Na15-Na3-Na1-Na25=234.03      
Na15-Na3-Na1-Cl29=359.08      Na15-Na3-Na1-Cl36=267.79      Na15-Na3-Na1-Cl39=  1.98      Na15-Na3-Na1-Cl40=178.44      
Na15-Na3-Na1-Cl41= 90.83      Na17-Na3-Na1-Na6=113.26       Na17-Na3-Na1-Na9=  6.83       Na17-Na3-Na1-Na11=116.78      
Na17-Na3-Na1-Na13=184.16      Na17-Na3-Na1-Na20= 61.81      Na17-Na3-Na1-Na21=  6.20      Na17-Na3-Na1-Na25=295.05      
Na17-Na3-Na1-Cl29= 60.10      Na17-Na3-Na1-Cl36=328.81      Na17-Na3-Na1-Cl39= 63.01      Na17-Na3-Na1-Cl40=239.47      
Na17-Na3-Na1-Cl41=151.85      Na24-Na3-Na1-Na6=356.74       Na24-Na3-Na1-Na9=250.32       Na24-Na3-Na1-Na11=  0.27      
Na24-Na3-Na1-Na13= 67.65      Na24-Na3-Na1-Na20=305.30      Na24-Na3-Na1-Na21=249.69      Na24-Na3-Na1-Na25=178.54      
Na24-Na3-Na1-Cl29=303.59      Na24-Na3-Na1-Cl36=212.30      Na24-Na3-Na1-Cl39=306.50      Na24-Na3-Na1-Cl40=122.95      
Na24-Na3-Na1-Cl41= 35.34      Na25-Na3-Na1-Na6=178.20       Na25-Na3-Na1-Na9= 71.77       Na25-Na3-Na1-Na11=181.73      
Na25-Na3-Na1-Na13=249.11      Na25-Na3-Na1-Na20=126.75      Na25-Na3-Na1-Na21= 71.15      Na25-Na3-Na1-Cl29=125.05      
Na25-Na3-Na1-Cl36= 33.76      Na25-Na3-Na1-Cl39=127.95      Na25-Na3-Na1-Cl40=304.41      Na25-Na3-Na1-Cl41=216.80      
Cl34-Na3-Na1-Na6= 56.04       Cl34-Na3-Na1-Na9=309.61       Cl34-Na3-Na1-Na11= 59.56      Cl34-Na3-Na1-Na13=126.94      
Cl34-Na3-Na1-Na20=  4.59      Cl34-Na3-Na1-Na21=308.98      Cl34-Na3-Na1-Na25=237.83      Cl34-Na3-Na1-Cl29=  2.88      
Cl34-Na3-Na1-Cl36=271.59      Cl34-Na3-Na1-Cl39=  5.79      Cl34-Na3-Na1-Cl40=182.25      Cl34-Na3-Na1-Cl41= 94.63      
Cl37-Na3-Na1-Na6=319.66       Cl37-Na3-Na1-Na9=213.23       Cl37-Na3-Na1-Na11=323.18      Cl37-Na3-Na1-Na13= 30.56      
Cl37-Na3-Na1-Na20=268.21      Cl37-Na3-Na1-Na21=212.60      Cl37-Na3-Na1-Na25=141.45      Cl37-Na3-Na1-Cl29=266.50      
Cl37-Na3-Na1-Cl36=175.21      Cl37-Na3-Na1-Cl39=269.41      Cl37-Na3-Na1-Cl40= 85.87      Cl37-Na3-Na1-Cl41=358.25      
Cl39-Na3-Na1-Na6= 50.25       Cl39-Na3-Na1-Na9=303.82       Cl39-Na3-Na1-Na11= 53.78      Cl39-Na3-Na1-Na13=121.16      
Cl39-Na3-Na1-Na20=358.80      Cl39-Na3-Na1-Na21=303.20      Cl39-Na3-Na1-Na25=232.05      Cl39-Na3-Na1-Cl29=357.09      
Cl39-Na3-Na1-Cl36=265.81      Cl39-Na3-Na1-Cl40=176.46      Cl39-Na3-Na1-Cl41= 88.85      Cl40-Na3-Na1-Na6=233.79       
Cl40-Na3-Na1-Na9=127.36       Cl40-Na3-Na1-Na11=237.32      Cl40-Na3-Na1-Na13=304.70      Cl40-Na3-Na1-Na20=182.34      
Cl40-Na3-Na1-Na21=126.74      Cl40-Na3-Na1-Na25= 55.59      Cl40-Na3-Na1-Cl29=180.63      Cl40-Na3-Na1-Cl36= 89.35      
Cl40-Na3-Na1-Cl39=183.54      Cl40-Na3-Na1-Cl41=272.39      Cl44-Na3-Na1-Na6=142.43       Cl44-Na3-Na1-Na9= 36.00       
Cl44-Na3-Na1-Na11=145.96      Cl44-Na3-Na1-Na13=213.34      Cl44-Na3-Na1-Na20= 90.98      Cl44-Na3-Na1-Na21= 35.38      
Cl44-Na3-Na1-Na25=324.23      Cl44-Na3-Na1-Cl29= 89.28      Cl44-Na3-Na1-Cl36=357.99      Cl44-Na3-Na1-Cl39= 92.18      
Cl44-Na3-Na1-Cl40=268.64      Cl44-Na3-Na1-Cl41=181.03      Na4-Na5-Na2-Na17=124.20       Na4-Na5-Na2-Na25= 26.20       
Na4-Na5-Na2-Cl44= 71.69       Na4-Na5-Na2-Cl46=168.96       Na4-Na5-Na2-Cl47=338.48       Na4-Na5-Na2-O51= 11.18        
Na4-Na5-Na2-C53= 54.10        Na4-Na5-Na2-C56=102.31        Na9-Na5-Na2-Na17= 68.47       Na9-Na5-Na2-Na25=330.48       
Na9-Na5-Na2-Cl44= 15.96       Na9-Na5-Na2-Cl46=113.24       Na9-Na5-Na2-Cl47=282.76       Na9-Na5-Na2-O51=315.45        
Na9-Na5-Na2-C53=358.38        Na9-Na5-Na2-C56= 46.59        Na17-Na5-Na2-Na25=262.01      Na17-Na5-Na2-Cl44=307.49      
Na17-Na5-Na2-Cl46= 44.77      Na17-Na5-Na2-Cl47=214.28      Na17-Na5-Na2-O51=246.98       Na17-Na5-Na2-C53=289.91       
Na17-Na5-Na2-C56=338.11       Na23-Na5-Na2-Na17= 28.48      Na23-Na5-Na2-Na25=290.49      Na23-Na5-Na2-Cl44=335.98      
Na23-Na5-Na2-Cl46= 73.25      Na23-Na5-Na2-Cl47=242.77      Na23-Na5-Na2-O51=275.47       Na23-Na5-Na2-C53=318.39       
Na23-Na5-Na2-C56=  6.60       Cl35-Na5-Na2-Na17= 99.46      Cl35-Na5-Na2-Na25=  1.46      Cl35-Na5-Na2-Cl44= 46.95      
Cl35-Na5-Na2-Cl46=144.22      Cl35-Na5-Na2-Cl47=313.74      Cl35-Na5-Na2-O51=346.44       Cl35-Na5-Na2-C53= 29.36       
Cl35-Na5-Na2-C56= 77.57       Cl44-Na5-Na2-Na17= 52.51      Cl44-Na5-Na2-Na25=314.52      Cl44-Na5-Na2-Cl46= 97.28      
Cl44-Na5-Na2-Cl47=266.79      Cl44-Na5-Na2-O51=299.49       Cl44-Na5-Na2-C53=342.41       Cl44-Na5-Na2-C56= 30.62       
Cl45-Na5-Na2-Na17=324.38      Cl45-Na5-Na2-Na25=226.39      Cl45-Na5-Na2-Cl44=271.87      Cl45-Na5-Na2-Cl46=  9.15      
Cl45-Na5-Na2-Cl47=178.66      Cl45-Na5-Na2-O51=211.36       Cl45-Na5-Na2-C53=254.28       Cl45-Na5-Na2-C56=302.49       
Cl46-Na5-Na2-Na17=315.23      Cl46-Na5-Na2-Na25=217.24      Cl46-Na5-Na2-Cl44=262.72      Cl46-Na5-Na2-Cl47=169.52      
Cl46-Na5-Na2-O51=202.21       Cl46-Na5-Na2-C53=245.14       Cl46-Na5-Na2-C56=293.35       Cl47-Na5-Na2-Na17=145.72      
Cl47-Na5-Na2-Na25= 47.72      Cl47-Na5-Na2-Cl44= 93.21      Cl47-Na5-Na2-Cl46=190.48      Cl47-Na5-Na2-O51= 32.70       
Cl47-Na5-Na2-C53= 75.62       Cl47-Na5-Na2-C56=123.83       Na2-Na5-Na4-Na9=266.93        Na2-Na5-Na4-Na10=210.37       
Na2-Na5-Na4-Na21=260.93       Na2-Na5-Na4-Na25=335.64       Na2-Na5-Na4-Cl33=208.47       Na2-Na5-Na4-Cl35=207.91       
Na2-Na5-Na4-Cl36=302.16       Na2-Na5-Na4-Cl47= 24.57       Na9-Na5-Na4-Na10=303.44       Na9-Na5-Na4-Na21=353.99       
Na9-Na5-Na4-Na25= 68.71       Na9-Na5-Na4-Cl33=301.54       Na9-Na5-Na4-Cl35=300.98       Na9-Na5-Na4-Cl36= 35.23       
Na9-Na5-Na4-Cl47=117.63       Na17-Na5-Na4-Na9=348.44       Na17-Na5-Na4-Na10=291.88      Na17-Na5-Na4-Na21=342.43      
Na17-Na5-Na4-Na25= 57.15      Na17-Na5-Na4-Cl33=289.98      Na17-Na5-Na4-Cl35=289.42      Na17-Na5-Na4-Cl36= 23.67      
Na17-Na5-Na4-Cl47=106.07      Na23-Na5-Na4-Na9= 56.20       Na23-Na5-Na4-Na10=359.64      Na23-Na5-Na4-Na21= 50.19      
Na23-Na5-Na4-Na25=124.91      Na23-Na5-Na4-Cl33=357.74      Na23-Na5-Na4-Cl35=357.18      Na23-Na5-Na4-Cl36= 91.43      
Na23-Na5-Na4-Cl47=173.83      Cl35-Na5-Na4-Na9= 59.02       Cl35-Na5-Na4-Na10=  2.46      Cl35-Na5-Na4-Na21= 53.01      
Cl35-Na5-Na4-Na25=127.73      Cl35-Na5-Na4-Cl33=  0.56      Cl35-Na5-Na4-Cl36= 94.25      Cl35-Na5-Na4-Cl47=176.65      
Cl44-Na5-Na4-Na9=319.60       Cl44-Na5-Na4-Na10=263.04      Cl44-Na5-Na4-Na21=313.59      Cl44-Na5-Na4-Na25= 28.31      
Cl44-Na5-Na4-Cl33=261.14      Cl44-Na5-Na4-Cl35=260.58      Cl44-Na5-Na4-Cl36=354.83      Cl44-Na5-Na4-Cl47= 77.24      
Cl45-Na5-Na4-Na9= 65.53       Cl45-Na5-Na4-Na10=  8.97      Cl45-Na5-Na4-Na21= 59.52      Cl45-Na5-Na4-Na25=134.24      
Cl45-Na5-Na4-Cl33=  7.07      Cl45-Na5-Na4-Cl35=  6.51      Cl45-Na5-Na4-Cl36=100.76      Cl45-Na5-Na4-Cl47=183.17      
Cl46-Na5-Na4-Na9=279.69       Cl46-Na5-Na4-Na10=223.13      Cl46-Na5-Na4-Na21=273.68      Cl46-Na5-Na4-Na25=348.40      
Cl46-Na5-Na4-Cl33=221.23      Cl46-Na5-Na4-Cl35=220.67      Cl46-Na5-Na4-Cl36=314.92      Cl46-Na5-Na4-Cl47= 37.33      
Cl47-Na5-Na4-Na9=242.37       Cl47-Na5-Na4-Na10=185.80      Cl47-Na5-Na4-Na21=236.36      Cl47-Na5-Na4-Na25=311.08      
Cl47-Na5-Na4-Cl33=183.90      Cl47-Na5-Na4-Cl35=183.35      Cl47-Na5-Na4-Cl36=277.59      Na11-Na6-Na1-Na3=  3.55       
Na11-Na6-Na1-Na9= 70.66       Na11-Na6-Na1-Na13=310.74      Na11-Na6-Na1-Na20= 72.57      Na11-Na6-Na1-Na21=126.01      
Na11-Na6-Na1-Na25= 25.70      Na11-Na6-Na1-Cl29=131.42      Na11-Na6-Na1-Cl36=126.55      Na11-Na6-Na1-Cl39= 35.76      
Na11-Na6-Na1-Cl40=308.13      Na11-Na6-Na1-Cl41=303.11      Na20-Na6-Na1-Na3=290.98       Na20-Na6-Na1-Na9=358.09       
Na20-Na6-Na1-Na11=287.43      Na20-Na6-Na1-Na13=238.17      Na20-Na6-Na1-Na21= 53.43      Na20-Na6-Na1-Na25=313.13      
Na20-Na6-Na1-Cl29= 58.85      Na20-Na6-Na1-Cl36= 53.97      Na20-Na6-Na1-Cl39=323.19      Na20-Na6-Na1-Cl40=235.55      
Na20-Na6-Na1-Cl41=230.54      Cl29-Na6-Na1-Na3=232.13       Cl29-Na6-Na1-Na9=299.24       Cl29-Na6-Na1-Na11=228.58      
Cl29-Na6-Na1-Na13=179.32      Cl29-Na6-Na1-Na20=301.15      Cl29-Na6-Na1-Na21=354.59      Cl29-Na6-Na1-Na25=254.28      
Cl29-Na6-Na1-Cl36=355.13      Cl29-Na6-Na1-Cl39=264.34      Cl29-Na6-Na1-Cl40=176.71      Cl29-Na6-Na1-Cl41=171.69      
Cl41-Na6-Na1-Na3= 60.44       Cl41-Na6-Na1-Na9=127.55       Cl41-Na6-Na1-Na11= 56.89      Cl41-Na6-Na1-Na13=  7.63      
Cl41-Na6-Na1-Na20=129.46      Cl41-Na6-Na1-Na21=182.90      Cl41-Na6-Na1-Na25= 82.59      Cl41-Na6-Na1-Cl29=188.31      
Cl41-Na6-Na1-Cl36=183.43      Cl41-Na6-Na1-Cl39= 92.65      Cl41-Na6-Na1-Cl40=  5.01      Cl50-Na6-Na1-Na3=328.66       
Cl50-Na6-Na1-Na9= 35.77       Cl50-Na6-Na1-Na11=325.11      Cl50-Na6-Na1-Na13=275.84      Cl50-Na6-Na1-Na20= 37.68      
Cl50-Na6-Na1-Na21= 91.11      Cl50-Na6-Na1-Na25=350.81      Cl50-Na6-Na1-Cl29= 96.53      Cl50-Na6-Na1-Cl36= 91.65      
Cl50-Na6-Na1-Cl39=  0.87      Cl50-Na6-Na1-Cl40=273.23      Cl50-Na6-Na1-Cl41=268.22      Na15-Na8-Na7-Na11=304.30      
Na15-Na8-Na7-Na18= 71.43      Na15-Na8-Na7-Na20=  0.73      Na15-Na8-Na7-Cl42= 35.57      Na15-Na8-Na7-Cl48=126.38      
Na15-Na8-Na7-Cl49=303.59      Na15-Na8-Na7-Cl50=302.44      Na16-Na8-Na7-Na11=303.83      Na16-Na8-Na7-Na15=359.53      
Na16-Na8-Na7-Na18= 70.96      Na16-Na8-Na7-Na20=  0.26      Na16-Na8-Na7-Cl42= 35.10      Na16-Na8-Na7-Cl48=125.91      
Na16-Na8-Na7-Cl49=303.12      Na16-Na8-Na7-Cl50=301.97      Na18-Na8-Na7-Na11=232.87      Na18-Na8-Na7-Na15=288.57      
Na18-Na8-Na7-Na20=289.30      Na18-Na8-Na7-Cl42=324.13      Na18-Na8-Na7-Cl48= 54.95      Na18-Na8-Na7-Cl49=232.16      
Na18-Na8-Na7-Cl50=231.01      Na24-Na8-Na7-Na11=357.76      Na24-Na8-Na7-Na15= 53.46      Na24-Na8-Na7-Na18=124.89      
Na24-Na8-Na7-Na20= 54.19      Na24-Na8-Na7-Cl42= 89.03      Na24-Na8-Na7-Cl48=179.84      Na24-Na8-Na7-Cl49=357.05      
Na24-Na8-Na7-Cl50=355.90      Cl31-Na8-Na7-Na11=267.33      Cl31-Na8-Na7-Na15=323.03      Cl31-Na8-Na7-Na18= 34.46      
Cl31-Na8-Na7-Na20=323.76      Cl31-Na8-Na7-Cl42=358.60      Cl31-Na8-Na7-Cl48= 89.41      Cl31-Na8-Na7-Cl49=266.62      
Cl31-Na8-Na7-Cl50=265.47      Cl43-Na8-Na7-Na11=356.44      Cl43-Na8-Na7-Na15= 52.14      Cl43-Na8-Na7-Na18=123.58      
Cl43-Na8-Na7-Na20= 52.87      Cl43-Na8-Na7-Cl42= 87.71      Cl43-Na8-Na7-Cl48=178.52      Cl43-Na8-Na7-Cl49=355.73      
Cl43-Na8-Na7-Cl50=354.59      Cl48-Na8-Na7-Na11=177.92      Cl48-Na8-Na7-Na15=233.62      Cl48-Na8-Na7-Na18=305.05      
Cl48-Na8-Na7-Na20=234.35      Cl48-Na8-Na7-Cl42=269.19      Cl48-Na8-Na7-Cl49=177.21      Cl48-Na8-Na7-Cl50=176.06      
Cl49-Na8-Na7-Na11=  0.71      Cl49-Na8-Na7-Na15= 56.41      Cl49-Na8-Na7-Na18=127.84      Cl49-Na8-Na7-Na20= 57.14      
Cl49-Na8-Na7-Cl42= 91.98      Cl49-Na8-Na7-Cl48=182.79      Cl49-Na8-Na7-Cl50=358.85      Na3-Na9-Na1-Na6=253.17        
Na3-Na9-Na1-Na11=306.47       Na3-Na9-Na1-Na13=357.49       Na3-Na9-Na1-Na20=251.32       Na3-Na9-Na1-Na21=179.36       
Na3-Na9-Na1-Na25= 69.84       Na3-Na9-Na1-Cl29=214.49       Na3-Na9-Na1-Cl36=123.88       Na3-Na9-Na1-Cl39=306.33       
Na3-Na9-Na1-Cl40= 35.77       Na3-Na9-Na1-Cl41=306.28       Na4-Na9-Na1-Na3=238.55        Na4-Na9-Na1-Na6=131.72        
Na4-Na9-Na1-Na11=185.02       Na4-Na9-Na1-Na13=236.04       Na4-Na9-Na1-Na20=129.87       Na4-Na9-Na1-Na21= 57.90       
Na4-Na9-Na1-Na25=308.39       Na4-Na9-Na1-Cl29= 93.04       Na4-Na9-Na1-Cl36=  2.42       Na4-Na9-Na1-Cl39=184.87       
Na4-Na9-Na1-Cl40=274.31       Na4-Na9-Na1-Cl41=184.82       Na5-Na9-Na1-Na3=294.03        Na5-Na9-Na1-Na6=187.20        
Na5-Na9-Na1-Na11=240.50       Na5-Na9-Na1-Na13=291.52       Na5-Na9-Na1-Na20=185.35       Na5-Na9-Na1-Na21=113.38       
Na5-Na9-Na1-Na25=  3.87       Na5-Na9-Na1-Cl29=148.52       Na5-Na9-Na1-Cl36= 57.90       Na5-Na9-Na1-Cl39=240.35       
Na5-Na9-Na1-Cl40=329.79       Na5-Na9-Na1-Cl41=240.31       Na10-Na9-Na1-Na3=179.71       Na10-Na9-Na1-Na6= 72.88       
Na10-Na9-Na1-Na11=126.18      Na10-Na9-Na1-Na13=177.20      Na10-Na9-Na1-Na20= 71.03      Na10-Na9-Na1-Na21=359.06      
Na10-Na9-Na1-Na25=249.55      Na10-Na9-Na1-Cl29= 34.20      Na10-Na9-Na1-Cl36=303.58      Na10-Na9-Na1-Cl39=126.03      
Na10-Na9-Na1-Cl40=215.47      Na10-Na9-Na1-Cl41=125.99      Na15-Na9-Na1-Na3= 52.62       Na15-Na9-Na1-Na6=305.79       
Na15-Na9-Na1-Na11=359.09      Na15-Na9-Na1-Na13= 50.11      Na15-Na9-Na1-Na20=303.94      Na15-Na9-Na1-Na21=231.98      
Na15-Na9-Na1-Na25=122.46      Na15-Na9-Na1-Cl29=267.11      Na15-Na9-Na1-Cl36=176.50      Na15-Na9-Na1-Cl39=358.95      
Na15-Na9-Na1-Cl40= 88.39      Na15-Na9-Na1-Cl41=358.90      Na17-Na9-Na1-Na3=353.71       Na17-Na9-Na1-Na6=246.89       
Na17-Na9-Na1-Na11=300.18      Na17-Na9-Na1-Na13=351.20      Na17-Na9-Na1-Na20=245.03      Na17-Na9-Na1-Na21=173.07      
Na17-Na9-Na1-Na25= 63.56      Na17-Na9-Na1-Cl29=208.21      Na17-Na9-Na1-Cl36=117.59      Na17-Na9-Na1-Cl39=300.04      
Na17-Na9-Na1-Cl40= 29.48      Na17-Na9-Na1-Cl41=299.99      Na19-Na9-Na1-Na3=108.57       Na19-Na9-Na1-Na6=  1.75       
Na19-Na9-Na1-Na11= 55.04      Na19-Na9-Na1-Na13=106.06      Na19-Na9-Na1-Na20=359.89      Na19-Na9-Na1-Na21=287.93      
Na19-Na9-Na1-Na25=178.42      Na19-Na9-Na1-Cl29=323.07      Na19-Na9-Na1-Cl36=232.45      Na19-Na9-Na1-Cl39= 54.90      
Na19-Na9-Na1-Cl40=144.34      Na19-Na9-Na1-Cl41= 54.85      Na20-Na9-Na1-Na3=108.68       Na20-Na9-Na1-Na6=  1.85       
Na20-Na9-Na1-Na11= 55.15      Na20-Na9-Na1-Na13=106.17      Na20-Na9-Na1-Na21=288.04      Na20-Na9-Na1-Na25=178.52      
Na20-Na9-Na1-Cl29=323.17      Na20-Na9-Na1-Cl36=232.56      Na20-Na9-Na1-Cl39= 55.01      Na20-Na9-Na1-Cl40=144.45      
Na20-Na9-Na1-Cl41= 54.96      Na21-Na9-Na1-Na3=180.64       Na21-Na9-Na1-Na6= 73.82       Na21-Na9-Na1-Na11=127.11      
Na21-Na9-Na1-Na13=178.13      Na21-Na9-Na1-Na20= 71.96      Na21-Na9-Na1-Na25=250.49      Na21-Na9-Na1-Cl29= 35.14      
Na21-Na9-Na1-Cl36=304.52      Na21-Na9-Na1-Cl39=126.97      Na21-Na9-Na1-Cl40=216.41      Na21-Na9-Na1-Cl41=126.92      
Na23-Na9-Na1-Na3=133.78       Na23-Na9-Na1-Na6= 26.95       Na23-Na9-Na1-Na11= 80.25      Na23-Na9-Na1-Na13=131.27      
Na23-Na9-Na1-Na20= 25.10      Na23-Na9-Na1-Na21=313.13      Na23-Na9-Na1-Na25=203.62      Na23-Na9-Na1-Cl29=348.27      
Na23-Na9-Na1-Cl36=257.65      Na23-Na9-Na1-Cl39= 80.10      Na23-Na9-Na1-Cl40=169.54      Na23-Na9-Na1-Cl41= 80.05      
Na25-Na9-Na1-Na3=290.16       Na25-Na9-Na1-Na6=183.33       Na25-Na9-Na1-Na11=236.63      Na25-Na9-Na1-Na13=287.65      
Na25-Na9-Na1-Na20=181.48      Na25-Na9-Na1-Na21=109.51      Na25-Na9-Na1-Cl29=144.65      Na25-Na9-Na1-Cl36= 54.03      
Na25-Na9-Na1-Cl39=236.48      Na25-Na9-Na1-Cl40=325.92      Na25-Na9-Na1-Cl41=236.44      Cl27-Na9-Na1-Na3=143.74       
Cl27-Na9-Na1-Na6= 36.91       Cl27-Na9-Na1-Na11= 90.21      Cl27-Na9-Na1-Na13=141.23      Cl27-Na9-Na1-Na20= 35.06      
Cl27-Na9-Na1-Na21=323.09      Cl27-Na9-Na1-Na25=213.58      Cl27-Na9-Na1-Cl29=358.23      Cl27-Na9-Na1-Cl36=267.61      
Cl27-Na9-Na1-Cl39= 90.06      Cl27-Na9-Na1-Cl40=179.50      Cl27-Na9-Na1-Cl41= 90.02      Cl32-Na9-Na1-Na3= 52.11       
Cl32-Na9-Na1-Na6=305.28       Cl32-Na9-Na1-Na11=358.58      Cl32-Na9-Na1-Na13= 49.60      Cl32-Na9-Na1-Na20=303.43      
Cl32-Na9-Na1-Na21=231.47      Cl32-Na9-Na1-Na25=121.95      Cl32-Na9-Na1-Cl29=266.60      Cl32-Na9-Na1-Cl36=175.99      
Cl32-Na9-Na1-Cl39=358.44      Cl32-Na9-Na1-Cl40= 87.88      Cl32-Na9-Na1-Cl41=358.39      Cl35-Na9-Na1-Na3=235.50       
Cl35-Na9-Na1-Na6=128.68       Cl35-Na9-Na1-Na11=181.97      Cl35-Na9-Na1-Na13=232.99      Cl35-Na9-Na1-Na20=126.82      
Cl35-Na9-Na1-Na21= 54.86      Cl35-Na9-Na1-Na25=305.35      Cl35-Na9-Na1-Cl29= 90.00      Cl35-Na9-Na1-Cl36=359.38      
Cl35-Na9-Na1-Cl39=181.83      Cl35-Na9-Na1-Cl40=271.27      Cl35-Na9-Na1-Cl41=181.78      Cl36-Na9-Na1-Na3=236.12       
Cl36-Na9-Na1-Na6=129.30       Cl36-Na9-Na1-Na11=182.59      Cl36-Na9-Na1-Na13=233.61      Cl36-Na9-Na1-Na20=127.44      
Cl36-Na9-Na1-Na21= 55.48      Cl36-Na9-Na1-Na25=305.97      Cl36-Na9-Na1-Cl29= 90.62      Cl36-Na9-Na1-Cl39=182.45      
Cl36-Na9-Na1-Cl40=271.89      Cl36-Na9-Na1-Cl41=182.40      Cl39-Na9-Na1-Na3= 53.67       Cl39-Na9-Na1-Na6=306.85       
Cl39-Na9-Na1-Na11=  0.14      Cl39-Na9-Na1-Na13= 51.16      Cl39-Na9-Na1-Na20=304.99      Cl39-Na9-Na1-Na21=233.03      
Cl39-Na9-Na1-Na25=123.52      Cl39-Na9-Na1-Cl29=268.17      Cl39-Na9-Na1-Cl36=177.55      Cl39-Na9-Na1-Cl40= 89.44      
Cl39-Na9-Na1-Cl41=359.95      Cl44-Na9-Na1-Na3=324.53       Cl44-Na9-Na1-Na6=217.70       Cl44-Na9-Na1-Na11=271.00      
Cl44-Na9-Na1-Na13=322.02      Cl44-Na9-Na1-Na20=215.85      Cl44-Na9-Na1-Na21=143.88      Cl44-Na9-Na1-Na25= 34.37      
Cl44-Na9-Na1-Cl29=179.02      Cl44-Na9-Na1-Cl36= 88.40      Cl44-Na9-Na1-Cl39=270.85      Cl44-Na9-Na1-Cl40=  0.29      
Cl44-Na9-Na1-Cl41=270.81      Na1-Na9-Na3-Na11= 55.20       Na1-Na9-Na3-Na13=  2.58       Na1-Na9-Na3-Na15=110.93       
Na1-Na9-Na3-Na17=186.26       Na1-Na9-Na3-Na24=112.01       Na1-Na9-Na3-Na25=292.95       Na1-Na9-Na3-Cl34=149.93       
Na1-Na9-Na3-Cl37= 55.19       Na1-Na9-Na3-Cl39= 52.25       Na1-Na9-Na3-Cl40=325.53       Na1-Na9-Na3-Cl44=238.69       
Na4-Na9-Na3-Na1= 74.02        Na4-Na9-Na3-Na11=129.22       Na4-Na9-Na3-Na13= 76.61       Na4-Na9-Na3-Na15=184.96       
Na4-Na9-Na3-Na17=260.29       Na4-Na9-Na3-Na24=186.04       Na4-Na9-Na3-Na25=  6.98       Na4-Na9-Na3-Cl34=223.96       
Na4-Na9-Na3-Cl37=129.22       Na4-Na9-Na3-Cl39=126.27       Na4-Na9-Na3-Cl40= 39.55       Na4-Na9-Na3-Cl44=312.72       
Na5-Na9-Na3-Na1=132.57        Na5-Na9-Na3-Na11=187.78       Na5-Na9-Na3-Na13=135.16       Na5-Na9-Na3-Na15=243.51       
Na5-Na9-Na3-Na17=318.84       Na5-Na9-Na3-Na24=244.59       Na5-Na9-Na3-Na25= 65.53       Na5-Na9-Na3-Cl34=282.51       
Na5-Na9-Na3-Cl37=187.77       Na5-Na9-Na3-Cl39=184.82       Na5-Na9-Na3-Cl40= 98.11       Na5-Na9-Na3-Cl44= 11.27       
Na10-Na9-Na3-Na1=228.88       Na10-Na9-Na3-Na11=284.08      Na10-Na9-Na3-Na13=231.46      Na10-Na9-Na3-Na15=339.81      
Na10-Na9-Na3-Na17= 55.14      Na10-Na9-Na3-Na24=340.89      Na10-Na9-Na3-Na25=161.83      Na10-Na9-Na3-Cl34= 18.81      
Na10-Na9-Na3-Cl37=284.07      Na10-Na9-Na3-Cl39=281.13      Na10-Na9-Na3-Cl40=194.41      Na10-Na9-Na3-Cl44=107.57      
Na15-Na9-Na3-Na1=249.07       Na15-Na9-Na3-Na11=304.27      Na15-Na9-Na3-Na13=251.65      Na15-Na9-Na3-Na17= 75.33      
Na15-Na9-Na3-Na24=  1.08      Na15-Na9-Na3-Na25=182.02      Na15-Na9-Na3-Cl34= 39.00      Na15-Na9-Na3-Cl37=304.26      
Na15-Na9-Na3-Cl39=301.31      Na15-Na9-Na3-Cl40=214.60      Na15-Na9-Na3-Cl44=127.76      Na17-Na9-Na3-Na1=173.74       
Na17-Na9-Na3-Na11=228.94      Na17-Na9-Na3-Na13=176.32      Na17-Na9-Na3-Na15=284.67      Na17-Na9-Na3-Na24=285.75      
Na17-Na9-Na3-Na25=106.69      Na17-Na9-Na3-Cl34=323.67      Na17-Na9-Na3-Cl37=228.93      Na17-Na9-Na3-Cl39=225.98      
Na17-Na9-Na3-Cl40=139.27      Na17-Na9-Na3-Cl44= 52.43      Na19-Na9-Na3-Na1=251.24       Na19-Na9-Na3-Na11=306.44      
Na19-Na9-Na3-Na13=253.82      Na19-Na9-Na3-Na15=  2.17      Na19-Na9-Na3-Na17= 77.50      Na19-Na9-Na3-Na24=  3.25      
Na19-Na9-Na3-Na25=184.19      Na19-Na9-Na3-Cl34= 41.17      Na19-Na9-Na3-Cl37=306.43      Na19-Na9-Na3-Cl39=303.48      
Na19-Na9-Na3-Cl40=216.77      Na19-Na9-Na3-Cl44=129.93      Na20-Na9-Na3-Na1=305.16       Na20-Na9-Na3-Na11=  0.36      
Na20-Na9-Na3-Na13=307.75      Na20-Na9-Na3-Na15= 56.10      Na20-Na9-Na3-Na17=131.43      Na20-Na9-Na3-Na24= 57.17      
Na20-Na9-Na3-Na25=238.12      Na20-Na9-Na3-Cl34= 95.10      Na20-Na9-Na3-Cl37=  0.36      Na20-Na9-Na3-Cl39=357.41      
Na20-Na9-Na3-Cl40=270.69      Na20-Na9-Na3-Cl44=183.85      Na21-Na9-Na3-Na1=  0.64       Na21-Na9-Na3-Na11= 55.84      
Na21-Na9-Na3-Na13=  3.22      Na21-Na9-Na3-Na15=111.57      Na21-Na9-Na3-Na17=186.90      Na21-Na9-Na3-Na24=112.65      
Na21-Na9-Na3-Na25=293.59      Na21-Na9-Na3-Cl34=150.57      Na21-Na9-Na3-Cl37= 55.83      Na21-Na9-Na3-Cl39= 52.88      
Na21-Na9-Na3-Cl40=326.17      Na21-Na9-Na3-Cl44=239.33      Na23-Na9-Na3-Na1=182.63       Na23-Na9-Na3-Na11=237.84      
Na23-Na9-Na3-Na13=185.22      Na23-Na9-Na3-Na15=293.57      Na23-Na9-Na3-Na17=  8.90      Na23-Na9-Na3-Na24=294.65      
Na23-Na9-Na3-Na25=115.59      Na23-Na9-Na3-Cl34=332.57      Na23-Na9-Na3-Cl37=237.83      Na23-Na9-Na3-Cl39=234.88      
Na23-Na9-Na3-Cl40=148.17      Na23-Na9-Na3-Cl44= 61.33      Na25-Na9-Na3-Na1= 67.05       Na25-Na9-Na3-Na11=122.25      
Na25-Na9-Na3-Na13= 69.63      Na25-Na9-Na3-Na15=177.98      Na25-Na9-Na3-Na17=253.31      Na25-Na9-Na3-Na24=179.06      
Na25-Na9-Na3-Cl34=216.98      Na25-Na9-Na3-Cl37=122.24      Na25-Na9-Na3-Cl39=119.29      Na25-Na9-Na3-Cl40= 32.58      
Na25-Na9-Na3-Cl44=305.74      Cl27-Na9-Na3-Na1=305.37       Cl27-Na9-Na3-Na11=  0.57      Cl27-Na9-Na3-Na13=307.95      
Cl27-Na9-Na3-Na15= 56.30      Cl27-Na9-Na3-Na17=131.63      Cl27-Na9-Na3-Na24= 57.38      Cl27-Na9-Na3-Na25=238.32      
Cl27-Na9-Na3-Cl34= 95.30      Cl27-Na9-Na3-Cl37=  0.56      Cl27-Na9-Na3-Cl39=357.62      Cl27-Na9-Na3-Cl40=270.90      
Cl27-Na9-Na3-Cl44=184.06      Cl32-Na9-Na3-Na1=213.29       Cl32-Na9-Na3-Na11=268.49      Cl32-Na9-Na3-Na13=215.88      
Cl32-Na9-Na3-Na15=324.23      Cl32-Na9-Na3-Na17= 39.56      Cl32-Na9-Na3-Na24=325.30      Cl32-Na9-Na3-Na25=146.25      
Cl32-Na9-Na3-Cl34=  3.23      Cl32-Na9-Na3-Cl37=268.49      Cl32-Na9-Na3-Cl39=265.54      Cl32-Na9-Na3-Cl40=178.82      
Cl32-Na9-Na3-Cl44= 91.98      Cl35-Na9-Na3-Na1=128.90       Cl35-Na9-Na3-Na11=184.10      Cl35-Na9-Na3-Na13=131.48      
Cl35-Na9-Na3-Na15=239.83      Cl35-Na9-Na3-Na17=315.16      Cl35-Na9-Na3-Na24=240.91      Cl35-Na9-Na3-Na25= 61.85      
Cl35-Na9-Na3-Cl34=278.83      Cl35-Na9-Na3-Cl37=184.09      Cl35-Na9-Na3-Cl39=181.14      Cl35-Na9-Na3-Cl40= 94.43      
Cl35-Na9-Na3-Cl44=  7.59      Cl36-Na9-Na3-Na1= 34.55       Cl36-Na9-Na3-Na11= 89.75      Cl36-Na9-Na3-Na13= 37.13      
Cl36-Na9-Na3-Na15=145.48      Cl36-Na9-Na3-Na17=220.81      Cl36-Na9-Na3-Na24=146.56      Cl36-Na9-Na3-Na25=327.50      
Cl36-Na9-Na3-Cl34=184.48      Cl36-Na9-Na3-Cl37= 89.74      Cl36-Na9-Na3-Cl39= 86.79      Cl36-Na9-Na3-Cl40=  0.08      
Cl36-Na9-Na3-Cl44=273.24      Cl39-Na9-Na3-Na1=307.75       Cl39-Na9-Na3-Na11=  2.95      Cl39-Na9-Na3-Na13=310.34      
Cl39-Na9-Na3-Na15= 58.69      Cl39-Na9-Na3-Na17=134.02      Cl39-Na9-Na3-Na24= 59.76      Cl39-Na9-Na3-Na25=240.71      
Cl39-Na9-Na3-Cl34= 97.69      Cl39-Na9-Na3-Cl37=  2.95      Cl39-Na9-Na3-Cl40=273.28      Cl39-Na9-Na3-Cl44=186.44      
Cl44-Na9-Na3-Na1=121.31       Cl44-Na9-Na3-Na11=176.51      Cl44-Na9-Na3-Na13=123.89      Cl44-Na9-Na3-Na15=232.24      
Cl44-Na9-Na3-Na17=307.57      Cl44-Na9-Na3-Na24=233.32      Cl44-Na9-Na3-Na25= 54.26      Cl44-Na9-Na3-Cl34=271.24      
Cl44-Na9-Na3-Cl37=176.50      Cl44-Na9-Na3-Cl39=173.56      Cl44-Na9-Na3-Cl40= 86.84      Na1-Na9-Na4-Na5=131.37        
Na1-Na9-Na4-Na10=236.70       Na1-Na9-Na4-Na21=305.49       Na1-Na9-Na4-Na25= 49.91       Na1-Na9-Na4-Cl33=271.63       
Na1-Na9-Na4-Cl35=182.84       Na1-Na9-Na4-Cl36=357.77       Na1-Na9-Na4-Cl47= 90.12       Na3-Na9-Na4-Na5= 74.51        
Na3-Na9-Na4-Na10=179.84       Na3-Na9-Na4-Na21=248.63       Na3-Na9-Na4-Na25=353.06       Na3-Na9-Na4-Cl33=214.78       
Na3-Na9-Na4-Cl35=125.98       Na3-Na9-Na4-Cl36=300.91       Na3-Na9-Na4-Cl47= 33.26       Na5-Na9-Na4-Na10=105.32       
Na5-Na9-Na4-Na21=174.12       Na5-Na9-Na4-Na25=278.54       Na5-Na9-Na4-Cl33=140.26       Na5-Na9-Na4-Cl35= 51.47       
Na5-Na9-Na4-Cl36=226.39       Na5-Na9-Na4-Cl47=318.75       Na10-Na9-Na4-Na5=254.68       Na10-Na9-Na4-Na21= 68.79      
Na10-Na9-Na4-Na25=173.22      Na10-Na9-Na4-Cl33= 34.94      Na10-Na9-Na4-Cl35=306.14      Na10-Na9-Na4-Cl36=121.07      
Na10-Na9-Na4-Cl47=213.42      Na15-Na9-Na4-Na5= 30.19       Na15-Na9-Na4-Na10=135.52      Na15-Na9-Na4-Na21=204.31      
Na15-Na9-Na4-Na25=308.73      Na15-Na9-Na4-Cl33=170.45      Na15-Na9-Na4-Cl35= 81.66      Na15-Na9-Na4-Cl36=256.59      
Na15-Na9-Na4-Cl47=348.94      Na17-Na9-Na4-Na5=  8.26       Na17-Na9-Na4-Na10=113.59      Na17-Na9-Na4-Na21=182.38      
Na17-Na9-Na4-Na25=286.80      Na17-Na9-Na4-Cl33=148.52      Na17-Na9-Na4-Cl35= 59.73      Na17-Na9-Na4-Cl36=234.66      
Na17-Na9-Na4-Cl47=327.01      Na19-Na9-Na4-Na5=257.46       Na19-Na9-Na4-Na10=  2.78      Na19-Na9-Na4-Na21= 71.58      
Na19-Na9-Na4-Na25=176.00      Na19-Na9-Na4-Cl33= 37.72      Na19-Na9-Na4-Cl35=308.93      Na19-Na9-Na4-Cl36=123.85      
Na19-Na9-Na4-Cl47=216.21      Na20-Na9-Na4-Na5=184.47       Na20-Na9-Na4-Na10=289.79      Na20-Na9-Na4-Na21=358.58      
Na20-Na9-Na4-Na25=103.01      Na20-Na9-Na4-Cl33=324.73      Na20-Na9-Na4-Cl35=235.93      Na20-Na9-Na4-Cl36= 50.86      
Na20-Na9-Na4-Cl47=143.21      Na21-Na9-Na4-Na5=185.88       Na21-Na9-Na4-Na10=291.21      Na21-Na9-Na4-Na25=104.42      
Na21-Na9-Na4-Cl33=326.14      Na21-Na9-Na4-Cl35=237.35      Na21-Na9-Na4-Cl36= 52.28      Na21-Na9-Na4-Cl47=144.63      
Na23-Na9-Na4-Na5=308.37       Na23-Na9-Na4-Na10= 53.69      Na23-Na9-Na4-Na21=122.49      Na23-Na9-Na4-Na25=226.91      
Na23-Na9-Na4-Cl33= 88.63      Na23-Na9-Na4-Cl35=359.84      Na23-Na9-Na4-Cl36=174.76      Na23-Na9-Na4-Cl47=267.11      
Na25-Na9-Na4-Na5= 81.46       Na25-Na9-Na4-Na10=186.78      Na25-Na9-Na4-Na21=255.58      Na25-Na9-Na4-Cl33=221.72      
Na25-Na9-Na4-Cl35=132.93      Na25-Na9-Na4-Cl36=307.85      Na25-Na9-Na4-Cl47= 40.21      Cl27-Na9-Na4-Na5=219.89       
Cl27-Na9-Na4-Na10=325.21      Cl27-Na9-Na4-Na21= 34.01      Cl27-Na9-Na4-Na25=138.43      Cl27-Na9-Na4-Cl33=  0.15      
Cl27-Na9-Na4-Cl35=271.36      Cl27-Na9-Na4-Cl36= 86.28      Cl27-Na9-Na4-Cl47=178.63      Cl32-Na9-Na4-Na5=317.48       
Cl32-Na9-Na4-Na10= 62.81      Cl32-Na9-Na4-Na21=131.60      Cl32-Na9-Na4-Na25=236.02      Cl32-Na9-Na4-Cl33= 97.74      
Cl32-Na9-Na4-Cl35=  8.95      Cl32-Na9-Na4-Cl36=183.88      Cl32-Na9-Na4-Cl47=276.23      Cl35-Na9-Na4-Na5=308.53       
Cl35-Na9-Na4-Na10= 53.86      Cl35-Na9-Na4-Na21=122.65      Cl35-Na9-Na4-Na25=227.07      Cl35-Na9-Na4-Cl33= 88.79      
Cl35-Na9-Na4-Cl36=174.93      Cl35-Na9-Na4-Cl47=267.28      Cl36-Na9-Na4-Na5=133.61       Cl36-Na9-Na4-Na10=238.93      
Cl36-Na9-Na4-Na21=307.72      Cl36-Na9-Na4-Na25= 52.15      Cl36-Na9-Na4-Cl33=273.87      Cl36-Na9-Na4-Cl35=185.07      
Cl36-Na9-Na4-Cl47= 92.35      Cl39-Na9-Na4-Na5=126.69       Cl39-Na9-Na4-Na10=232.01      Cl39-Na9-Na4-Na21=300.81      
Cl39-Na9-Na4-Na25= 45.23      Cl39-Na9-Na4-Cl33=266.95      Cl39-Na9-Na4-Cl35=178.16      Cl39-Na9-Na4-Cl36=353.08      
Cl39-Na9-Na4-Cl47= 85.44      Cl44-Na9-Na4-Na5= 44.55       Cl44-Na9-Na4-Na10=149.87      Cl44-Na9-Na4-Na21=218.67      
Cl44-Na9-Na4-Na25=323.09      Cl44-Na9-Na4-Cl33=184.81      Cl44-Na9-Na4-Cl35= 96.02      Cl44-Na9-Na4-Cl36=270.94      
Cl44-Na9-Na4-Cl47=  3.30      Na1-Na9-Na5-Na2= 23.14        Na1-Na9-Na5-Na4=291.46        Na1-Na9-Na5-Na17=101.30       
Na1-Na9-Na5-Na23=181.26       Na1-Na9-Na5-Cl35=236.50       Na1-Na9-Na5-Cl44= 42.52       Na1-Na9-Na5-Cl45=153.78       
Na1-Na9-Na5-Cl46= 69.33       Na1-Na9-Na5-Cl47=330.82       Na3-Na9-Na5-Na2=330.45        Na3-Na9-Na5-Na4=238.77        
Na3-Na9-Na5-Na17= 48.61       Na3-Na9-Na5-Na23=128.56       Na3-Na9-Na5-Cl35=183.81       Na3-Na9-Na5-Cl44=349.82       
Na3-Na9-Na5-Cl45=101.08       Na3-Na9-Na5-Cl46= 16.63       Na3-Na9-Na5-Cl47=278.13       Na4-Na9-Na5-Na2= 91.68        
Na4-Na9-Na5-Na17=169.84       Na4-Na9-Na5-Na23=249.80       Na4-Na9-Na5-Cl35=305.04       Na4-Na9-Na5-Cl44=111.06       
Na4-Na9-Na5-Cl45=222.32       Na4-Na9-Na5-Cl46=137.87       Na4-Na9-Na5-Cl47= 39.36       Na10-Na9-Na5-Na2=150.78       
Na10-Na9-Na5-Na4= 59.10       Na10-Na9-Na5-Na17=228.94      Na10-Na9-Na5-Na23=308.90      Na10-Na9-Na5-Cl35=  4.14      
Na10-Na9-Na5-Cl44=170.16      Na10-Na9-Na5-Cl45=281.42      Na10-Na9-Na5-Cl46=196.97      Na10-Na9-Na5-Cl47= 98.46      
Na15-Na9-Na5-Na2=274.97       Na15-Na9-Na5-Na4=183.28       Na15-Na9-Na5-Na17=353.12      Na15-Na9-Na5-Na23= 73.08      
Na15-Na9-Na5-Cl35=128.33      Na15-Na9-Na5-Cl44=294.34      Na15-Na9-Na5-Cl45= 45.60      Na15-Na9-Na5-Cl46=321.15      
Na15-Na9-Na5-Cl47=222.65      Na17-Na9-Na5-Na2=281.84       Na17-Na9-Na5-Na4=190.16       Na17-Na9-Na5-Na23= 79.96      
Na17-Na9-Na5-Cl35=135.20      Na17-Na9-Na5-Cl44=301.22      Na17-Na9-Na5-Cl45= 52.48      Na17-Na9-Na5-Cl46=328.02      
Na17-Na9-Na5-Cl47=229.52      Na19-Na9-Na5-Na2=208.41       Na19-Na9-Na5-Na4=116.72       Na19-Na9-Na5-Na17=286.56      
Na19-Na9-Na5-Na23=  6.52      Na19-Na9-Na5-Cl35= 61.76      Na19-Na9-Na5-Cl44=227.78      Na19-Na9-Na5-Cl45=339.04      
Na19-Na9-Na5-Cl46=254.59      Na19-Na9-Na5-Cl47=156.08      Na20-Na9-Na5-Na2=241.69       Na20-Na9-Na5-Na4=150.01       
Na20-Na9-Na5-Na17=319.85      Na20-Na9-Na5-Na23= 39.81      Na20-Na9-Na5-Cl35= 95.05      Na20-Na9-Na5-Cl44=261.07      
Na20-Na9-Na5-Cl45= 12.33      Na20-Na9-Na5-Cl46=287.88      Na20-Na9-Na5-Cl47=189.37      Na21-Na9-Na5-Na2= 98.13       
Na21-Na9-Na5-Na4=  6.44       Na21-Na9-Na5-Na17=176.28      Na21-Na9-Na5-Na23=256.24      Na21-Na9-Na5-Cl35=311.48      
Na21-Na9-Na5-Cl44=117.50      Na21-Na9-Na5-Cl45=228.76      Na21-Na9-Na5-Cl46=144.31      Na21-Na9-Na5-Cl47= 45.80      
Na23-Na9-Na5-Na2=201.89       Na23-Na9-Na5-Na4=110.20       Na23-Na9-Na5-Na17=280.04      Na23-Na9-Na5-Cl35= 55.25      
Na23-Na9-Na5-Cl44=221.26      Na23-Na9-Na5-Cl45=332.52      Na23-Na9-Na5-Cl46=248.07      Na23-Na9-Na5-Cl47=149.57      
Na25-Na9-Na5-Na2= 26.61       Na25-Na9-Na5-Na4=294.92       Na25-Na9-Na5-Na17=104.76      Na25-Na9-Na5-Na23=184.72      
Na25-Na9-Na5-Cl35=239.97      Na25-Na9-Na5-Cl44= 45.98      Na25-Na9-Na5-Cl45=157.24      Na25-Na9-Na5-Cl46= 72.79      
Na25-Na9-Na5-Cl47=334.29      Cl27-Na9-Na5-Na2=157.94       Cl27-Na9-Na5-Na4= 66.25       Cl27-Na9-Na5-Na17=236.09      
Cl27-Na9-Na5-Na23=316.05      Cl27-Na9-Na5-Cl35= 11.29      Cl27-Na9-Na5-Cl44=177.31      Cl27-Na9-Na5-Cl45=288.57      
Cl27-Na9-Na5-Cl46=204.12      Cl27-Na9-Na5-Cl47=105.61      Cl32-Na9-Na5-Na2=241.58       Cl32-Na9-Na5-Na4=149.90       
Cl32-Na9-Na5-Na17=319.74      Cl32-Na9-Na5-Na23= 39.70      Cl32-Na9-Na5-Cl35= 94.94      Cl32-Na9-Na5-Cl44=260.96      
Cl32-Na9-Na5-Cl45= 12.22      Cl32-Na9-Na5-Cl46=287.76      Cl32-Na9-Na5-Cl47=189.26      Cl35-Na9-Na5-Na2=146.64       
Cl35-Na9-Na5-Na4= 54.96       Cl35-Na9-Na5-Na17=224.80      Cl35-Na9-Na5-Na23=304.75      Cl35-Na9-Na5-Cl44=166.01      
Cl35-Na9-Na5-Cl45=277.28      Cl35-Na9-Na5-Cl46=192.82      Cl35-Na9-Na5-Cl47= 94.32      Cl36-Na9-Na5-Na2= 58.89       
Cl36-Na9-Na5-Na4=327.20       Cl36-Na9-Na5-Na17=137.04      Cl36-Na9-Na5-Na23=217.00      Cl36-Na9-Na5-Cl35=272.24      
Cl36-Na9-Na5-Cl44= 78.26      Cl36-Na9-Na5-Cl45=189.52      Cl36-Na9-Na5-Cl46=105.07      Cl36-Na9-Na5-Cl47=  6.56      
Cl39-Na9-Na5-Na2=325.68       Cl39-Na9-Na5-Na4=234.00       Cl39-Na9-Na5-Na17= 43.84      Cl39-Na9-Na5-Na23=123.80      
Cl39-Na9-Na5-Cl35=179.04      Cl39-Na9-Na5-Cl44=345.06      Cl39-Na9-Na5-Cl45= 96.32      Cl39-Na9-Na5-Cl46= 11.87      
Cl39-Na9-Na5-Cl47=273.36      Cl44-Na9-Na5-Na2=340.63       Cl44-Na9-Na5-Na4=248.94       Cl44-Na9-Na5-Na17= 58.78      
Cl44-Na9-Na5-Na23=138.74      Cl44-Na9-Na5-Cl35=193.99      Cl44-Na9-Na5-Cl45=111.26      Cl44-Na9-Na5-Cl46= 26.81      
Cl44-Na9-Na5-Cl47=288.31      Na9-Na10-Na4-Na5= 58.58       Na9-Na10-Na4-Na21=288.74      Na9-Na10-Na4-Na25=352.86      
Na9-Na10-Na4-Cl33=236.51      Na9-Na10-Na4-Cl35= 61.01      Na9-Na10-Na4-Cl36=317.87      Na9-Na10-Na4-Cl47= 52.37      
Na19-Na10-Na4-Na5= 56.00      Na19-Na10-Na4-Na9=357.41      Na19-Na10-Na4-Na21=286.16     Na19-Na10-Na4-Na25=350.28     
Na19-Na10-Na4-Cl33=233.92     Na19-Na10-Na4-Cl35= 58.43     Na19-Na10-Na4-Cl36=315.29     Na19-Na10-Na4-Cl47= 49.79     
Na21-Na10-Na4-Na5=129.84      Na21-Na10-Na4-Na9= 71.26      Na21-Na10-Na4-Na25= 64.12     Na21-Na10-Na4-Cl33=307.77     
Na21-Na10-Na4-Cl35=132.27     Na21-Na10-Na4-Cl36= 29.13     Na21-Na10-Na4-Cl47=123.63     Na23-Na10-Na4-Na5=  0.36      
Na23-Na10-Na4-Na9=301.78      Na23-Na10-Na4-Na21=230.52     Na23-Na10-Na4-Na25=294.64     Na23-Na10-Na4-Cl33=178.29     
Na23-Na10-Na4-Cl35=  2.79     Na23-Na10-Na4-Cl36=259.65     Na23-Na10-Na4-Cl47=354.15     Cl27-Na10-Na4-Na5= 93.68      
Cl27-Na10-Na4-Na9= 35.09      Cl27-Na10-Na4-Na21=323.84     Cl27-Na10-Na4-Na25= 27.96     Cl27-Na10-Na4-Cl33=271.60     
Cl27-Na10-Na4-Cl35= 96.11     Cl27-Na10-Na4-Cl36=352.97     Cl27-Na10-Na4-Cl47= 87.47     Cl30-Na10-Na4-Na5=  1.82      
Cl30-Na10-Na4-Na9=303.24      Cl30-Na10-Na4-Na21=231.98     Cl30-Na10-Na4-Na25=296.10     Cl30-Na10-Na4-Cl33=179.75     
Cl30-Na10-Na4-Cl35=  4.25     Cl30-Na10-Na4-Cl36=261.11     Cl30-Na10-Na4-Cl47=355.61     Cl33-Na10-Na4-Na5=182.08      
Cl33-Na10-Na4-Na9=123.49      Cl33-Na10-Na4-Na21= 52.23     Cl33-Na10-Na4-Na25=116.35     Cl33-Na10-Na4-Cl35=184.51     
Cl33-Na10-Na4-Cl36= 81.36     Cl33-Na10-Na4-Cl47=175.86     Cl35-Na10-Na4-Na5=357.57      Cl35-Na10-Na4-Na9=298.99      
Cl35-Na10-Na4-Na21=227.73     Cl35-Na10-Na4-Na25=291.85     Cl35-Na10-Na4-Cl33=175.49     Cl35-Na10-Na4-Cl36=256.86     
Cl35-Na10-Na4-Cl47=351.36     Na4-Na10-Na9-Na1= 74.09       Na4-Na10-Na9-Na3=205.07       Na4-Na10-Na9-Na5=301.38       
Na4-Na10-Na9-Na15=184.96      Na4-Na10-Na9-Na17=260.06      Na4-Na10-Na9-Na19=182.64      Na4-Na10-Na9-Na20=128.79      
Na4-Na10-Na9-Na21= 73.17      Na4-Na10-Na9-Na23=251.47      Na4-Na10-Na9-Na25=  6.84      Na4-Na10-Na9-Cl27=128.27      
Na4-Na10-Na9-Cl32=220.66      Na4-Na10-Na9-Cl35=305.37      Na4-Na10-Na9-Cl36= 39.41      Na4-Na10-Na9-Cl39=126.53      
Na4-Na10-Na9-Cl44=312.29      Na19-Na10-Na9-Na1=251.45      Na19-Na10-Na9-Na3= 22.43      Na19-Na10-Na9-Na4=177.36      
Na19-Na10-Na9-Na5=118.73      Na19-Na10-Na9-Na15=  2.31     Na19-Na10-Na9-Na17= 77.41     Na19-Na10-Na9-Na20=306.15     
Na19-Na10-Na9-Na21=250.53     Na19-Na10-Na9-Na23= 68.82     Na19-Na10-Na9-Na25=184.20     Na19-Na10-Na9-Cl27=305.63     
Na19-Na10-Na9-Cl32= 38.01     Na19-Na10-Na9-Cl35=122.73     Na19-Na10-Na9-Cl36=216.76     Na19-Na10-Na9-Cl39=303.89     
Na19-Na10-Na9-Cl44=129.65     Na21-Na10-Na9-Na1=  0.92      Na21-Na10-Na9-Na3=131.90      Na21-Na10-Na9-Na4=286.83      
Na21-Na10-Na9-Na5=228.21      Na21-Na10-Na9-Na15=111.78     Na21-Na10-Na9-Na17=186.89     Na21-Na10-Na9-Na19=109.47     
Na21-Na10-Na9-Na20= 55.62     Na21-Na10-Na9-Na23=178.29     Na21-Na10-Na9-Na25=293.67     Na21-Na10-Na9-Cl27= 55.10     
Na21-Na10-Na9-Cl32=147.49     Na21-Na10-Na9-Cl35=232.20     Na21-Na10-Na9-Cl36=326.24     Na21-Na10-Na9-Cl39= 53.36     
Na21-Na10-Na9-Cl44=239.12     Na23-Na10-Na9-Na1=182.63      Na23-Na10-Na9-Na3=313.60      Na23-Na10-Na9-Na4=108.53      
Na23-Na10-Na9-Na5= 49.91      Na23-Na10-Na9-Na15=293.49     Na23-Na10-Na9-Na17=  8.59     Na23-Na10-Na9-Na19=291.18     
Na23-Na10-Na9-Na20=237.32     Na23-Na10-Na9-Na21=181.71     Na23-Na10-Na9-Na25=115.37     Na23-Na10-Na9-Cl27=236.80     
Na23-Na10-Na9-Cl32=329.19     Na23-Na10-Na9-Cl35= 53.91     Na23-Na10-Na9-Cl36=147.94     Na23-Na10-Na9-Cl39=235.07     
Na23-Na10-Na9-Cl44= 60.83     Cl27-Na10-Na9-Na1=305.82      Cl27-Na10-Na9-Na3= 76.80      Cl27-Na10-Na9-Na4=231.73      
Cl27-Na10-Na9-Na5=173.11      Cl27-Na10-Na9-Na15= 56.69     Cl27-Na10-Na9-Na17=131.79     Cl27-Na10-Na9-Na19= 54.37     
Cl27-Na10-Na9-Na20=  0.52     Cl27-Na10-Na9-Na21=304.90     Cl27-Na10-Na9-Na23=123.20     Cl27-Na10-Na9-Na25=238.57     
Cl27-Na10-Na9-Cl32= 92.39     Cl27-Na10-Na9-Cl35=177.10     Cl27-Na10-Na9-Cl36=271.14     Cl27-Na10-Na9-Cl39=358.26     
Cl27-Na10-Na9-Cl44=184.02     Cl30-Na10-Na9-Na1=218.93      Cl30-Na10-Na9-Na3=349.91      Cl30-Na10-Na9-Na4=144.84      
Cl30-Na10-Na9-Na5= 86.22      Cl30-Na10-Na9-Na15=329.80     Cl30-Na10-Na9-Na17= 44.90     Cl30-Na10-Na9-Na19=327.48     
Cl30-Na10-Na9-Na20=273.63     Cl30-Na10-Na9-Na21=218.01     Cl30-Na10-Na9-Na23= 36.31     Cl30-Na10-Na9-Na25=151.68     
Cl30-Na10-Na9-Cl27=273.11     Cl30-Na10-Na9-Cl32=  5.50     Cl30-Na10-Na9-Cl35= 90.21     Cl30-Na10-Na9-Cl36=184.25     
Cl30-Na10-Na9-Cl39=271.37     Cl30-Na10-Na9-Cl44= 97.13     Cl33-Na10-Na9-Na1= 38.32      Cl33-Na10-Na9-Na3=169.30      
Cl33-Na10-Na9-Na4=324.23      Cl33-Na10-Na9-Na5=265.61      Cl33-Na10-Na9-Na15=149.18     Cl33-Na10-Na9-Na17=224.29     
Cl33-Na10-Na9-Na19=146.87     Cl33-Na10-Na9-Na20= 93.02     Cl33-Na10-Na9-Na21= 37.40     Cl33-Na10-Na9-Na23=215.70     
Cl33-Na10-Na9-Na25=331.07     Cl33-Na10-Na9-Cl27= 92.50     Cl33-Na10-Na9-Cl32=184.89     Cl33-Na10-Na9-Cl35=269.60     
Cl33-Na10-Na9-Cl36=  3.64     Cl33-Na10-Na9-Cl39= 90.76     Cl33-Na10-Na9-Cl44=276.52     Cl35-Na10-Na9-Na1=128.72      
Cl35-Na10-Na9-Na3=259.70      Cl35-Na10-Na9-Na4= 54.63      Cl35-Na10-Na9-Na5=356.00      Cl35-Na10-Na9-Na15=239.58     
Cl35-Na10-Na9-Na17=314.68     Cl35-Na10-Na9-Na19=237.27     Cl35-Na10-Na9-Na20=183.42     Cl35-Na10-Na9-Na21=127.80     
Cl35-Na10-Na9-Na23=306.09     Cl35-Na10-Na9-Na25= 61.47     Cl35-Na10-Na9-Cl27=182.90     Cl35-Na10-Na9-Cl32=275.28     
Cl35-Na10-Na9-Cl36= 94.03     Cl35-Na10-Na9-Cl39=181.16     Cl35-Na10-Na9-Cl44=  6.92     

========================================================================
 FINAL SINGLEPOINT CALCULATION ON OPTIMIZED GEOMETRY
========================================================================

 Ncao       : 380
 Nao        : 355
 Nshell     : 145
 Nel        : 232
 T(el)      :   300.0
 intcut     :    25.0
 scfconv/Eh :  0.100E-05
   qconv/e  :  0.100E-03
 intneglect :  0.100E-07
 broydamp   :      0.250
 iter      E             dE          RMSdq      gap      omega  full diag
   1   -140.7380566 -0.140738E+03  0.384E-04    2.20       0.0  T
   2   -140.7380566 -0.395659E-09  0.371E-04    2.20      33.4  T
   3   -140.7380566 -0.213126E-08  0.309E-04    2.20      40.2  T
speedup  0.99
cpu  time for SCC    0.08 s
wall time for SCC    0.08 s

   *** convergence criteria satisfied after 3 iterations ***

          eigenvalues
 #    :         104        105        106        107        108        109        110        111
 occ. :        2.000      2.000      2.000      2.000      2.000      2.000      2.000      2.000
 eps  :       -10.778    -10.774    -10.753    -10.741    -10.728    -10.694    -10.684    -10.631
 #    :         112        113        114        115        116        117        118        119
 occ. :        2.000      2.000      2.000      2.000      2.000      0.000      0.000      0.000
 eps  :       -10.600    -10.562    -10.461    -10.332    -10.267     -8.070     -7.583     -7.124
 #    :         120        121        122        123        124        125        126        127
 occ. :        0.000      0.000      0.000      0.000      0.000      0.000      0.000      0.000
 eps  :        -6.620     -5.952     -5.628     -4.910     -4.254     -3.907     -3.344     -3.212


   #   Z            q   n(s)   n(p)   n(d)      C6AA      α(0)
   1  11 Na     0.731  0.042  0.227  0.000    67.802    26.647
   2  11 Na     0.770  0.085  0.145  0.000    67.324    26.553
   3  11 Na     0.783  0.028  0.188  0.000    67.164    26.521
   4  11 Na     0.725  0.086  0.189  0.000    67.878    26.662
   5  11 Na     0.722  0.065  0.213  0.000    67.907    26.668
   6  11 Na     0.716  0.110  0.174  0.000    67.983    26.683
   7  11 Na     0.724  0.077  0.199  0.000    67.889    26.664
   8  11 Na     0.720  0.082  0.198  0.000    67.932    26.673
   9  11 Na     0.807  0.005  0.188  0.000    66.878    26.465
  10  11 Na     0.723  0.080  0.197  0.000    67.893    26.665
  11  11 Na     0.717  0.046  0.237  0.000    67.975    26.681
  12  11 Na     0.709  0.045  0.245  0.000    68.068    26.699
  13  11 Na     0.721  0.105  0.174  0.000    67.923    26.671
  14  11 Na     0.724  0.106  0.170  0.000    67.891    26.665
  15  11 Na     0.790  0.008  0.201  0.000    67.078    26.504
  16  11 Na     0.723  0.076  0.202  0.000    67.902    26.667
  17  11 Na     0.755  0.043  0.203  0.000    67.507    26.589
  18  11 Na     0.721  0.077  0.201  0.000    67.919    26.670
  19  11 Na     0.718  0.044  0.238  0.000    67.965    26.679
  20  11 Na     0.727  0.044  0.229  0.000    67.843    26.655
  21  11 Na     0.737  0.078  0.186  0.000    67.728    26.633
  22  11 Na     0.710  0.112  0.178  0.000    68.060    26.698
  23  11 Na     0.723  0.042  0.235  0.000    67.898    26.666
  24  11 Na     0.726  0.076  0.198  0.000    67.863    26.659
  25  11 Na     0.758  0.055  0.188  0.000    67.471    26.582
  26  17 Cl    -0.731  1.976  5.754  0.001   124.578    17.076
  27  17 Cl    -0.733  1.980  5.752  0.001   124.662    17.082
  28  17 Cl    -0.736  1.977  5.758  0.001   124.767    17.089
  29  17 Cl    -0.734  1.977  5.756  0.001   124.689    17.084
  30  17 Cl    -0.737  1.978  5.758  0.001   124.808    17.092
  31  17 Cl    -0.737  1.979  5.756  0.002   124.821    17.093
  32  17 Cl    -0.727  1.981  5.746  0.001   124.422    17.065
  33  17 Cl    -0.754  1.973  5.780  0.000   125.477    17.138
  34  17 Cl    -0.731  1.980  5.750  0.001   124.576    17.076
  35  17 Cl    -0.731  1.979  5.751  0.001   124.561    17.075
  36  17 Cl    -0.735  1.979  5.756  0.001   124.740    17.087
  37  17 Cl    -0.739  1.978  5.760  0.001   124.899    17.098
  38  17 Cl    -0.740  1.977  5.762  0.001   124.925    17.100
  39  17 Cl    -0.738  1.981  5.757  0.001   124.872    17.096
  40  17 Cl    -0.743  1.976  5.766  0.002   125.069    17.110
  41  17 Cl    -0.738  1.976  5.761  0.000   124.850    17.095
  42  17 Cl    -0.732  1.979  5.751  0.002   124.597    17.077
  43  17 Cl    -0.758  1.974  5.783  0.001   125.642    17.149
  44  17 Cl    -0.732  1.976  5.755  0.001   124.606    17.078
  45  17 Cl    -0.736  1.976  5.760  0.001   124.790    17.091
  46  17 Cl    -0.767  1.973  5.793  0.000   126.007    17.174
  47  17 Cl    -0.740  1.975  5.764  0.001   124.932    17.100
  48  17 Cl    -0.759  1.974  5.784  0.001   125.696    17.153
  49  17 Cl    -0.735  1.978  5.755  0.002   124.741    17.087
  50  17 Cl    -0.735  1.977  5.757  0.001   124.726    17.086
  51   8 O     -0.478  1.703  4.775  0.000    22.369     6.388
  52   1 H      0.322  0.678  0.000  0.000     0.656     1.272
  53   6 C      0.046  1.045  2.909  0.000    19.734     6.313
  54   1 H      0.070  0.930  0.000  0.000     2.081     2.256
  55   1 H      0.049  0.951  0.000  0.000     2.334     2.389
  56   6 C     -0.111  1.069  3.043  0.000    22.534     6.742
  57   1 H      0.075  0.925  0.000  0.000     2.027     2.224
  58   1 H      0.066  0.934  0.000  0.000     2.117     2.274
  59   6 C     -0.063  1.049  3.013  0.000    21.701     6.632
  60   1 H      0.046  0.954  0.000  0.000     2.364     2.405
  61   1 H      0.040  0.960  0.000  0.000     2.443     2.444
  62   6 C     -0.127  1.043  3.084  0.000    22.986     6.837
  63   1 H      0.054  0.946  0.000  0.000     2.275     2.359
  64   1 H      0.047  0.953  0.000  0.000     2.357     2.401
  65   1 H      0.060  0.940  0.000  0.000     2.200     2.320

 Mol. C6AA /au·bohr⁶  :     228929.423268
 Mol. C8AA /au·bohr⁸  :   15538276.811805
 Mol. α(0) /au        :       1148.624232

 
 Wiberg/Mayer (AO) data. WBOs > 0.1 written file <wbo>
 largest (>0.05) Wiberg bond orders for each atom
           total WBO             WBO to atom ...
     1  Na  0.502    Cl  36 0.121    Cl  40 0.115    Cl  41 0.089    Cl  29 0.085
     2  Na  0.435    Cl  46 0.190    Cl  47 0.090    O   51 0.075
     3  Na  0.423    Cl  44 0.109    Cl  34 0.083    Cl  40 0.078    Cl  37 0.056
     4  Na  0.512    Cl  33 0.145    Cl  47 0.141    Cl  35 0.098    Cl  36 0.089
     5  Na  0.522    Cl  45 0.129    Cl  46 0.115    Cl  47 0.097    Cl  35 0.093    Cl  44 0.053
     6  Na  0.508    Cl  29 0.159    Cl  50 0.158    Cl  41 0.153
     7  Na  0.510    Cl  48 0.149    Cl  50 0.135    Cl  49 0.096    Cl  42 0.091
     8  Na  0.514    Cl  43 0.147    Cl  48 0.144    Cl  49 0.095    Cl  31 0.092
     9  Na  0.397    Cl  44 0.087    Cl  32 0.069    Cl  39 0.062    Cl  35 0.060    Cl  36 0.056
    10  Na  0.509    Cl  33 0.156    Cl  30 0.131    Cl  35 0.093    Cl  27 0.091
    11  Na  0.531    Cl  49 0.116    Cl  37 0.115    Cl  41 0.107    Cl  50 0.088    Cl  39 0.055
    12  Na  0.540    Cl  31 0.134    Cl  26 0.100    Cl  28 0.098    Cl  38 0.085    Cl  32 0.067
    13  Na  0.502    Cl  40 0.157    Cl  37 0.154    Cl  41 0.127
    14  Na  0.501    Cl  45 0.161    Cl  26 0.156    Cl  38 0.143
    15  Na  0.406    Cl  39 0.100    Cl  32 0.087    Cl  34 0.082
    16  Na  0.511    Cl  43 0.157    Cl  26 0.129    Cl  34 0.096    Cl  31 0.089
    17  Na  0.474    Cl  46 0.109    Cl  26 0.098    Cl  34 0.087    Cl  44 0.062    Cl  45 0.060
    18  Na  0.514    Cl  48 0.161    Cl  28 0.126    Cl  31 0.095    Cl  42 0.093
    19  Na  0.521    Cl  42 0.120    Cl  27 0.117    Cl  28 0.085    Cl  30 0.083    Cl  32 0.065
    20  Na  0.515    Cl  29 0.108    Cl  27 0.106    Cl  42 0.096    Cl  50 0.096    Cl  39 0.058
    21  Na  0.489    Cl  33 0.153    Cl  29 0.127    Cl  36 0.087    Cl  27 0.086
    22  Na  0.519    Cl  28 0.166    Cl  38 0.159    Cl  30 0.158
    23  Na  0.518    Cl  45 0.109    Cl  35 0.106    Cl  30 0.102    Cl  38 0.089    Cl  32 0.062
    24  Na  0.505    Cl  43 0.146    Cl  37 0.132    Cl  34 0.093    Cl  49 0.082
    25  Na  0.459    Cl  47 0.131    Cl  36 0.093    Cl  40 0.090    O   51 0.054    Cl  44 0.051
    26  Cl  0.494    Na  14 0.156    Na  16 0.129    Na  12 0.100    Na  17 0.098
    27  Cl  0.482    Na  19 0.117    Na  20 0.106    Na  10 0.091    Na  21 0.086
    28  Cl  0.487    Na  22 0.166    Na  18 0.126    Na  12 0.098    Na  19 0.085
    29  Cl  0.489    Na   6 0.159    Na  21 0.127    Na  20 0.108    Na   1 0.085
    30  Cl  0.486    Na  22 0.158    Na  10 0.131    Na  23 0.102    Na  19 0.083
    31  Cl  0.486    Na  12 0.134    Na  18 0.095    Na   8 0.092    Na  16 0.089
    32  Cl  0.495    Na  15 0.087    Na   9 0.069    Na  12 0.067    Na  19 0.065    Na  23 0.062
    33  Cl  0.458    Na  10 0.156    Na  21 0.153    Na   4 0.145
    34  Cl  0.485    Na  16 0.096    Na  24 0.093    Na  17 0.087    Na   3 0.083    Na  15 0.082
    35  Cl  0.495    Na  23 0.106    Na   4 0.098    Na  10 0.093    Na   5 0.093    Na   9 0.060
    36  Cl  0.486    Na   1 0.121    Na  25 0.093    Na   4 0.089    Na  21 0.087    Na   9 0.056
    37  Cl  0.479    Na  13 0.154    Na  24 0.132    Na  11 0.115    Na   3 0.056
    38  Cl  0.493    Na  22 0.159    Na  14 0.143    Na  23 0.089    Na  12 0.085
    39  Cl  0.475    Na  15 0.100    Na   9 0.062    Na  20 0.058    Na  11 0.055
    40  Cl  0.471    Na  13 0.157    Na   1 0.115    Na  25 0.090    Na   3 0.078
    41  Cl  0.494    Na   6 0.153    Na  13 0.127    Na  11 0.107    Na   1 0.089
    42  Cl  0.485    Na  19 0.120    Na  20 0.096    Na  18 0.093    Na   7 0.091
    43  Cl  0.451    Na  16 0.157    Na   8 0.147    Na  24 0.146
    44  Cl  0.476    Na   3 0.109    Na   9 0.087    Na  17 0.062    Na   5 0.053    Na  25 0.051
    45  Cl  0.487    Na  14 0.161    Na   5 0.129    Na  23 0.109    Na  17 0.060
    46  Cl  0.441    Na   2 0.190    Na   5 0.115    Na  17 0.109
    47  Cl  0.473    Na   4 0.141    Na  25 0.131    Na   5 0.097    Na   2 0.090
    48  Cl  0.448    Na  18 0.161    Na   7 0.149    Na   8 0.144
    49  Cl  0.488    Na  11 0.116    Na   7 0.096    Na   8 0.095    Na  24 0.082
    50  Cl  0.489    Na   6 0.158    Na   7 0.135    Na  20 0.096    Na  11 0.088
    51  O   2.019    C   53 0.962    H   52 0.887    Na   2 0.075    Na  25 0.054
    52  H   0.895    O   51 0.887
    53  C   3.927    C   56 1.016    H   55 0.971    H   54 0.963    O   51 0.962
    54  H   0.993    C   53 0.963
    55  H   0.996    C   53 0.971
    56  C   3.989    C   53 1.016    C   59 1.006    H   58 0.966    H   57 0.958
    57  H   0.995    C   56 0.958
    58  H   0.993    C   56 0.966
    59  C   3.995    C   62 1.021    C   56 1.006    H   61 0.975    H   60 0.967
    60  H   0.997    C   59 0.967
    61  H   0.997    C   59 0.975
    62  C   3.990    C   59 1.021    H   63 0.984    H   64 0.984    H   65 0.972
    63  H   0.996    C   62 0.984
    64  H   0.996    C   62 0.984
    65  H   0.997    C   62 0.972
 MOs/occ written to file <molden.input>
 
molecular dipole:
                 x           y           z       tot (Debye)
 q only:       -1.960       0.649       4.370
   full:       -1.034       1.333       1.977       6.606
molecular quadrupole (traceless):
                xx          xy          yy          xz          yz          zz
 q only:        3.435     -10.953       1.569     -62.384       7.250      -5.004
  q+dip:        2.255     -16.822       0.331     -72.713       7.914      -2.586
   full:        2.959     -17.534      -1.497     -70.968       9.383      -1.461

SCC energy    :    -140.7380566
rep           :       0.3155992
ES            :       1.7924481
AES           :      -0.0132816
AXC           :       0.0056934
disp          :      -0.1668512
XB            :       0.0000000
fix           :       0.0000000
total E       :    -140.4150660
atomizationE  :      10.0277343     6292.50
(atE without considering molecular charge,
 total energy contains solvation terms)
H-L gap (eV)  :          2.1967
optimized geometry written to: xtbopt.xyz

           ------------------------------------------------- 
          |                Numerical Hessian                |
           ------------------------------------------------- 
step length          :   0.00500
SCC accuracy         :   0.25000
Hessian scale factor :   1.00000
frozen atoms in %    :   0.00000    0
RMS gradient         :   0.00007
estimated CPU  time      4.08 min
estimated wall time      4.09 min

writing file <hessian>.
 
 projected vibrational frequencies (cm-1)
eigval :       -0.00    -0.00     0.00     0.00     0.00     0.00
eigval :       19.54    28.10    34.47    35.28    37.25    39.90
eigval :       40.43    42.87    44.25    45.81    47.68    48.66
eigval :       50.14    51.22    55.85    57.96    60.15    61.14
eigval :       61.98    62.90    63.90    65.68    66.57    67.84
eigval :       69.54    70.39    70.58    71.52    72.40    72.87
eigval :       74.84    76.05    76.12    76.66    78.39    79.26
eigval :       80.86    82.97    83.75    84.66    85.33    86.06
eigval :       87.60    88.72    89.16    89.95    91.07    92.99
eigval :       94.84    95.39    96.54    97.55    99.07   100.17
eigval :      101.76   102.44   103.77   104.69   106.18   106.96
eigval :      107.63   108.20   110.39   113.28   113.93   115.26
eigval :      115.53   116.28   118.89   120.14   121.37   122.36
eigval :      123.13   124.06   126.35   127.13   128.01   129.29
eigval :      130.15   130.49   132.08   133.02   134.56   136.24
eigval :      137.76   138.74   140.42   140.72   142.48   145.00
eigval :      146.17   147.43   149.02   149.98   150.07   150.87
eigval :      152.13   154.03   155.19   156.11   157.89   159.21
eigval :      160.15   161.85   164.06   164.76   165.37   167.14
eigval :      168.15   169.55   170.99   172.24   173.26   173.96
eigval :      175.74   176.60   178.43   179.22   179.76   180.95
eigval :      181.93   183.51   185.05   187.80   188.38   189.91
eigval :      190.93   191.33   193.85   194.96   196.88   198.25
eigval :      199.12   200.11   200.41   201.45   201.78   204.88
eigval :      205.29   206.54   208.69   209.03   210.72   212.12
eigval :      214.48   215.84   216.91   217.00   219.33   223.05
eigval :      224.72   231.05   240.51   276.21   386.90   402.54
eigval :      436.59   788.90   839.46   942.53   956.26  1025.26
eigval :     1077.54  1099.11  1126.05  1152.14  1210.36  1219.90
eigval :     1267.08  1273.13  1276.69  1349.03  1366.51  1407.77
eigval :     1451.15  1473.84  1479.79  1485.35  1491.80  2897.79
eigval :     2922.30  2938.32  2956.32  2970.33  2988.28  3025.34
eigval :     3044.07  3048.99  3561.04
 reduced masses (amu)
   1: 28.51   2: 30.43   3: 30.44   4: 28.36   5: 29.74   6: 28.34   7: 14.33   8: 18.59
   9: 22.57  10: 28.80  11: 26.99  12: 28.75  13: 28.89  14: 28.29  15: 29.30  16: 30.40
  17: 29.57  18: 30.40  19: 29.07  20: 30.64  21: 29.22  22: 25.31  23: 26.74  24: 28.74
  25: 29.30  26: 31.73  27: 28.91  28: 27.08  29: 26.15  30: 28.82  31: 31.36  32: 31.18
  33: 28.64  34: 31.96  35: 30.69  36: 30.50  37: 30.41  38: 29.57  39: 32.15  40: 30.54
  41: 31.46  42: 31.27  43: 30.92  44: 30.37  45: 30.69  46: 31.03  47: 31.59  48: 30.21
  49: 31.39  50: 32.05  51: 31.52  52: 30.65  53: 30.77  54: 31.45  55: 30.74  56: 32.02
  57: 30.47  58: 31.47  59: 29.56  60: 29.15  61: 29.56  62: 31.75  63: 30.23  64: 29.69
  65: 29.51  66: 29.96  67: 30.90  68: 29.04  69: 30.25  70: 27.60  71: 27.43  72: 27.73
  73: 25.69  74: 25.94  75: 28.98  76: 27.53  77: 27.46  78: 23.39  79: 25.36  80: 28.07
  81: 26.73  82: 26.24  83: 27.70  84: 28.70  85: 28.22  86: 27.11  87: 29.06  88: 26.19
  89: 28.09  90: 28.26  91: 28.29  92: 27.59  93: 27.35  94: 27.22  95: 28.37  96: 26.47
  97: 26.45  98: 25.96  99: 23.96 100: 26.93 101: 25.79 102: 24.92 103: 26.84 104: 27.28
 105: 23.45 106: 24.73 107: 27.62 108: 26.65 109: 25.95 110: 27.93 111: 26.96 112: 27.38
 113: 27.08 114: 27.14 115: 27.27 116: 28.65 117: 27.94 118: 27.70 119: 28.26 120: 27.82
 121: 27.99 122: 27.04 123: 27.28 124: 27.00 125: 27.28 126: 27.97 127: 27.52 128: 28.21
 129: 27.41 130: 28.44 131: 27.98 132: 27.03 133: 26.76 134: 27.50 135: 27.34 136: 27.21
 137: 27.68 138: 27.41 139: 26.94 140: 27.57 141: 27.76 142: 27.17 143: 26.77 144: 28.09
 145: 26.47 146: 27.69 147: 27.15 148: 26.54 149: 23.76 150: 27.16 151: 25.69 152: 26.85
 153: 28.06 154: 27.44 155: 27.56 156: 28.11 157: 27.54 158:  3.19 159: 29.02 160: 23.10
 161:  3.70 162:  8.99 163: 10.93 164:  1.73 165:  2.38 166:  5.56 167:  2.57 168: 10.04
 169:  9.04 170:  9.42 171:  7.03 172:  5.25 173:  4.01 174:  4.24 175:  1.71 176:  2.71
 177:  3.62 178:  4.86 179:  4.88 180:  3.24 181:  2.02 182:  1.87 183:  1.66 184:  1.80
 185:  1.63 186:  1.92 187:  1.52 188:  1.80 189:  1.76 190:  1.62 191:  1.77 192:  1.77
 193:  1.84 194:  1.56 195:  1.88
 IR intensities (amu)
   1:  0.31   2:  0.48   3:  0.47   4:  0.19   5:  0.32   6:  0.33   7:  0.15   8:  0.27
   9:  0.12  10:  0.21  11:  0.16  12:  0.16  13:  0.09  14:  0.16  15:  0.04  16:  0.12
  17:  0.17  18:  0.10  19:  0.20  20:  0.10  21:  0.15  22:  0.11  23:  0.09  24:  0.06
  25:  0.11  26:  0.09  27:  0.11  28:  0.06  29:  0.13  30:  0.14  31:  0.07  32:  0.15
  33:  0.09  34:  0.07  35:  0.10  36:  0.17  37:  0.12  38:  0.19  39:  0.14  40:  0.16
  41:  0.19  42:  0.12  43:  0.19  44:  0.16  45:  0.21  46:  0.16  47:  0.14  48:  0.35
  49:  0.33  50:  0.15  51:  0.18  52:  0.12  53:  0.10  54:  0.37  55:  0.24  56:  0.14
  57:  0.09  58:  0.21  59:  0.12  60:  0.11  61:  0.35  62:  0.21  63:  0.28  64:  0.28
  65:  0.29  66:  0.32  67:  0.24  68:  0.31  69:  0.12  70:  0.60  71:  0.36  72:  0.12
  73:  0.26  74:  0.16  75:  0.33  76:  0.29  77:  0.30  78:  0.41  79:  0.47  80:  0.42
  81:  0.23  82:  0.56  83:  0.65  84:  0.69  85:  0.40  86:  0.61  87:  0.75  88:  0.30
  89:  0.42  90:  0.37  91:  0.21  92:  0.75  93:  0.53  94:  0.22  95:  0.87  96:  0.79
  97:  0.37  98:  0.49  99:  0.44 100:  0.70 101:  0.38 102:  0.47 103:  0.66 104:  0.85
 105:  1.24 106:  1.08 107:  1.14 108:  1.06 109:  1.66 110:  1.06 111:  1.21 112:  0.67
 113:  0.78 114:  0.77 115:  0.77 116:  0.19 117:  0.79 118:  0.44 119:  0.86 120:  0.63
 121:  0.89 122:  0.14 123:  0.37 124:  0.45 125:  0.27 126:  0.68 127:  1.05 128:  0.39
 129:  0.36 130:  0.51 131:  0.27 132:  0.55 133:  0.69 134:  0.34 135:  0.83 136:  1.00
 137:  0.49 138:  0.51 139:  0.81 140:  0.57 141:  0.40 142:  0.67 143:  0.20 144:  1.17
 145:  1.39 146:  0.93 147:  0.89 148:  0.79 149:  1.05 150:  1.93 151:  1.64 152:  2.11
 153:  2.01 154:  1.71 155:  1.17 156:  2.78 157:  2.07 158:  0.10 159:  1.60 160:  0.91
 161:  0.55 162:  0.29 163:  0.37 164:  0.06 165:  0.09 166:  0.13 167:  0.07 168:  0.38
 169:  0.76 170:  0.36 171:  0.26 172:  0.25 173:  0.31 174:  0.08 175:  0.09 176:  0.14
 177:  0.25 178:  0.15 179:  0.21 180:  0.06 181:  0.04 182:  0.06 183:  0.07 184:  0.02
 185:  0.07 186:  0.27 187:  0.15 188:  0.21 189:  0.32 190:  0.14 191:  0.31 192:  0.31
 193:  0.18 194:  0.13 195:  0.33
 Raman intensities (amu)
   1:  0.00   2:  0.00   3:  0.00   4:  0.00   5:  0.00   6:  0.00   7:  0.00   8:  0.00
   9:  0.00  10:  0.00  11:  0.00  12:  0.00  13:  0.00  14:  0.00  15:  0.00  16:  0.00
  17:  0.00  18:  0.00  19:  0.00  20:  0.00  21:  0.00  22:  0.00  23:  0.00  24:  0.00
  25:  0.00  26:  0.00  27:  0.00  28:  0.00  29:  0.00  30:  0.00  31:  0.00  32:  0.00
  33:  0.00  34:  0.00  35:  0.00  36:  0.00  37:  0.00  38:  0.00  39:  0.00  40:  0.00
  41:  0.00  42:  0.00  43:  0.00  44:  0.00  45:  0.00  46:  0.00  47:  0.00  48:  0.00
  49:  0.00  50:  0.00  51:  0.00  52:  0.00  53:  0.00  54:  0.00  55:  0.00  56:  0.00
  57:  0.00  58:  0.00  59:  0.00  60:  0.00  61:  0.00  62:  0.00  63:  0.00  64:  0.00
  65:  0.00  66:  0.00  67:  0.00  68:  0.00  69:  0.00  70:  0.00  71:  0.00  72:  0.00
  73:  0.00  74:  0.00  75:  0.00  76:  0.00  77:  0.00  78:  0.00  79:  0.00  80:  0.00
  81:  0.00  82:  0.00  83:  0.00  84:  0.00  85:  0.00  86:  0.00  87:  0.00  88:  0.00
  89:  0.00  90:  0.00  91:  0.00  92:  0.00  93:  0.00  94:  0.00  95:  0.00  96:  0.00
  97:  0.00  98:  0.00  99:  0.00 100:  0.00 101:  0.00 102:  0.00 103:  0.00 104:  0.00
 105:  0.00 106:  0.00 107:  0.00 108:  0.00 109:  0.00 110:  0.00 111:  0.00 112:  0.00
 113:  0.00 114:  0.00 115:  0.00 116:  0.00 117:  0.00 118:  0.00 119:  0.00 120:  0.00
 121:  0.00 122:  0.00 123:  0.00 124:  0.00 125:  0.00 126:  0.00 127:  0.00 128:  0.00
 129:  0.00 130:  0.00 131:  0.00 132:  0.00 133:  0.00 134:  0.00 135:  0.00 136:  0.00
 137:  0.00 138:  0.00 139:  0.00 140:  0.00 141:  0.00 142:  0.00 143:  0.00 144:  0.00
 145:  0.00 146:  0.00 147:  0.00 148:  0.00 149:  0.00 150:  0.00 151:  0.00 152:  0.00
 153:  0.00 154:  0.00 155:  0.00 156:  0.00 157:  0.00 158:  0.00 159:  0.00 160:  0.00
 161:  0.00 162:  0.00 163:  0.00 164:  0.00 165:  0.00 166:  0.00 167:  0.00 168:  0.00
 169:  0.00 170:  0.00 171:  0.00 172:  0.00 173:  0.00 174:  0.00 175:  0.00 176:  0.00
 177:  0.00 178:  0.00 179:  0.00 180:  0.00 181:  0.00 182:  0.00 183:  0.00 184:  0.00
 185:  0.00 186:  0.00 187:  0.00 188:  0.00 189:  0.00 190:  0.00 191:  0.00 192:  0.00
 193:  0.00 194:  0.00 195:  0.00
 output can be read by thermo (or use thermo option).
 writing <g98.out> molden fake output.
 recommended (thermochemical) frequency scaling factor: 1.0
                    ==================
                    thermo calculation
                    ==================
Nvib :  189 Nimag : 0  symmetry :   C1  rot number :  1  scale factor : 1.00 sthr :  50.
omega= 19.54     Gvib=    -1.992     Grot=    -1.335     Gused=    -1.350
omega= 28.10     Gvib=    -1.777     Grot=    -1.227     Gused=    -1.277
omega= 34.47     Gvib=    -1.656     Grot=    -1.167     Gused=    -1.257
omega= 35.28     Gvib=    -1.642     Grot=    -1.160     Gused=    -1.256
omega= 37.25     Gvib=    -1.610     Grot=    -1.144     Gused=    -1.254
omega= 39.90     Gvib=    -1.570     Grot=    -1.123     Gused=    -1.252
omega= 40.43     Gvib=    -1.562     Grot=    -1.120     Gused=    -1.252
omega= 42.87     Gvib=    -1.527     Grot=    -1.102     Gused=    -1.251
omega= 44.25     Gvib=    -1.508     Grot=    -1.093     Gused=    -1.251
omega= 45.81     Gvib=    -1.488     Grot=    -1.082     Gused=    -1.250
omega= 47.68     Gvib=    -1.464     Grot=    -1.071     Gused=    -1.249
omega= 48.66     Gvib=    -1.452     Grot=    -1.065     Gused=    -1.248
omega= 50.14     Gvib=    -1.435     Grot=    -1.056     Gused=    -1.246
omega= 51.22     Gvib=    -1.422     Grot=    -1.049     Gused=    -1.245
omega= 55.85     Gvib=    -1.371     Grot=    -1.024     Gused=    -1.235
omega= 57.96     Gvib=    -1.349     Grot=    -1.013     Gused=    -1.229
omega= 60.15     Gvib=    -1.327     Grot=    -1.002     Gused=    -1.222
omega= 61.14     Gvib=    -1.318     Grot=    -0.997     Gused=    -1.219
omega= 61.98     Gvib=    -1.310     Grot=    -0.993     Gused=    -1.216
omega= 62.90     Gvib=    -1.301     Grot=    -0.989     Gused=    -1.212
omega= 63.90     Gvib=    -1.292     Grot=    -0.984     Gused=    -1.208
omega= 65.68     Gvib=    -1.276     Grot=    -0.976     Gused=    -1.200
omega= 66.57     Gvib=    -1.268     Grot=    -0.972     Gused=    -1.196
omega= 67.84     Gvib=    -1.257     Grot=    -0.966     Gused=    -1.191
omega= 69.54     Gvib=    -1.242     Grot=    -0.959     Gused=    -1.182
omega= 70.39     Gvib=    -1.235     Grot=    -0.955     Gused=    -1.178
omega= 70.58     Gvib=    -1.233     Grot=    -0.954     Gused=    -1.177
omega= 71.52     Gvib=    -1.226     Grot=    -0.951     Gused=    -1.173
omega= 72.40     Gvib=    -1.219     Grot=    -0.947     Gused=    -1.168
omega= 72.87     Gvib=    -1.215     Grot=    -0.945     Gused=    -1.166
omega= 74.84     Gvib=    -1.199     Grot=    -0.937     Gused=    -1.156
omega= 76.05     Gvib=    -1.190     Grot=    -0.932     Gused=    -1.149
omega= 76.12     Gvib=    -1.189     Grot=    -0.932     Gused=    -1.149
omega= 76.66     Gvib=    -1.185     Grot=    -0.930     Gused=    -1.146
omega= 78.39     Gvib=    -1.172     Grot=    -0.923     Gused=    -1.137
omega= 79.26     Gvib=    -1.166     Grot=    -0.920     Gused=    -1.132
omega= 80.86     Gvib=    -1.154     Grot=    -0.914     Gused=    -1.123
omega= 82.97     Gvib=    -1.139     Grot=    -0.907     Gused=    -1.112
omega= 83.75     Gvib=    -1.133     Grot=    -0.904     Gused=    -1.107
omega= 84.66     Gvib=    -1.127     Grot=    -0.901     Gused=    -1.102
omega= 85.33     Gvib=    -1.122     Grot=    -0.898     Gused=    -1.099
omega= 86.06     Gvib=    -1.117     Grot=    -0.896     Gused=    -1.095
omega= 87.60     Gvib=    -1.107     Grot=    -0.890     Gused=    -1.086
omega= 88.72     Gvib=    -1.100     Grot=    -0.887     Gused=    -1.080
omega= 89.16     Gvib=    -1.097     Grot=    -0.885     Gused=    -1.078
omega= 89.95     Gvib=    -1.092     Grot=    -0.883     Gused=    -1.073
omega= 91.07     Gvib=    -1.084     Grot=    -0.879     Gused=    -1.067
omega= 92.99     Gvib=    -1.072     Grot=    -0.873     Gused=    -1.057
omega= 94.84     Gvib=    -1.061     Grot=    -0.867     Gused=    -1.047
omega= 95.39     Gvib=    -1.057     Grot=    -0.865     Gused=    -1.044
omega= 96.54     Gvib=    -1.050     Grot=    -0.862     Gused=    -1.038
omega= 97.55     Gvib=    -1.044     Grot=    -0.859     Gused=    -1.032
omega= 99.07     Gvib=    -1.035     Grot=    -0.854     Gused=    -1.024
omega=100.17     Gvib=    -1.029     Grot=    -0.851     Gused=    -1.019
omega=101.76     Gvib=    -1.020     Grot=    -0.846     Gused=    -1.010
omega=102.44     Gvib=    -1.016     Grot=    -0.844     Gused=    -1.007
omega=103.77     Gvib=    -1.008     Grot=    -0.840     Gused=    -1.000
omega=104.69     Gvib=    -1.003     Grot=    -0.838     Gused=    -0.995
omega=106.18     Gvib=    -0.995     Grot=    -0.833     Gused=    -0.988
omega=106.96     Gvib=    -0.991     Grot=    -0.831     Gused=    -0.984
omega=107.63     Gvib=    -0.987     Grot=    -0.829     Gused=    -0.980
omega=108.20     Gvib=    -0.984     Grot=    -0.828     Gused=    -0.977
omega=110.39     Gvib=    -0.973     Grot=    -0.822     Gused=    -0.967
omega=113.28     Gvib=    -0.958     Grot=    -0.814     Gused=    -0.952
omega=113.93     Gvib=    -0.954     Grot=    -0.813     Gused=    -0.949
omega=115.26     Gvib=    -0.948     Grot=    -0.809     Gused=    -0.943
omega=115.53     Gvib=    -0.946     Grot=    -0.808     Gused=    -0.942
omega=116.28     Gvib=    -0.943     Grot=    -0.807     Gused=    -0.938
omega=118.89     Gvib=    -0.930     Grot=    -0.800     Gused=    -0.926
omega=120.14     Gvib=    -0.924     Grot=    -0.797     Gused=    -0.920
omega=121.37     Gvib=    -0.918     Grot=    -0.794     Gused=    -0.914
omega=122.36     Gvib=    -0.913     Grot=    -0.791     Gused=    -0.910
omega=123.13     Gvib=    -0.910     Grot=    -0.790     Gused=    -0.906
omega=124.06     Gvib=    -0.905     Grot=    -0.787     Gused=    -0.902
omega=126.35     Gvib=    -0.895     Grot=    -0.782     Gused=    -0.892
omega=127.13     Gvib=    -0.891     Grot=    -0.780     Gused=    -0.889
omega=128.01     Gvib=    -0.887     Grot=    -0.778     Gused=    -0.885
omega=129.29     Gvib=    -0.882     Grot=    -0.775     Gused=    -0.879
omega=130.15     Gvib=    -0.878     Grot=    -0.773     Gused=    -0.875
omega=130.49     Gvib=    -0.876     Grot=    -0.772     Gused=    -0.874
omega=132.08     Gvib=    -0.869     Grot=    -0.769     Gused=    -0.867
omega=133.02     Gvib=    -0.865     Grot=    -0.767     Gused=    -0.863
omega=134.56     Gvib=    -0.859     Grot=    -0.763     Gused=    -0.857
omega=136.24     Gvib=    -0.852     Grot=    -0.760     Gused=    -0.850
omega=137.76     Gvib=    -0.845     Grot=    -0.756     Gused=    -0.844
omega=138.74     Gvib=    -0.841     Grot=    -0.754     Gused=    -0.840
omega=140.42     Gvib=    -0.834     Grot=    -0.751     Gused=    -0.833
omega=140.72     Gvib=    -0.833     Grot=    -0.750     Gused=    -0.832
omega=142.48     Gvib=    -0.826     Grot=    -0.746     Gused=    -0.825
omega=145.00     Gvib=    -0.816     Grot=    -0.741     Gused=    -0.815
omega=146.17     Gvib=    -0.811     Grot=    -0.739     Gused=    -0.810
omega=147.43     Gvib=    -0.807     Grot=    -0.736     Gused=    -0.806
omega=149.02     Gvib=    -0.800     Grot=    -0.733     Gused=    -0.800
omega=149.98     Gvib=    -0.797     Grot=    -0.731     Gused=    -0.796
omega=150.07     Gvib=    -0.796     Grot=    -0.731     Gused=    -0.796
omega=150.87     Gvib=    -0.793     Grot=    -0.729     Gused=    -0.793
omega=152.13     Gvib=    -0.789     Grot=    -0.727     Gused=    -0.788
omega=154.03     Gvib=    -0.782     Grot=    -0.723     Gused=    -0.781
omega=155.19     Gvib=    -0.778     Grot=    -0.721     Gused=    -0.777
omega=156.11     Gvib=    -0.774     Grot=    -0.719     Gused=    -0.774
omega=157.89     Gvib=    -0.768     Grot=    -0.716     Gused=    -0.767
omega=159.21     Gvib=    -0.763     Grot=    -0.713     Gused=    -0.763
omega=160.15     Gvib=    -0.760     Grot=    -0.712     Gused=    -0.759
omega=161.85     Gvib=    -0.754     Grot=    -0.709     Gused=    -0.753
omega=164.06     Gvib=    -0.746     Grot=    -0.705     Gused=    -0.746
omega=164.76     Gvib=    -0.744     Grot=    -0.703     Gused=    -0.743
omega=165.37     Gvib=    -0.742     Grot=    -0.702     Gused=    -0.741
omega=167.14     Gvib=    -0.736     Grot=    -0.699     Gused=    -0.735
omega=168.15     Gvib=    -0.732     Grot=    -0.697     Gused=    -0.732
omega=169.55     Gvib=    -0.728     Grot=    -0.695     Gused=    -0.727
omega=170.99     Gvib=    -0.723     Grot=    -0.692     Gused=    -0.723
omega=172.24     Gvib=    -0.719     Grot=    -0.690     Gused=    -0.719
omega=173.26     Gvib=    -0.716     Grot=    -0.688     Gused=    -0.715
omega=173.96     Gvib=    -0.713     Grot=    -0.687     Gused=    -0.713
omega=175.74     Gvib=    -0.708     Grot=    -0.684     Gused=    -0.707
omega=176.60     Gvib=    -0.705     Grot=    -0.683     Gused=    -0.705
omega=178.43     Gvib=    -0.699     Grot=    -0.680     Gused=    -0.699
omega=179.22     Gvib=    -0.697     Grot=    -0.678     Gused=    -0.697
omega=179.76     Gvib=    -0.695     Grot=    -0.677     Gused=    -0.695
omega=180.95     Gvib=    -0.691     Grot=    -0.676     Gused=    -0.691
omega=181.93     Gvib=    -0.688     Grot=    -0.674     Gused=    -0.688
omega=183.51     Gvib=    -0.684     Grot=    -0.671     Gused=    -0.683
omega=185.05     Gvib=    -0.679     Grot=    -0.669     Gused=    -0.679
omega=187.80     Gvib=    -0.671     Grot=    -0.665     Gused=    -0.671
omega=188.38     Gvib=    -0.669     Grot=    -0.664     Gused=    -0.669
omega=189.91     Gvib=    -0.665     Grot=    -0.661     Gused=    -0.665
omega=190.93     Gvib=    -0.662     Grot=    -0.660     Gused=    -0.662
omega=191.33     Gvib=    -0.660     Grot=    -0.659     Gused=    -0.660
omega=193.85     Gvib=    -0.653     Grot=    -0.655     Gused=    -0.653
omega=194.96     Gvib=    -0.650     Grot=    -0.653     Gused=    -0.650
omega=196.88     Gvib=    -0.645     Grot=    -0.651     Gused=    -0.645
omega=198.25     Gvib=    -0.641     Grot=    -0.648     Gused=    -0.641
omega=199.12     Gvib=    -0.638     Grot=    -0.647     Gused=    -0.638
omega=200.11     Gvib=    -0.636     Grot=    -0.646     Gused=    -0.636
omega=200.41     Gvib=    -0.635     Grot=    -0.645     Gused=    -0.635
omega=201.45     Gvib=    -0.632     Grot=    -0.644     Gused=    -0.632
omega=201.78     Gvib=    -0.631     Grot=    -0.643     Gused=    -0.631
omega=204.88     Gvib=    -0.623     Grot=    -0.639     Gused=    -0.623
omega=205.29     Gvib=    -0.622     Grot=    -0.638     Gused=    -0.622
omega=206.54     Gvib=    -0.618     Grot=    -0.636     Gused=    -0.618
omega=208.69     Gvib=    -0.613     Grot=    -0.633     Gused=    -0.613
omega=209.03     Gvib=    -0.612     Grot=    -0.633     Gused=    -0.612
omega=210.72     Gvib=    -0.607     Grot=    -0.630     Gused=    -0.608
omega=212.12     Gvib=    -0.604     Grot=    -0.628     Gused=    -0.604
omega=214.48     Gvib=    -0.598     Grot=    -0.625     Gused=    -0.598
omega=215.84     Gvib=    -0.594     Grot=    -0.623     Gused=    -0.595
omega=216.91     Gvib=    -0.592     Grot=    -0.622     Gused=    -0.592
omega=217.00     Gvib=    -0.592     Grot=    -0.622     Gused=    -0.592
omega=219.33     Gvib=    -0.586     Grot=    -0.619     Gused=    -0.586
omega=223.05     Gvib=    -0.577     Grot=    -0.614     Gused=    -0.577
omega=224.72     Gvib=    -0.573     Grot=    -0.611     Gused=    -0.573
omega=231.05     Gvib=    -0.558     Grot=    -0.603     Gused=    -0.558
omega=240.51     Gvib=    -0.536     Grot=    -0.591     Gused=    -0.537
omega=276.21     Gvib=    -0.464     Grot=    -0.550     Gused=    -0.464
 
   temp. (K)  partition function   enthalpy   heat capacity  entropy
                                   cal/mol     cal/K/mol   cal/K/mol   J/K/mol
 298.15  VIB  0.469E+59            66973.591    304.085    471.431
         ROT  0.264E+09              888.752      2.981     41.520
         INT  0.124E+68            67862.344    307.066    512.952
         TR   0.582E+29             1481.254      4.968     47.838
         TOT                       69343.5977   312.0345   560.7893  2346.3336
                     Eh         kcal/mol          kJ/mol 
ZPVE            0.178573         112.056         468.841    
H(0)-H(T)+PV    0.110506         69.3436         290.133    
H(T)            0.289079         181.400         758.974    
T*S             0.266449         167.199         699.559    
G(T)            0.226298E-01     14.2004         59.4143    
   -140.39243626  <=== TOTAL FREE ENERGY in Eh incl. el.,ZPVE,RRHO,solv. parts
 
 normal mode %tage of torsion character
   1:  0.00   2:  0.00   3:  0.00   4:  0.00   5:  0.00   6:  0.00   7:  0.35   8:  0.70
   9:  0.81  10:  0.85  11:  0.86  12:  0.96  13:  0.97  14:  0.82  15:  0.97  16:  0.98
  17:  0.73  18:  0.98  19:  0.80  20:  0.96  21:  0.97  22:  0.93  23:  0.98  24:  0.90
  25:  0.66  26:  0.99  27:  0.99  28:  0.99  29:  0.95  30:  0.87  31:  0.96  32:  0.92
  33:  0.52  34:  0.91  35:  0.91  36:  0.94  37:  0.85  38:  0.97  39:  0.58  40:  0.78
  41:  0.96  42:  0.80  43:  0.90  44:  0.83  45:  0.97  46:  0.99  47:  0.98  48:  0.98
  49:  0.88  50:  0.99  51:  0.96  52:  0.93  53:  0.96  54:  0.98  55:  0.98  56:  0.94
  57:  0.99  58:  0.97  59:  0.97  60:  0.95  61:  0.99  62:  0.96  63:  0.97  64:  0.95
  65:  0.97  66:  0.90  67:  0.99  68:  0.67  69:  0.88  70:  0.98  71:  0.72  72:  0.83
  73:  0.98  74:  1.00  75:  0.98  76:  0.99  77:  0.97  78:  0.98  79:  0.83  80:  0.98
  81:  0.49  82:  0.97  83:  0.96  84:  0.88  85:  0.98  86:  0.99  87:  0.99  88:  0.89
  89:  0.94  90:  0.98  91:  0.80  92:  0.94  93:  0.92  94:  0.88  95:  0.94  96:  0.99
  97:  0.91  98:  0.93  99:  0.98 100:  0.99 101:  0.95 102:  0.70 103:  0.97 104:  0.91
 105:  0.83 106:  0.81 107:  0.94 108:  0.77 109:  0.94 110:  0.90 111:  0.91 112:  0.90
 113:  0.90 114:  0.98 115:  0.91 116:  0.99 117:  0.99 118:  0.87 119:  0.99 120:  0.98
 121:  0.94 122:  0.94 123:  0.63 124:  0.61 125:  0.94 126:  0.97 127:  0.94 128:  0.75
 129:  0.94 130:  0.34 131:  0.82 132:  0.96 133:  0.99 134:  0.24 135:  0.91 136:  0.93
 137:  0.83 138:  0.45 139:  0.92 140:  0.83 141:  0.89 142:  0.89 143:  0.62 144:  0.91
 145:  0.76 146:  0.73 147:  0.77 148:  0.53 149:  0.36 150:  0.57 151:  0.95 152:  0.19
 153:  0.73 154:  0.80 155:  0.88 156:  0.72 157:  0.57 158:  0.84 159:  0.33 160:  0.14
 161:  0.76 162:  0.08 163:  0.07 164:  0.48 165:  0.51 166:  0.11 167:  0.48 168:  0.03
 169:  0.08 170:  0.05 171:  0.07 172:  0.36 173:  0.13 174:  0.42 175:  0.09 176:  0.15
 177:  0.10 178:  0.08 179:  0.12 180:  0.00 181:  0.50 182:  0.59 183:  0.74 184:  0.66
 185:  0.84 186:  0.23 187:  0.03 188:  0.19 189:  0.06 190:  0.08 191:  0.07 192:  0.03
 193:  0.04 194:  0.02 195:  0.01
 recommended # of modes for mode following         154
 
 Pipek-Mezey localization of normal modes
 number of localized modes          157
 frequency thrshold           500.000000000000     
 number of groups                    58
 atom-group assingment :   
  1  2  3  4  5  6  7  8  9 10 11 12 13 14 15 16 17 18 19 20 21 22 23 24 25 26 27 28 29 30
 31 32 33 34 35 36 37 38 39 40 41 42 43 44 45 46 47 48 49 50 51 52 53 53 53 54 55 56 57 57
 57 58 58 58 58
 pop matrix done.
 initialization of trafo matrix to unity
iteration     50  convergence  0.30626267D-01
iteration    100  convergence  0.11320426D-01
iteration    150  convergence  0.48921892D-02
iteration    200  convergence  0.14464636D-02
iteration    250  convergence  0.45996222D-03
iteration    300  convergence  0.14405193D-03
iteration    350  convergence  0.39203054D-04
iteration    400  convergence  0.93336170D-05

 converged in    434 iterations, threshold :   0.99995147D-06
eig.   :       -0.00    -0.00     0.00     0.00     0.00     0.00
eig.   :       70.36    82.95    85.58    89.96    90.66    91.03
eig.   :       93.53    93.63    93.66    94.20    94.39    94.72
eig.   :       95.13    97.11    97.22    97.31    97.55    97.84
eig.   :       98.01    99.07    99.16    99.28    99.33   101.46
eig.   :      101.58   102.06   102.12   102.35   102.53   102.61
eig.   :      102.80   103.99   104.41   105.20   105.60   106.82
eig.   :      107.60   107.70   111.98   113.66   114.79   114.87
eig.   :      116.51   116.84   117.28   118.52   119.40   120.65
eig.   :      122.64   122.82   123.02   123.17   123.38   123.72
eig.   :      123.99   124.08   124.15   124.50   124.60   124.67
eig.   :      126.96   127.42   127.53   127.57   128.17   128.33
eig.   :      128.35   129.20   130.38   131.14   131.42   131.68
eig.   :      132.60   133.72   133.87   133.99   135.79   136.16
eig.   :      136.25   136.27   136.58   137.27   137.31   138.75
eig.   :      138.80   139.00   139.89   139.93   140.01   140.27
eig.   :      140.37   141.13   141.29   141.50   141.70   142.42
eig.   :      143.34   143.41   143.60   143.73   144.98   145.38
eig.   :      145.59   147.10   147.27   147.57   147.99   148.02
eig.   :      148.42   148.56   148.89   149.49   149.49   149.52
eig.   :      149.58   151.14   151.16   152.13   153.10   153.17
eig.   :      153.98   154.07   154.75   155.43   155.67   156.42
eig.   :      157.20   158.70   159.12   160.46   161.03   161.06
eig.   :      161.29   161.63   164.00   166.23   166.43   167.30
eig.   :      167.97   170.15   170.27   171.91   174.14   175.71
eig.   :      177.26   178.58   181.36   181.61   184.18   184.80
eig.   :      185.01   197.60   224.81   233.31   306.21   329.64
eig.   :      342.42   788.90   839.46   942.53   956.26  1025.26
eig.   :     1077.54  1099.11  1126.05  1152.14  1210.36  1219.90
eig.   :     1267.08  1273.13  1276.69  1349.03  1366.51  1407.77
eig.   :     1451.15  1473.84  1479.79  1485.35  1491.80  2897.79
eig.   :     2922.30  2938.32  2956.32  2970.33  2988.28  3025.34
eig.   :     3044.07  3048.99  3561.04
written to xtb_localmodes and g98l.out
 
 normal mode %tage of torsion character
   1:  0.00   2:  0.00   3:  0.00   4:  0.00   5:  0.00   6:  0.00   7:  0.76   8:  0.03
   9:  0.61  10:  0.38  11:  0.95  12:  0.79  13:  0.47  14:  0.81  15:  0.51  16:  0.82
  17:  0.31  18:  0.60  19:  0.03  20:  0.45  21:  0.61  22:  0.00  23:  0.36  24:  0.45
  25:  0.01  26:  0.01  27:  0.94  28:  0.40  29:  0.57  30:  0.47  31:  1.00  32:  0.11
  33:  0.69  34:  0.62  35:  0.78  36:  0.79  37:  0.05  38:  0.38  39:  0.87  40:  0.33
  41:  0.67  42:  0.70  43:  0.34  44:  0.01  45:  0.20  46:  0.01  47:  0.09  48:  0.37
  49:  0.98  50:  0.35  51:  0.38  52:  0.93  53:  0.81  54:  0.95  55:  0.43  56:  0.00
  57:  0.43  58:  0.79  59:  0.75  60:  0.00  61:  0.46  62:  0.08  63:  0.66  64:  0.95
  65:  0.06  66:  0.00  67:  0.29  68:  0.79  69:  0.67  70:  0.68  71:  0.07  72:  0.55
  73:  0.07  74:  0.34  75:  0.20  76:  0.66  77:  0.76  78:  0.01  79:  0.27  80:  0.01
  81:  0.59  82:  0.06  83:  1.00  84:  0.06  85:  0.01  86:  0.76  87:  0.35  88:  1.00
  89:  0.13  90:  0.18  91:  0.19  92:  0.12  93:  0.00  94:  0.09  95:  0.99  96:  0.13
  97:  0.01  98:  0.99  99:  0.01 100:  0.02 101:  0.98 102:  0.11 103:  0.36 104:  0.12
 105:  0.15 106:  0.02 107:  0.87 108:  0.87 109:  0.41 110:  0.89 111:  0.08 112:  1.00
 113:  0.25 114:  0.16 115:  0.00 116:  0.07 117:  0.00 118:  0.03 119:  0.31 120:  0.63
 121:  0.18 122:  0.14 123:  0.03 124:  0.06 125:  0.14 126:  0.42 127:  0.28 128:  0.00
 129:  0.42 130:  0.30 131:  0.29 132:  0.10 133:  0.04 134:  0.49 135:  0.01 136:  1.00
 137:  0.51 138:  0.06 139:  0.57 140:  0.31 141:  0.44 142:  0.01 143:  0.42 144:  0.66
 145:  0.29 146:  0.45 147:  0.31 148:  0.63 149:  0.12 150:  0.03 151:  0.92 152:  0.16
 153:  0.39 154:  0.05 155:  0.43 156:  0.69 157:  0.35 158:  0.81 159:  0.40 160:  0.07
 161:  0.13 162:  0.24 163:  0.70 164:  0.48 165:  0.51 166:  0.11 167:  0.48 168:  0.03
 169:  0.08 170:  0.05 171:  0.07 172:  0.36 173:  0.13 174:  0.42 175:  0.09 176:  0.15
 177:  0.10 178:  0.08 179:  0.12 180:  0.00 181:  0.50 182:  0.59 183:  0.74 184:  0.66
 185:  0.84 186:  0.23 187:  0.03 188:  0.19 189:  0.06 190:  0.08 191:  0.07 192:  0.03
 193:  0.04 194:  0.02 195:  0.01
 recommended # of modes for mode following         154

------------------------------------------------------------------------
 * finished run on 2020/05/27 at 10:30:06.594     
------------------------------------------------------------------------
 total:
 * wall-time:     0 d,  0 h,  6 min, 40.901 sec
 *  cpu-time:     0 d,  0 h,  6 min, 40.377 sec
 * ratio c/w:     0.999 speedup
 SCF:
 * wall-time:     0 d,  0 h,  0 min,  5.162 sec
 *  cpu-time:     0 d,  0 h,  0 min,  5.115 sec
 * ratio c/w:     0.991 speedup
 ANC optimizer:
 * wall-time:     0 d,  0 h,  0 min,  3.938 sec
 *  cpu-time:     0 d,  0 h,  0 min,  3.904 sec
 * ratio c/w:     0.992 speedup
 numerical hessian:
 * wall-time:     0 d,  0 h,  6 min, 31.768 sec
 *  cpu-time:     0 d,  0 h,  6 min, 31.328 sec
 * ratio c/w:     0.999 speedup

normal termination of xtb
