# Supplementary material for: Heterogeneous Nucleation of Butanol on NaCl: A Computational Study of Temperature, Humidity, Seed Charge, and Seed Size Effects
Source: J Phys Chem A. 2021 Mar 31;125(14):3025–36. doi: 10.1021/acs.jpca.0c10972 (PMC8054243; doi:10.1021/acs.jpca.0c10972)
Supplement: Supplementary file 2 — jp0c10972_si_002.zip [file jp0c10972_si_002.zip › ALL CLUSTERS/low_level_calc/big seed/1Seed1BuOH.xyz]

    65
       -140.41506602  Gyration_radius:  4.83768976937
 Na         -0.17670111970185    3.36808181252092    1.97952498653770
Na          0.13796838558981   -2.73246756306462    3.46845368118607
Na         -1.55953385764658    0.18211615024727    0.66496147284830
Na          3.86749218958942    0.59178659077846    3.40112180333709
Na          2.73104307446689   -2.57626630443370    1.81709698603211
Na         -0.76189707342210    6.20390635756208    0.11840300290583
Na         -0.74441786761466    3.85023044538710   -4.28731671702123
Na         -2.09415048644092    0.74282143913364   -5.50851049928384
Na          2.04030993889257    0.81619548341053    0.46584287630594
Na          5.54124508818195    1.42733207861620    0.25201815466219
Na         -2.27232291018349    3.29851571545353   -1.10933496327006
Na          2.15426898826182   -1.64380849922287   -4.06308454845638
Na         -3.61795266179267    2.66354062354928    1.96991590004378
Na          2.90749199932509   -4.55948259066993   -2.52070604482763
Na         -0.04090057620818    0.72851011561495   -2.49139609726188
Na         -1.35966015491943   -2.33313800567732   -3.72499170764957
Na          0.58164099238320   -2.74486149144763   -0.59489222811743
Na          1.40733163865854    1.48213904087072   -5.75664787122093
Na          3.50675987257418    1.48286682428272   -2.76761713090992
Na          1.35891621301052    3.96795443860461   -1.30012435711455
Na          3.38525575080943    3.88563550051424    1.76925092063393
Na          5.58172506514826   -0.79048867431692   -4.26291702562897
Na          4.38149276245524   -1.62569749066985   -1.17726156549987
Na         -3.55122827032902    0.05018179001107   -2.28131859406857
Na          0.37947986043156    0.35329596604842    3.66206032775754
Cl          0.70670375812073   -3.64203167958425   -3.12557259472355
Cl          3.47196201889462    2.75699945605521   -0.53647269405659
Cl          3.60262111328390    0.37865801802792   -5.14006247906041
Cl          1.34521075061443    5.26416743480479    1.01340060620586
Cl          5.78261241718743    0.36766694893338   -2.06621421915618
Cl          0.05948779651489   -0.47488082878391   -4.81892838254774
Cl          2.10200403674803   -0.50761265922815   -1.74618905851856
Cl          5.33631061438024    2.49961963710905    2.51808285064180
Cl         -1.46903973119041   -1.22125071590180   -1.41157166698660
Cl          4.18835352677265   -0.55064985856716    1.16793214719693
Cl          1.85974254854454    2.15342479654374    2.85930275436389
Cl         -3.76611643009150    1.32662385403053   -0.07050409318095
Cl          4.42217422200955   -2.86140520418772   -3.61116444621708
Cl         -0.14163251311549    2.12300411998186   -0.24991909228466
Cl         -1.73822517474174    1.51519441964667    3.04303818498324
Cl         -2.36954180338433    4.64451149310074    1.18865700030627
Cl          1.41997841755910    2.73289109713984   -3.50312260213416
Cl         -3.44578114313111   -1.13017373053340   -4.46532551567183
Cl          0.51748676943861   -0.91422466864779    1.48750598171636
Cl          3.28634982242278   -3.67758708852886   -0.31881581262884
Cl          0.47542345655622   -4.16810667818518    1.61505533551638
Cl          2.24726323586458   -1.32314345760048    4.24333109623258
Cl         -0.70086335503273    2.64097018833202   -6.46632340741341
Cl         -2.22871228097210    2.02648035217625   -3.25412463726748
Cl         -0.81172160464516    5.24445191524010   -2.14407686222527
O          -1.03149595828007   -1.56990111676883    4.76475560421278
H          -0.94012777483196   -1.28806875861502    5.67973475674470
C          -2.43553906949634   -1.61850273449574    4.49445384691862
H          -2.85604097288934   -0.60678390641735    4.52274690746570
H          -2.94483474276129   -2.23303225155947    5.24749415983712
C          -2.66367687209333   -2.20967845193631    3.11563341772595
H          -2.05235205436393   -1.66743829616216    2.39605443123507
H          -2.36818259287041   -3.26064644493960    3.11155324199893
C          -4.11703978854039   -2.09874220113104    2.66957606602869
H          -4.41541078077744   -1.04642811794732    2.68001297484592
H          -4.75778819934760   -2.64092604355702    3.36854744289872
C          -4.30455700712557   -2.65896944043907    1.26785900109323
H          -4.01287923322035   -3.70519401927627    1.23331976184106
H          -5.34332935477014   -2.57970132485057    0.96066025772993
H          -3.69245289869615   -2.10848379644448    0.55714896443750
