# Supplementary material for: Heterogeneous Nucleation of Butanol on NaCl: A Computational Study of Temperature, Humidity, Seed Charge, and Seed Size Effects
Source: J Phys Chem A. 2021 Mar 31;125(14):3025–36. doi: 10.1021/acs.jpca.0c10972 (PMC8054243; doi:10.1021/acs.jpca.0c10972)
Supplement: Supplementary file 2 — jp0c10972_si_002.zip [file jp0c10972_si_002.zip › ALL CLUSTERS/low_level_calc/big seed/1Seed1BuOH1W.log]

      -----------------------------------------------------------      
     |                   =====================                   |     
     |                           x T B                           |     
     |                   =====================                   |     
     |                         S. Grimme                         |     
     |          Mulliken Center for Theoretical Chemistry        |     
     |                    University of Bonn                     |     
     |                 Version 6.0.1 (SAW181210)                 |     
      -----------------------------------------------------------      

   This program is distributed in the hope that it will be useful,
   but WITHOUT ANY WARRANTY; without even the implied warranty of
   MERCHANTABILITY or FITNESS FOR A PARTICULAR PURPOSE.
   
   FOR NON-COMMERCIAL, ACADEMIA USE ONLY.
   
   Cite this work as:
   S. Grimme, C. Bannwarth, P. Shushkov, J. Comput. Theory Chem., 2017,
   13, 1989-2009.
   C. Bannwarth, S. Ehlert and S. Grimme., ChemRxiv, 2018, preprint.
   http://doi.org/10.26434/chemrxiv.7246238.v1
   
   for sTDA-xTB:
   S. Grimme and C. Bannwarth, J. Chem. Phys., 2016, 145, 054103.
   
   in the mass-spec context:
   V. Asgeirsson, C. Bauer and S. Grimme, Chem. Sci., 2017, 8, 4879.
   
   if GBSA is used:
   P. Shushkov, F. März and S. Grimme, unpublished.
   
   for ANC optimizer:
   S. Grimme, unpublished.
   Rational Function algorithm used in ANCopt:
   F. Eckert, P. Pulay, H.-J. Werner, J. Comput. Chem., 1997, 18, 1473.
   
   with help from (in alphabetical order)
   C. Bannwarth, F. Bohle, G. Brandenburg, E. Caldeweyher, M. Checinski,
   S. Dohm, S. Ehlert, S. Ehrlich, F. März, H. Neugebauer, J. Pisarek,
   P. Pracht, P. Shushkov, and S. Spicher.
   
 * started run on 2020/05/27 at 10:23:32.562     
========================================================================
 # omp threads = 1
========================================================================
number of atoms            : 68
number of electrons        : 240
charge                     : 0
spin                       : .0
first test random number   : .3157

########################################################################
# WARNING! Please study the warnings concerning your input carefully
#  - the use of '-ohess' is discouraged, please use '--ohess' next time
########################################################################

           ------------------------------------------------- 
          |                 G F N 2 - x T B                 |
          | Geometry, Frequencies, Noncovalent interactions |
          |            JCTC 2018 parametrisation            |
           ------------------------------------------------- 
      method parameters     
 k(s)        :  1.8500
 k(p)        :  2.2300
 k(d)        :  2.2300
 k(f)        :  2.0000
 kEN (H0ij)  : -2.0000
 D4 a1       :  0.5200
 D4 a2       :  5.0000
 D4 s6       :  1.0000
 D4 s8       :  2.7000
 D4 s9       :  5.0000
 alphaj      :  2.0000


            Z     q(EN)     CN     RAES       Cart. coordinates
     1  Na  1.0    0.17    9.21    5.00    -2.32223    -8.26039     5.20320
     2  Na  1.0    0.27    6.62    5.00   -12.99829    -1.65353    -3.80265
     3  Na  1.0    0.33    5.13    5.00    -3.51143     9.09806     1.22381
     4  Na  1.0    0.31    5.05    5.00    -4.31013   -12.90354     0.94853
     5  Na  1.0    0.26    6.65    5.00    -0.54412    -3.08986     9.31417
     6  Na  1.0    0.26    6.69    5.00    -8.74013    -6.85100    -4.85905
     7  Na  1.0    0.09   12.22    5.00    -0.81636    -2.04267     2.55329
     8  Na  1.0    0.37    8.70    5.00     6.20389     3.94855    -0.39782
     9  Na  1.0    0.26    6.66    5.00   -12.78769    -2.73598     2.93302
    10  Na  1.0    0.08   12.26    5.00    -6.99896    -1.89217    -0.56740
    11  Na  1.0    0.27    6.72    5.00     0.97084     3.10801     6.71586
    12  Na  1.0    0.26    8.90    5.00     4.66175    -1.62088    -1.04740
    13  Na  1.0    0.27    6.73    5.00     3.32756    -7.49021     1.59459
    14  Na  1.0    0.28    6.82    5.00     5.11118    -2.23974     5.69680
    15  Na  1.0    0.18    9.17    5.00    -1.11230    -0.95291    -4.14284
    16  Na  1.0    0.18    9.16    5.00    -5.33905     3.26321     3.79230
    17  Na  1.0    0.18    9.19    5.00    -2.72330    -7.26215    -1.68220
    18  Na  1.0    0.17    9.18    5.00    -8.59985    -8.06002     1.92077
    19  Na  1.0    0.31    5.06    5.00    -8.01362    -8.80757     8.42243
    20  Na  1.0    0.26    6.71    5.00   -11.26166     3.38341     0.50103
    21  Na  1.0    0.37    6.49    5.00     0.45842     5.27635    -6.03722
    22  Na  1.0    0.19    9.12    5.00    -5.66583     4.38498    -3.13996
    23  Na  1.0    0.17    9.21    5.00    -6.67070    -2.93523     6.20664
    24  Na  1.0    0.26    6.70    5.00    -7.09688    -0.69755    -7.27309
    25  Na  1.0    0.16   10.92    5.00     0.28384     4.52223     0.24048
    26  Cl  7.0   -0.22    3.79    5.00    -0.27947   -10.58241     1.24996
    27  Cl  7.0   -0.27    2.94    4.88   -14.93639     0.36663     0.09565
    28  Cl  7.0   -0.10    4.65    5.00     2.88917     1.87894    -3.63535
    29  Cl  7.0   -0.10    5.95    5.00    -4.66469    -5.17002     2.30276
    30  Cl  7.0   -0.16    4.84    5.00   -10.87920    -5.02204    -0.90845
    31  Cl  7.0   -0.15    4.90    5.00     1.46571    -5.37632     5.46950
    32  Cl  7.0   -0.26    2.98    4.89     3.18296    -0.13374     9.40518
    33  Cl  7.0   -0.22    3.78    5.00    -4.27574    -6.14310     9.25870
    34  Cl  7.0   -0.22    3.03    4.91     7.08583    -4.44600     1.88557
    35  Cl  7.0   -0.22    3.79    5.00    -6.23845   -11.36815     4.92235
    36  Cl  7.0   -0.22    3.79    5.00   -10.67648    -5.91945     5.93500
    37  Cl  7.0   -0.10    5.91    5.00    -3.16312     1.16106    -0.21471
    38  Cl  7.0   -0.15    4.88    5.00     1.09559    -4.47846    -1.45025
    39  Cl  7.0   -0.08    5.57    5.00     3.17708     1.15864     2.73908
    40  Cl  7.0   -0.20    3.80    5.00    -3.24742     2.27219    -7.04435
    41  Cl  7.0   -0.25    2.41    4.25     3.83315     7.73458     0.07515
    42  Cl  7.0   -0.27    2.95    4.88   -10.85362    -3.65394    -7.60430
    43  Cl  7.0   -0.18    3.93    5.00    -2.23199     7.53050    -2.92914
    44  Cl  7.0   -0.16    4.90    5.00    -9.25251     1.39990    -3.45862
    45  Cl  7.0   -0.21    3.81    5.00    -7.64498     6.54949     0.98157
    46  Cl  7.0   -0.15    4.86    5.00    -4.79715    -4.04197    -4.55622
    47  Cl  7.0   -0.16    4.86    5.00    -9.02330     0.23636     3.50093
    48  Cl  7.0   -0.15    4.91    5.00    -2.89083     0.02195     6.51408
    49  Cl  7.0   -0.22    3.79    5.00    -6.59781   -10.26161    -2.13207
    50  Cl  7.0   -0.20    3.87    5.00    -1.65280     6.27086     4.45565
    51  O   6.0   -0.29    3.77    4.70     8.55268     0.81803    -0.37500
    52  H   1.0   -0.01    1.54    1.64     8.93542    -0.69031     0.59708
    53  C   4.0   -0.07    4.66    4.73    10.53027     1.06412    -2.19090
    54  H   1.0   -0.04    1.03    1.43    10.49631    -0.55201    -3.48913
    55  H   1.0   -0.02    1.01    1.43    12.37109     1.10422    -1.23874
    56  C   4.0   -0.09    4.77    4.81    10.16980     3.48631    -3.69250
    57  H   1.0   -0.02    1.03    1.43    11.42125     3.43768    -5.32909
    58  H   1.0   -0.04    1.43    1.56     8.23665     3.53212    -4.40599
    59  C   4.0   -0.08    4.68    4.74    10.73947     5.86735    -2.16009
    60  H   1.0   -0.04    1.63    1.74     9.96544     5.69363    -0.25161
    61  H   1.0   -0.02    1.10    1.44     9.83990     7.48510    -3.06321
    62  C   4.0   -0.15    4.02    3.66    13.56347     6.39289    -1.95475
    63  H   1.0   -0.02    1.00    1.43    14.38581     6.64540    -3.82248
    64  H   1.0   -0.02    1.00    1.43    13.89009     8.10427    -0.86779
    65  H   1.0   -0.01    1.00    1.43    14.54166     4.84729    -1.01806
    66  O   6.0   -0.42    2.94    2.64     3.52378     7.84531    -5.68820
    67  H   1.0    0.02    1.48    1.59     3.51802     8.15479    -3.86249
    68  H   1.0    0.03    1.06    1.44     4.39039     9.29051    -6.36197

  Z AO/shell   Hii/eV     exponent
  1     Wed Apr 25 08:07:45 CEST 2018   EN: 2.200 GM2: 0.406  GM3: 0.0800  RAES: 1.40
     1s    -10.707211    1.230000
  6     Wed Apr 25 08:07:45 CEST 2018   EN: 2.550 GM2: 0.538  GM3: 0.1500  RAES: 3.00
     2s    -13.970922    2.096432
     2p    -10.063292    1.800000
  8     Wed Apr 25 08:07:45 CEST 2018   EN: 3.440 GM2: 0.452  GM3:-0.0517  RAES: 1.80
     2s    -20.229985    2.439742
     2p    -15.503117    2.137023
 11     Tue Apr 24 16:34:09 CEST 2018   EN: 0.930 GM2: 0.271  GM3: 0.1799  RAES: 5.00
     3s     -4.546934    0.763787
     3p     -1.332719    0.573553
 17     Mon Apr 23 14:09:22 CEST 2018   EN: 3.160 GM2: 0.249  GM3: 0.1495  RAES: 2.50
     3s    -29.278781    2.485265
     3p    -12.673758    2.199650
     3d     -0.240338    2.476089
 no old-style atom pair restraining (fixing) potential
           ------------------------------------------------- 
          |        Self-Consistent Charge Iterations        |
           ------------------------------------------------- 

 Ncao       : 386
 Nao        : 361
 Nshell     : 149
 Nel        : 240
 T(el)      :   300.0
 intcut     :    25.0
 scfconv/Eh :  0.100E-05
   qconv/e  :  0.100E-03
 intneglect :  0.100E-07
 broydamp   :      0.250
 iter      E             dE          RMSdq      gap      omega  full diag
   1   -145.1606367 -0.145161E+03  0.121E+01    3.50       0.0  T
   2   -145.4309155 -0.270279E+00  0.763E+00    4.52       1.0  T
   3   -145.7937260 -0.362811E+00  0.416E+00    3.29       1.0  T
   4   -145.8060241 -0.122981E-01  0.227E+00    3.20       1.0  T
   5   -145.8581588 -0.521348E-01  0.234E+00    2.00       1.0  T
   6   -145.8652571 -0.709830E-02  0.136E+00    2.18       1.0  T
   7   -145.8675386 -0.228146E-02  0.383E-01    2.43       1.0  T
   8   -145.8681609 -0.622263E-03  0.243E-01    2.41       1.0  T
   9   -145.8684355 -0.274649E-03  0.157E-01    2.39       1.0  T
  10   -145.8686731 -0.237578E-03  0.120E-01    2.40       1.0  T
  11   -145.8688597 -0.186570E-03  0.901E-02    2.40       1.0  T
  12   -145.8689603 -0.100648E-03  0.772E-02    2.39       1.0  T
  13   -145.8690512 -0.909102E-04  0.683E-02    2.39       1.0  T
  14   -145.8691694 -0.118224E-03  0.546E-02    2.39       1.0  T
  15   -145.8692476 -0.781129E-04  0.458E-02    2.38       1.0  T
  16   -145.8692918 -0.441952E-04  0.392E-02    2.38       1.0  T
  17   -145.8693282 -0.364632E-04  0.326E-02    2.38       1.0  T
  18   -145.8693577 -0.294584E-04  0.253E-02    2.38       1.0  T
  19   -145.8693713 -0.136583E-04  0.208E-02    2.38       1.0  T
  20   -145.8693806 -0.931572E-05  0.181E-02    2.38       1.0  T
  21   -145.8693877 -0.700981E-05  0.160E-02    2.38       1.0  T
  22   -145.8693956 -0.795726E-05  0.138E-02    2.38       1.0  T
  23   -145.8694035 -0.788380E-05  0.116E-02    2.37       1.0  T
  24   -145.8694079 -0.439568E-05  0.923E-03    2.37       1.3  T
  25   -145.8694106 -0.273247E-05  0.680E-03    2.37       1.8  T
  26   -145.8694116 -0.102117E-05  0.455E-03    2.37       2.7  T
  27   -145.8694119 -0.269677E-06  0.365E-03    2.37       3.3  T
  28   -145.8694121 -0.175443E-06  0.209E-03    2.37       5.8  T
  29   -145.8694122 -0.822503E-07  0.151E-03    2.37       8.0  T
  30   -145.8694122 -0.225450E-07  0.980E-04    2.37      12.4  T
  31   -145.8694122 -0.171655E-07  0.711E-04    2.37      17.1  T
speedup  1.00
cpu  time for SCC    0.84 s
wall time for SCC    0.84 s

   *** convergence criteria satisfied after 31 iterations ***

          eigenvalues
 #    :         108        109        110        111        112        113        114        115
 occ. :        2.000      2.000      2.000      2.000      2.000      2.000      2.000      2.000
 eps  :       -10.889    -10.856    -10.850    -10.766    -10.720    -10.710    -10.681    -10.675
 #    :         116        117        118        119        120        121        122        123
 occ. :        2.000      2.000      2.000      2.000      2.000      0.000      0.000      0.000
 eps  :       -10.581    -10.575    -10.551    -10.536    -10.491     -8.124     -7.478     -7.167
 #    :         124        125        126        127        128        129        130        131
 occ. :        0.000      0.000      0.000      0.000      0.000      0.000      0.000      0.000
 eps  :        -6.588     -5.822     -5.336     -4.483     -4.282     -4.009     -3.433     -3.056


   #   Z            q   n(s)   n(p)   n(d)      C6AA      α(0)
   1  11 Na     0.727  0.046  0.227  0.000    67.843    26.655
   2  11 Na     0.717  0.083  0.200  0.000    67.966    26.679
   3  11 Na     0.724  0.109  0.167  0.000    67.884    26.663
   4  11 Na     0.716  0.110  0.174  0.000    67.981    26.682
   5  11 Na     0.730  0.078  0.192  0.000    67.809    26.649
   6  11 Na     0.727  0.078  0.195  0.000    67.852    26.657
   7  11 Na     0.791  0.009  0.200  0.000    67.075    26.504
   8  11 Na     0.801  0.068  0.131  0.000    66.952    26.480
   9  11 Na     0.724  0.079  0.197  0.000    67.883    26.663
  10  11 Na     0.788  0.006  0.205  0.000    67.101    26.509
  11  11 Na     0.736  0.076  0.188  0.000    67.739    26.635
  12  11 Na     0.750  0.046  0.204  0.000    67.564    26.600
  13  11 Na     0.740  0.077  0.183  0.000    67.694    26.626
  14  11 Na     0.737  0.072  0.191  0.000    67.725    26.632
  15  11 Na     0.740  0.041  0.218  0.000    67.685    26.624
  16  11 Na     0.737  0.039  0.224  0.000    67.723    26.632
  17  11 Na     0.747  0.040  0.213  0.000    67.601    26.608
  18  11 Na     0.708  0.048  0.244  0.000    68.081    26.702
  19  11 Na     0.713  0.110  0.177  0.000    68.026    26.691
  20  11 Na     0.711  0.083  0.207  0.000    68.049    26.696
  21  11 Na     0.774  0.081  0.145  0.000    67.276    26.544
  22  11 Na     0.734  0.042  0.224  0.000    67.757    26.638
  23  11 Na     0.723  0.044  0.234  0.000    67.903    26.667
  24  11 Na     0.715  0.081  0.204  0.000    67.997    26.686
  25  11 Na     0.739  0.016  0.245  0.000    67.700    26.627
  26  17 Cl    -0.733  1.977  5.755  0.001   124.667    17.082
  27  17 Cl    -0.758  1.974  5.783  0.001   125.638    17.149
  28  17 Cl    -0.737  1.979  5.758  0.000   124.827    17.093
  29  17 Cl    -0.737  1.981  5.753  0.003   124.810    17.092
  30  17 Cl    -0.736  1.979  5.754  0.003   124.755    17.088
  31  17 Cl    -0.735  1.977  5.756  0.002   124.730    17.087
  32  17 Cl    -0.754  1.974  5.780  0.001   125.510    17.140
  33  17 Cl    -0.733  1.976  5.756  0.001   124.661    17.082
  34  17 Cl    -0.756  1.971  5.780  0.005   125.574    17.144
  35  17 Cl    -0.739  1.976  5.762  0.001   124.888    17.097
  36  17 Cl    -0.735  1.978  5.757  0.001   124.746    17.088
  37  17 Cl    -0.736  1.982  5.753  0.000   124.756    17.088
  38  17 Cl    -0.733  1.980  5.752  0.002   124.664    17.082
  39  17 Cl    -0.724  1.979  5.745  0.001   124.315    17.058
  40  17 Cl    -0.735  1.977  5.758  0.001   124.746    17.088
  41  17 Cl    -0.776  1.969  5.805  0.002   126.391    17.200
  42  17 Cl    -0.756  1.974  5.782  0.001   125.585    17.145
  43  17 Cl    -0.750  1.978  5.771  0.001   125.320    17.127
  44  17 Cl    -0.738  1.978  5.756  0.003   124.833    17.094
  45  17 Cl    -0.734  1.979  5.754  0.001   124.697    17.084
  46  17 Cl    -0.731  1.979  5.751  0.002   124.588    17.077
  47  17 Cl    -0.732  1.979  5.750  0.002   124.602    17.078
  48  17 Cl    -0.730  1.979  5.750  0.002   124.544    17.074
  49  17 Cl    -0.735  1.978  5.757  0.001   124.753    17.088
  50  17 Cl    -0.738  1.979  5.759  0.001   124.858    17.095
  51   8 O     -0.505  1.708  4.797  0.000    22.943     6.469
  52   1 H      0.343  0.657  0.000  0.000     0.593     1.204
  53   6 C      0.050  1.043  2.907  0.000    19.655     6.298
  54   1 H      0.052  0.948  0.000  0.000     2.297     2.370
  55   1 H      0.055  0.945  0.000  0.000     2.258     2.350
  56   6 C     -0.104  1.065  3.039  0.000    22.385     6.719
  57   1 H      0.058  0.942  0.000  0.000     2.219     2.329
  58   1 H      0.062  0.938  0.000  0.000     2.167     2.299
  59   6 C     -0.087  1.061  3.027  0.000    22.071     6.672
  60   1 H      0.044  0.956  0.000  0.000     2.385     2.411
  61   1 H      0.056  0.944  0.000  0.000     2.252     2.347
  62   6 C     -0.110  1.036  3.074  0.000    22.660     6.788
  63   1 H      0.040  0.960  0.000  0.000     2.446     2.446
  64   1 H      0.044  0.956  0.000  0.000     2.392     2.419
  65   1 H      0.039  0.961  0.000  0.000     2.456     2.451
  66   8 O     -0.615  1.726  4.889  0.000    25.467     6.816
  67   1 H      0.335  0.665  0.000  0.000     0.613     1.223
  68   1 H      0.295  0.705  0.000  0.000     0.735     1.347

 Mol. C6AA /au·bohr⁶  :     235062.288503
 Mol. C8AA /au·bohr⁸  :   15734364.060061
 Mol. α(0) /au        :       1158.224247

 
 Wiberg/Mayer (AO) data. WBOs > 0.1 written file <wbo>
 largest (>0.05) Wiberg bond orders for each atom
           total WBO             WBO to atom ...
     1  Na  0.505    Cl  31 0.150    Cl  26 0.111    Cl  33 0.092    Cl  35 0.060    Cl  29 0.051
     2  Na  0.518    Cl  42 0.147    Cl  27 0.146    Cl  30 0.099    Cl  44 0.091
     3  Na  0.500    Cl  43 0.156    Cl  45 0.145    Cl  50 0.138
     4  Na  0.507    Cl  26 0.163    Cl  49 0.156    Cl  35 0.149
     5  Na  0.500    Cl  32 0.173    Cl  33 0.112    Cl  48 0.090    Cl  31 0.089
     6  Na  0.504    Cl  42 0.145    Cl  49 0.138    Cl  46 0.093    Cl  30 0.092
     7  Na  0.424    Cl  39 0.103    Cl  37 0.081    Cl  38 0.078    Cl  31 0.054
     8  Na  0.376    Cl  41 0.200    Cl  39 0.084    O   51 0.062
     9  Na  0.508    Cl  27 0.142    Cl  36 0.141    Cl  30 0.096    Cl  47 0.093
    10  Na  0.399    Cl  29 0.116    Cl  37 0.084    Cl  46 0.074    Cl  30 0.052    Cl  47 0.051
    11  Na  0.496    Cl  50 0.151    Cl  32 0.138    Cl  39 0.086    Cl  48 0.079
    12  Na  0.470    Cl  28 0.143    Cl  34 0.075    Cl  38 0.065    O   51 0.057    Cl  39 0.053
    13  Na  0.479    Cl  34 0.180    Cl  26 0.097    Cl  38 0.088    Cl  31 0.081
    14  Na  0.480    Cl  34 0.145    Cl  32 0.136    Cl  39 0.095    Cl  31 0.069
    15  Na  0.499    Cl  40 0.114    Cl  28 0.111    Cl  46 0.094    Cl  38 0.087
    16  Na  0.492    Cl  47 0.120    Cl  48 0.103    Cl  45 0.093    Cl  50 0.084
    17  Na  0.480    Cl  38 0.123    Cl  26 0.108    Cl  46 0.090    Cl  49 0.071
    18  Na  0.547    Cl  35 0.112    Cl  30 0.107    Cl  49 0.106    Cl  36 0.100    Cl  29 0.064
    19  Na  0.513    Cl  33 0.165    Cl  36 0.159    Cl  35 0.152
    20  Na  0.530    Cl  27 0.167    Cl  45 0.132    Cl  47 0.096    Cl  44 0.094
    21  Na  0.426    Cl  40 0.126    O   66 0.105    Cl  43 0.087    Cl  28 0.077
    22  Na  0.496    Cl  44 0.147    Cl  40 0.098    Cl  45 0.091    Cl  43 0.075
    23  Na  0.520    Cl  48 0.126    Cl  33 0.114    Cl  47 0.088    Cl  36 0.076    Cl  29 0.061
    24  Na  0.521    Cl  42 0.164    Cl  40 0.130    Cl  46 0.096    Cl  44 0.091
    25  Na  0.503    Cl  43 0.125    Cl  50 0.088    Cl  41 0.088    Cl  37 0.064    Cl  28 0.059
    26  Cl  0.493    Na   4 0.163    Na   1 0.111    Na  17 0.108    Na  13 0.097
    27  Cl  0.449    Na  20 0.167    Na   2 0.146    Na   9 0.142
    28  Cl  0.471    Na  12 0.143    Na  15 0.111    Na  21 0.077    Na  25 0.059
    29  Cl  0.483    Na  10 0.116    Na  18 0.064    Na  23 0.061    Na   1 0.051
    30  Cl  0.490    Na  18 0.107    Na   2 0.099    Na   9 0.096    Na   6 0.092    Na  10 0.052
    31  Cl  0.483    Na   1 0.150    Na   5 0.089    Na  13 0.081    Na  14 0.069    Na   7 0.054
    32  Cl  0.457    Na   5 0.173    Na  11 0.138    Na  14 0.136
    33  Cl  0.490    Na  19 0.165    Na  23 0.114    Na   5 0.112    Na   1 0.092
    34  Cl  0.453    Na  13 0.180    Na  14 0.145    Na  12 0.075
    35  Cl  0.496    Na  19 0.152    Na   4 0.149    Na  18 0.112    Na   1 0.060
    36  Cl  0.488    Na  19 0.159    Na   9 0.141    Na  18 0.100    Na  23 0.076
    37  Cl  0.479    Na  10 0.084    Na   7 0.081    Na  25 0.064
    38  Cl  0.478    Na  17 0.123    Na  13 0.088    Na  15 0.087    Na   7 0.078    Na  12 0.065
    39  Cl  0.506    Na   7 0.103    Na  14 0.095    Na  11 0.086    Na   8 0.084    Na  12 0.053
    40  Cl  0.478    Na  24 0.130    Na  21 0.126    Na  15 0.114    Na  22 0.098
    41  Cl  0.432    Na   8 0.200    Na  25 0.088    H   67 0.050
    42  Cl  0.452    Na  24 0.164    Na   2 0.147    Na   6 0.145
    43  Cl  0.472    Na   3 0.156    Na  25 0.125    Na  21 0.087    Na  22 0.075
    44  Cl  0.487    Na  22 0.147    Na  20 0.094    Na  24 0.091    Na   2 0.091
    45  Cl  0.491    Na   3 0.145    Na  20 0.132    Na  16 0.093    Na  22 0.091
    46  Cl  0.487    Na  24 0.096    Na  15 0.094    Na   6 0.093    Na  17 0.090    Na  10 0.074
    47  Cl  0.484    Na  16 0.120    Na  20 0.096    Na   9 0.093    Na  23 0.088    Na  10 0.051
    48  Cl  0.484    Na  23 0.126    Na  16 0.103    Na   5 0.090    Na  11 0.079
    49  Cl  0.489    Na   4 0.156    Na   6 0.138    Na  18 0.106    Na  17 0.071
    50  Cl  0.482    Na  11 0.151    Na   3 0.138    Na  25 0.088    Na  16 0.084
    51  O   1.997    C   53 0.971    H   52 0.849    Na   8 0.062    Na  12 0.057
    52  H   0.881    O   51 0.849
    53  C   3.934    C   56 1.019    O   51 0.971    H   54 0.968    H   55 0.967
    54  H   0.996    C   53 0.968
    55  H   0.996    C   53 0.967
    56  C   3.990    C   53 1.019    C   59 1.014    H   57 0.972    H   58 0.969
    57  H   0.996    C   56 0.972
    58  H   0.995    C   56 0.969
    59  C   3.996    C   62 1.022    C   56 1.014    H   61 0.976    H   60 0.965
    60  H   0.998    C   59 0.965
    61  H   0.996    C   59 0.976
    62  C   3.994    C   59 1.022    H   64 0.986    H   63 0.985    H   65 0.983
    63  H   0.998    C   62 0.985
    64  H   0.998    C   62 0.986
    65  H   0.998    C   62 0.983
    66  O   1.890    H   68 0.914    H   67 0.838    Na  21 0.105
    67  H   0.887    O   66 0.838    Cl  41 0.050
    68  H   0.913    O   66 0.914
 MOs/occ written to file <molden.input>
 
molecular dipole:
                 x           y           z       tot (Debye)
 q only:        4.582      -0.852      -0.606
   full:        2.040      -1.637       0.137       6.658
molecular quadrupole (traceless):
                xx          xy          yy          xz          yz          zz
 q only:      -26.032      15.168      31.481     -49.388     -25.565      -5.448
  q+dip:      -14.409      24.605      32.009     -52.358     -27.946     -17.600
   full:      -12.147      24.664      31.412     -51.438     -28.141     -19.265

SCC energy    :    -145.8694122
rep           :       0.3465735
ES            :       1.8194781
AES           :      -0.0234672
AXC           :       0.0009128
disp          :      -0.1682182
XB            :       0.0000000
fix           :       0.0000000
total E       :    -145.5164030
atomizationE  :      10.5763129     6636.74
(atE without considering molecular charge,
 total energy contains solvation terms)
H-L gap (eV)  :          2.3675
           ------------------------------------------------- 
          |                 ===============                 |
          |                   A N C O P T                   |
          |                 ===============                 |
          |          Approximate Normal Coordinate          |
          |           Rational Function Optimizer           |
           ------------------------------------------------- 
dumping coords to <xtbopt.coord> and <xtbopt.log>
 optlevel               0
 Maxcycle             204
 Maxmicro              25
 Econv         5.000000000000000E-006
 Gconv         1.000000000000000E-003
 Maxdispl       1.00000000000000     
 Hlow          5.000000000000000E-003
 S6             20.0000000000000     
 Nvar              198

generating ANC from model Hessian ...
 Shifting diagonal of input Hessian by   2.391859144148825E-002
 Lowest  eigenvalues of input Hessian
    0.005000    0.005770    0.006161    0.006193    0.006409    0.006439
    0.006651    0.007123    0.007426    0.008148    0.008335    0.008527
    0.009125    0.009356    0.010381    0.010926    0.011985    0.012679
 Highest eigenvalues
    1.252107    1.264602    1.297305    1.343019    1.427462    1.481347
 
cpu  time for ANC gen    0.03 s
wall time for ANC gen    0.03 s
................................................................................
.............................. CYCLE    1 ......................................
................................................................................
   1   -145.8694122 -0.145869E+03  0.577E-04    2.37       0.0  T
   2   -145.8694122 -0.123015E-08  0.513E-04    2.37      23.6  T
   3   -145.8694122 -0.477741E-09  0.483E-04    2.37      25.1  T
speedup  0.98
cpu  time for SCC    0.08 s
wall time for SCC    0.08 s
speedup  1.00
cpu  time for grad    0.31 s
wall time for grad    0.31 s
 E :   -145.51640297  G :  0.000065    pred/act E change:  0.000D+00  0.430D-07
Maxdispl :   0.0044   ||displ|| :   0.0072   Lambda : -0.410D-06
Largest |displ|/coords:  0.0044 (   9)  0.0037 (   6)  0.0021 (   7)
................................................................................
.............................. CYCLE    2 ......................................
................................................................................
   1   -145.8693958 -0.145869E+03  0.167E-02    2.36       0.0  T
   2   -145.8693959 -0.165500E-06  0.480E-03    2.37       2.5  T
   3   -145.8693960 -0.194995E-07  0.225E-03    2.37       5.4  T
   4   -145.8693960 -0.410719E-08  0.909E-04    2.37      13.3  T
   5   -145.8693960 -0.142228E-08  0.579E-04    2.37      21.0  T
speedup  1.00
cpu  time for SCC    0.13 s
wall time for SCC    0.13 s
speedup  1.00
cpu  time for grad    0.35 s
wall time for grad    0.36 s
 E :   -145.51640260  G :  0.000174    pred/act E change:  0.000D+00  0.363D-06
Maxdispl :   0.0031   ||displ|| :   0.0054   Lambda : -0.903D-06
Largest |displ|/coords:  0.0031 (   6)  0.0028 (   9)  0.0018 (   7)
................................................................................
.............................. CYCLE    3 ......................................
................................................................................
   1   -145.8694078 -0.145869E+03  0.127E-02    2.37       0.0  T
   2   -145.8694079 -0.954275E-07  0.372E-03    2.37       3.3  T
   3   -145.8694079 -0.114298E-07  0.186E-03    2.37       6.5  T
   4   -145.8694079 -0.231063E-08  0.750E-04    2.37      16.2  T
   5   -145.8694079 -0.509317E-09  0.434E-04    2.37      28.0  T
speedup  0.99
cpu  time for SCC    0.14 s
wall time for SCC    0.14 s
speedup  1.00
cpu  time for grad    0.37 s
wall time for grad    0.37 s
 E :   -145.51640304  G :  0.000041    pred/act E change: -0.205D-06 -0.434D-06
Maxdispl :   0.0020   ||displ|| :   0.0041   Lambda : -0.136D-06
Largest |displ|/coords:  0.0020 (   1)  0.0020 (   9)  0.0017 (   4)

   *** GEOMETRY OPTIMIZATION CONVERGED AFTER 3 ITERATIONS ***

------------------------------------------------------------------------
 total energy gain (kcal):     -0.0000
------------------------------------------------------------------------
================
 final structure:
================
$coord
       -2.32210385205751       -8.26068780609653        5.20270498878112      Na
      -12.99825983914871       -1.65347347243899       -3.80269630196728      Na
       -3.51135578337681        9.09812689462306        1.22384253902464      Na
       -4.31009020345562      -12.90350950379678        0.94845320300165      Na
       -0.54423775067073       -3.08986099072663        9.31432511466635      Na
       -8.74015881534710       -6.85094997072212       -4.85901316632381      Na
       -0.81607398304655       -2.04262466477389        2.55347359903909      Na
        6.20395633121580        3.94849053731591       -0.39784056540156      Na
      -12.78782702177499       -2.73601313504818        2.93305123826568      Na
       -6.99876568462243       -1.89209633813712       -0.56777628972102      Na
        0.97080185969292        3.10805197000715        6.71607771758036      Na
        4.66173695879111       -1.62079814962124       -1.04726827634256      Na
        3.32758908768817       -7.49019100233615        1.59477388542193      Na
        5.11122367659790       -2.23978446953150        5.69696840803603      Na
       -1.11223561372310       -0.95335775378997       -4.14316032326409      Na
       -5.33892262311456        3.26296438640398        3.79189765638555      Na
       -2.72325071168762       -7.26210367758631       -1.68203270881076      Na
       -8.59981178079511       -8.05995223867980        1.92067637020659      Na
       -8.01366354285841       -8.80768818219774        8.42235166083240      Na
      -11.26190120553015        3.38359696625743        0.50134471660711      Na
        0.45825670586646        5.27634008910601       -6.03717758746733      Na
       -5.66565169993418        4.38478535724587       -3.14024462605844      Na
       -6.67078277158071       -2.93517413697209        6.20670438094565      Na
       -7.09736503107959       -0.69771791013676       -7.27276843770802      Na
        0.28392276738489        4.52224902178004        0.24082767644160      Na
       -0.27955465821522      -10.58225669252148        1.25025993483905      Cl
      -14.93652308790629        0.36656901489687        0.09565813597466      Cl
        2.88920916301360        1.87916101482102       -3.63513802331884      Cl
       -4.66479885652213       -5.17038785534346        2.30262108891544      Cl
      -10.87909888977555       -5.02216401920650       -0.90880186065313      Cl
        1.46575437447834       -5.37643513739084        5.46937071107177      Cl
        3.18290229393387       -0.13376495023631        9.40529192702048      Cl
       -4.27596268627410       -6.14302922792637        9.25897140506218      Cl
        7.08585985529646       -4.44594998646346        1.88567416906279      Cl
       -6.23861211543225      -11.36826945570446        4.92224217051073      Cl
      -10.67654025816583       -5.91949565073294        5.93503691016859      Cl
       -3.16380648978586        1.16173577136030       -0.21383420807275      Cl
        1.09560115048245       -4.47837122918231       -1.45022032345793      Cl
        3.17707957824606        1.15869048534208        2.73895110198242      Cl
       -3.24700919346327        2.27280113343628       -7.04418238575196      Cl
        3.83311989713942        7.73453899508349        0.07501501877540      Cl
      -10.85355367670664       -3.65380210724200       -7.60430658859768      Cl
       -2.23205968184232        7.53054978194757       -2.92913845973777      Cl
       -9.25216660761887        1.39958398223257       -3.45923044547084      Cl
       -7.64522434160469        6.54952340312692        0.98169507624604      Cl
       -4.79711385654609       -4.04172568970258       -4.55617222849753      Cl
       -9.02339028681822        0.23641601229692        3.50110350161806      Cl
       -2.89097847264134        0.02183383484438        6.51404004329406      Cl
       -6.59783274018566      -10.26159400864427       -2.13210366131771      Cl
       -1.65278671834422        6.27084852297455        4.45566208269400      Cl
        8.55277157754161        0.81801192828884       -0.37495417537567      O 
        8.93556154023582       -0.69029735405027        0.59715637397671      H 
       10.53037732165530        1.06411968071810       -2.19084585393782      C 
       10.49647931655096       -0.55205263881004       -3.48903034211593      H 
       12.37118570121451        1.10429245599823       -1.23866394489622      H 
       10.16983581662818        3.48625233708810       -3.69251494637864      C 
       11.42125897508096        3.43759358346635       -5.32912669686156      H 
        8.23667382015337        3.53198610626911       -4.40596229791261      H 
       10.73949585884185        5.86735433754419       -2.16019864216598      C 
        9.96557083405336        5.69366785897723       -0.25167689677005      H 
        9.83983515683369        7.48504517062716       -3.06332170048690      H 
       13.56349035828413        6.39298199629371       -1.95503534992543      C 
       14.38571312179337        6.64548413169993       -3.82282099300950      H 
       13.89013389678476        8.10438522045265       -0.86812685949810      H 
       14.54178165693544        4.84742193532916       -1.01837910655915      H 
        3.52375567016201        7.84516922134617       -5.68815732247022      O 
        3.51808492692348        8.15461131509789       -3.86242207143172      H 
        4.39045130102433        9.29034495146580       -6.36187911983535      H 
$end
 
 Bond Distances (Angstroems)
 ---------------------------
Na1-Na4=3.4944       Na1-Na5=3.6203       Na1-Na7=3.6644       Na1-Na13=3.5707      Na1-Na17=3.6875      Na1-Na18=3.7501      
Na1-Na19=3.4724      Na1-Na23=3.6769      Na1-Cl26=2.6556      Na1-Cl29=2.5625      Na1-Cl31=2.5233      Na1-Cl33=2.6329      
Na1-Cl35=2.6498      Na2-Na6=3.5992       Na2-Na9=3.6119       Na2-Na10=3.6091      Na2-Na20=3.6245      Na2-Na24=3.6577      
Na2-Cl27=2.5398      Na2-Cl30=2.6039      Na2-Cl42=2.5408      Na2-Cl44=2.5638      Na3-Na16=3.5095      Na3-Na22=3.5852      
Na3-Na25=3.1887      Na3-Cl43=2.4446      Na3-Cl45=2.5731      Na3-Cl50=2.4760      Na4-Na1=3.4944       Na4-Na17=3.3992      
Na4-Na18=3.4623      Na4-Cl26=2.4665      Na4-Cl35=2.4746      Na4-Cl49=2.4653      Na5-Na1=3.6203       Na5-Na7=3.6232       
Na5-Na11=3.6456      Na5-Na14=3.5809      Na5-Na23=3.6362      Na5-Cl31=2.5952      Na5-Cl32=2.5178      Na5-Cl33=2.5516      
Na5-Cl48=2.5396      Na6-Na2=3.5992       Na6-Na10=3.5905      Na6-Na17=3.6072      Na6-Na18=3.6450      Na6-Na24=3.6041      
Na6-Cl30=2.5666      Na6-Cl42=2.4947      Na6-Cl46=2.5670      Na6-Cl49=2.5739      Na7-Na1=3.6644       Na7-Na5=3.6232       
Na7-Na10=3.6659      Na7-Na11=3.6298      Na7-Na12=3.4761      Na7-Na13=3.6573      Na7-Na14=3.5519      Na7-Na15=3.5937      
Na7-Na16=3.7471      Na7-Na17=3.6974      Na7-Na23=3.6823      Na7-Na25=3.7290      Na7-Cl29=2.6278      Na7-Cl31=2.6365      
Na7-Cl37=2.5619      Na7-Cl38=2.6783      Na7-Cl39=2.7101      Na7-Cl48=2.6061      Na8-Na12=3.0773      Na8-Na25=3.1655      
Na8-Cl28=2.6853      Na8-Cl39=2.7387      Na8-Cl41=2.3771      Na8-O51=2.0711       Na8-C53=2.9106       Na8-C56=2.7393       
Na8-H58=2.3884       Na8-C59=2.7679       Na8-H60=2.1957       Na9-Na2=3.6119       Na9-Na10=3.6078      Na9-Na18=3.6243      
Na9-Na20=3.5770      Na9-Na23=3.6729      Na9-Cl27=2.4986      Na9-Cl30=2.5723      Na9-Cl36=2.5710      Na9-Cl47=2.5559      
Na10-Na2=3.6091      Na10-Na6=3.5905      Na10-Na7=3.6659      Na10-Na9=3.6078      Na10-Na15=3.6783     Na10-Na16=3.6791     
Na10-Na17=3.6799     Na10-Na18=3.6201     Na10-Na20=3.6337     Na10-Na22=3.6584     Na10-Na23=3.6313     Na10-Na24=3.6044     
Na10-Cl29=2.6158     Na10-Cl30=2.6443     Na10-Cl37=2.6010     Na10-Cl44=2.6072     Na10-Cl46=2.6657     Na10-Cl47=2.6557     
Na11-Na5=3.6456      Na11-Na7=3.6298      Na11-Na14=3.6194     Na11-Na16=3.6810     Na11-Na25=3.5261     Na11-Cl32=2.5176     
Na11-Cl39=2.6185     Na11-Cl48=2.6182     Na11-Cl50=2.4818     Na12-Na7=3.4761      Na12-Na8=3.0773      Na12-Na13=3.4785     
Na12-Na14=3.5918     Na12-Na15=3.4849     Na12-Na25=4.0496     Na12-Cl28=2.4871     Na12-Cl34=2.5079     Na12-Cl38=2.4276     
Na12-Cl39=2.6067     Na12-O51=2.4560      Na12-H52=2.4728      Na13-Na1=3.5707      Na13-Na7=3.6573      Na13-Na12=3.4785     
Na13-Na14=3.6500     Na13-Na17=3.6433     Na13-Cl26=2.5207     Na13-Cl31=2.5349     Na13-Cl34=2.5640     Na13-Cl38=2.5557     
Na14-Na5=3.5809      Na14-Na7=3.5519      Na14-Na11=3.6194     Na14-Na12=3.5918     Na14-Na13=3.6500     Na14-Cl31=2.5477     
Na14-Cl32=2.4767     Na14-Cl34=2.5539     Na14-Cl39=2.5946     Na15-Na7=3.5937      Na15-Na10=3.6783     Na15-Na12=3.4849     
Na15-Na17=3.6835     Na15-Na21=3.5444     Na15-Na22=3.7506     Na15-Na24=3.5766     Na15-Na25=3.7847     Na15-Cl28=2.6082     
Na15-Cl37=2.5990     Na15-Cl38=2.6221     Na15-Cl40=2.5588     Na15-Cl46=2.5536     Na16-Na3=3.5095      Na16-Na7=3.7471      
Na16-Na10=3.6791     Na16-Na11=3.6810     Na16-Na20=3.5861     Na16-Na22=3.7201     Na16-Na23=3.5899     Na16-Na25=3.5817     
Na16-Cl37=2.6560     Na16-Cl45=2.5934     Na16-Cl47=2.5279     Na16-Cl48=2.5874     Na16-Cl50=2.5420     Na17-Na1=3.6875      
Na17-Na4=3.3992      Na17-Na6=3.6072      Na17-Na7=3.6974      Na17-Na10=3.6799     Na17-Na13=3.6433     Na17-Na15=3.6835     
Na17-Na18=3.6720     Na17-Cl26=2.6771     Na17-Cl29=2.5936     Na17-Cl38=2.5038     Na17-Cl46=2.5341     Na17-Cl49=2.6038     
Na18-Na1=3.7501      Na18-Na4=3.4623      Na18-Na6=3.6450      Na18-Na9=3.6243      Na18-Na10=3.6201     Na18-Na17=3.6720     
Na18-Na19=3.4771     Na18-Na23=3.6798     Na18-Cl29=2.5913     Na18-Cl30=2.5062     Na18-Cl35=2.6738     Na18-Cl36=2.6464     
Na18-Cl49=2.6607     Na19-Na1=3.4724      Na19-Na18=3.4771     Na19-Na23=3.3966     Na19-Cl33=2.4691     Na19-Cl35=2.4797     
Na19-Cl36=2.4605     Na20-Na2=3.6245      Na20-Na9=3.5770      Na20-Na10=3.6337     Na20-Na16=3.5861     Na20-Na22=3.5727     
Na20-Cl27=2.5251     Na20-Cl44=2.5741     Na20-Cl45=2.5562     Na20-Cl47=2.5878     Na21-Na15=3.5444     Na21-Na22=3.6158     
Na21-Na25=3.3473     Na21-Cl28=2.5500     Na21-Cl40=2.5797     Na21-Cl43=2.4809     Na21-O66=2.1245      Na22-Na3=3.5852      
Na22-Na10=3.6584     Na22-Na15=3.7506     Na22-Na16=3.7201     Na22-Na20=3.5727     Na22-Na21=3.6158     Na22-Na24=3.5482     
Na22-Na25=3.6220     Na22-Cl37=2.6570     Na22-Cl40=2.6749     Na22-Cl43=2.4668     Na22-Cl44=2.4751     Na22-Cl45=2.6772     
Na23-Na1=3.6769      Na23-Na5=3.6362      Na23-Na7=3.6823      Na23-Na9=3.6729      Na23-Na10=3.6313     Na23-Na16=3.5899     
Na23-Na18=3.6798     Na23-Na19=3.3966     Na23-Cl29=2.6065     Na23-Cl33=2.6639     Na23-Cl36=2.6473     Na23-Cl47=2.5331     
Na23-Cl48=2.5447     Na24-Na2=3.6577      Na24-Na6=3.6041      Na24-Na10=3.6044     Na24-Na15=3.5766     Na24-Na22=3.5482     
Na24-Cl40=2.5763     Na24-Cl42=2.5355     Na24-Cl44=2.5699     Na24-Cl46=2.5845     Na25-Na3=3.1887      Na25-Na7=3.7290      
Na25-Na8=3.1655      Na25-Na11=3.5261     Na25-Na12=4.0496     Na25-Na15=3.7847     Na25-Na16=3.5817     Na25-Na21=3.3473     
Na25-Na22=3.6220     Na25-Cl28=2.8397     Na25-Cl37=2.5591     Na25-Cl39=2.6944     Na25-Cl41=2.5347     Na25-Cl43=2.6685     
Na25-Cl50=2.6232     Cl26-Na1=2.6556      Cl26-Na4=2.4665      Cl26-Na13=2.5207     Cl26-Na17=2.6771     Cl27-Na2=2.5398      
Cl27-Na9=2.4986      Cl27-Na20=2.5251     Cl28-Na8=2.6853      Cl28-Na12=2.4871     Cl28-Na15=2.6082     Cl28-Na21=2.5500     
Cl28-Na25=2.8397     Cl29-Na1=2.5625      Cl29-Na7=2.6278      Cl29-Na10=2.6158     Cl29-Na17=2.5936     Cl29-Na18=2.5913     
Cl29-Na23=2.6065     Cl30-Na2=2.6039      Cl30-Na6=2.5666      Cl30-Na9=2.5723      Cl30-Na10=2.6443     Cl30-Na18=2.5062     
Cl31-Na1=2.5233      Cl31-Na5=2.5952      Cl31-Na7=2.6365      Cl31-Na13=2.5349     Cl31-Na14=2.5477     Cl32-Na5=2.5178      
Cl32-Na11=2.5176     Cl32-Na14=2.4767     Cl33-Na1=2.6329      Cl33-Na5=2.5516      Cl33-Na19=2.4691     Cl33-Na23=2.6639     
Cl34-Na12=2.5079     Cl34-Na13=2.5640     Cl34-Na14=2.5539     Cl35-Na1=2.6498      Cl35-Na4=2.4746      Cl35-Na18=2.6738     
Cl35-Na19=2.4797     Cl36-Na9=2.5710      Cl36-Na18=2.6464     Cl36-Na19=2.4605     Cl36-Na23=2.6473     Cl37-Na7=2.5619      
Cl37-Na10=2.6010     Cl37-Na15=2.5990     Cl37-Na16=2.6560     Cl37-Na22=2.6570     Cl37-Na25=2.5591     Cl38-Na7=2.6783      
Cl38-Na12=2.4276     Cl38-Na13=2.5557     Cl38-Na15=2.6221     Cl38-Na17=2.5038     Cl39-Na7=2.7101      Cl39-Na8=2.7387      
Cl39-Na11=2.6185     Cl39-Na12=2.6067     Cl39-Na14=2.5946     Cl39-Na25=2.6944     Cl40-Na15=2.5588     Cl40-Na21=2.5797     
Cl40-Na22=2.6749     Cl40-Na24=2.5763     Cl41-Na8=2.3771      Cl41-Na25=2.5347     Cl42-Na2=2.5408      Cl42-Na6=2.4947      
Cl42-Na24=2.5355     Cl43-Na3=2.4446      Cl43-Na21=2.4809     Cl43-Na22=2.4668     Cl43-Na25=2.6685     Cl44-Na2=2.5638      
Cl44-Na10=2.6072     Cl44-Na20=2.5741     Cl44-Na22=2.4751     Cl44-Na24=2.5699     Cl45-Na3=2.5731      Cl45-Na16=2.5934     
Cl45-Na20=2.5562     Cl45-Na22=2.6772     Cl46-Na6=2.5670      Cl46-Na10=2.6657     Cl46-Na15=2.5536     Cl46-Na17=2.5341     
Cl46-Na24=2.5845     Cl47-Na9=2.5559      Cl47-Na10=2.6557     Cl47-Na16=2.5279     Cl47-Na20=2.5878     Cl47-Na23=2.5331     
Cl48-Na5=2.5396      Cl48-Na7=2.6061      Cl48-Na11=2.6182     Cl48-Na16=2.5874     Cl48-Na23=2.5447     Cl49-Na4=2.4653      
Cl49-Na6=2.5739      Cl49-Na17=2.6038     Cl49-Na18=2.6607     Cl50-Na3=2.4760      Cl50-Na11=2.4818     Cl50-Na16=2.5420     
Cl50-Na25=2.6232     O51-Na8=2.0711       O51-Na12=2.4560      O51-H52=0.9709       O51-C53=1.4267       H52-Na12=2.4728      
H52-O51=0.9709       C53-Na8=2.9106       C53-O51=1.4267       C53-H54=1.0971       C53-H55=1.0969       C53-C56=1.5201       
H54-C53=1.0971       H55-C53=1.0969       C56-Na8=2.7393       C56-C53=1.5201       C56-H57=1.0905       C56-H58=1.0907       
C56-C59=1.5284       H57-C56=1.0905       H58-Na8=2.3884       H58-C56=1.0907       C59-Na8=2.7679       C59-C56=1.5284       
C59-H60=1.0937       C59-H61=1.0899       C59-C62=1.5239       H60-Na8=2.1957       H60-C59=1.0937       H61-C59=1.0899       
C62-C59=1.5239       C62-H63=1.0882       C62-H64=1.0867       C62-H65=1.0875       H63-C62=1.0882       H64-C62=1.0867       
H65-C62=1.0875       O66-Na21=2.1245      O66-H67=0.9799       O66-H68=0.9604       H67-O66=0.9799       H68-O66=0.9604       
 C  H  Rav=1.0912 sigma=0.0037  Rmin=1.0867  Rmax=1.0971     9
 C  C  Rav=1.5241 sigma=0.0034  Rmin=1.5201  Rmax=1.5284     3
 O  H  Rav=0.9704 sigma=0.0080  Rmin=0.9604  Rmax=0.9799     3
 O  C  Rav=1.4267 sigma=0.0000  Rmin=1.4267  Rmax=1.4267     1
 Na H  Rav=2.3523 sigma=0.1159  Rmin=2.1957  Rmax=2.4728     3
 Na C  Rav=2.8059 sigma=0.0749  Rmin=2.7393  Rmax=2.9106     3
 Na O  Rav=2.2172 sigma=0.1703  Rmin=2.0711  Rmax=2.4560     3
 Na Na Rav=3.5965 sigma=0.1326  Rmin=3.0773  Rmax=4.0496    77
 Cl Na Rav=2.5744 sigma=0.0730  Rmin=2.3771  Rmax=2.8397   108
 
 selected bond angles (degree)
 --------------------
Na5-Na1-Na4=175.43             Na7-Na1-Na4=116.77             Na7-Na1-Na5= 59.65             Na13-Na1-Na4= 89.31            
Na13-Na1-Na5= 91.00            Na13-Na1-Na7= 60.71            Na17-Na1-Na4= 56.42            Na17-Na1-Na5=120.03            
Na17-Na1-Na7= 60.39            Na17-Na1-Na13= 60.23           Na18-Na1-Na4= 56.97            Na18-Na1-Na5=119.15            
Na18-Na1-Na7= 89.43            Na18-Na1-Na13=119.40           Na18-Na1-Na17= 59.16           Na19-Na1-Na4= 89.79            
Na19-Na1-Na5= 89.63            Na19-Na1-Na7=116.82            Na19-Na1-Na13=176.47           Na19-Na1-Na17=116.54           
Na19-Na1-Na18= 57.40           Na23-Na1-Na4=116.33            Na23-Na1-Na5= 59.77            Na23-Na1-Na7= 60.21            
Na23-Na1-Na13=120.91           Na23-Na1-Na17= 89.82           Na23-Na1-Na18= 59.39           Na23-Na1-Na19= 56.64           
Cl26-Na1-Na4= 44.75            Cl26-Na1-Na5=135.83            Cl26-Na1-Na7= 91.47            Cl26-Na1-Na13= 44.84           
Cl26-Na1-Na17= 46.49           Cl26-Na1-Na18= 90.51           Cl26-Na1-Na19=134.50           Cl26-Na1-Na23=136.31           
Cl29-Na1-Na4= 85.25            Cl29-Na1-Na5= 90.19            Cl29-Na1-Na7= 45.82            Cl29-Na1-Na13= 90.69           
Cl29-Na1-Na17= 44.68           Cl29-Na1-Na18= 43.61           Cl29-Na1-Na19= 85.84           Cl29-Na1-Na23= 45.14           
Cl29-Na1-Cl26= 91.17           Cl31-Na1-Na4=134.46            Cl31-Na1-Na5= 45.80            Cl31-Na1-Na7= 46.01            
Cl31-Na1-Na13= 45.23           Cl31-Na1-Na17= 90.82           Cl31-Na1-Na18=135.43           Cl31-Na1-Na19=135.40           
Cl31-Na1-Na23= 91.46           Cl31-Na1-Cl26= 90.03           Cl31-Na1-Cl29= 91.82           Cl33-Na1-Na4=134.93            
Cl33-Na1-Na5= 44.80            Cl33-Na1-Na7= 90.87            Cl33-Na1-Na13=135.73           Cl33-Na1-Na17=136.21           
Cl33-Na1-Na18= 91.01           Cl33-Na1-Na19= 45.16           Cl33-Na1-Na23= 46.39           Cl33-Na1-Cl26=177.23           
Cl33-Na1-Cl29= 91.53           Cl33-Na1-Cl31= 90.51           Cl35-Na1-Na4= 44.94            Cl35-Na1-Na5=134.91            
Cl35-Na1-Na7=134.91            Cl35-Na1-Na13=134.09           Cl35-Na1-Na17= 89.35           Cl35-Na1-Na18= 45.48           
Cl35-Na1-Na19= 45.36           Cl35-Na1-Na23= 89.67           Cl35-Na1-Cl26= 89.26           Cl35-Na1-Cl29= 89.09           
Cl35-Na1-Cl31=178.86           Cl35-Na1-Cl33= 90.15           Na9-Na2-Na6= 90.73             Na10-Na2-Na6= 59.75            
Na10-Na2-Na9= 59.95            Na20-Na2-Na6=120.06            Na20-Na2-Na9= 59.25            Na20-Na2-Na10= 60.31           
Na24-Na2-Na6= 59.55            Na24-Na2-Na9=119.41            Na24-Na2-Na10= 59.47           Na24-Na2-Na20= 89.85           
Cl27-Na2-Na6=134.48            Cl27-Na2-Na9= 43.75            Cl27-Na2-Na10= 89.12           Cl27-Na2-Na20= 44.15           
Cl27-Na2-Na24=133.98           Cl30-Na2-Na6= 45.46            Cl30-Na2-Na9= 45.39            Cl30-Na2-Na10= 47.02           
Cl30-Na2-Na20= 91.42           Cl30-Na2-Na24= 91.27           Cl30-Na2-Cl27= 89.10           Cl42-Na2-Na6= 43.87            
Cl42-Na2-Na9=134.55            Cl42-Na2-Na10= 88.17           Cl42-Na2-Na20=133.69           Cl42-Na2-Na24= 43.84           
Cl42-Na2-Cl27=177.27           Cl42-Na2-Cl30= 89.32           Cl44-Na2-Na6= 90.49            Cl44-Na2-Na9= 90.35            
Cl44-Na2-Na10= 46.23           Cl44-Na2-Na20= 45.25           Cl44-Na2-Na24= 44.63           Cl44-Na2-Cl27= 89.40           
Cl44-Na2-Cl30= 93.25           Cl44-Na2-Cl42= 88.47           Na22-Na3-Na16= 63.24           Na25-Na3-Na16= 64.44           
Na25-Na3-Na22= 64.34           Cl43-Na3-Na16= 97.23           Cl43-Na3-Na22= 43.36           Cl43-Na3-Na25= 54.64           
Cl45-Na3-Na16= 47.46           Cl45-Na3-Na22= 48.16           Cl45-Na3-Na25= 97.43           Cl45-Na3-Cl43= 90.73           
Cl50-Na3-Na16= 46.40           Cl50-Na3-Na22= 98.68           Cl50-Na3-Na25= 53.39           Cl50-Na3-Cl43=107.81           
Cl50-Na3-Cl45= 93.17           Na17-Na4-Na1= 64.66            Na18-Na4-Na1= 65.24            Na18-Na4-Na17= 64.70           
Cl26-Na4-Na1= 49.29            Cl26-Na4-Na17= 51.36           Cl26-Na4-Na18=100.87           Cl35-Na4-Na1= 49.15            
Cl35-Na4-Na17= 99.30           Cl35-Na4-Na18= 50.23           Cl35-Na4-Cl26= 97.94           Cl49-Na4-Na1=100.09            
Cl49-Na4-Na17= 49.65           Cl49-Na4-Na18= 49.94           Cl49-Na4-Cl26=100.66           Cl49-Na4-Cl35= 99.97           
Na7-Na5-Na1= 60.78             Na11-Na5-Na1=120.70            Na11-Na5-Na7= 59.91            Na14-Na5-Na1= 89.48            
Na14-Na5-Na7= 59.08            Na14-Na5-Na11= 60.10           Na23-Na5-Na1= 60.89            Na23-Na5-Na7= 60.96            
Na23-Na5-Na11= 90.30           Na23-Na5-Na14=120.04           Cl31-Na5-Na1= 44.19            Cl31-Na5-Na7= 46.64            
Cl31-Na5-Na11= 91.93           Cl31-Na5-Na14= 45.33           Cl31-Na5-Na23= 91.22           Cl32-Na5-Na1=133.21            
Cl32-Na5-Na7= 87.42            Cl32-Na5-Na11= 43.61           Cl32-Na5-Na14= 43.74           Cl32-Na5-Na23=133.88           
Cl32-Na5-Cl31= 89.06           Cl33-Na5-Na1= 46.64            Cl33-Na5-Na7= 93.14            Cl33-Na5-Na11=137.35           
Cl33-Na5-Na14=136.07           Cl33-Na5-Na23= 47.08           Cl33-Na5-Cl31= 90.74           Cl33-Na5-Cl32=179.03           
Cl48-Na5-Na1= 90.71            Cl48-Na5-Na7= 45.99            Cl48-Na5-Na11= 45.90           Cl48-Na5-Na14= 90.88           
Cl48-Na5-Na23= 44.40           Cl48-Na5-Cl31= 92.59           Cl48-Na5-Cl32= 89.51           Cl48-Na5-Cl33= 91.46           
Na10-Na6-Na2= 60.26            Na17-Na6-Na2=121.76            Na17-Na6-Na10= 61.50           Na18-Na6-Na2= 89.66            
Na18-Na6-Na10= 60.04           Na18-Na6-Na17= 60.84           Na24-Na6-Na2= 61.03            Na24-Na6-Na10= 60.13           
Na24-Na6-Na17= 90.39           Na24-Na6-Na18=120.16           Cl30-Na6-Na2= 46.31            Cl30-Na6-Na10= 47.35           
Cl30-Na6-Na17= 91.86           Cl30-Na6-Na18= 43.41           Cl30-Na6-Na24= 93.12           Cl42-Na6-Na2= 44.89            
Cl42-Na6-Na10= 89.30           Cl42-Na6-Na17=135.07           Cl42-Na6-Na18=134.53           Cl42-Na6-Na24= 44.69           
Cl42-Na6-Cl30= 91.20           Cl46-Na6-Na2= 93.25            Cl46-Na6-Na10= 47.83           Cl46-Na6-Na17= 44.63           
Cl46-Na6-Na18= 91.35           Cl46-Na6-Na24= 45.80           Cl46-Na6-Cl30= 95.12           Cl46-Na6-Cl42= 90.46           
Cl49-Na6-Na2=136.43            Cl49-Na6-Na10= 92.57           Cl49-Na6-Na17= 46.18           Cl49-Na6-Na18= 46.85           
Cl49-Na6-Na24=136.55           Cl49-Na6-Cl30= 90.12           Cl49-Na6-Cl42=178.13           Cl49-Na6-Cl46= 90.75           
Na5-Na7-Na1= 59.57             Na10-Na7-Na1= 89.87            Na10-Na7-Na5=118.92            Na11-Na7-Na1=119.92            
Na11-Na7-Na5= 60.35            Na11-Na7-Na10=119.31           Na12-Na7-Na1=116.66            Na12-Na7-Na5=121.20            
Na12-Na7-Na10=119.73           Na12-Na7-Na11= 93.85           Na13-Na7-Na1= 58.38            Na13-Na7-Na5= 89.58            
Na13-Na7-Na10=119.32           Na13-Na7-Na11=121.32           Na13-Na7-Na12= 58.31           Na14-Na7-Na1= 89.23            
Na14-Na7-Na5= 59.87            Na14-Na7-Na10=178.77           Na14-Na7-Na11= 60.52           Na14-Na7-Na12= 61.46           
Na14-Na7-Na13= 60.81           Na15-Na7-Na1=120.78            Na15-Na7-Na5=179.51            Na15-Na7-Na10= 60.88           
Na15-Na7-Na11=119.30           Na15-Na7-Na12= 59.04           Na15-Na7-Na13= 90.90           Na15-Na7-Na14=120.33           
Na16-Na7-Na1=117.84            Na16-Na7-Na5= 88.12            Na16-Na7-Na10= 59.50           Na16-Na7-Na11= 59.84           
Na16-Na7-Na12=125.48           Na16-Na7-Na13=176.22           Na16-Na7-Na14=120.27           Na16-Na7-Na15= 91.40           
Na17-Na7-Na1= 60.12            Na17-Na7-Na5=119.68            Na17-Na7-Na10= 59.97           Na17-Na7-Na11=179.25           
Na17-Na7-Na12= 86.75           Na17-Na7-Na13= 59.39           Na17-Na7-Na14=120.20           Na17-Na7-Na15= 60.67           
Na17-Na7-Na16=119.43           Na23-Na7-Na1= 60.06            Na23-Na7-Na5= 59.69            Na23-Na7-Na10= 59.23           
Na23-Na7-Na11= 89.82           Na23-Na7-Na12=176.07           Na23-Na7-Na13=118.44           Na23-Na7-Na14=119.56           
Na23-Na7-Na15=120.10           Na23-Na7-Na16= 57.78           Na23-Na7-Na17= 89.59           Na25-Na7-Na1=174.92            
Na25-Na7-Na5=117.41            Na25-Na7-Na10= 88.35           Na25-Na7-Na11= 57.24           Na25-Na7-Na12= 68.29           
Na25-Na7-Na13=126.53           Na25-Na7-Na14= 92.48           Na25-Na7-Na15= 62.21           Na25-Na7-Na16= 57.25           
Na25-Na7-Na17=122.66           Na25-Na7-Na23=115.03           Cl29-Na7-Na1= 44.37            Cl29-Na7-Na5= 89.10            
Cl29-Na7-Na10= 45.51           Cl29-Na7-Na11=134.87           Cl29-Na7-Na12=131.23           Cl29-Na7-Na13= 87.78           
Cl29-Na7-Na14=133.60           Cl29-Na7-Na15= 91.00           Cl29-Na7-Na16= 89.18           Cl29-Na7-Na17= 44.54           
Cl29-Na7-Na23= 45.06           Cl29-Na7-Na25=133.73           Cl31-Na7-Na1= 43.52            Cl31-Na7-Na5= 45.70            
Cl31-Na7-Na10=133.39           Cl31-Na7-Na11= 91.60           Cl31-Na7-Na12= 88.96           Cl31-Na7-Na13= 43.88           
Cl31-Na7-Na14= 45.72           Cl31-Na7-Na15=134.78           Cl31-Na7-Na16=133.75           Cl31-Na7-Na17= 88.85           
Cl31-Na7-Na23= 89.56           Cl31-Na7-Na25=138.07           Cl31-Na7-Cl29= 87.88           Cl37-Na7-Na1=135.04            
Cl37-Na7-Na5=133.23            Cl37-Na7-Na10= 45.19           Cl37-Na7-Na11= 88.64           Cl37-Na7-Na12= 92.78           
Cl37-Na7-Na13=137.15           Cl37-Na7-Na14=135.67           Cl37-Na7-Na15= 46.29           Cl37-Na7-Na16= 45.11           
Cl37-Na7-Na17= 90.89           Cl37-Na7-Na23= 88.68           Cl37-Na7-Na25= 43.24           Cl37-Na7-Cl29= 90.70           
Cl37-Na7-Cl31=178.22           Cl38-Na7-Na1= 87.29            Cl38-Na7-Na5=133.83            Cl38-Na7-Na10= 89.49           
Cl38-Na7-Na11=137.99           Cl38-Na7-Na12= 44.14           Cl38-Na7-Na13= 44.31           Cl38-Na7-Na14= 91.31           
Cl38-Na7-Na15= 46.66           Cl38-Na7-Na16=137.75           Cl38-Na7-Na17= 42.61           Cl38-Na7-Na23=132.17           
Cl38-Na7-Na25= 97.46           Cl38-Na7-Cl29= 87.11           Cl38-Na7-Cl31= 88.16           Cl38-Na7-Cl37= 92.84           
Cl39-Na7-Na1=135.81            Cl39-Na7-Na5= 91.66            Cl39-Na7-Na10=134.32           Cl39-Na7-Na11= 46.01           
Cl39-Na7-Na12= 47.89           Cl39-Na7-Na13= 91.73           Cl39-Na7-Na14= 46.60           Cl39-Na7-Na15= 88.25           
Cl39-Na7-Na16= 91.34           Cl39-Na7-Na17=134.57           Cl39-Na7-Na23=135.82           Cl39-Na7-Na25= 46.20           
Cl39-Na7-Cl29=179.10           Cl39-Na7-Cl31= 92.29           Cl39-Na7-Cl37= 89.14           Cl39-Na7-Cl38= 92.00           
Cl48-Na7-Na1= 88.69            Cl48-Na7-Na5= 44.50            Cl48-Na7-Na10= 88.69           Cl48-Na7-Na11= 46.13           
Cl48-Na7-Na12=139.93           Cl48-Na7-Na13=133.99           Cl48-Na7-Na14= 90.44           Cl48-Na7-Na15=135.02           
Cl48-Na7-Na16= 43.63           Cl48-Na7-Na17=133.29           Cl48-Na7-Na23= 43.70           Cl48-Na7-Na25= 86.51           
Cl48-Na7-Cl29= 88.75           Cl48-Na7-Cl31= 90.16           Cl48-Na7-Cl37= 88.73           Cl48-Na7-Cl38=175.59           
Cl48-Na7-Cl39= 92.14           Na25-Na8-Na12= 80.87           Cl28-Na8-Na12= 50.58           Cl28-Na8-Na25= 57.37           
Cl39-Na8-Na12= 52.87           Cl39-Na8-Na25= 53.71           Cl39-Na8-Cl28= 77.57           Cl41-Na8-Na12=132.76           
Cl41-Na8-Na25= 52.09           Cl41-Na8-Cl28= 93.79           Cl41-Na8-Cl39= 94.69           O51-Na8-Na12= 52.68            
O51-Na8-Na25=132.07            O51-Na8-Cl28= 93.99            O51-Na8-Cl39= 85.20            O51-Na8-Cl41=172.01            
C53-Na8-Na12= 70.73            C53-Na8-Na25=149.72            C53-Na8-Cl28= 95.28            C53-Na8-Cl39=112.02            
C53-Na8-Cl41=153.06            C53-Na8-O51= 27.17             C56-Na8-Na12= 92.67            C56-Na8-Na25=146.59            
C56-Na8-Cl28= 93.32            C56-Na8-Cl39=141.79            C56-Na8-Cl41=123.13            C56-Na8-O51= 58.16             
C56-Na8-C53= 31.03             H58-Na8-Na12= 86.09            H58-Na8-Na25=123.32            H58-Na8-Cl28= 71.94            
H58-Na8-Cl39=138.76            H58-Na8-Cl41=114.14            H58-Na8-O51= 70.19             H58-Na8-C53= 46.20             
H58-Na8-C56= 23.29             C59-Na8-Na12=122.93            C59-Na8-Na25=149.20            C59-Na8-Cl28=120.07            
C59-Na8-Cl39=155.38            C59-Na8-Cl41=100.60            C59-Na8-O51= 77.00             C59-Na8-C53= 53.16             
C59-Na8-C56= 32.22             C59-Na8-H58= 49.01             H60-Na8-Na12=130.33            H60-Na8-Na25=148.55            
H60-Na8-Cl28=141.83            H60-Na8-Cl39=137.36            H60-Na8-Cl41= 96.91            H60-Na8-O51= 78.00             
H60-Na8-C53= 61.25             H60-Na8-C56= 50.61             H60-Na8-H58= 70.23             H60-Na8-C59= 21.79             
Na10-Na9-Na2= 59.99            Na18-Na9-Na2= 89.79            Na18-Na9-Na10= 60.07           Na20-Na9-Na2= 60.55            
Na20-Na9-Na10= 60.76           Na20-Na9-Na18=120.83           Na23-Na9-Na2=119.81            Na23-Na9-Na10= 59.83           
Na23-Na9-Na18= 60.56           Na23-Na9-Na20= 89.81           Cl27-Na9-Na2= 44.66            Cl27-Na9-Na10= 89.80           
Cl27-Na9-Na18=134.45           Cl27-Na9-Na20= 44.90           Cl27-Na9-Na23=134.70           Cl30-Na9-Na2= 46.11            
Cl30-Na9-Na10= 47.08           Cl30-Na9-Na18= 43.74           Cl30-Na9-Na20= 93.03           Cl30-Na9-Na23= 90.76           
Cl30-Na9-Cl27= 90.73           Cl36-Na9-Na2=136.64            Cl36-Na9-Na10= 91.68           Cl36-Na9-Na18= 46.86           
Cl36-Na9-Na20=135.84           Cl36-Na9-Na23= 46.11           Cl36-Na9-Cl27=178.47           Cl36-Na9-Cl30= 90.55           
Cl47-Na9-Na2= 92.44            Cl47-Na9-Na10= 47.35           Cl47-Na9-Na18= 91.10           Cl47-Na9-Na20= 46.31           
Cl47-Na9-Na23= 43.56           Cl47-Na9-Cl27= 91.20           Cl47-Na9-Cl30= 94.38           Cl47-Na9-Cl36= 89.54           
Na6-Na10-Na2= 59.99            Na7-Na10-Na2=178.28            Na7-Na10-Na6=119.88            Na9-Na10-Na2= 60.06            
Na9-Na10-Na6= 90.94            Na9-Na10-Na7=121.59            Na15-Na10-Na2=119.75           Na15-Na10-Na6= 89.47           
Na15-Na10-Na7= 58.59           Na15-Na10-Na9=179.34           Na16-Na10-Na2=118.78           Na16-Na10-Na6=178.77           
Na16-Na10-Na7= 61.35           Na16-Na10-Na9= 88.42           Na16-Na10-Na15= 91.16          Na17-Na10-Na2=119.46           
Na17-Na10-Na6= 59.48           Na17-Na10-Na7= 60.44           Na17-Na10-Na9=120.58           Na17-Na10-Na15= 60.08          
Na17-Na10-Na16=121.75          Na18-Na10-Na2= 89.90           Na18-Na10-Na6= 60.73           Na18-Na10-Na7= 91.45           
Na18-Na10-Na9= 60.19           Na18-Na10-Na15=120.47          Na18-Na10-Na16=119.76          Na18-Na10-Na17= 60.39          
Na20-Na10-Na2= 60.05           Na20-Na10-Na6=120.04           Na20-Na10-Na7=120.04           Na20-Na10-Na9= 59.20           
Na20-Na10-Na15=120.14          Na20-Na10-Na16= 58.73          Na20-Na10-Na17=179.51          Na20-Na10-Na18=119.39          
Na22-Na10-Na2= 87.79           Na22-Na10-Na6=118.54           Na22-Na10-Na7= 90.88           Na22-Na10-Na9=117.85           
Na22-Na10-Na15= 61.49          Na22-Na10-Na16= 60.93          Na22-Na10-Na17=121.53          Na22-Na10-Na18=177.56          
Na22-Na10-Na20= 58.67          Na23-Na10-Na2=121.04           Na23-Na10-Na6=121.70           Na23-Na10-Na7= 60.61           
Na23-Na10-Na9= 60.98           Na23-Na10-Na15=119.20          Na23-Na10-Na16= 58.82          Na23-Na10-Na17= 90.65          
Na23-Na10-Na18= 60.99          Na23-Na10-Na20= 89.58          Na23-Na10-Na22=119.75          Na24-Na10-Na2= 60.94           
Na24-Na10-Na6= 60.12           Na24-Na10-Na7=117.40           Na24-Na10-Na9=120.99           Na24-Na10-Na15= 58.82          
Na24-Na10-Na16=119.39          Na24-Na10-Na17= 89.23          Na24-Na10-Na18=120.85          Na24-Na10-Na20= 90.55          
Na24-Na10-Na22= 58.49          Na24-Na10-Na23=177.66          Cl29-Na10-Na2=135.56           Cl29-Na10-Na6= 90.21           
Cl29-Na10-Na7= 45.78           Cl29-Na10-Na9= 91.18           Cl29-Na10-Na15= 89.34          Cl29-Na10-Na16= 90.85          
Cl29-Na10-Na17= 44.81          Cl29-Na10-Na18= 45.68          Cl29-Na10-Na20=135.42          Cl29-Na10-Na22=136.65          
Cl29-Na10-Na23= 45.84          Cl29-Na10-Na24=134.01          Cl30-Na10-Na2= 46.09           Cl30-Na10-Na6= 45.55           
Cl30-Na10-Na7=135.25           Cl30-Na10-Na9= 45.42           Cl30-Na10-Na15=135.00          Cl30-Na10-Na16=133.84          
Cl30-Na10-Na17= 89.01          Cl30-Na10-Na18= 43.81          Cl30-Na10-Na20= 90.56          Cl30-Na10-Na22=133.87          
Cl30-Na10-Na23= 90.53          Cl30-Na10-Na24= 91.80          Cl30-Na10-Cl29= 89.48          Cl37-Na10-Na2=134.33           
Cl37-Na10-Na6=134.42           Cl37-Na10-Na7= 44.33           Cl37-Na10-Na9=134.62           Cl37-Na10-Na15= 44.96          
Cl37-Na10-Na16= 46.20          Cl37-Na10-Na17= 90.67          Cl37-Na10-Na18=135.77          Cl37-Na10-Na20= 89.76          
Cl37-Na10-Na22= 46.55          Cl37-Na10-Na23= 89.20          Cl37-Na10-Na24= 88.47          Cl37-Na10-Cl29= 90.11          
Cl37-Na10-Cl30=179.58          Cl44-Na10-Na2= 45.25           Cl44-Na10-Na6= 89.98           Cl44-Na10-Na7=133.40           
Cl44-Na10-Na9= 89.75           Cl44-Na10-Na15= 89.73          Cl44-Na10-Na16= 88.96          Cl44-Na10-Na17=134.68          
Cl44-Na10-Na18=135.14          Cl44-Na10-Na20= 45.10          Cl44-Na10-Na22= 42.54          Cl44-Na10-Na23=134.65          
Cl44-Na10-Na24= 45.45          Cl44-Na10-Cl29=179.04          Cl44-Na10-Cl30= 91.33          Cl44-Na10-Cl37= 89.08          
Cl46-Na10-Na2= 91.37           Cl46-Na10-Na6= 45.54           Cl46-Na10-Na7= 87.56           Cl46-Na10-Na9=136.46           
Cl46-Na10-Na15= 43.97          Cl46-Na10-Na16=135.12          Cl46-Na10-Na17= 43.52          Cl46-Na10-Na18= 90.32          
Cl46-Na10-Na20=136.26          Cl46-Na10-Na22= 90.49          Cl46-Na10-Na23=134.10          Cl46-Na10-Na24= 45.71          
Cl46-Na10-Cl29= 88.30          Cl46-Na10-Cl30= 91.03          Cl46-Na10-Cl37= 88.92          Cl46-Na10-Cl44= 91.17          
Cl47-Na10-Na2= 90.85           Cl47-Na10-Na6=135.99           Cl47-Na10-Na7= 90.23           Cl47-Na10-Na9= 45.06           
Cl47-Na10-Na15=134.54          Cl47-Na10-Na16= 43.40          Cl47-Na10-Na17=134.87          Cl47-Na10-Na18= 89.60          
Cl47-Na10-Na20= 45.37          Cl47-Na10-Na22= 89.68          Cl47-Na10-Na23= 44.22          Cl47-Na10-Na24=135.88          
Cl47-Na10-Cl29= 90.06          Cl47-Na10-Cl30= 90.44          Cl47-Na10-Cl37= 89.59          Cl47-Na10-Cl44= 90.45          
Cl47-Na10-Cl46=177.78          
 
 selected dihedral angles (degree)
 ---------------------------------
Na17-Na4-Na1-Na5= 39.88       Na17-Na4-Na1-Na7=  2.36       Na17-Na4-Na1-Na13=306.01      Na17-Na4-Na1-Na18= 72.41      
Na17-Na4-Na1-Na19=122.59      Na17-Na4-Na1-Na23= 70.57      Na17-Na4-Na1-Cl26=300.27      Na17-Na4-Na1-Cl29= 36.75      
Na17-Na4-Na1-Cl31=308.86      Na17-Na4-Na1-Cl33=124.17      Na17-Na4-Na1-Cl35=130.23      Na18-Na4-Na1-Na5=327.47       
Na18-Na4-Na1-Na7=289.95       Na18-Na4-Na1-Na13=233.60      Na18-Na4-Na1-Na17=287.59      Na18-Na4-Na1-Na19= 50.19      
Na18-Na4-Na1-Na23=358.16      Na18-Na4-Na1-Cl26=227.86      Na18-Na4-Na1-Cl29=324.35      Na18-Na4-Na1-Cl31=236.46      
Na18-Na4-Na1-Cl33= 51.76      Na18-Na4-Na1-Cl35= 57.83      Cl26-Na4-Na1-Na5= 99.61       Cl26-Na4-Na1-Na7= 62.09       
Cl26-Na4-Na1-Na13=  5.74      Cl26-Na4-Na1-Na17= 59.73      Cl26-Na4-Na1-Na18=132.14      Cl26-Na4-Na1-Na19=182.33      
Cl26-Na4-Na1-Na23=130.30      Cl26-Na4-Na1-Cl29= 96.48      Cl26-Na4-Na1-Cl31=  8.60      Cl26-Na4-Na1-Cl33=183.90      
Cl26-Na4-Na1-Cl35=189.96      Cl35-Na4-Na1-Na5=269.65       Cl35-Na4-Na1-Na7=232.13       Cl35-Na4-Na1-Na13=175.77      
Cl35-Na4-Na1-Na17=229.77      Cl35-Na4-Na1-Na18=302.17      Cl35-Na4-Na1-Na19=352.36      Cl35-Na4-Na1-Na23=300.34      
Cl35-Na4-Na1-Cl26=170.04      Cl35-Na4-Na1-Cl29=266.52      Cl35-Na4-Na1-Cl31=178.63      Cl35-Na4-Na1-Cl33=353.94      
Cl49-Na4-Na1-Na5=  4.16       Cl49-Na4-Na1-Na7=326.65       Cl49-Na4-Na1-Na13=270.29      Cl49-Na4-Na1-Na17=324.29      
Cl49-Na4-Na1-Na18= 36.69      Cl49-Na4-Na1-Na19= 86.88      Cl49-Na4-Na1-Na23= 34.85      Cl49-Na4-Na1-Cl26=264.55      
Cl49-Na4-Na1-Cl29=  1.04      Cl49-Na4-Na1-Cl31=273.15      Cl49-Na4-Na1-Cl33= 88.45      Cl49-Na4-Na1-Cl35= 94.52      
Na7-Na5-Na1-Na4=320.94        Na7-Na5-Na1-Na13= 54.75       Na7-Na5-Na1-Na17=359.04       Na7-Na5-Na1-Na18=289.87       
Na7-Na5-Na1-Na19=238.22       Na7-Na5-Na1-Na23=288.97       Na7-Na5-Na1-Cl26= 55.93       Na7-Na5-Na1-Cl29=324.06       
Na7-Na5-Na1-Cl31= 56.41       Na7-Na5-Na1-Cl33=232.08       Na7-Na5-Na1-Cl35=235.15       Na11-Na5-Na1-Na4=320.85       
Na11-Na5-Na1-Na7=359.90       Na11-Na5-Na1-Na13= 54.65      Na11-Na5-Na1-Na17=358.94      Na11-Na5-Na1-Na18=289.77      
Na11-Na5-Na1-Na19=238.12      Na11-Na5-Na1-Na23=288.88      Na11-Na5-Na1-Cl26= 55.84      Na11-Na5-Na1-Cl29=323.96      
Na11-Na5-Na1-Cl31= 56.32      Na11-Na5-Na1-Cl33=231.98      Na11-Na5-Na1-Cl35=235.06      Na14-Na5-Na1-Na4=266.66       
Na14-Na5-Na1-Na7=305.71       Na14-Na5-Na1-Na13=  0.46      Na14-Na5-Na1-Na17=304.75      Na14-Na5-Na1-Na18=235.58      
Na14-Na5-Na1-Na19=183.93      Na14-Na5-Na1-Na23=234.69      Na14-Na5-Na1-Cl26=  1.65      Na14-Na5-Na1-Cl29=269.77      
Na14-Na5-Na1-Cl31=  2.13      Na14-Na5-Na1-Cl33=177.79      Na14-Na5-Na1-Cl35=180.86      Na23-Na5-Na1-Na4= 31.97       
Na23-Na5-Na1-Na7= 71.03       Na23-Na5-Na1-Na13=125.77      Na23-Na5-Na1-Na17= 70.06      Na23-Na5-Na1-Na18=  0.89      
Na23-Na5-Na1-Na19=309.24      Na23-Na5-Na1-Cl26=126.96      Na23-Na5-Na1-Cl29= 35.08      Na23-Na5-Na1-Cl31=127.44      
Na23-Na5-Na1-Cl33=303.11      Na23-Na5-Na1-Cl35=306.18      Cl31-Na5-Na1-Na4=264.53       Cl31-Na5-Na1-Na7=303.59       
Cl31-Na5-Na1-Na13=358.33      Cl31-Na5-Na1-Na17=302.62      Cl31-Na5-Na1-Na18=233.45      Cl31-Na5-Na1-Na19=181.81      
Cl31-Na5-Na1-Na23=232.56      Cl31-Na5-Na1-Cl26=359.52      Cl31-Na5-Na1-Cl29=267.64      Cl31-Na5-Na1-Cl33=175.67      
Cl31-Na5-Na1-Cl35=178.74      Cl32-Na5-Na1-Na4=267.54       Cl32-Na5-Na1-Na7=306.60       Cl32-Na5-Na1-Na13=  1.34      
Cl32-Na5-Na1-Na17=305.64      Cl32-Na5-Na1-Na18=236.46      Cl32-Na5-Na1-Na19=184.82      Cl32-Na5-Na1-Na23=235.57      
Cl32-Na5-Na1-Cl26=  2.53      Cl32-Na5-Na1-Cl29=270.66      Cl32-Na5-Na1-Cl31=  3.01      Cl32-Na5-Na1-Cl33=178.68      
Cl32-Na5-Na1-Cl35=181.75      Cl33-Na5-Na1-Na4= 88.86       Cl33-Na5-Na1-Na7=127.92       Cl33-Na5-Na1-Na13=182.67      
Cl33-Na5-Na1-Na17=126.96      Cl33-Na5-Na1-Na18= 57.79      Cl33-Na5-Na1-Na19=  6.14      Cl33-Na5-Na1-Na23= 56.89      
Cl33-Na5-Na1-Cl26=183.85      Cl33-Na5-Na1-Cl29= 91.98      Cl33-Na5-Na1-Cl31=184.33      Cl33-Na5-Na1-Cl35=  3.07      
Cl48-Na5-Na1-Na4=357.53       Cl48-Na5-Na1-Na7= 36.58       Cl48-Na5-Na1-Na13= 91.33      Cl48-Na5-Na1-Na17= 35.62      
Cl48-Na5-Na1-Na18=326.45      Cl48-Na5-Na1-Na19=274.80      Cl48-Na5-Na1-Na23=325.56      Cl48-Na5-Na1-Cl26= 92.52      
Cl48-Na5-Na1-Cl29=  0.64      Cl48-Na5-Na1-Cl31= 93.00      Cl48-Na5-Na1-Cl33=268.66      Cl48-Na5-Na1-Cl35=271.74      
Na10-Na6-Na2-Na9=305.96       Na10-Na6-Na2-Na20=  0.27      Na10-Na6-Na2-Na24= 70.16      Na10-Na6-Na2-Cl27=306.69      
Na10-Na6-Na2-Cl30=302.23      Na10-Na6-Na2-Cl42=123.60      Na10-Na6-Na2-Cl44= 36.32      Na17-Na6-Na2-Na9=306.31       
Na17-Na6-Na2-Na10=  0.35      Na17-Na6-Na2-Na20=  0.62      Na17-Na6-Na2-Na24= 70.51      Na17-Na6-Na2-Cl27=307.04      
Na17-Na6-Na2-Cl30=302.58      Na17-Na6-Na2-Cl42=123.95      Na17-Na6-Na2-Cl44= 36.67      Na18-Na6-Na2-Na9=  1.08       
Na18-Na6-Na2-Na10= 55.12      Na18-Na6-Na2-Na20= 55.39      Na18-Na6-Na2-Na24=125.29      Na18-Na6-Na2-Cl27=  1.81      
Na18-Na6-Na2-Cl30=357.36      Na18-Na6-Na2-Cl42=178.72      Na18-Na6-Na2-Cl44= 91.44      Na24-Na6-Na2-Na9=235.79       
Na24-Na6-Na2-Na10=289.84      Na24-Na6-Na2-Na20=290.10      Na24-Na6-Na2-Cl27=236.52      Na24-Na6-Na2-Cl30=232.07      
Na24-Na6-Na2-Cl42= 53.44      Na24-Na6-Na2-Cl44=326.15      Cl30-Na6-Na2-Na9=  3.73       Cl30-Na6-Na2-Na10= 57.77      
Cl30-Na6-Na2-Na20= 58.03      Cl30-Na6-Na2-Na24=127.93      Cl30-Na6-Na2-Cl27=  4.45      Cl30-Na6-Na2-Cl42=181.37      
Cl30-Na6-Na2-Cl44= 94.08      Cl42-Na6-Na2-Na9=182.36       Cl42-Na6-Na2-Na10=236.40      Cl42-Na6-Na2-Na20=236.67      
Cl42-Na6-Na2-Na24=306.56      Cl42-Na6-Na2-Cl27=183.09      Cl42-Na6-Na2-Cl30=178.63      Cl42-Na6-Na2-Cl44=272.72      
Cl46-Na6-Na2-Na9=269.74       Cl46-Na6-Na2-Na10=323.79      Cl46-Na6-Na2-Na20=324.05      Cl46-Na6-Na2-Na24= 33.95      
Cl46-Na6-Na2-Cl27=270.47      Cl46-Na6-Na2-Cl30=266.02      Cl46-Na6-Na2-Cl42= 87.39      Cl46-Na6-Na2-Cl44=  0.10      
Cl49-Na6-Na2-Na9=  4.25       Cl49-Na6-Na2-Na10= 58.30      Cl49-Na6-Na2-Na20= 58.56      Cl49-Na6-Na2-Na24=128.46      
Cl49-Na6-Na2-Cl27=  4.98      Cl49-Na6-Na2-Cl30=  0.53      Cl49-Na6-Na2-Cl42=181.90      Cl49-Na6-Na2-Cl44= 94.61      
Na5-Na7-Na1-Na4=176.78        Na5-Na7-Na1-Na13=249.41       Na5-Na7-Na1-Na17=179.04       Na5-Na7-Na1-Na18=124.77       
Na5-Na7-Na1-Na19= 72.27       Na5-Na7-Na1-Na23= 70.30       Na5-Na7-Na1-Cl26=215.27       Na5-Na7-Na1-Cl29=125.06       
Na5-Na7-Na1-Cl31=303.90       Na5-Na7-Na1-Cl33= 33.77       Na5-Na7-Na1-Cl35=124.85       Na10-Na7-Na1-Na4= 52.57       
Na10-Na7-Na1-Na5=235.79       Na10-Na7-Na1-Na13=125.20      Na10-Na7-Na1-Na17= 54.83      Na10-Na7-Na1-Na18=  0.57      
Na10-Na7-Na1-Na19=308.06      Na10-Na7-Na1-Na23=306.09      Na10-Na7-Na1-Cl26= 91.06      Na10-Na7-Na1-Cl29=  0.85      
Na10-Na7-Na1-Cl31=179.69      Na10-Na7-Na1-Cl33=269.56      Na10-Na7-Na1-Cl35=  0.64      Na11-Na7-Na1-Na4=176.88       
Na11-Na7-Na1-Na5=  0.10       Na11-Na7-Na1-Na13=249.51      Na11-Na7-Na1-Na17=179.14      Na11-Na7-Na1-Na18=124.87      
Na11-Na7-Na1-Na19= 72.37      Na11-Na7-Na1-Na23= 70.40      Na11-Na7-Na1-Cl26=215.37      Na11-Na7-Na1-Cl29=125.16      
Na11-Na7-Na1-Cl31=304.00      Na11-Na7-Na1-Cl33= 33.87      Na11-Na7-Na1-Cl35=124.95      Na12-Na7-Na1-Na4=288.94       
Na12-Na7-Na1-Na5=112.16       Na12-Na7-Na1-Na13=  1.58      Na12-Na7-Na1-Na17=291.21      Na12-Na7-Na1-Na18=236.94      
Na12-Na7-Na1-Na19=184.44      Na12-Na7-Na1-Na23=182.46      Na12-Na7-Na1-Cl26=327.43      Na12-Na7-Na1-Cl29=237.22      
Na12-Na7-Na1-Cl31= 56.06      Na12-Na7-Na1-Cl33=145.94      Na12-Na7-Na1-Cl35=237.02      Na13-Na7-Na1-Na4=287.37       
Na13-Na7-Na1-Na5=110.59       Na13-Na7-Na1-Na17=289.63      Na13-Na7-Na1-Na18=235.36      Na13-Na7-Na1-Na19=182.86      
Na13-Na7-Na1-Na23=180.89      Na13-Na7-Na1-Cl26=325.86      Na13-Na7-Na1-Cl29=235.65      Na13-Na7-Na1-Cl31= 54.49      
Na13-Na7-Na1-Cl33=144.36      Na13-Na7-Na1-Cl35=235.44      Na14-Na7-Na1-Na4=231.73       Na14-Na7-Na1-Na5= 54.95       
Na14-Na7-Na1-Na13=304.36      Na14-Na7-Na1-Na17=233.99      Na14-Na7-Na1-Na18=179.72      Na14-Na7-Na1-Na19=127.22      
Na14-Na7-Na1-Na23=125.25      Na14-Na7-Na1-Cl26=270.22      Na14-Na7-Na1-Cl29=180.01      Na14-Na7-Na1-Cl31=358.85      
Na14-Na7-Na1-Cl33= 88.72      Na14-Na7-Na1-Cl35=179.80      Na15-Na7-Na1-Na4=357.17       Na15-Na7-Na1-Na5=180.39       
Na15-Na7-Na1-Na13= 69.80      Na15-Na7-Na1-Na17=359.43      Na15-Na7-Na1-Na18=305.16      Na15-Na7-Na1-Na19=252.66      
Na15-Na7-Na1-Na23=250.69      Na15-Na7-Na1-Cl26= 35.66      Na15-Na7-Na1-Cl29=305.45      Na15-Na7-Na1-Cl31=124.29      
Na15-Na7-Na1-Cl33=214.16      Na15-Na7-Na1-Cl35=305.24      Na16-Na7-Na1-Na4=107.46       Na16-Na7-Na1-Na5=290.68       
Na16-Na7-Na1-Na13=180.09      Na16-Na7-Na1-Na17=109.72      Na16-Na7-Na1-Na18= 55.46      Na16-Na7-Na1-Na19=  2.95      
Na16-Na7-Na1-Na23=  0.98      Na16-Na7-Na1-Cl26=145.95      Na16-Na7-Na1-Cl29= 55.74      Na16-Na7-Na1-Cl31=234.58      
Na16-Na7-Na1-Cl33=324.45      Na16-Na7-Na1-Cl35= 55.53      Na17-Na7-Na1-Na4=357.74       Na17-Na7-Na1-Na5=180.96       
Na17-Na7-Na1-Na13= 70.37      Na17-Na7-Na1-Na18=305.73      Na17-Na7-Na1-Na19=253.23      Na17-Na7-Na1-Na23=251.26      
Na17-Na7-Na1-Cl26= 36.23      Na17-Na7-Na1-Cl29=306.02      Na17-Na7-Na1-Cl31=124.86      Na17-Na7-Na1-Cl33=214.73      
Na17-Na7-Na1-Cl35=305.81      Na23-Na7-Na1-Na4=106.48       Na23-Na7-Na1-Na5=289.70       Na23-Na7-Na1-Na13=179.11      
Na23-Na7-Na1-Na17=108.74      Na23-Na7-Na1-Na18= 54.47      Na23-Na7-Na1-Na19=  1.97      Na23-Na7-Na1-Cl26=144.97      
Na23-Na7-Na1-Cl29= 54.76      Na23-Na7-Na1-Cl31=233.60      Na23-Na7-Na1-Cl33=323.47      Na23-Na7-Na1-Cl35= 54.55      
Na25-Na7-Na1-Na4=122.08       Na25-Na7-Na1-Na5=305.30       Na25-Na7-Na1-Na13=194.71      Na25-Na7-Na1-Na17=124.34      
Na25-Na7-Na1-Na18= 70.07      Na25-Na7-Na1-Na19= 17.57      Na25-Na7-Na1-Na23= 15.60      Na25-Na7-Na1-Cl26=160.57      
Na25-Na7-Na1-Cl29= 70.36      Na25-Na7-Na1-Cl31=249.20      Na25-Na7-Na1-Cl33=339.07      Na25-Na7-Na1-Cl35= 70.15      
Cl29-Na7-Na1-Na4= 51.72       Cl29-Na7-Na1-Na5=234.94       Cl29-Na7-Na1-Na13=124.35      Cl29-Na7-Na1-Na17= 53.98      
Cl29-Na7-Na1-Na18=359.71      Cl29-Na7-Na1-Na19=307.21      Cl29-Na7-Na1-Na23=305.24      Cl29-Na7-Na1-Cl26= 90.21      
Cl29-Na7-Na1-Cl31=178.84      Cl29-Na7-Na1-Cl33=268.71      Cl29-Na7-Na1-Cl35=359.79      Cl31-Na7-Na1-Na4=232.88       
Cl31-Na7-Na1-Na5= 56.10       Cl31-Na7-Na1-Na13=305.51      Cl31-Na7-Na1-Na17=235.14      Cl31-Na7-Na1-Na18=180.88      
Cl31-Na7-Na1-Na19=128.38      Cl31-Na7-Na1-Na23=126.40      Cl31-Na7-Na1-Cl26=271.37      Cl31-Na7-Na1-Cl29=181.16      
Cl31-Na7-Na1-Cl33= 89.87      Cl31-Na7-Na1-Cl35=180.95      Cl37-Na7-Na1-Na4= 54.37       Cl37-Na7-Na1-Na5=237.59       
Cl37-Na7-Na1-Na13=127.01      Cl37-Na7-Na1-Na17= 56.63      Cl37-Na7-Na1-Na18=  2.37      Cl37-Na7-Na1-Na19=309.87      
Cl37-Na7-Na1-Na23=307.89      Cl37-Na7-Na1-Cl26= 92.86      Cl37-Na7-Na1-Cl29=  2.65      Cl37-Na7-Na1-Cl31=181.49      
Cl37-Na7-Na1-Cl33=271.37      Cl37-Na7-Na1-Cl35=  2.44      Cl38-Na7-Na1-Na4=323.07       Cl38-Na7-Na1-Na5=146.29       
Cl38-Na7-Na1-Na13= 35.71      Cl38-Na7-Na1-Na17=325.33      Cl38-Na7-Na1-Na18=271.07      Cl38-Na7-Na1-Na19=218.57      
Cl38-Na7-Na1-Na23=216.59      Cl38-Na7-Na1-Cl26=  1.56      Cl38-Na7-Na1-Cl29=271.35      Cl38-Na7-Na1-Cl31= 90.19      
Cl38-Na7-Na1-Cl33=180.06      Cl38-Na7-Na1-Cl35=271.14      Cl39-Na7-Na1-Na4=232.99       Cl39-Na7-Na1-Na5= 56.21       
Cl39-Na7-Na1-Na13=305.62      Cl39-Na7-Na1-Na17=235.25      Cl39-Na7-Na1-Na18=180.98      Cl39-Na7-Na1-Na19=128.48      
Cl39-Na7-Na1-Na23=126.51      Cl39-Na7-Na1-Cl26=271.48      Cl39-Na7-Na1-Cl29=181.27      Cl39-Na7-Na1-Cl31=  0.11      
Cl39-Na7-Na1-Cl33= 89.98      Cl39-Na7-Na1-Cl35=181.06      Cl48-Na7-Na1-Na4=141.27       Cl48-Na7-Na1-Na5=324.49       
Cl48-Na7-Na1-Na13=213.90      Cl48-Na7-Na1-Na17=143.53      Cl48-Na7-Na1-Na18= 89.26      Cl48-Na7-Na1-Na19= 36.76      
Cl48-Na7-Na1-Na23= 34.79      Cl48-Na7-Na1-Cl26=179.76      Cl48-Na7-Na1-Cl29= 89.55      Cl48-Na7-Na1-Cl31=268.39      
Cl48-Na7-Na1-Cl33=358.26      Cl48-Na7-Na1-Cl35= 89.34      Na1-Na7-Na5-Na11=179.90       Na1-Na7-Na5-Na14=108.84       
Na1-Na7-Na5-Na23=289.09       Na1-Na7-Na5-Cl31= 53.00       Na1-Na7-Na5-Cl32=144.14       Na1-Na7-Na5-Cl33=324.94       
Na1-Na7-Na5-Cl48=235.95       Na10-Na7-Na5-Na1= 70.88       Na10-Na7-Na5-Na11=250.79      Na10-Na7-Na5-Na14=179.72      
Na10-Na7-Na5-Na23=359.97      Na10-Na7-Na5-Cl31=123.88      Na10-Na7-Na5-Cl32=215.02      Na10-Na7-Na5-Cl33= 35.82      
Na10-Na7-Na5-Cl48=306.83      Na11-Na7-Na5-Na1=180.10       Na11-Na7-Na5-Na14=288.93      Na11-Na7-Na5-Na23=109.18      
Na11-Na7-Na5-Cl31=233.09      Na11-Na7-Na5-Cl32=324.24      Na11-Na7-Na5-Cl33=145.04      Na11-Na7-Na5-Cl48= 56.05      
Na12-Na7-Na5-Na1=255.36       Na12-Na7-Na5-Na11= 75.27      Na12-Na7-Na5-Na14=  4.20      Na12-Na7-Na5-Na23=184.45      
Na12-Na7-Na5-Cl31=308.36      Na12-Na7-Na5-Cl32= 39.51      Na12-Na7-Na5-Cl33=220.30      Na12-Na7-Na5-Cl48=131.31      
Na13-Na7-Na5-Na1=307.14       Na13-Na7-Na5-Na11=127.04      Na13-Na7-Na5-Na14= 55.98      Na13-Na7-Na5-Na23=236.23      
Na13-Na7-Na5-Cl31=  0.14      Na13-Na7-Na5-Cl32= 91.28      Na13-Na7-Na5-Cl33=272.08      Na13-Na7-Na5-Cl48=183.09      
Na14-Na7-Na5-Na1=251.16       Na14-Na7-Na5-Na11= 71.07      Na14-Na7-Na5-Na23=180.25      Na14-Na7-Na5-Cl31=304.16      
Na14-Na7-Na5-Cl32= 35.31      Na14-Na7-Na5-Cl33=216.11      Na14-Na7-Na5-Cl48=127.12      Na15-Na7-Na5-Na1=136.64       
Na15-Na7-Na5-Na11=316.54      Na15-Na7-Na5-Na14=245.48      Na15-Na7-Na5-Na23= 65.73      Na15-Na7-Na5-Cl31=189.64      
Na15-Na7-Na5-Cl32=280.78      Na15-Na7-Na5-Cl33=101.58      Na15-Na7-Na5-Cl48= 12.59      Na16-Na7-Na5-Na1=124.13       
Na16-Na7-Na5-Na11=304.04      Na16-Na7-Na5-Na14=232.97      Na16-Na7-Na5-Na23= 53.22      Na16-Na7-Na5-Cl31=177.13      
Na16-Na7-Na5-Cl32=268.28      Na16-Na7-Na5-Cl33= 89.08      Na16-Na7-Na5-Cl48=  0.09      Na17-Na7-Na5-Na1=  0.96       
Na17-Na7-Na5-Na11=180.86      Na17-Na7-Na5-Na14=109.79      Na17-Na7-Na5-Na23=290.04      Na17-Na7-Na5-Cl31= 53.95      
Na17-Na7-Na5-Cl32=145.10      Na17-Na7-Na5-Cl33=325.90      Na17-Na7-Na5-Cl48=236.91      Na23-Na7-Na5-Na1= 70.91       
Na23-Na7-Na5-Na11=250.82      Na23-Na7-Na5-Na14=179.75      Na23-Na7-Na5-Cl31=123.91      Na23-Na7-Na5-Cl32=215.06      
Na23-Na7-Na5-Cl33= 35.85      Na23-Na7-Na5-Cl48=306.86      Na25-Na7-Na5-Na1=175.33       Na25-Na7-Na5-Na11=355.23      
Na25-Na7-Na5-Na14=284.16      Na25-Na7-Na5-Na23=104.42      Na25-Na7-Na5-Cl31=228.33      Na25-Na7-Na5-Cl32=319.47      
Na25-Na7-Na5-Cl33=140.27      Na25-Na7-Na5-Cl48= 51.28      Cl29-Na7-Na5-Na1= 34.92       Cl29-Na7-Na5-Na11=214.83      
Cl29-Na7-Na5-Na14=143.76      Cl29-Na7-Na5-Na23=324.01      Cl29-Na7-Na5-Cl31= 87.92      Cl29-Na7-Na5-Cl32=179.07      
Cl29-Na7-Na5-Cl33=359.87      Cl29-Na7-Na5-Cl48=270.87      Cl31-Na7-Na5-Na1=307.00       Cl31-Na7-Na5-Na11=126.91      
Cl31-Na7-Na5-Na14= 55.84      Cl31-Na7-Na5-Na23=236.09      Cl31-Na7-Na5-Cl32= 91.15      Cl31-Na7-Na5-Cl33=271.95      
Cl31-Na7-Na5-Cl48=182.95      Cl37-Na7-Na5-Na1=125.03       Cl37-Na7-Na5-Na11=304.94      Cl37-Na7-Na5-Na14=233.87      
Cl37-Na7-Na5-Na23= 54.12      Cl37-Na7-Na5-Cl31=178.03      Cl37-Na7-Na5-Cl32=269.18      Cl37-Na7-Na5-Cl33= 89.98      
Cl37-Na7-Na5-Cl48=  0.99      Cl38-Na7-Na5-Na1=309.79       Cl38-Na7-Na5-Na11=129.69      Cl38-Na7-Na5-Na14= 58.63      
Cl38-Na7-Na5-Na23=238.88      Cl38-Na7-Na5-Cl31=  2.79      Cl38-Na7-Na5-Cl32= 93.93      Cl38-Na7-Na5-Cl33=274.73      
Cl38-Na7-Na5-Cl48=185.74      Cl39-Na7-Na5-Na1=215.42       Cl39-Na7-Na5-Na11= 35.32      Cl39-Na7-Na5-Na14=324.25      
Cl39-Na7-Na5-Na23=144.51      Cl39-Na7-Na5-Cl31=268.41      Cl39-Na7-Na5-Cl32=359.56      Cl39-Na7-Na5-Cl33=180.36      
Cl39-Na7-Na5-Cl48= 91.37      Cl48-Na7-Na5-Na1=124.05       Cl48-Na7-Na5-Na11=303.95      Cl48-Na7-Na5-Na14=232.88      
Cl48-Na7-Na5-Na23= 53.14      Cl48-Na7-Na5-Cl31=177.05      Cl48-Na7-Na5-Cl32=268.19      Cl48-Na7-Na5-Cl33= 88.99      
Na10-Na9-Na2-Na6= 53.88       Na10-Na9-Na2-Na20=288.76      Na10-Na9-Na2-Na24=358.95      Na10-Na9-Na2-Cl27=234.63      
Na10-Na9-Na2-Cl30= 57.61      Na10-Na9-Na2-Cl42= 51.59      Na10-Na9-Na2-Cl44=323.39      Na18-Na9-Na2-Na6=358.91       
Na18-Na9-Na2-Na10=305.03      Na18-Na9-Na2-Na20=233.79      Na18-Na9-Na2-Na24=303.98      Na18-Na9-Na2-Cl27=179.66      
Na18-Na9-Na2-Cl30=  2.64      Na18-Na9-Na2-Cl42=356.62      Na18-Na9-Na2-Cl44=268.42      Na20-Na9-Na2-Na6=125.12       
Na20-Na9-Na2-Na10= 71.24      Na20-Na9-Na2-Na24= 70.19      Na20-Na9-Na2-Cl27=305.87      Na20-Na9-Na2-Cl30=128.85      
Na20-Na9-Na2-Cl42=122.83      Na20-Na9-Na2-Cl44= 34.63      Na23-Na9-Na2-Na6= 54.26       Na23-Na9-Na2-Na10=  0.38      
Na23-Na9-Na2-Na20=289.14      Na23-Na9-Na2-Na24=359.33      Na23-Na9-Na2-Cl27=235.01      Na23-Na9-Na2-Cl30= 57.99      
Na23-Na9-Na2-Cl42= 51.97      Na23-Na9-Na2-Cl44=323.77      Cl27-Na9-Na2-Na6=179.25       Cl27-Na9-Na2-Na10=125.37      
Cl27-Na9-Na2-Na20= 54.13      Cl27-Na9-Na2-Na24=124.32      Cl27-Na9-Na2-Cl30=182.98      Cl27-Na9-Na2-Cl42=176.96      
Cl27-Na9-Na2-Cl44= 88.76      Cl30-Na9-Na2-Na6=356.27       Cl30-Na9-Na2-Na10=302.39      Cl30-Na9-Na2-Na20=231.15      
Cl30-Na9-Na2-Na24=301.34      Cl30-Na9-Na2-Cl27=177.02      Cl30-Na9-Na2-Cl42=353.98      Cl30-Na9-Na2-Cl44=265.78      
Cl36-Na9-Na2-Na6=358.10       Cl36-Na9-Na2-Na10=304.22      Cl36-Na9-Na2-Na20=232.98      Cl36-Na9-Na2-Na24=303.17      
Cl36-Na9-Na2-Cl27=178.85      Cl36-Na9-Na2-Cl30=  1.83      Cl36-Na9-Na2-Cl42=355.81      Cl36-Na9-Na2-Cl44=267.61      
Cl47-Na9-Na2-Na6= 90.00       Cl47-Na9-Na2-Na10= 36.12      Cl47-Na9-Na2-Na20=324.89      Cl47-Na9-Na2-Na24= 35.07      
Cl47-Na9-Na2-Cl27=270.75      Cl47-Na9-Na2-Cl30= 93.73      Cl47-Na9-Na2-Cl42= 87.71      Cl47-Na9-Na2-Cl44=359.51      
Na6-Na10-Na2-Na9=110.76       Na6-Na10-Na2-Na20=180.26      Na6-Na10-Na2-Na24=289.70      Na6-Na10-Na2-Cl27=145.09      
Na6-Na10-Na2-Cl30= 55.50      Na6-Na10-Na2-Cl42=324.73      Na6-Na10-Na2-Cl44=235.09      Na7-Na10-Na2-Na6= 86.00       
Na7-Na10-Na2-Na9=196.76       Na7-Na10-Na2-Na20=266.26      Na7-Na10-Na2-Na24= 15.70      Na7-Na10-Na2-Cl27=231.09      
Na7-Na10-Na2-Cl30=141.50      Na7-Na10-Na2-Cl42= 50.73      Na7-Na10-Na2-Cl44=321.09      Na9-Na10-Na2-Na6=249.24       
Na9-Na10-Na2-Na20= 69.50      Na9-Na10-Na2-Na24=178.94      Na9-Na10-Na2-Cl27= 34.33      Na9-Na10-Na2-Cl30=304.74      
Na9-Na10-Na2-Cl42=213.97      Na9-Na10-Na2-Cl44=124.33      Na15-Na10-Na2-Na6= 69.97      Na15-Na10-Na2-Na9=180.73      
Na15-Na10-Na2-Na20=250.24     Na15-Na10-Na2-Na24=359.67     Na15-Na10-Na2-Cl27=215.06     Na15-Na10-Na2-Cl30=125.47     
Na15-Na10-Na2-Cl42= 34.70     Na15-Na10-Na2-Cl44=305.06     Na16-Na10-Na2-Na6=179.89      Na16-Na10-Na2-Na9=290.65      
Na16-Na10-Na2-Na20=  0.15     Na16-Na10-Na2-Na24=109.59     Na16-Na10-Na2-Cl27=324.98     Na16-Na10-Na2-Cl30=235.38     
Na16-Na10-Na2-Cl42=144.61     Na16-Na10-Na2-Cl44= 54.98     Na17-Na10-Na2-Na6=359.66      Na17-Na10-Na2-Na9=110.42      
Na17-Na10-Na2-Na20=179.93     Na17-Na10-Na2-Na24=289.37     Na17-Na10-Na2-Cl27=144.75     Na17-Na10-Na2-Cl30= 55.16     
Na17-Na10-Na2-Cl42=324.39     Na17-Na10-Na2-Cl44=234.76     Na18-Na10-Na2-Na6=304.31      Na18-Na10-Na2-Na9= 55.07      
Na18-Na10-Na2-Na20=124.57     Na18-Na10-Na2-Na24=234.01     Na18-Na10-Na2-Cl27= 89.40     Na18-Na10-Na2-Cl30=359.80     
Na18-Na10-Na2-Cl42=269.03     Na18-Na10-Na2-Cl44=179.40     Na20-Na10-Na2-Na6=179.74      Na20-Na10-Na2-Na9=290.50      
Na20-Na10-Na2-Na24=109.44     Na20-Na10-Na2-Cl27=324.83     Na20-Na10-Na2-Cl30=235.23     Na20-Na10-Na2-Cl42=144.46     
Na20-Na10-Na2-Cl44= 54.83     Na22-Na10-Na2-Na6=125.06      Na22-Na10-Na2-Na9=235.82      Na22-Na10-Na2-Na20=305.32     
Na22-Na10-Na2-Na24= 54.76     Na22-Na10-Na2-Cl27=270.15     Na22-Na10-Na2-Cl30=180.56     Na22-Na10-Na2-Cl42= 89.79     
Na22-Na10-Na2-Cl44=  0.15     Na23-Na10-Na2-Na6=248.85      Na23-Na10-Na2-Na9=359.61      Na23-Na10-Na2-Na20= 69.12     
Na23-Na10-Na2-Na24=178.56     Na23-Na10-Na2-Cl27= 33.94     Na23-Na10-Na2-Cl30=304.35     Na23-Na10-Na2-Cl42=213.58     
Na23-Na10-Na2-Cl44=123.95     Na24-Na10-Na2-Na6= 70.30      Na24-Na10-Na2-Na9=181.06      Na24-Na10-Na2-Na20=250.56     
Na24-Na10-Na2-Cl27=215.39     Na24-Na10-Na2-Cl30=125.80     Na24-Na10-Na2-Cl42= 35.02     Na24-Na10-Na2-Cl44=305.39     
Cl29-Na10-Na2-Na6=305.65      Cl29-Na10-Na2-Na9= 56.41      Cl29-Na10-Na2-Na20=125.92     Cl29-Na10-Na2-Na24=235.35     
Cl29-Na10-Na2-Cl27= 90.74     Cl29-Na10-Na2-Cl30=  1.15     Cl29-Na10-Na2-Cl42=270.38     Cl29-Na10-Na2-Cl44=180.74     
Cl30-Na10-Na2-Na6=304.50      Cl30-Na10-Na2-Na9= 55.26      Cl30-Na10-Na2-Na20=124.77     Cl30-Na10-Na2-Na24=234.20     
Cl30-Na10-Na2-Cl27= 89.59     Cl30-Na10-Na2-Cl42=269.23     Cl30-Na10-Na2-Cl44=179.59     Cl37-Na10-Na2-Na6=124.45      
Cl37-Na10-Na2-Na9=235.21      Cl37-Na10-Na2-Na20=304.71     Cl37-Na10-Na2-Na24= 54.15     Cl37-Na10-Na2-Cl27=269.54     
Cl37-Na10-Na2-Cl30=179.94     Cl37-Na10-Na2-Cl42= 89.17     Cl37-Na10-Na2-Cl44=359.54     Cl44-Na10-Na2-Na6=124.91      
Cl44-Na10-Na2-Na9=235.67      Cl44-Na10-Na2-Na20=305.17     Cl44-Na10-Na2-Na24= 54.61     Cl44-Na10-Na2-Cl27=270.00     
Cl44-Na10-Na2-Cl30=180.41     Cl44-Na10-Na2-Cl42= 89.63     Cl46-Na10-Na2-Na6= 34.62      Cl46-Na10-Na2-Na9=145.38      
Cl46-Na10-Na2-Na20=214.89     Cl46-Na10-Na2-Na24=324.32     Cl46-Na10-Na2-Cl27=179.71     Cl46-Na10-Na2-Cl30= 90.12     
Cl46-Na10-Na2-Cl42=359.35     Cl46-Na10-Na2-Cl44=269.71     Cl47-Na10-Na2-Na6=214.71      Cl47-Na10-Na2-Na9=325.47      
Cl47-Na10-Na2-Na20= 34.97     Cl47-Na10-Na2-Na24=144.41     Cl47-Na10-Na2-Cl27=359.80     Cl47-Na10-Na2-Cl30=270.20     
Cl47-Na10-Na2-Cl42=179.43     Cl47-Na10-Na2-Cl44= 89.80     Na2-Na10-Na6-Na17=180.34      Na2-Na10-Na6-Na18=251.25      
Na2-Na10-Na6-Na24= 71.63      Na2-Na10-Na6-Cl30=303.73      Na2-Na10-Na6-Cl42= 36.01      Na2-Na10-Na6-Cl46=127.26      
Na2-Na10-Na6-Cl49=215.94      Na7-Na10-Na6-Na2=181.98       Na7-Na10-Na6-Na17=  2.32      Na7-Na10-Na6-Na18= 73.24      
Na7-Na10-Na6-Na24=253.61      Na7-Na10-Na6-Cl30=125.71      Na7-Na10-Na6-Cl42=217.99      Na7-Na10-Na6-Cl46=309.25      
Na7-Na10-Na6-Cl49= 37.93      Na9-Na10-Na6-Na2= 54.14       Na9-Na10-Na6-Na17=234.48      Na9-Na10-Na6-Na18=305.39      
Na9-Na10-Na6-Na24=125.77      Na9-Na10-Na6-Cl30=357.87      Na9-Na10-Na6-Cl42= 90.14      Na9-Na10-Na6-Cl46=181.40      
Na9-Na10-Na6-Cl49=270.08      Na15-Na10-Na6-Na2=234.66      Na15-Na10-Na6-Na17= 55.00     Na15-Na10-Na6-Na18=125.91     
Na15-Na10-Na6-Na24=306.29     Na15-Na10-Na6-Cl30=178.39     Na15-Na10-Na6-Cl42=270.66     Na15-Na10-Na6-Cl46=  1.92     
Na15-Na10-Na6-Cl49= 90.60     Na16-Na10-Na6-Na2=355.31      Na16-Na10-Na6-Na17=175.65     Na16-Na10-Na6-Na18=246.56     
Na16-Na10-Na6-Na24= 66.94     Na16-Na10-Na6-Cl30=299.04     Na16-Na10-Na6-Cl42= 31.32     Na16-Na10-Na6-Cl46=122.57     
Na16-Na10-Na6-Cl49=211.25     Na17-Na10-Na6-Na2=179.66      Na17-Na10-Na6-Na18= 70.91     Na17-Na10-Na6-Na24=251.29     
Na17-Na10-Na6-Cl30=123.39     Na17-Na10-Na6-Cl42=215.67     Na17-Na10-Na6-Cl46=306.92     Na17-Na10-Na6-Cl49= 35.60     
Na18-Na10-Na6-Na2=108.75      Na18-Na10-Na6-Na17=289.09     Na18-Na10-Na6-Na24=180.38     Na18-Na10-Na6-Cl30= 52.48     
Na18-Na10-Na6-Cl42=144.75     Na18-Na10-Na6-Cl46=236.01     Na18-Na10-Na6-Cl49=324.69     Na20-Na10-Na6-Na2=359.74      
Na20-Na10-Na6-Na17=180.08     Na20-Na10-Na6-Na18=250.99     Na20-Na10-Na6-Na24= 71.37     Na20-Na10-Na6-Cl30=303.47     
Na20-Na10-Na6-Cl42= 35.74     Na20-Na10-Na6-Cl46=127.00     Na20-Na10-Na6-Cl49=215.68     Na22-Na10-Na6-Na2=291.40      
Na22-Na10-Na6-Na17=111.74     Na22-Na10-Na6-Na18=182.65     Na22-Na10-Na6-Na24=  3.03     Na22-Na10-Na6-Cl30=235.13     
Na22-Na10-Na6-Cl42=327.41     Na22-Na10-Na6-Cl46= 58.66     Na22-Na10-Na6-Cl49=147.34     Na23-Na10-Na6-Na2=110.06      
Na23-Na10-Na6-Na17=290.41     Na23-Na10-Na6-Na18=  1.32     Na23-Na10-Na6-Na24=181.70     Na23-Na10-Na6-Cl30= 53.80     
Na23-Na10-Na6-Cl42=146.07     Na23-Na10-Na6-Cl46=237.33     Na23-Na10-Na6-Cl49=326.01     Na24-Na10-Na6-Na2=288.37      
Na24-Na10-Na6-Na17=108.71     Na24-Na10-Na6-Na18=179.62     Na24-Na10-Na6-Cl30=232.10     Na24-Na10-Na6-Cl42=324.38     
Na24-Na10-Na6-Cl46= 55.63     Na24-Na10-Na6-Cl49=144.31     Cl29-Na10-Na6-Na2=145.32      Cl29-Na10-Na6-Na17=325.66     
Cl29-Na10-Na6-Na18= 36.58     Cl29-Na10-Na6-Na24=216.95     Cl29-Na10-Na6-Cl30= 89.06     Cl29-Na10-Na6-Cl42=181.33     
Cl29-Na10-Na6-Cl46=272.59     Cl29-Na10-Na6-Cl49=  1.27     Cl30-Na10-Na6-Na2= 56.27      Cl30-Na10-Na6-Na17=236.61     
Cl30-Na10-Na6-Na18=307.52     Cl30-Na10-Na6-Na24=127.90     Cl30-Na10-Na6-Cl42= 92.28     Cl30-Na10-Na6-Cl46=183.53     
Cl30-Na10-Na6-Cl49=272.21     Cl37-Na10-Na6-Na2=235.68      Cl37-Na10-Na6-Na17= 56.02     Cl37-Na10-Na6-Na18=126.93     
Cl37-Na10-Na6-Na24=307.31     Cl37-Na10-Na6-Cl30=179.41     Cl37-Na10-Na6-Cl42=271.69     Cl37-Na10-Na6-Cl46=  2.95     
Cl37-Na10-Na6-Cl49= 91.63     Cl44-Na10-Na6-Na2=324.38      Cl44-Na10-Na6-Na17=144.72     Cl44-Na10-Na6-Na18=215.64     
Cl44-Na10-Na6-Na24= 36.01     Cl44-Na10-Na6-Cl30=268.12     Cl44-Na10-Na6-Cl42=  0.39     Cl44-Na10-Na6-Cl46= 91.65     
Cl44-Na10-Na6-Cl49=180.33     Cl46-Na10-Na6-Na2=232.74      Cl46-Na10-Na6-Na17= 53.08     Cl46-Na10-Na6-Na18=123.99     
Cl46-Na10-Na6-Na24=304.37     Cl46-Na10-Na6-Cl30=176.47     Cl46-Na10-Na6-Cl42=268.74     Cl46-Na10-Na6-Cl49= 88.68     
Cl47-Na10-Na6-Na2= 55.02      Cl47-Na10-Na6-Na17=235.36     Cl47-Na10-Na6-Na18=306.28     Cl47-Na10-Na6-Na24=126.65     
Cl47-Na10-Na6-Cl30=358.75     Cl47-Na10-Na6-Cl42= 91.03     Cl47-Na10-Na6-Cl46=182.29     Cl47-Na10-Na6-Cl49=270.97     
Na2-Na10-Na7-Na1=217.74       Na2-Na10-Na7-Na5=163.18       Na2-Na10-Na7-Na11= 92.93      Na2-Na10-Na7-Na12=338.77      
Na2-Na10-Na7-Na13=270.68      Na2-Na10-Na7-Na14=174.64      Na2-Na10-Na7-Na15=343.69      Na2-Na10-Na7-Na16= 94.83      
Na2-Na10-Na7-Na17=272.69      Na2-Na10-Na7-Na23=163.15      Na2-Na10-Na7-Na25= 42.50      Na2-Na10-Na7-Cl29=218.57      
Na2-Na10-Na7-Cl31=218.03      Na2-Na10-Na7-Cl37= 39.53      Na2-Na10-Na7-Cl38=305.02      Na2-Na10-Na7-Cl39= 37.33      
Na2-Na10-Na7-Cl48=129.04      Na6-Na10-Na7-Na1=302.75       Na6-Na10-Na7-Na5=248.19       Na6-Na10-Na7-Na11=177.94      
Na6-Na10-Na7-Na12= 63.78      Na6-Na10-Na7-Na13=355.69      Na6-Na10-Na7-Na14=259.65      Na6-Na10-Na7-Na15= 68.70      
Na6-Na10-Na7-Na16=179.84      Na6-Na10-Na7-Na17=357.70      Na6-Na10-Na7-Na23=248.16      Na6-Na10-Na7-Na25=127.51      
Na6-Na10-Na7-Cl29=303.58      Na6-Na10-Na7-Cl31=303.04      Na6-Na10-Na7-Cl37=124.54      Na6-Na10-Na7-Cl38= 30.03      
Na6-Na10-Na7-Cl39=122.34      Na6-Na10-Na7-Cl48=214.05      Na9-Na10-Na7-Na1= 54.79       Na9-Na10-Na7-Na5=  0.24       
Na9-Na10-Na7-Na11=289.99      Na9-Na10-Na7-Na12=175.82      Na9-Na10-Na7-Na13=107.74      Na9-Na10-Na7-Na14= 11.70      
Na9-Na10-Na7-Na15=180.75      Na9-Na10-Na7-Na16=291.88      Na9-Na10-Na7-Na17=109.75      Na9-Na10-Na7-Na23=  0.21      
Na9-Na10-Na7-Na25=239.55      Na9-Na10-Na7-Cl29= 55.63      Na9-Na10-Na7-Cl31= 55.09      Na9-Na10-Na7-Cl37=236.59      
Na9-Na10-Na7-Cl38=142.08      Na9-Na10-Na7-Cl39=234.39      Na9-Na10-Na7-Cl48=326.10      Na15-Na10-Na7-Na1=234.05      
Na15-Na10-Na7-Na5=179.49      Na15-Na10-Na7-Na11=109.24     Na15-Na10-Na7-Na12=355.08     Na15-Na10-Na7-Na13=286.99     
Na15-Na10-Na7-Na14=190.96     Na15-Na10-Na7-Na16=111.14     Na15-Na10-Na7-Na17=289.00     Na15-Na10-Na7-Na23=179.46     
Na15-Na10-Na7-Na25= 58.81     Na15-Na10-Na7-Cl29=234.88     Na15-Na10-Na7-Cl31=234.34     Na15-Na10-Na7-Cl37= 55.84     
Na15-Na10-Na7-Cl38=321.33     Na15-Na10-Na7-Cl39= 53.64     Na15-Na10-Na7-Cl48=145.36     Na16-Na10-Na7-Na1=122.91      
Na16-Na10-Na7-Na5= 68.35      Na16-Na10-Na7-Na11=358.10     Na16-Na10-Na7-Na12=243.94     Na16-Na10-Na7-Na13=175.85     
Na16-Na10-Na7-Na14= 79.82     Na16-Na10-Na7-Na15=248.86     Na16-Na10-Na7-Na17=177.86     Na16-Na10-Na7-Na23= 68.32     
Na16-Na10-Na7-Na25=307.67     Na16-Na10-Na7-Cl29=123.74     Na16-Na10-Na7-Cl31=123.20     Na16-Na10-Na7-Cl37=304.70     
Na16-Na10-Na7-Cl38=210.20     Na16-Na10-Na7-Cl39=302.50     Na16-Na10-Na7-Cl48= 34.22     Na17-Na10-Na7-Na1=305.05      
Na17-Na10-Na7-Na5=250.49      Na17-Na10-Na7-Na11=180.24     Na17-Na10-Na7-Na12= 66.08     Na17-Na10-Na7-Na13=357.99     
Na17-Na10-Na7-Na14=261.95     Na17-Na10-Na7-Na15= 71.00     Na17-Na10-Na7-Na16=182.14     Na17-Na10-Na7-Na23=250.46     
Na17-Na10-Na7-Na25=129.81     Na17-Na10-Na7-Cl29=305.88     Na17-Na10-Na7-Cl31=305.34     Na17-Na10-Na7-Cl37=126.84     
Na17-Na10-Na7-Cl38= 32.33     Na17-Na10-Na7-Cl39=124.64     Na17-Na10-Na7-Cl48=216.35     Na18-Na10-Na7-Na1=359.41      
Na18-Na10-Na7-Na5=304.86      Na18-Na10-Na7-Na11=234.61     Na18-Na10-Na7-Na12=120.44     Na18-Na10-Na7-Na13= 52.36     
Na18-Na10-Na7-Na14=316.32     Na18-Na10-Na7-Na15=125.37     Na18-Na10-Na7-Na16=236.51     Na18-Na10-Na7-Na17= 54.37     
Na18-Na10-Na7-Na23=304.83     Na18-Na10-Na7-Na25=184.18     Na18-Na10-Na7-Cl29=  0.25     Na18-Na10-Na7-Cl31=359.71     
Na18-Na10-Na7-Cl37=181.21     Na18-Na10-Na7-Cl38= 86.70     Na18-Na10-Na7-Cl39=179.01     Na18-Na10-Na7-Cl48=270.72     
Na20-Na10-Na7-Na1=124.99      Na20-Na10-Na7-Na5= 70.44      Na20-Na10-Na7-Na11=  0.19     Na20-Na10-Na7-Na12=246.02     
Na20-Na10-Na7-Na13=177.94     Na20-Na10-Na7-Na14= 81.90     Na20-Na10-Na7-Na15=250.95     Na20-Na10-Na7-Na16=  2.08     
Na20-Na10-Na7-Na17=179.95     Na20-Na10-Na7-Na23= 70.41     Na20-Na10-Na7-Na25=309.75     Na20-Na10-Na7-Cl29=125.83     
Na20-Na10-Na7-Cl31=125.29     Na20-Na10-Na7-Cl37=306.79     Na20-Na10-Na7-Cl38=212.28     Na20-Na10-Na7-Cl39=304.59     
Na20-Na10-Na7-Cl48= 36.30     Na22-Na10-Na7-Na1=178.70      Na22-Na10-Na7-Na5=124.15      Na22-Na10-Na7-Na11= 53.90     
Na22-Na10-Na7-Na12=299.73     Na22-Na10-Na7-Na13=231.65     Na22-Na10-Na7-Na14=135.61     Na22-Na10-Na7-Na15=304.66     
Na22-Na10-Na7-Na16= 55.80     Na22-Na10-Na7-Na17=233.66     Na22-Na10-Na7-Na23=124.12     Na22-Na10-Na7-Na25=  3.47     
Na22-Na10-Na7-Cl29=179.54     Na22-Na10-Na7-Cl31=179.00     Na22-Na10-Na7-Cl37=  0.50     Na22-Na10-Na7-Cl38=265.99     
Na22-Na10-Na7-Cl39=358.30     Na22-Na10-Na7-Cl48= 90.01     Na23-Na10-Na7-Na1= 54.59      Na23-Na10-Na7-Na5=  0.03      
Na23-Na10-Na7-Na11=289.78     Na23-Na10-Na7-Na12=175.62     Na23-Na10-Na7-Na13=107.53     Na23-Na10-Na7-Na14= 11.50     
Na23-Na10-Na7-Na15=180.54     Na23-Na10-Na7-Na16=291.68     Na23-Na10-Na7-Na17=109.54     Na23-Na10-Na7-Na25=239.35     
Na23-Na10-Na7-Cl29= 55.42     Na23-Na10-Na7-Cl31= 54.88     Na23-Na10-Na7-Cl37=236.38     Na23-Na10-Na7-Cl38=141.87     
Na23-Na10-Na7-Cl39=234.18     Na23-Na10-Na7-Cl48=325.90     Na24-Na10-Na7-Na1=233.19      Na24-Na10-Na7-Na5=178.63      
Na24-Na10-Na7-Na11=108.38     Na24-Na10-Na7-Na12=354.22     Na24-Na10-Na7-Na13=286.13     Na24-Na10-Na7-Na14=190.10     
Na24-Na10-Na7-Na15=359.14     Na24-Na10-Na7-Na16=110.28     Na24-Na10-Na7-Na17=288.14     Na24-Na10-Na7-Na23=178.60     
Na24-Na10-Na7-Na25= 57.95     Na24-Na10-Na7-Cl29=234.02     Na24-Na10-Na7-Cl31=233.48     Na24-Na10-Na7-Cl37= 54.98     
Na24-Na10-Na7-Cl38=320.48     Na24-Na10-Na7-Cl39= 52.78     Na24-Na10-Na7-Cl48=144.50     Cl29-Na10-Na7-Na1=359.17      
Cl29-Na10-Na7-Na5=304.61      Cl29-Na10-Na7-Na11=234.36     Cl29-Na10-Na7-Na12=120.20     Cl29-Na10-Na7-Na13= 52.11     
Cl29-Na10-Na7-Na14=316.08     Cl29-Na10-Na7-Na15=125.12     Cl29-Na10-Na7-Na16=236.26     Cl29-Na10-Na7-Na17= 54.12     
Cl29-Na10-Na7-Na23=304.58     Cl29-Na10-Na7-Na25=183.93     Cl29-Na10-Na7-Cl31=359.46     Cl29-Na10-Na7-Cl37=180.96     
Cl29-Na10-Na7-Cl38= 86.45     Cl29-Na10-Na7-Cl39=178.76     Cl29-Na10-Na7-Cl48=270.48     Cl30-Na10-Na7-Na1=358.16      
Cl30-Na10-Na7-Na5=303.61      Cl30-Na10-Na7-Na11=233.36     Cl30-Na10-Na7-Na12=119.19     Cl30-Na10-Na7-Na13= 51.11     
Cl30-Na10-Na7-Na14=315.07     Cl30-Na10-Na7-Na15=124.12     Cl30-Na10-Na7-Na16=235.26     Cl30-Na10-Na7-Na17= 53.12     
Cl30-Na10-Na7-Na23=303.58     Cl30-Na10-Na7-Na25=182.92     Cl30-Na10-Na7-Cl29=359.00     Cl30-Na10-Na7-Cl31=358.46     
Cl30-Na10-Na7-Cl37=179.96     Cl30-Na10-Na7-Cl38= 85.45     Cl30-Na10-Na7-Cl39=177.76     Cl30-Na10-Na7-Cl48=269.47     
Cl37-Na10-Na7-Na1=178.20      Cl37-Na10-Na7-Na5=123.65      Cl37-Na10-Na7-Na11= 53.40     Cl37-Na10-Na7-Na12=299.23     
Cl37-Na10-Na7-Na13=231.15     Cl37-Na10-Na7-Na14=135.11     Cl37-Na10-Na7-Na15=304.16     Cl37-Na10-Na7-Na16= 55.30     
Cl37-Na10-Na7-Na17=233.16     Cl37-Na10-Na7-Na23=123.62     Cl37-Na10-Na7-Na25=  2.97     Cl37-Na10-Na7-Cl29=179.04     
Cl37-Na10-Na7-Cl31=178.50     Cl37-Na10-Na7-Cl38=265.49     Cl37-Na10-Na7-Cl39=357.80     Cl37-Na10-Na7-Cl48= 89.51     
Cl44-Na10-Na7-Na1=179.86      Cl44-Na10-Na7-Na5=125.31      Cl44-Na10-Na7-Na11= 55.06     Cl44-Na10-Na7-Na12=300.89     
Cl44-Na10-Na7-Na13=232.81     Cl44-Na10-Na7-Na14=136.77     Cl44-Na10-Na7-Na15=305.82     Cl44-Na10-Na7-Na16= 56.95     
Cl44-Na10-Na7-Na17=234.82     Cl44-Na10-Na7-Na23=125.28     Cl44-Na10-Na7-Na25=  4.62     Cl44-Na10-Na7-Cl29=180.70     
Cl44-Na10-Na7-Cl31=180.16     Cl44-Na10-Na7-Cl37=  1.66     Cl44-Na10-Na7-Cl38=267.15     Cl44-Na10-Na7-Cl39=359.46     
Cl44-Na10-Na7-Cl48= 91.17     Cl46-Na10-Na7-Na1=269.16      Cl46-Na10-Na7-Na5=214.60      Cl46-Na10-Na7-Na11=144.35     
Cl46-Na10-Na7-Na12= 30.19     Cl46-Na10-Na7-Na13=322.10     Cl46-Na10-Na7-Na14=226.07     Cl46-Na10-Na7-Na15= 35.11     
Cl46-Na10-Na7-Na16=146.25     Cl46-Na10-Na7-Na17=324.11     Cl46-Na10-Na7-Na23=214.57     Cl46-Na10-Na7-Na25= 93.92     
Cl46-Na10-Na7-Cl29=269.99     Cl46-Na10-Na7-Cl31=269.45     Cl46-Na10-Na7-Cl37= 90.95     Cl46-Na10-Na7-Cl38=356.44     
Cl46-Na10-Na7-Cl39= 88.75     Cl46-Na10-Na7-Cl48=180.47     Cl47-Na10-Na7-Na1= 89.02      Cl47-Na10-Na7-Na5= 34.47      
Cl47-Na10-Na7-Na11=324.22     Cl47-Na10-Na7-Na12=210.05     Cl47-Na10-Na7-Na13=141.96     Cl47-Na10-Na7-Na14= 45.93     
Cl47-Na10-Na7-Na15=214.97     Cl47-Na10-Na7-Na16=326.11     Cl47-Na10-Na7-Na17=143.98     Cl47-Na10-Na7-Na23= 34.43     
Cl47-Na10-Na7-Na25=273.78     Cl47-Na10-Na7-Cl29= 89.86     Cl47-Na10-Na7-Cl31= 89.32     Cl47-Na10-Na7-Cl37=270.82     
Cl47-Na10-Na7-Cl38=176.31     Cl47-Na10-Na7-Cl39=268.61     Cl47-Na10-Na7-Cl48=  0.33     Na2-Na10-Na9-Na18=109.12      
Na2-Na10-Na9-Na20=289.11      Na2-Na10-Na9-Na23=180.38      Na2-Na10-Na9-Cl27=325.03      Na2-Na10-Na9-Cl30= 56.21      
Na2-Na10-Na9-Cl36=145.39      Na2-Na10-Na9-Cl47=233.21      Na6-Na10-Na9-Na2=305.92       Na6-Na10-Na9-Na18= 55.04      
Na6-Na10-Na9-Na20=235.03      Na6-Na10-Na9-Na23=126.30      Na6-Na10-Na9-Cl27=270.95      Na6-Na10-Na9-Cl30=  2.14      
Na6-Na10-Na9-Cl36= 91.32      Na6-Na10-Na9-Cl47=179.13      Na7-Na10-Na9-Na2=179.42       Na7-Na10-Na9-Na18=288.54      
Na7-Na10-Na9-Na20=108.52      Na7-Na10-Na9-Na23=359.79      Na7-Na10-Na9-Cl27=144.44      Na7-Na10-Na9-Cl30=235.63      
Na7-Na10-Na9-Cl36=324.81      Na7-Na10-Na9-Cl47= 52.62      Na15-Na10-Na9-Na2= 73.94      Na15-Na10-Na9-Na18=183.06     
Na15-Na10-Na9-Na20=  3.04     Na15-Na10-Na9-Na23=254.32     Na15-Na10-Na9-Cl27= 38.97     Na15-Na10-Na9-Cl30=130.15     
Na15-Na10-Na9-Cl36=219.33     Na15-Na10-Na9-Cl47=307.15     Na16-Na10-Na9-Na2=124.87      Na16-Na10-Na9-Na18=233.99     
Na16-Na10-Na9-Na20= 53.97     Na16-Na10-Na9-Na23=305.25     Na16-Na10-Na9-Cl27= 89.89     Na16-Na10-Na9-Cl30=181.08     
Na16-Na10-Na9-Cl36=270.26     Na16-Na10-Na9-Cl47=358.08     Na17-Na10-Na9-Na2=251.40      Na17-Na10-Na9-Na18=  0.52     
Na17-Na10-Na9-Na20=180.51     Na17-Na10-Na9-Na23= 71.78     Na17-Na10-Na9-Cl27=216.43     Na17-Na10-Na9-Cl30=307.61     
Na17-Na10-Na9-Cl36= 36.79     Na17-Na10-Na9-Cl47=124.61     Na18-Na10-Na9-Na2=250.88      Na18-Na10-Na9-Na20=179.99     
Na18-Na10-Na9-Na23= 71.26     Na18-Na10-Na9-Cl27=215.91     Na18-Na10-Na9-Cl30=307.09     Na18-Na10-Na9-Cl36= 36.27     
Na18-Na10-Na9-Cl47=124.09     Na20-Na10-Na9-Na2= 70.89      Na20-Na10-Na9-Na18=180.01     Na20-Na10-Na9-Na23=251.27     
Na20-Na10-Na9-Cl27= 35.92     Na20-Na10-Na9-Cl30=127.11     Na20-Na10-Na9-Cl36=216.29     Na20-Na10-Na9-Cl47=304.10     
Na22-Na10-Na9-Na2= 69.22      Na22-Na10-Na9-Na18=178.34     Na22-Na10-Na9-Na20=358.33     Na22-Na10-Na9-Na23=249.60     
Na22-Na10-Na9-Cl27= 34.25     Na22-Na10-Na9-Cl30=125.44     Na22-Na10-Na9-Cl36=214.62     Na22-Na10-Na9-Cl47=302.43     
Na23-Na10-Na9-Na2=179.62      Na23-Na10-Na9-Na18=288.74     Na23-Na10-Na9-Na20=108.73     Na23-Na10-Na9-Cl27=144.65     
Na23-Na10-Na9-Cl30=235.84     Na23-Na10-Na9-Cl36=325.02     Na23-Na10-Na9-Cl47= 52.83     Na24-Na10-Na9-Na2=  1.08      
Na24-Na10-Na9-Na18=110.20     Na24-Na10-Na9-Na20=290.18     Na24-Na10-Na9-Na23=181.46     Na24-Na10-Na9-Cl27=326.11     
Na24-Na10-Na9-Cl30= 57.29     Na24-Na10-Na9-Cl36=146.47     Na24-Na10-Na9-Cl47=234.29     Cl29-Na10-Na9-Na2=215.69      
Cl29-Na10-Na9-Na18=324.81     Cl29-Na10-Na9-Na20=144.80     Cl29-Na10-Na9-Na23= 36.07     Cl29-Na10-Na9-Cl27=180.72     
Cl29-Na10-Na9-Cl30=271.90     Cl29-Na10-Na9-Cl36=  1.08     Cl29-Na10-Na9-Cl47= 88.90     Cl30-Na10-Na9-Na2=303.79      
Cl30-Na10-Na9-Na18= 52.91     Cl30-Na10-Na9-Na20=232.89     Cl30-Na10-Na9-Na23=124.16     Cl30-Na10-Na9-Cl27=268.81     
Cl30-Na10-Na9-Cl36= 89.18     Cl30-Na10-Na9-Cl47=176.99     Cl37-Na10-Na9-Na2=124.37      Cl37-Na10-Na9-Na18=233.49     
Cl37-Na10-Na9-Na20= 53.48     Cl37-Na10-Na9-Na23=304.75     Cl37-Na10-Na9-Cl27= 89.40     Cl37-Na10-Na9-Cl30=180.59     
Cl37-Na10-Na9-Cl36=269.77     Cl37-Na10-Na9-Cl47=357.58     Cl44-Na10-Na9-Na2= 35.90      Cl44-Na10-Na9-Na18=145.02     
Cl44-Na10-Na9-Na20=325.01     Cl44-Na10-Na9-Na23=216.28     Cl44-Na10-Na9-Cl27=  0.93     Cl44-Na10-Na9-Cl30= 92.12     
Cl44-Na10-Na9-Cl36=181.30     Cl44-Na10-Na9-Cl47=269.11     Cl46-Na10-Na9-Na2=304.47      Cl46-Na10-Na9-Na18= 53.59     
Cl46-Na10-Na9-Na20=233.58     Cl46-Na10-Na9-Na23=124.85     Cl46-Na10-Na9-Cl27=269.50     Cl46-Na10-Na9-Cl30=  0.68     
Cl46-Na10-Na9-Cl36= 89.86     Cl46-Na10-Na9-Cl47=177.68     Cl47-Na10-Na9-Na2=126.79      Cl47-Na10-Na9-Na18=235.91     
Cl47-Na10-Na9-Na20= 55.90     Cl47-Na10-Na9-Na23=307.17     Cl47-Na10-Na9-Cl27= 91.82     Cl47-Na10-Na9-Cl30=183.01     
Cl47-Na10-Na9-Cl36=272.19     

========================================================================
 FINAL SINGLEPOINT CALCULATION ON OPTIMIZED GEOMETRY
========================================================================

 Ncao       : 386
 Nao        : 361
 Nshell     : 149
 Nel        : 240
 T(el)      :   300.0
 intcut     :    25.0
 scfconv/Eh :  0.100E-05
   qconv/e  :  0.100E-03
 intneglect :  0.100E-07
 broydamp   :      0.250
 iter      E             dE          RMSdq      gap      omega  full diag
   1   -145.8694079 -0.145869E+03  0.241E-04    2.37       0.0  T
   2   -145.8694079 -0.877094E-10  0.202E-04    2.37      59.9  T
   3   -145.8694079 -0.143700E-09  0.172E-04    2.37      70.7  T
speedup  1.01
cpu  time for SCC    0.08 s
wall time for SCC    0.08 s

   *** convergence criteria satisfied after 3 iterations ***

          eigenvalues
 #    :         108        109        110        111        112        113        114        115
 occ. :        2.000      2.000      2.000      2.000      2.000      2.000      2.000      2.000
 eps  :       -10.890    -10.856    -10.849    -10.767    -10.720    -10.710    -10.681    -10.676
 #    :         116        117        118        119        120        121        122        123
 occ. :        2.000      2.000      2.000      2.000      2.000      0.000      0.000      0.000
 eps  :       -10.581    -10.575    -10.552    -10.536    -10.491     -8.124     -7.478     -7.167
 #    :         124        125        126        127        128        129        130        131
 occ. :        0.000      0.000      0.000      0.000      0.000      0.000      0.000      0.000
 eps  :        -6.588     -5.822     -5.336     -4.483     -4.282     -4.009     -3.434     -3.056


   #   Z            q   n(s)   n(p)   n(d)      C6AA      α(0)
   1  11 Na     0.727  0.046  0.227  0.000    67.843    26.655
   2  11 Na     0.717  0.083  0.200  0.000    67.966    26.679
   3  11 Na     0.724  0.109  0.167  0.000    67.884    26.663
   4  11 Na     0.716  0.110  0.174  0.000    67.981    26.682
   5  11 Na     0.730  0.078  0.192  0.000    67.809    26.649
   6  11 Na     0.727  0.078  0.195  0.000    67.852    26.657
   7  11 Na     0.791  0.009  0.200  0.000    67.076    26.504
   8  11 Na     0.801  0.068  0.131  0.000    66.952    26.480
   9  11 Na     0.724  0.079  0.197  0.000    67.883    26.663
  10  11 Na     0.788  0.006  0.205  0.000    67.102    26.509
  11  11 Na     0.736  0.076  0.188  0.000    67.739    26.635
  12  11 Na     0.750  0.046  0.204  0.000    67.564    26.600
  13  11 Na     0.740  0.077  0.183  0.000    67.694    26.626
  14  11 Na     0.737  0.072  0.191  0.000    67.725    26.632
  15  11 Na     0.740  0.041  0.218  0.000    67.685    26.624
  16  11 Na     0.737  0.039  0.224  0.000    67.723    26.632
  17  11 Na     0.747  0.040  0.213  0.000    67.601    26.608
  18  11 Na     0.708  0.048  0.244  0.000    68.081    26.702
  19  11 Na     0.713  0.110  0.177  0.000    68.026    26.691
  20  11 Na     0.711  0.083  0.207  0.000    68.049    26.696
  21  11 Na     0.774  0.081  0.145  0.000    67.276    26.544
  22  11 Na     0.734  0.042  0.224  0.000    67.757    26.638
  23  11 Na     0.723  0.044  0.234  0.000    67.903    26.667
  24  11 Na     0.715  0.081  0.204  0.000    67.997    26.685
  25  11 Na     0.739  0.016  0.245  0.000    67.700    26.627
  26  17 Cl    -0.733  1.977  5.755  0.001   124.668    17.082
  27  17 Cl    -0.758  1.974  5.783  0.001   125.637    17.149
  28  17 Cl    -0.737  1.979  5.758  0.000   124.827    17.093
  29  17 Cl    -0.737  1.981  5.753  0.003   124.809    17.092
  30  17 Cl    -0.736  1.979  5.754  0.003   124.754    17.088
  31  17 Cl    -0.735  1.977  5.756  0.002   124.730    17.087
  32  17 Cl    -0.754  1.974  5.780  0.001   125.510    17.140
  33  17 Cl    -0.733  1.976  5.756  0.001   124.660    17.082
  34  17 Cl    -0.756  1.971  5.780  0.005   125.574    17.144
  35  17 Cl    -0.739  1.976  5.762  0.001   124.888    17.097
  36  17 Cl    -0.735  1.978  5.757  0.001   124.745    17.088
  37  17 Cl    -0.736  1.982  5.753  0.000   124.756    17.088
  38  17 Cl    -0.733  1.980  5.752  0.002   124.663    17.082
  39  17 Cl    -0.724  1.979  5.745  0.001   124.315    17.058
  40  17 Cl    -0.735  1.977  5.758  0.001   124.746    17.088
  41  17 Cl    -0.776  1.969  5.805  0.002   126.391    17.200
  42  17 Cl    -0.756  1.974  5.782  0.001   125.585    17.145
  43  17 Cl    -0.750  1.978  5.771  0.001   125.320    17.127
  44  17 Cl    -0.738  1.978  5.756  0.003   124.833    17.094
  45  17 Cl    -0.734  1.979  5.754  0.001   124.697    17.084
  46  17 Cl    -0.731  1.979  5.751  0.002   124.588    17.077
  47  17 Cl    -0.732  1.979  5.750  0.002   124.601    17.078
  48  17 Cl    -0.730  1.979  5.750  0.002   124.544    17.074
  49  17 Cl    -0.735  1.978  5.757  0.001   124.753    17.088
  50  17 Cl    -0.738  1.979  5.759  0.001   124.858    17.095
  51   8 O     -0.505  1.708  4.797  0.000    22.943     6.469
  52   1 H      0.343  0.657  0.000  0.000     0.593     1.204
  53   6 C      0.050  1.043  2.907  0.000    19.655     6.298
  54   1 H      0.052  0.948  0.000  0.000     2.297     2.370
  55   1 H      0.055  0.945  0.000  0.000     2.258     2.350
  56   6 C     -0.104  1.065  3.039  0.000    22.385     6.719
  57   1 H      0.058  0.942  0.000  0.000     2.219     2.329
  58   1 H      0.062  0.938  0.000  0.000     2.167     2.299
  59   6 C     -0.087  1.061  3.027  0.000    22.071     6.672
  60   1 H      0.044  0.956  0.000  0.000     2.385     2.411
  61   1 H      0.056  0.944  0.000  0.000     2.252     2.347
  62   6 C     -0.110  1.036  3.074  0.000    22.660     6.788
  63   1 H      0.040  0.960  0.000  0.000     2.446     2.446
  64   1 H      0.044  0.956  0.000  0.000     2.392     2.419
  65   1 H      0.039  0.961  0.000  0.000     2.456     2.451
  66   8 O     -0.615  1.726  4.889  0.000    25.467     6.816
  67   1 H      0.335  0.665  0.000  0.000     0.613     1.223
  68   1 H      0.295  0.705  0.000  0.000     0.735     1.347

 Mol. C6AA /au·bohr⁶  :     235062.400635
 Mol. C8AA /au·bohr⁸  :   15734364.640173
 Mol. α(0) /au        :       1158.224430

 
 Wiberg/Mayer (AO) data. WBOs > 0.1 written file <wbo>
 largest (>0.05) Wiberg bond orders for each atom
           total WBO             WBO to atom ...
     1  Na  0.505    Cl  31 0.150    Cl  26 0.111    Cl  33 0.092    Cl  35 0.060    Cl  29 0.051
     2  Na  0.518    Cl  42 0.147    Cl  27 0.146    Cl  30 0.099    Cl  44 0.091
     3  Na  0.500    Cl  43 0.156    Cl  45 0.145    Cl  50 0.138
     4  Na  0.507    Cl  26 0.163    Cl  49 0.156    Cl  35 0.149
     5  Na  0.500    Cl  32 0.173    Cl  33 0.112    Cl  48 0.090    Cl  31 0.089
     6  Na  0.504    Cl  42 0.145    Cl  49 0.138    Cl  46 0.093    Cl  30 0.092
     7  Na  0.424    Cl  39 0.103    Cl  37 0.081    Cl  38 0.078    Cl  31 0.054
     8  Na  0.376    Cl  41 0.200    Cl  39 0.084    O   51 0.062
     9  Na  0.508    Cl  27 0.142    Cl  36 0.141    Cl  30 0.096    Cl  47 0.093
    10  Na  0.399    Cl  29 0.116    Cl  37 0.084    Cl  46 0.074    Cl  30 0.052    Cl  47 0.051
    11  Na  0.496    Cl  50 0.151    Cl  32 0.138    Cl  39 0.086    Cl  48 0.079
    12  Na  0.470    Cl  28 0.143    Cl  34 0.075    Cl  38 0.065    O   51 0.057    Cl  39 0.053
    13  Na  0.479    Cl  34 0.180    Cl  26 0.097    Cl  38 0.088    Cl  31 0.081
    14  Na  0.480    Cl  34 0.145    Cl  32 0.136    Cl  39 0.095    Cl  31 0.069
    15  Na  0.499    Cl  40 0.114    Cl  28 0.111    Cl  46 0.094    Cl  38 0.087
    16  Na  0.492    Cl  47 0.120    Cl  48 0.103    Cl  45 0.093    Cl  50 0.084
    17  Na  0.480    Cl  38 0.123    Cl  26 0.108    Cl  46 0.090    Cl  49 0.071
    18  Na  0.547    Cl  35 0.112    Cl  30 0.107    Cl  49 0.106    Cl  36 0.100    Cl  29 0.064
    19  Na  0.513    Cl  33 0.165    Cl  36 0.159    Cl  35 0.152
    20  Na  0.530    Cl  27 0.167    Cl  45 0.132    Cl  47 0.096    Cl  44 0.094
    21  Na  0.426    Cl  40 0.126    O   66 0.105    Cl  43 0.087    Cl  28 0.077
    22  Na  0.496    Cl  44 0.147    Cl  40 0.098    Cl  45 0.091    Cl  43 0.075
    23  Na  0.520    Cl  48 0.126    Cl  33 0.114    Cl  47 0.088    Cl  36 0.076    Cl  29 0.061
    24  Na  0.521    Cl  42 0.164    Cl  40 0.130    Cl  46 0.096    Cl  44 0.091
    25  Na  0.503    Cl  43 0.125    Cl  50 0.088    Cl  41 0.088    Cl  37 0.064    Cl  28 0.059
    26  Cl  0.493    Na   4 0.163    Na   1 0.111    Na  17 0.108    Na  13 0.097
    27  Cl  0.449    Na  20 0.167    Na   2 0.146    Na   9 0.142
    28  Cl  0.471    Na  12 0.143    Na  15 0.111    Na  21 0.077    Na  25 0.059
    29  Cl  0.483    Na  10 0.116    Na  18 0.064    Na  23 0.061    Na   1 0.051
    30  Cl  0.490    Na  18 0.107    Na   2 0.099    Na   9 0.096    Na   6 0.092    Na  10 0.052
    31  Cl  0.483    Na   1 0.150    Na   5 0.089    Na  13 0.081    Na  14 0.069    Na   7 0.054
    32  Cl  0.457    Na   5 0.173    Na  11 0.138    Na  14 0.136
    33  Cl  0.490    Na  19 0.165    Na  23 0.114    Na   5 0.112    Na   1 0.092
    34  Cl  0.453    Na  13 0.180    Na  14 0.145    Na  12 0.075
    35  Cl  0.496    Na  19 0.152    Na   4 0.149    Na  18 0.112    Na   1 0.060
    36  Cl  0.488    Na  19 0.159    Na   9 0.141    Na  18 0.100    Na  23 0.076
    37  Cl  0.479    Na  10 0.084    Na   7 0.081    Na  25 0.064
    38  Cl  0.478    Na  17 0.123    Na  13 0.088    Na  15 0.087    Na   7 0.078    Na  12 0.065
    39  Cl  0.506    Na   7 0.103    Na  14 0.095    Na  11 0.086    Na   8 0.084    Na  12 0.053
    40  Cl  0.478    Na  24 0.130    Na  21 0.126    Na  15 0.114    Na  22 0.098
    41  Cl  0.432    Na   8 0.200    Na  25 0.088    H   67 0.050
    42  Cl  0.452    Na  24 0.164    Na   2 0.147    Na   6 0.145
    43  Cl  0.472    Na   3 0.156    Na  25 0.125    Na  21 0.087    Na  22 0.075
    44  Cl  0.487    Na  22 0.147    Na  20 0.094    Na  24 0.091    Na   2 0.091
    45  Cl  0.491    Na   3 0.145    Na  20 0.132    Na  16 0.093    Na  22 0.091
    46  Cl  0.487    Na  24 0.096    Na  15 0.094    Na   6 0.093    Na  17 0.090    Na  10 0.074
    47  Cl  0.484    Na  16 0.120    Na  20 0.096    Na   9 0.093    Na  23 0.088    Na  10 0.051
    48  Cl  0.484    Na  23 0.126    Na  16 0.103    Na   5 0.090    Na  11 0.079
    49  Cl  0.489    Na   4 0.156    Na   6 0.138    Na  18 0.106    Na  17 0.071
    50  Cl  0.482    Na  11 0.151    Na   3 0.138    Na  25 0.088    Na  16 0.084
    51  O   1.997    C   53 0.971    H   52 0.849    Na   8 0.062    Na  12 0.057
    52  H   0.881    O   51 0.849
    53  C   3.934    C   56 1.019    O   51 0.971    H   54 0.968    H   55 0.967
    54  H   0.996    C   53 0.968
    55  H   0.996    C   53 0.967
    56  C   3.990    C   53 1.019    C   59 1.014    H   57 0.972    H   58 0.969
    57  H   0.996    C   56 0.972
    58  H   0.995    C   56 0.969
    59  C   3.996    C   62 1.022    C   56 1.014    H   61 0.976    H   60 0.965
    60  H   0.998    C   59 0.965
    61  H   0.996    C   59 0.976
    62  C   3.994    C   59 1.022    H   64 0.986    H   63 0.985    H   65 0.983
    63  H   0.998    C   62 0.985
    64  H   0.998    C   62 0.986
    65  H   0.998    C   62 0.983
    66  O   1.890    H   68 0.914    H   67 0.838    Na  21 0.105
    67  H   0.887    O   66 0.838    Cl  41 0.050
    68  H   0.913    O   66 0.914
 MOs/occ written to file <molden.input>
 
molecular dipole:
                 x           y           z       tot (Debye)
 q only:        4.580      -0.855      -0.607
   full:        2.041      -1.637       0.138       6.659
molecular quadrupole (traceless):
                xx          xy          yy          xz          yz          zz
 q only:      -26.021      15.179      31.484     -49.371     -25.553      -5.463
  q+dip:      -14.409      24.596      32.007     -52.349     -27.930     -17.598
   full:      -12.146      24.655      31.409     -51.428     -28.124     -19.263

SCC energy    :    -145.8694079
rep           :       0.3465693
ES            :       1.8194776
AES           :      -0.0234694
AXC           :       0.0009096
disp          :      -0.1682174
XB            :       0.0000000
fix           :       0.0000000
total E       :    -145.5164030
atomizationE  :      10.5763130     6636.74
(atE without considering molecular charge,
 total energy contains solvation terms)
H-L gap (eV)  :          2.3673
optimized geometry written to: xtbopt.xyz

           ------------------------------------------------- 
          |                Numerical Hessian                |
           ------------------------------------------------- 
step length          :   0.00500
SCC accuracy         :   0.25000
Hessian scale factor :   1.00000
frozen atoms in %    :   0.00000    0
RMS gradient         :   0.00004
estimated CPU  time      4.15 min
estimated wall time      4.16 min

writing file <hessian>.
 
 projected vibrational frequencies (cm-1)
eigval :       -0.00    -0.00     0.00     0.00     0.00     0.00
eigval :       12.07    18.99    29.03    32.42    33.80    39.13
eigval :       40.49    41.10    42.75    43.83    44.73    48.50
eigval :       49.55    52.40    55.32    57.26    58.33    59.17
eigval :       61.93    62.47    63.55    65.18    66.37    68.24
eigval :       69.38    69.98    70.92    72.51    72.99    73.20
eigval :       74.53    75.82    76.65    77.84    78.42    78.88
eigval :       80.96    82.62    83.36    83.72    85.61    86.91
eigval :       87.98    88.95    90.23    90.45    91.46    92.72
eigval :       92.91    93.90    95.61    95.97    98.17    99.76
eigval :      100.04   100.77   101.84   103.73   105.64   106.05
eigval :      106.51   108.67   109.46   111.07   111.72   112.74
eigval :      113.45   115.89   116.46   117.22   118.98   120.17
eigval :      121.32   121.47   123.14   124.72   126.02   128.40
eigval :      130.17   131.06   132.68   133.88   134.58   135.40
eigval :      137.03   139.03   139.74   141.43   141.92   142.81
eigval :      144.67   145.91   146.72   147.92   149.18   149.59
eigval :      152.11   153.20   154.41   154.56   155.02   156.86
eigval :      157.58   158.04   159.74   161.29   162.37   163.72
eigval :      165.18   168.04   169.42   169.55   170.44   172.31
eigval :      173.72   174.24   174.56   176.25   177.64   178.99
eigval :      180.11   181.00   181.69   182.68   183.65   185.88
eigval :      186.68   188.47   189.24   190.67   192.15   193.76
eigval :      194.30   195.69   196.91   198.43   199.92   201.35
eigval :      202.54   203.54   203.87   205.16   208.95   209.23
eigval :      209.85   211.74   212.97   214.88   215.34   221.86
eigval :      224.18   225.78   226.62   231.47   237.52   241.84
eigval :      265.47   304.22   415.74   420.56   474.05   532.66
eigval :      562.98   794.86   853.57   891.44   989.76   993.09
eigval :     1037.26  1111.64  1121.05  1137.93  1197.52  1229.81
eigval :     1249.76  1275.14  1328.15  1346.92  1368.40  1417.31
eigval :     1463.06  1467.63  1477.60  1498.96  1504.64  1560.19
eigval :     2892.79  2916.06  2922.95  2967.11  2983.06  2991.85
eigval :     3028.26  3032.59  3047.73  3210.70  3361.85  3634.91
 reduced masses (amu)
   1: 26.42   2: 27.85   3: 29.80   4: 30.46   5: 30.08   6: 27.96   7: 14.12   8: 20.33
   9: 28.30  10: 15.66  11: 25.65  12: 24.73  13: 29.65  14: 27.43  15: 28.35  16: 28.04
  17: 28.10  18: 27.29  19: 29.67  20: 23.41  21: 26.44  22: 24.25  23: 30.92  24: 28.68
  25: 29.49  26: 28.99  27: 29.78  28: 30.78  29: 27.09  30: 28.62  31: 31.23  32: 30.00
  33: 28.97  34: 30.55  35: 30.11  36: 31.29  37: 29.56  38: 29.01  39: 31.81  40: 29.15
  41: 31.17  42: 29.95  43: 30.19  44: 31.47  45: 29.98  46: 25.16  47: 29.57  48: 31.40
  49: 30.28  50: 32.25  51: 32.01  52: 31.16  53: 29.61  54: 31.20  55: 30.92  56: 31.56
  57: 29.53  58: 30.67  59: 29.40  60: 30.76  61: 29.91  62: 30.30  63: 29.70  64: 30.14
  65: 29.48  66: 29.99  67: 29.18  68: 27.57  69: 30.94  70: 28.28  71: 27.28  72: 28.51
  73: 26.83  74: 26.70  75: 27.72  76: 28.35  77: 27.66  78: 28.30  79: 29.56  80: 29.16
  81: 29.26  82: 28.91  83: 28.79  84: 29.35  85: 27.77  86: 25.93  87: 27.34  88: 27.84
  89: 28.40  90: 23.49  91: 27.09  92: 28.17  93: 27.94  94: 27.90  95: 29.31  96: 30.57
  97: 29.19  98: 26.60  99: 28.07 100: 28.11 101: 27.82 102: 26.40 103: 27.50 104: 27.31
 105: 29.41 106: 27.45 107: 27.11 108: 27.70 109: 28.06 110: 28.44 111: 27.54 112: 28.41
 113: 26.91 114: 26.45 115: 27.63 116: 27.12 117: 28.26 118: 27.62 119: 28.65 120: 27.32
 121: 25.92 122: 25.82 123: 27.55 124: 28.08 125: 21.25 126: 26.14 127: 26.94 128: 24.61
 129: 26.60 130: 25.91 131: 26.99 132: 27.23 133: 27.44 134: 27.19 135: 27.49 136: 26.17
 137: 27.71 138: 28.01 139: 27.01 140: 26.44 141: 26.49 142: 27.16 143: 26.93 144: 26.95
 145: 27.44 146: 26.84 147: 27.36 148: 24.96 149: 26.92 150: 27.05 151: 26.49 152: 26.92
 153: 27.01 154: 27.53 155: 26.96 156: 27.91 157: 18.37 158: 14.45 159: 22.84 160: 10.96
 161: 26.71 162: 25.57 163: 20.62 164: 12.34 165:  6.22 166:  2.67 167:  8.69 168:  2.22
 169:  2.14 170:  3.30 171:  6.53 172:  6.38 173:  6.12 174:  5.25 175:  7.12 176:  5.63
 177:  7.84 178:  8.13 179:  3.57 180:  2.64 181:  3.21 182:  2.33 183:  4.15 184:  5.21
 185:  4.71 186:  3.17 187:  1.91 188:  1.93 189:  1.94 190:  1.59 191:  1.55 192:  1.99
 193:  1.97 194:  1.49 195:  1.77 196:  1.83 197:  1.77 198:  1.59 199:  1.85 200:  1.74
 201:  1.57 202:  1.91 203:  1.90 204:  1.82
 IR intensities (amu)
   1:  0.28   2:  0.11   3:  0.54   4:  0.46   5:  0.55   6:  0.26   7:  0.24   8:  0.27
   9:  0.49  10:  0.19  11:  0.32  12:  0.29  13:  0.04  14:  0.32  15:  0.22  16:  0.25
  17:  0.21  18:  0.20  19:  0.12  20:  0.15  21:  0.09  22:  0.07  23:  0.20  24:  0.15
  25:  0.10  26:  0.10  27:  0.24  28:  0.10  29:  0.17  30:  0.16  31:  0.14  32:  0.12
  33:  0.13  34:  0.36  35:  0.10  36:  0.38  37:  0.11  38:  0.12  39:  0.12  40:  0.13
  41:  0.05  42:  0.28  43:  0.21  44:  0.18  45:  0.14  46:  0.26  47:  0.15  48:  0.14
  49:  0.44  50:  0.14  51:  0.03  52:  0.10  53:  0.09  54:  0.29  55:  0.20  56:  0.16
  57:  0.13  58:  0.23  59:  0.10  60:  0.10  61:  0.10  62:  0.10  63:  0.16  64:  0.12
  65:  0.26  66:  0.25  67:  0.24  68:  0.27  69:  0.15  70:  0.24  71:  0.20  72:  0.38
  73:  0.47  74:  0.31  75:  0.18  76:  0.28  77:  0.28  78:  0.30  79:  0.06  80:  0.17
  81:  0.36  82:  0.32  83:  0.52  84:  0.68  85:  0.51  86:  0.49  87:  0.63  88:  0.52
  89:  0.73  90:  0.25  91:  0.26  92:  0.57  93:  0.49  94:  0.24  95:  0.70  96:  1.44
  97:  0.61  98:  0.50  99:  0.93 100:  0.48 101:  0.69 102:  0.39 103:  0.37 104:  1.25
 105:  0.51 106:  1.11 107:  0.98 108:  0.83 109:  1.20 110:  0.91 111:  0.81 112:  0.51
 113:  1.23 114:  1.01 115:  0.96 116:  0.90 117:  0.42 118:  0.53 119:  0.14 120:  0.40
 121:  0.43 122:  0.19 123:  0.83 124:  0.63 125:  0.59 126:  0.42 127:  0.49 128:  0.28
 129:  0.18 130:  0.78 131:  0.72 132:  0.89 133:  1.05 134:  0.39 135:  0.96 136:  0.46
 137:  0.59 138:  0.71 139:  0.45 140:  0.36 141:  0.90 142:  0.68 143:  1.24 144:  1.76
 145:  0.53 146:  0.73 147:  0.49 148:  0.91 149:  1.07 150:  1.16 151:  1.80 152:  0.76
 153:  0.45 154:  2.80 155:  2.54 156:  1.60 157:  0.87 158:  0.62 159:  2.05 160:  1.40
 161:  0.86 162:  2.07 163:  0.90 164:  0.54 165:  0.08 166:  0.52 167:  0.33 168:  0.52
 169:  0.71 170:  0.08 171:  0.28 172:  0.24 173:  0.34 174:  0.09 175:  0.57 176:  0.18
 177:  0.37 178:  0.65 179:  0.11 180:  0.39 181:  0.35 182:  0.22 183:  0.08 184:  0.08
 185:  0.18 186:  0.07 187:  0.02 188:  0.09 189:  0.02 190:  0.05 191:  0.05 192:  0.47
 193:  0.26 194:  0.22 195:  0.27 196:  0.21 197:  0.26 198:  0.17 199:  0.23 200:  0.21
 201:  0.15 202:  0.63 203:  0.58 204:  0.35
 Raman intensities (amu)
   1:  0.00   2:  0.00   3:  0.00   4:  0.00   5:  0.00   6:  0.00   7:  0.00   8:  0.00
   9:  0.00  10:  0.00  11:  0.00  12:  0.00  13:  0.00  14:  0.00  15:  0.00  16:  0.00
  17:  0.00  18:  0.00  19:  0.00  20:  0.00  21:  0.00  22:  0.00  23:  0.00  24:  0.00
  25:  0.00  26:  0.00  27:  0.00  28:  0.00  29:  0.00  30:  0.00  31:  0.00  32:  0.00
  33:  0.00  34:  0.00  35:  0.00  36:  0.00  37:  0.00  38:  0.00  39:  0.00  40:  0.00
  41:  0.00  42:  0.00  43:  0.00  44:  0.00  45:  0.00  46:  0.00  47:  0.00  48:  0.00
  49:  0.00  50:  0.00  51:  0.00  52:  0.00  53:  0.00  54:  0.00  55:  0.00  56:  0.00
  57:  0.00  58:  0.00  59:  0.00  60:  0.00  61:  0.00  62:  0.00  63:  0.00  64:  0.00
  65:  0.00  66:  0.00  67:  0.00  68:  0.00  69:  0.00  70:  0.00  71:  0.00  72:  0.00
  73:  0.00  74:  0.00  75:  0.00  76:  0.00  77:  0.00  78:  0.00  79:  0.00  80:  0.00
  81:  0.00  82:  0.00  83:  0.00  84:  0.00  85:  0.00  86:  0.00  87:  0.00  88:  0.00
  89:  0.00  90:  0.00  91:  0.00  92:  0.00  93:  0.00  94:  0.00  95:  0.00  96:  0.00
  97:  0.00  98:  0.00  99:  0.00 100:  0.00 101:  0.00 102:  0.00 103:  0.00 104:  0.00
 105:  0.00 106:  0.00 107:  0.00 108:  0.00 109:  0.00 110:  0.00 111:  0.00 112:  0.00
 113:  0.00 114:  0.00 115:  0.00 116:  0.00 117:  0.00 118:  0.00 119:  0.00 120:  0.00
 121:  0.00 122:  0.00 123:  0.00 124:  0.00 125:  0.00 126:  0.00 127:  0.00 128:  0.00
 129:  0.00 130:  0.00 131:  0.00 132:  0.00 133:  0.00 134:  0.00 135:  0.00 136:  0.00
 137:  0.00 138:  0.00 139:  0.00 140:  0.00 141:  0.00 142:  0.00 143:  0.00 144:  0.00
 145:  0.00 146:  0.00 147:  0.00 148:  0.00 149:  0.00 150:  0.00 151:  0.00 152:  0.00
 153:  0.00 154:  0.00 155:  0.00 156:  0.00 157:  0.00 158:  0.00 159:  0.00 160:  0.00
 161:  0.00 162:  0.00 163:  0.00 164:  0.00 165:  0.00 166:  0.00 167:  0.00 168:  0.00
 169:  0.00 170:  0.00 171:  0.00 172:  0.00 173:  0.00 174:  0.00 175:  0.00 176:  0.00
 177:  0.00 178:  0.00 179:  0.00 180:  0.00 181:  0.00 182:  0.00 183:  0.00 184:  0.00
 185:  0.00 186:  0.00 187:  0.00 188:  0.00 189:  0.00 190:  0.00 191:  0.00 192:  0.00
 193:  0.00 194:  0.00 195:  0.00 196:  0.00 197:  0.00 198:  0.00 199:  0.00 200:  0.00
 201:  0.00 202:  0.00 203:  0.00 204:  0.00
 output can be read by thermo (or use thermo option).
 writing <g98.out> molden fake output.
 recommended (thermochemical) frequency scaling factor: 1.0
                    ==================
                    thermo calculation
                    ==================
Nvib :  198 Nimag : 0  symmetry :   C1  rot number :  1  scale factor : 1.00 sthr :  50.
omega= 12.07     Gvib=    -2.277     Grot=    -1.478     Gused=    -1.480
omega= 18.99     Gvib=    -2.009     Grot=    -1.343     Gused=    -1.357
omega= 29.03     Gvib=    -1.758     Grot=    -1.218     Gused=    -1.273
omega= 32.42     Gvib=    -1.692     Grot=    -1.185     Gused=    -1.261
omega= 33.80     Gvib=    -1.668     Grot=    -1.173     Gused=    -1.258
omega= 39.13     Gvib=    -1.581     Grot=    -1.129     Gused=    -1.252
omega= 40.49     Gvib=    -1.561     Grot=    -1.119     Gused=    -1.252
omega= 41.10     Gvib=    -1.552     Grot=    -1.115     Gused=    -1.252
omega= 42.75     Gvib=    -1.529     Grot=    -1.103     Gused=    -1.251
omega= 43.83     Gvib=    -1.514     Grot=    -1.096     Gused=    -1.251
omega= 44.73     Gvib=    -1.502     Grot=    -1.090     Gused=    -1.251
omega= 48.50     Gvib=    -1.454     Grot=    -1.066     Gused=    -1.248
omega= 49.55     Gvib=    -1.442     Grot=    -1.059     Gused=    -1.247
omega= 52.40     Gvib=    -1.409     Grot=    -1.043     Gused=    -1.243
omega= 55.32     Gvib=    -1.377     Grot=    -1.027     Gused=    -1.237
omega= 57.26     Gvib=    -1.356     Grot=    -1.016     Gused=    -1.231
omega= 58.33     Gvib=    -1.346     Grot=    -1.011     Gused=    -1.228
omega= 59.17     Gvib=    -1.337     Grot=    -1.007     Gused=    -1.226
omega= 61.93     Gvib=    -1.310     Grot=    -0.993     Gused=    -1.216
omega= 62.47     Gvib=    -1.305     Grot=    -0.991     Gused=    -1.214
omega= 63.55     Gvib=    -1.295     Grot=    -0.986     Gused=    -1.209
omega= 65.18     Gvib=    -1.280     Grot=    -0.978     Gused=    -1.203
omega= 66.37     Gvib=    -1.270     Grot=    -0.973     Gused=    -1.197
omega= 68.24     Gvib=    -1.253     Grot=    -0.964     Gused=    -1.189
omega= 69.38     Gvib=    -1.244     Grot=    -0.960     Gused=    -1.183
omega= 69.98     Gvib=    -1.239     Grot=    -0.957     Gused=    -1.180
omega= 70.92     Gvib=    -1.231     Grot=    -0.953     Gused=    -1.176
omega= 72.51     Gvib=    -1.218     Grot=    -0.946     Gused=    -1.168
omega= 72.99     Gvib=    -1.214     Grot=    -0.945     Gused=    -1.165
omega= 73.20     Gvib=    -1.212     Grot=    -0.944     Gused=    -1.164
omega= 74.53     Gvib=    -1.202     Grot=    -0.938     Gused=    -1.157
omega= 75.82     Gvib=    -1.192     Grot=    -0.933     Gused=    -1.150
omega= 76.65     Gvib=    -1.185     Grot=    -0.930     Gused=    -1.146
omega= 77.84     Gvib=    -1.176     Grot=    -0.925     Gused=    -1.140
omega= 78.42     Gvib=    -1.172     Grot=    -0.923     Gused=    -1.137
omega= 78.88     Gvib=    -1.168     Grot=    -0.922     Gused=    -1.134
omega= 80.96     Gvib=    -1.153     Grot=    -0.914     Gused=    -1.123
omega= 82.62     Gvib=    -1.141     Grot=    -0.908     Gused=    -1.114
omega= 83.36     Gvib=    -1.136     Grot=    -0.905     Gused=    -1.110
omega= 83.72     Gvib=    -1.134     Grot=    -0.904     Gused=    -1.108
omega= 85.61     Gvib=    -1.120     Grot=    -0.897     Gused=    -1.097
omega= 86.91     Gvib=    -1.112     Grot=    -0.893     Gused=    -1.090
omega= 87.98     Gvib=    -1.105     Grot=    -0.889     Gused=    -1.084
omega= 88.95     Gvib=    -1.098     Grot=    -0.886     Gused=    -1.079
omega= 90.23     Gvib=    -1.090     Grot=    -0.882     Gused=    -1.072
omega= 90.45     Gvib=    -1.088     Grot=    -0.881     Gused=    -1.071
omega= 91.46     Gvib=    -1.082     Grot=    -0.878     Gused=    -1.065
omega= 92.72     Gvib=    -1.074     Grot=    -0.874     Gused=    -1.058
omega= 92.91     Gvib=    -1.073     Grot=    -0.873     Gused=    -1.057
omega= 93.90     Gvib=    -1.067     Grot=    -0.870     Gused=    -1.052
omega= 95.61     Gvib=    -1.056     Grot=    -0.865     Gused=    -1.043
omega= 95.97     Gvib=    -1.054     Grot=    -0.863     Gused=    -1.041
omega= 98.17     Gvib=    -1.041     Grot=    -0.857     Gused=    -1.029
omega= 99.76     Gvib=    -1.031     Grot=    -0.852     Gused=    -1.021
omega=100.04     Gvib=    -1.030     Grot=    -0.851     Gused=    -1.019
omega=100.77     Gvib=    -1.025     Grot=    -0.849     Gused=    -1.015
omega=101.84     Gvib=    -1.019     Grot=    -0.846     Gused=    -1.010
omega=103.73     Gvib=    -1.009     Grot=    -0.840     Gused=    -1.000
omega=105.64     Gvib=    -0.998     Grot=    -0.835     Gused=    -0.990
omega=106.05     Gvib=    -0.996     Grot=    -0.834     Gused=    -0.988
omega=106.51     Gvib=    -0.993     Grot=    -0.833     Gused=    -0.986
omega=108.67     Gvib=    -0.982     Grot=    -0.827     Gused=    -0.975
omega=109.46     Gvib=    -0.978     Grot=    -0.824     Gused=    -0.971
omega=111.07     Gvib=    -0.969     Grot=    -0.820     Gused=    -0.963
omega=111.72     Gvib=    -0.966     Grot=    -0.818     Gused=    -0.960
omega=112.74     Gvib=    -0.960     Grot=    -0.816     Gused=    -0.955
omega=113.45     Gvib=    -0.957     Grot=    -0.814     Gused=    -0.952
omega=115.89     Gvib=    -0.945     Grot=    -0.808     Gused=    -0.940
omega=116.46     Gvib=    -0.942     Grot=    -0.806     Gused=    -0.937
omega=117.22     Gvib=    -0.938     Grot=    -0.804     Gused=    -0.934
omega=118.98     Gvib=    -0.929     Grot=    -0.800     Gused=    -0.925
omega=120.17     Gvib=    -0.924     Grot=    -0.797     Gused=    -0.920
omega=121.32     Gvib=    -0.918     Grot=    -0.794     Gused=    -0.915
omega=121.47     Gvib=    -0.917     Grot=    -0.794     Gused=    -0.914
omega=123.14     Gvib=    -0.910     Grot=    -0.790     Gused=    -0.906
omega=124.72     Gvib=    -0.902     Grot=    -0.786     Gused=    -0.899
omega=126.02     Gvib=    -0.896     Grot=    -0.783     Gused=    -0.894
omega=128.40     Gvib=    -0.886     Grot=    -0.777     Gused=    -0.883
omega=130.17     Gvib=    -0.878     Grot=    -0.773     Gused=    -0.875
omega=131.06     Gvib=    -0.874     Grot=    -0.771     Gused=    -0.872
omega=132.68     Gvib=    -0.867     Grot=    -0.767     Gused=    -0.865
omega=133.88     Gvib=    -0.862     Grot=    -0.765     Gused=    -0.860
omega=134.58     Gvib=    -0.859     Grot=    -0.763     Gused=    -0.857
omega=135.40     Gvib=    -0.855     Grot=    -0.761     Gused=    -0.853
omega=137.03     Gvib=    -0.848     Grot=    -0.758     Gused=    -0.847
omega=139.03     Gvib=    -0.840     Grot=    -0.754     Gused=    -0.839
omega=139.74     Gvib=    -0.837     Grot=    -0.752     Gused=    -0.836
omega=141.43     Gvib=    -0.830     Grot=    -0.749     Gused=    -0.829
omega=141.92     Gvib=    -0.828     Grot=    -0.748     Gused=    -0.827
omega=142.81     Gvib=    -0.825     Grot=    -0.746     Gused=    -0.824
omega=144.67     Gvib=    -0.817     Grot=    -0.742     Gused=    -0.816
omega=145.91     Gvib=    -0.812     Grot=    -0.739     Gused=    -0.811
omega=146.72     Gvib=    -0.809     Grot=    -0.738     Gused=    -0.808
omega=147.92     Gvib=    -0.805     Grot=    -0.735     Gused=    -0.804
omega=149.18     Gvib=    -0.800     Grot=    -0.733     Gused=    -0.799
omega=149.59     Gvib=    -0.798     Grot=    -0.732     Gused=    -0.797
omega=152.11     Gvib=    -0.789     Grot=    -0.727     Gused=    -0.788
omega=153.20     Gvib=    -0.785     Grot=    -0.725     Gused=    -0.784
omega=154.41     Gvib=    -0.780     Grot=    -0.723     Gused=    -0.780
omega=154.56     Gvib=    -0.780     Grot=    -0.722     Gused=    -0.779
omega=155.02     Gvib=    -0.778     Grot=    -0.721     Gused=    -0.777
omega=156.86     Gvib=    -0.771     Grot=    -0.718     Gused=    -0.771
omega=157.58     Gvib=    -0.769     Grot=    -0.717     Gused=    -0.768
omega=158.04     Gvib=    -0.767     Grot=    -0.716     Gused=    -0.767
omega=159.74     Gvib=    -0.761     Grot=    -0.712     Gused=    -0.761
omega=161.29     Gvib=    -0.756     Grot=    -0.710     Gused=    -0.755
omega=162.37     Gvib=    -0.752     Grot=    -0.708     Gused=    -0.752
omega=163.72     Gvib=    -0.747     Grot=    -0.705     Gused=    -0.747
omega=165.18     Gvib=    -0.742     Grot=    -0.703     Gused=    -0.742
omega=168.04     Gvib=    -0.733     Grot=    -0.697     Gused=    -0.732
omega=169.42     Gvib=    -0.728     Grot=    -0.695     Gused=    -0.728
omega=169.55     Gvib=    -0.728     Grot=    -0.695     Gused=    -0.727
omega=170.44     Gvib=    -0.725     Grot=    -0.693     Gused=    -0.724
omega=172.31     Gvib=    -0.719     Grot=    -0.690     Gused=    -0.718
omega=173.72     Gvib=    -0.714     Grot=    -0.688     Gused=    -0.714
omega=174.24     Gvib=    -0.712     Grot=    -0.687     Gused=    -0.712
omega=174.56     Gvib=    -0.711     Grot=    -0.686     Gused=    -0.711
omega=176.25     Gvib=    -0.706     Grot=    -0.683     Gused=    -0.706
omega=177.64     Gvib=    -0.702     Grot=    -0.681     Gused=    -0.701
omega=178.99     Gvib=    -0.697     Grot=    -0.679     Gused=    -0.697
omega=180.11     Gvib=    -0.694     Grot=    -0.677     Gused=    -0.694
omega=181.00     Gvib=    -0.691     Grot=    -0.675     Gused=    -0.691
omega=181.69     Gvib=    -0.689     Grot=    -0.674     Gused=    -0.689
omega=182.68     Gvib=    -0.686     Grot=    -0.673     Gused=    -0.686
omega=183.65     Gvib=    -0.683     Grot=    -0.671     Gused=    -0.683
omega=185.88     Gvib=    -0.676     Grot=    -0.668     Gused=    -0.676
omega=186.68     Gvib=    -0.674     Grot=    -0.666     Gused=    -0.674
omega=188.47     Gvib=    -0.669     Grot=    -0.663     Gused=    -0.669
omega=189.24     Gvib=    -0.666     Grot=    -0.662     Gused=    -0.666
omega=190.67     Gvib=    -0.662     Grot=    -0.660     Gused=    -0.662
omega=192.15     Gvib=    -0.658     Grot=    -0.658     Gused=    -0.658
omega=193.76     Gvib=    -0.653     Grot=    -0.655     Gused=    -0.653
omega=194.30     Gvib=    -0.652     Grot=    -0.654     Gused=    -0.652
omega=195.69     Gvib=    -0.648     Grot=    -0.652     Gused=    -0.648
omega=196.91     Gvib=    -0.645     Grot=    -0.651     Gused=    -0.645
omega=198.43     Gvib=    -0.640     Grot=    -0.648     Gused=    -0.640
omega=199.92     Gvib=    -0.636     Grot=    -0.646     Gused=    -0.636
omega=201.35     Gvib=    -0.632     Grot=    -0.644     Gused=    -0.632
omega=202.54     Gvib=    -0.629     Grot=    -0.642     Gused=    -0.629
omega=203.54     Gvib=    -0.626     Grot=    -0.641     Gused=    -0.626
omega=203.87     Gvib=    -0.626     Grot=    -0.640     Gused=    -0.626
omega=205.16     Gvib=    -0.622     Grot=    -0.638     Gused=    -0.622
omega=208.95     Gvib=    -0.612     Grot=    -0.633     Gused=    -0.612
omega=209.23     Gvib=    -0.611     Grot=    -0.633     Gused=    -0.611
omega=209.85     Gvib=    -0.610     Grot=    -0.632     Gused=    -0.610
omega=211.74     Gvib=    -0.605     Grot=    -0.629     Gused=    -0.605
omega=212.97     Gvib=    -0.602     Grot=    -0.627     Gused=    -0.602
omega=214.88     Gvib=    -0.597     Grot=    -0.625     Gused=    -0.597
omega=215.34     Gvib=    -0.596     Grot=    -0.624     Gused=    -0.596
omega=221.86     Gvib=    -0.580     Grot=    -0.615     Gused=    -0.580
omega=224.18     Gvib=    -0.574     Grot=    -0.612     Gused=    -0.574
omega=225.78     Gvib=    -0.570     Grot=    -0.610     Gused=    -0.570
omega=226.62     Gvib=    -0.568     Grot=    -0.609     Gused=    -0.568
omega=231.47     Gvib=    -0.557     Grot=    -0.603     Gused=    -0.557
omega=237.52     Gvib=    -0.543     Grot=    -0.595     Gused=    -0.543
omega=241.84     Gvib=    -0.534     Grot=    -0.590     Gused=    -0.534
omega=265.47     Gvib=    -0.485     Grot=    -0.562     Gused=    -0.485
 
   temp. (K)  partition function   enthalpy   heat capacity  entropy
                                   cal/mol     cal/K/mol   cal/K/mol   J/K/mol
 298.15  VIB  0.227E+61            68699.326    313.650    482.738
         ROT  0.293E+09              888.752      2.981     41.725
         INT  0.665E+69            69588.078    316.631    524.463
         TR   0.592E+29             1481.254      4.968     47.872
         TOT                       71069.3321   321.5989   572.3356  2394.6430
                     Eh         kcal/mol          kJ/mol 
ZPVE            0.201569         126.486         529.217    
H(0)-H(T)+PV    0.113256         71.0693         297.353    
H(T)            0.314825         197.556         826.570    
T*S             0.271935         170.642         713.963    
G(T)            0.428901E-01     26.9140         112.608    
   -145.47351291  <=== TOTAL FREE ENERGY in Eh incl. el.,ZPVE,RRHO,solv. parts
 
 normal mode %tage of torsion character
   1:  0.00   2:  0.00   3:  0.00   4:  0.00   5:  0.00   6:  0.00   7:  0.35   8:  0.28
   9:  0.32  10:  0.39  11:  0.21  12:  0.39  13:  0.49  14:  0.22  15:  0.43  16:  0.34
  17:  0.39  18:  0.39  19:  0.37  20:  0.60  21:  0.41  22:  0.59  23:  0.52  24:  0.46
  25:  0.34  26:  0.57  27:  0.46  28:  0.59  29:  0.47  30:  0.41  31:  0.57  32:  0.38
  33:  0.47  34:  0.45  35:  0.43  36:  0.30  37:  0.33  38:  0.11  39:  0.37  40:  0.37
  41:  0.20  42:  0.26  43:  0.53  44:  0.30  45:  0.44  46:  0.24  47:  0.27  48:  0.39
  49:  0.57  50:  0.26  51:  0.25  52:  0.40  53:  0.51  54:  0.35  55:  0.42  56:  0.33
  57:  0.29  58:  0.38  59:  0.38  60:  0.40  61:  0.31  62:  0.34  63:  0.34  64:  0.17
  65:  0.36  66:  0.25  67:  0.41  68:  0.57  69:  0.32  70:  0.29  71:  0.43  72:  0.22
  73:  0.41  74:  0.28  75:  0.50  76:  0.28  77:  0.48  78:  0.26  79:  0.24  80:  0.25
  81:  0.25  82:  0.16  83:  0.22  84:  0.36  85:  0.21  86:  0.48  87:  0.27  88:  0.24
  89:  0.47  90:  0.68  91:  0.44  92:  0.42  93:  0.22  94:  0.21  95:  0.27  96:  0.53
  97:  0.24  98:  0.35  99:  0.26 100:  0.21 101:  0.35 102:  0.33 103:  0.10 104:  0.10
 105:  0.21 106:  0.16 107:  0.11 108:  0.33 109:  0.25 110:  0.27 111:  0.19 112:  0.64
 113:  0.38 114:  0.19 115:  0.15 116:  0.22 117:  0.13 118:  0.11 119:  0.16 120:  0.12
 121:  0.08 122:  0.21 123:  0.17 124:  0.09 125:  0.28 126:  0.21 127:  0.12 128:  0.18
 129:  0.11 130:  0.15 131:  0.17 132:  0.18 133:  0.23 134:  0.06 135:  0.05 136:  0.06
 137:  0.05 138:  0.05 139:  0.11 140:  0.10 141:  0.05 142:  0.03 143:  0.07 144:  0.05
 145:  0.04 146:  0.02 147:  0.02 148:  0.02 149:  0.01 150:  0.02 151:  0.07 152:  0.04
 153:  0.05 154:  0.05 155:  0.02 156:  0.08 157:  0.37 158:  0.52 159:  0.29 160:  0.66
 161:  0.02 162:  0.05 163:  0.09 164:  0.22 165:  0.32 166:  0.15 167:  0.16 168:  0.93
 169:  0.74 170:  0.53 171:  0.32 172:  0.25 173:  0.18 174:  0.37 175:  0.05 176:  0.19
 177:  0.25 178:  0.20 179:  0.18 180:  0.16 181:  0.23 182:  0.05 183:  0.10 184:  0.10
 185:  0.11 186:  0.00 187:  0.59 188:  0.66 189:  0.54 190:  0.86 191:  0.92 192:  0.30
 193:  0.17 194:  0.06 195:  0.10 196:  0.13 197:  0.09 198:  0.03 199:  0.05 200:  0.03
 201:  0.02 202:  0.03 203:  0.00 204:  0.00
 recommended # of modes for mode following         161
 
 Pipek-Mezey localization of normal modes
 number of localized modes          161
 frequency thrshold           500.000000000000     
 number of groups                    60
 atom-group assingment :   
  1  2  3  4  5  6  7  8  9 10 11 12 13 14 15 16 17 18 19 20 21 22 23 24 25 26 27 28 29 30
 31 32 33 34 35 36 37 38 39 40 41 42 43 44 45 46 47 48 49 50 51 52 53 53 53 54 54 55 56 57
 56 58 58 58 58 59 60 59
 pop matrix done.
 initialization of trafo matrix to unity
iteration     50  convergence  0.11771983D-02
iteration    100  convergence  0.22285133D-03
iteration    150  convergence  0.33841789D-04
iteration    200  convergence  0.35451095D-05

 converged in    219 iterations, threshold :   0.99993864D-06
eig.   :       -0.00    -0.00     0.00     0.00     0.00     0.00
eig.   :       87.33    87.35    90.17    90.22    90.30    90.99
eig.   :       91.64    94.06    96.49    98.22    98.68    98.80
eig.   :       99.11    99.83    99.86    99.91   100.11   100.87
eig.   :      101.28   101.47   101.48   102.19   103.29   103.69
eig.   :      104.77   105.29   105.42   106.98   107.40   108.40
eig.   :      109.87   109.88   110.03   111.38   111.89   111.98
eig.   :      112.97   113.03   113.35   113.41   113.61   113.77
eig.   :      114.07   116.30   116.62   118.63   119.12   119.33
eig.   :      120.16   120.56   120.60   120.88   121.31   121.37
eig.   :      123.26   123.45   123.62   123.64   123.84   123.85
eig.   :      124.24   124.34   124.77   124.94   125.27   125.53
eig.   :      125.55   125.63   126.04   126.74   127.28   128.55
eig.   :      128.74   128.91   128.96   129.53   130.20   130.43
eig.   :      130.48   130.51   131.50   132.43   132.71   132.78
eig.   :      134.99   135.05   135.82   136.09   136.92   137.45
eig.   :      137.57   137.94   139.05   139.11   139.41   140.75
eig.   :      141.17   141.36   141.59   142.26   143.45   144.71
eig.   :      144.75   146.27   147.73   147.95   148.63   148.78
eig.   :      149.97   150.21   150.62   150.64   152.15   152.73
eig.   :      153.37   153.60   154.45   154.81   155.01   155.04
eig.   :      156.08   156.28   156.58   156.91   159.97   160.59
eig.   :      160.62   160.69   161.35   162.58   162.78   163.64
eig.   :      163.92   164.05   164.11   164.16   164.71   164.89
eig.   :      165.83   167.87   169.75   171.00   171.40   174.14
eig.   :      175.50   176.69   177.38   181.50   186.75   190.80
eig.   :      196.16   207.27   215.43   220.03   221.48   224.04
eig.   :      227.09   249.83   256.14   268.32   374.26   532.66
eig.   :      562.98   794.86   853.57   891.44   989.76   993.09
eig.   :     1037.26  1111.64  1121.05  1137.93  1197.52  1229.81
eig.   :     1249.76  1275.14  1328.15  1346.92  1368.40  1417.31
eig.   :     1463.06  1467.63  1477.60  1498.96  1504.64  1560.19
eig.   :     2892.79  2916.06  2922.95  2967.11  2983.06  2991.85
eig.   :     3028.26  3032.59  3047.73  3210.70  3361.85  3634.91
written to xtb_localmodes and g98l.out
 
 normal mode %tage of torsion character
   1:  0.00   2:  0.00   3:  0.00   4:  0.00   5:  0.00   6:  0.00   7:  0.38   8:  0.63
   9:  0.93  10:  0.86  11:  0.52  12:  0.45  13:  0.00  14:  0.33  15:  0.47  16:  0.15
  17:  0.90  18:  0.15  19:  0.01  20:  0.60  21:  0.65  22:  0.02  23:  0.17  24:  0.76
  25:  0.02  26:  0.55  27:  0.15  28:  0.05  29:  0.07  30:  0.22  31:  0.22  32:  0.05
  33:  0.03  34:  0.40  35:  0.20  36:  0.33  37:  0.46  38:  0.46  39:  0.05  40:  0.44
  41:  0.09  42:  0.32  43:  0.45  44:  0.65  45:  0.37  46:  0.63  47:  0.91  48:  0.30
  49:  0.87  50:  0.33  51:  0.00  52:  0.97  53:  0.00  54:  0.06  55:  0.86  56:  0.04
  57:  0.00  58:  0.19  59:  0.08  60:  0.89  61:  0.11  62:  0.42  63:  0.08  64:  0.19
  65:  0.24  66:  0.16  67:  0.23  68:  0.47  69:  0.02  70:  0.22  71:  0.14  72:  0.99
  73:  0.37  74:  0.02  75:  0.01  76:  0.01  77:  0.26  78:  0.00  79:  0.04  80:  0.04
  81:  0.52  82:  0.20  83:  0.02  84:  0.52  85:  0.01  86:  0.28  87:  0.10  88:  0.28
  89:  0.00  90:  0.36  91:  0.00  92:  0.66  93:  0.81  94:  0.04  95:  0.01  96:  0.01
  97:  0.00  98:  0.08  99:  0.03 100:  0.23 101:  0.00 102:  0.04 103:  0.00 104:  0.01
 105:  0.01 106:  0.02 107:  0.77 108:  0.37 109:  0.63 110:  0.02 111:  0.00 112:  0.01
 113:  0.09 114:  0.01 115:  0.05 116:  0.01 117:  0.15 118:  0.03 119:  0.00 120:  0.45
 121:  0.11 122:  0.47 123:  0.01 124:  0.41 125:  0.16 126:  0.32 127:  0.05 128:  0.02
 129:  0.00 130:  0.10 131:  0.00 132:  0.00 133:  0.10 134:  0.00 135:  0.08 136:  0.04
 137:  0.09 138:  0.01 139:  0.01 140:  0.06 141:  0.05 142:  0.29 143:  0.13 144:  0.22
 145:  0.00 146:  0.01 147:  0.00 148:  0.00 149:  0.01 150:  0.15 151:  0.24 152:  0.21
 153:  0.12 154:  0.09 155:  0.01 156:  0.60 157:  0.84 158:  0.02 159:  0.01 160:  0.06
 161:  0.05 162:  0.30 163:  0.69 164:  0.53 165:  0.53 166:  0.01 167:  0.47 168:  0.93
 169:  0.74 170:  0.53 171:  0.32 172:  0.25 173:  0.18 174:  0.37 175:  0.05 176:  0.19
 177:  0.25 178:  0.20 179:  0.18 180:  0.16 181:  0.23 182:  0.05 183:  0.10 184:  0.10
 185:  0.11 186:  0.00 187:  0.59 188:  0.66 189:  0.54 190:  0.86 191:  0.92 192:  0.30
 193:  0.17 194:  0.06 195:  0.10 196:  0.13 197:  0.09 198:  0.03 199:  0.05 200:  0.03
 201:  0.02 202:  0.03 203:  0.00 204:  0.00
 recommended # of modes for mode following         163

------------------------------------------------------------------------
 * finished run on 2020/05/27 at 10:28:52.470     
------------------------------------------------------------------------
 total:
 * wall-time:     0 d,  0 h,  5 min, 19.904 sec
 *  cpu-time:     0 d,  0 h,  5 min, 19.437 sec
 * ratio c/w:     0.999 speedup
 SCF:
 * wall-time:     0 d,  0 h,  0 min,  5.441 sec
 *  cpu-time:     0 d,  0 h,  0 min,  5.404 sec
 * ratio c/w:     0.993 speedup
 ANC optimizer:
 * wall-time:     0 d,  0 h,  0 min,  4.995 sec
 *  cpu-time:     0 d,  0 h,  0 min,  4.958 sec
 * ratio c/w:     0.993 speedup
 numerical hessian:
 * wall-time:     0 d,  0 h,  5 min,  9.431 sec
 *  cpu-time:     0 d,  0 h,  5 min,  9.040 sec
 * ratio c/w:     0.999 speedup

normal termination of xtb
