# Supplementary material for: Heterogeneous Nucleation of Butanol on NaCl: A Computational Study of Temperature, Humidity, Seed Charge, and Seed Size Effects
Source: J Phys Chem A. 2021 Mar 31;125(14):3025–36. doi: 10.1021/acs.jpca.0c10972 (PMC8054243; doi:10.1021/acs.jpca.0c10972)
Supplement: Supplementary file 2 — jp0c10972_si_002.zip [file jp0c10972_si_002.zip › ALL CLUSTERS/low_level_calc/big seed/1Seed1BuOH1W.xyz]

    68
       -145.51640304  Gyration_radius:  5.17510127583
 Na         -1.22880455386724   -4.37136813894557    2.75315317055152
Na         -6.87838352644876   -0.87498056162795   -2.01230040968718
Na         -1.85812963233249    4.81452186122894    0.64762964147250
Na         -2.28080172421749   -6.82824380360314    0.50189986720264
Na         -0.28799824168850   -1.63508417285360    4.92892904292833
Na         -4.62509329387022   -3.62536693390381   -2.57127927365916
Na         -0.43184779430586   -1.08091052331347    1.35124016262184
Na          3.28299261251243    2.08945140367276   -0.21052818031605
Na         -6.76702726473685   -1.44783593412880    1.55210401770504
Na         -3.70358764837052   -1.00125435587144   -0.30045430128754
Na          0.51372626811520    1.64471042542599    3.55399560453623
Na          2.46688519069381   -0.85768952382964   -0.55419055695988
Na          1.76088447582873   -3.96363875149290    0.84391807500713
Na          2.70474334042920   -1.18524300857723    3.01470613247107
Na         -0.58856979454441   -0.50449524395033   -2.19246622760561
Na         -2.82523644505178    1.72668655347484    2.00658601200653
Na         -1.44108234990390   -3.84294012594105   -0.89009346007886
Na         -4.55082483467687   -4.26514344139544    1.01637825893267
Na         -4.24064851617170   -4.66082829918978    4.45691697463574
Na         -5.95954202233314    1.79052257154842    0.26530022344963
Na          0.24249902798704    2.79211919118128   -3.19473709386937
Na         -2.99813404268551    2.32032870103549   -1.66174604694733
Na         -3.53002654912029   -1.55322740742575    3.28444681793882
Na         -3.75576418036651   -0.36921645193910   -3.84858367448081
Na          0.15024547209635    2.39307134638324    0.12744052995153
Cl         -0.14793396805456   -5.59988960116518    0.66160912660591
Cl         -7.90406836158499    0.19397998690403    0.05062011029178
Cl          1.52890378845043    0.99440927692180   -1.92363237890168
Cl         -2.46850547734551   -2.73605167842793    1.21849471865049
Cl         -5.75697174176047   -2.65761499495428   -0.48091727850332
Cl          0.77564388371946   -2.84508721457221    2.89426660680921
Cl          1.68431951475164   -0.07078536985009    4.97706661144082
Cl         -2.26274221818477   -3.25075137493399    4.89963711854916
Cl          3.74967590296978   -2.35269563193377    0.99785589003742
Cl         -3.30133166544724   -6.01582968151137    2.60473862484732
Cl         -5.64978232009588   -3.13246248903677    3.14068657012188
Cl         -1.67421444943510    0.61476415233243   -0.11315620032221
Cl          0.57976721486515   -2.36985221632153   -0.76742361716378
Cl          1.68123826601821    0.61315265622139    1.44939063942104
Cl         -1.71824342819170    1.20271467631670   -3.72762113383249
Cl          2.02839988441972    4.09294215278143    0.03969624209441
Cl         -5.74345379590255   -1.93350898769255   -4.02402612475407
Cl         -1.18115522659379    3.98499569990461   -1.55003346428465
Cl         -4.89603617448325    0.74062801685772   -1.83054608884284
Cl         -4.04567886917567    3.46585884877258    0.51949071060337
Cl         -2.53852356651509   -2.13878932614842   -2.41102273596442
Cl         -4.77497294788908    0.12510597760741    1.85270435796265
Cl         -1.52984006687133    0.01155396889824    3.44708186164063
Cl         -3.49142305138974   -5.43020220072679   -1.12826077353207
Cl         -0.87461714697778    3.31839043926272    2.35783505240591
O           4.52593222880934    0.43287331085920   -0.19841722315085
H           4.72849597242337   -0.36528966240157    0.31600157377253
C           5.57243621783969    0.56310793695448   -1.15934580606918
H           5.55449816437911   -0.29213370278127   -1.84631551649777
H           6.54655015231987    0.58436645610382   -0.65547279242097
C           5.38164585209316    1.84484545940888   -1.95399494183370
H           6.04387053018375    1.81909635349230   -2.82005266363805
H           4.35866048366249    1.86904673007356   -2.33153505647270
C           5.68309699236327    3.10487049179075   -1.14312799851712
H           5.27355346830027    3.01295955696364   -0.13318169063808
H           5.20701700714492    3.96091569436871   -1.62104018396220
C           7.17749066383322    3.38302069602804   -1.03456024967668
H           7.61259225293666    3.51663908418645   -2.02294993855125
H           7.35034299653368    4.28865636494363   -0.45939299284161
H           7.69518017273535    2.56514545780138   -0.53890306525022
O           1.86469137044580    4.15148515278830   -3.01004350635372
H           1.86169054207667    4.31523487208850   -2.04390592872376
H           2.32332698963949    4.91623928587150   -3.36656176108568
