# Supplementary material for: Heterogeneous Nucleation of Butanol on NaCl: A Computational Study of Temperature, Humidity, Seed Charge, and Seed Size Effects
Source: J Phys Chem A. 2021 Mar 31;125(14):3025–36. doi: 10.1021/acs.jpca.0c10972 (PMC8054243; doi:10.1021/acs.jpca.0c10972)
Supplement: Supplementary file 2 — jp0c10972_si_002.zip [file jp0c10972_si_002.zip › ALL CLUSTERS/low_level_calc/big seed/1Seed1BuOH2W.log]

      -----------------------------------------------------------      
     |                   =====================                   |     
     |                           x T B                           |     
     |                   =====================                   |     
     |                         S. Grimme                         |     
     |          Mulliken Center for Theoretical Chemistry        |     
     |                    University of Bonn                     |     
     |                 Version 6.0.1 (SAW181210)                 |     
      -----------------------------------------------------------      

   This program is distributed in the hope that it will be useful,
   but WITHOUT ANY WARRANTY; without even the implied warranty of
   MERCHANTABILITY or FITNESS FOR A PARTICULAR PURPOSE.
   
   FOR NON-COMMERCIAL, ACADEMIA USE ONLY.
   
   Cite this work as:
   S. Grimme, C. Bannwarth, P. Shushkov, J. Comput. Theory Chem., 2017,
   13, 1989-2009.
   C. Bannwarth, S. Ehlert and S. Grimme., ChemRxiv, 2018, preprint.
   http://doi.org/10.26434/chemrxiv.7246238.v1
   
   for sTDA-xTB:
   S. Grimme and C. Bannwarth, J. Chem. Phys., 2016, 145, 054103.
   
   in the mass-spec context:
   V. Asgeirsson, C. Bauer and S. Grimme, Chem. Sci., 2017, 8, 4879.
   
   if GBSA is used:
   P. Shushkov, F. März and S. Grimme, unpublished.
   
   for ANC optimizer:
   S. Grimme, unpublished.
   Rational Function algorithm used in ANCopt:
   F. Eckert, P. Pulay, H.-J. Werner, J. Comput. Chem., 1997, 18, 1473.
   
   with help from (in alphabetical order)
   C. Bannwarth, F. Bohle, G. Brandenburg, E. Caldeweyher, M. Checinski,
   S. Dohm, S. Ehlert, S. Ehrlich, F. März, H. Neugebauer, J. Pisarek,
   P. Pracht, P. Shushkov, and S. Spicher.
   
 * started run on 2020/05/27 at 13:48:29.672     
========================================================================
 # omp threads = 1
========================================================================
number of atoms            : 71
number of electrons        : 248
charge                     : 0
spin                       : .0
first test random number   : .4614

########################################################################
# WARNING! Please study the warnings concerning your input carefully
#  - the use of '-ohess' is discouraged, please use '--ohess' next time
########################################################################

           ------------------------------------------------- 
          |                 G F N 2 - x T B                 |
          | Geometry, Frequencies, Noncovalent interactions |
          |            JCTC 2018 parametrisation            |
           ------------------------------------------------- 
      method parameters     
 k(s)        :  1.8500
 k(p)        :  2.2300
 k(d)        :  2.2300
 k(f)        :  2.0000
 kEN (H0ij)  : -2.0000
 D4 a1       :  0.5200
 D4 a2       :  5.0000
 D4 s6       :  1.0000
 D4 s8       :  2.7000
 D4 s9       :  5.0000
 alphaj      :  2.0000


            Z     q(EN)     CN     RAES       Cart. coordinates
     1  Na  1.0    0.27    6.89    5.00     2.50156     8.18109     2.39055
     2  Na  1.0    0.27    6.69    5.00    -4.98308    -6.31416    10.32514
     3  Na  1.0    0.17    9.19    5.00    -0.02448     4.02019     7.33702
     4  Na  1.0    0.32    5.11    5.00     8.66005    -3.34157     4.94646
     5  Na  1.0    0.31    5.88    5.00    -6.87555    -4.98495    -4.81355
     6  Na  1.0    0.35    8.48    5.00     4.99368     0.29342    -2.88131
     7  Na  1.0    0.33    8.98    5.00     2.30401     6.46462    -3.95728
     8  Na  1.0    0.26    6.72    5.00    -8.38435    -0.65514     8.66482
     9  Na  1.0    0.19    8.97    5.00    -8.56897    -2.81628     2.12574
    10  Na  1.0    0.29    6.53    5.00    -3.49265     8.26657    -0.70995
    11  Na  1.0    0.27    7.17    5.00     0.72104    -7.71265     6.97982
    12  Na  1.0    0.31    5.13    5.00     5.82800     3.89305    10.03065
    13  Na  1.0    0.19    9.15    5.00     5.87128     2.34463     3.68299
    14  Na  1.0    0.19    8.73    5.00    -6.13210     3.96533     4.07503
    15  Na  1.0    0.18   10.58    5.00     3.16330    -3.97129     1.86813
    16  Na  1.0    0.08   12.42    5.00    -2.70808    -2.03734     5.47127
    17  Na  1.0    0.26    8.52    5.00    -5.22130    -8.31505     3.89660
    18  Na  1.0    0.17    9.19    5.00     3.37009    -1.89613     8.72050
    19  Na  1.0    0.34    7.60    5.00     0.56611    -4.09049    -5.33627
    20  Na  1.0    0.33    7.47    5.00    -1.02186    -9.06988    -0.76639
    21  Na  1.0    0.29    5.61    5.00   -10.72843     2.42192     0.10984
    22  Na  1.0    0.10   12.13    5.00    -3.07522    -3.52678    -0.81490
    23  Na  1.0    0.11   12.07    5.00    -0.33824     2.53043     0.85994
    24  Na  1.0    0.24    8.44    5.00    -5.46633     1.82366    -3.20287
    25  Na  1.0    0.26    6.68    5.00    -2.45876    -0.21481    12.02078
    26  Cl  7.0   -0.23    2.94    4.88    -3.24971   -10.23642     7.76450
    27  Cl  7.0   -0.27    2.93    4.87    -6.61171    -2.49943    12.73623
    28  Cl  7.0   -0.21    3.96    5.00    -9.38177    -1.19150    -2.64265
    29  Cl  7.0   -0.22    3.75    4.99     1.83875     2.01374    11.53434
    30  Cl  7.0   -0.16    3.77    5.00    -3.51196    -1.49970    -5.93926
    31  Cl  7.0   -0.23    2.97    4.89     0.84809    10.24812    -1.49761
    32  Cl  7.0   -0.09    6.22    5.00    -4.65902     0.18720     1.54668
    33  Cl  7.0   -0.21    3.70    4.99    -7.64668     5.85995    -0.35640
    34  Cl  7.0   -0.15    4.79    5.00    -1.86865     6.36680     3.49500
    35  Cl  7.0   -0.18    3.83    5.00     7.37533    -1.43144     0.90730
    36  Cl  7.0   -0.15    4.23    5.00    -1.85680     4.64204    -3.30210
    37  Cl  7.0   -0.22    3.72    4.99   -10.41034     1.15497     4.63889
    38  Cl  7.0   -0.17    4.37    5.00    -6.80624    -6.72440    -0.15827
    39  Cl  7.0   -0.16    4.84    5.00    -4.28882     1.91079     8.08022
    40  Cl  7.0   -0.15    4.89    5.00    -0.77384    -4.05960     9.64396
    41  Cl  7.0   -0.20    3.25    4.96     3.19221    -7.15072    -1.78086
    42  Cl  7.0   -0.22    3.76    5.00     7.82856     0.25872     7.87024
    43  Cl  7.0   -0.20    3.81    5.00     4.95943    -5.87791     6.09910
    44  Cl  7.0   -0.08    6.00    5.00    -1.15345    -5.89872     2.95519
    45  Cl  7.0   -0.21    3.81    5.00     4.34026     6.33583     6.36946
    46  Cl  7.0   -0.12    4.73    5.00     4.40236     4.47342    -0.29078
    47  Cl  7.0   -0.15    4.89    5.00    -6.97309    -4.60438     6.28629
    48  Cl  7.0   -0.10    5.95    5.00     1.65054     0.17285     4.72229
    49  Cl  7.0   -0.10    5.58    5.00     0.94068    -1.29800    -1.44637
    50  Cl  7.0   -0.18    3.71    4.99    -2.67933    -7.55828    -4.80874
    51  O   6.0   -0.28    3.80    4.74     2.86622     2.21830    -5.83770
    52  H   1.0   -0.02    1.61    1.72     1.08414     1.97927    -5.46174
    53  C   4.0   -0.08    4.52    4.56     2.99642     2.61640    -8.49773
    54  H   1.0   -0.03    1.01    1.43     1.78127     1.25305    -9.47155
    55  H   1.0   -0.01    1.03    1.43     4.95251     2.27716    -9.05669
    56  C   4.0   -0.09    4.64    4.71     2.22694     5.29714    -9.23195
    57  H   1.0   -0.02    1.03    1.43     1.90382     5.37035   -11.26566
    58  H   1.0   -0.04    1.30    1.50     0.43423     5.73766    -8.31402
    59  C   4.0   -0.08    4.77    4.82     4.22761     7.26285    -8.53946
    60  H   1.0   -0.05    1.77    1.95     5.06560     6.80083    -6.70662
    61  H   1.0   -0.04    1.17    1.46     3.35251     9.12265    -8.40397
    62  C   4.0   -0.15    4.03    3.67     6.34583     7.39498   -10.48538
    63  H   1.0   -0.02    1.00    1.43     5.59816     7.92674   -12.32465
    64  H   1.0   -0.03    1.00    1.43     7.74200     8.79291    -9.92630
    65  H   1.0   -0.01    1.00    1.43     7.29104     5.58000   -10.66628
    66  O   6.0   -0.38    3.58    4.42    -2.69232   -11.75074     1.86712
    67  H   1.0   -0.02    1.42    1.55    -2.25112   -12.08674     3.61426
    68  H   1.0   -0.02    1.16    1.46    -3.43844   -13.30407     1.27665
    69  O   6.0   -0.33    3.61    4.49     5.11898    -3.12626    -5.32848
    70  H   1.0   -0.00    1.11    1.45     6.27749    -3.71186    -6.60271
    71  H   1.0   -0.03    1.66    1.77     5.11260    -4.50296    -4.08650

  Z AO/shell   Hii/eV     exponent
  1     Wed Apr 25 08:07:45 CEST 2018   EN: 2.200 GM2: 0.406  GM3: 0.0800  RAES: 1.40
     1s    -10.707211    1.230000
  6     Wed Apr 25 08:07:45 CEST 2018   EN: 2.550 GM2: 0.538  GM3: 0.1500  RAES: 3.00
     2s    -13.970922    2.096432
     2p    -10.063292    1.800000
  8     Wed Apr 25 08:07:45 CEST 2018   EN: 3.440 GM2: 0.452  GM3:-0.0517  RAES: 1.80
     2s    -20.229985    2.439742
     2p    -15.503117    2.137023
 11     Tue Apr 24 16:34:09 CEST 2018   EN: 0.930 GM2: 0.271  GM3: 0.1799  RAES: 5.00
     3s     -4.546934    0.763787
     3p     -1.332719    0.573553
 17     Mon Apr 23 14:09:22 CEST 2018   EN: 3.160 GM2: 0.249  GM3: 0.1495  RAES: 2.50
     3s    -29.278781    2.485265
     3p    -12.673758    2.199650
     3d     -0.240338    2.476089
 no old-style atom pair restraining (fixing) potential
           ------------------------------------------------- 
          |        Self-Consistent Charge Iterations        |
           ------------------------------------------------- 

 Ncao       : 392
 Nao        : 367
 Nshell     : 153
 Nel        : 248
 T(el)      :   300.0
 intcut     :    25.0
 scfconv/Eh :  0.100E-05
   qconv/e  :  0.100E-03
 intneglect :  0.100E-07
 broydamp   :      0.250
 iter      E             dE          RMSdq      gap      omega  full diag
   1   -150.2333552 -0.150233E+03  0.126E+01    3.66       0.0  T
   2   -150.5377921 -0.304437E+00  0.785E+00    4.72       1.0  T
   3   -150.8741643 -0.336372E+00  0.446E+00    3.91       1.0  T
   4   -150.9519718 -0.778075E-01  0.243E+00    3.29       1.0  T
   5   -150.9911986 -0.392267E-01  0.201E+00    2.15       1.0  T
   6   -150.9968624 -0.566381E-02  0.754E-01    2.50       1.0  T
   7   -150.9983668 -0.150442E-02  0.421E-01    2.43       1.0  T
   8   -150.9991430 -0.776201E-03  0.302E-01    2.45       1.0  T
   9   -150.9996741 -0.531108E-03  0.268E-01    2.47       1.0  T
  10   -151.0004239 -0.749766E-03  0.177E-01    2.44       1.0  T
  11   -151.0009083 -0.484439E-03  0.141E-01    2.43       1.0  T
  12   -151.0011526 -0.244342E-03  0.122E-01    2.44       1.0  T
  13   -151.0013696 -0.216991E-03  0.106E-01    2.42       1.0  T
  14   -151.0016047 -0.235103E-03  0.859E-02    2.42       1.0  T
  15   -151.0017988 -0.194065E-03  0.617E-02    2.40       1.0  T
  16   -151.0018526 -0.538050E-04  0.551E-02    2.40       1.0  T
  17   -151.0018969 -0.443450E-04  0.467E-02    2.40       1.0  T
  18   -151.0019335 -0.365258E-04  0.394E-02    2.40       1.0  T
  19   -151.0019626 -0.290922E-04  0.338E-02    2.39       1.0  T
  20   -151.0019836 -0.210364E-04  0.295E-02    2.39       1.0  T
  21   -151.0020093 -0.256871E-04  0.235E-02    2.38       1.0  T
  22   -151.0020322 -0.228882E-04  0.186E-02    2.38       1.0  T
  23   -151.0020451 -0.129294E-04  0.153E-02    2.37       1.0  T
  24   -151.0020499 -0.475465E-05  0.956E-03    2.37       1.2  T
  25   -151.0020520 -0.210313E-05  0.673E-03    2.37       1.8  T
  26   -151.0020527 -0.709923E-06  0.533E-03    2.36       2.2  T
  27   -151.0020530 -0.299460E-06  0.398E-03    2.36       3.0  T
  28   -151.0020533 -0.283337E-06  0.302E-03    2.36       3.9  T
  29   -151.0020535 -0.201282E-06  0.232E-03    2.36       5.1  T
  30   -151.0020535 -0.944512E-07  0.182E-03    2.36       6.5  T
  31   -151.0020536 -0.923929E-07  0.149E-03    2.36       7.9  T
  32   -151.0020537 -0.538684E-07  0.115E-03    2.36      10.3  T
  33   -151.0020537 -0.304474E-07  0.874E-04    2.36      13.6  T
  34   -151.0020537 -0.140041E-07  0.714E-04    2.36      16.6  T
speedup  1.00
cpu  time for SCC    1.03 s
wall time for SCC    1.04 s

   *** convergence criteria satisfied after 34 iterations ***

          eigenvalues
 #    :         112        113        114        115        116        117        118        119
 occ. :        2.000      2.000      2.000      2.000      2.000      2.000      2.000      2.000
 eps  :       -10.751    -10.713    -10.678    -10.636    -10.634    -10.624    -10.602    -10.563
 #    :         120        121        122        123        124        125        126        127
 occ. :        2.000      2.000      2.000      2.000      2.000      0.000      0.000      0.000
 eps  :       -10.512    -10.491    -10.437    -10.413    -10.343     -7.980     -7.308     -6.896
 #    :         128        129        130        131        132        133        134        135
 occ. :        0.000      0.000      0.000      0.000      0.000      0.000      0.000      0.000
 eps  :        -6.674     -5.453     -5.263     -4.692     -3.973     -3.565     -3.334     -2.673


   #   Z            q   n(s)   n(p)   n(d)      C6AA      α(0)
   1  11 Na     0.714  0.077  0.208  0.000    68.006    26.687
   2  11 Na     0.694  0.091  0.215  0.000    68.256    26.736
   3  11 Na     0.687  0.053  0.260  0.000    68.349    26.754
   4  11 Na     0.715  0.110  0.176  0.000    68.001    26.686
   5  11 Na     0.739  0.100  0.160  0.000    67.699    26.627
   6  11 Na     0.853  0.046  0.101  0.000    66.335    26.357
   7  11 Na     0.794  0.061  0.145  0.000    67.035    26.496
   8  11 Na     0.691  0.088  0.221  0.000    68.291    26.743
   9  11 Na     0.691  0.061  0.248  0.000    68.299    26.745
  10  11 Na     0.723  0.081  0.195  0.000    67.894    26.665
  11  11 Na     0.715  0.072  0.213  0.000    67.997    26.685
  12  11 Na     0.692  0.115  0.193  0.000    68.287    26.742
  13  11 Na     0.713  0.045  0.242  0.000    68.022    26.690
  14  11 Na     0.693  0.058  0.249  0.000    68.265    26.738
  15  11 Na     0.817  0.012  0.171  0.000    66.761    26.442
  16  11 Na     0.782  0.013  0.206  0.000    67.184    26.525
  17  11 Na     0.756  0.059  0.185  0.000    67.494    26.587
  18  11 Na     0.692  0.051  0.256  0.000    68.276    26.740
  19  11 Na     0.812  0.054  0.134  0.000    66.820    26.453
  20  11 Na     0.778  0.074  0.149  0.000    67.231    26.535
  21  11 Na     0.672  0.116  0.211  0.000    68.526    26.789
  22  11 Na     0.723  0.017  0.260  0.000    67.892    26.665
  23  11 Na     0.811  0.001  0.188  0.000    66.830    26.455
  24  11 Na     0.766  0.045  0.189  0.000    67.370    26.562
  25  11 Na     0.684  0.089  0.227  0.000    68.376    26.760
  26  17 Cl    -0.764  1.975  5.784  0.005   125.910    17.167
  27  17 Cl    -0.765  1.974  5.789  0.002   125.918    17.168
  28  17 Cl    -0.728  1.976  5.751  0.001   124.456    17.068
  29  17 Cl    -0.736  1.976  5.758  0.003   124.784    17.090
  30  17 Cl    -0.743  1.973  5.765  0.005   125.036    17.107
  31  17 Cl    -0.772  1.973  5.799  0.001   126.222    17.188
  32  17 Cl    -0.728  1.980  5.741  0.006   124.450    17.067
  33  17 Cl    -0.734  1.975  5.758  0.001   124.708    17.085
  34  17 Cl    -0.735  1.981  5.752  0.002   124.740    17.087
  35  17 Cl    -0.743  1.978  5.764  0.000   125.036    17.107
  36  17 Cl    -0.758  1.973  5.782  0.003   125.664    17.150
  37  17 Cl    -0.737  1.976  5.759  0.002   124.813    17.092
  38  17 Cl    -0.734  1.977  5.754  0.003   124.707    17.085
  39  17 Cl    -0.731  1.978  5.746  0.007   124.559    17.075
  40  17 Cl    -0.736  1.977  5.753  0.007   124.779    17.090
  41  17 Cl    -0.746  1.972  5.769  0.005   125.166    17.116
  42  17 Cl    -0.742  1.976  5.764  0.001   125.009    17.106
  43  17 Cl    -0.738  1.978  5.759  0.001   124.863    17.096
  44  17 Cl    -0.728  1.979  5.741  0.008   124.464    17.068
  45  17 Cl    -0.738  1.977  5.759  0.002   124.840    17.094
  46  17 Cl    -0.743  1.979  5.763  0.000   125.053    17.109
  47  17 Cl    -0.738  1.976  5.756  0.006   124.872    17.096
  48  17 Cl    -0.730  1.980  5.747  0.003   124.541    17.074
  49  17 Cl    -0.748  1.976  5.764  0.008   125.246    17.122
  50  17 Cl    -0.746  1.977  5.767  0.001   125.156    17.116
  51   8 O     -0.507  1.714  4.793  0.000    22.974     6.474
  52   1 H      0.357  0.643  0.000  0.000     0.561     1.172
  53   6 C      0.038  1.045  2.917  0.000    19.950     6.361
  54   1 H      0.069  0.931  0.000  0.000     2.096     2.264
  55   1 H      0.072  0.928  0.000  0.000     2.059     2.244
  56   6 C     -0.107  1.066  3.041  0.000    22.454     6.730
  57   1 H      0.059  0.941  0.000  0.000     2.209     2.324
  58   1 H      0.062  0.938  0.000  0.000     2.168     2.300
  59   6 C     -0.093  1.065  3.029  0.000    22.184     6.689
  60   1 H      0.035  0.965  0.000  0.000     2.493     2.465
  61   1 H      0.047  0.953  0.000  0.000     2.356     2.400
  62   6 C     -0.113  1.037  3.075  0.000    22.717     6.797
  63   1 H      0.043  0.957  0.000  0.000     2.415     2.430
  64   1 H      0.042  0.958  0.000  0.000     2.418     2.432
  65   1 H      0.043  0.957  0.000  0.000     2.414     2.430
  66   8 O     -0.611  1.714  4.898  0.000    25.366     6.802
  67   1 H      0.337  0.663  0.000  0.000     0.610     1.222
  68   1 H      0.324  0.676  0.000  0.000     0.653     1.269
  69   8 O     -0.644  1.726  4.919  0.000    26.181     6.911
  70   1 H      0.326  0.674  0.000  0.000     0.649     1.265
  71   1 H      0.357  0.643  0.000  0.000     0.561     1.170

 Mol. C6AA /au·bohr⁶  :     241067.221560
 Mol. C8AA /au·bohr⁸  :   15933365.342509
 Mol. α(0) /au        :       1167.640121

 
 Wiberg/Mayer (AO) data. WBOs > 0.1 written file <wbo>
 largest (>0.05) Wiberg bond orders for each atom
           total WBO             WBO to atom ...
     1  Na  0.523    Cl  45 0.160    Cl  31 0.130    Cl  34 0.101    Cl  46 0.091
     2  Na  0.550    Cl  26 0.162    Cl  27 0.130    Cl  47 0.115    Cl  40 0.100
     3  Na  0.568    Cl  39 0.154    Cl  29 0.110    Cl  34 0.104    Cl  48 0.084    Cl  45 0.052
     4  Na  0.514    Cl  43 0.164    Cl  35 0.161    Cl  42 0.144
     5  Na  0.495    Cl  50 0.140    Cl  30 0.117    Cl  28 0.109    Cl  38 0.088
     6  Na  0.292    Cl  46 0.092    Cl  35 0.083    O   51 0.064    O   69 0.053
     7  Na  0.383    Cl  31 0.149    Cl  46 0.093    Cl  36 0.076
     8  Na  0.559    Cl  37 0.148    Cl  27 0.142    Cl  47 0.119    Cl  39 0.102
     9  Na  0.571    Cl  38 0.151    Cl  28 0.137    Cl  47 0.085    Cl  37 0.074    Cl  32 0.068
    10  Na  0.508    Cl  31 0.149    Cl  33 0.134    Cl  34 0.094    Cl  36 0.093
    11  Na  0.524    Cl  26 0.173    Cl  43 0.113    Cl  44 0.109    Cl  40 0.068
    12  Na  0.547    Cl  29 0.187    Cl  45 0.158    Cl  42 0.157
    13  Na  0.542    Cl  42 0.126    Cl  35 0.108    Cl  45 0.100    Cl  46 0.090    Cl  48 0.061
    14  Na  0.567    Cl  39 0.112    Cl  34 0.111    Cl  37 0.105    Cl  33 0.103    Cl  32 0.079
    15  Na  0.380    Cl  41 0.125    Cl  35 0.094    Cl  49 0.061    Cl  43 0.055
    16  Na  0.390    Cl  44 0.154    Cl  32 0.130    Cl  48 0.072    Cl  47 0.063
    17  Na  0.447    Cl  38 0.160    Cl  47 0.067    O   66 0.066    Cl  26 0.063    Cl  44 0.059
    18  Na  0.555    Cl  40 0.168    Cl  43 0.127    Cl  29 0.085    Cl  48 0.073
    19  Na  0.356    O   69 0.095    Cl  30 0.078    Cl  41 0.052
    20  Na  0.430    Cl  41 0.143    Cl  50 0.135    O   66 0.064
    21  Na  0.585    Cl  28 0.174    Cl  33 0.171    Cl  37 0.157    Cl  32 0.050
    22  Na  0.543    Cl  30 0.142    Cl  49 0.131    Cl  50 0.121
    23  Na  0.390    Cl  49 0.091    Cl  48 0.078    Cl  46 0.069    Cl  32 0.051
    24  Na  0.441    Cl  36 0.154    Cl  30 0.118    Cl  33 0.074
    25  Na  0.572    Cl  27 0.186    Cl  40 0.115    Cl  39 0.113    Cl  29 0.108
    26  Cl  0.441    Na  11 0.173    Na   2 0.162    Na  17 0.063
    27  Cl  0.437    Na  25 0.186    Na   8 0.142    Na   2 0.130
    28  Cl  0.503    Na  21 0.174    Na   9 0.137    Na   5 0.109
    29  Cl  0.487    Na  12 0.187    Na   3 0.110    Na  25 0.108    Na  18 0.085
    30  Cl  0.474    Na  22 0.142    Na  24 0.118    Na   5 0.117    Na  19 0.078
    31  Cl  0.430    Na  10 0.149    Na   7 0.149    Na   1 0.130
    32  Cl  0.492    Na  16 0.130    Na  14 0.079    Na   9 0.068    Na  23 0.051    Na  21 0.050
    33  Cl  0.491    Na  21 0.171    Na  10 0.134    Na  14 0.103    Na  24 0.074
    34  Cl  0.480    Na  14 0.111    Na   3 0.104    Na   1 0.101    Na  10 0.094
    35  Cl  0.472    Na   4 0.161    Na  13 0.108    Na  15 0.094    Na   6 0.083
    36  Cl  0.451    Na  24 0.154    Na  10 0.093    Na   7 0.076
    37  Cl  0.489    Na  21 0.157    Na   8 0.148    Na  14 0.105    Na   9 0.074
    38  Cl  0.479    Na  17 0.160    Na   9 0.151    Na   5 0.088
    39  Cl  0.494    Na   3 0.154    Na  25 0.113    Na  14 0.112    Na   8 0.102
    40  Cl  0.487    Na  18 0.168    Na  25 0.115    Na   2 0.100    Na  11 0.068
    41  Cl  0.464    Na  20 0.143    Na  15 0.125    Na  19 0.052
    42  Cl  0.492    Na  12 0.157    Na   4 0.144    Na  13 0.126
    43  Cl  0.479    Na   4 0.164    Na  18 0.127    Na  11 0.113    Na  15 0.055
    44  Cl  0.487    Na  16 0.154    Na  11 0.109    Na  17 0.059
    45  Cl  0.483    Na   1 0.160    Na  12 0.158    Na  13 0.100    Na   3 0.052
    46  Cl  0.464    Na   7 0.093    Na   6 0.092    Na   1 0.091    Na  13 0.090    Na  23 0.069
    47  Cl  0.487    Na   8 0.119    Na   2 0.115    Na   9 0.085    Na  17 0.067    Na  16 0.063
    48  Cl  0.488    Na   3 0.084    Na  23 0.078    Na  18 0.073    Na  16 0.072    Na  13 0.061
    49  Cl  0.438    Na  22 0.131    Na  23 0.091    Na  15 0.061
    50  Cl  0.467    Na   5 0.140    Na  20 0.135    Na  22 0.121
    51  O   2.000    C   53 0.976    H   52 0.843    Na   6 0.064
    52  H   0.871    O   51 0.843
    53  C   3.936    C   56 1.010    O   51 0.976    H   55 0.966    H   54 0.965
    54  H   0.994    C   53 0.965
    55  H   0.993    C   53 0.966
    56  C   3.988    C   59 1.014    C   53 1.010    H   57 0.972    H   58 0.968
    57  H   0.995    C   56 0.972
    58  H   0.995    C   56 0.968
    59  C   3.996    C   62 1.022    C   56 1.014    H   61 0.980    H   60 0.968
    60  H   1.000    C   59 0.968
    61  H   0.997    C   59 0.980
    62  C   3.994    C   59 1.022    H   64 0.986    H   63 0.985    H   65 0.984
    63  H   0.998    C   62 0.985
    64  H   0.998    C   62 0.986
    65  H   0.998    C   62 0.984
    66  O   1.904    H   68 0.896    H   67 0.869    Na  17 0.066    Na  20 0.064
    67  H   0.885    O   66 0.869
    68  H   0.895    O   66 0.896
    69  O   1.899    H   70 0.893    H   71 0.825    Na  19 0.095    Na   6 0.053
    70  H   0.893    O   69 0.893
    71  H   0.872    O   69 0.825
 MOs/occ written to file <molden.input>
 
molecular dipole:
                 x           y           z       tot (Debye)
 q only:        3.968      -1.485      -5.785
   full:        1.217       0.566       0.762       3.924
molecular quadrupole (traceless):
                xx          xy          yy          xz          yz          zz
 q only:       14.495       3.169       9.208      12.643       7.116     -23.703
  q+dip:       18.261       3.214     -18.458       6.372       0.246       0.197
   full:       17.432       3.670     -20.025       6.181      -1.050       2.593

SCC energy    :    -151.0020537
rep           :       0.3825134
ES            :       1.8542884
AES           :      -0.0711129
AXC           :      -0.0114964
disp          :      -0.1765043
XB            :       0.0000000
fix           :       0.0000000
total E       :    -150.6117066
atomizationE  :      11.1188581     6977.19
(atE without considering molecular charge,
 total energy contains solvation terms)
H-L gap (eV)  :          2.3626
           ------------------------------------------------- 
          |                 ===============                 |
          |                   A N C O P T                   |
          |                 ===============                 |
          |          Approximate Normal Coordinate          |
          |           Rational Function Optimizer           |
           ------------------------------------------------- 
dumping coords to <xtbopt.coord> and <xtbopt.log>
 optlevel               0
 Maxcycle             213
 Maxmicro              25
 Econv         5.000000000000000E-006
 Gconv         1.000000000000000E-003
 Maxdispl       1.00000000000000     
 Hlow          5.000000000000000E-003
 S6             20.0000000000000     
 Nvar              207

generating ANC from model Hessian ...
 Shifting diagonal of input Hessian by   2.348897743249296E-002
 Lowest  eigenvalues of input Hessian
    0.005000    0.005446    0.006200    0.006291    0.006926    0.007128
    0.007362    0.007373    0.007796    0.008071    0.008545    0.008779
    0.009573    0.009741    0.010303    0.010620    0.011633    0.012221
 Highest eigenvalues
    1.280422    1.294296    1.304387    1.394496    1.417073    1.464977
 
cpu  time for ANC gen    0.03 s
wall time for ANC gen    0.03 s
................................................................................
.............................. CYCLE    1 ......................................
................................................................................
   1   -151.0020537 -0.151002E+03  0.604E-04    2.36       0.0  T
   2   -151.0020538 -0.874053E-09  0.528E-04    2.36      22.5  T
   3   -151.0020538 -0.626187E-09  0.498E-04    2.36      23.8  T
speedup  1.01
cpu  time for SCC    0.09 s
wall time for SCC    0.09 s
speedup  1.00
cpu  time for grad    0.34 s
wall time for grad    0.34 s
 E :   -150.61170660  G :  0.000095    pred/act E change:  0.000D+00 -0.395D-07
Maxdispl :   0.0043   ||displ|| :   0.0075   Lambda : -0.525D-06
Largest |displ|/coords:  0.0043 (   5)  0.0035 (   6)  0.0023 (  11)

   *** GEOMETRY OPTIMIZATION CONVERGED AFTER 1 ITERATIONS ***

------------------------------------------------------------------------
 total energy gain (kcal):      0.0000
------------------------------------------------------------------------
================
 final structure:
================
$coord
        2.50155707946290        8.18109186401082        2.39054776575876      Na
       -4.98308017438512       -6.31416061606572       10.32514478850335      Na
       -0.02448411119070        4.02018818624831        7.33702209429222      Na
        8.66005355439703       -3.34157389529571        4.94646089934677      Na
       -6.87554577854028       -4.98495481551804       -4.81354850127063      Na
        4.99368324086075        0.29342304398932       -2.88131193799204      Na
        2.30401179957085        6.46461619342626       -3.95728410776742      Na
       -8.38435063277096       -0.65514162863708        8.66482200412988      Na
       -8.56896560736633       -2.81628434524216        2.12574339791649      Na
       -3.49264951604175        8.26657397075249       -0.70995201123244      Na
        0.72103815703579       -7.71264992347148        6.97982059365569      Na
        5.82799722722736        3.89305350658798       10.03064702311347      Na
        5.87127697851310        2.34463468176586        3.68298665532088      Na
       -6.13210418608812        3.96532655347288        4.07503463995870      Na
        3.16329763521947       -3.97129365401786        1.86812947848744      Na
       -2.70808295716392       -2.03733980100417        5.47126566465046      Na
       -5.22130479151547       -8.31505071721410        3.89659534620329      Na
        3.37008700704178       -1.89613422295726        8.72050255385814      Na
        0.56610855007590       -4.09049285009471       -5.33626824763056      Na
       -1.02185900099815       -9.06988342515504       -0.76638884024803      Na
      -10.72842715335536        2.42192149194204        0.10983851053586      Na
       -3.07521989358020       -3.52677922904123       -0.81489665150770      Na
       -0.33823997462861        2.53043318880465        0.85993666462312      Na
       -5.46633479637993        1.82366054736574       -3.20287217983991      Na
       -2.45875910813171       -0.21480544990282       12.02077887979538      Na
       -3.24971489098116      -10.23641875289972        7.76449882591565      Cl
       -6.61171279464579       -2.49942884546203       12.73622519368986      Cl
       -9.38176802894970       -1.19149751657781       -2.64265204217664      Cl
        1.83875050544525        2.01374241532644       11.53434017888233      Cl
       -3.51196227424387       -1.49969893694281       -5.93926021607459      Cl
        0.84808619146822       10.24812147181417       -1.49761499103624      Cl
       -4.65901954221672        0.18720103119458        1.54668254475977      Cl
       -7.64668399898265        5.85995466949472       -0.35640396308086      Cl
       -1.86864786800419        6.36680087084037        3.49500104907272      Cl
        7.37532594778183       -1.43143532116926        0.90730123969962      Cl
       -1.85680347393732        4.64203640936753       -3.30210456124492      Cl
      -10.41033508121810        1.15497351360801        4.63888902213404      Cl
       -6.80623599168354       -6.72439605511397       -0.15827169534428      Cl
       -4.28882096382796        1.91079291207859        8.08022047040300      Cl
       -0.77383826923118       -4.05960027057718        9.64396227183048      Cl
        3.19220806699044       -7.15072229824670       -1.78085786808158      Cl
        7.82856194979535        0.25872347173178        7.87023857474276      Cl
        4.95942997792626       -5.87791216898306        6.09910041103518      Cl
       -1.15345297573824       -5.89871779689802        2.95518800415734      Cl
        4.34026254515871        6.33583308839870        6.36945814826890      Cl
        4.40235653572521        4.47341880380140       -0.29077645303479      Cl
       -6.97308918139888       -4.60437993188832        6.28628949632048      Cl
        1.65054026625173        0.17284840225039        4.72228539035544      Cl
        0.94068012657443       -1.29800225437947       -1.44637356928007      Cl
       -2.67932761139141       -7.55828256404875       -4.80874012207314      Cl
        2.86622495349333        2.21830454610068       -5.83769798305163      O 
        1.08414028795194        1.97927223356554       -5.46174327460434      H 
        2.99642133573276        2.61639984394224       -8.49773079262238      C 
        1.78127200092791        1.25304960492327       -9.47155492337337      H 
        4.95251094560859        2.27716052435333       -9.05668813675652      H 
        2.22694419661079        5.29713730645710       -9.23195014210567      C 
        1.90382045040609        5.37034965497979      -11.26566421249486      H 
        0.43422900127814        5.73765733448932       -8.31402416801297      H 
        4.22760941363601        7.26284820522632       -8.53945700572126      C 
        5.06560237361443        6.80082562619144       -6.70662169713143      H 
        3.35251398674854        9.12265369815474       -8.40397081113767      H 
        6.34582986339345        7.39498092227703      -10.48538337576486      C 
        5.59815598930079        7.92673643377253      -12.32465422686298      H 
        7.74199595377627        8.79291221405976       -9.92630353548367      H 
        7.29104220285430        5.57999661607351      -10.66627512088908      H 
       -2.69232010690242      -11.75073515063920        1.86711952446921      O 
       -2.25111755289980      -12.08673567935117        3.61425855623053      H 
       -3.43843753686636      -13.30407298455347        1.27665334180072      H 
        5.11897950303789       -3.12625838521997       -5.32848384042051      O 
        6.27748971351620       -3.71185836029039       -6.60271184085019      H 
        5.11260033090084       -4.50295721127389       -4.08649623533139      H 
$end
 
 Bond Distances (Angstroems)
 ---------------------------
Na1-Na3=3.6724       Na1-Na7=3.4813       Na1-Na10=3.5715      Na1-Na13=3.6313      Na1-Na23=3.4432      Na1-Cl31=2.4891      
Na1-Cl34=2.5713      Na1-Cl45=2.5167      Na1-Cl46=2.6219      Na2-Na8=3.6027       Na2-Na11=3.5767      Na2-Na16=3.6289      
Na2-Na17=3.5650      Na2-Na25=3.6065      Na2-Cl26=2.6430      Na2-Cl27=2.5388      Na2-Cl40=2.5524      Na2-Cl47=2.5486      
Na3-Na1=3.6724       Na3-Na12=3.4099      Na3-Na13=3.7761      Na3-Na14=3.6642      Na3-Na16=3.6424      Na3-Na18=3.6830      
Na3-Na23=3.5209      Na3-Na25=3.5812      Na3-Cl29=2.6520      Na3-Cl34=2.5745      Na3-Cl39=2.5481      Na3-Cl45=2.6643      
Na3-Cl48=2.6163      Na4-Na13=3.4175      Na4-Na15=3.3504      Na4-Na18=3.5228      Na4-Cl35=2.4602      Na4-Cl42=2.4934      
Na4-Cl43=2.4512      Na5-Na9=3.9502       Na5-Na19=3.9759      Na5-Na22=3.0195      Na5-Na24=3.7768      Na5-Cl28=2.6661      
Na5-Cl30=2.6314      Na5-Cl38=2.6301      Na5-Cl50=2.6048      Na6-Na7=3.6076       Na6-Na13=3.6688      Na6-Na15=3.5140      
Na6-Na19=3.5439      Na6-Na23=3.6444      Na6-Cl35=2.5379      Na6-Cl46=2.6211      Na6-Cl49=2.4261      Na6-O51=2.1800       
Na6-O69=2.2262       Na7-Na1=3.4813       Na7-Na6=3.6076       Na7-Na10=3.6430      Na7-Na23=3.5760      Na7-Cl31=2.5092      
Na7-Cl36=2.4287      Na7-Cl46=2.4714      Na7-O51=2.4755       Na7-C56=2.8591       Na7-C59=2.6635       Na7-H60=2.0698       
Na8-Na2=3.6027       Na8-Na9=3.6457       Na8-Na14=3.6466      Na8-Na16=3.5233      Na8-Na25=3.6112      Na8-Cl27=2.5445      
Na8-Cl37=2.5701      Na8-Cl39=2.5761      Na8-Cl47=2.5514      Na9-Na5=3.9502       Na9-Na8=3.6457       Na9-Na14=3.9504      
Na9-Na16=3.5949      Na9-Na17=3.5332      Na9-Na21=3.1824      Na9-Na22=3.3188      Na9-Na24=4.0836      Na9-Cl28=2.7003      
Na9-Cl32=2.6270      Na9-Cl37=2.6710      Na9-Cl38=2.5706      Na9-Cl47=2.5408      Na10-Na1=3.5715      Na10-Na7=3.6430      
Na10-Na14=3.6801     Na10-Na23=3.5624     Na10-Na24=3.8020     Na10-Cl31=2.5592     Na10-Cl33=2.5474     Na10-Cl34=2.5885     
Na10-Cl36=2.5119     Na11-Na2=3.5767      Na11-Na15=3.5926     Na11-Na16=3.5986     Na11-Na17=3.5569     Na11-Na18=3.5053     
Na11-Cl26=2.5241     Na11-Cl40=2.5200     Na11-Cl43=2.4880     Na11-Cl44=2.5379     Na12-Na3=3.4099      Na12-Na13=3.4576     
Na12-Na18=3.3996     Na12-Cl29=2.4655     Na12-Cl42=2.4752     Na12-Cl45=2.4585     Na13-Na1=3.6313      Na13-Na3=3.7761      
Na13-Na4=3.4175      Na13-Na6=3.6688      Na13-Na12=3.4576     Na13-Na15=3.7612     Na13-Na18=3.7275     Na13-Na23=3.6109     
Na13-Cl35=2.6046     Na13-Cl42=2.6835     Na13-Cl45=2.6717     Na13-Cl46=2.5090     Na13-Cl48=2.5714     Na14-Na3=3.6642      
Na14-Na8=3.6466      Na14-Na9=3.9504      Na14-Na10=3.6801     Na14-Na16=3.7308     Na14-Na21=3.3145     Na14-Na23=3.5877     
Na14-Na24=4.0300     Na14-Cl32=2.5288     Na14-Cl33=2.6733     Na14-Cl34=2.6075     Na14-Cl37=2.7251     Na14-Cl39=2.5740     
Na15-Na4=3.3504      Na15-Na6=3.5140      Na15-Na11=3.5926     Na15-Na13=3.7612     Na15-Na16=3.7863     Na15-Na18=3.7903     
Na15-Na19=4.0531     Na15-Na20=3.7587     Na15-Na22=3.6013     Na15-Na23=3.9440     Na15-Cl35=2.6520     Na15-Cl41=2.5612     
Na15-Cl43=2.6333     Na15-Cl44=2.5670     Na15-Cl48=2.7805     Na15-Cl49=2.5418     Na16-Na2=3.6289      Na16-Na3=3.6424      
Na16-Na8=3.5233      Na16-Na9=3.5949      Na16-Na11=3.5986     Na16-Na14=3.7308     Na16-Na15=3.7863     Na16-Na17=3.6741     
Na16-Na18=3.6479     Na16-Na22=3.4241     Na16-Na23=3.6565     Na16-Na25=3.6000     Na16-Cl32=2.6009     Na16-Cl39=2.6402     
Na16-Cl40=2.6587     Na16-Cl44=2.5739     Na16-Cl47=2.6693     Na16-Cl48=2.6163     Na17-Na2=3.5650      Na17-Na9=3.5332      
Na17-Na11=3.5569     Na17-Na16=3.6741     Na17-Na20=3.3447     Na17-Na22=3.7318     Na17-Cl26=2.5123     Na17-Cl38=2.4528     
Na17-Cl44=2.5528     Na17-Cl47=2.5128     Na17-O66=2.5000      Na18-Na3=3.6830      Na18-Na4=3.5228      Na18-Na11=3.5053     
Na18-Na12=3.3996     Na18-Na13=3.7275     Na18-Na15=3.7903     Na18-Na16=3.6479     Na18-Na25=3.6545     Na18-Cl29=2.6748     
Na18-Cl40=2.5215     Na18-Cl42=2.6588     Na18-Cl43=2.6592     Na18-Cl48=2.5501     Na19-Na5=3.9759      Na19-Na6=3.5439      
Na19-Na15=4.0531     Na19-Na20=3.6739     Na19-Na22=3.0865     Na19-Cl30=2.5765     Na19-Cl41=2.8449     Na19-Cl49=2.5417     
Na19-Cl50=2.5288     Na19-O69=2.4627      Na20-Na15=3.7587     Na20-Na17=3.3447     Na20-Na19=3.6739     Na20-Na22=3.1282     
Na20-Cl38=3.3187     Na20-Cl41=2.5085     Na20-Cl44=2.5883     Na20-Cl50=2.4464     Na20-O66=2.1762      Na21-Na9=3.1824      
Na21-Na14=3.3145     Na21-Na24=3.3056     Na21-Cl28=2.5071     Na21-Cl33=2.4557     Na21-Cl37=2.4944     Na22-Na5=3.0195      
Na22-Na9=3.3188      Na22-Na15=3.6013     Na22-Na16=3.4241     Na22-Na17=3.7318     Na22-Na19=3.0865     Na22-Na20=3.1282     
Na22-Na23=3.6273     Na22-Na24=3.3488     Na22-Cl30=2.9253     Na22-Cl32=2.4752     Na22-Cl38=2.6234     Na22-Cl44=2.5671     
Na22-Cl49=2.4533     Na22-Cl50=3.0103     Na23-Na1=3.4432      Na23-Na3=3.5209      Na23-Na6=3.6444      Na23-Na7=3.5760      
Na23-Na10=3.5624     Na23-Na13=3.6109     Na23-Na14=3.5877     Na23-Na15=3.9440     Na23-Na16=3.6565     Na23-Na22=3.6273     
Na23-Na24=3.4823     Na23-Cl32=2.6263     Na23-Cl34=2.5926     Na23-Cl36=2.5971     Na23-Cl46=2.7787     Na23-Cl48=2.6156     
Na23-Cl49=2.4601     Na24-Na5=3.7768      Na24-Na9=4.0836      Na24-Na10=3.8020     Na24-Na14=4.0300     Na24-Na21=3.3056     
Na24-Na22=3.3488     Na24-Na23=3.4823     Na24-Cl28=2.6319     Na24-Cl30=2.5018     Na24-Cl32=2.6925     Na24-Cl33=2.8570     
Na24-Cl36=2.4239     Na25-Na2=3.6065      Na25-Na3=3.5812      Na25-Na8=3.6112      Na25-Na16=3.6000     Na25-Na18=3.6545     
Na25-Cl27=2.5367     Na25-Cl29=2.5746     Na25-Cl39=2.5596     Na25-Cl40=2.5527     Cl26-Na2=2.6430      Cl26-Na11=2.5241     
Cl26-Na17=2.5123     Cl27-Na2=2.5388      Cl27-Na8=2.5445      Cl27-Na25=2.5367     Cl28-Na5=2.6661      Cl28-Na9=2.7003      
Cl28-Na21=2.5071     Cl28-Na24=2.6319     Cl29-Na3=2.6520      Cl29-Na12=2.4655     Cl29-Na18=2.6748     Cl29-Na25=2.5746     
Cl30-Na5=2.6314      Cl30-Na19=2.5765     Cl30-Na22=2.9253     Cl30-Na24=2.5018     Cl31-Na1=2.4891      Cl31-Na7=2.5092      
Cl31-Na10=2.5592     Cl32-Na9=2.6270      Cl32-Na14=2.5288     Cl32-Na16=2.6009     Cl32-Na22=2.4752     Cl32-Na23=2.6263     
Cl32-Na24=2.6925     Cl33-Na10=2.5474     Cl33-Na14=2.6733     Cl33-Na21=2.4557     Cl33-Na24=2.8570     Cl34-Na1=2.5713      
Cl34-Na3=2.5745      Cl34-Na10=2.5885     Cl34-Na14=2.6075     Cl34-Na23=2.5926     Cl35-Na4=2.4602      Cl35-Na6=2.5379      
Cl35-Na13=2.6046     Cl35-Na15=2.6520     Cl36-Na7=2.4287      Cl36-Na10=2.5119     Cl36-Na23=2.5971     Cl36-Na24=2.4239     
Cl37-Na8=2.5701      Cl37-Na9=2.6710      Cl37-Na14=2.7251     Cl37-Na21=2.4944     Cl38-Na5=2.6301      Cl38-Na9=2.5706      
Cl38-Na17=2.4528     Cl38-Na20=3.3187     Cl38-Na22=2.6234     Cl39-Na3=2.5481      Cl39-Na8=2.5761      Cl39-Na14=2.5740     
Cl39-Na16=2.6402     Cl39-Na25=2.5596     Cl40-Na2=2.5524      Cl40-Na11=2.5200     Cl40-Na16=2.6587     Cl40-Na18=2.5215     
Cl40-Na25=2.5527     Cl41-Na15=2.5612     Cl41-Na19=2.8449     Cl41-Na20=2.5085     Cl42-Na4=2.4934      Cl42-Na12=2.4752     
Cl42-Na13=2.6835     Cl42-Na18=2.6588     Cl43-Na4=2.4512      Cl43-Na11=2.4880     Cl43-Na15=2.6333     Cl43-Na18=2.6592     
Cl44-Na11=2.5379     Cl44-Na15=2.5670     Cl44-Na16=2.5739     Cl44-Na17=2.5528     Cl44-Na20=2.5883     Cl44-Na22=2.5671     
Cl45-Na1=2.5167      Cl45-Na3=2.6643      Cl45-Na12=2.4585     Cl45-Na13=2.6717     Cl46-Na1=2.6219      Cl46-Na6=2.6211      
Cl46-Na7=2.4714      Cl46-Na13=2.5090     Cl46-Na23=2.7787     Cl47-Na2=2.5486      Cl47-Na8=2.5514      Cl47-Na9=2.5408      
Cl47-Na16=2.6693     Cl47-Na17=2.5128     Cl48-Na3=2.6163      Cl48-Na13=2.5714     Cl48-Na15=2.7805     Cl48-Na16=2.6163     
Cl48-Na18=2.5501     Cl48-Na23=2.6156     Cl49-Na6=2.4261      Cl49-Na15=2.5418     Cl49-Na19=2.5417     Cl49-Na22=2.4533     
Cl49-Na23=2.4601     Cl50-Na5=2.6048      Cl50-Na19=2.5288     Cl50-Na20=2.4464     Cl50-Na22=3.0103     O51-Na6=2.1800       
O51-Na7=2.4755       O51-H52=0.9721       O51-C53=1.4250       H52-O51=0.9721       C53-O51=1.4250       C53-H54=1.0952       
C53-H55=1.0914       C53-C56=1.5262       H54-C53=1.0952       H55-C53=1.0914       C56-Na7=2.8591       C56-C53=1.5262       
C56-H57=1.0904       C56-H58=1.0910       C56-C59=1.5288       H57-C56=1.0904       H58-C56=1.0910       C59-Na7=2.6635       
C59-C56=1.5288       C59-H60=1.0941       C59-H61=1.0900       C59-C62=1.5237       H60-Na7=2.0698       H60-C59=1.0941       
H61-C59=1.0900       C62-C59=1.5237       C62-H63=1.0877       C62-H64=1.0866       C62-H65=1.0871       H63-C62=1.0877       
H64-C62=1.0866       H65-C62=1.0871       O66-Na17=2.5000      O66-Na20=2.1762      O66-H67=0.9700       O66-H68=0.9639       
H67-O66=0.9700       H68-O66=0.9639       O69-Na6=2.2262       O69-Na19=2.4627      O69-H70=0.9626       O69-H71=0.9812       
H70-O69=0.9626       H71-O69=0.9812       
 C  H  Rav=1.0904 sigma=0.0028  Rmin=1.0866  Rmax=1.0952     9
 C  C  Rav=1.5262 sigma=0.0021  Rmin=1.5237  Rmax=1.5288     3
 O  H  Rav=0.9700 sigma=0.0066  Rmin=0.9626  Rmax=0.9812     5
 O  C  Rav=1.4250 sigma=0.0000  Rmin=1.4250  Rmax=1.4250     1
 Na H  Rav=2.0698 sigma=0.0000  Rmin=2.0698  Rmax=2.0698     1
 Na C  Rav=2.7613 sigma=0.0978  Rmin=2.6635  Rmax=2.8591     2
 Na O  Rav=2.3368 sigma=0.1439  Rmin=2.1762  Rmax=2.5000     6
 Na Na Rav=3.5974 sigma=0.2013  Rmin=3.0195  Rmax=4.0836    78
 Cl Na Rav=2.5881 sigma=0.1214  Rmin=2.4239  Rmax=3.3187   109
 
 selected bond angles (degree)
 --------------------
Na7-Na1-Na3=121.36             Na10-Na1-Na3= 90.67            Na10-Na1-Na7= 62.18            Na13-Na1-Na3= 62.26            
Na13-Na1-Na7= 88.54            Na13-Na1-Na10=122.24           Na23-Na1-Na3= 59.21            Na23-Na1-Na7= 62.18            
Na23-Na1-Na10= 61.01           Na23-Na1-Na13= 61.31           Cl31-Na1-Na3=136.45            Cl31-Na1-Na7= 46.09            
Cl31-Na1-Na10= 45.77           Cl31-Na1-Na13=134.59           Cl31-Na1-Na23= 91.93           Cl34-Na1-Na3= 44.50            
Cl34-Na1-Na7= 95.45            Cl34-Na1-Na10= 46.40           Cl34-Na1-Na13= 94.66           Cl34-Na1-Na23= 48.45           
Cl34-Na1-Cl31= 92.05           Cl45-Na1-Na3= 46.51            Cl45-Na1-Na7=135.86            Cl45-Na1-Na10=137.11           
Cl45-Na1-Na13= 47.36           Cl45-Na1-Na23= 91.64           Cl45-Na1-Cl31=176.39           Cl45-Na1-Cl34= 90.73           
Cl46-Na1-Na3= 94.40            Cl46-Na1-Na7= 45.10            Cl46-Na1-Na10= 95.83           Cl46-Na1-Na13= 43.70           
Cl46-Na1-Na23= 52.43           Cl46-Na1-Cl31= 90.94           Cl46-Na1-Cl34=100.87           Cl46-Na1-Cl45= 90.81           
Na11-Na2-Na8=118.22            Na16-Na2-Na8= 58.31            Na16-Na2-Na11= 59.92           Na17-Na2-Na8= 89.80            
Na17-Na2-Na11= 59.74           Na17-Na2-Na16= 61.42           Na25-Na2-Na8= 60.12            Na25-Na2-Na11= 89.76           
Na25-Na2-Na16= 59.67           Na25-Na2-Na17=121.08           Cl26-Na2-Na8=134.52            Cl26-Na2-Na11= 44.84           
Cl26-Na2-Na16= 90.67           Cl26-Na2-Na17= 44.75           Cl26-Na2-Na25=134.57           Cl27-Na2-Na8= 44.93            
Cl27-Na2-Na11=134.41           Cl27-Na2-Na16= 88.42           Cl27-Na2-Na17=134.72           Cl27-Na2-Na25= 44.69           
Cl27-Na2-Cl26=179.08           Cl40-Na2-Na8= 90.75            Cl40-Na2-Na11= 44.79           Cl40-Na2-Na16= 47.08           
Cl40-Na2-Na17= 92.00           Cl40-Na2-Na25= 45.06           Cl40-Na2-Cl26= 89.53           Cl40-Na2-Cl27= 89.75           
Cl47-Na2-Na8= 45.09            Cl47-Na2-Na11= 90.41           Cl47-Na2-Na16= 47.32           Cl47-Na2-Na17= 44.82           
Cl47-Na2-Na25= 92.52           Cl47-Na2-Cl26= 89.56           Cl47-Na2-Cl27= 89.94           Cl47-Na2-Cl40= 94.37           
Na12-Na3-Na1= 88.81            Na13-Na3-Na1= 58.34            Na13-Na3-Na12= 57.25           Na14-Na3-Na1= 89.43            
Na14-Na3-Na12=176.26           Na14-Na3-Na13=119.06           Na16-Na3-Na1=118.45            Na16-Na3-Na12=116.75           
Na16-Na3-Na13= 88.66           Na16-Na3-Na14= 61.41           Na18-Na3-Na1=118.28            Na18-Na3-Na12= 57.12           
Na18-Na3-Na13= 59.95           Na18-Na3-Na14=121.14           Na18-Na3-Na16= 59.73           Na23-Na3-Na1= 57.15            
Na23-Na3-Na12=116.44           Na23-Na3-Na13= 59.20           Na23-Na3-Na14= 59.87           Na23-Na3-Na16= 61.36           
Na23-Na3-Na18= 91.50           Na25-Na3-Na1=178.07            Na25-Na3-Na12= 91.43           Na25-Na3-Na13=120.31           
Na25-Na3-Na14= 90.22           Na25-Na3-Na16= 59.78           Na25-Na3-Na18= 60.39           Na25-Na3-Na23=121.11           
Cl29-Na3-Na1=134.56            Cl29-Na3-Na12= 45.92           Cl29-Na3-Na13= 91.59           Cl29-Na3-Na14=136.00           
Cl29-Na3-Na16= 91.12           Cl29-Na3-Na18= 46.52           Cl29-Na3-Na23=138.01           Cl29-Na3-Na25= 45.86           
Cl34-Na3-Na1= 44.43            Cl34-Na3-Na12=133.15           Cl34-Na3-Na13= 91.26           Cl34-Na3-Na14= 45.37           
Cl34-Na3-Na16= 93.59           Cl34-Na3-Na18=138.75           Cl34-Na3-Na23= 47.26           Cl34-Na3-Na25=135.40           
Cl34-Na3-Cl29=174.54           Cl39-Na3-Na1=134.03            Cl39-Na3-Na12=136.98           Cl39-Na3-Na13=135.06           
Cl39-Na3-Na14= 44.61           Cl39-Na3-Na16= 46.45           Cl39-Na3-Na18= 91.65           Cl39-Na3-Na23= 90.60           
Cl39-Na3-Na25= 45.61           Cl39-Na3-Cl29= 91.41           Cl39-Na3-Cl34= 89.86           Cl45-Na3-Na1= 43.26            
Cl45-Na3-Na12= 45.74           Cl45-Na3-Na13= 45.03           Cl45-Na3-Na14=132.67           Cl45-Na3-Na16=133.68           
Cl45-Na3-Na18= 90.36           Cl45-Na3-Na23= 87.52           Cl45-Na3-Na25=137.11           Cl45-Na3-Cl29= 91.31           
Cl45-Na3-Cl34= 87.42           Cl45-Na3-Cl39=177.28           Cl48-Na3-Na1= 88.07            Cl48-Na3-Na12= 84.15           
Cl48-Na3-Na13= 42.82           Cl48-Na3-Na14= 92.49           Cl48-Na3-Na16= 45.89           Cl48-Na3-Na18= 43.81           
Cl48-Na3-Na23= 47.69           Cl48-Na3-Na25= 90.05           Cl48-Na3-Cl29= 90.31           Cl48-Na3-Cl34= 94.94           
Cl48-Na3-Cl39= 92.34           Cl48-Na3-Cl45= 87.85           Na15-Na4-Na13= 67.51           Na18-Na4-Na13= 64.95           
Na18-Na4-Na15= 66.88           Cl35-Na4-Na13= 49.38           Cl35-Na4-Na15= 51.58           Cl35-Na4-Na18=100.59           
Cl42-Na4-Na13= 51.13           Cl42-Na4-Na15=102.97           Cl42-Na4-Na18= 48.86           Cl42-Na4-Cl35=100.16           
Cl43-Na4-Na13=100.71           Cl43-Na4-Na15= 51.17           Cl43-Na4-Na18= 48.93           Cl43-Na4-Cl35=102.73           
Cl43-Na4-Cl42= 97.06           Na19-Na5-Na9=104.76            Na22-Na5-Na9= 54.93            Na22-Na5-Na19= 50.11           
Na24-Na5-Na9= 63.76            Na24-Na5-Na19= 72.94           Na24-Na5-Na22= 57.76           Cl28-Na5-Na9= 42.94            
Cl28-Na5-Na19=115.66           Cl28-Na5-Na22= 80.62           Cl28-Na5-Na24= 44.17           Cl30-Na5-Na9= 99.22            
Cl30-Na5-Na19= 39.72           Cl30-Na5-Na22= 61.90           Cl30-Na5-Na24= 41.32           Cl30-Na5-Cl28= 84.62           
Cl38-Na5-Na9= 40.02            Cl38-Na5-Na19= 95.34           Cl38-Na5-Na22= 54.81           Cl38-Na5-Na24= 96.88           
Cl38-Na5-Cl28= 82.35           Cl38-Na5-Cl30=116.61           Cl50-Na5-Na9=110.14            Cl50-Na5-Na19= 38.55           
Cl50-Na5-Na22= 64.22           Cl50-Na5-Na24=109.28           Cl50-Na5-Cl28=144.81           Cl50-Na5-Cl30= 77.88           
Cl50-Na5-Cl38= 78.71           Na13-Na6-Na7= 86.08            Na15-Na6-Na7=125.84            Na15-Na6-Na13= 63.11           
Na19-Na6-Na7=105.90            Na19-Na6-Na13=128.64           Na19-Na6-Na15= 70.09           Na23-Na6-Na7= 59.09            
Na23-Na6-Na13= 59.17           Na23-Na6-Na15= 66.84           Na23-Na6-Na19= 84.26           Cl35-Na6-Na7=130.25            
Cl35-Na6-Na13= 45.22           Cl35-Na6-Na15= 48.77           Cl35-Na6-Na19=112.49           Cl35-Na6-Na23= 94.14           
Cl46-Na6-Na7= 43.24            Cl46-Na6-Na13= 43.13           Cl46-Na6-Na15= 97.76           Cl46-Na6-Na19=131.70           
Cl46-Na6-Na23= 49.41           Cl46-Na6-Cl35= 87.11           Cl49-Na6-Na7= 90.85            Cl49-Na6-Na13= 85.31           
Cl49-Na6-Na15= 46.33           Cl49-Na6-Na19= 45.82           Cl49-Na6-Na23= 42.12           Cl49-Na6-Cl35= 93.84           
Cl49-Na6-Cl46= 91.36           O51-Na6-Na7= 42.27             O51-Na6-Na13=127.34            O51-Na6-Na15=132.14            
O51-Na6-Na19= 72.62            O51-Na6-Na23= 80.69            O51-Na6-Cl35=172.48            O51-Na6-Cl46= 85.37            
O51-Na6-Cl49= 86.00            O69-Na6-Na7=130.98             O69-Na6-Na13=141.95            O69-Na6-Na15= 84.39            
O69-Na6-Na19= 43.48            O69-Na6-Na23=127.09            O69-Na6-Cl35= 98.76            O69-Na6-Cl46=173.61            
O69-Na6-Cl49= 85.77            O69-Na6-O51= 88.72             Na6-Na7-Na1= 94.13             Na10-Na7-Na1= 60.12            
Na10-Na7-Na6=119.65            Na23-Na7-Na1= 58.39            Na23-Na7-Na6= 60.97            Na23-Na7-Na10= 59.13           
Cl31-Na7-Na1= 45.62            Cl31-Na7-Na6=139.60            Cl31-Na7-Na10= 44.60           Cl31-Na7-Na23= 88.55           
Cl36-Na7-Na1= 89.60            Cl36-Na7-Na6= 88.61            Cl36-Na7-Na10= 43.38           Cl36-Na7-Na23= 46.57           
Cl36-Na7-Cl31= 87.96           Cl46-Na7-Na1= 48.72            Cl46-Na7-Na6= 46.60            Cl46-Na7-Na10= 96.87           
Cl46-Na7-Na23= 50.79           Cl46-Na7-Cl31= 94.07           Cl46-Na7-Cl36= 97.24           O51-Na7-Na1=128.40             
O51-Na7-Na6= 36.32             O51-Na7-Na10=121.90            O51-Na7-Na23= 78.76            O51-Na7-Cl31=165.86            
O51-Na7-Cl36= 78.81            O51-Na7-Cl46= 82.79            C56-Na7-Na1=177.20             C56-Na7-Na6= 87.94             
C56-Na7-Na10=120.34            C56-Na7-Na23=124.37            C56-Na7-Cl31=132.41            C56-Na7-Cl36= 92.33            
C56-Na7-Cl46=132.90            C56-Na7-O51= 54.06             C59-Na7-Na1=145.65             C59-Na7-Na6= 97.84             
C59-Na7-Na10=135.21            C59-Na7-Na23=152.97            C59-Na7-Cl31=117.58            C59-Na7-Cl36=122.64            
C59-Na7-Cl46=127.63            C59-Na7-O51= 74.46             C59-Na7-C56= 31.89             H60-Na7-Na1=129.39             
H60-Na7-Na6= 84.85             H60-Na7-Na10=154.63            H60-Na7-Na23=145.81            H60-Na7-Cl31=120.85            
H60-Na7-Cl36=140.77            H60-Na7-Cl46=105.74            H60-Na7-O51= 73.18             H60-Na7-C56= 48.88             
H60-Na7-C59= 22.57             Na9-Na8-Na2= 89.09             Na14-Na8-Na2=123.81            Na14-Na8-Na9= 65.60            
Na16-Na8-Na2= 61.22            Na16-Na8-Na9= 60.16            Na16-Na8-Na14= 62.68           Na25-Na8-Na2= 59.99            
Na25-Na8-Na9=120.68            Na25-Na8-Na14= 90.03           Na25-Na8-Na16= 60.59           Cl27-Na8-Na2= 44.81            
Cl27-Na8-Na9=133.89            Cl27-Na8-Na14=134.48           Cl27-Na8-Na16= 90.70           Cl27-Na8-Na25= 44.62           
Cl37-Na8-Na2=136.08            Cl37-Na8-Na9= 47.08            Cl37-Na8-Na14= 48.27           Cl37-Na8-Na16= 92.03           
Cl37-Na8-Na25=138.23           Cl37-Na8-Cl27=176.98           Cl39-Na8-Na2= 92.70            Cl39-Na8-Na9= 94.24            
Cl39-Na8-Na14= 44.90           Cl39-Na8-Na16= 48.29           Cl39-Na8-Na25= 45.13           Cl39-Na8-Cl27= 89.64           
Cl39-Na8-Cl37= 93.15           Cl47-Na8-Na2= 45.03            Cl47-Na8-Na9= 44.16            Cl47-Na8-Na14= 97.18           
Cl47-Na8-Na16= 48.99           Cl47-Na8-Na25= 92.37           Cl47-Na8-Cl27= 89.75           Cl47-Na8-Cl37= 91.06           
Cl47-Na8-Cl39= 97.25           Na8-Na9-Na5=165.32             Na14-Na9-Na5=115.63            Na14-Na9-Na8= 57.21            
Na16-Na9-Na5=107.18            Na16-Na9-Na8= 58.23            Na16-Na9-Na14= 59.04           Na17-Na9-Na5= 83.89            
Na17-Na9-Na8= 89.61            Na17-Na9-Na14=121.01           Na17-Na9-Na16= 62.05           Na21-Na9-Na5= 91.31            
Na21-Na9-Na8= 93.13            Na21-Na9-Na14= 54.09           Na21-Na9-Na16=112.02           Na21-Na9-Na17=170.50           
Na22-Na9-Na5= 48.13            Na22-Na9-Na8=117.20            Na22-Na9-Na14= 86.53           Na22-Na9-Na16= 59.21           
Na22-Na9-Na17= 65.91           Na22-Na9-Na21=104.84           Na24-Na9-Na5= 56.05            Na24-Na9-Na8=117.13            
Na24-Na9-Na14= 60.19           Na24-Na9-Na16= 85.66           Na24-Na9-Na17=118.47           Na24-Na9-Na21= 52.35           
Na24-Na9-Na22= 52.57           Cl28-Na9-Na5= 42.27            Cl28-Na9-Na8=142.31            Cl28-Na9-Na14= 90.39           
Cl28-Na9-Na16=124.13           Cl28-Na9-Na17=126.15           Cl28-Na9-Na21= 49.62           Cl28-Na9-Na22= 74.78           
Cl28-Na9-Na24= 39.40           Cl32-Na9-Na5= 83.61            Cl32-Na9-Na8= 84.25            Cl32-Na9-Na14= 39.08           
Cl32-Na9-Na16= 46.26           Cl32-Na9-Na17= 97.72           Cl32-Na9-Na21= 73.54           Cl32-Na9-Na22= 47.46           
Cl32-Na9-Na24= 40.45           Cl32-Na9-Cl28= 79.85           Cl37-Na9-Na5=140.73            Cl37-Na9-Na8= 44.80            
Cl37-Na9-Na14= 43.48           Cl37-Na9-Na16= 88.82           Cl37-Na9-Na17=134.33           Cl37-Na9-Na21= 49.50           
Cl37-Na9-Na22=129.95           Cl37-Na9-Na24= 91.00           Cl37-Na9-Cl28= 99.01           Cl37-Na9-Cl32= 82.50           
Cl38-Na9-Na5= 41.14            Cl38-Na9-Na8=133.54            Cl38-Na9-Na14=137.32           Cl38-Na9-Na16= 90.62           
Cl38-Na9-Na17= 43.96           Cl38-Na9-Na21=132.33           Cl38-Na9-Na22= 50.99           Cl38-Na9-Na24= 90.75           
Cl38-Na9-Cl28= 82.80           Cl38-Na9-Cl32= 98.40           Cl38-Na9-Cl37=178.11           Cl47-Na9-Na5=128.46            
Cl47-Na9-Na8= 44.39            Cl47-Na9-Na14= 90.20           Cl47-Na9-Na16= 47.87           Cl47-Na9-Na17= 45.32           
Cl47-Na9-Na21=137.24           Cl47-Na9-Na22= 94.18           Cl47-Na9-Na24=133.52           Cl47-Na9-Cl28=168.89           
Cl47-Na9-Cl32= 93.70           Cl47-Na9-Cl37= 89.02           Cl47-Na9-Cl38= 89.27           Na7-Na10-Na1= 57.69            
Na14-Na10-Na1= 90.75           Na14-Na10-Na7=118.83           Na23-Na10-Na1= 57.72           Na23-Na10-Na7= 59.50           
Na23-Na10-Na14= 59.36          Na24-Na10-Na1=113.08           Na24-Na10-Na7= 80.38           Na24-Na10-Na14= 65.16          
Na24-Na10-Na23= 56.33          Cl31-Na10-Na1= 44.18           Cl31-Na10-Na7= 43.50           Cl31-Na10-Na14=134.92          
Cl31-Na10-Na23= 88.08          Cl31-Na10-Na24=123.88          Cl33-Na10-Na1=136.58           Cl33-Na10-Na7=129.08           
Cl33-Na10-Na14= 46.59          Cl33-Na10-Na23= 87.78          Cl33-Na10-Na24= 48.71          Cl33-Na10-Cl31=172.45          
Cl34-Na10-Na1= 46.00           Cl34-Na10-Na7= 91.39           Cl34-Na10-Na14= 45.12          Cl34-Na10-Na23= 46.61          
Cl34-Na10-Na24= 92.36          Cl34-Na10-Cl31= 90.07          Cl34-Na10-Cl33= 91.67          Cl36-Na10-Na1= 86.28           
Cl36-Na10-Na7= 41.62           Cl36-Na10-Na14= 91.96          Cl36-Na10-Na23= 46.78          Cl36-Na10-Na24= 38.78          
Cl36-Na10-Cl31= 85.10          Cl36-Na10-Cl33= 87.46          Cl36-Na10-Cl34= 93.35          
 
 selected dihedral angles (degree)
 ---------------------------------
Na12-Na3-Na1-Na7=120.73       Na12-Na3-Na1-Na10=178.10      Na12-Na3-Na1-Na13= 51.47      Na12-Na3-Na1-Na23=122.93      
Na12-Na3-Na1-Cl31=178.21      Na12-Na3-Na1-Cl34=183.24      Na12-Na3-Na1-Cl45=355.26      Na12-Na3-Na1-Cl46= 82.19      
Na13-Na3-Na1-Na7= 69.26       Na13-Na3-Na1-Na10=126.62      Na13-Na3-Na1-Na23= 71.46      Na13-Na3-Na1-Cl31=126.73      
Na13-Na3-Na1-Cl34=131.77      Na13-Na3-Na1-Cl45=303.79      Na13-Na3-Na1-Cl46= 30.72      Na14-Na3-Na1-Na7=304.03       
Na14-Na3-Na1-Na10=  1.40      Na14-Na3-Na1-Na13=234.77      Na14-Na3-Na1-Na23=306.24      Na14-Na3-Na1-Cl31=  1.51      
Na14-Na3-Na1-Cl34=  6.55      Na14-Na3-Na1-Cl45=178.56      Na14-Na3-Na1-Cl46=265.50      Na16-Na3-Na1-Na7=  0.69       
Na16-Na3-Na1-Na10= 58.05      Na16-Na3-Na1-Na13=291.43      Na16-Na3-Na1-Na23=  2.89      Na16-Na3-Na1-Cl31= 58.16      
Na16-Na3-Na1-Cl34= 63.20      Na16-Na3-Na1-Cl45=235.22      Na16-Na3-Na1-Cl46=322.15      Na18-Na3-Na1-Na7= 69.62       
Na18-Na3-Na1-Na10=126.98      Na18-Na3-Na1-Na13=  0.36      Na18-Na3-Na1-Na23= 71.82      Na18-Na3-Na1-Cl31=127.09      
Na18-Na3-Na1-Cl34=132.13      Na18-Na3-Na1-Cl45=304.15      Na18-Na3-Na1-Cl46= 31.08      Na23-Na3-Na1-Na7=357.80       
Na23-Na3-Na1-Na10= 55.16      Na23-Na3-Na1-Na13=288.54      Na23-Na3-Na1-Cl31= 55.27      Na23-Na3-Na1-Cl34= 60.31      
Na23-Na3-Na1-Cl45=232.33      Na23-Na3-Na1-Cl46=319.26      Na25-Na3-Na1-Na7= 23.50       Na25-Na3-Na1-Na10= 80.86      
Na25-Na3-Na1-Na13=314.24      Na25-Na3-Na1-Na23= 25.70      Na25-Na3-Na1-Cl31= 80.97      Na25-Na3-Na1-Cl34= 86.01      
Na25-Na3-Na1-Cl45=258.02      Na25-Na3-Na1-Cl46=344.96      Cl29-Na3-Na1-Na7=125.08       Cl29-Na3-Na1-Na10=182.45      
Cl29-Na3-Na1-Na13= 55.82      Cl29-Na3-Na1-Na23=127.28      Cl29-Na3-Na1-Cl31=182.56      Cl29-Na3-Na1-Cl34=187.59      
Cl29-Na3-Na1-Cl45=359.61      Cl29-Na3-Na1-Cl46= 86.55      Cl34-Na3-Na1-Na7=297.49       Cl34-Na3-Na1-Na10=354.85      
Cl34-Na3-Na1-Na13=228.23      Cl34-Na3-Na1-Na23=299.69      Cl34-Na3-Na1-Cl31=354.96      Cl34-Na3-Na1-Cl45=172.02      
Cl34-Na3-Na1-Cl46=258.95      Cl39-Na3-Na1-Na7=305.17       Cl39-Na3-Na1-Na10=  2.53      Cl39-Na3-Na1-Na13=235.91      
Cl39-Na3-Na1-Na23=307.37      Cl39-Na3-Na1-Cl31=  2.64      Cl39-Na3-Na1-Cl34=  7.68      Cl39-Na3-Na1-Cl45=179.70      
Cl39-Na3-Na1-Cl46=266.63      Cl45-Na3-Na1-Na7=125.47       Cl45-Na3-Na1-Na10=182.83      Cl45-Na3-Na1-Na13= 56.21      
Cl45-Na3-Na1-Na23=127.67      Cl45-Na3-Na1-Cl31=182.95      Cl45-Na3-Na1-Cl34=187.98      Cl45-Na3-Na1-Cl46= 86.93      
Cl48-Na3-Na1-Na7= 36.55       Cl48-Na3-Na1-Na10= 93.91      Cl48-Na3-Na1-Na13=327.29      Cl48-Na3-Na1-Na23= 38.75      
Cl48-Na3-Na1-Cl31= 94.02      Cl48-Na3-Na1-Cl34= 99.06      Cl48-Na3-Na1-Cl45=271.08      Cl48-Na3-Na1-Cl46=358.01      
Na6-Na7-Na1-Na3=310.14        Na6-Na7-Na1-Na10=237.96       Na6-Na7-Na1-Na13=  6.04       Na6-Na7-Na1-Na23=308.01       
Na6-Na7-Na1-Cl31=183.89       Na6-Na7-Na1-Cl34=271.49       Na6-Na7-Na1-Cl45=  8.18       Na6-Na7-Na1-Cl46= 11.43       
Na10-Na7-Na1-Na3= 72.19       Na10-Na7-Na1-Na13=128.08      Na10-Na7-Na1-Na23= 70.05      Na10-Na7-Na1-Cl31=305.93      
Na10-Na7-Na1-Cl34= 33.53      Na10-Na7-Na1-Cl45=130.22      Na10-Na7-Na1-Cl46=133.47      Na23-Na7-Na1-Na3=  2.14       
Na23-Na7-Na1-Na10=289.95      Na23-Na7-Na1-Na13= 58.03      Na23-Na7-Na1-Cl31=235.88      Na23-Na7-Na1-Cl34=323.48      
Na23-Na7-Na1-Cl45= 60.18      Na23-Na7-Na1-Cl46= 63.42      Cl31-Na7-Na1-Na3=126.26       Cl31-Na7-Na1-Na10= 54.07      
Cl31-Na7-Na1-Na13=182.15      Cl31-Na7-Na1-Na23=124.12      Cl31-Na7-Na1-Cl34= 87.60      Cl31-Na7-Na1-Cl45=184.29      
Cl31-Na7-Na1-Cl46=187.54      Cl36-Na7-Na1-Na3= 38.72       Cl36-Na7-Na1-Na10=326.53      Cl36-Na7-Na1-Na13= 94.61      
Cl36-Na7-Na1-Na23= 36.58      Cl36-Na7-Na1-Cl31=272.46      Cl36-Na7-Na1-Cl34=  0.07      Cl36-Na7-Na1-Cl45= 96.76      
Cl36-Na7-Na1-Cl46=100.00      Cl46-Na7-Na1-Na3=298.72       Cl46-Na7-Na1-Na10=226.53      Cl46-Na7-Na1-Na13=354.61      
Cl46-Na7-Na1-Na23=296.58      Cl46-Na7-Na1-Cl31=172.46      Cl46-Na7-Na1-Cl34=260.07      Cl46-Na7-Na1-Cl45=356.76      
O51-Na7-Na1-Na3=323.38        O51-Na7-Na1-Na10=251.20       O51-Na7-Na1-Na13= 19.28       O51-Na7-Na1-Na23=321.25       
O51-Na7-Na1-Cl31=197.13       O51-Na7-Na1-Cl34=284.73       O51-Na7-Na1-Cl45= 21.42       O51-Na7-Na1-Cl46= 24.67       
C56-Na7-Na1-Na3=172.38        C56-Na7-Na1-Na10=100.20       C56-Na7-Na1-Na13=228.28       C56-Na7-Na1-Na23=170.25       
C56-Na7-Na1-Cl31= 46.13       C56-Na7-Na1-Cl34=133.73       C56-Na7-Na1-Cl45=230.42       C56-Na7-Na1-Cl46=233.67       
C59-Na7-Na1-Na3=199.77        C59-Na7-Na1-Na10=127.59       C59-Na7-Na1-Na13=255.66       C59-Na7-Na1-Na23=197.63       
C59-Na7-Na1-Cl31= 73.52       C59-Na7-Na1-Cl34=161.12       C59-Na7-Na1-Cl45=257.81       C59-Na7-Na1-Cl46=261.05       
H60-Na7-Na1-Na3=223.42        H60-Na7-Na1-Na10=151.24       H60-Na7-Na1-Na13=279.32       H60-Na7-Na1-Na23=221.29       
H60-Na7-Na1-Cl31= 97.17       H60-Na7-Na1-Cl34=184.77       H60-Na7-Na1-Cl45=281.46       H60-Na7-Na1-Cl46=284.71       
Na1-Na7-Na6-Na13=354.01       Na1-Na7-Na6-Na15= 46.51       Na1-Na7-Na6-Na19=123.15       Na1-Na7-Na6-Na23= 50.12       
Na1-Na7-Na6-Cl35=343.50       Na1-Na7-Na6-Cl46=348.17       Na1-Na7-Na6-Cl49= 79.25       Na1-Na7-Na6-O51=162.36        
Na1-Na7-Na6-O69=164.39        Na10-Na7-Na6-Na13=296.26      Na10-Na7-Na6-Na15=348.76      Na10-Na7-Na6-Na19= 65.40      
Na10-Na7-Na6-Na23=352.37      Na10-Na7-Na6-Cl35=285.75      Na10-Na7-Na6-Cl46=290.42      Na10-Na7-Na6-Cl49= 21.50      
Na10-Na7-Na6-O51=104.61       Na10-Na7-Na6-O69=106.63       Na23-Na7-Na6-Na13=303.89      Na23-Na7-Na6-Na15=356.39      
Na23-Na7-Na6-Na19= 73.03      Na23-Na7-Na6-Cl35=293.38      Na23-Na7-Na6-Cl46=298.05      Na23-Na7-Na6-Cl49= 29.13      
Na23-Na7-Na6-O51=112.24       Na23-Na7-Na6-O69=114.27       Cl31-Na7-Na6-Na13=349.72      Cl31-Na7-Na6-Na15= 42.22      
Cl31-Na7-Na6-Na19=118.87      Cl31-Na7-Na6-Na23= 45.83      Cl31-Na7-Na6-Cl35=339.21      Cl31-Na7-Na6-Cl46=343.88      
Cl31-Na7-Na6-Cl49= 74.96      Cl31-Na7-Na6-O51=158.07       Cl31-Na7-Na6-O69=160.10       Cl36-Na7-Na6-Na13=264.51      
Cl36-Na7-Na6-Na15=317.01      Cl36-Na7-Na6-Na19= 33.65      Cl36-Na7-Na6-Na23=320.62      Cl36-Na7-Na6-Cl35=254.00      
Cl36-Na7-Na6-Cl46=258.67      Cl36-Na7-Na6-Cl49=349.75      Cl36-Na7-Na6-O51= 72.86       Cl36-Na7-Na6-O69= 74.88       
Cl46-Na7-Na6-Na13=  5.84      Cl46-Na7-Na6-Na15= 58.34      Cl46-Na7-Na6-Na19=134.98      Cl46-Na7-Na6-Na23= 61.95      
Cl46-Na7-Na6-Cl35=355.32      Cl46-Na7-Na6-Cl49= 91.08      Cl46-Na7-Na6-O51=174.19       Cl46-Na7-Na6-O69=176.21       
O51-Na7-Na6-Na13=191.65       O51-Na7-Na6-Na15=244.15       O51-Na7-Na6-Na19=320.79       O51-Na7-Na6-Na23=247.76       
O51-Na7-Na6-Cl35=181.14       O51-Na7-Na6-Cl46=185.81       O51-Na7-Na6-Cl49=276.89       O51-Na7-Na6-O69=  2.03        
C56-Na7-Na6-Na13=172.13       C56-Na7-Na6-Na15=224.63       C56-Na7-Na6-Na19=301.27       C56-Na7-Na6-Na23=228.24       
C56-Na7-Na6-Cl35=161.62       C56-Na7-Na6-Cl46=166.29       C56-Na7-Na6-Cl49=257.37       C56-Na7-Na6-O51=340.48        
C56-Na7-Na6-O69=342.50        C59-Na7-Na6-Na13=141.74       C59-Na7-Na6-Na15=194.24       C59-Na7-Na6-Na19=270.88       
C59-Na7-Na6-Na23=197.85       C59-Na7-Na6-Cl35=131.22       C59-Na7-Na6-Cl46=135.90       C59-Na7-Na6-Cl49=226.98       
C59-Na7-Na6-O51=310.08        C59-Na7-Na6-O69=312.11        H60-Na7-Na6-Na13=123.24       H60-Na7-Na6-Na15=175.73       
H60-Na7-Na6-Na19=252.38       H60-Na7-Na6-Na23=179.34       H60-Na7-Na6-Cl35=112.72       H60-Na7-Na6-Cl46=117.40       
H60-Na7-Na6-Cl49=208.48       H60-Na7-Na6-O51=291.58        H60-Na7-Na6-O69=293.61        Na9-Na8-Na2-Na11= 55.06       
Na9-Na8-Na2-Na16= 56.01       Na9-Na8-Na2-Na17=  0.07       Na9-Na8-Na2-Na25=126.76       Na9-Na8-Na2-Cl26=  2.00       
Na9-Na8-Na2-Cl27=180.97       Na9-Na8-Na2-Cl40= 92.07       Na9-Na8-Na2-Cl47=356.64       Na14-Na8-Na2-Na11=355.58      
Na14-Na8-Na2-Na16=356.53      Na14-Na8-Na2-Na17=300.60      Na14-Na8-Na2-Na25= 67.29      Na14-Na8-Na2-Cl26=302.52      
Na14-Na8-Na2-Cl27=121.49      Na14-Na8-Na2-Cl40= 32.60      Na14-Na8-Na2-Cl47=297.16      Na16-Na8-Na2-Na11=359.05      
Na16-Na8-Na2-Na17=304.06      Na16-Na8-Na2-Na25= 70.75      Na16-Na8-Na2-Cl26=305.99      Na16-Na8-Na2-Cl27=124.95      
Na16-Na8-Na2-Cl40= 36.06      Na16-Na8-Na2-Cl47=300.63      Na25-Na8-Na2-Na11=288.30      Na25-Na8-Na2-Na16=289.25      
Na25-Na8-Na2-Na17=233.31      Na25-Na8-Na2-Cl26=235.24      Na25-Na8-Na2-Cl27= 54.20      Na25-Na8-Na2-Cl40=325.31      
Na25-Na8-Na2-Cl47=229.88      Cl27-Na8-Na2-Na11=234.10      Cl27-Na8-Na2-Na16=235.05      Cl27-Na8-Na2-Na17=179.11      
Cl27-Na8-Na2-Na25=305.80      Cl27-Na8-Na2-Cl26=181.03      Cl27-Na8-Na2-Cl40=271.11      Cl27-Na8-Na2-Cl47=175.68      
Cl37-Na8-Na2-Na11= 58.23      Cl37-Na8-Na2-Na16= 59.18      Cl37-Na8-Na2-Na17=  3.24      Cl37-Na8-Na2-Na25=129.93      
Cl37-Na8-Na2-Cl26=  5.17      Cl37-Na8-Na2-Cl27=184.14      Cl37-Na8-Na2-Cl40= 95.24      Cl37-Na8-Na2-Cl47=359.81      
Cl39-Na8-Na2-Na11=320.86      Cl39-Na8-Na2-Na16=321.81      Cl39-Na8-Na2-Na17=265.87      Cl39-Na8-Na2-Na25= 32.56      
Cl39-Na8-Na2-Cl26=267.80      Cl39-Na8-Na2-Cl27= 86.77      Cl39-Na8-Na2-Cl40=357.87      Cl39-Na8-Na2-Cl47=262.44      
Cl47-Na8-Na2-Na11= 58.42      Cl47-Na8-Na2-Na16= 59.37      Cl47-Na8-Na2-Na17=  3.43      Cl47-Na8-Na2-Na25=130.12      
Cl47-Na8-Na2-Cl26=  5.36      Cl47-Na8-Na2-Cl27=184.32      Cl47-Na8-Na2-Cl40= 95.43      Na8-Na9-Na5-Na19=355.70       
Na8-Na9-Na5-Na22=  1.24       Na8-Na9-Na5-Na24=293.61       Na8-Na9-Na5-Cl28=243.72       Na8-Na9-Na5-Cl30=315.43       
Na8-Na9-Na5-Cl38= 76.25       Na8-Na9-Na5-Cl50= 35.81       Na14-Na9-Na5-Na19= 53.10      Na14-Na9-Na5-Na22= 58.64      
Na14-Na9-Na5-Na24=351.01      Na14-Na9-Na5-Cl28=301.12      Na14-Na9-Na5-Cl30= 12.83      Na14-Na9-Na5-Cl38=133.65      
Na14-Na9-Na5-Cl50= 93.21      Na16-Na9-Na5-Na19=349.76      Na16-Na9-Na5-Na22=355.31      Na16-Na9-Na5-Na24=287.68      
Na16-Na9-Na5-Cl28=237.79      Na16-Na9-Na5-Cl30=309.50      Na16-Na9-Na5-Cl38= 70.31      Na16-Na9-Na5-Cl50= 29.88      
Na17-Na9-Na5-Na19=291.54      Na17-Na9-Na5-Na22=297.08      Na17-Na9-Na5-Na24=229.45      Na17-Na9-Na5-Cl28=179.56      
Na17-Na9-Na5-Cl30=251.27      Na17-Na9-Na5-Cl38= 12.09      Na17-Na9-Na5-Cl50=331.65      Na21-Na9-Na5-Na19=103.32      
Na21-Na9-Na5-Na22=108.87      Na21-Na9-Na5-Na24= 41.24      Na21-Na9-Na5-Cl28=351.35      Na21-Na9-Na5-Cl30= 63.06      
Na21-Na9-Na5-Cl38=183.87      Na21-Na9-Na5-Cl50=143.44      Na22-Na9-Na5-Na19=354.45      Na22-Na9-Na5-Na24=292.37      
Na22-Na9-Na5-Cl28=242.48      Na22-Na9-Na5-Cl30=314.19      Na22-Na9-Na5-Cl38= 75.00      Na22-Na9-Na5-Cl50= 34.57      
Na24-Na9-Na5-Na19= 62.08      Na24-Na9-Na5-Na22= 67.63      Na24-Na9-Na5-Cl28=310.11      Na24-Na9-Na5-Cl30= 21.81      
Na24-Na9-Na5-Cl38=142.63      Na24-Na9-Na5-Cl50=102.20      Cl28-Na9-Na5-Na19=111.98      Cl28-Na9-Na5-Na22=117.52      
Cl28-Na9-Na5-Na24= 49.89      Cl28-Na9-Na5-Cl30= 71.71      Cl28-Na9-Na5-Cl38=192.53      Cl28-Na9-Na5-Cl50=152.09      
Cl32-Na9-Na5-Na19= 30.04      Cl32-Na9-Na5-Na22= 35.59      Cl32-Na9-Na5-Na24=327.96      Cl32-Na9-Na5-Cl28=278.07      
Cl32-Na9-Na5-Cl30=349.78      Cl32-Na9-Na5-Cl38=110.59      Cl32-Na9-Na5-Cl50= 70.16      Cl37-Na9-Na5-Na19= 99.88      
Cl37-Na9-Na5-Na22=105.43      Cl37-Na9-Na5-Na24= 37.80      Cl37-Na9-Na5-Cl28=347.91      Cl37-Na9-Na5-Cl30= 59.61      
Cl37-Na9-Na5-Cl38=180.43      Cl37-Na9-Na5-Cl50=140.00      Cl38-Na9-Na5-Na19=279.45      Cl38-Na9-Na5-Na22=285.00      
Cl38-Na9-Na5-Na24=217.37      Cl38-Na9-Na5-Cl28=167.47      Cl38-Na9-Na5-Cl30=239.18      Cl38-Na9-Na5-Cl50=319.57      
Cl47-Na9-Na5-Na19=300.39      Cl47-Na9-Na5-Na22=305.93      Cl47-Na9-Na5-Na24=238.30      Cl47-Na9-Na5-Cl28=188.41      
Cl47-Na9-Na5-Cl30=260.12      Cl47-Na9-Na5-Cl38= 20.93      Cl47-Na9-Na5-Cl50=340.50      Na5-Na9-Na8-Na2=296.43        
Na5-Na9-Na8-Na14= 64.62       Na5-Na9-Na8-Na16=353.33       Na5-Na9-Na8-Na25=350.20       Na5-Na9-Na8-Cl27=295.48       
Na5-Na9-Na8-Cl37=119.43       Na5-Na9-Na8-Cl39= 29.07       Na5-Na9-Na8-Cl47=293.02       Na14-Na9-Na8-Na2=231.81       
Na14-Na9-Na8-Na16=288.71      Na14-Na9-Na8-Na25=285.58      Na14-Na9-Na8-Cl27=230.86      Na14-Na9-Na8-Cl37= 54.81      
Na14-Na9-Na8-Cl39=324.45      Na14-Na9-Na8-Cl47=228.40      Na16-Na9-Na8-Na2=303.10       Na16-Na9-Na8-Na14= 71.29      
Na16-Na9-Na8-Na25=356.87      Na16-Na9-Na8-Cl27=302.15      Na16-Na9-Na8-Cl37=126.10      Na16-Na9-Na8-Cl39= 35.74      
Na16-Na9-Na8-Cl47=299.69      Na17-Na9-Na8-Na2=359.92       Na17-Na9-Na8-Na14=128.12      Na17-Na9-Na8-Na16= 56.83      
Na17-Na9-Na8-Na25= 53.70      Na17-Na9-Na8-Cl27=358.98      Na17-Na9-Na8-Cl37=182.93      Na17-Na9-Na8-Cl39= 92.57      
Na17-Na9-Na8-Cl47=356.52      Na21-Na9-Na8-Na2=189.02       Na21-Na9-Na8-Na14=317.22      Na21-Na9-Na8-Na16=245.93      
Na21-Na9-Na8-Na25=242.79      Na21-Na9-Na8-Cl27=188.08      Na21-Na9-Na8-Cl37= 12.03      Na21-Na9-Na8-Cl39=281.66      
Na21-Na9-Na8-Cl47=185.61      Na22-Na9-Na8-Na2=297.47       Na22-Na9-Na8-Na14= 65.66      Na22-Na9-Na8-Na16=354.37      
Na22-Na9-Na8-Na25=351.24      Na22-Na9-Na8-Cl27=296.52      Na22-Na9-Na8-Cl37=120.47      Na22-Na9-Na8-Cl39= 30.11      
Na22-Na9-Na8-Cl47=294.06      Na24-Na9-Na8-Na2=237.77       Na24-Na9-Na8-Na14=  5.97      Na24-Na9-Na8-Na16=294.67      
Na24-Na9-Na8-Na25=291.54      Na24-Na9-Na8-Cl27=236.83      Na24-Na9-Na8-Cl37= 60.77      Na24-Na9-Na8-Cl39=330.41      
Na24-Na9-Na8-Cl47=234.36      Cl28-Na9-Na8-Na2=196.96       Cl28-Na9-Na8-Na14=325.15      Cl28-Na9-Na8-Na16=253.86      
Cl28-Na9-Na8-Na25=250.73      Cl28-Na9-Na8-Cl27=196.02      Cl28-Na9-Na8-Cl37= 19.96      Cl28-Na9-Na8-Cl39=289.60      
Cl28-Na9-Na8-Cl47=193.55      Cl32-Na9-Na8-Na2=262.13       Cl32-Na9-Na8-Na14= 30.32      Cl32-Na9-Na8-Na16=319.03      
Cl32-Na9-Na8-Na25=315.90      Cl32-Na9-Na8-Cl27=261.18      Cl32-Na9-Na8-Cl37= 85.13      Cl32-Na9-Na8-Cl39=354.77      
Cl32-Na9-Na8-Cl47=258.72      Cl37-Na9-Na8-Na2=177.00       Cl37-Na9-Na8-Na14=305.19      Cl37-Na9-Na8-Na16=233.90      
Cl37-Na9-Na8-Na25=230.77      Cl37-Na9-Na8-Cl27=176.05      Cl37-Na9-Na8-Cl39=269.64      Cl37-Na9-Na8-Cl47=173.59      
Cl38-Na9-Na8-Na2=358.26       Cl38-Na9-Na8-Na14=126.46      Cl38-Na9-Na8-Na16= 55.17      Cl38-Na9-Na8-Na25= 52.03      
Cl38-Na9-Na8-Cl27=357.32      Cl38-Na9-Na8-Cl37=181.27      Cl38-Na9-Na8-Cl39= 90.90      Cl38-Na9-Na8-Cl47=354.85      
Cl47-Na9-Na8-Na2=  3.41       Cl47-Na9-Na8-Na14=131.60      Cl47-Na9-Na8-Na16= 60.31      Cl47-Na9-Na8-Na25= 57.18      
Cl47-Na9-Na8-Cl27=  2.47      Cl47-Na9-Na8-Cl37=186.41      Cl47-Na9-Na8-Cl39= 96.05      Na7-Na10-Na1-Na3=234.39       
Na7-Na10-Na1-Na13=291.51      Na7-Na10-Na1-Na23=288.11      Na7-Na10-Na1-Cl31= 54.50      Na7-Na10-Na1-Cl34=229.41      
Na7-Na10-Na1-Cl45=231.37      Na7-Na10-Na1-Cl46=328.89      Na14-Na10-Na1-Na3=358.61      Na14-Na10-Na1-Na7=124.21      
Na14-Na10-Na1-Na13= 55.73     Na14-Na10-Na1-Na23= 52.33     Na14-Na10-Na1-Cl31=178.72     Na14-Na10-Na1-Cl34=353.63     
Na14-Na10-Na1-Cl45=355.59     Na14-Na10-Na1-Cl46= 93.10     Na23-Na10-Na1-Na3=306.28      Na23-Na10-Na1-Na7= 71.89      
Na23-Na10-Na1-Na13=  3.40     Na23-Na10-Na1-Cl31=126.39     Na23-Na10-Na1-Cl34=301.30     Na23-Na10-Na1-Cl45=303.26     
Na23-Na10-Na1-Cl46= 40.77     Na24-Na10-Na1-Na3=295.43      Na24-Na10-Na1-Na7= 61.03      Na24-Na10-Na1-Na13=352.54     
Na24-Na10-Na1-Na23=349.14     Na24-Na10-Na1-Cl31=115.53     Na24-Na10-Na1-Cl34=290.44     Na24-Na10-Na1-Cl45=292.40     
Na24-Na10-Na1-Cl46= 29.92     Cl31-Na10-Na1-Na3=179.89      Cl31-Na10-Na1-Na7=305.50      Cl31-Na10-Na1-Na13=237.01     
Cl31-Na10-Na1-Na23=233.61     Cl31-Na10-Na1-Cl34=174.91     Cl31-Na10-Na1-Cl45=176.87     Cl31-Na10-Na1-Cl46=274.38     
Cl33-Na10-Na1-Na3=349.03      Cl33-Na10-Na1-Na7=114.64      Cl33-Na10-Na1-Na13= 46.15     Cl33-Na10-Na1-Na23= 42.75     
Cl33-Na10-Na1-Cl31=169.14     Cl33-Na10-Na1-Cl34=344.05     Cl33-Na10-Na1-Cl45=346.01     Cl33-Na10-Na1-Cl46= 83.53     
Cl34-Na10-Na1-Na3=  4.98      Cl34-Na10-Na1-Na7=130.59      Cl34-Na10-Na1-Na13= 62.10     Cl34-Na10-Na1-Na23= 58.70     
Cl34-Na10-Na1-Cl31=185.09     Cl34-Na10-Na1-Cl45=  1.96     Cl34-Na10-Na1-Cl46= 99.47     Cl36-Na10-Na1-Na3=266.69      
Cl36-Na10-Na1-Na7= 32.30      Cl36-Na10-Na1-Na13=323.81     Cl36-Na10-Na1-Na23=320.41     Cl36-Na10-Na1-Cl31= 86.80     
Cl36-Na10-Na1-Cl34=261.71     Cl36-Na10-Na1-Cl45=263.67     Cl36-Na10-Na1-Cl46=  1.18     Na1-Na10-Na7-Na6= 76.62       
Na1-Na10-Na7-Na23= 68.84      Na1-Na10-Na7-Cl31=304.49      Na1-Na10-Na7-Cl36=126.60      Na1-Na10-Na7-Cl46= 33.32      
Na1-Na10-Na7-O51=119.09       Na1-Na10-Na7-C56=183.19       Na1-Na10-Na7-C59=219.40       Na1-Na10-Na7-H60=240.22       
Na14-Na10-Na7-Na1=289.29      Na14-Na10-Na7-Na6=  5.91      Na14-Na10-Na7-Na23=358.13     Na14-Na10-Na7-Cl31=233.78     
Na14-Na10-Na7-Cl36= 55.89     Na14-Na10-Na7-Cl46=322.61     Na14-Na10-Na7-O51= 48.37      Na14-Na10-Na7-C56=112.48      
Na14-Na10-Na7-C59=148.69      Na14-Na10-Na7-H60=169.51      Na23-Na10-Na7-Na1=291.16      Na23-Na10-Na7-Na6=  7.77      
Na23-Na10-Na7-Cl31=235.65     Na23-Na10-Na7-Cl36= 57.76     Na23-Na10-Na7-Cl46=324.48     Na23-Na10-Na7-O51= 50.24      
Na23-Na10-Na7-C56=114.35      Na23-Na10-Na7-C59=150.56      Na23-Na10-Na7-H60=171.38      Na24-Na10-Na7-Na1=234.72      
Na24-Na10-Na7-Na6=311.34      Na24-Na10-Na7-Na23=303.56     Na24-Na10-Na7-Cl31=179.21     Na24-Na10-Na7-Cl36=  1.32     
Na24-Na10-Na7-Cl46=268.04     Na24-Na10-Na7-O51=353.81      Na24-Na10-Na7-C56= 57.91      Na24-Na10-Na7-C59= 94.12      
Na24-Na10-Na7-H60=114.94      Cl31-Na10-Na7-Na1= 55.51      Cl31-Na10-Na7-Na6=132.13      Cl31-Na10-Na7-Na23=124.35     
Cl31-Na10-Na7-Cl36=182.11     Cl31-Na10-Na7-Cl46= 88.83     Cl31-Na10-Na7-O51=174.59      Cl31-Na10-Na7-C56=238.70      
Cl31-Na10-Na7-C59=274.91      Cl31-Na10-Na7-H60=295.73      Cl33-Na10-Na7-Na1=233.59      Cl33-Na10-Na7-Na6=310.21      
Cl33-Na10-Na7-Na23=302.44     Cl33-Na10-Na7-Cl31=178.08     Cl33-Na10-Na7-Cl36=  0.19     Cl33-Na10-Na7-Cl46=266.91     
Cl33-Na10-Na7-O51=352.68      Cl33-Na10-Na7-C56= 56.78      Cl33-Na10-Na7-C59= 92.99      Cl33-Na10-Na7-H60=113.81      
Cl34-Na10-Na7-Na1=326.88      Cl34-Na10-Na7-Na6= 43.50      Cl34-Na10-Na7-Na23= 35.72     Cl34-Na10-Na7-Cl31=271.37     
Cl34-Na10-Na7-Cl36= 93.48     Cl34-Na10-Na7-Cl46=  0.20     Cl34-Na10-Na7-O51= 85.96      Cl34-Na10-Na7-C56=150.07      
Cl34-Na10-Na7-C59=186.28      Cl34-Na10-Na7-H60=207.10      Cl36-Na10-Na7-Na1=233.40      Cl36-Na10-Na7-Na6=310.02      
Cl36-Na10-Na7-Na23=302.24     Cl36-Na10-Na7-Cl31=177.89     Cl36-Na10-Na7-Cl46=266.72     Cl36-Na10-Na7-O51=352.48      
Cl36-Na10-Na7-C56= 56.59      Cl36-Na10-Na7-C59= 92.80      Cl36-Na10-Na7-H60=113.62      

========================================================================
 FINAL SINGLEPOINT CALCULATION ON OPTIMIZED GEOMETRY
========================================================================

 Ncao       : 392
 Nao        : 367
 Nshell     : 153
 Nel        : 248
 T(el)      :   300.0
 intcut     :    25.0
 scfconv/Eh :  0.100E-05
   qconv/e  :  0.100E-03
 intneglect :  0.100E-07
 broydamp   :      0.250
 iter      E             dE          RMSdq      gap      omega  full diag
   1   -151.0020538 -0.151002E+03  0.436E-04    2.36       0.0  T
   2   -151.0020538 -0.561812E-09  0.417E-04    2.36      28.4  T
   3   -151.0020538 -0.108253E-08  0.392E-04    2.36      30.3  T
speedup  1.00
cpu  time for SCC    0.10 s
wall time for SCC    0.10 s

   *** convergence criteria satisfied after 3 iterations ***

          eigenvalues
 #    :         112        113        114        115        116        117        118        119
 occ. :        2.000      2.000      2.000      2.000      2.000      2.000      2.000      2.000
 eps  :       -10.751    -10.713    -10.678    -10.636    -10.634    -10.624    -10.602    -10.563
 #    :         120        121        122        123        124        125        126        127
 occ. :        2.000      2.000      2.000      2.000      2.000      0.000      0.000      0.000
 eps  :       -10.512    -10.491    -10.437    -10.413    -10.343     -7.980     -7.308     -6.896
 #    :         128        129        130        131        132        133        134        135
 occ. :        0.000      0.000      0.000      0.000      0.000      0.000      0.000      0.000
 eps  :        -6.674     -5.453     -5.263     -4.692     -3.974     -3.565     -3.334     -2.673


   #   Z            q   n(s)   n(p)   n(d)      C6AA      α(0)
   1  11 Na     0.714  0.077  0.208  0.000    68.006    26.687
   2  11 Na     0.694  0.091  0.215  0.000    68.256    26.736
   3  11 Na     0.686  0.053  0.260  0.000    68.349    26.754
   4  11 Na     0.715  0.110  0.176  0.000    68.001    26.686
   5  11 Na     0.739  0.100  0.160  0.000    67.699    26.627
   6  11 Na     0.853  0.046  0.101  0.000    66.335    26.357
   7  11 Na     0.794  0.061  0.145  0.000    67.035    26.496
   8  11 Na     0.691  0.088  0.221  0.000    68.291    26.743
   9  11 Na     0.691  0.061  0.248  0.000    68.299    26.745
  10  11 Na     0.723  0.081  0.195  0.000    67.895    26.665
  11  11 Na     0.715  0.072  0.213  0.000    67.997    26.686
  12  11 Na     0.692  0.115  0.193  0.000    68.287    26.742
  13  11 Na     0.713  0.045  0.242  0.000    68.022    26.690
  14  11 Na     0.693  0.058  0.249  0.000    68.265    26.738
  15  11 Na     0.817  0.012  0.171  0.000    66.761    26.442
  16  11 Na     0.782  0.013  0.206  0.000    67.184    26.525
  17  11 Na     0.756  0.059  0.185  0.000    67.494    26.587
  18  11 Na     0.692  0.051  0.256  0.000    68.276    26.740
  19  11 Na     0.812  0.054  0.134  0.000    66.820    26.453
  20  11 Na     0.778  0.074  0.149  0.000    67.231    26.535
  21  11 Na     0.672  0.116  0.211  0.000    68.526    26.789
  22  11 Na     0.723  0.017  0.260  0.000    67.892    26.665
  23  11 Na     0.811  0.001  0.188  0.000    66.830    26.455
  24  11 Na     0.766  0.045  0.189  0.000    67.370    26.562
  25  11 Na     0.684  0.089  0.227  0.000    68.376    26.760
  26  17 Cl    -0.764  1.975  5.784  0.005   125.910    17.167
  27  17 Cl    -0.765  1.974  5.789  0.002   125.917    17.168
  28  17 Cl    -0.728  1.976  5.751  0.001   124.456    17.068
  29  17 Cl    -0.736  1.976  5.758  0.003   124.784    17.090
  30  17 Cl    -0.743  1.973  5.765  0.005   125.036    17.107
  31  17 Cl    -0.772  1.973  5.799  0.001   126.222    17.188
  32  17 Cl    -0.728  1.980  5.741  0.006   124.450    17.067
  33  17 Cl    -0.734  1.975  5.758  0.001   124.708    17.085
  34  17 Cl    -0.735  1.981  5.752  0.002   124.740    17.087
  35  17 Cl    -0.743  1.978  5.764  0.000   125.036    17.107
  36  17 Cl    -0.758  1.973  5.782  0.003   125.663    17.150
  37  17 Cl    -0.737  1.976  5.759  0.002   124.813    17.092
  38  17 Cl    -0.734  1.977  5.754  0.003   124.707    17.085
  39  17 Cl    -0.731  1.978  5.746  0.007   124.559    17.075
  40  17 Cl    -0.736  1.977  5.753  0.007   124.779    17.090
  41  17 Cl    -0.746  1.972  5.769  0.005   125.166    17.116
  42  17 Cl    -0.742  1.976  5.764  0.001   125.009    17.106
  43  17 Cl    -0.738  1.978  5.759  0.001   124.863    17.096
  44  17 Cl    -0.728  1.979  5.742  0.008   124.464    17.068
  45  17 Cl    -0.738  1.977  5.759  0.002   124.840    17.094
  46  17 Cl    -0.743  1.979  5.763  0.000   125.053    17.109
  47  17 Cl    -0.738  1.976  5.756  0.006   124.872    17.096
  48  17 Cl    -0.730  1.980  5.747  0.003   124.541    17.074
  49  17 Cl    -0.748  1.976  5.764  0.008   125.246    17.122
  50  17 Cl    -0.746  1.977  5.767  0.001   125.156    17.116
  51   8 O     -0.507  1.714  4.793  0.000    22.974     6.474
  52   1 H      0.357  0.643  0.000  0.000     0.561     1.172
  53   6 C      0.038  1.045  2.917  0.000    19.950     6.361
  54   1 H      0.069  0.931  0.000  0.000     2.096     2.264
  55   1 H      0.072  0.928  0.000  0.000     2.059     2.244
  56   6 C     -0.107  1.066  3.041  0.000    22.454     6.730
  57   1 H      0.059  0.941  0.000  0.000     2.209     2.324
  58   1 H      0.062  0.938  0.000  0.000     2.168     2.300
  59   6 C     -0.093  1.065  3.029  0.000    22.184     6.689
  60   1 H      0.035  0.965  0.000  0.000     2.493     2.465
  61   1 H      0.047  0.953  0.000  0.000     2.356     2.400
  62   6 C     -0.113  1.037  3.075  0.000    22.716     6.797
  63   1 H      0.043  0.957  0.000  0.000     2.415     2.430
  64   1 H      0.042  0.958  0.000  0.000     2.418     2.432
  65   1 H      0.043  0.957  0.000  0.000     2.414     2.430
  66   8 O     -0.611  1.714  4.898  0.000    25.366     6.802
  67   1 H      0.337  0.663  0.000  0.000     0.610     1.222
  68   1 H      0.324  0.676  0.000  0.000     0.653     1.269
  69   8 O     -0.644  1.726  4.919  0.000    26.181     6.911
  70   1 H      0.326  0.674  0.000  0.000     0.649     1.265
  71   1 H      0.357  0.643  0.000  0.000     0.561     1.170

 Mol. C6AA /au·bohr⁶  :     241067.196160
 Mol. C8AA /au·bohr⁸  :   15933364.723454
 Mol. α(0) /au        :       1167.640132

 
 Wiberg/Mayer (AO) data. WBOs > 0.1 written file <wbo>
 largest (>0.05) Wiberg bond orders for each atom
           total WBO             WBO to atom ...
     1  Na  0.523    Cl  45 0.160    Cl  31 0.130    Cl  34 0.101    Cl  46 0.091
     2  Na  0.550    Cl  26 0.162    Cl  27 0.130    Cl  47 0.115    Cl  40 0.100
     3  Na  0.568    Cl  39 0.153    Cl  29 0.110    Cl  34 0.104    Cl  48 0.084    Cl  45 0.052
     4  Na  0.514    Cl  43 0.164    Cl  35 0.161    Cl  42 0.144
     5  Na  0.495    Cl  50 0.140    Cl  30 0.117    Cl  28 0.109    Cl  38 0.088
     6  Na  0.292    Cl  46 0.092    Cl  35 0.084    O   51 0.064    O   69 0.053
     7  Na  0.383    Cl  31 0.149    Cl  46 0.093    Cl  36 0.076
     8  Na  0.559    Cl  37 0.148    Cl  27 0.142    Cl  47 0.119    Cl  39 0.102
     9  Na  0.571    Cl  38 0.151    Cl  28 0.137    Cl  47 0.085    Cl  37 0.074    Cl  32 0.068
    10  Na  0.508    Cl  31 0.149    Cl  33 0.134    Cl  34 0.094    Cl  36 0.093
    11  Na  0.524    Cl  26 0.173    Cl  43 0.113    Cl  44 0.109    Cl  40 0.068
    12  Na  0.547    Cl  29 0.187    Cl  45 0.158    Cl  42 0.157
    13  Na  0.542    Cl  42 0.126    Cl  35 0.108    Cl  45 0.099    Cl  46 0.090    Cl  48 0.061
    14  Na  0.567    Cl  39 0.112    Cl  34 0.111    Cl  37 0.105    Cl  33 0.103    Cl  32 0.079
    15  Na  0.380    Cl  41 0.125    Cl  35 0.094    Cl  49 0.061    Cl  43 0.055
    16  Na  0.390    Cl  44 0.154    Cl  32 0.130    Cl  48 0.072    Cl  47 0.063
    17  Na  0.447    Cl  38 0.160    Cl  47 0.067    O   66 0.066    Cl  26 0.063    Cl  44 0.059
    18  Na  0.555    Cl  40 0.168    Cl  43 0.127    Cl  29 0.085    Cl  48 0.073
    19  Na  0.356    O   69 0.095    Cl  30 0.078    Cl  41 0.052
    20  Na  0.430    Cl  41 0.143    Cl  50 0.135    O   66 0.064
    21  Na  0.585    Cl  28 0.174    Cl  33 0.171    Cl  37 0.157    Cl  32 0.050
    22  Na  0.543    Cl  30 0.142    Cl  49 0.131    Cl  50 0.121
    23  Na  0.389    Cl  49 0.091    Cl  48 0.078    Cl  46 0.069    Cl  32 0.051
    24  Na  0.441    Cl  36 0.154    Cl  30 0.118    Cl  33 0.074
    25  Na  0.572    Cl  27 0.186    Cl  40 0.115    Cl  39 0.113    Cl  29 0.108
    26  Cl  0.441    Na  11 0.173    Na   2 0.162    Na  17 0.063
    27  Cl  0.437    Na  25 0.186    Na   8 0.142    Na   2 0.130
    28  Cl  0.503    Na  21 0.174    Na   9 0.137    Na   5 0.109
    29  Cl  0.487    Na  12 0.187    Na   3 0.110    Na  25 0.108    Na  18 0.085
    30  Cl  0.474    Na  22 0.142    Na  24 0.118    Na   5 0.117    Na  19 0.078
    31  Cl  0.430    Na  10 0.149    Na   7 0.149    Na   1 0.130
    32  Cl  0.492    Na  16 0.130    Na  14 0.079    Na   9 0.068    Na  23 0.051    Na  21 0.050
    33  Cl  0.491    Na  21 0.171    Na  10 0.134    Na  14 0.103    Na  24 0.074
    34  Cl  0.480    Na  14 0.111    Na   3 0.104    Na   1 0.101    Na  10 0.094
    35  Cl  0.472    Na   4 0.161    Na  13 0.108    Na  15 0.094    Na   6 0.084
    36  Cl  0.451    Na  24 0.154    Na  10 0.093    Na   7 0.076
    37  Cl  0.489    Na  21 0.157    Na   8 0.148    Na  14 0.105    Na   9 0.074
    38  Cl  0.479    Na  17 0.160    Na   9 0.151    Na   5 0.088
    39  Cl  0.494    Na   3 0.153    Na  25 0.113    Na  14 0.112    Na   8 0.102
    40  Cl  0.487    Na  18 0.168    Na  25 0.115    Na   2 0.100    Na  11 0.068
    41  Cl  0.464    Na  20 0.143    Na  15 0.125    Na  19 0.052
    42  Cl  0.492    Na  12 0.157    Na   4 0.144    Na  13 0.126
    43  Cl  0.479    Na   4 0.164    Na  18 0.127    Na  11 0.113    Na  15 0.055
    44  Cl  0.487    Na  16 0.154    Na  11 0.109    Na  17 0.059
    45  Cl  0.483    Na   1 0.160    Na  12 0.158    Na  13 0.099    Na   3 0.052
    46  Cl  0.464    Na   7 0.093    Na   6 0.092    Na   1 0.091    Na  13 0.090    Na  23 0.069
    47  Cl  0.487    Na   8 0.119    Na   2 0.115    Na   9 0.085    Na  17 0.067    Na  16 0.063
    48  Cl  0.488    Na   3 0.084    Na  23 0.078    Na  18 0.073    Na  16 0.072    Na  13 0.061
    49  Cl  0.438    Na  22 0.131    Na  23 0.091    Na  15 0.061
    50  Cl  0.467    Na   5 0.140    Na  20 0.135    Na  22 0.121
    51  O   2.000    C   53 0.976    H   52 0.843    Na   6 0.064
    52  H   0.871    O   51 0.843
    53  C   3.936    C   56 1.010    O   51 0.976    H   55 0.966    H   54 0.965
    54  H   0.994    C   53 0.965
    55  H   0.993    C   53 0.966
    56  C   3.988    C   59 1.014    C   53 1.010    H   57 0.972    H   58 0.968
    57  H   0.995    C   56 0.972
    58  H   0.995    C   56 0.968
    59  C   3.996    C   62 1.022    C   56 1.014    H   61 0.980    H   60 0.968
    60  H   1.000    C   59 0.968
    61  H   0.997    C   59 0.980
    62  C   3.994    C   59 1.022    H   64 0.986    H   63 0.985    H   65 0.984
    63  H   0.998    C   62 0.985
    64  H   0.998    C   62 0.986
    65  H   0.998    C   62 0.984
    66  O   1.904    H   68 0.896    H   67 0.869    Na  17 0.066    Na  20 0.064
    67  H   0.885    O   66 0.869
    68  H   0.895    O   66 0.896
    69  O   1.899    H   70 0.893    H   71 0.825    Na  19 0.095    Na   6 0.053
    70  H   0.893    O   69 0.893
    71  H   0.872    O   69 0.825
 MOs/occ written to file <molden.input>
 
molecular dipole:
                 x           y           z       tot (Debye)
 q only:        3.968      -1.486      -5.785
   full:        1.218       0.565       0.765       3.928
molecular quadrupole (traceless):
                xx          xy          yy          xz          yz          zz
 q only:       14.497       3.170       9.205      12.640       7.114     -23.702
  q+dip:       18.254       3.214     -18.471       6.366       0.240       0.217
   full:       17.425       3.669     -20.037       6.176      -1.056       2.612

SCC energy    :    -151.0020538
rep           :       0.3825134
ES            :       1.8542710
AES           :      -0.0710926
AXC           :      -0.0114860
disp          :      -0.1765043
XB            :       0.0000000
fix           :       0.0000000
total E       :    -150.6117066
atomizationE  :      11.1188582     6977.19
(atE without considering molecular charge,
 total energy contains solvation terms)
H-L gap (eV)  :          2.3626
optimized geometry written to: xtbopt.xyz

           ------------------------------------------------- 
          |                Numerical Hessian                |
           ------------------------------------------------- 
step length          :   0.00500
SCC accuracy         :   0.25000
Hessian scale factor :   1.00000
frozen atoms in %    :   0.00000    0
RMS gradient         :   0.00010
estimated CPU  time      4.73 min
estimated wall time      4.74 min

writing file <hessian>.
 
 projected vibrational frequencies (cm-1)
eigval :       -0.00    -0.00    -0.00    -0.00     0.00     0.00
eigval :       13.34    22.67    28.17    31.76    33.95    38.49
eigval :       40.69    41.09    41.84    45.24    47.78    48.74
eigval :       50.13    53.54    53.80    55.77    57.11    59.16
eigval :       61.14    62.99    64.27    64.78    65.16    66.83
eigval :       67.76    69.90    70.63    71.38    71.74    73.15
eigval :       73.54    74.52    75.63    76.86    78.51    79.21
eigval :       79.73    80.53    80.72    82.33    84.47    85.64
eigval :       87.49    87.78    88.11    88.72    89.08    90.68
eigval :       92.50    94.87    95.18    95.50    96.92    98.57
eigval :       99.83   101.86   102.19   103.80   104.59   105.77
eigval :      106.65   109.06   109.69   112.62   115.00   115.05
eigval :      115.98   117.78   118.33   119.43   121.39   122.06
eigval :      123.76   124.73   126.00   126.67   127.60   128.31
eigval :      129.81   132.35   133.99   134.90   135.70   137.24
eigval :      137.81   139.26   140.32   141.09   141.94   142.50
eigval :      145.47   146.59   147.67   148.51   149.45   149.55
eigval :      151.50   152.11   153.69   154.49   155.47   156.60
eigval :      158.11   160.87   162.16   163.45   164.31   164.84
eigval :      166.86   167.14   169.52   171.40   172.62   172.96
eigval :      173.97   174.62   175.58   176.84   178.32   179.23
eigval :      179.93   180.67   181.61   183.72   183.96   184.71
eigval :      186.83   187.44   188.98   189.89   190.40   191.42
eigval :      194.63   194.88   195.95   196.58   197.79   198.29
eigval :      200.31   201.55   203.40   205.17   206.82   207.77
eigval :      209.34   212.12   214.83   216.32   217.18   221.96
eigval :      222.10   223.43   225.24   227.90   229.55   230.11
eigval :      236.27   245.07   250.26   266.31   296.06   316.71
eigval :      320.69   416.39   432.30   468.89   474.56   560.15
eigval :      637.37   800.40   859.12   891.76   979.73   994.41
eigval :     1043.16  1093.86  1122.52  1127.84  1172.37  1238.35
eigval :     1270.43  1314.61  1327.85  1341.73  1345.78  1415.61
eigval :     1451.82  1463.69  1468.43  1497.95  1502.38  1530.89
eigval :     1546.63  2913.68  2922.81  2960.95  2974.87  2980.10
eigval :     2993.51  3033.62  3036.90  3047.33  3201.82  3363.82
eigval :     3427.59  3565.65  3596.17
 reduced masses (amu)
   1: 28.53   2: 29.25   3: 29.90   4: 28.64   5: 28.56   6: 27.43   7: 12.37   8: 16.25
   9: 30.37  10: 28.53  11: 26.22  12: 28.29  13: 28.13  14: 26.03  15: 26.32  16: 28.31
  17: 27.98  18: 30.34  19: 27.62  20: 27.60  21: 29.63  22: 31.03  23: 26.28  24: 26.71
  25: 26.57  26: 27.47  27: 31.08  28: 26.13  29: 31.38  30: 30.69  31: 30.18  32: 28.93
  33: 29.90  34: 29.76  35: 29.09  36: 29.74  37: 30.46  38: 26.87  39: 21.13  40: 28.76
  41: 29.15  42: 29.69  43: 30.50  44: 29.62  45: 31.52  46: 28.86  47: 29.76  48: 30.29
  49: 30.42  50: 31.67  51: 30.06  52: 30.78  53: 30.65  54: 31.63  55: 29.94  56: 27.55
  57: 29.48  58: 30.43  59: 27.86  60: 30.35  61: 29.52  62: 30.35  63: 30.37  64: 27.01
  65: 29.02  66: 28.40  67: 29.18  68: 29.44  69: 28.65  70: 28.16  71: 27.04  72: 28.82
  73: 29.05  74: 27.39  75: 27.37  76: 26.91  77: 27.74  78: 28.32  79: 26.98  80: 26.04
  81: 27.97  82: 28.92  83: 26.82  84: 28.91  85: 26.20  86: 27.34  87: 28.88  88: 26.61
  89: 26.38  90: 27.48  91: 27.19  92: 28.83  93: 27.82  94: 27.66  95: 27.03  96: 28.28
  97: 27.14  98: 26.85  99: 23.40 100: 27.09 101: 26.24 102: 27.42 103: 24.05 104: 26.99
 105: 25.95 106: 26.58 107: 25.20 108: 26.21 109: 26.95 110: 27.70 111: 26.58 112: 26.50
 113: 26.14 114: 28.68 115: 26.50 116: 26.77 117: 26.92 118: 27.21 119: 26.94 120: 27.35
 121: 27.87 122: 26.10 123: 26.30 124: 27.45 125: 27.98 126: 27.19 127: 27.21 128: 26.56
 129: 27.67 130: 27.40 131: 27.86 132: 27.19 133: 28.56 134: 27.05 135: 26.57 136: 26.62
 137: 27.90 138: 27.11 139: 27.07 140: 26.80 141: 27.29 142: 26.97 143: 26.54 144: 25.46
 145: 27.14 146: 27.72 147: 27.07 148: 26.96 149: 27.47 150: 26.48 151: 28.15 152: 24.20
 153: 23.10 154: 26.92 155: 26.98 156: 13.28 157: 26.01 158: 24.59 159: 26.24 160: 26.58
 161: 25.99 162: 24.66 163: 23.20 164: 28.03 165: 28.30 166:  5.24 167:  9.04 168:  4.08
 169:  3.09 170:  6.64 171:  3.05 172:  2.77 173:  7.68 174:  3.01 175:  1.95 176:  3.33
 177:  6.86 178:  5.92 179:  5.42 180:  6.34 181:  7.54 182:  5.78 183:  7.30 184:  7.31
 185:  4.29 186:  3.52 187:  2.43 188:  3.20 189:  3.97 190:  3.93 191:  5.16 192:  3.17
 193:  1.87 194:  1.90 195:  1.95 196:  1.58 197:  1.55 198:  2.03 199:  1.93 200:  1.77
 201:  1.78 202:  1.77 203:  1.70 204:  1.80 205:  1.62 206:  1.84 207:  1.79 208:  1.53
 209:  1.91 210:  1.90 211:  1.92 212:  1.79 213:  1.83
 IR intensities (amu)
   1:  0.49   2:  0.57   3:  0.49   4:  0.58   5:  0.32   6:  0.11   7:  0.21   8:  0.21
   9:  0.26  10:  0.13  11:  0.24  12:  0.18  13:  0.07  14:  0.18  15:  0.04  16:  0.09
  17:  0.14  18:  0.03  19:  0.24  20:  0.10  21:  0.47  22:  0.07  23:  0.16  24:  0.34
  25:  0.31  26:  0.16  27:  0.16  28:  0.21  29:  0.30  30:  0.10  31:  0.17  32:  0.02
  33:  0.10  34:  0.33  35:  0.27  36:  0.17  37:  0.27  38:  0.11  39:  0.14  40:  0.26
  41:  0.30  42:  0.30  43:  0.27  44:  0.09  45:  0.24  46:  0.21  47:  0.42  48:  0.23
  49:  0.14  50:  0.17  51:  0.16  52:  0.16  53:  0.10  54:  0.25  55:  0.38  56:  0.09
  57:  0.10  58:  0.21  59:  0.29  60:  0.15  61:  0.43  62:  0.09  63:  0.18  64:  0.27
  65:  0.14  66:  0.20  67:  0.21  68:  0.38  69:  0.26  70:  0.33  71:  0.24  72:  0.37
  73:  0.25  74:  0.20  75:  0.19  76:  0.34  77:  0.55  78:  0.60  79:  0.58  80:  0.68
  81:  0.33  82:  1.19  83:  0.12  84:  0.57  85:  0.15  86:  0.44  87:  0.25  88:  0.42
  89:  0.17  90:  0.28  91:  0.31  92:  0.64  93:  0.58  94:  0.51  95:  0.44  96:  0.57
  97:  0.30  98:  0.60  99:  0.65 100:  0.44 101:  0.56 102:  0.78 103:  0.72 104:  1.02
 105:  0.80 106:  0.07 107:  0.56 108:  1.15 109:  1.23 110:  0.51 111:  0.49 112:  0.91
 113:  1.24 114:  0.51 115:  0.89 116:  0.58 117:  0.31 118:  0.36 119:  0.71 120:  0.96
 121:  1.65 122:  0.44 123:  0.57 124:  1.02 125:  0.32 126:  0.76 127:  0.35 128:  0.65
 129:  1.00 130:  0.31 131:  0.55 132:  0.34 133:  1.05 134:  0.53 135:  0.64 136:  0.54
 137:  0.28 138:  1.00 139:  0.44 140:  0.59 141:  0.23 142:  1.05 143:  0.86 144:  0.60
 145:  1.42 146:  1.36 147:  1.19 148:  1.36 149:  0.65 150:  0.99 151:  2.52 152:  0.41
 153:  0.74 154:  1.12 155:  1.47 156:  1.29 157:  1.33 158:  1.97 159:  2.46 160:  1.29
 161:  0.50 162:  1.52 163:  0.87 164:  0.32 165:  1.82 166:  0.63 167:  0.40 168:  0.51
 169:  0.89 170:  0.13 171:  0.67 172:  0.79 173:  0.19 174:  0.61 175:  0.71 176:  0.06
 177:  0.24 178:  0.15 179:  0.14 180:  0.24 181:  0.43 182:  0.42 183:  0.28 184:  0.38
 185:  0.15 186:  0.08 187:  0.06 188:  0.27 189:  0.14 190:  0.26 191:  0.18 192:  0.09
 193:  0.02 194:  0.03 195:  0.11 196:  0.05 197:  0.04 198:  0.57 199:  0.46 200:  0.35
 201:  0.22 202:  0.17 203:  0.11 204:  0.30 205:  0.14 206:  0.23 207:  0.21 208:  0.15
 209:  0.72 210:  0.44 211:  0.46 212:  0.41 213:  0.37
 Raman intensities (amu)
   1:  0.00   2:  0.00   3:  0.00   4:  0.00   5:  0.00   6:  0.00   7:  0.00   8:  0.00
   9:  0.00  10:  0.00  11:  0.00  12:  0.00  13:  0.00  14:  0.00  15:  0.00  16:  0.00
  17:  0.00  18:  0.00  19:  0.00  20:  0.00  21:  0.00  22:  0.00  23:  0.00  24:  0.00
  25:  0.00  26:  0.00  27:  0.00  28:  0.00  29:  0.00  30:  0.00  31:  0.00  32:  0.00
  33:  0.00  34:  0.00  35:  0.00  36:  0.00  37:  0.00  38:  0.00  39:  0.00  40:  0.00
  41:  0.00  42:  0.00  43:  0.00  44:  0.00  45:  0.00  46:  0.00  47:  0.00  48:  0.00
  49:  0.00  50:  0.00  51:  0.00  52:  0.00  53:  0.00  54:  0.00  55:  0.00  56:  0.00
  57:  0.00  58:  0.00  59:  0.00  60:  0.00  61:  0.00  62:  0.00  63:  0.00  64:  0.00
  65:  0.00  66:  0.00  67:  0.00  68:  0.00  69:  0.00  70:  0.00  71:  0.00  72:  0.00
  73:  0.00  74:  0.00  75:  0.00  76:  0.00  77:  0.00  78:  0.00  79:  0.00  80:  0.00
  81:  0.00  82:  0.00  83:  0.00  84:  0.00  85:  0.00  86:  0.00  87:  0.00  88:  0.00
  89:  0.00  90:  0.00  91:  0.00  92:  0.00  93:  0.00  94:  0.00  95:  0.00  96:  0.00
  97:  0.00  98:  0.00  99:  0.00 100:  0.00 101:  0.00 102:  0.00 103:  0.00 104:  0.00
 105:  0.00 106:  0.00 107:  0.00 108:  0.00 109:  0.00 110:  0.00 111:  0.00 112:  0.00
 113:  0.00 114:  0.00 115:  0.00 116:  0.00 117:  0.00 118:  0.00 119:  0.00 120:  0.00
 121:  0.00 122:  0.00 123:  0.00 124:  0.00 125:  0.00 126:  0.00 127:  0.00 128:  0.00
 129:  0.00 130:  0.00 131:  0.00 132:  0.00 133:  0.00 134:  0.00 135:  0.00 136:  0.00
 137:  0.00 138:  0.00 139:  0.00 140:  0.00 141:  0.00 142:  0.00 143:  0.00 144:  0.00
 145:  0.00 146:  0.00 147:  0.00 148:  0.00 149:  0.00 150:  0.00 151:  0.00 152:  0.00
 153:  0.00 154:  0.00 155:  0.00 156:  0.00 157:  0.00 158:  0.00 159:  0.00 160:  0.00
 161:  0.00 162:  0.00 163:  0.00 164:  0.00 165:  0.00 166:  0.00 167:  0.00 168:  0.00
 169:  0.00 170:  0.00 171:  0.00 172:  0.00 173:  0.00 174:  0.00 175:  0.00 176:  0.00
 177:  0.00 178:  0.00 179:  0.00 180:  0.00 181:  0.00 182:  0.00 183:  0.00 184:  0.00
 185:  0.00 186:  0.00 187:  0.00 188:  0.00 189:  0.00 190:  0.00 191:  0.00 192:  0.00
 193:  0.00 194:  0.00 195:  0.00 196:  0.00 197:  0.00 198:  0.00 199:  0.00 200:  0.00
 201:  0.00 202:  0.00 203:  0.00 204:  0.00 205:  0.00 206:  0.00 207:  0.00 208:  0.00
 209:  0.00 210:  0.00 211:  0.00 212:  0.00 213:  0.00
 output can be read by thermo (or use thermo option).
 writing <g98.out> molden fake output.
 recommended (thermochemical) frequency scaling factor: 1.0
                    ==================
                    thermo calculation
                    ==================
Nvib :  207 Nimag : 0  symmetry :   C1  rot number :  1  scale factor : 1.00 sthr :  50.
omega= 13.34     Gvib=    -2.218     Grot=    -1.448     Gused=    -1.452
omega= 22.67     Gvib=    -1.904     Grot=    -1.291     Gused=    -1.316
omega= 28.17     Gvib=    -1.775     Grot=    -1.227     Gused=    -1.277
omega= 31.76     Gvib=    -1.704     Grot=    -1.191     Gused=    -1.263
omega= 33.95     Gvib=    -1.665     Grot=    -1.171     Gused=    -1.258
omega= 38.49     Gvib=    -1.591     Grot=    -1.134     Gused=    -1.253
omega= 40.69     Gvib=    -1.558     Grot=    -1.118     Gused=    -1.252
omega= 41.09     Gvib=    -1.552     Grot=    -1.115     Gused=    -1.252
omega= 41.84     Gvib=    -1.541     Grot=    -1.109     Gused=    -1.252
omega= 45.24     Gvib=    -1.495     Grot=    -1.086     Gused=    -1.250
omega= 47.78     Gvib=    -1.463     Grot=    -1.070     Gused=    -1.249
omega= 48.74     Gvib=    -1.451     Grot=    -1.064     Gused=    -1.248
omega= 50.13     Gvib=    -1.435     Grot=    -1.056     Gused=    -1.246
omega= 53.54     Gvib=    -1.396     Grot=    -1.036     Gused=    -1.241
omega= 53.80     Gvib=    -1.393     Grot=    -1.035     Gused=    -1.240
omega= 55.77     Gvib=    -1.372     Grot=    -1.024     Gused=    -1.236
omega= 57.11     Gvib=    -1.358     Grot=    -1.017     Gused=    -1.232
omega= 59.16     Gvib=    -1.337     Grot=    -1.007     Gused=    -1.226
omega= 61.14     Gvib=    -1.318     Grot=    -0.997     Gused=    -1.219
omega= 62.99     Gvib=    -1.300     Grot=    -0.988     Gused=    -1.212
omega= 64.27     Gvib=    -1.288     Grot=    -0.982     Gused=    -1.206
omega= 64.78     Gvib=    -1.284     Grot=    -0.980     Gused=    -1.204
omega= 65.16     Gvib=    -1.280     Grot=    -0.978     Gused=    -1.203
omega= 66.83     Gvib=    -1.266     Grot=    -0.971     Gused=    -1.195
omega= 67.76     Gvib=    -1.257     Grot=    -0.967     Gused=    -1.191
omega= 69.90     Gvib=    -1.239     Grot=    -0.957     Gused=    -1.181
omega= 70.63     Gvib=    -1.233     Grot=    -0.954     Gused=    -1.177
omega= 71.38     Gvib=    -1.227     Grot=    -0.951     Gused=    -1.173
omega= 71.74     Gvib=    -1.224     Grot=    -0.950     Gused=    -1.172
omega= 73.15     Gvib=    -1.213     Grot=    -0.944     Gused=    -1.164
omega= 73.54     Gvib=    -1.209     Grot=    -0.942     Gused=    -1.162
omega= 74.52     Gvib=    -1.202     Grot=    -0.938     Gused=    -1.157
omega= 75.63     Gvib=    -1.193     Grot=    -0.934     Gused=    -1.151
omega= 76.86     Gvib=    -1.184     Grot=    -0.929     Gused=    -1.145
omega= 78.51     Gvib=    -1.171     Grot=    -0.923     Gused=    -1.136
omega= 79.21     Gvib=    -1.166     Grot=    -0.920     Gused=    -1.132
omega= 79.73     Gvib=    -1.162     Grot=    -0.918     Gused=    -1.129
omega= 80.53     Gvib=    -1.156     Grot=    -0.915     Gused=    -1.125
omega= 80.72     Gvib=    -1.155     Grot=    -0.915     Gused=    -1.124
omega= 82.33     Gvib=    -1.143     Grot=    -0.909     Gused=    -1.115
omega= 84.47     Gvib=    -1.128     Grot=    -0.901     Gused=    -1.103
omega= 85.64     Gvib=    -1.120     Grot=    -0.897     Gused=    -1.097
omega= 87.49     Gvib=    -1.108     Grot=    -0.891     Gused=    -1.087
omega= 87.78     Gvib=    -1.106     Grot=    -0.890     Gused=    -1.085
omega= 88.11     Gvib=    -1.104     Grot=    -0.889     Gused=    -1.083
omega= 88.72     Gvib=    -1.100     Grot=    -0.887     Gused=    -1.080
omega= 89.08     Gvib=    -1.097     Grot=    -0.885     Gused=    -1.078
omega= 90.68     Gvib=    -1.087     Grot=    -0.880     Gused=    -1.069
omega= 92.50     Gvib=    -1.075     Grot=    -0.874     Gused=    -1.059
omega= 94.87     Gvib=    -1.061     Grot=    -0.867     Gused=    -1.047
omega= 95.18     Gvib=    -1.059     Grot=    -0.866     Gused=    -1.045
omega= 95.50     Gvib=    -1.057     Grot=    -0.865     Gused=    -1.043
omega= 96.92     Gvib=    -1.048     Grot=    -0.860     Gused=    -1.036
omega= 98.57     Gvib=    -1.038     Grot=    -0.855     Gused=    -1.027
omega= 99.83     Gvib=    -1.031     Grot=    -0.852     Gused=    -1.020
omega=101.86     Gvib=    -1.019     Grot=    -0.846     Gused=    -1.010
omega=102.19     Gvib=    -1.017     Grot=    -0.845     Gused=    -1.008
omega=103.80     Gvib=    -1.008     Grot=    -0.840     Gused=    -1.000
omega=104.59     Gvib=    -1.004     Grot=    -0.838     Gused=    -0.996
omega=105.77     Gvib=    -0.997     Grot=    -0.835     Gused=    -0.990
omega=106.65     Gvib=    -0.993     Grot=    -0.832     Gused=    -0.985
omega=109.06     Gvib=    -0.980     Grot=    -0.826     Gused=    -0.973
omega=109.69     Gvib=    -0.976     Grot=    -0.824     Gused=    -0.970
omega=112.62     Gvib=    -0.961     Grot=    -0.816     Gused=    -0.956
omega=115.00     Gvib=    -0.949     Grot=    -0.810     Gused=    -0.944
omega=115.05     Gvib=    -0.949     Grot=    -0.810     Gused=    -0.944
omega=115.98     Gvib=    -0.944     Grot=    -0.807     Gused=    -0.940
omega=117.78     Gvib=    -0.935     Grot=    -0.803     Gused=    -0.931
omega=118.33     Gvib=    -0.932     Grot=    -0.801     Gused=    -0.928
omega=119.43     Gvib=    -0.927     Grot=    -0.799     Gused=    -0.923
omega=121.39     Gvib=    -0.918     Grot=    -0.794     Gused=    -0.914
omega=122.06     Gvib=    -0.915     Grot=    -0.792     Gused=    -0.911
omega=123.76     Gvib=    -0.907     Grot=    -0.788     Gused=    -0.904
omega=124.73     Gvib=    -0.902     Grot=    -0.786     Gused=    -0.899
omega=126.00     Gvib=    -0.896     Grot=    -0.783     Gused=    -0.894
omega=126.67     Gvib=    -0.893     Grot=    -0.781     Gused=    -0.891
omega=127.60     Gvib=    -0.889     Grot=    -0.779     Gused=    -0.887
omega=128.31     Gvib=    -0.886     Grot=    -0.777     Gused=    -0.883
omega=129.81     Gvib=    -0.879     Grot=    -0.774     Gused=    -0.877
omega=132.35     Gvib=    -0.868     Grot=    -0.768     Gused=    -0.866
omega=133.99     Gvib=    -0.861     Grot=    -0.765     Gused=    -0.859
omega=134.90     Gvib=    -0.857     Grot=    -0.763     Gused=    -0.855
omega=135.70     Gvib=    -0.854     Grot=    -0.761     Gused=    -0.852
omega=137.24     Gvib=    -0.847     Grot=    -0.757     Gused=    -0.846
omega=137.81     Gvib=    -0.845     Grot=    -0.756     Gused=    -0.843
omega=139.26     Gvib=    -0.839     Grot=    -0.753     Gused=    -0.838
omega=140.32     Gvib=    -0.835     Grot=    -0.751     Gused=    -0.833
omega=141.09     Gvib=    -0.832     Grot=    -0.749     Gused=    -0.830
omega=141.94     Gvib=    -0.828     Grot=    -0.747     Gused=    -0.827
omega=142.50     Gvib=    -0.826     Grot=    -0.746     Gused=    -0.825
omega=145.47     Gvib=    -0.814     Grot=    -0.740     Gused=    -0.813
omega=146.59     Gvib=    -0.810     Grot=    -0.738     Gused=    -0.809
omega=147.67     Gvib=    -0.806     Grot=    -0.736     Gused=    -0.805
omega=148.51     Gvib=    -0.802     Grot=    -0.734     Gused=    -0.802
omega=149.45     Gvib=    -0.799     Grot=    -0.732     Gused=    -0.798
omega=149.55     Gvib=    -0.798     Grot=    -0.732     Gused=    -0.798
omega=151.50     Gvib=    -0.791     Grot=    -0.728     Gused=    -0.790
omega=152.11     Gvib=    -0.789     Grot=    -0.727     Gused=    -0.788
omega=153.69     Gvib=    -0.783     Grot=    -0.724     Gused=    -0.782
omega=154.49     Gvib=    -0.780     Grot=    -0.722     Gused=    -0.779
omega=155.47     Gvib=    -0.776     Grot=    -0.721     Gused=    -0.776
omega=156.60     Gvib=    -0.772     Grot=    -0.718     Gused=    -0.772
omega=158.11     Gvib=    -0.767     Grot=    -0.716     Gused=    -0.766
omega=160.87     Gvib=    -0.757     Grot=    -0.710     Gused=    -0.757
omega=162.16     Gvib=    -0.753     Grot=    -0.708     Gused=    -0.752
omega=163.45     Gvib=    -0.748     Grot=    -0.706     Gused=    -0.748
omega=164.31     Gvib=    -0.745     Grot=    -0.704     Gused=    -0.745
omega=164.84     Gvib=    -0.743     Grot=    -0.703     Gused=    -0.743
omega=166.86     Gvib=    -0.737     Grot=    -0.700     Gused=    -0.736
omega=167.14     Gvib=    -0.736     Grot=    -0.699     Gused=    -0.735
omega=169.52     Gvib=    -0.728     Grot=    -0.695     Gused=    -0.728
omega=171.40     Gvib=    -0.722     Grot=    -0.692     Gused=    -0.721
omega=172.62     Gvib=    -0.718     Grot=    -0.689     Gused=    -0.717
omega=172.96     Gvib=    -0.717     Grot=    -0.689     Gused=    -0.716
omega=173.97     Gvib=    -0.713     Grot=    -0.687     Gused=    -0.713
omega=174.62     Gvib=    -0.711     Grot=    -0.686     Gused=    -0.711
omega=175.58     Gvib=    -0.708     Grot=    -0.684     Gused=    -0.708
omega=176.84     Gvib=    -0.704     Grot=    -0.682     Gused=    -0.704
omega=178.32     Gvib=    -0.699     Grot=    -0.680     Gused=    -0.699
omega=179.23     Gvib=    -0.697     Grot=    -0.678     Gused=    -0.697
omega=179.93     Gvib=    -0.694     Grot=    -0.677     Gused=    -0.694
omega=180.67     Gvib=    -0.692     Grot=    -0.676     Gused=    -0.692
omega=181.61     Gvib=    -0.689     Grot=    -0.674     Gused=    -0.689
omega=183.72     Gvib=    -0.683     Grot=    -0.671     Gused=    -0.683
omega=183.96     Gvib=    -0.682     Grot=    -0.671     Gused=    -0.682
omega=184.71     Gvib=    -0.680     Grot=    -0.669     Gused=    -0.680
omega=186.83     Gvib=    -0.674     Grot=    -0.666     Gused=    -0.674
omega=187.44     Gvib=    -0.672     Grot=    -0.665     Gused=    -0.672
omega=188.98     Gvib=    -0.667     Grot=    -0.663     Gused=    -0.667
omega=189.89     Gvib=    -0.665     Grot=    -0.661     Gused=    -0.665
omega=190.40     Gvib=    -0.663     Grot=    -0.660     Gused=    -0.663
omega=191.42     Gvib=    -0.660     Grot=    -0.659     Gused=    -0.660
omega=194.63     Gvib=    -0.651     Grot=    -0.654     Gused=    -0.651
omega=194.88     Gvib=    -0.650     Grot=    -0.654     Gused=    -0.650
omega=195.95     Gvib=    -0.647     Grot=    -0.652     Gused=    -0.647
omega=196.58     Gvib=    -0.645     Grot=    -0.651     Gused=    -0.646
omega=197.79     Gvib=    -0.642     Grot=    -0.649     Gused=    -0.642
omega=198.29     Gvib=    -0.641     Grot=    -0.648     Gused=    -0.641
omega=200.31     Gvib=    -0.635     Grot=    -0.645     Gused=    -0.635
omega=201.55     Gvib=    -0.632     Grot=    -0.644     Gused=    -0.632
omega=203.40     Gvib=    -0.627     Grot=    -0.641     Gused=    -0.627
omega=205.17     Gvib=    -0.622     Grot=    -0.638     Gused=    -0.622
omega=206.82     Gvib=    -0.618     Grot=    -0.636     Gused=    -0.618
omega=207.77     Gvib=    -0.615     Grot=    -0.635     Gused=    -0.615
omega=209.34     Gvib=    -0.611     Grot=    -0.632     Gused=    -0.611
omega=212.12     Gvib=    -0.604     Grot=    -0.628     Gused=    -0.604
omega=214.83     Gvib=    -0.597     Grot=    -0.625     Gused=    -0.597
omega=216.32     Gvib=    -0.593     Grot=    -0.623     Gused=    -0.593
omega=217.18     Gvib=    -0.591     Grot=    -0.621     Gused=    -0.591
omega=221.96     Gvib=    -0.579     Grot=    -0.615     Gused=    -0.579
omega=222.10     Gvib=    -0.579     Grot=    -0.615     Gused=    -0.579
omega=223.43     Gvib=    -0.576     Grot=    -0.613     Gused=    -0.576
omega=225.24     Gvib=    -0.571     Grot=    -0.611     Gused=    -0.572
omega=227.90     Gvib=    -0.565     Grot=    -0.607     Gused=    -0.565
omega=229.55     Gvib=    -0.561     Grot=    -0.605     Gused=    -0.561
omega=230.11     Gvib=    -0.560     Grot=    -0.604     Gused=    -0.560
omega=236.27     Gvib=    -0.546     Grot=    -0.597     Gused=    -0.546
omega=245.07     Gvib=    -0.526     Grot=    -0.586     Gused=    -0.527
omega=250.26     Gvib=    -0.515     Grot=    -0.579     Gused=    -0.516
omega=266.31     Gvib=    -0.483     Grot=    -0.561     Gused=    -0.483
omega=296.06     Gvib=    -0.429     Grot=    -0.530     Gused=    -0.429
 
   temp. (K)  partition function   enthalpy   heat capacity  entropy
                                   cal/mol     cal/K/mol   cal/K/mol   J/K/mol
 298.15  VIB  0.107E+62            70262.386    323.441    491.209
         ROT  0.277E+09              888.752      2.981     41.612
         INT  0.298E+70            71151.138    326.422    532.821
         TR   0.603E+29             1481.254      4.968     47.907
         TOT                       72632.3921   331.3900   580.7272  2429.7536
                     Eh         kcal/mol          kJ/mol 
ZPVE            0.225363         141.418         591.689    
H(0)-H(T)+PV    0.115747         72.6324         303.893    
H(T)            0.341110         214.050         895.581    
T*S             0.275922         173.144         724.431    
G(T)            0.651880E-01     40.9061         171.150    
   -150.54651863  <=== TOTAL FREE ENERGY in Eh incl. el.,ZPVE,RRHO,solv. parts
 
 normal mode %tage of torsion character
   1:  0.00   2:  0.00   3:  0.00   4:  0.00   5:  0.00   6:  0.00   7:  0.38   8:  0.65
   9:  0.38  10:  0.35  11:  0.80  12:  0.90  13:  0.71  14:  0.65  15:  0.47  16:  0.70
  17:  0.58  18:  0.84  19:  0.44  20:  0.85  21:  0.52  22:  0.60  23:  0.80  24:  0.81
  25:  0.61  26:  0.87  27:  0.70  28:  0.51  29:  0.82  30:  0.93  31:  0.96  32:  0.84
  33:  0.84  34:  0.28  35:  0.78  36:  0.46  37:  0.88  38:  0.85  39:  0.55  40:  0.69
  41:  0.67  42:  0.89  43:  0.50  44:  0.91  45:  0.33  46:  0.56  47:  0.77  48:  0.89
  49:  0.95  50:  0.58  51:  0.71  52:  0.72  53:  0.60  54:  0.88  55:  0.92  56:  0.87
  57:  0.92  58:  0.61  59:  0.33  60:  0.90  61:  0.81  62:  0.70  63:  0.97  64:  0.76
  65:  0.98  66:  0.77  67:  0.92  68:  0.88  69:  0.96  70:  0.65  71:  0.90  72:  0.97
  73:  0.89  74:  0.45  75:  0.78  76:  0.82  77:  0.92  78:  0.78  79:  0.86  80:  0.76
  81:  0.84  82:  0.54  83:  0.95  84:  0.88  85:  0.97  86:  0.91  87:  0.50  88:  0.45
  89:  0.97  90:  0.97  91:  0.98  92:  0.90  93:  0.91  94:  0.98  95:  0.66  96:  0.78
  97:  0.98  98:  0.31  99:  0.69 100:  0.81 101:  0.92 102:  0.69 103:  0.81 104:  0.82
 105:  0.91 106:  0.51 107:  0.77 108:  0.30 109:  0.86 110:  0.92 111:  0.53 112:  0.91
 113:  0.75 114:  0.66 115:  0.21 116:  0.95 117:  0.90 118:  0.83 119:  0.34 120:  0.97
 121:  0.86 122:  0.92 123:  0.55 124:  0.46 125:  0.67 126:  0.44 127:  0.71 128:  0.59
 129:  0.85 130:  0.85 131:  0.83 132:  0.82 133:  0.94 134:  0.87 135:  0.99 136:  0.98
 137:  0.81 138:  0.54 139:  0.16 140:  0.84 141:  0.82 142:  0.82 143:  0.55 144:  0.85
 145:  0.26 146:  0.92 147:  0.88 148:  0.94 149:  0.69 150:  0.54 151:  0.85 152:  0.10
 153:  0.76 154:  0.60 155:  0.84 156:  0.76 157:  0.84 158:  0.64 159:  0.87 160:  0.06
 161:  0.15 162:  0.47 163:  0.19 164:  0.52 165:  0.43 166:  0.74 167:  0.52 168:  0.13
 169:  0.15 170:  0.38 171:  0.52 172:  0.73 173:  0.33 174:  0.73 175:  0.33 176:  0.51
 177:  0.55 178:  0.35 179:  0.39 180:  0.20 181:  0.07 182:  0.16 183:  0.08 184:  0.22
 185:  0.23 186:  0.30 187:  0.20 188:  0.27 189:  0.15 190:  0.10 191:  0.12 192:  0.00
 193:  0.60 194:  0.58 195:  0.65 196:  0.87 197:  0.93 198:  0.08 199:  0.48 200:  0.11
 201:  0.21 202:  0.15 203:  0.10 204:  0.06 205:  0.05 206:  0.05 207:  0.03 208:  0.01
 209:  0.04 210:  0.28 211:  0.01 212:  0.01 213:  0.00
 recommended # of modes for mode following         168
 
 Pipek-Mezey localization of normal modes
 number of localized modes          167
 frequency thrshold           500.000000000000     
 number of groups                    61
 atom-group assingment :   
  1  2  3  4  5  6  7  8  9 10 11 12 13 14 15 16 17 18 19 20 21 22 23 24 25 26 27 28 29 30
 31 32 33 34 35 36 37 38 39 40 41 42 43 44 45 46 47 48 49 50 51 52 53 53 53 54 54 55 54 56
 54 57 57 57 57 58 59 58 60 60 61
 pop matrix done.
 initialization of trafo matrix to unity
iteration     50  convergence  0.29077146D-01
iteration    100  convergence  0.52800457D-02
iteration    150  convergence  0.75632811D-03
iteration    200  convergence  0.11253575D-03
iteration    250  convergence  0.13172947D-04
iteration    300  convergence  0.25838344D-05

 converged in    313 iterations, threshold :   0.99969388D-06
eig.   :       -0.00    -0.00    -0.00    -0.00     0.00     0.00
eig.   :       78.94    86.58    87.53    91.99    92.09    92.26
eig.   :       92.37    92.55    95.21    96.61    96.65    96.69
eig.   :       97.15    97.70    97.70    97.71    97.91    98.74
eig.   :       99.33    99.99   100.32   100.40   100.67   101.93
eig.   :      101.96   102.11   102.40   103.24   103.80   107.09
eig.   :      107.34   107.34   108.27   108.43   109.16   109.95
eig.   :      110.68   110.89   112.42   114.64   115.00   116.26
eig.   :      116.53   117.53   118.66   119.00   119.61   120.43
eig.   :      120.54   120.92   123.76   125.49   125.63   125.90
eig.   :      127.01   127.28   127.35   128.02   128.57   128.89
eig.   :      131.02   131.04   131.54   131.57   132.25   133.19
eig.   :      134.44   134.55   134.79   134.81   135.00   135.07
eig.   :      136.88   137.06   137.35   137.67   138.14   139.05
eig.   :      139.18   139.30   139.65   140.01   140.01   140.13
eig.   :      141.02   141.20   142.37   142.55   142.96   143.74
eig.   :      143.82   146.21   146.25   146.45   146.96   147.65
eig.   :      147.74   148.77   148.80   149.61   150.32   150.62
eig.   :      150.78   150.87   151.13   151.16   152.39   152.61
eig.   :      152.86   153.11   153.32   153.47   153.88   154.17
eig.   :      154.61   154.67   154.78   155.96   156.16   156.72
eig.   :      156.84   157.50   157.59   157.68   158.12   158.52
eig.   :      159.02   159.17   159.35   160.40   160.81   161.52
eig.   :      162.34   164.10   165.08   165.42   168.16   169.18
eig.   :      169.88   170.48   171.55   172.21   173.68   174.79
eig.   :      175.33   176.69   178.17   178.20   180.48   180.54
eig.   :      185.62   188.20   191.69   192.19   202.40   204.83
eig.   :      205.43   206.12   216.52   225.00   246.69   273.35
eig.   :      288.54   328.32   351.86   358.23   417.44   560.15
eig.   :      637.37   800.40   859.12   891.76   979.73   994.41
eig.   :     1043.16  1093.86  1122.52  1127.84  1172.37  1238.35
eig.   :     1270.43  1314.61  1327.85  1341.73  1345.78  1415.61
eig.   :     1451.82  1463.69  1468.43  1497.95  1502.38  1530.89
eig.   :     1546.63  2913.68  2922.81  2960.95  2974.87  2980.10
eig.   :     2993.51  3033.62  3036.90  3047.33  3201.82  3363.82
eig.   :     3427.59  3565.65  3596.17
written to xtb_localmodes and g98l.out
 
 normal mode %tage of torsion character
   1:  0.00   2:  0.00   3:  0.00   4:  0.00   5:  0.00   6:  0.00   7:  0.40   8:  0.89
   9:  0.12  10:  0.64  11:  0.17  12:  0.63  13:  0.44  14:  0.24  15:  0.88  16:  0.62
  17:  0.21  18:  0.74  19:  0.27  20:  0.54  21:  0.92  22:  0.62  23:  0.74  24:  0.01
  25:  0.57  26:  0.72  27:  0.15  28:  0.01  29:  0.75  30:  0.11  31:  0.53  32:  0.35
  33:  0.13  34:  0.46  35:  0.25  36:  0.03  37:  0.19  38:  0.37  39:  0.59  40:  0.32
  41:  0.07  42:  0.43  43:  0.26  44:  0.90  45:  0.20  46:  0.85  47:  0.79  48:  0.21
  49:  0.24  50:  0.03  51:  0.55  52:  0.88  53:  0.05  54:  0.30  55:  0.98  56:  0.09
  57:  0.03  58:  0.09  59:  0.16  60:  0.03  61:  0.70  62:  0.62  63:  0.01  64:  0.17
  65:  0.21  66:  0.02  67:  0.52  68:  0.16  69:  0.05  70:  0.08  71:  0.97  72:  0.00
  73:  0.13  74:  0.13  75:  0.15  76:  0.14  77:  0.04  78:  0.87  79:  0.12  80:  0.00
  81:  0.04  82:  0.14  83:  0.25  84:  0.01  85:  0.08  86:  0.08  87:  0.01  88:  0.01
  89:  0.19  90:  0.21  91:  0.01  92:  0.89  93:  0.11  94:  0.10  95:  0.03  96:  0.01
  97:  0.02  98:  0.01  99:  0.09 100:  0.12 101:  0.02 102:  0.01 103:  0.00 104:  0.09
 105:  0.21 106:  0.03 107:  0.66 108:  0.07 109:  0.23 110:  0.02 111:  0.10 112:  0.98
 113:  0.17 114:  0.02 115:  0.22 116:  0.15 117:  0.02 118:  0.99 119:  0.68 120:  0.31
 121:  0.00 122:  0.26 123:  0.20 124:  0.04 125:  0.19 126:  0.05 127:  0.88 128:  0.11
 129:  0.11 130:  0.12 131:  0.07 132:  0.76 133:  0.25 134:  0.06 135:  0.73 136:  0.45
 137:  0.01 138:  0.15 139:  0.05 140:  0.99 141:  0.14 142:  0.25 143:  0.01 144:  0.00
 145:  0.20 146:  0.15 147:  0.01 148:  0.15 149:  0.03 150:  0.02 151:  0.14 152:  0.18
 153:  0.57 154:  0.14 155:  0.97 156:  0.00 157:  0.03 158:  0.92 159:  0.20 160:  0.15
 161:  0.22 162:  0.24 163:  0.20 164:  0.52 165:  0.94 166:  0.65 167:  0.19 168:  0.08
 169:  0.54 170:  0.28 171:  0.79 172:  0.71 173:  0.42 174:  0.73 175:  0.33 176:  0.51
 177:  0.55 178:  0.35 179:  0.39 180:  0.20 181:  0.07 182:  0.16 183:  0.08 184:  0.22
 185:  0.23 186:  0.30 187:  0.20 188:  0.27 189:  0.15 190:  0.10 191:  0.12 192:  0.00
 193:  0.60 194:  0.58 195:  0.65 196:  0.87 197:  0.93 198:  0.08 199:  0.48 200:  0.11
 201:  0.21 202:  0.15 203:  0.10 204:  0.06 205:  0.05 206:  0.05 207:  0.03 208:  0.01
 209:  0.04 210:  0.28 211:  0.01 212:  0.01 213:  0.00
 recommended # of modes for mode following         169

------------------------------------------------------------------------
 * finished run on 2020/05/27 at 13:55:58.471     
------------------------------------------------------------------------
 total:
 * wall-time:     0 d,  0 h,  7 min, 28.798 sec
 *  cpu-time:     0 d,  0 h,  7 min, 27.936 sec
 * ratio c/w:     0.998 speedup
 SCF:
 * wall-time:     0 d,  0 h,  0 min,  4.604 sec
 *  cpu-time:     0 d,  0 h,  0 min,  4.556 sec
 * ratio c/w:     0.990 speedup
 ANC optimizer:
 * wall-time:     0 d,  0 h,  0 min,  4.139 sec
 *  cpu-time:     0 d,  0 h,  0 min,  4.097 sec
 * ratio c/w:     0.990 speedup
 numerical hessian:
 * wall-time:     0 d,  0 h,  7 min, 20.026 sec
 *  cpu-time:     0 d,  0 h,  7 min, 19.256 sec
 * ratio c/w:     0.998 speedup

normal termination of xtb
