# Supplementary material for: Heterogeneous Nucleation of Butanol on NaCl: A Computational Study of Temperature, Humidity, Seed Charge, and Seed Size Effects
Source: J Phys Chem A. 2021 Mar 31;125(14):3025–36. doi: 10.1021/acs.jpca.0c10972 (PMC8054243; doi:10.1021/acs.jpca.0c10972)
Supplement: Supplementary file 2 — jp0c10972_si_002.zip [file jp0c10972_si_002.zip › ALL CLUSTERS/low_level_calc/big seed/1Seed1BuOH2W.xyz]

    71
       -150.61170661  Gyration_radius:  4.95052206113
 Na          1.32376712104378    4.32924777640554    1.26502351658334
Na         -2.63693271304144   -3.34131021400957    5.46383182828348
Na         -0.01295643487343    2.12739216908325    3.88258524841702
Na          4.58270341136908   -1.76828491800011    2.61755462541346
Na         -3.63838247609251   -2.63792473049964   -2.54722040677950
Na          2.64254361470661    0.15527280243913   -1.52472475655192
Na          1.21923065110457    3.42092788418894   -2.09410476118991
Na         -4.43680769472900   -0.34668605195411    4.58522676653316
Na         -4.53450174114035   -1.49031363319614    1.12489506677254
Na         -1.84823070103930    4.37448296343012   -0.37569046003547
Na          0.38155699629565   -4.08135895384185    3.69356233704229
Na          3.08404360399177    2.06011538764962    5.30799030771834
Na          3.10694626419064    1.24072735659783    1.94895278687927
Na         -3.24497009122864    2.09836064057202    2.15641566517843
Na          1.67394517516992   -2.10151829448856    0.98857163875121
Na         -1.43305591912470   -1.07811389358433    2.89526937315181
Na         -2.76299576319903   -4.40013575529639    2.06198964863261
Na          1.78337340834797   -1.00339111269675    4.61469164727365
Na          0.29957177139174   -2.16459579846271   -2.82383180990614
Na         -0.54074454625454   -4.79957605944296   -0.40555554657703
Na         -5.67723968512219    1.28162577904100    0.05812404204785
Na         -1.62733643718226   -1.86629136904895   -0.43122477722802
Na         -0.17898890299644    1.33904770146471    0.45505892795880
Na         -2.89266006979099    0.96503969162510   -1.69488712425791
Na         -1.30111940784118   -0.11367015941264    6.36112283067599
Cl         -1.71967522179061   -5.41688002787209    4.10879621397126
Cl         -3.49876806057760   -1.32264090800656    6.73972075073977
Cl         -4.96461829951520   -0.63051339111945   -1.39843136681244
Cl          0.97302495429513    1.06562669368823    6.10371053176886
Cl         -1.85845057350774   -0.79360657427631   -3.14292144756936
Cl          0.44878792704499    5.42307284060179   -0.79250379749148
Cl         -2.46544719563670    0.09906252875672    0.81846923112580
Cl         -4.04645128666748    3.10095475572742   -0.18860087263627
Cl         -0.98884595869530    3.36916623979692    1.84947507884543
Cl          3.90285477665409   -0.75748302112357    0.48012318401885
Cl         -0.98257817469663    2.45646010792935   -1.74739864395309
Cl         -5.50891259396087    0.61118571930366    2.45479458217697
Cl         -3.60170531299248   -3.55839747960002   -0.08375378207784
Cl         -2.26954652626904    1.01114815764117    4.27586892872377
Cl         -0.40949761499490   -2.14824814787929    5.10336553055063
Cl          1.68924391823990   -3.78399963280709   -0.94238948708085
Cl          4.14269696233296    0.13691057786871    4.16475128452868
Cl          2.62441756688088   -3.11045745610311    3.22750524397647
Cl         -0.61038108524001   -3.12146732127573    1.56381829082485
Cl          2.29676824132771    3.35277879353616    3.37057241058561
Cl          2.32962696911816    2.36723150542810   -0.15387228668947
Cl         -3.69000022674830   -2.43653315635565    3.32656145122965
Cl          0.87342837561476    0.09146744389824    2.49892604380632
Cl          0.49778653191711   -0.68687327644635   -0.76538800232805
Cl         -1.41783924403845   -3.99967125754909   -2.54467592185073
O           1.51674106743323    1.17387632155110   -3.08917702337879
H           0.57370238703402    1.04738585735229   -2.89023034087855
C           1.58563803224860    1.38453930048178   -4.49680589705754
H           0.94260863676575    0.66308535657738   -5.01213148229023
H           2.62075617231716    1.20502156685746   -4.79259341288332
C           1.17844822813540    2.80312460567475   -4.88533808065609
H           1.00745848947786    2.84186691566415   -5.96153332004809
H           0.22978411310890    3.03623778708396   -4.39959252880288
C           2.23715476585811    3.84333411303758   -4.51888646017538
H           2.68060158431878    3.59884227060577   -3.54899169354456
H           1.77407416561927    4.82750088791839   -4.44719024695781
C           3.35806885953672    3.91325574220283   -5.54862644483680
H           2.96241684747078    4.19464866676592   -6.52192675421877
H           4.09688820575041    4.65300919285668   -5.25277410683556
H           3.85825373545080    2.95280732010305   -5.64435024287825
O          -1.42471457721353   -6.21822183000094    0.98803719405112
H          -1.19124021858142   -6.39602566914329    1.91258343971763
H          -1.81954295444009   -7.04021288880603    0.67557591738395
O           2.70884754741375   -1.65434484634273   -2.81971247862800
H           3.32190480627669   -1.96423103660656   -3.49400496051066
H           2.70547183458120   -2.38286255895916   -2.16248088081298
