# Supplementary material for: Heterogeneous Nucleation of Butanol on NaCl: A Computational Study of Temperature, Humidity, Seed Charge, and Seed Size Effects
Source: J Phys Chem A. 2021 Mar 31;125(14):3025–36. doi: 10.1021/acs.jpca.0c10972 (PMC8054243; doi:10.1021/acs.jpca.0c10972)
Supplement: Supplementary file 2 — jp0c10972_si_002.zip [file jp0c10972_si_002.zip › ALL CLUSTERS/low_level_calc/big seed/1Seed1BuOH3W.log]

      -----------------------------------------------------------      
     |                   =====================                   |     
     |                           x T B                           |     
     |                   =====================                   |     
     |                         S. Grimme                         |     
     |          Mulliken Center for Theoretical Chemistry        |     
     |                    University of Bonn                     |     
     |                 Version 6.0.1 (SAW181210)                 |     
      -----------------------------------------------------------      

   This program is distributed in the hope that it will be useful,
   but WITHOUT ANY WARRANTY; without even the implied warranty of
   MERCHANTABILITY or FITNESS FOR A PARTICULAR PURPOSE.
   
   FOR NON-COMMERCIAL, ACADEMIA USE ONLY.
   
   Cite this work as:
   S. Grimme, C. Bannwarth, P. Shushkov, J. Comput. Theory Chem., 2017,
   13, 1989-2009.
   C. Bannwarth, S. Ehlert and S. Grimme., ChemRxiv, 2018, preprint.
   http://doi.org/10.26434/chemrxiv.7246238.v1
   
   for sTDA-xTB:
   S. Grimme and C. Bannwarth, J. Chem. Phys., 2016, 145, 054103.
   
   in the mass-spec context:
   V. Asgeirsson, C. Bauer and S. Grimme, Chem. Sci., 2017, 8, 4879.
   
   if GBSA is used:
   P. Shushkov, F. März and S. Grimme, unpublished.
   
   for ANC optimizer:
   S. Grimme, unpublished.
   Rational Function algorithm used in ANCopt:
   F. Eckert, P. Pulay, H.-J. Werner, J. Comput. Chem., 1997, 18, 1473.
   
   with help from (in alphabetical order)
   C. Bannwarth, F. Bohle, G. Brandenburg, E. Caldeweyher, M. Checinski,
   S. Dohm, S. Ehlert, S. Ehrlich, F. März, H. Neugebauer, J. Pisarek,
   P. Pracht, P. Shushkov, and S. Spicher.
   
 * started run on 2020/05/27 at 13:48:44.436     
========================================================================
 # omp threads = 1
========================================================================
number of atoms            : 74
number of electrons        : 256
charge                     : 0
spin                       : .0
first test random number   : .9457

########################################################################
# WARNING! Please study the warnings concerning your input carefully
#  - the use of '-ohess' is discouraged, please use '--ohess' next time
########################################################################

           ------------------------------------------------- 
          |                 G F N 2 - x T B                 |
          | Geometry, Frequencies, Noncovalent interactions |
          |            JCTC 2018 parametrisation            |
           ------------------------------------------------- 
      method parameters     
 k(s)        :  1.8500
 k(p)        :  2.2300
 k(d)        :  2.2300
 k(f)        :  2.0000
 kEN (H0ij)  : -2.0000
 D4 a1       :  0.5200
 D4 a2       :  5.0000
 D4 s6       :  1.0000
 D4 s8       :  2.7000
 D4 s9       :  5.0000
 alphaj      :  2.0000


            Z     q(EN)     CN     RAES       Cart. coordinates
     1  Na  1.0    0.27    6.71    5.00    -1.86119    -8.98620    -6.63922
     2  Na  1.0    0.31   10.04    5.00     1.78985     5.56484     0.63400
     3  Na  1.0    0.09   12.29    5.00    -0.09455    -1.13864     1.82538
     4  Na  1.0    0.27    6.78    5.00     2.85576    -4.47457     7.07989
     5  Na  1.0    0.18    9.26    5.00     2.38745    -5.70321    -2.52478
     6  Na  1.0    0.20    9.10    5.00    -3.17310     2.41587    -3.45511
     7  Na  1.0    0.27    6.75    5.00    -7.36191    -1.04694    -7.54214
     8  Na  1.0    0.32    5.15    5.00   -10.03096    -1.48425     7.00630
     9  Na  1.0    0.37    6.31    5.00    -5.07263    -9.47299     7.96592
    10  Na  1.0    0.16   11.27    5.00     3.35163     0.91748    -4.01883
    11  Na  1.0    0.38    6.31    5.00     6.08764    -3.31425    -7.67634
    12  Na  1.0    0.27    6.61    5.00    -8.65660    -7.70041    -6.53560
    13  Na  1.0    0.26    8.56    5.00     6.49678    -2.87254     1.73469
    14  Na  1.0    0.27    6.68    5.00   -11.04695    -2.92540    -2.25147
    15  Na  1.0    0.08   12.29    5.00    -4.46215    -4.35757    -2.36961
    16  Na  1.0    0.19    9.11    5.00    -8.21077    -6.32955     3.03012
    17  Na  1.0    0.27    6.73    5.00    -5.68332   -10.94574    -1.37753
    18  Na  1.0    0.19    9.13    5.00    -0.79675    -2.53372    -7.95706
    19  Na  1.0    0.18    9.20    5.00    -6.67677     0.49800     1.95440
    20  Na  1.0    0.40    7.12    5.00     8.08052     2.32319    -0.86171
    21  Na  1.0    0.18    9.21    5.00    -1.44477    -7.80473     2.91689
    22  Na  1.0    0.35    5.17    5.00     0.79751     4.00425    -8.54046
    23  Na  1.0    0.19    9.15    5.00    -3.76927    -2.98307     7.35489
    24  Na  1.0    0.29    6.69    5.00    -2.21695     3.70226     6.03306
    25  Na  1.0    0.30    7.09    5.00     4.17471     2.02434     6.00053
    26  Cl  7.0   -0.21    3.03    4.91     6.94149    -1.86137     6.38961
    27  Cl  7.0   -0.19    3.82    5.00    -1.03990    -7.10824     7.85215
    28  Cl  7.0   -0.13    4.86    5.00    -2.62119     3.10948     1.32141
    29  Cl  7.0   -0.15    4.86    5.00    -1.54778    -8.44510    -1.82288
    30  Cl  7.0   -0.10    5.96    5.00    -4.14891    -3.67514     2.55563
    31  Cl  7.0   -0.20    3.77    5.00    -6.34043     1.33972     6.90478
    32  Cl  7.0   -0.17    3.94    5.00     3.00414    -0.00075    -8.92818
    33  Cl  7.0   -0.15    4.87    5.00    -4.66637    -5.07620    -7.28175
    34  Cl  7.0   -0.20    3.79    5.00    -3.51346     1.76972    -8.32611
    35  Cl  7.0   -0.22    2.57    4.53     7.32385     3.50934    -5.19156
    36  Cl  7.0   -0.21    3.75    5.00   -10.98940    -2.12222     2.53003
    37  Cl  7.0   -0.15    4.83    5.00    -8.57447    -7.05700    -1.66315
    38  Cl  7.0   -0.26    2.93    4.87    -5.86346   -11.60560    -6.06543
    39  Cl  7.0   -0.14    4.87    5.00     0.23104    -0.47200     6.83639
    40  Cl  7.0   -0.14    4.86    5.00     2.66876    -5.41484     2.37575
    41  Cl  7.0   -0.12    4.46    5.00     6.51488    -2.89003    -2.90067
    42  Cl  7.0   -0.17    3.78    5.00    -7.98452    -5.56097     8.03787
    43  Cl  7.0   -0.15    4.84    5.00    -7.16842    -0.09758    -2.75719
    44  Cl  7.0   -0.19    3.81    5.00    -5.53962   -10.50205     3.44484
    45  Cl  7.0   -0.09    5.96    5.00    -0.45294    -1.73700    -2.99324
    46  Cl  7.0   -0.20    3.79    5.00     2.30868    -6.47221    -7.28797
    47  Cl  7.0   -0.14    3.96    5.00     0.74044     5.07009    -4.02700
    48  Cl  7.0   -0.06    5.92    5.00     3.98045     1.24613     1.19664
    49  Cl  7.0   -0.19    3.00    4.90     1.89771     5.99167     5.41494
    50  Cl  7.0   -0.26    2.93    4.87   -11.30617    -3.67648    -6.92345
    51  O   6.0   -0.29    3.67    4.57     5.60063     6.55025    -0.51761
    52  H   1.0    0.01    1.56    1.65     5.82949     6.42679    -2.33864
    53  C   4.0   -0.06    4.54    4.59     6.04306     9.12581     0.10564
    54  H   1.0   -0.02    1.01    1.43     8.00794     9.62770    -0.33465
    55  H   1.0   -0.02    1.10    1.44     5.77216     9.30169     2.13942
    56  C   4.0   -0.10    4.35    4.29     4.28290    10.92071    -1.30457
    57  H   1.0   -0.01    1.03    1.43     5.06449    12.82700    -1.20828
    58  H   1.0   -0.02    1.03    1.43     4.24859    10.35519    -3.29153
    59  C   4.0   -0.08    4.55    4.60     1.57848    10.99373    -0.30269
    60  H   1.0   -0.05    1.86    2.13     0.80224     9.08736    -0.19877
    61  H   1.0   -0.03    1.03    1.43     0.42332    12.04505    -1.64677
    62  C   4.0   -0.15    4.10    3.81     1.36122    12.23720     2.27914
    63  H   1.0   -0.01    1.00    1.43     2.12247    14.14564     2.22642
    64  H   1.0   -0.03    1.00    1.43    -0.60906    12.33856     2.84620
    65  H   1.0   -0.01    1.02    1.43     2.37240    11.17096     3.70783
    66  O   6.0   -0.43    2.89    2.52    -7.01497   -10.60493    11.21925
    67  H   1.0    0.02    1.05    1.44    -7.34721   -11.71124    12.61922
    68  H   1.0    0.00    1.33    1.51    -8.16954    -9.21077    11.42894
    69  O   6.0   -0.37    3.62    4.49    10.09799     0.12877     1.85093
    70  H   1.0   -0.00    1.17    1.46    11.78405    -0.54563     1.70704
    71  H   1.0   -0.02    1.50    1.60     9.72298     0.02563     3.64928
    72  O   6.0   -0.42    2.92    2.58     9.25035    -0.97412    -8.33282
    73  H   1.0    0.02    1.44    1.57     8.71459     0.60326    -7.53184
    74  H   1.0    0.03    1.05    1.44    10.74383    -0.50247    -9.24880

  Z AO/shell   Hii/eV     exponent
  1     Wed Apr 25 08:07:45 CEST 2018   EN: 2.200 GM2: 0.406  GM3: 0.0800  RAES: 1.40
     1s    -10.707211    1.230000
  6     Wed Apr 25 08:07:45 CEST 2018   EN: 2.550 GM2: 0.538  GM3: 0.1500  RAES: 3.00
     2s    -13.970922    2.096432
     2p    -10.063292    1.800000
  8     Wed Apr 25 08:07:45 CEST 2018   EN: 3.440 GM2: 0.452  GM3:-0.0517  RAES: 1.80
     2s    -20.229985    2.439742
     2p    -15.503117    2.137023
 11     Tue Apr 24 16:34:09 CEST 2018   EN: 0.930 GM2: 0.271  GM3: 0.1799  RAES: 5.00
     3s     -4.546934    0.763787
     3p     -1.332719    0.573553
 17     Mon Apr 23 14:09:22 CEST 2018   EN: 3.160 GM2: 0.249  GM3: 0.1495  RAES: 2.50
     3s    -29.278781    2.485265
     3p    -12.673758    2.199650
     3d     -0.240338    2.476089
 no old-style atom pair restraining (fixing) potential
           ------------------------------------------------- 
          |        Self-Consistent Charge Iterations        |
           ------------------------------------------------- 

 Ncao       : 398
 Nao        : 373
 Nshell     : 157
 Nel        : 256
 T(el)      :   300.0
 intcut     :    25.0
 scfconv/Eh :  0.100E-05
   qconv/e  :  0.100E-03
 intneglect :  0.100E-07
 broydamp   :      0.250
 iter      E             dE          RMSdq      gap      omega  full diag
   1   -155.3821901 -0.155382E+03  0.116E+01    3.88       0.0  T
   2   -155.6742065 -0.292016E+00  0.727E+00    4.72       1.0  T
   3   -156.0223842 -0.348178E+00  0.458E+00    3.81       1.0  T
   4   -156.0654087 -0.430245E-01  0.233E+00    3.53       1.0  T
   5   -156.1187997 -0.533910E-01  0.228E+00    2.28       1.0  T
   6   -156.1262585 -0.745880E-02  0.132E+00    2.48       1.0  T
   7   -156.1280318 -0.177327E-02  0.390E-01    2.65       1.0  T
   8   -156.1287866 -0.754779E-03  0.237E-01    2.57       1.0  T
   9   -156.1291736 -0.387072E-03  0.170E-01    2.56       1.0  T
  10   -156.1295002 -0.326541E-03  0.133E-01    2.58       1.0  T
  11   -156.1298090 -0.308823E-03  0.103E-01    2.58       1.0  T
  12   -156.1299710 -0.161988E-03  0.899E-02    2.58       1.0  T
  13   -156.1300986 -0.127577E-03  0.782E-02    2.57       1.0  T
  14   -156.1302499 -0.151373E-03  0.609E-02    2.57       1.0  T
  15   -156.1303382 -0.882209E-04  0.454E-02    2.56       1.0  T
  16   -156.1303858 -0.476192E-04  0.339E-02    2.56       1.0  T
  17   -156.1304034 -0.176589E-04  0.253E-02    2.56       1.0  T
  18   -156.1304157 -0.122819E-04  0.171E-02    2.56       1.0  T
  19   -156.1304195 -0.379613E-05  0.122E-02    2.56       1.0  T
  20   -156.1304214 -0.188178E-05  0.933E-03    2.55       1.2  T
  21   -156.1304225 -0.110365E-05  0.786E-03    2.55       1.5  T
  22   -156.1304233 -0.793390E-06  0.678E-03    2.55       1.7  T
  23   -156.1304242 -0.866748E-06  0.609E-03    2.55       1.9  T
  24   -156.1304249 -0.725454E-06  0.573E-03    2.55       2.0  T
  25   -156.1304258 -0.877032E-06  0.523E-03    2.55       2.2  T
  26   -156.1304268 -0.103461E-05  0.438E-03    2.55       2.7  T
  27   -156.1304276 -0.816732E-06  0.379E-03    2.55       3.1  T
  28   -156.1304283 -0.706133E-06  0.296E-03    2.55       3.9  T
  29   -156.1304288 -0.518033E-06  0.222E-03    2.55       5.2  T
  30   -156.1304290 -0.176311E-06  0.177E-03    2.55       6.6  T
  31   -156.1304291 -0.111458E-06  0.147E-03    2.55       7.9  T
  32   -156.1304292 -0.560325E-07  0.126E-03    2.55       9.2  T
  33   -156.1304292 -0.441040E-07  0.959E-04    2.55      12.1  T
  34   -156.1304292 -0.276982E-07  0.687E-04    2.55      16.9  T
speedup  1.00
cpu  time for SCC    1.02 s
wall time for SCC    1.02 s

   *** convergence criteria satisfied after 34 iterations ***

          eigenvalues
 #    :         116        117        118        119        120        121        122        123
 occ. :        2.000      2.000      2.000      2.000      2.000      2.000      2.000      2.000
 eps  :       -10.767    -10.714    -10.696    -10.642    -10.606    -10.583    -10.558    -10.548
 #    :         124        125        126        127        128        129        130        131
 occ. :        2.000      2.000      2.000      2.000      2.000      0.000      0.000      0.000
 eps  :       -10.536    -10.516    -10.510    -10.422    -10.390     -7.838     -7.303     -7.053
 #    :         132        133        134        135        136        137        138        139
 occ. :        0.000      0.000      0.000      0.000      0.000      0.000      0.000      0.000
 eps  :        -6.248     -5.419     -5.071     -4.554     -4.004     -3.557     -3.137     -2.842


   #   Z            q   n(s)   n(p)   n(d)      C6AA      α(0)
   1  11 Na     0.699  0.086  0.215  0.000    68.191    26.723
   2  11 Na     0.859  0.037  0.104  0.000    66.263    26.343
   3  11 Na     0.801  0.004  0.195  0.000    66.954    26.480
   4  11 Na     0.732  0.080  0.189  0.000    67.791    26.645
   5  11 Na     0.724  0.043  0.233  0.000    67.885    26.663
   6  11 Na     0.741  0.039  0.220  0.000    67.678    26.623
   7  11 Na     0.701  0.085  0.214  0.000    68.170    26.719
   8  11 Na     0.699  0.112  0.189  0.000    68.200    26.725
   9  11 Na     0.754  0.084  0.162  0.000    67.516    26.591
  10  11 Na     0.761  0.009  0.230  0.000    67.437    26.575
  11  11 Na     0.772  0.084  0.144  0.000    67.304    26.549
  12  11 Na     0.698  0.088  0.213  0.000    68.203    26.726
  13  11 Na     0.778  0.052  0.170  0.000    67.230    26.534
  14  11 Na     0.708  0.082  0.209  0.000    68.077    26.701
  15  11 Na     0.775  0.010  0.215  0.000    67.259    26.540
  16  11 Na     0.699  0.051  0.250  0.000    68.190    26.723
  17  11 Na     0.705  0.082  0.213  0.000    68.123    26.710
  18  11 Na     0.719  0.045  0.237  0.000    67.950    26.676
  19  11 Na     0.709  0.049  0.241  0.000    68.067    26.699
  20  11 Na     0.778  0.075  0.147  0.000    67.225    26.533
  21  11 Na     0.726  0.042  0.232  0.000    67.862    26.659
  22  11 Na     0.722  0.106  0.171  0.000    67.907    26.668
  23  11 Na     0.721  0.048  0.230  0.000    67.916    26.670
  24  11 Na     0.728  0.075  0.197  0.000    67.840    26.655
  25  11 Na     0.749  0.068  0.183  0.000    67.577    26.603
  26  17 Cl    -0.752  1.973  5.775  0.005   125.427    17.134
  27  17 Cl    -0.743  1.979  5.764  0.001   125.067    17.110
  28  17 Cl    -0.734  1.978  5.753  0.002   124.682    17.083
  29  17 Cl    -0.732  1.979  5.751  0.003   124.610    17.078
  30  17 Cl    -0.738  1.980  5.755  0.003   124.849    17.095
  31  17 Cl    -0.734  1.977  5.757  0.001   124.693    17.084
  32  17 Cl    -0.751  1.978  5.773  0.000   125.371    17.130
  33  17 Cl    -0.739  1.978  5.757  0.003   124.880    17.097
  34  17 Cl    -0.736  1.978  5.757  0.001   124.793    17.091
  35  17 Cl    -0.759  1.966  5.792  0.001   125.693    17.152
  36  17 Cl    -0.737  1.977  5.758  0.001   124.810    17.092
  37  17 Cl    -0.737  1.979  5.754  0.004   124.815    17.092
  38  17 Cl    -0.761  1.974  5.786  0.001   125.791    17.159
  39  17 Cl    -0.737  1.978  5.758  0.001   124.828    17.093
  40  17 Cl    -0.735  1.979  5.755  0.001   124.740    17.087
  41  17 Cl    -0.729  1.979  5.749  0.002   124.500    17.071
  42  17 Cl    -0.750  1.976  5.774  0.000   125.352    17.129
  43  17 Cl    -0.733  1.979  5.751  0.003   124.662    17.082
  44  17 Cl    -0.745  1.978  5.766  0.001   125.149    17.115
  45  17 Cl    -0.738  1.983  5.752  0.003   124.843    17.094
  46  17 Cl    -0.737  1.978  5.759  0.001   124.833    17.094
  47  17 Cl    -0.754  1.978  5.774  0.002   125.482    17.138
  48  17 Cl    -0.737  1.979  5.754  0.004   124.793    17.091
  49  17 Cl    -0.771  1.974  5.795  0.001   126.160    17.184
  50  17 Cl    -0.763  1.975  5.786  0.001   125.841    17.162
  51   8 O     -0.501  1.710  4.791  0.000    22.851     6.456
  52   1 H      0.349  0.651  0.000  0.000     0.581     1.193
  53   6 C      0.043  1.045  2.912  0.000    19.777     6.319
  54   1 H      0.043  0.957  0.000  0.000     2.410     2.428
  55   1 H      0.075  0.925  0.000  0.000     2.033     2.230
  56   6 C     -0.087  1.059  3.028  0.000    22.132     6.692
  57   1 H      0.044  0.956  0.000  0.000     2.394     2.420
  58   1 H      0.057  0.943  0.000  0.000     2.235     2.338
  59   6 C     -0.079  1.058  3.020  0.000    21.912     6.649
  60   1 H      0.035  0.965  0.000  0.000     2.502     2.470
  61   1 H      0.041  0.959  0.000  0.000     2.440     2.443
  62   6 C     -0.121  1.042  3.080  0.000    22.885     6.821
  63   1 H      0.033  0.967  0.000  0.000     2.545     2.495
  64   1 H      0.040  0.960  0.000  0.000     2.449     2.447
  65   1 H      0.057  0.943  0.000  0.000     2.239     2.340
  66   8 O     -0.586  1.720  4.867  0.000    24.771     6.722
  67   1 H      0.303  0.697  0.000  0.000     0.712     1.326
  68   1 H      0.315  0.685  0.000  0.000     0.665     1.274
  69   8 O     -0.632  1.719  4.913  0.000    25.881     6.871
  70   1 H      0.331  0.669  0.000  0.000     0.633     1.249
  71   1 H      0.348  0.652  0.000  0.000     0.582     1.192
  72   8 O     -0.613  1.725  4.888  0.000    25.400     6.807
  73   1 H      0.336  0.664  0.000  0.000     0.609     1.220
  74   1 H      0.295  0.705  0.000  0.000     0.738     1.349

 Mol. C6AA /au·bohr⁶  :     247332.326896
 Mol. C8AA /au·bohr⁸  :   16131162.732612
 Mol. α(0) /au        :       1177.222876

 
 Wiberg/Mayer (AO) data. WBOs > 0.1 written file <wbo>
 largest (>0.05) Wiberg bond orders for each atom
           total WBO             WBO to atom ...
     1  Na  0.545    Cl  38 0.152    Cl  46 0.146    Cl  29 0.103    Cl  33 0.102
     2  Na  0.276    Cl  49 0.081    O   51 0.071    Cl  28 0.055    Cl  47 0.051    Cl  48 0.051
     3  Na  0.416    Cl  48 0.114    Cl  40 0.070    Cl  39 0.065    Cl  45 0.060
     4  Na  0.495    Cl  26 0.160    Cl  27 0.122    Cl  39 0.090    Cl  40 0.087
     5  Na  0.522    Cl  41 0.126    Cl  46 0.112    Cl  40 0.092    Cl  29 0.080    Cl  45 0.058
     6  Na  0.489    Cl  47 0.135    Cl  28 0.110    Cl  34 0.085    Cl  43 0.074
     7  Na  0.544    Cl  34 0.152    Cl  50 0.149    Cl  43 0.103    Cl  33 0.098
     8  Na  0.534    Cl  42 0.165    Cl  31 0.164    Cl  36 0.163
     9  Na  0.446    Cl  44 0.130    Cl  27 0.121    Cl  42 0.092    O   66 0.083
    10  Na  0.468    Cl  35 0.126    Cl  32 0.085    Cl  47 0.073    Cl  41 0.071    Cl  48 0.063
    11  Na  0.433    Cl  46 0.115    O   72 0.115    Cl  32 0.090    Cl  41 0.082
    12  Na  0.549    Cl  50 0.153    Cl  38 0.147    Cl  37 0.105    Cl  33 0.104
    13  Na  0.421    Cl  41 0.128    Cl  26 0.089    Cl  40 0.076    O   69 0.058
    14  Na  0.533    Cl  50 0.150    Cl  36 0.138    Cl  43 0.105    Cl  37 0.100
    15  Na  0.410    Cl  45 0.123    Cl  30 0.108    Cl  43 0.072    Cl  29 0.059
    16  Na  0.559    Cl  37 0.119    Cl  44 0.110    Cl  36 0.104    Cl  42 0.102    Cl  30 0.069
    17  Na  0.540    Cl  38 0.156    Cl  44 0.136    Cl  29 0.103    Cl  37 0.102
    18  Na  0.527    Cl  32 0.117    Cl  33 0.113    Cl  34 0.103    Cl  46 0.092    Cl  45 0.054
    19  Na  0.536    Cl  28 0.138    Cl  31 0.113    Cl  43 0.099    Cl  36 0.071    Cl  30 0.062
    20  Na  0.427    Cl  35 0.169    O   69 0.082    O   51 0.050
    21  Na  0.512    Cl  40 0.120    Cl  29 0.104    Cl  27 0.101    Cl  44 0.083    Cl  30 0.056
    22  Na  0.495    Cl  47 0.154    Cl  32 0.148    Cl  34 0.124
    23  Na  0.520    Cl  39 0.132    Cl  27 0.114    Cl  31 0.095    Cl  42 0.086    Cl  30 0.052
    24  Na  0.505    Cl  49 0.180    Cl  31 0.110    Cl  28 0.088    Cl  39 0.084
    25  Na  0.467    Cl  49 0.146    Cl  26 0.144    Cl  48 0.082    Cl  39 0.069
    26  Cl  0.461    Na   4 0.160    Na  25 0.144    Na  13 0.089
    27  Cl  0.473    Na   4 0.122    Na   9 0.121    Na  23 0.114    Na  21 0.101
    28  Cl  0.473    Na  19 0.138    Na   6 0.110    Na  24 0.088    Na   2 0.055
    29  Cl  0.486    Na  21 0.104    Na  17 0.103    Na   1 0.103    Na   5 0.080    Na  15 0.059
    30  Cl  0.484    Na  15 0.108    Na  16 0.069    Na  19 0.062    Na  21 0.056    Na  23 0.052
    31  Cl  0.490    Na   8 0.164    Na  19 0.113    Na  24 0.110    Na  23 0.095
    32  Cl  0.468    Na  22 0.148    Na  18 0.117    Na  11 0.090    Na  10 0.085
    33  Cl  0.491    Na  18 0.113    Na  12 0.104    Na   1 0.102    Na   7 0.098
    34  Cl  0.486    Na   7 0.152    Na  22 0.124    Na  18 0.103    Na   6 0.085
    35  Cl  0.457    Na  20 0.169    Na  10 0.126
    36  Cl  0.489    Na   8 0.163    Na  14 0.138    Na  16 0.104    Na  19 0.071
    37  Cl  0.494    Na  16 0.119    Na  12 0.105    Na  17 0.102    Na  14 0.100
    38  Cl  0.445    Na  17 0.156    Na   1 0.152    Na  12 0.147
    39  Cl  0.481    Na  23 0.132    Na   4 0.090    Na  24 0.084    Na  25 0.069    Na   3 0.065
    40  Cl  0.474    Na  21 0.120    Na   5 0.092    Na   4 0.087    Na  13 0.076    Na   3 0.070
    41  Cl  0.479    Na  13 0.128    Na   5 0.126    Na  11 0.082    Na  10 0.071
    42  Cl  0.477    Na   8 0.165    Na  16 0.102    Na   9 0.092    Na  23 0.086
    43  Cl  0.487    Na  14 0.105    Na   7 0.103    Na  19 0.099    Na   6 0.074    Na  15 0.072
    44  Cl  0.470    Na  17 0.136    Na   9 0.130    Na  16 0.110    Na  21 0.083
    45  Cl  0.472    Na  15 0.123    Na   3 0.060    Na   5 0.058    Na  18 0.054
    46  Cl  0.479    Na   1 0.146    Na  11 0.115    Na   5 0.112    Na  18 0.092
    47  Cl  0.450    Na  22 0.154    Na   6 0.135    Na  10 0.073    Na   2 0.051
    48  Cl  0.471    Na   3 0.114    Na  25 0.082    Na  10 0.063    Na   2 0.051
    49  Cl  0.423    Na  24 0.180    Na  25 0.146    Na   2 0.081
    50  Cl  0.445    Na  12 0.153    Na  14 0.150    Na   7 0.149
    51  O   2.000    C   53 0.979    H   52 0.842    Na   2 0.071    Na  20 0.050
    52  H   0.877    O   51 0.842
    53  C   3.940    C   56 1.010    O   51 0.979    H   54 0.970    H   55 0.966
    54  H   0.997    C   53 0.970
    55  H   0.992    C   53 0.966
    56  C   3.992    C   59 1.014    C   53 1.010    H   57 0.973    H   58 0.968
    57  H   0.997    C   56 0.973
    58  H   0.996    C   56 0.968
    59  C   3.992    C   62 1.025    C   56 1.014    H   61 0.980    H   60 0.967
    60  H   1.000    C   59 0.967
    61  H   0.996    C   59 0.980
    62  C   3.993    C   59 1.025    H   63 0.987    H   64 0.987    H   65 0.981
    63  H   0.998    C   62 0.987
    64  H   0.998    C   62 0.987
    65  H   0.996    C   62 0.981
    66  O   1.896    H   67 0.911    H   68 0.897    Na   9 0.083
    67  H   0.908    O   66 0.911
    68  H   0.901    O   66 0.897
    69  O   1.900    H   70 0.890    H   71 0.851    Na  20 0.082    Na  13 0.058
    70  H   0.890    O   69 0.890
    71  H   0.878    O   69 0.851
    72  O   1.889    H   74 0.915    H   73 0.841    Na  11 0.115
    73  H   0.886    O   72 0.841
    74  H   0.913    O   72 0.915
 MOs/occ written to file <molden.input>
 
molecular dipole:
                 x           y           z       tot (Debye)
 q only:        5.327       2.218       3.813
   full:        0.053      -0.281       2.905       7.420
molecular quadrupole (traceless):
                xx          xy          yy          xz          yz          zz
 q only:       21.052     -12.951     -17.753     -60.112     -57.507      -3.299
  q+dip:       20.536       7.736     -17.508     -59.154     -56.342      -3.028
   full:       20.361      10.092     -18.700     -58.956     -55.749      -1.661

SCC energy    :    -156.1304292
rep           :       0.4147064
ES            :       1.8752824
AES           :      -0.0345667
AXC           :      -0.0013715
disp          :      -0.1765291
XB            :       0.0000000
fix           :       0.0000000
total E       :    -155.7085173
atomizationE  :      11.6629106     7318.59
(atE without considering molecular charge,
 total energy contains solvation terms)
H-L gap (eV)  :          2.5518
           ------------------------------------------------- 
          |                 ===============                 |
          |                   A N C O P T                   |
          |                 ===============                 |
          |          Approximate Normal Coordinate          |
          |           Rational Function Optimizer           |
           ------------------------------------------------- 
dumping coords to <xtbopt.coord> and <xtbopt.log>
 optlevel               0
 Maxcycle             222
 Maxmicro              25
 Econv         5.000000000000000E-006
 Gconv         1.000000000000000E-003
 Maxdispl       1.00000000000000     
 Hlow          5.000000000000000E-003
 S6             20.0000000000000     
 Nvar              216

generating ANC from model Hessian ...
 Shifting diagonal of input Hessian by   2.402168711596929E-002
 Lowest  eigenvalues of input Hessian
    0.005000    0.006990    0.007201    0.007416    0.007925    0.008074
    0.008656    0.008888    0.009754    0.009813    0.010317    0.010595
    0.010944    0.011264    0.011477    0.013152    0.013345    0.013488
 Highest eigenvalues
    1.312231    1.317980    1.414270    1.439623    1.467456    1.472779
 
cpu  time for ANC gen    0.03 s
wall time for ANC gen    0.03 s
................................................................................
.............................. CYCLE    1 ......................................
................................................................................
   1   -156.1304293 -0.156130E+03  0.468E-04    2.55       0.0  T
   2   -156.1304293 -0.612431E-09  0.404E-04    2.55      28.8  T
   3   -156.1304293 -0.411802E-09  0.375E-04    2.55      31.0  T
speedup  0.97
cpu  time for SCC    0.09 s
wall time for SCC    0.09 s
speedup  0.99
cpu  time for grad    0.33 s
wall time for grad    0.33 s
 E :   -155.70851727  G :  0.000154    pred/act E change:  0.000D+00  0.293D-07
Maxdispl :   0.0138   ||displ|| :   0.0164   Lambda : -0.190D-05
Largest |displ|/coords:  0.0138 (   1)  0.0043 (  11)  0.0033 (  13)
................................................................................
.............................. CYCLE    2 ......................................
................................................................................
   1   -156.1303887 -0.156130E+03  0.382E-02    2.55       0.0  T
   2   -156.1303891 -0.463852E-06  0.951E-03    2.55       1.2  T
   3   -156.1303892 -0.530128E-07  0.379E-03    2.55       3.1  T
   4   -156.1303892 -0.109469E-07  0.173E-03    2.55       6.7  T
   5   -156.1303892 -0.480105E-08  0.936E-04    2.55      12.4  T
   6   -156.1303892 -0.345383E-08  0.615E-04    2.55      18.9  T
speedup  1.00
cpu  time for SCC    0.18 s
wall time for SCC    0.18 s
speedup  1.00
cpu  time for grad    0.42 s
wall time for grad    0.42 s
 E :   -155.70851500  G :  0.000421    pred/act E change:  0.000D+00  0.227D-05
Maxdispl :   0.0135   ||displ|| :   0.0138   Lambda : -0.536D-05
Largest |displ|/coords:  0.0135 (   1)  0.0011 (  13)  0.0011 (  11)
................................................................................
.............................. CYCLE    3 ......................................
................................................................................
   1   -156.1304040 -0.156130E+03  0.322E-02    2.55       0.0  T
   2   -156.1304044 -0.355850E-06  0.745E-03    2.55       1.6  T
   3   -156.1304044 -0.366310E-07  0.312E-03    2.55       3.7  T
   4   -156.1304044 -0.670485E-08  0.133E-03    2.55       8.7  T
   5   -156.1304044 -0.191258E-08  0.618E-04    2.55      18.8  T
   6   -156.1304044 -0.983164E-09  0.399E-04    2.55      29.1  T
speedup  1.00
cpu  time for SCC    0.18 s
wall time for SCC    0.19 s
speedup  1.00
cpu  time for grad    0.42 s
wall time for grad    0.42 s
 E :   -155.70851740  G :  0.000138    pred/act E change: -0.949D-06 -0.240D-05
Maxdispl :   0.0061   ||displ|| :   0.0120   Lambda : -0.144D-05
Largest |displ|/coords:  0.0061 (  11)  0.0049 (  13)  0.0035 (   1)

   *** GEOMETRY OPTIMIZATION CONVERGED AFTER 3 ITERATIONS ***

------------------------------------------------------------------------
 total energy gain (kcal):     -0.0001
------------------------------------------------------------------------
================
 final structure:
================
$coord
       -1.86090334729260       -8.98581272154432       -6.63961963765184      Na
        1.78976346242586        5.56478534514885        0.63397560381598      Na
       -0.09399494322187       -1.13946989991663        1.82526392109806      Na
        2.85566528694712       -4.47466548603684        7.07997583580636      Na
        2.38578960169686       -5.70440132770484       -2.52438688494859      Na
       -3.17300098697659        2.41644943086637       -3.45352716176427      Na
       -7.36260791477418       -1.04740854058233       -7.54251011029259      Na
      -10.03133930640221       -1.48389432756883        7.00645985079261      Na
       -5.07232632334503       -9.47289538284801        7.96596354327731      Na
        3.35007463586802        0.91935358404624       -4.01913866218062      Na
        6.08748908349112       -3.31411080250308       -7.67606150144278      Na
       -8.65649206616936       -7.70060056668838       -6.53555095382383      Na
        6.49699889986877       -2.87271609581197        1.73472871096394      Na
      -11.04691567796500       -2.92551403738420       -2.25130291423820      Na
       -4.46280830070135       -4.35812541213283       -2.36933691559548      Na
       -8.21173968429835       -6.32823029769830        3.02953045861351      Na
       -5.68353173770831      -10.94610072051166       -1.37753391437348      Na
       -0.79680126290975       -2.53396817625250       -7.95699318098396      Na
       -6.67692284536640        0.49756562535942        1.95419734319475      Na
        8.08056318162892        2.32343280928750       -0.86149863059904      Na
       -1.44483655038728       -7.80517516609974        2.91649900181401      Na
        0.79699630862811        4.00404702017108       -8.54076355502253      Na
       -3.76920165072493       -2.98242775291110        7.35484804453659      Na
       -2.21700402958566        3.70230478621504        6.03323108535609      Na
        4.17518438022598        2.02437387408020        6.00043315805178      Na
        6.94205962293744       -1.86153340292778        6.38958780043063      Cl
       -1.03959099054173       -7.10819561489032        7.85289569838812      Cl
       -2.62128043646080        3.11017913738409        1.32015946179397      Cl
       -1.54668018341656       -8.44404826214223       -1.82259898795882      Cl
       -4.14901873892691       -3.67505230918805        2.55529712876767      Cl
       -6.34037039807401        1.33975578381043        6.90512376058854      Cl
        3.00398820564654       -0.00079857249846       -8.92809168672405      Cl
       -4.66623882132204       -5.07661890546013       -7.28193451540280      Cl
       -3.51230761337471        1.77040295708689       -8.32773863254358      Cl
        7.32392355411189        3.50910953269319       -5.19149876797372      Cl
      -10.98873196296673       -2.12226910926660        2.53008363541913      Cl
       -8.57442520623297       -7.05603471510136       -1.66327717181640      Cl
       -5.86352229037815      -11.60596064471813       -6.06548269102697      Cl
        0.23125300580638       -0.47180655363688        6.83626321028828      Cl
        2.66849952144120       -5.41459295492486        2.37510690021945      Cl
        6.51686837157229       -2.89082611012224       -2.90037221653018      Cl
       -7.98493635082591       -5.56118562725986        8.03724080373717      Cl
       -7.16822276821075       -0.09736654940434       -2.75680846478327      Cl
       -5.53904261975918      -10.50317756839872        3.44503049567869      Cl
       -0.45230720616508       -1.73713091888960       -2.99321391472063      Cl
        2.30760858421781       -6.47297426064106       -7.28807690277644      Cl
        0.74110680582722        5.06933497596123       -4.02719151811483      Cl
        3.98088645128367        1.24588835763454        1.19670859784071      Cl
        1.89776774308062        5.99164973364611        5.41502636825673      Cl
      -11.30600947932876       -3.67648257799577       -6.92335369324394      Cl
        5.60055636161265        6.55036668512213       -0.51778074903062      O 
        5.82951579849253        6.42719083650241       -2.33881337533597      H 
        6.04292642853765        9.12592173525430        0.10559726225281      C 
        8.00778957151727        9.62787965605600       -0.33471392945260      H 
        5.77211661307653        9.30172977309018        2.13939328849422      H 
        4.28261317697257       10.92069298376737       -1.30454938624416      C 
        5.06415818535977       12.82702235192997       -1.20864913540977      H 
        4.24805817035263       10.35487840159325       -3.29143041745007      H 
        1.57829691112914       10.99375246629502       -0.30240228252906      C 
        0.80203462365891        9.08739225625365       -0.19844529525595      H 
        0.42305448161034       12.04511251461108       -1.64638889592627      H 
        1.36129225773393       12.23722368657092        2.27945167967649      C 
        2.12284352078451       14.14556293507881        2.22677535924278      H 
       -0.60900797398717       12.33886786698266        2.84648457636477      H 
        2.37228631164604       11.17074683067356        3.70812839202586      H 
       -7.01484028371262      -10.60470243970912       11.21932949117415      O 
       -7.34727262229297      -11.71126896969732       12.61905230460142      H 
       -8.16952739822031       -9.21063713006721       11.42887590593384      H 
       10.09791663661168        0.12894640175807        1.85109222910056      O 
       11.78397847663370       -0.54545627507415        1.70710076122619      H 
        9.72297263320461        0.02565400866856        3.64946745026039      H 
        9.25037014675650       -0.97438771797811       -8.33262417313762      O 
        8.71476531227126        0.60314763523503       -7.53187805107109      H 
       10.74372760949361       -0.50269805582099       -9.24884026058243      H 
$end
 
 Bond Distances (Angstroems)
 ---------------------------
Na1-Na5=3.5788       Na1-Na12=3.6602      Na1-Na15=3.6054      Na1-Na17=3.5947      Na1-Na18=3.5298      Na1-Cl29=2.5705      
Na1-Cl33=2.5688      Na1-Cl38=2.5497      Na1-Cl46=2.5984      Na2-Na3=3.7387       Na2-Na6=3.7883       Na2-Na10=3.5760      
Na2-Na20=3.8276      Na2-Na24=3.6919      Na2-Na25=3.6288      Na2-Cl28=2.6959      Na2-Cl47=2.5418      Na2-Cl48=2.5800      
Na2-Cl49=2.5407      Na2-O51=2.1703       Na2-C53=2.9487       Na2-C59=2.9175       Na2-H60=1.9855       Na3-Na2=3.7387       
Na3-Na4=3.6446       Na3-Na5=3.5854       Na3-Na6=3.7415       Na3-Na10=3.7515      Na3-Na13=3.6067      Na3-Na15=3.6294      
Na3-Na19=3.5903      Na3-Na21=3.6451      Na3-Na23=3.6463      Na3-Na24=3.5756      Na3-Na25=3.5761      Na3-Cl28=2.6301      
Na3-Cl30=2.5601      Na3-Cl39=2.6807      Na3-Cl40=2.7092      Na3-Cl45=2.5764      Na3-Cl48=2.5207      Na4-Na3=3.6446       
Na4-Na13=3.5260      Na4-Na21=3.6248      Na4-Na23=3.5965      Na4-Na25=3.5555      Na4-Cl26=2.5926      Na4-Cl27=2.5216      
Na4-Cl39=2.5362      Na4-Cl40=2.5408      Na5-Na1=3.5788       Na5-Na3=3.5854       Na5-Na10=3.6293      Na5-Na11=3.5873      
Na5-Na13=3.4725      Na5-Na15=3.6944      Na5-Na18=3.7304      Na5-Na21=3.6925      Na5-Cl29=2.5632      Na5-Cl40=2.6015      
Na5-Cl41=2.6524      Na5-Cl45=2.5932      Na5-Cl46=2.5538      Na6-Na2=3.7883       Na6-Na3=3.7415       Na6-Na7=3.5996       
Na6-Na10=3.5542      Na6-Na15=3.6942      Na6-Na18=3.7581      Na6-Na19=3.5578      Na6-Na22=3.5166      Na6-Cl28=2.5693      
Na6-Cl34=2.6081      Na6-Cl43=2.5249      Na6-Cl45=2.6388      Na6-Cl47=2.5205      Na7-Na6=3.5996       Na7-Na12=3.6260      
Na7-Na14=3.5537      Na7-Na15=3.5942      Na7-Na18=3.5692      Na7-Cl33=2.5693      Na7-Cl34=2.5588      Na7-Cl43=2.5840      
Na7-Cl50=2.5293      Na8-Na16=3.4536      Na8-Na19=3.3761      Na8-Na23=3.4123      Na8-Cl31=2.4598      Na8-Cl36=2.4458      
Na8-Cl42=2.4750      Na9-Na16=3.5147      Na9-Na21=3.4064      Na9-Na23=3.5180      Na9-Cl27=2.4746      Na9-Cl42=2.5811      
Na9-Cl44=2.4661      Na9-O66=2.0927       Na9-H68=2.4624       Na10-Na2=3.5760      Na10-Na3=3.7515      Na10-Na5=3.6293      
Na10-Na6=3.5542      Na10-Na11=3.2957     Na10-Na13=4.0088     Na10-Na18=3.5352     Na10-Na20=3.1001     Na10-Na22=3.1961     
Na10-Cl32=2.6493     Na10-Cl35=2.5855     Na10-Cl41=2.6878     Na10-Cl45=2.5139     Na10-Cl47=2.5940     Na10-Cl48=2.7856     
Na11-Na5=3.5873      Na11-Na10=3.2957     Na11-Na18=3.6693     Na11-Cl32=2.4851     Na11-Cl41=2.5472     Na11-Cl46=2.6148     
Na11-O72=2.1107      Na12-Na1=3.6602      Na12-Na7=3.6260      Na12-Na14=3.6228     Na12-Na15=3.5936     Na12-Na17=3.5882     
Na12-Cl33=2.5579     Na12-Cl37=2.6011     Na12-Cl38=2.5529     Na12-Cl50=2.5578     Na13-Na3=3.6067      Na13-Na4=3.5260      
Na13-Na5=3.4725      Na13-Na10=4.0088     Na13-Na20=3.1860     Na13-Na25=3.6497     Na13-Cl26=2.5317     Na13-Cl40=2.4553     
Na13-Cl41=2.4528     Na13-Cl48=2.5698     Na13-O69=2.4815      Na14-Na7=3.5537      Na14-Na12=3.6228     Na14-Na15=3.5662     
Na14-Na16=3.6473     Na14-Na19=3.6853     Na14-Cl36=2.5658     Na14-Cl37=2.5664     Na14-Cl43=2.5542     Na14-Cl50=2.5078     
Na15-Na1=3.6054      Na15-Na3=3.6294      Na15-Na5=3.6944      Na15-Na6=3.6942      Na15-Na7=3.5942      Na15-Na12=3.5936     
Na15-Na14=3.5662     Na15-Na16=3.6311     Na15-Na17=3.5842     Na15-Na18=3.6658     Na15-Na19=3.6345     Na15-Na21=3.7016     
Na15-Cl29=2.6721     Na15-Cl30=2.6362     Na15-Cl33=2.6295     Na15-Cl37=2.6290     Na15-Cl43=2.6787     Na15-Cl45=2.5567     
Na16-Na8=3.4536      Na16-Na9=3.5147      Na16-Na14=3.6473     Na16-Na15=3.6311     Na16-Na17=3.6332     Na16-Na19=3.7457     
Na16-Na21=3.6657     Na16-Na23=3.7283     Na16-Cl30=2.5800     Na16-Cl36=2.6801     Na16-Cl37=2.5203     Na16-Cl42=2.6836     
Na16-Cl44=2.6324     Na17-Na1=3.5947      Na17-Na12=3.5882     Na17-Na15=3.5842     Na17-Na16=3.6332     Na17-Na21=3.5996     
Na17-Cl29=2.5692     Na17-Cl37=2.5692     Na17-Cl38=2.5070     Na17-Cl44=2.5639     Na18-Na1=3.5298      Na18-Na5=3.7304      
Na18-Na6=3.7581      Na18-Na7=3.5692      Na18-Na10=3.5352     Na18-Na11=3.6693     Na18-Na15=3.6658     Na18-Na22=3.5745     
Na18-Cl32=2.4711     Na18-Cl33=2.4760     Na18-Cl34=2.7003     Na18-Cl45=2.6666     Na18-Cl46=2.6775     Na19-Na3=3.5903      
Na19-Na6=3.5578      Na19-Na8=3.3761      Na19-Na14=3.6853     Na19-Na15=3.6345     Na19-Na16=3.7457     Na19-Na23=3.7318     
Na19-Na24=3.6201     Na19-Cl28=2.5749     Na19-Cl30=2.6012     Na19-Cl31=2.6635     Na19-Cl36=2.6872     Na19-Cl43=2.5262     
Na20-Na2=3.8276      Na20-Na10=3.1001     Na20-Na13=3.1860     Na20-Cl35=2.4092     Na20-Cl41=3.0761     Na20-Cl48=2.4936     
Na20-O51=2.5997      Na20-O69=2.1328      Na21-Na3=3.6451      Na21-Na4=3.6248      Na21-Na5=3.6925      Na21-Na9=3.4064      
Na21-Na15=3.7016     Na21-Na16=3.6657     Na21-Na17=3.5996     Na21-Na23=3.6800     Na21-Cl27=2.6468     Na21-Cl29=2.5311     
Na21-Cl30=2.6193     Na21-Cl40=2.5338     Na21-Cl44=2.6097     Na22-Na6=3.5166      Na22-Na10=3.1961     Na22-Na18=3.5745     
Na22-Cl32=2.4284     Na22-Cl34=2.5710     Na22-Cl47=2.4543     Na23-Na3=3.6463      Na23-Na4=3.5965      Na23-Na8=3.4123      
Na23-Na9=3.5180      Na23-Na16=3.7283     Na23-Na19=3.7318     Na23-Na21=3.6800     Na23-Na24=3.6983     Na23-Cl27=2.6311     
Na23-Cl30=2.5740     Na23-Cl31=2.6719     Na23-Cl39=2.5143     Na23-Cl42=2.6400     Na24-Na2=3.6919      Na24-Na3=3.5756      
Na24-Na19=3.6201     Na24-Na23=3.6983     Na24-Na25=3.4972     Na24-Cl28=2.5227     Na24-Cl31=2.5568     Na24-Cl39=2.5958     
Na24-Cl49=2.5132     Na25-Na2=3.6288      Na25-Na3=3.5761      Na25-Na4=3.5555      Na25-Na13=3.6497     Na25-Na24=3.4972     
Na25-Cl26=2.5327     Na25-Cl39=2.5092     Na25-Cl48=2.5772     Na25-Cl49=2.4405     Cl26-Na4=2.5926      Cl26-Na13=2.5317     
Cl26-Na25=2.5327     Cl27-Na4=2.5216      Cl27-Na9=2.4746      Cl27-Na21=2.6468     Cl27-Na23=2.6311     Cl28-Na2=2.6959      
Cl28-Na3=2.6301      Cl28-Na6=2.5693      Cl28-Na19=2.5749     Cl28-Na24=2.5227     Cl29-Na1=2.5705      Cl29-Na5=2.5632      
Cl29-Na15=2.6721     Cl29-Na17=2.5692     Cl29-Na21=2.5311     Cl30-Na3=2.5601      Cl30-Na15=2.6362     Cl30-Na16=2.5800     
Cl30-Na19=2.6012     Cl30-Na21=2.6193     Cl30-Na23=2.5740     Cl31-Na8=2.4598      Cl31-Na19=2.6635     Cl31-Na23=2.6719     
Cl31-Na24=2.5568     Cl32-Na10=2.6493     Cl32-Na11=2.4851     Cl32-Na18=2.4711     Cl32-Na22=2.4284     Cl33-Na1=2.5688      
Cl33-Na7=2.5693      Cl33-Na12=2.5579     Cl33-Na15=2.6295     Cl33-Na18=2.4760     Cl34-Na6=2.6081      Cl34-Na7=2.5588      
Cl34-Na18=2.7003     Cl34-Na22=2.5710     Cl35-Na10=2.5855     Cl35-Na20=2.4092     Cl36-Na8=2.4458      Cl36-Na14=2.5658     
Cl36-Na16=2.6801     Cl36-Na19=2.6872     Cl37-Na12=2.6011     Cl37-Na14=2.5664     Cl37-Na15=2.6290     Cl37-Na16=2.5203     
Cl37-Na17=2.5692     Cl38-Na1=2.5497      Cl38-Na12=2.5529     Cl38-Na17=2.5070     Cl39-Na3=2.6807      Cl39-Na4=2.5362      
Cl39-Na23=2.5143     Cl39-Na24=2.5958     Cl39-Na25=2.5092     Cl40-Na3=2.7092      Cl40-Na4=2.5408      Cl40-Na5=2.6015      
Cl40-Na13=2.4553     Cl40-Na21=2.5338     Cl41-Na5=2.6524      Cl41-Na10=2.6878     Cl41-Na11=2.5472     Cl41-Na13=2.4528     
Cl41-Na20=3.0761     Cl42-Na8=2.4750      Cl42-Na9=2.5811      Cl42-Na16=2.6836     Cl42-Na23=2.6400     Cl43-Na6=2.5249      
Cl43-Na7=2.5840      Cl43-Na14=2.5542     Cl43-Na15=2.6787     Cl43-Na19=2.5262     Cl44-Na9=2.4661      Cl44-Na16=2.6324     
Cl44-Na17=2.5639     Cl44-Na21=2.6097     Cl45-Na3=2.5764      Cl45-Na5=2.5932      Cl45-Na6=2.6388      Cl45-Na10=2.5139     
Cl45-Na15=2.5567     Cl45-Na18=2.6666     Cl46-Na1=2.5984      Cl46-Na5=2.5538      Cl46-Na11=2.6148     Cl46-Na18=2.6775     
Cl47-Na2=2.5418      Cl47-Na6=2.5205      Cl47-Na10=2.5940     Cl47-Na22=2.4543     Cl48-Na2=2.5800      Cl48-Na3=2.5207      
Cl48-Na10=2.7856     Cl48-Na13=2.5698     Cl48-Na20=2.4936     Cl48-Na25=2.5772     Cl49-Na2=2.5407      Cl49-Na24=2.5132     
Cl49-Na25=2.4405     Cl50-Na7=2.5293      Cl50-Na12=2.5578     Cl50-Na14=2.5078     O51-Na2=2.1703       O51-Na20=2.5997      
O51-H52=0.9734       O51-C53=1.4217       H52-O51=0.9734       C53-Na2=2.9487       C53-O51=1.4217       C53-H54=1.0982       
C53-H55=1.0897       C53-C56=1.5253       H54-C53=1.0982       H55-C53=1.0897       C56-C53=1.5253       C56-H57=1.0915       
C56-H58=1.0934       C56-C59=1.5267       H57-C56=1.0915       H58-C56=1.0934       C59-Na2=2.9175       C59-C56=1.5267       
C59-H60=1.0906       C59-H61=1.0904       C59-C62=1.5208       H60-Na2=1.9855       H60-C59=1.0906       H61-C59=1.0904       
C62-C59=1.5208       C62-H63=1.0876       C62-H64=1.0863       C62-H65=1.0846       H63-C62=1.0876       H64-C62=1.0863       
H65-C62=1.0846       O66-Na9=2.0927       O66-H67=0.9605       O66-H68=0.9643       H67-O66=0.9605       H68-Na9=2.4624       
H68-O66=0.9643       O69-Na13=2.4815      O69-Na20=2.1328      O69-H70=0.9640       O69-H71=0.9737       H70-O69=0.9640       
H71-O69=0.9737       O72-Na11=2.1107      O72-H73=0.9781       O72-H74=0.9601       H73-O72=0.9781       H74-O72=0.9601       
 C  H  Rav=1.0903 sigma=0.0038  Rmin=1.0846  Rmax=1.0982     9
 C  C  Rav=1.5243 sigma=0.0025  Rmin=1.5208  Rmax=1.5267     3
 O  H  Rav=0.9677 sigma=0.0067  Rmin=0.9601  Rmax=0.9781     7
 O  C  Rav=1.4217 sigma=0.0000  Rmin=1.4217  Rmax=1.4217     1
 Na H  Rav=2.2239 sigma=0.2385  Rmin=1.9855  Rmax=2.4624     2
 Na C  Rav=2.9331 sigma=0.0156  Rmin=2.9175  Rmax=2.9487     2
 Na O  Rav=2.2646 sigma=0.1995  Rmin=2.0927  Rmax=2.5997     6
 Na Na Rav=3.5995 sigma=0.1347  Rmin=3.1001  Rmax=4.0088    78
 Cl Na Rav=2.5762 sigma=0.0853  Rmin=2.4092  Rmax=3.0761   108
 
 selected bond angles (degree)
 --------------------
Na12-Na1-Na5=121.17            Na15-Na1-Na5= 61.89            Na15-Na1-Na12= 59.28           Na17-Na1-Na5= 91.26            
Na17-Na1-Na12= 59.28           Na17-Na1-Na15= 59.71           Na18-Na1-Na5= 63.30            Na18-Na1-Na12= 88.85           
Na18-Na1-Na15= 61.82           Na18-Na1-Na17=121.46           Cl29-Na1-Na5= 45.72            Cl29-Na1-Na12= 91.60           
Cl29-Na1-Na15= 47.73           Cl29-Na1-Na17= 45.61           Cl29-Na1-Na18= 94.45           Cl33-Na1-Na5= 93.02            
Cl33-Na1-Na12= 44.32           Cl33-Na1-Na15= 46.78           Cl33-Na1-Na17= 90.55           Cl33-Na1-Na18= 44.53           
Cl33-Na1-Cl29= 94.52           Cl38-Na1-Na5=135.48            Cl38-Na1-Na12= 44.20           Cl38-Na1-Na15= 88.71           
Cl38-Na1-Na17= 44.22           Cl38-Na1-Na18=133.00           Cl38-Na1-Cl29= 89.78           Cl38-Na1-Cl33= 88.49           
Cl46-Na1-Na5= 45.49            Cl46-Na1-Na12=137.81           Cl46-Na1-Na15= 93.40           Cl46-Na1-Na17=136.69           
Cl46-Na1-Na18= 48.97           Cl46-Na1-Cl29= 91.09           Cl46-Na1-Cl33= 93.50           Cl46-Na1-Cl38=177.76           
Na6-Na2-Na3= 59.61             Na10-Na2-Na3= 61.66            Na10-Na2-Na6= 57.63            Na20-Na2-Na3= 80.88            
Na20-Na2-Na6=106.73            Na20-Na2-Na10= 49.36           Na24-Na2-Na3= 57.52            Na24-Na2-Na6= 85.78            
Na24-Na2-Na10=118.81           Na24-Na2-Na20=122.67           Na25-Na2-Na3= 58.05            Na25-Na2-Na6=117.45            
Na25-Na2-Na10= 95.95           Na25-Na2-Na20= 68.15           Na25-Na2-Na24= 57.07           Cl28-Na2-Na3= 44.70            
Cl28-Na2-Na6= 42.67            Cl28-Na2-Na10= 87.79           Cl28-Na2-Na20=124.40           Cl28-Na2-Na24= 43.10           
Cl28-Na2-Na25= 86.96           Cl47-Na2-Na3= 90.43            Cl47-Na2-Na6= 41.34            Cl47-Na2-Na10= 46.47           
Cl47-Na2-Na20= 86.73           Cl47-Na2-Na24=126.73           Cl47-Na2-Na25=141.45           Cl47-Na2-Cl28= 83.80           
Cl48-Na2-Na3= 42.25            Cl48-Na2-Na6= 89.31            Cl48-Na2-Na10= 50.71           Cl48-Na2-Na20= 40.18           
Cl48-Na2-Na24= 86.12           Cl48-Na2-Na25= 45.25           Cl48-Na2-Cl28= 86.95           Cl48-Na2-Cl47= 96.82           
Cl49-Na2-Na3= 85.55            Cl49-Na2-Na6=128.55            Cl49-Na2-Na10=137.87           Cl49-Na2-Na20=103.07           
Cl49-Na2-Na24= 42.78           Cl49-Na2-Na25= 42.17           Cl49-Na2-Cl28= 85.88           Cl49-Na2-Cl47=168.64           
Cl49-Na2-Cl48= 87.35           O51-Na2-Na3=121.54             O51-Na2-Na6=126.12             O51-Na2-Na10= 75.95            
O51-Na2-Na20= 40.67            O51-Na2-Na24=144.60            O51-Na2-Na25= 91.18            O51-Na2-Cl28=163.37            
O51-Na2-Cl47= 87.43            O51-Na2-Cl48= 80.08            O51-Na2-Cl49=103.73            C53-Na2-Na3=145.68             
C53-Na2-Na6=139.12             C53-Na2-Na10=101.41            C53-Na2-Na20= 66.61            C53-Na2-Na24=133.03            
C53-Na2-Na25= 97.97            C53-Na2-Cl28=168.99            C53-Na2-Cl47= 98.08            C53-Na2-Cl48=103.54            
C53-Na2-Cl49= 91.17            C53-Na2-O51= 27.20             C59-Na2-Na3=162.34             C59-Na2-Na6=108.03             
C59-Na2-Na10=124.67            C59-Na2-Na20=116.07            C59-Na2-Na24=111.86            C59-Na2-Na25=130.89            
C59-Na2-Cl28=117.65            C59-Na2-Cl47= 85.89            C59-Na2-Cl48=155.39            C59-Na2-Cl49= 94.73            
C59-Na2-O51= 75.60             C59-Na2-C53= 51.96             H60-Na2-Na3=149.11             H60-Na2-Na6= 95.95             
H60-Na2-Na10=123.60            H60-Na2-Na20=127.14            H60-Na2-Na24=105.73            H60-Na2-Na25=138.58            
H60-Na2-Cl28=104.73            H60-Na2-Cl47= 79.87            H60-Na2-Cl48=167.32            H60-Na2-Cl49= 98.24            
H60-Na2-O51= 87.52             H60-Na2-C53= 65.16             H60-Na2-C59= 13.52             Na4-Na3-Na2=118.29             
Na5-Na3-Na2=115.69             Na5-Na3-Na4= 90.39             Na6-Na3-Na2= 60.85             Na6-Na3-Na4=178.52             
Na6-Na3-Na5= 91.08             Na10-Na3-Na2= 57.03            Na10-Na3-Na4=124.16            Na10-Na3-Na5= 59.24            
Na10-Na3-Na6= 56.63            Na13-Na3-Na2= 88.92            Na13-Na3-Na4= 58.19            Na13-Na3-Na5= 57.74            
Na13-Na3-Na6=122.62            Na13-Na3-Na10= 65.99           Na15-Na3-Na2=120.80            Na15-Na3-Na4=120.81            
Na15-Na3-Na5= 61.60            Na15-Na3-Na6= 60.13            Na15-Na3-Na10= 86.65           Na15-Na3-Na13=119.24           
Na19-Na3-Na2= 91.89            Na19-Na3-Na4=121.19            Na19-Na3-Na5=122.00            Na19-Na3-Na6= 58.02            
Na19-Na3-Na10=114.64           Na19-Na3-Na13=179.16           Na19-Na3-Na15= 60.45           Na21-Na3-Na2=175.78            
Na21-Na3-Na4= 59.64            Na21-Na3-Na5= 61.41            Na21-Na3-Na6=121.30            Na21-Na3-Na10=120.46           
Na21-Na3-Na13= 86.89           Na21-Na3-Na15= 61.17           Na21-Na3-Na19= 92.30           Na23-Na3-Na2=122.10            
Na23-Na3-Na4= 59.11            Na23-Na3-Na5=122.02            Na23-Na3-Na6=120.09            Na23-Na3-Na10=176.72           
Na23-Na3-Na13=117.29           Na23-Na3-Na15= 91.46           Na23-Na3-Na19= 62.08           Na23-Na3-Na21= 60.62           
Na24-Na3-Na2= 60.58            Na24-Na3-Na4= 90.37            Na24-Na3-Na5=175.99            Na24-Na3-Na6= 88.15            
Na24-Na3-Na10=117.25           Na24-Na3-Na13=119.63           Na24-Na3-Na15=121.13           Na24-Na3-Na19= 60.69           
Na24-Na3-Na21=122.22           Na24-Na3-Na23= 61.60           Na25-Na3-Na2= 59.43            Na25-Na3-Na4= 58.99            
Na25-Na3-Na5=118.74            Na25-Na3-Na6=120.06            Na25-Na3-Na10= 93.81           Na25-Na3-Na13= 61.08           
Na25-Na3-Na15=179.53           Na25-Na3-Na19=119.23           Na25-Na3-Na21=118.62           Na25-Na3-Na23= 88.07           
Na25-Na3-Na24= 58.55           Cl28-Na3-Na2= 46.14            Cl28-Na3-Na4=135.18            Cl28-Na3-Na5=134.18            
Cl28-Na3-Na6= 43.34            Cl28-Na3-Na10= 85.12           Cl28-Na3-Na13=135.06           Cl28-Na3-Na15= 90.87           
Cl28-Na3-Na19= 45.75           Cl28-Na3-Na21=138.06           Cl28-Na3-Na23= 92.24           Cl28-Na3-Na24= 44.83           
Cl28-Na3-Na25= 89.07           Cl30-Na3-Na2=138.27            Cl30-Na3-Na4= 89.43            Cl30-Na3-Na5= 92.90            
Cl30-Na3-Na6= 90.64            Cl30-Na3-Na10=133.14           Cl30-Na3-Na13=132.79           Cl30-Na3-Na15= 46.56           
Cl30-Na3-Na19= 46.40           Cl30-Na3-Na21= 45.94           Cl30-Na3-Na23= 44.90           Cl30-Na3-Na24= 91.04           
Cl30-Na3-Na25=132.97           Cl30-Na3-Cl28= 92.14           Cl39-Na3-Na2= 91.41            Cl39-Na3-Na4= 44.08            
Cl39-Na3-Na5=134.45            Cl39-Na3-Na6=134.44            Cl39-Na3-Na10=138.25           Cl39-Na3-Na13= 89.12           
Cl39-Na3-Na15=135.05           Cl39-Na3-Na19= 90.67           Cl39-Na3-Na21= 89.05           Cl39-Na3-Na23= 43.59           
Cl39-Na3-Na24= 46.35           Cl39-Na3-Na25= 44.49           Cl39-Na3-Cl28= 91.17           Cl39-Na3-Cl30= 88.49           
Cl40-Na3-Na2=131.81            Cl40-Na3-Na4= 44.16            Cl40-Na3-Na5= 46.28            Cl40-Na3-Na6=137.32            
Cl40-Na3-Na10= 93.95           Cl40-Na3-Na13= 42.88           Cl40-Na3-Na15= 91.00           Cl40-Na3-Na19=136.30           
Cl40-Na3-Na21= 44.01           Cl40-Na3-Na23= 88.75           Cl40-Na3-Na24=134.51           Cl40-Na3-Na25= 89.07           
Cl40-Na3-Cl28=177.86           Cl40-Na3-Cl30= 89.91           Cl40-Na3-Cl39= 88.23           Cl45-Na3-Na2= 88.24            
Cl45-Na3-Na4=136.65            Cl45-Na3-Na5= 46.28            Cl45-Na3-Na6= 44.83            Cl45-Na3-Na10= 41.88           
Cl45-Na3-Na13= 91.54           Cl45-Na3-Na15= 44.78           Cl45-Na3-Na19= 88.68           Cl45-Na3-Na21= 91.35           
Cl45-Na3-Na23=136.23           Cl45-Na3-Na24=132.94           Cl45-Na3-Na25=135.68           Cl45-Na3-Cl28= 88.11           
Cl45-Na3-Cl30= 91.34           Cl45-Na3-Cl39=179.25           Cl45-Na3-Cl40= 92.49           Cl48-Na3-Na2= 43.49            
Cl48-Na3-Na4= 88.67            Cl48-Na3-Na5= 86.54            Cl48-Na3-Na6= 91.27            Cl48-Na3-Na10= 47.95           
Cl48-Na3-Na13= 45.44           Cl48-Na3-Na15=134.36           Cl48-Na3-Na19=135.37           Cl48-Na3-Na21=132.32           
Cl48-Na3-Na23=134.12           Cl48-Na3-Na24= 89.55           Cl48-Na3-Na25= 46.10           Cl48-Na3-Cl28= 89.62           
Cl48-Na3-Cl30=178.01           Cl48-Na3-Cl39= 90.55           Cl48-Na3-Cl40= 88.32           Cl48-Na3-Cl45= 89.65           
Na13-Na4-Na3= 60.37            Na21-Na4-Na3= 60.19            Na21-Na4-Na13= 88.42           Na23-Na4-Na3= 60.47            
Na23-Na4-Na13=120.82           Na23-Na4-Na21= 61.27           Na25-Na4-Na3= 59.54            Na25-Na4-Na13= 62.05           
Na25-Na4-Na21=119.73           Na25-Na4-Na23= 89.17           Cl26-Na4-Na3= 89.51            Cl26-Na4-Na13= 45.81           
Cl26-Na4-Na21=134.21           Cl26-Na4-Na23=134.56           Cl26-Na4-Na25= 45.38           Cl27-Na4-Na3= 92.37            
Cl27-Na4-Na13=135.21           Cl27-Na4-Na21= 46.89           Cl27-Na4-Na23= 47.00           Cl27-Na4-Na25=136.15           
Cl27-Na4-Cl26=178.10           Cl39-Na4-Na3= 47.33            Cl39-Na4-Na13= 93.31           Cl39-Na4-Na21= 91.80           
Cl39-Na4-Na23= 44.35           Cl39-Na4-Na25= 44.89           Cl39-Na4-Cl26= 90.23           Cl39-Na4-Cl27= 91.27           
Cl40-Na4-Na3= 47.97            Cl40-Na4-Na13= 44.13           Cl40-Na4-Na21= 44.34           Cl40-Na4-Na23= 92.56           
Cl40-Na4-Na25= 92.27           Cl40-Na4-Cl26= 89.93           Cl40-Na4-Cl27= 91.08           Cl40-Na4-Cl39= 95.30           
Na3-Na5-Na1=119.19             Na10-Na5-Na1=115.10            Na10-Na5-Na3= 62.66            Na11-Na5-Na1= 92.95            
Na11-Na5-Na3=116.75            Na11-Na5-Na10= 54.34           Na13-Na5-Na1=176.14            Na13-Na5-Na3= 61.44            
Na13-Na5-Na10= 68.69           Na13-Na5-Na11= 89.94           Na15-Na5-Na1= 59.41            Na15-Na5-Na3= 59.79            
Na15-Na5-Na10= 87.51           Na15-Na5-Na11=118.98           Na15-Na5-Na13=121.13           Na18-Na5-Na1= 57.71            
Na18-Na5-Na3= 91.52            Na18-Na5-Na10= 57.40           Na18-Na5-Na11= 60.15           Na18-Na5-Na13=126.08           
Na18-Na5-Na15= 59.17           Na21-Na5-Na1= 89.06            Na21-Na5-Na3= 60.09            Na21-Na5-Na10=122.54           
Na21-Na5-Na11=176.83           Na21-Na5-Na13= 88.15           Na21-Na5-Na15= 60.15           Na21-Na5-Na18=119.24           
Cl29-Na5-Na1= 45.89            Cl29-Na5-Na3= 89.48            Cl29-Na5-Na10=133.79           Cl29-Na5-Na11=138.84           
Cl29-Na5-Na13=131.20           Cl29-Na5-Na15= 46.33           Cl29-Na5-Na18= 89.97           Cl29-Na5-Na21= 43.20           
Cl40-Na5-Na1=132.16            Cl40-Na5-Na3= 48.82            Cl40-Na5-Na10= 98.75           Cl40-Na5-Na11=134.84           
Cl40-Na5-Na13= 44.90           Cl40-Na5-Na15= 91.31           Cl40-Na5-Na18=140.13           Cl40-Na5-Na21= 43.30           
Cl40-Na5-Cl29= 86.31           Cl41-Na5-Na1=138.09            Cl41-Na5-Na3= 88.37            Cl41-Na5-Na10= 47.60           
Cl41-Na5-Na11= 45.17           Cl41-Na5-Na13= 44.77           Cl41-Na5-Na15=134.58           Cl41-Na5-Na18= 93.54           
Cl41-Na5-Na21=132.84           Cl41-Na5-Cl29=175.93           Cl41-Na5-Cl40= 89.67           Cl45-Na5-Na1= 88.33            
Cl45-Na5-Na3= 45.89            Cl45-Na5-Na10= 43.84           Cl45-Na5-Na11= 87.60           Cl45-Na5-Na13= 94.34           
Cl45-Na5-Na15= 43.77           Cl45-Na5-Na18= 45.63           Cl45-Na5-Na21= 90.02           Cl45-Na5-Cl29= 90.09           
Cl45-Na5-Cl40= 94.64           Cl45-Na5-Cl41= 90.90           Cl46-Na5-Na1= 46.52            Cl46-Na5-Na3=137.31            
Cl46-Na5-Na10= 86.61           Cl46-Na5-Na11= 46.75           Cl46-Na5-Na13=136.02           Cl46-Na5-Na15= 92.11           
Cl46-Na5-Na18= 45.86           Cl46-Na5-Na21=135.47           Cl46-Na5-Cl29= 92.28           Cl46-Na5-Cl40=173.76           
Cl46-Na5-Cl41= 91.64           Cl46-Na5-Cl45= 91.44           Na3-Na6-Na2= 59.54             Na7-Na6-Na2=173.80             
Na7-Na6-Na3=117.45             Na10-Na6-Na2= 58.19            Na10-Na6-Na3= 61.83            Na10-Na6-Na7=115.72            
Na15-Na6-Na2=117.79            Na15-Na6-Na3= 58.43            Na15-Na6-Na7= 59.03            Na15-Na6-Na10= 88.64           
Na18-Na6-Na2=115.89            Na18-Na6-Na3= 88.69            Na18-Na6-Na7= 57.99            Na18-Na6-Na10= 57.74           
Na18-Na6-Na15= 58.93           Na19-Na6-Na2= 91.58            Na19-Na6-Na3= 58.86            Na19-Na6-Na7= 90.98            
Na19-Na6-Na10=120.68           Na19-Na6-Na15= 60.12           Na19-Na6-Na18=119.04           Na22-Na6-Na2= 85.29            
Na22-Na6-Na3=115.57            Na22-Na6-Na7= 91.69            Na22-Na6-Na10= 53.74           Na22-Na6-Na15=117.46           
Na22-Na6-Na18= 58.75           Na22-Na6-Na19=174.42           Cl28-Na6-Na2= 45.33            Cl28-Na6-Na3= 44.63            
Cl28-Na6-Na7=137.20            Cl28-Na6-Na10= 90.25           Cl28-Na6-Na15= 90.40           Cl28-Na6-Na18=133.24           
Cl28-Na6-Na19= 46.31           Cl28-Na6-Na22=130.59           Cl34-Na6-Na2=132.07            Cl34-Na6-Na3=134.62            
Cl34-Na6-Na7= 45.28            Cl34-Na6-Na10= 87.38           Cl34-Na6-Na15= 90.78           Cl34-Na6-Na18= 45.93           
Cl34-Na6-Na19=136.23           Cl34-Na6-Na22= 46.79           Cl34-Na6-Cl28=177.33           Cl43-Na6-Na2=136.79            
Cl43-Na6-Na3= 89.46            Cl43-Na6-Na7= 45.88            Cl43-Na6-Na10=135.08           Cl43-Na6-Na15= 46.48           
Cl43-Na6-Na18= 90.32           Cl43-Na6-Na19= 45.24           Cl43-Na6-Na22=137.55           Cl43-Na6-Cl28= 91.54           
Cl43-Na6-Cl34= 91.01           Cl45-Na6-Na2= 86.29            Cl45-Na6-Na3= 43.50            Cl45-Na6-Na7= 88.13            
Cl45-Na6-Na10= 44.95           Cl45-Na6-Na15= 43.79           Cl45-Na6-Na18= 45.20           Cl45-Na6-Na19= 88.42           
Cl45-Na6-Na22= 86.77           Cl45-Na6-Cl28= 88.07           Cl45-Na6-Cl34= 91.13           Cl45-Na6-Cl43= 90.26           
Cl47-Na6-Na2= 41.77            Cl47-Na6-Na3= 90.70            Cl47-Na6-Na7=135.84            Cl47-Na6-Na10= 46.84           
Cl47-Na6-Na15=135.32           Cl47-Na6-Na18= 92.12           Cl47-Na6-Na19=133.16           Cl47-Na6-Na22= 44.26           
Cl47-Na6-Cl28= 86.87           Cl47-Na6-Cl34= 90.60           Cl47-Na6-Cl43=177.57           Cl47-Na6-Cl45= 91.53           
Na12-Na7-Na6=121.49            Na14-Na7-Na6= 90.38            Na14-Na7-Na12= 60.60           Na15-Na7-Na6= 61.80            
Na15-Na7-Na12= 59.70           Na15-Na7-Na14= 59.85           Na18-Na7-Na6= 63.23            Na18-Na7-Na12= 88.79           
Na18-Na7-Na14=121.39           Na18-Na7-Na15= 61.56           Cl33-Na7-Na6= 92.77            Cl33-Na7-Na12= 44.86           
Cl33-Na7-Na14= 91.74           Cl33-Na7-Na15= 46.96           Cl33-Na7-Na18= 43.93           Cl34-Na7-Na6= 46.40            
Cl34-Na7-Na12=137.73           Cl34-Na7-Na14=136.70           Cl34-Na7-Na15= 93.89           Cl34-Na7-Na18= 48.95           
Cl34-Na7-Cl33= 92.87           Cl43-Na7-Na6= 44.54            Cl43-Na7-Na12= 93.00           Cl43-Na7-Na14= 45.90           
Cl43-Na7-Na15= 48.04           Cl43-Na7-Na18= 93.69           Cl43-Na7-Cl33= 94.98           Cl43-Na7-Cl34= 90.81           
Cl50-Na7-Na6=135.27            Cl50-Na7-Na12= 44.86           Cl50-Na7-Na14= 44.89           Cl50-Na7-Na15= 89.17           
Cl50-Na7-Na18=133.62           Cl50-Na7-Cl33= 89.70           Cl50-Na7-Cl34=176.87           Cl50-Na7-Cl43= 90.74           
Na19-Na8-Na16= 66.51           Na23-Na8-Na16= 65.77           Na23-Na8-Na19= 66.69           Cl31-Na8-Na16=102.49           
Cl31-Na8-Na19= 51.43           Cl31-Na8-Na23= 51.04           Cl36-Na8-Na16= 50.58           Cl36-Na8-Na19= 52.04           
Cl36-Na8-Na23=102.79           Cl36-Na8-Cl31=103.14           Cl42-Na8-Na16= 50.60           Cl42-Na8-Na19=102.43           
Cl42-Na8-Na23= 50.25           Cl42-Na8-Cl31=100.77           Cl42-Na8-Cl36=100.58           Na21-Na9-Na16= 63.94           
Na23-Na9-Na16= 64.03           Na23-Na9-Na21= 64.18           Cl27-Na9-Na16= 98.64           Cl27-Na9-Na21= 50.51           
Cl27-Na9-Na23= 48.32           Cl42-Na9-Na16= 49.37           Cl42-Na9-Na21= 98.06           Cl42-Na9-Na23= 48.35           
Cl42-Na9-Cl27= 96.30           Cl44-Na9-Na16= 48.42           Cl44-Na9-Na21= 49.66           Cl44-Na9-Na23= 98.41           
Cl44-Na9-Cl27=100.06           Cl44-Na9-Cl42= 97.57           O66-Na9-Na16=120.98            O66-Na9-Na21=175.06            
O66-Na9-Na23=116.83            O66-Na9-Cl27=126.03            O66-Na9-Cl42= 85.65            O66-Na9-Cl44=133.28            
H68-Na9-Na16=102.23            H68-Na9-Na21=160.77            H68-Na9-Na23= 98.27            H68-Na9-Cl27=124.30            
H68-Na9-Cl42= 63.03            H68-Na9-Cl44=131.89            H68-Na9-O66= 22.63             Na3-Na10-Na2= 61.30            
Na5-Na10-Na2=118.78            Na5-Na10-Na3= 58.10            Na6-Na10-Na2= 64.19            Na6-Na10-Na3= 61.54            
Na6-Na10-Na5= 93.46            Na11-Na10-Na2=166.67           Na11-Na10-Na3=120.01           Na11-Na10-Na5= 62.18           
Na11-Na10-Na6=128.89           Na13-Na10-Na2= 85.24           Na13-Na10-Na3= 55.27           Na13-Na10-Na5= 53.80           
Na13-Na10-Na6=116.81           Na13-Na10-Na11= 85.59          Na18-Na10-Na2=128.16           Na18-Na10-Na3= 91.96           
Na18-Na10-Na5= 62.74           Na18-Na10-Na6= 64.02           Na18-Na10-Na11= 64.87          Na18-Na10-Na13=116.54          
Na20-Na10-Na2= 69.55           Na20-Na10-Na3= 91.00           Na20-Na10-Na5=103.15           Na20-Na10-Na6=133.27           
Na20-Na10-Na11= 97.15          Na20-Na10-Na13= 51.33          Na20-Na10-Na18=160.54          Na22-Na10-Na2= 93.83           
Na22-Na10-Na3=124.07           Na22-Na10-Na5=126.65           Na22-Na10-Na6= 62.53           Na22-Na10-Na11= 95.36          
Na22-Na10-Na13=179.05          Na22-Na10-Na18= 63.92          Na22-Na10-Na20=128.49          Cl32-Na10-Na2=141.77           
Cl32-Na10-Na3=136.17           Cl32-Na10-Na5= 91.52           Cl32-Na10-Na6= 93.23           Cl32-Na10-Na11= 47.91          
Cl32-Na10-Na13=132.96          Cl32-Na10-Na18= 44.28          Cl32-Na10-Na20=128.93          Cl32-Na10-Na22= 47.98          
Cl35-Na10-Na2= 89.35           Cl35-Na10-Na3=138.32           Cl35-Na10-Na5=132.73           Cl35-Na10-Na6=133.79           
Cl35-Na10-Na11= 82.06          Cl35-Na10-Na13= 96.30          Cl35-Na10-Na18=129.60          Cl35-Na10-Na20= 49.12          
Cl35-Na10-Na22= 83.88          Cl35-Na10-Cl32= 85.32          Cl41-Na10-Na2=120.53           Cl41-Na10-Na3= 84.46           
Cl41-Na10-Na5= 46.78           Cl41-Na10-Na6=138.95           Cl41-Na10-Na11= 49.11          Cl41-Na10-Na13= 36.70          
Cl41-Na10-Na18= 97.42          Cl41-Na10-Na20= 63.74          Cl41-Na10-Na22=144.25          Cl41-Na10-Cl32= 96.96          
Cl41-Na10-Cl35= 86.75          Cl45-Na10-Na2= 92.92           Cl45-Na10-Na3= 43.17           Cl45-Na10-Na5= 45.60           
Cl45-Na10-Na6= 47.86           Cl45-Na10-Na11= 95.65          Cl45-Na10-Na13= 83.60          Cl45-Na10-Na18= 48.81          
Cl45-Na10-Na20=131.60          Cl45-Na10-Na22= 96.25          Cl45-Na10-Cl32= 93.08          Cl45-Na10-Cl35=177.71          
Cl45-Na10-Cl41= 91.83          Cl47-Na10-Na2= 45.27           Cl47-Na10-Na3= 89.35           Cl47-Na10-Na5=138.00           
Cl47-Na10-Na6= 45.13           Cl47-Na10-Na11=143.94          Cl47-Na10-Na13=130.25          Cl47-Na10-Na18= 96.10          
Cl47-Na10-Na20=103.16          Cl47-Na10-Na22= 48.81          Cl47-Na10-Cl32= 96.73          Cl47-Na10-Cl35= 89.07          
Cl47-Na10-Cl41=165.30          Cl47-Na10-Cl45= 92.74          Cl48-Na10-Na2= 45.79           Cl48-Na10-Na3= 42.21           
Cl48-Na10-Na5= 82.00           Cl48-Na10-Na6= 91.10           Cl48-Na10-Na11=124.84          Cl48-Na10-Na13= 39.53          
Cl48-Na10-Na18=133.67          Cl48-Na10-Na20= 49.78          Cl48-Na10-Na22=139.53          Cl48-Na10-Cl32=172.41          
Cl48-Na10-Cl35= 96.17          Cl48-Na10-Cl41= 75.73          Cl48-Na10-Cl45= 85.22          Cl48-Na10-Cl47= 90.74          
 
 selected dihedral angles (degree)
 ---------------------------------
Na4-Na3-Na2-Na6=181.38        Na4-Na3-Na2-Na10=114.27       Na4-Na3-Na2-Na20= 65.78       Na4-Na3-Na2-Na24=287.17       
Na4-Na3-Na2-Na25=355.91       Na4-Na3-Na2-Cl28=233.13       Na4-Na3-Na2-Cl47=152.41       Na4-Na3-Na2-Cl48= 52.71       
Na4-Na3-Na2-Cl49=321.76       Na4-Na3-Na2-O51= 65.16        Na4-Na3-Na2-C53= 47.31        Na4-Na3-Na2-C59=230.14        
Na4-Na3-Na2-H60=223.13        Na5-Na3-Na2-Na6= 75.87        Na5-Na3-Na2-Na10=  8.75       Na5-Na3-Na2-Na20=320.27       
Na5-Na3-Na2-Na24=181.65       Na5-Na3-Na2-Na25=250.39       Na5-Na3-Na2-Cl28=127.61       Na5-Na3-Na2-Cl47= 46.89       
Na5-Na3-Na2-Cl48=307.20       Na5-Na3-Na2-Cl49=216.25       Na5-Na3-Na2-O51=319.64        Na5-Na3-Na2-C53=301.80        
Na5-Na3-Na2-C59=124.63        Na5-Na3-Na2-H60=117.62        Na6-Na3-Na2-Na10=292.89       Na6-Na3-Na2-Na20=244.40       
Na6-Na3-Na2-Na24=105.79       Na6-Na3-Na2-Na25=174.53       Na6-Na3-Na2-Cl28= 51.75       Na6-Na3-Na2-Cl47=331.02       
Na6-Na3-Na2-Cl48=231.33       Na6-Na3-Na2-Cl49=140.38       Na6-Na3-Na2-O51=243.78        Na6-Na3-Na2-C53=225.93        
Na6-Na3-Na2-C59= 48.76        Na6-Na3-Na2-H60= 41.75        Na10-Na3-Na2-Na6= 67.11       Na10-Na3-Na2-Na20=311.51      
Na10-Na3-Na2-Na24=172.90      Na10-Na3-Na2-Na25=241.64      Na10-Na3-Na2-Cl28=118.86      Na10-Na3-Na2-Cl47= 38.14      
Na10-Na3-Na2-Cl48=298.45      Na10-Na3-Na2-Cl49=207.50      Na10-Na3-Na2-O51=310.89       Na10-Na3-Na2-C53=293.05       
Na10-Na3-Na2-C59=115.88       Na10-Na3-Na2-H60=108.86       Na13-Na3-Na2-Na6=128.89       Na13-Na3-Na2-Na10= 61.78      
Na13-Na3-Na2-Na20= 13.29      Na13-Na3-Na2-Na24=234.68      Na13-Na3-Na2-Na25=303.42      Na13-Na3-Na2-Cl28=180.64      
Na13-Na3-Na2-Cl47= 99.91      Na13-Na3-Na2-Cl48=  0.22      Na13-Na3-Na2-Cl49=269.27      Na13-Na3-Na2-O51= 12.67       
Na13-Na3-Na2-C53=354.82       Na13-Na3-Na2-C59=177.65       Na13-Na3-Na2-H60=170.64       Na15-Na3-Na2-Na6=  5.00       
Na15-Na3-Na2-Na10=297.89      Na15-Na3-Na2-Na20=249.40      Na15-Na3-Na2-Na24=110.78      Na15-Na3-Na2-Na25=179.52      
Na15-Na3-Na2-Cl28= 56.75      Na15-Na3-Na2-Cl47=336.02      Na15-Na3-Na2-Cl48=236.33      Na15-Na3-Na2-Cl49=145.38      
Na15-Na3-Na2-O51=248.77       Na15-Na3-Na2-C53=230.93       Na15-Na3-Na2-C59= 53.76       Na15-Na3-Na2-H60= 46.75       
Na19-Na3-Na2-Na6=308.70       Na19-Na3-Na2-Na10=241.58      Na19-Na3-Na2-Na20=193.10      Na19-Na3-Na2-Na24= 54.48      
Na19-Na3-Na2-Na25=123.22      Na19-Na3-Na2-Cl28=  0.44      Na19-Na3-Na2-Cl47=279.72      Na19-Na3-Na2-Cl48=180.03      
Na19-Na3-Na2-Cl49= 89.08      Na19-Na3-Na2-O51=192.47       Na19-Na3-Na2-C53=174.63       Na19-Na3-Na2-C59=357.46       
Na19-Na3-Na2-H60=350.45       Na21-Na3-Na2-Na6=121.77       Na21-Na3-Na2-Na10= 54.66      Na21-Na3-Na2-Na20=  6.17      
Na21-Na3-Na2-Na24=227.55      Na21-Na3-Na2-Na25=296.29      Na21-Na3-Na2-Cl28=173.52      Na21-Na3-Na2-Cl47= 92.79      
Na21-Na3-Na2-Cl48=353.10      Na21-Na3-Na2-Cl49=262.15      Na21-Na3-Na2-O51=  5.54       Na21-Na3-Na2-C53=347.70       
Na21-Na3-Na2-C59=170.53       Na21-Na3-Na2-H60=163.52       Na23-Na3-Na2-Na6=250.86       Na23-Na3-Na2-Na10=183.75      
Na23-Na3-Na2-Na20=135.26      Na23-Na3-Na2-Na24=356.65      Na23-Na3-Na2-Na25= 65.38      Na23-Na3-Na2-Cl28=302.61      
Na23-Na3-Na2-Cl47=221.88      Na23-Na3-Na2-Cl48=122.19      Na23-Na3-Na2-Cl49= 31.24      Na23-Na3-Na2-O51=134.64       
Na23-Na3-Na2-C53=116.79       Na23-Na3-Na2-C59=299.62       Na23-Na3-Na2-H60=292.61       Na24-Na3-Na2-Na6=254.21       
Na24-Na3-Na2-Na10=187.10      Na24-Na3-Na2-Na20=138.62      Na24-Na3-Na2-Na25= 68.74      Na24-Na3-Na2-Cl28=305.96      
Na24-Na3-Na2-Cl47=225.24      Na24-Na3-Na2-Cl48=125.55      Na24-Na3-Na2-Cl49= 34.60      Na24-Na3-Na2-O51=137.99       
Na24-Na3-Na2-C53=120.15       Na24-Na3-Na2-C59=302.98       Na24-Na3-Na2-H60=295.96       Na25-Na3-Na2-Na6=185.47       
Na25-Na3-Na2-Na10=118.36      Na25-Na3-Na2-Na20= 69.88      Na25-Na3-Na2-Na24=291.26      Na25-Na3-Na2-Cl28=237.22      
Na25-Na3-Na2-Cl47=156.50      Na25-Na3-Na2-Cl48= 56.81      Na25-Na3-Na2-Cl49=325.86      Na25-Na3-Na2-O51= 69.25       
Na25-Na3-Na2-C53= 51.41       Na25-Na3-Na2-C59=234.24       Na25-Na3-Na2-H60=227.22       Cl28-Na3-Na2-Na6=308.25       
Cl28-Na3-Na2-Na10=241.14      Cl28-Na3-Na2-Na20=192.65      Cl28-Na3-Na2-Na24= 54.04      Cl28-Na3-Na2-Na25=122.78      
Cl28-Na3-Na2-Cl47=279.28      Cl28-Na3-Na2-Cl48=179.59      Cl28-Na3-Na2-Cl49= 88.64      Cl28-Na3-Na2-O51=192.03       
Cl28-Na3-Na2-C53=174.19       Cl28-Na3-Na2-C59=357.02       Cl28-Na3-Na2-H60=350.00       Cl30-Na3-Na2-Na6=307.29       
Cl30-Na3-Na2-Na10=240.18      Cl30-Na3-Na2-Na20=191.69      Cl30-Na3-Na2-Na24= 53.08      Cl30-Na3-Na2-Na25=121.82      
Cl30-Na3-Na2-Cl28=359.04      Cl30-Na3-Na2-Cl47=278.31      Cl30-Na3-Na2-Cl48=178.62      Cl30-Na3-Na2-Cl49= 87.67      
Cl30-Na3-Na2-O51=191.07       Cl30-Na3-Na2-C53=173.22       Cl30-Na3-Na2-C59=356.05       Cl30-Na3-Na2-H60=349.04       
Cl39-Na3-Na2-Na6=217.98       Cl39-Na3-Na2-Na10=150.87      Cl39-Na3-Na2-Na20=102.38      Cl39-Na3-Na2-Na24=323.77      
Cl39-Na3-Na2-Na25= 32.51      Cl39-Na3-Na2-Cl28=269.73      Cl39-Na3-Na2-Cl47=189.00      Cl39-Na3-Na2-Cl48= 89.31      
Cl39-Na3-Na2-Cl49=358.36      Cl39-Na3-Na2-O51=101.76       Cl39-Na3-Na2-C53= 83.91       Cl39-Na3-Na2-C59=266.74       
Cl39-Na3-Na2-H60=259.73       Cl40-Na3-Na2-Na6=129.09       Cl40-Na3-Na2-Na10= 61.98      Cl40-Na3-Na2-Na20= 13.49      
Cl40-Na3-Na2-Na24=234.87      Cl40-Na3-Na2-Na25=303.61      Cl40-Na3-Na2-Cl28=180.84      Cl40-Na3-Na2-Cl47=100.11      
Cl40-Na3-Na2-Cl48=  0.42      Cl40-Na3-Na2-Cl49=269.47      Cl40-Na3-Na2-O51= 12.87       Cl40-Na3-Na2-C53=355.02       
Cl40-Na3-Na2-C59=177.85       Cl40-Na3-Na2-H60=170.84       Cl45-Na3-Na2-Na6= 37.32       Cl45-Na3-Na2-Na10=330.21      
Cl45-Na3-Na2-Na20=281.72      Cl45-Na3-Na2-Na24=143.11      Cl45-Na3-Na2-Na25=211.85      Cl45-Na3-Na2-Cl28= 89.07      
Cl45-Na3-Na2-Cl47=  8.34      Cl45-Na3-Na2-Cl48=268.65      Cl45-Na3-Na2-Cl49=177.70      Cl45-Na3-Na2-O51=281.10       
Cl45-Na3-Na2-C53=263.25       Cl45-Na3-Na2-C59= 86.08       Cl45-Na3-Na2-H60= 79.07       Cl48-Na3-Na2-Na6=128.67       
Cl48-Na3-Na2-Na10= 61.55      Cl48-Na3-Na2-Na20= 13.07      Cl48-Na3-Na2-Na24=234.45      Cl48-Na3-Na2-Na25=303.19      
Cl48-Na3-Na2-Cl28=180.41      Cl48-Na3-Na2-Cl47= 99.69      Cl48-Na3-Na2-Cl49=269.05      Cl48-Na3-Na2-O51= 12.44       
Cl48-Na3-Na2-C53=354.60       Cl48-Na3-Na2-C59=177.43       Cl48-Na3-Na2-H60=170.42       Na13-Na4-Na3-Na2=291.04       
Na13-Na4-Na3-Na5= 50.77       Na13-Na4-Na3-Na6=236.52       Na13-Na4-Na3-Na10=358.61      Na13-Na4-Na3-Na15=107.42      
Na13-Na4-Na3-Na19=179.35      Na13-Na4-Na3-Na21=106.82      Na13-Na4-Na3-Na23=178.63      Na13-Na4-Na3-Na24=234.71      
Na13-Na4-Na3-Na25=286.93      Na13-Na4-Na3-Cl28=236.12      Na13-Na4-Na3-Cl30=143.67      Na13-Na4-Na3-Cl39=232.08      
Na13-Na4-Na3-Cl40= 53.21      Na13-Na4-Na3-Cl45= 52.32      Na13-Na4-Na3-Cl48=324.25      Na21-Na4-Na3-Na2=184.22       
Na21-Na4-Na3-Na5=303.96       Na21-Na4-Na3-Na6=129.70       Na21-Na4-Na3-Na10=251.79      Na21-Na4-Na3-Na13=253.18      
Na21-Na4-Na3-Na15=  0.60      Na21-Na4-Na3-Na19= 72.53      Na21-Na4-Na3-Na23= 71.82      Na21-Na4-Na3-Na24=127.89      
Na21-Na4-Na3-Na25=180.11      Na21-Na4-Na3-Cl28=129.30      Na21-Na4-Na3-Cl30= 36.85      Na21-Na4-Na3-Cl39=125.27      
Na21-Na4-Na3-Cl40=306.39      Na21-Na4-Na3-Cl45=305.51      Na21-Na4-Na3-Cl48=217.43      Na23-Na4-Na3-Na2=112.40       
Na23-Na4-Na3-Na5=232.14       Na23-Na4-Na3-Na6= 57.89       Na23-Na4-Na3-Na10=179.98      Na23-Na4-Na3-Na13=181.37      
Na23-Na4-Na3-Na15=288.79      Na23-Na4-Na3-Na19=  0.71      Na23-Na4-Na3-Na21=288.18      Na23-Na4-Na3-Na24= 56.07      
Na23-Na4-Na3-Na25=108.29      Na23-Na4-Na3-Cl28= 57.49      Na23-Na4-Na3-Cl30=325.03      Na23-Na4-Na3-Cl39= 53.45      
Na23-Na4-Na3-Cl40=234.57      Na23-Na4-Na3-Cl45=233.69      Na23-Na4-Na3-Cl48=145.61      Na25-Na4-Na3-Na2=  4.11       
Na25-Na4-Na3-Na5=123.85       Na25-Na4-Na3-Na6=309.59       Na25-Na4-Na3-Na10= 71.68      Na25-Na4-Na3-Na13= 73.07      
Na25-Na4-Na3-Na15=180.50      Na25-Na4-Na3-Na19=252.42      Na25-Na4-Na3-Na21=179.89      Na25-Na4-Na3-Na23=251.71      
Na25-Na4-Na3-Na24=307.78      Na25-Na4-Na3-Cl28=309.19      Na25-Na4-Na3-Cl30=216.74      Na25-Na4-Na3-Cl39=305.16      
Na25-Na4-Na3-Cl40=126.28      Na25-Na4-Na3-Cl45=125.40      Na25-Na4-Na3-Cl48= 37.32      Cl26-Na4-Na3-Na2=328.18       
Cl26-Na4-Na3-Na5= 87.92       Cl26-Na4-Na3-Na6=273.67       Cl26-Na4-Na3-Na10= 35.76      Cl26-Na4-Na3-Na13= 37.14      
Cl26-Na4-Na3-Na15=144.57      Cl26-Na4-Na3-Na19=216.49      Cl26-Na4-Na3-Na21=143.96      Cl26-Na4-Na3-Na23=215.78      
Cl26-Na4-Na3-Na24=271.85      Cl26-Na4-Na3-Na25=324.07      Cl26-Na4-Na3-Cl28=273.27      Cl26-Na4-Na3-Cl30=180.81      
Cl26-Na4-Na3-Cl39=269.23      Cl26-Na4-Na3-Cl40= 90.35      Cl26-Na4-Na3-Cl45= 89.47      Cl26-Na4-Na3-Cl48=  1.39      
Cl27-Na4-Na3-Na2=148.51       Cl27-Na4-Na3-Na5=268.24       Cl27-Na4-Na3-Na6= 93.99       Cl27-Na4-Na3-Na10=216.08      
Cl27-Na4-Na3-Na13=217.47      Cl27-Na4-Na3-Na15=324.89      Cl27-Na4-Na3-Na19= 36.82      Cl27-Na4-Na3-Na21=324.28      
Cl27-Na4-Na3-Na23= 36.10      Cl27-Na4-Na3-Na24= 92.17      Cl27-Na4-Na3-Na25=144.39      Cl27-Na4-Na3-Cl28= 93.59      
Cl27-Na4-Na3-Cl30=  1.13      Cl27-Na4-Na3-Cl39= 89.55      Cl27-Na4-Na3-Cl40=270.68      Cl27-Na4-Na3-Cl45=269.79      
Cl27-Na4-Na3-Cl48=181.71      Cl39-Na4-Na3-Na2= 58.96       Cl39-Na4-Na3-Na5=178.69       Cl39-Na4-Na3-Na6=  4.44       
Cl39-Na4-Na3-Na10=126.53      Cl39-Na4-Na3-Na13=127.92      Cl39-Na4-Na3-Na15=235.34      Cl39-Na4-Na3-Na19=307.27      
Cl39-Na4-Na3-Na21=234.73      Cl39-Na4-Na3-Na23=306.55      Cl39-Na4-Na3-Na24=  2.62      Cl39-Na4-Na3-Na25= 54.84      
Cl39-Na4-Na3-Cl28=  4.04      Cl39-Na4-Na3-Cl30=271.58      Cl39-Na4-Na3-Cl40=181.13      Cl39-Na4-Na3-Cl45=180.24      
Cl39-Na4-Na3-Cl48= 92.16      Cl40-Na4-Na3-Na2=237.83       Cl40-Na4-Na3-Na5=357.56       Cl40-Na4-Na3-Na6=183.31       
Cl40-Na4-Na3-Na10=305.40      Cl40-Na4-Na3-Na13=306.79      Cl40-Na4-Na3-Na15= 54.21      Cl40-Na4-Na3-Na19=126.14      
Cl40-Na4-Na3-Na21= 53.61      Cl40-Na4-Na3-Na23=125.43      Cl40-Na4-Na3-Na24=181.50      Cl40-Na4-Na3-Na25=233.72      
Cl40-Na4-Na3-Cl28=182.91      Cl40-Na4-Na3-Cl30= 90.46      Cl40-Na4-Na3-Cl39=178.87      Cl40-Na4-Na3-Cl45=359.11      
Cl40-Na4-Na3-Cl48=271.04      Na3-Na5-Na1-Na12=  0.80       Na3-Na5-Na1-Na15=  0.82       Na3-Na5-Na1-Na17=306.53       
Na3-Na5-Na1-Na18= 71.51       Na3-Na5-Na1-Cl29=303.79       Na3-Na5-Na1-Cl33= 37.16       Na3-Na5-Na1-Cl38=306.24       
Na3-Na5-Na1-Cl46=129.09       Na10-Na5-Na1-Na12=289.42      Na10-Na5-Na1-Na15=289.44      Na10-Na5-Na1-Na17=235.15      
Na10-Na5-Na1-Na18=  0.13      Na10-Na5-Na1-Cl29=232.40      Na10-Na5-Na1-Cl33=325.77      Na10-Na5-Na1-Cl38=234.86      
Na10-Na5-Na1-Cl46= 57.71      Na11-Na5-Na1-Na12=237.77      Na11-Na5-Na1-Na15=237.78      Na11-Na5-Na1-Na17=183.50      
Na11-Na5-Na1-Na18=308.47      Na11-Na5-Na1-Cl29=180.75      Na11-Na5-Na1-Cl33=274.12      Na11-Na5-Na1-Cl38=183.21      
Na11-Na5-Na1-Cl46=  6.06      Na13-Na5-Na1-Na12= 99.14      Na13-Na5-Na1-Na15= 99.15      Na13-Na5-Na1-Na17= 44.86      
Na13-Na5-Na1-Na18=169.84      Na13-Na5-Na1-Cl29= 42.12      Na13-Na5-Na1-Cl33=135.49      Na13-Na5-Na1-Cl38= 44.57      
Na13-Na5-Na1-Cl46=227.43      Na15-Na5-Na1-Na12=  0.00      Na15-Na5-Na1-Na17=305.71      Na15-Na5-Na1-Na18= 70.69      
Na15-Na5-Na1-Cl29=302.97      Na15-Na5-Na1-Cl33= 36.34      Na15-Na5-Na1-Cl38=305.42      Na15-Na5-Na1-Cl46=128.28      
Na18-Na5-Na1-Na12=289.30      Na18-Na5-Na1-Na15=289.31      Na18-Na5-Na1-Na17=235.02      Na18-Na5-Na1-Cl29=232.28      
Na18-Na5-Na1-Cl33=325.65      Na18-Na5-Na1-Cl38=234.73      Na18-Na5-Na1-Cl46= 57.59      Na21-Na5-Na1-Na12= 55.33      
Na21-Na5-Na1-Na15= 55.34      Na21-Na5-Na1-Na17=  1.06      Na21-Na5-Na1-Na18=126.03      Na21-Na5-Na1-Cl29=358.31      
Na21-Na5-Na1-Cl33= 91.68      Na21-Na5-Na1-Cl38=  0.76      Na21-Na5-Na1-Cl46=183.62      Cl29-Na5-Na1-Na12= 57.02      
Cl29-Na5-Na1-Na15= 57.03      Cl29-Na5-Na1-Na17=  2.75      Cl29-Na5-Na1-Na18=127.72      Cl29-Na5-Na1-Cl33= 93.37      
Cl29-Na5-Na1-Cl38=  2.46      Cl29-Na5-Na1-Cl46=185.31      Cl40-Na5-Na1-Na12= 60.03      Cl40-Na5-Na1-Na15= 60.04      
Cl40-Na5-Na1-Na17=  5.76      Cl40-Na5-Na1-Na18=130.73      Cl40-Na5-Na1-Cl29=  3.01      Cl40-Na5-Na1-Cl33= 96.38      
Cl40-Na5-Na1-Cl38=  5.47      Cl40-Na5-Na1-Cl46=188.32      Cl41-Na5-Na1-Na12=235.79      Cl41-Na5-Na1-Na15=235.80      
Cl41-Na5-Na1-Na17=181.51      Cl41-Na5-Na1-Na18=306.49      Cl41-Na5-Na1-Cl29=178.77      Cl41-Na5-Na1-Cl33=272.14      
Cl41-Na5-Na1-Cl38=181.22      Cl41-Na5-Na1-Cl46=  4.08      Cl45-Na5-Na1-Na12=325.28      Cl45-Na5-Na1-Na15=325.29      
Cl45-Na5-Na1-Na17=271.01      Cl45-Na5-Na1-Na18= 35.98      Cl45-Na5-Na1-Cl29=268.26      Cl45-Na5-Na1-Cl33=  1.63      
Cl45-Na5-Na1-Cl38=270.71      Cl45-Na5-Na1-Cl46= 93.57      Cl46-Na5-Na1-Na12=231.71      Cl46-Na5-Na1-Na15=231.72      
Cl46-Na5-Na1-Na17=177.44      Cl46-Na5-Na1-Na18=302.41      Cl46-Na5-Na1-Cl29=174.69      Cl46-Na5-Na1-Cl33=268.06      
Cl46-Na5-Na1-Cl38=177.15      Na1-Na5-Na3-Na2=246.49        Na1-Na5-Na3-Na4=124.54        Na1-Na5-Na3-Na6=304.39        
Na1-Na5-Na3-Na10=255.03       Na1-Na5-Na3-Na13=175.65       Na1-Na5-Na3-Na15=359.18       Na1-Na5-Na3-Na19=356.59       
Na1-Na5-Na3-Na21= 69.94       Na1-Na5-Na3-Na23= 71.49       Na1-Na5-Na3-Na24=225.42       Na1-Na5-Na3-Na25=178.81       
Na1-Na5-Na3-Cl28=299.28       Na1-Na5-Na3-Cl30= 35.09       Na1-Na5-Na3-Cl39=125.81       Na1-Na5-Na3-Cl40=122.19       
Na1-Na5-Na3-Cl45=306.01       Na1-Na5-Na3-Cl48=213.18       Na10-Na5-Na3-Na2=351.46       Na10-Na5-Na3-Na4=229.50       
Na10-Na5-Na3-Na6= 49.35       Na10-Na5-Na3-Na13=280.62      Na10-Na5-Na3-Na15=104.15      Na10-Na5-Na3-Na19=101.56      
Na10-Na5-Na3-Na21=174.91      Na10-Na5-Na3-Na23=176.46      Na10-Na5-Na3-Na24=330.39      Na10-Na5-Na3-Na25=283.78      
Na10-Na5-Na3-Cl28= 44.25      Na10-Na5-Na3-Cl30=140.05      Na10-Na5-Na3-Cl39=230.78      Na10-Na5-Na3-Cl40=227.15      
Na10-Na5-Na3-Cl45= 50.97      Na10-Na5-Na3-Cl48=318.15      Na11-Na5-Na3-Na2=356.84       Na11-Na5-Na3-Na4=234.89       
Na11-Na5-Na3-Na6= 54.74       Na11-Na5-Na3-Na10=  5.38      Na11-Na5-Na3-Na13=286.00      Na11-Na5-Na3-Na15=109.53      
Na11-Na5-Na3-Na19=106.94      Na11-Na5-Na3-Na21=180.29      Na11-Na5-Na3-Na23=181.84      Na11-Na5-Na3-Na24=335.77      
Na11-Na5-Na3-Na25=289.16      Na11-Na5-Na3-Cl28= 49.63      Na11-Na5-Na3-Cl30=145.44      Na11-Na5-Na3-Cl39=236.16      
Na11-Na5-Na3-Cl40=232.54      Na11-Na5-Na3-Cl45= 56.36      Na11-Na5-Na3-Cl48=323.53      Na13-Na5-Na3-Na2= 70.84       
Na13-Na5-Na3-Na4=308.88       Na13-Na5-Na3-Na6=128.73       Na13-Na5-Na3-Na10= 79.38      Na13-Na5-Na3-Na15=183.53      
Na13-Na5-Na3-Na19=180.94      Na13-Na5-Na3-Na21=254.29      Na13-Na5-Na3-Na23=255.84      Na13-Na5-Na3-Na24= 49.77      
Na13-Na5-Na3-Na25=  3.16      Na13-Na5-Na3-Cl28=123.62      Na13-Na5-Na3-Cl30=219.43      Na13-Na5-Na3-Cl39=310.16      
Na13-Na5-Na3-Cl40=306.53      Na13-Na5-Na3-Cl45=130.35      Na13-Na5-Na3-Cl48= 37.53      Na15-Na5-Na3-Na2=247.31       
Na15-Na5-Na3-Na4=125.35       Na15-Na5-Na3-Na6=305.20       Na15-Na5-Na3-Na10=255.85      Na15-Na5-Na3-Na13=176.47      
Na15-Na5-Na3-Na19=357.41      Na15-Na5-Na3-Na21= 70.76      Na15-Na5-Na3-Na23= 72.31      Na15-Na5-Na3-Na24=226.24      
Na15-Na5-Na3-Na25=179.63      Na15-Na5-Na3-Cl28=300.09      Na15-Na5-Na3-Cl30= 35.90      Na15-Na5-Na3-Cl39=126.63      
Na15-Na5-Na3-Cl40=123.00      Na15-Na5-Na3-Cl45=306.82      Na15-Na5-Na3-Cl48=214.00      Na18-Na5-Na3-Na2=299.81       
Na18-Na5-Na3-Na4=177.86       Na18-Na5-Na3-Na6=357.71       Na18-Na5-Na3-Na10=308.35      Na18-Na5-Na3-Na13=228.97      
Na18-Na5-Na3-Na15= 52.51      Na18-Na5-Na3-Na19= 49.91      Na18-Na5-Na3-Na21=123.26      Na18-Na5-Na3-Na23=124.81      
Na18-Na5-Na3-Na24=278.74      Na18-Na5-Na3-Na25=232.13      Na18-Na5-Na3-Cl28=352.60      Na18-Na5-Na3-Cl30= 88.41      
Na18-Na5-Na3-Cl39=179.13      Na18-Na5-Na3-Cl40=175.51      Na18-Na5-Na3-Cl45=359.33      Na18-Na5-Na3-Cl48=266.50      
Na21-Na5-Na3-Na2=176.55       Na21-Na5-Na3-Na4= 54.59       Na21-Na5-Na3-Na6=234.44       Na21-Na5-Na3-Na10=185.09      
Na21-Na5-Na3-Na13=105.71      Na21-Na5-Na3-Na15=289.24      Na21-Na5-Na3-Na19=286.65      Na21-Na5-Na3-Na23=  1.55      
Na21-Na5-Na3-Na24=155.48      Na21-Na5-Na3-Na25=108.87      Na21-Na5-Na3-Cl28=229.34      Na21-Na5-Na3-Cl30=325.14      
Na21-Na5-Na3-Cl39= 55.87      Na21-Na5-Na3-Cl40= 52.25      Na21-Na5-Na3-Cl45=236.07      Na21-Na5-Na3-Cl48=143.24      
Cl29-Na5-Na3-Na2=209.85       Cl29-Na5-Na3-Na4= 87.90       Cl29-Na5-Na3-Na6=267.75       Cl29-Na5-Na3-Na10=218.40      
Cl29-Na5-Na3-Na13=139.02      Cl29-Na5-Na3-Na15=322.55      Cl29-Na5-Na3-Na19=319.95      Cl29-Na5-Na3-Na21= 33.31      
Cl29-Na5-Na3-Na23= 34.86      Cl29-Na5-Na3-Na24=188.78      Cl29-Na5-Na3-Na25=142.17      Cl29-Na5-Na3-Cl28=262.64      
Cl29-Na5-Na3-Cl30=358.45      Cl29-Na5-Na3-Cl39= 89.17      Cl29-Na5-Na3-Cl40= 85.55      Cl29-Na5-Na3-Cl45=269.37      
Cl29-Na5-Na3-Cl48=176.54      Cl40-Na5-Na3-Na2=124.30       Cl40-Na5-Na3-Na4=  2.35       Cl40-Na5-Na3-Na6=182.20       
Cl40-Na5-Na3-Na10=132.85      Cl40-Na5-Na3-Na13= 53.47      Cl40-Na5-Na3-Na15=237.00      Cl40-Na5-Na3-Na19=234.40      
Cl40-Na5-Na3-Na21=307.75      Cl40-Na5-Na3-Na23=309.30      Cl40-Na5-Na3-Na24=103.23      Cl40-Na5-Na3-Na25= 56.62      
Cl40-Na5-Na3-Cl28=177.09      Cl40-Na5-Na3-Cl30=272.90      Cl40-Na5-Na3-Cl39=  3.62      Cl40-Na5-Na3-Cl45=183.82      
Cl40-Na5-Na3-Cl48= 90.99      Cl41-Na5-Na3-Na2= 33.31       Cl41-Na5-Na3-Na4=271.36       Cl41-Na5-Na3-Na6= 91.21       
Cl41-Na5-Na3-Na10= 41.86      Cl41-Na5-Na3-Na13=322.48      Cl41-Na5-Na3-Na15=146.01      Cl41-Na5-Na3-Na19=143.42      
Cl41-Na5-Na3-Na21=216.77      Cl41-Na5-Na3-Na23=218.32      Cl41-Na5-Na3-Na24= 12.24      Cl41-Na5-Na3-Na25=325.64      
Cl41-Na5-Na3-Cl28= 86.10      Cl41-Na5-Na3-Cl30=181.91      Cl41-Na5-Na3-Cl39=272.64      Cl41-Na5-Na3-Cl40=269.01      
Cl41-Na5-Na3-Cl45= 92.83      Cl41-Na5-Na3-Cl48=  0.00      Cl45-Na5-Na3-Na2=300.48       Cl45-Na5-Na3-Na4=178.53       
Cl45-Na5-Na3-Na6=358.38       Cl45-Na5-Na3-Na10=309.03      Cl45-Na5-Na3-Na13=229.65      Cl45-Na5-Na3-Na15= 53.18      
Cl45-Na5-Na3-Na19= 50.58      Cl45-Na5-Na3-Na21=123.93      Cl45-Na5-Na3-Na23=125.48      Cl45-Na5-Na3-Na24=279.41      
Cl45-Na5-Na3-Na25=232.80      Cl45-Na5-Na3-Cl28=353.27      Cl45-Na5-Na3-Cl30= 89.08      Cl45-Na5-Na3-Cl39=179.80      
Cl45-Na5-Na3-Cl40=176.18      Cl45-Na5-Na3-Cl48=267.17      Cl46-Na5-Na3-Na2=302.65       Cl46-Na5-Na3-Na4=180.70       
Cl46-Na5-Na3-Na6=  0.55       Cl46-Na5-Na3-Na10=311.20      Cl46-Na5-Na3-Na13=231.82      Cl46-Na5-Na3-Na15= 55.35      
Cl46-Na5-Na3-Na19= 52.75      Cl46-Na5-Na3-Na21=126.10      Cl46-Na5-Na3-Na23=127.65      Cl46-Na5-Na3-Na24=281.58      
Cl46-Na5-Na3-Na25=234.97      Cl46-Na5-Na3-Cl28=355.44      Cl46-Na5-Na3-Cl30= 91.25      Cl46-Na5-Na3-Cl39=181.97      
Cl46-Na5-Na3-Cl40=178.35      Cl46-Na5-Na3-Cl45=  2.17      Cl46-Na5-Na3-Cl48=269.34      Na3-Na6-Na2-Na10= 73.76       
Na3-Na6-Na2-Na20= 68.40       Na3-Na6-Na2-Na24=305.51       Na3-Na6-Na2-Na25=354.77       Na3-Na6-Na2-Cl28=305.42       
Na3-Na6-Na2-Cl47=132.83       Na3-Na6-Na2-Cl48= 31.67       Na3-Na6-Na2-Cl49=305.62       Na3-Na6-Na2-O51=108.83        
Na3-Na6-Na2-C53=141.77        Na3-Na6-Na2-C59=193.88        Na3-Na6-Na2-H60=200.10        Na7-Na6-Na2-Na3=297.58        
Na7-Na6-Na2-Na10= 11.34       Na7-Na6-Na2-Na20=  5.98       Na7-Na6-Na2-Na24=243.09       Na7-Na6-Na2-Na25=292.35       
Na7-Na6-Na2-Cl28=243.00       Na7-Na6-Na2-Cl47= 70.41       Na7-Na6-Na2-Cl48=329.25       Na7-Na6-Na2-Cl49=243.20       
Na7-Na6-Na2-O51= 46.41        Na7-Na6-Na2-C53= 79.34        Na7-Na6-Na2-C59=131.46        Na7-Na6-Na2-H60=137.68        
Na10-Na6-Na2-Na3=286.24       Na10-Na6-Na2-Na20=354.65      Na10-Na6-Na2-Na24=231.75      Na10-Na6-Na2-Na25=281.01      
Na10-Na6-Na2-Cl28=231.66      Na10-Na6-Na2-Cl47= 59.07      Na10-Na6-Na2-Cl48=317.91      Na10-Na6-Na2-Cl49=231.86      
Na10-Na6-Na2-O51= 35.08       Na10-Na6-Na2-C53= 68.01       Na10-Na6-Na2-C59=120.13       Na10-Na6-Na2-H60=126.35       
Na15-Na6-Na2-Na3=355.23       Na15-Na6-Na2-Na10= 68.99      Na15-Na6-Na2-Na20= 63.64      Na15-Na6-Na2-Na24=300.74      
Na15-Na6-Na2-Na25=350.00      Na15-Na6-Na2-Cl28=300.65      Na15-Na6-Na2-Cl47=128.06      Na15-Na6-Na2-Cl48= 26.90      
Na15-Na6-Na2-Cl49=300.85      Na15-Na6-Na2-O51=104.07       Na15-Na6-Na2-C53=137.00       Na15-Na6-Na2-C59=189.12       
Na15-Na6-Na2-H60=195.34       Na18-Na6-Na2-Na3=288.36       Na18-Na6-Na2-Na10=  2.11      Na18-Na6-Na2-Na20=356.76      
Na18-Na6-Na2-Na24=233.87      Na18-Na6-Na2-Na25=283.13      Na18-Na6-Na2-Cl28=233.78      Na18-Na6-Na2-Cl47= 61.19      
Na18-Na6-Na2-Cl48=320.03      Na18-Na6-Na2-Cl49=233.98      Na18-Na6-Na2-O51= 37.19       Na18-Na6-Na2-C53= 70.12       
Na18-Na6-Na2-C59=122.24       Na18-Na6-Na2-H60=128.46       Na19-Na6-Na2-Na3= 51.95       Na19-Na6-Na2-Na10=125.70      
Na19-Na6-Na2-Na20=120.35      Na19-Na6-Na2-Na24=357.46      Na19-Na6-Na2-Na25= 46.72      Na19-Na6-Na2-Cl28=357.37      
Na19-Na6-Na2-Cl47=184.78      Na19-Na6-Na2-Cl48= 83.62      Na19-Na6-Na2-Cl49=357.57      Na19-Na6-Na2-O51=160.78       
Na19-Na6-Na2-C53=193.71       Na19-Na6-Na2-C59=245.83       Na19-Na6-Na2-H60=252.05       Na22-Na6-Na2-Na3=236.58       
Na22-Na6-Na2-Na10=310.33      Na22-Na6-Na2-Na20=304.98      Na22-Na6-Na2-Na24=182.09      Na22-Na6-Na2-Na25=231.34      
Na22-Na6-Na2-Cl28=182.00      Na22-Na6-Na2-Cl47=  9.41      Na22-Na6-Na2-Cl48=268.25      Na22-Na6-Na2-Cl49=182.19      
Na22-Na6-Na2-O51=345.41       Na22-Na6-Na2-C53= 18.34       Na22-Na6-Na2-C59= 70.46       Na22-Na6-Na2-H60= 76.68       
Cl28-Na6-Na2-Na3= 54.58       Cl28-Na6-Na2-Na10=128.34      Cl28-Na6-Na2-Na20=122.98      Cl28-Na6-Na2-Na24=  0.09      
Cl28-Na6-Na2-Na25= 49.35      Cl28-Na6-Na2-Cl47=187.41      Cl28-Na6-Na2-Cl48= 86.25      Cl28-Na6-Na2-Cl49=  0.20      
Cl28-Na6-Na2-O51=163.41       Cl28-Na6-Na2-C53=196.35       Cl28-Na6-Na2-C59=248.47       Cl28-Na6-Na2-H60=254.69       
Cl34-Na6-Na2-Na3=235.47       Cl34-Na6-Na2-Na10=309.22      Cl34-Na6-Na2-Na20=303.87      Cl34-Na6-Na2-Na24=180.98      
Cl34-Na6-Na2-Na25=230.23      Cl34-Na6-Na2-Cl28=180.88      Cl34-Na6-Na2-Cl47=  8.30      Cl34-Na6-Na2-Cl48=267.14      
Cl34-Na6-Na2-Cl49=181.08      Cl34-Na6-Na2-O51=344.30       Cl34-Na6-Na2-C53= 17.23       Cl34-Na6-Na2-C59= 69.35       
Cl34-Na6-Na2-H60= 75.57       Cl43-Na6-Na2-Na3= 50.07       Cl43-Na6-Na2-Na10=123.82      Cl43-Na6-Na2-Na20=118.47      
Cl43-Na6-Na2-Na24=355.58      Cl43-Na6-Na2-Na25= 44.83      Cl43-Na6-Na2-Cl28=355.49      Cl43-Na6-Na2-Cl47=182.90      
Cl43-Na6-Na2-Cl48= 81.74      Cl43-Na6-Na2-Cl49=355.68      Cl43-Na6-Na2-O51=158.90       Cl43-Na6-Na2-C53=191.83       
Cl43-Na6-Na2-C59=243.95       Cl43-Na6-Na2-H60=250.17       Cl45-Na6-Na2-Na3=323.64       Cl45-Na6-Na2-Na10= 37.39      
Cl45-Na6-Na2-Na20= 32.04      Cl45-Na6-Na2-Na24=269.15      Cl45-Na6-Na2-Na25=318.41      Cl45-Na6-Na2-Cl28=269.06      
Cl45-Na6-Na2-Cl47= 96.47      Cl45-Na6-Na2-Cl48=355.31      Cl45-Na6-Na2-Cl49=269.26      Cl45-Na6-Na2-O51= 72.47       
Cl45-Na6-Na2-C53=105.40       Cl45-Na6-Na2-C59=157.52       Cl45-Na6-Na2-H60=163.74       Cl47-Na6-Na2-Na3=227.17       
Cl47-Na6-Na2-Na10=300.93      Cl47-Na6-Na2-Na20=295.57      Cl47-Na6-Na2-Na24=172.68      Cl47-Na6-Na2-Na25=221.94      
Cl47-Na6-Na2-Cl28=172.59      Cl47-Na6-Na2-Cl48=258.84      Cl47-Na6-Na2-Cl49=172.79      Cl47-Na6-Na2-O51=336.00       
Cl47-Na6-Na2-C53=  8.93       Cl47-Na6-Na2-C59= 61.05       Cl47-Na6-Na2-H60= 67.27       Na2-Na6-Na3-Na4= 55.18        
Na2-Na6-Na3-Na5=240.93        Na2-Na6-Na3-Na10=292.26       Na2-Na6-Na3-Na13=292.48       Na2-Na6-Na3-Na15=184.95       
Na2-Na6-Na3-Na19=113.12       Na2-Na6-Na3-Na21=184.20       Na2-Na6-Na3-Na23=112.33       Na2-Na6-Na3-Na24= 57.00       
Na2-Na6-Na3-Na25=  5.45       Na2-Na6-Na3-Cl28= 55.59       Na2-Na6-Na3-Cl30=148.02       Na2-Na6-Na3-Cl39= 59.51       
Na2-Na6-Na3-Cl40=238.59       Na2-Na6-Na3-Cl45=239.27       Na2-Na6-Na3-Cl48=327.49       Na7-Na6-Na3-Na2=173.80        
Na7-Na6-Na3-Na4=228.99        Na7-Na6-Na3-Na5= 54.73        Na7-Na6-Na3-Na10=106.06       Na7-Na6-Na3-Na13=106.29       
Na7-Na6-Na3-Na15=358.75       Na7-Na6-Na3-Na19=286.93       Na7-Na6-Na3-Na21=358.01       Na7-Na6-Na3-Na23=286.14       
Na7-Na6-Na3-Na24=230.80       Na7-Na6-Na3-Na25=179.25       Na7-Na6-Na3-Cl28=229.40       Na7-Na6-Na3-Cl30=321.83       
Na7-Na6-Na3-Cl39=233.31       Na7-Na6-Na3-Cl40= 52.39       Na7-Na6-Na3-Cl45= 53.07       Na7-Na6-Na3-Cl48=141.29       
Na10-Na6-Na3-Na2= 67.74       Na10-Na6-Na3-Na4=122.93       Na10-Na6-Na3-Na5=308.67       Na10-Na6-Na3-Na13=  0.23      
Na10-Na6-Na3-Na15=252.69      Na10-Na6-Na3-Na19=180.87      Na10-Na6-Na3-Na21=251.95      Na10-Na6-Na3-Na23=180.08      
Na10-Na6-Na3-Na24=124.74      Na10-Na6-Na3-Na25= 73.19      Na10-Na6-Na3-Cl28=123.34      Na10-Na6-Na3-Cl30=215.77      
Na10-Na6-Na3-Cl39=127.25      Na10-Na6-Na3-Cl40=306.33      Na10-Na6-Na3-Cl45=307.01      Na10-Na6-Na3-Cl48= 35.23      
Na15-Na6-Na3-Na2=175.05       Na15-Na6-Na3-Na4=230.23       Na15-Na6-Na3-Na5= 55.98       Na15-Na6-Na3-Na10=107.31      
Na15-Na6-Na3-Na13=107.53      Na15-Na6-Na3-Na19=288.17      Na15-Na6-Na3-Na21=359.25      Na15-Na6-Na3-Na23=287.38      
Na15-Na6-Na3-Na24=232.05      Na15-Na6-Na3-Na25=180.50      Na15-Na6-Na3-Cl28=230.64      Na15-Na6-Na3-Cl30=323.07      
Na15-Na6-Na3-Cl39=234.56      Na15-Na6-Na3-Cl40= 53.64      Na15-Na6-Na3-Cl45= 54.32      Na15-Na6-Na3-Cl48=142.54      
Na18-Na6-Na3-Na2=121.35       Na18-Na6-Na3-Na4=176.53       Na18-Na6-Na3-Na5=  2.28       Na18-Na6-Na3-Na10= 53.60      
Na18-Na6-Na3-Na13= 53.83      Na18-Na6-Na3-Na15=306.30      Na18-Na6-Na3-Na19=234.47      Na18-Na6-Na3-Na21=305.55      
Na18-Na6-Na3-Na23=233.68      Na18-Na6-Na3-Na24=178.34      Na18-Na6-Na3-Na25=126.79      Na18-Na6-Na3-Cl28=176.94      
Na18-Na6-Na3-Cl30=269.37      Na18-Na6-Na3-Cl39=180.85      Na18-Na6-Na3-Cl40=359.93      Na18-Na6-Na3-Cl45=  0.61      
Na18-Na6-Na3-Cl48= 88.83      Na19-Na6-Na3-Na2=246.88       Na19-Na6-Na3-Na4=302.06       Na19-Na6-Na3-Na5=127.81       
Na19-Na6-Na3-Na10=179.13      Na19-Na6-Na3-Na13=179.36      Na19-Na6-Na3-Na15= 71.83      Na19-Na6-Na3-Na21= 71.08      
Na19-Na6-Na3-Na23=359.21      Na19-Na6-Na3-Na24=303.87      Na19-Na6-Na3-Na25=252.32      Na19-Na6-Na3-Cl28=302.47      
Na19-Na6-Na3-Cl30= 34.90      Na19-Na6-Na3-Cl39=306.38      Na19-Na6-Na3-Cl40=125.46      Na19-Na6-Na3-Cl45=126.15      
Na19-Na6-Na3-Cl48=214.37      Na22-Na6-Na3-Na2= 67.23       Na22-Na6-Na3-Na4=122.41       Na22-Na6-Na3-Na5=308.16       
Na22-Na6-Na3-Na10=359.49      Na22-Na6-Na3-Na13=359.72      Na22-Na6-Na3-Na15=252.18      Na22-Na6-Na3-Na19=180.36      
Na22-Na6-Na3-Na21=251.43      Na22-Na6-Na3-Na23=179.57      Na22-Na6-Na3-Na24=124.23      Na22-Na6-Na3-Na25= 72.68      
Na22-Na6-Na3-Cl28=122.82      Na22-Na6-Na3-Cl30=215.25      Na22-Na6-Na3-Cl39=126.74      Na22-Na6-Na3-Cl40=305.82      
Na22-Na6-Na3-Cl45=306.50      Na22-Na6-Na3-Cl48= 34.72      Cl28-Na6-Na3-Na2=304.41       Cl28-Na6-Na3-Na4=359.59       
Cl28-Na6-Na3-Na5=185.34       Cl28-Na6-Na3-Na10=236.66      Cl28-Na6-Na3-Na13=236.89      Cl28-Na6-Na3-Na15=129.36      
Cl28-Na6-Na3-Na19= 57.53      Cl28-Na6-Na3-Na21=128.61      Cl28-Na6-Na3-Na23= 56.74      Cl28-Na6-Na3-Na24=  1.40      
Cl28-Na6-Na3-Na25=309.85      Cl28-Na6-Na3-Cl30= 92.43      Cl28-Na6-Na3-Cl39=  3.91      Cl28-Na6-Na3-Cl40=182.99      
Cl28-Na6-Na3-Cl45=183.68      Cl28-Na6-Na3-Cl48=271.90      Cl34-Na6-Na3-Na2=120.78       Cl34-Na6-Na3-Na4=175.96       
Cl34-Na6-Na3-Na5=  1.71       Cl34-Na6-Na3-Na10= 53.03      Cl34-Na6-Na3-Na13= 53.26      Cl34-Na6-Na3-Na15=305.73      
Cl34-Na6-Na3-Na19=233.90      Cl34-Na6-Na3-Na21=304.98      Cl34-Na6-Na3-Na23=233.11      Cl34-Na6-Na3-Na24=177.77      
Cl34-Na6-Na3-Na25=126.22      Cl34-Na6-Na3-Cl28=176.37      Cl34-Na6-Na3-Cl30=268.80      Cl34-Na6-Na3-Cl39=180.28      
Cl34-Na6-Na3-Cl40=359.36      Cl34-Na6-Na3-Cl45=  0.05      Cl34-Na6-Na3-Cl48= 88.27      Cl43-Na6-Na3-Na2=211.67       
Cl43-Na6-Na3-Na4=266.85       Cl43-Na6-Na3-Na5= 92.60       Cl43-Na6-Na3-Na10=143.93      Cl43-Na6-Na3-Na13=144.16      
Cl43-Na6-Na3-Na15= 36.62      Cl43-Na6-Na3-Na19=324.80      Cl43-Na6-Na3-Na21= 35.88      Cl43-Na6-Na3-Na23=324.01      
Cl43-Na6-Na3-Na24=268.67      Cl43-Na6-Na3-Na25=217.12      Cl43-Na6-Na3-Cl28=267.27      Cl43-Na6-Na3-Cl30=359.69      
Cl43-Na6-Na3-Cl39=271.18      Cl43-Na6-Na3-Cl40= 90.26      Cl43-Na6-Na3-Cl45= 90.94      Cl43-Na6-Na3-Cl48=179.16      
Cl45-Na6-Na3-Na2=120.73       Cl45-Na6-Na3-Na4=175.91       Cl45-Na6-Na3-Na5=  1.66       Cl45-Na6-Na3-Na10= 52.99      
Cl45-Na6-Na3-Na13= 53.22      Cl45-Na6-Na3-Na15=305.68      Cl45-Na6-Na3-Na19=233.85      Cl45-Na6-Na3-Na21=304.93      
Cl45-Na6-Na3-Na23=233.06      Cl45-Na6-Na3-Na24=177.73      Cl45-Na6-Na3-Na25=126.18      Cl45-Na6-Na3-Cl28=176.32      
Cl45-Na6-Na3-Cl30=268.75      Cl45-Na6-Na3-Cl39=180.24      Cl45-Na6-Na3-Cl40=359.32      Cl45-Na6-Na3-Cl48= 88.22      
Cl47-Na6-Na3-Na2= 29.25       Cl47-Na6-Na3-Na4= 84.43       Cl47-Na6-Na3-Na5=270.18       Cl47-Na6-Na3-Na10=321.50      
Cl47-Na6-Na3-Na13=321.73      Cl47-Na6-Na3-Na15=214.19      Cl47-Na6-Na3-Na19=142.37      Cl47-Na6-Na3-Na21=213.45      
Cl47-Na6-Na3-Na23=141.58      Cl47-Na6-Na3-Na24= 86.24      Cl47-Na6-Na3-Na25= 34.69      Cl47-Na6-Na3-Cl28= 84.84      
Cl47-Na6-Na3-Cl30=177.27      Cl47-Na6-Na3-Cl39= 88.75      Cl47-Na6-Na3-Cl40=267.83      Cl47-Na6-Na3-Cl45=268.51      
Cl47-Na6-Na3-Cl48=356.73      Na12-Na7-Na6-Na2= 60.53       Na12-Na7-Na6-Na3=  1.11       Na12-Na7-Na6-Na10= 71.21      
Na12-Na7-Na6-Na15=359.87      Na12-Na7-Na6-Na18= 70.32      Na12-Na7-Na6-Na19=306.13      Na12-Na7-Na6-Na22=121.23      
Na12-Na7-Na6-Cl28=309.39      Na12-Na7-Na6-Cl34=127.95      Na12-Na7-Na6-Cl43=302.34      Na12-Na7-Na6-Cl45= 34.51      
Na12-Na7-Na6-Cl47=124.78      Na14-Na7-Na6-Na2=115.66       Na14-Na7-Na6-Na3= 56.25       Na14-Na7-Na6-Na10=126.35      
Na14-Na7-Na6-Na15= 55.01      Na14-Na7-Na6-Na18=125.45      Na14-Na7-Na6-Na19=  1.27      Na14-Na7-Na6-Na22=176.36      
Na14-Na7-Na6-Cl28=  4.52      Na14-Na7-Na6-Cl34=183.09      Na14-Na7-Na6-Cl43=357.47      Na14-Na7-Na6-Cl45= 89.65      
Na14-Na7-Na6-Cl47=179.92      Na15-Na7-Na6-Na2= 60.66       Na15-Na7-Na6-Na3=  1.24       Na15-Na7-Na6-Na10= 71.34      
Na15-Na7-Na6-Na18= 70.44      Na15-Na7-Na6-Na19=306.26      Na15-Na7-Na6-Na22=121.36      Na15-Na7-Na6-Cl28=309.51      
Na15-Na7-Na6-Cl34=128.08      Na15-Na7-Na6-Cl43=302.46      Na15-Na7-Na6-Cl45= 34.64      Na15-Na7-Na6-Cl47=124.91      
Na18-Na7-Na6-Na2=350.21       Na18-Na7-Na6-Na3=290.79       Na18-Na7-Na6-Na10=  0.90      Na18-Na7-Na6-Na15=289.56      
Na18-Na7-Na6-Na19=235.81      Na18-Na7-Na6-Na22= 50.91      Na18-Na7-Na6-Cl28=239.07      Na18-Na7-Na6-Cl34= 57.64      
Na18-Na7-Na6-Cl43=232.02      Na18-Na7-Na6-Cl45=324.20      Na18-Na7-Na6-Cl47= 54.47      Cl33-Na7-Na6-Na2= 23.91       
Cl33-Na7-Na6-Na3=324.49       Cl33-Na7-Na6-Na10= 34.59      Cl33-Na7-Na6-Na15=323.25      Cl33-Na7-Na6-Na18= 33.69      
Cl33-Na7-Na6-Na19=269.51      Cl33-Na7-Na6-Na22= 84.61      Cl33-Na7-Na6-Cl28=272.76      Cl33-Na7-Na6-Cl34= 91.33      
Cl33-Na7-Na6-Cl43=265.72      Cl33-Na7-Na6-Cl45=357.89      Cl33-Na7-Na6-Cl47= 88.16      Cl34-Na7-Na6-Na2=292.57       
Cl34-Na7-Na6-Na3=233.16       Cl34-Na7-Na6-Na10=303.26      Cl34-Na7-Na6-Na15=231.92      Cl34-Na7-Na6-Na18=302.36      
Cl34-Na7-Na6-Na19=178.18      Cl34-Na7-Na6-Na22=353.27      Cl34-Na7-Na6-Cl28=181.43      Cl34-Na7-Na6-Cl43=174.38      
Cl34-Na7-Na6-Cl45=266.56      Cl34-Na7-Na6-Cl47=356.83      Cl43-Na7-Na6-Na2=118.19       Cl43-Na7-Na6-Na3= 58.77       
Cl43-Na7-Na6-Na10=128.88      Cl43-Na7-Na6-Na15= 57.54      Cl43-Na7-Na6-Na18=127.98      Cl43-Na7-Na6-Na19=  3.79      
Cl43-Na7-Na6-Na22=178.89      Cl43-Na7-Na6-Cl28=  7.05      Cl43-Na7-Na6-Cl34=185.62      Cl43-Na7-Na6-Cl45= 92.18      
Cl43-Na7-Na6-Cl47=182.45      Cl50-Na7-Na6-Na2=116.28       Cl50-Na7-Na6-Na3= 56.86       Cl50-Na7-Na6-Na10=126.96      
Cl50-Na7-Na6-Na15= 55.62      Cl50-Na7-Na6-Na18=126.06      Cl50-Na7-Na6-Na19=  1.88      Cl50-Na7-Na6-Na22=176.97      
Cl50-Na7-Na6-Cl28=  5.13      Cl50-Na7-Na6-Cl34=183.70      Cl50-Na7-Na6-Cl43=358.08      Cl50-Na7-Na6-Cl45= 90.26      
Cl50-Na7-Na6-Cl47=180.53      Na3-Na10-Na2-Na6=289.79       Na3-Na10-Na2-Na20=103.03      Na3-Na10-Na2-Na24=353.16      
Na3-Na10-Na2-Na25= 48.65      Na3-Na10-Na2-Cl28=321.94      Na3-Na10-Na2-Cl47=238.40      Na3-Na10-Na2-Cl48= 49.80      
Na3-Na10-Na2-Cl49= 43.33      Na3-Na10-Na2-O51=138.38       Na3-Na10-Na2-C53=148.05       Na3-Na10-Na2-C59=199.39       
Na3-Na10-Na2-H60=215.68       Na5-Na10-Na2-Na3=351.11       Na5-Na10-Na2-Na6=280.90       Na5-Na10-Na2-Na20= 94.14      
Na5-Na10-Na2-Na24=344.27      Na5-Na10-Na2-Na25= 39.76      Na5-Na10-Na2-Cl28=313.05      Na5-Na10-Na2-Cl47=229.50      
Na5-Na10-Na2-Cl48= 40.91      Na5-Na10-Na2-Cl49= 34.43      Na5-Na10-Na2-O51=129.49       Na5-Na10-Na2-C53=139.16       
Na5-Na10-Na2-C59=190.50       Na5-Na10-Na2-H60=206.79       Na6-Na10-Na2-Na3= 70.21       Na6-Na10-Na2-Na20=173.24      
Na6-Na10-Na2-Na24= 63.37      Na6-Na10-Na2-Na25=118.86      Na6-Na10-Na2-Cl28= 32.14      Na6-Na10-Na2-Cl47=308.60      
Na6-Na10-Na2-Cl48=120.01      Na6-Na10-Na2-Cl49=113.53      Na6-Na10-Na2-O51=208.59       Na6-Na10-Na2-C53=218.25       
Na6-Na10-Na2-C59=269.59       Na6-Na10-Na2-H60=285.89       Na11-Na10-Na2-Na3=260.63      Na11-Na10-Na2-Na6=190.42      
Na11-Na10-Na2-Na20=  3.66     Na11-Na10-Na2-Na24=253.79     Na11-Na10-Na2-Na25=309.28     Na11-Na10-Na2-Cl28=222.57     
Na11-Na10-Na2-Cl47=139.02     Na11-Na10-Na2-Cl48=310.43     Na11-Na10-Na2-Cl49=303.95     Na11-Na10-Na2-O51= 39.01      
Na11-Na10-Na2-C53= 48.68      Na11-Na10-Na2-C59=100.02      Na11-Na10-Na2-H60=116.31      Na13-Na10-Na2-Na3=307.31      
Na13-Na10-Na2-Na6=237.11      Na13-Na10-Na2-Na20= 50.35     Na13-Na10-Na2-Na24=300.48     Na13-Na10-Na2-Na25=355.97     
Na13-Na10-Na2-Cl28=269.25     Na13-Na10-Na2-Cl47=185.71     Na13-Na10-Na2-Cl48=357.12     Na13-Na10-Na2-Cl49=350.64     
Na13-Na10-Na2-O51= 85.70      Na13-Na10-Na2-C53= 95.36      Na13-Na10-Na2-C59=146.70      Na13-Na10-Na2-H60=163.00      
Na18-Na10-Na2-Na3= 67.63      Na18-Na10-Na2-Na6=357.43      Na18-Na10-Na2-Na20=170.67     Na18-Na10-Na2-Na24= 60.80     
Na18-Na10-Na2-Na25=116.29     Na18-Na10-Na2-Cl28= 29.57     Na18-Na10-Na2-Cl47=306.03     Na18-Na10-Na2-Cl48=117.44     
Na18-Na10-Na2-Cl49=110.96     Na18-Na10-Na2-O51=206.02      Na18-Na10-Na2-C53=215.68      Na18-Na10-Na2-C59=267.02      
Na18-Na10-Na2-H60=283.32      Na20-Na10-Na2-Na3=256.97      Na20-Na10-Na2-Na6=186.76      Na20-Na10-Na2-Na24=250.13     
Na20-Na10-Na2-Na25=305.62     Na20-Na10-Na2-Cl28=218.91     Na20-Na10-Na2-Cl47=135.36     Na20-Na10-Na2-Cl48=306.77     
Na20-Na10-Na2-Cl49=300.29     Na20-Na10-Na2-O51= 35.35      Na20-Na10-Na2-C53= 45.01      Na20-Na10-Na2-C59= 96.35      
Na20-Na10-Na2-H60=112.65      Na22-Na10-Na2-Na3=127.11      Na22-Na10-Na2-Na6= 56.91      Na22-Na10-Na2-Na20=230.14     
Na22-Na10-Na2-Na24=120.28     Na22-Na10-Na2-Na25=175.77     Na22-Na10-Na2-Cl28= 89.05     Na22-Na10-Na2-Cl47=  5.51     
Na22-Na10-Na2-Cl48=176.92     Na22-Na10-Na2-Cl49=170.44     Na22-Na10-Na2-O51=265.50      Na22-Na10-Na2-C53=275.16      
Na22-Na10-Na2-C59=326.50      Na22-Na10-Na2-H60=342.80      Cl32-Na10-Na2-Na3=129.35      Cl32-Na10-Na2-Na6= 59.15      
Cl32-Na10-Na2-Na20=232.39     Cl32-Na10-Na2-Na24=122.52     Cl32-Na10-Na2-Na25=178.01     Cl32-Na10-Na2-Cl28= 91.29     
Cl32-Na10-Na2-Cl47=  7.75     Cl32-Na10-Na2-Cl48=179.16     Cl32-Na10-Na2-Cl49=172.68     Cl32-Na10-Na2-O51=267.74      
Cl32-Na10-Na2-C53=277.40      Cl32-Na10-Na2-C59=328.74      Cl32-Na10-Na2-H60=345.04      Cl35-Na10-Na2-Na3=210.94      
Cl35-Na10-Na2-Na6=140.73      Cl35-Na10-Na2-Na20=313.97     Cl35-Na10-Na2-Na24=204.10     Cl35-Na10-Na2-Na25=259.59     
Cl35-Na10-Na2-Cl28=172.88     Cl35-Na10-Na2-Cl47= 89.33     Cl35-Na10-Na2-Cl48=260.74     Cl35-Na10-Na2-Cl49=254.26     
Cl35-Na10-Na2-O51=349.32      Cl35-Na10-Na2-C53=358.99      Cl35-Na10-Na2-C59= 50.33      Cl35-Na10-Na2-H60= 66.62      
Cl41-Na10-Na2-Na3=296.78      Cl41-Na10-Na2-Na6=226.58      Cl41-Na10-Na2-Na20= 39.82     Cl41-Na10-Na2-Na24=289.95     
Cl41-Na10-Na2-Na25=345.44     Cl41-Na10-Na2-Cl28=258.72     Cl41-Na10-Na2-Cl47=175.18     Cl41-Na10-Na2-Cl48=346.59     
Cl41-Na10-Na2-Cl49=340.11     Cl41-Na10-Na2-O51= 75.17      Cl41-Na10-Na2-C53= 84.83      Cl41-Na10-Na2-C59=136.17      
Cl41-Na10-Na2-H60=152.47      Cl45-Na10-Na2-Na3= 30.64      Cl45-Na10-Na2-Na6=320.43      Cl45-Na10-Na2-Na20=133.67     
Cl45-Na10-Na2-Na24= 23.80     Cl45-Na10-Na2-Na25= 79.29     Cl45-Na10-Na2-Cl28=352.58     Cl45-Na10-Na2-Cl47=269.04     
Cl45-Na10-Na2-Cl48= 80.44     Cl45-Na10-Na2-Cl49= 73.96     Cl45-Na10-Na2-O51=169.02      Cl45-Na10-Na2-C53=178.69      
Cl45-Na10-Na2-C59=230.03      Cl45-Na10-Na2-H60=246.32      Cl47-Na10-Na2-Na3=121.60      Cl47-Na10-Na2-Na6= 51.40      
Cl47-Na10-Na2-Na20=224.64     Cl47-Na10-Na2-Na24=114.77     Cl47-Na10-Na2-Na25=170.26     Cl47-Na10-Na2-Cl28= 83.54     
Cl47-Na10-Na2-Cl48=171.41     Cl47-Na10-Na2-Cl49=164.93     Cl47-Na10-Na2-O51=259.99      Cl47-Na10-Na2-C53=269.65      
Cl47-Na10-Na2-C59=320.99      Cl47-Na10-Na2-H60=337.29      Cl48-Na10-Na2-Na3=310.20      Cl48-Na10-Na2-Na6=239.99      
Cl48-Na10-Na2-Na20= 53.23     Cl48-Na10-Na2-Na24=303.36     Cl48-Na10-Na2-Na25=358.85     Cl48-Na10-Na2-Cl28=272.14     
Cl48-Na10-Na2-Cl47=188.59     Cl48-Na10-Na2-Cl49=353.52     Cl48-Na10-Na2-O51= 88.58      Cl48-Na10-Na2-C53= 98.24      
Cl48-Na10-Na2-C59=149.58      Cl48-Na10-Na2-H60=165.88      Na2-Na10-Na3-Na4=255.96       Na2-Na10-Na3-Na5=189.18       
Na2-Na10-Na3-Na6= 74.46       Na2-Na10-Na3-Na13=254.67      Na2-Na10-Na3-Na15=130.49      Na2-Na10-Na3-Na19= 75.27      
Na2-Na10-Na3-Na21=184.00      Na2-Na10-Na3-Na23= 75.62      Na2-Na10-Na3-Na24=  6.96      Na2-Na10-Na3-Na25=310.59      
Na2-Na10-Na3-Cl28= 39.33      Na2-Na10-Na3-Cl30=127.68      Na2-Na10-Na3-Cl39=313.04      Na2-Na10-Na3-Cl40=221.27      
Na2-Na10-Na3-Cl45=131.94      Na2-Na10-Na3-Cl48=305.42      Na5-Na10-Na3-Na2=170.82       Na5-Na10-Na3-Na4= 66.78       
Na5-Na10-Na3-Na6=245.27       Na5-Na10-Na3-Na13= 65.49      Na5-Na10-Na3-Na15=301.31      Na5-Na10-Na3-Na19=246.08      
Na5-Na10-Na3-Na21=354.81      Na5-Na10-Na3-Na23=246.43      Na5-Na10-Na3-Na24=177.77      Na5-Na10-Na3-Na25=121.41      
Na5-Na10-Na3-Cl28=210.14      Na5-Na10-Na3-Cl30=298.50      Na5-Na10-Na3-Cl39=123.86      Na5-Na10-Na3-Cl40= 32.08      
Na5-Na10-Na3-Cl45=302.75      Na5-Na10-Na3-Cl48=116.24      Na6-Na10-Na3-Na2=285.54       Na6-Na10-Na3-Na4=181.50       
Na6-Na10-Na3-Na5=114.73       Na6-Na10-Na3-Na13=180.21      Na6-Na10-Na3-Na15= 56.03      Na6-Na10-Na3-Na19=  0.81      
Na6-Na10-Na3-Na21=109.54      Na6-Na10-Na3-Na23=  1.16      Na6-Na10-Na3-Na24=292.50      Na6-Na10-Na3-Na25=236.13      
Na6-Na10-Na3-Cl28=324.87      Na6-Na10-Na3-Cl30= 53.22      Na6-Na10-Na3-Cl39=238.58      Na6-Na10-Na3-Cl40=146.81      
Na6-Na10-Na3-Cl45= 57.48      Na6-Na10-Na3-Cl48=230.96      Na11-Na10-Na3-Na2=164.77      Na11-Na10-Na3-Na4= 60.73      
Na11-Na10-Na3-Na5=353.95      Na11-Na10-Na3-Na6=239.23      Na11-Na10-Na3-Na13= 59.44     Na11-Na10-Na3-Na15=295.26     
Na11-Na10-Na3-Na19=240.04     Na11-Na10-Na3-Na21=348.77     Na11-Na10-Na3-Na23=240.39     Na11-Na10-Na3-Na24=171.73     
Na11-Na10-Na3-Na25=115.36     Na11-Na10-Na3-Cl28=204.10     Na11-Na10-Na3-Cl30=292.45     Na11-Na10-Na3-Cl39=117.81     
Na11-Na10-Na3-Cl40= 26.04     Na11-Na10-Na3-Cl45=296.71     Na11-Na10-Na3-Cl48=110.19     Na13-Na10-Na3-Na2=105.33      
Na13-Na10-Na3-Na4=  1.29      Na13-Na10-Na3-Na5=294.51      Na13-Na10-Na3-Na6=179.79      Na13-Na10-Na3-Na15=235.82     
Na13-Na10-Na3-Na19=180.60     Na13-Na10-Na3-Na21=289.33     Na13-Na10-Na3-Na23=180.95     Na13-Na10-Na3-Na24=112.29     
Na13-Na10-Na3-Na25= 55.92     Na13-Na10-Na3-Cl28=144.66     Na13-Na10-Na3-Cl30=233.01     Na13-Na10-Na3-Cl39= 58.37     
Na13-Na10-Na3-Cl40=326.60     Na13-Na10-Na3-Cl45=237.27     Na13-Na10-Na3-Cl48= 50.75     Na18-Na10-Na3-Na2=226.68      
Na18-Na10-Na3-Na4=122.64      Na18-Na10-Na3-Na5= 55.86      Na18-Na10-Na3-Na6=301.14      Na18-Na10-Na3-Na13=121.35     
Na18-Na10-Na3-Na15=357.17     Na18-Na10-Na3-Na19=301.95     Na18-Na10-Na3-Na21= 50.67     Na18-Na10-Na3-Na23=302.30     
Na18-Na10-Na3-Na24=233.64     Na18-Na10-Na3-Na25=177.27     Na18-Na10-Na3-Cl28=266.01     Na18-Na10-Na3-Cl30=354.36     
Na18-Na10-Na3-Cl39=179.72     Na18-Na10-Na3-Cl40= 87.94     Na18-Na10-Na3-Cl45=358.62     Na18-Na10-Na3-Cl48=172.10     
Na20-Na10-Na3-Na2= 65.92      Na20-Na10-Na3-Na4=321.88      Na20-Na10-Na3-Na5=255.10      Na20-Na10-Na3-Na6=140.37      
Na20-Na10-Na3-Na13=320.59     Na20-Na10-Na3-Na15=196.41     Na20-Na10-Na3-Na19=141.18     Na20-Na10-Na3-Na21=249.91     
Na20-Na10-Na3-Na23=141.53     Na20-Na10-Na3-Na24= 72.87     Na20-Na10-Na3-Na25= 16.51     Na20-Na10-Na3-Cl28=105.24     
Na20-Na10-Na3-Cl30=193.60     Na20-Na10-Na3-Cl39= 18.96     Na20-Na10-Na3-Cl40=287.18     Na20-Na10-Na3-Cl45=197.85     
Na20-Na10-Na3-Cl48= 11.34     Na22-Na10-Na3-Na2=286.16      Na22-Na10-Na3-Na4=182.12      Na22-Na10-Na3-Na5=115.34      
Na22-Na10-Na3-Na6=  0.61      Na22-Na10-Na3-Na13=180.82     Na22-Na10-Na3-Na15= 56.64     Na22-Na10-Na3-Na19=  1.42     
Na22-Na10-Na3-Na21=110.15     Na22-Na10-Na3-Na23=  1.77     Na22-Na10-Na3-Na24=293.11     Na22-Na10-Na3-Na25=236.75     
Na22-Na10-Na3-Cl28=325.48     Na22-Na10-Na3-Cl30= 53.83     Na22-Na10-Na3-Cl39=239.20     Na22-Na10-Na3-Cl40=147.42     
Na22-Na10-Na3-Cl45= 58.09     Na22-Na10-Na3-Cl48=231.58     Cl32-Na10-Na3-Na2=223.70      Cl32-Na10-Na3-Na4=119.66      
Cl32-Na10-Na3-Na5= 52.89      Cl32-Na10-Na3-Na6=298.16      Cl32-Na10-Na3-Na13=118.37     Cl32-Na10-Na3-Na15=354.19     
Cl32-Na10-Na3-Na19=298.97     Cl32-Na10-Na3-Na21= 47.70     Cl32-Na10-Na3-Na23=299.32     Cl32-Na10-Na3-Na24=230.66     
Cl32-Na10-Na3-Na25=174.30     Cl32-Na10-Na3-Cl28=263.03     Cl32-Na10-Na3-Cl30=351.38     Cl32-Na10-Na3-Cl39=176.75     
Cl32-Na10-Na3-Cl40= 84.97     Cl32-Na10-Na3-Cl45=355.64     Cl32-Na10-Na3-Cl48=169.13     Cl35-Na10-Na3-Na2= 50.63      
Cl35-Na10-Na3-Na4=306.59      Cl35-Na10-Na3-Na5=239.81      Cl35-Na10-Na3-Na6=125.09      Cl35-Na10-Na3-Na13=305.30     
Cl35-Na10-Na3-Na15=181.12     Cl35-Na10-Na3-Na19=125.90     Cl35-Na10-Na3-Na21=234.63     Cl35-Na10-Na3-Na23=126.25     
Cl35-Na10-Na3-Na24= 57.59     Cl35-Na10-Na3-Na25=  1.22     Cl35-Na10-Na3-Cl28= 89.96     Cl35-Na10-Na3-Cl30=178.31     
Cl35-Na10-Na3-Cl39=  3.67     Cl35-Na10-Na3-Cl40=271.90     Cl35-Na10-Na3-Cl45=182.57     Cl35-Na10-Na3-Cl48=356.05     
Cl41-Na10-Na3-Na2=129.41      Cl41-Na10-Na3-Na4= 25.37      Cl41-Na10-Na3-Na5=318.60      Cl41-Na10-Na3-Na6=203.87      
Cl41-Na10-Na3-Na13= 24.08     Cl41-Na10-Na3-Na15=259.90     Cl41-Na10-Na3-Na19=204.68     Cl41-Na10-Na3-Na21=313.41     
Cl41-Na10-Na3-Na23=205.03     Cl41-Na10-Na3-Na24=136.37     Cl41-Na10-Na3-Na25= 80.01     Cl41-Na10-Na3-Cl28=168.74     
Cl41-Na10-Na3-Cl30=257.09     Cl41-Na10-Na3-Cl39= 82.46     Cl41-Na10-Na3-Cl40=350.68     Cl41-Na10-Na3-Cl45=261.35     
Cl41-Na10-Na3-Cl48= 74.84     Cl45-Na10-Na3-Na2=228.06      Cl45-Na10-Na3-Na4=124.02      Cl45-Na10-Na3-Na5= 57.25      
Cl45-Na10-Na3-Na6=302.52      Cl45-Na10-Na3-Na13=122.73     Cl45-Na10-Na3-Na15=358.55     Cl45-Na10-Na3-Na19=303.33     
Cl45-Na10-Na3-Na21= 52.06     Cl45-Na10-Na3-Na23=303.68     Cl45-Na10-Na3-Na24=235.02     Cl45-Na10-Na3-Na25=178.65     
Cl45-Na10-Na3-Cl28=267.39     Cl45-Na10-Na3-Cl30=355.74     Cl45-Na10-Na3-Cl39=181.10     Cl45-Na10-Na3-Cl40= 89.33     
Cl45-Na10-Na3-Cl48=173.49     Cl47-Na10-Na3-Na2=322.76      Cl47-Na10-Na3-Na4=218.72      Cl47-Na10-Na3-Na5=151.94      
Cl47-Na10-Na3-Na6= 37.22      Cl47-Na10-Na3-Na13=217.43     Cl47-Na10-Na3-Na15= 93.25     Cl47-Na10-Na3-Na19= 38.03     
Cl47-Na10-Na3-Na21=146.76     Cl47-Na10-Na3-Na23= 38.38     Cl47-Na10-Na3-Na24=329.72     Cl47-Na10-Na3-Na25=273.35     
Cl47-Na10-Na3-Cl28=  2.09     Cl47-Na10-Na3-Cl30= 90.44     Cl47-Na10-Na3-Cl39=275.80     Cl47-Na10-Na3-Cl40=184.03     
Cl47-Na10-Na3-Cl45= 94.70     Cl47-Na10-Na3-Cl48=268.18     Cl48-Na10-Na3-Na2= 54.58      Cl48-Na10-Na3-Na4=310.54      
Cl48-Na10-Na3-Na5=243.76      Cl48-Na10-Na3-Na6=129.04      Cl48-Na10-Na3-Na13=309.25     Cl48-Na10-Na3-Na15=185.07     
Cl48-Na10-Na3-Na19=129.84     Cl48-Na10-Na3-Na21=238.57     Cl48-Na10-Na3-Na23=130.20     Cl48-Na10-Na3-Na24= 61.54     
Cl48-Na10-Na3-Na25=  5.17     Cl48-Na10-Na3-Cl28= 93.91     Cl48-Na10-Na3-Cl30=182.26     Cl48-Na10-Na3-Cl39=  7.62     
Cl48-Na10-Na3-Cl40=275.84     Cl48-Na10-Na3-Cl45=186.51     Na2-Na10-Na5-Na1=120.54       Na2-Na10-Na5-Na3=  9.19       
Na2-Na10-Na5-Na11=195.11      Na2-Na10-Na5-Na13=301.28      Na2-Na10-Na5-Na15= 66.20      Na2-Na10-Na5-Na18=120.67      
Na2-Na10-Na5-Na21= 14.43      Na2-Na10-Na5-Cl29= 68.54      Na2-Na10-Na5-Cl40=335.25      Na2-Na10-Na5-Cl41=253.79      
Na2-Na10-Na5-Cl45= 62.84      Na2-Na10-Na5-Cl46=158.46      Na3-Na10-Na5-Na1=111.35       Na3-Na10-Na5-Na11=185.92      
Na3-Na10-Na5-Na13=292.09      Na3-Na10-Na5-Na15= 57.01      Na3-Na10-Na5-Na18=111.48      Na3-Na10-Na5-Na21=  5.24      
Na3-Na10-Na5-Cl29= 59.35      Na3-Na10-Na5-Cl40=326.06      Na3-Na10-Na5-Cl41=244.60      Na3-Na10-Na5-Cl45= 53.65      
Na3-Na10-Na5-Cl46=149.27      Na6-Na10-Na5-Na1= 58.22       Na6-Na10-Na5-Na3=306.87       Na6-Na10-Na5-Na11=132.79      
Na6-Na10-Na5-Na13=238.96      Na6-Na10-Na5-Na15=  3.87      Na6-Na10-Na5-Na18= 58.35      Na6-Na10-Na5-Na21=312.10      
Na6-Na10-Na5-Cl29=  6.22      Na6-Na10-Na5-Cl40=272.93      Na6-Na10-Na5-Cl41=191.47      Na6-Na10-Na5-Cl45=  0.51      
Na6-Na10-Na5-Cl46= 96.13      Na11-Na10-Na5-Na1=285.43      Na11-Na10-Na5-Na3=174.08      Na11-Na10-Na5-Na13=106.17     
Na11-Na10-Na5-Na15=231.09     Na11-Na10-Na5-Na18=285.56     Na11-Na10-Na5-Na21=179.32     Na11-Na10-Na5-Cl29=233.43     
Na11-Na10-Na5-Cl40=140.14     Na11-Na10-Na5-Cl41= 58.68     Na11-Na10-Na5-Cl45=227.73     Na11-Na10-Na5-Cl46=323.35     
Na13-Na10-Na5-Na1=179.26      Na13-Na10-Na5-Na3= 67.91      Na13-Na10-Na5-Na11=253.83     Na13-Na10-Na5-Na15=124.92     
Na13-Na10-Na5-Na18=179.39     Na13-Na10-Na5-Na21= 73.15     Na13-Na10-Na5-Cl29=127.26     Na13-Na10-Na5-Cl40= 33.97     
Na13-Na10-Na5-Cl41=312.51     Na13-Na10-Na5-Cl45=121.56     Na13-Na10-Na5-Cl46=217.18     Na18-Na10-Na5-Na1=359.87      
Na18-Na10-Na5-Na3=248.52      Na18-Na10-Na5-Na11= 74.44     Na18-Na10-Na5-Na13=180.61     Na18-Na10-Na5-Na15=305.53     
Na18-Na10-Na5-Na21=253.76     Na18-Na10-Na5-Cl29=307.87     Na18-Na10-Na5-Cl40=214.58     Na18-Na10-Na5-Cl41=133.12     
Na18-Na10-Na5-Cl45=302.17     Na18-Na10-Na5-Cl46= 37.79     Na20-Na10-Na5-Na1=194.21      Na20-Na10-Na5-Na3= 82.86      
Na20-Na10-Na5-Na11=268.78     Na20-Na10-Na5-Na13= 14.95     Na20-Na10-Na5-Na15=139.87     Na20-Na10-Na5-Na18=194.34     
Na20-Na10-Na5-Na21= 88.10     Na20-Na10-Na5-Cl29=142.21     Na20-Na10-Na5-Cl40= 48.92     Na20-Na10-Na5-Cl41=327.46     
Na20-Na10-Na5-Cl45=136.51     Na20-Na10-Na5-Cl46=232.13     Na22-Na10-Na5-Na1=  0.30      Na22-Na10-Na5-Na3=248.95      
Na22-Na10-Na5-Na11= 74.87     Na22-Na10-Na5-Na13=181.04     Na22-Na10-Na5-Na15=305.95     Na22-Na10-Na5-Na18=  0.42     
Na22-Na10-Na5-Na21=254.18     Na22-Na10-Na5-Cl29=308.30     Na22-Na10-Na5-Cl40=215.01     Na22-Na10-Na5-Cl41=133.55     
Na22-Na10-Na5-Cl45=302.59     Na22-Na10-Na5-Cl46= 38.21     Cl32-Na10-Na5-Na1=324.89      Cl32-Na10-Na5-Na3=213.54      
Cl32-Na10-Na5-Na11= 39.45     Cl32-Na10-Na5-Na13=145.62     Cl32-Na10-Na5-Na15=270.54     Cl32-Na10-Na5-Na18=325.01     
Cl32-Na10-Na5-Na21=218.77     Cl32-Na10-Na5-Cl29=272.89     Cl32-Na10-Na5-Cl40=179.60     Cl32-Na10-Na5-Cl41= 98.13     
Cl32-Na10-Na5-Cl45=267.18     Cl32-Na10-Na5-Cl46=  2.80     Cl35-Na10-Na5-Na1=239.86      Cl35-Na10-Na5-Na3=128.51      
Cl35-Na10-Na5-Na11=314.43     Cl35-Na10-Na5-Na13= 60.60     Cl35-Na10-Na5-Na15=185.52     Cl35-Na10-Na5-Na18=239.99     
Cl35-Na10-Na5-Na21=133.74     Cl35-Na10-Na5-Cl29=187.86     Cl35-Na10-Na5-Cl40= 94.57     Cl35-Na10-Na5-Cl41= 13.11     
Cl35-Na10-Na5-Cl45=182.16     Cl35-Na10-Na5-Cl46=277.77     Cl41-Na10-Na5-Na1=226.75      Cl41-Na10-Na5-Na3=115.40      
Cl41-Na10-Na5-Na11=301.32     Cl41-Na10-Na5-Na13= 47.49     Cl41-Na10-Na5-Na15=172.41     Cl41-Na10-Na5-Na18=226.88     
Cl41-Na10-Na5-Na21=120.64     Cl41-Na10-Na5-Cl29=174.75     Cl41-Na10-Na5-Cl40= 81.46     Cl41-Na10-Na5-Cl45=169.05     
Cl41-Na10-Na5-Cl46=264.67     Cl45-Na10-Na5-Na1= 57.70      Cl45-Na10-Na5-Na3=306.35      Cl45-Na10-Na5-Na11=132.27     
Cl45-Na10-Na5-Na13=238.44     Cl45-Na10-Na5-Na15=  3.36     Cl45-Na10-Na5-Na18= 57.83     Cl45-Na10-Na5-Na21=311.59     
Cl45-Na10-Na5-Cl29=  5.70     Cl45-Na10-Na5-Cl40=272.41     Cl45-Na10-Na5-Cl41=190.95     Cl45-Na10-Na5-Cl46= 95.62     
Cl47-Na10-Na5-Na1= 66.69      Cl47-Na10-Na5-Na3=315.34      Cl47-Na10-Na5-Na11=141.26     Cl47-Na10-Na5-Na13=247.43     
Cl47-Na10-Na5-Na15= 12.35     Cl47-Na10-Na5-Na18= 66.82     Cl47-Na10-Na5-Na21=320.58     Cl47-Na10-Na5-Cl29= 14.69     
Cl47-Na10-Na5-Cl40=281.40     Cl47-Na10-Na5-Cl41=199.94     Cl47-Na10-Na5-Cl45=  8.99     Cl47-Na10-Na5-Cl46=104.61     
Cl48-Na10-Na5-Na1=148.84      Cl48-Na10-Na5-Na3= 37.49      Cl48-Na10-Na5-Na11=223.41     Cl48-Na10-Na5-Na13=329.58     
Cl48-Na10-Na5-Na15= 94.50     Cl48-Na10-Na5-Na18=148.97     Cl48-Na10-Na5-Na21= 42.72     Cl48-Na10-Na5-Cl29= 96.84     
Cl48-Na10-Na5-Cl40=  3.55     Cl48-Na10-Na5-Cl41=282.09     Cl48-Na10-Na5-Cl45= 91.13     Cl48-Na10-Na5-Cl46=186.75     
Na2-Na10-Na6-Na3=290.15       Na2-Na10-Na6-Na7=181.35       Na2-Na10-Na6-Na15=235.70      Na2-Na10-Na6-Na18=182.25      
Na2-Na10-Na6-Na19=289.29      Na2-Na10-Na6-Na22=109.58      Na2-Na10-Na6-Cl28=326.09      Na2-Na10-Na6-Cl34=144.85      
Na2-Na10-Na6-Cl43=233.67      Na2-Na10-Na6-Cl45=239.08      Na2-Na10-Na6-Cl47= 51.57      Na3-Na10-Na6-Na2= 69.85       
Na3-Na10-Na6-Na7=251.20       Na3-Na10-Na6-Na15=305.55      Na3-Na10-Na6-Na18=252.10      Na3-Na10-Na6-Na19=359.14      
Na3-Na10-Na6-Na22=179.43      Na3-Na10-Na6-Cl28= 35.94      Na3-Na10-Na6-Cl34=214.70      Na3-Na10-Na6-Cl43=303.51      
Na3-Na10-Na6-Cl45=308.92      Na3-Na10-Na6-Cl47=121.42      Na5-Na10-Na6-Na2=120.43       Na5-Na10-Na6-Na3= 50.58       
Na5-Na10-Na6-Na7=301.78       Na5-Na10-Na6-Na15=356.13      Na5-Na10-Na6-Na18=302.68      Na5-Na10-Na6-Na19= 49.72      
Na5-Na10-Na6-Na22=230.01      Na5-Na10-Na6-Cl28= 86.52      Na5-Na10-Na6-Cl34=265.28      Na5-Na10-Na6-Cl43=354.09      
Na5-Na10-Na6-Cl45=359.51      Na5-Na10-Na6-Cl47=172.00      Na11-Na10-Na6-Na2=176.93      Na11-Na10-Na6-Na3=107.08      
Na11-Na10-Na6-Na7=358.28      Na11-Na10-Na6-Na15= 52.63     Na11-Na10-Na6-Na18=359.18     Na11-Na10-Na6-Na19=106.22     
Na11-Na10-Na6-Na22=286.51     Na11-Na10-Na6-Cl28=143.02     Na11-Na10-Na6-Cl34=321.78     Na11-Na10-Na6-Cl43= 50.60     
Na11-Na10-Na6-Cl45= 56.01     Na11-Na10-Na6-Cl47=228.50     Na13-Na10-Na6-Na2= 69.65      Na13-Na10-Na6-Na3=359.81      
Na13-Na10-Na6-Na7=251.00      Na13-Na10-Na6-Na15=305.35     Na13-Na10-Na6-Na18=251.90     Na13-Na10-Na6-Na19=358.94     
Na13-Na10-Na6-Na22=179.23     Na13-Na10-Na6-Cl28= 35.74     Na13-Na10-Na6-Cl34=214.50     Na13-Na10-Na6-Cl43=303.32     
Na13-Na10-Na6-Cl45=308.73     Na13-Na10-Na6-Cl47=121.22     Na18-Na10-Na6-Na2=177.75      Na18-Na10-Na6-Na3=107.90      
Na18-Na10-Na6-Na7=359.10      Na18-Na10-Na6-Na15= 53.45     Na18-Na10-Na6-Na19=107.04     Na18-Na10-Na6-Na22=287.33     
Na18-Na10-Na6-Cl28=143.84     Na18-Na10-Na6-Cl34=322.60     Na18-Na10-Na6-Cl43= 51.42     Na18-Na10-Na6-Cl45= 56.83     
Na18-Na10-Na6-Cl47=229.32     Na20-Na10-Na6-Na2=  8.71      Na20-Na10-Na6-Na3=298.87      Na20-Na10-Na6-Na7=190.06      
Na20-Na10-Na6-Na15=244.41     Na20-Na10-Na6-Na18=190.96     Na20-Na10-Na6-Na19=298.01     Na20-Na10-Na6-Na22=118.30     
Na20-Na10-Na6-Cl28=334.81     Na20-Na10-Na6-Cl34=153.57     Na20-Na10-Na6-Cl43=242.38     Na20-Na10-Na6-Cl45=247.79     
Na20-Na10-Na6-Cl47= 60.29     Na22-Na10-Na6-Na2=250.42      Na22-Na10-Na6-Na3=180.57      Na22-Na10-Na6-Na7= 71.77      
Na22-Na10-Na6-Na15=126.12     Na22-Na10-Na6-Na18= 72.67     Na22-Na10-Na6-Na19=179.71     Na22-Na10-Na6-Cl28=216.51     
Na22-Na10-Na6-Cl34= 35.27     Na22-Na10-Na6-Cl43=124.08     Na22-Na10-Na6-Cl45=129.49     Na22-Na10-Na6-Cl47=301.99     
Cl32-Na10-Na6-Na2=212.15      Cl32-Na10-Na6-Na3=142.30      Cl32-Na10-Na6-Na7= 33.50      Cl32-Na10-Na6-Na15= 87.85     
Cl32-Na10-Na6-Na18= 34.40     Cl32-Na10-Na6-Na19=141.44     Cl32-Na10-Na6-Na22=321.73     Cl32-Na10-Na6-Cl28=178.24     
Cl32-Na10-Na6-Cl34=357.00     Cl32-Na10-Na6-Cl43= 85.81     Cl32-Na10-Na6-Cl45= 91.22     Cl32-Na10-Na6-Cl47=263.72     
Cl35-Na10-Na6-Na2=298.76      Cl35-Na10-Na6-Na3=228.91      Cl35-Na10-Na6-Na7=120.11      Cl35-Na10-Na6-Na15=174.46     
Cl35-Na10-Na6-Na18=121.01     Cl35-Na10-Na6-Na19=228.05     Cl35-Na10-Na6-Na22= 48.34     Cl35-Na10-Na6-Cl28=264.85     
Cl35-Na10-Na6-Cl34= 83.61     Cl35-Na10-Na6-Cl43=172.42     Cl35-Na10-Na6-Cl45=177.83     Cl35-Na10-Na6-Cl47=350.33     
Cl41-Na10-Na6-Na2=107.68      Cl41-Na10-Na6-Na3= 37.84      Cl41-Na10-Na6-Na7=289.03      Cl41-Na10-Na6-Na15=343.38     
Cl41-Na10-Na6-Na18=289.93     Cl41-Na10-Na6-Na19= 36.97     Cl41-Na10-Na6-Na22=217.27     Cl41-Na10-Na6-Cl28= 73.78     
Cl41-Na10-Na6-Cl34=252.54     Cl41-Na10-Na6-Cl43=341.35     Cl41-Na10-Na6-Cl45=346.76     Cl41-Na10-Na6-Cl47=159.26     
Cl45-Na10-Na6-Na2=120.92      Cl45-Na10-Na6-Na3= 51.08      Cl45-Na10-Na6-Na7=302.27      Cl45-Na10-Na6-Na15=356.62     
Cl45-Na10-Na6-Na18=303.17     Cl45-Na10-Na6-Na19= 50.21     Cl45-Na10-Na6-Na22=230.51     Cl45-Na10-Na6-Cl28= 87.02     
Cl45-Na10-Na6-Cl34=265.78     Cl45-Na10-Na6-Cl43=354.59     Cl45-Na10-Na6-Cl47=172.50     Cl47-Na10-Na6-Na2=308.43      
Cl47-Na10-Na6-Na3=238.58      Cl47-Na10-Na6-Na7=129.78      Cl47-Na10-Na6-Na15=184.13     Cl47-Na10-Na6-Na18=130.68     
Cl47-Na10-Na6-Na19=237.72     Cl47-Na10-Na6-Na22= 58.01     Cl47-Na10-Na6-Cl28=274.52     Cl47-Na10-Na6-Cl34= 93.28     
Cl47-Na10-Na6-Cl43=182.09     Cl47-Na10-Na6-Cl45=187.50     Cl48-Na10-Na6-Na2= 38.38      Cl48-Na10-Na6-Na3=328.53      
Cl48-Na10-Na6-Na7=219.73      Cl48-Na10-Na6-Na15=274.08     Cl48-Na10-Na6-Na18=220.63     Cl48-Na10-Na6-Na19=327.67     
Cl48-Na10-Na6-Na22=147.96     Cl48-Na10-Na6-Cl28=  4.47     Cl48-Na10-Na6-Cl34=183.23     Cl48-Na10-Na6-Cl43=272.05     
Cl48-Na10-Na6-Cl45=277.46     Cl48-Na10-Na6-Cl47= 89.95     

========================================================================
 FINAL SINGLEPOINT CALCULATION ON OPTIMIZED GEOMETRY
========================================================================

 Ncao       : 398
 Nao        : 373
 Nshell     : 157
 Nel        : 256
 T(el)      :   300.0
 intcut     :    25.0
 scfconv/Eh :  0.100E-05
   qconv/e  :  0.100E-03
 intneglect :  0.100E-07
 broydamp   :      0.250
 iter      E             dE          RMSdq      gap      omega  full diag
   1   -156.1304044 -0.156130E+03  0.240E-04    2.55       0.0  T
   2   -156.1304044 -0.155410E-09  0.215E-04    2.55      54.0  T
   3   -156.1304044 -0.270688E-09  0.185E-04    2.55      62.9  T
speedup  1.01
cpu  time for SCC    0.09 s
wall time for SCC    0.09 s

   *** convergence criteria satisfied after 3 iterations ***

          eigenvalues
 #    :         116        117        118        119        120        121        122        123
 occ. :        2.000      2.000      2.000      2.000      2.000      2.000      2.000      2.000
 eps  :       -10.767    -10.713    -10.695    -10.642    -10.606    -10.582    -10.559    -10.549
 #    :         124        125        126        127        128        129        130        131
 occ. :        2.000      2.000      2.000      2.000      2.000      0.000      0.000      0.000
 eps  :       -10.535    -10.517    -10.511    -10.423    -10.390     -7.838     -7.303     -7.053
 #    :         132        133        134        135        136        137        138        139
 occ. :        0.000      0.000      0.000      0.000      0.000      0.000      0.000      0.000
 eps  :        -6.248     -5.419     -5.071     -4.554     -4.004     -3.557     -3.138     -2.842


   #   Z            q   n(s)   n(p)   n(d)      C6AA      α(0)
   1  11 Na     0.699  0.086  0.215  0.000    68.190    26.723
   2  11 Na     0.859  0.037  0.104  0.000    66.263    26.343
   3  11 Na     0.801  0.004  0.195  0.000    66.955    26.480
   4  11 Na     0.732  0.080  0.189  0.000    67.792    26.645
   5  11 Na     0.724  0.043  0.233  0.000    67.884    26.663
   6  11 Na     0.741  0.039  0.220  0.000    67.678    26.623
   7  11 Na     0.701  0.086  0.214  0.000    68.171    26.720
   8  11 Na     0.699  0.112  0.189  0.000    68.200    26.725
   9  11 Na     0.754  0.084  0.162  0.000    67.516    26.591
  10  11 Na     0.761  0.009  0.230  0.000    67.436    26.575
  11  11 Na     0.772  0.085  0.144  0.000    67.304    26.549
  12  11 Na     0.698  0.088  0.213  0.000    68.203    26.726
  13  11 Na     0.778  0.052  0.170  0.000    67.229    26.534
  14  11 Na     0.708  0.082  0.209  0.000    68.077    26.701
  15  11 Na     0.775  0.009  0.215  0.000    67.259    26.540
  16  11 Na     0.699  0.051  0.250  0.000    68.190    26.723
  17  11 Na     0.705  0.082  0.213  0.000    68.125    26.711
  18  11 Na     0.719  0.045  0.237  0.000    67.950    26.676
  19  11 Na     0.709  0.049  0.241  0.000    68.067    26.699
  20  11 Na     0.778  0.075  0.147  0.000    67.224    26.533
  21  11 Na     0.726  0.042  0.232  0.000    67.862    26.659
  22  11 Na     0.722  0.106  0.171  0.000    67.906    26.668
  23  11 Na     0.721  0.048  0.230  0.000    67.917    26.670
  24  11 Na     0.728  0.075  0.197  0.000    67.841    26.655
  25  11 Na     0.749  0.068  0.183  0.000    67.577    26.603
  26  17 Cl    -0.752  1.973  5.775  0.005   125.426    17.134
  27  17 Cl    -0.743  1.979  5.764  0.001   125.066    17.110
  28  17 Cl    -0.734  1.978  5.753  0.002   124.681    17.083
  29  17 Cl    -0.732  1.979  5.751  0.003   124.612    17.078
  30  17 Cl    -0.738  1.980  5.755  0.003   124.849    17.095
  31  17 Cl    -0.734  1.977  5.757  0.001   124.692    17.084
  32  17 Cl    -0.751  1.978  5.773  0.000   125.372    17.130
  33  17 Cl    -0.739  1.978  5.757  0.003   124.880    17.097
  34  17 Cl    -0.736  1.978  5.757  0.001   124.790    17.091
  35  17 Cl    -0.759  1.966  5.792  0.001   125.693    17.152
  36  17 Cl    -0.737  1.977  5.758  0.001   124.812    17.092
  37  17 Cl    -0.737  1.979  5.754  0.004   124.816    17.092
  38  17 Cl    -0.761  1.974  5.786  0.001   125.790    17.159
  39  17 Cl    -0.737  1.978  5.758  0.001   124.828    17.093
  40  17 Cl    -0.735  1.979  5.755  0.001   124.741    17.087
  41  17 Cl    -0.729  1.979  5.749  0.002   124.497    17.071
  42  17 Cl    -0.750  1.976  5.774  0.000   125.351    17.129
  43  17 Cl    -0.733  1.979  5.751  0.003   124.662    17.082
  44  17 Cl    -0.745  1.978  5.766  0.001   125.147    17.115
  45  17 Cl    -0.738  1.983  5.752  0.003   124.843    17.094
  46  17 Cl    -0.738  1.978  5.759  0.001   124.833    17.094
  47  17 Cl    -0.754  1.978  5.774  0.002   125.484    17.138
  48  17 Cl    -0.737  1.979  5.754  0.004   124.793    17.091
  49  17 Cl    -0.771  1.974  5.795  0.001   126.159    17.184
  50  17 Cl    -0.763  1.975  5.786  0.001   125.841    17.162
  51   8 O     -0.501  1.710  4.791  0.000    22.851     6.456
  52   1 H      0.349  0.651  0.000  0.000     0.581     1.193
  53   6 C      0.043  1.045  2.912  0.000    19.777     6.319
  54   1 H      0.043  0.957  0.000  0.000     2.410     2.428
  55   1 H      0.075  0.925  0.000  0.000     2.033     2.230
  56   6 C     -0.087  1.059  3.028  0.000    22.133     6.692
  57   1 H      0.044  0.956  0.000  0.000     2.394     2.419
  58   1 H      0.057  0.943  0.000  0.000     2.235     2.338
  59   6 C     -0.079  1.058  3.020  0.000    21.912     6.649
  60   1 H      0.035  0.965  0.000  0.000     2.503     2.470
  61   1 H      0.041  0.959  0.000  0.000     2.440     2.443
  62   6 C     -0.121  1.042  3.080  0.000    22.885     6.821
  63   1 H      0.033  0.967  0.000  0.000     2.545     2.495
  64   1 H      0.040  0.960  0.000  0.000     2.449     2.447
  65   1 H      0.057  0.943  0.000  0.000     2.239     2.340
  66   8 O     -0.586  1.720  4.867  0.000    24.771     6.722
  67   1 H      0.303  0.697  0.000  0.000     0.712     1.326
  68   1 H      0.315  0.685  0.000  0.000     0.665     1.274
  69   8 O     -0.632  1.719  4.913  0.000    25.881     6.871
  70   1 H      0.331  0.669  0.000  0.000     0.633     1.249
  71   1 H      0.348  0.652  0.000  0.000     0.582     1.192
  72   8 O     -0.613  1.725  4.888  0.000    25.400     6.807
  73   1 H      0.336  0.664  0.000  0.000     0.609     1.220
  74   1 H      0.294  0.706  0.000  0.000     0.738     1.349

 Mol. C6AA /au·bohr⁶  :     247332.118706
 Mol. C8AA /au·bohr⁸  :   16131159.348582
 Mol. α(0) /au        :       1177.222766

 
 Wiberg/Mayer (AO) data. WBOs > 0.1 written file <wbo>
 largest (>0.05) Wiberg bond orders for each atom
           total WBO             WBO to atom ...
     1  Na  0.545    Cl  38 0.152    Cl  46 0.146    Cl  29 0.103    Cl  33 0.102
     2  Na  0.276    Cl  49 0.081    O   51 0.071    Cl  28 0.055    Cl  47 0.051    Cl  48 0.051
     3  Na  0.416    Cl  48 0.114    Cl  40 0.070    Cl  39 0.065    Cl  45 0.060
     4  Na  0.495    Cl  26 0.160    Cl  27 0.122    Cl  39 0.090    Cl  40 0.087
     5  Na  0.522    Cl  41 0.126    Cl  46 0.112    Cl  40 0.092    Cl  29 0.080    Cl  45 0.058
     6  Na  0.489    Cl  47 0.135    Cl  28 0.110    Cl  34 0.084    Cl  43 0.074
     7  Na  0.544    Cl  34 0.152    Cl  50 0.149    Cl  43 0.103    Cl  33 0.098
     8  Na  0.534    Cl  42 0.165    Cl  31 0.164    Cl  36 0.163
     9  Na  0.446    Cl  44 0.130    Cl  27 0.121    Cl  42 0.092    O   66 0.083
    10  Na  0.468    Cl  35 0.126    Cl  32 0.085    Cl  47 0.073    Cl  41 0.071    Cl  48 0.063
    11  Na  0.433    Cl  46 0.115    O   72 0.115    Cl  32 0.090    Cl  41 0.082
    12  Na  0.549    Cl  50 0.153    Cl  38 0.147    Cl  37 0.105    Cl  33 0.104
    13  Na  0.421    Cl  41 0.129    Cl  26 0.089    Cl  40 0.075    O   69 0.058
    14  Na  0.533    Cl  50 0.150    Cl  36 0.138    Cl  43 0.105    Cl  37 0.100
    15  Na  0.410    Cl  45 0.123    Cl  30 0.108    Cl  43 0.072    Cl  29 0.059
    16  Na  0.559    Cl  37 0.119    Cl  44 0.110    Cl  36 0.104    Cl  42 0.102    Cl  30 0.069
    17  Na  0.540    Cl  38 0.156    Cl  44 0.136    Cl  29 0.103    Cl  37 0.102
    18  Na  0.527    Cl  32 0.116    Cl  33 0.114    Cl  34 0.103    Cl  46 0.092    Cl  45 0.054
    19  Na  0.536    Cl  28 0.138    Cl  31 0.113    Cl  43 0.099    Cl  36 0.071    Cl  30 0.062
    20  Na  0.426    Cl  35 0.169    O   69 0.082    O   51 0.050
    21  Na  0.512    Cl  40 0.120    Cl  29 0.104    Cl  27 0.101    Cl  44 0.083    Cl  30 0.056
    22  Na  0.495    Cl  47 0.153    Cl  32 0.148    Cl  34 0.124
    23  Na  0.520    Cl  39 0.133    Cl  27 0.114    Cl  31 0.095    Cl  42 0.086    Cl  30 0.052
    24  Na  0.505    Cl  49 0.180    Cl  31 0.110    Cl  28 0.088    Cl  39 0.084
    25  Na  0.467    Cl  49 0.146    Cl  26 0.144    Cl  48 0.082    Cl  39 0.069
    26  Cl  0.461    Na   4 0.160    Na  25 0.144    Na  13 0.089
    27  Cl  0.473    Na   4 0.122    Na   9 0.121    Na  23 0.114    Na  21 0.101
    28  Cl  0.473    Na  19 0.138    Na   6 0.110    Na  24 0.088    Na   2 0.055
    29  Cl  0.486    Na  21 0.104    Na  17 0.103    Na   1 0.103    Na   5 0.080    Na  15 0.059
    30  Cl  0.484    Na  15 0.108    Na  16 0.069    Na  19 0.062    Na  21 0.056    Na  23 0.052
    31  Cl  0.490    Na   8 0.164    Na  19 0.113    Na  24 0.110    Na  23 0.095
    32  Cl  0.468    Na  22 0.148    Na  18 0.116    Na  11 0.090    Na  10 0.085
    33  Cl  0.491    Na  18 0.114    Na  12 0.104    Na   1 0.102    Na   7 0.098
    34  Cl  0.486    Na   7 0.152    Na  22 0.124    Na  18 0.103    Na   6 0.084
    35  Cl  0.457    Na  20 0.169    Na  10 0.126
    36  Cl  0.489    Na   8 0.163    Na  14 0.138    Na  16 0.104    Na  19 0.071
    37  Cl  0.494    Na  16 0.119    Na  12 0.105    Na  17 0.102    Na  14 0.100
    38  Cl  0.445    Na  17 0.156    Na   1 0.152    Na  12 0.147
    39  Cl  0.481    Na  23 0.133    Na   4 0.090    Na  24 0.084    Na  25 0.069    Na   3 0.065
    40  Cl  0.474    Na  21 0.120    Na   5 0.092    Na   4 0.087    Na  13 0.075    Na   3 0.070
    41  Cl  0.479    Na  13 0.129    Na   5 0.126    Na  11 0.082    Na  10 0.071
    42  Cl  0.477    Na   8 0.165    Na  16 0.102    Na   9 0.092    Na  23 0.086
    43  Cl  0.487    Na  14 0.105    Na   7 0.103    Na  19 0.099    Na   6 0.074    Na  15 0.072
    44  Cl  0.470    Na  17 0.136    Na   9 0.130    Na  16 0.110    Na  21 0.083
    45  Cl  0.472    Na  15 0.123    Na   3 0.060    Na   5 0.058    Na  18 0.054
    46  Cl  0.479    Na   1 0.146    Na  11 0.115    Na   5 0.112    Na  18 0.092
    47  Cl  0.450    Na  22 0.153    Na   6 0.135    Na  10 0.073    Na   2 0.051
    48  Cl  0.471    Na   3 0.114    Na  25 0.082    Na  10 0.063    Na   2 0.051
    49  Cl  0.423    Na  24 0.180    Na  25 0.146    Na   2 0.081
    50  Cl  0.445    Na  12 0.153    Na  14 0.150    Na   7 0.149
    51  O   2.000    C   53 0.979    H   52 0.842    Na   2 0.071    Na  20 0.050
    52  H   0.877    O   51 0.842
    53  C   3.940    C   56 1.010    O   51 0.979    H   54 0.970    H   55 0.966
    54  H   0.997    C   53 0.970
    55  H   0.992    C   53 0.966
    56  C   3.992    C   59 1.014    C   53 1.010    H   57 0.973    H   58 0.968
    57  H   0.997    C   56 0.973
    58  H   0.996    C   56 0.968
    59  C   3.992    C   62 1.025    C   56 1.014    H   61 0.980    H   60 0.967
    60  H   1.000    C   59 0.967
    61  H   0.996    C   59 0.980
    62  C   3.993    C   59 1.025    H   63 0.987    H   64 0.987    H   65 0.981
    63  H   0.998    C   62 0.987
    64  H   0.998    C   62 0.987
    65  H   0.996    C   62 0.981
    66  O   1.896    H   67 0.911    H   68 0.897    Na   9 0.083
    67  H   0.908    O   66 0.911
    68  H   0.901    O   66 0.897
    69  O   1.900    H   70 0.890    H   71 0.851    Na  20 0.082    Na  13 0.058
    70  H   0.890    O   69 0.890
    71  H   0.878    O   69 0.851
    72  O   1.889    H   74 0.915    H   73 0.841    Na  11 0.115
    73  H   0.886    O   72 0.841
    74  H   0.913    O   72 0.915
 MOs/occ written to file <molden.input>
 
molecular dipole:
                 x           y           z       tot (Debye)
 q only:        5.321       2.220       3.815
   full:        0.044      -0.281       2.907       7.425
molecular quadrupole (traceless):
                xx          xy          yy          xz          yz          zz
 q only:       21.078     -12.920     -17.755     -60.103     -57.502      -3.322
  q+dip:       20.563       7.787     -17.498     -59.138     -56.324      -3.064
   full:       20.388      10.143     -18.690     -58.939     -55.729      -1.698

SCC energy    :    -156.1304044
rep           :       0.4146815
ES            :       1.8752807
AES           :      -0.0345915
AXC           :      -0.0013775
disp          :      -0.1765250
XB            :       0.0000000
fix           :       0.0000000
total E       :    -155.7085174
atomizationE  :      11.6629107     7318.59
(atE without considering molecular charge,
 total energy contains solvation terms)
H-L gap (eV)  :          2.5522
optimized geometry written to: xtbopt.xyz

           ------------------------------------------------- 
          |                Numerical Hessian                |
           ------------------------------------------------- 
step length          :   0.00500
SCC accuracy         :   0.25000
Hessian scale factor :   1.00000
frozen atoms in %    :   0.00000    0
RMS gradient         :   0.00014
estimated CPU  time      4.93 min
estimated wall time      4.93 min

writing file <hessian>.
 
 projected vibrational frequencies (cm-1)
eigval :       -0.00    -0.00    -0.00     0.00     0.00     0.00
eigval :       17.23    19.55    23.90    27.81    33.55    34.85
eigval :       37.18    39.43    40.24    40.98    42.60    43.74
eigval :       45.18    48.79    49.67    52.06    55.03    56.30
eigval :       58.14    59.27    61.54    63.56    64.16    64.33
eigval :       65.75    66.38    69.02    69.43    70.54    71.08
eigval :       72.49    73.34    74.05    74.24    75.02    76.03
eigval :       77.97    78.20    79.05    80.81    81.59    82.78
eigval :       83.77    84.90    85.89    86.89    88.39    88.85
eigval :       89.53    90.70    91.73    93.09    94.38    94.95
eigval :       96.41    97.07    98.16   100.38   101.24   102.01
eigval :      104.37   105.28   106.22   107.01   109.79   110.49
eigval :      112.17   112.50   113.36   115.10   115.68   116.54
eigval :      117.95   118.48   120.34   120.95   121.69   122.96
eigval :      123.72   126.58   126.87   129.45   131.14   132.31
eigval :      133.72   133.94   134.69   136.03   136.74   137.84
eigval :      140.11   140.89   141.88   142.85   144.60   144.96
eigval :      146.27   148.30   149.17   150.69   151.44   151.84
eigval :      154.65   155.56   155.90   156.56   157.73   158.22
eigval :      159.70   160.47   160.66   162.16   163.61   168.49
eigval :      169.13   170.32   170.74   171.95   172.34   172.98
eigval :      174.40   174.96   177.25   178.05   178.54   179.19
eigval :      180.48   181.55   181.78   182.56   184.10   185.31
eigval :      186.36   187.72   190.56   192.42   192.67   193.87
eigval :      195.35   196.55   196.96   197.77   201.38   202.73
eigval :      202.95   204.91   205.56   206.88   207.16   209.74
eigval :      212.76   213.49   214.31   217.12   217.67   218.79
eigval :      223.91   226.82   228.15   231.29   238.86   241.10
eigval :      241.38   254.72   262.13   285.96   292.20   326.20
eigval :      349.41   406.62   407.91   474.21   525.85   536.42
eigval :      574.15   777.28   864.74   881.79   980.23   993.04
eigval :     1046.69  1091.29  1128.53  1134.52  1171.97  1239.42
eigval :     1276.72  1323.24  1339.26  1350.27  1355.73  1415.69
eigval :     1466.39  1469.94  1481.15  1496.94  1503.12  1528.17
eigval :     1545.78  1561.49  2887.28  2951.48  2962.51  2982.79
eigval :     2987.68  2999.17  3030.15  3044.68  3065.57  3251.26
eigval :     3341.52  3358.21  3543.93  3571.89  3628.15  3637.47
 reduced masses (amu)
   1: 26.78   2: 29.54   3: 29.74   4: 28.97   5: 27.24   6: 27.98   7: 13.92   8: 14.38
   9: 28.52  10: 20.96  11: 16.01  12: 21.50  13: 16.69  14: 27.75  15: 28.00  16: 28.09
  17: 28.45  18: 24.95  19: 28.55  20: 26.54  21: 26.97  22: 26.78  23: 25.89  24: 26.18
  25: 31.08  26: 29.55  27: 29.16  28: 27.65  29: 28.47  30: 29.43  31: 27.51  32: 27.53
  33: 29.68  34: 31.17  35: 29.36  36: 26.77  37: 30.99  38: 28.64  39: 30.60  40: 25.88
  41: 29.68  42: 31.08  43: 28.63  44: 27.20  45: 29.71  46: 27.89  47: 30.97  48: 29.00
  49: 30.28  50: 29.30  51: 30.46  52: 30.55  53: 31.21  54: 30.67  55: 31.25  56: 30.96
  57: 30.64  58: 29.47  59: 30.10  60: 31.37  61: 29.83  62: 31.05  63: 30.89  64: 29.89
  65: 29.69  66: 30.01  67: 29.90  68: 29.55  69: 27.71  70: 28.41  71: 28.38  72: 29.07
  73: 27.85  74: 27.09  75: 27.61  76: 26.50  77: 27.82  78: 28.66  79: 28.09  80: 27.35
  81: 28.11  82: 28.84  83: 28.40  84: 27.91  85: 28.46  86: 28.16  87: 26.66  88: 27.16
  89: 27.66  90: 26.02  91: 26.34  92: 27.16  93: 28.29  94: 26.02  95: 25.00  96: 26.66
  97: 25.09  98: 24.64  99: 26.48 100: 25.12 101: 27.98 102: 28.38 103: 24.69 104: 26.61
 105: 26.76 106: 26.63 107: 25.03 108: 28.55 109: 25.42 110: 28.72 111: 27.69 112: 26.74
 113: 27.99 114: 26.63 115: 25.37 116: 25.80 117: 27.71 118: 27.26 119: 26.63 120: 27.04
 121: 28.26 122: 26.87 123: 24.57 124: 27.77 125: 26.92 126: 25.79 127: 27.97 128: 26.47
 129: 26.35 130: 25.35 131: 25.51 132: 26.38 133: 25.99 134: 22.77 135:  9.24 136: 23.49
 137: 26.31 138: 27.69 139: 26.96 140: 26.88 141: 28.17 142: 26.73 143: 22.30 144: 23.36
 145: 26.29 146: 25.72 147: 26.57 148: 26.08 149: 27.45 150: 26.91 151: 26.34 152: 27.19
 153: 25.29 154: 27.73 155: 28.10 156: 26.79 157: 27.05 158: 26.17 159: 24.36 160: 24.36
 161: 27.32 162: 27.17 163: 26.86 164: 26.77 165: 27.40 166: 26.56 167: 25.91 168: 22.78
 169:  5.55 170: 21.15 171:  7.41 172:  8.00 173:  6.33 174:  4.64 175:  3.96 176:  2.48
 177:  6.83 178:  8.13 179:  2.44 180:  2.29 181:  2.77 182:  3.37 183:  7.06 184:  5.36
 185:  5.47 186:  6.64 187:  7.64 188:  5.30 189:  7.59 190:  7.17 191:  4.24 192:  3.53
 193:  2.26 194:  3.05 195:  4.12 196:  4.17 197:  5.14 198:  3.28 199:  1.89 200:  1.91
 201:  1.91 202:  1.65 203:  1.55 204:  2.00 205:  2.06 206:  1.99 207:  1.76 208:  1.79
 209:  1.89 210:  1.69 211:  1.56 212:  1.72 213:  1.78 214:  1.77 215:  1.62 216:  1.91
 217:  1.90 218:  1.91 219:  1.96 220:  1.81 221:  1.74 222:  1.82
 IR intensities (amu)
   1:  0.40   2:  0.45   3:  0.50   4:  0.55   5:  0.41   6:  0.52   7:  0.24   8:  0.33
   9:  0.38  10:  0.21  11:  0.22  12:  0.42  13:  0.16  14:  0.10  15:  0.16  16:  0.33
  17:  0.19  18:  0.15  19:  0.34  20:  0.15  21:  0.16  22:  0.15  23:  0.42  24:  0.17
  25:  0.05  26:  0.04  27:  0.24  28:  0.48  29:  0.23  30:  0.28  31:  0.14  32:  0.19
  33:  0.05  34:  0.19  35:  0.16  36:  0.20  37:  0.33  38:  0.24  39:  0.10  40:  0.31
  41:  0.10  42:  0.07  43:  0.31  44:  0.37  45:  0.25  46:  0.39  47:  0.08  48:  0.11
  49:  0.08  50:  0.21  51:  0.17  52:  0.32  53:  0.32  54:  0.31  55:  0.24  56:  0.08
  57:  0.44  58:  0.20  59:  0.35  60:  0.44  61:  0.09  62:  0.32  63:  0.26  64:  0.14
  65:  0.36  66:  0.16  67:  0.33  68:  0.33  69:  0.22  70:  0.28  71:  0.59  72:  0.29
  73:  0.31  74:  0.21  75:  0.36  76:  0.09  77:  0.24  78:  0.21  79:  0.32  80:  0.23
  81:  0.19  82:  0.26  83:  0.26  84:  0.37  85:  0.23  86:  0.36  87:  0.67  88:  0.45
  89:  0.62  90:  0.42  91:  0.54  92:  0.48  93:  0.66  94:  0.83  95:  0.76  96:  0.87
  97:  1.29  98:  0.42  99:  0.61 100:  0.30 101:  0.66 102:  0.49 103:  0.51 104:  0.29
 105:  0.85 106:  0.74 107:  0.22 108:  0.63 109:  0.98 110:  1.00 111:  0.32 112:  1.31
 113:  0.37 114:  0.73 115:  0.54 116:  1.00 117:  0.40 118:  0.76 119:  0.43 120:  0.49
 121:  0.30 122:  0.68 123:  0.49 124:  0.50 125:  0.80 126:  0.70 127:  0.28 128:  0.49
 129:  0.57 130:  0.44 131:  0.45 132:  1.04 133:  0.45 134:  0.53 135:  0.19 136:  0.86
 137:  0.95 138:  0.42 139:  0.43 140:  0.62 141:  0.94 142:  0.35 143:  0.54 144:  1.02
 145:  1.10 146:  0.42 147:  1.15 148:  1.52 149:  1.56 150:  1.02 151:  1.44 152:  1.03
 153:  0.62 154:  1.05 155:  0.56 156:  2.04 157:  0.39 158:  0.91 159:  0.43 160:  0.63
 161:  2.34 162:  1.62 163:  1.33 164:  2.36 165:  1.63 166:  1.67 167:  1.93 168:  0.72
 169:  0.35 170:  0.86 171:  0.82 172:  0.30 173:  0.66 174:  1.16 175:  0.83 176:  0.56
 177:  0.20 178:  0.27 179:  0.63 180:  0.71 181:  0.72 182:  0.05 183:  0.17 184:  0.16
 185:  0.16 186:  0.34 187:  0.42 188:  0.44 189:  0.48 190:  0.15 191:  0.10 192:  0.05
 193:  0.02 194:  0.32 195:  0.25 196:  0.28 197:  0.06 198:  0.11 199:  0.03 200:  0.08
 201:  0.06 202:  0.05 203:  0.06 204:  0.56 205:  0.59 206:  0.48 207:  0.27 208:  0.18
 209:  0.29 210:  0.31 211:  0.19 212:  0.18 213:  0.29 214:  0.18 215:  0.17 216:  0.69
 217:  0.42 218:  0.57 219:  0.25 220:  0.40 221:  0.35 222:  0.36
 Raman intensities (amu)
   1:  0.00   2:  0.00   3:  0.00   4:  0.00   5:  0.00   6:  0.00   7:  0.00   8:  0.00
   9:  0.00  10:  0.00  11:  0.00  12:  0.00  13:  0.00  14:  0.00  15:  0.00  16:  0.00
  17:  0.00  18:  0.00  19:  0.00  20:  0.00  21:  0.00  22:  0.00  23:  0.00  24:  0.00
  25:  0.00  26:  0.00  27:  0.00  28:  0.00  29:  0.00  30:  0.00  31:  0.00  32:  0.00
  33:  0.00  34:  0.00  35:  0.00  36:  0.00  37:  0.00  38:  0.00  39:  0.00  40:  0.00
  41:  0.00  42:  0.00  43:  0.00  44:  0.00  45:  0.00  46:  0.00  47:  0.00  48:  0.00
  49:  0.00  50:  0.00  51:  0.00  52:  0.00  53:  0.00  54:  0.00  55:  0.00  56:  0.00
  57:  0.00  58:  0.00  59:  0.00  60:  0.00  61:  0.00  62:  0.00  63:  0.00  64:  0.00
  65:  0.00  66:  0.00  67:  0.00  68:  0.00  69:  0.00  70:  0.00  71:  0.00  72:  0.00
  73:  0.00  74:  0.00  75:  0.00  76:  0.00  77:  0.00  78:  0.00  79:  0.00  80:  0.00
  81:  0.00  82:  0.00  83:  0.00  84:  0.00  85:  0.00  86:  0.00  87:  0.00  88:  0.00
  89:  0.00  90:  0.00  91:  0.00  92:  0.00  93:  0.00  94:  0.00  95:  0.00  96:  0.00
  97:  0.00  98:  0.00  99:  0.00 100:  0.00 101:  0.00 102:  0.00 103:  0.00 104:  0.00
 105:  0.00 106:  0.00 107:  0.00 108:  0.00 109:  0.00 110:  0.00 111:  0.00 112:  0.00
 113:  0.00 114:  0.00 115:  0.00 116:  0.00 117:  0.00 118:  0.00 119:  0.00 120:  0.00
 121:  0.00 122:  0.00 123:  0.00 124:  0.00 125:  0.00 126:  0.00 127:  0.00 128:  0.00
 129:  0.00 130:  0.00 131:  0.00 132:  0.00 133:  0.00 134:  0.00 135:  0.00 136:  0.00
 137:  0.00 138:  0.00 139:  0.00 140:  0.00 141:  0.00 142:  0.00 143:  0.00 144:  0.00
 145:  0.00 146:  0.00 147:  0.00 148:  0.00 149:  0.00 150:  0.00 151:  0.00 152:  0.00
 153:  0.00 154:  0.00 155:  0.00 156:  0.00 157:  0.00 158:  0.00 159:  0.00 160:  0.00
 161:  0.00 162:  0.00 163:  0.00 164:  0.00 165:  0.00 166:  0.00 167:  0.00 168:  0.00
 169:  0.00 170:  0.00 171:  0.00 172:  0.00 173:  0.00 174:  0.00 175:  0.00 176:  0.00
 177:  0.00 178:  0.00 179:  0.00 180:  0.00 181:  0.00 182:  0.00 183:  0.00 184:  0.00
 185:  0.00 186:  0.00 187:  0.00 188:  0.00 189:  0.00 190:  0.00 191:  0.00 192:  0.00
 193:  0.00 194:  0.00 195:  0.00 196:  0.00 197:  0.00 198:  0.00 199:  0.00 200:  0.00
 201:  0.00 202:  0.00 203:  0.00 204:  0.00 205:  0.00 206:  0.00 207:  0.00 208:  0.00
 209:  0.00 210:  0.00 211:  0.00 212:  0.00 213:  0.00 214:  0.00 215:  0.00 216:  0.00
 217:  0.00 218:  0.00 219:  0.00 220:  0.00 221:  0.00 222:  0.00
 output can be read by thermo (or use thermo option).
 writing <g98.out> molden fake output.
 recommended (thermochemical) frequency scaling factor: 1.0
                    ==================
                    thermo calculation
                    ==================
Nvib :  216 Nimag : 0  symmetry :   C1  rot number :  1  scale factor : 1.00 sthr :  50.
omega= 17.23     Gvib=    -2.066     Grot=    -1.372     Gused=    -1.382
omega= 19.55     Gvib=    -1.992     Grot=    -1.335     Gused=    -1.350
omega= 23.90     Gvib=    -1.873     Grot=    -1.275     Gused=    -1.305
omega= 27.81     Gvib=    -1.783     Grot=    -1.230     Gused=    -1.279
omega= 33.55     Gvib=    -1.672     Grot=    -1.175     Gused=    -1.259
omega= 34.85     Gvib=    -1.650     Grot=    -1.164     Gused=    -1.256
omega= 37.18     Gvib=    -1.611     Grot=    -1.144     Gused=    -1.254
omega= 39.43     Gvib=    -1.577     Grot=    -1.127     Gused=    -1.252
omega= 40.24     Gvib=    -1.565     Grot=    -1.121     Gused=    -1.252
omega= 40.98     Gvib=    -1.554     Grot=    -1.115     Gused=    -1.252
omega= 42.60     Gvib=    -1.531     Grot=    -1.104     Gused=    -1.251
omega= 43.74     Gvib=    -1.515     Grot=    -1.096     Gused=    -1.251
omega= 45.18     Gvib=    -1.496     Grot=    -1.087     Gused=    -1.250
omega= 48.79     Gvib=    -1.451     Grot=    -1.064     Gused=    -1.248
omega= 49.67     Gvib=    -1.440     Grot=    -1.059     Gused=    -1.247
omega= 52.06     Gvib=    -1.413     Grot=    -1.045     Gused=    -1.243
omega= 55.03     Gvib=    -1.380     Grot=    -1.028     Gused=    -1.237
omega= 56.30     Gvib=    -1.366     Grot=    -1.021     Gused=    -1.234
omega= 58.14     Gvib=    -1.347     Grot=    -1.012     Gused=    -1.229
omega= 59.27     Gvib=    -1.336     Grot=    -1.006     Gused=    -1.225
omega= 61.54     Gvib=    -1.314     Grot=    -0.995     Gused=    -1.217
omega= 63.56     Gvib=    -1.295     Grot=    -0.986     Gused=    -1.209
omega= 64.16     Gvib=    -1.289     Grot=    -0.983     Gused=    -1.207
omega= 64.33     Gvib=    -1.288     Grot=    -0.982     Gused=    -1.206
omega= 65.75     Gvib=    -1.275     Grot=    -0.975     Gused=    -1.200
omega= 66.38     Gvib=    -1.270     Grot=    -0.973     Gused=    -1.197
omega= 69.02     Gvib=    -1.247     Grot=    -0.961     Gused=    -1.185
omega= 69.43     Gvib=    -1.243     Grot=    -0.959     Gused=    -1.183
omega= 70.54     Gvib=    -1.234     Grot=    -0.955     Gused=    -1.178
omega= 71.08     Gvib=    -1.229     Grot=    -0.952     Gused=    -1.175
omega= 72.49     Gvib=    -1.218     Grot=    -0.947     Gused=    -1.168
omega= 73.34     Gvib=    -1.211     Grot=    -0.943     Gused=    -1.163
omega= 74.05     Gvib=    -1.205     Grot=    -0.940     Gused=    -1.160
omega= 74.24     Gvib=    -1.204     Grot=    -0.939     Gused=    -1.159
omega= 75.02     Gvib=    -1.198     Grot=    -0.936     Gused=    -1.155
omega= 76.03     Gvib=    -1.190     Grot=    -0.932     Gused=    -1.149
omega= 77.97     Gvib=    -1.175     Grot=    -0.925     Gused=    -1.139
omega= 78.20     Gvib=    -1.173     Grot=    -0.924     Gused=    -1.138
omega= 79.05     Gvib=    -1.167     Grot=    -0.921     Gused=    -1.133
omega= 80.81     Gvib=    -1.154     Grot=    -0.914     Gused=    -1.124
omega= 81.59     Gvib=    -1.149     Grot=    -0.912     Gused=    -1.119
omega= 82.78     Gvib=    -1.140     Grot=    -0.907     Gused=    -1.113
omega= 83.77     Gvib=    -1.133     Grot=    -0.904     Gused=    -1.107
omega= 84.90     Gvib=    -1.125     Grot=    -0.900     Gused=    -1.101
omega= 85.89     Gvib=    -1.119     Grot=    -0.896     Gused=    -1.096
omega= 86.89     Gvib=    -1.112     Grot=    -0.893     Gused=    -1.090
omega= 88.39     Gvib=    -1.102     Grot=    -0.888     Gused=    -1.082
omega= 88.85     Gvib=    -1.099     Grot=    -0.886     Gused=    -1.079
omega= 89.53     Gvib=    -1.094     Grot=    -0.884     Gused=    -1.076
omega= 90.70     Gvib=    -1.087     Grot=    -0.880     Gused=    -1.069
omega= 91.73     Gvib=    -1.080     Grot=    -0.877     Gused=    -1.064
omega= 93.09     Gvib=    -1.072     Grot=    -0.872     Gused=    -1.056
omega= 94.38     Gvib=    -1.064     Grot=    -0.868     Gused=    -1.049
omega= 94.95     Gvib=    -1.060     Grot=    -0.867     Gused=    -1.046
omega= 96.41     Gvib=    -1.051     Grot=    -0.862     Gused=    -1.038
omega= 97.07     Gvib=    -1.047     Grot=    -0.860     Gused=    -1.035
omega= 98.16     Gvib=    -1.041     Grot=    -0.857     Gused=    -1.029
omega=100.38     Gvib=    -1.028     Grot=    -0.850     Gused=    -1.017
omega=101.24     Gvib=    -1.023     Grot=    -0.848     Gused=    -1.013
omega=102.01     Gvib=    -1.018     Grot=    -0.845     Gused=    -1.009
omega=104.37     Gvib=    -1.005     Grot=    -0.839     Gused=    -0.997
omega=105.28     Gvib=    -1.000     Grot=    -0.836     Gused=    -0.992
omega=106.22     Gvib=    -0.995     Grot=    -0.833     Gused=    -0.987
omega=107.01     Gvib=    -0.991     Grot=    -0.831     Gused=    -0.983
omega=109.79     Gvib=    -0.976     Grot=    -0.824     Gused=    -0.970
omega=110.49     Gvib=    -0.972     Grot=    -0.822     Gused=    -0.966
omega=112.17     Gvib=    -0.963     Grot=    -0.817     Gused=    -0.958
omega=112.50     Gvib=    -0.962     Grot=    -0.816     Gused=    -0.956
omega=113.36     Gvib=    -0.957     Grot=    -0.814     Gused=    -0.952
omega=115.10     Gvib=    -0.948     Grot=    -0.810     Gused=    -0.944
omega=115.68     Gvib=    -0.946     Grot=    -0.808     Gused=    -0.941
omega=116.54     Gvib=    -0.941     Grot=    -0.806     Gused=    -0.937
omega=117.95     Gvib=    -0.934     Grot=    -0.802     Gused=    -0.930
omega=118.48     Gvib=    -0.932     Grot=    -0.801     Gused=    -0.928
omega=120.34     Gvib=    -0.923     Grot=    -0.796     Gused=    -0.919
omega=120.95     Gvib=    -0.920     Grot=    -0.795     Gused=    -0.916
omega=121.69     Gvib=    -0.916     Grot=    -0.793     Gused=    -0.913
omega=122.96     Gvib=    -0.910     Grot=    -0.790     Gused=    -0.907
omega=123.72     Gvib=    -0.907     Grot=    -0.788     Gused=    -0.904
omega=126.58     Gvib=    -0.894     Grot=    -0.781     Gused=    -0.891
omega=126.87     Gvib=    -0.892     Grot=    -0.781     Gused=    -0.890
omega=129.45     Gvib=    -0.881     Grot=    -0.775     Gused=    -0.879
omega=131.14     Gvib=    -0.873     Grot=    -0.771     Gused=    -0.871
omega=132.31     Gvib=    -0.868     Grot=    -0.768     Gused=    -0.866
omega=133.72     Gvib=    -0.862     Grot=    -0.765     Gused=    -0.860
omega=133.94     Gvib=    -0.861     Grot=    -0.765     Gused=    -0.859
omega=134.69     Gvib=    -0.858     Grot=    -0.763     Gused=    -0.856
omega=136.03     Gvib=    -0.852     Grot=    -0.760     Gused=    -0.851
omega=136.74     Gvib=    -0.849     Grot=    -0.759     Gused=    -0.848
omega=137.84     Gvib=    -0.845     Grot=    -0.756     Gused=    -0.843
omega=140.11     Gvib=    -0.836     Grot=    -0.751     Gused=    -0.834
omega=140.89     Gvib=    -0.832     Grot=    -0.750     Gused=    -0.831
omega=141.88     Gvib=    -0.828     Grot=    -0.748     Gused=    -0.827
omega=142.85     Gvib=    -0.825     Grot=    -0.746     Gused=    -0.823
omega=144.60     Gvib=    -0.818     Grot=    -0.742     Gused=    -0.817
omega=144.96     Gvib=    -0.816     Grot=    -0.741     Gused=    -0.815
omega=146.27     Gvib=    -0.811     Grot=    -0.739     Gused=    -0.810
omega=148.30     Gvib=    -0.803     Grot=    -0.734     Gused=    -0.802
omega=149.17     Gvib=    -0.800     Grot=    -0.733     Gused=    -0.799
omega=150.69     Gvib=    -0.794     Grot=    -0.730     Gused=    -0.793
omega=151.44     Gvib=    -0.791     Grot=    -0.728     Gused=    -0.791
omega=151.84     Gvib=    -0.790     Grot=    -0.728     Gused=    -0.789
omega=154.65     Gvib=    -0.779     Grot=    -0.722     Gused=    -0.779
omega=155.56     Gvib=    -0.776     Grot=    -0.720     Gused=    -0.776
omega=155.90     Gvib=    -0.775     Grot=    -0.720     Gused=    -0.774
omega=156.56     Gvib=    -0.773     Grot=    -0.718     Gused=    -0.772
omega=157.73     Gvib=    -0.768     Grot=    -0.716     Gused=    -0.768
omega=158.22     Gvib=    -0.767     Grot=    -0.715     Gused=    -0.766
omega=159.70     Gvib=    -0.761     Grot=    -0.713     Gused=    -0.761
omega=160.47     Gvib=    -0.759     Grot=    -0.711     Gused=    -0.758
omega=160.66     Gvib=    -0.758     Grot=    -0.711     Gused=    -0.758
omega=162.16     Gvib=    -0.753     Grot=    -0.708     Gused=    -0.752
omega=163.61     Gvib=    -0.748     Grot=    -0.705     Gused=    -0.747
omega=168.49     Gvib=    -0.731     Grot=    -0.697     Gused=    -0.731
omega=169.13     Gvib=    -0.729     Grot=    -0.696     Gused=    -0.729
omega=170.32     Gvib=    -0.725     Grot=    -0.693     Gused=    -0.725
omega=170.74     Gvib=    -0.724     Grot=    -0.693     Gused=    -0.724
omega=171.95     Gvib=    -0.720     Grot=    -0.691     Gused=    -0.720
omega=172.34     Gvib=    -0.719     Grot=    -0.690     Gused=    -0.718
omega=172.98     Gvib=    -0.716     Grot=    -0.689     Gused=    -0.716
omega=174.40     Gvib=    -0.712     Grot=    -0.686     Gused=    -0.712
omega=174.96     Gvib=    -0.710     Grot=    -0.686     Gused=    -0.710
omega=177.25     Gvib=    -0.703     Grot=    -0.682     Gused=    -0.703
omega=178.05     Gvib=    -0.700     Grot=    -0.680     Gused=    -0.700
omega=178.54     Gvib=    -0.699     Grot=    -0.680     Gused=    -0.699
omega=179.19     Gvib=    -0.697     Grot=    -0.678     Gused=    -0.697
omega=180.48     Gvib=    -0.693     Grot=    -0.676     Gused=    -0.693
omega=181.55     Gvib=    -0.689     Grot=    -0.675     Gused=    -0.689
omega=181.78     Gvib=    -0.689     Grot=    -0.674     Gused=    -0.689
omega=182.56     Gvib=    -0.686     Grot=    -0.673     Gused=    -0.686
omega=184.10     Gvib=    -0.682     Grot=    -0.670     Gused=    -0.682
omega=185.31     Gvib=    -0.678     Grot=    -0.668     Gused=    -0.678
omega=186.36     Gvib=    -0.675     Grot=    -0.667     Gused=    -0.675
omega=187.72     Gvib=    -0.671     Grot=    -0.665     Gused=    -0.671
omega=190.56     Gvib=    -0.663     Grot=    -0.660     Gused=    -0.663
omega=192.42     Gvib=    -0.657     Grot=    -0.657     Gused=    -0.657
omega=192.67     Gvib=    -0.657     Grot=    -0.657     Gused=    -0.657
omega=193.87     Gvib=    -0.653     Grot=    -0.655     Gused=    -0.653
omega=195.35     Gvib=    -0.649     Grot=    -0.653     Gused=    -0.649
omega=196.55     Gvib=    -0.646     Grot=    -0.651     Gused=    -0.646
omega=196.96     Gvib=    -0.644     Grot=    -0.650     Gused=    -0.644
omega=197.77     Gvib=    -0.642     Grot=    -0.649     Gused=    -0.642
omega=201.38     Gvib=    -0.632     Grot=    -0.644     Gused=    -0.632
omega=202.73     Gvib=    -0.629     Grot=    -0.642     Gused=    -0.629
omega=202.95     Gvib=    -0.628     Grot=    -0.642     Gused=    -0.628
omega=204.91     Gvib=    -0.623     Grot=    -0.639     Gused=    -0.623
omega=205.56     Gvib=    -0.621     Grot=    -0.638     Gused=    -0.621
omega=206.88     Gvib=    -0.618     Grot=    -0.636     Gused=    -0.618
omega=207.16     Gvib=    -0.617     Grot=    -0.635     Gused=    -0.617
omega=209.74     Gvib=    -0.610     Grot=    -0.632     Gused=    -0.610
omega=212.76     Gvib=    -0.602     Grot=    -0.628     Gused=    -0.602
omega=213.49     Gvib=    -0.600     Grot=    -0.627     Gused=    -0.600
omega=214.31     Gvib=    -0.598     Grot=    -0.625     Gused=    -0.598
omega=217.12     Gvib=    -0.591     Grot=    -0.622     Gused=    -0.591
omega=217.67     Gvib=    -0.590     Grot=    -0.621     Gused=    -0.590
omega=218.79     Gvib=    -0.587     Grot=    -0.619     Gused=    -0.587
omega=223.91     Gvib=    -0.575     Grot=    -0.612     Gused=    -0.575
omega=226.82     Gvib=    -0.568     Grot=    -0.609     Gused=    -0.568
omega=228.15     Gvib=    -0.565     Grot=    -0.607     Gused=    -0.565
omega=231.29     Gvib=    -0.557     Grot=    -0.603     Gused=    -0.557
omega=238.86     Gvib=    -0.540     Grot=    -0.593     Gused=    -0.540
omega=241.10     Gvib=    -0.535     Grot=    -0.591     Gused=    -0.535
omega=241.38     Gvib=    -0.535     Grot=    -0.590     Gused=    -0.535
omega=254.72     Gvib=    -0.506     Grot=    -0.574     Gused=    -0.506
omega=262.13     Gvib=    -0.491     Grot=    -0.566     Gused=    -0.491
omega=285.96     Gvib=    -0.447     Grot=    -0.540     Gused=    -0.447
omega=292.20     Gvib=    -0.436     Grot=    -0.534     Gused=    -0.436
 
   temp. (K)  partition function   enthalpy   heat capacity  entropy
                                   cal/mol     cal/K/mol   cal/K/mol   J/K/mol
 298.15  VIB  0.989E+64            72975.184    335.040    510.799
         ROT  0.306E+09              888.752      2.981     41.811
         INT  0.303E+73            73863.936    338.021    552.611
         TR   0.613E+29             1481.254      4.968     47.941
         TOT                       75345.1902   342.9891   600.5513  2512.6971
                     Eh         kcal/mol          kJ/mol 
ZPVE            0.247025         155.011         648.562    
H(0)-H(T)+PV    0.120070         75.3452         315.243    
H(T)            0.367095         230.356         963.805    
T*S             0.285341         179.054         749.161    
G(T)            0.817541E-01     51.3014         214.644    
   -155.62676334  <=== TOTAL FREE ENERGY in Eh incl. el.,ZPVE,RRHO,solv. parts
 
 normal mode %tage of torsion character
   1:  0.00   2:  0.00   3:  0.00   4:  0.00   5:  0.00   6:  0.00   7:  0.33   8:  0.94
   9:  0.43  10:  0.48  11:  0.60  12:  0.48  13:  0.41  14:  0.79  15:  0.94  16:  0.72
  17:  0.80  18:  0.78  19:  0.76  20:  0.30  21:  0.68  22:  0.80  23:  0.84  24:  0.86
  25:  0.56  26:  0.87  27:  0.96  28:  0.95  29:  0.81  30:  0.92  31:  0.91  32:  0.84
  33:  0.91  34:  0.65  35:  0.91  36:  0.92  37:  0.94  38:  0.65  39:  0.87  40:  0.94
  41:  0.65  42:  0.70  43:  0.94  44:  0.56  45:  0.53  46:  0.92  47:  0.62  48:  0.77
  49:  0.68  50:  0.78  51:  0.36  52:  0.91  53:  0.90  54:  0.67  55:  0.61  56:  0.87
  57:  0.92  58:  0.54  59:  0.40  60:  0.98  61:  0.93  62:  0.83  63:  0.96  64:  0.98
  65:  0.52  66:  0.84  67:  0.92  68:  0.66  69:  0.97  70:  0.83  71:  0.94  72:  0.94
  73:  0.85  74:  0.73  75:  0.86  76:  0.92  77:  0.62  78:  0.89  79:  0.95  80:  0.98
  81:  0.75  82:  0.82  83:  0.64  84:  0.79  85:  0.92  86:  0.84  87:  0.83  88:  0.87
  89:  0.62  90:  0.92  91:  0.50  92:  0.76  93:  0.86  94:  0.94  95:  0.92  96:  0.74
  97:  0.92  98:  0.37  99:  0.80 100:  0.59 101:  0.42 102:  0.29 103:  0.66 104:  0.56
 105:  0.85 106:  0.94 107:  0.79 108:  0.95 109:  0.79 110:  0.53 111:  0.96 112:  0.93
 113:  0.96 114:  0.60 115:  0.67 116:  0.45 117:  0.71 118:  0.77 119:  0.61 120:  0.56
 121:  0.73 122:  0.30 123:  0.25 124:  0.69 125:  0.36 126:  0.55 127:  0.92 128:  0.18
 129:  0.50 130:  0.81 131:  0.25 132:  0.88 133:  0.91 134:  0.68 135:  0.93 136:  0.78
 137:  0.83 138:  0.86 139:  0.64 140:  0.53 141:  0.86 142:  0.53 143:  0.90 144:  0.90
 145:  0.83 146:  0.45 147:  0.71 148:  0.71 149:  0.09 150:  0.50 151:  0.56 152:  0.21
 153:  0.37 154:  0.65 155:  0.10 156:  0.27 157:  0.09 158:  0.34 159:  0.18 160:  0.29
 161:  0.20 162:  0.11 163:  0.28 164:  0.42 165:  0.18 166:  0.67 167:  0.10 168:  0.23
 169:  0.71 170:  0.49 171:  0.10 172:  0.54 173:  0.73 174:  0.97 175:  0.05 176:  0.06
 177:  0.36 178:  0.30 179:  0.91 180:  0.82 181:  0.16 182:  0.56 183:  0.35 184:  0.35
 185:  0.37 186:  0.20 187:  0.07 188:  0.22 189:  0.24 190:  0.09 191:  0.28 192:  0.30
 193:  0.10 194:  0.26 195:  0.16 196:  0.11 197:  0.11 198:  0.00 199:  0.59 200:  0.63
 201:  0.65 202:  0.81 203:  0.92 204:  0.02 205:  0.00 206:  0.11 207:  0.10 208:  0.14
 209:  0.16 210:  0.06 211:  0.03 212:  0.11 213:  0.04 214:  0.03 215:  0.03 216:  0.01
 217:  0.07 218:  0.00 219:  0.01 220:  0.00 221:  0.00 222:  0.00
 recommended # of modes for mode following         173
 
 Pipek-Mezey localization of normal modes
 number of localized modes          172
 frequency thrshold           500.000000000000     
 number of groups                    61
 atom-group assingment :   
  1  2  3  4  5  6  7  8  9 10 11 12 13 14 15 16 17 18 19 20 21 22 23 24 25 26 27 28 29 30
 31 32 33 34 35 36 37 38 39 40 41 42 43 44 45 46 47 48 49 50 51 52 53 53 53 53 53 53 53 54
 53 55 55 55 55 56 56 57 58 58 59 60 61 60
 pop matrix done.
 initialization of trafo matrix to unity
iteration     50  convergence  0.14823701D-01
iteration    100  convergence  0.50663437D-02
iteration    150  convergence  0.16494180D-01
iteration    200  convergence  0.34517620D-02
iteration    250  convergence  0.31733169D-02
iteration    300  convergence  0.21411210D-02
iteration    350  convergence  0.12391338D-02
iteration    400  convergence  0.68883286D-03
iteration    450  convergence  0.42172493D-03
iteration    500  convergence  0.24660180D-03
iteration    550  convergence  0.13115871D-03
iteration    600  convergence  0.79445833D-04
iteration    650  convergence  0.32337608D-04
iteration    700  convergence  0.22599216D-04
iteration    750  convergence  0.65222929D-05
iteration    800  convergence  0.36307394D-05

 converged in    847 iterations, threshold :   0.99997944D-06
eig.   :       -0.00    -0.00    -0.00     0.00     0.00     0.00
eig.   :       67.38    82.98    84.53    86.34    87.11    88.35
eig.   :       89.97    94.52    95.02    95.06    95.70    96.55
eig.   :       96.85    96.90    98.50    99.94   100.15   100.25
eig.   :      100.67   101.24   102.43   102.74   102.93   103.03
eig.   :      105.92   105.94   107.22   107.24   107.46   107.66
eig.   :      107.74   108.03   109.07   109.77   109.87   110.11
eig.   :      110.74   111.23   113.08   113.57   114.19   115.43
eig.   :      115.67   116.30   117.75   118.04   119.36   121.71
eig.   :      122.03   122.61   122.80   122.98   123.28   123.94
eig.   :      124.04   124.53   124.69   124.87   125.57   125.83
eig.   :      125.84   126.07   126.57   126.76   126.96   127.05
eig.   :      127.38   127.39   127.66   127.71   129.17   129.68
eig.   :      130.01   130.50   132.65   132.90   133.54   133.99
eig.   :      134.13   134.28   134.41   135.31   135.46   135.62
eig.   :      135.69   135.73   136.56   136.94   137.07   138.27
eig.   :      138.29   138.47   139.19   140.75   140.98   141.27
eig.   :      142.80   142.82   144.89   145.18   145.48   146.74
eig.   :      147.06   147.26   147.71   147.92   148.44   149.76
eig.   :      150.11   151.29   151.86   152.70   154.09   154.22
eig.   :      154.28   155.07   155.47   156.09   156.29   156.41
eig.   :      156.42   156.52   156.78   156.85   158.12   158.58
eig.   :      159.55   159.74   159.88   159.91   160.05   160.27
eig.   :      160.84   161.67   163.63   163.73   164.24   164.79
eig.   :      165.13   165.53   166.13   167.43   167.77   168.67
eig.   :      170.55   171.42   171.67   172.65   174.30   177.90
eig.   :      178.14   178.99   180.12   182.49   182.67   183.58
eig.   :      186.42   191.17   191.84   193.82   202.52   203.76
eig.   :      215.53   216.31   217.81   234.49   238.10   251.09
eig.   :      259.30   327.62   347.33   387.33   525.85   536.42
eig.   :      574.15   777.28   864.74   881.79   980.23   993.04
eig.   :     1046.69  1091.29  1128.53  1134.52  1171.97  1239.42
eig.   :     1276.72  1323.24  1339.26  1350.27  1355.73  1415.69
eig.   :     1466.39  1469.94  1481.15  1496.94  1503.12  1528.17
eig.   :     1545.78  1561.49  2887.28  2951.48  2962.51  2982.79
eig.   :     2987.68  2999.17  3030.15  3044.68  3065.57  3251.26
eig.   :     3341.52  3358.21  3543.93  3571.89  3628.15  3637.47
written to xtb_localmodes and g98l.out
 
 normal mode %tage of torsion character
   1:  0.00   2:  0.00   3:  0.00   4:  0.00   5:  0.00   6:  0.00   7:  0.09   8:  0.54
   9:  0.90  10:  0.85  11:  0.42  12:  0.92  13:  0.83  14:  0.57  15:  0.01  16:  0.95
  17:  0.87  18:  0.39  19:  0.11  20:  0.08  21:  0.15  22:  0.68  23:  0.31  24:  0.69
  25:  0.56  26:  0.04  27:  0.26  28:  0.21  29:  0.62  30:  0.29  31:  0.31  32:  0.41
  33:  0.09  34:  0.07  35:  0.39  36:  0.51  37:  0.99  38:  0.30  39:  0.51  40:  0.52
  41:  0.57  42:  0.08  43:  0.27  44:  0.08  45:  0.02  46:  0.42  47:  0.39  48:  0.21
  49:  0.47  50:  0.96  51:  0.29  52:  0.52  53:  1.00  54:  0.33  55:  0.12  56:  0.04
  57:  1.00  58:  0.04  59:  0.10  60:  0.00  61:  0.29  62:  0.03  63:  0.06  64:  0.54
  65:  0.02  66:  0.05  67:  0.77  68:  0.26  69:  0.00  70:  0.87  71:  0.07  72:  0.31
  73:  0.98  74:  0.18  75:  0.07  76:  0.12  77:  0.76  78:  0.16  79:  0.20  80:  0.19
  81:  0.86  82:  0.05  83:  0.12  84:  0.05  85:  0.32  86:  0.34  87:  0.07  88:  0.17
  89:  0.69  90:  0.20  91:  0.98  92:  0.08  93:  0.15  94:  0.75  95:  0.06  96:  0.30
  97:  0.57  98:  0.23  99:  0.17 100:  0.03 101:  0.32 102:  0.18 103:  0.62 104:  0.94
 105:  0.60 106:  0.96 107:  0.18 108:  0.02 109:  0.25 110:  0.02 111:  0.01 112:  0.79
 113:  0.51 114:  0.07 115:  0.16 116:  0.10 117:  0.70 118:  0.01 119:  0.06 120:  0.44
 121:  0.92 122:  0.05 123:  0.05 124:  0.09 125:  0.04 126:  0.05 127:  0.00 128:  0.18
 129:  0.96 130:  0.27 131:  0.07 132:  0.00 133:  0.20 134:  0.03 135:  0.16 136:  0.34
 137:  0.04 138:  0.05 139:  0.05 140:  0.50 141:  0.35 142:  0.38 143:  0.55 144:  0.08
 145:  0.21 146:  0.47 147:  0.97 148:  0.21 149:  0.15 150:  0.20 151:  0.98 152:  0.36
 153:  0.63 154:  0.22 155:  0.76 156:  0.91 157:  0.01 158:  0.54 159:  0.55 160:  0.60
 161:  0.19 162:  0.37 163:  0.10 164:  0.25 165:  0.35 166:  0.47 167:  0.15 168:  0.13
 169:  0.27 170:  0.01 171:  0.43 172:  0.99 173:  0.16 174:  0.99 175:  0.95 176:  0.02
 177:  0.45 178:  0.18 179:  0.91 180:  0.82 181:  0.16 182:  0.56 183:  0.35 184:  0.35
 185:  0.37 186:  0.20 187:  0.07 188:  0.22 189:  0.24 190:  0.09 191:  0.28 192:  0.30
 193:  0.10 194:  0.26 195:  0.16 196:  0.11 197:  0.11 198:  0.00 199:  0.59 200:  0.63
 201:  0.65 202:  0.81 203:  0.92 204:  0.02 205:  0.00 206:  0.11 207:  0.10 208:  0.14
 209:  0.16 210:  0.06 211:  0.03 212:  0.11 213:  0.04 214:  0.03 215:  0.03 216:  0.01
 217:  0.07 218:  0.00 219:  0.01 220:  0.00 221:  0.00 222:  0.00
 recommended # of modes for mode following         174

------------------------------------------------------------------------
 * finished run on 2020/05/27 at 13:59:58.822     
------------------------------------------------------------------------
 total:
 * wall-time:     0 d,  0 h, 11 min, 14.384 sec
 *  cpu-time:     0 d,  0 h, 11 min, 13.576 sec
 * ratio c/w:     0.999 speedup
 SCF:
 * wall-time:     0 d,  0 h,  0 min,  4.465 sec
 *  cpu-time:     0 d,  0 h,  0 min,  4.433 sec
 * ratio c/w:     0.993 speedup
 ANC optimizer:
 * wall-time:     0 d,  0 h,  0 min,  6.312 sec
 *  cpu-time:     0 d,  0 h,  0 min,  6.271 sec
 * ratio c/w:     0.993 speedup
 numerical hessian:
 * wall-time:     0 d,  0 h, 11 min,  3.576 sec
 *  cpu-time:     0 d,  0 h, 11 min,  2.842 sec
 * ratio c/w:     0.999 speedup

normal termination of xtb
