# Supplementary material for: Heterogeneous Nucleation of Butanol on NaCl: A Computational Study of Temperature, Humidity, Seed Charge, and Seed Size Effects
Source: J Phys Chem A. 2021 Mar 31;125(14):3025–36. doi: 10.1021/acs.jpca.0c10972 (PMC8054243; doi:10.1021/acs.jpca.0c10972)
Supplement: Supplementary file 2 — jp0c10972_si_002.zip [file jp0c10972_si_002.zip › ALL CLUSTERS/low_level_calc/big seed/1Seed1BuOH3W.xyz]

    74
       -155.70851740  Gyration_radius:  5.19317765181
 Na         -0.98474773444513   -4.75508775485997   -3.51353572729480
Na          0.94710212509463    2.94475786143402    0.33548547293418
Na         -0.04973998650801   -0.60298155949036    0.96588816054353
Na          1.51115313202379   -2.36789122131754    3.74656221365822
Na          1.26250560436244   -3.01863946453521   -1.33584813495703
Na         -1.67907996826557    1.27873008875443   -1.82752804079799
Na         -3.89612468279451   -0.55426478160596   -3.99132483368693
Na         -5.30835664829222   -0.78524313439241    3.70765922614244
Na         -2.68415974561360   -5.01284082296216    4.21540676109138
Na          1.77278331660414    0.48650101057677   -2.12683678481281
Na          3.22136079348174   -1.75375207380498   -4.06199719292498
Na         -4.58081875278724   -4.07498270823460   -3.45846494633488
Na          3.43806407605557   -1.52017603233968    0.91797898611123
Na         -5.84577656991656   -1.54811550239451   -1.19133830758658
Na         -2.36161666847040   -2.30622086432882   -1.25379921701166
Na         -4.34546590597026   -3.34875556958497    1.60315862717564
Na         -3.00759575208352   -5.79242758696439   -0.72895962236523
Na         -0.42164910907112   -1.34091833643649   -4.21065984935177
Na         -3.53327573654240    0.26330041429788    1.03411679557108
Na          4.27605028371127    1.22950780781286   -0.45588548483415
Na         -0.76457464688179   -4.13032120821670    1.54334495057267
Na          0.42175232282994    2.11885063104530   -4.51957785635468
Na         -1.99457580191810   -1.57823294643345    3.89201833592423
Na         -1.17318811778510    1.95917550245416    3.19264869469556
Na          2.20941263032278    1.07125261990135    3.17529277739099
Cl          3.67358009002267   -0.98508114555980    3.38122456476131
Cl         -0.55012791189556   -3.76149547903167    4.15557382873881
Cl         -1.38712199905793    1.64583607403008    0.69859836675521
Cl         -0.81846798155667   -4.46839832266819   -0.96447793852682
Cl         -2.19556636795400   -1.94475411133281    1.35220513308714
Cl         -3.35517983463791    0.70896829474595    3.65403447158914
Cl          1.58964224773635   -0.00042258640664   -4.72454309580941
Cl         -2.46926747397282   -2.68643128245559   -3.85343415436028
Cl         -1.85863331912277    0.93685698592714   -4.40684991156556
Cl          3.87565379881439    1.85694096755046   -2.74722309332971
Cl         -5.81498707103716   -1.12305655222434    1.33886272576193
Cl         -4.53739083670930   -3.73389311700222   -0.88016845640235
Cl         -3.10284265957123   -6.14161045363977   -3.20971551101508
Cl          0.12237383197938   -0.24966929930361    3.61759503425916
Cl          1.41210926506757   -2.86527946390244    1.25685256166522
Cl          3.44857854864929   -1.52975944009094   -1.53481102252357
Cl         -4.22544673940445   -2.94285297258476    4.25312506648183
Cl         -3.79326048355138   -0.05152416382944   -1.45884034973882
Cl         -2.93113539654739   -5.55804272693870    1.82303179831969
Cl         -0.23935068803669   -0.91925017991928   -1.58394073798574
Cl          1.22113398774886   -3.42535078329656   -3.85668456608052
Cl          0.39217686887500    2.68257679260133   -2.13109817305124
Cl          2.10659458466142    0.65929578735895    0.63327097682379
Cl          1.00425553439979    3.17064478893058    2.86550881638185
Cl         -5.98288311780522   -1.94551097706154   -3.66368133740171
O           2.96368706991375    3.46630509442821   -0.27399779805277
H           3.08484719737299    3.40112323635745   -1.23764685361164
C           3.19777924983514    4.82923025883632    0.05587966990244
H           4.23754014411208    5.09485497600145   -0.17712300007156
H           3.05447285370832    4.92226387458428    1.13211827846776
C           2.26626150663024    5.77898239045124   -0.69033786974737
H           2.67983735273526    6.78776854215305   -0.63958963777751
H           2.24797578290782    5.47956618018830   -1.74175012978688
C           0.83519883489778    5.81764380723224   -0.16002441128647
H           0.42441848457295    4.80884133470952   -0.10501273760343
H           0.22387081140928    6.37399963687360   -0.87123156484069
C           0.72036490700686    6.47566050046670    1.20623399415360
H           1.12336051773750    7.48551023514256    1.17835888323961
H          -0.32227317099268    6.52944828935193    1.50629490875297
H           1.25535997033236    5.91130520000952    1.96225722222045
O          -3.71209396067267   -5.61176738016059    5.93701403917673
H          -3.88800959473801   -6.19733722450745    6.67771552234567
H          -4.32312812408515   -4.87405971934323    6.04790123678209
O           5.34358785747058    0.06823550356919    0.97955591380273
H           6.23581344216400   -0.28864305709355    0.90335890336959
H           5.14517601709420    0.01357551801525    1.93121518578798
O           4.89508552824640   -0.51562382277731   -4.40943522855073
H           4.61165562949075    0.31917201298915   -3.98569858971994
H           5.68533633857818   -0.26601637978668   -4.89427594727270
