# Supplementary material for: Heterogeneous Nucleation of Butanol on NaCl: A Computational Study of Temperature, Humidity, Seed Charge, and Seed Size Effects
Source: J Phys Chem A. 2021 Mar 31;125(14):3025–36. doi: 10.1021/acs.jpca.0c10972 (PMC8054243; doi:10.1021/acs.jpca.0c10972)
Supplement: Supplementary file 2 — jp0c10972_si_002.zip [file jp0c10972_si_002.zip › ALL CLUSTERS/low_level_calc/big seed/1Seed1BuOH4W.log]

      -----------------------------------------------------------      
     |                   =====================                   |     
     |                           x T B                           |     
     |                   =====================                   |     
     |                         S. Grimme                         |     
     |          Mulliken Center for Theoretical Chemistry        |     
     |                    University of Bonn                     |     
     |                 Version 6.0.1 (SAW181210)                 |     
      -----------------------------------------------------------      

   This program is distributed in the hope that it will be useful,
   but WITHOUT ANY WARRANTY; without even the implied warranty of
   MERCHANTABILITY or FITNESS FOR A PARTICULAR PURPOSE.
   
   FOR NON-COMMERCIAL, ACADEMIA USE ONLY.
   
   Cite this work as:
   S. Grimme, C. Bannwarth, P. Shushkov, J. Comput. Theory Chem., 2017,
   13, 1989-2009.
   C. Bannwarth, S. Ehlert and S. Grimme., ChemRxiv, 2018, preprint.
   http://doi.org/10.26434/chemrxiv.7246238.v1
   
   for sTDA-xTB:
   S. Grimme and C. Bannwarth, J. Chem. Phys., 2016, 145, 054103.
   
   in the mass-spec context:
   V. Asgeirsson, C. Bauer and S. Grimme, Chem. Sci., 2017, 8, 4879.
   
   if GBSA is used:
   P. Shushkov, F. März and S. Grimme, unpublished.
   
   for ANC optimizer:
   S. Grimme, unpublished.
   Rational Function algorithm used in ANCopt:
   F. Eckert, P. Pulay, H.-J. Werner, J. Comput. Chem., 1997, 18, 1473.
   
   with help from (in alphabetical order)
   C. Bannwarth, F. Bohle, G. Brandenburg, E. Caldeweyher, M. Checinski,
   S. Dohm, S. Ehlert, S. Ehrlich, F. März, H. Neugebauer, J. Pisarek,
   P. Pracht, P. Shushkov, and S. Spicher.
   
 * started run on 2020/05/27 at 13:49:00.964     
========================================================================
 # omp threads = 1
========================================================================
number of atoms            : 77
number of electrons        : 264
charge                     : 0
spin                       : .0
first test random number   : .4783

########################################################################
# WARNING! Please study the warnings concerning your input carefully
#  - the use of '-ohess' is discouraged, please use '--ohess' next time
########################################################################

           ------------------------------------------------- 
          |                 G F N 2 - x T B                 |
          | Geometry, Frequencies, Noncovalent interactions |
          |            JCTC 2018 parametrisation            |
           ------------------------------------------------- 
      method parameters     
 k(s)        :  1.8500
 k(p)        :  2.2300
 k(d)        :  2.2300
 k(f)        :  2.0000
 kEN (H0ij)  : -2.0000
 D4 a1       :  0.5200
 D4 a2       :  5.0000
 D4 s6       :  1.0000
 D4 s8       :  2.7000
 D4 s9       :  5.0000
 alphaj      :  2.0000


            Z     q(EN)     CN     RAES       Cart. coordinates
     1  Na  1.0    0.29    6.75    5.00    -3.85329    -5.99895     5.78842
     2  Na  1.0    0.09   12.31    5.00     3.72446     2.28765     1.93271
     3  Na  1.0    0.18   11.55    5.00     1.86242    -7.04232     2.56582
     4  Na  1.0    0.29    6.64    5.00    -7.14109    -5.85570    -0.31866
     5  Na  1.0    0.28    6.68    5.00     3.30484     7.40036     6.27257
     6  Na  1.0    0.31    7.96    5.00     7.04057     1.71146     7.89782
     7  Na  1.0    0.38    6.23    5.00     5.25528    -7.76437     7.80984
     8  Na  1.0    0.41    7.33    5.00     4.44837   -11.97238     0.75211
     9  Na  1.0    0.29    6.77    5.00    -4.89474    -1.69048    -5.18796
    10  Na  1.0    0.18    9.16    5.00    -2.12522     3.43139     5.28876
    11  Na  1.0    0.27    6.75    5.00     5.84685     6.50636    -3.01795
    12  Na  1.0    0.19    9.35    5.00     7.56460    -3.15327     3.34533
    13  Na  1.0    0.20    9.17    5.00    -5.58433     3.64211    -0.91506
    14  Na  1.0    0.19    9.16    5.00    -0.01272     7.82104     0.22226
    15  Na  1.0    0.29    6.67    5.00     9.09467     6.30321     2.93999
    16  Na  1.0    0.34    6.68    5.00     8.31326    -7.97929    -1.12945
    17  Na  1.0    0.19    9.18    5.00     1.63686    -2.04652     6.96803
    18  Na  1.0    0.18    9.26    5.00     4.29076    -3.08833    -2.45374
    19  Na  1.0    0.39    7.16    5.00    -3.17738     7.63687    -5.52045
    20  Na  1.0    0.28    6.79    5.00    -1.19526    -7.05682    -3.52961
    21  Na  1.0    0.19    9.20    5.00     0.48620     2.42312    -4.16492
    22  Na  1.0    0.33    5.14    5.00    -5.60725     8.49045     3.41670
    23  Na  1.0    0.28    6.73    5.00    -7.55672    -0.68481     4.07998
    24  Na  1.0    0.09   12.36    5.00    -1.82391    -1.76626     0.77082
    25  Na  1.0    0.28    6.74    5.00     9.63228     1.24289    -1.43892
    26  Cl  7.0   -0.24    2.97    4.89    -8.28845    -5.37398     4.29186
    27  Cl  7.0   -0.20    3.77    5.00    -1.28569     8.34269     5.11579
    28  Cl  7.0   -0.15    3.84    5.00    -4.18349     2.99908    -5.65412
    29  Cl  7.0   -0.24    2.96    4.89    -5.68818    -6.34845    -4.84466
    30  Cl  7.0   -0.20    3.77    5.00    -6.97095     4.07257     3.92177
    31  Cl  7.0   -0.28    1.44    2.62     6.78376   -14.99285     3.29957
    32  Cl  7.0   -0.19    3.79    5.00     9.11584    -3.49740    -1.50398
    33  Cl  7.0   -0.15    3.86    5.00     0.55766    -6.77490     7.33330
    34  Cl  7.0   -0.14    4.88    5.00     5.03292     1.71034    -2.88415
    35  Cl  7.0   -0.21    2.93    4.87     7.83554     6.95251     7.48028
    36  Cl  7.0   -0.17    3.89    5.00     6.24362    -3.09768     8.04939
    37  Cl  7.0   -0.14    4.90    5.00    -2.98490    -1.28008     5.60321
    38  Cl  7.0   -0.16    3.79    5.00    -4.76746     8.54455    -1.17073
    39  Cl  7.0   -0.13    4.86    5.00     8.43974     1.50962     3.27137
    40  Cl  7.0   -0.12    4.90    5.00    -2.57059    -6.69598     1.10333
    41  Cl  7.0   -0.14    4.84    5.00    -6.53748    -1.03275    -0.66324
    42  Cl  7.0   -0.09    5.97    5.00    -0.96888     3.03994     0.51742
    43  Cl  7.0   -0.09    4.88    5.00     6.59828    -7.88348     3.23616
    44  Cl  7.0   -0.12    4.52    5.00     3.37380    -8.18566    -2.27302
    45  Cl  7.0   -0.25    2.93    4.87    10.35421     5.89899    -1.65791
    46  Cl  7.0   -0.09    6.00    5.00     2.80351    -2.45442     2.15747
    47  Cl  7.0   -0.13    4.82    5.00     2.41453     2.69388     6.77524
    48  Cl  7.0   -0.14    4.86    5.00    -0.24024    -2.38104    -3.96869
    49  Cl  7.0   -0.14    4.88    5.00     4.48125     7.16557     1.58249
    50  Cl  7.0   -0.18    3.83    5.00     1.34646     7.28435    -4.52561
    51  O   6.0   -0.34    3.00    2.79    -5.06577     8.97921    -8.57463
    52  H   1.0    0.05    1.22    1.47    -5.52699     7.99795   -10.03674
    53  C   4.0   -0.03    4.60    4.66    -7.31076    10.18188    -7.75767
    54  H   1.0   -0.01    1.01    1.43    -8.05958    11.39753    -9.26235
    55  H   1.0   -0.04    1.17    1.46    -6.75687    11.38783    -6.18125
    56  C   4.0   -0.11    4.31    4.22    -9.34196     8.32599    -6.89134
    57  H   1.0   -0.03    1.17    1.46    -8.43620     6.79352    -5.84722
    58  H   1.0   -0.03    1.03    1.43   -10.59911     9.30808    -5.58725
    59  C   4.0   -0.09    4.08    3.77   -10.92996     7.20722    -9.02918
    60  H   1.0   -0.01    1.02    1.43   -11.88427     8.73360   -10.04198
    61  H   1.0   -0.02    1.03    1.43   -12.38705     6.02174    -8.17661
    62  C   4.0   -0.14    4.01    3.65    -9.42458     5.61090   -10.90064
    63  H   1.0   -0.02    1.00    1.43    -8.20239     4.28771    -9.90666
    64  H   1.0   -0.02    1.00    1.43   -10.70493     4.52046   -12.08144
    65  H   1.0   -0.01    1.00    1.43    -8.29424     6.78340   -12.16011
    66  O   6.0   -0.42    2.91    2.56     9.03784     2.67689    11.14748
    67  H   1.0    0.01    1.51    1.62     9.13398     4.44257    10.66806
    68  H   1.0    0.02    1.05    1.44     9.92573     2.57652    12.72467
    69  O   6.0   -0.35    3.82    4.76     1.35441   -11.21561     3.23396
    70  H   1.0    0.02    1.54    1.64     2.08672   -11.52411     4.90733
    71  H   1.0   -0.02    1.23    1.47    -0.40702   -11.63700     3.43346
    72  O   6.0   -0.37    3.57    4.42     8.85315   -11.94124    -1.07651
    73  H   1.0    0.01    1.66    1.77     8.85811   -12.87173     0.53111
    74  H   1.0    0.00    1.13    1.45     9.51973   -13.16268    -2.25051
    75  O   6.0   -0.40    3.00    2.78     4.56118   -11.88402     7.43924
    76  H   1.0    0.03    1.05    1.44     3.99803   -13.21324     8.54615
    77  H   1.0    0.04    1.39    1.54     5.57850   -12.79621     6.16366

  Z AO/shell   Hii/eV     exponent
  1     Wed Apr 25 08:07:45 CEST 2018   EN: 2.200 GM2: 0.406  GM3: 0.0800  RAES: 1.40
     1s    -10.707211    1.230000
  6     Wed Apr 25 08:07:45 CEST 2018   EN: 2.550 GM2: 0.538  GM3: 0.1500  RAES: 3.00
     2s    -13.970922    2.096432
     2p    -10.063292    1.800000
  8     Wed Apr 25 08:07:45 CEST 2018   EN: 3.440 GM2: 0.452  GM3:-0.0517  RAES: 1.80
     2s    -20.229985    2.439742
     2p    -15.503117    2.137023
 11     Tue Apr 24 16:34:09 CEST 2018   EN: 0.930 GM2: 0.271  GM3: 0.1799  RAES: 5.00
     3s     -4.546934    0.763787
     3p     -1.332719    0.573553
 17     Mon Apr 23 14:09:22 CEST 2018   EN: 3.160 GM2: 0.249  GM3: 0.1495  RAES: 2.50
     3s    -29.278781    2.485265
     3p    -12.673758    2.199650
     3d     -0.240338    2.476089
 no old-style atom pair restraining (fixing) potential
           ------------------------------------------------- 
          |        Self-Consistent Charge Iterations        |
           ------------------------------------------------- 

 Ncao       : 404
 Nao        : 379
 Nshell     : 161
 Nel        : 264
 T(el)      :   300.0
 intcut     :    25.0
 scfconv/Eh :  0.100E-05
   qconv/e  :  0.100E-03
 intneglect :  0.100E-07
 broydamp   :      0.250
 iter      E             dE          RMSdq      gap      omega  full diag
   1   -160.5081369 -0.160508E+03  0.118E+01    4.02       0.0  T
   2   -160.7994571 -0.291320E+00  0.721E+00    4.90       1.0  T
   3   -161.1016536 -0.302196E+00  0.508E+00    3.89       1.0  T
   4   -161.1971437 -0.954902E-01  0.239E+00    3.26       1.0  T
   5   -161.2367201 -0.395764E-01  0.268E+00    2.26       1.0  T
   6   -161.2472961 -0.105760E-01  0.115E+00    2.50       1.0  T
   7   -161.2484962 -0.120009E-02  0.358E-01    2.61       1.0  T
   8   -161.2488168 -0.320568E-03  0.271E-01    2.64       1.0  T
   9   -161.2490814 -0.264598E-03  0.173E-01    2.62       1.0  T
  10   -161.2492697 -0.188364E-03  0.106E-01    2.61       1.0  T
  11   -161.2493978 -0.128037E-03  0.694E-02    2.59       1.0  T
  12   -161.2494631 -0.653630E-04  0.542E-02    2.58       1.0  T
  13   -161.2495002 -0.371296E-04  0.495E-02    2.57       1.0  T
  14   -161.2495473 -0.470025E-04  0.374E-02    2.57       1.0  T
  15   -161.2495875 -0.402990E-04  0.282E-02    2.56       1.0  T
  16   -161.2496102 -0.226569E-04  0.216E-02    2.56       1.0  T
  17   -161.2496217 -0.115158E-04  0.178E-02    2.56       1.0  T
  18   -161.2496276 -0.584107E-05  0.138E-02    2.56       1.0  T
  19   -161.2496309 -0.331676E-05  0.116E-02    2.56       1.0  T
  20   -161.2496336 -0.270669E-05  0.103E-02    2.56       1.1  T
  21   -161.2496360 -0.240021E-05  0.925E-03    2.56       1.2  T
  22   -161.2496384 -0.243962E-05  0.793E-03    2.56       1.4  T
  23   -161.2496409 -0.247040E-05  0.692E-03    2.56       1.6  T
  24   -161.2496429 -0.197125E-05  0.660E-03    2.55       1.7  T
  25   -161.2496448 -0.189516E-05  0.508E-03    2.55       2.2  T
  26   -161.2496457 -0.974573E-06  0.362E-03    2.55       3.1  T
  27   -161.2496463 -0.523264E-06  0.252E-03    2.55       4.5  T
  28   -161.2496465 -0.245184E-06  0.162E-03    2.55       7.0  T
  29   -161.2496466 -0.678432E-07  0.109E-03    2.55      10.4  T
  30   -161.2496466 -0.229872E-07  0.781E-04    2.55      14.6  T
  31   -161.2496466 -0.131868E-07  0.621E-04    2.55      18.4  T
speedup  1.00
cpu  time for SCC    1.02 s
wall time for SCC    1.02 s

   *** convergence criteria satisfied after 31 iterations ***

          eigenvalues
 #    :         120        121        122        123        124        125        126        127
 occ. :        2.000      2.000      2.000      2.000      2.000      2.000      2.000      2.000
 eps  :       -10.760    -10.753    -10.696    -10.659    -10.648    -10.629    -10.625    -10.616
 #    :         128        129        130        131        132        133        134        135
 occ. :        2.000      2.000      2.000      2.000      2.000      0.000      0.000      0.000
 eps  :       -10.589    -10.568    -10.500    -10.473    -10.410     -7.857     -7.360     -6.918
 #    :         136        137        138        139        140        141        142        143
 occ. :        0.000      0.000      0.000      0.000      0.000      0.000      0.000      0.000
 eps  :        -6.248     -5.718     -4.600     -4.308     -4.086     -3.549     -3.205     -2.361


   #   Z            q   n(s)   n(p)   n(d)      C6AA      α(0)
   1  11 Na     0.740  0.072  0.189  0.000    67.691    26.625
   2  11 Na     0.788  0.006  0.206  0.000    67.105    26.510
   3  11 Na     0.813  0.010  0.177  0.000    66.807    26.451
   4  11 Na     0.735  0.079  0.186  0.000    67.753    26.637
   5  11 Na     0.720  0.078  0.203  0.000    67.939    26.674
   6  11 Na     0.762  0.064  0.174  0.000    67.418    26.572
   7  11 Na     0.754  0.086  0.159  0.000    67.516    26.591
   8  11 Na     0.768  0.074  0.159  0.000    67.352    26.559
   9  11 Na     0.727  0.075  0.198  0.000    67.855    26.658
  10  11 Na     0.722  0.047  0.231  0.000    67.913    26.669
  11  11 Na     0.711  0.079  0.210  0.000    68.047    26.695
  12  11 Na     0.715  0.043  0.242  0.000    67.992    26.684
  13  11 Na     0.719  0.046  0.236  0.000    67.952    26.677
  14  11 Na     0.704  0.048  0.248  0.000    68.129    26.711
  15  11 Na     0.713  0.081  0.206  0.000    68.020    26.690
  16  11 Na     0.738  0.088  0.174  0.000    67.711    26.629
  17  11 Na     0.739  0.039  0.222  0.000    67.700    26.627
  18  11 Na     0.718  0.046  0.236  0.000    67.958    26.678
  19  11 Na     0.787  0.073  0.141  0.000    67.124    26.514
  20  11 Na     0.727  0.080  0.194  0.000    67.853    26.657
  21  11 Na     0.730  0.041  0.229  0.000    67.817    26.650
  22  11 Na     0.701  0.111  0.188  0.000    68.165    26.718
  23  11 Na     0.725  0.078  0.197  0.000    67.875    26.662
  24  11 Na     0.792  0.004  0.204  0.000    67.061    26.501
  25  11 Na     0.720  0.077  0.202  0.000    67.931    26.673
  26  17 Cl    -0.757  1.975  5.781  0.000   125.594    17.146
  27  17 Cl    -0.736  1.977  5.758  0.001   124.789    17.091
  28  17 Cl    -0.750  1.978  5.772  0.000   125.348    17.129
  29  17 Cl    -0.755  1.975  5.780  0.000   125.545    17.142
  30  17 Cl    -0.736  1.978  5.757  0.001   124.759    17.088
  31  17 Cl    -0.809  1.987  5.808  0.014   127.374    17.263
  32  17 Cl    -0.737  1.978  5.759  0.001   124.816    17.092
  33  17 Cl    -0.747  1.978  5.765  0.004   125.208    17.119
  34  17 Cl    -0.733  1.979  5.753  0.002   124.655    17.081
  35  17 Cl    -0.759  1.973  5.784  0.002   125.707    17.153
  36  17 Cl    -0.744  1.976  5.765  0.002   125.073    17.110
  37  17 Cl    -0.733  1.979  5.753  0.001   124.651    17.081
  38  17 Cl    -0.756  1.978  5.778  0.000   125.566    17.144
  39  17 Cl    -0.741  1.980  5.759  0.002   124.982    17.104
  40  17 Cl    -0.742  1.978  5.763  0.001   124.999    17.105
  41  17 Cl    -0.737  1.979  5.758  0.001   124.831    17.093
  42  17 Cl    -0.738  1.981  5.757  0.000   124.847    17.095
  43  17 Cl    -0.743  1.977  5.764  0.002   125.036    17.107
  44  17 Cl    -0.717  1.983  5.734  0.000   124.018    17.038
  45  17 Cl    -0.761  1.974  5.787  0.001   125.793    17.159
  46  17 Cl    -0.743  1.981  5.759  0.002   125.040    17.108
  47  17 Cl    -0.735  1.981  5.753  0.002   124.739    17.087
  48  17 Cl    -0.730  1.979  5.751  0.001   124.554    17.074
  49  17 Cl    -0.738  1.978  5.758  0.003   124.868    17.096
  50  17 Cl    -0.748  1.977  5.770  0.002   125.270    17.123
  51   8 O     -0.470  1.702  4.768  0.000    22.203     6.364
  52   1 H      0.315  0.685  0.000  0.000     0.673     1.287
  53   6 C      0.059  1.045  2.895  0.000    19.507     6.273
  54   1 H      0.033  0.967  0.000  0.000     2.544     2.494
  55   1 H      0.052  0.948  0.000  0.000     2.298     2.370
  56   6 C     -0.085  1.061  3.025  0.000    22.108     6.691
  57   1 H      0.060  0.940  0.000  0.000     2.194     2.316
  58   1 H      0.043  0.957  0.000  0.000     2.406     2.426
  59   6 C     -0.059  1.047  3.012  0.000    21.629     6.622
  60   1 H      0.033  0.967  0.000  0.000     2.548     2.496
  61   1 H      0.040  0.960  0.000  0.000     2.447     2.446
  62   6 C     -0.112  1.038  3.074  0.000    22.698     6.794
  63   1 H      0.057  0.943  0.000  0.000     2.240     2.340
  64   1 H      0.040  0.960  0.000  0.000     2.448     2.447
  65   1 H      0.028  0.972  0.000  0.000     2.608     2.525
  66   8 O     -0.601  1.723  4.877  0.000    25.110     6.768
  67   1 H      0.318  0.682  0.000  0.000     0.655     1.264
  68   1 H      0.296  0.704  0.000  0.000     0.733     1.345
  69   8 O     -0.663  1.723  4.939  0.000    26.640     6.971
  70   1 H      0.363  0.637  0.000  0.000     0.548     1.157
  71   1 H      0.339  0.661  0.000  0.000     0.613     1.229
  72   8 O     -0.630  1.719  4.912  0.000    25.832     6.864
  73   1 H      0.349  0.651  0.000  0.000     0.576     1.185
  74   1 H      0.317  0.683  0.000  0.000     0.671     1.286
  75   8 O     -0.610  1.722  4.888  0.000    25.330     6.797
  76   1 H      0.299  0.701  0.000  0.000     0.723     1.335
  77   1 H      0.347  0.653  0.000  0.000     0.590     1.204

 Mol. C6AA /au·bohr⁶  :     253679.213646
 Mol. C8AA /au·bohr⁸  :   16333090.143943
 Mol. α(0) /au        :       1186.839562

 
 Wiberg/Mayer (AO) data. WBOs > 0.1 written file <wbo>
 largest (>0.05) Wiberg bond orders for each atom
           total WBO             WBO to atom ...
     1  Na  0.483    Cl  33 0.146    Cl  26 0.144    Cl  40 0.088    Cl  37 0.067
     2  Na  0.404    Cl  46 0.109    Cl  47 0.078    Cl  42 0.073    Cl  39 0.059
     3  Na  0.359    Cl  40 0.080    Cl  44 0.069    Cl  43 0.054
     4  Na  0.491    Cl  29 0.146    Cl  26 0.142    Cl  40 0.086    Cl  41 0.084
     5  Na  0.519    Cl  35 0.176    Cl  27 0.111    Cl  47 0.106    Cl  49 0.084
     6  Na  0.435    Cl  36 0.130    O   66 0.083    Cl  39 0.069    Cl  47 0.069    Cl  35 0.063
     7  Na  0.460    Cl  36 0.119    O   75 0.116    Cl  43 0.092    Cl  33 0.089
     8  Na  0.448    Cl  31 0.152    O   69 0.097    Cl  44 0.071    Cl  43 0.053
     9  Na  0.496    Cl  28 0.155    Cl  29 0.134    Cl  41 0.089    Cl  48 0.080
    10  Na  0.521    Cl  37 0.122    Cl  47 0.117    Cl  30 0.090    Cl  27 0.088    Cl  42 0.056
    11  Na  0.531    Cl  45 0.172    Cl  50 0.120    Cl  49 0.099    Cl  34 0.098
    12  Na  0.541    Cl  43 0.139    Cl  36 0.109    Cl  32 0.097    Cl  39 0.097    Cl  46 0.052
    13  Na  0.531    Cl  38 0.115    Cl  28 0.111    Cl  41 0.104    Cl  30 0.089    Cl  42 0.053
    14  Na  0.548    Cl  49 0.147    Cl  27 0.114    Cl  50 0.095    Cl  38 0.078    Cl  42 0.064
    15  Na  0.526    Cl  35 0.167    Cl  45 0.127    Cl  39 0.106    Cl  49 0.087
    16  Na  0.480    Cl  32 0.148    O   72 0.102    Cl  44 0.090    Cl  43 0.088
    17  Na  0.498    Cl  33 0.144    Cl  37 0.104    Cl  36 0.095    Cl  47 0.071
    18  Na  0.536    Cl  48 0.115    Cl  44 0.113    Cl  34 0.098    Cl  32 0.092    Cl  46 0.058
    19  Na  0.384    Cl  50 0.146    Cl  38 0.089    Cl  28 0.083    O   51 0.081
    20  Na  0.513    Cl  29 0.167    Cl  44 0.137    Cl  48 0.092    Cl  40 0.087
    21  Na  0.509    Cl  34 0.116    Cl  48 0.106    Cl  50 0.093    Cl  28 0.089    Cl  42 0.056
    22  Na  0.527    Cl  27 0.165    Cl  38 0.160    Cl  30 0.160
    23  Na  0.509    Cl  26 0.156    Cl  30 0.133    Cl  41 0.093    Cl  37 0.091
    24  Na  0.420    Cl  41 0.075    Cl  40 0.068    Cl  42 0.068    Cl  37 0.060    Cl  48 0.058    Cl  46 0.055
    25  Na  0.512    Cl  45 0.153    Cl  32 0.134    Cl  39 0.099    Cl  34 0.089
    26  Cl  0.452    Na  23 0.156    Na   1 0.144    Na   4 0.142
    27  Cl  0.490    Na  22 0.165    Na  14 0.114    Na   5 0.111    Na  10 0.088
    28  Cl  0.458    Na   9 0.155    Na  13 0.111    Na  21 0.089    Na  19 0.083
    29  Cl  0.458    Na  20 0.167    Na   4 0.146    Na   9 0.134
    30  Cl  0.490    Na  22 0.160    Na  23 0.133    Na  10 0.090    Na  13 0.089
    31  Cl  0.373    Na   8 0.152    H   77 0.063
    32  Cl  0.484    Na  16 0.148    Na  25 0.134    Na  12 0.097    Na  18 0.092
    33  Cl  0.461    Na   1 0.146    Na  17 0.144    Na   7 0.089
    34  Cl  0.482    Na  21 0.116    Na  18 0.098    Na  11 0.098    Na  25 0.089
    35  Cl  0.449    Na   5 0.176    Na  15 0.167    Na   6 0.063
    36  Cl  0.465    Na   6 0.130    Na   7 0.119    Na  12 0.109    Na  17 0.095
    37  Cl  0.480    Na  10 0.122    Na  17 0.104    Na  23 0.091    Na   1 0.067    Na  24 0.060
    38  Cl  0.464    Na  22 0.160    Na  13 0.115    Na  19 0.089    Na  14 0.078
    39  Cl  0.480    Na  15 0.106    Na  25 0.099    Na  12 0.097    Na   6 0.069    Na   2 0.059
    40  Cl  0.477    Na   1 0.088    Na  20 0.087    Na   4 0.086    Na   3 0.080    Na  24 0.068
    41  Cl  0.487    Na  13 0.104    Na  23 0.093    Na   9 0.089    Na   4 0.084    Na  24 0.075
    42  Cl  0.482    Na   2 0.073    Na  24 0.068    Na  14 0.064    Na  21 0.056    Na  10 0.056    Na  13 0.053
    43  Cl  0.470    Na  12 0.139    Na   7 0.092    Na  16 0.088    Na   3 0.054    Na   8 0.053
    44  Cl  0.506    Na  20 0.137    Na  18 0.113    Na  16 0.090    Na   8 0.071    Na   3 0.069
    45  Cl  0.447    Na  11 0.172    Na  25 0.153    Na  15 0.127
    46  Cl  0.466    Na   2 0.109    Na  18 0.058    Na  24 0.055    Na  12 0.052
    47  Cl  0.481    Na  10 0.117    Na   5 0.106    Na   2 0.078    Na  17 0.071    Na   6 0.069
    48  Cl  0.490    Na  18 0.115    Na  21 0.106    Na  20 0.092    Na   9 0.080    Na  24 0.058
    49  Cl  0.483    Na  14 0.147    Na  11 0.099    Na  15 0.087    Na   5 0.084
    50  Cl  0.462    Na  19 0.146    Na  11 0.120    Na  14 0.095    Na  21 0.093
    51  O   2.007    C   53 0.986    H   52 0.879    Na  19 0.081
    52  H   0.900    O   51 0.879
    53  C   3.944    C   56 1.007    O   51 0.986    H   55 0.978    H   54 0.971
    54  H   0.997    C   53 0.971
    55  H   0.996    C   53 0.978
    56  C   3.991    C   59 1.010    C   53 1.007    H   58 0.975    H   57 0.964
    57  H   0.997    C   56 0.964
    58  H   0.997    C   56 0.975
    59  C   3.996    C   62 1.020    C   56 1.010    H   61 0.977    H   60 0.976
    60  H   0.998    C   59 0.976
    61  H   0.998    C   59 0.977
    62  C   3.991    C   59 1.020    H   64 0.985    H   65 0.980    H   63 0.978
    63  H   0.997    C   62 0.978
    64  H   0.998    C   62 0.985
    65  H   0.999    C   62 0.980
    66  O   1.889    H   68 0.916    H   67 0.875    Na   6 0.083
    67  H   0.899    O   66 0.875
    68  H   0.912    O   66 0.916
    69  O   1.880    H   71 0.883    H   70 0.823    Na   8 0.097
    70  H   0.868    O   69 0.823
    71  H   0.885    O   69 0.883
    72  O   1.906    H   74 0.899    H   73 0.836    Na  16 0.102
    73  H   0.878    O   72 0.836
    74  H   0.899    O   72 0.899
    75  O   1.928    H   76 0.909    H   77 0.816    Na   7 0.116
    76  H   0.910    O   75 0.909
    77  H   0.880    O   75 0.816    Cl  31 0.063
 MOs/occ written to file <molden.input>
 
molecular dipole:
                 x           y           z       tot (Debye)
 q only:       -1.318      -1.292      -0.789
   full:       -1.097       1.358      -0.866       4.954
molecular quadrupole (traceless):
                xx          xy          yy          xz          yz          zz
 q only:      -24.797     -56.038      -9.214      12.343     -10.610      34.011
  q+dip:      -23.761     -60.096      -2.180      16.991      -6.737      25.942
   full:      -22.144     -59.130      -1.907      18.174      -7.404      24.051

SCC energy    :    -161.2496466
rep           :       0.4411355
ES            :       1.9013001
AES           :      -0.0391534
AXC           :       0.0002957
disp          :      -0.1742325
XB            :       0.0000000
fix           :       0.0000000
total E       :    -160.8019621
atomizationE  :      12.2035970     7657.87
(atE without considering molecular charge,
 total energy contains solvation terms)
H-L gap (eV)  :          2.5525
           ------------------------------------------------- 
          |                 ===============                 |
          |                   A N C O P T                   |
          |                 ===============                 |
          |          Approximate Normal Coordinate          |
          |           Rational Function Optimizer           |
           ------------------------------------------------- 
dumping coords to <xtbopt.coord> and <xtbopt.log>
 optlevel               0
 Maxcycle             231
 Maxmicro              25
 Econv         5.000000000000000E-006
 Gconv         1.000000000000000E-003
 Maxdispl       1.00000000000000     
 Hlow          5.000000000000000E-003
 S6             20.0000000000000     
 Nvar              225

generating ANC from model Hessian ...
 Shifting diagonal of input Hessian by   2.394745656628528E-002
 Lowest  eigenvalues of input Hessian
    0.005000    0.006624    0.006761    0.007010    0.007050    0.007272
    0.007288    0.007334    0.008052    0.008779    0.010185    0.011339
    0.011541    0.011662    0.012151    0.012247    0.012375    0.012583
 Highest eigenvalues
    1.370288    1.384783    1.400636    1.419060    1.480972    1.498587
 
cpu  time for ANC gen    0.03 s
wall time for ANC gen    0.03 s
................................................................................
.............................. CYCLE    1 ......................................
................................................................................
   1   -161.2496466 -0.161250E+03  0.538E-04    2.55       0.0  T
   2   -161.2496466 -0.136694E-08  0.489E-04    2.55      23.3  T
   3   -161.2496466 -0.863537E-09  0.464E-04    2.55      24.6  T
speedup  1.00
cpu  time for SCC    0.10 s
wall time for SCC    0.10 s
speedup  1.00
cpu  time for grad    0.34 s
wall time for grad    0.34 s
 E :   -160.80196221  G :  0.000184    pred/act E change:  0.000D+00 -0.155D-06
Maxdispl :   0.0089   ||displ|| :   0.0145   Lambda : -0.227D-05
Largest |displ|/coords:  0.0089 (  10)  0.0054 (   7)  0.0043 (   4)

   *** GEOMETRY OPTIMIZATION CONVERGED AFTER 1 ITERATIONS ***

------------------------------------------------------------------------
 total energy gain (kcal):      0.0000
------------------------------------------------------------------------
================
 final structure:
================
$coord
       -3.85329160970426       -5.99894721410244        5.78841762572481      Na
        3.72445604313027        2.28765154200012        1.93270543143959      Na
        1.86242266368895       -7.04232156711163        2.56582080358001      Na
       -7.14108853766341       -5.85570396622266       -0.31865642109209      Na
        3.30483958607989        7.40036249843291        6.27257332984142      Na
        7.04056782008052        1.71145931544676        7.89782024375127      Na
        5.25527806506302       -7.76437275561945        7.80984420371388      Na
        4.44837324814169      -11.97238217470562        0.75211384173364      Na
       -4.89474200546074       -1.69047925860722       -5.18796043933575      Na
       -2.12522344734522        3.43138844145410        5.28876121041677      Na
        5.84684543608335        6.50635742879350       -3.01795387992850      Na
        7.56460335991414       -3.15327466852774        3.34532893363840      Na
       -5.58433082029105        3.64210677023644       -0.91505977965863      Na
       -0.01271925102581        7.82103768031731        0.22226363700812      Na
        9.09467058375434        6.30320946394713        2.93999066287170      Na
        8.31326473743966       -7.97928521975359       -1.12945127455469      Na
        1.63686337030790       -2.04651817491507        6.96803385499547      Na
        4.29076246089649       -3.08833497522131       -2.45373991337387      Na
       -3.17737627607562        7.63687289933116       -5.52045406057273      Na
       -1.19526292229768       -7.05681650644196       -3.52961379523532      Na
        0.48620002087008        2.42312086181156       -4.16492037190920      Na
       -5.60724701771909        8.49044560101496        3.41670230868762      Na
       -7.55672435097415       -0.68480694642827        4.07997781897087      Na
       -1.82390647156448       -1.76626068101596        0.77082191259863      Na
        9.63227748731321        1.24288586139180       -1.43892434661166      Na
       -8.28844867903456       -5.37397611837597        4.29185928157586      Cl
       -1.28569093300954        8.34269188972446        5.11579332394965      Cl
       -4.18348706483807        2.99907897048815       -5.65411633115510      Cl
       -5.68818435785532       -6.34844955142661       -4.84466476764257      Cl
       -6.97095375531834        4.07256941884421        3.92176760689823      Cl
        6.78375506147233      -14.99284808008377        3.29956924163633      Cl
        9.11584040201592       -3.49740477824941       -1.50398038857524      Cl
        0.55765909147201       -6.77490113347316        7.33329956082899      Cl
        5.03292173031441        1.71033835089864       -2.88414580754171      Cl
        7.83553808076919        6.95251422720876        7.48028311978141      Cl
        6.24362297541601       -3.09767699193609        8.04938840735243      Cl
       -2.98489608136567       -1.28007834072335        5.60321118281419      Cl
       -4.76746158642068        8.54454651657156       -1.17073207016726      Cl
        8.43974363239424        1.50962417457016        3.27137275141007      Cl
       -2.57059171338561       -6.69597637523808        1.10332846334922      Cl
       -6.53747582358562       -1.03274866273711       -0.66323980907071      Cl
       -0.96887963531509        3.03993638092126        0.51741560808072      Cl
        6.59827888571818       -7.88348031348101        3.23615734008686      Cl
        3.37379857892216       -8.18566492190233       -2.27301619112380      Cl
       10.35420648509802        5.89899025388292       -1.65791445903437      Cl
        2.80350761917311       -2.45442107942299        2.15746891362992      Cl
        2.41452744765223        2.69388233132042        6.77524329411717      Cl
       -0.24024460345787       -2.38103513586856       -3.96869042175930      Cl
        4.48124726152509        7.16556686032244        1.58249135904300      Cl
        1.34646019578593        7.28435064070548       -4.52561263802420      Cl
       -5.06576660301439        8.97920713287691       -8.57463241965052      O 
       -5.52699263310052        7.99794837244815      -10.03673787093331      H 
       -7.31076177044747       10.18188226286948       -7.75767376845759      C 
       -8.05958036225786       11.39753204636343       -9.26234927529150      H 
       -6.75686559305610       11.38783415980528       -6.18124634646461      H 
       -9.34196325621428        8.32598843443441       -6.89134242700951      C 
       -8.43620088587596        6.79352023048936       -5.84721868939338      H 
      -10.59911343121396        9.30807533277324       -5.58725143529852      H 
      -10.92996242089879        7.20722316656647       -9.02918192084225      C 
      -11.88427171459764        8.73360360300295      -10.04198332430770      H 
      -12.38704881228974        6.02174331234347       -8.17660836119986      H 
       -9.42457920719496        5.61090257113085      -10.90064403046794      C 
       -8.20239497653678        4.28771333995786       -9.90665818776740      H 
      -10.70492893494885        4.52046004645895      -12.08144385013090      H 
       -8.29424380244714        6.78339519473344      -12.16010703800264      H 
        9.03784446702785        2.67689464610501       11.14747723858933      O 
        9.13397743474192        4.44256514109089       10.66805927918925      H 
        9.92572656597791        2.57651579334343       12.72466610717864      H 
        1.35441112322729      -11.21560511336965        3.23396389133379      O 
        2.08672466567035      -11.52411058692549        4.90733315949011      H 
       -0.40702350880404      -11.63699933465402        3.43345807933247      H 
        8.85314951617309      -11.94123774637393       -1.07651326528612      O 
        8.85811286119715      -12.87173298332461        0.53110508757791      H 
        9.51973255658577      -13.16267609374517       -2.25050840681973      H 
        4.56118301866171      -11.88401587198913        7.43924179681058      O 
        3.99802797735347      -13.21323534856942        8.54615411182839      H 
        5.57850241515289      -12.79621445810319        6.16366368328694      H 
$end
 
 Bond Distances (Angstroems)
 ---------------------------
Na1-Na3=3.5159       Na1-Na4=3.6711       Na1-Na17=3.6338      Na1-Na23=3.5449      Na1-Na24=3.6360      Na1-Cl26=2.4990      
Na1-Cl33=2.5071      Na1-Cl37=2.5409      Na1-Cl40=2.5968      Na2-Na5=3.5558       Na2-Na6=3.6244       Na2-Na10=3.6197      
Na2-Na11=3.6206      Na2-Na12=3.6025      Na2-Na14=3.6475      Na2-Na15=3.5882      Na2-Na17=3.6852      Na2-Na18=3.6839      
Na2-Na21=3.6542      Na2-Na24=3.6879      Na2-Na25=3.6418      Na2-Cl34=2.6589      Na2-Cl39=2.6263      Na2-Cl42=2.6244      
Na2-Cl46=2.5590      Na2-Cl47=2.6634      Na2-Cl49=2.6187      Na3-Na1=3.5159       Na3-Na7=3.3272       Na3-Na8=3.0984       
Na3-Na12=3.6757      Na3-Na16=3.9652      Na3-Na17=3.5256      Na3-Na18=3.6173      Na3-Na20=3.6087      Na3-Na24=3.5359      
Na3-Cl33=2.6194      Na3-Cl40=2.4770      Na3-Cl43=2.5699      Na3-Cl44=2.7500      Na3-Cl46=2.4878      Na3-O69=2.2526       
Na4-Na1=3.6711       Na4-Na9=3.5932       Na4-Na20=3.6319      Na4-Na23=3.5991      Na4-Na24=3.5962      Na4-Cl26=2.5271      
Na4-Cl29=2.5289      Na4-Cl40=2.5717      Na4-Cl41=2.5786      Na5-Na2=3.5558       Na5-Na6=3.7028       Na5-Na10=3.5971      
Na5-Na14=3.6582      Na5-Na15=3.5825      Na5-Cl27=2.5543      Na5-Cl35=2.4926      Na5-Cl47=2.5487      Na5-Cl49=2.5618      
Na6-Na2=3.6244       Na6-Na5=3.7028       Na6-Na12=3.5366      Na6-Na15=3.7375      Na6-Na17=3.5176      Na6-Cl35=2.8139      
Na6-Cl36=2.5808      Na6-Cl39=2.5600      Na6-Cl47=2.5721      Na6-O66=2.0821       Na6-H67=2.3377       Na7-Na3=3.3272       
Na7-Na12=3.6096      Na7-Na17=3.6083      Na7-Cl33=2.5529      Na7-Cl36=2.5275      Na7-Cl43=2.5233      Na7-O75=2.2194       
Na8-Na3=3.0984       Na8-Na16=3.1047      Na8-Cl31=2.4288      Na8-Cl43=2.7756      Na8-Cl44=2.6271      Na8-O69=2.1368       
Na8-O72=2.5238       Na8-H73=2.3844       Na9-Na4=3.5932       Na9-Na13=3.6344      Na9-Na20=3.5590      Na9-Na21=3.6249      
Na9-Na24=3.5476      Na9-Cl28=2.5221      Na9-Cl29=2.5070      Na9-Cl41=2.5710      Na9-Cl48=2.5722      Na10-Na2=3.6197      
Na10-Na5=3.5971      Na10-Na13=3.7604     Na10-Na14=3.7194     Na10-Na17=3.6271     Na10-Na22=3.3976     Na10-Na23=3.6626     
Na10-Na24=3.6478     Na10-Cl27=2.6382     Na10-Cl30=2.6858     Na10-Cl37=2.5398     Na10-Cl42=2.6062     Na10-Cl47=2.5578     
Na11-Na2=3.6206      Na11-Na14=3.6109     Na11-Na15=3.5924     Na11-Na21=3.6172     Na11-Na25=3.5311     Na11-Cl34=2.5752     
Na11-Cl45=2.5121     Na11-Cl49=2.5633     Na11-Cl50=2.5451     Na12-Na2=3.6025      Na12-Na3=3.6757      Na12-Na6=3.5366      
Na12-Na7=3.6096      Na12-Na16=3.5052     Na12-Na17=3.7226     Na12-Na18=3.5242     Na12-Na25=3.6081     Na12-Cl32=2.7004     
Na12-Cl36=2.5857     Na12-Cl39=2.5109     Na12-Cl43=2.5555     Na12-Cl46=2.6229     Na13-Na9=3.6344      Na13-Na10=3.7604     
Na13-Na14=3.7344     Na13-Na19=3.4685     Na13-Na21=3.7004     Na13-Na22=3.4405     Na13-Na23=3.6495     Na13-Na24=3.5981     
Na13-Cl28=2.6371     Na13-Cl30=2.6724     Na13-Cl38=2.6335     Na13-Cl41=2.5282     Na13-Cl42=2.5771     Na14-Na2=3.6475      
Na14-Na5=3.6582      Na14-Na10=3.7194     Na14-Na11=3.6109     Na14-Na13=3.7344     Na14-Na19=3.4712     Na14-Na21=3.6904     
Na14-Na22=3.4275     Na14-Cl27=2.6899     Na14-Cl38=2.6497     Na14-Cl42=2.5849     Na14-Cl49=2.5087     Na14-Cl50=2.6288     
Na15-Na2=3.5882      Na15-Na5=3.5825      Na15-Na6=3.7375      Na15-Na11=3.5924     Na15-Na25=3.5526     Na15-Cl35=2.5169     
Na15-Cl39=2.5662     Na15-Cl45=2.5318     Na15-Cl49=2.5854     Na16-Na3=3.9652      Na16-Na8=3.1047      Na16-Na12=3.5052     
Na16-Na18=3.4236     Na16-Cl32=2.4176     Na16-Cl43=2.4826     Na16-Cl44=2.6852     Na16-O72=2.1161      Na17-Na1=3.6338      
Na17-Na2=3.6852      Na17-Na3=3.5256      Na17-Na6=3.5176      Na17-Na7=3.6083      Na17-Na10=3.6271     Na17-Na12=3.7226     
Na17-Na24=3.7591     Na17-Cl33=2.5738     Na17-Cl36=2.5651     Na17-Cl37=2.5822     Na17-Cl46=2.6283     Na17-Cl47=2.5441     
Na18-Na2=3.6839      Na18-Na3=3.6173      Na18-Na12=3.5242     Na18-Na16=3.4236     Na18-Na20=3.6280     Na18-Na21=3.6578     
Na18-Na24=3.7244     Na18-Na25=3.6785     Na18-Cl32=2.6113     Na18-Cl34=2.5796     Na18-Cl44=2.7424     Na18-Cl46=2.5858     
Na18-Cl48=2.5557     Na19-Na13=3.4685     Na19-Na14=3.4712     Na19-Na21=3.4475     Na19-Cl28=2.5123     Na19-Cl38=2.4974     
Na19-Cl50=2.4582     Na19-O51=2.0286      Na19-C53=2.8284      Na20-Na3=3.6087      Na20-Na4=3.6319      Na20-Na9=3.5590      
Na20-Na18=3.6280     Na20-Na24=3.6232     Na20-Cl29=2.5055     Na20-Cl40=2.5645     Na20-Cl44=2.5778     Na20-Cl48=2.5361     
Na21-Na2=3.6542      Na21-Na9=3.6249      Na21-Na11=3.6172     Na21-Na13=3.7004     Na21-Na14=3.6904     Na21-Na18=3.6578     
Na21-Na19=3.4475     Na21-Na24=3.6375     Na21-Cl28=2.6116     Na21-Cl34=2.5280     Na21-Cl42=2.6151     Na21-Cl48=2.5732     
Na21-Cl50=2.6194     Na22-Na10=3.3976     Na22-Na13=3.4405     Na22-Na14=3.4275     Na22-Cl27=2.4585     Na22-Cl30=2.4612     
Na22-Cl38=2.4681     Na23-Na1=3.5449      Na23-Na4=3.5991      Na23-Na10=3.6626     Na23-Na13=3.6495     Na23-Na24=3.5492     
Na23-Cl26=2.5139     Na23-Cl30=2.5379     Na23-Cl37=2.5694     Na23-Cl41=2.5739     Na24-Na1=3.6360      Na24-Na2=3.6879      
Na24-Na3=3.5359      Na24-Na4=3.5962      Na24-Na9=3.5476      Na24-Na10=3.6478     Na24-Na13=3.5981     Na24-Na17=3.7591     
Na24-Na18=3.7244     Na24-Na20=3.6232     Na24-Na21=3.6375     Na24-Na23=3.5492     Na24-Cl37=2.6425     Na24-Cl40=2.6443     
Na24-Cl41=2.6359     Na24-Cl42=2.5867     Na24-Cl46=2.5821     Na24-Cl48=2.6643     Na25-Na2=3.6418      Na25-Na11=3.5311     
Na25-Na12=3.6081     Na25-Na15=3.5526     Na25-Na18=3.6785     Na25-Cl32=2.5235     Na25-Cl34=2.5632     Na25-Cl39=2.5751     
Na25-Cl45=2.4960     Cl26-Na1=2.4990      Cl26-Na4=2.5271      Cl26-Na23=2.5139     Cl27-Na5=2.5543      Cl27-Na10=2.6382     
Cl27-Na14=2.6899     Cl27-Na22=2.4585     Cl28-Na9=2.5221      Cl28-Na13=2.6371     Cl28-Na19=2.5123     Cl28-Na21=2.6116     
Cl29-Na4=2.5289      Cl29-Na9=2.5070      Cl29-Na20=2.5055     Cl30-Na10=2.6858     Cl30-Na13=2.6724     Cl30-Na22=2.4612     
Cl30-Na23=2.5379     Cl31-Na8=2.4288      Cl32-Na12=2.7004     Cl32-Na16=2.4176     Cl32-Na18=2.6113     Cl32-Na25=2.5235     
Cl33-Na1=2.5071      Cl33-Na3=2.6194      Cl33-Na7=2.5529      Cl33-Na17=2.5738     Cl34-Na2=2.6589      Cl34-Na11=2.5752     
Cl34-Na18=2.5796     Cl34-Na21=2.5280     Cl34-Na25=2.5632     Cl35-Na5=2.4926      Cl35-Na6=2.8139      Cl35-Na15=2.5169     
Cl36-Na6=2.5808      Cl36-Na7=2.5275      Cl36-Na12=2.5857     Cl36-Na17=2.5651     Cl37-Na1=2.5409      Cl37-Na10=2.5398     
Cl37-Na17=2.5822     Cl37-Na23=2.5694     Cl37-Na24=2.6425     Cl38-Na13=2.6335     Cl38-Na14=2.6497     Cl38-Na19=2.4974     
Cl38-Na22=2.4681     Cl39-Na2=2.6263      Cl39-Na6=2.5600      Cl39-Na12=2.5109     Cl39-Na15=2.5662     Cl39-Na25=2.5751     
Cl40-Na1=2.5968      Cl40-Na3=2.4770      Cl40-Na4=2.5717      Cl40-Na20=2.5645     Cl40-Na24=2.6443     Cl41-Na4=2.5786      
Cl41-Na9=2.5710      Cl41-Na13=2.5282     Cl41-Na23=2.5739     Cl41-Na24=2.6359     Cl42-Na2=2.6244      Cl42-Na10=2.6062     
Cl42-Na13=2.5771     Cl42-Na14=2.5849     Cl42-Na21=2.6151     Cl42-Na24=2.5867     Cl43-Na3=2.5699      Cl43-Na7=2.5233      
Cl43-Na8=2.7756      Cl43-Na12=2.5555     Cl43-Na16=2.4826     Cl44-Na3=2.7500      Cl44-Na8=2.6271      Cl44-Na16=2.6852     
Cl44-Na18=2.7424     Cl44-Na20=2.5778     Cl45-Na11=2.5121     Cl45-Na15=2.5318     Cl45-Na25=2.4960     Cl46-Na2=2.5590      
Cl46-Na3=2.4878      Cl46-Na12=2.6229     Cl46-Na17=2.6283     Cl46-Na18=2.5858     Cl46-Na24=2.5821     Cl47-Na2=2.6634      
Cl47-Na5=2.5487      Cl47-Na6=2.5721      Cl47-Na10=2.5578     Cl47-Na17=2.5441     Cl48-Na9=2.5722      Cl48-Na18=2.5557     
Cl48-Na20=2.5361     Cl48-Na21=2.5732     Cl48-Na24=2.6643     Cl49-Na2=2.6187      Cl49-Na5=2.5618      Cl49-Na11=2.5633     
Cl49-Na14=2.5087     Cl49-Na15=2.5854     Cl50-Na11=2.5451     Cl50-Na14=2.6288     Cl50-Na19=2.4582     Cl50-Na21=2.6194     
O51-Na19=2.0286      O51-H52=0.9632       O51-C53=1.4154       H52-O51=0.9632       C53-Na19=2.8284      C53-O51=1.4154       
C53-H54=1.0977       C53-H55=1.0904       C53-C56=1.5264       H54-C53=1.0977       H55-C53=1.0904       C56-C53=1.5264       
C56-H57=1.0921       C56-H58=1.0904       C56-C59=1.5286       H57-C56=1.0921       H58-C56=1.0904       C59-C56=1.5286       
C59-H60=1.0930       C59-H61=1.0916       C59-C62=1.5261       H60-C59=1.0930       H61-C59=1.0916       C62-C59=1.5261       
C62-H63=1.0887       C62-H64=1.0874       C62-H65=1.0895       H63-C62=1.0887       H64-C62=1.0874       H65-C62=1.0895       
O66-Na6=2.0821       O66-H67=0.9695       O66-H68=0.9592       H67-Na6=2.3377       H67-O66=0.9695       H68-O66=0.9592       
O69-Na3=2.2526       O69-Na8=2.1368       O69-H70=0.9803       O69-H71=0.9642       H70-O69=0.9803       H71-O69=0.9642       
O72-Na8=2.5238       O72-Na16=2.1161      O72-H73=0.9829       O72-H74=0.9634       H73-Na8=2.3844       H73-O72=0.9829       
H74-O72=0.9634       O75-Na7=2.2194       O75-H76=0.9626       O75-H77=0.9892       H76-O75=0.9626       H77-O75=0.9892       
 C  H  Rav=1.0912 sigma=0.0028  Rmin=1.0874  Rmax=1.0977     9
 C  C  Rav=1.5270 sigma=0.0011  Rmin=1.5261  Rmax=1.5286     3
 O  H  Rav=0.9705 sigma=0.0102  Rmin=0.9592  Rmax=0.9892     9
 O  C  Rav=1.4154 sigma=0.0000  Rmin=1.4154  Rmax=1.4154     1
 Na H  Rav=2.3611 sigma=0.0234  Rmin=2.3377  Rmax=2.3844     2
 Na C  Rav=2.8284 sigma=0.0000  Rmin=2.8284  Rmax=2.8284     1
 Na O  Rav=2.1942 sigma=0.1522  Rmin=2.0286  Rmax=2.5238     7
 Na Na Rav=3.5948 sigma=0.1239  Rmin=3.0984  Rmax=3.9652    77
 Cl Na Rav=2.5743 sigma=0.0696  Rmin=2.4176  Rmax=2.8139   107
 
 selected bond angles (degree)
 --------------------
Na4-Na1-Na3= 89.08             Na17-Na1-Na3= 59.06            Na17-Na1-Na4=121.21            Na23-Na1-Na3=118.46            
Na23-Na1-Na4= 59.81            Na23-Na1-Na17= 91.67           Na24-Na1-Na3= 59.23            Na24-Na1-Na4= 58.96            
Na24-Na1-Na17= 62.27           Na24-Na1-Na23= 59.23           Cl26-Na1-Na3=132.46            Cl26-Na1-Na4= 43.38            
Cl26-Na1-Na17=136.81           Cl26-Na1-Na23= 45.17           Cl26-Na1-Na24= 87.96           Cl33-Na1-Na3= 48.05            
Cl33-Na1-Na4=137.03            Cl33-Na1-Na17= 45.08           Cl33-Na1-Na23=136.70           Cl33-Na1-Na24= 93.67           
Cl33-Na1-Cl26=178.07           Cl37-Na1-Na3= 88.86            Cl37-Na1-Na4= 91.80            Cl37-Na1-Na17= 45.28           
Cl37-Na1-Na23= 46.41           Cl37-Na1-Na24= 46.61           Cl37-Na1-Cl26= 91.58           Cl37-Na1-Cl33= 90.30           
Cl40-Na1-Na3= 44.74            Cl40-Na1-Na4= 44.47            Cl40-Na1-Na17= 92.11           Cl40-Na1-Na23= 90.78           
Cl40-Na1-Na24= 46.61           Cl40-Na1-Cl26= 87.81           Cl40-Na1-Cl33= 92.56           Cl40-Na1-Cl37= 93.18           
Na6-Na2-Na5= 62.08             Na10-Na2-Na5= 60.16            Na10-Na2-Na6= 90.05            Na11-Na2-Na5= 91.01            
Na11-Na2-Na6=122.13            Na11-Na2-Na10=121.14           Na12-Na2-Na5=120.62            Na12-Na2-Na6= 58.60            
Na12-Na2-Na10=120.95           Na12-Na2-Na11=117.90           Na14-Na2-Na5= 61.03            Na14-Na2-Na6=123.10            
Na14-Na2-Na10= 61.57           Na14-Na2-Na11= 59.58           Na14-Na2-Na12=177.35           Na15-Na2-Na5= 60.19            
Na15-Na2-Na6= 62.42            Na15-Na2-Na10=120.36           Na15-Na2-Na11= 59.78           Na15-Na2-Na12= 89.76           
Na15-Na2-Na14= 89.48           Na17-Na2-Na5= 89.30            Na17-Na2-Na6= 57.52            Na17-Na2-Na10= 59.53           
Na17-Na2-Na11=179.32           Na17-Na2-Na12= 61.42           Na17-Na2-Na14=121.10           Na17-Na2-Na15=119.91           
Na18-Na2-Na5=178.45            Na18-Na2-Na6=116.39            Na18-Na2-Na10=120.52           Na18-Na2-Na11= 89.71           
Na18-Na2-Na12= 57.84           Na18-Na2-Na14=120.51           Na18-Na2-Na15=119.11           Na18-Na2-Na17= 89.96           
Na21-Na2-Na5=121.74            Na21-Na2-Na6=176.14            Na21-Na2-Na10= 91.66           Na21-Na2-Na11= 59.63           
Na21-Na2-Na12=117.61           Na21-Na2-Na14= 60.72           Na21-Na2-Na15=119.40           Na21-Na2-Na17=120.67           
Na21-Na2-Na18= 59.80           Na24-Na2-Na5=120.04            Na24-Na2-Na6=118.80            Na24-Na2-Na10= 59.88           
Na24-Na2-Na11=119.01           Na24-Na2-Na12= 91.08           Na24-Na2-Na14= 89.65           Na24-Na2-Na15=178.77           
Na24-Na2-Na17= 61.31           Na24-Na2-Na18= 60.69           Na24-Na2-Na21= 59.39           Na25-Na2-Na5=119.05            
Na25-Na2-Na6= 89.90            Na25-Na2-Na10=179.10           Na25-Na2-Na11= 58.18           Na25-Na2-Na12= 59.74           
Na25-Na2-Na14=117.76           Na25-Na2-Na15= 58.86           Na25-Na2-Na17=121.14           Na25-Na2-Na18= 60.28           
Na25-Na2-Na21= 88.45           Na25-Na2-Na24=120.89           Cl34-Na2-Na5=136.29            Cl34-Na2-Na6=134.36            
Cl34-Na2-Na10=135.42           Cl34-Na2-Na11= 45.28           Cl34-Na2-Na12= 87.72           Cl34-Na2-Na14= 89.74           
Cl34-Na2-Na15= 90.24           Cl34-Na2-Na17=134.40           Cl34-Na2-Na18= 44.44           Cl34-Na2-Na21= 43.77           
Cl34-Na2-Na24= 88.89           Cl34-Na2-Na25= 44.71           Cl39-Na2-Na5= 90.25            Cl39-Na2-Na6= 44.92            
Cl39-Na2-Na10=134.94           Cl39-Na2-Na11= 89.83           Cl39-Na2-Na12= 44.18           Cl39-Na2-Na14=135.06           
Cl39-Na2-Na15= 45.60           Cl39-Na2-Na17= 89.55           Cl39-Na2-Na18= 88.37           Cl39-Na2-Na21=133.38           
Cl39-Na2-Na24=135.25           Cl39-Na2-Na25= 44.99           Cl39-Na2-Cl34= 89.61           Cl42-Na2-Na5= 90.56            
Cl42-Na2-Na6=136.01            Cl42-Na2-Na10= 46.00           Cl42-Na2-Na11= 89.63           Cl42-Na2-Na12=135.58           
Cl42-Na2-Na14= 45.12           Cl42-Na2-Na15=134.59           Cl42-Na2-Na17= 90.98           Cl42-Na2-Na18= 90.82           
Cl42-Na2-Na21= 45.67           Cl42-Na2-Na24= 44.54           Cl42-Na2-Na25=134.07           Cl42-Na2-Cl34= 89.44           
Cl42-Na2-Cl39=179.03           Cl46-Na2-Na5=134.77            Cl46-Na2-Na6= 88.24            Cl46-Na2-Na10= 88.76           
Cl46-Na2-Na11=134.21           Cl46-Na2-Na12= 46.69           Cl46-Na2-Na14=134.07           Cl46-Na2-Na15=136.44           
Cl46-Na2-Na17= 45.49           Cl46-Na2-Na18= 44.56           Cl46-Na2-Na21= 88.34           Cl46-Na2-Na24= 44.42           
Cl46-Na2-Na25= 92.14           Cl46-Na2-Cl34= 88.94           Cl46-Na2-Cl39= 90.84           Cl46-Na2-Cl42= 88.96           
Cl47-Na2-Na5= 45.65            Cl47-Na2-Na6= 45.16            Cl47-Na2-Na10= 44.92           Cl47-Na2-Na11=136.65           
Cl47-Na2-Na12= 90.67           Cl47-Na2-Na14= 91.88           Cl47-Na2-Na15= 90.88           Cl47-Na2-Na17= 43.66           
Cl47-Na2-Na18=133.61           Cl47-Na2-Na21=136.55           Cl47-Na2-Na24= 90.01           Cl47-Na2-Na25=135.00           
Cl47-Na2-Cl34=178.03           Cl47-Na2-Cl39= 90.02           Cl47-Na2-Cl42= 90.92           Cl47-Na2-Cl46= 89.13           
Cl49-Na2-Na5= 45.99            Cl49-Na2-Na6= 94.04            Cl49-Na2-Na10= 90.04           Cl49-Na2-Na11= 45.05           
Cl49-Na2-Na12=135.74           Cl49-Na2-Na14= 43.45           Cl49-Na2-Na15= 46.03           Cl49-Na2-Na17=135.27           
Cl49-Na2-Na18=134.76           Cl49-Na2-Na21= 89.42           Cl49-Na2-Na24=133.10           Cl49-Na2-Na25= 89.07           
Cl49-Na2-Cl34= 90.32           Cl49-Na2-Cl39= 91.62           Cl49-Na2-Cl42= 88.57           Cl49-Na2-Cl46=177.42           
Cl49-Na2-Cl47= 91.62           Na7-Na3-Na1= 94.46             Na8-Na3-Na1=131.49             Na8-Na3-Na7= 85.60             
Na12-Na3-Na1=124.32            Na12-Na3-Na7= 61.82            Na12-Na3-Na8= 98.26            Na16-Na3-Na1=178.11            
Na16-Na3-Na7= 86.12            Na16-Na3-Na8= 50.34            Na16-Na3-Na12= 54.45           Na17-Na3-Na1= 62.14            
Na17-Na3-Na7= 63.47            Na17-Na3-Na8=148.32            Na17-Na3-Na12= 62.21           Na17-Na3-Na16=116.66           
Na18-Na3-Na1=124.82            Na18-Na3-Na7=119.16            Na18-Na3-Na8= 95.89            Na18-Na3-Na12= 57.79           
Na18-Na3-Na16= 53.44           Na18-Na3-Na17= 93.64           Na20-Na3-Na1= 92.76            Na20-Na3-Na7=170.83            
Na20-Na3-Na8= 85.37            Na20-Na3-Na12=118.01           Na20-Na3-Na16= 86.84           Na20-Na3-Na17=125.24           
Na20-Na3-Na18= 60.27           Na24-Na3-Na1= 62.08            Na24-Na3-Na7=127.77            Na24-Na3-Na8=145.62            
Na24-Na3-Na12= 92.35           Na24-Na3-Na16=116.18           Na24-Na3-Na17= 64.33           Na24-Na3-Na18= 62.74           
Na24-Na3-Na20= 60.93           Cl33-Na3-Na1= 45.38            Cl33-Na3-Na7= 49.09            Cl33-Na3-Na8=117.40            
Cl33-Na3-Na12= 94.48           Cl33-Na3-Na16=135.13           Cl33-Na3-Na17= 46.70           Cl33-Na3-Na18=140.32           
Cl33-Na3-Na20=137.97           Cl33-Na3-Na24= 94.05           Cl40-Na3-Na1= 47.56            Cl40-Na3-Na7=141.27            
Cl40-Na3-Na8=112.57            Cl40-Na3-Na12=140.45           Cl40-Na3-Na16=132.11           Cl40-Na3-Na17= 96.83           
Cl40-Na3-Na18= 93.68           Cl40-Na3-Na20= 45.27           Cl40-Na3-Na24= 48.33           Cl40-Na3-Cl33= 92.71           
Cl43-Na3-Na1=143.05            Cl43-Na3-Na7= 48.61            Cl43-Na3-Na8= 57.74            Cl43-Na3-Na12= 44.02           
Cl43-Na3-Na16= 37.52           Cl43-Na3-Na17= 94.11           Cl43-Na3-Na18= 81.67           Cl43-Na3-Na20=124.07           
Cl43-Na3-Na24=135.38           Cl43-Na3-Cl33= 97.67           Cl43-Na3-Cl40=168.37           Cl44-Na3-Na1=137.42            
Cl44-Na3-Na7=126.47            Cl44-Na3-Na8= 52.98            Cl44-Na3-Na12= 89.37           Cl44-Na3-Na16= 42.52           
Cl44-Na3-Na17=142.19           Cl44-Na3-Na18= 48.72           Cl44-Na3-Na20= 45.38           Cl44-Na3-Na24= 94.82           
Cl44-Na3-Cl33=170.18           Cl44-Na3-Cl40= 90.05           Cl44-Na3-Cl43= 78.86           Cl46-Na3-Na1= 93.50            
Cl46-Na3-Na7= 94.39            Cl46-Na3-Na8=134.94            Cl46-Na3-Na12= 45.49           Cl46-Na3-Na16= 84.66           
Cl46-Na3-Na17= 48.12           Cl46-Na3-Na18= 45.62           Cl46-Na3-Na20= 90.81           Cl46-Na3-Na24= 46.88           
Cl46-Na3-Cl33= 94.80           Cl46-Na3-Cl40= 95.18           Cl46-Na3-Cl43= 89.19           Cl46-Na3-Cl44= 94.34           
O69-Na3-Na1= 88.58             O69-Na3-Na7= 79.68             O69-Na3-Na8= 43.60             O69-Na3-Na12=129.00            
O69-Na3-Na16= 93.30            O69-Na3-Na17=128.86            O69-Na3-Na18=136.45            O69-Na3-Na20= 94.86            
O69-Na3-Na24=138.63            O69-Na3-Cl33= 82.55            O69-Na3-Cl40= 90.49            O69-Na3-Cl43= 85.69            
O69-Na3-Cl44= 88.00            O69-Na3-Cl46=173.86            Na9-Na4-Na1=119.15             Na20-Na4-Na1= 89.87            
Na20-Na4-Na9= 59.02            Na23-Na4-Na1= 58.35            Na23-Na4-Na9= 91.01            Na23-Na4-Na20=119.25           
Na24-Na4-Na1= 60.03            Na24-Na4-Na9= 59.14            Na24-Na4-Na20= 60.16           Na24-Na4-Na23= 59.11           
Cl26-Na4-Na1= 42.78            Cl26-Na4-Na9=135.23            Cl26-Na4-Na20=132.65           Cl26-Na4-Na23= 44.29           
Cl26-Na4-Na24= 88.42           Cl29-Na4-Na1=133.43            Cl29-Na4-Na9= 44.23            Cl29-Na4-Na20= 43.57           
Cl29-Na4-Na23=135.19           Cl29-Na4-Na24= 88.63           Cl29-Na4-Cl26=176.20           Cl40-Na4-Na1= 45.02            
Cl40-Na4-Na9= 90.27            Cl40-Na4-Na20= 44.92           Cl40-Na4-Na23= 89.98           Cl40-Na4-Na24= 47.26           
Cl40-Na4-Cl26= 87.76           Cl40-Na4-Cl29= 88.47           Cl41-Na4-Na1= 91.37            Cl41-Na4-Na9= 45.67            
Cl41-Na4-Na20= 91.88           Cl41-Na4-Na23= 45.64           Cl41-Na4-Na24= 47.06           Cl41-Na4-Cl26= 89.90           
Cl41-Na4-Cl29= 89.85           Cl41-Na4-Cl40= 94.32           Na6-Na5-Na2= 59.87             Na10-Na5-Na2= 60.80            
Na10-Na5-Na6= 89.16            Na14-Na5-Na2= 60.73            Na14-Na5-Na6=120.60            Na14-Na5-Na10= 61.67           
Na15-Na5-Na2= 60.35            Na15-Na5-Na6= 61.70            Na15-Na5-Na10=121.15           Na15-Na5-Na14= 89.40           
Cl27-Na5-Na2= 93.05            Cl27-Na5-Na6=136.23            Cl27-Na5-Na10= 47.12           Cl27-Na5-Na14= 47.31           
Cl27-Na5-Na15=136.64           Cl35-Na5-Na2= 91.90            Cl35-Na5-Na6= 49.43            Cl35-Na5-Na10=138.59           
Cl35-Na5-Na14=133.77           Cl35-Na5-Na15= 44.62           Cl35-Na5-Cl27=174.15           Cl47-Na5-Na2= 48.35            
Cl47-Na5-Na6= 43.94            Cl47-Na5-Na10= 45.32           Cl47-Na5-Na14= 93.56           Cl47-Na5-Na15= 92.93           
Cl47-Na5-Cl27= 92.29           Cl47-Na5-Cl35= 93.33           Cl49-Na5-Na2= 47.33            Cl49-Na5-Na6= 93.20            
Cl49-Na5-Na10= 91.47           Cl49-Na5-Na14= 43.25           Cl49-Na5-Na15= 46.16           Cl49-Na5-Cl27= 90.48           
Cl49-Na5-Cl35= 90.58           Cl49-Na5-Cl47= 95.66           Na5-Na6-Na2= 58.05             Na12-Na6-Na2= 60.39            
Na12-Na6-Na5=118.39            Na15-Na6-Na2= 58.32            Na15-Na6-Na5= 57.56            Na15-Na6-Na12= 88.41           
Na17-Na6-Na2= 62.11            Na17-Na6-Na5= 89.61            Na17-Na6-Na12= 63.70           Na17-Na6-Na15=120.38           
Cl35-Na6-Na2= 85.47            Cl35-Na6-Na5= 42.29            Cl35-Na6-Na12=130.71           Cl35-Na6-Na15= 42.32           
Cl35-Na6-Na17=131.89           Cl36-Na6-Na2= 91.77            Cl36-Na6-Na5=136.19            Cl36-Na6-Na12= 46.86           
Cl36-Na6-Na15=135.27           Cl36-Na6-Na17= 46.69           Cl36-Na6-Cl35=177.17           Cl39-Na6-Na2= 46.42            
Cl39-Na6-Na5= 88.06            Cl39-Na6-Na12= 45.21           Cl39-Na6-Na15= 43.25           Cl39-Na6-Na17= 94.46           
Cl39-Na6-Cl35= 85.57           Cl39-Na6-Cl36= 92.05           Cl47-Na6-Na2= 47.24            Cl47-Na6-Na5= 43.44            
Cl47-Na6-Na12= 93.69           Cl47-Na6-Na15= 89.04           Cl47-Na6-Na17= 46.23           Cl47-Na6-Cl35= 85.70           
Cl47-Na6-Cl36= 92.92           Cl47-Na6-Cl39= 93.60           O66-Na6-Na2=160.81             O66-Na6-Na5=105.27             
O66-Na6-Na12=134.54            O66-Na6-Na15=105.82            O66-Na6-Na17=131.83            O66-Na6-Cl35= 75.35            
O66-Na6-Cl36=107.41            O66-Na6-Cl39=130.79            O66-Na6-Cl47=128.63            H67-Na6-Na2=136.35             
H67-Na6-Na5= 84.03             H67-Na6-Na12=147.14            H67-Na6-Na15= 84.29            H67-Na6-Na17=145.33            
H67-Na6-Cl35= 50.88            H67-Na6-Cl36=131.88            H67-Na6-Cl39=119.24            H67-Na6-Cl47=118.09            
H67-Na6-O66= 24.47             Na12-Na7-Na3= 63.84            Na17-Na7-Na3= 60.95            Na17-Na7-Na12= 62.09           
Cl33-Na7-Na3= 50.85            Cl33-Na7-Na12= 97.26           Cl33-Na7-Na17= 45.50           Cl36-Na7-Na3= 92.37            
Cl36-Na7-Na12= 45.75           Cl36-Na7-Na17= 45.31           Cl36-Na7-Cl33= 90.35           Cl43-Na7-Na3= 49.82            
Cl43-Na7-Na12= 45.07           Cl43-Na7-Na17= 92.98           Cl43-Na7-Cl33=100.64           Cl43-Na7-Cl36= 90.82           
O75-Na7-Na3= 87.12             O75-Na7-Na12=131.47            O75-Na7-Na17=136.46            O75-Na7-Cl33= 91.81            
O75-Na7-Cl36=176.76            O75-Na7-Cl43= 86.41            Na16-Na8-Na3= 79.47            Cl31-Na8-Na3=127.37            
Cl31-Na8-Na16=106.90           Cl43-Na8-Na3= 51.53            Cl43-Na8-Na16= 49.56           Cl43-Na8-Cl31= 92.38           
Cl44-Na8-Na3= 56.69            Cl44-Na8-Na16= 55.11           Cl44-Na8-Cl31=161.86           Cl44-Na8-Cl43= 77.45           
O69-Na8-Na3= 46.64             O69-Na8-Na16=125.05            O69-Na8-Cl31= 99.91            O69-Na8-Cl43= 82.93            
O69-Na8-Cl44= 93.77            O72-Na8-Na3=121.41             O72-Na8-Na16= 42.63            O72-Na8-Cl31= 75.36            
O72-Na8-Cl43= 78.34            O72-Na8-Cl44= 87.78            O72-Na8-O69=160.40             H73-Na8-Na3=127.99             
H73-Na8-Na16= 58.36            H73-Na8-Cl31= 52.98            H73-Na8-Cl43= 77.16            H73-Na8-Cl44=109.52            
H73-Na8-O69=144.83             H73-Na8-O72= 22.88             Na13-Na9-Na4= 89.82            Na20-Na9-Na4= 61.03            
Na20-Na9-Na13=121.42           Na21-Na9-Na4=121.41            Na21-Na9-Na13= 61.29           Na21-Na9-Na20= 90.59           
Na24-Na9-Na4= 60.47            Na24-Na9-Na13= 60.12           Na24-Na9-Na20= 61.31           Na24-Na9-Na21= 60.94           
Cl28-Na9-Na4=136.31            Cl28-Na9-Na13= 46.52           Cl28-Na9-Na20=136.65           Cl28-Na9-Na21= 46.09           
Cl28-Na9-Na24= 91.70           Cl29-Na9-Na4= 44.72            Cl29-Na9-Na13=134.55           Cl29-Na9-Na20= 44.75           
Cl29-Na9-Na21=135.33           Cl29-Na9-Na24= 90.07           Cl29-Na9-Cl28=178.21           Cl41-Na9-Na4= 45.84            
Cl41-Na9-Na13= 44.07           Cl41-Na9-Na20= 93.69           Cl41-Na9-Na21= 92.59           Cl41-Na9-Na24= 47.83           
Cl41-Na9-Cl28= 90.48           Cl41-Na9-Cl29= 90.52           Cl48-Na9-Na4= 92.85            Cl48-Na9-Na13= 92.89           
Cl48-Na9-Na20= 45.42           Cl48-Na9-Na21= 45.22           Cl48-Na9-Na24= 48.46           Cl48-Na9-Cl28= 91.23           
Cl48-Na9-Cl29= 90.14           Cl48-Na9-Cl41= 96.28           Na5-Na10-Na2= 59.04            Na13-Na10-Na2= 89.59           
Na13-Na10-Na5=119.86           Na14-Na10-Na2= 59.58           Na14-Na10-Na5= 59.97           Na14-Na10-Na13= 59.90          
Na17-Na10-Na2= 61.13           Na17-Na10-Na5= 89.58           Na17-Na10-Na13=120.32          Na17-Na10-Na14=120.72          
Na22-Na10-Na2=116.90           Na22-Na10-Na5= 90.88           Na22-Na10-Na13= 57.19          Na22-Na10-Na14= 57.36          
Na22-Na10-Na17=177.23          Na23-Na10-Na2=119.08           Na23-Na10-Na5=178.01           Na23-Na10-Na13= 58.88          
Na23-Na10-Na14=118.78          Na23-Na10-Na17= 89.90          Na23-Na10-Na22= 89.55          Na24-Na10-Na2= 60.99           
Na24-Na10-Na5=120.01           Na24-Na10-Na13= 58.09          Na24-Na10-Na14= 89.16          Na24-Na10-Na17= 62.22          
Na24-Na10-Na22=115.26          Na24-Na10-Na23= 58.09          Cl27-Na10-Na2= 90.21           Cl27-Na10-Na5= 45.20           
Cl27-Na10-Na13= 91.29          Cl27-Na10-Na14= 46.30          Cl27-Na10-Na17=134.70          Cl27-Na10-Na22= 45.97          
Cl27-Na10-Na23=135.39          Cl27-Na10-Na24=135.45          Cl30-Na10-Na2=134.87           Cl30-Na10-Na5=136.71           
Cl30-Na10-Na13= 45.28          Cl30-Na10-Na14= 90.80          Cl30-Na10-Na17=133.71          Cl30-Na10-Na22= 45.91          
Cl30-Na10-Na23= 43.85          Cl30-Na10-Na24= 87.73          Cl30-Na10-Cl27= 91.55          Cl37-Na10-Na2= 91.21           
Cl37-Na10-Na5=134.97           Cl37-Na10-Na13= 89.95          Cl37-Na10-Na14=135.57          Cl37-Na10-Na17= 45.39          
Cl37-Na10-Na22=134.06          Cl37-Na10-Na23= 44.53          Cl37-Na10-Na24= 46.42          Cl37-Na10-Cl27=178.12          
Cl37-Na10-Cl30= 88.32          Cl42-Na10-Na2= 46.42           Cl42-Na10-Na5= 89.95           Cl42-Na10-Na13= 43.19          
Cl42-Na10-Na14= 44.01          Cl42-Na10-Na17= 92.58          Cl42-Na10-Na22= 84.69          Cl42-Na10-Na23= 88.15          
Cl42-Na10-Na24= 45.16          Cl42-Na10-Cl27= 90.30          Cl42-Na10-Cl30= 88.47          Cl42-Na10-Cl37= 91.58          
Cl47-Na10-Na2= 47.33           Cl47-Na10-Na5= 45.11           Cl47-Na10-Na13=136.90          Cl47-Na10-Na14= 91.99          
Cl47-Na10-Na17= 44.54          Cl47-Na10-Na22=135.99          Cl47-Na10-Na23=134.43          Cl47-Na10-Na24= 92.61          
Cl47-Na10-Cl27= 90.16          Cl47-Na10-Cl30=177.20          Cl47-Na10-Cl37= 89.90          Cl47-Na10-Cl42= 93.74          
 
 selected dihedral angles (degree)
 ---------------------------------
Na7-Na3-Na1-Na4=184.64        Na7-Na3-Na1-Na17= 56.77       Na7-Na3-Na1-Na23=130.14       Na7-Na3-Na1-Na24=130.84       
Na7-Na3-Na1-Cl26=183.91       Na7-Na3-Na1-Cl33=  1.39       Na7-Na3-Na1-Cl37= 92.82       Na7-Na3-Na1-Cl40=188.50       
Na8-Na3-Na1-Na4=272.71        Na8-Na3-Na1-Na17=144.84       Na8-Na3-Na1-Na23=218.21       Na8-Na3-Na1-Na24=218.91       
Na8-Na3-Na1-Cl26=271.98       Na8-Na3-Na1-Cl33= 89.46       Na8-Na3-Na1-Cl37=180.88       Na8-Na3-Na1-Cl40=276.57       
Na12-Na3-Na1-Na4=126.00       Na12-Na3-Na1-Na17=358.13      Na12-Na3-Na1-Na23= 71.50      Na12-Na3-Na1-Na24= 72.20      
Na12-Na3-Na1-Cl26=125.27      Na12-Na3-Na1-Cl33=302.75      Na12-Na3-Na1-Cl37= 34.18      Na12-Na3-Na1-Cl40=129.86      
Na16-Na3-Na1-Na4= 76.83       Na16-Na3-Na1-Na17=308.96      Na16-Na3-Na1-Na23= 22.33      Na16-Na3-Na1-Na24= 23.03      
Na16-Na3-Na1-Cl26= 76.10      Na16-Na3-Na1-Cl33=253.58      Na16-Na3-Na1-Cl37=345.01      Na16-Na3-Na1-Cl40= 80.69      
Na17-Na3-Na1-Na4=127.87       Na17-Na3-Na1-Na23= 73.38      Na17-Na3-Na1-Na24= 74.07      Na17-Na3-Na1-Cl26=127.14      
Na17-Na3-Na1-Cl33=304.62      Na17-Na3-Na1-Cl37= 36.05      Na17-Na3-Na1-Cl40=131.73      Na18-Na3-Na1-Na4= 54.14       
Na18-Na3-Na1-Na17=286.27      Na18-Na3-Na1-Na23=359.65      Na18-Na3-Na1-Na24=  0.34      Na18-Na3-Na1-Cl26= 53.41      
Na18-Na3-Na1-Cl33=230.89      Na18-Na3-Na1-Cl37=322.32      Na18-Na3-Na1-Cl40= 58.00      Na20-Na3-Na1-Na4=358.97       
Na20-Na3-Na1-Na17=231.10      Na20-Na3-Na1-Na23=304.48      Na20-Na3-Na1-Na24=305.17      Na20-Na3-Na1-Cl26=358.24      
Na20-Na3-Na1-Cl33=175.72      Na20-Na3-Na1-Cl37=267.15      Na20-Na3-Na1-Cl40=  2.83      Na24-Na3-Na1-Na4= 53.80       
Na24-Na3-Na1-Na17=285.93      Na24-Na3-Na1-Na23=359.31      Na24-Na3-Na1-Cl26= 53.07      Na24-Na3-Na1-Cl33=230.55      
Na24-Na3-Na1-Cl37=321.98      Na24-Na3-Na1-Cl40= 57.66      Cl33-Na3-Na1-Na4=183.25       Cl33-Na3-Na1-Na17= 55.38      
Cl33-Na3-Na1-Na23=128.75      Cl33-Na3-Na1-Na24=129.45      Cl33-Na3-Na1-Cl26=182.52      Cl33-Na3-Na1-Cl37= 91.43      
Cl33-Na3-Na1-Cl40=187.11      Cl40-Na3-Na1-Na4=356.14       Cl40-Na3-Na1-Na17=228.27      Cl40-Na3-Na1-Na23=301.65      
Cl40-Na3-Na1-Na24=302.34      Cl40-Na3-Na1-Cl26=355.41      Cl40-Na3-Na1-Cl33=172.89      Cl40-Na3-Na1-Cl37=264.32      
Cl43-Na3-Na1-Na4=183.26       Cl43-Na3-Na1-Na17= 55.39      Cl43-Na3-Na1-Na23=128.77      Cl43-Na3-Na1-Na24=129.46      
Cl43-Na3-Na1-Cl26=182.54      Cl43-Na3-Na1-Cl33=  0.00      Cl43-Na3-Na1-Cl37= 91.44      Cl43-Na3-Na1-Cl40=187.12      
Cl44-Na3-Na1-Na4=349.67       Cl44-Na3-Na1-Na17=221.80      Cl44-Na3-Na1-Na23=295.17      Cl44-Na3-Na1-Na24=295.87      
Cl44-Na3-Na1-Cl26=348.94      Cl44-Na3-Na1-Cl33=166.42      Cl44-Na3-Na1-Cl37=257.85      Cl44-Na3-Na1-Cl40=353.53      
Cl46-Na3-Na1-Na4= 89.96       Cl46-Na3-Na1-Na17=322.08      Cl46-Na3-Na1-Na23= 35.46      Cl46-Na3-Na1-Na24= 36.16      
Cl46-Na3-Na1-Cl26= 89.23      Cl46-Na3-Na1-Cl33=266.71      Cl46-Na3-Na1-Cl37=358.13      Cl46-Na3-Na1-Cl40= 93.82      
O69-Na3-Na1-Na4=264.17        O69-Na3-Na1-Na17=136.30       O69-Na3-Na1-Na23=209.68       O69-Na3-Na1-Na24=210.37       
O69-Na3-Na1-Cl26=263.45       O69-Na3-Na1-Cl33= 80.93       O69-Na3-Na1-Cl37=172.35       O69-Na3-Na1-Cl40=268.03       
Na9-Na4-Na1-Na3=307.23        Na9-Na4-Na1-Na17=359.57       Na9-Na4-Na1-Na23= 71.33       Na9-Na4-Na1-Na24=  1.25       
Na9-Na4-Na1-Cl26=126.45       Na9-Na4-Na1-Cl33=303.69       Na9-Na4-Na1-Cl37= 36.06       Na9-Na4-Na1-Cl40=303.35       
Na20-Na4-Na1-Na3=  1.02       Na20-Na4-Na1-Na17= 53.37      Na20-Na4-Na1-Na23=125.12      Na20-Na4-Na1-Na24= 55.04      
Na20-Na4-Na1-Cl26=180.24      Na20-Na4-Na1-Cl33=357.48      Na20-Na4-Na1-Cl37= 89.85      Na20-Na4-Na1-Cl40=357.14      
Na23-Na4-Na1-Na3=235.90       Na23-Na4-Na1-Na17=288.24      Na23-Na4-Na1-Na24=289.92      Na23-Na4-Na1-Cl26= 55.12      
Na23-Na4-Na1-Cl33=232.35      Na23-Na4-Na1-Cl37=324.72      Na23-Na4-Na1-Cl40=232.02      Na24-Na4-Na1-Na3=305.98       
Na24-Na4-Na1-Na17=358.32      Na24-Na4-Na1-Na23= 70.08      Na24-Na4-Na1-Cl26=125.20      Na24-Na4-Na1-Cl33=302.43      
Na24-Na4-Na1-Cl37= 34.80      Na24-Na4-Na1-Cl40=302.10      Cl26-Na4-Na1-Na3=180.78       Cl26-Na4-Na1-Na17=233.13      
Cl26-Na4-Na1-Na23=304.88      Cl26-Na4-Na1-Na24=234.80      Cl26-Na4-Na1-Cl33=177.24      Cl26-Na4-Na1-Cl37=269.61      
Cl26-Na4-Na1-Cl40=176.90      Cl29-Na4-Na1-Na3=  0.24       Cl29-Na4-Na1-Na17= 52.59      Cl29-Na4-Na1-Na23=124.34      
Cl29-Na4-Na1-Na24= 54.26      Cl29-Na4-Na1-Cl26=179.46      Cl29-Na4-Na1-Cl33=356.70      Cl29-Na4-Na1-Cl37= 89.07      
Cl29-Na4-Na1-Cl40=356.36      Cl40-Na4-Na1-Na3=  3.88       Cl40-Na4-Na1-Na17= 56.22      Cl40-Na4-Na1-Na23=127.98      
Cl40-Na4-Na1-Na24= 57.90      Cl40-Na4-Na1-Cl26=183.10      Cl40-Na4-Na1-Cl33=  0.33      Cl40-Na4-Na1-Cl37= 92.70      
Cl41-Na4-Na1-Na3=269.14       Cl41-Na4-Na1-Na17=321.49      Cl41-Na4-Na1-Na23= 33.24      Cl41-Na4-Na1-Na24=323.17      
Cl41-Na4-Na1-Cl26= 88.36      Cl41-Na4-Na1-Cl33=265.60      Cl41-Na4-Na1-Cl37=357.97      Cl41-Na4-Na1-Cl40=265.26      
Na6-Na5-Na2-Na10=107.76       Na6-Na5-Na2-Na11=233.65       Na6-Na5-Na2-Na12=357.31       Na6-Na5-Na2-Na14=179.71       
Na6-Na5-Na2-Na15=287.48       Na6-Na5-Na2-Na17= 53.04       Na6-Na5-Na2-Na18=351.22       Na6-Na5-Na2-Na21=179.36       
Na6-Na5-Na2-Na24=108.86       Na6-Na5-Na2-Na25=287.25       Na6-Na5-Na2-Cl34=233.79       Na6-Na5-Na2-Cl39=323.49       
Na6-Na5-Na2-Cl42=144.01       Na6-Na5-Na2-Cl46= 54.92       Na6-Na5-Na2-Cl47= 53.27       Na6-Na5-Na2-Cl49=231.48       
Na10-Na5-Na2-Na6=252.24       Na10-Na5-Na2-Na11=125.89      Na10-Na5-Na2-Na12=249.55      Na10-Na5-Na2-Na14= 71.95      
Na10-Na5-Na2-Na15=179.72      Na10-Na5-Na2-Na17=305.28      Na10-Na5-Na2-Na18=243.46      Na10-Na5-Na2-Na21= 71.60      
Na10-Na5-Na2-Na24=  1.11      Na10-Na5-Na2-Na25=179.49      Na10-Na5-Na2-Cl34=126.03      Na10-Na5-Na2-Cl39=215.73      
Na10-Na5-Na2-Cl42= 36.25      Na10-Na5-Na2-Cl46=307.16      Na10-Na5-Na2-Cl47=305.52      Na10-Na5-Na2-Cl49=123.72      
Na14-Na5-Na2-Na6=180.29       Na14-Na5-Na2-Na10=288.05      Na14-Na5-Na2-Na11= 53.94      Na14-Na5-Na2-Na12=177.60      
Na14-Na5-Na2-Na15=107.77      Na14-Na5-Na2-Na17=233.33      Na14-Na5-Na2-Na18=171.51      Na14-Na5-Na2-Na21=359.65      
Na14-Na5-Na2-Na24=289.16      Na14-Na5-Na2-Na25=107.54      Na14-Na5-Na2-Cl34= 54.08      Na14-Na5-Na2-Cl39=143.78      
Na14-Na5-Na2-Cl42=324.30      Na14-Na5-Na2-Cl46=235.21      Na14-Na5-Na2-Cl47=233.57      Na14-Na5-Na2-Cl49= 51.77      
Na15-Na5-Na2-Na6= 72.52       Na15-Na5-Na2-Na10=180.28      Na15-Na5-Na2-Na11=306.17      Na15-Na5-Na2-Na12= 69.83      
Na15-Na5-Na2-Na14=252.23      Na15-Na5-Na2-Na17=125.56      Na15-Na5-Na2-Na18= 63.75      Na15-Na5-Na2-Na21=251.89      
Na15-Na5-Na2-Na24=181.39      Na15-Na5-Na2-Na25=359.78      Na15-Na5-Na2-Cl34=306.32      Na15-Na5-Na2-Cl39= 36.01      
Na15-Na5-Na2-Cl42=216.53      Na15-Na5-Na2-Cl46=127.45      Na15-Na5-Na2-Cl47=125.80      Na15-Na5-Na2-Cl49=304.00      
Cl27-Na5-Na2-Na6=216.37       Cl27-Na5-Na2-Na10=324.13      Cl27-Na5-Na2-Na11= 90.02      Cl27-Na5-Na2-Na12=213.68      
Cl27-Na5-Na2-Na14= 36.08      Cl27-Na5-Na2-Na15=143.84      Cl27-Na5-Na2-Na17=269.41      Cl27-Na5-Na2-Na18=207.59      
Cl27-Na5-Na2-Na21= 35.73      Cl27-Na5-Na2-Na24=325.23      Cl27-Na5-Na2-Na25=143.62      Cl27-Na5-Na2-Cl34= 90.16      
Cl27-Na5-Na2-Cl39=179.86      Cl27-Na5-Na2-Cl42=  0.38      Cl27-Na5-Na2-Cl46=271.29      Cl27-Na5-Na2-Cl47=269.64      
Cl27-Na5-Na2-Cl49= 87.84      Cl35-Na5-Na2-Na6= 39.50       Cl35-Na5-Na2-Na10=147.25      Cl35-Na5-Na2-Na11=273.14      
Cl35-Na5-Na2-Na12= 36.80      Cl35-Na5-Na2-Na14=219.20      Cl35-Na5-Na2-Na15=326.97      Cl35-Na5-Na2-Na17= 92.53      
Cl35-Na5-Na2-Na18= 30.72      Cl35-Na5-Na2-Na21=218.86      Cl35-Na5-Na2-Na24=148.36      Cl35-Na5-Na2-Na25=326.75      
Cl35-Na5-Na2-Cl34=273.29      Cl35-Na5-Na2-Cl39=  2.98      Cl35-Na5-Na2-Cl42=183.50      Cl35-Na5-Na2-Cl46= 94.42      
Cl35-Na5-Na2-Cl47= 92.77      Cl35-Na5-Na2-Cl49=270.97      Cl47-Na5-Na2-Na6=306.73       Cl47-Na5-Na2-Na10= 54.48      
Cl47-Na5-Na2-Na11=180.38      Cl47-Na5-Na2-Na12=304.03      Cl47-Na5-Na2-Na14=126.43      Cl47-Na5-Na2-Na15=234.20      
Cl47-Na5-Na2-Na17=359.76      Cl47-Na5-Na2-Na18=297.95      Cl47-Na5-Na2-Na21=126.09      Cl47-Na5-Na2-Na24= 55.59      
Cl47-Na5-Na2-Na25=233.98      Cl47-Na5-Na2-Cl34=180.52      Cl47-Na5-Na2-Cl39=270.21      Cl47-Na5-Na2-Cl42= 90.74      
Cl47-Na5-Na2-Cl46=  1.65      Cl47-Na5-Na2-Cl49=178.20      Cl49-Na5-Na2-Na6=128.52       Cl49-Na5-Na2-Na10=236.28      
Cl49-Na5-Na2-Na11=  2.17      Cl49-Na5-Na2-Na12=125.83      Cl49-Na5-Na2-Na14=308.23      Cl49-Na5-Na2-Na15= 56.00      
Cl49-Na5-Na2-Na17=181.56      Cl49-Na5-Na2-Na18=119.75      Cl49-Na5-Na2-Na21=307.89      Cl49-Na5-Na2-Na24=237.39      
Cl49-Na5-Na2-Na25= 55.78      Cl49-Na5-Na2-Cl34=  2.32      Cl49-Na5-Na2-Cl39= 92.01      Cl49-Na5-Na2-Cl42=272.53      
Cl49-Na5-Na2-Cl46=183.45      Cl49-Na5-Na2-Cl47=181.80      Na5-Na6-Na2-Na10=304.30       Na5-Na6-Na2-Na11= 71.98       
Na5-Na6-Na2-Na12=177.29       Na5-Na6-Na2-Na14=359.69       Na5-Na6-Na2-Na15= 69.03       Na5-Na6-Na2-Na17=251.28       
Na5-Na6-Na2-Na18=179.74       Na5-Na6-Na2-Na21=188.09       Na5-Na6-Na2-Na24=249.20       Na5-Na6-Na2-Na25=123.40       
Na5-Na6-Na2-Cl34=128.75       Na5-Na6-Na2-Cl39=122.58       Na5-Na6-Na2-Cl42=302.21       Na5-Na6-Na2-Cl46=215.54       
Na5-Na6-Na2-Cl47=306.07       Na5-Na6-Na2-Cl49= 34.34       Na12-Na6-Na2-Na5=182.71       Na12-Na6-Na2-Na10=127.01      
Na12-Na6-Na2-Na11=254.69      Na12-Na6-Na2-Na14=182.41      Na12-Na6-Na2-Na15=251.74      Na12-Na6-Na2-Na17= 73.99      
Na12-Na6-Na2-Na18=  2.45      Na12-Na6-Na2-Na21= 10.81      Na12-Na6-Na2-Na24= 71.91      Na12-Na6-Na2-Na25=306.11      
Na12-Na6-Na2-Cl34=311.47      Na12-Na6-Na2-Cl39=305.30      Na12-Na6-Na2-Cl42=124.92      Na12-Na6-Na2-Cl46= 38.26      
Na12-Na6-Na2-Cl47=128.79      Na12-Na6-Na2-Cl49=217.05      Na15-Na6-Na2-Na5=290.97       Na15-Na6-Na2-Na10=235.27      
Na15-Na6-Na2-Na11=  2.95      Na15-Na6-Na2-Na12=108.26      Na15-Na6-Na2-Na14=290.66      Na15-Na6-Na2-Na17=182.25      
Na15-Na6-Na2-Na18=110.71      Na15-Na6-Na2-Na21=119.06      Na15-Na6-Na2-Na24=180.17      Na15-Na6-Na2-Na25= 54.37      
Na15-Na6-Na2-Cl34= 59.72      Na15-Na6-Na2-Cl39= 53.55      Na15-Na6-Na2-Cl42=233.18      Na15-Na6-Na2-Cl46=146.51      
Na15-Na6-Na2-Cl47=237.04      Na15-Na6-Na2-Cl49=325.31      Na17-Na6-Na2-Na5=108.72       Na17-Na6-Na2-Na10= 53.02      
Na17-Na6-Na2-Na11=180.70      Na17-Na6-Na2-Na12=286.01      Na17-Na6-Na2-Na14=108.42      Na17-Na6-Na2-Na15=177.75      
Na17-Na6-Na2-Na18=288.46      Na17-Na6-Na2-Na21=296.82      Na17-Na6-Na2-Na24=357.92      Na17-Na6-Na2-Na25=232.12      
Na17-Na6-Na2-Cl34=237.48      Na17-Na6-Na2-Cl39=231.30      Na17-Na6-Na2-Cl42= 50.93      Na17-Na6-Na2-Cl46=324.26      
Na17-Na6-Na2-Cl47= 54.80      Na17-Na6-Na2-Cl49=143.06      Cl35-Na6-Na2-Na5=325.61       Cl35-Na6-Na2-Na10=269.91      
Cl35-Na6-Na2-Na11= 37.59      Cl35-Na6-Na2-Na12=142.89      Cl35-Na6-Na2-Na14=325.30      Cl35-Na6-Na2-Na15= 34.64      
Cl35-Na6-Na2-Na17=216.89      Cl35-Na6-Na2-Na18=145.34      Cl35-Na6-Na2-Na21=153.70      Cl35-Na6-Na2-Na24=214.81      
Cl35-Na6-Na2-Na25= 89.00      Cl35-Na6-Na2-Cl34= 94.36      Cl35-Na6-Na2-Cl39= 88.19      Cl35-Na6-Na2-Cl42=267.82      
Cl35-Na6-Na2-Cl46=181.15      Cl35-Na6-Na2-Cl47=271.68      Cl35-Na6-Na2-Cl49=359.95      Cl36-Na6-Na2-Na5=146.27       
Cl36-Na6-Na2-Na10= 90.57      Cl36-Na6-Na2-Na11=218.25      Cl36-Na6-Na2-Na12=323.55      Cl36-Na6-Na2-Na14=145.96      
Cl36-Na6-Na2-Na15=215.30      Cl36-Na6-Na2-Na17= 37.55      Cl36-Na6-Na2-Na18=326.00      Cl36-Na6-Na2-Na21=334.36      
Cl36-Na6-Na2-Na24= 35.47      Cl36-Na6-Na2-Na25=269.66      Cl36-Na6-Na2-Cl34=275.02      Cl36-Na6-Na2-Cl39=268.85      
Cl36-Na6-Na2-Cl42= 88.48      Cl36-Na6-Na2-Cl46=  1.81      Cl36-Na6-Na2-Cl47= 92.34      Cl36-Na6-Na2-Cl49=180.61      
Cl39-Na6-Na2-Na5=237.42       Cl39-Na6-Na2-Na10=181.72      Cl39-Na6-Na2-Na11=309.40      Cl39-Na6-Na2-Na12= 54.70      
Cl39-Na6-Na2-Na14=237.11      Cl39-Na6-Na2-Na15=306.45      Cl39-Na6-Na2-Na17=128.70      Cl39-Na6-Na2-Na18= 57.15      
Cl39-Na6-Na2-Na21= 65.51      Cl39-Na6-Na2-Na24=126.62      Cl39-Na6-Na2-Na25=  0.81      Cl39-Na6-Na2-Cl34=  6.17      
Cl39-Na6-Na2-Cl42=179.63      Cl39-Na6-Na2-Cl46= 92.96      Cl39-Na6-Na2-Cl47=183.49      Cl39-Na6-Na2-Cl49=271.76      
Cl47-Na6-Na2-Na5= 53.93       Cl47-Na6-Na2-Na10=358.22      Cl47-Na6-Na2-Na11=125.90      Cl47-Na6-Na2-Na12=231.21      
Cl47-Na6-Na2-Na14= 53.62      Cl47-Na6-Na2-Na15=122.96      Cl47-Na6-Na2-Na17=305.20      Cl47-Na6-Na2-Na18=233.66      
Cl47-Na6-Na2-Na21=242.02      Cl47-Na6-Na2-Na24=303.12      Cl47-Na6-Na2-Na25=177.32      Cl47-Na6-Na2-Cl34=182.68      
Cl47-Na6-Na2-Cl39=176.51      Cl47-Na6-Na2-Cl42=356.14      Cl47-Na6-Na2-Cl46=269.47      Cl47-Na6-Na2-Cl49= 88.27      
O66-Na6-Na2-Na5=327.95        O66-Na6-Na2-Na10=272.25       O66-Na6-Na2-Na11= 39.93       O66-Na6-Na2-Na12=145.24       
O66-Na6-Na2-Na14=327.65       O66-Na6-Na2-Na15= 36.98       O66-Na6-Na2-Na17=219.23       O66-Na6-Na2-Na18=147.69       
O66-Na6-Na2-Na21=156.05       O66-Na6-Na2-Na24=217.15       O66-Na6-Na2-Na25= 91.35       O66-Na6-Na2-Cl34= 96.71       
O66-Na6-Na2-Cl39= 90.53       O66-Na6-Na2-Cl42=270.16       O66-Na6-Na2-Cl46=183.50       O66-Na6-Na2-Cl47=274.03       
O66-Na6-Na2-Cl49=  2.29       H67-Na6-Na2-Na5=326.23        H67-Na6-Na2-Na10=270.53       H67-Na6-Na2-Na11= 38.21       
H67-Na6-Na2-Na12=143.52       H67-Na6-Na2-Na14=325.93       H67-Na6-Na2-Na15= 35.26       H67-Na6-Na2-Na17=217.51       
H67-Na6-Na2-Na18=145.97       H67-Na6-Na2-Na21=154.33       H67-Na6-Na2-Na24=215.43       H67-Na6-Na2-Na25= 89.63       
H67-Na6-Na2-Cl34= 94.99       H67-Na6-Na2-Cl39= 88.81       H67-Na6-Na2-Cl42=268.44       H67-Na6-Na2-Cl46=181.77       
H67-Na6-Na2-Cl47=272.31       H67-Na6-Na2-Cl49=  0.57       Na2-Na6-Na5-Na10= 56.24       Na2-Na6-Na5-Na14=  0.30       
Na2-Na6-Na5-Na15=289.70       Na2-Na6-Na5-Cl27= 58.87       Na2-Na6-Na5-Cl35=236.81       Na2-Na6-Na5-Cl47= 59.66       
Na2-Na6-Na5-Cl49=324.82       Na12-Na6-Na5-Na2=  2.68       Na12-Na6-Na5-Na10= 58.93      Na12-Na6-Na5-Na14=  2.98      
Na12-Na6-Na5-Na15=292.38      Na12-Na6-Na5-Cl27= 61.55      Na12-Na6-Na5-Cl35=239.49      Na12-Na6-Na5-Cl47= 62.34      
Na12-Na6-Na5-Cl49=327.51      Na15-Na6-Na5-Na2= 70.30       Na15-Na6-Na5-Na10=126.54      Na15-Na6-Na5-Na14= 70.60      
Na15-Na6-Na5-Cl27=129.17      Na15-Na6-Na5-Cl35=307.11      Na15-Na6-Na5-Cl47=129.96      Na15-Na6-Na5-Cl49= 35.12      
Na17-Na6-Na5-Na2=303.17       Na17-Na6-Na5-Na10=359.41      Na17-Na6-Na5-Na14=303.46      Na17-Na6-Na5-Na15=232.87      
Na17-Na6-Na5-Cl27=  2.04      Na17-Na6-Na5-Cl35=179.98      Na17-Na6-Na5-Cl47=  2.83      Na17-Na6-Na5-Cl49=267.99      
Cl35-Na6-Na5-Na2=123.19       Cl35-Na6-Na5-Na10=179.44      Cl35-Na6-Na5-Na14=123.49      Cl35-Na6-Na5-Na15= 52.89      
Cl35-Na6-Na5-Cl27=182.06      Cl35-Na6-Na5-Cl47=182.85      Cl35-Na6-Na5-Cl49= 88.01      Cl36-Na6-Na5-Na2=306.70       
Cl36-Na6-Na5-Na10=  2.94      Cl36-Na6-Na5-Na14=306.99      Cl36-Na6-Na5-Na15=236.40      Cl36-Na6-Na5-Cl27=  5.56      
Cl36-Na6-Na5-Cl35=183.50      Cl36-Na6-Na5-Cl47=  6.36      Cl36-Na6-Na5-Cl49=271.52      Cl39-Na6-Na5-Na2= 37.64       
Cl39-Na6-Na5-Na10= 93.89      Cl39-Na6-Na5-Na14= 37.94      Cl39-Na6-Na5-Na15=327.35      Cl39-Na6-Na5-Cl27= 96.51      
Cl39-Na6-Na5-Cl35=274.45      Cl39-Na6-Na5-Cl47= 97.30      Cl39-Na6-Na5-Cl49=  2.47      Cl47-Na6-Na5-Na2=300.34       
Cl47-Na6-Na5-Na10=356.58      Cl47-Na6-Na5-Na14=300.64      Cl47-Na6-Na5-Na15=230.04      Cl47-Na6-Na5-Cl27=359.21      
Cl47-Na6-Na5-Cl35=177.15      Cl47-Na6-Na5-Cl49=265.16      O66-Na6-Na5-Na2=169.58        O66-Na6-Na5-Na10=225.83       
O66-Na6-Na5-Na14=169.88       O66-Na6-Na5-Na15= 99.28       O66-Na6-Na5-Cl27=228.45       O66-Na6-Na5-Cl35= 46.39       
O66-Na6-Na5-Cl47=229.24       O66-Na6-Na5-Cl49=134.41       H67-Na6-Na5-Na2=157.31        H67-Na6-Na5-Na10=213.55       
H67-Na6-Na5-Na14=157.61       H67-Na6-Na5-Na15= 87.01       H67-Na6-Na5-Cl27=216.18       H67-Na6-Na5-Cl35= 34.12       
H67-Na6-Na5-Cl47=216.97       H67-Na6-Na5-Cl49=122.13       Na12-Na7-Na3-Na1=233.14       Na12-Na7-Na3-Na8=101.81       
Na12-Na7-Na3-Na16= 51.33      Na12-Na7-Na3-Na17=288.88      Na12-Na7-Na3-Na18=  7.50      Na12-Na7-Na3-Na20= 91.36      
Na12-Na7-Na3-Na24=290.88      Na12-Na7-Na3-Cl33=234.45      Na12-Na7-Na3-Cl40=223.10      Na12-Na7-Na3-Cl43= 52.04      
Na12-Na7-Na3-Cl44= 65.69      Na12-Na7-Na3-Cl46=327.01      Na12-Na7-Na3-O69=145.40       Na17-Na7-Na3-Na1=304.26       
Na17-Na7-Na3-Na8=172.93       Na17-Na7-Na3-Na12= 71.12      Na17-Na7-Na3-Na16=122.45      Na17-Na7-Na3-Na18= 78.62      
Na17-Na7-Na3-Na20=162.48      Na17-Na7-Na3-Na24=  1.99      Na17-Na7-Na3-Cl33=305.57      Na17-Na7-Na3-Cl40=294.22      
Na17-Na7-Na3-Cl43=123.15      Na17-Na7-Na3-Cl44=136.81      Na17-Na7-Na3-Cl46= 38.12      Na17-Na7-Na3-O69=216.52       
Cl33-Na7-Na3-Na1=358.69       Cl33-Na7-Na3-Na8=227.36       Cl33-Na7-Na3-Na12=125.55      Cl33-Na7-Na3-Na16=176.88      
Cl33-Na7-Na3-Na17= 54.43      Cl33-Na7-Na3-Na18=133.06      Cl33-Na7-Na3-Na20=216.91      Cl33-Na7-Na3-Na24= 56.43      
Cl33-Na7-Na3-Cl40=348.65      Cl33-Na7-Na3-Cl43=177.59      Cl33-Na7-Na3-Cl44=191.24      Cl33-Na7-Na3-Cl46= 92.56      
Cl33-Na7-Na3-O69=270.95       Cl36-Na7-Na3-Na1=270.17       Cl36-Na7-Na3-Na8=138.84       Cl36-Na7-Na3-Na12= 37.03      
Cl36-Na7-Na3-Na16= 88.36      Cl36-Na7-Na3-Na17=325.91      Cl36-Na7-Na3-Na18= 44.54      Cl36-Na7-Na3-Na20=128.39      
Cl36-Na7-Na3-Na24=327.91      Cl36-Na7-Na3-Cl33=271.48      Cl36-Na7-Na3-Cl40=260.13      Cl36-Na7-Na3-Cl43= 89.07      
Cl36-Na7-Na3-Cl44=102.72      Cl36-Na7-Na3-Cl46=  4.04      Cl36-Na7-Na3-O69=182.43       Cl43-Na7-Na3-Na1=181.10       
Cl43-Na7-Na3-Na8= 49.77       Cl43-Na7-Na3-Na12=307.96      Cl43-Na7-Na3-Na16=359.30      Cl43-Na7-Na3-Na17=236.85      
Cl43-Na7-Na3-Na18=315.47      Cl43-Na7-Na3-Na20= 39.32      Cl43-Na7-Na3-Na24=238.84      Cl43-Na7-Na3-Cl33=182.41      
Cl43-Na7-Na3-Cl40=171.06      Cl43-Na7-Na3-Cl44= 13.65      Cl43-Na7-Na3-Cl46=274.97      Cl43-Na7-Na3-O69= 93.37       
O75-Na7-Na3-Na1= 93.38        O75-Na7-Na3-Na8=322.05        O75-Na7-Na3-Na12=220.24       O75-Na7-Na3-Na16=271.57       
O75-Na7-Na3-Na17=149.12       O75-Na7-Na3-Na18=227.74       O75-Na7-Na3-Na20=311.60       O75-Na7-Na3-Na24=151.11       
O75-Na7-Na3-Cl33= 94.69       O75-Na7-Na3-Cl40= 83.34       O75-Na7-Na3-Cl43=272.28       O75-Na7-Na3-Cl44=285.93       
O75-Na7-Na3-Cl46=187.24       O75-Na7-Na3-O69=  5.64        Na16-Na8-Na3-Na1=179.33       Na16-Na8-Na3-Na7=271.39       
Na16-Na8-Na3-Na12=332.07      Na16-Na8-Na3-Na17=283.51      Na16-Na8-Na3-Na18= 30.29      Na16-Na8-Na3-Na20= 89.73      
Na16-Na8-Na3-Na24= 78.65      Na16-Na8-Na3-Cl33=232.62      Na16-Na8-Na3-Cl40=126.77      Na16-Na8-Na3-Cl43=314.03      
Na16-Na8-Na3-Cl44= 54.97      Na16-Na8-Na3-Cl46=  3.21      Na16-Na8-Na3-O69=191.75       Cl31-Na8-Na3-Na1=282.63       
Cl31-Na8-Na3-Na7= 14.69       Cl31-Na8-Na3-Na12= 75.37      Cl31-Na8-Na3-Na16=103.30      Cl31-Na8-Na3-Na17= 26.81      
Cl31-Na8-Na3-Na18=133.59      Cl31-Na8-Na3-Na20=193.03      Cl31-Na8-Na3-Na24=181.95      Cl31-Na8-Na3-Cl33=335.92      
Cl31-Na8-Na3-Cl40=230.07      Cl31-Na8-Na3-Cl43= 57.33      Cl31-Na8-Na3-Cl44=158.27      Cl31-Na8-Na3-Cl46=106.51      
Cl31-Na8-Na3-O69=295.05       Cl43-Na8-Na3-Na1=225.30       Cl43-Na8-Na3-Na7=317.37       Cl43-Na8-Na3-Na12= 18.04      
Cl43-Na8-Na3-Na16= 45.97      Cl43-Na8-Na3-Na17=329.48      Cl43-Na8-Na3-Na18= 76.27      Cl43-Na8-Na3-Na20=135.71      
Cl43-Na8-Na3-Na24=124.62      Cl43-Na8-Na3-Cl33=278.60      Cl43-Na8-Na3-Cl40=172.74      Cl43-Na8-Na3-Cl44=100.95      
Cl43-Na8-Na3-Cl46= 49.18      Cl43-Na8-Na3-O69=237.72       Cl44-Na8-Na3-Na1=124.35       Cl44-Na8-Na3-Na7=216.42       
Cl44-Na8-Na3-Na12=277.09      Cl44-Na8-Na3-Na16=305.03      Cl44-Na8-Na3-Na17=228.53      Cl44-Na8-Na3-Na18=335.32      
Cl44-Na8-Na3-Na20= 34.76      Cl44-Na8-Na3-Na24= 23.67      Cl44-Na8-Na3-Cl33=177.65      Cl44-Na8-Na3-Cl40= 71.80      
Cl44-Na8-Na3-Cl43=259.05      Cl44-Na8-Na3-Cl46=308.23      Cl44-Na8-Na3-O69=136.77       O69-Na8-Na3-Na1=347.58        
O69-Na8-Na3-Na7= 79.65        O69-Na8-Na3-Na12=140.32       O69-Na8-Na3-Na16=168.25       O69-Na8-Na3-Na17= 91.76       
O69-Na8-Na3-Na18=198.55       O69-Na8-Na3-Na20=257.98       O69-Na8-Na3-Na24=246.90       O69-Na8-Na3-Cl33= 40.87       
O69-Na8-Na3-Cl40=295.02       O69-Na8-Na3-Cl43=122.28       O69-Na8-Na3-Cl44=223.23       O69-Na8-Na3-Cl46=171.46       
O72-Na8-Na3-Na1=187.26        O72-Na8-Na3-Na7=279.33        O72-Na8-Na3-Na12=340.00       O72-Na8-Na3-Na16=  7.93       
O72-Na8-Na3-Na17=291.44       O72-Na8-Na3-Na18= 38.22       O72-Na8-Na3-Na20= 97.66       O72-Na8-Na3-Na24= 86.58       
O72-Na8-Na3-Cl33=240.55       O72-Na8-Na3-Cl40=134.70       O72-Na8-Na3-Cl43=321.96       O72-Na8-Na3-Cl44= 62.90       
O72-Na8-Na3-Cl46= 11.14       O72-Na8-Na3-O69=199.68        H73-Na8-Na3-Na1=214.03        H73-Na8-Na3-Na7=306.09        
H73-Na8-Na3-Na12=  6.76       H73-Na8-Na3-Na16= 34.70       H73-Na8-Na3-Na17=318.20       H73-Na8-Na3-Na18= 64.99       
H73-Na8-Na3-Na20=124.43       H73-Na8-Na3-Na24=113.35       H73-Na8-Na3-Cl33=267.32       H73-Na8-Na3-Cl40=161.47       
H73-Na8-Na3-Cl43=348.72       H73-Na8-Na3-Cl44= 89.67       H73-Na8-Na3-Cl46= 37.91       H73-Na8-Na3-O69=226.45        
Na13-Na9-Na4-Na1=303.54       Na13-Na9-Na4-Na20=233.30      Na13-Na9-Na4-Na23=357.31      Na13-Na9-Na4-Na24=304.81      
Na13-Na9-Na4-Cl26=354.42      Na13-Na9-Na4-Cl29=179.79      Na13-Na9-Na4-Cl40=267.33      Na13-Na9-Na4-Cl41=  3.10      
Na20-Na9-Na4-Na1= 70.24       Na20-Na9-Na4-Na23=124.01      Na20-Na9-Na4-Na24= 71.51      Na20-Na9-Na4-Cl26=121.12      
Na20-Na9-Na4-Cl29=306.49      Na20-Na9-Na4-Cl40= 34.02      Na20-Na9-Na4-Cl41=129.80      Na21-Na9-Na4-Na1=359.17       
Na21-Na9-Na4-Na20=288.92      Na21-Na9-Na4-Na23= 52.93      Na21-Na9-Na4-Na24=  0.43      Na21-Na9-Na4-Cl26= 50.04      
Na21-Na9-Na4-Cl29=235.42      Na21-Na9-Na4-Cl40=322.95      Na21-Na9-Na4-Cl41= 58.72      Na24-Na9-Na4-Na1=358.74       
Na24-Na9-Na4-Na20=288.49      Na24-Na9-Na4-Na23= 52.50      Na24-Na9-Na4-Cl26= 49.61      Na24-Na9-Na4-Cl29=234.99      
Na24-Na9-Na4-Cl40=322.52      Na24-Na9-Na4-Cl41= 58.29      Cl28-Na9-Na4-Na1=301.65       Cl28-Na9-Na4-Na20=231.41      
Cl28-Na9-Na4-Na23=355.42      Cl28-Na9-Na4-Na24=302.92      Cl28-Na9-Na4-Cl26=352.53      Cl28-Na9-Na4-Cl29=177.91      
Cl28-Na9-Na4-Cl40=265.44      Cl28-Na9-Na4-Cl41=  1.21      Cl29-Na9-Na4-Na1=123.75       Cl29-Na9-Na4-Na20= 53.51      
Cl29-Na9-Na4-Na23=177.52      Cl29-Na9-Na4-Na24=125.01      Cl29-Na9-Na4-Cl26=174.62      Cl29-Na9-Na4-Cl40= 87.53      
Cl29-Na9-Na4-Cl41=183.31      Cl41-Na9-Na4-Na1=300.44       Cl41-Na9-Na4-Na20=230.20      Cl41-Na9-Na4-Na23=354.21      
Cl41-Na9-Na4-Na24=301.71      Cl41-Na9-Na4-Cl26=351.32      Cl41-Na9-Na4-Cl29=176.69      Cl41-Na9-Na4-Cl40=264.22      
Cl48-Na9-Na4-Na1= 36.43       Cl48-Na9-Na4-Na20=326.19      Cl48-Na9-Na4-Na23= 90.20      Cl48-Na9-Na4-Na24= 37.69      
Cl48-Na9-Na4-Cl26= 87.30      Cl48-Na9-Na4-Cl29=272.68      Cl48-Na9-Na4-Cl40=  0.21      Cl48-Na9-Na4-Cl41= 95.99      
Na5-Na10-Na2-Na6= 57.30       Na5-Na10-Na2-Na11=288.84      Na5-Na10-Na2-Na12=109.92      Na5-Na10-Na2-Na14=288.93      
Na5-Na10-Na2-Na15=359.72      Na5-Na10-Na2-Na17=108.73      Na5-Na10-Na2-Na18=178.39      Na5-Na10-Na2-Na21=233.83      
Na5-Na10-Na2-Na24=181.11      Na5-Na10-Na2-Na25=330.59      Na5-Na10-Na2-Cl34=232.76      Na5-Na10-Na2-Cl39= 55.59      
Na5-Na10-Na2-Cl42=235.28      Na5-Na10-Na2-Cl46=145.53      Na5-Na10-Na2-Cl47= 55.51      Na5-Na10-Na2-Cl49=323.25      
Na13-Na10-Na2-Na5=125.80      Na13-Na10-Na2-Na6=183.09      Na13-Na10-Na2-Na11= 54.64     Na13-Na10-Na2-Na12=235.72     
Na13-Na10-Na2-Na14= 54.73     Na13-Na10-Na2-Na15=125.51     Na13-Na10-Na2-Na17=234.53     Na13-Na10-Na2-Na18=304.18     
Na13-Na10-Na2-Na21=359.63     Na13-Na10-Na2-Na24=306.90     Na13-Na10-Na2-Na25= 96.39     Na13-Na10-Na2-Cl34=358.55     
Na13-Na10-Na2-Cl39=181.38     Na13-Na10-Na2-Cl42=  1.08     Na13-Na10-Na2-Cl46=271.33     Na13-Na10-Na2-Cl47=181.31     
Na13-Na10-Na2-Cl49= 89.05     Na14-Na10-Na2-Na5= 71.07      Na14-Na10-Na2-Na6=128.36      Na14-Na10-Na2-Na11=359.91     
Na14-Na10-Na2-Na12=180.99     Na14-Na10-Na2-Na15= 70.78     Na14-Na10-Na2-Na17=179.80     Na14-Na10-Na2-Na18=249.45     
Na14-Na10-Na2-Na21=304.90     Na14-Na10-Na2-Na24=252.17     Na14-Na10-Na2-Na25= 41.66     Na14-Na10-Na2-Cl34=303.82     
Na14-Na10-Na2-Cl39=126.65     Na14-Na10-Na2-Cl42=306.35     Na14-Na10-Na2-Cl46=216.60     Na14-Na10-Na2-Cl47=126.58     
Na14-Na10-Na2-Cl49= 34.32     Na17-Na10-Na2-Na5=251.27      Na17-Na10-Na2-Na6=308.57      Na17-Na10-Na2-Na11=180.11     
Na17-Na10-Na2-Na12=  1.19     Na17-Na10-Na2-Na14=180.20     Na17-Na10-Na2-Na15=250.99     Na17-Na10-Na2-Na18= 69.66     
Na17-Na10-Na2-Na21=125.10     Na17-Na10-Na2-Na24= 72.38     Na17-Na10-Na2-Na25=221.86     Na17-Na10-Na2-Cl34=124.03     
Na17-Na10-Na2-Cl39=306.86     Na17-Na10-Na2-Cl42=126.55     Na17-Na10-Na2-Cl46= 36.80     Na17-Na10-Na2-Cl47=306.78     
Na17-Na10-Na2-Cl49=214.52     Na22-Na10-Na2-Na5= 73.48      Na22-Na10-Na2-Na6=130.78      Na22-Na10-Na2-Na11=  2.32     
Na22-Na10-Na2-Na12=183.40     Na22-Na10-Na2-Na14=  2.41     Na22-Na10-Na2-Na15= 73.20     Na22-Na10-Na2-Na17=182.21     
Na22-Na10-Na2-Na18=251.87     Na22-Na10-Na2-Na21=307.31     Na22-Na10-Na2-Na24=254.59     Na22-Na10-Na2-Na25= 44.07     
Na22-Na10-Na2-Cl34=306.24     Na22-Na10-Na2-Cl39=129.07     Na22-Na10-Na2-Cl42=308.76     Na22-Na10-Na2-Cl46=219.01     
Na22-Na10-Na2-Cl47=128.99     Na22-Na10-Na2-Cl49= 36.73     Na23-Na10-Na2-Na5=179.26      Na23-Na10-Na2-Na6=236.56      
Na23-Na10-Na2-Na11=108.10     Na23-Na10-Na2-Na12=289.18     Na23-Na10-Na2-Na14=108.20     Na23-Na10-Na2-Na15=178.98     
Na23-Na10-Na2-Na17=287.99     Na23-Na10-Na2-Na18=357.65     Na23-Na10-Na2-Na21= 53.09     Na23-Na10-Na2-Na24=  0.37     
Na23-Na10-Na2-Na25=149.85     Na23-Na10-Na2-Cl34= 52.02     Na23-Na10-Na2-Cl39=234.85     Na23-Na10-Na2-Cl42= 54.54     
Na23-Na10-Na2-Cl46=324.79     Na23-Na10-Na2-Cl47=234.78     Na23-Na10-Na2-Cl49=142.52     Na24-Na10-Na2-Na5=178.89      
Na24-Na10-Na2-Na6=236.19      Na24-Na10-Na2-Na11=107.73     Na24-Na10-Na2-Na12=288.81     Na24-Na10-Na2-Na14=107.83     
Na24-Na10-Na2-Na15=178.61     Na24-Na10-Na2-Na17=287.62     Na24-Na10-Na2-Na18=357.28     Na24-Na10-Na2-Na21= 52.73     
Na24-Na10-Na2-Na25=149.48     Na24-Na10-Na2-Cl34= 51.65     Na24-Na10-Na2-Cl39=234.48     Na24-Na10-Na2-Cl42= 54.18     
Na24-Na10-Na2-Cl46=324.43     Na24-Na10-Na2-Cl47=234.41     Na24-Na10-Na2-Cl49=142.15     Cl27-Na10-Na2-Na5= 34.51      
Cl27-Na10-Na2-Na6= 91.81      Cl27-Na10-Na2-Na11=323.35     Cl27-Na10-Na2-Na12=144.43     Cl27-Na10-Na2-Na14=323.45     
Cl27-Na10-Na2-Na15= 34.23     Cl27-Na10-Na2-Na17=143.24     Cl27-Na10-Na2-Na18=212.90     Cl27-Na10-Na2-Na21=268.34     
Cl27-Na10-Na2-Na24=215.62     Cl27-Na10-Na2-Na25=  5.10     Cl27-Na10-Na2-Cl34=267.27     Cl27-Na10-Na2-Cl39= 90.10     
Cl27-Na10-Na2-Cl42=269.79     Cl27-Na10-Na2-Cl46=180.04     Cl27-Na10-Na2-Cl47= 90.02     Cl27-Na10-Na2-Cl49=357.76     
Cl30-Na10-Na2-Na5=126.90      Cl30-Na10-Na2-Na6=184.20      Cl30-Na10-Na2-Na11= 55.74     Cl30-Na10-Na2-Na12=236.82     
Cl30-Na10-Na2-Na14= 55.84     Cl30-Na10-Na2-Na15=126.62     Cl30-Na10-Na2-Na17=235.63     Cl30-Na10-Na2-Na18=305.29     
Cl30-Na10-Na2-Na21=  0.74     Cl30-Na10-Na2-Na24=308.01     Cl30-Na10-Na2-Na25= 97.49     Cl30-Na10-Na2-Cl34=359.66     
Cl30-Na10-Na2-Cl39=182.49     Cl30-Na10-Na2-Cl42=  2.19     Cl30-Na10-Na2-Cl46=272.44     Cl30-Na10-Na2-Cl47=182.42     
Cl30-Na10-Na2-Cl49= 90.16     Cl37-Na10-Na2-Na5=215.74      Cl37-Na10-Na2-Na6=273.04      Cl37-Na10-Na2-Na11=144.58     
Cl37-Na10-Na2-Na12=325.66     Cl37-Na10-Na2-Na14=144.67     Cl37-Na10-Na2-Na15=215.45     Cl37-Na10-Na2-Na17=324.47     
Cl37-Na10-Na2-Na18= 34.12     Cl37-Na10-Na2-Na21= 89.57     Cl37-Na10-Na2-Na24= 36.85     Cl37-Na10-Na2-Na25=186.33     
Cl37-Na10-Na2-Cl34= 88.50     Cl37-Na10-Na2-Cl39=271.32     Cl37-Na10-Na2-Cl42= 91.02     Cl37-Na10-Na2-Cl46=  1.27     
Cl37-Na10-Na2-Cl47=271.25     Cl37-Na10-Na2-Cl49=178.99     Cl42-Na10-Na2-Na5=124.72      Cl42-Na10-Na2-Na6=182.01      
Cl42-Na10-Na2-Na11= 53.56     Cl42-Na10-Na2-Na12=234.64     Cl42-Na10-Na2-Na14= 53.65     Cl42-Na10-Na2-Na15=124.43     
Cl42-Na10-Na2-Na17=233.45     Cl42-Na10-Na2-Na18=303.10     Cl42-Na10-Na2-Na21=358.55     Cl42-Na10-Na2-Na24=305.82     
Cl42-Na10-Na2-Na25= 95.31     Cl42-Na10-Na2-Cl34=357.48     Cl42-Na10-Na2-Cl39=180.30     Cl42-Na10-Na2-Cl46=270.25     
Cl42-Na10-Na2-Cl47=180.23     Cl42-Na10-Na2-Cl49= 87.97     Cl47-Na10-Na2-Na5=304.49      Cl47-Na10-Na2-Na6=  1.78      
Cl47-Na10-Na2-Na11=233.33     Cl47-Na10-Na2-Na12= 54.41     Cl47-Na10-Na2-Na14=233.42     Cl47-Na10-Na2-Na15=304.20     
Cl47-Na10-Na2-Na17= 53.22     Cl47-Na10-Na2-Na18=122.87     Cl47-Na10-Na2-Na21=178.32     Cl47-Na10-Na2-Na24=125.59     
Cl47-Na10-Na2-Na25=275.08     Cl47-Na10-Na2-Cl34=177.24     Cl47-Na10-Na2-Cl39=  0.07     Cl47-Na10-Na2-Cl42=179.77     
Cl47-Na10-Na2-Cl46= 90.02     Cl47-Na10-Na2-Cl49=267.74     Na2-Na10-Na5-Na6=304.54       Na2-Na10-Na5-Na14= 70.42      
Na2-Na10-Na5-Na15=  0.29      Na2-Na10-Na5-Cl27=127.01      Na2-Na10-Na5-Cl35=305.18      Na2-Na10-Na5-Cl47=301.20      
Na2-Na10-Na5-Cl49= 37.72      Na13-Na10-Na5-Na2=290.73      Na13-Na10-Na5-Na6=235.27      Na13-Na10-Na5-Na14=  1.15     
Na13-Na10-Na5-Na15=291.02     Na13-Na10-Na5-Cl27= 57.75     Na13-Na10-Na5-Cl35=235.92     Na13-Na10-Na5-Cl47=231.94     
Na13-Na10-Na5-Cl49=328.45     Na14-Na10-Na5-Na2=289.58      Na14-Na10-Na5-Na6=234.12      Na14-Na10-Na5-Na15=289.87     
Na14-Na10-Na5-Cl27= 56.59     Na14-Na10-Na5-Cl35=234.76     Na14-Na10-Na5-Cl47=230.78     Na14-Na10-Na5-Cl49=327.30     
Na17-Na10-Na5-Na2= 56.03      Na17-Na10-Na5-Na6=  0.57      Na17-Na10-Na5-Na14=126.45     Na17-Na10-Na5-Na15= 56.32     
Na17-Na10-Na5-Cl27=183.05     Na17-Na10-Na5-Cl35=  1.22     Na17-Na10-Na5-Cl47=357.24     Na17-Na10-Na5-Cl49= 93.75     
Na22-Na10-Na5-Na2=238.77      Na22-Na10-Na5-Na6=183.30      Na22-Na10-Na5-Na14=309.19     Na22-Na10-Na5-Na15=239.05     
Na22-Na10-Na5-Cl27=  5.78     Na22-Na10-Na5-Cl35=183.95     Na22-Na10-Na5-Cl47=179.97     Na22-Na10-Na5-Cl49=276.48     
Na23-Na10-Na5-Na2=341.11      Na23-Na10-Na5-Na6=285.65      Na23-Na10-Na5-Na14= 51.53     Na23-Na10-Na5-Na15=341.40     
Na23-Na10-Na5-Cl27=108.12     Na23-Na10-Na5-Cl35=286.29     Na23-Na10-Na5-Cl47=282.31     Na23-Na10-Na5-Cl49= 18.83     
Na24-Na10-Na5-Na2=358.88      Na24-Na10-Na5-Na6=303.42      Na24-Na10-Na5-Na14= 69.30     Na24-Na10-Na5-Na15=359.17     
Na24-Na10-Na5-Cl27=125.89     Na24-Na10-Na5-Cl35=304.06     Na24-Na10-Na5-Cl47=300.08     Na24-Na10-Na5-Cl49= 36.60     
Cl27-Na10-Na5-Na2=232.99      Cl27-Na10-Na5-Na6=177.52      Cl27-Na10-Na5-Na14=303.41     Cl27-Na10-Na5-Na15=233.27     
Cl27-Na10-Na5-Cl35=178.17     Cl27-Na10-Na5-Cl47=174.19     Cl27-Na10-Na5-Cl49=270.70     Cl30-Na10-Na5-Na2=235.75      
Cl30-Na10-Na5-Na6=180.28      Cl30-Na10-Na5-Na14=306.17     Cl30-Na10-Na5-Na15=236.03     Cl30-Na10-Na5-Cl27=  2.76     
Cl30-Na10-Na5-Cl35=180.93     Cl30-Na10-Na5-Cl47=176.95     Cl30-Na10-Na5-Cl49=273.46     Cl37-Na10-Na5-Na2= 55.63      
Cl37-Na10-Na5-Na6=  0.17      Cl37-Na10-Na5-Na14=126.05     Cl37-Na10-Na5-Na15= 55.92     Cl37-Na10-Na5-Cl27=182.64     
Cl37-Na10-Na5-Cl35=  0.81     Cl37-Na10-Na5-Cl47=356.83     Cl37-Na10-Na5-Cl49= 93.35     Cl42-Na10-Na5-Na2=323.46      
Cl42-Na10-Na5-Na6=267.99      Cl42-Na10-Na5-Na14= 33.88     Cl42-Na10-Na5-Na15=323.74     Cl42-Na10-Na5-Cl27= 90.47     
Cl42-Na10-Na5-Cl35=268.64     Cl42-Na10-Na5-Cl47=264.66     Cl42-Na10-Na5-Cl49=  1.17     Cl47-Na10-Na5-Na2= 58.80      
Cl47-Na10-Na5-Na6=  3.33      Cl47-Na10-Na5-Na14=129.22     Cl47-Na10-Na5-Na15= 59.08     Cl47-Na10-Na5-Cl27=185.81     
Cl47-Na10-Na5-Cl35=  3.98     Cl47-Na10-Na5-Cl49= 96.51     

========================================================================
 FINAL SINGLEPOINT CALCULATION ON OPTIMIZED GEOMETRY
========================================================================

 Ncao       : 404
 Nao        : 379
 Nshell     : 161
 Nel        : 264
 T(el)      :   300.0
 intcut     :    25.0
 scfconv/Eh :  0.100E-05
   qconv/e  :  0.100E-03
 intneglect :  0.100E-07
 broydamp   :      0.250
 iter      E             dE          RMSdq      gap      omega  full diag
   1   -161.2496466 -0.161250E+03  0.404E-04    2.55       0.0  T
   2   -161.2496466 -0.580229E-09  0.386E-04    2.55      29.5  T
   3   -161.2496466 -0.180506E-08  0.335E-04    2.55      34.0  T
speedup  1.00
cpu  time for SCC    0.10 s
wall time for SCC    0.10 s

   *** convergence criteria satisfied after 3 iterations ***

          eigenvalues
 #    :         120        121        122        123        124        125        126        127
 occ. :        2.000      2.000      2.000      2.000      2.000      2.000      2.000      2.000
 eps  :       -10.760    -10.753    -10.696    -10.659    -10.648    -10.629    -10.625    -10.616
 #    :         128        129        130        131        132        133        134        135
 occ. :        2.000      2.000      2.000      2.000      2.000      0.000      0.000      0.000
 eps  :       -10.589    -10.568    -10.500    -10.473    -10.410     -7.857     -7.360     -6.918
 #    :         136        137        138        139        140        141        142        143
 occ. :        0.000      0.000      0.000      0.000      0.000      0.000      0.000      0.000
 eps  :        -6.248     -5.718     -4.601     -4.308     -4.087     -3.549     -3.205     -2.361


   #   Z            q   n(s)   n(p)   n(d)      C6AA      α(0)
   1  11 Na     0.740  0.072  0.189  0.000    67.691    26.625
   2  11 Na     0.788  0.006  0.206  0.000    67.105    26.510
   3  11 Na     0.813  0.010  0.177  0.000    66.807    26.451
   4  11 Na     0.735  0.079  0.186  0.000    67.753    26.637
   5  11 Na     0.720  0.078  0.203  0.000    67.939    26.674
   6  11 Na     0.762  0.064  0.174  0.000    67.418    26.572
   7  11 Na     0.754  0.086  0.159  0.000    67.517    26.591
   8  11 Na     0.768  0.074  0.159  0.000    67.353    26.559
   9  11 Na     0.727  0.075  0.198  0.000    67.855    26.657
  10  11 Na     0.722  0.047  0.231  0.000    67.913    26.669
  11  11 Na     0.711  0.079  0.210  0.000    68.047    26.695
  12  11 Na     0.715  0.043  0.242  0.000    67.992    26.684
  13  11 Na     0.719  0.046  0.236  0.000    67.952    26.677
  14  11 Na     0.704  0.048  0.248  0.000    68.129    26.711
  15  11 Na     0.713  0.081  0.206  0.000    68.020    26.690
  16  11 Na     0.738  0.088  0.174  0.000    67.711    26.629
  17  11 Na     0.739  0.039  0.222  0.000    67.700    26.627
  18  11 Na     0.718  0.046  0.236  0.000    67.958    26.678
  19  11 Na     0.787  0.073  0.141  0.000    67.124    26.514
  20  11 Na     0.727  0.080  0.194  0.000    67.853    26.657
  21  11 Na     0.730  0.041  0.229  0.000    67.817    26.650
  22  11 Na     0.701  0.111  0.188  0.000    68.164    26.718
  23  11 Na     0.725  0.078  0.197  0.000    67.875    26.661
  24  11 Na     0.792  0.004  0.204  0.000    67.061    26.501
  25  11 Na     0.720  0.077  0.202  0.000    67.932    26.673
  26  17 Cl    -0.757  1.975  5.781  0.000   125.594    17.146
  27  17 Cl    -0.736  1.977  5.758  0.001   124.789    17.091
  28  17 Cl    -0.750  1.978  5.772  0.000   125.348    17.129
  29  17 Cl    -0.755  1.975  5.780  0.000   125.545    17.142
  30  17 Cl    -0.736  1.978  5.757  0.001   124.759    17.088
  31  17 Cl    -0.809  1.987  5.808  0.014   127.374    17.263
  32  17 Cl    -0.737  1.978  5.759  0.001   124.816    17.092
  33  17 Cl    -0.747  1.978  5.765  0.004   125.208    17.119
  34  17 Cl    -0.733  1.979  5.753  0.002   124.654    17.081
  35  17 Cl    -0.759  1.973  5.784  0.002   125.707    17.153
  36  17 Cl    -0.744  1.976  5.765  0.002   125.073    17.110
  37  17 Cl    -0.733  1.979  5.753  0.001   124.651    17.081
  38  17 Cl    -0.756  1.978  5.778  0.000   125.565    17.144
  39  17 Cl    -0.741  1.980  5.759  0.002   124.982    17.104
  40  17 Cl    -0.742  1.978  5.763  0.001   124.999    17.105
  41  17 Cl    -0.737  1.979  5.758  0.001   124.830    17.093
  42  17 Cl    -0.738  1.981  5.757  0.000   124.847    17.095
  43  17 Cl    -0.743  1.977  5.764  0.002   125.036    17.107
  44  17 Cl    -0.717  1.983  5.734  0.000   124.019    17.038
  45  17 Cl    -0.761  1.974  5.787  0.001   125.793    17.159
  46  17 Cl    -0.743  1.981  5.759  0.002   125.040    17.108
  47  17 Cl    -0.735  1.981  5.753  0.002   124.739    17.087
  48  17 Cl    -0.730  1.979  5.751  0.001   124.554    17.074
  49  17 Cl    -0.738  1.978  5.758  0.003   124.868    17.096
  50  17 Cl    -0.748  1.977  5.770  0.002   125.270    17.123
  51   8 O     -0.470  1.702  4.768  0.000    22.203     6.364
  52   1 H      0.315  0.685  0.000  0.000     0.673     1.287
  53   6 C      0.059  1.045  2.895  0.000    19.507     6.273
  54   1 H      0.033  0.967  0.000  0.000     2.544     2.494
  55   1 H      0.052  0.948  0.000  0.000     2.298     2.370
  56   6 C     -0.085  1.061  3.025  0.000    22.108     6.691
  57   1 H      0.060  0.940  0.000  0.000     2.194     2.316
  58   1 H      0.043  0.957  0.000  0.000     2.406     2.426
  59   6 C     -0.059  1.047  3.012  0.000    21.629     6.622
  60   1 H      0.033  0.967  0.000  0.000     2.548     2.496
  61   1 H      0.040  0.960  0.000  0.000     2.446     2.446
  62   6 C     -0.112  1.038  3.074  0.000    22.698     6.794
  63   1 H      0.057  0.943  0.000  0.000     2.240     2.340
  64   1 H      0.040  0.960  0.000  0.000     2.448     2.447
  65   1 H      0.028  0.972  0.000  0.000     2.608     2.525
  66   8 O     -0.601  1.723  4.877  0.000    25.110     6.768
  67   1 H      0.318  0.682  0.000  0.000     0.655     1.264
  68   1 H      0.296  0.704  0.000  0.000     0.733     1.345
  69   8 O     -0.663  1.723  4.939  0.000    26.639     6.971
  70   1 H      0.363  0.637  0.000  0.000     0.548     1.157
  71   1 H      0.339  0.661  0.000  0.000     0.614     1.229
  72   8 O     -0.630  1.719  4.912  0.000    25.831     6.864
  73   1 H      0.349  0.651  0.000  0.000     0.576     1.185
  74   1 H      0.317  0.683  0.000  0.000     0.671     1.286
  75   8 O     -0.610  1.722  4.888  0.000    25.330     6.797
  76   1 H      0.299  0.701  0.000  0.000     0.723     1.335
  77   1 H      0.347  0.653  0.000  0.000     0.590     1.204

 Mol. C6AA /au·bohr⁶  :     253679.089027
 Mol. C8AA /au·bohr⁸  :   16333087.054936
 Mol. α(0) /au        :       1186.839397

 
 Wiberg/Mayer (AO) data. WBOs > 0.1 written file <wbo>
 largest (>0.05) Wiberg bond orders for each atom
           total WBO             WBO to atom ...
     1  Na  0.483    Cl  33 0.146    Cl  26 0.144    Cl  40 0.088    Cl  37 0.067
     2  Na  0.404    Cl  46 0.109    Cl  47 0.078    Cl  42 0.073    Cl  39 0.059
     3  Na  0.359    Cl  40 0.080    Cl  44 0.069    Cl  43 0.054
     4  Na  0.491    Cl  29 0.146    Cl  26 0.142    Cl  40 0.086    Cl  41 0.084
     5  Na  0.519    Cl  35 0.176    Cl  27 0.111    Cl  47 0.106    Cl  49 0.084
     6  Na  0.435    Cl  36 0.130    O   66 0.083    Cl  39 0.069    Cl  47 0.069    Cl  35 0.063
     7  Na  0.460    Cl  36 0.119    O   75 0.116    Cl  43 0.092    Cl  33 0.089
     8  Na  0.448    Cl  31 0.152    O   69 0.097    Cl  44 0.071    Cl  43 0.053
     9  Na  0.496    Cl  28 0.155    Cl  29 0.134    Cl  41 0.089    Cl  48 0.080
    10  Na  0.521    Cl  37 0.122    Cl  47 0.117    Cl  30 0.090    Cl  27 0.088    Cl  42 0.056
    11  Na  0.531    Cl  45 0.172    Cl  50 0.120    Cl  49 0.099    Cl  34 0.098
    12  Na  0.541    Cl  43 0.139    Cl  36 0.109    Cl  32 0.097    Cl  39 0.097    Cl  46 0.052
    13  Na  0.531    Cl  38 0.115    Cl  28 0.111    Cl  41 0.104    Cl  30 0.089    Cl  42 0.053
    14  Na  0.548    Cl  49 0.147    Cl  27 0.114    Cl  50 0.095    Cl  38 0.078    Cl  42 0.064
    15  Na  0.526    Cl  35 0.167    Cl  45 0.127    Cl  39 0.106    Cl  49 0.087
    16  Na  0.480    Cl  32 0.148    O   72 0.102    Cl  44 0.091    Cl  43 0.088
    17  Na  0.498    Cl  33 0.144    Cl  37 0.104    Cl  36 0.095    Cl  47 0.071
    18  Na  0.536    Cl  48 0.115    Cl  44 0.112    Cl  34 0.098    Cl  32 0.092    Cl  46 0.058
    19  Na  0.384    Cl  50 0.146    Cl  38 0.089    Cl  28 0.083    O   51 0.081
    20  Na  0.513    Cl  29 0.167    Cl  44 0.137    Cl  48 0.092    Cl  40 0.087
    21  Na  0.509    Cl  34 0.116    Cl  48 0.106    Cl  50 0.093    Cl  28 0.089    Cl  42 0.056
    22  Na  0.527    Cl  27 0.165    Cl  38 0.160    Cl  30 0.160
    23  Na  0.509    Cl  26 0.156    Cl  30 0.133    Cl  41 0.093    Cl  37 0.091
    24  Na  0.420    Cl  41 0.075    Cl  40 0.068    Cl  42 0.068    Cl  37 0.060    Cl  48 0.058    Cl  46 0.055
    25  Na  0.513    Cl  45 0.153    Cl  32 0.134    Cl  39 0.099    Cl  34 0.089
    26  Cl  0.452    Na  23 0.156    Na   1 0.144    Na   4 0.142
    27  Cl  0.490    Na  22 0.165    Na  14 0.114    Na   5 0.111    Na  10 0.088
    28  Cl  0.458    Na   9 0.155    Na  13 0.111    Na  21 0.089    Na  19 0.083
    29  Cl  0.458    Na  20 0.167    Na   4 0.146    Na   9 0.134
    30  Cl  0.490    Na  22 0.160    Na  23 0.133    Na  10 0.090    Na  13 0.089
    31  Cl  0.373    Na   8 0.152    H   77 0.063
    32  Cl  0.484    Na  16 0.148    Na  25 0.134    Na  12 0.097    Na  18 0.092
    33  Cl  0.461    Na   1 0.146    Na  17 0.144    Na   7 0.089
    34  Cl  0.482    Na  21 0.116    Na  18 0.098    Na  11 0.098    Na  25 0.089
    35  Cl  0.449    Na   5 0.176    Na  15 0.167    Na   6 0.063
    36  Cl  0.465    Na   6 0.130    Na   7 0.119    Na  12 0.109    Na  17 0.095
    37  Cl  0.480    Na  10 0.122    Na  17 0.104    Na  23 0.091    Na   1 0.067    Na  24 0.060
    38  Cl  0.464    Na  22 0.160    Na  13 0.115    Na  19 0.089    Na  14 0.078
    39  Cl  0.480    Na  15 0.106    Na  25 0.099    Na  12 0.097    Na   6 0.069    Na   2 0.059
    40  Cl  0.477    Na   1 0.088    Na  20 0.087    Na   4 0.086    Na   3 0.080    Na  24 0.068
    41  Cl  0.487    Na  13 0.104    Na  23 0.093    Na   9 0.089    Na   4 0.084    Na  24 0.075
    42  Cl  0.482    Na   2 0.073    Na  24 0.068    Na  14 0.064    Na  21 0.056    Na  10 0.056    Na  13 0.053
    43  Cl  0.470    Na  12 0.139    Na   7 0.092    Na  16 0.088    Na   3 0.054    Na   8 0.053
    44  Cl  0.506    Na  20 0.137    Na  18 0.112    Na  16 0.091    Na   8 0.071    Na   3 0.069
    45  Cl  0.447    Na  11 0.172    Na  25 0.153    Na  15 0.127
    46  Cl  0.466    Na   2 0.109    Na  18 0.058    Na  24 0.055    Na  12 0.052
    47  Cl  0.481    Na  10 0.117    Na   5 0.106    Na   2 0.078    Na  17 0.071    Na   6 0.069
    48  Cl  0.490    Na  18 0.115    Na  21 0.106    Na  20 0.092    Na   9 0.080    Na  24 0.058
    49  Cl  0.483    Na  14 0.147    Na  11 0.099    Na  15 0.087    Na   5 0.084
    50  Cl  0.462    Na  19 0.146    Na  11 0.120    Na  14 0.095    Na  21 0.093
    51  O   2.007    C   53 0.986    H   52 0.879    Na  19 0.081
    52  H   0.900    O   51 0.879
    53  C   3.944    C   56 1.007    O   51 0.986    H   55 0.978    H   54 0.971
    54  H   0.997    C   53 0.971
    55  H   0.996    C   53 0.978
    56  C   3.991    C   59 1.010    C   53 1.007    H   58 0.975    H   57 0.964
    57  H   0.997    C   56 0.964
    58  H   0.997    C   56 0.975
    59  C   3.996    C   62 1.020    C   56 1.010    H   61 0.977    H   60 0.976
    60  H   0.998    C   59 0.976
    61  H   0.998    C   59 0.977
    62  C   3.991    C   59 1.020    H   64 0.985    H   65 0.980    H   63 0.978
    63  H   0.997    C   62 0.978
    64  H   0.998    C   62 0.985
    65  H   0.999    C   62 0.980
    66  O   1.889    H   68 0.916    H   67 0.875    Na   6 0.083
    67  H   0.899    O   66 0.875
    68  H   0.912    O   66 0.916
    69  O   1.880    H   71 0.883    H   70 0.823    Na   8 0.097
    70  H   0.868    O   69 0.823
    71  H   0.885    O   69 0.883
    72  O   1.906    H   74 0.899    H   73 0.836    Na  16 0.102
    73  H   0.878    O   72 0.836
    74  H   0.899    O   72 0.899
    75  O   1.928    H   76 0.909    H   77 0.816    Na   7 0.116
    76  H   0.910    O   75 0.909
    77  H   0.880    O   75 0.816    Cl  31 0.063
 MOs/occ written to file <molden.input>
 
molecular dipole:
                 x           y           z       tot (Debye)
 q only:       -1.320      -1.290      -0.790
   full:       -1.095       1.356      -0.865       4.946
molecular quadrupole (traceless):
                xx          xy          yy          xz          yz          zz
 q only:      -24.796     -56.031      -9.219      12.340     -10.607      34.016
  q+dip:      -23.766     -60.108      -2.171      16.991      -6.740      25.938
   full:      -22.149     -59.142      -1.898      18.174      -7.407      24.047

SCC energy    :    -161.2496466
rep           :       0.4411355
ES            :       1.9012859
AES           :      -0.0391512
AXC           :       0.0002957
disp          :      -0.1742325
XB            :       0.0000000
fix           :       0.0000000
total E       :    -160.8019622
atomizationE  :      12.2035971     7657.87
(atE without considering molecular charge,
 total energy contains solvation terms)
H-L gap (eV)  :          2.5525
optimized geometry written to: xtbopt.xyz

           ------------------------------------------------- 
          |                Numerical Hessian                |
           ------------------------------------------------- 
step length          :   0.00500
SCC accuracy         :   0.25000
Hessian scale factor :   1.00000
frozen atoms in %    :   0.00000    0
RMS gradient         :   0.00018
estimated CPU  time      5.19 min
estimated wall time      5.19 min

writing file <hessian>.
 
 projected vibrational frequencies (cm-1)
eigval :       -0.00    -0.00    -0.00    -0.00     0.00     0.00
eigval :        8.53    14.70    15.82    19.67    28.89    29.33
eigval :       33.97    37.88    38.04    39.72    40.64    42.25
eigval :       45.09    48.30    49.56    50.67    51.20    54.02
eigval :       58.03    58.78    59.71    61.41    61.98    63.51
eigval :       64.01    65.64    66.57    68.36    69.60    70.19
eigval :       71.88    72.35    73.66    73.89    74.67    77.17
eigval :       77.40    78.17    78.78    81.21    83.14    83.78
eigval :       85.11    85.80    86.62    87.65    88.07    88.53
eigval :       89.68    90.47    91.48    93.02    95.02    96.35
eigval :       96.82    97.69    98.93    99.44    99.54   102.09
eigval :      103.32   103.96   105.38   105.86   107.49   108.45
eigval :      109.22   110.16   113.20   113.33   114.02   114.70
eigval :      116.01   116.72   118.34   120.12   121.37   123.64
eigval :      124.62   125.44   126.61   128.16   129.63   131.34
eigval :      132.44   133.87   135.25   137.00   138.08   139.34
eigval :      140.04   140.32   141.98   142.68   143.72   143.85
eigval :      144.84   146.71   147.52   148.22   149.21   150.76
eigval :      151.30   152.94   154.65   155.04   156.94   157.76
eigval :      159.26   160.04   160.64   162.92   163.13   163.84
eigval :      166.17   167.43   168.49   168.92   170.45   171.09
eigval :      171.75   172.70   174.05   175.86   176.30   176.97
eigval :      178.88   180.69   183.13   183.56   184.86   186.62
eigval :      188.19   188.74   190.18   190.70   191.84   194.00
eigval :      194.77   195.95   197.19   197.89   199.00   200.14
eigval :      202.47   202.81   204.05   205.20   206.85   208.97
eigval :      209.56   210.43   213.43   214.28   214.85   217.56
eigval :      217.97   219.38   223.94   227.95   237.72   239.88
eigval :      250.88   254.02   266.41   288.49   299.48   311.69
eigval :      311.89   331.59   334.34   339.73   413.18   426.21
eigval :      430.14   431.48   481.50   486.11   580.85   694.40
eigval :      773.39   809.99   841.39   891.13   960.51   988.48
eigval :     1054.03  1099.57  1126.29  1138.41  1193.66  1221.53
eigval :     1265.81  1312.87  1340.93  1351.23  1363.11  1411.06
eigval :     1461.16  1478.26  1491.89  1494.95  1519.68  1529.62
eigval :     1541.56  1552.34  1566.19  2896.90  2960.33  2972.37
eigval :     2981.38  2985.22  2997.36  3004.11  3019.89  3041.97
eigval :     3063.31  3183.18  3227.37  3421.32  3539.60  3550.25
eigval :     3574.13  3601.04  3648.84
 reduced masses (amu)
   1: 27.25   2: 27.84   3: 28.09   4: 29.11   5: 26.59   6: 29.13   7: 14.44   8: 13.78
   9: 15.00  10: 11.33  11: 25.79  12: 30.41  13: 17.93  14: 29.05  15: 25.60  16: 25.91
  17: 28.47  18: 28.75  19: 27.91  20: 26.81  21: 29.84  22: 20.44  23: 22.69  24: 27.41
  25: 30.77  26: 30.82  27: 28.84  28: 29.59  29: 28.83  30: 28.53  31: 28.29  32: 28.26
  33: 29.63  34: 29.43  35: 30.02  36: 31.28  37: 27.71  38: 30.41  39: 29.48  40: 30.58
  41: 31.42  42: 30.25  43: 31.35  44: 30.06  45: 29.90  46: 28.58  47: 29.22  48: 29.43
  49: 29.31  50: 31.20  51: 29.78  52: 30.23  53: 31.79  54: 27.43  55: 31.05  56: 32.28
  57: 30.09  58: 31.18  59: 30.14  60: 30.45  61: 30.45  62: 29.91  63: 30.09  64: 27.86
  65: 29.84  66: 27.11  67: 28.54  68: 28.53  69: 27.82  70: 27.73  71: 29.82  72: 27.24
  73: 24.67  74: 27.11  75: 26.38  76: 25.33  77: 26.81  78: 27.61  79: 25.70  80: 25.84
  81: 26.78  82: 28.13  83: 28.60  84: 27.55  85: 27.34  86: 27.53  87: 27.57  88: 28.20
  89: 27.01  90: 28.45  91: 25.69  92: 28.16  93: 27.15  94: 27.19  95: 28.25  96: 27.72
  97: 26.47  98: 28.66  99: 27.44 100: 27.21 101: 26.93 102: 28.69 103: 27.83 104: 24.43
 105: 26.71 106: 26.07 107: 27.75 108: 26.84 109: 26.22 110: 27.01 111: 26.12 112: 26.27
 113: 26.87 114: 28.64 115: 25.17 116: 27.54 117: 26.65 118: 26.08 119: 25.74 120: 25.88
 121: 27.31 122: 27.58 123: 28.48 124: 25.91 125: 28.32 126: 27.09 127: 24.39 128: 28.33
 129: 27.21 130: 27.60 131: 26.60 132: 24.35 133: 26.53 134: 28.65 135: 27.58 136: 26.47
 137: 27.02 138: 25.83 139: 26.86 140: 27.38 141: 26.27 142: 27.09 143: 25.99 144: 26.84
 145: 26.89 146: 26.84 147: 26.67 148: 26.91 149: 26.78 150: 26.89 151: 26.84 152: 26.74
 153: 26.95 154: 25.40 155: 26.55 156: 25.77 157: 27.80 158: 25.76 159: 25.78 160: 11.91
 161: 26.50 162: 26.46 163: 25.55 164: 26.73 165: 26.31 166: 24.38 167: 20.96 168: 21.26
 169: 20.48 170: 15.97 171: 21.81 172:  5.80 173:  9.49 174:  3.74 175:  6.29 176:  3.82
 177:  4.73 178:  3.75 179:  2.39 180:  2.74 181:  6.48 182:  3.15 183:  6.85 184:  3.37
 185:  2.02 186:  1.87 187:  1.81 188:  2.80 189:  8.25 190:  4.90 191:  3.83 192:  8.27
 193:  6.77 194:  7.02 195:  7.01 196:  7.51 197:  4.32 198:  3.58 199:  2.40 200:  3.04
 201:  3.92 202:  5.00 203:  3.98 204:  3.25 205:  1.93 206:  1.83 207:  1.72 208:  1.74
 209:  1.57 210:  1.96 211:  1.96 212:  2.00 213:  1.93 214:  1.76 215:  1.82 216:  1.89
 217:  1.64 218:  1.62 219:  1.67 220:  1.74 221:  1.84 222:  1.59 223:  1.90 224:  1.90
 225:  1.90 226:  1.90 227:  1.87 228:  1.83 229:  1.83 230:  1.82 231:  1.82
 IR intensities (amu)
   1:  0.65   2:  0.39   3:  0.57   4:  0.55   5:  0.20   6:  0.74   7:  0.15   8:  0.10
   9:  0.27  10:  0.16  11:  0.28  12:  0.25  13:  0.40  14:  0.36  15:  0.29  16:  0.19
  17:  0.09  18:  0.16  19:  0.12  20:  0.46  21:  0.03  22:  0.08  23:  0.31  24:  0.37
  25:  0.29  26:  0.17  27:  0.07  28:  0.20  29:  0.24  30:  0.06  31:  0.23  32:  0.13
  33:  0.12  34:  0.26  35:  0.19  36:  0.24  37:  0.25  38:  0.06  39:  0.32  40:  0.20
  41:  0.17  42:  0.24  43:  0.15  44:  0.20  45:  0.17  46:  0.29  47:  0.38  48:  0.14
  49:  0.24  50:  0.04  51:  0.27  52:  0.17  53:  0.10  54:  0.26  55:  0.22  56:  0.31
  57:  0.21  58:  0.15  59:  0.21  60:  0.25  61:  0.15  62:  0.09  63:  0.15  64:  0.13
  65:  0.16  66:  0.15  67:  0.16  68:  0.18  69:  0.13  70:  0.24  71:  0.27  72:  0.24
  73:  0.25  74:  0.24  75:  0.18  76:  0.38  77:  0.32  78:  0.19  79:  0.20  80:  0.33
  81:  0.06  82:  0.18  83:  0.16  84:  0.10  85:  0.25  86:  0.47  87:  0.29  88:  0.50
  89:  0.43  90:  1.01  91:  0.23  92:  0.55  93:  0.20  94:  0.11  95:  0.56  96:  0.52
  97:  0.87  98:  1.06  99:  0.60 100:  0.67 101:  0.61 102:  0.61 103:  0.53 104:  0.34
 105:  0.56 106:  0.48 107:  0.67 108:  0.16 109:  0.82 110:  0.47 111:  0.95 112:  0.80
 113:  0.32 114:  0.24 115:  1.52 116:  0.78 117:  0.77 118:  0.66 119:  0.77 120:  0.97
 121:  0.38 122:  0.59 123:  0.31 124:  0.48 125:  0.61 126:  0.83 127:  0.29 128:  0.64
 129:  0.48 130:  0.79 131:  0.58 132:  0.99 133:  1.23 134:  0.47 135:  0.40 136:  0.17
 137:  0.49 138:  0.93 139:  0.42 140:  0.99 141:  0.36 142:  0.56 143:  0.83 144:  0.77
 145:  0.86 146:  0.67 147:  0.37 148:  0.63 149:  1.47 150:  1.25 151:  1.15 152:  0.47
 153:  1.03 154:  0.68 155:  0.47 156:  1.38 157:  1.89 158:  0.87 159:  1.66 160:  1.43
 161:  1.22 162:  2.33 163:  2.63 164:  1.72 165:  1.65 166:  2.28 167:  1.08 168:  0.46
 169:  0.81 170:  1.00 171:  1.12 172:  0.65 173:  0.55 174:  0.27 175:  0.27 176:  0.76
 177:  0.17 178:  0.30 179:  0.83 180:  0.78 181:  0.73 182:  0.17 183:  0.24 184:  0.97
 185:  0.61 186:  0.60 187:  0.64 188:  0.14 189:  0.26 190:  0.16 191:  0.11 192:  0.48
 193:  0.52 194:  0.61 195:  0.43 196:  0.43 197:  0.16 198:  0.27 199:  0.06 200:  0.32
 201:  0.18 202:  0.15 203:  0.38 204:  0.09 205:  0.04 206:  0.05 207:  0.01 208:  0.06
 209:  0.04 210:  0.51 211:  0.47 212:  0.56 213:  0.61 214:  0.35 215:  0.02 216:  0.39
 217:  0.07 218:  0.17 219:  0.23 220:  0.29 221:  0.28 222:  0.15 223:  1.09 224:  0.83
 225:  0.54 226:  0.49 227:  0.40 228:  0.25 229:  0.38 230:  0.36 231:  0.34
 Raman intensities (amu)
   1:  0.00   2:  0.00   3:  0.00   4:  0.00   5:  0.00   6:  0.00   7:  0.00   8:  0.00
   9:  0.00  10:  0.00  11:  0.00  12:  0.00  13:  0.00  14:  0.00  15:  0.00  16:  0.00
  17:  0.00  18:  0.00  19:  0.00  20:  0.00  21:  0.00  22:  0.00  23:  0.00  24:  0.00
  25:  0.00  26:  0.00  27:  0.00  28:  0.00  29:  0.00  30:  0.00  31:  0.00  32:  0.00
  33:  0.00  34:  0.00  35:  0.00  36:  0.00  37:  0.00  38:  0.00  39:  0.00  40:  0.00
  41:  0.00  42:  0.00  43:  0.00  44:  0.00  45:  0.00  46:  0.00  47:  0.00  48:  0.00
  49:  0.00  50:  0.00  51:  0.00  52:  0.00  53:  0.00  54:  0.00  55:  0.00  56:  0.00
  57:  0.00  58:  0.00  59:  0.00  60:  0.00  61:  0.00  62:  0.00  63:  0.00  64:  0.00
  65:  0.00  66:  0.00  67:  0.00  68:  0.00  69:  0.00  70:  0.00  71:  0.00  72:  0.00
  73:  0.00  74:  0.00  75:  0.00  76:  0.00  77:  0.00  78:  0.00  79:  0.00  80:  0.00
  81:  0.00  82:  0.00  83:  0.00  84:  0.00  85:  0.00  86:  0.00  87:  0.00  88:  0.00
  89:  0.00  90:  0.00  91:  0.00  92:  0.00  93:  0.00  94:  0.00  95:  0.00  96:  0.00
  97:  0.00  98:  0.00  99:  0.00 100:  0.00 101:  0.00 102:  0.00 103:  0.00 104:  0.00
 105:  0.00 106:  0.00 107:  0.00 108:  0.00 109:  0.00 110:  0.00 111:  0.00 112:  0.00
 113:  0.00 114:  0.00 115:  0.00 116:  0.00 117:  0.00 118:  0.00 119:  0.00 120:  0.00
 121:  0.00 122:  0.00 123:  0.00 124:  0.00 125:  0.00 126:  0.00 127:  0.00 128:  0.00
 129:  0.00 130:  0.00 131:  0.00 132:  0.00 133:  0.00 134:  0.00 135:  0.00 136:  0.00
 137:  0.00 138:  0.00 139:  0.00 140:  0.00 141:  0.00 142:  0.00 143:  0.00 144:  0.00
 145:  0.00 146:  0.00 147:  0.00 148:  0.00 149:  0.00 150:  0.00 151:  0.00 152:  0.00
 153:  0.00 154:  0.00 155:  0.00 156:  0.00 157:  0.00 158:  0.00 159:  0.00 160:  0.00
 161:  0.00 162:  0.00 163:  0.00 164:  0.00 165:  0.00 166:  0.00 167:  0.00 168:  0.00
 169:  0.00 170:  0.00 171:  0.00 172:  0.00 173:  0.00 174:  0.00 175:  0.00 176:  0.00
 177:  0.00 178:  0.00 179:  0.00 180:  0.00 181:  0.00 182:  0.00 183:  0.00 184:  0.00
 185:  0.00 186:  0.00 187:  0.00 188:  0.00 189:  0.00 190:  0.00 191:  0.00 192:  0.00
 193:  0.00 194:  0.00 195:  0.00 196:  0.00 197:  0.00 198:  0.00 199:  0.00 200:  0.00
 201:  0.00 202:  0.00 203:  0.00 204:  0.00 205:  0.00 206:  0.00 207:  0.00 208:  0.00
 209:  0.00 210:  0.00 211:  0.00 212:  0.00 213:  0.00 214:  0.00 215:  0.00 216:  0.00
 217:  0.00 218:  0.00 219:  0.00 220:  0.00 221:  0.00 222:  0.00 223:  0.00 224:  0.00
 225:  0.00 226:  0.00 227:  0.00 228:  0.00 229:  0.00 230:  0.00 231:  0.00
 output can be read by thermo (or use thermo option).
 writing <g98.out> molden fake output.
 recommended (thermochemical) frequency scaling factor: 1.0
                    ==================
                    thermo calculation
                    ==================
Nvib :  225 Nimag : 0  symmetry :   C1  rot number :  1  scale factor : 1.00 sthr :  50.
omega=  8.53     Gvib=    -2.482     Grot=    -1.580     Gused=    -1.581
omega= 14.70     Gvib=    -2.161     Grot=    -1.419     Gused=    -1.425
omega= 15.82     Gvib=    -2.117     Grot=    -1.397     Gused=    -1.405
omega= 19.67     Gvib=    -1.988     Grot=    -1.333     Gused=    -1.348
omega= 28.89     Gvib=    -1.760     Grot=    -1.219     Gused=    -1.273
omega= 29.33     Gvib=    -1.751     Grot=    -1.215     Gused=    -1.271
omega= 33.97     Gvib=    -1.665     Grot=    -1.171     Gused=    -1.258
omega= 37.88     Gvib=    -1.600     Grot=    -1.139     Gused=    -1.253
omega= 38.04     Gvib=    -1.598     Grot=    -1.138     Gused=    -1.253
omega= 39.72     Gvib=    -1.572     Grot=    -1.125     Gused=    -1.252
omega= 40.64     Gvib=    -1.559     Grot=    -1.118     Gused=    -1.252
omega= 42.25     Gvib=    -1.536     Grot=    -1.107     Gused=    -1.251
omega= 45.09     Gvib=    -1.497     Grot=    -1.087     Gused=    -1.250
omega= 48.30     Gvib=    -1.457     Grot=    -1.067     Gused=    -1.248
omega= 49.56     Gvib=    -1.442     Grot=    -1.059     Gused=    -1.247
omega= 50.67     Gvib=    -1.428     Grot=    -1.053     Gused=    -1.246
omega= 51.20     Gvib=    -1.422     Grot=    -1.050     Gused=    -1.245
omega= 54.02     Gvib=    -1.391     Grot=    -1.034     Gused=    -1.240
omega= 58.03     Gvib=    -1.349     Grot=    -1.012     Gused=    -1.229
omega= 58.78     Gvib=    -1.341     Grot=    -1.009     Gused=    -1.227
omega= 59.71     Gvib=    -1.332     Grot=    -1.004     Gused=    -1.224
omega= 61.41     Gvib=    -1.315     Grot=    -0.996     Gused=    -1.218
omega= 61.98     Gvib=    -1.310     Grot=    -0.993     Gused=    -1.216
omega= 63.51     Gvib=    -1.295     Grot=    -0.986     Gused=    -1.210
omega= 64.01     Gvib=    -1.291     Grot=    -0.983     Gused=    -1.208
omega= 65.64     Gvib=    -1.276     Grot=    -0.976     Gused=    -1.201
omega= 66.57     Gvib=    -1.268     Grot=    -0.972     Gused=    -1.196
omega= 68.36     Gvib=    -1.252     Grot=    -0.964     Gused=    -1.188
omega= 69.60     Gvib=    -1.242     Grot=    -0.959     Gused=    -1.182
omega= 70.19     Gvib=    -1.237     Grot=    -0.956     Gused=    -1.179
omega= 71.88     Gvib=    -1.223     Grot=    -0.949     Gused=    -1.171
omega= 72.35     Gvib=    -1.219     Grot=    -0.947     Gused=    -1.169
omega= 73.66     Gvib=    -1.208     Grot=    -0.942     Gused=    -1.162
omega= 73.89     Gvib=    -1.207     Grot=    -0.941     Gused=    -1.161
omega= 74.67     Gvib=    -1.200     Grot=    -0.938     Gused=    -1.157
omega= 77.17     Gvib=    -1.181     Grot=    -0.928     Gused=    -1.143
omega= 77.40     Gvib=    -1.179     Grot=    -0.927     Gused=    -1.142
omega= 78.17     Gvib=    -1.174     Grot=    -0.924     Gused=    -1.138
omega= 78.78     Gvib=    -1.169     Grot=    -0.922     Gused=    -1.135
omega= 81.21     Gvib=    -1.151     Grot=    -0.913     Gused=    -1.121
omega= 83.14     Gvib=    -1.138     Grot=    -0.906     Gused=    -1.111
omega= 83.78     Gvib=    -1.133     Grot=    -0.904     Gused=    -1.107
omega= 85.11     Gvib=    -1.124     Grot=    -0.899     Gused=    -1.100
omega= 85.80     Gvib=    -1.119     Grot=    -0.897     Gused=    -1.096
omega= 86.62     Gvib=    -1.114     Grot=    -0.894     Gused=    -1.092
omega= 87.65     Gvib=    -1.107     Grot=    -0.890     Gused=    -1.086
omega= 88.07     Gvib=    -1.104     Grot=    -0.889     Gused=    -1.084
omega= 88.53     Gvib=    -1.101     Grot=    -0.887     Gused=    -1.081
omega= 89.68     Gvib=    -1.093     Grot=    -0.884     Gused=    -1.075
omega= 90.47     Gvib=    -1.088     Grot=    -0.881     Gused=    -1.071
omega= 91.48     Gvib=    -1.082     Grot=    -0.878     Gused=    -1.065
omega= 93.02     Gvib=    -1.072     Grot=    -0.873     Gused=    -1.057
omega= 95.02     Gvib=    -1.060     Grot=    -0.866     Gused=    -1.046
omega= 96.35     Gvib=    -1.052     Grot=    -0.862     Gused=    -1.039
omega= 96.82     Gvib=    -1.049     Grot=    -0.861     Gused=    -1.036
omega= 97.69     Gvib=    -1.044     Grot=    -0.858     Gused=    -1.032
omega= 98.93     Gvib=    -1.036     Grot=    -0.854     Gused=    -1.025
omega= 99.44     Gvib=    -1.033     Grot=    -0.853     Gused=    -1.022
omega= 99.54     Gvib=    -1.033     Grot=    -0.853     Gused=    -1.022
omega=102.09     Gvib=    -1.018     Grot=    -0.845     Gused=    -1.009
omega=103.32     Gvib=    -1.011     Grot=    -0.842     Gused=    -1.002
omega=103.96     Gvib=    -1.007     Grot=    -0.840     Gused=    -0.999
omega=105.38     Gvib=    -1.000     Grot=    -0.836     Gused=    -0.992
omega=105.86     Gvib=    -0.997     Grot=    -0.834     Gused=    -0.989
omega=107.49     Gvib=    -0.988     Grot=    -0.830     Gused=    -0.981
omega=108.45     Gvib=    -0.983     Grot=    -0.827     Gused=    -0.976
omega=109.22     Gvib=    -0.979     Grot=    -0.825     Gused=    -0.972
omega=110.16     Gvib=    -0.974     Grot=    -0.823     Gused=    -0.968
omega=113.20     Gvib=    -0.958     Grot=    -0.814     Gused=    -0.953
omega=113.33     Gvib=    -0.957     Grot=    -0.814     Gused=    -0.952
omega=114.02     Gvib=    -0.954     Grot=    -0.812     Gused=    -0.949
omega=114.70     Gvib=    -0.950     Grot=    -0.811     Gused=    -0.946
omega=116.01     Gvib=    -0.944     Grot=    -0.807     Gused=    -0.939
omega=116.72     Gvib=    -0.940     Grot=    -0.805     Gused=    -0.936
omega=118.34     Gvib=    -0.932     Grot=    -0.801     Gused=    -0.928
omega=120.12     Gvib=    -0.924     Grot=    -0.797     Gused=    -0.920
omega=121.37     Gvib=    -0.918     Grot=    -0.794     Gused=    -0.914
omega=123.64     Gvib=    -0.907     Grot=    -0.788     Gused=    -0.904
omega=124.62     Gvib=    -0.903     Grot=    -0.786     Gused=    -0.900
omega=125.44     Gvib=    -0.899     Grot=    -0.784     Gused=    -0.896
omega=126.61     Gvib=    -0.894     Grot=    -0.781     Gused=    -0.891
omega=128.16     Gvib=    -0.887     Grot=    -0.778     Gused=    -0.884
omega=129.63     Gvib=    -0.880     Grot=    -0.774     Gused=    -0.878
omega=131.34     Gvib=    -0.873     Grot=    -0.770     Gused=    -0.870
omega=132.44     Gvib=    -0.868     Grot=    -0.768     Gused=    -0.866
omega=133.87     Gvib=    -0.862     Grot=    -0.765     Gused=    -0.860
omega=135.25     Gvib=    -0.856     Grot=    -0.762     Gused=    -0.854
omega=137.00     Gvib=    -0.848     Grot=    -0.758     Gused=    -0.847
omega=138.08     Gvib=    -0.844     Grot=    -0.756     Gused=    -0.842
omega=139.34     Gvib=    -0.839     Grot=    -0.753     Gused=    -0.837
omega=140.04     Gvib=    -0.836     Grot=    -0.751     Gused=    -0.834
omega=140.32     Gvib=    -0.835     Grot=    -0.751     Gused=    -0.833
omega=141.98     Gvib=    -0.828     Grot=    -0.747     Gused=    -0.827
omega=142.68     Gvib=    -0.825     Grot=    -0.746     Gused=    -0.824
omega=143.72     Gvib=    -0.821     Grot=    -0.744     Gused=    -0.820
omega=143.85     Gvib=    -0.821     Grot=    -0.744     Gused=    -0.819
omega=144.84     Gvib=    -0.817     Grot=    -0.741     Gused=    -0.816
omega=146.71     Gvib=    -0.809     Grot=    -0.738     Gused=    -0.808
omega=147.52     Gvib=    -0.806     Grot=    -0.736     Gused=    -0.805
omega=148.22     Gvib=    -0.804     Grot=    -0.735     Gused=    -0.803
omega=149.21     Gvib=    -0.800     Grot=    -0.733     Gused=    -0.799
omega=150.76     Gvib=    -0.794     Grot=    -0.730     Gused=    -0.793
omega=151.30     Gvib=    -0.792     Grot=    -0.729     Gused=    -0.791
omega=152.94     Gvib=    -0.786     Grot=    -0.725     Gused=    -0.785
omega=154.65     Gvib=    -0.779     Grot=    -0.722     Gused=    -0.779
omega=155.04     Gvib=    -0.778     Grot=    -0.721     Gused=    -0.777
omega=156.94     Gvib=    -0.771     Grot=    -0.718     Gused=    -0.771
omega=157.76     Gvib=    -0.768     Grot=    -0.716     Gused=    -0.768
omega=159.26     Gvib=    -0.763     Grot=    -0.713     Gused=    -0.762
omega=160.04     Gvib=    -0.760     Grot=    -0.712     Gused=    -0.760
omega=160.64     Gvib=    -0.758     Grot=    -0.711     Gused=    -0.758
omega=162.92     Gvib=    -0.750     Grot=    -0.707     Gused=    -0.750
omega=163.13     Gvib=    -0.749     Grot=    -0.706     Gused=    -0.749
omega=163.84     Gvib=    -0.747     Grot=    -0.705     Gused=    -0.747
omega=166.17     Gvib=    -0.739     Grot=    -0.701     Gused=    -0.739
omega=167.43     Gvib=    -0.735     Grot=    -0.699     Gused=    -0.734
omega=168.49     Gvib=    -0.731     Grot=    -0.697     Gused=    -0.731
omega=168.92     Gvib=    -0.730     Grot=    -0.696     Gused=    -0.729
omega=170.45     Gvib=    -0.725     Grot=    -0.693     Gused=    -0.724
omega=171.09     Gvib=    -0.723     Grot=    -0.692     Gused=    -0.722
omega=171.75     Gvib=    -0.720     Grot=    -0.691     Gused=    -0.720
omega=172.70     Gvib=    -0.717     Grot=    -0.689     Gused=    -0.717
omega=174.05     Gvib=    -0.713     Grot=    -0.687     Gused=    -0.713
omega=175.86     Gvib=    -0.707     Grot=    -0.684     Gused=    -0.707
omega=176.30     Gvib=    -0.706     Grot=    -0.683     Gused=    -0.706
omega=176.97     Gvib=    -0.704     Grot=    -0.682     Gused=    -0.704
omega=178.88     Gvib=    -0.698     Grot=    -0.679     Gused=    -0.698
omega=180.69     Gvib=    -0.692     Grot=    -0.676     Gused=    -0.692
omega=183.13     Gvib=    -0.685     Grot=    -0.672     Gused=    -0.685
omega=183.56     Gvib=    -0.683     Grot=    -0.671     Gused=    -0.683
omega=184.86     Gvib=    -0.679     Grot=    -0.669     Gused=    -0.679
omega=186.62     Gvib=    -0.674     Grot=    -0.666     Gused=    -0.674
omega=188.19     Gvib=    -0.670     Grot=    -0.664     Gused=    -0.670
omega=188.74     Gvib=    -0.668     Grot=    -0.663     Gused=    -0.668
omega=190.18     Gvib=    -0.664     Grot=    -0.661     Gused=    -0.664
omega=190.70     Gvib=    -0.662     Grot=    -0.660     Gused=    -0.662
omega=191.84     Gvib=    -0.659     Grot=    -0.658     Gused=    -0.659
omega=194.00     Gvib=    -0.653     Grot=    -0.655     Gused=    -0.653
omega=194.77     Gvib=    -0.651     Grot=    -0.654     Gused=    -0.651
omega=195.95     Gvib=    -0.647     Grot=    -0.652     Gused=    -0.647
omega=197.19     Gvib=    -0.644     Grot=    -0.650     Gused=    -0.644
omega=197.89     Gvib=    -0.642     Grot=    -0.649     Gused=    -0.642
omega=199.00     Gvib=    -0.639     Grot=    -0.647     Gused=    -0.639
omega=200.14     Gvib=    -0.636     Grot=    -0.646     Gused=    -0.636
omega=202.47     Gvib=    -0.629     Grot=    -0.642     Gused=    -0.629
omega=202.81     Gvib=    -0.628     Grot=    -0.642     Gused=    -0.628
omega=204.05     Gvib=    -0.625     Grot=    -0.640     Gused=    -0.625
omega=205.20     Gvib=    -0.622     Grot=    -0.638     Gused=    -0.622
omega=206.85     Gvib=    -0.618     Grot=    -0.636     Gused=    -0.618
omega=208.97     Gvib=    -0.612     Grot=    -0.633     Gused=    -0.612
omega=209.56     Gvib=    -0.611     Grot=    -0.632     Gused=    -0.611
omega=210.43     Gvib=    -0.608     Grot=    -0.631     Gused=    -0.608
omega=213.43     Gvib=    -0.601     Grot=    -0.627     Gused=    -0.601
omega=214.28     Gvib=    -0.598     Grot=    -0.625     Gused=    -0.598
omega=214.85     Gvib=    -0.597     Grot=    -0.625     Gused=    -0.597
omega=217.56     Gvib=    -0.590     Grot=    -0.621     Gused=    -0.590
omega=217.97     Gvib=    -0.589     Grot=    -0.620     Gused=    -0.589
omega=219.38     Gvib=    -0.586     Grot=    -0.618     Gused=    -0.586
omega=223.94     Gvib=    -0.575     Grot=    -0.612     Gused=    -0.575
omega=227.95     Gvib=    -0.565     Grot=    -0.607     Gused=    -0.565
omega=237.72     Gvib=    -0.543     Grot=    -0.595     Gused=    -0.543
omega=239.88     Gvib=    -0.538     Grot=    -0.592     Gused=    -0.538
omega=250.88     Gvib=    -0.514     Grot=    -0.579     Gused=    -0.514
omega=254.02     Gvib=    -0.508     Grot=    -0.575     Gused=    -0.508
omega=266.41     Gvib=    -0.483     Grot=    -0.561     Gused=    -0.483
omega=288.49     Gvib=    -0.442     Grot=    -0.537     Gused=    -0.442
omega=299.48     Gvib=    -0.423     Grot=    -0.526     Gused=    -0.423
 
   temp. (K)  partition function   enthalpy   heat capacity  entropy
                                   cal/mol     cal/K/mol   cal/K/mol   J/K/mol
 298.15  VIB  0.548E+66            74290.949    343.315    519.578
         ROT  0.346E+09              888.752      2.981     42.053
         INT  0.189E+75            75179.701    346.296    561.631
         TR   0.623E+29             1481.254      4.968     47.974
         TOT                       76660.9554   351.2637   609.6048  2550.5770
                     Eh         kcal/mol          kJ/mol 
ZPVE            0.271110         170.124         711.798    
H(0)-H(T)+PV    0.122167         76.6610         320.748    
H(T)            0.393277         246.785         1032.55    
T*S             0.289643         181.754         760.455    
G(T)            0.103635         65.0317         272.091    
   -160.69832768  <=== TOTAL FREE ENERGY in Eh incl. el.,ZPVE,RRHO,solv. parts
 
 normal mode %tage of torsion character
   1:  0.00   2:  0.00   3:  0.00   4:  0.00   5:  0.00   6:  0.00   7:  0.41   8:  0.43
   9:  0.99  10:  0.27  11:  0.45  12:  0.59  13:  0.52  14:  0.30  15:  0.45  16:  0.35
  17:  0.26  18:  0.45  19:  0.39  20:  0.29  21:  0.55  22:  0.38  23:  0.41  24:  0.29
  25:  0.60  26:  0.33  27:  0.69  28:  0.46  29:  0.47  30:  0.36  31:  0.55  32:  0.45
  33:  0.30  34:  0.69  35:  0.27  36:  0.68  37:  0.41  38:  0.35  39:  0.30  40:  0.43
  41:  0.60  42:  0.43  43:  0.35  44:  0.28  45:  0.46  46:  0.16  47:  0.40  48:  0.34
  49:  0.39  50:  0.42  51:  0.49  52:  0.27  53:  0.44  54:  0.45  55:  0.25  56:  0.34
  57:  0.45  58:  0.37  59:  0.63  60:  0.30  61:  0.26  62:  0.44  63:  0.45  64:  0.49
  65:  0.45  66:  0.44  67:  0.60  68:  0.55  69:  0.45  70:  0.39  71:  0.52  72:  0.53
  73:  0.58  74:  0.54  75:  0.42  76:  0.60  77:  0.48  78:  0.40  79:  0.39  80:  0.58
  81:  0.60  82:  0.48  83:  0.37  84:  0.35  85:  0.48  86:  0.40  87:  0.48  88:  0.50
  89:  0.66  90:  0.62  91:  0.47  92:  0.62  93:  0.55  94:  0.73  95:  0.58  96:  0.51
  97:  0.35  98:  0.43  99:  0.52 100:  0.37 101:  0.36 102:  0.22 103:  0.29 104:  0.66
 105:  0.41 106:  0.57 107:  0.21 108:  0.62 109:  0.35 110:  0.24 111:  0.28 112:  0.35
 113:  0.14 114:  0.57 115:  0.23 116:  0.33 117:  0.52 118:  0.09 119:  0.40 120:  0.17
 121:  0.29 122:  0.49 123:  0.36 124:  0.28 125:  0.26 126:  0.38 127:  0.32 128:  0.21
 129:  0.38 130:  0.32 131:  0.48 132:  0.52 133:  0.30 134:  0.07 135:  0.17 136:  0.18
 137:  0.14 138:  0.25 139:  0.17 140:  0.15 141:  0.16 142:  0.07 143:  0.13 144:  0.20
 145:  0.09 146:  0.04 147:  0.10 148:  0.09 149:  0.14 150:  0.11 151:  0.04 152:  0.03
 153:  0.14 154:  0.18 155:  0.06 156:  0.56 157:  0.25 158:  0.45 159:  0.38 160:  0.95
 161:  0.08 162:  0.08 163:  0.45 164:  0.09 165:  0.10 166:  0.22 167:  0.01 168:  0.05
 169:  0.25 170:  0.16 171:  0.05 172:  0.71 173:  0.12 174:  0.52 175:  0.55 176:  0.00
 177:  0.43 178:  0.10 179:  0.61 180:  0.99 181:  0.34 182:  0.34 183:  0.32 184:  0.34
 185:  0.98 186:  0.76 187:  0.69 188:  0.50 189:  0.29 190:  0.39 191:  0.33 192:  0.23
 193:  0.10 194:  0.21 195:  0.28 196:  0.11 197:  0.39 198:  0.23 199:  0.20 200:  0.14
 201:  0.08 202:  0.10 203:  0.16 204:  0.00 205:  0.64 206:  0.63 207:  0.75 208:  0.76
 209:  0.90 210:  0.26 211:  0.51 212:  0.00 213:  0.04 214:  0.11 215:  0.22 216:  0.06
 217:  0.11 218:  0.08 219:  0.04 220:  0.02 221:  0.04 222:  0.02 223:  0.02 224:  0.01
 225:  0.06 226:  0.00 227:  0.07 228:  0.01 229:  0.00 230:  0.12 231:  0.00
 recommended # of modes for mode following         180
 
 Pipek-Mezey localization of normal modes
 number of localized modes          178
 frequency thrshold           500.000000000000     
 number of groups                    64
 atom-group assingment :   
  1  2  3  4  5  6  7  8  9 10 11 12 13 14 15 16 17 18 19 20 21 22 23 24 25 26 27 28 29 30
 31 32 33 34 35 36 37 38 39 40 41 42 43 44 45 46 47 48 49 50 51 52 51 51 51 53 53 53 54 54
 54 55 55 55 55 56 57 56 58 59 60 61 62 61 63 63 64
 pop matrix done.
 initialization of trafo matrix to unity
iteration     50  convergence  0.23306539D-02
iteration    100  convergence  0.32003620D-03
iteration    150  convergence  0.39197149D-04

 converged in    199 iterations, threshold :   0.99982235D-06
eig.   :       -0.00    -0.00    -0.00    -0.00     0.00     0.00
eig.   :       67.43    86.00    88.44    89.98    91.55    92.69
eig.   :       92.74    93.70    95.82    96.44    96.50    97.67
eig.   :       99.00   100.55   100.84   101.82   101.99   103.41
eig.   :      105.40   105.97   106.21   106.39   107.24   107.78
eig.   :      108.20   108.63   109.64   109.93   110.26   110.26
eig.   :      111.10   111.45   113.12   113.64   113.67   113.72
eig.   :      114.72   114.79   114.86   114.92   115.43   115.59
eig.   :      116.45   117.33   117.59   118.10   118.15   118.99
eig.   :      120.20   121.03   121.58   121.89   122.55   122.60
eig.   :      122.92   123.24   123.36   124.20   125.07   125.15
eig.   :      125.75   125.92   126.01   126.88   127.20   127.45
eig.   :      128.30   129.23   130.27   130.29   130.31   130.36
eig.   :      131.26   131.42   131.73   132.23   132.25   132.48
eig.   :      132.52   133.27   134.22   134.52   135.96   136.10
eig.   :      136.62   136.87   137.07   137.43   137.80   138.59
eig.   :      138.65   138.93   139.18   139.29   139.50   139.93
eig.   :      141.06   141.70   142.00   142.66   144.14   144.17
eig.   :      144.26   144.46   144.75   145.79   147.05   147.26
eig.   :      147.44   148.18   148.90   149.53   149.70   151.55
eig.   :      152.30   153.03   153.08   153.16   153.46   155.54
eig.   :      155.80   156.22   157.61   158.13   159.33   159.44
eig.   :      160.28   160.51   160.61   160.91   162.58   162.76
eig.   :      163.90   164.00   165.02   165.12   165.21   166.72
eig.   :      167.01   169.13   169.27   169.95   171.39   171.58
eig.   :      171.82   172.23   172.91   173.27   173.97   174.38
eig.   :      175.92   178.15   178.25   181.38   182.98   183.93
eig.   :      188.91   193.10   197.61   198.87   202.78   203.87
eig.   :      232.00   236.36   239.59   258.29   262.44   278.58
eig.   :      305.67   307.37   311.32   325.33   326.37   353.71
eig.   :      369.90   373.05   374.70   389.52   580.85   694.40
eig.   :      773.39   809.99   841.39   891.13   960.51   988.48
eig.   :     1054.03  1099.57  1126.29  1138.41  1193.66  1221.53
eig.   :     1265.81  1312.87  1340.93  1351.23  1363.11  1411.06
eig.   :     1461.16  1478.26  1491.89  1494.95  1519.68  1529.62
eig.   :     1541.56  1552.34  1566.19  2896.90  2960.33  2972.37
eig.   :     2981.38  2985.22  2997.36  3004.11  3019.89  3041.97
eig.   :     3063.31  3183.18  3227.37  3421.32  3539.60  3550.25
eig.   :     3574.13  3601.04  3648.84
written to xtb_localmodes and g98l.out
 
 normal mode %tage of torsion character
   1:  0.00   2:  0.00   3:  0.00   4:  0.00   5:  0.00   6:  0.00   7:  0.41   8:  0.92
   9:  0.58  10:  0.77  11:  0.91  12:  0.89  13:  0.92  14:  0.86  15:  0.84  16:  0.86
  17:  0.33  18:  0.86  19:  0.73  20:  0.82  21:  0.91  22:  0.14  23:  0.18  24:  0.02
  25:  0.45  26:  0.02  27:  0.05  28:  0.77  29:  0.86  30:  0.04  31:  0.59  32:  0.01
  33:  0.74  34:  0.49  35:  0.03  36:  0.11  37:  0.02  38:  0.84  39:  0.37  40:  0.10
  41:  0.88  42:  0.06  43:  0.03  44:  0.49  45:  0.39  46:  0.07  47:  0.05  48:  0.29
  49:  0.52  50:  0.18  51:  0.12  52:  0.04  53:  0.02  54:  0.72  55:  0.82  56:  0.68
  57:  0.04  58:  0.57  59:  0.63  60:  0.23  61:  0.43  62:  0.48  63:  0.76  64:  0.22
  65:  0.05  66:  0.32  67:  0.27  68:  0.64  69:  0.02  70:  0.19  71:  0.39  72:  0.02
  73:  0.14  74:  0.02  75:  0.01  76:  0.57  77:  0.24  78:  0.07  79:  0.93  80:  0.19
  81:  0.36  82:  0.50  83:  0.28  84:  0.47  85:  0.19  86:  0.03  87:  0.01  88:  0.02
  89:  0.03  90:  0.06  91:  0.60  92:  0.61  93:  0.06  94:  0.45  95:  0.05  96:  0.15
  97:  0.30  98:  0.39  99:  0.02 100:  0.53 101:  0.22 102:  0.03 103:  0.01 104:  0.02
 105:  0.01 106:  0.05 107:  0.41 108:  0.09 109:  0.47 110:  0.34 111:  0.24 112:  0.03
 113:  0.66 114:  0.02 115:  0.19 116:  0.08 117:  0.32 118:  0.03 119:  0.11 120:  0.09
 121:  0.01 122:  0.02 123:  0.00 124:  0.16 125:  0.20 126:  0.02 127:  0.04 128:  0.14
 129:  0.11 130:  0.08 131:  0.56 132:  0.09 133:  0.01 134:  0.01 135:  0.11 136:  0.10
 137:  0.26 138:  0.35 139:  0.56 140:  0.23 141:  0.02 142:  0.34 143:  0.05 144:  0.04
 145:  0.10 146:  0.11 147:  0.02 148:  0.03 149:  0.01 150:  0.02 151:  0.87 152:  0.38
 153:  0.30 154:  0.07 155:  0.22 156:  0.59 157:  0.37 158:  0.01 159:  0.38 160:  0.03
 161:  0.34 162:  0.10 163:  0.08 164:  0.49 165:  0.06 166:  0.12 167:  0.14 168:  0.48
 169:  0.00 170:  0.06 171:  0.23 172:  0.99 173:  0.54 174:  0.75 175:  0.36 176:  0.76
 177:  0.00 178:  0.95 179:  0.31 180:  0.98 181:  0.00 182:  0.24 183:  0.05 184:  0.83
 185:  0.98 186:  0.76 187:  0.69 188:  0.50 189:  0.29 190:  0.39 191:  0.33 192:  0.23
 193:  0.10 194:  0.21 195:  0.28 196:  0.11 197:  0.39 198:  0.23 199:  0.20 200:  0.14
 201:  0.08 202:  0.10 203:  0.16 204:  0.00 205:  0.64 206:  0.63 207:  0.75 208:  0.76
 209:  0.90 210:  0.26 211:  0.51 212:  0.00 213:  0.04 214:  0.11 215:  0.22 216:  0.06
 217:  0.11 218:  0.08 219:  0.04 220:  0.02 221:  0.04 222:  0.02 223:  0.02 224:  0.01
 225:  0.06 226:  0.00 227:  0.07 228:  0.01 229:  0.00 230:  0.12 231:  0.00
 recommended # of modes for mode following         178

------------------------------------------------------------------------
 * finished run on 2020/05/27 at 13:55:49.554     
------------------------------------------------------------------------
 total:
 * wall-time:     0 d,  0 h,  6 min, 48.588 sec
 *  cpu-time:     0 d,  0 h,  6 min, 48.065 sec
 * ratio c/w:     0.999 speedup
 SCF:
 * wall-time:     0 d,  0 h,  0 min,  5.507 sec
 *  cpu-time:     0 d,  0 h,  0 min,  5.476 sec
 * ratio c/w:     0.994 speedup
 ANC optimizer:
 * wall-time:     0 d,  0 h,  0 min,  4.309 sec
 *  cpu-time:     0 d,  0 h,  0 min,  4.280 sec
 * ratio c/w:     0.993 speedup
 numerical hessian:
 * wall-time:     0 d,  0 h,  6 min, 38.734 sec
 *  cpu-time:     0 d,  0 h,  6 min, 38.273 sec
 * ratio c/w:     0.999 speedup

normal termination of xtb
