# Supplementary material for: Heterogeneous Nucleation of Butanol on NaCl: A Computational Study of Temperature, Humidity, Seed Charge, and Seed Size Effects
Source: J Phys Chem A. 2021 Mar 31;125(14):3025–36. doi: 10.1021/acs.jpca.0c10972 (PMC8054243; doi:10.1021/acs.jpca.0c10972)
Supplement: Supplementary file 2 — jp0c10972_si_002.zip [file jp0c10972_si_002.zip › ALL CLUSTERS/low_level_calc/big seed/1Seed1BuOH4W.xyz]

    77
       -160.80196220  Gyration_radius:  5.51737126253
 Na         -2.03907429600429   -3.17450644964336    3.06309897891676
Na          1.97089744389412    1.21057317483040    1.02274376459632
Na          0.98555172213282   -3.72663643092304    1.35777402248947
Na         -3.77890166577813   -3.09870538021684   -0.16862573179492
Na          1.74884595690129    3.91610354992748    3.31930316783456
Na          3.72570838787438    0.90566535114959    4.17934687656083
Na          2.78097364700815   -4.10872950043735    4.13279195674819
Na          2.35397796690892   -6.33551239488356    0.39800154197668
Na         -2.59018616285662   -0.89456318215660   -2.74535069027609
Na         -1.12461992075390    1.81581273344435    2.79869216612263
Na          3.09401764751009    3.44301639674959   -1.59703256498693
Na          4.00301607898616   -1.66864124911892    1.77027199890149
Na         -2.95510088241517    1.92732008130117   -0.48422882693596
Na         -0.00673073840709    4.13871529002707    0.11761686242959
Na          4.81269286011372    3.33551511333761    1.55577620340403
Na          4.39919065541294   -4.22245628934770   -0.59767993077236
Na          0.86619087329390   -1.08297088034176    3.68732506297374
Na          2.27057392236806   -1.63427664014978   -1.29846336411182
Na         -1.68139527176270    4.04125947583632   -2.92129875372975
Na         -0.63250595820108   -3.73430682320173   -1.86779135702083
Na          0.25728599485597    1.28226045830228   -2.20398115052509
Na         -2.96722761297976    4.49295073932415    1.80804116594699
Na         -3.99884668662378   -0.36238426353988    2.15903148310378
Na         -0.96516982911876   -0.93466498762576    0.40790142765690
Na          5.09718220829609    0.65770693462405   -0.76144604308725
Cl         -4.38605856162213   -2.84378595762763    2.27115433492988
Cl         -0.68035840513683    4.41476283522861    2.70716149389397
Cl         -2.21380622221645    1.58704439212654   -2.99202978784191
Cl         -3.01005781286474   -3.35945513887216   -2.56368642735963
Cl         -3.68887020782607    2.15511112622377    2.07531023657516
Cl          3.58980891594106   -7.93387426661499    1.74605701046939
Cl          4.82389544653608   -1.85074707766493   -0.79587222111998
Cl          0.29510051003925   -3.58512361858222    3.88061536835869
Cl          2.66330773104224    0.90507216220146   -1.52622437587541
Cl          4.14638857220710    3.67911242886535    3.95839572535018
Cl          3.30398329860369   -1.63922022295778    4.25955330207852
Cl         -1.57953912972182   -0.67738834892933    2.96509194092297
Cl         -2.52283225945735    4.52157971358188   -0.61952478908524
Cl          4.46612041049283    0.79885878432880    1.73113606902984
Cl         -1.36029867946810   -3.54335843127322    0.58385633311515
Cl         -3.45948354364128   -0.54650710761589   -0.35097142488696
Cl         -0.51270907068584    1.60866520463023    0.27380457376539
Cl          3.49165914146020   -4.17175851155182    1.71250087415605
Cl          1.78533748778592   -4.33166773465039   -1.20282847995453
Cl          5.47921061725840    3.12161149931647   -0.87733063074619
Cl          1.48355248030315   -1.29882382169530    1.14168348824986
Cl          1.27771301894340    1.42554127085055    3.58530468221430
Cl         -0.12713198098762   -1.25998964916265   -2.10014072317483
Cl          2.37137414723635    3.79185503749223    0.83741844135205
Cl          0.71251611710506    3.85471271292777   -2.39485129561102
O          -2.68068849078266    4.75159222754826   -4.53750048933783
H          -2.92475881762432    4.23233240535357   -5.31121344587872
C          -3.86868888219814    5.38802055750787   -4.10518454876626
H          -4.26494665284942    6.03131477905679   -4.90142461066174
H          -3.57557962072170    6.02618287802016   -3.27097500500715
C          -4.94355451894415    4.40592374652569   -3.64674170324664
H          -4.46424566959741    3.59497642132493   -3.09421516467398
H          -5.60880980395900    4.92562180047053   -2.95664640546234
C          -5.78388756579419    3.81389860749217   -4.77803774891284
H          -6.28888634302628    4.62162442456323   -5.31398922052284
H          -6.55494454997374    3.18656962644924   -4.32687520867283
C          -4.98727300151640    2.96916204871798   -5.76837294027838
H          -4.34052089912150    2.26896039690435   -5.24237823555932
H          -5.66480496229095    2.39212466132462   -6.39322535345612
H          -4.38912520915096    3.58961848264621   -6.43485212367695
O           4.78262177136796    1.41655177413452    5.89899146102907
H           4.83349315181856    2.35090444873399    5.64529437887894
H           5.25246878769340    1.36343356786820    6.73360394501166
O           0.71672356710294   -5.93504318313494    1.71134015095495
H           1.10424724095385   -6.09829726432622    2.59684911524612
H          -0.21538758514451   -6.15803542253404    1.81690793874602
O           4.68488540333880   -6.31903147163473   -0.56966634007776
H           4.68751189265907   -6.81142839156734    0.28104873501654
H           5.03762599022685   -6.96538886955557   -1.19091787232783
O           2.41367433217393   -6.28875095693572    3.93667759051370
H           2.11566549045925   -6.99214367749111    4.52243041643508
H           2.95201662295399   -6.77146570531143    3.26167065948329
