# Supplementary material for: Heterogeneous Nucleation of Butanol on NaCl: A Computational Study of Temperature, Humidity, Seed Charge, and Seed Size Effects
Source: J Phys Chem A. 2021 Mar 31;125(14):3025–36. doi: 10.1021/acs.jpca.0c10972 (PMC8054243; doi:10.1021/acs.jpca.0c10972)
Supplement: Supplementary file 2 — jp0c10972_si_002.zip [file jp0c10972_si_002.zip › ALL CLUSTERS/low_level_calc/big seed/1Seed1BuOH5W.log]

      -----------------------------------------------------------      
     |                   =====================                   |     
     |                           x T B                           |     
     |                   =====================                   |     
     |                         S. Grimme                         |     
     |          Mulliken Center for Theoretical Chemistry        |     
     |                    University of Bonn                     |     
     |                 Version 6.0.1 (SAW181210)                 |     
      -----------------------------------------------------------      

   This program is distributed in the hope that it will be useful,
   but WITHOUT ANY WARRANTY; without even the implied warranty of
   MERCHANTABILITY or FITNESS FOR A PARTICULAR PURPOSE.
   
   FOR NON-COMMERCIAL, ACADEMIA USE ONLY.
   
   Cite this work as:
   S. Grimme, C. Bannwarth, P. Shushkov, J. Comput. Theory Chem., 2017,
   13, 1989-2009.
   C. Bannwarth, S. Ehlert and S. Grimme., ChemRxiv, 2018, preprint.
   http://doi.org/10.26434/chemrxiv.7246238.v1
   
   for sTDA-xTB:
   S. Grimme and C. Bannwarth, J. Chem. Phys., 2016, 145, 054103.
   
   in the mass-spec context:
   V. Asgeirsson, C. Bauer and S. Grimme, Chem. Sci., 2017, 8, 4879.
   
   if GBSA is used:
   P. Shushkov, F. März and S. Grimme, unpublished.
   
   for ANC optimizer:
   S. Grimme, unpublished.
   Rational Function algorithm used in ANCopt:
   F. Eckert, P. Pulay, H.-J. Werner, J. Comput. Chem., 1997, 18, 1473.
   
   with help from (in alphabetical order)
   C. Bannwarth, F. Bohle, G. Brandenburg, E. Caldeweyher, M. Checinski,
   S. Dohm, S. Ehlert, S. Ehrlich, F. März, H. Neugebauer, J. Pisarek,
   P. Pracht, P. Shushkov, and S. Spicher.
   
 * started run on 2020/05/27 at 13:49:16.485     
========================================================================
 # omp threads = 1
========================================================================
number of atoms            : 80
number of electrons        : 272
charge                     : 0
spin                       : .0
first test random number   : .1272

########################################################################
# WARNING! Please study the warnings concerning your input carefully
#  - the use of '-ohess' is discouraged, please use '--ohess' next time
########################################################################

           ------------------------------------------------- 
          |                 G F N 2 - x T B                 |
          | Geometry, Frequencies, Noncovalent interactions |
          |            JCTC 2018 parametrisation            |
           ------------------------------------------------- 
      method parameters     
 k(s)        :  1.8500
 k(p)        :  2.2300
 k(d)        :  2.2300
 k(f)        :  2.0000
 kEN (H0ij)  : -2.0000
 D4 a1       :  0.5200
 D4 a2       :  5.0000
 D4 s6       :  1.0000
 D4 s8       :  2.7000
 D4 s9       :  5.0000
 alphaj      :  2.0000


            Z     q(EN)     CN     RAES       Cart. coordinates
     1  Na  1.0    0.32    5.33    5.00     0.77000   -10.92871    -8.49933
     2  Na  1.0    0.20    9.05    5.00    -2.07059     6.33851    -4.08008
     3  Na  1.0    0.19   11.94    5.00    -1.79175     1.31650     0.72799
     4  Na  1.0    0.21    8.43    5.00    -5.02049     1.04958    -8.22281
     5  Na  1.0    0.33    5.04    5.00    -6.66143    -5.81313     8.16511
     6  Na  1.0    0.36   11.68    5.00     2.22108    -3.52905    -0.27613
     7  Na  1.0    0.29    8.36    5.00     4.12534    -7.64140    -4.47180
     8  Na  1.0    0.30    6.39    5.00     0.99679     4.04167    -8.54624
     9  Na  1.0    0.41    6.07    5.00     7.54434     0.42415    -2.33737
    10  Na  1.0    0.21    8.57    5.00    -1.88990    -5.08522    -8.60283
    11  Na  1.0    0.27    6.67    5.00    -7.94646    -7.91509    -6.56583
    12  Na  1.0    0.38    9.18    5.00     2.13783     5.48264     4.55508
    13  Na  1.0    0.28    8.87    5.00    -2.12628    -9.65591    -3.00923
    14  Na  1.0    0.20    8.83    5.00    -8.00167     3.09503    -1.74109
    15  Na  1.0    0.28    6.89    5.00    -3.62507     2.95524     6.86119
    16  Na  1.0    0.25    9.44    5.00    -4.83171    -7.53614     2.32278
    17  Na  1.0    0.12   11.91    5.00    -4.65583    -3.22144    -3.06897
    18  Na  1.0    0.16    9.64    5.00    -7.02425    -1.57101     3.25827
    19  Na  1.0    0.27    7.02    5.00    -3.86235     7.36143     1.77322
    20  Na  1.0    0.25    6.96    5.00   -10.56250    -1.89116    -5.68537
    21  Na  1.0    0.31    5.45    5.00    -7.54790     6.79966    -6.74856
    22  Na  1.0    0.30    8.60    5.00    -1.00763    -3.37094     5.86591
    23  Na  1.0    0.27    6.66    5.00   -10.61211    -6.12575    -0.52169
    24  Na  1.0    0.37    5.88    5.00     4.58856     6.29133    -2.93357
    25  Na  1.0    0.27    7.60    5.00     3.62462    -2.27840    -7.36366
    26  Cl  7.0   -0.14    4.96    5.00    -5.80968     3.00200     2.62433
    27  Cl  7.0   -0.15    4.99    5.00    -8.92521    -1.66749    -1.09305
    28  Cl  7.0   -0.20    3.79    5.00    -9.01495    -6.09376     4.14645
    29  Cl  7.0   -0.20    3.01    4.90    -2.65467    -7.68070     6.58869
    30  Cl  7.0   -0.14    3.76    5.00     6.41941    -3.85646    -3.47292
    31  Cl  7.0   -0.21    3.82    5.00    -3.65553    -9.73325    -7.86795
    32  Cl  7.0   -0.19    3.93    5.00    -0.45340    -0.56174    -9.16340
    33  Cl  7.0   -0.26    2.91    4.86   -12.20323    -6.33861    -5.00314
    34  Cl  7.0   -0.23    2.23    3.83     8.33087     4.63331    -0.57757
    35  Cl  7.0   -0.20    3.77    5.00    -6.40365     7.81472    -2.25053
    36  Cl  7.0   -0.14    4.89    5.00    -6.37024    -7.98079    -1.98174
    37  Cl  7.0   -0.20    3.92    5.00    -5.02391    -1.47357     7.82813
    38  Cl  7.0   -0.20    3.79    5.00    -3.67489     5.56254    -8.94665
    39  Cl  7.0   -0.24    2.97    4.89     1.78511     8.14395    -6.05311
    40  Cl  7.0   -0.06    5.77    5.00    -0.31674    -5.35799    -4.00518
    41  Cl  7.0   -0.17    3.95    5.00     4.80277     2.20083    -5.89355
    42  Cl  7.0   -0.04    5.97    5.00    -2.68716    -3.29425     1.44877
    43  Cl  7.0   -0.22    3.64    4.99    -9.84233     2.73364    -6.42602
    44  Cl  7.0   -0.15    4.80    5.00    -6.38773    -3.49704    -7.62966
    45  Cl  7.0   -0.12    5.51    5.00    -3.86236     1.69967    -3.58658
    46  Cl  7.0   -0.11    4.33    5.00     0.45720     1.02300     5.01112
    47  Cl  7.0   -0.09    4.72    5.00     0.56383     5.51370     0.05950
    48  Cl  7.0   -0.20    3.81    5.00     2.93260    -6.83488    -9.09091
    49  Cl  7.0   -0.21    2.98    4.90     2.00250   -11.74962    -4.01749
    50  Cl  7.0   -0.21    3.03    4.91    -1.94907     7.20834     6.12776
    51  O   6.0   -0.31    3.08    3.01     5.70038     4.02278     4.43818
    52  H   1.0    0.04    1.44    1.56     6.73050     4.21388     2.90008
    53  C   4.0   -0.03    4.69    4.75     7.00264     5.40782     6.31123
    54  H   1.0   -0.02    1.01    1.43     8.78671     4.45602     6.77276
    55  H   1.0   -0.03    1.21    1.47     5.83176     5.39839     8.00800
    56  C   4.0   -0.10    4.39    4.37     7.57329     8.09711     5.45964
    57  H   1.0   -0.01    1.03    1.43     8.67236     9.04319     6.92380
    58  H   1.0   -0.01    1.04    1.43     8.73739     7.98417     3.76124
    59  C   4.0   -0.08    4.70    4.76     5.22027     9.65485     4.87343
    60  H   1.0   -0.05    1.81    2.02     4.05575     8.65350     3.49750
    61  H   1.0   -0.03    1.03    1.43     5.81150    11.40663     3.96351
    62  C   4.0   -0.15    4.40    4.37     3.69346    10.30349     7.21737
    63  H   1.0   -0.02    1.00    1.43     4.81540    11.46364     8.49106
    64  H   1.0   -0.04    1.03    1.43     2.01044    11.36332     6.71081
    65  H   1.0   -0.03    1.23    1.47     3.11511     8.62192     8.24547
    66  O   6.0   -0.30    3.75    4.68     4.88922    -0.32689     1.15941
    67  H   1.0   -0.00    1.58    1.68     3.61116     0.97027     1.01650
    68  H   1.0    0.03    1.20    1.47     5.90568     0.28648     2.53987
    69  O   6.0   -0.31    3.83    4.76     3.53354    -7.42989    -0.04620
    70  H   1.0    0.00    1.23    1.47     5.07768    -7.83293     0.82438
    71  H   1.0    0.00    1.52    1.62     2.64621    -9.03014    -0.19609
    72  O   6.0   -0.35    3.84    4.77    -1.08804    -9.24735     1.10049
    73  H   1.0    0.00    1.59    1.69    -0.07188    -7.78845     1.55627
    74  H   1.0   -0.01    1.27    1.48    -0.76171   -10.44260     2.43820
    75  O   6.0   -0.34    4.27    4.96     1.19934    -0.26613    -2.04099
    76  H   1.0   -0.04    1.64    1.74     2.28486     1.10883    -2.59640
    77  H   1.0   -0.06    1.71    1.84     0.10141    -0.41966    -3.50852
    78  O   6.0   -0.30    3.77    4.71     2.72304    -4.10437     3.86728
    79  H   1.0    0.01    1.64    1.75     3.35057    -2.39662     4.11801
    80  H   1.0    0.01    1.19    1.46     4.01183    -5.17916     4.56343

  Z AO/shell   Hii/eV     exponent
  1     Wed Apr 25 08:07:45 CEST 2018   EN: 2.200 GM2: 0.406  GM3: 0.0800  RAES: 1.40
     1s    -10.707211    1.230000
  6     Wed Apr 25 08:07:45 CEST 2018   EN: 2.550 GM2: 0.538  GM3: 0.1500  RAES: 3.00
     2s    -13.970922    2.096432
     2p    -10.063292    1.800000
  8     Wed Apr 25 08:07:45 CEST 2018   EN: 3.440 GM2: 0.452  GM3:-0.0517  RAES: 1.80
     2s    -20.229985    2.439742
     2p    -15.503117    2.137023
 11     Tue Apr 24 16:34:09 CEST 2018   EN: 0.930 GM2: 0.271  GM3: 0.1799  RAES: 5.00
     3s     -4.546934    0.763787
     3p     -1.332719    0.573553
 17     Mon Apr 23 14:09:22 CEST 2018   EN: 3.160 GM2: 0.249  GM3: 0.1495  RAES: 2.50
     3s    -29.278781    2.485265
     3p    -12.673758    2.199650
     3d     -0.240338    2.476089
 no old-style atom pair restraining (fixing) potential
           ------------------------------------------------- 
          |        Self-Consistent Charge Iterations        |
           ------------------------------------------------- 

 Ncao       : 410
 Nao        : 385
 Nshell     : 165
 Nel        : 272
 T(el)      :   300.0
 intcut     :    25.0
 scfconv/Eh :  0.100E-05
   qconv/e  :  0.100E-03
 intneglect :  0.100E-07
 broydamp   :      0.250
 iter      E             dE          RMSdq      gap      omega  full diag
   1   -165.6001008 -0.165600E+03  0.131E+01    3.68       0.0  T
   2   -165.9337650 -0.333664E+00  0.762E+00    4.70       1.0  T
   3   -166.1596145 -0.225850E+00  0.697E+00    4.64       1.0  T
   4   -166.3301416 -0.170527E+00  0.382E+00    3.61       1.0  T
   5   -166.3914205 -0.612789E-01  0.292E+00    2.16       1.0  T
   6   -166.3916627 -0.242251E-03  0.161E+00    2.65       1.0  T
   7   -166.3995428 -0.788004E-02  0.649E-01    2.32       1.0  T
   8   -166.4016519 -0.210911E-02  0.441E-01    2.34       1.0  T
   9   -166.4028128 -0.116095E-02  0.331E-01    2.37       1.0  T
  10   -166.4042263 -0.141350E-02  0.262E-01    2.37       1.0  T
  11   -166.4048980 -0.671700E-03  0.171E-01    2.39       1.0  T
  12   -166.4052917 -0.393637E-03  0.136E-01    2.38       1.0  T
  13   -166.4055823 -0.290605E-03  0.115E-01    2.35       1.0  T
  14   -166.4058587 -0.276434E-03  0.919E-02    2.35       1.0  T
  15   -166.4060210 -0.162304E-03  0.627E-02    2.32       1.0  T
  16   -166.4060855 -0.645321E-04  0.543E-02    2.31       1.0  T
  17   -166.4061352 -0.496779E-04  0.490E-02    2.31       1.0  T
  18   -166.4061755 -0.402715E-04  0.323E-02    2.30       1.0  T
  19   -166.4062044 -0.288987E-04  0.265E-02    2.29       1.0  T
  20   -166.4062166 -0.122018E-04  0.205E-02    2.29       1.0  T
  21   -166.4062268 -0.102393E-04  0.161E-02    2.28       1.0  T
  22   -166.4062332 -0.634899E-05  0.137E-02    2.28       1.0  T
  23   -166.4062374 -0.425252E-05  0.102E-02    2.28       1.1  T
  24   -166.4062402 -0.275799E-05  0.756E-03    2.28       1.5  T
  25   -166.4062412 -0.100384E-05  0.695E-03    2.27       1.6  T
  26   -166.4062417 -0.530245E-06  0.388E-03    2.27       2.9  T
  27   -166.4062419 -0.232871E-06  0.307E-03    2.27       3.6  T
  28   -166.4062421 -0.190842E-06  0.235E-03    2.27       4.7  T
  29   -166.4062423 -0.156369E-06  0.167E-03    2.27       6.7  T
  30   -166.4062424 -0.768889E-07  0.121E-03    2.27       9.3  T
  31   -166.4062424 -0.405457E-07  0.888E-04    2.27      12.6  T
  32   -166.4062424 -0.179868E-07  0.577E-04    2.27      19.4  T
speedup  1.00
cpu  time for SCC    1.06 s
wall time for SCC    1.06 s

   *** convergence criteria satisfied after 32 iterations ***

          eigenvalues
 #    :         124        125        126        127        128        129        130        131
 occ. :        2.000      2.000      2.000      2.000      2.000      2.000      2.000      2.000
 eps  :       -10.719    -10.713    -10.669    -10.639    -10.614    -10.596    -10.584    -10.557
 #    :         132        133        134        135        136        137        138        139
 occ. :        2.000      2.000      2.000      2.000      2.000      0.000      0.000      0.000
 eps  :       -10.489    -10.479    -10.213    -10.181    -10.157     -7.885     -7.125     -6.868
 #    :         140        141        142        143        144        145        146        147
 occ. :        0.000      0.000      0.000      0.000      0.000      0.000      0.000      0.000
 eps  :        -6.460     -5.181     -4.921     -4.278     -3.633     -3.466     -3.073     -2.413


   #   Z            q   n(s)   n(p)   n(d)      C6AA      α(0)
   1  11 Na     0.693  0.115  0.192  0.000    68.266    26.738
   2  11 Na     0.661  0.051  0.288  0.000    68.666    26.816
   3  11 Na     0.872 -0.005  0.133  0.000    66.104    26.311
   4  11 Na     0.693  0.055  0.252  0.000    68.269    26.739
   5  11 Na     0.699  0.117  0.184  0.000    68.195    26.724
   6  11 Na     1.070 -0.023 -0.047  0.000    63.855    25.860
   7  11 Na     0.807  0.040  0.153  0.000    66.879    26.465
   8  11 Na     0.695  0.080  0.226  0.000    68.244    26.734
   9  11 Na     0.770  0.061  0.169  0.000    67.324    26.553
  10  11 Na     0.708  0.055  0.237  0.000    68.083    26.702
  11  11 Na     0.696  0.089  0.215  0.000    68.234    26.732
  12  11 Na     0.828  0.052  0.121  0.000    66.633    26.416
  13  11 Na     0.810  0.032  0.158  0.000    66.849    26.459
  14  11 Na     0.672  0.062  0.266  0.000    68.534    26.791
  15  11 Na     0.698  0.077  0.224  0.000    68.203    26.726
  16  11 Na     0.790  0.034  0.176  0.000    67.081    26.505
  17  11 Na     0.795  0.012  0.193  0.000    67.027    26.494
  18  11 Na     0.665  0.049  0.286  0.000    68.619    26.807
  19  11 Na     0.631  0.096  0.273  0.000    69.046    26.891
  20  11 Na     0.657  0.091  0.252  0.000    68.716    26.826
  21  11 Na     0.644  0.127  0.229  0.000    68.885    26.859
  22  11 Na     0.834  0.032  0.133  0.000    66.554    26.401
  23  11 Na     0.685  0.092  0.223  0.000    68.367    26.758
  24  11 Na     0.704  0.066  0.231  0.000    68.136    26.713
  25  11 Na     0.725  0.058  0.217  0.000    67.879    26.662
  26  17 Cl    -0.740  1.977  5.750  0.013   124.935    17.101
  27  17 Cl    -0.729  1.977  5.744  0.008   124.500    17.071
  28  17 Cl    -0.744  1.976  5.766  0.002   125.081    17.111
  29  17 Cl    -0.773  1.970  5.795  0.007   126.262    17.191
  30  17 Cl    -0.746  1.982  5.758  0.006   125.167    17.116
  31  17 Cl    -0.740  1.976  5.762  0.002   124.919    17.099
  32  17 Cl    -0.733  1.978  5.748  0.007   124.643    17.081
  33  17 Cl    -0.765  1.977  5.787  0.002   125.953    17.170
  34  17 Cl    -0.775  1.977  5.780  0.018   126.330    17.196
  35  17 Cl    -0.743  1.976  5.761  0.006   125.049    17.108
  36  17 Cl    -0.739  1.981  5.753  0.005   124.896    17.098
  37  17 Cl    -0.748  1.975  5.770  0.004   125.254    17.122
  38  17 Cl    -0.747  1.979  5.764  0.005   125.221    17.120
  39  17 Cl    -0.775  1.983  5.787  0.005   126.323    17.195
  40  17 Cl    -0.734  1.975  5.745  0.014   124.709    17.085
  41  17 Cl    -0.733  1.972  5.750  0.011   124.653    17.081
  42  17 Cl    -0.732  1.979  5.721  0.032   124.595    17.077
  43  17 Cl    -0.746  1.977  5.764  0.005   125.181    17.117
  44  17 Cl    -0.735  1.981  5.749  0.005   124.742    17.087
  45  17 Cl    -0.729  1.974  5.736  0.019   124.503    17.071
  46  17 Cl    -0.759  1.969  5.767  0.023   125.686    17.152
  47  17 Cl    -0.737  1.978  5.737  0.022   124.822    17.093
  48  17 Cl    -0.742  1.975  5.765  0.002   125.026    17.107
  49  17 Cl    -0.773  1.974  5.793  0.006   126.259    17.191
  50  17 Cl    -0.785  1.972  5.810  0.004   126.748    17.224
  51   8 O     -0.502  1.697  4.805  0.000    22.882     6.461
  52   1 H      0.347  0.653  0.000  0.000     0.588     1.201
  53   6 C      0.050  1.048  2.903  0.000    19.662     6.298
  54   1 H      0.031  0.969  0.000  0.000     2.570     2.507
  55   1 H      0.033  0.967  0.000  0.000     2.544     2.493
  56   6 C     -0.087  1.060  3.028  0.000    22.115     6.687
  57   1 H      0.034  0.966  0.000  0.000     2.536     2.490
  58   1 H      0.055  0.945  0.000  0.000     2.256     2.349
  59   6 C     -0.075  1.060  3.015  0.000    21.837     6.637
  60   1 H      0.020  0.980  0.000  0.000     2.722     2.576
  61   1 H      0.032  0.968  0.000  0.000     2.559     2.502
  62   6 C     -0.118  1.044  3.074  0.000    22.669     6.765
  63   1 H      0.029  0.971  0.000  0.000     2.602     2.522
  64   1 H      0.047  0.953  0.000  0.000     2.356     2.400
  65   1 H      0.036  0.964  0.000  0.000     2.498     2.470
  66   8 O     -0.698  1.740  4.957  0.000    27.557     7.090
  67   1 H      0.395  0.605  0.000  0.000     0.486     1.090
  68   1 H      0.366  0.634  0.000  0.000     0.549     1.163
  69   8 O     -0.708  1.740  4.967  0.000    27.817     7.123
  70   1 H      0.366  0.634  0.000  0.000     0.551     1.165
  71   1 H      0.399  0.601  0.000  0.000     0.476     1.079
  72   8 O     -0.695  1.740  4.955  0.000    27.479     7.080
  73   1 H      0.402  0.598  0.000  0.000     0.473     1.075
  74   1 H      0.364  0.636  0.000  0.000     0.551     1.163
  75   8 O     -0.742  1.752  4.990  0.000    28.755     7.242
  76   1 H      0.393  0.607  0.000  0.000     0.494     1.102
  77   1 H      0.384  0.616  0.000  0.000     0.506     1.113
  78   8 O     -0.700  1.740  4.960  0.000    27.611     7.097
  79   1 H      0.379  0.621  0.000  0.000     0.513     1.119
  80   1 H      0.363  0.637  0.000  0.000     0.557     1.172

 Mol. C6AA /au·bohr⁶  :     260592.811004
 Mol. C8AA /au·bohr⁸  :   16559267.013114
 Mol. α(0) /au        :       1196.979372

 
 Wiberg/Mayer (AO) data. WBOs > 0.1 written file <wbo>
 largest (>0.05) Wiberg bond orders for each atom
           total WBO             WBO to atom ...
     1  Na  0.544    Cl  48 0.170    Cl  49 0.166    Cl  31 0.153
     2  Na  0.601    Cl  47 0.158    Cl  39 0.109    Cl  35 0.109    Cl  45 0.092
     3  Na  0.224    Cl  42 0.167    O   75 0.094    Cl  46 0.078
     4  Na  0.563    Cl  32 0.126    Cl  38 0.124    Cl  44 0.105    Cl  45 0.083    Cl  43 0.077
     5  Na  0.536    Cl  29 0.176    Cl  28 0.163    Cl  37 0.158
     6  Na -0.097    O   69 0.077
     7  Na  0.379    Cl  30 0.137    Cl  48 0.088    Cl  49 0.083
     8  Na  0.569    Cl  39 0.168    Cl  41 0.125    Cl  38 0.111    Cl  32 0.096
     9  Na  0.423    Cl  34 0.154    Cl  30 0.095    O   66 0.081    Cl  41 0.053
    10  Na  0.553    Cl  32 0.148    Cl  48 0.132    Cl  40 0.078    Cl  31 0.074    Cl  44 0.072
    11  Na  0.556    Cl  31 0.156    Cl  33 0.142    Cl  44 0.114    Cl  36 0.102
    12  Na  0.287    Cl  46 0.146    Cl  50 0.113    O   51 0.083    Cl  47 0.080
    13  Na  0.385    Cl  49 0.130    Cl  31 0.082    O   72 0.069
    14  Na  0.592    Cl  26 0.161    Cl  27 0.142    Cl  45 0.093    Cl  35 0.078    Cl  43 0.060
    15  Na  0.555    Cl  37 0.170    Cl  50 0.127    Cl  46 0.108    Cl  26 0.099
    16  Na  0.395    Cl  36 0.108    O   72 0.075    Cl  29 0.071    Cl  28 0.060
    17  Na  0.400    Cl  40 0.173    Cl  42 0.091    Cl  36 0.062    Cl  45 0.050
    18  Na  0.624    Cl  28 0.119    Cl  27 0.108    Cl  42 0.103    Cl  37 0.100    Cl  26 0.094
    19  Na  0.669    Cl  50 0.186    Cl  47 0.133    Cl  26 0.130    Cl  35 0.125
    20  Na  0.609    Cl  43 0.166    Cl  33 0.136    Cl  44 0.125    Cl  27 0.121
    21  Na  0.628    Cl  38 0.191    Cl  35 0.187    Cl  43 0.172
    22  Na  0.335    Cl  29 0.139    O   78 0.096
    23  Na  0.571    Cl  33 0.171    Cl  28 0.130    Cl  27 0.116    Cl  36 0.113
    24  Na  0.542    Cl  34 0.161    Cl  39 0.127    Cl  47 0.103    Cl  41 0.076
    25  Na  0.520    Cl  41 0.162    Cl  30 0.125    Cl  32 0.076    Cl  48 0.073
    26  Cl  0.468    Na  14 0.161    Na  19 0.130    Na  15 0.099    Na  18 0.094
    27  Cl  0.493    Na  14 0.142    Na  20 0.121    Na  23 0.116    Na  18 0.108
    28  Cl  0.472    Na   5 0.163    Na  23 0.130    Na  18 0.119    Na  16 0.060
    29  Cl  0.425    Na   5 0.176    Na  22 0.139    Na  16 0.071
    30  Cl  0.421    Na   7 0.137    Na  25 0.125    Na   9 0.095
    31  Cl  0.479    Na  11 0.156    Na   1 0.153    Na  13 0.082    Na  10 0.074
    32  Cl  0.479    Na  10 0.148    Na   4 0.126    Na   8 0.096    Na  25 0.076
    33  Cl  0.449    Na  23 0.171    Na  11 0.142    Na  20 0.136
    34  Cl  0.421    Na  24 0.161    Na   9 0.154    H   52 0.060
    35  Cl  0.481    Na  21 0.187    Na  19 0.125    Na   2 0.109    Na  14 0.078
    36  Cl  0.464    Na  23 0.113    Na  16 0.108    Na  11 0.102    Na  17 0.062
    37  Cl  0.460    Na  15 0.170    Na   5 0.158    Na  18 0.100
    38  Cl  0.482    Na  21 0.191    Na   4 0.124    Na   8 0.111
    39  Cl  0.437    Na   8 0.168    Na  24 0.127    Na   2 0.109
    40  Cl  0.471    Na  17 0.173    Na  10 0.078
    41  Cl  0.490    Na  25 0.162    Na   8 0.125    Na  24 0.076    Na   9 0.053
    42  Cl  0.444    Na   3 0.167    Na  18 0.103    Na  17 0.091
    43  Cl  0.476    Na  21 0.172    Na  20 0.166    Na   4 0.077    Na  14 0.060
    44  Cl  0.489    Na  20 0.125    Na  11 0.114    Na   4 0.105    Na  10 0.072
    45  Cl  0.503    Na  14 0.093    Na   2 0.092    Na   4 0.083    Na  17 0.050
    46  Cl  0.427    Na  12 0.146    Na  15 0.108    Na   3 0.078
    47  Cl  0.490    Na   2 0.158    Na  19 0.133    Na  24 0.103    Na  12 0.080
    48  Cl  0.473    Na   1 0.170    Na  10 0.132    Na   7 0.088    Na  25 0.073
    49  Cl  0.421    Na   1 0.166    Na  13 0.130    Na   7 0.083
    50  Cl  0.400    Na  19 0.186    Na  15 0.127    Na  12 0.113
    51  O   1.980    C   53 0.997    H   52 0.807    Na  12 0.083
    52  H   0.879    O   51 0.807    Cl  34 0.060
    53  C   3.956    C   56 1.012    O   51 0.997    H   55 0.979    H   54 0.973
    54  H   0.997    C   53 0.973
    55  H   0.997    C   53 0.979
    56  C   3.992    C   59 1.016    C   53 1.012    H   57 0.976    H   58 0.974
    57  H   0.998    C   56 0.976
    58  H   0.996    C   56 0.974
    59  C   3.997    C   62 1.029    C   56 1.016    H   61 0.982    H   60 0.981
    60  H   0.998    C   59 0.981
    61  H   0.998    C   59 0.982
    62  C   3.994    C   59 1.029    H   63 0.989    H   64 0.988    H   65 0.985
    63  H   0.998    C   62 0.989
    64  H   0.998    C   62 0.988
    65  H   0.999    C   62 0.985
    66  O   1.848    H   68 0.851    H   67 0.827    Na   9 0.081
    67  H   0.843    O   66 0.827
    68  H   0.865    O   66 0.851
    69  O   1.837    H   70 0.862    H   71 0.811    Na   6 0.077
    70  H   0.866    O   69 0.862
    71  H   0.840    O   69 0.811
    72  O   1.862    H   74 0.863    H   73 0.816    Na  16 0.075    Na  13 0.069
    73  H   0.837    O   72 0.816
    74  H   0.867    O   72 0.863
    75  O   1.812    H   77 0.825    H   76 0.811    Na   3 0.094
    76  H   0.845    O   75 0.811
    77  H   0.850    O   75 0.825
    78  O   1.846    H   80 0.865    H   79 0.826    Na  22 0.096
    79  H   0.855    O   78 0.826
    80  H   0.867    O   78 0.865
 MOs/occ written to file <molden.input>
 
molecular dipole:
                 x           y           z       tot (Debye)
 q only:        6.226      -7.632       6.149
   full:       -1.280       0.241       2.439       7.027
molecular quadrupole (traceless):
                xx          xy          yy          xz          yz          zz
 q only:      -21.596     -33.493      16.170     -12.202       1.355       5.426
  q+dip:        1.683     -22.621     -19.368       6.982       4.054      17.685
   full:        2.616     -19.589     -15.519      12.071       2.653      12.903

SCC energy    :    -166.4062424
rep           :       0.4838998
ES            :       2.0111270
AES           :      -0.2526472
AXC           :      -0.0401035
disp          :      -0.1862293
XB            :       0.0000000
fix           :       0.0000000
total E       :    -165.9127554
atomizationE  :      12.7616320     8008.04
(atE without considering molecular charge,
 total energy contains solvation terms)
H-L gap (eV)  :          2.2725
           ------------------------------------------------- 
          |                 ===============                 |
          |                   A N C O P T                   |
          |                 ===============                 |
          |          Approximate Normal Coordinate          |
          |           Rational Function Optimizer           |
           ------------------------------------------------- 
dumping coords to <xtbopt.coord> and <xtbopt.log>
 optlevel               0
 Maxcycle             240
 Maxmicro              25
 Econv         5.000000000000000E-006
 Gconv         1.000000000000000E-003
 Maxdispl       1.00000000000000     
 Hlow          5.000000000000000E-003
 S6             20.0000000000000     
 Nvar              234

generating ANC from model Hessian ...
 Shifting diagonal of input Hessian by   2.594543974258609E-002
 Lowest  eigenvalues of input Hessian
    0.005000    0.008022    0.008634    0.010014    0.010488    0.011955
    0.012095    0.012241    0.013595    0.013679    0.014056    0.014617
    0.014734    0.015398    0.015655    0.015936    0.016837    0.016988
 Highest eigenvalues
    1.369668    1.397340    1.407038    1.425582    1.427634    1.480620
 
cpu  time for ANC gen    0.05 s
wall time for ANC gen    0.05 s
................................................................................
.............................. CYCLE    1 ......................................
................................................................................
   1   -166.4062424 -0.166406E+03  0.578E-04    2.27       0.0  T
   2   -166.4062424 -0.781995E-09  0.361E-04    2.27      31.0  T
   3   -166.4062424 -0.212196E-09  0.307E-04    2.27      36.4  T
speedup  1.00
cpu  time for SCC    0.10 s
wall time for SCC    0.10 s
speedup  1.00
cpu  time for grad    0.36 s
wall time for grad    0.36 s
 E :   -165.91275539  G :  0.000060    pred/act E change:  0.000D+00  0.120D-07
Maxdispl :   0.0006   ||displ|| :   0.0014   Lambda : -0.521D-07
Largest |displ|/coords:  0.0006 (   2)  0.0004 (  59)  0.0003 (  66)
................................................................................
.............................. CYCLE    2 ......................................
................................................................................
   1   -166.4062421 -0.166406E+03  0.228E-03    2.27       0.0  T
   2   -166.4062421 -0.289410E-08  0.919E-04    2.27      12.2  T
   3   -166.4062421 -0.534442E-09  0.391E-04    2.27      28.6  T
speedup  1.00
cpu  time for SCC    0.11 s
wall time for SCC    0.11 s
speedup  1.00
cpu  time for grad    0.36 s
wall time for grad    0.36 s
 E :   -165.91275542  G :  0.000048    pred/act E change:  0.000D+00 -0.254D-07
Maxdispl :   0.0022   ||displ|| :   0.0068   Lambda : -0.230D-06
Largest |displ|/coords:  0.0022 (  59)  0.0019 (  66)  0.0015 (  49)

   *** GEOMETRY OPTIMIZATION CONVERGED AFTER 2 ITERATIONS ***

------------------------------------------------------------------------
 total energy gain (kcal):     -0.0000
------------------------------------------------------------------------
================
 final structure:
================
$coord
        0.76994871455083      -10.92879491854944       -8.49925838744455      Na
       -2.07066850104680        6.33857335289242       -4.07998524382995      Na
       -1.79169929290512        1.31645407423992        0.72799894375003      Na
       -5.02045639346760        1.04969005391116       -8.22285490148975      Na
       -6.66136702731118       -5.81306992820626        8.16520710234129      Na
        2.22101480018029       -3.52906177061249       -0.27604923393650      Na
        4.12548167870808       -7.64140729094130       -4.47178745247171      Na
        0.99633754602947        4.04185866943074       -8.54637256980088      Na
        7.54405769481902        0.42428004495372       -2.33748879702086      Na
       -1.88991837012350       -5.08521598637844       -8.60290929420417      Na
       -7.94645406564686       -7.91500128647314       -6.56583125470063      Na
        2.13783697384640        5.48269188090418        4.55504895084732      Na
       -2.12626030986630       -9.65591324219207       -3.00930026164021      Na
       -8.00150019193801        3.09513151984402       -1.74119482576669      Na
       -3.62500810988259        2.95528849399346        6.86109476882401      Na
       -4.83173226850456       -7.53605740963459        2.32280136457074      Na
       -4.65564096035815       -3.22133646652351       -3.06899714254744      Na
       -7.02406481649389       -1.57105647751128        3.25831599875657      Na
       -3.86243119209219        7.36133922445349        1.77320207308945      Na
      -10.56244200951117       -1.89113738997280       -5.68539204860626      Na
       -7.54802586122887        6.79983280658716       -6.74867503324008      Na
       -1.00756941438998       -3.37077405421573        5.86596089303769      Na
      -10.61209780518546       -6.12573540806016       -0.52163177279770      Na
        4.58844229727867        6.29137874845522       -2.93350481131071      Na
        3.62455021568689       -2.27858315571999       -7.36379355524432      Na
       -5.80963307001786        3.00196605476898        2.62433344766986      Cl
       -8.92501228985038       -1.66763483656907       -1.09312218093668      Cl
       -9.01489829841273       -6.09375372032383        4.14650482123450      Cl
       -2.65461001834529       -7.68055309976040        6.58865614927605      Cl
        6.41940303908875       -3.85640387527679       -3.47295109866264      Cl
       -3.65557392944102       -9.73323060628740       -7.86789439916112      Cl
       -0.45339545714355       -0.56176847073948       -9.16337236439828      Cl
      -12.20317208130770       -6.33858017117070       -5.00312308979375      Cl
        8.33085965613701        4.63334594942538       -0.57766597604176      Cl
       -6.40379492479954        7.81466351587738       -2.25056300617589      Cl
       -6.37018272074366       -7.98077237547454       -1.98171765690670      Cl
       -5.02387415399138       -1.47350555169094        7.82814837002771      Cl
       -3.67476274000078        5.56262236659298       -8.94648633656167      Cl
        1.78504388547940        8.14404400196055       -6.05297778636560      Cl
       -0.31676000453282       -5.35789938837718       -4.00509419755270      Cl
        4.80295168890090        2.20082616837790       -5.89341773203384      Cl
       -2.68710876990382       -3.29430574398180        1.44872296652180      Cl
       -9.84226156457421        2.73364494520028       -6.42604028261018      Cl
       -6.38768081898391       -3.49704510194586       -7.62980219437722      Cl
       -3.86227703958526        1.69934950355464       -3.58651236999771      Cl
        0.45717453995637        1.02311455070988        5.01110776407787      Cl
        0.56378126701277        5.51359194181335        0.05953215837298      Cl
        2.93257664240804       -6.83496151405478       -9.09090588213932      Cl
        2.00258456907544      -11.74957713228816       -4.01744671193676      Cl
       -1.94902333980567        7.20840783149128        6.12777315750560      Cl
        5.70036228260166        4.02278555288467        4.43810705403171      O 
        6.73052003541370        4.21394006059402        2.90003295154285      H 
        7.00259522119364        5.40776625660480        6.31121927342175      C 
        8.78664167656357        4.45592105167977        6.77277196966128      H 
        5.83169657309006        5.39833132006465        8.00797981736422      H 
        7.57329084012139        8.09705373177805        5.45967593772300      C 
        8.67234584851847        9.04314432430511        6.92383462524969      H 
        8.73741815687283        7.98411347750944        3.76127942362153      H 
        5.22029224915918        9.65481330317575        4.87340963734551      C 
        4.05581814126944        8.65349934082816        3.49741426550465      H 
        5.81156813373180       11.40660481516821        3.96353928649385      H 
        3.69337910761576       10.30345259763331        7.21728661436986      C 
        4.81524364369937       11.46362034609021        8.49102792478160      H 
        2.01037246201337       11.36327898295548        6.71064109583493      H 
        3.11498835159958        8.62189914239549        8.24539733782175      H 
        4.88918742116138       -0.32696637149792        1.15951814111308      O 
        3.61112823025346        0.97021398660860        1.01678382614880      H 
        5.90580750051061        0.28639079816364        2.53986446610317      H 
        3.53347332466786       -7.42985698786947       -0.04625709445261      O 
        5.07753358748578       -7.83299970821099        0.82443400308289      H 
        2.64612354337061       -9.03010516318817       -0.19612603731239      H 
       -1.08805933143473       -9.24732346802786        1.10048406049109      O 
       -0.07199342244139       -7.78837118324267        1.55636044255294      H 
       -0.76175553662101      -10.44258418328532        2.43818475504493      H 
        1.19941334223171       -0.26614624367177       -2.04094705833422      O 
        2.28478790754795        1.10896251228205       -2.59626209553629      H 
        0.10162620481074       -0.41974304369508       -3.50857146261145      H 
        2.72304856775463       -4.10446331502737        3.86725845442847      O 
        3.35075311832981       -2.39676716713250        4.11797789706981      H 
        4.01170538434302       -5.17942411168937        4.56339137131004      H 
$end
 
 Bond Distances (Angstroems)
 ---------------------------
Na1-Na7=3.2744       Na1-Na10=3.3980      Na1-Na13=3.3530      Na1-Cl31=2.4487      Na1-Cl48=2.4700      Na1-Cl49=2.4978      
Na2-Na3=3.6821       Na2-Na4=3.8828       Na2-Na8=3.1141       Na2-Na14=3.7852      Na2-Na19=3.2842      Na2-Na21=3.2334      
Na2-Na24=3.5758      Na2-Cl35=2.6087      Na2-Cl38=2.7424      Na2-Cl39=2.4831      Na2-Cl45=2.6446      Na2-Cl47=2.6330      
Na3-Na2=3.6821       Na3-Na6=3.3714       Na3-Na12=3.6450      Na3-Na14=3.6595      Na3-Na15=3.4966      Na3-Na17=3.4785      
Na3-Na18=3.4343      Na3-Na19=3.4262      Na3-Na22=3.7036      Na3-Cl26=2.5146      Na3-Cl42=2.5146      Na3-Cl45=2.5405      
Na3-Cl46=2.5647      Na3-Cl47=2.5713      Na3-O75=2.3138       Na4-Na2=3.8828       Na4-Na8=3.5601       Na4-Na10=3.6502      
Na4-Na14=3.9274      Na4-Na17=3.5473      Na4-Na20=3.5813      Na4-Na21=3.4142      Na4-Cl32=2.6107      Na4-Cl38=2.5213      
Na4-Cl43=2.8651      Na4-Cl44=2.5320      Na4-Cl45=2.5521      Na5-Na16=3.3656      Na5-Na18=3.4378      Na5-Na22=3.4788      
Na5-Cl28=2.4689      Na5-Cl29=2.4836      Na5-Cl37=2.4609      Na6-Na3=3.3714       Na6-Na7=3.2682       Na6-Na9=3.6744       
Na6-Na17=3.9310      Na6-Na22=3.6729      Na6-Na25=3.8803      Na6-Cl30=2.7978      Na6-Cl40=2.5757      Na6-Cl42=2.7558      
Na6-O66=2.3328       Na6-O69=2.1813       Na6-O75=2.0361       Na6-O78=2.2295       Na6-H79=2.4745       Na7-Na1=3.2744       
Na7-Na6=3.2682       Na7-Na10=4.0916      Na7-Na13=3.5609      Na7-Na25=3.2351      Na7-Cl30=2.4010      Na7-Cl40=2.6546      
Na7-Cl48=2.5603      Na7-Cl49=2.4588      Na7-O69=2.3654       Na8-Na2=3.1141       Na8-Na4=3.5601       Na8-Na24=3.7219      
Na8-Na25=3.6759      Na8-Cl32=2.5749      Na8-Cl38=2.6082      Na8-Cl39=2.5744      Na8-Cl41=2.6415      Na9-Na6=3.6744       
Na9-Na24=3.4907      Na9-Na25=3.6636      Na9-Cl30=2.4180      Na9-Cl34=2.4498      Na9-Cl41=2.5551      Na9-O66=2.3572       
Na10-Na1=3.3980      Na10-Na4=3.6502      Na10-Na7=4.0916      Na10-Na11=3.6982     Na10-Na13=3.8246     Na10-Na17=3.4191     
Na10-Na25=3.3394     Na10-Cl31=2.6597     Na10-Cl32=2.5290     Na10-Cl40=2.5756     Na10-Cl44=2.5761     Na10-Cl48=2.7270     
Na11-Na10=3.6982     Na11-Na13=3.7251     Na11-Na17=3.5533     Na11-Na20=3.5064     Na11-Na23=3.6217     Na11-Cl31=2.5605     
Na11-Cl33=2.5404     Na11-Cl36=2.5654     Na11-Cl44=2.5423     Na12-Na3=3.6450      Na12-Na15=3.5465     Na12-Na19=3.6383     
Na12-Cl46=2.5335     Na12-Cl47=2.5206     Na12-Cl50=2.4907     Na12-O51=2.0383      Na12-C53=2.7372      Na12-C59=2.7502      
Na12-H60=2.0393      Na12-C62=3.0282      Na13-Na1=3.3530      Na13-Na7=3.5609      Na13-Na10=3.8246     Na13-Na11=3.7251     
Na13-Na16=3.3570     Na13-Na17=3.6588     Na13-Cl31=2.6957     Na13-Cl36=2.4749     Na13-Cl40=2.5234     Na13-Cl49=2.5072     
Na13-O72=2.2535      Na14-Na2=3.7852      Na14-Na3=3.6595      Na14-Na4=3.9274      Na14-Na17=3.8472     Na14-Na18=3.6557     
Na14-Na19=3.6541     Na14-Na20=3.6270     Na14-Na21=3.3049     Na14-Cl26=2.5854     Na14-Cl27=2.5901     Na14-Cl35=2.6504     
Na14-Cl43=2.6705     Na14-Cl45=2.5094     Na15-Na3=3.4966      Na15-Na12=3.5465     Na15-Na18=3.5507     Na15-Na19=3.5639     
Na15-Na22=3.6609     Na15-Cl26=2.5226     Na15-Cl37=2.5105     Na15-Cl46=2.5827     Na15-Cl50=2.4500     Na16-Na5=3.3656      
Na16-Na13=3.3570     Na16-Na17=3.6555     Na16-Na18=3.3992     Na16-Na22=3.5312     Na16-Na23=3.4899     Na16-Cl28=2.5326     
Na16-Cl29=2.5355     Na16-Cl36=2.4304     Na16-Cl42=2.5574     Na16-O72=2.2722      Na17-Na3=3.4785      Na17-Na4=3.5473      
Na17-Na6=3.9310      Na17-Na10=3.4191     Na17-Na11=3.5533     Na17-Na13=3.6588     Na17-Na14=3.8472     Na17-Na16=3.6555     
Na17-Na18=3.6803     Na17-Na20=3.4904     Na17-Na23=3.7569     Na17-Cl27=2.6217     Na17-Cl36=2.7382     Na17-Cl40=2.6068     
Na17-Cl42=2.6081     Na17-Cl44=2.5858     Na17-Cl45=2.6517     Na18-Na3=3.4343      Na18-Na5=3.4378      Na18-Na14=3.6557     
Na18-Na15=3.5507     Na18-Na16=3.3992     Na18-Na17=3.6803     Na18-Na22=3.5983     Na18-Na23=3.6627     Na18-Cl26=2.5262     
Na18-Cl27=2.5133     Na18-Cl28=2.6568     Na18-Cl37=2.6403     Na18-Cl42=2.6487     Na19-Na2=3.2842      Na19-Na3=3.4262      
Na19-Na12=3.6383     Na19-Na14=3.6541     Na19-Na15=3.5639     Na19-Cl26=2.5664     Na19-Cl35=2.5298     Na19-Cl47=2.6953     
Na19-Cl50=2.5183     Na20-Na4=3.5813      Na20-Na11=3.5064     Na20-Na14=3.6270     Na20-Na17=3.4904     Na20-Na23=3.5340     
Na20-Cl27=2.5827     Na20-Cl33=2.5344     Na20-Cl43=2.5076     Na20-Cl44=2.5810     Na21-Na2=3.2334      Na21-Na4=3.4142      
Na21-Na14=3.3049     Na21-Cl35=2.5141     Na21-Cl38=2.4459     Na21-Cl43=2.4765     Na22-Na3=3.7036      Na22-Na5=3.4788      
Na22-Na6=3.6729      Na22-Na15=3.6609     Na22-Na16=3.5312     Na22-Na18=3.5983     Na22-Cl29=2.4713     Na22-Cl37=2.5697     
Na22-Cl42=2.5011     Na22-Cl46=2.4923     Na22-O78=2.2730      Na23-Na11=3.6217     Na23-Na16=3.4899     Na23-Na17=3.7569     
Na23-Na18=3.6627     Na23-Na20=3.5340     Na23-Cl27=2.5405     Na23-Cl28=2.6109     Na23-Cl33=2.5190     Na23-Cl36=2.5689     
Na24-Na2=3.5758      Na24-Na8=3.7219      Na24-Na9=3.4907      Na24-Cl34=2.4992     Na24-Cl39=2.4263     Na24-Cl41=2.6743     
Na24-Cl47=2.6859     Na25-Na6=3.8803      Na25-Na7=3.2351      Na25-Na8=3.6759      Na25-Na9=3.6636      Na25-Na10=3.3394     
Na25-Cl30=2.6690     Na25-Cl32=2.5276     Na25-Cl40=3.1881     Na25-Cl41=2.5716     Na25-Cl48=2.6044     Cl26-Na3=2.5146      
Cl26-Na14=2.5854     Cl26-Na15=2.5226     Cl26-Na18=2.5262     Cl26-Na19=2.5664     Cl27-Na14=2.5901     Cl27-Na17=2.6217     
Cl27-Na18=2.5133     Cl27-Na20=2.5827     Cl27-Na23=2.5405     Cl28-Na5=2.4689      Cl28-Na16=2.5326     Cl28-Na18=2.6568     
Cl28-Na23=2.6109     Cl29-Na5=2.4836      Cl29-Na16=2.5355     Cl29-Na22=2.4713     Cl30-Na6=2.7978      Cl30-Na7=2.4010      
Cl30-Na9=2.4180      Cl30-Na25=2.6690     Cl31-Na1=2.4487      Cl31-Na10=2.6597     Cl31-Na11=2.5605     Cl31-Na13=2.6957     
Cl32-Na4=2.6107      Cl32-Na8=2.5749      Cl32-Na10=2.5290     Cl32-Na25=2.5276     Cl33-Na11=2.5404     Cl33-Na20=2.5344     
Cl33-Na23=2.5190     Cl34-Na9=2.4498      Cl34-Na24=2.4992     Cl35-Na2=2.6087      Cl35-Na14=2.6504     Cl35-Na19=2.5298     
Cl35-Na21=2.5141     Cl36-Na11=2.5654     Cl36-Na13=2.4749     Cl36-Na16=2.4304     Cl36-Na17=2.7382     Cl36-Na23=2.5689     
Cl37-Na5=2.4609      Cl37-Na15=2.5105     Cl37-Na18=2.6403     Cl37-Na22=2.5697     Cl38-Na2=2.7424      Cl38-Na4=2.5213      
Cl38-Na8=2.6082      Cl38-Na21=2.4459     Cl39-Na2=2.4831      Cl39-Na8=2.5744      Cl39-Na24=2.4263     Cl40-Na6=2.5757      
Cl40-Na7=2.6546      Cl40-Na10=2.5756     Cl40-Na13=2.5234     Cl40-Na17=2.6068     Cl40-Na25=3.1881     Cl41-Na8=2.6415      
Cl41-Na9=2.5551      Cl41-Na24=2.6743     Cl41-Na25=2.5716     Cl42-Na3=2.5146      Cl42-Na6=2.7558      Cl42-Na16=2.5574     
Cl42-Na17=2.6081     Cl42-Na18=2.6487     Cl42-Na22=2.5011     Cl43-Na4=2.8651      Cl43-Na14=2.6705     Cl43-Na20=2.5076     
Cl43-Na21=2.4765     Cl44-Na4=2.5320      Cl44-Na10=2.5761     Cl44-Na11=2.5423     Cl44-Na17=2.5858     Cl44-Na20=2.5810     
Cl45-Na2=2.6446      Cl45-Na3=2.5405      Cl45-Na4=2.5521      Cl45-Na14=2.5094     Cl45-Na17=2.6517     Cl46-Na3=2.5647      
Cl46-Na12=2.5335     Cl46-Na15=2.5827     Cl46-Na22=2.4923     Cl47-Na2=2.6330      Cl47-Na3=2.5713      Cl47-Na12=2.5206     
Cl47-Na19=2.6953     Cl47-Na24=2.6859     Cl48-Na1=2.4700      Cl48-Na7=2.5603      Cl48-Na10=2.7270     Cl48-Na25=2.6044     
Cl49-Na1=2.4978      Cl49-Na7=2.4588      Cl49-Na13=2.5072     Cl50-Na12=2.4907     Cl50-Na15=2.4500     Cl50-Na19=2.5183     
O51-Na12=2.0383      O51-H52=0.9848       O51-C53=1.4123       H52-O51=0.9848       C53-Na12=2.7372      C53-O51=1.4123       
C53-H54=1.0976       C53-H55=1.0909       C53-C56=1.5230       H54-C53=1.0976       H55-C53=1.0909       C56-C53=1.5230       
C56-H57=1.0905       C56-H58=1.0912       C56-C59=1.5252       H57-C56=1.0905       H58-C56=1.0912       C59-Na12=2.7502      
C59-C56=1.5252       C59-H60=1.0912       C59-H61=1.0904       C59-C62=1.5196       H60-Na12=2.0393      H60-C59=1.0912       
H61-C59=1.0904       C62-Na12=3.0282      C62-C59=1.5196       C62-H63=1.0880       C62-H64=1.0861       C62-H65=1.0870       
H63-C62=1.0880       H64-C62=1.0861       H65-C62=1.0870       O66-Na6=2.3328       O66-Na9=2.3572       O66-H67=0.9666       
O66-H68=0.9635       H67-O66=0.9666       H68-O66=0.9635       O69-Na6=2.1813       O69-Na7=2.3654       O69-H70=0.9620       
O69-H71=0.9715       H70-O69=0.9620       H71-O69=0.9715       O72-Na13=2.2535      O72-Na16=2.2722      O72-H73=0.9713       
O72-H74=0.9649       H73-O72=0.9713       H74-O72=0.9649       O75-Na3=2.3138       O75-Na6=2.0361       O75-H76=0.9725       
O75-H77=0.9733       H76-O75=0.9725       H77-O75=0.9733       O78-Na6=2.2295       O78-Na22=2.2730      O78-H79=0.9719       
O78-H80=0.9614       H79-Na6=2.4745       H79-O78=0.9719       H80-O78=0.9614       
 C  H  Rav=1.0903 sigma=0.0031  Rmin=1.0861  Rmax=1.0976     9
 C  C  Rav=1.5226 sigma=0.0023  Rmin=1.5196  Rmax=1.5252     3
 O  H  Rav=0.9694 sigma=0.0065  Rmin=0.9614  Rmax=0.9848    11
 O  C  Rav=1.4123 sigma=0.0000  Rmin=1.4123  Rmax=1.4123     1
 Na H  Rav=2.2569 sigma=0.2176  Rmin=2.0393  Rmax=2.4745     2
 Na C  Rav=2.8385 sigma=0.1342  Rmin=2.7372  Rmax=3.0282     3
 Na O  Rav=2.2412 sigma=0.1094  Rmin=2.0361  Rmax=2.3654    11
 Na Na Rav=3.5678 sigma=0.1855  Rmin=3.1141  Rmax=4.0916    69
 Cl Na Rav=2.5706 sigma=0.1041  Rmin=2.4010  Rmax=3.1881   103
 
 selected bond angles (degree)
 --------------------
Na10-Na1-Na7= 75.62            Na13-Na1-Na7= 64.99            Na13-Na1-Na10= 69.01           Cl31-Na1-Na7=107.01            
Cl31-Na1-Na10= 51.02           Cl31-Na1-Na13= 52.61           Cl48-Na1-Na7= 50.60            Cl48-Na1-Na10= 52.53           
Cl48-Na1-Na13= 98.36           Cl48-Na1-Cl31=103.52           Cl49-Na1-Na7= 48.14            Cl49-Na1-Na10=106.36           
Cl49-Na1-Na13= 48.06           Cl49-Na1-Cl31= 99.50           Cl49-Na1-Cl48= 98.74           Na4-Na2-Na3= 83.45             
Na8-Na2-Na3=102.82             Na8-Na2-Na4= 59.98             Na14-Na2-Na3= 58.67            Na14-Na2-Na4= 61.60            
Na14-Na2-Na8=120.22            Na19-Na2-Na3= 58.59            Na19-Na2-Na4=122.36            Na19-Na2-Na8=158.53            
Na19-Na2-Na14= 61.77           Na21-Na2-Na3=113.09            Na21-Na2-Na4= 56.46            Na21-Na2-Na8= 99.51            
Na21-Na2-Na14= 55.51           Na21-Na2-Na19= 98.09           Na24-Na2-Na3= 80.69            Na24-Na2-Na4=119.14            
Na24-Na2-Na8= 67.20            Na24-Na2-Na14=139.33           Na24-Na2-Na19= 97.22           Na24-Na2-Na21=163.34           
Cl35-Na2-Na3= 89.71            Cl35-Na2-Na4= 94.13            Cl35-Na2-Na8=148.94            Cl35-Na2-Na14= 44.41           
Cl35-Na2-Na19= 49.22           Cl35-Na2-Na21= 49.57           Cl35-Na2-Na24=143.64           Cl38-Na2-Na3=123.59            
Cl38-Na2-Na4= 40.31            Cl38-Na2-Na8= 52.42            Cl38-Na2-Na14= 89.00           Cl38-Na2-Na19=145.18           
Cl38-Na2-Na21= 47.45           Cl38-Na2-Na24=117.60           Cl38-Na2-Cl35= 96.96           Cl39-Na2-Na3=122.36            
Cl39-Na2-Na4=111.73            Cl39-Na2-Na8= 53.33            Cl39-Na2-Na14=173.34           Cl39-Na2-Na19=124.78           
Cl39-Na2-Na21=121.59           Cl39-Na2-Na24= 42.63           Cl39-Na2-Cl35=139.74           Cl39-Na2-Cl38= 85.25           
Cl45-Na2-Na3= 43.63            Cl45-Na2-Na4= 40.76            Cl45-Na2-Na8= 84.23            Cl45-Na2-Na14= 41.37           
Cl45-Na2-Na19= 87.50           Cl45-Na2-Na21= 77.99           Cl45-Na2-Na24=109.27           Cl45-Na2-Cl35= 85.77           
Cl45-Na2-Cl38= 80.95           Cl45-Na2-Cl39=133.89           Cl47-Na2-Na3= 44.29            Cl47-Na2-Na4=124.27            
Cl47-Na2-Na8=106.90            Cl47-Na2-Na14= 95.27           Cl47-Na2-Na19= 52.81           Cl47-Na2-Na21=148.27           
Cl47-Na2-Na24= 48.39           Cl47-Na2-Cl35=101.91           Cl47-Na2-Cl38=156.97           Cl47-Na2-Cl39= 88.77           
Cl47-Na2-Cl45= 87.35           Na6-Na3-Na2=117.73             Na12-Na3-Na2= 88.29            Na12-Na3-Na6=100.85            
Na14-Na3-Na2= 62.07            Na14-Na3-Na6=134.82            Na14-Na3-Na12=123.72           Na15-Na3-Na2=116.82            
Na15-Na3-Na6=120.64            Na15-Na3-Na12= 59.51           Na15-Na3-Na14= 91.06           Na17-Na3-Na2= 94.68            
Na17-Na3-Na6= 70.02            Na17-Na3-Na12=170.76           Na17-Na3-Na14= 65.17           Na17-Na3-Na15=125.91           
Na18-Na3-Na2=123.93            Na18-Na3-Na6=103.35            Na18-Na3-Na12=120.83           Na18-Na3-Na14= 61.94           
Na18-Na3-Na15= 61.63           Na18-Na3-Na17= 64.33           Na19-Na3-Na2= 54.89            Na19-Na3-Na6=159.55            
Na19-Na3-Na12= 61.84           Na19-Na3-Na14= 61.99           Na19-Na3-Na15= 61.96           Na19-Na3-Na17=126.76           
Na19-Na3-Na18= 95.43           Na22-Na3-Na2=174.34            Na22-Na3-Na6= 62.34            Na22-Na3-Na12= 86.17           
Na22-Na3-Na14=122.34           Na22-Na3-Na15= 61.04           Na22-Na3-Na17= 90.60           Na22-Na3-Na18= 60.40           
Na22-Na3-Na19=122.86           Cl26-Na3-Na2= 89.19            Cl26-Na3-Na6=149.91            Cl26-Na3-Na12= 92.64           
Cl26-Na3-Na14= 44.93           Cl26-Na3-Na15= 46.13           Cl26-Na3-Na17= 96.14           Cl26-Na3-Na18= 47.20           
Cl26-Na3-Na19= 48.24           Cl26-Na3-Na22= 92.25           Cl42-Na3-Na2=142.90            Cl42-Na3-Na6= 53.46            
Cl42-Na3-Na12=127.60           Cl42-Na3-Na14= 97.73           Cl42-Na3-Na15= 92.73           Cl42-Na3-Na17= 48.37           
Cl42-Na3-Na18= 50.00           Cl42-Na3-Na19=145.20           Cl42-Na3-Na22= 42.26           Cl42-Na3-Cl26= 97.14           
Cl45-Na3-Na2= 45.91            Cl45-Na3-Na6=100.99            Cl45-Na3-Na12=134.20           Cl45-Na3-Na14= 43.22           
Cl45-Na3-Na15=134.00           Cl45-Na3-Na17= 49.31           Cl45-Na3-Na18= 92.19           Cl45-Na3-Na19= 86.14           
Cl45-Na3-Na22=139.59           Cl45-Na3-Cl26= 88.03           Cl45-Na3-Cl42= 97.61           Cl46-Na3-Na2=132.30            
Cl46-Na3-Na6= 78.52            Cl46-Na3-Na12= 44.02           Cl46-Na3-Na14=138.40           Cl46-Na3-Na15= 47.43           
Cl46-Na3-Na17=132.13           Cl46-Na3-Na18= 90.15           Cl46-Na3-Na19= 93.57           Cl46-Na3-Na22= 42.16           
Cl46-Na3-Cl26= 93.51           Cl46-Na3-Cl42= 83.95           Cl46-Na3-Cl45=177.66           Cl47-Na3-Na2= 45.65            
Cl47-Na3-Na6=109.27            Cl47-Na3-Na12= 43.73           Cl47-Na3-Na14= 99.44           Cl47-Na3-Na15= 92.75           
Cl47-Na3-Na17=136.72           Cl47-Na3-Na18=145.97           Cl47-Na3-Na19= 51.01           Cl47-Na3-Na22=128.69           
Cl47-Na3-Cl26= 99.11           Cl47-Na3-Cl42=161.86           Cl47-Na3-Cl45= 90.95           Cl47-Na3-Cl46= 87.07           
O75-Na3-Na2= 81.44             O75-Na3-Na6= 36.30             O75-Na3-Na12=100.40            O75-Na3-Na14=118.77            
O75-Na3-Na15=150.15            O75-Na3-Na17= 71.48            O75-Na3-Na18=129.60            O75-Na3-Na19=131.22            
O75-Na3-Na22= 98.39            O75-Na3-Cl26=163.64            O75-Na3-Cl42= 82.75            O75-Na3-Cl45= 75.81            
O75-Na3-Cl46=102.73            O75-Na3-Cl47= 83.91            Na8-Na4-Na2= 49.23             Na10-Na4-Na2=119.32            
Na10-Na4-Na8= 89.26            Na14-Na4-Na2= 57.98            Na14-Na4-Na8=106.18            Na14-Na4-Na10=118.39           
Na17-Na4-Na2= 90.19            Na17-Na4-Na8=105.76            Na17-Na4-Na10= 56.70           Na17-Na4-Na14= 61.71           
Na20-Na4-Na2=115.51            Na20-Na4-Na8=160.68            Na20-Na4-Na10= 90.33           Na20-Na4-Na14= 57.55           
Na20-Na4-Na17= 58.63           Na21-Na4-Na2= 52.13            Na21-Na4-Na8= 87.99            Na21-Na4-Na10=169.43           
Na21-Na4-Na14= 52.95           Na21-Na4-Na17=114.42           Na21-Na4-Na20= 88.90           Cl32-Na4-Na2= 88.33            
Cl32-Na4-Na8= 46.23            Cl32-Na4-Na10= 43.85           Cl32-Na4-Na14=128.93           Cl32-Na4-Na17= 83.57           
Cl32-Na4-Na20=133.44           Cl32-Na4-Na21=134.21           Cl38-Na4-Na2= 44.72            Cl38-Na4-Na8= 47.06            
Cl38-Na4-Na10=134.90           Cl38-Na4-Na14= 89.14           Cl38-Na4-Na17=134.82           Cl38-Na4-Na20=134.41           
Cl38-Na4-Na21= 45.67           Cl38-Na4-Cl32= 91.09           Cl43-Na4-Na2= 86.93            Cl43-Na4-Na8=132.39            
Cl43-Na4-Na10=134.35           Cl43-Na4-Na14= 42.84           Cl43-Na4-Na17= 89.51           Cl43-Na4-Na20= 44.06           
Cl43-Na4-Na21= 45.42           Cl43-Na4-Cl32=171.61           Cl43-Na4-Cl38= 90.42           Cl44-Na4-Na2=136.87            
Cl44-Na4-Na8=133.17            Cl44-Na4-Na10= 44.88           Cl44-Na4-Na14= 92.23           Cl44-Na4-Na17= 46.75           
Cl44-Na4-Na20= 46.10           Cl44-Na4-Na21=134.96           Cl44-Na4-Cl32= 88.73           Cl44-Na4-Cl38=178.38           
Cl44-Na4-Cl43= 90.00           Cl45-Na4-Na2= 42.57            Cl45-Na4-Na8= 76.79            Cl45-Na4-Na10= 93.66           
Cl45-Na4-Na14= 38.72           Cl45-Na4-Na17= 48.21           Cl45-Na4-Na20= 83.96           Cl45-Na4-Na21= 75.78           
Cl45-Na4-Cl32= 90.28           Cl45-Na4-Cl38= 87.17           Cl45-Na4-Cl43= 81.54           Cl45-Na4-Cl44= 94.44           
Na18-Na5-Na16= 59.94           Na22-Na5-Na16= 62.09           Na22-Na5-Na18= 62.69           Cl28-Na5-Na16= 48.51           
Cl28-Na5-Na18= 50.25           Cl28-Na5-Na22= 98.91           Cl29-Na5-Na16= 48.55           Cl29-Na5-Na18= 93.08           
Cl29-Na5-Na22= 45.26           Cl29-Na5-Cl28= 96.74           Cl37-Na5-Na16= 94.87           Cl37-Na5-Na18= 49.88           
Cl37-Na5-Na22= 47.56           Cl37-Na5-Cl28= 99.87           Cl37-Na5-Cl29= 92.66           Na7-Na6-Na3=143.87             
Na9-Na6-Na3= 95.54             Na9-Na6-Na7= 86.62             Na17-Na6-Na3= 56.27            Na17-Na6-Na7= 93.30            
Na17-Na6-Na9=125.06            Na22-Na6-Na3= 63.27            Na22-Na6-Na7=139.45            Na22-Na6-Na9=127.33            
Na22-Na6-Na17= 84.33           Na25-Na6-Na3= 98.23            Na25-Na6-Na7= 52.98            Na25-Na6-Na9= 57.94            
Na25-Na6-Na17= 78.86           Na25-Na6-Na22=160.14           Cl30-Na6-Na3=129.98            Cl30-Na6-Na7= 45.82            
Cl30-Na6-Na9= 41.15            Cl30-Na6-Na17=120.68           Cl30-Na6-Na22=154.94           Cl30-Na6-Na25= 43.46           
Cl40-Na6-Na3= 94.48            Cl40-Na6-Na7= 52.42            Cl40-Na6-Na9=112.72            Cl40-Na6-Na17= 40.96           
Cl40-Na6-Na22=116.36           Cl40-Na6-Na25= 54.78           Cl40-Na6-Cl30= 85.84           Cl42-Na6-Na3= 47.15            
Cl42-Na6-Na7=123.07            Cl42-Na6-Na9=142.67            Cl42-Na6-Na17= 41.43           Cl42-Na6-Na22= 42.90           
Cl42-Na6-Na25=119.53           Cl42-Na6-Cl30=162.07           Cl42-Na6-Cl40= 77.25           O66-Na6-Na3= 77.14             
O66-Na6-Na7=121.22             O66-Na6-Na9= 38.66             O66-Na6-Na17=130.74            O66-Na6-Na22= 88.67            
O66-Na6-Na25= 94.30            O66-Na6-Cl30= 76.19            O66-Na6-Cl40=146.93            O66-Na6-Cl42=115.46            
O69-Na6-Na3=155.71             O69-Na6-Na7= 46.34             O69-Na6-Na9=108.13             O69-Na6-Na17=110.79            
O69-Na6-Na22= 96.91            O69-Na6-Na25= 98.88            O69-Na6-Cl30= 73.88            O69-Na6-Cl40= 81.56            
O69-Na6-Cl42=108.92            O69-Na6-O66=118.46             O75-Na6-Na3= 42.28             O75-Na6-Na7=109.57             
O75-Na6-Na9= 65.45             O75-Na6-Na17= 63.04            O75-Na6-Na22=105.25            O75-Na6-Na25= 57.51            
O75-Na6-Cl30= 89.20            O75-Na6-Cl40= 80.14            O75-Na6-Cl42= 82.15            O75-Na6-O66= 72.19             
O75-Na6-O69=155.87             O78-Na6-Na3= 91.37             O78-Na6-Na7=122.71             O78-Na6-Na9=106.16             
O78-Na6-Na17=119.06            O78-Na6-Na22= 35.73            O78-Na6-Na25=162.00            O78-Na6-Cl30=119.44            
O78-Na6-Cl40=139.84            O78-Na6-Cl42= 78.04            O78-Na6-O66= 72.95             O78-Na6-O69= 77.17             
O78-Na6-O75=126.77             H79-Na6-Na3= 79.63             H79-Na6-Na7=136.48             H79-Na6-Na9= 87.47             
H79-Na6-Na17=124.54            H79-Na6-Na22= 43.56            H79-Na6-Na25=145.16            H79-Na6-Cl30=113.04            
H79-Na6-Cl40=159.53            H79-Na6-Cl42= 84.58            H79-Na6-O66= 51.09             H79-Na6-O69= 95.73             
H79-Na6-O75=106.85             H79-Na6-O78= 23.10             Na6-Na7-Na1=128.96             Na10-Na7-Na1= 53.56            
Na10-Na7-Na6= 84.43            Na13-Na7-Na1= 58.57            Na13-Na7-Na6= 76.42            Na13-Na7-Na10= 59.49           
Na25-Na7-Na1= 96.53            Na25-Na7-Na6= 73.26            Na25-Na7-Na10= 52.66           Na25-Na7-Na13=106.82           
Cl30-Na7-Na1=149.39            Cl30-Na7-Na6= 56.69            Cl30-Na7-Na10=103.60           Cl30-Na7-Na13=132.19           
Cl30-Na7-Na25= 54.11           Cl40-Na7-Na1= 79.76            Cl40-Na7-Na6= 50.26            Cl40-Na7-Na10= 37.84           
Cl40-Na7-Na13= 45.04           Cl40-Na7-Na25= 64.67           Cl40-Na7-Cl30= 92.72           Cl48-Na7-Na1= 48.20            
Cl48-Na7-Na6=117.49            Cl48-Na7-Na10= 40.80           Cl48-Na7-Na13= 91.62           Cl48-Na7-Na25= 51.83           
Cl48-Na7-Cl30=101.29           Cl48-Na7-Cl40= 78.15           Cl49-Na7-Na1= 49.17            Cl49-Na7-Na6=112.42            
Cl49-Na7-Na10= 89.38           Cl49-Na7-Na13= 44.73           Cl49-Na7-Na25=141.67           Cl49-Na7-Cl30=161.27           
Cl49-Na7-Cl40= 89.36           Cl49-Na7-Cl48= 97.36           O69-Na7-Na1=126.71             O69-Na7-Na6= 41.84             
O69-Na7-Na10=114.22            O69-Na7-Na13= 71.09            O69-Na7-Na25=114.58            O69-Na7-Cl30= 79.02            
O69-Na7-Cl40= 76.65            O69-Na7-Cl48=154.78            O69-Na7-Cl49= 83.37            Na4-Na8-Na2= 70.79             
Na24-Na8-Na2= 62.33            Na24-Na8-Na4=124.10            Na25-Na8-Na2=115.03            Na25-Na8-Na4= 85.73            
Na25-Na8-Na24= 87.82           Cl32-Na8-Na2=108.07            Cl32-Na8-Na4= 47.06            Cl32-Na8-Na24=123.78           
Cl32-Na8-Na25= 43.40           Cl38-Na8-Na2= 56.44            Cl38-Na8-Na4= 45.05            Cl38-Na8-Na24=116.75           
Cl38-Na8-Na25=130.78           Cl38-Na8-Cl32= 89.96           Cl39-Na8-Na2= 50.68            Cl39-Na8-Na4=119.70            
Cl39-Na8-Na24= 40.40           Cl39-Na8-Na25=128.22           Cl39-Na8-Cl32=155.66           Cl39-Na8-Cl38= 86.28           
Cl41-Na8-Na2= 97.93            Cl41-Na8-Na4=119.50            Cl41-Na8-Na24= 45.92           Cl41-Na8-Na25= 44.39           
Cl41-Na8-Cl32= 86.88           Cl41-Na8-Cl38=151.60           Cl41-Na8-Cl39= 85.12           Na24-Na9-Na6=100.94            
Na25-Na9-Na6= 63.85            Na25-Na9-Na24= 91.60           Cl30-Na9-Na6= 49.59            Cl30-Na9-Na24=134.47           
Cl30-Na9-Na25= 46.73           Cl34-Na9-Na6=122.35            Cl34-Na9-Na24= 45.72           Cl34-Na9-Na25=136.65           
Cl34-Na9-Cl30=171.13           Cl41-Na9-Na6= 89.59            Cl41-Na9-Na24= 49.60           Cl41-Na9-Na25= 44.57           
Cl41-Na9-Cl30= 91.26           Cl41-Na9-Cl34= 92.40           O66-Na9-Na6= 38.19             O66-Na9-Na24= 87.36            
O66-Na9-Na25= 99.60            O66-Na9-Cl30= 83.71            O66-Na9-Cl34= 87.49            O66-Na9-Cl41=107.57            
Na4-Na10-Na1=175.18            Na7-Na10-Na1= 50.82            Na7-Na10-Na4=128.15            Na11-Na10-Na1= 89.19           
Na11-Na10-Na4= 87.18           Na11-Na10-Na7=112.62           Na13-Na10-Na1= 54.94           Na13-Na10-Na4=120.33           
Na13-Na10-Na7= 53.34           Na13-Na10-Na11= 59.34          Na17-Na10-Na1=115.21           Na17-Na10-Na4= 60.13           
Na17-Na10-Na7= 88.33           Na17-Na10-Na11= 59.75          Na17-Na10-Na13= 60.37          Na25-Na10-Na1= 92.27           
Na25-Na10-Na4= 89.44           Na25-Na10-Na7= 50.38           Na25-Na10-Na11=151.66          Na25-Na10-Na13= 99.08          
Na25-Na10-Na17= 94.45          Cl31-Na10-Na1= 45.70           Cl31-Na10-Na4=130.92           Cl31-Na10-Na7= 83.65           
Cl31-Na10-Na11= 43.82          Cl31-Na10-Na13= 44.81          Cl31-Na10-Na17= 89.49          Cl31-Na10-Na25=133.60          
Cl32-Na10-Na1=137.62           Cl32-Na10-Na4= 45.66           Cl32-Na10-Na7= 98.15           Cl32-Na10-Na11=132.68          
Cl32-Na10-Na13=134.36          Cl32-Na10-Na17= 87.48          Cl32-Na10-Na25= 48.65          Cl32-Na10-Cl31=176.43          
Cl40-Na10-Na1= 78.46           Cl40-Na10-Na4= 98.31           Cl40-Na10-Na7= 39.22           Cl40-Na10-Na11= 88.97          
Cl40-Na10-Na13= 40.89          Cl40-Na10-Na17= 49.11          Cl40-Na10-Na25= 63.70          Cl40-Na10-Cl31= 85.62          
Cl40-Na10-Cl32= 93.82          Cl44-Na10-Na1=132.56           Cl44-Na10-Na4= 43.91           Cl44-Na10-Na7=136.04           
Cl44-Na10-Na11= 43.38          Cl44-Na10-Na13= 91.23          Cl44-Na10-Na17= 48.64          Cl44-Na10-Na25=128.54          
Cl44-Na10-Cl31= 87.01          Cl44-Na10-Cl32= 89.56          Cl44-Na10-Cl40= 97.36          Cl48-Na10-Na1= 45.96           
Cl48-Na10-Na4=137.05           Cl48-Na10-Na7= 37.84           Cl48-Na10-Na11=134.52          Cl48-Na10-Na13= 83.64          
Cl48-Na10-Na17=125.42          Cl48-Na10-Na25= 49.60          Cl48-Na10-Cl31= 91.64          Cl48-Na10-Cl32= 91.66          
Cl48-Na10-Cl40= 76.58          Cl48-Na10-Cl44=173.88          
 
 selected dihedral angles (degree)
 ---------------------------------
Na6-Na3-Na2-Na4= 67.89        Na6-Na3-Na2-Na8= 10.75        Na6-Na3-Na2-Na14=128.51       Na6-Na3-Na2-Na19=202.43       
Na6-Na3-Na2-Na21=117.08       Na6-Na3-Na2-Na24=306.86       Na6-Na3-Na2-Cl35=162.08       Na6-Na3-Na2-Cl38= 63.91       
Na6-Na3-Na2-Cl39=316.27       Na6-Na3-Na2-Cl45= 77.92       Na6-Na3-Na2-Cl47=269.58       Na12-Na3-Na2-Na4=169.26       
Na12-Na3-Na2-Na8=112.12       Na12-Na3-Na2-Na14=229.88      Na12-Na3-Na2-Na19=303.79      Na12-Na3-Na2-Na21=218.45      
Na12-Na3-Na2-Na24= 48.23      Na12-Na3-Na2-Cl35=263.45      Na12-Na3-Na2-Cl38=165.28      Na12-Na3-Na2-Cl39= 57.64      
Na12-Na3-Na2-Cl45=179.28      Na12-Na3-Na2-Cl47= 10.95      Na14-Na3-Na2-Na4=299.38       Na14-Na3-Na2-Na8=242.24       
Na14-Na3-Na2-Na19= 73.91      Na14-Na3-Na2-Na21=348.57      Na14-Na3-Na2-Na24=178.35      Na14-Na3-Na2-Cl35= 33.57      
Na14-Na3-Na2-Cl38=295.39      Na14-Na3-Na2-Cl39=187.75      Na14-Na3-Na2-Cl45=309.40      Na14-Na3-Na2-Cl47=141.06      
Na15-Na3-Na2-Na4=223.54       Na15-Na3-Na2-Na8=166.40       Na15-Na3-Na2-Na14=284.16      Na15-Na3-Na2-Na19=358.07      
Na15-Na3-Na2-Na21=272.72      Na15-Na3-Na2-Na24=102.50      Na15-Na3-Na2-Cl35=317.72      Na15-Na3-Na2-Cl38=219.55      
Na15-Na3-Na2-Cl39=111.91      Na15-Na3-Na2-Cl45=233.56      Na15-Na3-Na2-Cl47= 65.22      Na17-Na3-Na2-Na4=358.03       
Na17-Na3-Na2-Na8=300.89       Na17-Na3-Na2-Na14= 58.65      Na17-Na3-Na2-Na19=132.56      Na17-Na3-Na2-Na21= 47.22      
Na17-Na3-Na2-Na24=236.99      Na17-Na3-Na2-Cl35= 92.21      Na17-Na3-Na2-Cl38=354.04      Na17-Na3-Na2-Cl39=246.40      
Na17-Na3-Na2-Cl45=  8.05      Na17-Na3-Na2-Cl47=199.71      Na18-Na3-Na2-Na4=295.98       Na18-Na3-Na2-Na8=238.84       
Na18-Na3-Na2-Na14=356.60      Na18-Na3-Na2-Na19= 70.51      Na18-Na3-Na2-Na21=345.17      Na18-Na3-Na2-Na24=174.95      
Na18-Na3-Na2-Cl35= 30.17      Na18-Na3-Na2-Cl38=291.99      Na18-Na3-Na2-Cl39=184.35      Na18-Na3-Na2-Cl45=306.00      
Na18-Na3-Na2-Cl47=137.66      Na19-Na3-Na2-Na4=225.47       Na19-Na3-Na2-Na8=168.33       Na19-Na3-Na2-Na14=286.09      
Na19-Na3-Na2-Na21=274.66      Na19-Na3-Na2-Na24=104.44      Na19-Na3-Na2-Cl35=319.66      Na19-Na3-Na2-Cl38=221.48      
Na19-Na3-Na2-Cl39=113.84      Na19-Na3-Na2-Cl45=235.49      Na19-Na3-Na2-Cl47= 67.15      Na22-Na3-Na2-Na4=157.10       
Na22-Na3-Na2-Na8= 99.96       Na22-Na3-Na2-Na14=217.73      Na22-Na3-Na2-Na19=291.64      Na22-Na3-Na2-Na21=206.29      
Na22-Na3-Na2-Na24= 36.07      Na22-Na3-Na2-Cl35=251.29      Na22-Na3-Na2-Cl38=153.12      Na22-Na3-Na2-Cl39= 45.48      
Na22-Na3-Na2-Cl45=167.13      Na22-Na3-Na2-Cl47=358.79      Cl26-Na3-Na2-Na4=261.93       Cl26-Na3-Na2-Na8=204.79       
Cl26-Na3-Na2-Na14=322.55      Cl26-Na3-Na2-Na19= 36.46      Cl26-Na3-Na2-Na21=311.12      Cl26-Na3-Na2-Na24=140.90      
Cl26-Na3-Na2-Cl35=356.12      Cl26-Na3-Na2-Cl38=257.95      Cl26-Na3-Na2-Cl39=150.30      Cl26-Na3-Na2-Cl45=271.95      
Cl26-Na3-Na2-Cl47=103.61      Cl42-Na3-Na2-Na4=  2.73       Cl42-Na3-Na2-Na8=305.59       Cl42-Na3-Na2-Na14= 63.35      
Cl42-Na3-Na2-Na19=137.26      Cl42-Na3-Na2-Na21= 51.92      Cl42-Na3-Na2-Na24=241.70      Cl42-Na3-Na2-Cl35= 96.92      
Cl42-Na3-Na2-Cl38=358.75      Cl42-Na3-Na2-Cl39=251.10      Cl42-Na3-Na2-Cl45= 12.75      Cl42-Na3-Na2-Cl47=204.41      
Cl45-Na3-Na2-Na4=349.98       Cl45-Na3-Na2-Na8=292.84       Cl45-Na3-Na2-Na14= 50.60      Cl45-Na3-Na2-Na19=124.51      
Cl45-Na3-Na2-Na21= 39.17      Cl45-Na3-Na2-Na24=228.95      Cl45-Na3-Na2-Cl35= 84.17      Cl45-Na3-Na2-Cl38=345.99      
Cl45-Na3-Na2-Cl39=238.35      Cl45-Na3-Na2-Cl47=191.66      Cl46-Na3-Na2-Na4=167.93       Cl46-Na3-Na2-Na8=110.79       
Cl46-Na3-Na2-Na14=228.55      Cl46-Na3-Na2-Na19=302.46      Cl46-Na3-Na2-Na21=217.12      Cl46-Na3-Na2-Na24= 46.90      
Cl46-Na3-Na2-Cl35=262.12      Cl46-Na3-Na2-Cl38=163.94      Cl46-Na3-Na2-Cl39= 56.30      Cl46-Na3-Na2-Cl45=177.95      
Cl46-Na3-Na2-Cl47=  9.61      Cl47-Na3-Na2-Na4=158.32       Cl47-Na3-Na2-Na8=101.18       Cl47-Na3-Na2-Na14=218.94      
Cl47-Na3-Na2-Na19=292.85      Cl47-Na3-Na2-Na21=207.51      Cl47-Na3-Na2-Na24= 37.28      Cl47-Na3-Na2-Cl35=252.50      
Cl47-Na3-Na2-Cl38=154.33      Cl47-Na3-Na2-Cl39= 46.69      Cl47-Na3-Na2-Cl45=168.34      O75-Na3-Na2-Na4= 68.48        
O75-Na3-Na2-Na8= 11.34        O75-Na3-Na2-Na14=129.10       O75-Na3-Na2-Na19=203.01       O75-Na3-Na2-Na21=117.67       
O75-Na3-Na2-Na24=307.45       O75-Na3-Na2-Cl35=162.67       O75-Na3-Na2-Cl38= 64.49       O75-Na3-Na2-Cl39=316.85       
O75-Na3-Na2-Cl45= 78.50       O75-Na3-Na2-Cl47=270.16       Na8-Na4-Na2-Na3=251.08        Na8-Na4-Na2-Na14=193.29       
Na8-Na4-Na2-Na19=205.01       Na8-Na4-Na2-Na21=127.73       Na8-Na4-Na2-Na24=326.58       Na8-Na4-Na2-Cl35=161.85       
Na8-Na4-Na2-Cl38= 65.95       Na8-Na4-Na2-Cl39= 13.38       Na8-Na4-Na2-Cl45=240.48       Na8-Na4-Na2-Cl47=269.28       
Na10-Na4-Na2-Na3=310.82       Na10-Na4-Na2-Na8= 59.74       Na10-Na4-Na2-Na14=253.02      Na10-Na4-Na2-Na19=264.75      
Na10-Na4-Na2-Na21=187.47      Na10-Na4-Na2-Na24= 26.32      Na10-Na4-Na2-Cl35=221.59      Na10-Na4-Na2-Cl38=125.69      
Na10-Na4-Na2-Cl39= 73.12      Na10-Na4-Na2-Cl45=300.22      Na10-Na4-Na2-Cl47=329.01      Na14-Na4-Na2-Na3= 57.80       
Na14-Na4-Na2-Na8=166.71       Na14-Na4-Na2-Na19= 11.72      Na14-Na4-Na2-Na21=294.45      Na14-Na4-Na2-Na24=133.29      
Na14-Na4-Na2-Cl35=328.56      Na14-Na4-Na2-Cl38=232.66      Na14-Na4-Na2-Cl39=180.09      Na14-Na4-Na2-Cl45= 47.20      
Na14-Na4-Na2-Cl47= 75.99      Na17-Na4-Na2-Na3=  1.93       Na17-Na4-Na2-Na8=110.85       Na17-Na4-Na2-Na14=304.13      
Na17-Na4-Na2-Na19=315.86      Na17-Na4-Na2-Na21=238.58      Na17-Na4-Na2-Na24= 77.43      Na17-Na4-Na2-Cl35=272.70      
Na17-Na4-Na2-Cl38=176.80      Na17-Na4-Na2-Cl39=124.23      Na17-Na4-Na2-Cl45=351.33      Na17-Na4-Na2-Cl47= 20.12      
Na20-Na4-Na2-Na3= 56.81       Na20-Na4-Na2-Na8=165.73       Na20-Na4-Na2-Na14=359.02      Na20-Na4-Na2-Na19= 10.74      
Na20-Na4-Na2-Na21=293.46      Na20-Na4-Na2-Na24=132.31      Na20-Na4-Na2-Cl35=327.58      Na20-Na4-Na2-Cl38=231.68      
Na20-Na4-Na2-Cl39=179.11      Na20-Na4-Na2-Cl45= 46.21      Na20-Na4-Na2-Cl47= 75.01      Na21-Na4-Na2-Na3=123.35       
Na21-Na4-Na2-Na8=232.27       Na21-Na4-Na2-Na14= 65.55      Na21-Na4-Na2-Na19= 77.27      Na21-Na4-Na2-Na24=198.85      
Na21-Na4-Na2-Cl35= 34.12      Na21-Na4-Na2-Cl38=298.21      Na21-Na4-Na2-Cl39=245.64      Na21-Na4-Na2-Cl45=112.75      
Na21-Na4-Na2-Cl47=141.54      Cl32-Na4-Na2-Na3=278.36       Cl32-Na4-Na2-Na8= 27.28       Cl32-Na4-Na2-Na14=220.57      
Cl32-Na4-Na2-Na19=232.29      Cl32-Na4-Na2-Na21=155.02      Cl32-Na4-Na2-Na24=353.86      Cl32-Na4-Na2-Cl35=189.13      
Cl32-Na4-Na2-Cl38= 93.23      Cl32-Na4-Na2-Cl39= 40.66      Cl32-Na4-Na2-Cl45=267.76      Cl32-Na4-Na2-Cl47=296.56      
Cl38-Na4-Na2-Na3=185.13       Cl38-Na4-Na2-Na8=294.05       Cl38-Na4-Na2-Na14=127.34      Cl38-Na4-Na2-Na19=139.06      
Cl38-Na4-Na2-Na21= 61.79      Cl38-Na4-Na2-Na24=260.63      Cl38-Na4-Na2-Cl35= 95.90      Cl38-Na4-Na2-Cl39=307.43      
Cl38-Na4-Na2-Cl45=174.53      Cl38-Na4-Na2-Cl47=203.33      Cl43-Na4-Na2-Na3= 91.43       Cl43-Na4-Na2-Na8=200.35       
Cl43-Na4-Na2-Na14= 33.63      Cl43-Na4-Na2-Na19= 45.36      Cl43-Na4-Na2-Na21=328.08      Cl43-Na4-Na2-Na24=166.93      
Cl43-Na4-Na2-Cl35=  2.20      Cl43-Na4-Na2-Cl38=266.30      Cl43-Na4-Na2-Cl39=213.73      Cl43-Na4-Na2-Cl45= 80.83      
Cl43-Na4-Na2-Cl47=109.62      Cl44-Na4-Na2-Na3=  4.72       Cl44-Na4-Na2-Na8=113.64       Cl44-Na4-Na2-Na14=306.92      
Cl44-Na4-Na2-Na19=318.64      Cl44-Na4-Na2-Na21=241.37      Cl44-Na4-Na2-Na24= 80.22      Cl44-Na4-Na2-Cl35=275.49      
Cl44-Na4-Na2-Cl38=179.58      Cl44-Na4-Na2-Cl39=127.01      Cl44-Na4-Na2-Cl45=354.12      Cl44-Na4-Na2-Cl47= 22.91      
Cl45-Na4-Na2-Na3= 10.60       Cl45-Na4-Na2-Na8=119.52       Cl45-Na4-Na2-Na14=312.80      Cl45-Na4-Na2-Na19=324.53      
Cl45-Na4-Na2-Na21=247.25      Cl45-Na4-Na2-Na24= 86.10      Cl45-Na4-Na2-Cl35=281.37      Cl45-Na4-Na2-Cl38=185.47      
Cl45-Na4-Na2-Cl39=132.90      Cl45-Na4-Na2-Cl47= 28.79      Na7-Na6-Na3-Na2=312.46        Na7-Na6-Na3-Na12=218.65       
Na7-Na6-Na3-Na14= 29.54       Na7-Na6-Na3-Na15=157.79       Na7-Na6-Na3-Na17= 37.13       Na7-Na6-Na3-Na18= 93.07       
Na7-Na6-Na3-Na19=249.20       Na7-Na6-Na3-Na22=138.85       Na7-Na6-Na3-Cl26=103.53       Na7-Na6-Na3-Cl42= 89.51       
Na7-Na6-Na3-Cl45=358.14       Na7-Na6-Na3-Cl46=180.47       Na7-Na6-Na3-Cl47=263.22       Na7-Na6-Na3-O75=311.48        
Na9-Na6-Na3-Na2= 44.32        Na9-Na6-Na3-Na12=310.51       Na9-Na6-Na3-Na14=121.40       Na9-Na6-Na3-Na15=249.65       
Na9-Na6-Na3-Na17=128.99       Na9-Na6-Na3-Na18=184.93       Na9-Na6-Na3-Na19=341.06       Na9-Na6-Na3-Na22=230.71       
Na9-Na6-Na3-Cl26=195.39       Na9-Na6-Na3-Cl42=181.37       Na9-Na6-Na3-Cl45= 90.00       Na9-Na6-Na3-Cl46=272.33       
Na9-Na6-Na3-Cl47=355.08       Na9-Na6-Na3-O75= 43.35        Na17-Na6-Na3-Na2=275.33       Na17-Na6-Na3-Na12=181.52      
Na17-Na6-Na3-Na14=352.41      Na17-Na6-Na3-Na15=120.66      Na17-Na6-Na3-Na18= 55.95      Na17-Na6-Na3-Na19=212.07      
Na17-Na6-Na3-Na22=101.72      Na17-Na6-Na3-Cl26= 66.40      Na17-Na6-Na3-Cl42= 52.38      Na17-Na6-Na3-Cl45=321.01      
Na17-Na6-Na3-Cl46=143.34      Na17-Na6-Na3-Cl47=226.09      Na17-Na6-Na3-O75=274.36       Na22-Na6-Na3-Na2=173.61       
Na22-Na6-Na3-Na12= 79.79      Na22-Na6-Na3-Na14=250.69      Na22-Na6-Na3-Na15= 18.94      Na22-Na6-Na3-Na17=258.28      
Na22-Na6-Na3-Na18=314.22      Na22-Na6-Na3-Na19=110.35      Na22-Na6-Na3-Cl26=324.68      Na22-Na6-Na3-Cl42=310.66      
Na22-Na6-Na3-Cl45=219.29      Na22-Na6-Na3-Cl46= 41.62      Na22-Na6-Na3-Cl47=124.37      Na22-Na6-Na3-O75=172.63       
Na25-Na6-Na3-Na2=345.98       Na25-Na6-Na3-Na12=252.16      Na25-Na6-Na3-Na14= 63.06      Na25-Na6-Na3-Na15=191.30      
Na25-Na6-Na3-Na17= 70.64      Na25-Na6-Na3-Na18=126.59      Na25-Na6-Na3-Na19=282.72      Na25-Na6-Na3-Na22=172.37      
Na25-Na6-Na3-Cl26=137.05      Na25-Na6-Na3-Cl42=123.03      Na25-Na6-Na3-Cl45= 31.65      Na25-Na6-Na3-Cl46=213.98      
Na25-Na6-Na3-Cl47=296.74      Na25-Na6-Na3-O75=345.00       Cl30-Na6-Na3-Na2= 19.27       Cl30-Na6-Na3-Na12=285.46      
Cl30-Na6-Na3-Na14= 96.35      Cl30-Na6-Na3-Na15=224.60      Cl30-Na6-Na3-Na17=103.94      Cl30-Na6-Na3-Na18=159.88      
Cl30-Na6-Na3-Na19=316.01      Cl30-Na6-Na3-Na22=205.66      Cl30-Na6-Na3-Cl26=170.34      Cl30-Na6-Na3-Cl42=156.32      
Cl30-Na6-Na3-Cl45= 64.95      Cl30-Na6-Na3-Cl46=247.28      Cl30-Na6-Na3-Cl47=330.03      Cl30-Na6-Na3-O75= 18.29       
Cl40-Na6-Na3-Na2=290.94       Cl40-Na6-Na3-Na12=197.13      Cl40-Na6-Na3-Na14=  8.03      Cl40-Na6-Na3-Na15=136.27      
Cl40-Na6-Na3-Na17= 15.61      Cl40-Na6-Na3-Na18= 71.56      Cl40-Na6-Na3-Na19=227.68      Cl40-Na6-Na3-Na22=117.34      
Cl40-Na6-Na3-Cl26= 82.02      Cl40-Na6-Na3-Cl42= 68.00      Cl40-Na6-Na3-Cl45=336.62      Cl40-Na6-Na3-Cl46=158.95      
Cl40-Na6-Na3-Cl47=241.70      Cl40-Na6-Na3-O75=289.97       Cl42-Na6-Na3-Na2=222.95       Cl42-Na6-Na3-Na12=129.14      
Cl42-Na6-Na3-Na14=300.03      Cl42-Na6-Na3-Na15= 68.28      Cl42-Na6-Na3-Na17=307.62      Cl42-Na6-Na3-Na18=  3.56      
Cl42-Na6-Na3-Na19=159.69      Cl42-Na6-Na3-Na22= 49.34      Cl42-Na6-Na3-Cl26= 14.02      Cl42-Na6-Na3-Cl45=268.63      
Cl42-Na6-Na3-Cl46= 90.96      Cl42-Na6-Na3-Cl47=173.71      Cl42-Na6-Na3-O75=221.97       O66-Na6-Na3-Na2= 78.54        
O66-Na6-Na3-Na12=344.73       O66-Na6-Na3-Na14=155.62       O66-Na6-Na3-Na15=283.87       O66-Na6-Na3-Na17=163.21       
O66-Na6-Na3-Na18=219.15       O66-Na6-Na3-Na19= 15.28       O66-Na6-Na3-Na22=264.93       O66-Na6-Na3-Cl26=229.61       
O66-Na6-Na3-Cl42=215.59       O66-Na6-Na3-Cl45=124.22       O66-Na6-Na3-Cl46=306.55       O66-Na6-Na3-Cl47= 29.30       
O66-Na6-Na3-O75= 77.56        O69-Na6-Na3-Na2=211.58        O69-Na6-Na3-Na12=117.76       O69-Na6-Na3-Na14=288.66       
O69-Na6-Na3-Na15= 56.90       O69-Na6-Na3-Na17=296.24       O69-Na6-Na3-Na18=352.19       O69-Na6-Na3-Na19=148.31       
O69-Na6-Na3-Na22= 37.97       O69-Na6-Na3-Cl26=  2.65       O69-Na6-Na3-Cl42=348.63       O69-Na6-Na3-Cl45=257.25       
O69-Na6-Na3-Cl46= 79.58       O69-Na6-Na3-Cl47=162.33       O69-Na6-Na3-O75=210.60        O75-Na6-Na3-Na2=  0.98        
O75-Na6-Na3-Na12=267.16       O75-Na6-Na3-Na14= 78.06       O75-Na6-Na3-Na15=206.30       O75-Na6-Na3-Na17= 85.64       
O75-Na6-Na3-Na18=141.59       O75-Na6-Na3-Na19=297.72       O75-Na6-Na3-Na22=187.37       O75-Na6-Na3-Cl26=152.05       
O75-Na6-Na3-Cl42=138.03       O75-Na6-Na3-Cl45= 46.65       O75-Na6-Na3-Cl46=228.99       O75-Na6-Na3-Cl47=311.74       
O78-Na6-Na3-Na2=150.71        O78-Na6-Na3-Na12= 56.89       O78-Na6-Na3-Na14=227.79       O78-Na6-Na3-Na15=356.03       
O78-Na6-Na3-Na17=235.37       O78-Na6-Na3-Na18=291.32       O78-Na6-Na3-Na19= 87.45       O78-Na6-Na3-Na22=337.10       
O78-Na6-Na3-Cl26=301.78       O78-Na6-Na3-Cl42=287.76       O78-Na6-Na3-Cl45=196.38       O78-Na6-Na3-Cl46= 18.72       
O78-Na6-Na3-Cl47=101.47       O78-Na6-Na3-O75=149.73        H79-Na6-Na3-Na2=130.72        H79-Na6-Na3-Na12= 36.91       
H79-Na6-Na3-Na14=207.80       H79-Na6-Na3-Na15=336.05       H79-Na6-Na3-Na17=215.39       H79-Na6-Na3-Na18=271.33       
H79-Na6-Na3-Na19= 67.46       H79-Na6-Na3-Na22=317.11       H79-Na6-Na3-Cl26=281.79       H79-Na6-Na3-Cl42=267.77       
H79-Na6-Na3-Cl45=176.40       H79-Na6-Na3-Cl46=358.73       H79-Na6-Na3-Cl47= 81.48       H79-Na6-Na3-O75=129.74        
Na6-Na7-Na1-Na10= 41.22       Na6-Na7-Na1-Na13=327.98       Na6-Na7-Na1-Cl31=  0.47       Na6-Na7-Na1-Cl48= 94.20       
Na6-Na7-Na1-Cl49=272.89       Na10-Na7-Na1-Na13=286.76      Na10-Na7-Na1-Cl31=319.25      Na10-Na7-Na1-Cl48= 52.98      
Na10-Na7-Na1-Cl49=231.67      Na13-Na7-Na1-Na10= 73.24      Na13-Na7-Na1-Cl31= 32.49      Na13-Na7-Na1-Cl48=126.22      
Na13-Na7-Na1-Cl49=304.91      Na25-Na7-Na1-Na10=327.50      Na25-Na7-Na1-Na13=254.26      Na25-Na7-Na1-Cl31=286.75      
Na25-Na7-Na1-Cl48= 20.48      Na25-Na7-Na1-Cl49=199.17      Cl30-Na7-Na1-Na10=312.38      Cl30-Na7-Na1-Na13=239.14      
Cl30-Na7-Na1-Cl31=271.63      Cl30-Na7-Na1-Cl48=  5.36      Cl30-Na7-Na1-Cl49=184.05      Cl40-Na7-Na1-Na10= 30.22      
Cl40-Na7-Na1-Na13=316.98      Cl40-Na7-Na1-Cl31=349.47      Cl40-Na7-Na1-Cl48= 83.20      Cl40-Na7-Na1-Cl49=261.89      
Cl48-Na7-Na1-Na10=307.02      Cl48-Na7-Na1-Na13=233.78      Cl48-Na7-Na1-Cl31=266.27      Cl48-Na7-Na1-Cl49=178.69      
Cl49-Na7-Na1-Na10=128.33      Cl49-Na7-Na1-Na13= 55.09      Cl49-Na7-Na1-Cl31= 87.58      Cl49-Na7-Na1-Cl48=181.31      
O69-Na7-Na1-Na10= 94.91       O69-Na7-Na1-Na13= 21.67       O69-Na7-Na1-Cl31= 54.16       O69-Na7-Na1-Cl48=147.89       
O69-Na7-Na1-Cl49=326.58       Na1-Na7-Na6-Na3=318.38        Na1-Na7-Na6-Na9=223.61        Na1-Na7-Na6-Na17=348.57       
Na1-Na7-Na6-Na22= 73.70       Na1-Na7-Na6-Na25=275.19       Na1-Na7-Na6-Cl30=217.53       Na1-Na7-Na6-Cl40=345.86       
Na1-Na7-Na6-Cl42= 19.40       Na1-Na7-Na6-O66=205.50        Na1-Na7-Na6-O69=104.44        Na1-Na7-Na6-O75=286.05        
Na1-Na7-Na6-O78=116.54        Na1-Na7-Na6-H79=140.87        Na10-Na7-Na6-Na3=350.57       Na10-Na7-Na6-Na9=255.79       
Na10-Na7-Na6-Na17= 20.75      Na10-Na7-Na6-Na22=105.89      Na10-Na7-Na6-Na25=307.37      Na10-Na7-Na6-Cl30=249.71      
Na10-Na7-Na6-Cl40= 18.04      Na10-Na7-Na6-Cl42= 51.59      Na10-Na7-Na6-O66=237.68       Na10-Na7-Na6-O69=136.62       
Na10-Na7-Na6-O75=318.23       Na10-Na7-Na6-O78=148.73       Na10-Na7-Na6-H79=173.05       Na13-Na7-Na6-Na3=290.65       
Na13-Na7-Na6-Na9=195.87       Na13-Na7-Na6-Na17=320.83      Na13-Na7-Na6-Na22= 45.97      Na13-Na7-Na6-Na25=247.45      
Na13-Na7-Na6-Cl30=189.79      Na13-Na7-Na6-Cl40=318.12      Na13-Na7-Na6-Cl42=351.67      Na13-Na7-Na6-O66=177.76       
Na13-Na7-Na6-O69= 76.70       Na13-Na7-Na6-O75=258.31       Na13-Na7-Na6-O78= 88.81       Na13-Na7-Na6-H79=113.13       
Na25-Na7-Na6-Na3= 43.19       Na25-Na7-Na6-Na9=308.42       Na25-Na7-Na6-Na17= 73.38      Na25-Na7-Na6-Na22=158.51      
Na25-Na7-Na6-Cl30=302.34      Na25-Na7-Na6-Cl40= 70.67      Na25-Na7-Na6-Cl42=104.21      Na25-Na7-Na6-O66=290.31       
Na25-Na7-Na6-O69=189.25       Na25-Na7-Na6-O75= 10.86       Na25-Na7-Na6-O78=201.35       Na25-Na7-Na6-H79=225.68       
Cl30-Na7-Na6-Na3=100.86       Cl30-Na7-Na6-Na9=  6.08       Cl30-Na7-Na6-Na17=131.04      Cl30-Na7-Na6-Na22=216.18      
Cl30-Na7-Na6-Na25= 57.66      Cl30-Na7-Na6-Cl40=128.34      Cl30-Na7-Na6-Cl42=161.88      Cl30-Na7-Na6-O66=347.98       
Cl30-Na7-Na6-O69=246.91       Cl30-Na7-Na6-O75= 68.52       Cl30-Na7-Na6-O78=259.02       Cl30-Na7-Na6-H79=283.34       
Cl40-Na7-Na6-Na3=332.52       Cl40-Na7-Na6-Na9=237.75       Cl40-Na7-Na6-Na17=  2.71      Cl40-Na7-Na6-Na22= 87.84      
Cl40-Na7-Na6-Na25=289.33      Cl40-Na7-Na6-Cl30=231.66      Cl40-Na7-Na6-Cl42= 33.54      Cl40-Na7-Na6-O66=219.64       
Cl40-Na7-Na6-O69=118.58       Cl40-Na7-Na6-O75=300.19       Cl40-Na7-Na6-O78=130.68       Cl40-Na7-Na6-H79=155.01       
Cl48-Na7-Na6-Na3= 15.32       Cl48-Na7-Na6-Na9=280.55       Cl48-Na7-Na6-Na17= 45.51      Cl48-Na7-Na6-Na22=130.64      
Cl48-Na7-Na6-Na25=332.13      Cl48-Na7-Na6-Cl30=274.46      Cl48-Na7-Na6-Cl40= 42.80      Cl48-Na7-Na6-Cl42= 76.34      
Cl48-Na7-Na6-O66=262.44       Cl48-Na7-Na6-O69=161.38       Cl48-Na7-Na6-O75=342.99       Cl48-Na7-Na6-O78=173.48       
Cl48-Na7-Na6-H79=197.81       Cl49-Na7-Na6-Na3=263.55       Cl49-Na7-Na6-Na9=168.78       Cl49-Na7-Na6-Na17=293.74      
Cl49-Na7-Na6-Na22= 18.87      Cl49-Na7-Na6-Na25=220.36      Cl49-Na7-Na6-Cl30=162.69      Cl49-Na7-Na6-Cl40=291.03      
Cl49-Na7-Na6-Cl42=324.57      Cl49-Na7-Na6-O66=150.67       Cl49-Na7-Na6-O69= 49.61       Cl49-Na7-Na6-O75=231.22       
Cl49-Na7-Na6-O78= 61.71       Cl49-Na7-Na6-H79= 86.04       O69-Na7-Na6-Na3=213.94        O69-Na7-Na6-Na9=119.17        
O69-Na7-Na6-Na17=244.13       O69-Na7-Na6-Na22=329.26       O69-Na7-Na6-Na25=170.75       O69-Na7-Na6-Cl30=113.09       
O69-Na7-Na6-Cl40=241.42       O69-Na7-Na6-Cl42=274.96       O69-Na7-Na6-O66=101.06        O69-Na7-Na6-O75=181.61        
O69-Na7-Na6-O78= 12.10        O69-Na7-Na6-H79= 36.43        Na4-Na8-Na2-Na3= 74.54        Na4-Na8-Na2-Na14= 13.53       
Na4-Na8-Na2-Na19=102.69       Na4-Na8-Na2-Na21=318.06       Na4-Na8-Na2-Na24=148.54       Na4-Na8-Na2-Cl35=322.97       
Na4-Na8-Na2-Cl38=311.81       Na4-Na8-Na2-Cl39=195.54       Na4-Na8-Na2-Cl45= 34.82       Na4-Na8-Na2-Cl47=120.27       
Na24-Na8-Na2-Na3=286.00       Na24-Na8-Na2-Na4=211.46       Na24-Na8-Na2-Na14=224.99      Na24-Na8-Na2-Na19=314.15      
Na24-Na8-Na2-Na21=169.52      Na24-Na8-Na2-Cl35=174.43      Na24-Na8-Na2-Cl38=163.26      Na24-Na8-Na2-Cl39= 47.00      
Na24-Na8-Na2-Cl45=246.28      Na24-Na8-Na2-Cl47=331.73      Na25-Na8-Na2-Na3=359.01       Na25-Na8-Na2-Na4=284.46       
Na25-Na8-Na2-Na14=297.99      Na25-Na8-Na2-Na19= 27.15      Na25-Na8-Na2-Na21=242.52      Na25-Na8-Na2-Na24= 73.01      
Na25-Na8-Na2-Cl35=247.43      Na25-Na8-Na2-Cl38=236.27      Na25-Na8-Na2-Cl39=120.01      Na25-Na8-Na2-Cl45=319.28      
Na25-Na8-Na2-Cl47= 44.73      Cl32-Na8-Na2-Na3= 45.29       Cl32-Na8-Na2-Na4=330.75       Cl32-Na8-Na2-Na14=344.28      
Cl32-Na8-Na2-Na19= 73.44      Cl32-Na8-Na2-Na21=288.81      Cl32-Na8-Na2-Na24=119.29      Cl32-Na8-Na2-Cl35=293.72      
Cl32-Na8-Na2-Cl38=282.55      Cl32-Na8-Na2-Cl39=166.29      Cl32-Na8-Na2-Cl45=  5.57      Cl32-Na8-Na2-Cl47= 91.02      
Cl38-Na8-Na2-Na3=122.74       Cl38-Na8-Na2-Na4= 48.19       Cl38-Na8-Na2-Na14= 61.72      Cl38-Na8-Na2-Na19=150.88      
Cl38-Na8-Na2-Na21=  6.25      Cl38-Na8-Na2-Na24=196.74      Cl38-Na8-Na2-Cl35= 11.16      Cl38-Na8-Na2-Cl39=243.74      
Cl38-Na8-Na2-Cl45= 83.01      Cl38-Na8-Na2-Cl47=168.46      Cl39-Na8-Na2-Na3=239.00       Cl39-Na8-Na2-Na4=164.46       
Cl39-Na8-Na2-Na14=177.99      Cl39-Na8-Na2-Na19=267.15      Cl39-Na8-Na2-Na21=122.52      Cl39-Na8-Na2-Na24=313.00      
Cl39-Na8-Na2-Cl35=127.43      Cl39-Na8-Na2-Cl38=116.26      Cl39-Na8-Na2-Cl45=199.28      Cl39-Na8-Na2-Cl47=284.73      
Cl41-Na8-Na2-Na3=315.99       Cl41-Na8-Na2-Na4=241.45       Cl41-Na8-Na2-Na14=254.98      Cl41-Na8-Na2-Na19=344.14      
Cl41-Na8-Na2-Na21=199.51      Cl41-Na8-Na2-Na24= 29.99      Cl41-Na8-Na2-Cl35=204.42      Cl41-Na8-Na2-Cl38=193.26      
Cl41-Na8-Na2-Cl39= 76.99      Cl41-Na8-Na2-Cl45=276.27      Cl41-Na8-Na2-Cl47=  1.72      Na2-Na8-Na4-Na10=228.86       
Na2-Na8-Na4-Na14=348.30       Na2-Na8-Na4-Na17=283.82       Na2-Na8-Na4-Na20=317.75       Na2-Na8-Na4-Na21= 38.66       
Na2-Na8-Na4-Cl32=219.39       Na2-Na8-Na4-Cl38= 61.36       Na2-Na8-Na4-Cl43= 28.04       Na2-Na8-Na4-Cl44=239.17       
Na2-Na8-Na4-Cl45=322.79       Na24-Na8-Na4-Na2= 33.93       Na24-Na8-Na4-Na10=262.79      Na24-Na8-Na4-Na14= 22.22      
Na24-Na8-Na4-Na17=317.75      Na24-Na8-Na4-Na20=351.68      Na24-Na8-Na4-Na21= 72.59      Na24-Na8-Na4-Cl32=253.31      
Na24-Na8-Na4-Cl38= 95.29      Na24-Na8-Na4-Cl43= 61.97      Na24-Na8-Na4-Cl44=273.10      Na24-Na8-Na4-Cl45=356.72      
Na25-Na8-Na4-Na2=118.38       Na25-Na8-Na4-Na10=347.24      Na25-Na8-Na4-Na14=106.67      Na25-Na8-Na4-Na17= 42.20      
Na25-Na8-Na4-Na20= 76.13      Na25-Na8-Na4-Na21=157.04      Na25-Na8-Na4-Cl32=337.77      Na25-Na8-Na4-Cl38=179.74      
Na25-Na8-Na4-Cl43=146.42      Na25-Na8-Na4-Cl44=357.55      Na25-Na8-Na4-Cl45= 81.17      Cl32-Na8-Na4-Na2=140.61       
Cl32-Na8-Na4-Na10=  9.48      Cl32-Na8-Na4-Na14=128.91      Cl32-Na8-Na4-Na17= 64.44      Cl32-Na8-Na4-Na20= 98.37      
Cl32-Na8-Na4-Na21=179.27      Cl32-Na8-Na4-Cl38=201.98      Cl32-Na8-Na4-Cl43=168.66      Cl32-Na8-Na4-Cl44= 19.78      
Cl32-Na8-Na4-Cl45=103.41      Cl38-Na8-Na4-Na2=298.64       Cl38-Na8-Na4-Na10=167.50      Cl38-Na8-Na4-Na14=286.93      
Cl38-Na8-Na4-Na17=222.46      Cl38-Na8-Na4-Na20=256.39      Cl38-Na8-Na4-Na21=337.29      Cl38-Na8-Na4-Cl32=158.02      
Cl38-Na8-Na4-Cl43=326.68      Cl38-Na8-Na4-Cl44=177.80      Cl38-Na8-Na4-Cl45=261.43      Cl39-Na8-Na4-Na2=346.19       
Cl39-Na8-Na4-Na10=215.05      Cl39-Na8-Na4-Na14=334.49      Cl39-Na8-Na4-Na17=270.01      Cl39-Na8-Na4-Na20=303.94      
Cl39-Na8-Na4-Na21= 24.85      Cl39-Na8-Na4-Cl32=205.58      Cl39-Na8-Na4-Cl38= 47.56      Cl39-Na8-Na4-Cl43= 14.23      
Cl39-Na8-Na4-Cl44=225.36      Cl39-Na8-Na4-Cl45=308.99      Cl41-Na8-Na4-Na2= 88.33       Cl41-Na8-Na4-Na10=317.19      
Cl41-Na8-Na4-Na14= 76.62      Cl41-Na8-Na4-Na17= 12.15      Cl41-Na8-Na4-Na20= 46.08      Cl41-Na8-Na4-Na21=126.98      
Cl41-Na8-Na4-Cl32=307.71      Cl41-Na8-Na4-Cl38=149.69      Cl41-Na8-Na4-Cl43=116.37      Cl41-Na8-Na4-Cl44=327.49      
Cl41-Na8-Na4-Cl45= 51.12      Na24-Na9-Na6-Na3=350.12       Na24-Na9-Na6-Na7=133.95       Na24-Na9-Na6-Na17= 42.28      
Na24-Na9-Na6-Na22=289.75      Na24-Na9-Na6-Na25= 86.38      Na24-Na9-Na6-Cl30=140.58      Na24-Na9-Na6-Cl40= 87.35      
Na24-Na9-Na6-Cl42=348.46      Na24-Na9-Na6-O66=288.76       Na24-Na9-Na6-O69=175.61       Na24-Na9-Na6-O75= 20.63       
Na24-Na9-Na6-O78=257.08       Na24-Na9-Na6-H79=270.81       Na25-Na9-Na6-Na3=263.74       Na25-Na9-Na6-Na7= 47.57       
Na25-Na9-Na6-Na17=315.90      Na25-Na9-Na6-Na22=203.37      Na25-Na9-Na6-Cl30= 54.20      Na25-Na9-Na6-Cl40=  0.97      
Na25-Na9-Na6-Cl42=262.09      Na25-Na9-Na6-O66=202.38       Na25-Na9-Na6-O69= 89.23       Na25-Na9-Na6-O75=294.25       
Na25-Na9-Na6-O78=170.70       Na25-Na9-Na6-H79=184.43       Cl30-Na9-Na6-Na3=209.54       Cl30-Na9-Na6-Na7=353.37       
Cl30-Na9-Na6-Na17=261.70      Cl30-Na9-Na6-Na22=149.16      Cl30-Na9-Na6-Na25=305.80      Cl30-Na9-Na6-Cl40=306.77      
Cl30-Na9-Na6-Cl42=207.88      Cl30-Na9-Na6-O66=148.18       Cl30-Na9-Na6-O69= 35.02       Cl30-Na9-Na6-O75=240.05       
Cl30-Na9-Na6-O78=116.49       Cl30-Na9-Na6-H79=130.23       Cl34-Na9-Na6-Na3= 34.13       Cl34-Na9-Na6-Na7=177.95       
Cl34-Na9-Na6-Na17= 86.29      Cl34-Na9-Na6-Na22=333.75      Cl34-Na9-Na6-Na25=130.38      Cl34-Na9-Na6-Cl30=184.58      
Cl34-Na9-Na6-Cl40=131.35      Cl34-Na9-Na6-Cl42= 32.47      Cl34-Na9-Na6-O66=332.77       Cl34-Na9-Na6-O69=219.61       
Cl34-Na9-Na6-O75= 64.63       Cl34-Na9-Na6-O78=301.08       Cl34-Na9-Na6-H79=314.81       Cl41-Na9-Na6-Na3=301.54       
Cl41-Na9-Na6-Na7= 85.36       Cl41-Na9-Na6-Na17=353.70      Cl41-Na9-Na6-Na22=241.16      Cl41-Na9-Na6-Na25= 37.80      
Cl41-Na9-Na6-Cl30= 92.00      Cl41-Na9-Na6-Cl40= 38.76      Cl41-Na9-Na6-Cl42=299.88      Cl41-Na9-Na6-O66=240.18       
Cl41-Na9-Na6-O69=127.02       Cl41-Na9-Na6-O75=332.05       Cl41-Na9-Na6-O78=208.49       Cl41-Na9-Na6-H79=222.23       
O66-Na9-Na6-Na3= 61.36        O66-Na9-Na6-Na7=205.18        O66-Na9-Na6-Na17=113.52       O66-Na9-Na6-Na22=  0.98       
O66-Na9-Na6-Na25=157.62       O66-Na9-Na6-Cl30=211.82       O66-Na9-Na6-Cl40=158.58       O66-Na9-Na6-Cl42= 59.70       
O66-Na9-Na6-O69=246.84        O66-Na9-Na6-O75= 91.87        O66-Na9-Na6-O78=328.31        O66-Na9-Na6-H79=342.05        
Na4-Na10-Na1-Na7=280.47       Na4-Na10-Na1-Na13=348.81      Na4-Na10-Na1-Cl31= 47.06      Na4-Na10-Na1-Cl48=229.46      
Na4-Na10-Na1-Cl49=317.99      Na7-Na10-Na1-Na13= 68.34      Na7-Na10-Na1-Cl31=126.58      Na7-Na10-Na1-Cl48=308.98      
Na7-Na10-Na1-Cl49= 37.51      Na11-Na10-Na1-Na7=239.48      Na11-Na10-Na1-Na13=307.82     Na11-Na10-Na1-Cl31=  6.07     
Na11-Na10-Na1-Cl48=188.46     Na11-Na10-Na1-Cl49=277.00     Na13-Na10-Na1-Na7=291.66      Na13-Na10-Na1-Cl31= 58.25     
Na13-Na10-Na1-Cl48=240.64     Na13-Na10-Na1-Cl49=329.18     Na17-Na10-Na1-Na7=295.18      Na17-Na10-Na1-Na13=  3.51     
Na17-Na10-Na1-Cl31= 61.76     Na17-Na10-Na1-Cl48=244.16     Na17-Na10-Na1-Cl49=332.69     Na25-Na10-Na1-Na7= 31.17      
Na25-Na10-Na1-Na13= 99.51     Na25-Na10-Na1-Cl31=157.76     Na25-Na10-Na1-Cl48=340.15     Na25-Na10-Na1-Cl49= 68.69     
Cl31-Na10-Na1-Na7=233.42      Cl31-Na10-Na1-Na13=301.75     Cl31-Na10-Na1-Cl48=182.40     Cl31-Na10-Na1-Cl49=270.93     
Cl32-Na10-Na1-Na7= 51.54      Cl32-Na10-Na1-Na13=119.88     Cl32-Na10-Na1-Cl31=178.12     Cl32-Na10-Na1-Cl48=  0.52     
Cl32-Na10-Na1-Cl49= 89.05     Cl40-Na10-Na1-Na7=328.60      Cl40-Na10-Na1-Na13= 36.94     Cl40-Na10-Na1-Cl31= 95.18     
Cl40-Na10-Na1-Cl48=277.58     Cl40-Na10-Na1-Cl49=  6.11     Cl44-Na10-Na1-Na7=239.18      Cl44-Na10-Na1-Na13=307.51     
Cl44-Na10-Na1-Cl31=  5.76     Cl44-Na10-Na1-Cl48=188.16     Cl44-Na10-Na1-Cl49=276.69     Cl48-Na10-Na1-Na7= 51.02      
Cl48-Na10-Na1-Na13=119.36     Cl48-Na10-Na1-Cl31=177.60     Cl48-Na10-Na1-Cl49= 88.53     Na1-Na10-Na4-Na2= 83.98       
Na1-Na10-Na4-Na8=124.84       Na1-Na10-Na4-Na14= 16.79      Na1-Na10-Na4-Na17= 15.35      Na1-Na10-Na4-Na20=324.16      
Na1-Na10-Na4-Na21= 49.94      Na1-Na10-Na4-Cl32=134.72      Na1-Na10-Na4-Cl38=137.77      Na1-Na10-Na4-Cl43=326.38      
Na1-Na10-Na4-Cl44=315.50      Na1-Na10-Na4-Cl45= 48.12      Na7-Na10-Na4-Na2=  8.22       Na7-Na10-Na4-Na8= 49.08       
Na7-Na10-Na4-Na14=301.04      Na7-Na10-Na4-Na17=299.60      Na7-Na10-Na4-Na20=248.40      Na7-Na10-Na4-Na21=334.19      
Na7-Na10-Na4-Cl32= 58.96      Na7-Na10-Na4-Cl38= 62.01      Na7-Na10-Na4-Cl43=250.62      Na7-Na10-Na4-Cl44=239.74      
Na7-Na10-Na4-Cl45=332.37      Na11-Na10-Na4-Na2=125.03      Na11-Na10-Na4-Na8=165.89      Na11-Na10-Na4-Na14= 57.84     
Na11-Na10-Na4-Na17= 56.40     Na11-Na10-Na4-Na20=  5.20     Na11-Na10-Na4-Na21= 90.99     Na11-Na10-Na4-Cl32=175.77     
Na11-Na10-Na4-Cl38=178.82     Na11-Na10-Na4-Cl43=  7.43     Na11-Na10-Na4-Cl44=356.54     Na11-Na10-Na4-Cl45= 89.17     
Na13-Na10-Na4-Na2= 73.38      Na13-Na10-Na4-Na8=114.24      Na13-Na10-Na4-Na14=  6.19     Na13-Na10-Na4-Na17=  4.75     
Na13-Na10-Na4-Na20=313.55     Na13-Na10-Na4-Na21= 39.34     Na13-Na10-Na4-Cl32=124.12     Na13-Na10-Na4-Cl38=127.16     
Na13-Na10-Na4-Cl43=315.78     Na13-Na10-Na4-Cl44=304.89     Na13-Na10-Na4-Cl45= 37.52     Na17-Na10-Na4-Na2= 68.63      
Na17-Na10-Na4-Na8=109.49      Na17-Na10-Na4-Na14=  1.44     Na17-Na10-Na4-Na20=308.80     Na17-Na10-Na4-Na21= 34.59     
Na17-Na10-Na4-Cl32=119.37     Na17-Na10-Na4-Cl38=122.41     Na17-Na10-Na4-Cl43=311.03     Na17-Na10-Na4-Cl44=300.14     
Na17-Na10-Na4-Cl45= 32.77     Na25-Na10-Na4-Na2=333.17      Na25-Na10-Na4-Na8= 14.03      Na25-Na10-Na4-Na14=265.99     
Na25-Na10-Na4-Na17=264.54     Na25-Na10-Na4-Na20=213.35     Na25-Na10-Na4-Na21=299.14     Na25-Na10-Na4-Cl32= 23.91     
Na25-Na10-Na4-Cl38= 26.96     Na25-Na10-Na4-Cl43=215.57     Na25-Na10-Na4-Cl44=204.69     Na25-Na10-Na4-Cl45=297.31     
Cl31-Na10-Na4-Na2=127.88      Cl31-Na10-Na4-Na8=168.74      Cl31-Na10-Na4-Na14= 60.69     Cl31-Na10-Na4-Na17= 59.25     
Cl31-Na10-Na4-Na20=  8.05     Cl31-Na10-Na4-Na21= 93.84     Cl31-Na10-Na4-Cl32=178.62     Cl31-Na10-Na4-Cl38=181.66     
Cl31-Na10-Na4-Cl43= 10.28     Cl31-Na10-Na4-Cl44=359.39     Cl31-Na10-Na4-Cl45= 92.02     Cl32-Na10-Na4-Na2=309.26      
Cl32-Na10-Na4-Na8=350.12      Cl32-Na10-Na4-Na14=242.07     Cl32-Na10-Na4-Na17=240.63     Cl32-Na10-Na4-Na20=189.44     
Cl32-Na10-Na4-Na21=275.22     Cl32-Na10-Na4-Cl38=  3.05     Cl32-Na10-Na4-Cl43=191.66     Cl32-Na10-Na4-Cl44=180.78     
Cl32-Na10-Na4-Cl45=273.40     Cl40-Na10-Na4-Na2= 36.48      Cl40-Na10-Na4-Na8= 77.34      Cl40-Na10-Na4-Na14=329.29     
Cl40-Na10-Na4-Na17=327.85     Cl40-Na10-Na4-Na20=276.66     Cl40-Na10-Na4-Na21=  2.44     Cl40-Na10-Na4-Cl32= 87.22     
Cl40-Na10-Na4-Cl38= 90.27     Cl40-Na10-Na4-Cl43=278.88     Cl40-Na10-Na4-Cl44=268.00     Cl40-Na10-Na4-Cl45=  0.62     
Cl44-Na10-Na4-Na2=128.48      Cl44-Na10-Na4-Na8=169.34      Cl44-Na10-Na4-Na14= 61.30     Cl44-Na10-Na4-Na17= 59.86     
Cl44-Na10-Na4-Na20=  8.66     Cl44-Na10-Na4-Na21= 94.45     Cl44-Na10-Na4-Cl32=179.22     Cl44-Na10-Na4-Cl38=182.27     
Cl44-Na10-Na4-Cl43= 10.88     Cl44-Na10-Na4-Cl45= 92.63     Cl48-Na10-Na4-Na2=317.28      Cl48-Na10-Na4-Na8=358.14      
Cl48-Na10-Na4-Na14=250.09     Cl48-Na10-Na4-Na17=248.65     Cl48-Na10-Na4-Na20=197.45     Cl48-Na10-Na4-Na21=283.24     
Cl48-Na10-Na4-Cl32=  8.02     Cl48-Na10-Na4-Cl38= 11.06     Cl48-Na10-Na4-Cl43=199.68     Cl48-Na10-Na4-Cl44=188.79     
Cl48-Na10-Na4-Cl45=281.42     

========================================================================
 FINAL SINGLEPOINT CALCULATION ON OPTIMIZED GEOMETRY
========================================================================

 Ncao       : 410
 Nao        : 385
 Nshell     : 165
 Nel        : 272
 T(el)      :   300.0
 intcut     :    25.0
 scfconv/Eh :  0.100E-05
   qconv/e  :  0.100E-03
 intneglect :  0.100E-07
 broydamp   :      0.250
 iter      E             dE          RMSdq      gap      omega  full diag
   1   -166.4062421 -0.166406E+03  0.307E-04    2.27       0.0  T
   2   -166.4062421 -0.100471E-09  0.196E-04    2.27      57.0  T
   3   -166.4062421 -0.124203E-09  0.149E-04    2.27      75.0  T
speedup  0.99
cpu  time for SCC    0.10 s
wall time for SCC    0.10 s

   *** convergence criteria satisfied after 3 iterations ***

          eigenvalues
 #    :         124        125        126        127        128        129        130        131
 occ. :        2.000      2.000      2.000      2.000      2.000      2.000      2.000      2.000
 eps  :       -10.719    -10.713    -10.669    -10.640    -10.614    -10.596    -10.584    -10.558
 #    :         132        133        134        135        136        137        138        139
 occ. :        2.000      2.000      2.000      2.000      2.000      0.000      0.000      0.000
 eps  :       -10.489    -10.479    -10.213    -10.181    -10.157     -7.885     -7.125     -6.868
 #    :         140        141        142        143        144        145        146        147
 occ. :        0.000      0.000      0.000      0.000      0.000      0.000      0.000      0.000
 eps  :        -6.460     -5.181     -4.921     -4.278     -3.633     -3.466     -3.073     -2.413


   #   Z            q   n(s)   n(p)   n(d)      C6AA      α(0)
   1  11 Na     0.693  0.115  0.192  0.000    68.266    26.738
   2  11 Na     0.661  0.051  0.288  0.000    68.667    26.817
   3  11 Na     0.872 -0.005  0.133  0.000    66.104    26.311
   4  11 Na     0.693  0.055  0.252  0.000    68.269    26.739
   5  11 Na     0.699  0.117  0.184  0.000    68.195    26.724
   6  11 Na     1.070 -0.023 -0.047  0.000    63.855    25.860
   7  11 Na     0.807  0.040  0.153  0.000    66.878    26.465
   8  11 Na     0.695  0.080  0.226  0.000    68.244    26.734
   9  11 Na     0.770  0.061  0.169  0.000    67.324    26.553
  10  11 Na     0.708  0.055  0.237  0.000    68.083    26.702
  11  11 Na     0.696  0.089  0.215  0.000    68.233    26.732
  12  11 Na     0.828  0.052  0.121  0.000    66.633    26.416
  13  11 Na     0.810  0.032  0.158  0.000    66.849    26.459
  14  11 Na     0.672  0.062  0.266  0.000    68.535    26.791
  15  11 Na     0.698  0.077  0.224  0.000    68.203    26.726
  16  11 Na     0.790  0.034  0.176  0.000    67.081    26.505
  17  11 Na     0.795  0.012  0.193  0.000    67.027    26.494
  18  11 Na     0.665  0.049  0.286  0.000    68.619    26.807
  19  11 Na     0.631  0.096  0.273  0.000    69.047    26.891
  20  11 Na     0.657  0.091  0.252  0.000    68.715    26.826
  21  11 Na     0.644  0.127  0.229  0.000    68.885    26.859
  22  11 Na     0.834  0.032  0.133  0.000    66.554    26.401
  23  11 Na     0.685  0.092  0.223  0.000    68.367    26.758
  24  11 Na     0.704  0.066  0.231  0.000    68.136    26.713
  25  11 Na     0.725  0.058  0.217  0.000    67.879    26.662
  26  17 Cl    -0.740  1.977  5.750  0.013   124.935    17.101
  27  17 Cl    -0.729  1.977  5.744  0.008   124.500    17.071
  28  17 Cl    -0.744  1.976  5.766  0.002   125.081    17.111
  29  17 Cl    -0.773  1.970  5.795  0.007   126.262    17.191
  30  17 Cl    -0.746  1.982  5.758  0.006   125.166    17.116
  31  17 Cl    -0.740  1.976  5.762  0.002   124.919    17.099
  32  17 Cl    -0.733  1.978  5.748  0.007   124.642    17.081
  33  17 Cl    -0.765  1.977  5.787  0.002   125.953    17.170
  34  17 Cl    -0.775  1.977  5.780  0.018   126.330    17.196
  35  17 Cl    -0.743  1.976  5.761  0.006   125.049    17.108
  36  17 Cl    -0.739  1.981  5.753  0.005   124.896    17.098
  37  17 Cl    -0.748  1.975  5.770  0.004   125.255    17.122
  38  17 Cl    -0.747  1.979  5.764  0.005   125.221    17.120
  39  17 Cl    -0.775  1.983  5.787  0.005   126.323    17.195
  40  17 Cl    -0.734  1.975  5.745  0.014   124.708    17.085
  41  17 Cl    -0.733  1.972  5.750  0.011   124.653    17.081
  42  17 Cl    -0.732  1.979  5.721  0.032   124.595    17.077
  43  17 Cl    -0.746  1.977  5.764  0.005   125.181    17.117
  44  17 Cl    -0.735  1.981  5.749  0.005   124.741    17.087
  45  17 Cl    -0.729  1.974  5.736  0.019   124.503    17.071
  46  17 Cl    -0.759  1.969  5.767  0.023   125.686    17.152
  47  17 Cl    -0.737  1.978  5.737  0.022   124.822    17.093
  48  17 Cl    -0.742  1.975  5.765  0.002   125.026    17.107
  49  17 Cl    -0.773  1.974  5.793  0.006   126.259    17.191
  50  17 Cl    -0.785  1.972  5.810  0.004   126.748    17.224
  51   8 O     -0.502  1.697  4.805  0.000    22.882     6.461
  52   1 H      0.347  0.653  0.000  0.000     0.588     1.201
  53   6 C      0.050  1.048  2.903  0.000    19.662     6.298
  54   1 H      0.031  0.969  0.000  0.000     2.570     2.507
  55   1 H      0.033  0.967  0.000  0.000     2.544     2.493
  56   6 C     -0.087  1.060  3.028  0.000    22.115     6.687
  57   1 H      0.034  0.966  0.000  0.000     2.536     2.491
  58   1 H      0.055  0.945  0.000  0.000     2.256     2.349
  59   6 C     -0.075  1.060  3.015  0.000    21.837     6.637
  60   1 H      0.020  0.980  0.000  0.000     2.722     2.576
  61   1 H      0.032  0.968  0.000  0.000     2.559     2.502
  62   6 C     -0.118  1.044  3.074  0.000    22.669     6.765
  63   1 H      0.029  0.971  0.000  0.000     2.602     2.522
  64   1 H      0.047  0.953  0.000  0.000     2.356     2.401
  65   1 H      0.036  0.964  0.000  0.000     2.499     2.470
  66   8 O     -0.698  1.740  4.957  0.000    27.556     7.090
  67   1 H      0.395  0.605  0.000  0.000     0.486     1.090
  68   1 H      0.366  0.634  0.000  0.000     0.549     1.163
  69   8 O     -0.708  1.740  4.967  0.000    27.818     7.123
  70   1 H      0.366  0.634  0.000  0.000     0.551     1.165
  71   1 H      0.399  0.601  0.000  0.000     0.476     1.079
  72   8 O     -0.695  1.740  4.955  0.000    27.479     7.080
  73   1 H      0.402  0.598  0.000  0.000     0.473     1.075
  74   1 H      0.364  0.636  0.000  0.000     0.551     1.163
  75   8 O     -0.742  1.752  4.990  0.000    28.755     7.242
  76   1 H      0.393  0.607  0.000  0.000     0.494     1.102
  77   1 H      0.384  0.616  0.000  0.000     0.506     1.113
  78   8 O     -0.700  1.740  4.960  0.000    27.611     7.097
  79   1 H      0.379  0.621  0.000  0.000     0.513     1.119
  80   1 H      0.363  0.637  0.000  0.000     0.557     1.172

 Mol. C6AA /au·bohr⁶  :     260592.904920
 Mol. C8AA /au·bohr⁸  :   16559268.134222
 Mol. α(0) /au        :       1196.979593

 
 Wiberg/Mayer (AO) data. WBOs > 0.1 written file <wbo>
 largest (>0.05) Wiberg bond orders for each atom
           total WBO             WBO to atom ...
     1  Na  0.544    Cl  48 0.170    Cl  49 0.166    Cl  31 0.153
     2  Na  0.602    Cl  47 0.158    Cl  39 0.109    Cl  35 0.109    Cl  45 0.092
     3  Na  0.224    Cl  42 0.167    O   75 0.094    Cl  46 0.078
     4  Na  0.563    Cl  32 0.126    Cl  38 0.124    Cl  44 0.105    Cl  45 0.083    Cl  43 0.077
     5  Na  0.536    Cl  29 0.176    Cl  28 0.163    Cl  37 0.158
     6  Na -0.097    O   69 0.077
     7  Na  0.379    Cl  30 0.137    Cl  48 0.088    Cl  49 0.083
     8  Na  0.569    Cl  39 0.168    Cl  41 0.125    Cl  38 0.111    Cl  32 0.096
     9  Na  0.423    Cl  34 0.154    Cl  30 0.095    O   66 0.081    Cl  41 0.053
    10  Na  0.553    Cl  32 0.148    Cl  48 0.132    Cl  40 0.078    Cl  31 0.074    Cl  44 0.071
    11  Na  0.556    Cl  31 0.156    Cl  33 0.142    Cl  44 0.114    Cl  36 0.102
    12  Na  0.287    Cl  46 0.146    Cl  50 0.114    O   51 0.083    Cl  47 0.080
    13  Na  0.385    Cl  49 0.130    Cl  31 0.082    O   72 0.069
    14  Na  0.592    Cl  26 0.161    Cl  27 0.142    Cl  45 0.093    Cl  35 0.078    Cl  43 0.060
    15  Na  0.555    Cl  37 0.170    Cl  50 0.126    Cl  46 0.108    Cl  26 0.099
    16  Na  0.395    Cl  36 0.108    O   72 0.075    Cl  29 0.071    Cl  28 0.060
    17  Na  0.400    Cl  40 0.173    Cl  42 0.091    Cl  36 0.062    Cl  45 0.050
    18  Na  0.624    Cl  28 0.119    Cl  27 0.108    Cl  42 0.103    Cl  37 0.100    Cl  26 0.094
    19  Na  0.669    Cl  50 0.186    Cl  47 0.133    Cl  26 0.130    Cl  35 0.125
    20  Na  0.608    Cl  43 0.166    Cl  33 0.136    Cl  44 0.125    Cl  27 0.121
    21  Na  0.628    Cl  38 0.191    Cl  35 0.187    Cl  43 0.172
    22  Na  0.335    Cl  29 0.139    O   78 0.096
    23  Na  0.571    Cl  33 0.171    Cl  28 0.130    Cl  27 0.116    Cl  36 0.113
    24  Na  0.542    Cl  34 0.161    Cl  39 0.127    Cl  47 0.103    Cl  41 0.076
    25  Na  0.520    Cl  41 0.162    Cl  30 0.125    Cl  32 0.075    Cl  48 0.073
    26  Cl  0.468    Na  14 0.161    Na  19 0.130    Na  15 0.099    Na  18 0.094
    27  Cl  0.493    Na  14 0.142    Na  20 0.121    Na  23 0.116    Na  18 0.108
    28  Cl  0.472    Na   5 0.163    Na  23 0.130    Na  18 0.119    Na  16 0.060
    29  Cl  0.425    Na   5 0.176    Na  22 0.139    Na  16 0.071
    30  Cl  0.421    Na   7 0.137    Na  25 0.125    Na   9 0.095
    31  Cl  0.479    Na  11 0.156    Na   1 0.153    Na  13 0.082    Na  10 0.074
    32  Cl  0.479    Na  10 0.148    Na   4 0.126    Na   8 0.096    Na  25 0.075
    33  Cl  0.449    Na  23 0.171    Na  11 0.142    Na  20 0.136
    34  Cl  0.421    Na  24 0.161    Na   9 0.154    H   52 0.060
    35  Cl  0.481    Na  21 0.187    Na  19 0.125    Na   2 0.109    Na  14 0.078
    36  Cl  0.464    Na  23 0.113    Na  16 0.108    Na  11 0.102    Na  17 0.062
    37  Cl  0.460    Na  15 0.170    Na   5 0.158    Na  18 0.100
    38  Cl  0.482    Na  21 0.191    Na   4 0.124    Na   8 0.111
    39  Cl  0.437    Na   8 0.168    Na  24 0.127    Na   2 0.109
    40  Cl  0.471    Na  17 0.173    Na  10 0.078
    41  Cl  0.490    Na  25 0.162    Na   8 0.125    Na  24 0.076    Na   9 0.053
    42  Cl  0.444    Na   3 0.167    Na  18 0.103    Na  17 0.091
    43  Cl  0.476    Na  21 0.172    Na  20 0.166    Na   4 0.077    Na  14 0.060
    44  Cl  0.489    Na  20 0.125    Na  11 0.114    Na   4 0.105    Na  10 0.071
    45  Cl  0.503    Na  14 0.093    Na   2 0.092    Na   4 0.083    Na  17 0.050
    46  Cl  0.427    Na  12 0.146    Na  15 0.108    Na   3 0.078
    47  Cl  0.490    Na   2 0.158    Na  19 0.133    Na  24 0.103    Na  12 0.080
    48  Cl  0.473    Na   1 0.170    Na  10 0.132    Na   7 0.088    Na  25 0.073
    49  Cl  0.421    Na   1 0.166    Na  13 0.130    Na   7 0.083
    50  Cl  0.400    Na  19 0.186    Na  15 0.126    Na  12 0.114
    51  O   1.980    C   53 0.997    H   52 0.807    Na  12 0.083
    52  H   0.879    O   51 0.807    Cl  34 0.060
    53  C   3.956    C   56 1.012    O   51 0.997    H   55 0.979    H   54 0.973
    54  H   0.997    C   53 0.973
    55  H   0.997    C   53 0.979
    56  C   3.992    C   59 1.016    C   53 1.012    H   57 0.976    H   58 0.974
    57  H   0.998    C   56 0.976
    58  H   0.996    C   56 0.974
    59  C   3.997    C   62 1.029    C   56 1.016    H   61 0.982    H   60 0.981
    60  H   0.998    C   59 0.981
    61  H   0.998    C   59 0.982
    62  C   3.994    C   59 1.029    H   63 0.989    H   64 0.988    H   65 0.985
    63  H   0.998    C   62 0.989
    64  H   0.998    C   62 0.988
    65  H   0.999    C   62 0.985
    66  O   1.848    H   68 0.851    H   67 0.827    Na   9 0.081
    67  H   0.843    O   66 0.827
    68  H   0.865    O   66 0.851
    69  O   1.837    H   70 0.862    H   71 0.811    Na   6 0.077
    70  H   0.866    O   69 0.862
    71  H   0.840    O   69 0.811
    72  O   1.862    H   74 0.863    H   73 0.816    Na  16 0.075    Na  13 0.069
    73  H   0.837    O   72 0.816
    74  H   0.867    O   72 0.863
    75  O   1.812    H   77 0.825    H   76 0.811    Na   3 0.094
    76  H   0.845    O   75 0.811
    77  H   0.850    O   75 0.825
    78  O   1.846    H   80 0.865    H   79 0.826    Na  22 0.096
    79  H   0.855    O   78 0.826
    80  H   0.867    O   78 0.865
 MOs/occ written to file <molden.input>
 
molecular dipole:
                 x           y           z       tot (Debye)
 q only:        6.225      -7.634       6.147
   full:       -1.281       0.241       2.437       7.025
molecular quadrupole (traceless):
                xx          xy          yy          xz          yz          zz
 q only:      -21.606     -33.498      16.174     -12.190       1.355       5.432
  q+dip:        1.674     -22.626     -19.370       6.993       4.041      17.696
   full:        2.607     -19.594     -15.521      12.081       2.640      12.913

SCC energy    :    -166.4062421
rep           :       0.4838994
ES            :       2.0111041
AES           :      -0.2526847
AXC           :      -0.0401175
disp          :      -0.1862307
XB            :       0.0000000
fix           :       0.0000000
total E       :    -165.9127554
atomizationE  :      12.7616320     8008.04
(atE without considering molecular charge,
 total energy contains solvation terms)
H-L gap (eV)  :          2.2725
optimized geometry written to: xtbopt.xyz

           ------------------------------------------------- 
          |                Numerical Hessian                |
           ------------------------------------------------- 
step length          :   0.00500
SCC accuracy         :   0.25000
Hessian scale factor :   1.00000
frozen atoms in %    :   0.00000    0
RMS gradient         :   0.00005
estimated CPU  time      5.79 min
estimated wall time      5.81 min

writing file <hessian>.
 
 projected vibrational frequencies (cm-1)
eigval :       -0.00    -0.00    -0.00     0.00     0.00     0.00
eigval :       13.22    24.78    28.63    30.67    34.83    38.75
eigval :       40.91    41.98    42.24    43.97    45.48    45.75
eigval :       48.17    49.77    53.17    54.33    55.12    56.07
eigval :       58.09    59.87    62.01    62.64    64.05    65.49
eigval :       66.18    67.36    67.76    69.57    70.95    71.60
eigval :       72.81    73.96    75.87    76.81    78.28    79.28
eigval :       80.34    80.63    82.85    83.47    84.48    85.14
eigval :       87.80    88.14    88.81    90.38    91.21    92.89
eigval :       93.10    93.67    94.66    97.44    98.55    99.13
eigval :       99.41    99.92   101.80   103.28   104.74   105.57
eigval :      106.54   107.22   108.88   110.62   111.08   111.86
eigval :      114.50   115.11   117.21   118.58   119.49   119.86
eigval :      120.98   122.46   122.76   123.47   125.59   126.52
eigval :      127.58   128.65   130.04   132.55   134.84   135.10
eigval :      136.77   136.93   138.21   140.34   141.15   141.29
eigval :      143.59   143.89   144.99   146.47   147.32   149.13
eigval :      150.04   151.77   152.30   153.40   154.84   155.92
eigval :      157.37   159.44   160.13   160.52   161.97   163.87
eigval :      164.53   166.02   167.28   167.33   168.85   170.70
eigval :      172.18   173.66   174.05   175.90   176.23   176.73
eigval :      178.17   179.31   181.63   182.47   184.25   185.21
eigval :      185.24   186.41   187.89   190.86   191.57   191.75
eigval :      193.08   194.16   194.68   195.55   197.65   198.43
eigval :      199.29   200.47   202.87   203.21   204.82   205.36
eigval :      207.36   209.55   210.53   212.54   213.62   215.37
eigval :      218.41   220.29   221.90   223.27   224.48   227.93
eigval :      230.80   232.00   234.04   237.69   240.66   244.57
eigval :      247.89   252.86   262.00   277.24   278.61   279.84
eigval :      289.01   295.02   299.37   327.28   366.32   387.02
eigval :      397.08   404.98   422.20   442.60   456.23   504.65
eigval :      525.90   543.60   557.24   625.28   669.98   708.81
eigval :      775.44   786.25   857.88   892.86   987.19   996.92
eigval :     1051.82  1101.55  1132.97  1140.66  1183.26  1232.17
eigval :     1275.73  1328.47  1346.16  1356.03  1361.95  1415.09
eigval :     1472.72  1474.57  1488.58  1490.75  1498.68  1503.51
eigval :     1509.77  1511.19  1519.89  1537.78  2895.78  2953.66
eigval :     2970.41  2984.98  2990.11  2997.48  3016.17  3024.60
eigval :     3041.76  3101.12  3306.76  3359.32  3387.74  3408.01
eigval :     3419.52  3502.08  3559.63  3596.81  3606.59  3619.32
 reduced masses (amu)
   1: 28.20   2: 27.81   3: 29.48   4: 28.40   5: 29.24   6: 27.98   7: 13.39   8: 17.53
   9: 24.05  10: 22.45  11: 26.76  12: 29.57  13: 28.10  14: 29.22  15: 27.72  16: 28.77
  17: 26.99  18: 27.84  19: 29.64  20: 27.89  21: 30.14  22: 30.01  23: 30.01  24: 28.37
  25: 28.89  26: 27.08  27: 29.18  28: 29.11  29: 29.87  30: 30.58  31: 27.89  32: 29.17
  33: 28.65  34: 30.43  35: 28.26  36: 28.24  37: 29.52  38: 27.72  39: 29.98  40: 28.94
  41: 31.45  42: 30.06  43: 28.01  44: 30.13  45: 28.82  46: 29.24  47: 30.78  48: 30.31
  49: 26.46  50: 29.11  51: 30.96  52: 29.63  53: 29.80  54: 27.78  55: 30.82  56: 29.74
  57: 26.88  58: 28.67  59: 28.99  60: 29.48  61: 27.34  62: 28.34  63: 27.23  64: 27.78
  65: 26.83  66: 27.90  67: 26.59  68: 27.98  69: 27.96  70: 26.79  71: 27.83  72: 28.00
  73: 26.94  74: 27.64  75: 27.93  76: 25.02  77: 27.26  78: 27.67  79: 28.91  80: 26.37
  81: 27.63  82: 26.66  83: 28.00  84: 28.43  85: 26.39  86: 28.44  87: 26.92  88: 27.05
  89: 28.43  90: 25.93  91: 27.85  92: 25.37  93: 28.95  94: 26.87  95: 27.14  96: 27.83
  97: 26.78  98: 28.00  99: 26.26 100: 28.24 101: 26.02 102: 27.39 103: 25.91 104: 26.73
 105: 27.62 106: 28.40 107: 26.63 108: 26.95 109: 25.70 110: 27.16 111: 24.13 112: 26.51
 113: 23.48 114: 26.20 115: 26.61 116: 23.10 117: 27.68 118: 24.81 119: 27.22 120: 27.17
 121: 24.89 122: 26.29 123: 25.73 124: 26.84 125: 27.06 126: 25.79 127: 27.20 128: 26.87
 129: 23.60 130: 26.15 131: 26.77 132: 26.97 133: 26.14 134: 25.41 135: 24.40 136: 26.57
 137: 27.25 138: 22.54 139: 26.58 140: 26.85 141: 26.87 142: 26.72 143: 27.47 144: 24.48
 145: 26.33 146: 26.60 147: 26.92 148: 26.21 149: 26.70 150: 26.21 151: 27.41 152: 26.29
 153: 26.03 154: 23.41 155: 26.75 156: 24.05 157: 23.56 158: 26.43 159: 21.28 160: 23.04
 161: 19.75 162: 24.75 163: 23.11 164: 26.53 165: 24.31 166: 18.69 167: 22.49 168: 23.72
 169: 17.81 170: 18.33 171:  6.65 172: 26.08 173: 16.14 174: 15.62 175: 11.49 176: 12.64
 177:  7.62 178:  7.32 179:  7.77 180:  5.28 181:  2.95 182:  7.22 183:  4.75 184:  3.26
 185:  3.98 186:  8.47 187:  2.82 188:  2.48 189:  2.91 190:  2.30 191:  1.98 192:  1.91
 193:  3.11 194:  1.34 195:  6.04 196:  5.93 197:  5.78 198:  6.21 199:  6.49 200:  5.85
 201:  7.48 202:  8.51 203:  3.92 204:  3.51 205:  2.24 206:  3.44 207:  4.28 208:  5.15
 209:  3.88 210:  3.33 211:  1.95 212:  1.98 213:  1.86 214:  1.75 215:  1.92 216:  1.71
 217:  1.60 218:  1.94 219:  1.93 220:  1.87 221:  1.80 222:  1.87 223:  1.65 224:  1.66
 225:  1.85 226:  1.55 227:  1.94 228:  1.73 229:  1.49 230:  1.92 231:  2.02 232:  1.66
 233:  1.90 234:  1.88 235:  1.91 236:  1.98 237:  1.79 238:  1.71 239:  1.81 240:  1.82
 IR intensities (amu)
   1:  0.69   2:  0.35   3:  0.53   4:  0.67   5:  0.35   6:  0.80   7:  0.39   8:  0.16
   9:  0.26  10:  0.29  11:  0.02  12:  0.21  13:  0.22  14:  0.31  15:  0.18  16:  0.26
  17:  0.35  18:  0.11  19:  0.23  20:  0.18  21:  0.10  22:  0.10  23:  0.15  24:  0.19
  25:  0.20  26:  0.20  27:  0.12  28:  0.27  29:  0.13  30:  0.32  31:  0.21  32:  0.24
  33:  0.20  34:  0.22  35:  0.10  36:  0.24  37:  0.08  38:  0.09  39:  0.12  40:  0.28
  41:  0.16  42:  0.28  43:  0.22  44:  0.27  45:  0.18  46:  0.20  47:  0.09  48:  0.16
  49:  0.26  50:  0.13  51:  0.16  52:  0.21  53:  0.38  54:  0.24  55:  0.30  56:  0.33
  57:  0.25  58:  0.42  59:  0.25  60:  0.38  61:  0.49  62:  0.28  63:  0.18  64:  0.08
  65:  0.15  66:  0.09  67:  0.14  68:  0.31  69:  0.16  70:  0.34  71:  0.62  72:  0.21
  73:  0.26  74:  0.27  75:  0.41  76:  0.11  77:  0.37  78:  0.22  79:  0.29  80:  0.37
  81:  0.38  82:  0.82  83:  0.34  84:  0.70  85:  0.33  86:  0.53  87:  0.68  88:  0.39
  89:  0.61  90:  0.28  91:  0.77  92:  0.45  93:  0.66  94:  0.55  95:  0.64  96:  0.56
  97:  0.40  98:  0.53  99:  1.12 100:  0.98 101:  0.50 102:  0.33 103:  0.84 104:  1.05
 105:  0.57 106:  0.79 107:  0.86 108:  0.93 109:  1.26 110:  0.47 111:  0.93 112:  0.88
 113:  0.68 114:  0.83 115:  0.45 116:  0.63 117:  0.56 118:  0.94 119:  0.49 120:  0.15
 121:  0.38 122:  0.69 123:  1.34 124:  0.72 125:  0.83 126:  1.18 127:  0.91 128:  0.79
 129:  0.50 130:  0.59 131:  0.52 132:  0.44 133:  0.67 134:  0.27 135:  0.79 136:  0.97
 137:  0.66 138:  0.25 139:  0.89 140:  1.24 141:  0.52 142:  1.07 143:  1.24 144:  0.40
 145:  0.47 146:  0.75 147:  1.20 148:  0.76 149:  0.91 150:  1.26 151:  1.68 152:  1.33
 153:  1.41 154:  0.39 155:  1.15 156:  1.67 157:  1.31 158:  1.68 159:  0.71 160:  1.33
 161:  0.88 162:  1.60 163:  0.62 164:  1.32 165:  1.94 166:  1.44 167:  0.62 168:  1.42
 169:  0.90 170:  1.18 171:  0.44 172:  1.46 173:  0.56 174:  0.98 175:  0.55 176:  0.72
 177:  0.66 178:  0.58 179:  0.50 180:  0.60 181:  0.42 182:  0.16 183:  0.59 184:  0.39
 185:  1.10 186:  0.41 187:  0.79 188:  0.76 189:  0.82 190:  0.64 191:  0.81 192:  0.57
 193:  0.11 194:  0.16 195:  0.18 196:  0.27 197:  0.44 198:  0.22 199:  0.62 200:  0.57
 201:  0.59 202:  0.79 203:  0.09 204:  0.07 205:  0.11 206:  0.23 207:  0.18 208:  0.04
 209:  0.67 210:  0.10 211:  0.05 212:  0.45 213:  0.19 214:  0.06 215:  0.64 216:  0.04
 217:  0.10 218:  0.53 219:  0.51 220:  0.46 221:  0.29 222:  0.33 223:  0.22 224:  0.12
 225:  0.34 226:  0.17 227:  0.35 228:  0.25 229:  0.16 230:  0.86 231:  0.66 232:  0.46
 233:  0.07 234:  0.75 235:  0.34 236:  0.41 237:  0.35 238:  0.40 239:  0.18 240:  0.47
 Raman intensities (amu)
   1:  0.00   2:  0.00   3:  0.00   4:  0.00   5:  0.00   6:  0.00   7:  0.00   8:  0.00
   9:  0.00  10:  0.00  11:  0.00  12:  0.00  13:  0.00  14:  0.00  15:  0.00  16:  0.00
  17:  0.00  18:  0.00  19:  0.00  20:  0.00  21:  0.00  22:  0.00  23:  0.00  24:  0.00
  25:  0.00  26:  0.00  27:  0.00  28:  0.00  29:  0.00  30:  0.00  31:  0.00  32:  0.00
  33:  0.00  34:  0.00  35:  0.00  36:  0.00  37:  0.00  38:  0.00  39:  0.00  40:  0.00
  41:  0.00  42:  0.00  43:  0.00  44:  0.00  45:  0.00  46:  0.00  47:  0.00  48:  0.00
  49:  0.00  50:  0.00  51:  0.00  52:  0.00  53:  0.00  54:  0.00  55:  0.00  56:  0.00
  57:  0.00  58:  0.00  59:  0.00  60:  0.00  61:  0.00  62:  0.00  63:  0.00  64:  0.00
  65:  0.00  66:  0.00  67:  0.00  68:  0.00  69:  0.00  70:  0.00  71:  0.00  72:  0.00
  73:  0.00  74:  0.00  75:  0.00  76:  0.00  77:  0.00  78:  0.00  79:  0.00  80:  0.00
  81:  0.00  82:  0.00  83:  0.00  84:  0.00  85:  0.00  86:  0.00  87:  0.00  88:  0.00
  89:  0.00  90:  0.00  91:  0.00  92:  0.00  93:  0.00  94:  0.00  95:  0.00  96:  0.00
  97:  0.00  98:  0.00  99:  0.00 100:  0.00 101:  0.00 102:  0.00 103:  0.00 104:  0.00
 105:  0.00 106:  0.00 107:  0.00 108:  0.00 109:  0.00 110:  0.00 111:  0.00 112:  0.00
 113:  0.00 114:  0.00 115:  0.00 116:  0.00 117:  0.00 118:  0.00 119:  0.00 120:  0.00
 121:  0.00 122:  0.00 123:  0.00 124:  0.00 125:  0.00 126:  0.00 127:  0.00 128:  0.00
 129:  0.00 130:  0.00 131:  0.00 132:  0.00 133:  0.00 134:  0.00 135:  0.00 136:  0.00
 137:  0.00 138:  0.00 139:  0.00 140:  0.00 141:  0.00 142:  0.00 143:  0.00 144:  0.00
 145:  0.00 146:  0.00 147:  0.00 148:  0.00 149:  0.00 150:  0.00 151:  0.00 152:  0.00
 153:  0.00 154:  0.00 155:  0.00 156:  0.00 157:  0.00 158:  0.00 159:  0.00 160:  0.00
 161:  0.00 162:  0.00 163:  0.00 164:  0.00 165:  0.00 166:  0.00 167:  0.00 168:  0.00
 169:  0.00 170:  0.00 171:  0.00 172:  0.00 173:  0.00 174:  0.00 175:  0.00 176:  0.00
 177:  0.00 178:  0.00 179:  0.00 180:  0.00 181:  0.00 182:  0.00 183:  0.00 184:  0.00
 185:  0.00 186:  0.00 187:  0.00 188:  0.00 189:  0.00 190:  0.00 191:  0.00 192:  0.00
 193:  0.00 194:  0.00 195:  0.00 196:  0.00 197:  0.00 198:  0.00 199:  0.00 200:  0.00
 201:  0.00 202:  0.00 203:  0.00 204:  0.00 205:  0.00 206:  0.00 207:  0.00 208:  0.00
 209:  0.00 210:  0.00 211:  0.00 212:  0.00 213:  0.00 214:  0.00 215:  0.00 216:  0.00
 217:  0.00 218:  0.00 219:  0.00 220:  0.00 221:  0.00 222:  0.00 223:  0.00 224:  0.00
 225:  0.00 226:  0.00 227:  0.00 228:  0.00 229:  0.00 230:  0.00 231:  0.00 232:  0.00
 233:  0.00 234:  0.00 235:  0.00 236:  0.00 237:  0.00 238:  0.00 239:  0.00 240:  0.00
 output can be read by thermo (or use thermo option).
 writing <g98.out> molden fake output.
 recommended (thermochemical) frequency scaling factor: 1.0
                    ==================
                    thermo calculation
                    ==================
Nvib :  234 Nimag : 0  symmetry :   C1  rot number :  1  scale factor : 1.00 sthr :  50.
omega= 13.22     Gvib=    -2.223     Grot=    -1.451     Gused=    -1.454
omega= 24.78     Gvib=    -1.851     Grot=    -1.265     Gused=    -1.298
omega= 28.63     Gvib=    -1.766     Grot=    -1.222     Gused=    -1.275
omega= 30.67     Gvib=    -1.725     Grot=    -1.201     Gused=    -1.266
omega= 34.83     Gvib=    -1.650     Grot=    -1.164     Gused=    -1.256
omega= 38.75     Gvib=    -1.587     Grot=    -1.132     Gused=    -1.253
omega= 40.91     Gvib=    -1.555     Grot=    -1.116     Gused=    -1.252
omega= 41.98     Gvib=    -1.539     Grot=    -1.108     Gused=    -1.251
omega= 42.24     Gvib=    -1.536     Grot=    -1.107     Gused=    -1.251
omega= 43.97     Gvib=    -1.512     Grot=    -1.095     Gused=    -1.251
omega= 45.48     Gvib=    -1.492     Grot=    -1.085     Gused=    -1.250
omega= 45.75     Gvib=    -1.489     Grot=    -1.083     Gused=    -1.250
omega= 48.17     Gvib=    -1.458     Grot=    -1.068     Gused=    -1.248
omega= 49.77     Gvib=    -1.439     Grot=    -1.058     Gused=    -1.247
omega= 53.17     Gvib=    -1.400     Grot=    -1.038     Gused=    -1.241
omega= 54.33     Gvib=    -1.387     Grot=    -1.032     Gused=    -1.239
omega= 55.12     Gvib=    -1.379     Grot=    -1.028     Gused=    -1.237
omega= 56.07     Gvib=    -1.369     Grot=    -1.023     Gused=    -1.235
omega= 58.09     Gvib=    -1.348     Grot=    -1.012     Gused=    -1.229
omega= 59.87     Gvib=    -1.330     Grot=    -1.003     Gused=    -1.223
omega= 62.01     Gvib=    -1.310     Grot=    -0.993     Gused=    -1.215
omega= 62.64     Gvib=    -1.304     Grot=    -0.990     Gused=    -1.213
omega= 64.05     Gvib=    -1.291     Grot=    -0.983     Gused=    -1.207
omega= 65.49     Gvib=    -1.278     Grot=    -0.977     Gused=    -1.201
omega= 66.18     Gvib=    -1.271     Grot=    -0.974     Gused=    -1.198
omega= 67.36     Gvib=    -1.261     Grot=    -0.968     Gused=    -1.193
omega= 67.76     Gvib=    -1.257     Grot=    -0.967     Gused=    -1.191
omega= 69.57     Gvib=    -1.242     Grot=    -0.959     Gused=    -1.182
omega= 70.95     Gvib=    -1.230     Grot=    -0.953     Gused=    -1.176
omega= 71.60     Gvib=    -1.225     Grot=    -0.950     Gused=    -1.172
omega= 72.81     Gvib=    -1.215     Grot=    -0.945     Gused=    -1.166
omega= 73.96     Gvib=    -1.206     Grot=    -0.941     Gused=    -1.160
omega= 75.87     Gvib=    -1.191     Grot=    -0.933     Gused=    -1.150
omega= 76.81     Gvib=    -1.184     Grot=    -0.929     Gused=    -1.145
omega= 78.28     Gvib=    -1.173     Grot=    -0.924     Gused=    -1.137
omega= 79.28     Gvib=    -1.165     Grot=    -0.920     Gused=    -1.132
omega= 80.34     Gvib=    -1.158     Grot=    -0.916     Gused=    -1.126
omega= 80.63     Gvib=    -1.156     Grot=    -0.915     Gused=    -1.125
omega= 82.85     Gvib=    -1.140     Grot=    -0.907     Gused=    -1.112
omega= 83.47     Gvib=    -1.135     Grot=    -0.905     Gused=    -1.109
omega= 84.48     Gvib=    -1.128     Grot=    -0.901     Gused=    -1.103
omega= 85.14     Gvib=    -1.124     Grot=    -0.899     Gused=    -1.100
omega= 87.80     Gvib=    -1.106     Grot=    -0.890     Gused=    -1.085
omega= 88.14     Gvib=    -1.103     Grot=    -0.889     Gused=    -1.083
omega= 88.81     Gvib=    -1.099     Grot=    -0.886     Gused=    -1.080
omega= 90.38     Gvib=    -1.089     Grot=    -0.881     Gused=    -1.071
omega= 91.21     Gvib=    -1.084     Grot=    -0.878     Gused=    -1.067
omega= 92.89     Gvib=    -1.073     Grot=    -0.873     Gused=    -1.057
omega= 93.10     Gvib=    -1.072     Grot=    -0.872     Gused=    -1.056
omega= 93.67     Gvib=    -1.068     Grot=    -0.871     Gused=    -1.053
omega= 94.66     Gvib=    -1.062     Grot=    -0.867     Gused=    -1.048
omega= 97.44     Gvib=    -1.045     Grot=    -0.859     Gused=    -1.033
omega= 98.55     Gvib=    -1.038     Grot=    -0.856     Gused=    -1.027
omega= 99.13     Gvib=    -1.035     Grot=    -0.854     Gused=    -1.024
omega= 99.41     Gvib=    -1.033     Grot=    -0.853     Gused=    -1.023
omega= 99.92     Gvib=    -1.030     Grot=    -0.851     Gused=    -1.020
omega=101.80     Gvib=    -1.020     Grot=    -0.846     Gused=    -1.010
omega=103.28     Gvib=    -1.011     Grot=    -0.842     Gused=    -1.002
omega=104.74     Gvib=    -1.003     Grot=    -0.838     Gused=    -0.995
omega=105.57     Gvib=    -0.999     Grot=    -0.835     Gused=    -0.991
omega=106.54     Gvib=    -0.993     Grot=    -0.832     Gused=    -0.986
omega=107.22     Gvib=    -0.989     Grot=    -0.831     Gused=    -0.982
omega=108.88     Gvib=    -0.981     Grot=    -0.826     Gused=    -0.974
omega=110.62     Gvib=    -0.971     Grot=    -0.821     Gused=    -0.965
omega=111.08     Gvib=    -0.969     Grot=    -0.820     Gused=    -0.963
omega=111.86     Gvib=    -0.965     Grot=    -0.818     Gused=    -0.959
omega=114.50     Gvib=    -0.951     Grot=    -0.811     Gused=    -0.947
omega=115.11     Gvib=    -0.948     Grot=    -0.810     Gused=    -0.944
omega=117.21     Gvib=    -0.938     Grot=    -0.804     Gused=    -0.934
omega=118.58     Gvib=    -0.931     Grot=    -0.801     Gused=    -0.927
omega=119.49     Gvib=    -0.927     Grot=    -0.798     Gused=    -0.923
omega=119.86     Gvib=    -0.925     Grot=    -0.798     Gused=    -0.921
omega=120.98     Gvib=    -0.920     Grot=    -0.795     Gused=    -0.916
omega=122.46     Gvib=    -0.913     Grot=    -0.791     Gused=    -0.909
omega=122.76     Gvib=    -0.911     Grot=    -0.790     Gused=    -0.908
omega=123.47     Gvib=    -0.908     Grot=    -0.789     Gused=    -0.905
omega=125.59     Gvib=    -0.898     Grot=    -0.784     Gused=    -0.895
omega=126.52     Gvib=    -0.894     Grot=    -0.782     Gused=    -0.891
omega=127.58     Gvib=    -0.889     Grot=    -0.779     Gused=    -0.887
omega=128.65     Gvib=    -0.884     Grot=    -0.777     Gused=    -0.882
omega=130.04     Gvib=    -0.878     Grot=    -0.773     Gused=    -0.876
omega=132.55     Gvib=    -0.867     Grot=    -0.768     Gused=    -0.865
omega=134.84     Gvib=    -0.857     Grot=    -0.763     Gused=    -0.856
omega=135.10     Gvib=    -0.856     Grot=    -0.762     Gused=    -0.855
omega=136.77     Gvib=    -0.849     Grot=    -0.758     Gused=    -0.848
omega=136.93     Gvib=    -0.849     Grot=    -0.758     Gused=    -0.847
omega=138.21     Gvib=    -0.843     Grot=    -0.755     Gused=    -0.842
omega=140.34     Gvib=    -0.835     Grot=    -0.751     Gused=    -0.833
omega=141.15     Gvib=    -0.831     Grot=    -0.749     Gused=    -0.830
omega=141.29     Gvib=    -0.831     Grot=    -0.749     Gused=    -0.830
omega=143.59     Gvib=    -0.822     Grot=    -0.744     Gused=    -0.820
omega=143.89     Gvib=    -0.820     Grot=    -0.743     Gused=    -0.819
omega=144.99     Gvib=    -0.816     Grot=    -0.741     Gused=    -0.815
omega=146.47     Gvib=    -0.810     Grot=    -0.738     Gused=    -0.809
omega=147.32     Gvib=    -0.807     Grot=    -0.736     Gused=    -0.806
omega=149.13     Gvib=    -0.800     Grot=    -0.733     Gused=    -0.799
omega=150.04     Gvib=    -0.797     Grot=    -0.731     Gused=    -0.796
omega=151.77     Gvib=    -0.790     Grot=    -0.728     Gused=    -0.789
omega=152.30     Gvib=    -0.788     Grot=    -0.727     Gused=    -0.787
omega=153.40     Gvib=    -0.784     Grot=    -0.724     Gused=    -0.783
omega=154.84     Gvib=    -0.779     Grot=    -0.722     Gused=    -0.778
omega=155.92     Gvib=    -0.775     Grot=    -0.720     Gused=    -0.774
omega=157.37     Gvib=    -0.770     Grot=    -0.717     Gused=    -0.769
omega=159.44     Gvib=    -0.762     Grot=    -0.713     Gused=    -0.762
omega=160.13     Gvib=    -0.760     Grot=    -0.712     Gused=    -0.759
omega=160.52     Gvib=    -0.758     Grot=    -0.711     Gused=    -0.758
omega=161.97     Gvib=    -0.753     Grot=    -0.708     Gused=    -0.753
omega=163.87     Gvib=    -0.747     Grot=    -0.705     Gused=    -0.746
omega=164.53     Gvib=    -0.745     Grot=    -0.704     Gused=    -0.744
omega=166.02     Gvib=    -0.739     Grot=    -0.701     Gused=    -0.739
omega=167.28     Gvib=    -0.735     Grot=    -0.699     Gused=    -0.735
omega=167.33     Gvib=    -0.735     Grot=    -0.699     Gused=    -0.735
omega=168.85     Gvib=    -0.730     Grot=    -0.696     Gused=    -0.730
omega=170.70     Gvib=    -0.724     Grot=    -0.693     Gused=    -0.724
omega=172.18     Gvib=    -0.719     Grot=    -0.690     Gused=    -0.719
omega=173.66     Gvib=    -0.714     Grot=    -0.688     Gused=    -0.714
omega=174.05     Gvib=    -0.713     Grot=    -0.687     Gused=    -0.713
omega=175.90     Gvib=    -0.707     Grot=    -0.684     Gused=    -0.707
omega=176.23     Gvib=    -0.706     Grot=    -0.683     Gused=    -0.706
omega=176.73     Gvib=    -0.704     Grot=    -0.683     Gused=    -0.704
omega=178.17     Gvib=    -0.700     Grot=    -0.680     Gused=    -0.700
omega=179.31     Gvib=    -0.696     Grot=    -0.678     Gused=    -0.696
omega=181.63     Gvib=    -0.689     Grot=    -0.674     Gused=    -0.689
omega=182.47     Gvib=    -0.687     Grot=    -0.673     Gused=    -0.687
omega=184.25     Gvib=    -0.681     Grot=    -0.670     Gused=    -0.681
omega=185.21     Gvib=    -0.678     Grot=    -0.669     Gused=    -0.678
omega=185.24     Gvib=    -0.678     Grot=    -0.669     Gused=    -0.678
omega=186.41     Gvib=    -0.675     Grot=    -0.667     Gused=    -0.675
omega=187.89     Gvib=    -0.670     Grot=    -0.664     Gused=    -0.670
omega=190.86     Gvib=    -0.662     Grot=    -0.660     Gused=    -0.662
omega=191.57     Gvib=    -0.660     Grot=    -0.659     Gused=    -0.660
omega=191.75     Gvib=    -0.659     Grot=    -0.658     Gused=    -0.659
omega=193.08     Gvib=    -0.655     Grot=    -0.656     Gused=    -0.655
omega=194.16     Gvib=    -0.652     Grot=    -0.655     Gused=    -0.652
omega=194.68     Gvib=    -0.651     Grot=    -0.654     Gused=    -0.651
omega=195.55     Gvib=    -0.648     Grot=    -0.653     Gused=    -0.648
omega=197.65     Gvib=    -0.643     Grot=    -0.649     Gused=    -0.643
omega=198.43     Gvib=    -0.640     Grot=    -0.648     Gused=    -0.640
omega=199.29     Gvib=    -0.638     Grot=    -0.647     Gused=    -0.638
omega=200.47     Gvib=    -0.635     Grot=    -0.645     Gused=    -0.635
omega=202.87     Gvib=    -0.628     Grot=    -0.642     Gused=    -0.628
omega=203.21     Gvib=    -0.627     Grot=    -0.641     Gused=    -0.627
omega=204.82     Gvib=    -0.623     Grot=    -0.639     Gused=    -0.623
omega=205.36     Gvib=    -0.622     Grot=    -0.638     Gused=    -0.622
omega=207.36     Gvib=    -0.616     Grot=    -0.635     Gused=    -0.616
omega=209.55     Gvib=    -0.611     Grot=    -0.632     Gused=    -0.611
omega=210.53     Gvib=    -0.608     Grot=    -0.631     Gused=    -0.608
omega=212.54     Gvib=    -0.603     Grot=    -0.628     Gused=    -0.603
omega=213.62     Gvib=    -0.600     Grot=    -0.626     Gused=    -0.600
omega=215.37     Gvib=    -0.596     Grot=    -0.624     Gused=    -0.596
omega=218.41     Gvib=    -0.588     Grot=    -0.620     Gused=    -0.588
omega=220.29     Gvib=    -0.583     Grot=    -0.617     Gused=    -0.584
omega=221.90     Gvib=    -0.579     Grot=    -0.615     Gused=    -0.580
omega=223.27     Gvib=    -0.576     Grot=    -0.613     Gused=    -0.576
omega=224.48     Gvib=    -0.573     Grot=    -0.612     Gused=    -0.573
omega=227.93     Gvib=    -0.565     Grot=    -0.607     Gused=    -0.565
omega=230.80     Gvib=    -0.558     Grot=    -0.603     Gused=    -0.558
omega=232.00     Gvib=    -0.556     Grot=    -0.602     Gused=    -0.556
omega=234.04     Gvib=    -0.551     Grot=    -0.599     Gused=    -0.551
omega=237.69     Gvib=    -0.543     Grot=    -0.595     Gused=    -0.543
omega=240.66     Gvib=    -0.536     Grot=    -0.591     Gused=    -0.536
omega=244.57     Gvib=    -0.528     Grot=    -0.586     Gused=    -0.528
omega=247.89     Gvib=    -0.520     Grot=    -0.582     Gused=    -0.521
omega=252.86     Gvib=    -0.510     Grot=    -0.576     Gused=    -0.510
omega=262.00     Gvib=    -0.491     Grot=    -0.566     Gused=    -0.492
omega=277.24     Gvib=    -0.462     Grot=    -0.549     Gused=    -0.462
omega=278.61     Gvib=    -0.460     Grot=    -0.548     Gused=    -0.460
omega=279.84     Gvib=    -0.458     Grot=    -0.546     Gused=    -0.458
omega=289.01     Gvib=    -0.441     Grot=    -0.537     Gused=    -0.441
omega=295.02     Gvib=    -0.431     Grot=    -0.531     Gused=    -0.431
omega=299.37     Gvib=    -0.424     Grot=    -0.526     Gused=    -0.424
 
   temp. (K)  partition function   enthalpy   heat capacity  entropy
                                   cal/mol     cal/K/mol   cal/K/mol   J/K/mol
 298.15  VIB  0.201E+64            74448.915    350.272    514.821
         ROT  0.318E+09              888.752      2.981     41.889
         INT  0.639E+72            75337.668    353.253    556.710
         TR   0.634E+29             1481.254      4.968     48.007
         TOT                       76818.9217   358.2209   604.7172  2530.1273
                     Eh         kcal/mol          kJ/mol 
ZPVE            0.298865         187.540         784.666    
H(0)-H(T)+PV    0.122419         76.8189         321.409    
H(T)            0.421283         264.359         1106.08    
T*S             0.287321         180.296         754.357    
G(T)            0.133963         84.0629         351.718    
   -165.77879266  <=== TOTAL FREE ENERGY in Eh incl. el.,ZPVE,RRHO,solv. parts
 
 normal mode %tage of torsion character
   1:  0.00   2:  0.00   3:  0.00   4:  0.00   5:  0.00   6:  0.00   7:  0.34   8:  0.41
   9:  0.28  10:  0.70  11:  0.40  12:  0.72  13:  0.37  14:  0.36  15:  0.37  16:  0.63
  17:  0.23  18:  0.60  19:  0.32  20:  0.40  21:  0.57  22:  0.29  23:  0.63  24:  0.43
  25:  0.26  26:  0.48  27:  0.28  28:  0.36  29:  0.43  30:  0.63  31:  0.55  32:  0.70
  33:  0.39  34:  0.30  35:  0.29  36:  0.50  37:  0.78  38:  0.67  39:  0.25  40:  0.29
  41:  0.85  42:  0.44  43:  0.36  44:  0.67  45:  0.66  46:  0.26  47:  0.60  48:  0.55
  49:  0.48  50:  0.46  51:  0.45  52:  0.89  53:  0.49  54:  0.59  55:  0.50  56:  0.77
  57:  0.38  58:  0.57  59:  0.75  60:  0.87  61:  0.39  62:  0.70  63:  0.42  64:  0.67
  65:  0.31  66:  0.34  67:  0.38  68:  0.30  69:  0.33  70:  0.46  71:  0.63  72:  0.63
  73:  0.86  74:  0.88  75:  0.67  76:  0.55  77:  0.40  78:  0.77  79:  0.32  80:  0.77
  81:  0.23  82:  0.39  83:  0.81  84:  0.50  85:  0.54  86:  0.31  87:  0.56  88:  0.26
  89:  0.71  90:  0.31  91:  0.76  92:  0.32  93:  0.40  94:  0.73  95:  0.39  96:  0.54
  97:  0.21  98:  0.56  99:  0.44 100:  0.41 101:  0.73 102:  0.35 103:  0.42 104:  0.35
 105:  0.23 106:  0.82 107:  0.31 108:  0.47 109:  0.41 110:  0.51 111:  0.69 112:  0.37
 113:  0.36 114:  0.25 115:  0.56 116:  0.78 117:  0.35 118:  0.66 119:  0.46 120:  0.85
 121:  0.43 122:  0.70 123:  0.65 124:  0.42 125:  0.26 126:  0.64 127:  0.32 128:  0.56
 129:  0.58 130:  0.68 131:  0.48 132:  0.33 133:  0.56 134:  0.47 135:  0.46 136:  0.29
 137:  0.16 138:  0.36 139:  0.14 140:  0.36 141:  0.24 142:  0.62 143:  0.24 144:  0.35
 145:  0.37 146:  0.43 147:  0.25 148:  0.12 149:  0.16 150:  0.35 151:  0.18 152:  0.39
 153:  0.25 154:  0.50 155:  0.40 156:  0.40 157:  0.45 158:  0.15 159:  0.59 160:  0.77
 161:  0.62 162:  0.93 163:  0.28 164:  0.12 165:  0.24 166:  0.16 167:  0.37 168:  0.09
 169:  0.36 170:  0.67 171:  0.70 172:  0.14 173:  0.38 174:  0.38 175:  0.44 176:  0.53
 177:  0.33 178:  0.65 179:  0.36 180:  0.46 181:  0.21 182:  0.39 183:  0.35 184:  0.19
 185:  0.31 186:  0.25 187:  0.52 188:  0.16 189:  0.70 190:  0.30 191:  0.37 192:  0.09
 193:  0.57 194:  0.41 195:  0.38 196:  0.32 197:  0.26 198:  0.33 199:  0.11 200:  0.25
 201:  0.18 202:  0.12 203:  0.26 204:  0.32 205:  0.06 206:  0.19 207:  0.11 208:  0.11
 209:  0.26 210:  0.00 211:  0.62 212:  0.42 213:  0.66 214:  0.70 215:  0.56 216:  0.76
 217:  0.88 218:  0.55 219:  0.58 220:  0.47 221:  0.11 222:  0.16 223:  0.15 224:  0.06
 225:  0.10 226:  0.01 227:  0.05 228:  0.03 229:  0.01 230:  0.05 231:  0.08 232:  0.02
 233:  0.01 234:  0.03 235:  0.01 236:  0.09 237:  0.02 238:  0.00 239:  0.10 240:  0.02
 recommended # of modes for mode following         180
 
 Pipek-Mezey localization of normal modes
 number of localized modes          179
 frequency thrshold           500.000000000000     
 number of groups                    72
 atom-group assingment :   
  1  2  3  4  5  6  7  8  9 10 11 12 13 14 15 16 17 18 19 20 21 22 23 24 25 26 27 28 29 30
 31 32 33 34 35 36 37 38 39 40 41 42 43 44 45 46 47 48 49 50 51 52 51 51 53 54 54 54 55 56
 55 57 57 57 58 59 60 61 62 63 64 65 66 67 68 69 70 71 72 71
 pop matrix done.
 initialization of trafo matrix to unity
iteration     50  convergence  0.16300847D-01
iteration    100  convergence  0.41177246D-02
iteration    150  convergence  0.61357947D-02
iteration    200  convergence  0.58748109D-01
iteration    250  convergence  0.17682154D-01
iteration    300  convergence  0.39158492D-02
iteration    350  convergence  0.20438315D-02
iteration    400  convergence  0.87020728D-02
iteration    450  convergence  0.25333137D-02
iteration    500  convergence  0.65272852D-03
iteration    550  convergence  0.18446045D-03
iteration    600  convergence  0.46924769D-04
iteration    650  convergence  0.56556519D-05

 converged in    681 iterations, threshold :   0.99986416D-06
eig.   :       -0.00    -0.00    -0.00     0.00     0.00     0.00
eig.   :       81.95    84.24    87.06    94.08    94.52    94.82
eig.   :       97.08    99.26   100.41   100.69   100.75   100.92
eig.   :      101.44   101.62   102.03   102.70   102.71   103.97
eig.   :      103.98   105.11   105.92   106.55   107.15   107.32
eig.   :      109.24   110.61   110.70   110.76   111.20   112.23
eig.   :      112.36   112.99   113.35   115.24   115.74   115.91
eig.   :      116.55   118.03   118.71   118.92   119.00   119.28
eig.   :      119.65   120.45   120.51   120.58   120.87   121.55
eig.   :      122.72   123.67   124.44   124.68   124.92   125.22
eig.   :      126.38   126.66   127.76   128.07   128.88   129.31
eig.   :      129.35   129.47   129.66   130.64   131.25   131.25
eig.   :      131.52   132.01   132.79   133.54   133.86   134.63
eig.   :      135.38   135.59   135.76   136.90   137.51   137.60
eig.   :      137.85   138.22   139.27   139.46   140.11   140.95
eig.   :      140.95   141.01   141.80   142.48   143.03   143.82
eig.   :      145.29   145.90   146.48   147.35   147.80   148.11
eig.   :      148.64   148.67   149.62   149.72   152.18   152.48
eig.   :      152.58   153.40   153.52   153.83   154.04   154.41
eig.   :      154.69   155.11   155.37   155.89   156.49   156.74
eig.   :      157.06   157.25   157.84   157.94   158.72   159.94
eig.   :      160.51   161.65   162.89   165.22   165.52   166.19
eig.   :      166.29   166.44   166.56   167.35   168.70   169.48
eig.   :      169.67   171.55   172.60   173.36   175.46   176.07
eig.   :      176.61   177.84   178.05   179.61   180.15   180.71
eig.   :      182.66   183.09   184.56   185.64   189.49   189.76
eig.   :      191.50   192.63   194.27   194.78   196.25   196.27
eig.   :      197.94   200.26   201.56   202.74   203.74   206.92
eig.   :      222.13   223.13   226.58   234.89   244.25   252.72
eig.   :      257.10   262.25   263.99   268.82   290.41   302.64
eig.   :      304.62   360.76   397.04   397.14   424.00   504.65
eig.   :      525.90   543.60   557.24   625.28   669.98   708.81
eig.   :      775.44   786.25   857.88   892.86   987.19   996.92
eig.   :     1051.82  1101.55  1132.97  1140.66  1183.26  1232.17
eig.   :     1275.73  1328.47  1346.16  1356.03  1361.95  1415.09
eig.   :     1472.72  1474.57  1488.58  1490.75  1498.68  1503.51
eig.   :     1509.77  1511.19  1519.89  1537.78  2895.78  2953.66
eig.   :     2970.41  2984.98  2990.11  2997.48  3016.17  3024.60
eig.   :     3041.76  3101.12  3306.76  3359.32  3387.74  3408.01
eig.   :     3419.52  3502.08  3559.63  3596.81  3606.59  3619.32
written to xtb_localmodes and g98l.out
 
 normal mode %tage of torsion character
   1:  0.00   2:  0.00   3:  0.00   4:  0.00   5:  0.00   6:  0.00   7:  0.63   8:  0.91
   9:  0.09  10:  0.39  11:  0.35  12:  0.37  13:  0.02  14:  0.00  15:  0.32  16:  0.01
  17:  0.03  18:  0.30  19:  0.89  20:  0.66  21:  0.01  22:  0.05  23:  0.01  24:  0.31
  25:  0.05  26:  0.01  27:  0.60  28:  0.81  29:  0.12  30:  0.40  31:  0.72  32:  0.57
  33:  0.23  34:  0.10  35:  0.28  36:  0.21  37:  0.01  38:  0.14  39:  0.06  40:  0.33
  41:  0.32  42:  0.02  43:  0.16  44:  0.01  45:  0.00  46:  0.01  47:  0.14  48:  0.00
  49:  0.04  50:  0.10  51:  0.14  52:  0.27  53:  0.29  54:  0.01  55:  0.42  56:  0.01
  57:  0.58  58:  0.84  59:  0.18  60:  0.22  61:  0.07  62:  0.02  63:  0.54  64:  0.00
  65:  0.03  66:  0.26  67:  0.01  68:  0.06  69:  0.76  70:  0.02  71:  0.52  72:  0.03
  73:  0.01  74:  0.04  75:  0.08  76:  0.01  77:  0.37  78:  0.05  79:  0.04  80:  0.01
  81:  0.38  82:  0.59  83:  0.40  84:  0.04  85:  0.58  86:  0.01  87:  0.07  88:  0.09
  89:  0.05  90:  0.29  91:  0.12  92:  0.74  93:  0.17  94:  0.08  95:  0.01  96:  0.30
  97:  0.46  98:  0.00  99:  0.34 100:  0.08 101:  0.01 102:  0.29 103:  0.33 104:  0.47
 105:  0.85 106:  0.02 107:  0.32 108:  0.03 109:  0.25 110:  0.47 111:  0.35 112:  0.09
 113:  0.30 114:  0.96 115:  0.03 116:  0.13 117:  0.23 118:  0.18 119:  0.00 120:  0.29
 121:  0.57 122:  0.06 123:  0.01 124:  0.01 125:  0.08 126:  0.11 127:  0.00 128:  0.00
 129:  0.06 130:  0.10 131:  0.06 132:  0.37 133:  0.03 134:  0.94 135:  0.14 136:  0.92
 137:  0.45 138:  0.67 139:  0.54 140:  0.34 141:  0.55 142:  0.26 143:  0.35 144:  0.15
 145:  0.01 146:  0.04 147:  0.01 148:  0.01 149:  0.01 150:  0.35 151:  0.04 152:  0.47
 153:  0.02 154:  0.06 155:  0.01 156:  0.98 157:  0.54 158:  0.12 159:  0.65 160:  0.50
 161:  0.11 162:  0.78 163:  0.02 164:  0.40 165:  0.21 166:  0.05 167:  0.50 168:  0.08
 169:  0.60 170:  0.35 171:  0.52 172:  0.12 173:  0.55 174:  0.02 175:  0.54 176:  0.08
 177:  0.95 178:  0.20 179:  0.02 180:  0.79 181:  0.72 182:  0.05 183:  0.10 184:  0.29
 185:  0.65 186:  0.25 187:  0.52 188:  0.16 189:  0.70 190:  0.30 191:  0.37 192:  0.09
 193:  0.57 194:  0.41 195:  0.38 196:  0.32 197:  0.26 198:  0.33 199:  0.11 200:  0.25
 201:  0.18 202:  0.12 203:  0.26 204:  0.32 205:  0.06 206:  0.19 207:  0.11 208:  0.11
 209:  0.26 210:  0.00 211:  0.62 212:  0.42 213:  0.66 214:  0.70 215:  0.56 216:  0.76
 217:  0.88 218:  0.55 219:  0.58 220:  0.47 221:  0.11 222:  0.16 223:  0.15 224:  0.06
 225:  0.10 226:  0.01 227:  0.05 228:  0.03 229:  0.01 230:  0.05 231:  0.08 232:  0.02
 233:  0.01 234:  0.03 235:  0.01 236:  0.09 237:  0.02 238:  0.00 239:  0.10 240:  0.02
 recommended # of modes for mode following         186

------------------------------------------------------------------------
 * finished run on 2020/05/27 at 14:02:47.125     
------------------------------------------------------------------------
 total:
 * wall-time:     0 d,  0 h, 13 min, 30.637 sec
 *  cpu-time:     0 d,  0 h, 13 min, 29.527 sec
 * ratio c/w:     0.999 speedup
 SCF:
 * wall-time:     0 d,  0 h,  0 min,  4.695 sec
 *  cpu-time:     0 d,  0 h,  0 min,  4.654 sec
 * ratio c/w:     0.991 speedup
 ANC optimizer:
 * wall-time:     0 d,  0 h,  0 min,  4.792 sec
 *  cpu-time:     0 d,  0 h,  0 min,  4.719 sec
 * ratio c/w:     0.985 speedup
 numerical hessian:
 * wall-time:     0 d,  0 h, 13 min, 21.119 sec
 *  cpu-time:     0 d,  0 h, 13 min, 20.123 sec
 * ratio c/w:     0.999 speedup

normal termination of xtb
