# Supplementary material for: Heterogeneous Nucleation of Butanol on NaCl: A Computational Study of Temperature, Humidity, Seed Charge, and Seed Size Effects
Source: J Phys Chem A. 2021 Mar 31;125(14):3025–36. doi: 10.1021/acs.jpca.0c10972 (PMC8054243; doi:10.1021/acs.jpca.0c10972)
Supplement: Supplementary file 2 — jp0c10972_si_002.zip [file jp0c10972_si_002.zip › ALL CLUSTERS/low_level_calc/big seed/1Seed1BuOH5W.xyz]

    80
       -165.91275543  Gyration_radius:  4.98105814977
 Na          0.40743935110653   -5.78326975009991   -4.49761426549992
Na         -1.09575068375225    3.35422887919262   -2.15903541217036
Na         -0.94812652256347    0.69663755992212    0.38524048633654
Na         -2.65671135824467    0.55547210657796   -4.35134782614792
Na         -3.52504395136687   -3.07614441679658    4.32084192174950
Na          1.17531052637885   -1.86749923814347   -0.14607897723962
Na          2.18311109091894   -4.04365897276434   -2.36636823140136
Na          0.52723917264300    2.13885969599660   -4.52254601942639
Na          3.99214378022625    0.22451935166129   -1.23694591688820
Na         -1.00010182472562   -2.69098066217994   -4.55246396833550
Na         -4.20508278917486   -4.18843869367233   -3.47448859298484
Na          1.13129471214673    2.90131586696112    2.41042832297526
Na         -1.12516860482180   -5.10968971230092   -1.59245326697205
Na         -4.23421194745923    1.63787321701070   -0.92140070702540
Na         -1.91827185906545    1.56387146776098    3.63073533036662
Na         -2.55684284290083   -3.98791021123313    1.22917366162781
Na         -2.46365932694609   -1.70465800489299   -1.62404349884108
Na         -3.71697537365464   -0.83136736207467    1.72422673243617
Na         -2.04391075516988    3.89545332072683    0.93833821446379
Na         -5.58940412150202   -1.00074690230936   -3.00858018630725
Na         -3.99424364365423    3.59831689304790   -3.57124536272039
Na         -0.53318282196670   -1.78373697808897    3.10413311264484
Na         -5.61568083940006   -3.24159987872226   -0.27603567225803
Na          2.42809932254203    3.32925456772976   -1.55234403824622
Na          1.91802955186960   -1.20577439102606   -3.89675209676985
Cl         -3.07432570959744    1.58857217147566    1.38873758316429
Cl         -4.72291354900935   -0.88247443349617   -0.57845540055330
Cl         -4.77047918073271   -3.22467589683577    2.19423605987766
Cl         -1.40475925587651   -4.06437404461572    3.48656700815605
Cl          3.39700211106066   -2.04072123617235   -1.83780674650429
Cl         -1.93444659570903   -5.15060430318331   -4.16351080011743
Cl         -0.23992656570767   -0.29727510010031   -4.84904828015200
Cl         -6.45764116529491   -3.35423248727044   -2.64753896809979
Cl          4.40850148627913    2.45186131414902   -0.30568769839700
Cl         -3.38874265190733    4.13534222715396   -1.19094676506552
Cl         -3.37095583786248   -4.22324325833731   -1.04867991977551
Cl         -2.65851995939398   -0.77974563043860    4.14247810532473
Cl         -1.94460087790370    2.94361326236839   -4.73427712620914
Cl          0.94460463229774    4.30964289027692   -3.20309819982982
Cl         -0.16762219127627   -2.83527851769711   -2.11940477350284
Cl          2.54161281464495    1.16462716151851   -3.11866264747308
Cl         -1.42195685617968   -1.74327168720255    0.76663124992308
Cl         -5.20830100694469    1.44658274191393   -3.40051438940128
Cl         -3.38021543354446   -1.85055674514413   -4.03751781956252
Cl         -2.04382918116864    0.89925711407341   -1.89790078891149
Cl          0.24192637039587    0.54140895461079    2.65176427615946
Cl          0.29834022611715    2.91766747652687    0.03150306444970
Cl          1.55185287236949   -3.61690620621296   -4.81070066562837
Cl          1.05972221518162   -6.21760903302290   -2.12594144321871
Cl         -1.03137883063441    3.81452550523110    3.24267820939036
O           3.01650209371449    2.12876663644310    2.34854533043917
H           3.56163815071532    2.22992125506938    1.53463149120716
C           3.70561415204035    2.86166693039058    3.33975372236851
H           4.64969096700572    2.35797209290422    3.58399691351016
H           3.08600121369919    2.85667417652400    4.23764081788810
C           4.00761329595854    4.28477670785508    2.88913635321218
H           4.58920821389138    4.78542633532033    3.66393583568276
H           4.62364299972822    4.22501129355751    1.99038353948642
C           2.76245994880929    5.10910764958609    2.57889755874809
H           2.14624673105526    4.57923507059125    1.85075209810466
H           3.07534970131151    6.03611588199352    2.09741485952917
C           1.95445223630935    5.45235281415548    3.81922395522692
H           2.54811743760525    6.06628720442427    4.49325889181941
H           1.06384339102769    6.01318883681597    3.55111866793733
H           1.64838100083138    4.56251296416920    4.36327677083981
O           2.58724680315664   -0.17302316858141    0.61359063283451
H           1.91092694239418    0.51341517904721    0.53805887913374
H           3.12521903120765    0.15155149786145    1.34403851894384
O           1.86983373223083   -3.93171136303262   -0.02447820249799
H           2.68691531138370   -4.14504532317189    0.43627172680223
H           1.40026840630235   -4.77852630776777   -0.10378543903963
O          -0.57577625572606   -4.89347329514468    0.58235113980435
H          -0.03809728202556   -4.12142892261131    0.82359055456255
H          -0.40310370765893   -5.52597808543026    1.29023192804845
O           0.63470226604962   -0.14083853998552   -1.08002277213436
H           1.20905780459736    0.58683774369213   -1.37388286195775
H           0.05377827660595   -0.22211847376662   -1.85665623309892
O           1.44097537993132   -2.17198865081670    2.04646523262629
H           1.77314235409422   -1.26831468236114    2.17914026031196
H           2.12290326321389   -2.74083345980172    2.41484294217749
