# Supplementary material for: Heterogeneous Nucleation of Butanol on NaCl: A Computational Study of Temperature, Humidity, Seed Charge, and Seed Size Effects
Source: J Phys Chem A. 2021 Mar 31;125(14):3025–36. doi: 10.1021/acs.jpca.0c10972 (PMC8054243; doi:10.1021/acs.jpca.0c10972)
Supplement: Supplementary file 2 — jp0c10972_si_002.zip [file jp0c10972_si_002.zip › ALL CLUSTERS/low_level_calc/big seed/1Seed1W.log]

      -----------------------------------------------------------      
     |                   =====================                   |     
     |                           x T B                           |     
     |                   =====================                   |     
     |                         S. Grimme                         |     
     |          Mulliken Center for Theoretical Chemistry        |     
     |                    University of Bonn                     |     
     |                 Version 6.0.1 (SAW181210)                 |     
      -----------------------------------------------------------      

   This program is distributed in the hope that it will be useful,
   but WITHOUT ANY WARRANTY; without even the implied warranty of
   MERCHANTABILITY or FITNESS FOR A PARTICULAR PURPOSE.
   
   FOR NON-COMMERCIAL, ACADEMIA USE ONLY.
   
   Cite this work as:
   S. Grimme, C. Bannwarth, P. Shushkov, J. Comput. Theory Chem., 2017,
   13, 1989-2009.
   C. Bannwarth, S. Ehlert and S. Grimme., ChemRxiv, 2018, preprint.
   http://doi.org/10.26434/chemrxiv.7246238.v1
   
   for sTDA-xTB:
   S. Grimme and C. Bannwarth, J. Chem. Phys., 2016, 145, 054103.
   
   in the mass-spec context:
   V. Asgeirsson, C. Bauer and S. Grimme, Chem. Sci., 2017, 8, 4879.
   
   if GBSA is used:
   P. Shushkov, F. März and S. Grimme, unpublished.
   
   for ANC optimizer:
   S. Grimme, unpublished.
   Rational Function algorithm used in ANCopt:
   F. Eckert, P. Pulay, H.-J. Werner, J. Comput. Chem., 1997, 18, 1473.
   
   with help from (in alphabetical order)
   C. Bannwarth, F. Bohle, G. Brandenburg, E. Caldeweyher, M. Checinski,
   S. Dohm, S. Ehlert, S. Ehrlich, F. März, H. Neugebauer, J. Pisarek,
   P. Pracht, P. Shushkov, and S. Spicher.
   
 * started run on 2020/05/27 at 13:49:44.278     
========================================================================
 # omp threads = 1
========================================================================
number of atoms            : 53
number of electrons        : 208
charge                     : 0
spin                       : .0
first test random number   : .9718

########################################################################
# WARNING! Please study the warnings concerning your input carefully
#  - the use of '-ohess' is discouraged, please use '--ohess' next time
########################################################################

           ------------------------------------------------- 
          |                 G F N 2 - x T B                 |
          | Geometry, Frequencies, Noncovalent interactions |
          |            JCTC 2018 parametrisation            |
           ------------------------------------------------- 
      method parameters     
 k(s)        :  1.8500
 k(p)        :  2.2300
 k(d)        :  2.2300
 k(f)        :  2.0000
 kEN (H0ij)  : -2.0000
 D4 a1       :  0.5200
 D4 a2       :  5.0000
 D4 s6       :  1.0000
 D4 s8       :  2.7000
 D4 s9       :  5.0000
 alphaj      :  2.0000


            Z     q(EN)     CN     RAES       Cart. coordinates
     1  Na  1.0    0.17    9.08    5.00    -0.49767    -2.65935     6.27270
     2  Na  1.0    0.16    9.17    5.00     5.24351    -5.12565     3.05628
     3  Na  1.0    0.09   12.08    5.00    -0.39057    -3.73286    -0.75596
     4  Na  1.0    0.17    9.11    5.00    -6.11253    -2.87046    -4.30262
     5  Na  1.0    0.25    6.69    5.00    -0.70452     8.94314     3.43882
     6  Na  1.0    0.09   12.22    5.00    -0.89644     2.49006     1.87313
     7  Na  1.0    0.30    5.02    5.00    -6.51263     1.98077    -8.43751
     8  Na  1.0    0.29    5.05    5.00   -11.42170    -0.62142    -0.99473
     9  Na  1.0    0.19    9.50    5.00     4.90393     0.13163    -1.35804
    10  Na  1.0    0.16    9.25    5.00    -6.13408    -1.57381     2.54664
    11  Na  1.0    0.21    8.72    5.00    -0.35706     1.83065    -5.81563
    12  Na  1.0    0.30    4.99    5.00    10.30369    -1.08194     2.24998
    13  Na  1.0    0.25    6.71    5.00    -0.40860    -5.06129    -7.34313
    14  Na  1.0    0.36    5.23    5.00     4.19542     9.43981    -4.67624
    15  Na  1.0    0.20    8.46    5.00    -1.21659     7.21394    -3.20819
    16  Na  1.0    0.29    5.10    5.00     4.99689    -3.57858     9.42147
    17  Na  1.0    0.25    8.51    5.00     4.83211     6.38922     0.70188
    18  Na  1.0    0.17    9.12    5.00    -6.63690     3.60893    -1.99221
    19  Na  1.0    0.25    6.73    5.00    -5.72579    -8.02004     0.19188
    20  Na  1.0    0.25    6.74    5.00    -0.18644    -9.04637     3.73962
    21  Na  1.0    0.25    6.73    5.00     5.13981    -6.16865    -3.82420
    22  Na  1.0    0.25    6.63    5.00    -0.19844   -10.31596    -2.94416
    23  Na  1.0    0.25    6.65    5.00    -6.29817     4.99453     4.70721
    24  Na  1.0    0.17    9.18    5.00     5.10843     1.54963     5.39341
    25  Na  1.0    0.25    6.66    5.00    -0.56784     3.97813     8.30433
    26  Cl  7.0   -0.10    6.00    5.00     2.36423    -1.23626     2.56291
    27  Cl  7.0   -0.16    4.85    5.00    -3.83005     6.44348     0.79198
    28  Cl  7.0   -0.16    4.82    5.00    -3.51583     1.08906     5.69562
    29  Cl  7.0   -0.22    3.74    4.99     2.01345    10.12939    -0.56577
    30  Cl  7.0   -0.26    2.85    4.83     2.11019     6.27501    -7.18566
    31  Cl  7.0   -0.23    3.79    5.00     2.29928     0.22649     9.29657
    32  Cl  7.0   -0.16    4.88    5.00     2.63747    -7.66038     0.04832
    33  Cl  7.0   -0.29    2.93    4.87    -2.80423   -11.70159     0.84052
    34  Cl  7.0   -0.23    3.77    5.00     2.49844    -6.63556     6.97034
    35  Cl  7.0   -0.24    3.75    4.99    -9.53303     0.67342    -5.04835
    36  Cl  7.0   -0.23    3.77    5.00    -8.93504    -4.49232    -0.34435
    37  Cl  7.0   -0.12    5.58    5.00     1.84289     3.67558    -1.68770
    38  Cl  7.0   -0.16    4.82    5.00     2.37216     5.36899     4.66689
    39  Cl  7.0   -0.23    3.77    5.00    -3.37875    -1.44441    -8.27973
    40  Cl  7.0   -0.11    5.73    5.00    -3.48898    -0.04736    -1.38661
    41  Cl  7.0   -0.16    4.87    5.00    -3.15083    -5.26172     3.25953
    42  Cl  7.0   -0.22    3.81    5.00     8.04471    -3.62120    -0.89684
    43  Cl  7.0   -0.20    3.79    5.00     8.01797     2.89832     1.50925
    44  Cl  7.0   -0.22    3.87    5.00    -4.38122     5.13163    -5.92094
    45  Cl  7.0   -0.29    2.95    4.88     2.44669    -8.79651    -6.63936
    46  Cl  7.0   -0.16    4.87    5.00    -3.22756    -6.59390    -3.68441
    47  Cl  7.0   -0.29    3.00    4.90    -3.32368     7.67533     7.28446
    48  Cl  7.0   -0.23    3.79    5.00    -9.24846     2.27200     2.00119
    49  Cl  7.0   -0.24    3.78    5.00     8.13855    -2.38353     6.15442
    50  Cl  7.0   -0.15    4.77    5.00     2.43337    -2.17749    -4.66667
    51  O   6.0   -0.40    3.70    4.62     6.80550     6.48896    -3.40872
    52  H   1.0   -0.04    1.59    1.69     5.89351     5.28489    -4.45727
    53  H   1.0   -0.04    1.17    1.46     8.44142     5.72560    -3.15434

  Z AO/shell   Hii/eV     exponent
  1     Wed Apr 25 08:07:45 CEST 2018   EN: 2.200 GM2: 0.406  GM3: 0.0800  RAES: 1.40
     1s    -10.707211    1.230000
  8     Wed Apr 25 08:07:45 CEST 2018   EN: 3.440 GM2: 0.452  GM3:-0.0517  RAES: 1.80
     2s    -20.229985    2.439742
     2p    -15.503117    2.137023
 11     Tue Apr 24 16:34:09 CEST 2018   EN: 0.930 GM2: 0.271  GM3: 0.1799  RAES: 5.00
     3s     -4.546934    0.763787
     3p     -1.332719    0.573553
 17     Mon Apr 23 14:09:22 CEST 2018   EN: 3.160 GM2: 0.249  GM3: 0.1495  RAES: 2.50
     3s    -29.278781    2.485265
     3p    -12.673758    2.199650
     3d     -0.240338    2.476089
 no old-style atom pair restraining (fixing) potential
           ------------------------------------------------- 
          |        Self-Consistent Charge Iterations        |
           ------------------------------------------------- 

 Ncao       : 356
 Nao        : 331
 Nshell     : 129
 Nel        : 208
 T(el)      :   300.0
 intcut     :    25.0
 scfconv/Eh :  0.100E-05
   qconv/e  :  0.100E-03
 intneglect :  0.100E-07
 broydamp   :      0.250
 iter      E             dE          RMSdq      gap      omega  full diag
   1   -127.2927772 -0.127293E+03  0.136E+01    7.04       0.0  T
   2   -127.4781568 -0.185380E+00  0.879E+00    5.94       1.0  T
   3   -127.8309758 -0.352819E+00  0.477E+00    3.33       1.0  T
   4   -127.8262628  0.471296E-02  0.263E+00    3.45       1.0  T
   5   -127.8766323 -0.503695E-01  0.314E+00    1.87       1.0  T
   6   -127.8892571 -0.126248E-01  0.138E+00    2.14       1.0  T
   7   -127.8914414 -0.218433E-02  0.578E-01    2.43       1.0  T
   8   -127.8924058 -0.964449E-03  0.244E-01    2.33       1.0  T
   9   -127.8926480 -0.242163E-03  0.165E-01    2.31       1.0  T
  10   -127.8928708 -0.222801E-03  0.106E-01    2.31       1.0  T
  11   -127.8929681 -0.973280E-04  0.750E-02    2.30       1.0  T
  12   -127.8930140 -0.458324E-04  0.636E-02    2.31       1.0  T
  13   -127.8930488 -0.348755E-04  0.549E-02    2.30       1.0  T
  14   -127.8930870 -0.381307E-04  0.408E-02    2.29       1.0  T
  15   -127.8931170 -0.300807E-04  0.251E-02    2.29       1.0  T
  16   -127.8931230 -0.595768E-05  0.191E-02    2.29       1.0  T
  17   -127.8931255 -0.249131E-05  0.157E-02    2.29       1.0  T
  18   -127.8931282 -0.268823E-05  0.114E-02    2.29       1.2  T
  19   -127.8931294 -0.119998E-05  0.864E-03    2.29       1.6  T
  20   -127.8931302 -0.846924E-06  0.809E-03    2.29       1.7  T
  21   -127.8931308 -0.578807E-06  0.531E-03    2.29       2.6  T
  22   -127.8931312 -0.376622E-06  0.435E-03    2.29       3.2  T
  23   -127.8931316 -0.434941E-06  0.341E-03    2.29       4.0  T
  24   -127.8931318 -0.200962E-06  0.281E-03    2.29       4.9  T
  25   -127.8931320 -0.166961E-06  0.239E-03    2.29       5.8  T
  26   -127.8931321 -0.103069E-06  0.162E-03    2.29       8.5  T
  27   -127.8931321 -0.446679E-07  0.123E-03    2.29      11.1  T
  28   -127.8931322 -0.310211E-07  0.858E-04    2.29      16.0  T
  29   -127.8931322 -0.116058E-07  0.610E-04    2.29      22.5  T
speedup  1.00
cpu  time for SCC    0.64 s
wall time for SCC    0.64 s

   *** convergence criteria satisfied after 29 iterations ***

          eigenvalues
 #    :          92         93         94         95         96         97         98         99
 occ. :        2.000      2.000      2.000      2.000      2.000      2.000      2.000      2.000
 eps  :       -10.918    -10.798    -10.780    -10.743    -10.732    -10.721    -10.700    -10.692
 #    :         100        101        102        103        104        105        106        107
 occ. :        2.000      2.000      2.000      2.000      2.000      0.000      0.000      0.000
 eps  :       -10.654    -10.604    -10.598    -10.571    -10.480     -8.193     -7.627     -7.411
 #    :         108        109        110        111        112        113        114        115
 occ. :        0.000      0.000      0.000      0.000      0.000      0.000      0.000      0.000
 eps  :        -6.863     -6.061     -5.652     -5.464     -4.258     -3.879     -3.471     -3.218


   #   Z            q   n(s)   n(p)   n(d)      C6AA      α(0)
   1  11 Na     0.722  0.046  0.232  0.000    67.915    26.669
   2  11 Na     0.712  0.048  0.241  0.000    68.036    26.693
   3  11 Na     0.789  0.010  0.201  0.000    67.095    26.508
   4  11 Na     0.706  0.047  0.247  0.000    68.106    26.707
   5  11 Na     0.730  0.083  0.186  0.000    67.806    26.648
   6  11 Na     0.817  0.003  0.180  0.000    66.760    26.442
   7  11 Na     0.722  0.107  0.171  0.000    67.910    26.668
   8  11 Na     0.707  0.112  0.181  0.000    68.090    26.704
   9  11 Na     0.777  0.028  0.195  0.000    67.242    26.537
  10  11 Na     0.711  0.047  0.242  0.000    68.046    26.695
  11  11 Na     0.764  0.044  0.192  0.000    67.399    26.568
  12  11 Na     0.728  0.106  0.166  0.000    67.842    26.655
  13  11 Na     0.721  0.077  0.202  0.000    67.918    26.670
  14  11 Na     0.736  0.112  0.152  0.000    67.736    26.634
  15  11 Na     0.738  0.051  0.210  0.000    67.710    26.629
  16  11 Na     0.713  0.109  0.177  0.000    68.018    26.690
  17  11 Na     0.793  0.045  0.162  0.000    67.046    26.498
  18  11 Na     0.722  0.044  0.234  0.000    67.909    26.668
  19  11 Na     0.715  0.078  0.207  0.000    67.995    26.685
  20  11 Na     0.717  0.078  0.205  0.000    67.969    26.680
  21  11 Na     0.725  0.079  0.196  0.000    67.870    26.661
  22  11 Na     0.715  0.083  0.202  0.000    67.995    26.685
  23  11 Na     0.723  0.081  0.196  0.000    67.897    26.666
  24  11 Na     0.733  0.044  0.224  0.000    67.781    26.643
  25  11 Na     0.730  0.078  0.191  0.000    67.806    26.648
  26  17 Cl    -0.736  1.980  5.755  0.002   124.792    17.091
  27  17 Cl    -0.732  1.979  5.752  0.001   124.607    17.078
  28  17 Cl    -0.735  1.981  5.753  0.001   124.724    17.086
  29  17 Cl    -0.730  1.978  5.752  0.000   124.528    17.073
  30  17 Cl    -0.740  1.974  5.763  0.003   124.943    17.101
  31  17 Cl    -0.734  1.976  5.757  0.001   124.690    17.084
  32  17 Cl    -0.735  1.978  5.754  0.003   124.723    17.086
  33  17 Cl    -0.760  1.974  5.786  0.001   125.753    17.156
  34  17 Cl    -0.735  1.977  5.757  0.001   124.722    17.086
  35  17 Cl    -0.740  1.977  5.762  0.001   124.917    17.099
  36  17 Cl    -0.736  1.977  5.758  0.001   124.771    17.089
  37  17 Cl    -0.736  1.974  5.759  0.003   124.770    17.089
  38  17 Cl    -0.734  1.978  5.755  0.001   124.702    17.085
  39  17 Cl    -0.731  1.976  5.754  0.001   124.566    17.075
  40  17 Cl    -0.728  1.978  5.748  0.001   124.443    17.067
  41  17 Cl    -0.729  1.978  5.749  0.002   124.514    17.072
  42  17 Cl    -0.735  1.979  5.755  0.001   124.738    17.087
  43  17 Cl    -0.739  1.977  5.760  0.002   124.889    17.097
  44  17 Cl    -0.736  1.976  5.759  0.000   124.760    17.089
  45  17 Cl    -0.758  1.974  5.783  0.001   125.657    17.150
  46  17 Cl    -0.736  1.979  5.754  0.003   124.778    17.090
  47  17 Cl    -0.753  1.972  5.781  0.000   125.471    17.137
  48  17 Cl    -0.736  1.978  5.758  0.001   124.770    17.089
  49  17 Cl    -0.739  1.976  5.763  0.000   124.894    17.098
  50  17 Cl    -0.725  1.981  5.742  0.002   124.338    17.060
  51   8 O     -0.631  1.719  4.912  0.000    25.849     6.867
  52   1 H      0.353  0.647  0.000  0.000     0.569     1.178
  53   1 H      0.339  0.661  0.000  0.000     0.614     1.231

 Mol. C6AA /au·bohr⁶  :     201946.515395
 Mol. C8AA /au·bohr⁸  :   14562610.122333
 Mol. α(0) /au        :       1102.539114

 
 Wiberg/Mayer (AO) data. WBOs > 0.1 written file <wbo>
 largest (>0.05) Wiberg bond orders for each atom
           total WBO             WBO to atom ...
     1  Na  0.523    Cl  28 0.111    Cl  41 0.106    Cl  31 0.098    Cl  34 0.092    Cl  26 0.063
     2  Na  0.538    Cl  32 0.121    Cl  42 0.113    Cl  49 0.098    Cl  34 0.091    Cl  26 0.062
     3  Na  0.400    Cl  26 0.108    Cl  40 0.099    Cl  50 0.093
     4  Na  0.545    Cl  46 0.134    Cl  39 0.106    Cl  36 0.093    Cl  35 0.085    Cl  40 0.071
     5  Na  0.504    Cl  47 0.154    Cl  29 0.129    Cl  27 0.097    Cl  38 0.086
     6  Na  0.382    Cl  37 0.088    Cl  40 0.063    Cl  27 0.061    Cl  26 0.060    Cl  38 0.057
     7  Na  0.502    Cl  44 0.161    Cl  39 0.159    Cl  35 0.146
     8  Na  0.523    Cl  36 0.168    Cl  48 0.159    Cl  35 0.157
     9  Na  0.436    Cl  37 0.118    Cl  43 0.104    Cl  50 0.079    Cl  42 0.055
    10  Na  0.533    Cl  41 0.118    Cl  28 0.116    Cl  36 0.089    Cl  48 0.087    Cl  40 0.069
    11  Na  0.461    Cl  30 0.115    Cl  39 0.086    Cl  50 0.084    Cl  37 0.071    Cl  44 0.069
    12  Na  0.490    Cl  42 0.158    Cl  43 0.157    Cl  49 0.140
    13  Na  0.514    Cl  45 0.156    Cl  39 0.130    Cl  50 0.097    Cl  46 0.091
    14  Na  0.487    Cl  30 0.199    Cl  29 0.126    O   51 0.093
    15  Na  0.500    Cl  44 0.117    Cl  30 0.110    Cl  29 0.104    Cl  27 0.085
    16  Na  0.513    Cl  34 0.164    Cl  31 0.159    Cl  49 0.150
    17  Na  0.396    Cl  29 0.115    Cl  38 0.095    Cl  43 0.082
    18  Na  0.520    Cl  44 0.116    Cl  27 0.113    Cl  48 0.093    Cl  35 0.089    Cl  40 0.062
    19  Na  0.523    Cl  33 0.157    Cl  36 0.129    Cl  46 0.099    Cl  41 0.097
    20  Na  0.520    Cl  33 0.151    Cl  34 0.133    Cl  32 0.099    Cl  41 0.096
    21  Na  0.507    Cl  45 0.151    Cl  42 0.135    Cl  50 0.098    Cl  32 0.086
    22  Na  0.523    Cl  33 0.147    Cl  45 0.146    Cl  32 0.096    Cl  46 0.096
    23  Na  0.509    Cl  47 0.149    Cl  48 0.135    Cl  27 0.094    Cl  28 0.092
    24  Na  0.503    Cl  38 0.119    Cl  43 0.105    Cl  31 0.092    Cl  49 0.089    Cl  26 0.051
    25  Na  0.498    Cl  47 0.151    Cl  31 0.131    Cl  28 0.090    Cl  38 0.088
    26  Cl  0.477    Na   3 0.108    Na   1 0.063    Na   2 0.062    Na   6 0.060    Na  24 0.051
    27  Cl  0.486    Na  18 0.113    Na   5 0.097    Na  23 0.094    Na  15 0.085    Na   6 0.061
    28  Cl  0.482    Na  10 0.116    Na   1 0.111    Na  23 0.092    Na  25 0.090
    29  Cl  0.487    Na   5 0.129    Na  14 0.126    Na  17 0.115    Na  15 0.104
    30  Cl  0.487    Na  14 0.199    Na  11 0.115    Na  15 0.110
    31  Cl  0.489    Na  16 0.159    Na  25 0.131    Na   1 0.098    Na  24 0.092
    32  Cl  0.491    Na   2 0.121    Na  20 0.099    Na  22 0.096    Na  21 0.086
    33  Cl  0.444    Na  19 0.157    Na  20 0.151    Na  22 0.147
    34  Cl  0.489    Na  16 0.164    Na  20 0.133    Na   1 0.092    Na   2 0.091
    35  Cl  0.493    Na   8 0.157    Na   7 0.146    Na  18 0.089    Na   4 0.085
    36  Cl  0.487    Na   8 0.168    Na  19 0.129    Na   4 0.093    Na  10 0.089
    37  Cl  0.464    Na   9 0.118    Na   6 0.088    Na  11 0.071
    38  Cl  0.482    Na  24 0.119    Na  17 0.095    Na  25 0.088    Na   5 0.086    Na   6 0.057
    39  Cl  0.495    Na   7 0.159    Na  13 0.130    Na   4 0.106    Na  11 0.086
    40  Cl  0.495    Na   3 0.099    Na   4 0.071    Na  10 0.069    Na   6 0.063    Na  18 0.062
    41  Cl  0.489    Na  10 0.118    Na   1 0.106    Na  19 0.097    Na  20 0.096
    42  Cl  0.485    Na  12 0.158    Na  21 0.135    Na   2 0.113    Na   9 0.055
    43  Cl  0.480    Na  12 0.157    Na  24 0.105    Na   9 0.104    Na  17 0.082
    44  Cl  0.485    Na   7 0.161    Na  15 0.117    Na  18 0.116    Na  11 0.069
    45  Cl  0.452    Na  13 0.156    Na  21 0.151    Na  22 0.146
    46  Cl  0.488    Na   4 0.134    Na  19 0.099    Na  22 0.096    Na  13 0.091
    47  Cl  0.458    Na   5 0.154    Na  25 0.151    Na  23 0.149
    48  Cl  0.487    Na   8 0.159    Na  23 0.135    Na  18 0.093    Na  10 0.087
    49  Cl  0.493    Na  16 0.150    Na  12 0.140    Na   2 0.098    Na  24 0.089
    50  Cl  0.493    Na  21 0.098    Na  13 0.097    Na   3 0.093    Na  11 0.084    Na   9 0.079
    51  O   1.905    H   53 0.882    H   52 0.856    Na  14 0.093
    52  H   0.875    O   51 0.856
    53  H   0.885    O   51 0.882
 MOs/occ written to file <molden.input>
 
molecular dipole:
                 x           y           z       tot (Debye)
 q only:        3.222       3.481       0.332
   full:        0.912       0.548       0.931       3.593
molecular quadrupole (traceless):
                xx          xy          yy          xz          yz          zz
 q only:       56.917      22.247     -42.425      13.721     -34.591     -14.492
  q+dip:       60.489      11.431     -48.507      23.326     -33.787     -11.983
   full:       60.249      11.633     -47.415      24.110     -32.283     -12.834

SCC energy    :    -127.8931322
rep           :       0.1298950
ES            :       1.7915770
AES           :      -0.0240182
AXC           :      -0.0028402
disp          :      -0.1521416
XB            :       0.0000000
fix           :       0.0000000
total E       :    -127.7570853
atomizationE  :       7.0091336     4398.30
(atE without considering molecular charge,
 total energy contains solvation terms)
H-L gap (eV)  :          2.2876
           ------------------------------------------------- 
          |                 ===============                 |
          |                   A N C O P T                   |
          |                 ===============                 |
          |          Approximate Normal Coordinate          |
          |           Rational Function Optimizer           |
           ------------------------------------------------- 
dumping coords to <xtbopt.coord> and <xtbopt.log>
 optlevel               0
 Maxcycle             200
 Maxmicro              25
 Econv         5.000000000000000E-006
 Gconv         1.000000000000000E-003
 Maxdispl       1.00000000000000     
 Hlow          5.000000000000000E-003
 S6             20.0000000000000     
 Nvar              153

generating ANC from model Hessian ...
 Shifting diagonal of input Hessian by   2.360626937140192E-002
 Lowest  eigenvalues of input Hessian
    0.005000    0.005561    0.005832    0.006421    0.006888    0.007450
    0.007945    0.008980    0.009583    0.009773    0.010006    0.011061
    0.012092    0.012124    0.013000    0.013079    0.013125    0.013352
 Highest eigenvalues
    0.089393    0.093155    0.143401    0.318177    1.241866    1.424840
 
cpu  time for ANC gen    0.01 s
wall time for ANC gen    0.02 s
................................................................................
.............................. CYCLE    1 ......................................
................................................................................
   1   -127.8931322 -0.127893E+03  0.471E-04    2.29       0.0  T
   2   -127.8931322 -0.492165E-09  0.399E-04    2.29      34.4  T
   3   -127.8931322 -0.466954E-09  0.363E-04    2.29      37.8  T
speedup  0.98
cpu  time for SCC    0.07 s
wall time for SCC    0.07 s
speedup  1.00
cpu  time for grad    0.27 s
wall time for grad    0.27 s
 E :   -127.75708541  G :  0.000078    pred/act E change:  0.000D+00 -0.587D-07
Maxdispl :   0.0013   ||displ|| :   0.0034   Lambda : -0.153D-06
Largest |displ|/coords:  0.0013 (   7)  0.0013 (   8)  0.0011 (   6)

   *** GEOMETRY OPTIMIZATION CONVERGED AFTER 1 ITERATIONS ***

------------------------------------------------------------------------
 total energy gain (kcal):      0.0000
------------------------------------------------------------------------
================
 final structure:
================
$coord
       -0.49767138329876       -2.65935273093065        6.27270106237020      Na
        5.24350847053898       -5.12565098014599        3.05628189426020      Na
       -0.39057251418264       -3.73286404698686       -0.75596174571995      Na
       -6.11252730565034       -2.87046266479043       -4.30262295002079      Na
       -0.70451684011860        8.94313660938397        3.43882434430567      Na
       -0.89643519587850        2.49005785424238        1.87312879447208      Na
       -6.51263326275628        1.98077431425570       -8.43750537953483      Na
      -11.42169868929309       -0.62142166939537       -0.99473153032113      Na
        4.90392863703714        0.13163336914776       -1.35804255485907      Na
       -6.13408098589218       -1.57380623142780        2.54663597439168      Na
       -0.35705530190286        1.83064991828273       -5.81563170323283      Na
       10.30369075710294       -1.08194283135262        2.24998301558525      Na
       -0.40860222197333       -5.06129248200822       -7.34313148441110      Na
        4.19541982043796        9.43981164940568       -4.67623784446463      Na
       -1.21658549718813        7.21394253500445       -3.20818528612628      Na
        4.99689218969492       -3.57858409375358        9.42147187245240      Na
        4.83211456269644        6.38921691946735        0.70187797243978      Na
       -6.63689934019234        3.60892959840597       -1.99220507603087      Na
       -5.72579063744848       -8.02003741594881        0.19188036395562      Na
       -0.18644094308746       -9.04636766679702        3.73962129175766      Na
        5.13980552716870       -6.16864978597712       -3.82420484371282      Na
       -0.19844019302621      -10.31595912993017       -2.94416293877889      Na
       -6.29816770761151        4.99453455776254        4.70721056022022      Na
        5.10843005211023        1.54962658174221        5.39340733336939      Na
       -0.56784324809853        3.97813201876485        8.30433185143878      Na
        2.36422979662531       -1.23626214403263        2.56290604514168      Cl
       -3.83005198430768        6.44347959827752        0.79198389118684      Cl
       -3.51583498886498        1.08906170885682        5.69561529668399      Cl
        2.01345017922403       10.12938969943315       -0.56577091512067      Cl
        2.11018710355717        6.27501113005655       -7.18565934600493      Cl
        2.29927529265307        0.22649250457556        9.29657324096275      Cl
        2.63747473791901       -7.66038075700613        0.04832143440349      Cl
       -2.80423382389421      -11.70158724545690        0.84051910566558      Cl
        2.49844075849416       -6.63556094910630        6.97033997794002      Cl
       -9.53302695800222        0.67342430987622       -5.04835262804985      Cl
       -8.93504271722268       -4.49232346912056       -0.34434985780757      Cl
        1.84289349516172        3.67558103448026       -1.68770477624643      Cl
        2.37215604165302        5.36899373831145        4.66688739145724      Cl
       -3.37874674192642       -1.44440831775568       -8.27973371795563      Cl
       -3.48897533003425       -0.04735919414311       -1.38661249371445      Cl
       -3.15082732075864       -5.26172079952461        3.25953385877165      Cl
        8.04471129461028       -3.62120493379491       -0.89684453871731      Cl
        8.01796528507503        2.89832476407083        1.50925469239729      Cl
       -4.38121750631015        5.13162877505324       -5.92094480372860      Cl
        2.44669019122390       -8.79650837611131       -6.63936005201535      Cl
       -3.22755626138317       -6.59389527961236       -3.68440780431168      Cl
       -3.32368038012127        7.67532857869259        7.28445830629948      Cl
       -9.24846077225599        2.27200387096511        2.00119232467633      Cl
        8.13855477023497       -2.38352996583640        6.15441732857935      Cl
        2.43337042786109       -2.17748501181733       -4.66666630717374      Cl
        6.80549686534488        6.48895526348035       -3.40871708766367      O 
        5.89351209791626        5.28489476822250       -4.45727232371881      H 
        8.44141769833770        5.72560248364561       -3.15433921684857      H 
$end
 
 Bond Distances (Angstroems)
 ---------------------------
Na1-Na2=3.7189       Na1-Na3=3.7630       Na1-Na6=3.5903       Na1-Na10=3.6213      Na1-Na16=3.3863      Na1-Na20=3.6397      
Na1-Na24=3.7387      Na1-Na25=3.6734      Na1-Cl26=2.5913      Na1-Cl28=2.5649      Na1-Cl31=2.6614      Na1-Cl34=2.6603      
Na1-Cl41=2.5318      Na2-Na1=3.7189       Na2-Na3=3.6745       Na2-Na9=3.6371       Na2-Na12=3.4542      Na2-Na16=3.4688      
Na2-Na20=3.5626      Na2-Na21=3.6830      Na2-Na24=3.7433      Na2-Cl26=2.5741      Na2-Cl32=2.4969      Na2-Cl34=2.6530      
Na2-Cl42=2.6846      Na2-Cl49=2.6722      Na3-Na1=3.7630       Na3-Na2=3.6745       Na3-Na4=3.5915       Na3-Na6=3.5849       
Na3-Na9=3.4833       Na3-Na10=3.6874      Na3-Na11=3.9795      Na3-Na13=3.5560      Na3-Na19=3.6564      Na3-Na20=3.6847      
Na3-Na21=3.5864      Na3-Na22=3.6724      Na3-Cl26=2.6372      Na3-Cl32=2.6586      Na3-Cl40=2.5697      Na3-Cl41=2.7025      
Na3-Cl46=2.6358      Na3-Cl50=2.6820      Na4-Na3=3.5915       Na4-Na7=3.3798       Na4-Na8=3.5176       Na4-Na10=3.6889      
Na4-Na11=4.0132      Na4-Na13=3.6116      Na4-Na18=3.6508      Na4-Na19=3.6228      Na4-Cl35=2.6361      Na4-Cl36=2.7120      
Na4-Cl39=2.6630      Na4-Cl40=2.5574      Na4-Cl46=2.5140      Na5-Na6=3.5154       Na5-Na15=3.6446      Na5-Na17=3.5367      
Na5-Na23=3.6849      Na5-Na25=3.6793      Na5-Cl27=2.5391      Na5-Cl29=2.6369      Na5-Cl38=2.5788      Na5-Cl47=2.5519      
Na6-Na1=3.5903       Na6-Na3=3.5849       Na6-Na5=3.5154       Na6-Na9=3.7286       Na6-Na10=3.5261      Na6-Na11=4.0936      
Na6-Na15=3.6753      Na6-Na17=3.7190      Na6-Na18=3.7097      Na6-Na23=3.4895      Na6-Na24=3.7169      Na6-Na25=3.4975      
Na6-Cl26=2.6455      Na6-Cl27=2.6672      Na6-Cl28=2.5618      Na6-Cl37=2.4588      Na6-Cl38=2.7383      Na6-Cl40=2.5808      
Na7-Na4=3.3798       Na7-Na11=3.5415      Na7-Na18=3.5185      Na7-Cl35=2.5000      Na7-Cl39=2.4581      Na7-Cl44=2.4136      
Na8-Na4=3.5176       Na8-Na10=3.4052      Na8-Na18=3.4207      Na8-Cl35=2.4637      Na8-Cl36=2.4588      Na8-Cl48=2.4860      
Na9-Na2=3.6371       Na9-Na3=3.4833       Na9-Na6=3.7286       Na9-Na11=3.7581      Na9-Na12=3.4961      Na9-Na17=3.4864      
Na9-Na21=3.5825      Na9-Na24=3.6523      Na9-Cl26=2.5759      Na9-Cl37=2.4842      Na9-Cl42=2.6011      Na9-Cl43=2.6760      
Na9-Cl50=2.5036      Na10-Na1=3.6213      Na10-Na3=3.6874      Na10-Na4=3.6889      Na10-Na6=3.5261      Na10-Na8=3.4052      
Na10-Na18=3.6553     Na10-Na19=3.6381     Na10-Na23=3.6601     Na10-Cl28=2.5850     Na10-Cl36=2.6311     Na10-Cl40=2.6351     
Na10-Cl41=2.5383     Na10-Cl48=2.6346     Na11-Na3=3.9795      Na11-Na4=4.0132      Na11-Na6=4.0936      Na11-Na7=3.5415      
Na11-Na9=3.7581      Na11-Na13=3.7357     Na11-Na15=3.1978     Na11-Na18=4.0028     Na11-Cl30=2.7859     Na11-Cl37=2.6608     
Na11-Cl39=2.6946     Na11-Cl40=3.0377     Na11-Cl44=2.7548     Na11-Cl50=2.6550     Na12-Na2=3.4542      Na12-Na9=3.4961      
Na12-Na24=3.5021     Na12-Cl42=2.4510     Na12-Cl43=2.4603     Na12-Cl49=2.4609     Na13-Na3=3.5560      Na13-Na4=3.6116      
Na13-Na11=3.7357     Na13-Na21=3.5258     Na13-Na22=3.6281     Na13-Cl39=2.5257     Na13-Cl45=2.5157     Na13-Cl46=2.5752     
Na13-Cl50=2.5684     Na14-Na15=3.1926     Na14-Na17=3.2892     Na14-Cl29=2.4895     Na14-Cl30=2.4054     Na14-O51=2.1900      
Na14-H52=2.3780      Na15-Na5=3.6446      Na15-Na6=3.6753      Na15-Na11=3.1978     Na15-Na14=3.1926     Na15-Na17=3.8363     
Na15-Na18=3.5044     Na15-Cl27=2.5612     Na15-Cl29=2.6939     Na15-Cl30=2.7886     Na15-Cl37=2.6028     Na15-Cl44=2.4656     
Na16-Na1=3.3863      Na16-Na2=3.4688      Na16-Na24=3.4513     Na16-Cl31=2.4691     Na16-Cl34=2.4591     Na16-Cl49=2.4805     
Na17-Na5=3.5367      Na17-Na6=3.7190      Na17-Na9=3.4864      Na17-Na14=3.2892     Na17-Na15=3.8363     Na17-Na24=3.5698     
Na17-Cl29=2.5675     Na17-Cl37=2.4826     Na17-Cl38=2.5275     Na17-Cl43=2.5372     Na17-O51=2.4135      Na18-Na4=3.6508      
Na18-Na6=3.7097      Na18-Na7=3.5185      Na18-Na8=3.4207      Na18-Na10=3.6553     Na18-Na11=4.0028     Na18-Na15=3.5044     
Na18-Na23=3.6246     Na18-Cl27=2.5743     Na18-Cl35=2.7161     Na18-Cl40=2.5732     Na18-Cl44=2.5291     Na18-Cl48=2.6222     
Na19-Na3=3.6564      Na19-Na4=3.6228      Na19-Na10=3.6381     Na19-Na20=3.5231     Na19-Na22=3.5757     Na19-Cl33=2.5107     
Na19-Cl36=2.5396     Na19-Cl41=2.5734     Na19-Cl46=2.5544     Na20-Na1=3.6397      Na20-Na2=3.5626      Na20-Na3=3.6847      
Na20-Na19=3.5231     Na20-Na22=3.6002     Na20-Cl32=2.5664     Na20-Cl33=2.4994     Na20-Cl34=2.5630     Na20-Cl41=2.5566     
Na21-Na2=3.6830      Na21-Na3=3.5864      Na21-Na9=3.5825      Na21-Na13=3.5258     Na21-Na22=3.6074     Na21-Cl32=2.5644     
Na21-Cl42=2.5651     Na21-Cl45=2.4868     Na21-Cl50=2.5905     Na22-Na3=3.6724      Na22-Na13=3.6281     Na22-Na19=3.5757     
Na22-Na20=3.6002     Na22-Na21=3.6074     Na22-Cl32=2.5951     Na22-Cl33=2.5397     Na22-Cl45=2.5356     Na22-Cl46=2.5695     
Na23-Na5=3.6849      Na23-Na6=3.4895      Na23-Na10=3.6601     Na23-Na18=3.6246     Na23-Na25=3.6205     Na23-Cl27=2.5664     
Na23-Cl28=2.5909     Na23-Cl47=2.5199     Na23-Cl48=2.5619     Na24-Na1=3.7387      Na24-Na2=3.7433      Na24-Na6=3.7169      
Na24-Na9=3.6523      Na24-Na12=3.5021     Na24-Na16=3.4513     Na24-Na17=3.5698     Na24-Na25=3.6120     Na24-Cl26=2.5545     
Na24-Cl31=2.6394     Na24-Cl38=2.5158     Na24-Cl43=2.6654     Na24-Cl49=2.6581     Na25-Na1=3.6734      Na25-Na5=3.6793      
Na25-Na6=3.4975      Na25-Na23=3.6205     Na25-Na24=3.6120     Na25-Cl28=2.5839     Na25-Cl31=2.5532     Na25-Cl38=2.5821     
Na25-Cl47=2.4992     Cl26-Na1=2.5913      Cl26-Na2=2.5741      Cl26-Na3=2.6372      Cl26-Na6=2.6455      Cl26-Na9=2.5759      
Cl26-Na24=2.5545     Cl27-Na5=2.5391      Cl27-Na6=2.6672      Cl27-Na15=2.5612     Cl27-Na18=2.5743     Cl27-Na23=2.5664     
Cl28-Na1=2.5649      Cl28-Na6=2.5618      Cl28-Na10=2.5850     Cl28-Na23=2.5909     Cl28-Na25=2.5839     Cl29-Na5=2.6369      
Cl29-Na14=2.4895     Cl29-Na15=2.6939     Cl29-Na17=2.5675     Cl30-Na11=2.7859     Cl30-Na14=2.4054     Cl30-Na15=2.7886     
Cl31-Na1=2.6614      Cl31-Na16=2.4691     Cl31-Na24=2.6394     Cl31-Na25=2.5532     Cl32-Na2=2.4969      Cl32-Na3=2.6586      
Cl32-Na20=2.5664     Cl32-Na21=2.5644     Cl32-Na22=2.5951     Cl33-Na19=2.5107     Cl33-Na20=2.4994     Cl33-Na22=2.5397     
Cl34-Na1=2.6603      Cl34-Na2=2.6530      Cl34-Na16=2.4591     Cl34-Na20=2.5630     Cl35-Na4=2.6361      Cl35-Na7=2.5000      
Cl35-Na8=2.4637      Cl35-Na18=2.7161     Cl36-Na4=2.7120      Cl36-Na8=2.4588      Cl36-Na10=2.6311     Cl36-Na19=2.5396     
Cl37-Na6=2.4588      Cl37-Na9=2.4842      Cl37-Na11=2.6608     Cl37-Na15=2.6028     Cl37-Na17=2.4826     Cl38-Na5=2.5788      
Cl38-Na6=2.7383      Cl38-Na17=2.5275     Cl38-Na24=2.5158     Cl38-Na25=2.5821     Cl39-Na4=2.6630      Cl39-Na7=2.4581      
Cl39-Na11=2.6946     Cl39-Na13=2.5257     Cl40-Na3=2.5697      Cl40-Na4=2.5574      Cl40-Na6=2.5808      Cl40-Na10=2.6351     
Cl40-Na11=3.0377     Cl40-Na18=2.5732     Cl41-Na1=2.5318      Cl41-Na3=2.7025      Cl41-Na10=2.5383     Cl41-Na19=2.5734     
Cl41-Na20=2.5566     Cl42-Na2=2.6846      Cl42-Na9=2.6011      Cl42-Na12=2.4510     Cl42-Na21=2.5651     Cl43-Na9=2.6760      
Cl43-Na12=2.4603     Cl43-Na17=2.5372     Cl43-Na24=2.6654     Cl44-Na7=2.4136      Cl44-Na11=2.7548     Cl44-Na15=2.4656     
Cl44-Na18=2.5291     Cl45-Na13=2.5157     Cl45-Na21=2.4868     Cl45-Na22=2.5356     Cl46-Na3=2.6358      Cl46-Na4=2.5140      
Cl46-Na13=2.5752     Cl46-Na19=2.5544     Cl46-Na22=2.5695     Cl47-Na5=2.5519      Cl47-Na23=2.5199     Cl47-Na25=2.4992     
Cl48-Na8=2.4860      Cl48-Na10=2.6346     Cl48-Na18=2.6222     Cl48-Na23=2.5619     Cl49-Na2=2.6722      Cl49-Na12=2.4609     
Cl49-Na16=2.4805     Cl49-Na24=2.6581     Cl50-Na3=2.6820      Cl50-Na9=2.5036      Cl50-Na11=2.6550     Cl50-Na13=2.5684     
Cl50-Na21=2.5905     O51-Na14=2.1900      O51-Na17=2.4135      O51-H52=0.9730       O51-H53=0.9647       H52-Na14=2.3780      
H52-O51=0.9730       H53-O51=0.9647       
 O  H  Rav=0.9689 sigma=0.0041  Rmin=0.9647  Rmax=0.9730     2
 Na H  Rav=2.3780 sigma=0.0000  Rmin=2.3780  Rmax=2.3780     1
 Na O  Rav=2.3017 sigma=0.1118  Rmin=2.1900  Rmax=2.4135     2
 Na Na Rav=3.6098 sigma=0.1536  Rmin=3.1926  Rmax=4.0936    77
 Cl Na Rav=2.5801 sigma=0.0913  Rmin=2.4054  Rmax=3.0377   108
 
 selected bond angles (degree)
 --------------------
Na3-Na1-Na2= 58.82             Na6-Na1-Na2= 91.01             Na6-Na1-Na3= 58.30             Na10-Na1-Na2=118.64            
Na10-Na1-Na3= 59.88            Na10-Na1-Na6= 58.54            Na16-Na1-Na2= 58.22            Na16-Na1-Na3=116.86            
Na16-Na1-Na6=118.59            Na16-Na1-Na10=176.29           Na20-Na1-Na2= 57.90            Na20-Na1-Na3= 59.68            
Na20-Na1-Na6=117.95            Na20-Na1-Na10= 89.09           Na20-Na1-Na16= 90.51           Na24-Na1-Na2= 60.26            
Na24-Na1-Na3= 87.42            Na24-Na1-Na6= 60.91            Na24-Na1-Na10=119.42           Na24-Na1-Na16= 57.69           
Na24-Na1-Na20=118.13           Na25-Na1-Na2=118.54            Na25-Na1-Na3=115.71            Na25-Na1-Na6= 57.55            
Na25-Na1-Na10= 89.96           Na25-Na1-Na16= 90.12           Na25-Na1-Na20=174.97           Na25-Na1-Na24= 58.32           
Cl26-Na1-Na2= 43.76            Cl26-Na1-Na3= 44.46            Cl26-Na1-Na6= 47.35            Cl26-Na1-Na10= 91.30           
Cl26-Na1-Na16= 84.99           Cl26-Na1-Na20= 87.96           Cl26-Na1-Na24= 43.02           Cl26-Na1-Na25= 87.12           
Cl28-Na1-Na2=136.52            Cl28-Na1-Na3= 90.48            Cl28-Na1-Na6= 45.51            Cl28-Na1-Na10= 45.54           
Cl28-Na1-Na16=134.78           Cl28-Na1-Na20=134.63           Cl28-Na1-Na24= 91.06           Cl28-Na1-Na25= 44.69           
Cl28-Na1-Cl26= 92.81           Cl31-Na1-Na2= 91.27            Cl31-Na1-Na3=132.26            Cl31-Na1-Na6= 89.26            
Cl31-Na1-Na10=133.98           Cl31-Na1-Na16= 46.30           Cl31-Na1-Na20=136.81           Cl31-Na1-Na24= 44.91           
Cl31-Na1-Na25= 44.03           Cl31-Na1-Cl26= 87.92           Cl31-Na1-Cl28= 88.52           Cl34-Na1-Na2= 45.50            
Cl34-Na1-Na3= 90.50            Cl34-Na1-Na6=136.49            Cl34-Na1-Na10=133.78           Cl34-Na1-Na16= 46.08           
Cl34-Na1-Na20= 44.74           Cl34-Na1-Na24= 90.89           Cl34-Na1-Na25=136.19           Cl34-Na1-Cl26= 89.24           
Cl34-Na1-Cl28=177.85           Cl34-Na1-Cl31= 92.23           Cl41-Na1-Na2= 88.50            Cl41-Na1-Na3= 45.87            
Cl41-Na1-Na6= 88.39            Cl41-Na1-Na10= 44.49           Cl41-Na1-Na16=135.06           Cl41-Na1-Na20= 44.61           
Cl41-Na1-Na24=133.29           Cl41-Na1-Na25=134.33           Cl41-Na1-Cl26= 90.29           Cl41-Na1-Cl28= 90.02           
Cl41-Na1-Cl31=177.63           Cl41-Na1-Cl34= 89.29           Na3-Na2-Na1= 61.19             Na9-Na2-Na1= 89.15             
Na9-Na2-Na3= 56.90             Na12-Na2-Na1=118.19            Na12-Na2-Na3=115.91            Na12-Na2-Na9= 59.01            
Na16-Na2-Na1= 56.08            Na16-Na2-Na3=117.08            Na16-Na2-Na9=116.18            Na16-Na2-Na12= 90.17           
Na20-Na2-Na1= 59.94            Na20-Na2-Na3= 61.19            Na20-Na2-Na9=118.09            Na20-Na2-Na12=176.94           
Na20-Na2-Na16= 90.49           Na21-Na2-Na1=119.53            Na21-Na2-Na3= 58.35            Na21-Na2-Na9= 58.60            
Na21-Na2-Na12= 88.98           Na21-Na2-Na16=174.13           Na21-Na2-Na20= 90.06           Na24-Na2-Na1= 60.13            
Na24-Na2-Na3= 88.66            Na24-Na2-Na9= 59.30            Na24-Na2-Na12= 58.06           Na24-Na2-Na16= 57.03           
Na24-Na2-Na20=120.04           Na24-Na2-Na21=117.89           Cl26-Na2-Na1= 44.13            Cl26-Na2-Na3= 45.87            
Cl26-Na2-Na9= 45.09            Cl26-Na2-Na12= 87.19           Cl26-Na2-Na16= 83.54           Cl26-Na2-Na20= 89.92           
Cl26-Na2-Na21= 90.61           Cl26-Na2-Na24= 42.92           Cl32-Na2-Na1= 91.67            Cl32-Na2-Na3= 46.34            
Cl32-Na2-Na9= 88.52            Cl32-Na2-Na12=133.02           Cl32-Na2-Na16=136.47           Cl32-Na2-Na20= 46.08           
Cl32-Na2-Na21= 44.03           Cl32-Na2-Na24=134.99           Cl32-Na2-Cl26= 92.17           Cl34-Na2-Na1= 45.66            
Cl34-Na2-Na3= 92.57            Cl34-Na2-Na9=134.81            Cl34-Na2-Na12=135.03           Cl34-Na2-Na16= 44.96           
Cl34-Na2-Na20= 45.87           Cl34-Na2-Na21=135.93           Cl34-Na2-Na24= 90.91           Cl34-Na2-Cl26= 89.76           
Cl34-Na2-Cl32= 91.92           Cl42-Na2-Na1=134.72            Cl42-Na2-Na3= 87.75            Cl42-Na2-Na9= 45.57            
Cl42-Na2-Na12= 44.93           Cl42-Na2-Na16=135.03           Cl42-Na2-Na20=134.20           Cl42-Na2-Na21= 44.14           
Cl42-Na2-Na24= 89.32           Cl42-Na2-Cl26= 90.61           Cl42-Na2-Cl32= 88.14           Cl42-Na2-Cl34=179.62           
Cl49-Na2-Na1= 89.83            Cl49-Na2-Na3=133.88            Cl49-Na2-Na9= 90.40            Cl49-Na2-Na12= 45.17           
Cl49-Na2-Na16= 45.38           Cl49-Na2-Na20=135.76           Cl49-Na2-Na21=134.14           Cl49-Na2-Na24= 45.24           
Cl49-Na2-Cl26= 88.13           Cl49-Na2-Cl32=178.14           Cl49-Na2-Cl34= 89.91           Cl49-Na2-Cl42= 90.03           
Na2-Na3-Na1= 59.99             Na4-Na3-Na1=118.99             Na4-Na3-Na2=175.17             Na6-Na3-Na1= 58.44             
Na6-Na3-Na2= 91.82             Na6-Na3-Na4= 91.33             Na9-Na3-Na1= 90.80             Na9-Na3-Na2= 61.01             
Na9-Na3-Na4=123.76             Na9-Na3-Na6= 63.66             Na10-Na3-Na1= 58.15            Na10-Na3-Na2=118.08            
Na10-Na3-Na4= 60.88            Na10-Na3-Na6= 57.99            Na10-Na3-Na9=121.63            Na11-Na3-Na1=123.60            
Na11-Na3-Na2=120.94            Na11-Na3-Na4= 63.78            Na11-Na3-Na6= 65.28            Na11-Na3-Na9= 60.04            
Na11-Na3-Na10= 95.36           Na13-Na3-Na1=177.10            Na13-Na3-Na2=120.05            Na13-Na3-Na4= 60.70            
Na13-Na3-Na6=124.18            Na13-Na3-Na9= 91.64            Na13-Na3-Na10=121.58           Na13-Na3-Na11= 59.12           
Na19-Na3-Na1= 86.93            Na19-Na3-Na2=115.26            Na19-Na3-Na4= 59.97            Na19-Na3-Na6=117.33            
Na19-Na3-Na9=176.27            Na19-Na3-Na10= 59.39           Na19-Na3-Na11=123.69           Na19-Na3-Na13= 90.56           
Na20-Na3-Na1= 58.50            Na20-Na3-Na2= 57.91            Na20-Na3-Na4=117.33            Na20-Na3-Na6=116.91            
Na20-Na3-Na9=118.91            Na20-Na3-Na10= 87.40           Na20-Na3-Na11=177.18           Na20-Na3-Na13=118.82           
Na20-Na3-Na19= 57.36           Na21-Na3-Na1=120.93            Na21-Na3-Na2= 60.95            Na21-Na3-Na4=119.81            
Na21-Na3-Na6=124.53            Na21-Na3-Na9= 60.87            Na21-Na3-Na10=176.87           Na21-Na3-Na11= 87.57           
Na21-Na3-Na13= 59.16           Na21-Na3-Na19=117.98           Na21-Na3-Na20= 89.66           Na22-Na3-Na1=117.08            
Na22-Na3-Na2= 87.73            Na22-Na3-Na4= 88.80            Na22-Na3-Na6=174.75            Na22-Na3-Na9=120.38            
Na22-Na3-Na10=117.79           Na22-Na3-Na11=119.31           Na22-Na3-Na13= 60.23           Na22-Na3-Na19= 58.40           
Na22-Na3-Na20= 58.59           Na22-Na3-Na21= 59.58           Cl26-Na3-Na1= 43.49            Cl26-Na3-Na2= 44.47            
Cl26-Na3-Na4=138.62            Cl26-Na3-Na6= 47.36            Cl26-Na3-Na9= 47.33            Cl26-Na3-Na10= 89.13           
Cl26-Na3-Na11= 94.30           Cl26-Na3-Na13=138.88           Cl26-Na3-Na19=130.26           Cl26-Na3-Na20= 86.34           
Cl26-Na3-Na21= 91.75           Cl26-Na3-Na22=132.06           Cl32-Na3-Na1= 88.22            Cl32-Na3-Na2= 42.80            
Cl32-Na3-Na4=133.72            Cl32-Na3-Na6=134.51            Cl32-Na3-Na9= 89.36            Cl32-Na3-Na10=131.54           
Cl32-Na3-Na11=133.11           Cl32-Na3-Na13= 90.23           Cl32-Na3-Na19= 87.61           Cl32-Na3-Na20= 44.15           
Cl32-Na3-Na21= 45.55           Cl32-Na3-Na22= 44.95           Cl32-Na3-Cl26= 87.24           Cl40-Na3-Na1= 90.24            
Cl40-Na3-Na2=137.84            Cl40-Na3-Na4= 45.39            Cl40-Na3-Na6= 46.02            Cl40-Na3-Na9= 93.20            
Cl40-Na3-Na10= 45.61           Cl40-Na3-Na11= 49.76           Cl40-Na3-Na13= 91.20           Cl40-Na3-Na19= 89.77           
Cl40-Na3-Na20=132.98           Cl40-Na3-Na21=137.28           Cl40-Na3-Na22=134.16           Cl40-Na3-Cl26= 93.38           
Cl40-Na3-Cl32=177.03           Cl41-Na3-Na1= 42.26            Cl41-Na3-Na2= 86.95            Cl41-Na3-Na4= 89.61            
Cl41-Na3-Na6= 85.96            Cl41-Na3-Na9=133.03            Cl41-Na3-Na10= 43.50           Cl41-Na3-Na11=138.84           
Cl41-Na3-Na13=135.25           Cl41-Na3-Na19= 44.69           Cl41-Na3-Na20= 43.93           Cl41-Na3-Na21=133.58           
Cl41-Na3-Na22= 88.79           Cl41-Na3-Cl26= 85.71           Cl41-Na3-Cl32= 88.04           Cl41-Na3-Cl40= 89.11           
Cl46-Na3-Na1=131.24            Cl46-Na3-Na2=132.04            Cl46-Na3-Na4= 44.40            Cl46-Na3-Na6=135.50            
Cl46-Na3-Na9=137.87            Cl46-Na3-Na10= 89.26           Cl46-Na3-Na11= 91.83           Cl46-Na3-Na13= 46.26           
Cl46-Na3-Na19= 44.31           Cl46-Na3-Na20= 87.59           Cl46-Na3-Na21= 89.55           Cl46-Na3-Na22= 44.40           
Cl46-Na3-Cl26=173.78           Cl46-Na3-Cl32= 89.33           Cl46-Na3-Cl40= 89.78           Cl46-Na3-Cl41= 89.00           
Cl50-Na3-Na1=136.45            Cl50-Na3-Na2= 91.90            Cl50-Na3-Na4= 91.58            Cl50-Na3-Na6= 93.39            
Cl50-Na3-Na9= 45.66            Cl50-Na3-Na10=136.88           Cl50-Na3-Na11= 41.53           Cl50-Na3-Na13= 46.04           
Cl50-Na3-Na19=136.59           Cl50-Na3-Na20=135.73           Cl50-Na3-Na21= 46.08           Cl50-Na3-Na22= 91.86           
Cl50-Na3-Cl26= 92.99           Cl50-Na3-Cl32= 91.58           Cl50-Na3-Cl40= 91.28           Cl50-Na3-Cl41=178.66           
Cl50-Na3-Cl46= 92.29           Na7-Na4-Na3=119.19             Na8-Na4-Na3=117.15             Na8-Na4-Na7= 90.87             
Na10-Na4-Na3= 60.84            Na10-Na4-Na7=119.64            Na10-Na4-Na8= 56.33            Na11-Na4-Na3= 62.82            
Na11-Na4-Na7= 56.46            Na11-Na4-Na8=119.71            Na11-Na4-Na10= 94.76           Na13-Na4-Na3= 59.16            
Na13-Na4-Na7= 90.44            Na13-Na4-Na8=176.20            Na13-Na4-Na10=120.00           Na13-Na4-Na11= 58.39           
Na18-Na4-Na3= 90.48            Na18-Na4-Na7= 59.91            Na18-Na4-Na8= 56.97            Na18-Na4-Na10= 59.74           
Na18-Na4-Na11= 62.76           Na18-Na4-Na13=120.94           Na19-Na4-Na3= 60.90            Na19-Na4-Na7=179.24            
Na19-Na4-Na8= 88.45            Na19-Na4-Na10= 59.67           Na19-Na4-Na11=123.67           Na19-Na4-Na13= 90.22           
Na19-Na4-Na18=119.40           Cl35-Na4-Na3=138.38            Cl35-Na4-Na7= 47.13            Cl35-Na4-Na8= 44.39            
Cl35-Na4-Na10= 90.72           Cl35-Na4-Na11= 92.88           Cl35-Na4-Na13=137.35           Cl35-Na4-Na18= 47.92           
Cl35-Na4-Na19=132.24           Cl36-Na4-Na3= 91.17            Cl36-Na4-Na7=134.90            Cl36-Na4-Na8= 44.18            
Cl36-Na4-Na10= 45.44           Cl36-Na4-Na11=140.19           Cl36-Na4-Na13=134.65           Cl36-Na4-Na18= 89.81           
Cl36-Na4-Na19= 44.44           Cl36-Na4-Cl35= 87.86           Cl39-Na4-Na3= 89.48            Cl39-Na4-Na7= 46.14            
Cl39-Na4-Na8=136.99            Cl39-Na4-Na10=136.51           Cl39-Na4-Na11= 41.79           Cl39-Na4-Na13= 44.35           
Cl39-Na4-Na18= 92.28           Cl39-Na4-Na19=134.53           Cl39-Na4-Cl35= 93.04           Cl39-Na4-Cl36=177.80           
Cl40-Na4-Na3= 45.67            Cl40-Na4-Na7= 88.91            Cl40-Na4-Na8= 86.31            Cl40-Na4-Na10= 45.59           
Cl40-Na4-Na11= 49.18           Cl40-Na4-Na13= 90.15           Cl40-Na4-Na18= 44.81           Cl40-Na4-Na19= 90.72           
Cl40-Na4-Cl35= 92.72           Cl40-Na4-Cl36= 91.02           Cl40-Na4-Cl39= 90.94           Cl46-Na4-Na3= 47.19            
Cl46-Na4-Na7=135.86            Cl46-Na4-Na8=133.27            Cl46-Na4-Na10= 91.13           Cl46-Na4-Na11= 92.92           
Cl46-Na4-Na13= 45.48           Cl46-Na4-Na18=137.62           Cl46-Na4-Na19= 44.82           Cl46-Na4-Cl35=173.74           
Cl46-Na4-Cl36= 89.19           Cl46-Na4-Cl39= 89.72           Cl46-Na4-Cl40= 92.85           Na15-Na5-Na6= 61.74            
Na17-Na5-Na6= 63.65            Na17-Na5-Na15= 64.56           Na23-Na5-Na6= 57.92            Na23-Na5-Na15= 88.49           
Na23-Na5-Na17=121.56           Na25-Na5-Na6= 58.12            Na25-Na5-Na15=119.84           Na25-Na5-Na17= 89.85           
Na25-Na5-Na23= 58.90           Cl27-Na5-Na6= 49.09            Cl27-Na5-Na15= 44.63           Cl27-Na5-Na17= 96.58           
Cl27-Na5-Na23= 44.10           Cl27-Na5-Na25= 91.54           Cl29-Na5-Na6= 93.30            Cl29-Na5-Na15= 47.52           
Cl29-Na5-Na17= 46.37           Cl29-Na5-Na23=136.01           Cl29-Na5-Na25=136.19           Cl29-Na5-Cl27= 92.06           
Cl38-Na5-Na6= 50.59            Cl38-Na5-Na15= 96.09           Cl38-Na5-Na17= 45.57           Cl38-Na5-Na23= 92.60           
Cl38-Na5-Na25= 44.56           Cl38-Na5-Cl27= 99.68           Cl38-Na5-Cl29= 91.88           Cl47-Na5-Na6= 85.23            
Cl47-Na5-Na15=131.55           Cl47-Na5-Na17=132.53           Cl47-Na5-Na23= 43.06           Cl47-Na5-Na25= 42.69           
Cl47-Na5-Cl27= 87.09           Cl47-Na5-Cl29=178.53           Cl47-Na5-Cl38= 87.08           Na3-Na6-Na1= 63.26             
Na5-Na6-Na1=125.64             Na5-Na6-Na3=169.00             Na9-Na6-Na1= 89.71             Na9-Na6-Na3= 56.84             
Na9-Na6-Na5=114.17             Na10-Na6-Na1= 61.17            Na10-Na6-Na3= 62.46            Na10-Na6-Na5=126.25            
Na10-Na6-Na9=119.29            Na11-Na6-Na1=125.15            Na11-Na6-Na3= 62.02            Na11-Na6-Na5=108.36            
Na11-Na6-Na9= 57.20            Na11-Na6-Na10= 95.93           Na15-Na6-Na1=173.39            Na15-Na6-Na3=110.14            
Na15-Na6-Na5= 60.86            Na15-Na6-Na9= 85.99            Na15-Na6-Na10=116.91           Na15-Na6-Na11= 48.24           
Na17-Na6-Na1=118.77            Na17-Na6-Na3=112.59            Na17-Na6-Na5= 58.45            Na17-Na6-Na9= 55.82            
Na17-Na6-Na10=174.82           Na17-Na6-Na11= 79.91           Na17-Na6-Na15= 62.50           Na18-Na6-Na1=121.79            
Na18-Na6-Na3= 89.64            Na18-Na6-Na5= 89.92            Na18-Na6-Na9=118.34            Na18-Na6-Na10= 60.62           
Na18-Na6-Na11= 61.49           Na18-Na6-Na15= 56.65           Na18-Na6-Na17=119.14           Na23-Na6-Na1= 93.31            
Na23-Na6-Na3=125.23            Na23-Na6-Na5= 63.48            Na23-Na6-Na9=176.93            Na23-Na6-Na10= 62.89           
Na23-Na6-Na11=121.11           Na23-Na6-Na15= 91.05           Na23-Na6-Na17=121.91           Na23-Na6-Na18= 60.37           
Na24-Na6-Na1= 61.52            Na24-Na6-Na3= 90.44            Na24-Na6-Na5= 89.27            Na24-Na6-Na9= 58.75            
Na24-Na6-Na10=122.66           Na24-Na6-Na11=115.28           Na24-Na6-Na15=119.81           Na24-Na6-Na17= 57.38           
Na24-Na6-Na18=176.16           Na24-Na6-Na23=122.40           Na25-Na6-Na1= 62.42            Na25-Na6-Na3=125.50            
Na25-Na6-Na5= 63.29            Na25-Na6-Na9=118.73            Na25-Na6-Na10= 94.48           Na25-Na6-Na11=169.38           
Na25-Na6-Na15=124.13           Na25-Na6-Na17= 89.81           Na25-Na6-Na18=122.77           Na25-Na6-Na23= 62.42           
Na25-Na6-Na24= 60.00           Cl26-Na6-Na1= 46.09            Cl26-Na6-Na3= 47.17            Cl26-Na6-Na5=132.27            
Cl26-Na6-Na9= 43.69            Cl26-Na6-Na10= 92.53           Cl26-Na6-Na11= 91.61           Cl26-Na6-Na15=129.64           
Cl26-Na6-Na17= 84.54           Cl26-Na6-Na18=136.81           Cl26-Na6-Na23=139.29           Cl26-Na6-Na24= 43.40           
Cl26-Na6-Na25= 90.07           Cl27-Na6-Na1=140.23            Cl27-Na6-Na3=132.90            Cl27-Na6-Na5= 46.01            
Cl27-Na6-Na9=130.04            Cl27-Na6-Na10= 92.44           Cl27-Na6-Na11= 83.93           Cl27-Na6-Na15= 44.17           
Cl27-Na6-Na17= 90.20           Cl27-Na6-Na18= 43.94           Cl27-Na6-Na23= 46.96           Cl27-Na6-Na24=135.24           
Cl27-Na6-Na25= 93.50           Cl27-Na6-Cl26=173.64           Cl28-Na6-Na1= 45.58            Cl28-Na6-Na3= 94.65            
Cl28-Na6-Na5= 96.35            Cl28-Na6-Na9=135.29            Cl28-Na6-Na10= 47.03           Cl28-Na6-Na11=142.93           
Cl28-Na6-Na15=138.55           Cl28-Na6-Na17=137.16           Cl28-Na6-Na18= 92.21           Cl28-Na6-Na23= 47.73           
Cl28-Na6-Na24= 91.61           Cl28-Na6-Na25= 47.45           Cl28-Na6-Cl26= 91.62           Cl28-Na6-Cl27= 94.67           
Cl37-Na6-Na1=130.99            Cl37-Na6-Na3= 83.85            Cl37-Na6-Na5= 85.17            Cl37-Na6-Na9= 41.29            
Cl37-Na6-Na10=134.15           Cl37-Na6-Na11= 38.64           Cl37-Na6-Na15= 45.00           Cl37-Na6-Na17= 41.42           
Cl37-Na6-Na18= 91.12           Cl37-Na6-Na23=135.68           Cl37-Na6-Na24= 85.08           Cl37-Na6-Na25=131.22           
Cl37-Na6-Cl26= 84.92           Cl37-Na6-Cl27= 88.78           Cl37-Na6-Cl28=176.35           Cl38-Na6-Na1= 92.01            
Cl38-Na6-Na3=132.33            Cl38-Na6-Na5= 46.69            Cl38-Na6-Na9= 85.06            Cl38-Na6-Na10=141.37           
Cl38-Na6-Na11=122.68           Cl38-Na6-Na15= 92.62           Cl38-Na6-Na17= 42.81           Cl38-Na6-Na18=136.56           
Cl38-Na6-Na23= 94.25           Cl38-Na6-Na24= 42.60           Cl38-Na6-Na25= 47.00           Cl38-Na6-Cl26= 85.88           
Cl38-Na6-Cl27= 92.70           Cl38-Na6-Cl28= 94.39           Cl38-Na6-Cl37= 84.23           Cl40-Na6-Na1= 94.00            
Cl40-Na6-Na3= 45.76            Cl40-Na6-Na5=132.71            Cl40-Na6-Na9= 87.53            Cl40-Na6-Na10= 48.12           
Cl40-Na6-Na11= 47.81           Cl40-Na6-Na15= 80.81           Cl40-Na6-Na17=127.63           Cl40-Na6-Na18= 43.88           
Cl40-Na6-Na23= 92.83           Cl40-Na6-Na24=136.04           Cl40-Na6-Na25=142.56           Cl40-Na6-Cl26= 92.93           
Cl40-Na6-Cl27= 87.44           Cl40-Na6-Cl28= 95.14           Cl40-Na6-Cl37= 86.21           Cl40-Na6-Cl38=170.43           
Na11-Na7-Na4= 70.83            Na18-Na7-Na4= 63.87            Na18-Na7-Na11= 69.08           Cl35-Na7-Na4= 50.61            
Cl35-Na7-Na11=107.51           Cl35-Na7-Na18= 50.24           Cl39-Na7-Na4= 51.37            Cl39-Na7-Na11= 49.43           
Cl39-Na7-Na18= 99.22           Cl39-Na7-Cl35=101.71           Cl44-Na7-Na4= 97.95            Cl44-Na7-Na11= 50.91           
Cl44-Na7-Na18= 45.95           Cl44-Na7-Cl35= 95.40           Cl44-Na7-Cl39=100.10           Na10-Na8-Na4= 64.37            
Na18-Na8-Na4= 63.48            Na18-Na8-Na10= 64.76           Cl35-Na8-Na4= 48.46            Cl35-Na8-Na10=100.78           
Cl35-Na8-Na18= 51.93           Cl36-Na8-Na4= 50.24            Cl36-Na8-Na10= 50.20           Cl36-Na8-Na18= 99.83           
Cl36-Na8-Cl35= 97.84           Cl48-Na8-Na4= 98.99            Cl48-Na8-Na10= 50.21           Cl48-Na8-Na18= 49.68           
Cl48-Na8-Cl35=101.32           Cl48-Na8-Cl36=100.15           Na3-Na9-Na2= 62.09             Na6-Na9-Na2= 90.12             
Na6-Na9-Na3= 59.50             Na11-Na9-Na2=128.52            Na11-Na9-Na3= 66.55            Na11-Na9-Na6= 66.29            
Na12-Na9-Na2= 57.88            Na12-Na9-Na3=119.97            Na12-Na9-Na6=118.94            Na12-Na9-Na11=172.84           
Na17-Na9-Na2=121.75            Na17-Na9-Na3=121.35            Na17-Na9-Na6= 61.95            Na17-Na9-Na11= 87.76           
Na17-Na9-Na12= 90.72           Na21-Na9-Na2= 61.34            Na21-Na9-Na3= 60.99            Na21-Na9-Na6=120.48            
Na21-Na9-Na11= 91.13           Na21-Na9-Na12= 89.97           Na21-Na9-Na17=176.56           Na24-Na9-Na2= 61.80            
Na24-Na9-Na3= 93.15            Na24-Na9-Na6= 60.46            Na24-Na9-Na11=125.93           Na24-Na9-Na12= 58.62           
Na24-Na9-Na17= 59.96           Na24-Na9-Na21=123.13           Cl26-Na9-Na2= 45.05            Cl26-Na9-Na3= 48.83            
Cl26-Na9-Na6= 45.18            Cl26-Na9-Na11=100.74           Cl26-Na9-Na12= 86.27           Cl26-Na9-Na17= 90.54           
Cl26-Na9-Na21= 92.87           Cl26-Na9-Na24= 44.38           Cl37-Na9-Na2=130.90            Cl37-Na9-Na3= 85.71            
Cl37-Na9-Na6= 40.78            Cl37-Na9-Na11= 44.95           Cl37-Na9-Na12=135.23           Cl37-Na9-Na17= 45.40           
Cl37-Na9-Na21=134.40           Cl37-Na9-Na24= 86.15           Cl37-Na9-Cl26= 85.90           Cl42-Na9-Na2= 47.48            
Cl42-Na9-Na3= 93.27            Cl42-Na9-Na6=137.61            Cl42-Na9-Na11=135.63           Cl42-Na9-Na12= 44.46           
Cl42-Na9-Na17=134.65           Cl42-Na9-Na21= 45.68           Cl42-Na9-Na24= 92.64           Cl42-Na9-Cl26= 92.48           
Cl42-Na9-Cl37=178.38           Cl43-Na9-Na2= 91.37            Cl43-Na9-Na3=139.87            Cl43-Na9-Na6= 93.66            
Cl43-Na9-Na11=132.94           Cl43-Na9-Na12= 44.57           Cl43-Na9-Na17= 46.35           Cl43-Na9-Na21=133.97           
Cl43-Na9-Na24= 46.74           Cl43-Na9-Cl26= 91.05           Cl43-Na9-Cl37= 91.62           Cl43-Na9-Cl42= 88.34           
Cl50-Na9-Na2= 95.83            Cl50-Na9-Na3= 50.01            Cl50-Na9-Na6= 93.11            Cl50-Na9-Na11= 44.84           
Cl50-Na9-Na12=135.98           Cl50-Na9-Na17=132.57           Cl50-Na9-Na21= 46.31           Cl50-Na9-Na24=143.12           
Cl50-Na9-Cl26= 98.84           Cl50-Na9-Cl37= 88.79           Cl50-Na9-Cl42= 91.53           Cl50-Na9-Cl43=170.10           
Na3-Na10-Na1= 61.97            Na4-Na10-Na1=120.19            Na4-Na10-Na3= 58.27            Na6-Na10-Na1= 60.29            
Na6-Na10-Na3= 59.55            Na6-Na10-Na4= 90.67            Na8-Na10-Na1=179.30            Na8-Na10-Na3=117.54            
Na8-Na10-Na4= 59.29            Na8-Na10-Na6=120.00            Na18-Na10-Na1=122.46           Na18-Na10-Na3= 88.91           
Na18-Na10-Na4= 59.61           Na18-Na10-Na6= 62.17           Na18-Na10-Na8= 57.83           Na19-Na10-Na1= 89.36           
Na19-Na10-Na3= 59.88           Na19-Na10-Na4= 59.26           Na19-Na10-Na6=119.38           Na19-Na10-Na8= 89.95           
Na19-Na10-Na18=118.87          Na23-Na10-Na1= 90.01           Na23-Na10-Na3=117.51           Na23-Na10-Na4=118.92           
Na23-Na10-Na6= 58.07           Na23-Na10-Na8= 90.68           Na23-Na10-Na18= 59.40          Na23-Na10-Na19=177.24          
Cl28-Na10-Na1= 45.09           Cl28-Na10-Na3= 91.87           Cl28-Na10-Na4=137.15           Cl28-Na10-Na6= 46.48           
Cl28-Na10-Na8=135.60           Cl28-Na10-Na18= 93.07          Cl28-Na10-Na19=134.43          Cl28-Na10-Na23= 45.06          
Cl36-Na10-Na1=133.43           Cl36-Na10-Na3= 90.39           Cl36-Na10-Na4= 47.25           Cl36-Na10-Na6=137.90           
Cl36-Na10-Na8= 45.89           Cl36-Na10-Na18= 90.99          Cl36-Na10-Na19= 44.27          Cl36-Na10-Na23=136.53          
Cl36-Na10-Cl28=175.38          Cl40-Na10-Na1= 92.36           Cl40-Na10-Na3= 44.18           Cl40-Na10-Na4= 43.89           
Cl40-Na10-Na6= 46.82           Cl40-Na10-Na8= 87.50           Cl40-Na10-Na18= 44.74          Cl40-Na10-Na19= 89.16          
Cl40-Na10-Na23= 88.18          Cl40-Na10-Cl28= 93.29          Cl40-Na10-Cl36= 91.14          Cl41-Na10-Na1= 44.35           
Cl41-Na10-Na3= 47.13           Cl41-Na10-Na4= 90.06           Cl41-Na10-Na6= 89.72           Cl41-Na10-Na8=134.96           
Cl41-Na10-Na18=136.04          Cl41-Na10-Na19= 45.02          Cl41-Na10-Na23=134.30          Cl41-Na10-Cl28= 89.42          
Cl41-Na10-Cl36= 89.17          Cl41-Na10-Cl40= 91.30          Cl48-Na10-Na1=134.22           Cl48-Na10-Na3=134.67           
Cl48-Na10-Na4= 92.18           Cl48-Na10-Na6= 90.55           Cl48-Na10-Na8= 46.48           Cl48-Na10-Na18= 45.81          
Cl48-Na10-Na19=136.38          Cl48-Na10-Na23= 44.42          Cl48-Na10-Cl28= 89.13          Cl48-Na10-Cl36= 92.14          
Cl48-Na10-Cl40= 90.51          Cl48-Na10-Cl41=177.74          
 
 selected dihedral angles (degree)
 ---------------------------------
Na3-Na2-Na1-Na6=308.68        Na3-Na2-Na1-Na10=  2.86       Na3-Na2-Na1-Na16=185.16       Na3-Na2-Na1-Na20= 71.51       
Na3-Na2-Na1-Na24=253.44       Na3-Na2-Na1-Na25=255.64       Na3-Na2-Na1-Cl26=305.06       Na3-Na2-Na1-Cl28=308.58       
Na3-Na2-Na1-Cl31=219.40       Na3-Na2-Na1-Cl34=127.52       Na3-Na2-Na1-Cl41= 37.04       Na9-Na2-Na1-Na3= 52.03        
Na9-Na2-Na1-Na6=  0.71        Na9-Na2-Na1-Na10= 54.90       Na9-Na2-Na1-Na16=237.20       Na9-Na2-Na1-Na20=123.55       
Na9-Na2-Na1-Na24=305.47       Na9-Na2-Na1-Na25=307.67       Na9-Na2-Na1-Cl26=357.09       Na9-Na2-Na1-Cl28=  0.62       
Na9-Na2-Na1-Cl31=271.43       Na9-Na2-Na1-Cl34=179.55       Na9-Na2-Na1-Cl41= 89.07       Na12-Na2-Na1-Na3=105.72       
Na12-Na2-Na1-Na6= 54.40       Na12-Na2-Na1-Na10=108.58      Na12-Na2-Na1-Na16=290.88      Na12-Na2-Na1-Na20=177.23      
Na12-Na2-Na1-Na24=359.16      Na12-Na2-Na1-Na25=  1.36      Na12-Na2-Na1-Cl26= 50.78      Na12-Na2-Na1-Cl28= 54.30      
Na12-Na2-Na1-Cl31=325.12      Na12-Na2-Na1-Cl34=233.24      Na12-Na2-Na1-Cl41=142.76      Na16-Na2-Na1-Na3=174.84       
Na16-Na2-Na1-Na6=123.52       Na16-Na2-Na1-Na10=177.70      Na16-Na2-Na1-Na20=246.35      Na16-Na2-Na1-Na24= 68.27      
Na16-Na2-Na1-Na25= 70.48      Na16-Na2-Na1-Cl26=119.89      Na16-Na2-Na1-Cl28=123.42      Na16-Na2-Na1-Cl31= 34.23      
Na16-Na2-Na1-Cl34=302.35      Na16-Na2-Na1-Cl41=211.87      Na20-Na2-Na1-Na3=288.49       Na20-Na2-Na1-Na6=237.16       
Na20-Na2-Na1-Na10=291.35      Na20-Na2-Na1-Na16=113.65      Na20-Na2-Na1-Na24=181.92      Na20-Na2-Na1-Na25=184.12      
Na20-Na2-Na1-Cl26=233.54      Na20-Na2-Na1-Cl28=237.07      Na20-Na2-Na1-Cl31=147.88      Na20-Na2-Na1-Cl34= 56.00      
Na20-Na2-Na1-Cl41=325.52      Na21-Na2-Na1-Na3=359.43       Na21-Na2-Na1-Na6=308.11       Na21-Na2-Na1-Na10=  2.29      
Na21-Na2-Na1-Na16=184.59      Na21-Na2-Na1-Na20= 70.94      Na21-Na2-Na1-Na24=252.86      Na21-Na2-Na1-Na25=255.07      
Na21-Na2-Na1-Cl26=304.48      Na21-Na2-Na1-Cl28=308.01      Na21-Na2-Na1-Cl31=218.82      Na21-Na2-Na1-Cl34=126.95      
Na21-Na2-Na1-Cl41= 36.46      Na24-Na2-Na1-Na3=106.56       Na24-Na2-Na1-Na6= 55.24       Na24-Na2-Na1-Na10=109.43      
Na24-Na2-Na1-Na16=291.73      Na24-Na2-Na1-Na20=178.08      Na24-Na2-Na1-Na25=  2.20      Na24-Na2-Na1-Cl26= 51.62      
Na24-Na2-Na1-Cl28= 55.15      Na24-Na2-Na1-Cl31=325.96      Na24-Na2-Na1-Cl34=234.08      Na24-Na2-Na1-Cl41=143.60      
Cl26-Na2-Na1-Na3= 54.94       Cl26-Na2-Na1-Na6=  3.62       Cl26-Na2-Na1-Na10= 57.81      Cl26-Na2-Na1-Na16=240.11      
Cl26-Na2-Na1-Na20=126.46      Cl26-Na2-Na1-Na24=308.38      Cl26-Na2-Na1-Na25=310.58      Cl26-Na2-Na1-Cl28=  3.53      
Cl26-Na2-Na1-Cl31=274.34      Cl26-Na2-Na1-Cl34=182.46      Cl26-Na2-Na1-Cl41= 91.98      Cl32-Na2-Na1-Na3=323.54       
Cl32-Na2-Na1-Na6=272.22       Cl32-Na2-Na1-Na10=326.40      Cl32-Na2-Na1-Na16=148.70      Cl32-Na2-Na1-Na20= 35.05      
Cl32-Na2-Na1-Na24=216.97      Cl32-Na2-Na1-Na25=219.18      Cl32-Na2-Na1-Cl26=268.59      Cl32-Na2-Na1-Cl28=272.12      
Cl32-Na2-Na1-Cl31=182.93      Cl32-Na2-Na1-Cl34= 91.06      Cl32-Na2-Na1-Cl41=  0.58      Cl34-Na2-Na1-Na3=232.48       
Cl34-Na2-Na1-Na6=181.16       Cl34-Na2-Na1-Na10=235.35      Cl34-Na2-Na1-Na16= 57.65      Cl34-Na2-Na1-Na20=304.00      
Cl34-Na2-Na1-Na24=125.92      Cl34-Na2-Na1-Na25=128.12      Cl34-Na2-Na1-Cl26=177.54      Cl34-Na2-Na1-Cl28=181.07      
Cl34-Na2-Na1-Cl31= 91.88      Cl34-Na2-Na1-Cl41=269.52      Cl42-Na2-Na1-Na3= 52.57       Cl42-Na2-Na1-Na6=  1.25       
Cl42-Na2-Na1-Na10= 55.43      Cl42-Na2-Na1-Na16=237.73      Cl42-Na2-Na1-Na20=124.08      Cl42-Na2-Na1-Na24=306.01      
Cl42-Na2-Na1-Na25=308.21      Cl42-Na2-Na1-Cl26=357.63      Cl42-Na2-Na1-Cl28=  1.15      Cl42-Na2-Na1-Cl31=271.97      
Cl42-Na2-Na1-Cl34=180.09      Cl42-Na2-Na1-Cl41= 89.61      Cl49-Na2-Na1-Na3=142.44       Cl49-Na2-Na1-Na6= 91.11       
Cl49-Na2-Na1-Na10=145.30      Cl49-Na2-Na1-Na16=327.60      Cl49-Na2-Na1-Na20=213.95      Cl49-Na2-Na1-Na24= 35.87      
Cl49-Na2-Na1-Na25= 38.07      Cl49-Na2-Na1-Cl26= 87.49      Cl49-Na2-Na1-Cl28= 91.02      Cl49-Na2-Na1-Cl31=  1.83      
Cl49-Na2-Na1-Cl34=269.95      Cl49-Na2-Na1-Cl41=179.47      Na2-Na3-Na1-Na6=113.44        Na2-Na3-Na1-Na10=182.91       
Na2-Na3-Na1-Na16=  4.92       Na2-Na3-Na1-Na20=291.45       Na2-Na3-Na1-Na24= 56.42       Na2-Na3-Na1-Na25=109.18       
Na2-Na3-Na1-Cl26= 53.94       Na2-Na3-Na1-Cl28=147.46       Na2-Na3-Na1-Cl31= 59.02       Na2-Na3-Na1-Cl34=325.55       
Na2-Na3-Na1-Cl41=237.02       Na4-Na3-Na1-Na2=174.57        Na4-Na3-Na1-Na6=288.02        Na4-Na3-Na1-Na10=357.48       
Na4-Na3-Na1-Na16=179.49       Na4-Na3-Na1-Na20=106.02       Na4-Na3-Na1-Na24=230.99       Na4-Na3-Na1-Na25=283.75       
Na4-Na3-Na1-Cl26=228.52       Na4-Na3-Na1-Cl28=322.03       Na4-Na3-Na1-Cl31=233.59       Na4-Na3-Na1-Cl34=140.12       
Na4-Na3-Na1-Cl41= 51.59       Na6-Na3-Na1-Na2=246.56        Na6-Na3-Na1-Na10= 69.46       Na6-Na3-Na1-Na16=251.47       
Na6-Na3-Na1-Na20=178.00       Na6-Na3-Na1-Na24=302.97       Na6-Na3-Na1-Na25=355.73       Na6-Na3-Na1-Cl26=300.50       
Na6-Na3-Na1-Cl28= 34.01       Na6-Na3-Na1-Cl31=305.58       Na6-Na3-Na1-Cl34=212.10       Na6-Na3-Na1-Cl41=123.57       
Na9-Na3-Na1-Na2=304.59        Na9-Na3-Na1-Na6= 58.04        Na9-Na3-Na1-Na10=127.50       Na9-Na3-Na1-Na16=309.51       
Na9-Na3-Na1-Na20=236.04       Na9-Na3-Na1-Na24=  1.01       Na9-Na3-Na1-Na25= 53.77       Na9-Na3-Na1-Cl26=358.54       
Na9-Na3-Na1-Cl28= 92.05       Na9-Na3-Na1-Cl31=  3.62       Na9-Na3-Na1-Cl34=270.14       Na9-Na3-Na1-Cl41=181.61       
Na10-Na3-Na1-Na2=177.09       Na10-Na3-Na1-Na6=290.54       Na10-Na3-Na1-Na16=182.01      Na10-Na3-Na1-Na20=108.54      
Na10-Na3-Na1-Na24=233.51      Na10-Na3-Na1-Na25=286.27      Na10-Na3-Na1-Cl26=231.04      Na10-Na3-Na1-Cl28=324.55      
Na10-Na3-Na1-Cl31=236.12      Na10-Na3-Na1-Cl34=142.64      Na10-Na3-Na1-Cl41= 54.11      Na11-Na3-Na1-Na2=250.79       
Na11-Na3-Na1-Na6=  4.23       Na11-Na3-Na1-Na10= 73.69      Na11-Na3-Na1-Na16=255.70      Na11-Na3-Na1-Na20=182.23      
Na11-Na3-Na1-Na24=307.20      Na11-Na3-Na1-Na25=359.96      Na11-Na3-Na1-Cl26=304.73      Na11-Na3-Na1-Cl28= 38.24      
Na11-Na3-Na1-Cl31=309.81      Na11-Na3-Na1-Cl34=216.33      Na11-Na3-Na1-Cl41=127.80      Na13-Na3-Na1-Na2= 91.55       
Na13-Na3-Na1-Na6=204.99       Na13-Na3-Na1-Na10=274.46      Na13-Na3-Na1-Na16= 96.47      Na13-Na3-Na1-Na20= 23.00      
Na13-Na3-Na1-Na24=147.96      Na13-Na3-Na1-Na25=200.72      Na13-Na3-Na1-Cl26=145.49      Na13-Na3-Na1-Cl28=239.01      
Na13-Na3-Na1-Cl31=150.57      Na13-Na3-Na1-Cl34= 57.09      Na13-Na3-Na1-Cl41=328.57      Na19-Na3-Na1-Na2=121.63       
Na19-Na3-Na1-Na6=235.08       Na19-Na3-Na1-Na10=304.54      Na19-Na3-Na1-Na16=126.55      Na19-Na3-Na1-Na20= 53.08      
Na19-Na3-Na1-Na24=178.05      Na19-Na3-Na1-Na25=230.81      Na19-Na3-Na1-Cl26=175.58      Na19-Na3-Na1-Cl28=269.09      
Na19-Na3-Na1-Cl31=180.66      Na19-Na3-Na1-Cl34= 87.18      Na19-Na3-Na1-Cl41=358.65      Na20-Na3-Na1-Na2= 68.55       
Na20-Na3-Na1-Na6=182.00       Na20-Na3-Na1-Na10=251.46      Na20-Na3-Na1-Na16= 73.47      Na20-Na3-Na1-Na24=124.97      
Na20-Na3-Na1-Na25=177.73      Na20-Na3-Na1-Cl26=122.49      Na20-Na3-Na1-Cl28=216.01      Na20-Na3-Na1-Cl31=127.57      
Na20-Na3-Na1-Cl34= 34.10      Na20-Na3-Na1-Cl41=305.57      Na21-Na3-Na1-Na2=  0.59       Na21-Na3-Na1-Na6=114.04       
Na21-Na3-Na1-Na10=183.50      Na21-Na3-Na1-Na16=  5.51      Na21-Na3-Na1-Na20=292.04      Na21-Na3-Na1-Na24= 57.01      
Na21-Na3-Na1-Na25=109.77      Na21-Na3-Na1-Cl26= 54.54      Na21-Na3-Na1-Cl28=148.05      Na21-Na3-Na1-Cl31= 59.62      
Na21-Na3-Na1-Cl34=326.14      Na21-Na3-Na1-Cl41=237.61      Na22-Na3-Na1-Na2= 69.71       Na22-Na3-Na1-Na6=183.16       
Na22-Na3-Na1-Na10=252.62      Na22-Na3-Na1-Na16= 74.63      Na22-Na3-Na1-Na20=  1.16      Na22-Na3-Na1-Na24=126.13      
Na22-Na3-Na1-Na25=178.89      Na22-Na3-Na1-Cl26=123.65      Na22-Na3-Na1-Cl28=217.17      Na22-Na3-Na1-Cl31=128.73      
Na22-Na3-Na1-Cl34= 35.26      Na22-Na3-Na1-Cl41=306.73      Cl26-Na3-Na1-Na2=306.06       Cl26-Na3-Na1-Na6= 59.50       
Cl26-Na3-Na1-Na10=128.96      Cl26-Na3-Na1-Na16=310.97      Cl26-Na3-Na1-Na20=237.51      Cl26-Na3-Na1-Na24=  2.47      
Cl26-Na3-Na1-Na25= 55.23      Cl26-Na3-Na1-Cl28= 93.52      Cl26-Na3-Na1-Cl31=  5.08      Cl26-Na3-Na1-Cl34=271.60      
Cl26-Na3-Na1-Cl41=183.07      Cl32-Na3-Na1-Na2= 33.93       Cl32-Na3-Na1-Na6=147.37       Cl32-Na3-Na1-Na10=216.83      
Cl32-Na3-Na1-Na16= 38.85      Cl32-Na3-Na1-Na20=325.38      Cl32-Na3-Na1-Na24= 90.34      Cl32-Na3-Na1-Na25=143.10      
Cl32-Na3-Na1-Cl26= 87.87      Cl32-Na3-Na1-Cl28=181.39      Cl32-Na3-Na1-Cl31= 92.95      Cl32-Na3-Na1-Cl34=359.47      
Cl32-Na3-Na1-Cl41=270.95      Cl40-Na3-Na1-Na2=211.39       Cl40-Na3-Na1-Na6=324.84       Cl40-Na3-Na1-Na10= 34.30      
Cl40-Na3-Na1-Na16=216.31      Cl40-Na3-Na1-Na20=142.84      Cl40-Na3-Na1-Na24=267.81      Cl40-Na3-Na1-Na25=320.57      
Cl40-Na3-Na1-Cl26=265.34      Cl40-Na3-Na1-Cl28=358.85      Cl40-Na3-Na1-Cl31=270.42      Cl40-Na3-Na1-Cl34=176.94      
Cl40-Na3-Na1-Cl41= 88.41      Cl41-Na3-Na1-Na2=122.98       Cl41-Na3-Na1-Na6=236.43       Cl41-Na3-Na1-Na10=305.89      
Cl41-Na3-Na1-Na16=127.90      Cl41-Na3-Na1-Na20= 54.43      Cl41-Na3-Na1-Na24=179.40      Cl41-Na3-Na1-Na25=232.16      
Cl41-Na3-Na1-Cl26=176.93      Cl41-Na3-Na1-Cl28=270.44      Cl41-Na3-Na1-Cl31=182.00      Cl41-Na3-Na1-Cl34= 88.53      
Cl46-Na3-Na1-Na2=121.48       Cl46-Na3-Na1-Na6=234.92       Cl46-Na3-Na1-Na10=304.38      Cl46-Na3-Na1-Na16=126.39      
Cl46-Na3-Na1-Na20= 52.92      Cl46-Na3-Na1-Na24=177.89      Cl46-Na3-Na1-Na25=230.65      Cl46-Na3-Na1-Cl26=175.42      
Cl46-Na3-Na1-Cl28=268.93      Cl46-Na3-Na1-Cl31=180.50      Cl46-Na3-Na1-Cl34= 87.02      Cl46-Na3-Na1-Cl41=358.49      
Cl50-Na3-Na1-Na2=303.51       Cl50-Na3-Na1-Na6= 56.95       Cl50-Na3-Na1-Na10=126.42      Cl50-Na3-Na1-Na16=308.43      
Cl50-Na3-Na1-Na20=234.96      Cl50-Na3-Na1-Na24=359.92      Cl50-Na3-Na1-Na25= 52.68      Cl50-Na3-Na1-Cl26=357.45      
Cl50-Na3-Na1-Cl28= 90.97      Cl50-Na3-Na1-Cl31=  2.53      Cl50-Na3-Na1-Cl34=269.05      Cl50-Na3-Na1-Cl41=180.53      
Na1-Na3-Na2-Na9=250.22        Na1-Na3-Na2-Na12=250.60       Na1-Na3-Na2-Na16=355.19       Na1-Na3-Na2-Na20= 69.51       
Na1-Na3-Na2-Na21=179.42       Na1-Na3-Na2-Na24=303.75       Na1-Na3-Na2-Cl26=307.42       Na1-Na3-Na2-Cl32=124.81       
Na1-Na3-Na2-Cl34= 34.60       Na1-Na3-Na2-Cl42=214.38       Na1-Na3-Na2-Cl49=302.25       Na4-Na3-Na2-Na1=280.86        
Na4-Na3-Na2-Na9=171.08        Na4-Na3-Na2-Na12=171.46       Na4-Na3-Na2-Na16=276.05       Na4-Na3-Na2-Na20=350.37       
Na4-Na3-Na2-Na21=100.28       Na4-Na3-Na2-Na24=224.62       Na4-Na3-Na2-Cl26=228.28       Na4-Na3-Na2-Cl32= 45.67       
Na4-Na3-Na2-Cl34=315.46       Na4-Na3-Na2-Cl42=135.24       Na4-Na3-Na2-Cl49=223.12       Na6-Na3-Na2-Na1= 51.46        
Na6-Na3-Na2-Na9=301.68        Na6-Na3-Na2-Na12=302.05       Na6-Na3-Na2-Na16= 46.65       Na6-Na3-Na2-Na20=120.97       
Na6-Na3-Na2-Na21=230.87       Na6-Na3-Na2-Na24=355.21       Na6-Na3-Na2-Cl26=358.88       Na6-Na3-Na2-Cl32=176.26       
Na6-Na3-Na2-Cl34= 86.06       Na6-Na3-Na2-Cl42=265.84       Na6-Na3-Na2-Cl49=353.71       Na9-Na3-Na2-Na1=109.78        
Na9-Na3-Na2-Na12=  0.37       Na9-Na3-Na2-Na16=104.97       Na9-Na3-Na2-Na20=179.29       Na9-Na3-Na2-Na21=289.19       
Na9-Na3-Na2-Na24= 53.53       Na9-Na3-Na2-Cl26= 57.20       Na9-Na3-Na2-Cl32=234.58       Na9-Na3-Na2-Cl34=144.38       
Na9-Na3-Na2-Cl42=324.16       Na9-Na3-Na2-Cl49= 52.03       Na10-Na3-Na2-Na1=357.20       Na10-Na3-Na2-Na9=247.42       
Na10-Na3-Na2-Na12=247.80      Na10-Na3-Na2-Na16=352.39      Na10-Na3-Na2-Na20= 66.71      Na10-Na3-Na2-Na21=176.62      
Na10-Na3-Na2-Na24=300.96      Na10-Na3-Na2-Cl26=304.62      Na10-Na3-Na2-Cl32=122.01      Na10-Na3-Na2-Cl34= 31.80      
Na10-Na3-Na2-Cl42=211.58      Na10-Na3-Na2-Cl49=299.46      Na11-Na3-Na2-Na1=113.51       Na11-Na3-Na2-Na9=  3.73       
Na11-Na3-Na2-Na12=  4.10      Na11-Na3-Na2-Na16=108.70      Na11-Na3-Na2-Na20=183.02      Na11-Na3-Na2-Na21=292.92      
Na11-Na3-Na2-Na24= 57.26      Na11-Na3-Na2-Cl26= 60.93      Na11-Na3-Na2-Cl32=238.31      Na11-Na3-Na2-Cl34=148.11      
Na11-Na3-Na2-Cl42=327.89      Na11-Na3-Na2-Cl49= 55.76      Na13-Na3-Na2-Na1=183.35       Na13-Na3-Na2-Na9= 73.57       
Na13-Na3-Na2-Na12= 73.95      Na13-Na3-Na2-Na16=178.54      Na13-Na3-Na2-Na20=252.86      Na13-Na3-Na2-Na21=  2.77      
Na13-Na3-Na2-Na24=127.11      Na13-Na3-Na2-Cl26=130.77      Na13-Na3-Na2-Cl32=308.16      Na13-Na3-Na2-Cl34=217.95      
Na13-Na3-Na2-Cl42= 37.73      Na13-Na3-Na2-Cl49=125.61      Na19-Na3-Na2-Na1=289.93       Na19-Na3-Na2-Na9=180.16       
Na19-Na3-Na2-Na12=180.53      Na19-Na3-Na2-Na16=285.12      Na19-Na3-Na2-Na20=359.45      Na19-Na3-Na2-Na21=109.35      
Na19-Na3-Na2-Na24=233.69      Na19-Na3-Na2-Cl26=237.35      Na19-Na3-Na2-Cl32= 54.74      Na19-Na3-Na2-Cl34=324.53      
Na19-Na3-Na2-Cl42=144.31      Na19-Na3-Na2-Cl49=232.19      Na20-Na3-Na2-Na1=290.49       Na20-Na3-Na2-Na9=180.71       
Na20-Na3-Na2-Na12=181.08      Na20-Na3-Na2-Na16=285.68      Na20-Na3-Na2-Na21=109.90      Na20-Na3-Na2-Na24=234.24      
Na20-Na3-Na2-Cl26=237.91      Na20-Na3-Na2-Cl32= 55.29      Na20-Na3-Na2-Cl34=325.09      Na20-Na3-Na2-Cl42=144.87      
Na20-Na3-Na2-Cl49=232.74      Na21-Na3-Na2-Na1=180.58       Na21-Na3-Na2-Na9= 70.81       Na21-Na3-Na2-Na12= 71.18      
Na21-Na3-Na2-Na16=175.77      Na21-Na3-Na2-Na20=250.10      Na21-Na3-Na2-Na24=124.34      Na21-Na3-Na2-Cl26=128.00      
Na21-Na3-Na2-Cl32=305.39      Na21-Na3-Na2-Cl34=215.18      Na21-Na3-Na2-Cl42= 34.96      Na21-Na3-Na2-Cl49=122.84      
Na22-Na3-Na2-Na1=236.70       Na22-Na3-Na2-Na9=126.92       Na22-Na3-Na2-Na12=127.29      Na22-Na3-Na2-Na16=231.89      
Na22-Na3-Na2-Na20=306.21      Na22-Na3-Na2-Na21= 56.11      Na22-Na3-Na2-Na24=180.45      Na22-Na3-Na2-Cl26=184.12      
Na22-Na3-Na2-Cl32=  1.50      Na22-Na3-Na2-Cl34=271.30      Na22-Na3-Na2-Cl42= 91.08      Na22-Na3-Na2-Cl49=178.95      
Cl26-Na3-Na2-Na1= 52.58       Cl26-Na3-Na2-Na9=302.80       Cl26-Na3-Na2-Na12=303.17      Cl26-Na3-Na2-Na16= 47.77      
Cl26-Na3-Na2-Na20=122.09      Cl26-Na3-Na2-Na21=232.00      Cl26-Na3-Na2-Na24=356.33      Cl26-Na3-Na2-Cl32=177.39      
Cl26-Na3-Na2-Cl34= 87.18      Cl26-Na3-Na2-Cl42=266.96      Cl26-Na3-Na2-Cl49=354.83      Cl32-Na3-Na2-Na1=235.19       
Cl32-Na3-Na2-Na9=125.42       Cl32-Na3-Na2-Na12=125.79      Cl32-Na3-Na2-Na16=230.38      Cl32-Na3-Na2-Na20=304.71      
Cl32-Na3-Na2-Na21= 54.61      Cl32-Na3-Na2-Na24=178.95      Cl32-Na3-Na2-Cl26=182.61      Cl32-Na3-Na2-Cl34=269.79      
Cl32-Na3-Na2-Cl42= 89.57      Cl32-Na3-Na2-Cl49=177.45      Cl40-Na3-Na2-Na1= 50.90       Cl40-Na3-Na2-Na9=301.12       
Cl40-Na3-Na2-Na12=301.50      Cl40-Na3-Na2-Na16= 46.09      Cl40-Na3-Na2-Na20=120.41      Cl40-Na3-Na2-Na21=230.32      
Cl40-Na3-Na2-Na24=354.66      Cl40-Na3-Na2-Cl26=358.32      Cl40-Na3-Na2-Cl32=175.71      Cl40-Na3-Na2-Cl34= 85.50      
Cl40-Na3-Na2-Cl42=265.28      Cl40-Na3-Na2-Cl49=353.16      Cl41-Na3-Na2-Na1=325.61       Cl41-Na3-Na2-Na9=215.83       
Cl41-Na3-Na2-Na12=216.20      Cl41-Na3-Na2-Na16=320.80      Cl41-Na3-Na2-Na20= 35.12      Cl41-Na3-Na2-Na21=145.02      
Cl41-Na3-Na2-Na24=269.36      Cl41-Na3-Na2-Cl26=273.03      Cl41-Na3-Na2-Cl32= 90.41      Cl41-Na3-Na2-Cl34=  0.21      
Cl41-Na3-Na2-Cl42=179.99      Cl41-Na3-Na2-Cl49=267.86      Cl46-Na3-Na2-Na1=239.71       Cl46-Na3-Na2-Na9=129.94       
Cl46-Na3-Na2-Na12=130.31      Cl46-Na3-Na2-Na16=234.91      Cl46-Na3-Na2-Na20=309.23      Cl46-Na3-Na2-Na21= 59.13      
Cl46-Na3-Na2-Na24=183.47      Cl46-Na3-Na2-Cl26=187.14      Cl46-Na3-Na2-Cl32=  4.52      Cl46-Na3-Na2-Cl34=274.32      
Cl46-Na3-Na2-Cl42= 94.10      Cl46-Na3-Na2-Cl49=181.97      Cl50-Na3-Na2-Na1=144.91       Cl50-Na3-Na2-Na9= 35.13       
Cl50-Na3-Na2-Na12= 35.51      Cl50-Na3-Na2-Na16=140.10      Cl50-Na3-Na2-Na20=214.42      Cl50-Na3-Na2-Na21=324.33      
Cl50-Na3-Na2-Na24= 88.67      Cl50-Na3-Na2-Cl26= 92.33      Cl50-Na3-Na2-Cl32=269.72      Cl50-Na3-Na2-Cl34=179.51      
Cl50-Na3-Na2-Cl42=359.29      Cl50-Na3-Na2-Cl49= 87.17      Na7-Na4-Na3-Na1=112.15        Na7-Na4-Na3-Na2=188.62        
Na7-Na4-Na3-Na6= 58.01        Na7-Na4-Na3-Na9=359.23        Na7-Na4-Na3-Na10=109.70       Na7-Na4-Na3-Na11=356.54       
Na7-Na4-Na3-Na13=288.85       Na7-Na4-Na3-Na19=179.14       Na7-Na4-Na3-Na20=179.44       Na7-Na4-Na3-Na21=286.20       
Na7-Na4-Na3-Na22=232.75       Na7-Na4-Na3-Cl26= 60.90       Na7-Na4-Na3-Cl32=230.87       Na7-Na4-Na3-Cl40= 54.82       
Na7-Na4-Na3-Cl41=143.95       Na7-Na4-Na3-Cl46=232.91       Na7-Na4-Na3-Cl50=324.58       Na8-Na4-Na3-Na1=  4.34        
Na8-Na4-Na3-Na2= 80.80        Na8-Na4-Na3-Na6=310.19        Na8-Na4-Na3-Na9=251.42        Na8-Na4-Na3-Na10=  1.89       
Na8-Na4-Na3-Na11=248.72       Na8-Na4-Na3-Na13=181.04       Na8-Na4-Na3-Na19= 71.32       Na8-Na4-Na3-Na20= 71.63       
Na8-Na4-Na3-Na21=178.39       Na8-Na4-Na3-Na22=124.94       Na8-Na4-Na3-Cl26=313.09       Na8-Na4-Na3-Cl32=123.06       
Na8-Na4-Na3-Cl40=307.01       Na8-Na4-Na3-Cl41= 36.14       Na8-Na4-Na3-Cl46=125.10       Na8-Na4-Na3-Cl50=216.76       
Na10-Na4-Na3-Na1=  2.45       Na10-Na4-Na3-Na2= 78.92       Na10-Na4-Na3-Na6=308.30       Na10-Na4-Na3-Na9=249.53       
Na10-Na4-Na3-Na11=246.83      Na10-Na4-Na3-Na13=179.15      Na10-Na4-Na3-Na19= 69.44      Na10-Na4-Na3-Na20= 69.74      
Na10-Na4-Na3-Na21=176.50      Na10-Na4-Na3-Na22=123.05      Na10-Na4-Na3-Cl26=311.20      Na10-Na4-Na3-Cl32=121.17      
Na10-Na4-Na3-Cl40=305.12      Na10-Na4-Na3-Cl41= 34.25      Na10-Na4-Na3-Cl46=123.21      Na10-Na4-Na3-Cl50=214.87      
Na11-Na4-Na3-Na1=115.62       Na11-Na4-Na3-Na2=192.08       Na11-Na4-Na3-Na6= 61.47       Na11-Na4-Na3-Na9=  2.70       
Na11-Na4-Na3-Na10=113.17      Na11-Na4-Na3-Na13=292.31      Na11-Na4-Na3-Na19=182.60      Na11-Na4-Na3-Na20=182.91      
Na11-Na4-Na3-Na21=289.66      Na11-Na4-Na3-Na22=236.22      Na11-Na4-Na3-Cl26= 64.36      Na11-Na4-Na3-Cl32=234.34      
Na11-Na4-Na3-Cl40= 58.29      Na11-Na4-Na3-Cl41=147.42      Na11-Na4-Na3-Cl46=236.38      Na11-Na4-Na3-Cl50=328.04      
Na13-Na4-Na3-Na1=183.30       Na13-Na4-Na3-Na2=259.77       Na13-Na4-Na3-Na6=129.16       Na13-Na4-Na3-Na9= 70.38       
Na13-Na4-Na3-Na10=180.85      Na13-Na4-Na3-Na11= 67.69      Na13-Na4-Na3-Na19=250.29      Na13-Na4-Na3-Na20=250.59      
Na13-Na4-Na3-Na21=357.35      Na13-Na4-Na3-Na22=303.90      Na13-Na4-Na3-Cl26=132.05      Na13-Na4-Na3-Cl32=302.02      
Na13-Na4-Na3-Cl40=125.97      Na13-Na4-Na3-Cl41=215.10      Na13-Na4-Na3-Cl46=304.06      Na13-Na4-Na3-Cl50= 35.73      
Na18-Na4-Na3-Na1= 56.87       Na18-Na4-Na3-Na2=133.34       Na18-Na4-Na3-Na6=  2.73       Na18-Na4-Na3-Na9=303.95       
Na18-Na4-Na3-Na10= 54.42      Na18-Na4-Na3-Na11=301.25      Na18-Na4-Na3-Na13=233.57      Na18-Na4-Na3-Na19=123.86      
Na18-Na4-Na3-Na20=124.16      Na18-Na4-Na3-Na21=230.92      Na18-Na4-Na3-Na22=177.47      Na18-Na4-Na3-Cl26=  5.62      
Na18-Na4-Na3-Cl32=175.59      Na18-Na4-Na3-Cl40=359.54      Na18-Na4-Na3-Cl41= 88.67      Na18-Na4-Na3-Cl46=177.63      
Na18-Na4-Na3-Cl50=269.29      Na19-Na4-Na3-Na1=293.02       Na19-Na4-Na3-Na2=  9.48       Na19-Na4-Na3-Na6=238.87       
Na19-Na4-Na3-Na9=180.09       Na19-Na4-Na3-Na10=290.56      Na19-Na4-Na3-Na11=177.40      Na19-Na4-Na3-Na13=109.71      
Na19-Na4-Na3-Na20=  0.30      Na19-Na4-Na3-Na21=107.06      Na19-Na4-Na3-Na22= 53.61      Na19-Na4-Na3-Cl26=241.76      
Na19-Na4-Na3-Cl32= 51.74      Na19-Na4-Na3-Cl40=235.68      Na19-Na4-Na3-Cl41=324.81      Na19-Na4-Na3-Cl46= 53.77      
Na19-Na4-Na3-Cl50=145.44      Cl35-Na4-Na3-Na1= 55.15       Cl35-Na4-Na3-Na2=131.61       Cl35-Na4-Na3-Na6=  1.00       
Cl35-Na4-Na3-Na9=302.23       Cl35-Na4-Na3-Na10= 52.70      Cl35-Na4-Na3-Na11=299.53      Cl35-Na4-Na3-Na13=231.84      
Cl35-Na4-Na3-Na19=122.13      Cl35-Na4-Na3-Na20=122.43      Cl35-Na4-Na3-Na21=229.19      Cl35-Na4-Na3-Na22=175.74      
Cl35-Na4-Na3-Cl26=  3.89      Cl35-Na4-Na3-Cl32=173.87      Cl35-Na4-Na3-Cl40=357.81      Cl35-Na4-Na3-Cl41= 86.95      
Cl35-Na4-Na3-Cl46=175.91      Cl35-Na4-Na3-Cl50=267.57      Cl36-Na4-Na3-Na1=327.05       Cl36-Na4-Na3-Na2= 43.52       
Cl36-Na4-Na3-Na6=272.90       Cl36-Na4-Na3-Na9=214.13       Cl36-Na4-Na3-Na10=324.60      Cl36-Na4-Na3-Na11=211.43      
Cl36-Na4-Na3-Na13=143.75      Cl36-Na4-Na3-Na19= 34.04      Cl36-Na4-Na3-Na20= 34.34      Cl36-Na4-Na3-Na21=141.10      
Cl36-Na4-Na3-Na22= 87.65      Cl36-Na4-Na3-Cl26=275.80      Cl36-Na4-Na3-Cl32= 85.77      Cl36-Na4-Na3-Cl40=269.72      
Cl36-Na4-Na3-Cl41=358.85      Cl36-Na4-Na3-Cl46= 87.81      Cl36-Na4-Na3-Cl50=179.47      Cl39-Na4-Na3-Na1=149.15       
Cl39-Na4-Na3-Na2=225.61       Cl39-Na4-Na3-Na6= 95.00       Cl39-Na4-Na3-Na9= 36.23       Cl39-Na4-Na3-Na10=146.70      
Cl39-Na4-Na3-Na11= 33.53      Cl39-Na4-Na3-Na13=325.85      Cl39-Na4-Na3-Na19=216.13      Cl39-Na4-Na3-Na20=216.44      
Cl39-Na4-Na3-Na21=323.20      Cl39-Na4-Na3-Na22=269.75      Cl39-Na4-Na3-Cl26= 97.90      Cl39-Na4-Na3-Cl32=267.87      
Cl39-Na4-Na3-Cl40= 91.82      Cl39-Na4-Na3-Cl41=180.95      Cl39-Na4-Na3-Cl46=269.91      Cl39-Na4-Na3-Cl50=  1.57      
Cl40-Na4-Na3-Na1= 57.33       Cl40-Na4-Na3-Na2=133.80       Cl40-Na4-Na3-Na6=  3.18       Cl40-Na4-Na3-Na9=304.41       
Cl40-Na4-Na3-Na10= 54.88      Cl40-Na4-Na3-Na11=301.71      Cl40-Na4-Na3-Na13=234.03      Cl40-Na4-Na3-Na19=124.32      
Cl40-Na4-Na3-Na20=124.62      Cl40-Na4-Na3-Na21=231.38      Cl40-Na4-Na3-Na22=177.93      Cl40-Na4-Na3-Cl26=  6.08      
Cl40-Na4-Na3-Cl32=176.05      Cl40-Na4-Na3-Cl41= 89.13      Cl40-Na4-Na3-Cl46=178.09      Cl40-Na4-Na3-Cl50=269.75      
Cl46-Na4-Na3-Na1=239.24       Cl46-Na4-Na3-Na2=315.71       Cl46-Na4-Na3-Na6=185.09       Cl46-Na4-Na3-Na9=126.32       
Cl46-Na4-Na3-Na10=236.79      Cl46-Na4-Na3-Na11=123.62      Cl46-Na4-Na3-Na13= 55.94      Cl46-Na4-Na3-Na19=306.23      
Cl46-Na4-Na3-Na20=306.53      Cl46-Na4-Na3-Na21= 53.29      Cl46-Na4-Na3-Na22=359.84      Cl46-Na4-Na3-Cl26=187.99      
Cl46-Na4-Na3-Cl32=357.96      Cl46-Na4-Na3-Cl40=181.91      Cl46-Na4-Na3-Cl41=271.04      Cl46-Na4-Na3-Cl50= 91.66      
Na3-Na6-Na1-Na2= 51.73        Na3-Na6-Na1-Na10=288.28       Na3-Na6-Na1-Na16=105.55       Na3-Na6-Na1-Na20=358.05       
Na3-Na6-Na1-Na24=106.45       Na3-Na6-Na1-Na25=175.44       Na3-Na6-Na1-Cl26= 55.13       Na3-Na6-Na1-Cl28=231.64       
Na3-Na6-Na1-Cl31=142.99       Na3-Na6-Na1-Cl34= 50.53       Na3-Na6-Na1-Cl41=323.25       Na5-Na6-Na1-Na2=239.29        
Na5-Na6-Na1-Na3=187.56        Na5-Na6-Na1-Na10=115.84       Na5-Na6-Na1-Na16=293.11       Na5-Na6-Na1-Na20=185.61       
Na5-Na6-Na1-Na24=294.01       Na5-Na6-Na1-Na25=  3.01       Na5-Na6-Na1-Cl26=242.70       Na5-Na6-Na1-Cl28= 59.20       
Na5-Na6-Na1-Cl31=330.55       Na5-Na6-Na1-Cl34=238.09       Na5-Na6-Na1-Cl41=150.82       Na9-Na6-Na1-Na2=359.31        
Na9-Na6-Na1-Na3=307.58        Na9-Na6-Na1-Na10=235.85       Na9-Na6-Na1-Na16= 53.13       Na9-Na6-Na1-Na20=305.63       
Na9-Na6-Na1-Na24= 54.02       Na9-Na6-Na1-Na25=123.02       Na9-Na6-Na1-Cl26=  2.71       Na9-Na6-Na1-Cl28=179.22       
Na9-Na6-Na1-Cl31= 90.57       Na9-Na6-Na1-Cl34=358.10       Na9-Na6-Na1-Cl41=270.83       Na10-Na6-Na1-Na2=123.45       
Na10-Na6-Na1-Na3= 71.72       Na10-Na6-Na1-Na16=177.27      Na10-Na6-Na1-Na20= 69.77      Na10-Na6-Na1-Na24=178.17      
Na10-Na6-Na1-Na25=247.17      Na10-Na6-Na1-Cl26=126.86      Na10-Na6-Na1-Cl28=303.36      Na10-Na6-Na1-Cl31=214.71      
Na10-Na6-Na1-Cl34=122.25      Na10-Na6-Na1-Cl41= 34.98      Na11-Na6-Na1-Na2= 47.54       Na11-Na6-Na1-Na3=355.81       
Na11-Na6-Na1-Na10=284.09      Na11-Na6-Na1-Na16=101.36      Na11-Na6-Na1-Na20=353.86      Na11-Na6-Na1-Na24=102.26      
Na11-Na6-Na1-Na25=171.25      Na11-Na6-Na1-Cl26= 50.94      Na11-Na6-Na1-Cl28=227.45      Na11-Na6-Na1-Cl31=138.80      
Na11-Na6-Na1-Cl34= 46.34      Na11-Na6-Na1-Cl41=319.06      Na15-Na6-Na1-Na2= 48.69       Na15-Na6-Na1-Na3=356.96       
Na15-Na6-Na1-Na10=285.24      Na15-Na6-Na1-Na16=102.51      Na15-Na6-Na1-Na20=355.01      Na15-Na6-Na1-Na24=103.41      
Na15-Na6-Na1-Na25=172.40      Na15-Na6-Na1-Cl26= 52.09      Na15-Na6-Na1-Cl28=228.60      Na15-Na6-Na1-Cl31=139.95      
Na15-Na6-Na1-Cl34= 47.49      Na15-Na6-Na1-Cl41=320.21      Na17-Na6-Na1-Na2=309.37       Na17-Na6-Na1-Na3=257.64       
Na17-Na6-Na1-Na10=185.92      Na17-Na6-Na1-Na16=  3.19      Na17-Na6-Na1-Na20=255.69      Na17-Na6-Na1-Na24=  4.08      
Na17-Na6-Na1-Na25= 73.08      Na17-Na6-Na1-Cl26=312.77      Na17-Na6-Na1-Cl28=129.28      Na17-Na6-Na1-Cl31= 40.63      
Na17-Na6-Na1-Cl34=308.17      Na17-Na6-Na1-Cl41=220.89      Na18-Na6-Na1-Na2=123.04       Na18-Na6-Na1-Na3= 71.31       
Na18-Na6-Na1-Na10=359.59      Na18-Na6-Na1-Na16=176.86      Na18-Na6-Na1-Na20= 69.36      Na18-Na6-Na1-Na24=177.76      
Na18-Na6-Na1-Na25=246.75      Na18-Na6-Na1-Cl26=126.44      Na18-Na6-Na1-Cl28=302.95      Na18-Na6-Na1-Cl31=214.30      
Na18-Na6-Na1-Cl34=121.84      Na18-Na6-Na1-Cl41= 34.56      Na23-Na6-Na1-Na2=179.89       Na23-Na6-Na1-Na3=128.16       
Na23-Na6-Na1-Na10= 56.44      Na23-Na6-Na1-Na16=233.71      Na23-Na6-Na1-Na20=126.21      Na23-Na6-Na1-Na24=234.61      
Na23-Na6-Na1-Na25=303.60      Na23-Na6-Na1-Cl26=183.29      Na23-Na6-Na1-Cl28=359.80      Na23-Na6-Na1-Cl31=271.15      
Na23-Na6-Na1-Cl34=178.69      Na23-Na6-Na1-Cl41= 91.41      Na24-Na6-Na1-Na2=305.28       Na24-Na6-Na1-Na3=253.55       
Na24-Na6-Na1-Na10=181.83      Na24-Na6-Na1-Na16=359.10      Na24-Na6-Na1-Na20=251.60      Na24-Na6-Na1-Na25= 69.00      
Na24-Na6-Na1-Cl26=308.69      Na24-Na6-Na1-Cl28=125.19      Na24-Na6-Na1-Cl31= 36.54      Na24-Na6-Na1-Cl34=304.08      
Na24-Na6-Na1-Cl41=216.81      Na25-Na6-Na1-Na2=236.29       Na25-Na6-Na1-Na3=184.56       Na25-Na6-Na1-Na10=112.83      
Na25-Na6-Na1-Na16=290.11      Na25-Na6-Na1-Na20=182.61      Na25-Na6-Na1-Na24=291.00      Na25-Na6-Na1-Cl26=239.69      
Na25-Na6-Na1-Cl28= 56.20      Na25-Na6-Na1-Cl31=327.55      Na25-Na6-Na1-Cl34=235.08      Na25-Na6-Na1-Cl41=147.81      
Cl26-Na6-Na1-Na2=356.60       Cl26-Na6-Na1-Na3=304.87       Cl26-Na6-Na1-Na10=233.14      Cl26-Na6-Na1-Na16= 50.42      
Cl26-Na6-Na1-Na20=302.92      Cl26-Na6-Na1-Na24= 51.31      Cl26-Na6-Na1-Na25=120.31      Cl26-Na6-Na1-Cl28=176.51      
Cl26-Na6-Na1-Cl31= 87.86      Cl26-Na6-Na1-Cl34=355.39      Cl26-Na6-Na1-Cl41=268.12      Cl27-Na6-Na1-Na2=177.62       
Cl27-Na6-Na1-Na3=125.89       Cl27-Na6-Na1-Na10= 54.16      Cl27-Na6-Na1-Na16=231.44      Cl27-Na6-Na1-Na20=123.94      
Cl27-Na6-Na1-Na24=232.33      Cl27-Na6-Na1-Na25=301.33      Cl27-Na6-Na1-Cl26=181.02      Cl27-Na6-Na1-Cl28=357.53      
Cl27-Na6-Na1-Cl31=268.88      Cl27-Na6-Na1-Cl34=176.42      Cl27-Na6-Na1-Cl41= 89.14      Cl28-Na6-Na1-Na2=180.09       
Cl28-Na6-Na1-Na3=128.36       Cl28-Na6-Na1-Na10= 56.64      Cl28-Na6-Na1-Na16=233.91      Cl28-Na6-Na1-Na20=126.41      
Cl28-Na6-Na1-Na24=234.81      Cl28-Na6-Na1-Na25=303.80      Cl28-Na6-Na1-Cl26=183.49      Cl28-Na6-Na1-Cl31=271.35      
Cl28-Na6-Na1-Cl34=178.89      Cl28-Na6-Na1-Cl41= 91.61      Cl37-Na6-Na1-Na2=358.36       Cl37-Na6-Na1-Na3=306.63       
Cl37-Na6-Na1-Na10=234.91      Cl37-Na6-Na1-Na16= 52.18      Cl37-Na6-Na1-Na20=304.68      Cl37-Na6-Na1-Na24= 53.08      
Cl37-Na6-Na1-Na25=122.07      Cl37-Na6-Na1-Cl26=  1.76      Cl37-Na6-Na1-Cl28=178.27      Cl37-Na6-Na1-Cl31= 89.62      
Cl37-Na6-Na1-Cl34=357.16      Cl37-Na6-Na1-Cl41=269.88      Cl38-Na6-Na1-Na2=274.26       Cl38-Na6-Na1-Na3=222.54       
Cl38-Na6-Na1-Na10=150.81      Cl38-Na6-Na1-Na16=328.09      Cl38-Na6-Na1-Na20=220.59      Cl38-Na6-Na1-Na24=328.98      
Cl38-Na6-Na1-Na25= 37.98      Cl38-Na6-Na1-Cl26=277.67      Cl38-Na6-Na1-Cl28= 94.17      Cl38-Na6-Na1-Cl31=  5.52      
Cl38-Na6-Na1-Cl34=273.06      Cl38-Na6-Na1-Cl41=185.79      Cl40-Na6-Na1-Na2= 86.81       Cl40-Na6-Na1-Na3= 35.09       
Cl40-Na6-Na1-Na10=323.36      Cl40-Na6-Na1-Na16=140.63      Cl40-Na6-Na1-Na20= 33.13      Cl40-Na6-Na1-Na24=141.53      
Cl40-Na6-Na1-Na25=210.53      Cl40-Na6-Na1-Cl26= 90.22      Cl40-Na6-Na1-Cl28=266.72      Cl40-Na6-Na1-Cl31=178.07      
Cl40-Na6-Na1-Cl34= 85.61      Cl40-Na6-Na1-Cl41=358.34      Na1-Na6-Na3-Na2=307.36        Na1-Na6-Na3-Na4=123.69        
Na1-Na6-Na3-Na9=251.20        Na1-Na6-Na3-Na10= 69.74       Na1-Na6-Na3-Na11=183.88       Na1-Na6-Na3-Na13=178.52       
Na1-Na6-Na3-Na19= 67.16       Na1-Na6-Na3-Na20=  1.91       Na1-Na6-Na3-Na21=251.96       Na1-Na6-Na3-Na22= 32.35       
Na1-Na6-Na3-Cl26=306.29       Na1-Na6-Na3-Cl32=310.92       Na1-Na6-Na3-Cl40=126.84       Na1-Na6-Na3-Cl41= 34.17       
Na1-Na6-Na3-Cl46=118.61       Na1-Na6-Na3-Cl50=215.35       Na5-Na6-Na3-Na1=145.89        Na5-Na6-Na3-Na2= 93.25        
Na5-Na6-Na3-Na4=269.58        Na5-Na6-Na3-Na9= 37.09        Na5-Na6-Na3-Na10=215.63       Na5-Na6-Na3-Na11=329.77       
Na5-Na6-Na3-Na13=324.41       Na5-Na6-Na3-Na19=213.05       Na5-Na6-Na3-Na20=147.80       Na5-Na6-Na3-Na21= 37.86       
Na5-Na6-Na3-Na22=178.25       Na5-Na6-Na3-Cl26= 92.18       Na5-Na6-Na3-Cl32= 96.81       Na5-Na6-Na3-Cl40=272.73       
Na5-Na6-Na3-Cl41=180.07       Na5-Na6-Na3-Cl46=264.50       Na5-Na6-Na3-Cl50=  1.24       Na9-Na6-Na3-Na1=108.80        
Na9-Na6-Na3-Na2= 56.16        Na9-Na6-Na3-Na4=232.50        Na9-Na6-Na3-Na10=178.54       Na9-Na6-Na3-Na11=292.68       
Na9-Na6-Na3-Na13=287.32       Na9-Na6-Na3-Na19=175.97       Na9-Na6-Na3-Na20=110.71       Na9-Na6-Na3-Na21=  0.77       
Na9-Na6-Na3-Na22=141.16       Na9-Na6-Na3-Cl26= 55.10       Na9-Na6-Na3-Cl32= 59.72       Na9-Na6-Na3-Cl40=235.65       
Na9-Na6-Na3-Cl41=142.98       Na9-Na6-Na3-Cl46=227.41       Na9-Na6-Na3-Cl50=324.16       Na10-Na6-Na3-Na1=290.26       
Na10-Na6-Na3-Na2=237.62       Na10-Na6-Na3-Na4= 53.95       Na10-Na6-Na3-Na9=181.46       Na10-Na6-Na3-Na11=114.14      
Na10-Na6-Na3-Na13=108.78      Na10-Na6-Na3-Na19=357.42      Na10-Na6-Na3-Na20=292.17      Na10-Na6-Na3-Na21=182.22      
Na10-Na6-Na3-Na22=322.62      Na10-Na6-Na3-Cl26=236.55      Na10-Na6-Na3-Cl32=241.18      Na10-Na6-Na3-Cl40= 57.10      
Na10-Na6-Na3-Cl41=324.43      Na10-Na6-Na3-Cl46= 48.87      Na10-Na6-Na3-Cl50=145.61      Na11-Na6-Na3-Na1=176.12       
Na11-Na6-Na3-Na2=123.48       Na11-Na6-Na3-Na4=299.81       Na11-Na6-Na3-Na9= 67.32       Na11-Na6-Na3-Na10=245.86      
Na11-Na6-Na3-Na13=354.64      Na11-Na6-Na3-Na19=243.28      Na11-Na6-Na3-Na20=178.03      Na11-Na6-Na3-Na21= 68.08      
Na11-Na6-Na3-Na22=208.48      Na11-Na6-Na3-Cl26=122.41      Na11-Na6-Na3-Cl32=127.04      Na11-Na6-Na3-Cl40=302.96      
Na11-Na6-Na3-Cl41=210.29      Na11-Na6-Na3-Cl46=294.73      Na11-Na6-Na3-Cl50= 31.47      Na15-Na6-Na3-Na1=179.63       
Na15-Na6-Na3-Na2=126.99       Na15-Na6-Na3-Na4=303.32       Na15-Na6-Na3-Na9= 70.82       Na15-Na6-Na3-Na10=249.37      
Na15-Na6-Na3-Na11=  3.51      Na15-Na6-Na3-Na13=358.15      Na15-Na6-Na3-Na19=246.79      Na15-Na6-Na3-Na20=181.54      
Na15-Na6-Na3-Na21= 71.59      Na15-Na6-Na3-Na22=211.98      Na15-Na6-Na3-Cl26=125.92      Na15-Na6-Na3-Cl32=130.55      
Na15-Na6-Na3-Cl40=306.47      Na15-Na6-Na3-Cl41=213.80      Na15-Na6-Na3-Cl46=298.23      Na15-Na6-Na3-Cl50= 34.98      
Na17-Na6-Na3-Na1=111.97       Na17-Na6-Na3-Na2= 59.33       Na17-Na6-Na3-Na4=235.66       Na17-Na6-Na3-Na9=  3.16       
Na17-Na6-Na3-Na10=181.71      Na17-Na6-Na3-Na11=295.84      Na17-Na6-Na3-Na13=290.48      Na17-Na6-Na3-Na19=179.13      
Na17-Na6-Na3-Na20=113.88      Na17-Na6-Na3-Na21=  3.93      Na17-Na6-Na3-Na22=144.32      Na17-Na6-Na3-Cl26= 58.26      
Na17-Na6-Na3-Cl32= 62.88      Na17-Na6-Na3-Cl40=238.81      Na17-Na6-Na3-Cl41=146.14      Na17-Na6-Na3-Cl46=230.57      
Na17-Na6-Na3-Cl50=327.32      Na18-Na6-Na3-Na1=233.63       Na18-Na6-Na3-Na2=180.99       Na18-Na6-Na3-Na4=357.32       
Na18-Na6-Na3-Na9=124.82       Na18-Na6-Na3-Na10=303.37      Na18-Na6-Na3-Na11= 57.51      Na18-Na6-Na3-Na13= 52.15      
Na18-Na6-Na3-Na19=300.79      Na18-Na6-Na3-Na20=235.54      Na18-Na6-Na3-Na21=125.59      Na18-Na6-Na3-Na22=265.98      
Na18-Na6-Na3-Cl26=179.92      Na18-Na6-Na3-Cl32=184.55      Na18-Na6-Na3-Cl40=  0.47      Na18-Na6-Na3-Cl41=267.80      
Na18-Na6-Na3-Cl46=352.23      Na18-Na6-Na3-Cl50= 88.98      Na23-Na6-Na3-Na1=286.06       Na23-Na6-Na3-Na2=233.42       
Na23-Na6-Na3-Na4= 49.75       Na23-Na6-Na3-Na9=177.26       Na23-Na6-Na3-Na10=355.80      Na23-Na6-Na3-Na11=109.94      
Na23-Na6-Na3-Na13=104.58      Na23-Na6-Na3-Na19=353.22      Na23-Na6-Na3-Na20=287.97      Na23-Na6-Na3-Na21=178.02      
Na23-Na6-Na3-Na22=318.42      Na23-Na6-Na3-Cl26=232.35      Na23-Na6-Na3-Cl32=236.98      Na23-Na6-Na3-Cl40= 52.90      
Na23-Na6-Na3-Cl41=320.23      Na23-Na6-Na3-Cl46= 44.67      Na23-Na6-Na3-Cl50=141.41      Na24-Na6-Na3-Na1= 57.46       
Na24-Na6-Na3-Na2=  4.82       Na24-Na6-Na3-Na4=181.15       Na24-Na6-Na3-Na9=308.66       Na24-Na6-Na3-Na10=127.20      
Na24-Na6-Na3-Na11=241.34      Na24-Na6-Na3-Na13=235.98      Na24-Na6-Na3-Na19=124.62      Na24-Na6-Na3-Na20= 59.37      
Na24-Na6-Na3-Na21=309.42      Na24-Na6-Na3-Na22= 89.82      Na24-Na6-Na3-Cl26=  3.75      Na24-Na6-Na3-Cl32=  8.38      
Na24-Na6-Na3-Cl40=184.30      Na24-Na6-Na3-Cl41= 91.64      Na24-Na6-Na3-Cl46=176.07      Na24-Na6-Na3-Cl50=272.81      
Na25-Na6-Na3-Na1=  4.96       Na25-Na6-Na3-Na2=312.32       Na25-Na6-Na3-Na4=128.65       Na25-Na6-Na3-Na9=256.16       
Na25-Na6-Na3-Na10= 74.70      Na25-Na6-Na3-Na11=188.84      Na25-Na6-Na3-Na13=183.48      Na25-Na6-Na3-Na19= 72.13      
Na25-Na6-Na3-Na20=  6.87      Na25-Na6-Na3-Na21=256.93      Na25-Na6-Na3-Na22= 37.32      Na25-Na6-Na3-Cl26=311.25      
Na25-Na6-Na3-Cl32=315.88      Na25-Na6-Na3-Cl40=131.80      Na25-Na6-Na3-Cl41= 39.14      Na25-Na6-Na3-Cl46=123.57      
Na25-Na6-Na3-Cl50=220.31      Cl26-Na6-Na3-Na1= 53.71       Cl26-Na6-Na3-Na2=  1.07       Cl26-Na6-Na3-Na4=177.40       
Cl26-Na6-Na3-Na9=304.90       Cl26-Na6-Na3-Na10=123.45      Cl26-Na6-Na3-Na11=237.59      Cl26-Na6-Na3-Na13=232.23      
Cl26-Na6-Na3-Na19=120.87      Cl26-Na6-Na3-Na20= 55.62      Cl26-Na6-Na3-Na21=305.67      Cl26-Na6-Na3-Na22= 86.06      
Cl26-Na6-Na3-Cl32=  4.63      Cl26-Na6-Na3-Cl40=180.55      Cl26-Na6-Na3-Cl41= 87.88      Cl26-Na6-Na3-Cl46=172.31      
Cl26-Na6-Na3-Cl50=269.06      Cl27-Na6-Na3-Na1=225.03       Cl27-Na6-Na3-Na2=172.39       Cl27-Na6-Na3-Na4=348.72       
Cl27-Na6-Na3-Na9=116.23       Cl27-Na6-Na3-Na10=294.77      Cl27-Na6-Na3-Na11= 48.91      Cl27-Na6-Na3-Na13= 43.55      
Cl27-Na6-Na3-Na19=292.19      Cl27-Na6-Na3-Na20=226.94      Cl27-Na6-Na3-Na21=116.99      Cl27-Na6-Na3-Na22=257.39      
Cl27-Na6-Na3-Cl26=171.32      Cl27-Na6-Na3-Cl32=175.95      Cl27-Na6-Na3-Cl40=351.87      Cl27-Na6-Na3-Cl41=259.20      
Cl27-Na6-Na3-Cl46=343.64      Cl27-Na6-Na3-Cl50= 80.38      Cl28-Na6-Na3-Na1=325.81       Cl28-Na6-Na3-Na2=273.17       
Cl28-Na6-Na3-Na4= 89.50       Cl28-Na6-Na3-Na9=217.01       Cl28-Na6-Na3-Na10= 35.55      Cl28-Na6-Na3-Na11=149.69      
Cl28-Na6-Na3-Na13=144.33      Cl28-Na6-Na3-Na19= 32.97      Cl28-Na6-Na3-Na20=327.72      Cl28-Na6-Na3-Na21=217.77      
Cl28-Na6-Na3-Na22=358.17      Cl28-Na6-Na3-Cl26=272.10      Cl28-Na6-Na3-Cl32=276.73      Cl28-Na6-Na3-Cl40= 92.65      
Cl28-Na6-Na3-Cl41=  0.00      Cl28-Na6-Na3-Cl46= 84.42      Cl28-Na6-Na3-Cl50=181.16      Cl37-Na6-Na3-Na1=142.47       
Cl37-Na6-Na3-Na2= 89.83       Cl37-Na6-Na3-Na4=266.16       Cl37-Na6-Na3-Na9= 33.66       Cl37-Na6-Na3-Na10=212.21      
Cl37-Na6-Na3-Na11=326.34      Cl37-Na6-Na3-Na13=320.98      Cl37-Na6-Na3-Na19=209.63      Cl37-Na6-Na3-Na20=144.38      
Cl37-Na6-Na3-Na21= 34.43      Cl37-Na6-Na3-Na22=174.82      Cl37-Na6-Na3-Cl26= 88.76      Cl37-Na6-Na3-Cl32= 93.38      
Cl37-Na6-Na3-Cl40=269.31      Cl37-Na6-Na3-Cl41=176.64      Cl37-Na6-Na3-Cl46=261.07      Cl37-Na6-Na3-Cl50=357.82      
Cl38-Na6-Na3-Na1= 66.06       Cl38-Na6-Na3-Na2= 13.41       Cl38-Na6-Na3-Na4=189.75       Cl38-Na6-Na3-Na9=317.25       
Cl38-Na6-Na3-Na10=135.80      Cl38-Na6-Na3-Na11=249.93      Cl38-Na6-Na3-Na13=244.57      Cl38-Na6-Na3-Na19=133.22      
Cl38-Na6-Na3-Na20= 67.96      Cl38-Na6-Na3-Na21=318.02      Cl38-Na6-Na3-Na22= 98.41      Cl38-Na6-Na3-Cl26= 12.35      
Cl38-Na6-Na3-Cl32= 16.97      Cl38-Na6-Na3-Cl40=192.90      Cl38-Na6-Na3-Cl41=100.23      Cl38-Na6-Na3-Cl46=184.66      
Cl38-Na6-Na3-Cl50=281.41      Cl40-Na6-Na3-Na1=233.16       Cl40-Na6-Na3-Na2=180.52       Cl40-Na6-Na3-Na4=356.85       
Cl40-Na6-Na3-Na9=124.35       Cl40-Na6-Na3-Na10=302.90      Cl40-Na6-Na3-Na11= 57.04      Cl40-Na6-Na3-Na13= 51.68      
Cl40-Na6-Na3-Na19=300.32      Cl40-Na6-Na3-Na20=235.07      Cl40-Na6-Na3-Na21=125.12      Cl40-Na6-Na3-Na22=265.51      
Cl40-Na6-Na3-Cl26=179.45      Cl40-Na6-Na3-Cl32=184.08      Cl40-Na6-Na3-Cl41=267.33      Cl40-Na6-Na3-Cl46=351.76      
Cl40-Na6-Na3-Cl50= 88.51      Na1-Na6-Na5-Na15=178.61       Na1-Na6-Na5-Na17=104.75       Na1-Na6-Na5-Na23=286.17       
Na1-Na6-Na5-Na25=357.02       Na1-Na6-Na5-Cl27=231.51       Na1-Na6-Na5-Cl29=141.64       Na1-Na6-Na5-Cl38= 51.92       
Na1-Na6-Na5-Cl47=321.78       Na3-Na6-Na5-Na15= 36.65       Na3-Na6-Na5-Na17=322.79       Na3-Na6-Na5-Na23=144.21       
Na3-Na6-Na5-Na25=215.06       Na3-Na6-Na5-Cl27= 89.55       Na3-Na6-Na5-Cl29=359.68       Na3-Na6-Na5-Cl38=269.96       
Na3-Na6-Na5-Cl47=179.82       Na9-Na6-Na5-Na15= 70.25       Na9-Na6-Na5-Na17=356.39       Na9-Na6-Na5-Na23=177.81       
Na9-Na6-Na5-Na25=248.66       Na9-Na6-Na5-Cl27=123.15       Na9-Na6-Na5-Cl29= 33.28       Na9-Na6-Na5-Cl38=303.56       
Na9-Na6-Na5-Cl47=213.42       Na10-Na6-Na5-Na15=256.49      Na10-Na6-Na5-Na17=182.63      Na10-Na6-Na5-Na23=  4.05      
Na10-Na6-Na5-Na25= 74.89      Na10-Na6-Na5-Cl27=309.39      Na10-Na6-Na5-Cl29=219.52      Na10-Na6-Na5-Cl38=129.80      
Na10-Na6-Na5-Cl47= 39.66      Na11-Na6-Na5-Na15=  8.72      Na11-Na6-Na5-Na17=294.86      Na11-Na6-Na5-Na23=116.28      
Na11-Na6-Na5-Na25=187.12      Na11-Na6-Na5-Cl27= 61.62      Na11-Na6-Na5-Cl29=331.75      Na11-Na6-Na5-Cl38=242.03      
Na11-Na6-Na5-Cl47=151.89      Na15-Na6-Na5-Na17=286.14      Na15-Na6-Na5-Na23=107.56      Na15-Na6-Na5-Na25=178.41      
Na15-Na6-Na5-Cl27= 52.90      Na15-Na6-Na5-Cl29=323.03      Na15-Na6-Na5-Cl38=233.31      Na15-Na6-Na5-Cl47=143.17      
Na17-Na6-Na5-Na15= 73.86      Na17-Na6-Na5-Na23=181.42      Na17-Na6-Na5-Na25=252.26      Na17-Na6-Na5-Cl27=126.76      
Na17-Na6-Na5-Cl29= 36.89      Na17-Na6-Na5-Cl38=307.17      Na17-Na6-Na5-Cl47=217.03      Na18-Na6-Na5-Na15=308.94      
Na18-Na6-Na5-Na17=235.09      Na18-Na6-Na5-Na23= 56.50      Na18-Na6-Na5-Na25=127.35      Na18-Na6-Na5-Cl27=  1.84      
Na18-Na6-Na5-Cl29=271.97      Na18-Na6-Na5-Cl38=182.26      Na18-Na6-Na5-Cl47= 92.12      Na23-Na6-Na5-Na15=252.44      
Na23-Na6-Na5-Na17=178.58      Na23-Na6-Na5-Na25= 70.84      Na23-Na6-Na5-Cl27=305.34      Na23-Na6-Na5-Cl29=215.47      
Na23-Na6-Na5-Cl38=125.75      Na23-Na6-Na5-Cl47= 35.61      Na24-Na6-Na5-Na15=125.19      Na24-Na6-Na5-Na17= 51.34      
Na24-Na6-Na5-Na23=232.76      Na24-Na6-Na5-Na25=303.60      Na24-Na6-Na5-Cl27=178.09      Na24-Na6-Na5-Cl29= 88.22      
Na24-Na6-Na5-Cl38=358.51      Na24-Na6-Na5-Cl47=268.37      Na25-Na6-Na5-Na15=181.59      Na25-Na6-Na5-Na17=107.74      
Na25-Na6-Na5-Na23=289.16      Na25-Na6-Na5-Cl27=234.49      Na25-Na6-Na5-Cl29=144.62      Na25-Na6-Na5-Cl38= 54.91      
Na25-Na6-Na5-Cl47=324.77      Cl26-Na6-Na5-Na15=118.71      Cl26-Na6-Na5-Na17= 44.85      Cl26-Na6-Na5-Na23=226.27      
Cl26-Na6-Na5-Na25=297.11      Cl26-Na6-Na5-Cl27=171.61      Cl26-Na6-Na5-Cl29= 81.74      Cl26-Na6-Na5-Cl38=352.02      
Cl26-Na6-Na5-Cl47=261.88      Cl27-Na6-Na5-Na15=307.10      Cl27-Na6-Na5-Na17=233.24      Cl27-Na6-Na5-Na23= 54.66      
Cl27-Na6-Na5-Na25=125.51      Cl27-Na6-Na5-Cl29=270.13      Cl27-Na6-Na5-Cl38=180.41      Cl27-Na6-Na5-Cl47= 90.27      
Cl28-Na6-Na5-Na15=216.73      Cl28-Na6-Na5-Na17=142.87      Cl28-Na6-Na5-Na23=324.29      Cl28-Na6-Na5-Na25= 35.14      
Cl28-Na6-Na5-Cl27=269.63      Cl28-Na6-Na5-Cl29=179.76      Cl28-Na6-Na5-Cl38= 90.05      Cl28-Na6-Na5-Cl47=359.91      
Cl37-Na6-Na5-Na15= 40.07      Cl37-Na6-Na5-Na17=326.21      Cl37-Na6-Na5-Na23=147.63      Cl37-Na6-Na5-Na25=218.48      
Cl37-Na6-Na5-Cl27= 92.97      Cl37-Na6-Na5-Cl29=  3.10      Cl37-Na6-Na5-Cl38=273.38      Cl37-Na6-Na5-Cl47=183.24      
Cl38-Na6-Na5-Na15=126.69      Cl38-Na6-Na5-Na17= 52.83      Cl38-Na6-Na5-Na23=234.25      Cl38-Na6-Na5-Na25=305.09      
Cl38-Na6-Na5-Cl27=179.59      Cl38-Na6-Na5-Cl29= 89.72      Cl38-Na6-Na5-Cl47=269.86      Cl40-Na6-Na5-Na15=319.76      
Cl40-Na6-Na5-Na17=245.90      Cl40-Na6-Na5-Na23= 67.32      Cl40-Na6-Na5-Na25=138.17      Cl40-Na6-Na5-Cl27= 12.66      
Cl40-Na6-Na5-Cl29=282.79      Cl40-Na6-Na5-Cl38=193.07      Cl40-Na6-Na5-Cl47=102.93      Na11-Na7-Na4-Na3=  3.70       
Na11-Na7-Na4-Na8=125.78       Na11-Na7-Na4-Na10= 74.78      Na11-Na7-Na4-Na13=309.35      Na11-Na7-Na4-Na18= 75.49      
Na11-Na7-Na4-Na19=100.28      Na11-Na7-Na4-Cl35=134.22      Na11-Na7-Na4-Cl36=129.84      Na11-Na7-Na4-Cl39=307.13      
Na11-Na7-Na4-Cl40= 39.49      Na11-Na7-Na4-Cl46=306.53      Na18-Na7-Na4-Na3=288.21       Na18-Na7-Na4-Na8= 50.29       
Na18-Na7-Na4-Na10=359.29      Na18-Na7-Na4-Na11=284.51      Na18-Na7-Na4-Na13=233.86      Na18-Na7-Na4-Na19= 24.79      
Na18-Na7-Na4-Cl35= 58.73      Na18-Na7-Na4-Cl36= 54.35      Na18-Na7-Na4-Cl39=231.64      Na18-Na7-Na4-Cl40=324.00      
Na18-Na7-Na4-Cl46=231.04      Cl35-Na7-Na4-Na3=229.48       Cl35-Na7-Na4-Na8=351.56       Cl35-Na7-Na4-Na10=300.56      
Cl35-Na7-Na4-Na11=225.78      Cl35-Na7-Na4-Na13=175.12      Cl35-Na7-Na4-Na18=301.27      Cl35-Na7-Na4-Na19=326.06      
Cl35-Na7-Na4-Cl36=355.62      Cl35-Na7-Na4-Cl39=172.91      Cl35-Na7-Na4-Cl40=265.27      Cl35-Na7-Na4-Cl46=172.30      
Cl39-Na7-Na4-Na3= 56.56       Cl39-Na7-Na4-Na8=178.65       Cl39-Na7-Na4-Na10=127.65      Cl39-Na7-Na4-Na11= 52.87      
Cl39-Na7-Na4-Na13=  2.21      Cl39-Na7-Na4-Na18=128.36      Cl39-Na7-Na4-Na19=153.15      Cl39-Na7-Na4-Cl35=187.09      
Cl39-Na7-Na4-Cl36=182.71      Cl39-Na7-Na4-Cl40= 92.35      Cl39-Na7-Na4-Cl46=359.39      Cl44-Na7-Na4-Na3=319.95       
Cl44-Na7-Na4-Na8= 82.04       Cl44-Na7-Na4-Na10= 31.04      Cl44-Na7-Na4-Na11=316.26      Cl44-Na7-Na4-Na13=265.60      
Cl44-Na7-Na4-Na18= 31.75      Cl44-Na7-Na4-Na19= 56.54      Cl44-Na7-Na4-Cl35= 90.48      Cl44-Na7-Na4-Cl36= 86.10      
Cl44-Na7-Na4-Cl39=263.39      Cl44-Na7-Na4-Cl40=355.74      Cl44-Na7-Na4-Cl46=262.78      Na10-Na8-Na4-Na3=358.02       
Na10-Na8-Na4-Na7=234.25       Na10-Na8-Na4-Na11=285.38      Na10-Na8-Na4-Na13=344.45      Na10-Na8-Na4-Na18=286.81      
Na10-Na8-Na4-Na19= 53.92      Na10-Na8-Na4-Cl35=225.40      Na10-Na8-Na4-Cl36= 58.37      Na10-Na8-Na4-Cl39=235.68      
Na10-Na8-Na4-Cl40=323.10      Na10-Na8-Na4-Cl46= 53.54      Na18-Na8-Na4-Na3= 71.21       Na18-Na8-Na4-Na7=307.44       
Na18-Na8-Na4-Na10= 73.19      Na18-Na8-Na4-Na11=358.57      Na18-Na8-Na4-Na13= 57.64      Na18-Na8-Na4-Na19=127.11      
Na18-Na8-Na4-Cl35=298.59      Na18-Na8-Na4-Cl36=131.56      Na18-Na8-Na4-Cl39=308.87      Na18-Na8-Na4-Cl40= 36.29      
Na18-Na8-Na4-Cl46=126.73      Cl35-Na8-Na4-Na3=132.61       Cl35-Na8-Na4-Na7=  8.85       Cl35-Na8-Na4-Na10=134.60      
Cl35-Na8-Na4-Na11= 59.98      Cl35-Na8-Na4-Na13=119.05      Cl35-Na8-Na4-Na18= 61.41      Cl35-Na8-Na4-Na19=188.52      
Cl35-Na8-Na4-Cl36=192.97      Cl35-Na8-Na4-Cl39= 10.27      Cl35-Na8-Na4-Cl40= 97.69      Cl35-Na8-Na4-Cl46=188.13      
Cl36-Na8-Na4-Na3=299.64       Cl36-Na8-Na4-Na7=175.88       Cl36-Na8-Na4-Na10=301.63      Cl36-Na8-Na4-Na11=227.01      
Cl36-Na8-Na4-Na13=286.08      Cl36-Na8-Na4-Na18=228.44      Cl36-Na8-Na4-Na19=355.55      Cl36-Na8-Na4-Cl35=167.03      
Cl36-Na8-Na4-Cl39=177.30      Cl36-Na8-Na4-Cl40=264.72      Cl36-Na8-Na4-Cl46=355.16      Cl48-Na8-Na4-Na3= 35.41       
Cl48-Na8-Na4-Na7=271.64       Cl48-Na8-Na4-Na10= 37.40      Cl48-Na8-Na4-Na11=322.78      Cl48-Na8-Na4-Na13= 21.85      
Cl48-Na8-Na4-Na18=324.21      Cl48-Na8-Na4-Na19= 91.32      Cl48-Na8-Na4-Cl35=262.80      Cl48-Na8-Na4-Cl36= 95.77      
Cl48-Na8-Na4-Cl39=273.07      Cl48-Na8-Na4-Cl40=  0.49      Cl48-Na8-Na4-Cl46= 90.93      Na3-Na9-Na2-Na1=304.45        
Na3-Na9-Na2-Na12=180.39       Na3-Na9-Na2-Na16=253.44       Na3-Na9-Na2-Na20=359.29       Na3-Na9-Na2-Na21= 70.37       
Na3-Na9-Na2-Na24=249.23       Na3-Na9-Na2-Cl26=301.59       Na3-Na9-Na2-Cl32= 36.14       Na3-Na9-Na2-Cl34=304.91       
Na3-Na9-Na2-Cl42=124.99       Na3-Na9-Na2-Cl49=214.63       Na6-Na9-Na2-Na1=359.32        Na6-Na9-Na2-Na3= 54.86        
Na6-Na9-Na2-Na12=235.25       Na6-Na9-Na2-Na16=308.30       Na6-Na9-Na2-Na20= 54.16       Na6-Na9-Na2-Na21=125.23       
Na6-Na9-Na2-Na24=304.09       Na6-Na9-Na2-Cl26=356.45       Na6-Na9-Na2-Cl32= 91.01       Na6-Na9-Na2-Cl34=359.77       
Na6-Na9-Na2-Cl42=179.85       Na6-Na9-Na2-Cl49=269.49       Na11-Na9-Na2-Na1=300.12       Na11-Na9-Na2-Na3=355.67       
Na11-Na9-Na2-Na12=176.06      Na11-Na9-Na2-Na16=249.11      Na11-Na9-Na2-Na20=354.96      Na11-Na9-Na2-Na21= 66.04      
Na11-Na9-Na2-Na24=244.90      Na11-Na9-Na2-Cl26=297.26      Na11-Na9-Na2-Cl32= 31.81      Na11-Na9-Na2-Cl34=300.58      
Na11-Na9-Na2-Cl42=120.66      Na11-Na9-Na2-Cl49=210.30      Na12-Na9-Na2-Na1=124.06       Na12-Na9-Na2-Na3=179.61       
Na12-Na9-Na2-Na16= 73.05      Na12-Na9-Na2-Na20=178.90      Na12-Na9-Na2-Na21=249.98      Na12-Na9-Na2-Na24= 68.84      
Na12-Na9-Na2-Cl26=121.20      Na12-Na9-Na2-Cl32=215.75      Na12-Na9-Na2-Cl34=124.51      Na12-Na9-Na2-Cl42=304.59      
Na12-Na9-Na2-Cl49= 34.24      Na17-Na9-Na2-Na1= 55.83       Na17-Na9-Na2-Na3=111.38       Na17-Na9-Na2-Na12=291.77      
Na17-Na9-Na2-Na16=  4.82      Na17-Na9-Na2-Na20=110.67      Na17-Na9-Na2-Na21=181.75      Na17-Na9-Na2-Na24=  0.61      
Na17-Na9-Na2-Cl26= 52.97      Na17-Na9-Na2-Cl32=147.52      Na17-Na9-Na2-Cl34= 56.29      Na17-Na9-Na2-Cl42=236.37      
Na17-Na9-Na2-Cl49=326.01      Na21-Na9-Na2-Na1=234.09       Na21-Na9-Na2-Na3=289.63       Na21-Na9-Na2-Na12=110.02      
Na21-Na9-Na2-Na16=183.07      Na21-Na9-Na2-Na20=288.93      Na21-Na9-Na2-Na24=178.86      Na21-Na9-Na2-Cl26=231.22      
Na21-Na9-Na2-Cl32=325.77      Na21-Na9-Na2-Cl34=234.54      Na21-Na9-Na2-Cl42= 54.62      Na21-Na9-Na2-Cl49=144.26      
Na24-Na9-Na2-Na1= 55.22       Na24-Na9-Na2-Na3=110.77       Na24-Na9-Na2-Na12=291.16      Na24-Na9-Na2-Na16=  4.21      
Na24-Na9-Na2-Na20=110.06      Na24-Na9-Na2-Na21=181.14      Na24-Na9-Na2-Cl26= 52.36      Na24-Na9-Na2-Cl32=146.91      
Na24-Na9-Na2-Cl34= 55.68      Na24-Na9-Na2-Cl42=235.76      Na24-Na9-Na2-Cl49=325.40      Cl26-Na9-Na2-Na1=  2.86       
Cl26-Na9-Na2-Na3= 58.41       Cl26-Na9-Na2-Na12=238.80      Cl26-Na9-Na2-Na16=311.85      Cl26-Na9-Na2-Na20= 57.70      
Cl26-Na9-Na2-Na21=128.78      Cl26-Na9-Na2-Na24=307.64      Cl26-Na9-Na2-Cl32= 94.55      Cl26-Na9-Na2-Cl34=  3.31      
Cl26-Na9-Na2-Cl42=183.39      Cl26-Na9-Na2-Cl49=273.04      Cl37-Na9-Na2-Na1=359.64       Cl37-Na9-Na2-Na3= 55.19       
Cl37-Na9-Na2-Na12=235.58      Cl37-Na9-Na2-Na16=308.63      Cl37-Na9-Na2-Na20= 54.48      Cl37-Na9-Na2-Na21=125.56      
Cl37-Na9-Na2-Na24=304.42      Cl37-Na9-Na2-Cl26=356.78      Cl37-Na9-Na2-Cl32= 91.33      Cl37-Na9-Na2-Cl34=  0.09      
Cl37-Na9-Na2-Cl42=180.17      Cl37-Na9-Na2-Cl49=269.82      Cl42-Na9-Na2-Na1=179.47       Cl42-Na9-Na2-Na3=235.01       
Cl42-Na9-Na2-Na12= 55.41      Cl42-Na9-Na2-Na16=128.45      Cl42-Na9-Na2-Na20=234.31      Cl42-Na9-Na2-Na21=305.38      
Cl42-Na9-Na2-Na24=124.24      Cl42-Na9-Na2-Cl26=176.61      Cl42-Na9-Na2-Cl32=271.16      Cl42-Na9-Na2-Cl34=179.92      
Cl42-Na9-Na2-Cl49= 89.65      Cl43-Na9-Na2-Na1= 92.98       Cl43-Na9-Na2-Na3=148.52       Cl43-Na9-Na2-Na12=328.92      
Cl43-Na9-Na2-Na16= 41.96      Cl43-Na9-Na2-Na20=147.82      Cl43-Na9-Na2-Na21=218.89      Cl43-Na9-Na2-Na24= 37.75      
Cl43-Na9-Na2-Cl26= 90.12      Cl43-Na9-Na2-Cl32=184.67      Cl43-Na9-Na2-Cl34= 93.43      Cl43-Na9-Na2-Cl42=273.51      
Cl43-Na9-Na2-Cl49=  3.16      Cl50-Na9-Na2-Na1=266.18       Cl50-Na9-Na2-Na3=321.73       Cl50-Na9-Na2-Na12=142.12      
Cl50-Na9-Na2-Na16=215.17      Cl50-Na9-Na2-Na20=321.02      Cl50-Na9-Na2-Na21= 32.10      Cl50-Na9-Na2-Na24=210.96      
Cl50-Na9-Na2-Cl26=263.32      Cl50-Na9-Na2-Cl32=357.87      Cl50-Na9-Na2-Cl34=266.63      Cl50-Na9-Na2-Cl42= 86.71      
Cl50-Na9-Na2-Cl49=176.36      Na2-Na9-Na3-Na1= 54.58        Na2-Na9-Na3-Na4=180.90        Na2-Na9-Na3-Na6=108.35        
Na2-Na9-Na3-Na10=106.90       Na2-Na9-Na3-Na11=183.69       Na2-Na9-Na3-Na13=236.16       Na2-Na9-Na3-Na19=  2.16       
Na2-Na9-Na3-Na20=  0.69       Na2-Na9-Na3-Na21=289.08       Na2-Na9-Na3-Na22=292.17       Na2-Na9-Na3-Cl26= 53.21       
Na2-Na9-Na3-Cl32=326.37       Na2-Na9-Na3-Cl40=144.87       Na2-Na9-Na3-Cl41= 53.10       Na2-Na9-Na3-Cl46=238.08       
Na2-Na9-Na3-Cl50=233.53       Na6-Na9-Na3-Na1=306.23        Na6-Na9-Na3-Na2=251.65        Na6-Na9-Na3-Na4= 72.55        
Na6-Na9-Na3-Na10=358.55       Na6-Na9-Na3-Na11= 75.34       Na6-Na9-Na3-Na13=127.81       Na6-Na9-Na3-Na19=253.81       
Na6-Na9-Na3-Na20=252.33       Na6-Na9-Na3-Na21=180.72       Na6-Na9-Na3-Na22=183.82       Na6-Na9-Na3-Cl26=304.86       
Na6-Na9-Na3-Cl32=218.02       Na6-Na9-Na3-Cl40= 36.51       Na6-Na9-Na3-Cl41=304.74       Na6-Na9-Na3-Cl46=129.72       
Na6-Na9-Na3-Cl50=125.18       Na11-Na9-Na3-Na1=230.89       Na11-Na9-Na3-Na2=176.31       Na11-Na9-Na3-Na4=357.21       
Na11-Na9-Na3-Na6=284.66       Na11-Na9-Na3-Na10=283.21      Na11-Na9-Na3-Na13= 52.47      Na11-Na9-Na3-Na19=178.47      
Na11-Na9-Na3-Na20=177.00      Na11-Na9-Na3-Na21=105.38      Na11-Na9-Na3-Na22=108.48      Na11-Na9-Na3-Cl26=229.52      
Na11-Na9-Na3-Cl32=142.68      Na11-Na9-Na3-Cl40=321.17      Na11-Na9-Na3-Cl41=229.41      Na11-Na9-Na3-Cl46= 54.38      
Na11-Na9-Na3-Cl50= 49.84      Na12-Na9-Na3-Na1= 54.20       Na12-Na9-Na3-Na2=359.62       Na12-Na9-Na3-Na4=180.52       
Na12-Na9-Na3-Na6=107.97       Na12-Na9-Na3-Na10=106.52      Na12-Na9-Na3-Na11=183.31      Na12-Na9-Na3-Na13=235.78      
Na12-Na9-Na3-Na19=  1.78      Na12-Na9-Na3-Na20=  0.31      Na12-Na9-Na3-Na21=288.69      Na12-Na9-Na3-Na22=291.79      
Na12-Na9-Na3-Cl26= 52.83      Na12-Na9-Na3-Cl32=325.99      Na12-Na9-Na3-Cl40=144.48      Na12-Na9-Na3-Cl41= 52.72      
Na12-Na9-Na3-Cl46=237.69      Na12-Na9-Na3-Cl50=233.15      Na17-Na9-Na3-Na1=302.58       Na17-Na9-Na3-Na2=248.00       
Na17-Na9-Na3-Na4= 68.90       Na17-Na9-Na3-Na6=356.35       Na17-Na9-Na3-Na10=354.90      Na17-Na9-Na3-Na11= 71.69      
Na17-Na9-Na3-Na13=124.16      Na17-Na9-Na3-Na19=250.16      Na17-Na9-Na3-Na20=248.69      Na17-Na9-Na3-Na21=177.08      
Na17-Na9-Na3-Na22=180.17      Na17-Na9-Na3-Cl26=301.21      Na17-Na9-Na3-Cl32=214.37      Na17-Na9-Na3-Cl40= 32.86      
Na17-Na9-Na3-Cl41=301.10      Na17-Na9-Na3-Cl46=126.08      Na17-Na9-Na3-Cl50=121.53      Na21-Na9-Na3-Na1=125.50       
Na21-Na9-Na3-Na2= 70.92       Na21-Na9-Na3-Na4=251.82       Na21-Na9-Na3-Na6=179.28       Na21-Na9-Na3-Na10=177.83      
Na21-Na9-Na3-Na11=254.62      Na21-Na9-Na3-Na13=307.09      Na21-Na9-Na3-Na19= 73.09      Na21-Na9-Na3-Na20= 71.61      
Na21-Na9-Na3-Na22=  3.09      Na21-Na9-Na3-Cl26=124.13      Na21-Na9-Na3-Cl32= 37.30      Na21-Na9-Na3-Cl40=215.79      
Na21-Na9-Na3-Cl41=124.02      Na21-Na9-Na3-Cl46=309.00      Na21-Na9-Na3-Cl50=304.46      Na24-Na9-Na3-Na1=358.97       
Na24-Na9-Na3-Na2=304.39       Na24-Na9-Na3-Na4=125.28       Na24-Na9-Na3-Na6= 52.74       Na24-Na9-Na3-Na10= 51.29      
Na24-Na9-Na3-Na11=128.08      Na24-Na9-Na3-Na13=180.55      Na24-Na9-Na3-Na19=306.55      Na24-Na9-Na3-Na20=305.07      
Na24-Na9-Na3-Na21=233.46      Na24-Na9-Na3-Na22=236.56      Na24-Na9-Na3-Cl26=357.60      Na24-Na9-Na3-Cl32=270.76      
Na24-Na9-Na3-Cl40= 89.25      Na24-Na9-Na3-Cl41=357.48      Na24-Na9-Na3-Cl46=182.46      Na24-Na9-Na3-Cl50=177.92      
Cl26-Na9-Na3-Na1=  1.37       Cl26-Na9-Na3-Na2=306.79       Cl26-Na9-Na3-Na4=127.69       Cl26-Na9-Na3-Na6= 55.14       
Cl26-Na9-Na3-Na10= 53.69      Cl26-Na9-Na3-Na11=130.48      Cl26-Na9-Na3-Na13=182.95      Cl26-Na9-Na3-Na19=308.95      
Cl26-Na9-Na3-Na20=307.48      Cl26-Na9-Na3-Na21=235.87      Cl26-Na9-Na3-Na22=238.96      Cl26-Na9-Na3-Cl32=273.16      
Cl26-Na9-Na3-Cl40= 91.65      Cl26-Na9-Na3-Cl41=359.89      Cl26-Na9-Na3-Cl46=184.86      Cl26-Na9-Na3-Cl50=180.32      
Cl37-Na9-Na3-Na1=273.07       Cl37-Na9-Na3-Na2=218.49       Cl37-Na9-Na3-Na4= 39.39       Cl37-Na9-Na3-Na6=326.84       
Cl37-Na9-Na3-Na10=325.39      Cl37-Na9-Na3-Na11= 42.18      Cl37-Na9-Na3-Na13= 94.65      Cl37-Na9-Na3-Na19=220.65      
Cl37-Na9-Na3-Na20=219.17      Cl37-Na9-Na3-Na21=147.56      Cl37-Na9-Na3-Na22=150.66      Cl37-Na9-Na3-Cl26=271.70      
Cl37-Na9-Na3-Cl32=184.86      Cl37-Na9-Na3-Cl40=  3.35      Cl37-Na9-Na3-Cl41=271.58      Cl37-Na9-Na3-Cl46= 96.56      
Cl37-Na9-Na3-Cl50= 92.02      Cl42-Na9-Na3-Na1= 91.80       Cl42-Na9-Na3-Na2= 37.22       Cl42-Na9-Na3-Na4=218.12       
Cl42-Na9-Na3-Na6=145.57       Cl42-Na9-Na3-Na10=144.12      Cl42-Na9-Na3-Na11=220.91      Cl42-Na9-Na3-Na13=273.38      
Cl42-Na9-Na3-Na19= 39.38      Cl42-Na9-Na3-Na20= 37.91      Cl42-Na9-Na3-Na21=326.30      Cl42-Na9-Na3-Na22=329.39      
Cl42-Na9-Na3-Cl26= 90.43      Cl42-Na9-Na3-Cl32=  3.59      Cl42-Na9-Na3-Cl40=182.08      Cl42-Na9-Na3-Cl41= 90.32      
Cl42-Na9-Na3-Cl46=275.29      Cl42-Na9-Na3-Cl50=270.75      Cl43-Na9-Na3-Na1=  0.49       Cl43-Na9-Na3-Na2=305.91       
Cl43-Na9-Na3-Na4=126.81       Cl43-Na9-Na3-Na6= 54.26       Cl43-Na9-Na3-Na10= 52.81      Cl43-Na9-Na3-Na11=129.60      
Cl43-Na9-Na3-Na13=182.07      Cl43-Na9-Na3-Na19=308.07      Cl43-Na9-Na3-Na20=306.60      Cl43-Na9-Na3-Na21=234.98      
Cl43-Na9-Na3-Na22=238.08      Cl43-Na9-Na3-Cl26=359.12      Cl43-Na9-Na3-Cl32=272.28      Cl43-Na9-Na3-Cl40= 90.77      
Cl43-Na9-Na3-Cl41=359.01      Cl43-Na9-Na3-Cl46=183.98      Cl43-Na9-Na3-Cl50=179.44      Cl50-Na9-Na3-Na1=181.05       
Cl50-Na9-Na3-Na2=126.47       Cl50-Na9-Na3-Na4=307.36       Cl50-Na9-Na3-Na6=234.82       Cl50-Na9-Na3-Na10=233.37      
Cl50-Na9-Na3-Na11=310.16      Cl50-Na9-Na3-Na13=  2.63      Cl50-Na9-Na3-Na19=128.63      Cl50-Na9-Na3-Na20=127.15      
Cl50-Na9-Na3-Na21= 55.54      Cl50-Na9-Na3-Na22= 58.64      Cl50-Na9-Na3-Cl26=179.68      Cl50-Na9-Na3-Cl32= 92.84      
Cl50-Na9-Na3-Cl40=271.33      Cl50-Na9-Na3-Cl41=179.56      Cl50-Na9-Na3-Cl46=  4.54      Na2-Na9-Na6-Na1=  0.71        
Na2-Na9-Na6-Na3=302.99        Na2-Na9-Na6-Na5=130.24        Na2-Na9-Na6-Na10=304.47       Na2-Na9-Na6-Na11=227.22       
Na2-Na9-Na6-Na15=185.73       Na2-Na9-Na6-Na17=126.52       Na2-Na9-Na6-Na18=234.14       Na2-Na9-Na6-Na23=169.81       
Na2-Na9-Na6-Na24= 57.02       Na2-Na9-Na6-Na25= 58.65       Na2-Na9-Na6-Cl26=  3.54       Na2-Na9-Na6-Cl27=182.12       
Na2-Na9-Na6-Cl28=  1.50       Na2-Na9-Na6-Cl37=179.62       Na2-Na9-Na6-Cl38= 92.75       Na2-Na9-Na6-Cl40=266.69       
Na3-Na9-Na6-Na1= 57.72        Na3-Na9-Na6-Na5=187.25        Na3-Na9-Na6-Na10=  1.48       Na3-Na9-Na6-Na11=284.23       
Na3-Na9-Na6-Na15=242.74       Na3-Na9-Na6-Na17=183.53       Na3-Na9-Na6-Na18=291.15       Na3-Na9-Na6-Na23=226.81       
Na3-Na9-Na6-Na24=114.02       Na3-Na9-Na6-Na25=115.66       Na3-Na9-Na6-Cl26= 60.54       Na3-Na9-Na6-Cl27=239.13       
Na3-Na9-Na6-Cl28= 58.51       Na3-Na9-Na6-Cl37=236.63       Na3-Na9-Na6-Cl38=149.76       Na3-Na9-Na6-Cl40=323.70       
Na11-Na9-Na6-Na1=133.49       Na11-Na9-Na6-Na3= 75.77       Na11-Na9-Na6-Na5=263.02       Na11-Na9-Na6-Na10= 77.25      
Na11-Na9-Na6-Na15=318.51      Na11-Na9-Na6-Na17=259.30      Na11-Na9-Na6-Na18=  6.92      Na11-Na9-Na6-Na23=302.59      
Na11-Na9-Na6-Na24=189.80      Na11-Na9-Na6-Na25=191.43      Na11-Na9-Na6-Cl26=136.32      Na11-Na9-Na6-Cl27=314.90      
Na11-Na9-Na6-Cl28=134.28      Na11-Na9-Na6-Cl37=312.40      Na11-Na9-Na6-Cl38=225.53      Na11-Na9-Na6-Cl40= 39.47      
Na12-Na9-Na6-Na1=308.03       Na12-Na9-Na6-Na3=250.31       Na12-Na9-Na6-Na5= 77.56       Na12-Na9-Na6-Na10=251.79      
Na12-Na9-Na6-Na11=174.54      Na12-Na9-Na6-Na15=133.05      Na12-Na9-Na6-Na17= 73.84      Na12-Na9-Na6-Na18=181.46      
Na12-Na9-Na6-Na23=117.13      Na12-Na9-Na6-Na24=  4.34      Na12-Na9-Na6-Na25=  5.97      Na12-Na9-Na6-Cl26=310.86      
Na12-Na9-Na6-Cl27=129.44      Na12-Na9-Na6-Cl28=308.82      Na12-Na9-Na6-Cl37=126.94      Na12-Na9-Na6-Cl38= 40.07      
Na12-Na9-Na6-Cl40=214.01      Na17-Na9-Na6-Na1=234.19       Na17-Na9-Na6-Na3=176.47       Na17-Na9-Na6-Na5=  3.72       
Na17-Na9-Na6-Na10=177.95      Na17-Na9-Na6-Na11=100.70      Na17-Na9-Na6-Na15= 59.21      Na17-Na9-Na6-Na18=107.62      
Na17-Na9-Na6-Na23= 43.29      Na17-Na9-Na6-Na24=290.50      Na17-Na9-Na6-Na25=292.13      Na17-Na9-Na6-Cl26=237.02      
Na17-Na9-Na6-Cl27= 55.60      Na17-Na9-Na6-Cl28=234.98      Na17-Na9-Na6-Cl37= 53.10      Na17-Na9-Na6-Cl38=326.23      
Na17-Na9-Na6-Cl40=140.17      Na21-Na9-Na6-Na1= 56.98       Na21-Na9-Na6-Na3=359.27       Na21-Na9-Na6-Na5=186.51       
Na21-Na9-Na6-Na10=  0.75      Na21-Na9-Na6-Na11=283.50      Na21-Na9-Na6-Na15=242.01      Na21-Na9-Na6-Na17=182.80      
Na21-Na9-Na6-Na18=290.41      Na21-Na9-Na6-Na23=226.08      Na21-Na9-Na6-Na24=113.29      Na21-Na9-Na6-Na25=114.92      
Na21-Na9-Na6-Cl26= 59.81      Na21-Na9-Na6-Cl27=238.39      Na21-Na9-Na6-Cl28= 57.78      Na21-Na9-Na6-Cl37=235.90      
Na21-Na9-Na6-Cl38=149.02      Na21-Na9-Na6-Cl40=322.96      Na24-Na9-Na6-Na1=303.69       Na24-Na9-Na6-Na3=245.98       
Na24-Na9-Na6-Na5= 73.22       Na24-Na9-Na6-Na10=247.46      Na24-Na9-Na6-Na11=170.20      Na24-Na9-Na6-Na15=128.72      
Na24-Na9-Na6-Na17= 69.50      Na24-Na9-Na6-Na18=177.12      Na24-Na9-Na6-Na23=112.79      Na24-Na9-Na6-Na25=  1.63      
Na24-Na9-Na6-Cl26=306.52      Na24-Na9-Na6-Cl27=125.10      Na24-Na9-Na6-Cl28=304.49      Na24-Na9-Na6-Cl37=122.61      
Na24-Na9-Na6-Cl38= 35.73      Na24-Na9-Na6-Cl40=209.67      Cl26-Na9-Na6-Na1=357.17       Cl26-Na9-Na6-Na3=299.46       
Cl26-Na9-Na6-Na5=126.70       Cl26-Na9-Na6-Na10=300.94      Cl26-Na9-Na6-Na11=223.68      Cl26-Na9-Na6-Na15=182.20      
Cl26-Na9-Na6-Na17=122.98      Cl26-Na9-Na6-Na18=230.60      Cl26-Na9-Na6-Na23=166.27      Cl26-Na9-Na6-Na24= 53.48      
Cl26-Na9-Na6-Na25= 55.11      Cl26-Na9-Na6-Cl27=178.58      Cl26-Na9-Na6-Cl28=357.97      Cl26-Na9-Na6-Cl37=176.09      
Cl26-Na9-Na6-Cl38= 89.21      Cl26-Na9-Na6-Cl40=263.15      Cl37-Na9-Na6-Na1=181.08       Cl37-Na9-Na6-Na3=123.37       
Cl37-Na9-Na6-Na5=310.61       Cl37-Na9-Na6-Na10=124.85      Cl37-Na9-Na6-Na11= 47.60      Cl37-Na9-Na6-Na15=  6.11      
Cl37-Na9-Na6-Na17=306.90      Cl37-Na9-Na6-Na18= 54.51      Cl37-Na9-Na6-Na23=350.18      Cl37-Na9-Na6-Na24=237.39      
Cl37-Na9-Na6-Na25=239.03      Cl37-Na9-Na6-Cl26=183.91      Cl37-Na9-Na6-Cl27=  2.50      Cl37-Na9-Na6-Cl28=181.88      
Cl37-Na9-Na6-Cl38=273.13      Cl37-Na9-Na6-Cl40= 87.07      Cl42-Na9-Na6-Na1=  0.87       Cl42-Na9-Na6-Na3=303.16       
Cl42-Na9-Na6-Na5=130.40       Cl42-Na9-Na6-Na10=304.64      Cl42-Na9-Na6-Na11=227.39      Cl42-Na9-Na6-Na15=185.90      
Cl42-Na9-Na6-Na17=126.69      Cl42-Na9-Na6-Na18=234.30      Cl42-Na9-Na6-Na23=169.97      Cl42-Na9-Na6-Na24= 57.18      
Cl42-Na9-Na6-Na25= 58.81      Cl42-Na9-Na6-Cl26=  3.70      Cl42-Na9-Na6-Cl27=182.29      Cl42-Na9-Na6-Cl28=  1.67      
Cl42-Na9-Na6-Cl37=179.79      Cl42-Na9-Na6-Cl38= 92.91      Cl42-Na9-Na6-Cl40=266.86      Cl43-Na9-Na6-Na1=269.33       
Cl43-Na9-Na6-Na3=211.61       Cl43-Na9-Na6-Na5= 38.86       Cl43-Na9-Na6-Na10=213.09      Cl43-Na9-Na6-Na11=135.84      
Cl43-Na9-Na6-Na15= 94.35      Cl43-Na9-Na6-Na17= 35.14      Cl43-Na9-Na6-Na18=142.76      Cl43-Na9-Na6-Na23= 78.43      
Cl43-Na9-Na6-Na24=325.64      Cl43-Na9-Na6-Na25=327.27      Cl43-Na9-Na6-Cl26=272.16      Cl43-Na9-Na6-Cl27= 90.74      
Cl43-Na9-Na6-Cl28=270.12      Cl43-Na9-Na6-Cl37= 88.24      Cl43-Na9-Na6-Cl38=  1.37      Cl43-Na9-Na6-Cl40=175.31      
Cl50-Na9-Na6-Na1= 96.56       Cl50-Na9-Na6-Na3= 38.84       Cl50-Na9-Na6-Na5=226.09       Cl50-Na9-Na6-Na10= 40.32      
Cl50-Na9-Na6-Na11=323.07      Cl50-Na9-Na6-Na15=281.58      Cl50-Na9-Na6-Na17=222.37      Cl50-Na9-Na6-Na18=329.99      
Cl50-Na9-Na6-Na23=265.66      Cl50-Na9-Na6-Na24=152.86      Cl50-Na9-Na6-Na25=154.50      Cl50-Na9-Na6-Cl26= 99.39      
Cl50-Na9-Na6-Cl27=277.97      Cl50-Na9-Na6-Cl28= 97.35      Cl50-Na9-Na6-Cl37=275.47      Cl50-Na9-Na6-Cl38=188.60      
Cl50-Na9-Na6-Cl40=  2.54      Na3-Na10-Na1-Na2=357.17       Na3-Na10-Na1-Na6= 69.07       Na3-Na10-Na1-Na16= 28.91      
Na3-Na10-Na1-Na20=305.07      Na3-Na10-Na1-Na24= 67.23      Na3-Na10-Na1-Na25=120.12      Na3-Na10-Na1-Cl26= 33.01      
Na3-Na10-Na1-Cl28=125.66      Na3-Na10-Na1-Cl31=121.38      Na3-Na10-Na1-Cl34=302.81      Na3-Na10-Na1-Cl41=303.92      
Na4-Na10-Na1-Na2=359.65       Na4-Na10-Na1-Na3=  2.48       Na4-Na10-Na1-Na6= 71.55       Na4-Na10-Na1-Na16= 31.39      
Na4-Na10-Na1-Na20=307.55      Na4-Na10-Na1-Na24= 69.72      Na4-Na10-Na1-Na25=122.61      Na4-Na10-Na1-Cl26= 35.49      
Na4-Na10-Na1-Cl28=128.14      Na4-Na10-Na1-Cl31=123.86      Na4-Na10-Na1-Cl34=305.30      Na4-Na10-Na1-Cl41=306.40      
Na6-Na10-Na1-Na2=288.10       Na6-Na10-Na1-Na3=290.93       Na6-Na10-Na1-Na16=319.84      Na6-Na10-Na1-Na20=236.00      
Na6-Na10-Na1-Na24=358.16      Na6-Na10-Na1-Na25= 51.06      Na6-Na10-Na1-Cl26=323.94      Na6-Na10-Na1-Cl28= 56.59      
Na6-Na10-Na1-Cl31= 52.31      Na6-Na10-Na1-Cl34=233.74      Na6-Na10-Na1-Cl41=234.85      Na8-Na10-Na1-Na2= 42.55       
Na8-Na10-Na1-Na3= 45.38       Na8-Na10-Na1-Na6=114.45       Na8-Na10-Na1-Na16= 74.29      Na8-Na10-Na1-Na20=350.45      
Na8-Na10-Na1-Na24=112.61      Na8-Na10-Na1-Na25=165.50      Na8-Na10-Na1-Cl26= 78.38      Na8-Na10-Na1-Cl28=171.04      
Na8-Na10-Na1-Cl31=166.75      Na8-Na10-Na1-Cl34=348.19      Na8-Na10-Na1-Cl41=349.30      Na18-Na10-Na1-Na2=288.52      
Na18-Na10-Na1-Na3=291.36      Na18-Na10-Na1-Na6=  0.42      Na18-Na10-Na1-Na16=320.26     Na18-Na10-Na1-Na20=236.42     
Na18-Na10-Na1-Na24=358.59     Na18-Na10-Na1-Na25= 51.48     Na18-Na10-Na1-Cl26=324.36     Na18-Na10-Na1-Cl28= 57.01     
Na18-Na10-Na1-Cl31= 52.73     Na18-Na10-Na1-Cl34=234.17     Na18-Na10-Na1-Cl41=235.28     Na19-Na10-Na1-Na2= 52.93      
Na19-Na10-Na1-Na3= 55.77      Na19-Na10-Na1-Na6=124.83      Na19-Na10-Na1-Na16= 84.67     Na19-Na10-Na1-Na20=  0.83     
Na19-Na10-Na1-Na24=123.00     Na19-Na10-Na1-Na25=175.89     Na19-Na10-Na1-Cl26= 88.77     Na19-Na10-Na1-Cl28=181.42     
Na19-Na10-Na1-Cl31=177.14     Na19-Na10-Na1-Cl34=358.58     Na19-Na10-Na1-Cl41=359.69     Na23-Na10-Na1-Na2=235.62      
Na23-Na10-Na1-Na3=238.45      Na23-Na10-Na1-Na6=307.52      Na23-Na10-Na1-Na16=267.36     Na23-Na10-Na1-Na20=183.52     
Na23-Na10-Na1-Na24=305.69     Na23-Na10-Na1-Na25=358.58     Na23-Na10-Na1-Cl26=271.46     Na23-Na10-Na1-Cl28=  4.11     
Na23-Na10-Na1-Cl31=359.83     Na23-Na10-Na1-Cl34=181.27     Na23-Na10-Na1-Cl41=182.38     Cl28-Na10-Na1-Na2=231.51      
Cl28-Na10-Na1-Na3=234.34      Cl28-Na10-Na1-Na6=303.41      Cl28-Na10-Na1-Na16=263.25     Cl28-Na10-Na1-Na20=179.41     
Cl28-Na10-Na1-Na24=301.57     Cl28-Na10-Na1-Na25=354.47     Cl28-Na10-Na1-Cl26=267.35     Cl28-Na10-Na1-Cl31=355.72     
Cl28-Na10-Na1-Cl34=177.15     Cl28-Na10-Na1-Cl41=178.26     Cl36-Na10-Na1-Na2= 57.61      Cl36-Na10-Na1-Na3= 60.44      
Cl36-Na10-Na1-Na6=129.51      Cl36-Na10-Na1-Na16= 89.35     Cl36-Na10-Na1-Na20=  5.51     Cl36-Na10-Na1-Na24=127.67     
Cl36-Na10-Na1-Na25=180.57     Cl36-Na10-Na1-Cl26= 93.45     Cl36-Na10-Na1-Cl28=186.10     Cl36-Na10-Na1-Cl31=181.82     
Cl36-Na10-Na1-Cl34=  3.26     Cl36-Na10-Na1-Cl41=  4.36     Cl40-Na10-Na1-Na2=323.80      Cl40-Na10-Na1-Na3=326.63      
Cl40-Na10-Na1-Na6= 35.70      Cl40-Na10-Na1-Na16=355.54     Cl40-Na10-Na1-Na20=271.70     Cl40-Na10-Na1-Na24= 33.86     
Cl40-Na10-Na1-Na25= 86.76     Cl40-Na10-Na1-Cl26=359.64     Cl40-Na10-Na1-Cl28= 92.29     Cl40-Na10-Na1-Cl31= 88.01     
Cl40-Na10-Na1-Cl34=269.44     Cl40-Na10-Na1-Cl41=270.55     Cl41-Na10-Na1-Na2= 53.25      Cl41-Na10-Na1-Na3= 56.08      
Cl41-Na10-Na1-Na6=125.15      Cl41-Na10-Na1-Na16= 84.99     Cl41-Na10-Na1-Na20=  1.15     Cl41-Na10-Na1-Na24=123.31     
Cl41-Na10-Na1-Na25=176.20     Cl41-Na10-Na1-Cl26= 89.08     Cl41-Na10-Na1-Cl28=181.74     Cl41-Na10-Na1-Cl31=177.45     
Cl41-Na10-Na1-Cl34=358.89     Cl48-Na10-Na1-Na2=230.78      Cl48-Na10-Na1-Na3=233.62      Cl48-Na10-Na1-Na6=302.68      
Cl48-Na10-Na1-Na16=262.52     Cl48-Na10-Na1-Na20=178.68     Cl48-Na10-Na1-Na24=300.85     Cl48-Na10-Na1-Na25=353.74     
Cl48-Na10-Na1-Cl26=266.62     Cl48-Na10-Na1-Cl28=359.27     Cl48-Na10-Na1-Cl31=354.99     Cl48-Na10-Na1-Cl34=176.43     
Cl48-Na10-Na1-Cl41=177.54     Na1-Na10-Na3-Na2=  2.85       Na1-Na10-Na3-Na4=177.48       Na1-Na10-Na3-Na6=289.77       
Na1-Na10-Na3-Na9=291.31       Na1-Na10-Na3-Na11=233.41      Na1-Na10-Na3-Na13=176.60      Na1-Na10-Na3-Na19=107.11      
Na1-Na10-Na3-Na20= 54.02      Na1-Na10-Na3-Na21= 73.90      Na1-Na10-Na3-Na22=106.17      Na1-Na10-Na3-Cl26=327.65      
Na1-Na10-Na3-Cl32= 53.18      Na1-Na10-Na3-Cl40=232.05      Na1-Na10-Na3-Cl41= 52.32      Na1-Na10-Na3-Cl46=141.64      
Na1-Na10-Na3-Cl50=234.21      Na4-Na10-Na3-Na1=182.52       Na4-Na10-Na3-Na2=185.38       Na4-Na10-Na3-Na6=112.30       
Na4-Na10-Na3-Na9=113.83       Na4-Na10-Na3-Na11= 55.93      Na4-Na10-Na3-Na13=359.13      Na4-Na10-Na3-Na19=289.64      
Na4-Na10-Na3-Na20=236.54      Na4-Na10-Na3-Na21=256.43      Na4-Na10-Na3-Na22=288.69      Na4-Na10-Na3-Cl26=150.17      
Na4-Na10-Na3-Cl32=235.71      Na4-Na10-Na3-Cl40= 54.58      Na4-Na10-Na3-Cl41=234.85      Na4-Na10-Na3-Cl46=324.16      
Na4-Na10-Na3-Cl50= 56.73      Na6-Na10-Na3-Na1= 70.23       Na6-Na10-Na3-Na2= 73.08       Na6-Na10-Na3-Na4=247.70       
Na6-Na10-Na3-Na9=  1.53       Na6-Na10-Na3-Na11=303.63      Na6-Na10-Na3-Na13=246.83      Na6-Na10-Na3-Na19=177.34      
Na6-Na10-Na3-Na20=124.24      Na6-Na10-Na3-Na21=144.13      Na6-Na10-Na3-Na22=176.40      Na6-Na10-Na3-Cl26= 37.87      
Na6-Na10-Na3-Cl32=123.41      Na6-Na10-Na3-Cl40=302.28      Na6-Na10-Na3-Cl41=122.55      Na6-Na10-Na3-Cl46=211.87      
Na6-Na10-Na3-Cl50=304.43      Na8-Na10-Na3-Na1=180.56       Na8-Na10-Na3-Na2=183.42       Na8-Na10-Na3-Na4=358.04       
Na8-Na10-Na3-Na6=110.34       Na8-Na10-Na3-Na9=111.87       Na8-Na10-Na3-Na11= 53.97      Na8-Na10-Na3-Na13=357.17      
Na8-Na10-Na3-Na19=287.68      Na8-Na10-Na3-Na20=234.58      Na8-Na10-Na3-Na21=254.47      Na8-Na10-Na3-Na22=286.74      
Na8-Na10-Na3-Cl26=148.21      Na8-Na10-Na3-Cl32=233.75      Na8-Na10-Na3-Cl40= 52.62      Na8-Na10-Na3-Cl41=232.89      
Na8-Na10-Na3-Cl46=322.21      Na8-Na10-Na3-Cl50= 54.77      Na18-Na10-Na3-Na1=128.19      Na18-Na10-Na3-Na2=131.04      
Na18-Na10-Na3-Na4=305.67      Na18-Na10-Na3-Na6= 57.97      Na18-Na10-Na3-Na9= 59.50      Na18-Na10-Na3-Na11=  1.60     
Na18-Na10-Na3-Na13=304.79     Na18-Na10-Na3-Na19=235.30     Na18-Na10-Na3-Na20=182.21     Na18-Na10-Na3-Na21=202.10     
Na18-Na10-Na3-Na22=234.36     Na18-Na10-Na3-Cl26= 95.84     Na18-Na10-Na3-Cl32=181.37     Na18-Na10-Na3-Cl40=  0.24     
Na18-Na10-Na3-Cl41=180.51     Na18-Na10-Na3-Cl46=269.83     Na18-Na10-Na3-Cl50=  2.40     Na19-Na10-Na3-Na1=252.89      
Na19-Na10-Na3-Na2=255.74      Na19-Na10-Na3-Na4= 70.36      Na19-Na10-Na3-Na6=182.66      Na19-Na10-Na3-Na9=184.19      
Na19-Na10-Na3-Na11=126.30     Na19-Na10-Na3-Na13= 69.49     Na19-Na10-Na3-Na20=306.91     Na19-Na10-Na3-Na21=326.79     
Na19-Na10-Na3-Na22=359.06     Na19-Na10-Na3-Cl26=220.53     Na19-Na10-Na3-Cl32=306.07     Na19-Na10-Na3-Cl40=124.94     
Na19-Na10-Na3-Cl41=305.21     Na19-Na10-Na3-Cl46= 34.53     Na19-Na10-Na3-Cl50=127.09     Na23-Na10-Na3-Na1= 73.91      
Na23-Na10-Na3-Na2= 76.76      Na23-Na10-Na3-Na4=251.39      Na23-Na10-Na3-Na6=  3.69      Na23-Na10-Na3-Na9=  5.22      
Na23-Na10-Na3-Na11=307.32     Na23-Na10-Na3-Na13=250.52     Na23-Na10-Na3-Na19=181.03     Na23-Na10-Na3-Na20=127.93     
Na23-Na10-Na3-Na21=147.82     Na23-Na10-Na3-Na22=180.08     Na23-Na10-Na3-Cl26= 41.56     Na23-Na10-Na3-Cl32=127.09     
Na23-Na10-Na3-Cl40=305.97     Na23-Na10-Na3-Cl41=126.24     Na23-Na10-Na3-Cl46=215.55     Na23-Na10-Na3-Cl50=308.12     
Cl28-Na10-Na3-Na1= 35.15      Cl28-Na10-Na3-Na2= 38.00      Cl28-Na10-Na3-Na4=212.63      Cl28-Na10-Na3-Na6=324.93      
Cl28-Na10-Na3-Na9=326.46      Cl28-Na10-Na3-Na11=268.56     Cl28-Na10-Na3-Na13=211.76     Cl28-Na10-Na3-Na19=142.27     
Cl28-Na10-Na3-Na20= 89.17     Cl28-Na10-Na3-Na21=109.06     Cl28-Na10-Na3-Na22=141.32     Cl28-Na10-Na3-Cl26=  2.80     
Cl28-Na10-Na3-Cl32= 88.33     Cl28-Na10-Na3-Cl40=267.21     Cl28-Na10-Na3-Cl41= 87.48     Cl28-Na10-Na3-Cl46=176.79     
Cl28-Na10-Na3-Cl50=269.36     Cl36-Na10-Na3-Na1=219.18      Cl36-Na10-Na3-Na2=222.03      Cl36-Na10-Na3-Na4= 36.65      
Cl36-Na10-Na3-Na6=148.95      Cl36-Na10-Na3-Na9=150.48      Cl36-Na10-Na3-Na11= 92.59     Cl36-Na10-Na3-Na13= 35.78     
Cl36-Na10-Na3-Na19=326.29     Cl36-Na10-Na3-Na20=273.20     Cl36-Na10-Na3-Na21=293.08     Cl36-Na10-Na3-Na22=325.35     
Cl36-Na10-Na3-Cl26=186.82     Cl36-Na10-Na3-Cl32=272.36     Cl36-Na10-Na3-Cl40= 91.23     Cl36-Na10-Na3-Cl41=271.50     
Cl36-Na10-Na3-Cl46=  0.82     Cl36-Na10-Na3-Cl50= 93.38     Cl40-Na10-Na3-Na1=127.95      Cl40-Na10-Na3-Na2=130.80      
Cl40-Na10-Na3-Na4=305.42      Cl40-Na10-Na3-Na6= 57.72      Cl40-Na10-Na3-Na9= 59.25      Cl40-Na10-Na3-Na11=  1.35     
Cl40-Na10-Na3-Na13=304.55     Cl40-Na10-Na3-Na19=235.06     Cl40-Na10-Na3-Na20=181.97     Cl40-Na10-Na3-Na21=201.85     
Cl40-Na10-Na3-Na22=234.12     Cl40-Na10-Na3-Cl26= 95.59     Cl40-Na10-Na3-Cl32=181.13     Cl40-Na10-Na3-Cl41=180.27     
Cl40-Na10-Na3-Cl46=269.59     Cl40-Na10-Na3-Cl50=  2.15     Cl41-Na10-Na3-Na1=307.68      Cl41-Na10-Na3-Na2=310.53      
Cl41-Na10-Na3-Na4=125.15      Cl41-Na10-Na3-Na6=237.45      Cl41-Na10-Na3-Na9=238.98      Cl41-Na10-Na3-Na11=181.08     
Cl41-Na10-Na3-Na13=124.28     Cl41-Na10-Na3-Na19= 54.79     Cl41-Na10-Na3-Na20=  1.69     Cl41-Na10-Na3-Na21= 21.58     
Cl41-Na10-Na3-Na22= 53.85     Cl41-Na10-Na3-Cl26=275.32     Cl41-Na10-Na3-Cl32=  0.86     Cl41-Na10-Na3-Cl40=179.73     
Cl41-Na10-Na3-Cl46= 89.32     Cl41-Na10-Na3-Cl50=181.88     Cl48-Na10-Na3-Na1=125.78      Cl48-Na10-Na3-Na2=128.63      
Cl48-Na10-Na3-Na4=303.26      Cl48-Na10-Na3-Na6= 55.55      Cl48-Na10-Na3-Na9= 57.09      Cl48-Na10-Na3-Na11=359.19     
Cl48-Na10-Na3-Na13=302.38     Cl48-Na10-Na3-Na19=232.89     Cl48-Na10-Na3-Na20=179.80     Cl48-Na10-Na3-Na21=199.68     
Cl48-Na10-Na3-Na22=231.95     Cl48-Na10-Na3-Cl26= 93.42     Cl48-Na10-Na3-Cl32=178.96     Cl48-Na10-Na3-Cl40=357.83     
Cl48-Na10-Na3-Cl41=178.10     Cl48-Na10-Na3-Cl46=267.42     Cl48-Na10-Na3-Cl50=  0.00     Na1-Na10-Na4-Na3=357.42       
Na1-Na10-Na4-Na7=248.46       Na1-Na10-Na4-Na8=179.44       Na1-Na10-Na4-Na11=302.27      Na1-Na10-Na4-Na13=358.27      
Na1-Na10-Na4-Na18=247.75      Na1-Na10-Na4-Na19= 68.84      Na1-Na10-Na4-Cl35=209.32      Na1-Na10-Na4-Cl36=123.04      
Na1-Na10-Na4-Cl39=304.51      Na1-Na10-Na4-Cl40=302.42      Na1-Na10-Na4-Cl46= 35.30      Na3-Na10-Na4-Na7=251.04       
Na3-Na10-Na4-Na8=182.02       Na3-Na10-Na4-Na11=304.85      Na3-Na10-Na4-Na13=  0.85      Na3-Na10-Na4-Na18=250.32      
Na3-Na10-Na4-Na19= 71.41      Na3-Na10-Na4-Cl35=211.90      Na3-Na10-Na4-Cl36=125.62      Na3-Na10-Na4-Cl39=307.09      
Na3-Na10-Na4-Cl40=305.00      Na3-Na10-Na4-Cl46= 37.87      Na6-Na10-Na4-Na3= 52.91       Na6-Na10-Na4-Na7=303.94       
Na6-Na10-Na4-Na8=234.93       Na6-Na10-Na4-Na11=357.75      Na6-Na10-Na4-Na13= 53.75      Na6-Na10-Na4-Na18=303.23      
Na6-Na10-Na4-Na19=124.32      Na6-Na10-Na4-Cl35=264.80      Na6-Na10-Na4-Cl36=178.53      Na6-Na10-Na4-Cl39=  0.00      
Na6-Na10-Na4-Cl40=357.91      Na6-Na10-Na4-Cl46= 90.78      Na8-Na10-Na4-Na3=177.98       Na8-Na10-Na4-Na7= 69.02       
Na8-Na10-Na4-Na11=122.83      Na8-Na10-Na4-Na13=178.83      Na8-Na10-Na4-Na18= 68.30      Na8-Na10-Na4-Na19=249.39      
Na8-Na10-Na4-Cl35= 29.88      Na8-Na10-Na4-Cl36=303.60      Na8-Na10-Na4-Cl39=125.07      Na8-Na10-Na4-Cl40=122.98      
Na8-Na10-Na4-Cl46=215.85      Na18-Na10-Na4-Na3=109.68      Na18-Na10-Na4-Na7=  0.71      Na18-Na10-Na4-Na8=291.70      
Na18-Na10-Na4-Na11= 54.52     Na18-Na10-Na4-Na13=110.52     Na18-Na10-Na4-Na19=181.09     Na18-Na10-Na4-Cl35=321.57     
Na18-Na10-Na4-Cl36=235.30     Na18-Na10-Na4-Cl39= 56.76     Na18-Na10-Na4-Cl40= 54.68     Na18-Na10-Na4-Cl46=147.55     
Na19-Na10-Na4-Na3=288.59      Na19-Na10-Na4-Na7=179.62      Na19-Na10-Na4-Na8=110.61      Na19-Na10-Na4-Na11=233.43     
Na19-Na10-Na4-Na13=289.43     Na19-Na10-Na4-Na18=178.91     Na19-Na10-Na4-Cl35=140.48     Na19-Na10-Na4-Cl36= 54.21     
Na19-Na10-Na4-Cl39=235.68     Na19-Na10-Na4-Cl40=233.59     Na19-Na10-Na4-Cl46=326.46     Na23-Na10-Na4-Na3=106.19      
Na23-Na10-Na4-Na7=357.22      Na23-Na10-Na4-Na8=288.21      Na23-Na10-Na4-Na11= 51.03     Na23-Na10-Na4-Na13=107.03     
Na23-Na10-Na4-Na18=356.51     Na23-Na10-Na4-Na19=177.60     Na23-Na10-Na4-Cl35=318.08     Na23-Na10-Na4-Cl36=231.81     
Na23-Na10-Na4-Cl39= 53.27     Na23-Na10-Na4-Cl40= 51.19     Na23-Na10-Na4-Cl46=144.06     Cl28-Na10-Na4-Na3= 52.41      
Cl28-Na10-Na4-Na7=303.44      Cl28-Na10-Na4-Na8=234.43      Cl28-Na10-Na4-Na11=357.26     Cl28-Na10-Na4-Na13= 53.25     
Cl28-Na10-Na4-Na18=302.73     Cl28-Na10-Na4-Na19=123.82     Cl28-Na10-Na4-Cl35=264.31     Cl28-Na10-Na4-Cl36=178.03     
Cl28-Na10-Na4-Cl39=359.50     Cl28-Na10-Na4-Cl40=357.41     Cl28-Na10-Na4-Cl46= 90.28     Cl36-Na10-Na4-Na3=234.38      
Cl36-Na10-Na4-Na7=125.41      Cl36-Na10-Na4-Na8= 56.40      Cl36-Na10-Na4-Na11=179.23     Cl36-Na10-Na4-Na13=235.22     
Cl36-Na10-Na4-Na18=124.70     Cl36-Na10-Na4-Na19=305.79     Cl36-Na10-Na4-Cl35= 86.28     Cl36-Na10-Na4-Cl39=181.47     
Cl36-Na10-Na4-Cl40=179.38     Cl36-Na10-Na4-Cl46=272.25     Cl40-Na10-Na4-Na3= 55.00      Cl40-Na10-Na4-Na7=306.04      
Cl40-Na10-Na4-Na8=237.02      Cl40-Na10-Na4-Na11=359.85     Cl40-Na10-Na4-Na13= 55.85     Cl40-Na10-Na4-Na18=305.32     
Cl40-Na10-Na4-Na19=126.41     Cl40-Na10-Na4-Cl35=266.90     Cl40-Na10-Na4-Cl36=180.62     Cl40-Na10-Na4-Cl39=  2.09     
Cl40-Na10-Na4-Cl46= 92.87     Cl41-Na10-Na4-Na3=323.19      Cl41-Na10-Na4-Na7=214.22      Cl41-Na10-Na4-Na8=145.21      
Cl41-Na10-Na4-Na11=268.04     Cl41-Na10-Na4-Na13=324.03     Cl41-Na10-Na4-Na18=213.51     Cl41-Na10-Na4-Na19= 34.60     
Cl41-Na10-Na4-Cl35=175.09     Cl41-Na10-Na4-Cl36= 88.81     Cl41-Na10-Na4-Cl39=270.28     Cl41-Na10-Na4-Cl40=268.19     
Cl41-Na10-Na4-Cl46=  1.06     Cl48-Na10-Na4-Na3=143.48      Cl48-Na10-Na4-Na7= 34.51      Cl48-Na10-Na4-Na8=325.50      
Cl48-Na10-Na4-Na11= 88.32     Cl48-Na10-Na4-Na13=144.32     Cl48-Na10-Na4-Na18= 33.80     Cl48-Na10-Na4-Na19=214.89     
Cl48-Na10-Na4-Cl35=355.37     Cl48-Na10-Na4-Cl36=269.10     Cl48-Na10-Na4-Cl39= 90.57     Cl48-Na10-Na4-Cl40= 88.48     
Cl48-Na10-Na4-Cl46=181.35     Na1-Na10-Na6-Na3= 73.01       Na1-Na10-Na6-Na5=245.09       Na1-Na10-Na6-Na9= 71.61       
Na1-Na10-Na6-Na11=127.13      Na1-Na10-Na6-Na15=172.85      Na1-Na10-Na6-Na17= 90.72      Na1-Na10-Na6-Na18=179.60      
Na1-Na10-Na6-Na23=249.16      Na1-Na10-Na6-Na24=  1.91      Na1-Na10-Na6-Na25=304.98      Na1-Na10-Na6-Cl26= 35.24      
Na1-Na10-Na6-Cl27=211.27      Na1-Na10-Na6-Cl28=305.38      Na1-Na10-Na6-Cl37=120.61      Na1-Na10-Na6-Cl38=308.67      
Na1-Na10-Na6-Cl40=126.91      Na3-Na10-Na6-Na1=286.99       Na3-Na10-Na6-Na5=172.08       Na3-Na10-Na6-Na9=358.60       
Na3-Na10-Na6-Na11= 54.11      Na3-Na10-Na6-Na15= 99.84      Na3-Na10-Na6-Na17= 17.71      Na3-Na10-Na6-Na18=106.59      
Na3-Na10-Na6-Na23=176.15      Na3-Na10-Na6-Na24=288.90      Na3-Na10-Na6-Na25=231.97      Na3-Na10-Na6-Cl26=322.23      
Na3-Na10-Na6-Cl27=138.26      Na3-Na10-Na6-Cl28=232.37      Na3-Na10-Na6-Cl37= 47.60      Na3-Na10-Na6-Cl38=235.66      
Na3-Na10-Na6-Cl40= 53.90      Na4-Na10-Na6-Na1=235.08       Na4-Na10-Na6-Na3=308.09       Na4-Na10-Na6-Na5=120.17       
Na4-Na10-Na6-Na9=306.69       Na4-Na10-Na6-Na11=  2.21      Na4-Na10-Na6-Na15= 47.93      Na4-Na10-Na6-Na17=325.80      
Na4-Na10-Na6-Na18= 54.68      Na4-Na10-Na6-Na23=124.24      Na4-Na10-Na6-Na24=236.99      Na4-Na10-Na6-Na25=180.06      
Na4-Na10-Na6-Cl26=270.32      Na4-Na10-Na6-Cl27= 86.35      Na4-Na10-Na6-Cl28=180.47      Na4-Na10-Na6-Cl37=355.69      
Na4-Na10-Na6-Cl38=183.75      Na4-Na10-Na6-Cl40=  1.99      Na8-Na10-Na6-Na1=180.74       Na8-Na10-Na6-Na3=253.75       
Na8-Na10-Na6-Na5= 65.83       Na8-Na10-Na6-Na9=252.35       Na8-Na10-Na6-Na11=307.86      Na8-Na10-Na6-Na15=353.59      
Na8-Na10-Na6-Na17=271.46      Na8-Na10-Na6-Na18=  0.34      Na8-Na10-Na6-Na23= 69.90      Na8-Na10-Na6-Na24=182.65      
Na8-Na10-Na6-Na25=125.72      Na8-Na10-Na6-Cl26=215.98      Na8-Na10-Na6-Cl27= 32.01      Na8-Na10-Na6-Cl28=126.12      
Na8-Na10-Na6-Cl37=301.35      Na8-Na10-Na6-Cl38=129.41      Na8-Na10-Na6-Cl40=307.65      Na18-Na10-Na6-Na1=180.40      
Na18-Na10-Na6-Na3=253.41      Na18-Na10-Na6-Na5= 65.49      Na18-Na10-Na6-Na9=252.02      Na18-Na10-Na6-Na11=307.53     
Na18-Na10-Na6-Na15=353.25     Na18-Na10-Na6-Na17=271.13     Na18-Na10-Na6-Na23= 69.56     Na18-Na10-Na6-Na24=182.32     
Na18-Na10-Na6-Na25=125.38     Na18-Na10-Na6-Cl26=215.64     Na18-Na10-Na6-Cl27= 31.67     Na18-Na10-Na6-Cl28=125.79     
Na18-Na10-Na6-Cl37=301.01     Na18-Na10-Na6-Cl38=129.07     Na18-Na10-Na6-Cl40=307.31     Na19-Na10-Na6-Na1=289.63      
Na19-Na10-Na6-Na3=  2.64      Na19-Na10-Na6-Na5=174.72      Na19-Na10-Na6-Na9=  1.24      Na19-Na10-Na6-Na11= 56.76     
Na19-Na10-Na6-Na15=102.48     Na19-Na10-Na6-Na17= 20.35     Na19-Na10-Na6-Na18=109.23     Na19-Na10-Na6-Na23=178.79     
Na19-Na10-Na6-Na24=291.54     Na19-Na10-Na6-Na25=234.61     Na19-Na10-Na6-Cl26=324.87     Na19-Na10-Na6-Cl27=140.90     
Na19-Na10-Na6-Cl28=235.02     Na19-Na10-Na6-Cl37= 50.24     Na19-Na10-Na6-Cl38=238.30     Na19-Na10-Na6-Cl40= 56.54     
Na23-Na10-Na6-Na1=110.84      Na23-Na10-Na6-Na3=183.85      Na23-Na10-Na6-Na5=355.93      Na23-Na10-Na6-Na9=182.46      
Na23-Na10-Na6-Na11=237.97     Na23-Na10-Na6-Na15=283.69     Na23-Na10-Na6-Na17=201.57     Na23-Na10-Na6-Na18=290.44     
Na23-Na10-Na6-Na24=112.75     Na23-Na10-Na6-Na25= 55.82     Na23-Na10-Na6-Cl26=146.08     Na23-Na10-Na6-Cl27=322.11     
Na23-Na10-Na6-Cl28= 56.23     Na23-Na10-Na6-Cl37=231.45     Na23-Na10-Na6-Cl38= 59.51     Na23-Na10-Na6-Cl40=237.75     
Cl28-Na10-Na6-Na1= 54.62      Cl28-Na10-Na6-Na3=127.63      Cl28-Na10-Na6-Na5=299.70      Cl28-Na10-Na6-Na9=126.23      
Cl28-Na10-Na6-Na11=181.74     Cl28-Na10-Na6-Na15=227.46     Cl28-Na10-Na6-Na17=145.34     Cl28-Na10-Na6-Na18=234.21     
Cl28-Na10-Na6-Na23=303.77     Cl28-Na10-Na6-Na24= 56.53     Cl28-Na10-Na6-Na25=359.59     Cl28-Na10-Na6-Cl26= 89.86     
Cl28-Na10-Na6-Cl27=265.89     Cl28-Na10-Na6-Cl37=175.23     Cl28-Na10-Na6-Cl38=  3.29     Cl28-Na10-Na6-Cl40=181.53     
Cl36-Na10-Na6-Na1=236.70      Cl36-Na10-Na6-Na3=309.71      Cl36-Na10-Na6-Na5=121.78      Cl36-Na10-Na6-Na9=308.31      
Cl36-Na10-Na6-Na11=  3.82     Cl36-Na10-Na6-Na15= 49.54     Cl36-Na10-Na6-Na17=327.42     Cl36-Na10-Na6-Na18= 56.29     
Cl36-Na10-Na6-Na23=125.85     Cl36-Na10-Na6-Na24=238.61     Cl36-Na10-Na6-Na25=181.67     Cl36-Na10-Na6-Cl26=271.94     
Cl36-Na10-Na6-Cl27= 87.97     Cl36-Na10-Na6-Cl28=182.08     Cl36-Na10-Na6-Cl37=357.31     Cl36-Na10-Na6-Cl38=185.36     
Cl36-Na10-Na6-Cl40=  3.60     Cl40-Na10-Na6-Na1=233.09      Cl40-Na10-Na6-Na3=306.10      Cl40-Na10-Na6-Na5=118.18      
Cl40-Na10-Na6-Na9=304.70      Cl40-Na10-Na6-Na11=  0.22     Cl40-Na10-Na6-Na15= 45.94     Cl40-Na10-Na6-Na17=323.81     
Cl40-Na10-Na6-Na18= 52.69     Cl40-Na10-Na6-Na23=122.25     Cl40-Na10-Na6-Na24=235.00     Cl40-Na10-Na6-Na25=178.07     
Cl40-Na10-Na6-Cl26=268.33     Cl40-Na10-Na6-Cl27= 84.36     Cl40-Na10-Na6-Cl28=178.47     Cl40-Na10-Na6-Cl37=353.70     
Cl40-Na10-Na6-Cl38=181.76     Cl41-Na10-Na6-Na1=325.14      Cl41-Na10-Na6-Na3= 38.15      Cl41-Na10-Na6-Na5=210.23      
Cl41-Na10-Na6-Na9= 36.75      Cl41-Na10-Na6-Na11= 92.27     Cl41-Na10-Na6-Na15=137.99     Cl41-Na10-Na6-Na17= 55.86     
Cl41-Na10-Na6-Na18=144.74     Cl41-Na10-Na6-Na23=214.30     Cl41-Na10-Na6-Na24=327.05     Cl41-Na10-Na6-Na25=270.12     
Cl41-Na10-Na6-Cl26=  0.38     Cl41-Na10-Na6-Cl27=176.41     Cl41-Na10-Na6-Cl28=270.52     Cl41-Na10-Na6-Cl37= 85.75     
Cl41-Na10-Na6-Cl38=273.81     Cl41-Na10-Na6-Cl40= 92.05     Cl48-Na10-Na6-Na1=142.90      Cl48-Na10-Na6-Na3=215.91      
Cl48-Na10-Na6-Na5= 27.99      Cl48-Na10-Na6-Na9=214.51      Cl48-Na10-Na6-Na11=270.02     Cl48-Na10-Na6-Na15=315.75     
Cl48-Na10-Na6-Na17=233.62     Cl48-Na10-Na6-Na18=322.49     Cl48-Na10-Na6-Na23= 32.06     Cl48-Na10-Na6-Na24=144.81     
Cl48-Na10-Na6-Na25= 87.88     Cl48-Na10-Na6-Cl26=178.14     Cl48-Na10-Na6-Cl27=354.17     Cl48-Na10-Na6-Cl28= 88.28     
Cl48-Na10-Na6-Cl37=263.51     Cl48-Na10-Na6-Cl38= 91.57     Cl48-Na10-Na6-Cl40=269.81     Na1-Na10-Na8-Na4=316.82       
Na1-Na10-Na8-Na18=245.57      Na1-Na10-Na8-Cl35=283.97      Na1-Na10-Na8-Cl36= 15.24      Na1-Na10-Na8-Cl48=188.14      
Na3-Na10-Na8-Na4=  1.94       Na3-Na10-Na8-Na18=290.69      Na3-Na10-Na8-Cl35=329.08      Na3-Na10-Na8-Cl36= 60.36      
Na3-Na10-Na8-Cl48=233.26      Na4-Na10-Na8-Na18=288.75      Na4-Na10-Na8-Cl35=327.14      Na4-Na10-Na8-Cl36= 58.42      
Na4-Na10-Na8-Cl48=231.32      Na6-Na10-Na8-Na4= 70.90       Na6-Na10-Na8-Na18=359.65      Na6-Na10-Na8-Cl35= 38.05      
Na6-Na10-Na8-Cl36=129.32      Na6-Na10-Na8-Cl48=302.22      Na18-Na10-Na8-Na4= 71.25      Na18-Na10-Na8-Cl35= 38.40     
Na18-Na10-Na8-Cl36=129.67     Na18-Na10-Na8-Cl48=302.57     Na19-Na10-Na8-Na4=306.44      Na19-Na10-Na8-Na18=235.18     
Na19-Na10-Na8-Cl35=273.58     Na19-Na10-Na8-Cl36=  4.85     Na19-Na10-Na8-Cl48=177.75     Na23-Na10-Na8-Na4=123.75      
Na23-Na10-Na8-Na18= 52.49     Na23-Na10-Na8-Cl35= 90.89     Na23-Na10-Na8-Cl36=182.16     Na23-Na10-Na8-Cl48=355.06     
Cl28-Na10-Na8-Na4=127.75      Cl28-Na10-Na8-Na18= 56.50     Cl28-Na10-Na8-Cl35= 94.89     Cl28-Na10-Na8-Cl36=186.17     
Cl28-Na10-Na8-Cl48=359.07     Cl36-Na10-Na8-Na4=301.58      Cl36-Na10-Na8-Na18=230.33     Cl36-Na10-Na8-Cl35=268.73     
Cl36-Na10-Na8-Cl48=172.90     Cl40-Na10-Na8-Na4= 35.60      Cl40-Na10-Na8-Na18=324.35     Cl40-Na10-Na8-Cl35=  2.74     
Cl40-Na10-Na8-Cl36= 94.02     Cl40-Na10-Na8-Cl48=266.92     Cl41-Na10-Na8-Na4=306.25      Cl41-Na10-Na8-Na18=235.00     
Cl41-Na10-Na8-Cl35=273.40     Cl41-Na10-Na8-Cl36=  4.67     Cl41-Na10-Na8-Cl48=177.57     Cl48-Na10-Na8-Na4=128.68      
Cl48-Na10-Na8-Na18= 57.43     Cl48-Na10-Na8-Cl35= 95.83     Cl48-Na10-Na8-Cl36=187.10     

========================================================================
 FINAL SINGLEPOINT CALCULATION ON OPTIMIZED GEOMETRY
========================================================================

 Ncao       : 356
 Nao        : 331
 Nshell     : 129
 Nel        : 208
 T(el)      :   300.0
 intcut     :    25.0
 scfconv/Eh :  0.100E-05
   qconv/e  :  0.100E-03
 intneglect :  0.100E-07
 broydamp   :      0.250
 iter      E             dE          RMSdq      gap      omega  full diag
   1   -127.8931322 -0.127893E+03  0.294E-04    2.29       0.0  T
   2   -127.8931322 -0.208018E-09  0.279E-04    2.29      49.3  T
   3   -127.8931322 -0.105892E-08  0.209E-04    2.29      65.8  T
speedup  0.99
cpu  time for SCC    0.06 s
wall time for SCC    0.06 s

   *** convergence criteria satisfied after 3 iterations ***

          eigenvalues
 #    :          92         93         94         95         96         97         98         99
 occ. :        2.000      2.000      2.000      2.000      2.000      2.000      2.000      2.000
 eps  :       -10.918    -10.798    -10.780    -10.743    -10.732    -10.721    -10.700    -10.692
 #    :         100        101        102        103        104        105        106        107
 occ. :        2.000      2.000      2.000      2.000      2.000      0.000      0.000      0.000
 eps  :       -10.654    -10.604    -10.598    -10.571    -10.480     -8.193     -7.627     -7.411
 #    :         108        109        110        111        112        113        114        115
 occ. :        0.000      0.000      0.000      0.000      0.000      0.000      0.000      0.000
 eps  :        -6.863     -6.061     -5.652     -5.464     -4.258     -3.879     -3.471     -3.218


   #   Z            q   n(s)   n(p)   n(d)      C6AA      α(0)
   1  11 Na     0.722  0.046  0.232  0.000    67.915    26.669
   2  11 Na     0.712  0.048  0.241  0.000    68.036    26.693
   3  11 Na     0.789  0.010  0.201  0.000    67.095    26.508
   4  11 Na     0.706  0.047  0.247  0.000    68.106    26.707
   5  11 Na     0.730  0.083  0.186  0.000    67.806    26.648
   6  11 Na     0.817  0.003  0.180  0.000    66.760    26.442
   7  11 Na     0.722  0.107  0.171  0.000    67.910    26.668
   8  11 Na     0.707  0.112  0.181  0.000    68.090    26.704
   9  11 Na     0.777  0.028  0.195  0.000    67.242    26.537
  10  11 Na     0.711  0.047  0.242  0.000    68.046    26.695
  11  11 Na     0.764  0.044  0.192  0.000    67.399    26.568
  12  11 Na     0.728  0.106  0.166  0.000    67.842    26.655
  13  11 Na     0.721  0.077  0.202  0.000    67.918    26.670
  14  11 Na     0.736  0.112  0.152  0.000    67.736    26.634
  15  11 Na     0.738  0.051  0.210  0.000    67.710    26.629
  16  11 Na     0.713  0.109  0.177  0.000    68.018    26.690
  17  11 Na     0.793  0.045  0.162  0.000    67.046    26.498
  18  11 Na     0.722  0.044  0.234  0.000    67.909    26.668
  19  11 Na     0.715  0.078  0.207  0.000    67.995    26.685
  20  11 Na     0.717  0.078  0.205  0.000    67.969    26.680
  21  11 Na     0.725  0.079  0.196  0.000    67.870    26.661
  22  11 Na     0.715  0.083  0.202  0.000    67.995    26.685
  23  11 Na     0.723  0.081  0.196  0.000    67.897    26.666
  24  11 Na     0.733  0.044  0.224  0.000    67.781    26.643
  25  11 Na     0.730  0.078  0.191  0.000    67.806    26.648
  26  17 Cl    -0.736  1.980  5.755  0.002   124.792    17.091
  27  17 Cl    -0.732  1.979  5.752  0.001   124.607    17.078
  28  17 Cl    -0.735  1.981  5.753  0.001   124.724    17.086
  29  17 Cl    -0.730  1.978  5.752  0.000   124.528    17.073
  30  17 Cl    -0.740  1.974  5.763  0.003   124.943    17.101
  31  17 Cl    -0.734  1.976  5.757  0.001   124.691    17.084
  32  17 Cl    -0.735  1.978  5.754  0.003   124.723    17.086
  33  17 Cl    -0.760  1.974  5.786  0.001   125.753    17.156
  34  17 Cl    -0.735  1.977  5.757  0.001   124.722    17.086
  35  17 Cl    -0.740  1.977  5.762  0.001   124.917    17.099
  36  17 Cl    -0.736  1.977  5.758  0.001   124.771    17.089
  37  17 Cl    -0.736  1.974  5.759  0.003   124.770    17.089
  38  17 Cl    -0.734  1.978  5.755  0.001   124.702    17.085
  39  17 Cl    -0.731  1.976  5.754  0.001   124.566    17.075
  40  17 Cl    -0.728  1.978  5.748  0.001   124.443    17.067
  41  17 Cl    -0.729  1.978  5.749  0.003   124.514    17.072
  42  17 Cl    -0.735  1.979  5.755  0.001   124.738    17.087
  43  17 Cl    -0.739  1.977  5.760  0.002   124.889    17.097
  44  17 Cl    -0.736  1.976  5.759  0.000   124.760    17.089
  45  17 Cl    -0.758  1.974  5.783  0.001   125.657    17.150
  46  17 Cl    -0.736  1.979  5.754  0.003   124.778    17.090
  47  17 Cl    -0.753  1.972  5.781  0.000   125.471    17.137
  48  17 Cl    -0.736  1.978  5.758  0.001   124.770    17.089
  49  17 Cl    -0.739  1.976  5.763  0.000   124.894    17.098
  50  17 Cl    -0.725  1.981  5.742  0.002   124.338    17.060
  51   8 O     -0.631  1.719  4.912  0.000    25.849     6.867
  52   1 H      0.353  0.647  0.000  0.000     0.569     1.178
  53   1 H      0.339  0.661  0.000  0.000     0.614     1.231

 Mol. C6AA /au·bohr⁶  :     201946.534739
 Mol. C8AA /au·bohr⁸  :   14562610.540337
 Mol. α(0) /au        :       1102.539123

 
 Wiberg/Mayer (AO) data. WBOs > 0.1 written file <wbo>
 largest (>0.05) Wiberg bond orders for each atom
           total WBO             WBO to atom ...
     1  Na  0.523    Cl  28 0.111    Cl  41 0.106    Cl  31 0.098    Cl  34 0.092    Cl  26 0.063
     2  Na  0.538    Cl  32 0.121    Cl  42 0.113    Cl  49 0.098    Cl  34 0.091    Cl  26 0.062
     3  Na  0.400    Cl  26 0.108    Cl  40 0.099    Cl  50 0.093
     4  Na  0.545    Cl  46 0.134    Cl  39 0.106    Cl  36 0.093    Cl  35 0.085    Cl  40 0.071
     5  Na  0.504    Cl  47 0.154    Cl  29 0.129    Cl  27 0.097    Cl  38 0.086
     6  Na  0.382    Cl  37 0.088    Cl  40 0.063    Cl  27 0.061    Cl  26 0.060    Cl  38 0.057
     7  Na  0.502    Cl  44 0.161    Cl  39 0.159    Cl  35 0.146
     8  Na  0.523    Cl  36 0.168    Cl  48 0.159    Cl  35 0.157
     9  Na  0.436    Cl  37 0.118    Cl  43 0.104    Cl  50 0.079    Cl  42 0.055
    10  Na  0.533    Cl  41 0.118    Cl  28 0.116    Cl  36 0.089    Cl  48 0.087    Cl  40 0.069
    11  Na  0.461    Cl  30 0.115    Cl  39 0.086    Cl  50 0.084    Cl  37 0.071    Cl  44 0.069
    12  Na  0.490    Cl  42 0.158    Cl  43 0.157    Cl  49 0.140
    13  Na  0.514    Cl  45 0.156    Cl  39 0.130    Cl  50 0.097    Cl  46 0.091
    14  Na  0.487    Cl  30 0.199    Cl  29 0.126    O   51 0.093
    15  Na  0.500    Cl  44 0.117    Cl  30 0.110    Cl  29 0.104    Cl  27 0.085
    16  Na  0.513    Cl  34 0.164    Cl  31 0.159    Cl  49 0.150
    17  Na  0.396    Cl  29 0.115    Cl  38 0.095    Cl  43 0.082
    18  Na  0.520    Cl  44 0.116    Cl  27 0.113    Cl  48 0.093    Cl  35 0.089    Cl  40 0.062
    19  Na  0.523    Cl  33 0.157    Cl  36 0.129    Cl  46 0.099    Cl  41 0.097
    20  Na  0.520    Cl  33 0.151    Cl  34 0.133    Cl  32 0.099    Cl  41 0.096
    21  Na  0.507    Cl  45 0.151    Cl  42 0.135    Cl  50 0.098    Cl  32 0.086
    22  Na  0.523    Cl  33 0.147    Cl  45 0.146    Cl  32 0.096    Cl  46 0.096
    23  Na  0.509    Cl  47 0.149    Cl  48 0.135    Cl  27 0.094    Cl  28 0.092
    24  Na  0.503    Cl  38 0.119    Cl  43 0.105    Cl  31 0.092    Cl  49 0.089    Cl  26 0.051
    25  Na  0.498    Cl  47 0.151    Cl  31 0.131    Cl  28 0.090    Cl  38 0.088
    26  Cl  0.477    Na   3 0.108    Na   1 0.063    Na   2 0.062    Na   6 0.060    Na  24 0.051
    27  Cl  0.486    Na  18 0.113    Na   5 0.097    Na  23 0.094    Na  15 0.085    Na   6 0.061
    28  Cl  0.482    Na  10 0.116    Na   1 0.111    Na  23 0.092    Na  25 0.090
    29  Cl  0.487    Na   5 0.129    Na  14 0.126    Na  17 0.115    Na  15 0.104
    30  Cl  0.487    Na  14 0.199    Na  11 0.115    Na  15 0.110
    31  Cl  0.489    Na  16 0.159    Na  25 0.131    Na   1 0.098    Na  24 0.092
    32  Cl  0.491    Na   2 0.121    Na  20 0.099    Na  22 0.096    Na  21 0.086
    33  Cl  0.444    Na  19 0.157    Na  20 0.151    Na  22 0.147
    34  Cl  0.489    Na  16 0.164    Na  20 0.133    Na   1 0.092    Na   2 0.091
    35  Cl  0.493    Na   8 0.157    Na   7 0.146    Na  18 0.089    Na   4 0.085
    36  Cl  0.487    Na   8 0.168    Na  19 0.129    Na   4 0.093    Na  10 0.089
    37  Cl  0.464    Na   9 0.118    Na   6 0.088    Na  11 0.071
    38  Cl  0.482    Na  24 0.119    Na  17 0.095    Na  25 0.088    Na   5 0.086    Na   6 0.057
    39  Cl  0.495    Na   7 0.159    Na  13 0.130    Na   4 0.106    Na  11 0.086
    40  Cl  0.495    Na   3 0.099    Na   4 0.071    Na  10 0.069    Na   6 0.063    Na  18 0.062
    41  Cl  0.489    Na  10 0.118    Na   1 0.106    Na  19 0.097    Na  20 0.096
    42  Cl  0.485    Na  12 0.158    Na  21 0.135    Na   2 0.113    Na   9 0.055
    43  Cl  0.480    Na  12 0.157    Na  24 0.105    Na   9 0.104    Na  17 0.082
    44  Cl  0.485    Na   7 0.161    Na  15 0.117    Na  18 0.116    Na  11 0.069
    45  Cl  0.452    Na  13 0.156    Na  21 0.151    Na  22 0.146
    46  Cl  0.488    Na   4 0.134    Na  19 0.099    Na  22 0.096    Na  13 0.091
    47  Cl  0.458    Na   5 0.154    Na  25 0.151    Na  23 0.149
    48  Cl  0.487    Na   8 0.159    Na  23 0.135    Na  18 0.093    Na  10 0.087
    49  Cl  0.493    Na  16 0.150    Na  12 0.140    Na   2 0.098    Na  24 0.089
    50  Cl  0.493    Na  21 0.098    Na  13 0.097    Na   3 0.093    Na  11 0.084    Na   9 0.079
    51  O   1.905    H   53 0.882    H   52 0.856    Na  14 0.093
    52  H   0.875    O   51 0.856
    53  H   0.885    O   51 0.882
 MOs/occ written to file <molden.input>
 
molecular dipole:
                 x           y           z       tot (Debye)
 q only:        3.222       3.480       0.331
   full:        0.912       0.550       0.931       3.596
molecular quadrupole (traceless):
                xx          xy          yy          xz          yz          zz
 q only:       56.917      22.247     -42.423      13.722     -34.591     -14.494
  q+dip:       60.488      11.429     -48.511      23.328     -33.794     -11.978
   full:       60.248      11.631     -47.419      24.113     -32.290     -12.829

SCC energy    :    -127.8931322
rep           :       0.1298950
ES            :       1.7915820
AES           :      -0.0240224
AXC           :      -0.0028428
disp          :      -0.1521417
XB            :       0.0000000
fix           :       0.0000000
total E       :    -127.7570854
atomizationE  :       7.0091336     4398.30
(atE without considering molecular charge,
 total energy contains solvation terms)
H-L gap (eV)  :          2.2876
optimized geometry written to: xtbopt.xyz

           ------------------------------------------------- 
          |                Numerical Hessian                |
           ------------------------------------------------- 
step length          :   0.00500
SCC accuracy         :   0.25000
Hessian scale factor :   1.00000
frozen atoms in %    :   0.00000    0
RMS gradient         :   0.00008
estimated CPU  time      2.84 min
estimated wall time      2.86 min

writing file <hessian>.
 
 projected vibrational frequencies (cm-1)
eigval :       -0.00    -0.00    -0.00     0.00     0.00     0.00
eigval :       27.21    35.30    38.34    40.19    40.21    42.27
eigval :       44.16    46.00    47.48    49.06    51.97    55.85
eigval :       56.37    57.13    60.49    61.31    64.20    65.50
eigval :       66.30    66.79    67.82    69.22    70.11    71.25
eigval :       71.51    72.68    73.86    75.20    76.52    77.37
eigval :       77.98    79.76    80.72    81.50    83.79    83.86
eigval :       85.39    85.95    86.28    88.14    89.94    90.29
eigval :       91.02    92.05    94.01    94.35    96.00    97.62
eigval :       98.04    98.60   100.59   101.75   102.20   103.72
eigval :      104.94   106.61   107.29   109.09   109.64   112.77
eigval :      114.13   115.68   116.62   116.96   118.62   120.49
eigval :      121.26   122.44   124.77   126.54   128.82   129.26
eigval :      130.10   131.20   131.98   132.41   133.35   134.42
eigval :      136.17   137.28   139.04   140.12   141.12   142.10
eigval :      143.56   144.28   147.09   148.00   149.16   151.94
eigval :      152.58   154.66   156.72   157.18   159.55   160.08
eigval :      161.77   163.51   164.98   165.16   166.79   167.23
eigval :      169.05   170.87   171.59   172.77   174.04   175.05
eigval :      176.02   177.13   178.30   179.47   181.29   181.71
eigval :      182.37   183.89   185.17   186.20   188.36   189.50
eigval :      190.47   191.62   192.63   193.92   195.72   197.15
eigval :      198.66   199.13   200.28   200.53   201.86   202.80
eigval :      205.32   207.28   207.46   208.84   209.84   211.40
eigval :      212.47   213.26   215.28   216.75   217.89   222.24
eigval :      224.55   228.26   237.32   291.88   408.88   476.94
eigval :     1528.96  3376.50  3545.76
 reduced masses (amu)
   1: 30.52   2: 30.67   3: 30.57   4: 29.90   5: 30.35   6: 30.03   7: 28.92   8: 30.88
   9: 30.83  10: 29.84  11: 30.40  12: 29.46  13: 29.94  14: 30.57  15: 30.76  16: 30.45
  17: 31.14  18: 30.48  19: 30.47  20: 30.58  21: 31.01  22: 30.11  23: 31.89  24: 31.40
  25: 30.69  26: 29.82  27: 31.76  28: 30.88  29: 31.07  30: 32.60  31: 31.91  32: 31.11
  33: 29.82  34: 31.77  35: 31.81  36: 30.95  37: 29.51  38: 32.07  39: 30.74  40: 31.27
  41: 31.44  42: 32.40  43: 31.86  44: 31.41  45: 31.88  46: 31.96  47: 31.15  48: 31.66
  49: 31.81  50: 31.73  51: 30.91  52: 32.80  53: 30.70  54: 29.20  55: 29.52  56: 30.48
  57: 29.70  58: 30.61  59: 30.91  60: 29.90  61: 29.68  62: 29.29  63: 29.93  64: 30.90
  65: 31.11  66: 30.33  67: 27.80  68: 27.83  69: 26.66  70: 26.95  71: 26.60  72: 28.90
  73: 29.01  74: 28.67  75: 28.70  76: 27.97  77: 26.60  78: 27.52  79: 28.11  80: 27.62
  81: 27.82  82: 28.24  83: 26.81  84: 26.89  85: 27.41  86: 27.41  87: 27.95  88: 27.21
  89: 25.95  90: 28.12  91: 27.44  92: 29.43  93: 26.34  94: 26.94  95: 26.59  96: 26.93
  97: 26.34  98: 27.38  99: 26.55 100: 26.40 101: 26.35 102: 26.41 103: 26.53 104: 27.00
 105: 27.55 106: 27.55 107: 27.56 108: 26.34 109: 27.92 110: 28.22 111: 26.86 112: 26.79
 113: 26.91 114: 28.33 115: 28.17 116: 27.48 117: 26.92 118: 27.67 119: 27.32 120: 28.06
 121: 27.85 122: 27.91 123: 28.15 124: 27.42 125: 27.48 126: 28.10 127: 26.99 128: 26.57
 129: 27.71 130: 27.74 131: 27.55 132: 27.54 133: 27.18 134: 26.60 135: 27.45 136: 27.56
 137: 27.14 138: 27.32 139: 27.20 140: 27.60 141: 28.12 142: 28.58 143: 28.36 144: 27.44
 145: 28.07 146: 26.75 147: 28.24 148: 27.79 149: 27.86 150: 28.08 151: 26.23 152: 27.53
 153: 29.01 154:  2.78 155:  3.69 156:  2.80 157:  1.93 158:  1.90 159:  1.82
 IR intensities (amu)
   1:  0.30   2:  0.22   3:  0.41   4:  0.37   5:  0.55   6:  0.43   7:  0.16   8:  0.22
   9:  0.19  10:  0.24  11:  0.09  12:  0.36  13:  0.18  14:  0.08  15:  0.20  16:  0.21
  17:  0.16  18:  0.20  19:  0.10  20:  0.06  21:  0.14  22:  0.11  23:  0.05  24:  0.08
  25:  0.13  26:  0.09  27:  0.08  28:  0.24  29:  0.10  30:  0.14  31:  0.15  32:  0.04
  33:  0.09  34:  0.28  35:  0.07  36:  0.16  37:  0.10  38:  0.09  39:  0.18  40:  0.11
  41:  0.11  42:  0.27  43:  0.36  44:  0.20  45:  0.12  46:  0.29  47:  0.16  48:  0.14
  49:  0.17  50:  0.13  51:  0.23  52:  0.13  53:  0.38  54:  0.09  55:  0.20  56:  0.15
  57:  0.14  58:  0.10  59:  0.14  60:  0.22  61:  0.50  62:  0.07  63:  0.23  64:  0.13
  65:  0.31  66:  0.29  67:  0.36  68:  0.19  69:  0.14  70:  0.31  71:  0.36  72:  0.55
  73:  0.45  74:  0.24  75:  0.84  76:  0.62  77:  0.60  78:  0.86  79:  0.46  80:  0.58
  81:  0.60  82:  0.75  83:  0.45  84:  0.55  85:  0.55  86:  0.28  87:  1.05  88:  0.19
  89:  0.24  90:  1.01  91:  0.39  92:  0.49  93:  0.16  94:  0.33  95:  0.33  96:  0.45
  97:  0.94  98:  0.88  99:  1.03 100:  0.40 101:  1.66 102:  0.31 103:  1.53 104:  0.89
 105:  0.77 106:  0.55 107:  0.52 108:  0.95 109:  0.64 110:  0.62 111:  0.81 112:  0.33
 113:  0.31 114:  0.84 115:  0.50 116:  0.59 117:  0.18 118:  0.26 119:  0.32 120:  0.32
 121:  0.97 122:  0.83 123:  0.61 124:  0.97 125:  0.62 126:  0.85 127:  0.99 128:  0.64
 129:  0.37 130:  0.95 131:  0.53 132:  0.83 133:  0.63 134:  0.56 135:  0.23 136:  0.34
 137:  0.74 138:  0.37 139:  1.20 140:  0.91 141:  0.65 142:  1.47 143:  1.88 144:  0.37
 145:  1.66 146:  1.14 147:  1.51 148:  0.79 149:  3.17 150:  2.66 151:  1.75 152:  1.55
 153:  1.69 154:  0.35 155:  0.66 156:  0.80 157:  0.42 158:  0.37 159:  0.28
 Raman intensities (amu)
   1:  0.00   2:  0.00   3:  0.00   4:  0.00   5:  0.00   6:  0.00   7:  0.00   8:  0.00
   9:  0.00  10:  0.00  11:  0.00  12:  0.00  13:  0.00  14:  0.00  15:  0.00  16:  0.00
  17:  0.00  18:  0.00  19:  0.00  20:  0.00  21:  0.00  22:  0.00  23:  0.00  24:  0.00
  25:  0.00  26:  0.00  27:  0.00  28:  0.00  29:  0.00  30:  0.00  31:  0.00  32:  0.00
  33:  0.00  34:  0.00  35:  0.00  36:  0.00  37:  0.00  38:  0.00  39:  0.00  40:  0.00
  41:  0.00  42:  0.00  43:  0.00  44:  0.00  45:  0.00  46:  0.00  47:  0.00  48:  0.00
  49:  0.00  50:  0.00  51:  0.00  52:  0.00  53:  0.00  54:  0.00  55:  0.00  56:  0.00
  57:  0.00  58:  0.00  59:  0.00  60:  0.00  61:  0.00  62:  0.00  63:  0.00  64:  0.00
  65:  0.00  66:  0.00  67:  0.00  68:  0.00  69:  0.00  70:  0.00  71:  0.00  72:  0.00
  73:  0.00  74:  0.00  75:  0.00  76:  0.00  77:  0.00  78:  0.00  79:  0.00  80:  0.00
  81:  0.00  82:  0.00  83:  0.00  84:  0.00  85:  0.00  86:  0.00  87:  0.00  88:  0.00
  89:  0.00  90:  0.00  91:  0.00  92:  0.00  93:  0.00  94:  0.00  95:  0.00  96:  0.00
  97:  0.00  98:  0.00  99:  0.00 100:  0.00 101:  0.00 102:  0.00 103:  0.00 104:  0.00
 105:  0.00 106:  0.00 107:  0.00 108:  0.00 109:  0.00 110:  0.00 111:  0.00 112:  0.00
 113:  0.00 114:  0.00 115:  0.00 116:  0.00 117:  0.00 118:  0.00 119:  0.00 120:  0.00
 121:  0.00 122:  0.00 123:  0.00 124:  0.00 125:  0.00 126:  0.00 127:  0.00 128:  0.00
 129:  0.00 130:  0.00 131:  0.00 132:  0.00 133:  0.00 134:  0.00 135:  0.00 136:  0.00
 137:  0.00 138:  0.00 139:  0.00 140:  0.00 141:  0.00 142:  0.00 143:  0.00 144:  0.00
 145:  0.00 146:  0.00 147:  0.00 148:  0.00 149:  0.00 150:  0.00 151:  0.00 152:  0.00
 153:  0.00 154:  0.00 155:  0.00 156:  0.00 157:  0.00 158:  0.00 159:  0.00
 output can be read by thermo (or use thermo option).
 writing <g98.out> molden fake output.
 recommended (thermochemical) frequency scaling factor: 1.0
                    ==================
                    thermo calculation
                    ==================
Nvib :  153 Nimag : 0  symmetry :   C1  rot number :  1  scale factor : 1.00 sthr :  50.
omega= 27.21     Gvib=    -1.796     Grot=    -1.237     Gused=    -1.282
omega= 35.30     Gvib=    -1.642     Grot=    -1.160     Gused=    -1.256
omega= 38.34     Gvib=    -1.593     Grot=    -1.135     Gused=    -1.253
omega= 40.19     Gvib=    -1.565     Grot=    -1.121     Gused=    -1.252
omega= 40.21     Gvib=    -1.565     Grot=    -1.121     Gused=    -1.252
omega= 42.27     Gvib=    -1.535     Grot=    -1.106     Gused=    -1.251
omega= 44.16     Gvib=    -1.510     Grot=    -1.093     Gused=    -1.251
omega= 46.00     Gvib=    -1.485     Grot=    -1.081     Gused=    -1.250
omega= 47.48     Gvib=    -1.467     Grot=    -1.072     Gused=    -1.249
omega= 49.06     Gvib=    -1.448     Grot=    -1.062     Gused=    -1.248
omega= 51.97     Gvib=    -1.414     Grot=    -1.045     Gused=    -1.244
omega= 55.85     Gvib=    -1.371     Grot=    -1.024     Gused=    -1.235
omega= 56.37     Gvib=    -1.366     Grot=    -1.021     Gused=    -1.234
omega= 57.13     Gvib=    -1.358     Grot=    -1.017     Gused=    -1.232
omega= 60.49     Gvib=    -1.324     Grot=    -1.000     Gused=    -1.221
omega= 61.31     Gvib=    -1.316     Grot=    -0.996     Gused=    -1.218
omega= 64.20     Gvib=    -1.289     Grot=    -0.983     Gused=    -1.207
omega= 65.50     Gvib=    -1.277     Grot=    -0.977     Gused=    -1.201
omega= 66.30     Gvib=    -1.270     Grot=    -0.973     Gused=    -1.198
omega= 66.79     Gvib=    -1.266     Grot=    -0.971     Gused=    -1.195
omega= 67.82     Gvib=    -1.257     Grot=    -0.966     Gused=    -1.191
omega= 69.22     Gvib=    -1.245     Grot=    -0.960     Gused=    -1.184
omega= 70.11     Gvib=    -1.237     Grot=    -0.956     Gused=    -1.180
omega= 71.25     Gvib=    -1.228     Grot=    -0.952     Gused=    -1.174
omega= 71.51     Gvib=    -1.226     Grot=    -0.951     Gused=    -1.173
omega= 72.68     Gvib=    -1.216     Grot=    -0.946     Gused=    -1.167
omega= 73.86     Gvib=    -1.207     Grot=    -0.941     Gused=    -1.161
omega= 75.20     Gvib=    -1.196     Grot=    -0.936     Gused=    -1.154
omega= 76.52     Gvib=    -1.186     Grot=    -0.931     Gused=    -1.147
omega= 77.37     Gvib=    -1.180     Grot=    -0.927     Gused=    -1.142
omega= 77.98     Gvib=    -1.175     Grot=    -0.925     Gused=    -1.139
omega= 79.76     Gvib=    -1.162     Grot=    -0.918     Gused=    -1.129
omega= 80.72     Gvib=    -1.155     Grot=    -0.915     Gused=    -1.124
omega= 81.50     Gvib=    -1.149     Grot=    -0.912     Gused=    -1.120
omega= 83.79     Gvib=    -1.133     Grot=    -0.904     Gused=    -1.107
omega= 83.86     Gvib=    -1.133     Grot=    -0.903     Gused=    -1.107
omega= 85.39     Gvib=    -1.122     Grot=    -0.898     Gused=    -1.098
omega= 85.95     Gvib=    -1.118     Grot=    -0.896     Gused=    -1.095
omega= 86.28     Gvib=    -1.116     Grot=    -0.895     Gused=    -1.094
omega= 88.14     Gvib=    -1.103     Grot=    -0.889     Gused=    -1.083
omega= 89.94     Gvib=    -1.092     Grot=    -0.883     Gused=    -1.073
omega= 90.29     Gvib=    -1.089     Grot=    -0.882     Gused=    -1.072
omega= 91.02     Gvib=    -1.085     Grot=    -0.879     Gused=    -1.068
omega= 92.05     Gvib=    -1.078     Grot=    -0.876     Gused=    -1.062
omega= 94.01     Gvib=    -1.066     Grot=    -0.870     Gused=    -1.051
omega= 94.35     Gvib=    -1.064     Grot=    -0.868     Gused=    -1.050
omega= 96.00     Gvib=    -1.054     Grot=    -0.863     Gused=    -1.041
omega= 97.62     Gvib=    -1.044     Grot=    -0.858     Gused=    -1.032
omega= 98.04     Gvib=    -1.041     Grot=    -0.857     Gused=    -1.030
omega= 98.60     Gvib=    -1.038     Grot=    -0.855     Gused=    -1.027
omega=100.59     Gvib=    -1.027     Grot=    -0.849     Gused=    -1.016
omega=101.75     Gvib=    -1.020     Grot=    -0.846     Gused=    -1.010
omega=102.20     Gvib=    -1.017     Grot=    -0.845     Gused=    -1.008
omega=103.72     Gvib=    -1.009     Grot=    -0.840     Gused=    -1.000
omega=104.94     Gvib=    -1.002     Grot=    -0.837     Gused=    -0.994
omega=106.61     Gvib=    -0.993     Grot=    -0.832     Gused=    -0.985
omega=107.29     Gvib=    -0.989     Grot=    -0.830     Gused=    -0.982
omega=109.09     Gvib=    -0.979     Grot=    -0.825     Gused=    -0.973
omega=109.64     Gvib=    -0.977     Grot=    -0.824     Gused=    -0.970
omega=112.77     Gvib=    -0.960     Grot=    -0.816     Gused=    -0.955
omega=114.13     Gvib=    -0.953     Grot=    -0.812     Gused=    -0.948
omega=115.68     Gvib=    -0.946     Grot=    -0.808     Gused=    -0.941
omega=116.62     Gvib=    -0.941     Grot=    -0.806     Gused=    -0.936
omega=116.96     Gvib=    -0.939     Grot=    -0.805     Gused=    -0.935
omega=118.62     Gvib=    -0.931     Grot=    -0.801     Gused=    -0.927
omega=120.49     Gvib=    -0.922     Grot=    -0.796     Gused=    -0.918
omega=121.26     Gvib=    -0.918     Grot=    -0.794     Gused=    -0.915
omega=122.44     Gvib=    -0.913     Grot=    -0.791     Gused=    -0.910
omega=124.77     Gvib=    -0.902     Grot=    -0.786     Gused=    -0.899
omega=126.54     Gvib=    -0.894     Grot=    -0.782     Gused=    -0.891
omega=128.82     Gvib=    -0.884     Grot=    -0.776     Gused=    -0.881
omega=129.26     Gvib=    -0.882     Grot=    -0.775     Gused=    -0.879
omega=130.10     Gvib=    -0.878     Grot=    -0.773     Gused=    -0.876
omega=131.20     Gvib=    -0.873     Grot=    -0.771     Gused=    -0.871
omega=131.98     Gvib=    -0.870     Grot=    -0.769     Gused=    -0.868
omega=132.41     Gvib=    -0.868     Grot=    -0.768     Gused=    -0.866
omega=133.35     Gvib=    -0.864     Grot=    -0.766     Gused=    -0.862
omega=134.42     Gvib=    -0.859     Grot=    -0.764     Gused=    -0.857
omega=136.17     Gvib=    -0.852     Grot=    -0.760     Gused=    -0.850
omega=137.28     Gvib=    -0.847     Grot=    -0.757     Gused=    -0.846
omega=139.04     Gvib=    -0.840     Grot=    -0.754     Gused=    -0.839
omega=140.12     Gvib=    -0.836     Grot=    -0.751     Gused=    -0.834
omega=141.12     Gvib=    -0.831     Grot=    -0.749     Gused=    -0.830
omega=142.10     Gvib=    -0.828     Grot=    -0.747     Gused=    -0.826
omega=143.56     Gvib=    -0.822     Grot=    -0.744     Gused=    -0.821
omega=144.28     Gvib=    -0.819     Grot=    -0.743     Gused=    -0.818
omega=147.09     Gvib=    -0.808     Grot=    -0.737     Gused=    -0.807
omega=148.00     Gvib=    -0.804     Grot=    -0.735     Gused=    -0.803
omega=149.16     Gvib=    -0.800     Grot=    -0.733     Gused=    -0.799
omega=151.94     Gvib=    -0.789     Grot=    -0.727     Gused=    -0.789
omega=152.58     Gvib=    -0.787     Grot=    -0.726     Gused=    -0.786
omega=154.66     Gvib=    -0.779     Grot=    -0.722     Gused=    -0.779
omega=156.72     Gvib=    -0.772     Grot=    -0.718     Gused=    -0.771
omega=157.18     Gvib=    -0.770     Grot=    -0.717     Gused=    -0.770
omega=159.55     Gvib=    -0.762     Grot=    -0.713     Gused=    -0.761
omega=160.08     Gvib=    -0.760     Grot=    -0.712     Gused=    -0.760
omega=161.77     Gvib=    -0.754     Grot=    -0.709     Gused=    -0.754
omega=163.51     Gvib=    -0.748     Grot=    -0.706     Gused=    -0.748
omega=164.98     Gvib=    -0.743     Grot=    -0.703     Gused=    -0.743
omega=165.16     Gvib=    -0.742     Grot=    -0.703     Gused=    -0.742
omega=166.79     Gvib=    -0.737     Grot=    -0.700     Gused=    -0.737
omega=167.23     Gvib=    -0.735     Grot=    -0.699     Gused=    -0.735
omega=169.05     Gvib=    -0.729     Grot=    -0.696     Gused=    -0.729
omega=170.87     Gvib=    -0.723     Grot=    -0.693     Gused=    -0.723
omega=171.59     Gvib=    -0.721     Grot=    -0.691     Gused=    -0.721
omega=172.77     Gvib=    -0.717     Grot=    -0.689     Gused=    -0.717
omega=174.04     Gvib=    -0.713     Grot=    -0.687     Gused=    -0.713
omega=175.05     Gvib=    -0.710     Grot=    -0.685     Gused=    -0.710
omega=176.02     Gvib=    -0.707     Grot=    -0.684     Gused=    -0.707
omega=177.13     Gvib=    -0.703     Grot=    -0.682     Gused=    -0.703
omega=178.30     Gvib=    -0.700     Grot=    -0.680     Gused=    -0.699
omega=179.47     Gvib=    -0.696     Grot=    -0.678     Gused=    -0.696
omega=181.29     Gvib=    -0.690     Grot=    -0.675     Gused=    -0.690
omega=181.71     Gvib=    -0.689     Grot=    -0.674     Gused=    -0.689
omega=182.37     Gvib=    -0.687     Grot=    -0.673     Gused=    -0.687
omega=183.89     Gvib=    -0.682     Grot=    -0.671     Gused=    -0.682
omega=185.17     Gvib=    -0.679     Grot=    -0.669     Gused=    -0.678
omega=186.20     Gvib=    -0.675     Grot=    -0.667     Gused=    -0.675
omega=188.36     Gvib=    -0.669     Grot=    -0.664     Gused=    -0.669
omega=189.50     Gvib=    -0.666     Grot=    -0.662     Gused=    -0.666
omega=190.47     Gvib=    -0.663     Grot=    -0.660     Gused=    -0.663
omega=191.62     Gvib=    -0.660     Grot=    -0.659     Gused=    -0.660
omega=192.63     Gvib=    -0.657     Grot=    -0.657     Gused=    -0.657
omega=193.92     Gvib=    -0.653     Grot=    -0.655     Gused=    -0.653
omega=195.72     Gvib=    -0.648     Grot=    -0.652     Gused=    -0.648
omega=197.15     Gvib=    -0.644     Grot=    -0.650     Gused=    -0.644
omega=198.66     Gvib=    -0.640     Grot=    -0.648     Gused=    -0.640
omega=199.13     Gvib=    -0.638     Grot=    -0.647     Gused=    -0.638
omega=200.28     Gvib=    -0.635     Grot=    -0.645     Gused=    -0.635
omega=200.53     Gvib=    -0.635     Grot=    -0.645     Gused=    -0.635
omega=201.86     Gvib=    -0.631     Grot=    -0.643     Gused=    -0.631
omega=202.80     Gvib=    -0.628     Grot=    -0.642     Gused=    -0.628
omega=205.32     Gvib=    -0.622     Grot=    -0.638     Gused=    -0.622
omega=207.28     Gvib=    -0.616     Grot=    -0.635     Gused=    -0.617
omega=207.46     Gvib=    -0.616     Grot=    -0.635     Gused=    -0.616
omega=208.84     Gvib=    -0.612     Grot=    -0.633     Gused=    -0.612
omega=209.84     Gvib=    -0.610     Grot=    -0.632     Gused=    -0.610
omega=211.40     Gvib=    -0.606     Grot=    -0.629     Gused=    -0.606
omega=212.47     Gvib=    -0.603     Grot=    -0.628     Gused=    -0.603
omega=213.26     Gvib=    -0.601     Grot=    -0.627     Gused=    -0.601
omega=215.28     Gvib=    -0.596     Grot=    -0.624     Gused=    -0.596
omega=216.75     Gvib=    -0.592     Grot=    -0.622     Gused=    -0.592
omega=217.89     Gvib=    -0.589     Grot=    -0.621     Gused=    -0.589
omega=222.24     Gvib=    -0.579     Grot=    -0.615     Gused=    -0.579
omega=224.55     Gvib=    -0.573     Grot=    -0.612     Gused=    -0.573
omega=228.26     Gvib=    -0.564     Grot=    -0.607     Gused=    -0.564
omega=237.32     Gvib=    -0.544     Grot=    -0.595     Gused=    -0.544
omega=291.88     Gvib=    -0.436     Grot=    -0.534     Gused=    -0.436
 
   temp. (K)  partition function   enthalpy   heat capacity  entropy
                                   cal/mol     cal/K/mol   cal/K/mol   J/K/mol
 298.15  VIB  0.775E+55            63484.206    285.611    446.630
         ROT  0.237E+09              888.752      2.981     41.298
         INT  0.183E+64            64372.959    288.592    487.929
         TR   0.550E+29             1481.254      4.968     47.727
         TOT                       65854.2127   293.5597   535.6556  2241.1744
                     Eh         kcal/mol          kJ/mol 
ZPVE            0.659059E-01     41.3566         173.035    
H(0)-H(T)+PV    0.104945         65.8542         275.533    
H(T)            0.170851         107.211         448.568    
T*S             0.254507         159.706         668.206    
G(T)           -0.836560E-01    -52.4949        -219.638    
   -127.84074141  <=== TOTAL FREE ENERGY in Eh incl. el.,ZPVE,RRHO,solv. parts
 
 normal mode %tage of torsion character
   1:  0.00   2:  0.00   3:  0.00   4:  0.00   5:  0.00   6:  0.00   7:  0.26   8:  0.97
   9:  0.81  10:  0.54  11:  0.94  12:  0.74  13:  0.63  14:  0.70  15:  0.87  16:  0.87
  17:  0.73  18:  0.78  19:  0.56  20:  0.92  21:  0.42  22:  0.77  23:  0.52  24:  0.93
  25:  0.87  26:  0.69  27:  0.83  28:  0.93  29:  0.97  30:  0.92  31:  0.46  32:  0.44
  33:  0.39  34:  0.84  35:  0.68  36:  0.50  37:  0.46  38:  0.81  39:  0.83  40:  0.27
  41:  0.75  42:  0.23  43:  0.82  44:  0.75  45:  0.86  46:  0.77  47:  0.52  48:  0.33
  49:  0.36  50:  0.53  51:  0.81  52:  0.41  53:  0.77  54:  0.87  55:  0.42  56:  0.51
  57:  0.82  58:  0.87  59:  0.43  60:  0.35  61:  0.42  62:  0.61  63:  0.49  64:  0.60
  65:  0.79  66:  0.69  67:  0.88  68:  0.80  69:  0.82  70:  0.53  71:  0.87  72:  0.71
  73:  0.82  74:  0.89  75:  0.81  76:  0.44  77:  0.46  78:  0.71  79:  0.62  80:  0.49
  81:  0.59  82:  0.96  83:  0.92  84:  0.98  85:  0.97  86:  0.49  87:  0.81  88:  0.95
  89:  0.92  90:  0.97  91:  0.34  92:  0.94  93:  0.94  94:  0.75  95:  0.19  96:  0.55
  97:  0.92  98:  0.86  99:  0.78 100:  0.27 101:  0.21 102:  0.29 103:  0.17 104:  0.92
 105:  0.28 106:  0.93 107:  0.07 108:  0.88 109:  0.48 110:  0.37 111:  0.26 112:  0.63
 113:  0.08 114:  0.55 115:  0.48 116:  0.46 117:  0.95 118:  0.89 119:  0.96 120:  0.92
 121:  0.80 122:  0.67 123:  0.88 124:  0.90 125:  0.22 126:  0.38 127:  0.09 128:  0.07
 129:  0.60 130:  0.19 131:  0.32 132:  0.02 133:  0.19 134:  0.13 135:  0.59 136:  0.07
 137:  0.08 138:  0.19 139:  0.33 140:  0.72 141:  0.28 142:  0.37 143:  0.07 144:  0.08
 145:  0.23 146:  0.04 147:  0.07 148:  0.23 149:  0.23 150:  0.03 151:  0.10 152:  0.11
 153:  0.03 154:  0.45 155:  0.58 156:  0.69 157:  0.67 158:  0.23 159:  0.00
 recommended # of modes for mode following         150
 
 Pipek-Mezey localization of normal modes
 number of localized modes          150
 frequency thrshold           500.000000000000     
 number of groups                    52
 atom-group assingment :   
  1  2  3  4  5  6  7  8  9 10 11 12 13 14 15 16 17 18 19 20 21 22 23 24 25 26 27 28 29 30
 31 32 33 34 35 36 37 38 39 40 41 42 43 44 45 46 47 48 49 50 51 52 51
 pop matrix done.
 initialization of trafo matrix to unity
iteration     50  convergence  0.16752082D-01
iteration    100  convergence  0.14555410D-01
iteration    150  convergence  0.76538725D-02
iteration    200  convergence  0.15888738D-02
iteration    250  convergence  0.98420537D-03
iteration    300  convergence  0.84342719D-03
iteration    350  convergence  0.73155987D-03
iteration    400  convergence  0.61296915D-03
iteration    450  convergence  0.50645750D-03
iteration    500  convergence  0.40520506D-03
iteration    550  convergence  0.32096018D-03
iteration    600  convergence  0.23997748D-03
iteration    650  convergence  0.18943275D-03
iteration    700  convergence  0.13905205D-03
iteration    750  convergence  0.10548141D-03
iteration    800  convergence  0.69677457D-04
iteration    850  convergence  0.53754454D-04
iteration    900  convergence  0.40983677D-04
iteration    950  convergence  0.22101348D-04
iteration   1000  convergence  0.11208257D-04
iteration   1050  convergence  0.44544992D-05
iteration   1100  convergence  0.66843437D-05
iteration   1150  convergence  0.49162972D-05

 converged in   1176 iterations, threshold :   0.99986961D-06
eig.   :       -0.00    -0.00    -0.00     0.00     0.00     0.00
eig.   :       91.03    92.12    92.27    93.87    94.11    94.15
eig.   :       94.45    94.95    95.69    96.56    97.59    98.12
eig.   :       98.35    98.47    98.68    99.95   101.21   101.39
eig.   :      101.81   102.22   103.02   104.07   104.82   105.15
eig.   :      105.97   106.13   106.29   106.73   107.98   110.31
eig.   :      110.69   111.73   112.63   113.01   115.09   115.44
eig.   :      116.71   119.18   120.86   121.36   122.06   122.63
eig.   :      123.24   123.49   124.03   124.03   124.19   124.22
eig.   :      124.26   124.29   124.34   124.51   124.52   124.64
eig.   :      124.86   125.04   125.59   126.01   126.20   126.23
eig.   :      126.23   126.28   127.35   127.41   128.67   130.34
eig.   :      130.35   130.70   131.29   131.86   132.73   132.73
eig.   :      133.01   133.76   133.78   133.87   134.20   134.31
eig.   :      134.78   135.42   135.53   135.78   135.86   136.02
eig.   :      136.22   136.92   137.39   137.76   138.47   139.09
eig.   :      139.40   139.58   139.98   140.50   141.01   141.67
eig.   :      142.15   143.15   143.16   144.52   144.53   145.46
eig.   :      145.90   145.94   146.02   146.27   146.55   147.67
eig.   :      148.09   148.55   148.72   150.16   151.43   152.44
eig.   :      153.08   153.63   154.34   155.33   155.69   155.71
eig.   :      155.83   156.09   156.30   157.63   158.09   158.35
eig.   :      159.30   159.59   159.75   161.79   164.01   165.68
eig.   :      165.95   166.61   166.76   167.11   168.10   170.28
eig.   :      173.32   174.03   174.33   174.55   176.80   178.41
eig.   :      190.29   203.72   205.82   333.33   380.56   382.74
eig.   :     1528.96  3376.50  3545.76
written to xtb_localmodes and g98l.out
 
 normal mode %tage of torsion character
   1:  0.00   2:  0.00   3:  0.00   4:  0.00   5:  0.00   6:  0.00   7:  0.79   8:  0.76
   9:  0.29  10:  0.00  11:  0.03  12:  0.50  13:  0.63  14:  0.90  15:  0.00  16:  0.07
  17:  0.01  18:  0.44  19:  0.63  20:  0.73  21:  0.66  22:  0.01  23:  0.73  24:  0.21
  25:  0.49  26:  0.64  27:  0.22  28:  0.05  29:  0.13  30:  0.72  31:  0.17  32:  0.35
  33:  0.87  34:  0.01  35:  0.00  36:  0.49  37:  0.00  38:  0.25  39:  0.04  40:  0.11
  41:  0.88  42:  0.07  43:  0.09  44:  0.03  45:  0.34  46:  0.02  47:  0.94  48:  0.29
  49:  0.07  50:  0.05  51:  0.12  52:  0.37  53:  0.02  54:  0.11  55:  0.00  56:  0.67
  57:  0.09  58:  0.00  59:  0.21  60:  0.58  61:  0.03  62:  0.01  63:  0.19  64:  0.00
  65:  0.09  66:  0.05  67:  0.04  68:  0.12  69:  0.83  70:  0.38  71:  0.90  72:  0.08
  73:  0.03  74:  0.04  75:  0.01  76:  0.03  77:  0.30  78:  0.01  79:  0.03  80:  0.35
  81:  0.17  82:  0.51  83:  0.39  84:  0.11  85:  0.29  86:  0.00  87:  0.38  88:  0.99
  89:  0.55  90:  0.24  91:  0.03  92:  0.00  93:  0.00  94:  0.20  95:  0.05  96:  0.06
  97:  0.96  98:  0.01  99:  0.62 100:  0.38 101:  0.09 102:  0.14 103:  0.31 104:  0.04
 105:  0.03 106:  0.02 107:  0.01 108:  0.28 109:  0.01 110:  0.06 111:  0.17 112:  0.02
 113:  0.97 114:  0.27 115:  0.07 116:  0.97 117:  0.15 118:  0.08 119:  0.04 120:  0.99
 121:  0.17 122:  0.01 123:  0.08 124:  0.11 125:  0.07 126:  0.06 127:  0.13 128:  0.00
 129:  0.71 130:  0.03 131:  0.35 132:  0.01 133:  0.27 134:  0.32 135:  0.12 136:  0.00
 137:  0.31 138:  0.02 139:  0.72 140:  0.55 141:  0.09 142:  0.15 143:  0.14 144:  0.01
 145:  0.91 146:  0.21 147:  0.75 148:  0.03 149:  0.03 150:  0.01 151:  0.16 152:  0.27
 153:  0.23 154:  0.50 155:  0.75 156:  0.80 157:  0.67 158:  0.23 159:  0.00
 recommended # of modes for mode following         150

------------------------------------------------------------------------
 * finished run on 2020/05/27 at 13:56:28.339     
------------------------------------------------------------------------
 total:
 * wall-time:     0 d,  0 h,  6 min, 44.059 sec
 *  cpu-time:     0 d,  0 h,  6 min, 43.184 sec
 * ratio c/w:     0.998 speedup
 SCF:
 * wall-time:     0 d,  0 h,  0 min,  3.451 sec
 *  cpu-time:     0 d,  0 h,  0 min,  3.422 sec
 * ratio c/w:     0.992 speedup
 ANC optimizer:
 * wall-time:     0 d,  0 h,  0 min,  3.391 sec
 *  cpu-time:     0 d,  0 h,  0 min,  3.363 sec
 * ratio c/w:     0.992 speedup
 numerical hessian:
 * wall-time:     0 d,  0 h,  6 min, 37.191 sec
 *  cpu-time:     0 d,  0 h,  6 min, 36.376 sec
 * ratio c/w:     0.998 speedup

normal termination of xtb
