# Supplementary material for: Heterogeneous Nucleation of Butanol on NaCl: A Computational Study of Temperature, Humidity, Seed Charge, and Seed Size Effects
Source: J Phys Chem A. 2021 Mar 31;125(14):3025–36. doi: 10.1021/acs.jpca.0c10972 (PMC8054243; doi:10.1021/acs.jpca.0c10972)
Supplement: Supplementary file 2 — jp0c10972_si_002.zip [file jp0c10972_si_002.zip › ALL CLUSTERS/low_level_calc/big seed/1Seed1W.xyz]

    53
       -127.75708540  Gyration_radius:  4.66388987827
 Na         -0.26335637899445   -1.40726899152740    3.31937076098415
Na          2.77474544522661   -2.71237794138997    1.61731487859222
Na         -0.20668209288648   -1.97534676833702   -0.40003776526490
Na         -3.23461045127923   -1.51898356788610   -2.27685022350512
Na         -0.37281429107782    4.73250452675950    1.81974764414097
Na         -0.47437312072255    1.31768199254946    0.99121716308584
Na         -3.44633742537023    1.04818072429621   -4.46493597797750
Na         -6.04410321694571   -0.32884221631527   -0.52638930565094
Na          2.59504751938285    0.06965738561018   -0.71864523814372
Na         -3.24601616873252   -0.83282246931789    1.34762184714602
Na         -0.18894554632943    0.96873830777608   -3.07750004988588
Na          5.45247884273106   -0.57253954297182    1.19063984723394
Na         -0.21622300425376   -2.67832088768771   -3.88581819874040
Na          2.22012076512905    4.99533366354858   -2.47455872964210
Na         -0.64378937995775    3.81745434447111   -1.69769869928462
Na          2.64424171745816   -1.89370532541210    4.98562867063143
Na          2.55704514429380    3.38102830298937    0.37141786231004
Na         -3.51209620773879    1.90976347641737   -1.05422962349211
Na         -3.02995820085864   -4.24402142486927    0.10153872524584
Na         -0.09866030741484   -4.78713205486824    1.97892254860998
Na          2.71986820579999   -3.26430919164296   -2.02368224087468
Na         -0.10501003761948   -5.45897098664843   -1.55798407693656
Na         -3.33284713053434    2.64299411225209    2.49094878650040
Na          2.70326501787735    0.82002714854951    2.85406851473632
Na         -0.30048973413828    2.10513700160825    4.39446357527510
Cl          1.25109664578854   -0.65420181402091    1.35623159860551
Cl         -2.02677641471350    3.40974287868240    0.41909986550239
Cl         -1.86049992601970    0.57630669106377    3.01399009671332
Cl          1.06547204898828    5.36024268661826   -0.29939310265125
Cl          1.11666302954772    3.32059319627283   -3.80248752401228
Cl          1.21672419935185    0.11985468298183    4.91953515504199
Cl          1.39569165513120   -4.05369929954923    0.02557060425691
Cl         -1.48393677132766   -6.19221387620183    0.44478359731376
Cl          1.32211803485226   -3.51138796161107    3.68854541079476
Cl         -5.04466108514175    0.35636083111769   -2.67147341122522
Cl         -4.72822142308285   -2.37723542442291   -0.18222211423600
Cl          0.97521733024150    1.94503390073423   -0.89309498918300
Cl          1.25529103441439    2.84114939539681    2.46961068253989
Cl         -1.78795594312655   -0.76434803591116   -4.38144680239737
Cl         -1.84628640535512   -0.02506140859246   -0.73376380010558
Cl         -1.66734616833220   -2.78438299557744    1.72487119626201
Cl          4.25707828037292   -1.91625930476407   -0.47458973564439
Cl          4.24292490033112    1.53372755724115    0.79866326276494
Cl         -2.31844067545324    2.71554125451983   -3.13322934784834
Cl          1.29473281146074   -4.65491220003763   -3.51339836047894
Cl         -1.70794937889459   -3.48933943679220   -1.94970482660827
Cl         -1.75881607666833    4.06160934687224    3.85476968711180
Cl         -4.89407513067991    1.20229278314671    1.05898547110525
Cl          4.30673811367287   -1.26130985644920    3.25677769883414
Cl          1.28768429558056   -1.15227555224456   -2.46949368976452
O           3.60131418414179    3.43380756659111   -1.80381556856504
H           3.11871258375218    2.79664613283632   -2.35868715533935
H           4.46700628812185    3.02985863414478   -1.66920458388247
