# Supplementary material for: Heterogeneous Nucleation of Butanol on NaCl: A Computational Study of Temperature, Humidity, Seed Charge, and Seed Size Effects
Source: J Phys Chem A. 2021 Mar 31;125(14):3025–36. doi: 10.1021/acs.jpca.0c10972 (PMC8054243; doi:10.1021/acs.jpca.0c10972)
Supplement: Supplementary file 2 — jp0c10972_si_002.zip [file jp0c10972_si_002.zip › ALL CLUSTERS/low_level_calc/big seed/1Seed2BuOH.log]

      -----------------------------------------------------------      
     |                   =====================                   |     
     |                           x T B                           |     
     |                   =====================                   |     
     |                         S. Grimme                         |     
     |          Mulliken Center for Theoretical Chemistry        |     
     |                    University of Bonn                     |     
     |                 Version 6.0.1 (SAW181210)                 |     
      -----------------------------------------------------------      

   This program is distributed in the hope that it will be useful,
   but WITHOUT ANY WARRANTY; without even the implied warranty of
   MERCHANTABILITY or FITNESS FOR A PARTICULAR PURPOSE.
   
   FOR NON-COMMERCIAL, ACADEMIA USE ONLY.
   
   Cite this work as:
   S. Grimme, C. Bannwarth, P. Shushkov, J. Comput. Theory Chem., 2017,
   13, 1989-2009.
   C. Bannwarth, S. Ehlert and S. Grimme., ChemRxiv, 2018, preprint.
   http://doi.org/10.26434/chemrxiv.7246238.v1
   
   for sTDA-xTB:
   S. Grimme and C. Bannwarth, J. Chem. Phys., 2016, 145, 054103.
   
   in the mass-spec context:
   V. Asgeirsson, C. Bauer and S. Grimme, Chem. Sci., 2017, 8, 4879.
   
   if GBSA is used:
   P. Shushkov, F. März and S. Grimme, unpublished.
   
   for ANC optimizer:
   S. Grimme, unpublished.
   Rational Function algorithm used in ANCopt:
   F. Eckert, P. Pulay, H.-J. Werner, J. Comput. Chem., 1997, 18, 1473.
   
   with help from (in alphabetical order)
   C. Bannwarth, F. Bohle, G. Brandenburg, E. Caldeweyher, M. Checinski,
   S. Dohm, S. Ehlert, S. Ehrlich, F. März, H. Neugebauer, J. Pisarek,
   P. Pracht, P. Shushkov, and S. Spicher.
   
 * started run on 2020/05/27 at 13:51:14.397     
========================================================================
 # omp threads = 1
========================================================================
number of atoms            : 80
number of electrons        : 264
charge                     : 0
spin                       : .0
first test random number   : .5513

########################################################################
# WARNING! Please study the warnings concerning your input carefully
#  - the use of '-ohess' is discouraged, please use '--ohess' next time
########################################################################

           ------------------------------------------------- 
          |                 G F N 2 - x T B                 |
          | Geometry, Frequencies, Noncovalent interactions |
          |            JCTC 2018 parametrisation            |
           ------------------------------------------------- 
      method parameters     
 k(s)        :  1.8500
 k(p)        :  2.2300
 k(d)        :  2.2300
 k(f)        :  2.0000
 kEN (H0ij)  : -2.0000
 D4 a1       :  0.5200
 D4 a2       :  5.0000
 D4 s6       :  1.0000
 D4 s8       :  2.7000
 D4 s9       :  5.0000
 alphaj      :  2.0000


            Z     q(EN)     CN     RAES       Cart. coordinates
     1  Na  1.0    0.27    6.61    5.00   -11.12170     1.52608     3.16359
     2  Na  1.0    0.27    6.68    5.00     5.56010     7.41165     7.59217
     3  Na  1.0    0.17    9.31    5.00    -5.65894    -2.57606     4.48266
     4  Na  1.0    0.17    9.26    5.00    -5.06179     9.09501     2.51305
     5  Na  1.0    0.19    9.03    5.00    -4.26617     7.79244    -4.30576
     6  Na  1.0    0.18    9.12    5.00    -0.35715    -0.14320     8.56941
     7  Na  1.0    0.31    5.06    5.00    -4.14441    13.81331    -1.76828
     8  Na  1.0    0.37   10.40    5.00     0.43873    -3.88825    -3.43396
     9  Na  1.0    0.31    5.15    5.00    -6.29339    -1.13428    10.82892
    10  Na  1.0    0.19   11.35    5.00     0.60339    -1.26807     1.88838
    11  Na  1.0    0.26    6.68    5.00     0.24537    11.45255     6.25039
    12  Na  1.0    0.18    9.20    5.00     1.12402    10.11937    -0.50875
    13  Na  1.0    0.28    7.64    5.00    -3.36030     1.08193    -6.40886
    14  Na  1.0    0.33    5.09    5.00     1.75537     8.70195    -6.81461
    15  Na  1.0    0.26    6.82    5.00   -10.18835     6.61046    -1.26852
    16  Na  1.0    0.30    7.18    5.00     5.59429     1.06514     5.32109
    17  Na  1.0    0.30    6.70    5.00     6.37464     6.17660     0.94226
    18  Na  1.0    0.28    6.63    5.00   -10.06148     0.28283    -3.54405
    19  Na  1.0    0.09   12.12    5.00    -5.15370     2.67360     0.35517
    20  Na  1.0    0.35    5.07    5.00    -0.37181    -6.21518     5.80955
    21  Na  1.0    0.21    9.81    5.00     1.33298     3.38314    -3.20605
    22  Na  1.0    0.09   12.22    5.00     0.27057     5.12606     3.94238
    23  Na  1.0    0.18    9.08    5.00    -5.87276     4.00218     7.04082
    24  Na  1.0    0.27    8.39    5.00    -5.27917    -3.98472    -1.86414
    25  Na  1.0    0.26    6.72    5.00    -0.50713     6.34101    10.59182
    26  Cl  7.0   -0.10    5.01    5.00     3.33883     2.46755     1.23122
    27  Cl  7.0   -0.10    6.00    5.00    -2.71010     1.20430     4.52919
    28  Cl  7.0   -0.15    4.85    5.00    -2.95154     7.79197     6.66681
    29  Cl  7.0   -0.21    3.10    4.93    -6.94969    -2.38497    -6.06879
    30  Cl  7.0   -0.16    3.83    5.00     2.85581    -2.87627     5.91651
    31  Cl  7.0   -0.15    4.86    5.00     3.39879     8.98882     3.53663
    32  Cl  7.0   -0.15    4.80    5.00    -7.10128     3.96947    -3.98026
    33  Cl  7.0   -0.26    2.97    4.89   -13.09740     2.89049    -0.92489
    34  Cl  7.0   -0.22    3.75    4.99    -1.08970    11.80068    -4.64545
    35  Cl  7.0   -0.10    5.84    5.00    -1.93873     6.35766    -0.20944
    36  Cl  7.0   -0.06    6.17    5.00    -2.21925    -0.21642    -1.79302
    37  Cl  7.0   -0.22    3.79    5.00    -7.46523    10.53902    -1.61411
    38  Cl  7.0   -0.24    2.95    4.88     8.52628     4.69997     4.91148
    39  Cl  7.0   -0.21    3.79    5.00    -8.99407     0.09376     7.26671
    40  Cl  7.0   -0.15    4.84    5.00    -8.16788     5.40085     3.03276
    41  Cl  7.0   -0.21    3.78    5.00    -3.44363    -4.17608     8.66093
    42  Cl  7.0   -0.19    3.90    5.00    -1.29919     5.30480    -7.08214
    43  Cl  7.0   -0.22    3.77    5.00    -2.01352    13.02477     2.29930
    44  Cl  7.0   -0.15    4.77    5.00    -8.29742    -1.50830     0.70634
    45  Cl  7.0   -0.12    4.26    5.00    -2.23565    -5.45922     1.59906
    46  Cl  7.0   -0.17    2.88    4.85     1.81599    -0.50711    -6.22299
    47  Cl  7.0   -0.15    4.90    5.00     2.58573     3.54884     8.10981
    48  Cl  7.0   -0.21    3.76    5.00    -3.52168     2.58812    11.27115
    49  Cl  7.0   -0.19    3.78    5.00     4.39383     7.45084    -3.18597
    50  Cl  7.0   -0.26    2.94    4.88     2.47126    10.00965    10.20450
    51  O   6.0   -0.27    3.88    4.80     3.44187    -3.11907    -0.89694
    52  H   1.0    0.01    1.55    1.65     4.34311    -1.75060    -1.71884
    53  C   4.0   -0.07    4.54    4.59     5.37404    -4.90240    -0.30256
    54  H   1.0    0.00    1.05    1.44     5.86192    -6.01469    -1.98281
    55  H   1.0   -0.03    1.05    1.44     4.58379    -6.17298     1.11755
    56  C   4.0   -0.10    4.24    4.08     7.76323    -3.65483     0.72067
    57  H   1.0   -0.04    1.28    1.49     7.22497    -2.06548     1.92474
    58  H   1.0   -0.02    1.03    1.43     8.76691    -5.01297     1.90027
    59  C   4.0   -0.09    4.09    3.78     9.56956    -2.72340    -1.33258
    60  H   1.0   -0.01    1.02    1.43    10.13341    -4.32051    -2.51433
    61  H   1.0   -0.02    1.03    1.43    11.26624    -2.00847    -0.40328
    62  C   4.0   -0.14    4.03    3.68     8.48832    -0.63948    -3.00375
    63  H   1.0   -0.04    1.04    1.43     7.75607     0.90281    -1.85585
    64  H   1.0   -0.03    1.00    1.43     9.97452     0.13194    -4.19282
    65  H   1.0   -0.01    1.00    1.43     7.02434    -1.34071    -4.26208
    66  O   6.0   -0.29    3.76    4.69    -2.37279    -5.68123    -5.27316
    67  H   1.0   -0.01    1.66    1.78    -3.78709    -4.96925    -6.21295
    68  C   4.0   -0.06    4.65    4.71    -1.29473    -7.53114    -6.90805
    69  H   1.0   -0.03    1.04    1.43    -1.04618    -6.73810    -8.80444
    70  H   1.0   -0.02    1.01    1.43    -2.54998    -9.17374    -7.04471
    71  C   4.0   -0.07    4.74    4.80     1.28080    -8.36620    -5.94522
    72  H   1.0   -0.01    1.03    1.43     2.01159    -9.77571    -7.25996
    73  H   1.0   -0.02    1.49    1.60     2.56505    -6.75123    -5.99392
    74  C   4.0   -0.08    4.49    4.52     1.24062    -9.49511    -3.29000
    75  H   1.0   -0.03    1.46    1.58     0.55706    -8.10944    -1.93348
    76  H   1.0   -0.01    1.03    1.43     3.17217    -9.99115    -2.76905
    77  C   4.0   -0.14    4.02    3.66    -0.40341   -11.85063    -3.08614
    78  H   1.0   -0.01    1.00    1.43     0.11827   -13.23224    -4.51593
    79  H   1.0   -0.03    1.00    1.43    -0.16575   -12.71196    -1.23610
    80  H   1.0   -0.02    1.00    1.43    -2.38966   -11.38076    -3.30830

  Z AO/shell   Hii/eV     exponent
  1     Wed Apr 25 08:07:45 CEST 2018   EN: 2.200 GM2: 0.406  GM3: 0.0800  RAES: 1.40
     1s    -10.707211    1.230000
  6     Wed Apr 25 08:07:45 CEST 2018   EN: 2.550 GM2: 0.538  GM3: 0.1500  RAES: 3.00
     2s    -13.970922    2.096432
     2p    -10.063292    1.800000
  8     Wed Apr 25 08:07:45 CEST 2018   EN: 3.440 GM2: 0.452  GM3:-0.0517  RAES: 1.80
     2s    -20.229985    2.439742
     2p    -15.503117    2.137023
 11     Tue Apr 24 16:34:09 CEST 2018   EN: 0.930 GM2: 0.271  GM3: 0.1799  RAES: 5.00
     3s     -4.546934    0.763787
     3p     -1.332719    0.573553
 17     Mon Apr 23 14:09:22 CEST 2018   EN: 3.160 GM2: 0.249  GM3: 0.1495  RAES: 2.50
     3s    -29.278781    2.485265
     3p    -12.673758    2.199650
     3d     -0.240338    2.476089
 no old-style atom pair restraining (fixing) potential
           ------------------------------------------------- 
          |        Self-Consistent Charge Iterations        |
           ------------------------------------------------- 

 Ncao       : 410
 Nao        : 385
 Nshell     : 165
 Nel        : 264
 T(el)      :   300.0
 intcut     :    25.0
 scfconv/Eh :  0.100E-05
   qconv/e  :  0.100E-03
 intneglect :  0.100E-07
 broydamp   :      0.250
 iter      E             dE          RMSdq      gap      omega  full diag
   1   -157.8901369 -0.157890E+03  0.121E+01    3.51       0.0  T
   2   -158.2529070 -0.362770E+00  0.732E+00    4.57       1.0  T
   3   -158.5757858 -0.322879E+00  0.449E+00    3.75       1.0  T
   4   -158.6666914 -0.909056E-01  0.265E+00    3.06       1.0  T
   5   -158.7147856 -0.480942E-01  0.186E+00    2.10       1.0  T
   6   -158.7147006  0.850148E-04  0.725E-01    2.53       1.0  T
   7   -158.7190678 -0.436721E-02  0.362E-01    2.36       1.0  T
   8   -158.7196220 -0.554210E-03  0.237E-01    2.36       1.0  T
   9   -158.7199556 -0.333555E-03  0.177E-01    2.35       1.0  T
  10   -158.7203300 -0.374369E-03  0.122E-01    2.35       1.0  T
  11   -158.7205205 -0.190521E-03  0.959E-02    2.34       1.0  T
  12   -158.7206571 -0.136661E-03  0.739E-02    2.34       1.0  T
  13   -158.7207306 -0.734971E-04  0.615E-02    2.33       1.0  T
  14   -158.7208097 -0.790295E-04  0.472E-02    2.33       1.0  T
  15   -158.7208556 -0.459465E-04  0.309E-02    2.33       1.0  T
  16   -158.7208734 -0.177853E-04  0.235E-02    2.33       1.0  T
  17   -158.7208834 -0.100148E-04  0.168E-02    2.33       1.0  T
  18   -158.7208903 -0.691951E-05  0.108E-02    2.33       1.0  T
  19   -158.7208918 -0.149987E-05  0.713E-03    2.33       1.6  T
  20   -158.7208925 -0.691345E-06  0.512E-03    2.33       2.2  T
  21   -158.7208928 -0.257563E-06  0.427E-03    2.33       2.6  T
  22   -158.7208930 -0.232426E-06  0.343E-03    2.33       3.3  T
  23   -158.7208932 -0.204521E-06  0.282E-03    2.33       4.0  T
  24   -158.7208934 -0.159651E-06  0.236E-03    2.33       4.7  T
  25   -158.7208935 -0.113448E-06  0.206E-03    2.33       5.4  T
  26   -158.7208936 -0.116459E-06  0.170E-03    2.33       6.6  T
  27   -158.7208937 -0.907024E-07  0.141E-03    2.33       8.0  T
  28   -158.7208938 -0.617313E-07  0.113E-03    2.33       9.9  T
  29   -158.7208938 -0.367703E-07  0.813E-04    2.33      13.7  T
  30   -158.7208938 -0.149602E-07  0.627E-04    2.33      17.8  T
speedup  1.00
cpu  time for SCC    0.99 s
wall time for SCC    0.99 s

   *** convergence criteria satisfied after 30 iterations ***

          eigenvalues
 #    :         120        121        122        123        124        125        126        127
 occ. :        2.000      2.000      2.000      2.000      2.000      2.000      2.000      2.000
 eps  :       -10.758    -10.753    -10.744    -10.688    -10.677    -10.674    -10.668    -10.612
 #    :         128        129        130        131        132        133        134        135
 occ. :        2.000      2.000      2.000      2.000      2.000      0.000      0.000      0.000
 eps  :       -10.554    -10.548    -10.463    -10.422    -10.267     -7.935     -7.498     -6.939
 #    :         136        137        138        139        140        141        142        143
 occ. :        0.000      0.000      0.000      0.000      0.000      0.000      0.000      0.000
 eps  :        -6.428     -5.730     -5.483     -4.263     -4.074     -3.776     -3.064     -3.022


   #   Z            q   n(s)   n(p)   n(d)      C6AA      α(0)
   1  11 Na     0.726  0.081  0.193  0.000    67.862    26.659
   2  11 Na     0.710  0.085  0.206  0.000    68.062    26.698
   3  11 Na     0.705  0.050  0.245  0.000    68.117    26.709
   4  11 Na     0.701  0.049  0.250  0.000    68.165    26.718
   5  11 Na     0.723  0.045  0.231  0.000    67.893    26.665
   6  11 Na     0.717  0.048  0.235  0.000    67.973    26.681
   7  11 Na     0.700  0.114  0.187  0.000    68.186    26.723
   8  11 Na     0.872  0.044  0.084  0.000    66.110    26.313
   9  11 Na     0.705  0.111  0.184  0.000    68.118    26.709
  10  11 Na     0.828  0.008  0.164  0.000    66.630    26.416
  11  11 Na     0.710  0.082  0.208  0.000    68.054    26.697
  12  11 Na     0.698  0.048  0.254  0.000    68.202    26.726
  13  11 Na     0.759  0.061  0.180  0.000    67.459    26.580
  14  11 Na     0.717  0.108  0.175  0.000    67.970    26.680
  15  11 Na     0.706  0.083  0.212  0.000    68.114    26.708
  16  11 Na     0.736  0.068  0.195  0.000    67.734    26.634
  17  11 Na     0.735  0.072  0.193  0.000    67.755    26.638
  18  11 Na     0.730  0.081  0.188  0.000    67.807    26.648
  19  11 Na     0.805  0.005  0.190  0.000    66.903    26.470
  20  11 Na     0.712  0.107  0.181  0.000    68.027    26.691
  21  11 Na     0.776  0.025  0.199  0.000    67.249    26.538
  22  11 Na     0.798  0.006  0.196  0.000    66.991    26.487
  23  11 Na     0.714  0.048  0.238  0.000    68.005    26.687
  24  11 Na     0.744  0.056  0.200  0.000    67.637    26.615
  25  11 Na     0.710  0.082  0.208  0.000    68.058    26.697
  26  17 Cl    -0.745  1.978  5.765  0.002   125.136    17.114
  27  17 Cl    -0.738  1.980  5.756  0.001   124.833    17.094
  28  17 Cl    -0.733  1.979  5.752  0.002   124.658    17.082
  29  17 Cl    -0.747  1.972  5.771  0.004   125.206    17.119
  30  17 Cl    -0.747  1.978  5.768  0.001   125.218    17.120
  31  17 Cl    -0.738  1.979  5.757  0.002   124.860    17.095
  32  17 Cl    -0.731  1.977  5.752  0.002   124.576    17.076
  33  17 Cl    -0.760  1.974  5.785  0.001   125.720    17.154
  34  17 Cl    -0.742  1.977  5.764  0.001   125.000    17.105
  35  17 Cl    -0.729  1.980  5.748  0.001   124.495    17.070
  36  17 Cl    -0.743  1.978  5.764  0.001   125.056    17.109
  37  17 Cl    -0.738  1.977  5.759  0.001   124.840    17.094
  38  17 Cl    -0.765  1.974  5.789  0.001   125.921    17.168
  39  17 Cl    -0.734  1.976  5.757  0.001   124.689    17.084
  40  17 Cl    -0.735  1.980  5.754  0.002   124.730    17.087
  41  17 Cl    -0.738  1.977  5.761  0.000   124.836    17.094
  42  17 Cl    -0.737  1.976  5.760  0.000   124.799    17.091
  43  17 Cl    -0.737  1.977  5.759  0.001   124.812    17.092
  44  17 Cl    -0.733  1.979  5.752  0.002   124.665    17.082
  45  17 Cl    -0.729  1.978  5.749  0.001   124.481    17.069
  46  17 Cl    -0.791  1.975  5.813  0.003   126.991    17.241
  47  17 Cl    -0.738  1.978  5.757  0.002   124.834    17.094
  48  17 Cl    -0.736  1.977  5.758  0.001   124.782    17.090
  49  17 Cl    -0.736  1.978  5.758  0.001   124.783    17.090
  50  17 Cl    -0.761  1.974  5.786  0.001   125.765    17.157
  51   8 O     -0.530  1.716  4.813  0.000    23.479     6.544
  52   1 H      0.376  0.624  0.000  0.000     0.523     1.130
  53   6 C      0.041  1.046  2.913  0.000    19.874     6.345
  54   1 H      0.058  0.942  0.000  0.000     2.217     2.329
  55   1 H      0.070  0.930  0.000  0.000     2.089     2.260
  56   6 C     -0.093  1.059  3.034  0.000    22.268     6.719
  57   1 H      0.075  0.925  0.000  0.000     2.026     2.224
  58   1 H      0.050  0.950  0.000  0.000     2.316     2.380
  59   6 C     -0.066  1.048  3.018  0.000    21.769     6.643
  60   1 H      0.038  0.962  0.000  0.000     2.473     2.459
  61   1 H      0.042  0.958  0.000  0.000     2.420     2.433
  62   6 C     -0.139  1.044  3.095  0.000    23.245     6.876
  63   1 H      0.062  0.938  0.000  0.000     2.175     2.306
  64   1 H      0.046  0.954  0.000  0.000     2.376     2.411
  65   1 H      0.072  0.928  0.000  0.000     2.065     2.247
  66   8 O     -0.522  1.711  4.811  0.000    23.319     6.522
  67   1 H      0.358  0.642  0.000  0.000     0.558     1.168
  68   6 C      0.047  1.043  2.910  0.000    19.701     6.304
  69   1 H      0.058  0.942  0.000  0.000     2.222     2.331
  70   1 H      0.059  0.941  0.000  0.000     2.215     2.327
  71   6 C     -0.102  1.066  3.036  0.000    22.347     6.714
  72   1 H      0.054  0.946  0.000  0.000     2.269     2.356
  73   1 H      0.049  0.951  0.000  0.000     2.319     2.377
  74   6 C     -0.086  1.058  3.028  0.000    22.059     6.672
  75   1 H      0.051  0.949  0.000  0.000     2.293     2.364
  76   1 H      0.038  0.962  0.000  0.000     2.474     2.460
  77   6 C     -0.114  1.037  3.077  0.000    22.743     6.801
  78   1 H      0.039  0.961  0.000  0.000     2.465     2.455
  79   1 H      0.038  0.962  0.000  0.000     2.470     2.458
  80   1 H      0.051  0.949  0.000  0.000     2.307     2.375

 Mol. C6AA /au·bohr⁶  :     264475.326877
 Mol. C8AA /au·bohr⁸  :   16764661.008978
 Mol. α(0) /au        :       1204.447024

 
 Wiberg/Mayer (AO) data. WBOs > 0.1 written file <wbo>
 largest (>0.05) Wiberg bond orders for each atom
           total WBO             WBO to atom ...
     1  Na  0.506    Cl  33 0.157    Cl  39 0.127    Cl  44 0.097    Cl  40 0.087
     2  Na  0.531    Cl  38 0.153    Cl  50 0.143    Cl  31 0.099    Cl  47 0.099
     3  Na  0.548    Cl  44 0.133    Cl  45 0.115    Cl  41 0.097    Cl  39 0.087    Cl  27 0.059
     4  Na  0.547    Cl  40 0.123    Cl  28 0.113    Cl  37 0.095    Cl  43 0.084    Cl  35 0.075
     5  Na  0.515    Cl  32 0.132    Cl  42 0.120    Cl  37 0.088    Cl  34 0.075    Cl  35 0.057
     6  Na  0.529    Cl  47 0.124    Cl  30 0.113    Cl  48 0.098    Cl  41 0.092    Cl  27 0.054
     7  Na  0.534    Cl  43 0.168    Cl  37 0.165    Cl  34 0.162
     8  Na  0.242    Cl  46 0.102    O   51 0.066    O   66 0.061
     9  Na  0.523    Cl  39 0.166    Cl  48 0.162    Cl  41 0.153
    10  Na  0.343    Cl  26 0.063    Cl  36 0.063    O   51 0.061    Cl  45 0.059    Cl  30 0.054
    11  Na  0.531    Cl  50 0.156    Cl  43 0.133    Cl  31 0.102    Cl  28 0.099
    12  Na  0.556    Cl  31 0.131    Cl  49 0.112    Cl  43 0.094    Cl  34 0.090    Cl  35 0.072
    13  Na  0.462    Cl  29 0.119    Cl  46 0.112    Cl  42 0.103    Cl  36 0.051
    14  Na  0.508    Cl  42 0.167    Cl  49 0.157    Cl  34 0.144
    15  Na  0.536    Cl  33 0.168    Cl  37 0.127    Cl  32 0.107    Cl  40 0.093
    16  Na  0.487    Cl  38 0.136    Cl  30 0.114    Cl  26 0.078    Cl  47 0.073
    17  Na  0.493    Cl  38 0.144    Cl  49 0.127    Cl  26 0.088    Cl  31 0.075
    18  Na  0.496    Cl  29 0.161    Cl  33 0.119    Cl  32 0.094    Cl  44 0.086
    19  Na  0.405    Cl  36 0.105    Cl  32 0.073    Cl  44 0.064    Cl  35 0.060    Cl  27 0.055
    20  Na  0.525    Cl  45 0.163    Cl  30 0.157    Cl  41 0.135
    21  Na  0.437    Cl  46 0.129    Cl  42 0.074    Cl  49 0.071    Cl  26 0.065    Cl  36 0.059
    22  Na  0.394    Cl  35 0.097    Cl  26 0.092    Cl  27 0.088
    23  Na  0.533    Cl  40 0.116    Cl  28 0.106    Cl  39 0.102    Cl  48 0.089    Cl  27 0.066
    24  Na  0.486    Cl  45 0.115    Cl  29 0.111    Cl  44 0.075    O   66 0.063    Cl  36 0.052
    25  Na  0.531    Cl  50 0.155    Cl  48 0.132    Cl  47 0.102    Cl  28 0.100
    26  Cl  0.459    Na  22 0.092    Na  17 0.088    Na  16 0.078    Na  21 0.065    Na  10 0.063
    27  Cl  0.476    Na  22 0.088    Na  23 0.066    Na   3 0.059    Na  19 0.055    Na   6 0.054
    28  Cl  0.485    Na   4 0.113    Na  23 0.106    Na  25 0.100    Na  11 0.099
    29  Cl  0.468    Na  18 0.161    Na  13 0.119    Na  24 0.111
    30  Cl  0.462    Na  20 0.157    Na  16 0.114    Na   6 0.113    Na  10 0.054
    31  Cl  0.485    Na  12 0.131    Na  11 0.102    Na   2 0.099    Na  17 0.075
    32  Cl  0.488    Na   5 0.132    Na  15 0.107    Na  18 0.094    Na  19 0.073
    33  Cl  0.452    Na  15 0.168    Na   1 0.157    Na  18 0.119
    34  Cl  0.492    Na   7 0.162    Na  14 0.144    Na  12 0.090    Na   5 0.075
    35  Cl  0.489    Na  22 0.097    Na   4 0.075    Na  12 0.072    Na  19 0.060    Na   5 0.057
    36  Cl  0.453    Na  19 0.105    Na  10 0.063    Na  21 0.059    Na  24 0.052    Na  13 0.051
    37  Cl  0.486    Na   7 0.165    Na  15 0.127    Na   4 0.095    Na   5 0.088
    38  Cl  0.435    Na   2 0.153    Na  17 0.144    Na  16 0.136
    39  Cl  0.490    Na   9 0.166    Na   1 0.127    Na  23 0.102    Na   3 0.087
    40  Cl  0.482    Na   4 0.123    Na  23 0.116    Na  15 0.093    Na   1 0.087
    41  Cl  0.496    Na   9 0.153    Na  20 0.135    Na   3 0.097    Na   6 0.092
    42  Cl  0.483    Na  14 0.167    Na   5 0.120    Na  13 0.103    Na  21 0.074
    43  Cl  0.487    Na   7 0.168    Na  11 0.133    Na  12 0.094    Na   4 0.084
    44  Cl  0.490    Na   3 0.133    Na   1 0.097    Na  18 0.086    Na  24 0.075    Na  19 0.064
    45  Cl  0.487    Na  20 0.163    Na  24 0.115    Na   3 0.115    Na  10 0.059
    46  Cl  0.392    Na  21 0.129    Na  13 0.112    Na   8 0.102
    47  Cl  0.484    Na   6 0.124    Na  25 0.102    Na   2 0.099    Na  16 0.073
    48  Cl  0.488    Na   9 0.162    Na  25 0.132    Na   6 0.098    Na  23 0.089
    49  Cl  0.483    Na  14 0.157    Na  17 0.127    Na  12 0.112    Na  21 0.071
    50  Cl  0.446    Na  11 0.156    Na  25 0.155    Na   2 0.143
    51  O   1.985    C   53 0.973    H   52 0.827    Na   8 0.066    Na  10 0.061
    52  H   0.858    O   51 0.827
    53  C   3.937    C   56 1.008    O   51 0.973    H   55 0.968    H   54 0.963
    54  H   0.992    C   53 0.963
    55  H   0.993    C   53 0.968
    56  C   3.993    C   59 1.008    C   53 1.008    H   58 0.972    H   57 0.950
    57  H   0.995    C   56 0.950
    58  H   0.997    C   56 0.972
    59  C   3.995    C   62 1.019    C   56 1.008    H   61 0.975    H   60 0.973
    60  H   0.995    C   59 0.973
    61  H   0.997    C   59 0.975
    62  C   3.991    C   59 1.019    H   64 0.983    H   65 0.970    H   63 0.968
    63  H   0.997    C   62 0.968
    64  H   0.997    C   62 0.983
    65  H   0.994    C   62 0.970
    66  O   1.989    C   68 0.974    H   67 0.823    Na  24 0.063    Na   8 0.061
    67  H   0.871    O   66 0.823
    68  C   3.939    C   71 1.018    O   66 0.974    H   69 0.973    H   70 0.965
    69  H   0.996    C   68 0.973
    70  H   0.995    C   68 0.965
    71  C   3.992    C   68 1.018    C   74 1.014    H   72 0.974    H   73 0.970
    72  H   0.996    C   71 0.974
    73  H   0.998    C   71 0.970
    74  C   3.993    C   77 1.021    C   71 1.014    H   76 0.979    H   75 0.970
    75  H   0.997    C   74 0.970
    76  H   0.997    C   74 0.979
    77  C   3.992    C   74 1.021    H   78 0.986    H   79 0.984    H   80 0.981
    78  H   0.998    C   77 0.986
    79  H   0.998    C   77 0.984
    80  H   0.997    C   77 0.981
 MOs/occ written to file <molden.input>
 
molecular dipole:
                 x           y           z       tot (Debye)
 q only:        1.595      -5.642      -1.271
   full:        0.101      -1.717       0.939       4.981
molecular quadrupole (traceless):
                xx          xy          yy          xz          yz          zz
 q only:      -29.479     -12.921      37.625     -29.356     -32.903      -8.146
  q+dip:      -44.046     -23.359      54.716     -36.636     -25.368     -10.670
   full:      -43.934     -22.207      55.139     -34.566     -26.663     -11.205

SCC energy    :    -158.7208938
rep           :       0.5295308
ES            :       1.8246473
AES           :      -0.0349320
AXC           :       0.0117421
disp          :      -0.1877114
XB            :       0.0000000
fix           :       0.0000000
total E       :    -158.1823151
atomizationE  :      13.6028451     8535.91
(atE without considering molecular charge,
 total energy contains solvation terms)
H-L gap (eV)  :          2.3328
           ------------------------------------------------- 
          |                 ===============                 |
          |                   A N C O P T                   |
          |                 ===============                 |
          |          Approximate Normal Coordinate          |
          |           Rational Function Optimizer           |
           ------------------------------------------------- 
dumping coords to <xtbopt.coord> and <xtbopt.log>
 optlevel               0
 Maxcycle             240
 Maxmicro              25
 Econv         5.000000000000000E-006
 Gconv         1.000000000000000E-003
 Maxdispl       1.00000000000000     
 Hlow          5.000000000000000E-003
 S6             20.0000000000000     
 Nvar              234

generating ANC from model Hessian ...
 Shifting diagonal of input Hessian by   2.519388323408807E-002
 Lowest  eigenvalues of input Hessian
    0.005000    0.007379    0.007556    0.008305    0.009323    0.009997
    0.010254    0.010618    0.011138    0.011177    0.011781    0.012077
    0.012972    0.013892    0.013937    0.014042    0.014167    0.014422
 Highest eigenvalues
    1.284134    1.293855    1.337289    1.343599    1.457596    1.476525
 
cpu  time for ANC gen    0.04 s
wall time for ANC gen    0.04 s
................................................................................
.............................. CYCLE    1 ......................................
................................................................................
   1   -158.7208938 -0.158721E+03  0.508E-04    2.33       0.0  T
   2   -158.7208938 -0.803709E-09  0.460E-04    2.33      24.3  T
   3   -158.7208938 -0.817124E-09  0.436E-04    2.33      25.6  T
speedup  0.99
cpu  time for SCC    0.10 s
wall time for SCC    0.10 s
speedup  1.00
cpu  time for grad    0.36 s
wall time for grad    0.36 s
 E :   -158.18231507  G :  0.000135    pred/act E change:  0.000D+00  0.582D-07
Maxdispl :   0.0040   ||displ|| :   0.0063   Lambda : -0.462D-06
Largest |displ|/coords:  0.0040 (   3)  0.0021 (  13)  0.0019 (   2)
................................................................................
.............................. CYCLE    2 ......................................
................................................................................
   1   -158.7208852 -0.158721E+03  0.112E-02    2.33       0.0  T
   2   -158.7208853 -0.771888E-07  0.374E-03    2.33       3.0  T
   3   -158.7208853 -0.103958E-07  0.158E-03    2.33       7.1  T
   4   -158.7208853 -0.205392E-08  0.678E-04    2.33      16.5  T
   5   -158.7208853 -0.981004E-09  0.476E-04    2.33      23.5  T
speedup  1.00
cpu  time for SCC    0.16 s
wall time for SCC    0.16 s
speedup  1.00
cpu  time for grad    0.42 s
wall time for grad    0.42 s
 E :   -158.18231492  G :  0.000154    pred/act E change:  0.000D+00  0.148D-06
Maxdispl :   0.0032   ||displ|| :   0.0044   Lambda : -0.593D-06
Largest |displ|/coords:  0.0032 (   3)  0.0014 (   4)  0.0013 (   2)
................................................................................
.............................. CYCLE    3 ......................................
................................................................................
   1   -158.7208898 -0.158721E+03  0.746E-03    2.33       0.0  T
   2   -158.7208898 -0.284844E-07  0.232E-03    2.33       4.8  T
   3   -158.7208898 -0.416165E-08  0.100E-03    2.33      11.1  T
   4   -158.7208898 -0.994845E-09  0.454E-04    2.33      24.6  T
   5   -158.7208898 -0.530605E-09  0.326E-04    2.33      34.3  T
speedup  0.99
cpu  time for SCC    0.16 s
wall time for SCC    0.16 s
speedup  1.00
cpu  time for grad    0.42 s
wall time for grad    0.42 s
 E :   -158.18231522  G :  0.000059    pred/act E change: -0.231D-06 -0.306D-06
Maxdispl :   0.0031   ||displ|| :   0.0046   Lambda : -0.210D-06
Largest |displ|/coords:  0.0031 (   1)  0.0014 (  10)  0.0014 (  13)

   *** GEOMETRY OPTIMIZATION CONVERGED AFTER 3 ITERATIONS ***

------------------------------------------------------------------------
 total energy gain (kcal):     -0.0001
------------------------------------------------------------------------
================
 final structure:
================
$coord
      -11.12177069142422        1.52607032520477        3.16378033401348      Na
        5.55987729627190        7.41178146290589        7.59218878046139      Na
       -5.65897033155819       -2.57601466671363        4.48298621580629      Na
       -5.06176470920107        9.09517631659057        2.51260654636381      Na
       -4.26605862064838        7.79266081786721       -4.30581157733786      Na
       -0.35754290456984       -0.14265307784972        8.56978845917446      Na
       -4.14445266359174       13.81299179993887       -1.76837081959155      Na
        0.43877934170190       -3.88823191925598       -3.43382741950550      Na
       -6.29326695167228       -1.13412903959805       10.82902825480550      Na
        0.60337835927210       -1.26799860989705        1.88855172725188      Na
        0.24544481873148       11.45271250960976        6.25015505222048      Na
        1.12436356923740       10.11946062207941       -0.50904729615581      Na
       -3.36040899710988        1.08182787706157       -6.40877722573645      Na
        1.75519286875437        8.70185224400767       -6.81441156789657      Na
      -10.18812071127545        6.61044637150392       -1.26811842985057      Na
        5.59432662792498        1.06535456293287        5.32105792246867      Na
        6.37442632943136        6.17656431995272        0.94232436709099      Na
      -10.06134477668417        0.28280071908140       -3.54404178470958      Na
       -5.15355026180017        2.67391508821301        0.35539890813542      Na
       -0.37176132144607       -6.21508561839803        5.80978499017234      Na
        1.33317899138354        3.38340144445715       -3.20662186376550      Na
        0.27047417381070        5.12539289525068        3.94210644489473      Na
       -5.87256511673782        4.00239425643100        7.04164300196179      Na
       -5.27913098827369       -3.98488901940522       -1.86400331415989      Na
       -0.50707892644847        6.34118189869872       10.59185451864709      Na
        3.33892034486890        2.46760044121435        1.23167847718350      Cl
       -2.71001826762193        1.20471261839934        4.52920616069084      Cl
       -2.95119351791183        7.79209249764207        6.66720180790596      Cl
       -6.94959370999212       -2.38505567685460       -6.06889571015144      Cl
        2.85601857810697       -2.87629154034052        5.91647579023937      Cl
        3.39891077942434        8.98924247673487        3.53637554538416      Cl
       -7.10127972225952        3.96909049737788       -3.98031563306909      Cl
      -13.09708447603201        2.89068894001965       -0.92476965379051      Cl
       -1.08980792810098       11.80065105725903       -4.64549465449490      Cl
       -1.93939280027936        6.35738169575234       -0.20935489799226      Cl
       -2.21940976120648       -0.21672851707716       -1.79270637778857      Cl
       -7.46523751086619       10.53898195286983       -1.61367828289578      Cl
        8.52617149550515        4.70024278560536        4.91147858938220      Cl
       -8.99399818009925        0.09376805263180        7.26674940043875      Cl
       -8.16835004085072        5.40093046241736        3.03162011121574      Cl
       -3.44346736792642       -4.17612902384654        8.66128408971970      Cl
       -1.29926958865282        5.30471933755454       -7.08210769311162      Cl
       -2.01403516294891       13.02500967699377        2.29949463648604      Cl
       -8.29756881726706       -1.50834294355238        0.70665122489503      Cl
       -2.23552087747048       -5.45922122867533        1.59916806321322      Cl
        1.81589884255444       -0.50705688368276       -6.22318431506259      Cl
        2.58572710925712        3.54908318974267        8.10998800010375      Cl
       -3.52177219938731        2.58835259500564       11.27064765300248      Cl
        4.39379992792272        7.45045599910688       -3.18605699664156      Cl
        2.47118844447873       10.00990445148072       10.20436118475651      Cl
        3.44179104940174       -3.11899707339443       -0.89671853493637      O 
        4.34299971293993       -1.75064701787983       -1.71871623258025      H 
        5.37391944280947       -4.90244944680390       -0.30258610357218      C 
        5.86164070344624       -6.01470890727177       -1.98287315451304      H 
        4.58374958460480       -6.17303922590448        1.11753985039019      H 
        7.76319608862194       -3.65504063174031        0.72071838546223      C 
        7.22494738301144       -2.06574098090078        1.92490582098523      H 
        8.76674584513380       -5.01338060262997        1.90025132947870      H 
        9.56951314952107       -2.72356937601542       -1.33253162362912      C 
       10.13319727392178       -4.32065321291443       -2.51436396529482      H 
       11.26628827918958       -2.00880974719235       -0.40332182713528      H 
        8.48837694421454       -0.63958525354840       -3.00359953844047      C 
        7.75629566294159        0.90274153830526       -1.85569291693862      H 
        9.97460010437984        0.13173018660897       -4.19270814353006      H 
        7.02426765544529       -1.34068341577975       -4.26180201549853      H 
       -2.37283279001420       -5.68126965333487       -5.27306522984640      O 
       -3.78724085451434       -4.96927222395827       -6.21276043678389      H 
       -1.29462392337016       -7.53107429754704       -6.90813603471834      C 
       -1.04608131583184       -6.73771702937076       -8.80437260478453      H 
       -2.54966921990872       -9.17377289062696       -7.04501386071723      H 
        1.28092129404293       -8.36604340476367       -5.94529901504525      C 
        2.01173944435857       -9.77563575477709       -7.26004369956530      H 
        2.56529611385065       -6.75111448397125       -5.99389894952201      H 
        1.24071213949943       -9.49526706124158       -3.29022345888373      C 
        0.55723648760149       -8.10968380033971       -1.93351252230839      H 
        3.17224477042358       -9.99138825134407       -2.76925636143592      H 
       -0.40340995173782      -11.85077972042288       -3.08667929547764      C 
        0.11818868431443      -13.23222641923363       -4.51669166300993      H 
       -0.16564023092120      -12.71228725696055       -1.23675602633993      H 
       -2.38965954351368      -11.38070106051214       -3.30883284051948      H 
$end
 
 Bond Distances (Angstroems)
 ---------------------------
Na1-Na3=3.6819       Na1-Na15=3.6032      Na1-Na18=3.6534      Na1-Na19=3.5429      Na1-Na23=3.6938      Na1-Cl33=2.5090      
Na1-Cl39=2.5605      Na1-Cl40=2.5791      Na1-Cl44=2.5500      Na2-Na11=3.6036      Na2-Na16=3.5670      Na2-Na17=3.6050      
Na2-Na22=3.6096      Na2-Na25=3.6260      Na2-Cl31=2.5712      Na2-Cl38=2.5564      Na2-Cl47=2.5943      Na2-Cl50=2.5441      
Na3-Na1=3.6819       Na3-Na6=3.7690       Na3-Na9=3.4601       Na3-Na10=3.6532      Na3-Na19=3.5441      Na3-Na20=3.4683      
Na3-Na23=3.7369      Na3-Na24=3.4463      Na3-Cl27=2.5374      Na3-Cl39=2.6983      Na3-Cl41=2.6420      Na3-Cl44=2.5024      
Na3-Cl45=2.8176      Na4-Na5=3.6975       Na4-Na7=3.4059       Na4-Na11=3.6545      Na4-Na12=3.6833      Na4-Na15=3.6181      
Na4-Na19=3.5849      Na4-Na22=3.5982      Na4-Na23=3.6319      Na4-Cl28=2.5605      Na4-Cl35=2.6275      Na4-Cl37=2.6399      
Na4-Cl40=2.5690      Na4-Cl43=2.6341      Na5-Na4=3.6975       Na5-Na7=3.4578       Na5-Na12=3.6999      Na5-Na13=3.7522      
Na5-Na14=3.4852      Na5-Na15=3.5772      Na5-Na19=3.6935      Na5-Na21=3.8160      Na5-Cl32=2.5248      Na5-Cl34=2.7122      
Na5-Cl35=2.6061      Na5-Cl37=2.6472      Na5-Cl42=2.5212      Na6-Na3=3.7690       Na6-Na9=3.4016       Na6-Na10=3.6212      
Na6-Na16=3.6447      Na6-Na20=3.5297      Na6-Na22=3.7254      Na6-Na23=3.7393      Na6-Na25=3.5949      Na6-Cl27=2.5749      
Na6-Cl30=2.6374      Na6-Cl41=2.6879      Na6-Cl47=2.5103      Na6-Cl48=2.6334      Na7-Na4=3.4059       Na7-Na5=3.4578       
Na7-Na12=3.4696      Na7-Cl34=2.4627      Na7-Cl37=2.4691      Na7-Cl43=2.4655      Na8-Na10=3.1405      Na8-Na13=3.6657      
Na8-Na21=3.8788      Na8-Na24=3.1382      Na8-Cl36=2.5510      Na8-Cl45=3.1285      Na8-Cl46=2.4313      Na8-O51=2.1198       
Na8-O66=2.0153       Na8-C68=2.8174       Na8-C71=2.7531       Na8-H73=2.3231       Na8-C74=2.9983       Na8-H75=2.3716       
Na9-Na3=3.4601       Na9-Na6=3.4016       Na9-Na23=3.3845      Na9-Cl39=2.4532      Na9-Cl41=2.4862      Na9-Cl48=2.4670      
Na10-Na3=3.6532      Na10-Na6=3.6212      Na10-Na8=3.1405      Na10-Na16=3.4350     Na10-Na19=3.7802     Na10-Na20=3.3801     
Na10-Na21=3.6712     Na10-Na22=3.5578     Na10-Na24=3.9624     Na10-Cl26=2.4747     Na10-Cl27=2.5960     Na10-Cl30=2.5862     
Na10-Cl36=2.5171     Na10-Cl45=2.6832     Na10-O51=2.3212      Na11-Na2=3.6036      Na11-Na4=3.6545      Na11-Na12=3.6753     
Na11-Na22=3.5641     Na11-Na25=3.5712     Na11-Cl28=2.5812     Na11-Cl31=2.5586     Na11-Cl43=2.5480     Na11-Cl50=2.5196     
Na12-Na4=3.6833      Na12-Na5=3.6999      Na12-Na7=3.4696      Na12-Na11=3.6753     Na12-Na14=3.4362     Na12-Na17=3.5583     
Na12-Na21=3.8414     Na12-Na22=3.5688     Na12-Cl31=2.5277     Na12-Cl34=2.6374     Na12-Cl35=2.5723     Na12-Cl43=2.7076     
Na12-Cl49=2.6448     Na13-Na5=3.7522      Na13-Na8=3.6657      Na13-Na18=3.8795     Na13-Na19=3.7977     Na13-Na21=3.2440     
Na13-Na24=3.7422     Na13-Cl29=2.6468     Na13-Cl32=2.8115     Na13-Cl36=2.6084     Na13-Cl42=2.5120     Na13-Cl46=2.8670     
Na14-Na5=3.4852      Na14-Na12=3.4362     Na14-Na21=3.4082     Na14-Cl34=2.5046     Na14-Cl42=2.4216     Na14-Cl49=2.4647     
Na15-Na1=3.6032      Na15-Na4=3.6181      Na15-Na5=3.5772      Na15-Na18=3.5591     Na15-Na19=3.4893     Na15-Cl32=2.5849     
Na15-Cl33=2.5054     Na15-Cl37=2.5360     Na15-Cl40=2.5941     Na16-Na2=3.5670      Na16-Na6=3.6447      Na16-Na10=3.4350     
Na16-Na17=3.5854     Na16-Na22=3.6174     Na16-Cl26=2.5803     Na16-Cl30=2.5592     Na16-Cl38=2.4807     Na16-Cl47=2.5378     
Na17-Na2=3.6050      Na17-Na12=3.5583     Na17-Na16=3.5854     Na17-Na21=3.7579     Na17-Na22=3.6418     Na17-Cl26=2.5408     
Na17-Cl31=2.5650     Na17-Cl38=2.5137     Na17-Cl49=2.5151     Na18-Na1=3.6534      Na18-Na13=3.8795     Na18-Na15=3.5591     
Na18-Na19=3.5502     Na18-Na24=3.5064     Na18-Cl29=2.5475     Na18-Cl32=2.5124     Na18-Cl33=2.5311     Na18-Cl44=2.6133     
Na19-Na1=3.5429      Na19-Na3=3.5441      Na19-Na4=3.5849      Na19-Na5=3.6935      Na19-Na10=3.7802     Na19-Na13=3.7977     
Na19-Na15=3.4893     Na19-Na18=3.5502     Na19-Na21=3.9341     Na19-Na22=3.6775     Na19-Na23=3.6274     Na19-Na24=3.7149     
Na19-Cl27=2.6748     Na19-Cl32=2.6069     Na19-Cl35=2.6042     Na19-Cl36=2.4582     Na19-Cl40=2.5755     Na19-Cl44=2.7750     
Na20-Na3=3.4683      Na20-Na6=3.5297      Na20-Na10=3.3801     Na20-Cl30=2.4581     Na20-Cl41=2.4664     Na20-Cl45=2.4693     
Na21-Na5=3.8160      Na21-Na8=3.8788      Na21-Na10=3.6712     Na21-Na12=3.8414     Na21-Na13=3.2440     Na21-Na14=3.4082     
Na21-Na17=3.7579     Na21-Na19=3.9341     Na21-Na22=3.9340     Na21-Cl26=2.6225     Na21-Cl35=2.8269     Na21-Cl36=2.7791     
Na21-Cl42=2.6796     Na21-Cl46=2.6176     Na21-Cl49=2.6935     Na22-Na2=3.6096      Na22-Na4=3.5982      Na22-Na6=3.7254      
Na22-Na10=3.5578     Na22-Na11=3.5641     Na22-Na12=3.5688     Na22-Na16=3.6174     Na22-Na17=3.6418     Na22-Na19=3.6775     
Na22-Na21=3.9340     Na22-Na23=3.6893     Na22-Na25=3.6008     Na22-Cl26=2.5830     Na22-Cl27=2.6246     Na22-Cl28=2.6415     
Na22-Cl31=2.6396     Na22-Cl35=2.5727     Na22-Cl47=2.6573     Na23-Na1=3.6938      Na23-Na3=3.7369      Na23-Na4=3.6319      
Na23-Na6=3.7393      Na23-Na9=3.3845      Na23-Na19=3.6274     Na23-Na22=3.6893     Na23-Na25=3.6225     Na23-Cl27=2.6000     
Na23-Cl28=2.5399     Na23-Cl39=2.6497     Na23-Cl40=2.5547     Na23-Cl48=2.6675     Na24-Na3=3.4463      Na24-Na8=3.1382      
Na24-Na10=3.9624     Na24-Na13=3.7422     Na24-Na18=3.5064     Na24-Na19=3.7149     Na24-Cl29=2.5396     Na24-Cl36=2.5689     
Na24-Cl44=2.4737     Na24-Cl45=2.5615     Na24-O66=2.5349      Na24-H67=2.4881      Na25-Na2=3.6260      Na25-Na6=3.5949      
Na25-Na11=3.5712     Na25-Na22=3.6008     Na25-Na23=3.6225     Na25-Cl28=2.5643     Na25-Cl47=2.5664     Na25-Cl48=2.5725     
Na25-Cl50=2.5090     Cl26-Na10=2.4747     Cl26-Na16=2.5803     Cl26-Na17=2.5408     Cl26-Na21=2.6225     Cl26-Na22=2.5830     
Cl27-Na3=2.5374      Cl27-Na6=2.5749      Cl27-Na10=2.5960     Cl27-Na19=2.6748     Cl27-Na22=2.6246     Cl27-Na23=2.6000     
Cl28-Na4=2.5605      Cl28-Na11=2.5812     Cl28-Na22=2.6415     Cl28-Na23=2.5399     Cl28-Na25=2.5643     Cl29-Na13=2.6468     
Cl29-Na18=2.5475     Cl29-Na24=2.5396     Cl30-Na6=2.6374      Cl30-Na10=2.5862     Cl30-Na16=2.5592     Cl30-Na20=2.4581     
Cl31-Na2=2.5712      Cl31-Na11=2.5586     Cl31-Na12=2.5277     Cl31-Na17=2.5650     Cl31-Na22=2.6396     Cl32-Na5=2.5248      
Cl32-Na13=2.8115     Cl32-Na15=2.5849     Cl32-Na18=2.5124     Cl32-Na19=2.6069     Cl33-Na1=2.5090      Cl33-Na15=2.5054     
Cl33-Na18=2.5311     Cl34-Na5=2.7122      Cl34-Na7=2.4627      Cl34-Na12=2.6374     Cl34-Na14=2.5046     Cl35-Na4=2.6275      
Cl35-Na5=2.6061      Cl35-Na12=2.5723     Cl35-Na19=2.6042     Cl35-Na21=2.8269     Cl35-Na22=2.5727     Cl36-Na8=2.5510      
Cl36-Na10=2.5171     Cl36-Na13=2.6084     Cl36-Na19=2.4582     Cl36-Na21=2.7791     Cl36-Na24=2.5689     Cl37-Na4=2.6399      
Cl37-Na5=2.6472      Cl37-Na7=2.4691      Cl37-Na15=2.5360     Cl38-Na2=2.5564      Cl38-Na16=2.4807     Cl38-Na17=2.5137     
Cl39-Na1=2.5605      Cl39-Na3=2.6983      Cl39-Na9=2.4532      Cl39-Na23=2.6497     Cl40-Na1=2.5791      Cl40-Na4=2.5690      
Cl40-Na15=2.5941     Cl40-Na19=2.5755     Cl40-Na23=2.5547     Cl41-Na3=2.6420      Cl41-Na6=2.6879      Cl41-Na9=2.4862      
Cl41-Na20=2.4664     Cl42-Na5=2.5212      Cl42-Na13=2.5120     Cl42-Na14=2.4216     Cl42-Na21=2.6796     Cl43-Na4=2.6341      
Cl43-Na7=2.4655      Cl43-Na11=2.5480     Cl43-Na12=2.7076     Cl44-Na1=2.5500      Cl44-Na3=2.5024      Cl44-Na18=2.6133     
Cl44-Na19=2.7750     Cl44-Na24=2.4737     Cl45-Na3=2.8176      Cl45-Na8=3.1285      Cl45-Na10=2.6832     Cl45-Na20=2.4693     
Cl45-Na24=2.5615     Cl46-Na8=2.4313      Cl46-Na13=2.8670     Cl46-Na21=2.6176     Cl47-Na2=2.5943      Cl47-Na6=2.5103      
Cl47-Na16=2.5378     Cl47-Na22=2.6573     Cl47-Na25=2.5664     Cl48-Na6=2.6334      Cl48-Na9=2.4670      Cl48-Na23=2.6675     
Cl48-Na25=2.5725     Cl49-Na12=2.6448     Cl49-Na14=2.4647     Cl49-Na17=2.5151     Cl49-Na21=2.6935     Cl50-Na2=2.5441      
Cl50-Na11=2.5196     Cl50-Na25=2.5090     O51-Na8=2.1198       O51-Na10=2.3212      O51-H52=0.9700       O51-C53=1.4265       
H52-O51=0.9700       C53-O51=1.4265       C53-H54=1.0971       C53-H55=1.0916       C53-C56=1.5256       H54-C53=1.0971       
H55-C53=1.0916       C56-C53=1.5256       C56-H57=1.0929       C56-H58=1.0901       C56-C59=1.5288       H57-C56=1.0929       
H58-C56=1.0901       C59-C56=1.5288       C59-H60=1.0929       C59-H61=1.0914       C59-C62=1.5249       H60-C59=1.0929       
H61-C59=1.0914       C62-C59=1.5249       C62-H63=1.0887       C62-H64=1.0868       C62-H65=1.0868       H63-C62=1.0887       
H64-C62=1.0868       H65-C62=1.0868       O66-Na8=2.0153       O66-Na24=2.5349      O66-H67=0.9744       O66-C68=1.4256       
H67-Na24=2.4881      H67-O66=0.9744       C68-Na8=2.8174       C68-O66=1.4256       C68-H69=1.0957       C68-H70=1.0963       
C68-C71=1.5207       H69-C68=1.0957       H70-C68=1.0963       C71-Na8=2.7531       C71-C68=1.5207       C71-H72=1.0909       
C71-H73=1.0922       C71-C74=1.5269       H72-C71=1.0909       H73-Na8=2.3231       H73-C71=1.0922       C74-Na8=2.9983       
C74-C71=1.5269       C74-H75=1.0881       C74-H76=1.0907       C74-C77=1.5239       H75-Na8=2.3716       H75-C74=1.0881       
H76-C74=1.0907       C77-C74=1.5239       C77-H78=1.0878       C77-H79=1.0872       C77-H80=1.0865       H78-C77=1.0878       
H79-C77=1.0872       H80-C77=1.0865       
 C  H  Rav=1.0908 sigma=0.0033  Rmin=1.0865  Rmax=1.0971    18
 C  C  Rav=1.5251 sigma=0.0025  Rmin=1.5207  Rmax=1.5288     6
 O  H  Rav=0.9722 sigma=0.0022  Rmin=0.9700  Rmax=0.9744     2
 O  C  Rav=1.4261 sigma=0.0004  Rmin=1.4256  Rmax=1.4265     2
 Na H  Rav=2.3943 sigma=0.0692  Rmin=2.3231  Rmax=2.4881     3
 Na C  Rav=2.8563 sigma=0.1038  Rmin=2.7531  Rmax=2.9983     3
 Na O  Rav=2.2478 sigma=0.1989  Rmin=2.0153  Rmax=2.5349     4
 Na Na Rav=3.6093 sigma=0.1555  Rmin=3.1382  Rmax=3.9624    79
 Cl Na Rav=2.5850 sigma=0.1012  Rmin=2.4216  Rmax=3.1285   109
 
 selected bond angles (degree)
 --------------------
Na15-Na1-Na3=117.13            Na18-Na1-Na3= 87.56            Na18-Na1-Na15= 58.74           Na19-Na1-Na3= 58.72            
Na19-Na1-Na15= 58.45           Na19-Na1-Na18= 59.10           Na23-Na1-Na3= 60.88            Na23-Na1-Na15= 89.63           
Na23-Na1-Na18=119.22           Na23-Na1-Na19= 60.12           Cl33-Na1-Na3=131.32            Cl33-Na1-Na15= 44.02           
Cl33-Na1-Na18= 43.78           Cl33-Na1-Na19= 87.73           Cl33-Na1-Na23=133.65           Cl39-Na1-Na3= 47.11            
Cl39-Na1-Na15=135.45           Cl39-Na1-Na18=134.67           Cl39-Na1-Na19= 90.83           Cl39-Na1-Na23= 45.83           
Cl39-Na1-Cl33=178.37           Cl40-Na1-Na3= 89.89            Cl40-Na1-Na15= 46.02           Cl40-Na1-Na18= 91.36           
Cl40-Na1-Na19= 46.54           Cl40-Na1-Na23= 43.72           Cl40-Na1-Cl33= 90.01           Cl40-Na1-Cl39= 89.53           
Cl44-Na1-Na3= 42.72            Cl44-Na1-Na15= 93.32           Cl44-Na1-Na18= 45.67           Cl44-Na1-Na19= 51.07           
Cl44-Na1-Na23= 93.78           Cl44-Na1-Cl33= 89.18           Cl44-Na1-Cl39= 89.33           Cl44-Na1-Cl40= 97.57           
Na16-Na2-Na11=119.75           Na17-Na2-Na11= 90.49           Na17-Na2-Na16= 59.99           Na22-Na2-Na11= 59.22           
Na22-Na2-Na16= 60.53           Na22-Na2-Na17= 60.63           Na25-Na2-Na11= 59.20           Na25-Na2-Na16= 90.28           
Na25-Na2-Na17=120.32           Na25-Na2-Na22= 59.69           Cl31-Na2-Na11= 45.23           Cl31-Na2-Na16= 91.53           
Cl31-Na2-Na17= 45.35           Cl31-Na2-Na22= 46.94           Cl31-Na2-Na25= 91.28           Cl38-Na2-Na11=134.66           
Cl38-Na2-Na16= 44.06           Cl38-Na2-Na17= 44.20           Cl38-Na2-Na22= 89.49           Cl38-Na2-Na25=134.34           
Cl38-Na2-Cl31= 89.55           Cl47-Na2-Na11= 90.85           Cl47-Na2-Na16= 45.32           Cl47-Na2-Na17= 91.88           
Cl47-Na2-Na22= 47.31           Cl47-Na2-Na25= 45.05           Cl47-Na2-Cl31= 94.25           Cl47-Na2-Cl38= 89.36           
Cl50-Na2-Na11= 44.36           Cl50-Na2-Na16=134.04           Cl50-Na2-Na17=134.84           Cl50-Na2-Na22= 88.49           
Cl50-Na2-Na25= 43.76           Cl50-Na2-Cl31= 89.56           Cl50-Na2-Cl38=177.87           Cl50-Na2-Cl47= 88.78           
Na6-Na3-Na1=119.46             Na9-Na3-Na1= 88.73             Na9-Na3-Na6= 55.94             Na10-Na3-Na1=121.96            
Na10-Na3-Na6= 58.38            Na10-Na3-Na9=114.27            Na19-Na3-Na1= 58.68            Na19-Na3-Na6= 91.70            
Na19-Na3-Na9=115.63            Na19-Na3-Na10= 63.35           Na20-Na3-Na1=177.56            Na20-Na3-Na6= 58.20            
Na20-Na3-Na9= 90.24            Na20-Na3-Na10= 56.60           Na20-Na3-Na19=119.94           Na23-Na3-Na1= 59.72            
Na23-Na3-Na6= 59.76            Na23-Na3-Na9= 55.94            Na23-Na3-Na10= 89.26           Na23-Na3-Na19= 59.69           
Na23-Na3-Na20=117.92           Na24-Na3-Na1= 89.34            Na24-Na3-Na6=126.14            Na24-Na3-Na9=177.76            
Na24-Na3-Na10= 67.78           Na24-Na3-Na19= 64.19           Na24-Na3-Na20= 91.73           Na24-Na3-Na23=123.81           
Cl27-Na3-Na1= 91.14            Cl27-Na3-Na6= 42.89            Cl27-Na3-Na9= 82.90            Cl27-Na3-Na10= 45.28           
Cl27-Na3-Na19= 48.81           Cl27-Na3-Na20= 86.54           Cl27-Na3-Na23= 44.00           Cl27-Na3-Na24= 98.28           
Cl39-Na3-Na1= 44.05            Cl39-Na3-Na6= 89.70            Cl39-Na3-Na9= 44.86            Cl39-Na3-Na10=134.37           
Cl39-Na3-Na19= 88.59           Cl39-Na3-Na20=135.06           Cl39-Na3-Na23= 45.14           Cl39-Na3-Na24=133.12           
Cl39-Na3-Cl27= 89.09           Cl41-Na3-Na1=134.11            Cl41-Na3-Na6= 45.49            Cl41-Na3-Na9= 45.69            
Cl41-Na3-Na10= 88.44           Cl41-Na3-Na19=137.18           Cl41-Na3-Na20= 45.14           Cl41-Na3-Na23= 90.50           
Cl41-Na3-Na24=136.09           Cl41-Na3-Cl27= 88.38           Cl41-Na3-Cl39= 90.07           Cl44-Na3-Na1= 43.73            
Cl44-Na3-Na6=142.79            Cl44-Na3-Na9=132.15            Cl44-Na3-Na10= 99.40           Cl44-Na3-Na19= 51.17           
Cl44-Na3-Na20=137.49           Cl44-Na3-Na23= 93.56           Cl44-Na3-Na24= 45.82           Cl44-Na3-Cl27= 99.95           
Cl44-Na3-Cl39= 87.30           Cl44-Na3-Cl41=171.21           Cl45-Na3-Na1=136.17            Cl45-Na3-Na6= 90.99            
Cl45-Na3-Na9=135.03            Cl45-Na3-Na10= 46.83           Cl45-Na3-Na19= 92.42           Cl45-Na3-Na20= 44.79           
Cl45-Na3-Na23=136.07           Cl45-Na3-Na24= 46.96           Cl45-Na3-Cl27= 92.11           Cl45-Na3-Cl39=178.77           
Cl45-Na3-Cl41= 89.68           Cl45-Na3-Cl44= 92.78           Na7-Na4-Na5= 58.09             Na11-Na4-Na5=120.28            
Na11-Na4-Na7= 90.01            Na12-Na4-Na5= 60.17            Na12-Na4-Na7= 58.45            Na12-Na4-Na11= 60.11           
Na15-Na4-Na5= 58.54            Na15-Na4-Na7= 90.31            Na15-Na4-Na11=178.21           Na15-Na4-Na12=118.67           
Na19-Na4-Na5= 60.93            Na19-Na4-Na7=119.01            Na19-Na4-Na11=120.42           Na19-Na4-Na12= 90.76           
Na19-Na4-Na15= 57.95           Na22-Na4-Na5= 90.40            Na22-Na4-Na7=117.13            Na22-Na4-Na11= 58.86           
Na22-Na4-Na12= 58.68           Na22-Na4-Na15=119.48           Na22-Na4-Na19= 61.59           Na23-Na4-Na5=121.27            
Na23-Na4-Na7=178.48            Na23-Na4-Na11= 89.25           Na23-Na4-Na12=120.04           Na23-Na4-Na15= 90.38           
Na23-Na4-Na19= 60.34           Na23-Na4-Na22= 61.36           Cl28-Na4-Na5=137.56            Cl28-Na4-Na7=134.94            
Cl28-Na4-Na11= 44.93           Cl28-Na4-Na12= 91.42           Cl28-Na4-Na15=134.75           Cl28-Na4-Na19= 91.38           
Cl28-Na4-Na22= 47.17           Cl28-Na4-Na23= 44.37           Cl35-Na4-Na5= 44.82            Cl35-Na4-Na7= 87.13            
Cl35-Na4-Na11= 90.09           Cl35-Na4-Na12= 44.30           Cl35-Na4-Na15= 88.16           Cl35-Na4-Na19= 46.47           
Cl35-Na4-Na22= 45.59           Cl35-Na4-Na23= 91.54           Cl35-Na4-Cl28= 92.75           Cl37-Na4-Na5= 45.71            
Cl37-Na4-Na7= 46.08            Cl37-Na4-Na11=135.98           Cl37-Na4-Na12= 91.52           Cl37-Na4-Na15= 44.49           
Cl37-Na4-Na19= 90.25           Cl37-Na4-Na22=136.11           Cl37-Na4-Na23=134.72           Cl37-Na4-Cl28=176.62           
Cl37-Na4-Cl35= 90.52           Cl40-Na4-Na5= 92.03            Cl40-Na4-Na7=136.06            Cl40-Na4-Na11=133.92           
Cl40-Na4-Na12=136.65           Cl40-Na4-Na15= 45.80           Cl40-Na4-Na19= 45.90           Cl40-Na4-Na22= 92.01           
Cl40-Na4-Na23= 44.70           Cl40-Na4-Cl28= 88.99           Cl40-Na4-Cl35= 92.37           Cl40-Na4-Cl37= 90.02           
Cl43-Na4-Na5= 92.04            Cl43-Na4-Na7= 46.02            Cl43-Na4-Na11= 44.20           Cl43-Na4-Na12= 47.24           
Cl43-Na4-Na15=136.24           Cl43-Na4-Na19=137.99           Cl43-Na4-Na22= 89.41           Cl43-Na4-Na23=133.35           
Cl43-Na4-Cl28= 88.99           Cl43-Na4-Cl35= 91.54           Cl43-Na4-Cl37= 91.78           Cl43-Na4-Cl40=175.68           
Na7-Na5-Na4= 56.73             Na12-Na5-Na4= 59.72            Na12-Na5-Na7= 57.87            Na13-Na5-Na4=118.71            
Na13-Na5-Na7=169.99            Na13-Na5-Na12=112.18           Na14-Na5-Na4=116.75            Na14-Na5-Na7= 90.21            
Na14-Na5-Na12= 57.05           Na14-Na5-Na13= 84.31           Na15-Na5-Na4= 59.62            Na15-Na5-Na7= 90.17            
Na15-Na5-Na12=119.31           Na15-Na5-Na13= 94.57           Na15-Na5-Na14=175.04           Na19-Na5-Na4= 58.03            
Na19-Na5-Na7=114.75            Na19-Na5-Na12= 88.82           Na19-Na5-Na13= 61.33           Na19-Na5-Na14=118.16           
Na19-Na5-Na15= 57.33           Na21-Na5-Na4= 93.08            Na21-Na5-Na7=119.32            Na21-Na5-Na12= 61.45           
Na21-Na5-Na13= 50.75           Na21-Na5-Na14= 55.43           Na21-Na5-Na15=120.32           Na21-Na5-Na19= 63.16           
Cl32-Na5-Na4= 90.87            Cl32-Na5-Na7=136.30            Cl32-Na5-Na12=133.45           Cl32-Na5-Na13= 48.52           
Cl32-Na5-Na14=132.84           Cl32-Na5-Na15= 46.26           Cl32-Na5-Na19= 44.86           Cl32-Na5-Na21= 87.76           
Cl34-Na5-Na4= 89.40            Cl34-Na5-Na7= 45.07            Cl34-Na5-Na12= 45.41           Cl34-Na5-Na13=129.89           
Cl34-Na5-Na14= 45.59           Cl34-Na5-Na15=135.19           Cl34-Na5-Na19=134.15           Cl34-Na5-Na21= 90.40           
Cl34-Na5-Cl32=178.16           Cl35-Na5-Na4= 45.29            Cl35-Na5-Na7= 86.37            Cl35-Na5-Na12= 44.03           
Cl35-Na5-Na13= 84.87           Cl35-Na5-Na14= 85.71           Cl35-Na5-Na15= 89.38           Cl35-Na5-Na19= 44.83           
Cl35-Na5-Na21= 47.79           Cl35-Na5-Cl32= 89.45           Cl35-Na5-Cl34= 89.44           Cl37-Na5-Na4= 45.55            
Cl37-Na5-Na7= 45.34            Cl37-Na5-Na12= 91.04           Cl37-Na5-Na13=139.54           Cl37-Na5-Na14=135.55           
Cl37-Na5-Na15= 45.08           Cl37-Na5-Na19= 87.82           Cl37-Na5-Na21=138.61           Cl37-Na5-Cl32= 91.33           
Cl37-Na5-Cl34= 90.15           Cl37-Na5-Cl35= 90.83           Cl42-Na5-Na4=137.47            Cl42-Na5-Na7=134.09            
Cl42-Na5-Na12= 90.58           Cl42-Na5-Na13= 41.71           Cl42-Na5-Na14= 44.01           Cl42-Na5-Na15=135.73           
Cl42-Na5-Na19= 94.90           Cl42-Na5-Na21= 44.44           Cl42-Na5-Cl32= 89.50           Cl42-Na5-Cl34= 89.07           
Cl42-Na5-Cl35= 92.20           Cl42-Na5-Cl37=176.87           Na9-Na6-Na3= 57.43             Na10-Na6-Na3= 59.21            
Na10-Na6-Na9=116.58            Na16-Na6-Na3=115.63            Na16-Na6-Na9=172.22            Na16-Na6-Na10= 56.43           
Na20-Na6-Na3= 56.63            Na20-Na6-Na9= 90.17            Na20-Na6-Na10= 56.40           Na20-Na6-Na16= 88.07           
Na22-Na6-Na3= 86.84            Na22-Na6-Na9=115.39            Na22-Na6-Na10= 57.91           Na22-Na6-Na16= 58.78           
Na22-Na6-Na20=114.17           Na23-Na6-Na3= 59.69            Na23-Na6-Na9= 56.34            Na23-Na6-Na10= 89.71           
Na23-Na6-Na16=118.01           Na23-Na6-Na20=116.29           Na23-Na6-Na22= 59.24           Na25-Na6-Na3=118.72            
Na25-Na6-Na9= 91.28            Na25-Na6-Na10=116.79           Na25-Na6-Na16= 89.54           Na25-Na6-Na20=172.75           
Na25-Na6-Na22= 58.90           Na25-Na6-Na23= 59.16           Cl27-Na6-Na3= 42.12            Cl27-Na6-Na9= 83.58            
Cl27-Na6-Na10= 45.79           Cl27-Na6-Na16= 88.71           Cl27-Na6-Na20= 84.69           Cl27-Na6-Na22= 44.77           
Cl27-Na6-Na23= 44.00           Cl27-Na6-Na25= 88.41           Cl30-Na6-Na3= 89.26            Cl30-Na6-Na9=134.26            
Cl30-Na6-Na10= 45.53           Cl30-Na6-Na16= 44.59           Cl30-Na6-Na20= 44.09           Cl30-Na6-Na22= 90.17           
Cl30-Na6-Na23=135.22           Cl30-Na6-Na25=134.12           Cl30-Na6-Cl27= 91.23           Cl41-Na6-Na3= 44.51            
Cl41-Na6-Na9= 46.38            Cl41-Na6-Na10= 88.41           Cl41-Na6-Na16=132.28           Cl41-Na6-Na20= 44.21           
Cl41-Na6-Na22=131.32           Cl41-Na6-Na23= 89.74           Cl41-Na6-Na25=137.66           Cl41-Na6-Cl27= 86.62           
Cl41-Na6-Cl30= 88.04           Cl47-Na6-Na3=132.23            Cl47-Na6-Na9=136.64            Cl47-Na6-Na10= 86.92           
Cl47-Na6-Na16= 44.08           Cl47-Na6-Na20=132.04           Cl47-Na6-Na22= 45.46           Cl47-Na6-Na23= 90.39           
Cl47-Na6-Na25= 45.55           Cl47-Na6-Cl27= 90.23           Cl47-Na6-Cl30= 88.58           Cl47-Na6-Cl41=175.33           
Cl48-Na6-Na3= 91.47            Cl48-Na6-Na9= 46.11            Cl48-Na6-Na10=135.19           Cl48-Na6-Na16=135.17           
Cl48-Na6-Na20=136.29           Cl48-Na6-Na22= 90.16           Cl48-Na6-Na23= 45.51           Cl48-Na6-Na25= 45.63           
Cl48-Na6-Cl27= 89.50           Cl48-Na6-Cl30=179.22           Cl48-Na6-Cl41= 92.28           Cl48-Na6-Cl47= 91.15           
Na5-Na7-Na4= 65.18             Na12-Na7-Na4= 64.78            Na12-Na7-Na5= 64.57            Cl34-Na7-Na4=100.82            
Cl34-Na7-Na5= 51.23            Cl34-Na7-Na12= 49.28           Cl37-Na7-Na4= 50.37            Cl37-Na7-Na5= 49.69            
Cl37-Na7-Na12= 99.80           Cl37-Na7-Cl34=100.62           Cl43-Na7-Na4= 50.24            Cl43-Na7-Na5=101.05            
Cl43-Na7-Na12= 50.92           Cl43-Na7-Cl34= 99.59           Cl43-Na7-Cl37=100.24           Na13-Na8-Na10= 94.79           
Na21-Na8-Na10= 62.02           Na21-Na8-Na13= 50.84           Na24-Na8-Na10= 78.26           Na24-Na8-Na13= 66.21           
Na24-Na8-Na21= 97.22           Cl36-Na8-Na10= 51.22           Cl36-Na8-Na13= 45.36           Cl36-Na8-Na21= 45.67           
Cl36-Na8-Na24= 52.46           Cl45-Na8-Na10= 50.68           Cl45-Na8-Na13=107.95           Cl45-Na8-Na21=107.00           
Cl45-Na8-Na24= 48.25           Cl45-Na8-Cl36= 70.31           Cl46-Na8-Na10=102.20           Cl46-Na8-Na13= 51.37           
Cl46-Na8-Na21= 41.60           Cl46-Na8-Na24=117.50           Cl46-Na8-Cl36= 79.13           Cl46-Na8-Cl45=147.99           
O51-Na8-Na10= 47.66            O51-Na8-Na13=123.05            O51-Na8-Na21= 72.45            O51-Na8-Na24=123.94            
O51-Na8-Cl36= 92.95            O51-Na8-Cl45= 81.43            O51-Na8-Cl46= 91.06            O66-Na8-Na10=131.41            
O66-Na8-Na13= 74.07            O66-Na8-Na21=124.90            O66-Na8-Na24= 53.72            O66-Na8-Cl36= 96.66            
O66-Na8-Cl45= 87.25            O66-Na8-Cl46=105.94            O66-Na8-O51=161.76             C68-Na8-Na10=153.68            
C68-Na8-Na13= 91.84            C68-Na8-Na21=137.62            C68-Na8-Na24= 81.24            C68-Na8-Cl36=124.31            
C68-Na8-Cl45=103.09            C68-Na8-Cl46=101.83            C68-Na8-O51=142.07             C68-Na8-O66= 28.64             
C71-Na8-Na10=143.94            C71-Na8-Na13=119.93            C71-Na8-Na21=148.11            C71-Na8-Na24=105.65            
C71-Na8-Cl36=155.38            C71-Na8-Cl45=104.80            C71-Na8-Cl46=106.97            C71-Na8-O51=110.47             
C71-Na8-O66= 58.74             C71-Na8-C68= 31.66             H73-Na8-Na10=142.89            H73-Na8-Na13=118.89            
H73-Na8-Na21=127.29            H73-Na8-Na24=127.65            H73-Na8-Cl36=164.22            H73-Na8-Cl45=122.84            
H73-Na8-Cl46= 88.89            H73-Na8-O51= 97.55             H73-Na8-O66= 76.64             H73-Na8-C68= 48.01             
H73-Na8-C71= 22.90             C74-Na8-Na10=114.22            C74-Na8-Na13=142.99            C74-Na8-Na21=164.51            
C74-Na8-Na24= 96.52            C74-Na8-Cl36=145.40            C74-Na8-Cl45= 77.26            C74-Na8-Cl46=134.53            
C74-Na8-O51= 93.89             C74-Na8-O66= 69.56             C74-Na8-C68= 52.09             C74-Na8-C71= 30.41             
C74-Na8-H73= 45.64             H75-Na8-Na10= 96.60            H75-Na8-Na13=146.52            H75-Na8-Na21=157.05            
H75-Na8-Na24= 85.50            H75-Na8-Cl36=128.17            H75-Na8-Cl45= 58.44            H75-Na8-Cl46=152.69            
H75-Na8-O51= 87.08             H75-Na8-O66= 74.79             H75-Na8-C68= 65.33             H75-Na8-C71= 49.20             
H75-Na8-H73= 64.41             H75-Na8-C74= 19.20             Na6-Na9-Na3= 66.63             Na23-Na9-Na3= 66.17            
Na23-Na9-Na6= 66.87            Cl39-Na9-Na3= 50.89            Cl39-Na9-Na6=103.12            Cl39-Na9-Na23= 50.99           
Cl41-Na9-Na3= 49.50            Cl41-Na9-Na6= 51.51            Cl41-Na9-Na23=101.94           Cl41-Na9-Cl39= 99.81           
Cl48-Na9-Na3=102.14            Cl48-Na9-Na6= 50.30            Cl48-Na9-Na23= 51.37           Cl48-Na9-Cl39=101.98           
Cl48-Na9-Cl41=101.54           Na6-Na10-Na3= 62.41            Na8-Na10-Na3=103.19            Na8-Na10-Na6=160.79            
Na16-Na10-Na3=124.53           Na16-Na10-Na6= 62.13           Na16-Na10-Na8=130.86           Na19-Na10-Na3= 56.92           
Na19-Na10-Na6= 90.32           Na19-Na10-Na8= 91.65           Na19-Na10-Na16=122.33          Na20-Na10-Na3= 58.94           
Na20-Na10-Na6= 60.43           Na20-Na10-Na8=101.79           Na20-Na10-Na16= 94.08          Na20-Na10-Na19=115.85          
Na21-Na10-Na3=119.90           Na21-Na10-Na6=128.43           Na21-Na10-Na8= 68.92           Na21-Na10-Na16= 93.81          
Na21-Na10-Na19= 63.72          Na21-Na10-Na20=170.47          Na22-Na10-Na3= 91.17           Na22-Na10-Na6= 62.51           
Na22-Na10-Na8=133.82           Na22-Na10-Na16= 62.27          Na22-Na10-Na19= 60.06          Na22-Na10-Na20=122.78          
Na22-Na10-Na21= 65.92          Na24-Na10-Na3= 53.63           Na24-Na10-Na6=116.02           Na24-Na10-Na8= 50.84           
Na24-Na10-Na16=178.14          Na24-Na10-Na19= 57.29          Na24-Na10-Na20= 84.65          Na24-Na10-Na21= 87.58          
Na24-Na10-Na22=117.34          Cl26-Na10-Na3=137.29           Cl26-Na10-Na6= 95.04           Cl26-Na10-Na8=104.06           
Cl26-Na10-Na16= 48.50          Cl26-Na10-Na19= 90.03          Cl26-Na10-Na20=142.58          Cl26-Na10-Na21= 45.55          
Cl26-Na10-Na22= 46.55          Cl26-Na10-Na24=132.77          Cl27-Na10-Na3= 43.99           Cl27-Na10-Na6= 45.31           
Cl27-Na10-Na8=133.36           Cl27-Na10-Na16= 93.07          Cl27-Na10-Na19= 45.02          Cl27-Na10-Na20= 87.53          
Cl27-Na10-Na21= 97.38          Cl27-Na10-Na22= 47.38          Cl27-Na10-Na24= 85.53          Cl27-Na10-Cl26= 93.90          
Cl30-Na10-Na3= 92.64           Cl30-Na10-Na6= 46.70           Cl30-Na10-Na8=127.35           Cl30-Na10-Na16= 47.79          
Cl30-Na10-Na19=136.88          Cl30-Na10-Na20= 46.33          Cl30-Na10-Na21=141.03          Cl30-Na10-Na22= 94.82          
Cl30-Na10-Na24=130.98          Cl30-Na10-Cl26= 96.26          Cl30-Na10-Cl27= 91.92          Cl36-Na10-Na3= 78.14           
Cl36-Na10-Na6=129.49           Cl36-Na10-Na8= 52.20           Cl36-Na10-Na16=141.82          Cl36-Na10-Na19= 39.98          
Cl36-Na10-Na20=123.76          Cl36-Na10-Na21= 49.14          Cl36-Na10-Na22= 89.82          Cl36-Na10-Na24= 39.30          
Cl36-Na10-Cl26= 93.55          Cl36-Na10-Cl27= 84.51          Cl36-Na10-Cl30=169.77          Cl45-Na10-Na3= 49.98           
Cl45-Na10-Na6= 96.49           Cl45-Na10-Na8= 64.43           Cl45-Na10-Na16=139.27          Cl45-Na10-Na19= 89.58          
Cl45-Na10-Na20= 46.32          Cl45-Na10-Na21=124.83          Cl45-Na10-Na22=140.87          Cl45-Na10-Na24= 39.79          
Cl45-Na10-Cl26=168.46          Cl45-Na10-Cl27= 93.97          Cl45-Na10-Cl30= 91.90          Cl45-Na10-Cl36= 78.83          
O51-Na10-Na3=138.22            O51-Na10-Na6=141.28            O51-Na10-Na8= 42.45            O51-Na10-Na16= 89.42           
O51-Na10-Na19=128.17           O51-Na10-Na20= 99.31           O51-Na10-Na21= 75.43           O51-Na10-Na22=128.85           
O51-Na10-Na24= 92.12           O51-Na10-Cl26= 82.49           O51-Na10-Cl27=172.55           O51-Na10-Cl30= 94.95           
O51-Na10-Cl36= 89.19           O51-Na10-Cl45= 88.70           
 
 selected dihedral angles (degree)
 ---------------------------------
Na6-Na3-Na1-Na15= 74.43       Na6-Na3-Na1-Na18=127.17       Na6-Na3-Na1-Na19= 72.32       Na6-Na3-Na1-Na23=  1.51       
Na6-Na3-Na1-Cl33=125.73       Na6-Na3-Na1-Cl39=306.34       Na6-Na3-Na1-Cl40= 35.80       Na6-Na3-Na1-Cl44=137.12       
Na9-Na3-Na1-Na15=123.45       Na9-Na3-Na1-Na18=176.19       Na9-Na3-Na1-Na19=121.33       Na9-Na3-Na1-Na23= 50.53       
Na9-Na3-Na1-Cl33=174.74       Na9-Na3-Na1-Cl39=355.36       Na9-Na3-Na1-Cl40= 84.82       Na9-Na3-Na1-Cl44=186.13       
Na10-Na3-Na1-Na15=  5.37      Na10-Na3-Na1-Na18= 58.11      Na10-Na3-Na1-Na19=  3.26      Na10-Na3-Na1-Na23=292.45      
Na10-Na3-Na1-Cl33= 56.67      Na10-Na3-Na1-Cl39=237.28      Na10-Na3-Na1-Cl40=326.74      Na10-Na3-Na1-Cl44= 68.06      
Na19-Na3-Na1-Na15=  2.12      Na19-Na3-Na1-Na18= 54.86      Na19-Na3-Na1-Na23=289.19      Na19-Na3-Na1-Cl33= 53.41      
Na19-Na3-Na1-Cl39=234.02      Na19-Na3-Na1-Cl40=323.49      Na19-Na3-Na1-Cl44= 64.80      Na20-Na3-Na1-Na15= 58.38      
Na20-Na3-Na1-Na18=111.12      Na20-Na3-Na1-Na19= 56.26      Na20-Na3-Na1-Na23=345.46      Na20-Na3-Na1-Cl33=109.67      
Na20-Na3-Na1-Cl39=290.29      Na20-Na3-Na1-Cl40= 19.75      Na20-Na3-Na1-Cl44=121.06      Na23-Na3-Na1-Na15= 72.92      
Na23-Na3-Na1-Na18=125.66      Na23-Na3-Na1-Na19= 70.81      Na23-Na3-Na1-Cl33=124.22      Na23-Na3-Na1-Cl39=304.83      
Na23-Na3-Na1-Cl40= 34.29      Na23-Na3-Na1-Cl44=135.61      Na24-Na3-Na1-Na15=302.30      Na24-Na3-Na1-Na18=355.04      
Na24-Na3-Na1-Na19=300.18      Na24-Na3-Na1-Na23=229.38      Na24-Na3-Na1-Cl33=353.60      Na24-Na3-Na1-Cl39=174.21      
Na24-Na3-Na1-Cl40=263.67      Na24-Na3-Na1-Cl44=  4.98      Cl27-Na3-Na1-Na15= 40.58      Cl27-Na3-Na1-Na18= 93.31      
Cl27-Na3-Na1-Na19= 38.46      Cl27-Na3-Na1-Na23=327.65      Cl27-Na3-Na1-Cl33= 91.87      Cl27-Na3-Na1-Cl39=272.48      
Cl27-Na3-Na1-Cl40=  1.95      Cl27-Na3-Na1-Cl44=103.26      Cl39-Na3-Na1-Na15=128.09      Cl39-Na3-Na1-Na18=180.83      
Cl39-Na3-Na1-Na19=125.98      Cl39-Na3-Na1-Na23= 55.17      Cl39-Na3-Na1-Cl33=179.39      Cl39-Na3-Na1-Cl40= 89.46      
Cl39-Na3-Na1-Cl44=190.78      Cl41-Na3-Na1-Na15=129.42      Cl41-Na3-Na1-Na18=182.16      Cl41-Na3-Na1-Na19=127.30      
Cl41-Na3-Na1-Na23= 56.50      Cl41-Na3-Na1-Cl33=180.72      Cl41-Na3-Na1-Cl39=  1.33      Cl41-Na3-Na1-Cl40= 90.79      
Cl41-Na3-Na1-Cl44=192.10      Cl44-Na3-Na1-Na15=297.32      Cl44-Na3-Na1-Na18=350.06      Cl44-Na3-Na1-Na19=295.20      
Cl44-Na3-Na1-Na23=224.39      Cl44-Na3-Na1-Cl33=348.61      Cl44-Na3-Na1-Cl39=169.22      Cl44-Na3-Na1-Cl40=258.69      
Cl45-Na3-Na1-Na15=306.35      Cl45-Na3-Na1-Na18=359.08      Cl45-Na3-Na1-Na19=304.23      Cl45-Na3-Na1-Na23=233.42      
Cl45-Na3-Na1-Cl33=357.64      Cl45-Na3-Na1-Cl39=178.25      Cl45-Na3-Na1-Cl40=267.72      Cl45-Na3-Na1-Cl44=  9.03      
Na7-Na5-Na4-Na11=291.31       Na7-Na5-Na4-Na12=290.70       Na7-Na5-Na4-Na15=112.87       Na7-Na5-Na4-Na19=181.05       
Na7-Na5-Na4-Na22=237.80       Na7-Na5-Na4-Na23=181.62       Na7-Na5-Na4-Cl28=236.50       Na7-Na5-Na4-Cl35=237.11       
Na7-Na5-Na4-Cl37= 57.72       Na7-Na5-Na4-Cl40=145.78       Na7-Na5-Na4-Cl43=327.23       Na12-Na5-Na4-Na7= 69.30       
Na12-Na5-Na4-Na11=  0.60      Na12-Na5-Na4-Na15=182.17      Na12-Na5-Na4-Na19=250.35      Na12-Na5-Na4-Na22=307.10      
Na12-Na5-Na4-Na23=250.91      Na12-Na5-Na4-Cl28=305.79      Na12-Na5-Na4-Cl35=306.40      Na12-Na5-Na4-Cl37=127.02      
Na12-Na5-Na4-Cl40=215.07      Na12-Na5-Na4-Cl43= 36.53      Na13-Na5-Na4-Na7=169.59       Na13-Na5-Na4-Na11=100.90      
Na13-Na5-Na4-Na12=100.29      Na13-Na5-Na4-Na15=282.46      Na13-Na5-Na4-Na19=350.64      Na13-Na5-Na4-Na22= 47.39      
Na13-Na5-Na4-Na23=351.21      Na13-Na5-Na4-Cl28= 46.09      Na13-Na5-Na4-Cl35= 46.70      Na13-Na5-Na4-Cl37=227.32      
Na13-Na5-Na4-Cl40=315.37      Na13-Na5-Na4-Cl43=136.82      Na14-Na5-Na4-Na7= 70.99       Na14-Na5-Na4-Na11=  2.30      
Na14-Na5-Na4-Na12=  1.69      Na14-Na5-Na4-Na15=183.86      Na14-Na5-Na4-Na19=252.04      Na14-Na5-Na4-Na22=308.79      
Na14-Na5-Na4-Na23=252.61      Na14-Na5-Na4-Cl28=307.49      Na14-Na5-Na4-Cl35=308.10      Na14-Na5-Na4-Cl37=128.71      
Na14-Na5-Na4-Cl40=216.77      Na14-Na5-Na4-Cl43= 38.22      Na15-Na5-Na4-Na7=247.13       Na15-Na5-Na4-Na11=178.44      
Na15-Na5-Na4-Na12=177.83      Na15-Na5-Na4-Na19= 68.18      Na15-Na5-Na4-Na22=124.93      Na15-Na5-Na4-Na23= 68.75      
Na15-Na5-Na4-Cl28=123.63      Na15-Na5-Na4-Cl35=124.24      Na15-Na5-Na4-Cl37=304.85      Na15-Na5-Na4-Cl40= 32.91      
Na15-Na5-Na4-Cl43=214.36      Na19-Na5-Na4-Na7=178.95       Na19-Na5-Na4-Na11=110.26      Na19-Na5-Na4-Na12=109.65      
Na19-Na5-Na4-Na15=291.82      Na19-Na5-Na4-Na22= 56.75      Na19-Na5-Na4-Na23=  0.56      Na19-Na5-Na4-Cl28= 55.44      
Na19-Na5-Na4-Cl35= 56.05      Na19-Na5-Na4-Cl37=236.67      Na19-Na5-Na4-Cl40=324.72      Na19-Na5-Na4-Cl43=146.18      
Na21-Na5-Na4-Na7=123.46       Na21-Na5-Na4-Na11= 54.76      Na21-Na5-Na4-Na12= 54.16      Na21-Na5-Na4-Na15=236.33      
Na21-Na5-Na4-Na19=304.51      Na21-Na5-Na4-Na22=  1.26      Na21-Na5-Na4-Na23=305.07      Na21-Na5-Na4-Cl28=359.95      
Na21-Na5-Na4-Cl35=  0.56      Na21-Na5-Na4-Cl37=181.18      Na21-Na5-Na4-Cl40=269.23      Na21-Na5-Na4-Cl43= 90.68      
Cl32-Na5-Na4-Na7=211.26       Cl32-Na5-Na4-Na11=142.57      Cl32-Na5-Na4-Na12=141.97      Cl32-Na5-Na4-Na15=324.13      
Cl32-Na5-Na4-Na19= 32.32      Cl32-Na5-Na4-Na22= 89.06      Cl32-Na5-Na4-Na23= 32.88      Cl32-Na5-Na4-Cl28= 87.76      
Cl32-Na5-Na4-Cl35= 88.37      Cl32-Na5-Na4-Cl37=268.99      Cl32-Na5-Na4-Cl40=357.04      Cl32-Na5-Na4-Cl43=178.49      
Cl34-Na5-Na4-Na7= 33.08       Cl34-Na5-Na4-Na11=324.39      Cl34-Na5-Na4-Na12=323.78      Cl34-Na5-Na4-Na15=145.95      
Cl34-Na5-Na4-Na19=214.13      Cl34-Na5-Na4-Na22=270.88      Cl34-Na5-Na4-Na23=214.70      Cl34-Na5-Na4-Cl28=269.58      
Cl34-Na5-Na4-Cl35=270.19      Cl34-Na5-Na4-Cl37= 90.81      Cl34-Na5-Na4-Cl40=178.86      Cl34-Na5-Na4-Cl43=  0.31      
Cl35-Na5-Na4-Na7=122.89       Cl35-Na5-Na4-Na11= 54.20      Cl35-Na5-Na4-Na12= 53.60      Cl35-Na5-Na4-Na15=235.76      
Cl35-Na5-Na4-Na19=303.95      Cl35-Na5-Na4-Na22=  0.70      Cl35-Na5-Na4-Na23=304.51      Cl35-Na5-Na4-Cl28=359.39      
Cl35-Na5-Na4-Cl37=180.62      Cl35-Na5-Na4-Cl40=268.67      Cl35-Na5-Na4-Cl43= 90.12      Cl37-Na5-Na4-Na7=302.28       
Cl37-Na5-Na4-Na11=233.58      Cl37-Na5-Na4-Na12=232.98      Cl37-Na5-Na4-Na15= 55.15      Cl37-Na5-Na4-Na19=123.33      
Cl37-Na5-Na4-Na22=180.08      Cl37-Na5-Na4-Na23=123.89      Cl37-Na5-Na4-Cl28=178.77      Cl37-Na5-Na4-Cl35=179.38      
Cl37-Na5-Na4-Cl40= 88.05      Cl37-Na5-Na4-Cl43=269.51      Cl42-Na5-Na4-Na7=121.05       Cl42-Na5-Na4-Na11= 52.36      
Cl42-Na5-Na4-Na12= 51.76      Cl42-Na5-Na4-Na15=233.92      Cl42-Na5-Na4-Na19=302.11      Cl42-Na5-Na4-Na22=358.86      
Cl42-Na5-Na4-Na23=302.67      Cl42-Na5-Na4-Cl28=357.55      Cl42-Na5-Na4-Cl35=358.16      Cl42-Na5-Na4-Cl37=178.78      
Cl42-Na5-Na4-Cl40=266.83      Cl42-Na5-Na4-Cl43= 88.28      Na9-Na6-Na3-Na1= 65.64        Na9-Na6-Na3-Na10=177.11       
Na9-Na6-Na3-Na19=120.16       Na9-Na6-Na3-Na20=244.85       Na9-Na6-Na3-Na23= 67.15       Na9-Na6-Na3-Na24=178.97       
Na9-Na6-Na3-Cl27=120.57       Na9-Na6-Na3-Cl39= 31.58       Na9-Na6-Na3-Cl41=301.18       Na9-Na6-Na3-Cl44=116.70       
Na9-Na6-Na3-Cl45=212.60       Na10-Na6-Na3-Na1=248.53       Na10-Na6-Na3-Na9=182.89       Na10-Na6-Na3-Na19=303.04      
Na10-Na6-Na3-Na20= 67.73      Na10-Na6-Na3-Na23=250.04      Na10-Na6-Na3-Na24=  1.86      Na10-Na6-Na3-Cl27=303.46      
Na10-Na6-Na3-Cl39=214.46      Na10-Na6-Na3-Cl41=124.07      Na10-Na6-Na3-Cl44=299.59      Na10-Na6-Na3-Cl45= 35.49      
Na16-Na6-Na3-Na1=249.65       Na16-Na6-Na3-Na9=184.02       Na16-Na6-Na3-Na10=  1.13      Na16-Na6-Na3-Na19=304.17      
Na16-Na6-Na3-Na20= 68.86      Na16-Na6-Na3-Na23=251.16      Na16-Na6-Na3-Na24=  2.99      Na16-Na6-Na3-Cl27=304.59      
Na16-Na6-Na3-Cl39=215.59      Na16-Na6-Na3-Cl41=125.20      Na16-Na6-Na3-Cl44=300.72      Na16-Na6-Na3-Cl45= 36.62      
Na20-Na6-Na3-Na1=180.79       Na20-Na6-Na3-Na9=115.15       Na20-Na6-Na3-Na10=292.27      Na20-Na6-Na3-Na19=235.31      
Na20-Na6-Na3-Na23=182.30      Na20-Na6-Na3-Na24=294.13      Na20-Na6-Na3-Cl27=235.72      Na20-Na6-Na3-Cl39=146.73      
Na20-Na6-Na3-Cl41= 56.34      Na20-Na6-Na3-Cl44=231.85      Na20-Na6-Na3-Cl45=327.76      Na22-Na6-Na3-Na1=302.62       
Na22-Na6-Na3-Na9=236.98       Na22-Na6-Na3-Na10= 54.09      Na22-Na6-Na3-Na19=357.14      Na22-Na6-Na3-Na20=121.83      
Na22-Na6-Na3-Na23=304.13      Na22-Na6-Na3-Na24= 55.96      Na22-Na6-Na3-Cl27=357.55      Na22-Na6-Na3-Cl39=268.56      
Na22-Na6-Na3-Cl41=178.17      Na22-Na6-Na3-Cl44=353.68      Na22-Na6-Na3-Cl45= 89.59      Na23-Na6-Na3-Na1=358.49       
Na23-Na6-Na3-Na9=292.85       Na23-Na6-Na3-Na10=109.96      Na23-Na6-Na3-Na19= 53.01      Na23-Na6-Na3-Na20=177.70      
Na23-Na6-Na3-Na24=111.83      Na23-Na6-Na3-Cl27= 53.42      Na23-Na6-Na3-Cl39=324.43      Na23-Na6-Na3-Cl41=234.04      
Na23-Na6-Na3-Cl44= 49.55      Na23-Na6-Na3-Cl45=145.46      Na25-Na6-Na3-Na1=354.29       Na25-Na6-Na3-Na9=288.65       
Na25-Na6-Na3-Na10=105.77      Na25-Na6-Na3-Na19= 48.81      Na25-Na6-Na3-Na20=173.50      Na25-Na6-Na3-Na23=355.80      
Na25-Na6-Na3-Na24=107.63      Na25-Na6-Na3-Cl27= 49.22      Na25-Na6-Na3-Cl39=320.23      Na25-Na6-Na3-Cl41=229.84      
Na25-Na6-Na3-Cl44= 45.35      Na25-Na6-Na3-Cl45=141.26      Cl27-Na6-Na3-Na1=305.07       Cl27-Na6-Na3-Na9=239.43       
Cl27-Na6-Na3-Na10= 56.54      Cl27-Na6-Na3-Na19=359.59      Cl27-Na6-Na3-Na20=124.28      Cl27-Na6-Na3-Na23=306.58      
Cl27-Na6-Na3-Na24= 58.40      Cl27-Na6-Na3-Cl39=271.01      Cl27-Na6-Na3-Cl41=180.62      Cl27-Na6-Na3-Cl44=356.13      
Cl27-Na6-Na3-Cl45= 92.03      Cl30-Na6-Na3-Na1=212.41       Cl30-Na6-Na3-Na9=146.77       Cl30-Na6-Na3-Na10=323.88      
Cl30-Na6-Na3-Na19=266.93      Cl30-Na6-Na3-Na20= 31.62      Cl30-Na6-Na3-Na23=213.92      Cl30-Na6-Na3-Na24=325.74      
Cl30-Na6-Na3-Cl27=267.34      Cl30-Na6-Na3-Cl39=178.35      Cl30-Na6-Na3-Cl41= 87.96      Cl30-Na6-Na3-Cl44=263.47      
Cl30-Na6-Na3-Cl45=359.37      Cl41-Na6-Na3-Na1=124.45       Cl41-Na6-Na3-Na9= 58.82       Cl41-Na6-Na3-Na10=235.93      
Cl41-Na6-Na3-Na19=178.97      Cl41-Na6-Na3-Na20=303.66      Cl41-Na6-Na3-Na23=125.96      Cl41-Na6-Na3-Na24=237.79      
Cl41-Na6-Na3-Cl27=179.38      Cl41-Na6-Na3-Cl39= 90.39      Cl41-Na6-Na3-Cl44=175.51      Cl41-Na6-Na3-Cl45=271.42      
Cl47-Na6-Na3-Na1=299.82       Cl47-Na6-Na3-Na9=234.18       Cl47-Na6-Na3-Na10= 51.29      Cl47-Na6-Na3-Na19=354.33      
Cl47-Na6-Na3-Na20=119.02      Cl47-Na6-Na3-Na23=301.33      Cl47-Na6-Na3-Na24= 53.15      Cl47-Na6-Na3-Cl27=354.75      
Cl47-Na6-Na3-Cl39=265.75      Cl47-Na6-Na3-Cl41=175.36      Cl47-Na6-Na3-Cl44=350.88      Cl47-Na6-Na3-Cl45= 86.78      
Cl48-Na6-Na3-Na1= 32.70       Cl48-Na6-Na3-Na9=327.06       Cl48-Na6-Na3-Na10=144.17      Cl48-Na6-Na3-Na19= 87.22      
Cl48-Na6-Na3-Na20=211.91      Cl48-Na6-Na3-Na23= 34.21      Cl48-Na6-Na3-Na24=146.04      Cl48-Na6-Na3-Cl27= 87.63      
Cl48-Na6-Na3-Cl39=358.64      Cl48-Na6-Na3-Cl41=268.25      Cl48-Na6-Na3-Cl44= 83.76      Cl48-Na6-Na3-Cl45=179.67      
Na5-Na7-Na4-Na11=126.44       Na5-Na7-Na4-Na12= 72.23       Na5-Na7-Na4-Na15=308.19       Na5-Na7-Na4-Na19=  1.05       
Na5-Na7-Na4-Na22= 71.95       Na5-Na7-Na4-Na23= 65.35       Na5-Na7-Na4-Cl28=127.36       Na5-Na7-Na4-Cl35= 36.34       
Na5-Na7-Na4-Cl37=302.85       Na5-Na7-Na4-Cl40=305.90       Na5-Na7-Na4-Cl43=131.26       Na12-Na7-Na4-Na5=287.77       
Na12-Na7-Na4-Na11= 54.21      Na12-Na7-Na4-Na15=235.97      Na12-Na7-Na4-Na19=288.82      Na12-Na7-Na4-Na22=359.72      
Na12-Na7-Na4-Na23=353.12      Na12-Na7-Na4-Cl28= 55.13      Na12-Na7-Na4-Cl35=324.11      Na12-Na7-Na4-Cl37=230.62      
Na12-Na7-Na4-Cl40=233.67      Na12-Na7-Na4-Cl43= 59.03      Cl34-Na7-Na4-Na5=322.27       Cl34-Na7-Na4-Na11= 88.70      
Cl34-Na7-Na4-Na12= 34.49      Cl34-Na7-Na4-Na15=270.46      Cl34-Na7-Na4-Na19=323.32      Cl34-Na7-Na4-Na22= 34.22      
Cl34-Na7-Na4-Na23= 27.61      Cl34-Na7-Na4-Cl28= 89.62      Cl34-Na7-Na4-Cl35=358.61      Cl34-Na7-Na4-Cl37=265.11      
Cl34-Na7-Na4-Cl40=268.16      Cl34-Na7-Na4-Cl43= 93.52      Cl37-Na7-Na4-Na5= 57.15       Cl37-Na7-Na4-Na11=183.59      
Cl37-Na7-Na4-Na12=129.38      Cl37-Na7-Na4-Na15=  5.35      Cl37-Na7-Na4-Na19= 58.21      Cl37-Na7-Na4-Na22=129.11      
Cl37-Na7-Na4-Na23=122.50      Cl37-Na7-Na4-Cl28=184.51      Cl37-Na7-Na4-Cl35= 93.49      Cl37-Na7-Na4-Cl40=  3.05      
Cl37-Na7-Na4-Cl43=188.41      Cl43-Na7-Na4-Na5=228.74       Cl43-Na7-Na4-Na11=355.18      Cl43-Na7-Na4-Na12=300.97      
Cl43-Na7-Na4-Na15=176.94      Cl43-Na7-Na4-Na19=229.79      Cl43-Na7-Na4-Na22=300.69      Cl43-Na7-Na4-Na23=294.09      
Cl43-Na7-Na4-Cl28=356.10      Cl43-Na7-Na4-Cl35=265.08      Cl43-Na7-Na4-Cl37=171.59      Cl43-Na7-Na4-Cl40=174.64      
Na4-Na7-Na5-Na12=287.46       Na4-Na7-Na5-Na13=294.30       Na4-Na7-Na5-Na14=237.60       Na4-Na7-Na5-Na15= 52.65       
Na4-Na7-Na5-Na19=359.02       Na4-Na7-Na5-Na21=287.15       Na4-Na7-Na5-Cl32= 48.68       Na4-Na7-Na5-Cl34=230.45       
Na4-Na7-Na5-Cl35=323.28       Na4-Na7-Na5-Cl37= 58.05       Na4-Na7-Na5-Cl42=233.74       Na12-Na7-Na5-Na4= 72.54       
Na12-Na7-Na5-Na13=  6.85      Na12-Na7-Na5-Na14=310.14      Na12-Na7-Na5-Na15=125.19      Na12-Na7-Na5-Na19= 71.56      
Na12-Na7-Na5-Na21=359.70      Na12-Na7-Na5-Cl32=121.22      Na12-Na7-Na5-Cl34=302.99      Na12-Na7-Na5-Cl35= 35.82      
Na12-Na7-Na5-Cl37=130.59      Na12-Na7-Na5-Cl42=306.28      Cl34-Na7-Na5-Na4=129.55       Cl34-Na7-Na5-Na12= 57.01      
Cl34-Na7-Na5-Na13= 63.86      Cl34-Na7-Na5-Na14=  7.15      Cl34-Na7-Na5-Na15=182.20      Cl34-Na7-Na5-Na19=128.57      
Cl34-Na7-Na5-Na21= 56.71      Cl34-Na7-Na5-Cl32=178.23      Cl34-Na7-Na5-Cl35= 92.84      Cl34-Na7-Na5-Cl37=187.60      
Cl34-Na7-Na5-Cl42=  3.29      Cl37-Na7-Na5-Na4=301.95       Cl37-Na7-Na5-Na12=229.41      Cl37-Na7-Na5-Na13=236.26      
Cl37-Na7-Na5-Na14=179.55      Cl37-Na7-Na5-Na15=354.60      Cl37-Na7-Na5-Na19=300.97      Cl37-Na7-Na5-Na21=229.11      
Cl37-Na7-Na5-Cl32=350.63      Cl37-Na7-Na5-Cl34=172.40      Cl37-Na7-Na5-Cl35=265.23      Cl37-Na7-Na5-Cl42=175.69      
Cl43-Na7-Na5-Na4= 36.08       Cl43-Na7-Na5-Na12=323.53      Cl43-Na7-Na5-Na13=330.38      Cl43-Na7-Na5-Na14=273.67      
Cl43-Na7-Na5-Na15= 88.72      Cl43-Na7-Na5-Na19= 35.09      Cl43-Na7-Na5-Na21=323.23      Cl43-Na7-Na5-Cl32= 84.76      
Cl43-Na7-Na5-Cl34=266.52      Cl43-Na7-Na5-Cl35=359.36      Cl43-Na7-Na5-Cl37= 94.12      Cl43-Na7-Na5-Cl42=269.81      
Na6-Na9-Na3-Na1=232.50        Na6-Na9-Na3-Na10=357.30       Na6-Na9-Na3-Na19=286.54       Na6-Na9-Na3-Na20= 50.29       
Na6-Na9-Na3-Na23=286.07       Na6-Na9-Na3-Na24=201.71       Na6-Na9-Na3-Cl27=323.81       Na6-Na9-Na3-Cl39=227.93       
Na6-Na9-Na3-Cl41= 58.49       Na6-Na9-Na3-Cl44=226.79       Na6-Na9-Na3-Cl45= 49.66       Na23-Na9-Na3-Na1=306.43       
Na23-Na9-Na3-Na6= 73.93       Na23-Na9-Na3-Na10= 71.23      Na23-Na9-Na3-Na19=  0.47      Na23-Na9-Na3-Na20=124.22      
Na23-Na9-Na3-Na24=275.63      Na23-Na9-Na3-Cl27= 37.73      Na23-Na9-Na3-Cl39=301.85      Na23-Na9-Na3-Cl41=132.42      
Na23-Na9-Na3-Cl44=300.71      Na23-Na9-Na3-Cl45=123.59      Cl39-Na9-Na3-Na1=  4.58       Cl39-Na9-Na3-Na6=132.07       
Cl39-Na9-Na3-Na10=129.38      Cl39-Na9-Na3-Na19= 58.61      Cl39-Na9-Na3-Na20=182.37      Cl39-Na9-Na3-Na23= 58.15      
Cl39-Na9-Na3-Na24=333.78      Cl39-Na9-Na3-Cl27= 95.88      Cl39-Na9-Na3-Cl41=190.57      Cl39-Na9-Na3-Cl44=358.86      
Cl39-Na9-Na3-Cl45=181.74      Cl41-Na9-Na3-Na1=174.01       Cl41-Na9-Na3-Na6=301.51       Cl41-Na9-Na3-Na10=298.81      
Cl41-Na9-Na3-Na19=228.04      Cl41-Na9-Na3-Na20=351.80      Cl41-Na9-Na3-Na23=227.58      Cl41-Na9-Na3-Na24=143.21      
Cl41-Na9-Na3-Cl27=265.31      Cl41-Na9-Na3-Cl39=169.43      Cl41-Na9-Na3-Cl44=168.29      Cl41-Na9-Na3-Cl45=351.17      
Cl48-Na9-Na3-Na1=268.91       Cl48-Na9-Na3-Na6= 36.41       Cl48-Na9-Na3-Na10= 33.71      Cl48-Na9-Na3-Na19=322.94      
Cl48-Na9-Na3-Na20= 86.70      Cl48-Na9-Na3-Na23=322.48      Cl48-Na9-Na3-Na24=238.11      Cl48-Na9-Na3-Cl27=  0.21      
Cl48-Na9-Na3-Cl39=264.33      Cl48-Na9-Na3-Cl41= 94.90      Cl48-Na9-Na3-Cl44=263.19      Cl48-Na9-Na3-Cl45= 86.07      
Na3-Na9-Na6-Na10=  2.77       Na3-Na9-Na6-Na16= 27.81       Na3-Na9-Na6-Na20=310.89       Na3-Na9-Na6-Na22= 67.94       
Na3-Na9-Na6-Na23= 72.90       Na3-Na9-Na6-Na25=123.78       Na3-Na9-Na6-Cl27= 35.53       Na3-Na9-Na6-Cl30=310.09       
Na3-Na9-Na6-Cl41=304.07       Na3-Na9-Na6-Cl47=119.02       Na3-Na9-Na6-Cl48=131.05       Na23-Na9-Na6-Na3=287.10       
Na23-Na9-Na6-Na10=289.87      Na23-Na9-Na6-Na16=314.91      Na23-Na9-Na6-Na20=237.99      Na23-Na9-Na6-Na22=355.04      
Na23-Na9-Na6-Na25= 50.88      Na23-Na9-Na6-Cl27=322.63      Na23-Na9-Na6-Cl30=237.19      Na23-Na9-Na6-Cl41=231.17      
Na23-Na9-Na6-Cl47= 46.12      Na23-Na9-Na6-Cl48= 58.15      Cl39-Na9-Na6-Na3=323.75       Cl39-Na9-Na6-Na10=326.52      
Cl39-Na9-Na6-Na16=351.56      Cl39-Na9-Na6-Na20=274.64      Cl39-Na9-Na6-Na22= 31.68      Cl39-Na9-Na6-Na23= 36.65      
Cl39-Na9-Na6-Na25= 87.53      Cl39-Na9-Na6-Cl27=359.27      Cl39-Na9-Na6-Cl30=273.83      Cl39-Na9-Na6-Cl41=267.82      
Cl39-Na9-Na6-Cl47= 82.77      Cl39-Na9-Na6-Cl48= 94.79      Cl41-Na9-Na6-Na3= 55.93       Cl41-Na9-Na6-Na10= 58.70      
Cl41-Na9-Na6-Na16= 83.74      Cl41-Na9-Na6-Na20=  6.82      Cl41-Na9-Na6-Na22=123.86      Cl41-Na9-Na6-Na23=128.83      
Cl41-Na9-Na6-Na25=179.71      Cl41-Na9-Na6-Cl27= 91.46      Cl41-Na9-Na6-Cl30=  6.01      Cl41-Na9-Na6-Cl47=174.95      
Cl41-Na9-Na6-Cl48=186.97      Cl48-Na9-Na6-Na3=228.95       Cl48-Na9-Na6-Na10=231.73      Cl48-Na9-Na6-Na16=256.76      
Cl48-Na9-Na6-Na20=179.85      Cl48-Na9-Na6-Na22=296.89      Cl48-Na9-Na6-Na23=301.85      Cl48-Na9-Na6-Na25=352.74      
Cl48-Na9-Na6-Cl27=264.48      Cl48-Na9-Na6-Cl30=179.04      Cl48-Na9-Na6-Cl41=173.03      Cl48-Na9-Na6-Cl47=347.97      
Na6-Na10-Na3-Na1=107.25       Na6-Na10-Na3-Na9=  2.62       Na6-Na10-Na3-Na19=110.36      Na6-Na10-Na3-Na20=289.58      
Na6-Na10-Na3-Na23= 54.30      Na6-Na10-Na3-Na24=181.62      Na6-Na10-Na3-Cl27= 53.04      Na6-Na10-Na3-Cl39= 52.34      
Na6-Na10-Na3-Cl41=323.78      Na6-Na10-Na3-Cl44=147.79      Na6-Na10-Na3-Cl45=232.75      Na8-Na10-Na3-Na1=273.63       
Na8-Na10-Na3-Na6=166.38       Na8-Na10-Na3-Na9=169.00       Na8-Na10-Na3-Na19=276.74      Na8-Na10-Na3-Na20= 95.96      
Na8-Na10-Na3-Na23=220.67      Na8-Na10-Na3-Na24=348.00      Na8-Na10-Na3-Cl27=219.42      Na8-Na10-Na3-Cl39=218.71      
Na8-Na10-Na3-Cl41=130.15      Na8-Na10-Na3-Cl44=314.16      Na8-Na10-Na3-Cl45= 39.12      Na16-Na10-Na3-Na1=105.94      
Na16-Na10-Na3-Na6=358.69      Na16-Na10-Na3-Na9=  1.32      Na16-Na10-Na3-Na19=109.05     Na16-Na10-Na3-Na20=288.27     
Na16-Na10-Na3-Na23= 52.99     Na16-Na10-Na3-Na24=180.31     Na16-Na10-Na3-Cl27= 51.73     Na16-Na10-Na3-Cl39= 51.03     
Na16-Na10-Na3-Cl41=322.47     Na16-Na10-Na3-Cl44=146.48     Na16-Na10-Na3-Cl45=231.44     Na19-Na10-Na3-Na1=356.89      
Na19-Na10-Na3-Na6=249.64      Na19-Na10-Na3-Na9=252.26      Na19-Na10-Na3-Na20=179.22     Na19-Na10-Na3-Na23=303.93     
Na19-Na10-Na3-Na24= 71.26     Na19-Na10-Na3-Cl27=302.68     Na19-Na10-Na3-Cl39=301.97     Na19-Na10-Na3-Cl41=213.41     
Na19-Na10-Na3-Cl44= 37.42     Na19-Na10-Na3-Cl45=122.38     Na20-Na10-Na3-Na1=177.67      Na20-Na10-Na3-Na6= 70.42      
Na20-Na10-Na3-Na9= 73.04      Na20-Na10-Na3-Na19=180.78     Na20-Na10-Na3-Na23=124.71     Na20-Na10-Na3-Na24=252.04     
Na20-Na10-Na3-Cl27=123.46     Na20-Na10-Na3-Cl39=122.75     Na20-Na10-Na3-Cl41= 34.19     Na20-Na10-Na3-Cl44=218.20     
Na20-Na10-Na3-Cl45=303.16     Na21-Na10-Na3-Na1=346.69      Na21-Na10-Na3-Na6=239.43      Na21-Na10-Na3-Na9=242.06      
Na21-Na10-Na3-Na19=349.80     Na21-Na10-Na3-Na20=169.02     Na21-Na10-Na3-Na23=293.73     Na21-Na10-Na3-Na24= 61.06     
Na21-Na10-Na3-Cl27=292.48     Na21-Na10-Na3-Cl39=291.77     Na21-Na10-Na3-Cl41=203.21     Na21-Na10-Na3-Cl44= 27.22     
Na21-Na10-Na3-Cl45=112.18     Na22-Na10-Na3-Na1= 49.36      Na22-Na10-Na3-Na6=302.11      Na22-Na10-Na3-Na9=304.74      
Na22-Na10-Na3-Na19= 52.48     Na22-Na10-Na3-Na20=231.70     Na22-Na10-Na3-Na23=356.41     Na22-Na10-Na3-Na24=123.74     
Na22-Na10-Na3-Cl27=355.16     Na22-Na10-Na3-Cl39=354.45     Na22-Na10-Na3-Cl41=265.89     Na22-Na10-Na3-Cl44= 89.90     
Na22-Na10-Na3-Cl45=174.86     Na24-Na10-Na3-Na1=285.63      Na24-Na10-Na3-Na6=178.38      Na24-Na10-Na3-Na9=181.00      
Na24-Na10-Na3-Na19=288.74     Na24-Na10-Na3-Na20=107.96     Na24-Na10-Na3-Na23=232.67     Na24-Na10-Na3-Cl27=231.42     
Na24-Na10-Na3-Cl39=230.71     Na24-Na10-Na3-Cl41=142.15     Na24-Na10-Na3-Cl44=326.16     Na24-Na10-Na3-Cl45= 51.12     
Cl26-Na10-Na3-Na1= 42.08      Cl26-Na10-Na3-Na6=294.82      Cl26-Na10-Na3-Na9=297.45      Cl26-Na10-Na3-Na19= 45.19     
Cl26-Na10-Na3-Na20=224.41     Cl26-Na10-Na3-Na23=349.12     Cl26-Na10-Na3-Na24=116.45     Cl26-Na10-Na3-Cl27=347.87     
Cl26-Na10-Na3-Cl39=347.16     Cl26-Na10-Na3-Cl41=258.60     Cl26-Na10-Na3-Cl44= 82.61     Cl26-Na10-Na3-Cl45=167.57     
Cl27-Na10-Na3-Na1= 54.21      Cl27-Na10-Na3-Na6=306.96      Cl27-Na10-Na3-Na9=309.58      Cl27-Na10-Na3-Na19= 57.32     
Cl27-Na10-Na3-Na20=236.54     Cl27-Na10-Na3-Na23=  1.25     Cl27-Na10-Na3-Na24=128.58     Cl27-Na10-Na3-Cl39=359.29     
Cl27-Na10-Na3-Cl41=270.73     Cl27-Na10-Na3-Cl44= 94.74     Cl27-Na10-Na3-Cl45=179.70     Cl30-Na10-Na3-Na1=144.24      
Cl30-Na10-Na3-Na6= 36.99      Cl30-Na10-Na3-Na9= 39.62      Cl30-Na10-Na3-Na19=147.36     Cl30-Na10-Na3-Na20=326.58     
Cl30-Na10-Na3-Na23= 91.29     Cl30-Na10-Na3-Na24=218.62     Cl30-Na10-Na3-Cl27= 90.04     Cl30-Na10-Na3-Cl39= 89.33     
Cl30-Na10-Na3-Cl41=  0.77     Cl30-Na10-Na3-Cl44=184.78     Cl30-Na10-Na3-Cl45=269.74     Cl36-Na10-Na3-Na1=319.80      
Cl36-Na10-Na3-Na6=212.54      Cl36-Na10-Na3-Na9=215.17      Cl36-Na10-Na3-Na19=322.91     Cl36-Na10-Na3-Na20=142.13     
Cl36-Na10-Na3-Na23=266.84     Cl36-Na10-Na3-Na24= 34.17     Cl36-Na10-Na3-Cl27=265.59     Cl36-Na10-Na3-Cl39=264.88     
Cl36-Na10-Na3-Cl41=176.32     Cl36-Na10-Na3-Cl44=  0.33     Cl36-Na10-Na3-Cl45= 85.29     Cl45-Na10-Na3-Na1=234.51      
Cl45-Na10-Na3-Na6=127.25      Cl45-Na10-Na3-Na9=129.88      Cl45-Na10-Na3-Na19=237.62     Cl45-Na10-Na3-Na20= 56.84     
Cl45-Na10-Na3-Na23=181.55     Cl45-Na10-Na3-Na24=308.88     Cl45-Na10-Na3-Cl27=180.30     Cl45-Na10-Na3-Cl39=179.59     
Cl45-Na10-Na3-Cl41= 91.03     Cl45-Na10-Na3-Cl44=275.04     O51-Na10-Na3-Na1=244.68       O51-Na10-Na3-Na6=137.42       
O51-Na10-Na3-Na9=140.05       O51-Na10-Na3-Na19=247.79      O51-Na10-Na3-Na20= 67.01      O51-Na10-Na3-Na23=191.72      
O51-Na10-Na3-Na24=319.05      O51-Na10-Na3-Cl27=190.47      O51-Na10-Na3-Cl39=189.76      O51-Na10-Na3-Cl41=101.20      
O51-Na10-Na3-Cl44=285.21      O51-Na10-Na3-Cl45= 10.17      Na3-Na10-Na6-Na9=357.28       Na3-Na10-Na6-Na16=181.22      
Na3-Na10-Na6-Na20= 68.11      Na3-Na10-Na6-Na22=252.67      Na3-Na10-Na6-Na23=305.76      Na3-Na10-Na6-Na25=250.99      
Na3-Na10-Na6-Cl27=308.68      Na3-Na10-Na6-Cl30=124.32      Na3-Na10-Na6-Cl41= 35.51      Na3-Na10-Na6-Cl47=215.35      
Na3-Na10-Na6-Cl48=303.88      Na8-Na10-Na6-Na3=315.82       Na8-Na10-Na6-Na9=313.10       Na8-Na10-Na6-Na16=137.04      
Na8-Na10-Na6-Na20= 23.93      Na8-Na10-Na6-Na22=208.49      Na8-Na10-Na6-Na23=261.58      Na8-Na10-Na6-Na25=206.81      
Na8-Na10-Na6-Cl27=264.50      Na8-Na10-Na6-Cl30= 80.14      Na8-Na10-Na6-Cl41=351.33      Na8-Na10-Na6-Cl47=171.17      
Na8-Na10-Na6-Cl48=259.70      Na16-Na10-Na6-Na3=178.78      Na16-Na10-Na6-Na9=176.06      Na16-Na10-Na6-Na20=246.89     
Na16-Na10-Na6-Na22= 71.45     Na16-Na10-Na6-Na23=124.54     Na16-Na10-Na6-Na25= 69.77     Na16-Na10-Na6-Cl27=127.46     
Na16-Na10-Na6-Cl30=303.10     Na16-Na10-Na6-Cl41=214.29     Na16-Na10-Na6-Cl47= 34.13     Na16-Na10-Na6-Cl48=122.66     
Na19-Na10-Na6-Na3= 51.77      Na19-Na10-Na6-Na9= 49.05      Na19-Na10-Na6-Na16=232.99     Na19-Na10-Na6-Na20=119.88     
Na19-Na10-Na6-Na22=304.44     Na19-Na10-Na6-Na23=357.53     Na19-Na10-Na6-Na25=302.76     Na19-Na10-Na6-Cl27=  0.45     
Na19-Na10-Na6-Cl30=176.09     Na19-Na10-Na6-Cl41= 87.28     Na19-Na10-Na6-Cl47=267.13     Na19-Na10-Na6-Cl48=355.65     
Na20-Na10-Na6-Na3=291.89      Na20-Na10-Na6-Na9=289.17      Na20-Na10-Na6-Na16=113.11     Na20-Na10-Na6-Na22=184.56     
Na20-Na10-Na6-Na23=237.65     Na20-Na10-Na6-Na25=182.88     Na20-Na10-Na6-Cl27=240.57     Na20-Na10-Na6-Cl30= 56.21     
Na20-Na10-Na6-Cl41=327.40     Na20-Na10-Na6-Cl47=147.24     Na20-Na10-Na6-Cl48=235.77     Na21-Na10-Na6-Na3=107.66      
Na21-Na10-Na6-Na9=104.94      Na21-Na10-Na6-Na16=288.88     Na21-Na10-Na6-Na20=175.77     Na21-Na10-Na6-Na22=  0.33     
Na21-Na10-Na6-Na23= 53.42     Na21-Na10-Na6-Na25=358.65     Na21-Na10-Na6-Cl27= 56.34     Na21-Na10-Na6-Cl30=231.98     
Na21-Na10-Na6-Cl41=143.17     Na21-Na10-Na6-Cl47=323.01     Na21-Na10-Na6-Cl48= 51.54     Na22-Na10-Na6-Na3=107.33      
Na22-Na10-Na6-Na9=104.61      Na22-Na10-Na6-Na16=288.55     Na22-Na10-Na6-Na20=175.44     Na22-Na10-Na6-Na23= 53.09     
Na22-Na10-Na6-Na25=358.32     Na22-Na10-Na6-Cl27= 56.01     Na22-Na10-Na6-Cl30=231.65     Na22-Na10-Na6-Cl41=142.84     
Na22-Na10-Na6-Cl47=322.69     Na22-Na10-Na6-Cl48= 51.21     Na24-Na10-Na6-Na3=358.54      Na24-Na10-Na6-Na9=355.82      
Na24-Na10-Na6-Na16=179.76     Na24-Na10-Na6-Na20= 66.65     Na24-Na10-Na6-Na22=251.21     Na24-Na10-Na6-Na23=304.30     
Na24-Na10-Na6-Na25=249.53     Na24-Na10-Na6-Cl27=307.22     Na24-Na10-Na6-Cl30=122.86     Na24-Na10-Na6-Cl41= 34.06     
Na24-Na10-Na6-Cl47=213.90     Na24-Na10-Na6-Cl48=302.42     Cl26-Na10-Na6-Na3=141.83      Cl26-Na10-Na6-Na9=139.10      
Cl26-Na10-Na6-Na16=323.05     Cl26-Na10-Na6-Na20=209.94     Cl26-Na10-Na6-Na22= 34.49     Cl26-Na10-Na6-Na23= 87.59     
Cl26-Na10-Na6-Na25= 32.82     Cl26-Na10-Na6-Cl27= 90.50     Cl26-Na10-Na6-Cl30=266.15     Cl26-Na10-Na6-Cl41=177.34     
Cl26-Na10-Na6-Cl47=357.18     Cl26-Na10-Na6-Cl48= 85.71     Cl27-Na10-Na6-Na3= 51.32      Cl27-Na10-Na6-Na9= 48.60      
Cl27-Na10-Na6-Na16=232.54     Cl27-Na10-Na6-Na20=119.43     Cl27-Na10-Na6-Na22=303.99     Cl27-Na10-Na6-Na23=357.08     
Cl27-Na10-Na6-Na25=302.31     Cl27-Na10-Na6-Cl30=175.64     Cl27-Na10-Na6-Cl41= 86.83     Cl27-Na10-Na6-Cl47=266.68     
Cl27-Na10-Na6-Cl48=355.20     Cl30-Na10-Na6-Na3=235.68      Cl30-Na10-Na6-Na9=232.96      Cl30-Na10-Na6-Na16= 56.90     
Cl30-Na10-Na6-Na20=303.79     Cl30-Na10-Na6-Na22=128.35     Cl30-Na10-Na6-Na23=181.44     Cl30-Na10-Na6-Na25=126.67     
Cl30-Na10-Na6-Cl27=184.36     Cl30-Na10-Na6-Cl41=271.19     Cl30-Na10-Na6-Cl47= 91.03     Cl30-Na10-Na6-Cl48=179.56     
Cl36-Na10-Na6-Na3= 43.01      Cl36-Na10-Na6-Na9= 40.29      Cl36-Na10-Na6-Na16=224.23     Cl36-Na10-Na6-Na20=111.12     
Cl36-Na10-Na6-Na22=295.68     Cl36-Na10-Na6-Na23=348.77     Cl36-Na10-Na6-Na25=294.00     Cl36-Na10-Na6-Cl27=351.69     
Cl36-Na10-Na6-Cl30=167.33     Cl36-Na10-Na6-Cl41= 78.52     Cl36-Na10-Na6-Cl47=258.37     Cl36-Na10-Na6-Cl48=346.89     
Cl45-Na10-Na6-Na3=322.16      Cl45-Na10-Na6-Na9=319.43      Cl45-Na10-Na6-Na16=143.38     Cl45-Na10-Na6-Na20= 30.27     
Cl45-Na10-Na6-Na22=214.82     Cl45-Na10-Na6-Na23=267.92     Cl45-Na10-Na6-Na25=213.15     Cl45-Na10-Na6-Cl27=270.83     
Cl45-Na10-Na6-Cl30= 86.48     Cl45-Na10-Na6-Cl41=357.67     Cl45-Na10-Na6-Cl47=177.51     Cl45-Na10-Na6-Cl48=266.04     
O51-Na10-Na6-Na3=226.11       O51-Na10-Na6-Na9=223.39       O51-Na10-Na6-Na16= 47.33      O51-Na10-Na6-Na20=294.22      
O51-Na10-Na6-Na22=118.78      O51-Na10-Na6-Na23=171.87      O51-Na10-Na6-Na25=117.10      O51-Na10-Na6-Cl27=174.79      
O51-Na10-Na6-Cl30=350.43      O51-Na10-Na6-Cl41=261.62      O51-Na10-Na6-Cl47= 81.47      O51-Na10-Na6-Cl48=169.99      
Na3-Na10-Na8-Na13= 76.94      Na3-Na10-Na8-Na21=117.28      Na3-Na10-Na8-Na24= 12.47      Na3-Na10-Na8-Cl36= 63.31      
Na3-Na10-Na8-Cl45=327.61      Na3-Na10-Na8-Cl46=128.41      Na3-Na10-Na8-O51=208.55       Na3-Na10-Na8-O66=  4.00       
Na3-Na10-Na8-C68=332.92       Na3-Na10-Na8-C71=271.93       Na3-Na10-Na8-H73=233.06       Na3-Na10-Na8-C74=280.53       
Na3-Na10-Na8-H75=288.48       Na6-Na10-Na8-Na13=116.32      Na6-Na10-Na8-Na21=156.66      Na6-Na10-Na8-Na24= 51.84      
Na6-Na10-Na8-Cl36=102.69      Na6-Na10-Na8-Cl45=  6.99      Na6-Na10-Na8-Cl46=167.79      Na6-Na10-Na8-O51=247.92       
Na6-Na10-Na8-O66= 43.38       Na6-Na10-Na8-C68= 12.30       Na6-Na10-Na8-C71=311.31       Na6-Na10-Na8-H73=272.44       
Na6-Na10-Na8-C74=319.91       Na6-Na10-Na8-H75=327.86       Na16-Na10-Na8-Na13=243.51     Na16-Na10-Na8-Na21=283.85     
Na16-Na10-Na8-Na24=179.03     Na16-Na10-Na8-Cl36=229.88     Na16-Na10-Na8-Cl45=134.17     Na16-Na10-Na8-Cl46=294.98     
Na16-Na10-Na8-O51= 15.11      Na16-Na10-Na8-O66=170.56      Na16-Na10-Na8-C68=139.49      Na16-Na10-Na8-C71= 78.50      
Na16-Na10-Na8-H73= 39.63      Na16-Na10-Na8-C74= 87.10      Na16-Na10-Na8-H75= 95.04      Na19-Na10-Na8-Na13= 20.59     
Na19-Na10-Na8-Na21= 60.93     Na19-Na10-Na8-Na24=316.11     Na19-Na10-Na8-Cl36=  6.96     Na19-Na10-Na8-Cl45=271.26     
Na19-Na10-Na8-Cl46= 72.06     Na19-Na10-Na8-O51=152.20      Na19-Na10-Na8-O66=307.65      Na19-Na10-Na8-C68=276.57      
Na19-Na10-Na8-C71=215.58      Na19-Na10-Na8-H73=176.71      Na19-Na10-Na8-C74=224.18      Na19-Na10-Na8-H75=232.13      
Na20-Na10-Na8-Na13=137.44     Na20-Na10-Na8-Na21=177.78     Na20-Na10-Na8-Na24= 72.97     Na20-Na10-Na8-Cl36=123.81     
Na20-Na10-Na8-Cl45= 28.11     Na20-Na10-Na8-Cl46=188.91     Na20-Na10-Na8-O51=269.05      Na20-Na10-Na8-O66= 64.50      
Na20-Na10-Na8-C68= 33.42      Na20-Na10-Na8-C71=332.43      Na20-Na10-Na8-H73=293.56      Na20-Na10-Na8-C74=341.03      
Na20-Na10-Na8-H75=348.98      Na21-Na10-Na8-Na13=319.66     Na21-Na10-Na8-Na24=255.19     Na21-Na10-Na8-Cl36=306.03     
Na21-Na10-Na8-Cl45=210.33     Na21-Na10-Na8-Cl46= 11.13     Na21-Na10-Na8-O51= 91.27      Na21-Na10-Na8-O66=246.72      
Na21-Na10-Na8-C68=215.64      Na21-Na10-Na8-C71=154.65      Na21-Na10-Na8-H73=115.78      Na21-Na10-Na8-C74=163.25      
Na21-Na10-Na8-H75=171.20      Na22-Na10-Na8-Na13=332.22     Na22-Na10-Na8-Na21= 12.56     Na22-Na10-Na8-Na24=267.75     
Na22-Na10-Na8-Cl36=318.59     Na22-Na10-Na8-Cl45=222.89     Na22-Na10-Na8-Cl46= 23.69     Na22-Na10-Na8-O51=103.83      
Na22-Na10-Na8-O66=259.28      Na22-Na10-Na8-C68=228.20      Na22-Na10-Na8-C71=167.21      Na22-Na10-Na8-H73=128.34      
Na22-Na10-Na8-C74=175.81      Na22-Na10-Na8-H75=183.76      Na24-Na10-Na8-Na13= 64.47     Na24-Na10-Na8-Na21=104.81     
Na24-Na10-Na8-Cl36= 50.85     Na24-Na10-Na8-Cl45=315.14     Na24-Na10-Na8-Cl46=115.95     Na24-Na10-Na8-O51=196.08      
Na24-Na10-Na8-O66=351.53      Na24-Na10-Na8-C68=320.45      Na24-Na10-Na8-C71=259.47      Na24-Na10-Na8-H73=220.60      
Na24-Na10-Na8-C74=268.06      Na24-Na10-Na8-H75=276.01      Cl26-Na10-Na8-Na13=290.15     Cl26-Na10-Na8-Na21=330.49     
Cl26-Na10-Na8-Na24=225.67     Cl26-Na10-Na8-Cl36=276.52     Cl26-Na10-Na8-Cl45=180.81     Cl26-Na10-Na8-Cl46=341.62     
Cl26-Na10-Na8-O51= 61.75      Cl26-Na10-Na8-O66=217.20      Cl26-Na10-Na8-C68=186.13      Cl26-Na10-Na8-C71=125.14      
Cl26-Na10-Na8-H73= 86.27      Cl26-Na10-Na8-C74=133.74      Cl26-Na10-Na8-H75=141.68      Cl27-Na10-Na8-Na13= 39.60     
Cl27-Na10-Na8-Na21= 79.94     Cl27-Na10-Na8-Na24=335.12     Cl27-Na10-Na8-Cl36= 25.97     Cl27-Na10-Na8-Cl45=290.26     
Cl27-Na10-Na8-Cl46= 91.07     Cl27-Na10-Na8-O51=171.20      Cl27-Na10-Na8-O66=326.65      Cl27-Na10-Na8-C68=295.58      
Cl27-Na10-Na8-C71=234.59      Cl27-Na10-Na8-H73=195.72      Cl27-Na10-Na8-C74=243.19      Cl27-Na10-Na8-H75=251.13      
Cl30-Na10-Na8-Na13=180.73     Cl30-Na10-Na8-Na21=221.07     Cl30-Na10-Na8-Na24=116.25     Cl30-Na10-Na8-Cl36=167.10     
Cl30-Na10-Na8-Cl45= 71.40     Cl30-Na10-Na8-Cl46=232.20     Cl30-Na10-Na8-O51=312.34      Cl30-Na10-Na8-O66=107.79      
Cl30-Na10-Na8-C68= 76.71      Cl30-Na10-Na8-C71= 15.72      Cl30-Na10-Na8-H73=336.85      Cl30-Na10-Na8-C74= 24.32      
Cl30-Na10-Na8-H75= 32.27      Cl36-Na10-Na8-Na13= 13.63     Cl36-Na10-Na8-Na21= 53.97     Cl36-Na10-Na8-Na24=309.15     
Cl36-Na10-Na8-Cl45=264.30     Cl36-Na10-Na8-Cl46= 65.10     Cl36-Na10-Na8-O51=145.23      Cl36-Na10-Na8-O66=300.69      
Cl36-Na10-Na8-C68=269.61      Cl36-Na10-Na8-C71=208.62      Cl36-Na10-Na8-H73=169.75      Cl36-Na10-Na8-C74=217.22      
Cl36-Na10-Na8-H75=225.17      Cl45-Na10-Na8-Na13=109.33     Cl45-Na10-Na8-Na21=149.67     Cl45-Na10-Na8-Na24= 44.86     
Cl45-Na10-Na8-Cl36= 95.70     Cl45-Na10-Na8-Cl46=160.81     Cl45-Na10-Na8-O51=240.94      Cl45-Na10-Na8-O66= 36.39      
Cl45-Na10-Na8-C68=  5.31      Cl45-Na10-Na8-C71=304.33      Cl45-Na10-Na8-H73=265.46      Cl45-Na10-Na8-C74=312.92      
Cl45-Na10-Na8-H75=320.87      O51-Na10-Na8-Na13=228.39      O51-Na10-Na8-Na21=268.73      O51-Na10-Na8-Na24=163.92      
O51-Na10-Na8-Cl36=214.77      O51-Na10-Na8-Cl45=119.06      O51-Na10-Na8-Cl46=279.87      O51-Na10-Na8-O66=155.45       
O51-Na10-Na8-C68=124.37       O51-Na10-Na8-C71= 63.39       O51-Na10-Na8-H73= 24.52       O51-Na10-Na8-C74= 71.98       
O51-Na10-Na8-H75= 79.93       

========================================================================
 FINAL SINGLEPOINT CALCULATION ON OPTIMIZED GEOMETRY
========================================================================

 Ncao       : 410
 Nao        : 385
 Nshell     : 165
 Nel        : 264
 T(el)      :   300.0
 intcut     :    25.0
 scfconv/Eh :  0.100E-05
   qconv/e  :  0.100E-03
 intneglect :  0.100E-07
 broydamp   :      0.250
 iter      E             dE          RMSdq      gap      omega  full diag
   1   -158.7208898 -0.158721E+03  0.260E-04    2.33       0.0  T
   2   -158.7208898 -0.196906E-09  0.247E-04    2.33      45.2  T
   3   -158.7208898 -0.378037E-09  0.235E-04    2.33      47.5  T
speedup  0.99
cpu  time for SCC    0.10 s
wall time for SCC    0.10 s

   *** convergence criteria satisfied after 3 iterations ***

          eigenvalues
 #    :         120        121        122        123        124        125        126        127
 occ. :        2.000      2.000      2.000      2.000      2.000      2.000      2.000      2.000
 eps  :       -10.758    -10.753    -10.745    -10.688    -10.677    -10.674    -10.668    -10.612
 #    :         128        129        130        131        132        133        134        135
 occ. :        2.000      2.000      2.000      2.000      2.000      0.000      0.000      0.000
 eps  :       -10.554    -10.548    -10.463    -10.422    -10.268     -7.935     -7.498     -6.938
 #    :         136        137        138        139        140        141        142        143
 occ. :        0.000      0.000      0.000      0.000      0.000      0.000      0.000      0.000
 eps  :        -6.428     -5.730     -5.483     -4.263     -4.074     -3.776     -3.064     -3.022


   #   Z            q   n(s)   n(p)   n(d)      C6AA      α(0)
   1  11 Na     0.726  0.081  0.193  0.000    67.862    26.659
   2  11 Na     0.710  0.085  0.206  0.000    68.062    26.698
   3  11 Na     0.705  0.050  0.245  0.000    68.118    26.709
   4  11 Na     0.701  0.049  0.250  0.000    68.165    26.718
   5  11 Na     0.723  0.045  0.231  0.000    67.893    26.665
   6  11 Na     0.717  0.048  0.235  0.000    67.974    26.681
   7  11 Na     0.700  0.114  0.187  0.000    68.186    26.722
   8  11 Na     0.872  0.044  0.084  0.000    66.110    26.313
   9  11 Na     0.705  0.111  0.184  0.000    68.118    26.709
  10  11 Na     0.828  0.008  0.164  0.000    66.630    26.416
  11  11 Na     0.710  0.082  0.208  0.000    68.053    26.696
  12  11 Na     0.698  0.048  0.254  0.000    68.203    26.726
  13  11 Na     0.759  0.061  0.180  0.000    67.459    26.580
  14  11 Na     0.717  0.108  0.175  0.000    67.970    26.680
  15  11 Na     0.706  0.082  0.212  0.000    68.113    26.708
  16  11 Na     0.736  0.068  0.195  0.000    67.734    26.634
  17  11 Na     0.735  0.072  0.193  0.000    67.754    26.638
  18  11 Na     0.730  0.081  0.188  0.000    67.807    26.648
  19  11 Na     0.805  0.005  0.190  0.000    66.902    26.470
  20  11 Na     0.712  0.107  0.181  0.000    68.028    26.691
  21  11 Na     0.776  0.025  0.199  0.000    67.250    26.538
  22  11 Na     0.798  0.006  0.196  0.000    66.991    26.487
  23  11 Na     0.714  0.048  0.238  0.000    68.006    26.687
  24  11 Na     0.744  0.056  0.200  0.000    67.638    26.615
  25  11 Na     0.710  0.082  0.208  0.000    68.058    26.697
  26  17 Cl    -0.745  1.978  5.765  0.002   125.137    17.114
  27  17 Cl    -0.738  1.980  5.756  0.001   124.834    17.094
  28  17 Cl    -0.733  1.979  5.752  0.002   124.657    17.082
  29  17 Cl    -0.747  1.972  5.771  0.004   125.205    17.119
  30  17 Cl    -0.747  1.978  5.768  0.001   125.218    17.120
  31  17 Cl    -0.738  1.979  5.757  0.002   124.859    17.095
  32  17 Cl    -0.731  1.977  5.752  0.002   124.576    17.076
  33  17 Cl    -0.760  1.974  5.785  0.001   125.720    17.154
  34  17 Cl    -0.742  1.977  5.764  0.001   125.000    17.105
  35  17 Cl    -0.729  1.980  5.748  0.001   124.495    17.070
  36  17 Cl    -0.743  1.978  5.764  0.001   125.056    17.109
  37  17 Cl    -0.738  1.977  5.759  0.001   124.840    17.094
  38  17 Cl    -0.765  1.974  5.789  0.001   125.921    17.168
  39  17 Cl    -0.734  1.976  5.757  0.001   124.689    17.084
  40  17 Cl    -0.735  1.980  5.754  0.002   124.730    17.086
  41  17 Cl    -0.738  1.977  5.761  0.000   124.836    17.094
  42  17 Cl    -0.737  1.976  5.760  0.000   124.799    17.091
  43  17 Cl    -0.737  1.977  5.759  0.001   124.812    17.092
  44  17 Cl    -0.733  1.979  5.752  0.002   124.664    17.082
  45  17 Cl    -0.729  1.978  5.749  0.001   124.481    17.069
  46  17 Cl    -0.791  1.975  5.813  0.003   126.990    17.241
  47  17 Cl    -0.738  1.978  5.757  0.002   124.834    17.094
  48  17 Cl    -0.736  1.977  5.758  0.001   124.783    17.090
  49  17 Cl    -0.736  1.978  5.758  0.001   124.783    17.090
  50  17 Cl    -0.761  1.974  5.786  0.001   125.765    17.157
  51   8 O     -0.530  1.716  4.813  0.000    23.479     6.544
  52   1 H      0.376  0.624  0.000  0.000     0.523     1.130
  53   6 C      0.041  1.046  2.913  0.000    19.874     6.345
  54   1 H      0.058  0.942  0.000  0.000     2.217     2.329
  55   1 H      0.070  0.930  0.000  0.000     2.089     2.260
  56   6 C     -0.093  1.059  3.034  0.000    22.268     6.719
  57   1 H      0.075  0.925  0.000  0.000     2.026     2.224
  58   1 H      0.050  0.950  0.000  0.000     2.316     2.380
  59   6 C     -0.066  1.048  3.018  0.000    21.769     6.643
  60   1 H      0.038  0.962  0.000  0.000     2.473     2.459
  61   1 H      0.042  0.958  0.000  0.000     2.420     2.433
  62   6 C     -0.139  1.044  3.095  0.000    23.245     6.876
  63   1 H      0.062  0.938  0.000  0.000     2.175     2.306
  64   1 H      0.046  0.954  0.000  0.000     2.376     2.411
  65   1 H      0.072  0.928  0.000  0.000     2.065     2.247
  66   8 O     -0.522  1.711  4.811  0.000    23.319     6.522
  67   1 H      0.358  0.642  0.000  0.000     0.558     1.168
  68   6 C      0.047  1.043  2.910  0.000    19.701     6.304
  69   1 H      0.058  0.942  0.000  0.000     2.222     2.331
  70   1 H      0.059  0.941  0.000  0.000     2.215     2.327
  71   6 C     -0.102  1.066  3.036  0.000    22.347     6.714
  72   1 H      0.054  0.946  0.000  0.000     2.269     2.356
  73   1 H      0.049  0.951  0.000  0.000     2.319     2.377
  74   6 C     -0.086  1.058  3.028  0.000    22.059     6.672
  75   1 H      0.051  0.949  0.000  0.000     2.293     2.364
  76   1 H      0.038  0.962  0.000  0.000     2.474     2.460
  77   6 C     -0.114  1.037  3.077  0.000    22.742     6.801
  78   1 H      0.039  0.961  0.000  0.000     2.465     2.455
  79   1 H      0.038  0.962  0.000  0.000     2.470     2.458
  80   1 H      0.051  0.949  0.000  0.000     2.307     2.375

 Mol. C6AA /au·bohr⁶  :     264475.383797
 Mol. C8AA /au·bohr⁸  :   16764660.978956
 Mol. α(0) /au        :       1204.447114

 
 Wiberg/Mayer (AO) data. WBOs > 0.1 written file <wbo>
 largest (>0.05) Wiberg bond orders for each atom
           total WBO             WBO to atom ...
     1  Na  0.506    Cl  33 0.157    Cl  39 0.127    Cl  44 0.097    Cl  40 0.087
     2  Na  0.531    Cl  38 0.153    Cl  50 0.143    Cl  31 0.099    Cl  47 0.099
     3  Na  0.548    Cl  44 0.133    Cl  45 0.115    Cl  41 0.097    Cl  39 0.087    Cl  27 0.059
     4  Na  0.547    Cl  40 0.123    Cl  28 0.113    Cl  37 0.095    Cl  43 0.084    Cl  35 0.075
     5  Na  0.515    Cl  32 0.132    Cl  42 0.120    Cl  37 0.088    Cl  34 0.075    Cl  35 0.057
     6  Na  0.529    Cl  47 0.125    Cl  30 0.113    Cl  48 0.098    Cl  41 0.092    Cl  27 0.054
     7  Na  0.534    Cl  43 0.168    Cl  37 0.165    Cl  34 0.162
     8  Na  0.242    Cl  46 0.102    O   51 0.066    O   66 0.061
     9  Na  0.523    Cl  39 0.166    Cl  48 0.162    Cl  41 0.153
    10  Na  0.343    Cl  26 0.063    Cl  36 0.063    O   51 0.061    Cl  45 0.058    Cl  30 0.054
    11  Na  0.531    Cl  50 0.156    Cl  43 0.133    Cl  31 0.102    Cl  28 0.099
    12  Na  0.556    Cl  31 0.131    Cl  49 0.112    Cl  43 0.094    Cl  34 0.090    Cl  35 0.072
    13  Na  0.462    Cl  29 0.119    Cl  46 0.112    Cl  42 0.103    Cl  36 0.051
    14  Na  0.508    Cl  42 0.167    Cl  49 0.157    Cl  34 0.144
    15  Na  0.536    Cl  33 0.168    Cl  37 0.127    Cl  32 0.107    Cl  40 0.093
    16  Na  0.487    Cl  38 0.136    Cl  30 0.114    Cl  26 0.078    Cl  47 0.073
    17  Na  0.493    Cl  38 0.144    Cl  49 0.127    Cl  26 0.088    Cl  31 0.075
    18  Na  0.496    Cl  29 0.161    Cl  33 0.119    Cl  32 0.094    Cl  44 0.086
    19  Na  0.405    Cl  36 0.105    Cl  32 0.073    Cl  44 0.064    Cl  35 0.059    Cl  27 0.055
    20  Na  0.525    Cl  45 0.163    Cl  30 0.157    Cl  41 0.135
    21  Na  0.437    Cl  46 0.129    Cl  42 0.074    Cl  49 0.071    Cl  26 0.065    Cl  36 0.059
    22  Na  0.394    Cl  35 0.097    Cl  26 0.092    Cl  27 0.088
    23  Na  0.534    Cl  40 0.116    Cl  28 0.106    Cl  39 0.102    Cl  48 0.089    Cl  27 0.066
    24  Na  0.486    Cl  45 0.115    Cl  29 0.111    Cl  44 0.075    O   66 0.063    Cl  36 0.053
    25  Na  0.531    Cl  50 0.155    Cl  48 0.132    Cl  47 0.102    Cl  28 0.100
    26  Cl  0.459    Na  22 0.092    Na  17 0.088    Na  16 0.078    Na  21 0.065    Na  10 0.063
    27  Cl  0.476    Na  22 0.088    Na  23 0.066    Na   3 0.059    Na  19 0.055    Na   6 0.054
    28  Cl  0.485    Na   4 0.113    Na  23 0.106    Na  25 0.100    Na  11 0.099
    29  Cl  0.468    Na  18 0.161    Na  13 0.119    Na  24 0.111
    30  Cl  0.462    Na  20 0.157    Na  16 0.114    Na   6 0.113    Na  10 0.054
    31  Cl  0.485    Na  12 0.131    Na  11 0.102    Na   2 0.099    Na  17 0.075
    32  Cl  0.488    Na   5 0.132    Na  15 0.107    Na  18 0.094    Na  19 0.073
    33  Cl  0.451    Na  15 0.168    Na   1 0.157    Na  18 0.119
    34  Cl  0.492    Na   7 0.162    Na  14 0.144    Na  12 0.090    Na   5 0.075
    35  Cl  0.489    Na  22 0.097    Na   4 0.075    Na  12 0.072    Na  19 0.059    Na   5 0.057
    36  Cl  0.453    Na  19 0.105    Na  10 0.063    Na  21 0.059    Na  24 0.053    Na  13 0.051
    37  Cl  0.486    Na   7 0.165    Na  15 0.127    Na   4 0.095    Na   5 0.088
    38  Cl  0.435    Na   2 0.153    Na  17 0.144    Na  16 0.136
    39  Cl  0.490    Na   9 0.166    Na   1 0.127    Na  23 0.102    Na   3 0.087
    40  Cl  0.482    Na   4 0.123    Na  23 0.116    Na  15 0.093    Na   1 0.087
    41  Cl  0.496    Na   9 0.153    Na  20 0.135    Na   3 0.097    Na   6 0.092
    42  Cl  0.483    Na  14 0.167    Na   5 0.120    Na  13 0.103    Na  21 0.074
    43  Cl  0.487    Na   7 0.168    Na  11 0.133    Na  12 0.094    Na   4 0.084
    44  Cl  0.490    Na   3 0.133    Na   1 0.097    Na  18 0.086    Na  24 0.075    Na  19 0.064
    45  Cl  0.487    Na  20 0.163    Na  24 0.115    Na   3 0.115    Na  10 0.058
    46  Cl  0.392    Na  21 0.129    Na  13 0.112    Na   8 0.102
    47  Cl  0.484    Na   6 0.125    Na  25 0.102    Na   2 0.099    Na  16 0.073
    48  Cl  0.488    Na   9 0.162    Na  25 0.132    Na   6 0.098    Na  23 0.089
    49  Cl  0.483    Na  14 0.157    Na  17 0.127    Na  12 0.112    Na  21 0.071
    50  Cl  0.446    Na  11 0.156    Na  25 0.155    Na   2 0.143
    51  O   1.985    C   53 0.973    H   52 0.827    Na   8 0.066    Na  10 0.061
    52  H   0.858    O   51 0.827
    53  C   3.937    C   56 1.008    O   51 0.973    H   55 0.968    H   54 0.963
    54  H   0.992    C   53 0.963
    55  H   0.993    C   53 0.968
    56  C   3.993    C   59 1.008    C   53 1.008    H   58 0.972    H   57 0.950
    57  H   0.995    C   56 0.950
    58  H   0.997    C   56 0.972
    59  C   3.995    C   62 1.019    C   56 1.008    H   61 0.975    H   60 0.973
    60  H   0.995    C   59 0.973
    61  H   0.997    C   59 0.975
    62  C   3.991    C   59 1.019    H   64 0.983    H   65 0.970    H   63 0.968
    63  H   0.997    C   62 0.968
    64  H   0.997    C   62 0.983
    65  H   0.994    C   62 0.970
    66  O   1.989    C   68 0.974    H   67 0.823    Na  24 0.063    Na   8 0.061
    67  H   0.871    O   66 0.823
    68  C   3.939    C   71 1.018    O   66 0.974    H   69 0.973    H   70 0.965
    69  H   0.996    C   68 0.973
    70  H   0.995    C   68 0.965
    71  C   3.992    C   68 1.018    C   74 1.014    H   72 0.974    H   73 0.970
    72  H   0.996    C   71 0.974
    73  H   0.998    C   71 0.970
    74  C   3.993    C   77 1.021    C   71 1.014    H   76 0.979    H   75 0.970
    75  H   0.997    C   74 0.970
    76  H   0.997    C   74 0.979
    77  C   3.992    C   74 1.021    H   78 0.986    H   79 0.984    H   80 0.981
    78  H   0.998    C   77 0.986
    79  H   0.998    C   77 0.984
    80  H   0.997    C   77 0.981
 MOs/occ written to file <molden.input>
 
molecular dipole:
                 x           y           z       tot (Debye)
 q only:        1.596      -5.640      -1.270
   full:        0.100      -1.718       0.940       4.985
molecular quadrupole (traceless):
                xx          xy          yy          xz          yz          zz
 q only:      -29.492     -12.915      37.623     -29.365     -32.905      -8.132
  q+dip:      -44.049     -23.349      54.685     -36.662     -25.384     -10.636
   full:      -43.938     -22.196      55.108     -34.592     -26.679     -11.169

SCC energy    :    -158.7208898
rep           :       0.5295267
ES            :       1.8246357
AES           :      -0.0349254
AXC           :       0.0117454
disp          :      -0.1877107
XB            :       0.0000000
fix           :       0.0000000
total E       :    -158.1823152
atomizationE  :      13.6028452     8535.91
(atE without considering molecular charge,
 total energy contains solvation terms)
H-L gap (eV)  :          2.3329
optimized geometry written to: xtbopt.xyz

           ------------------------------------------------- 
          |                Numerical Hessian                |
           ------------------------------------------------- 
step length          :   0.00500
SCC accuracy         :   0.25000
Hessian scale factor :   1.00000
frozen atoms in %    :   0.00000    0
RMS gradient         :   0.00006
estimated CPU  time      5.74 min
estimated wall time      5.77 min

writing file <hessian>.
 
 projected vibrational frequencies (cm-1)
eigval :       -0.00    -0.00    -0.00    -0.00    -0.00     0.00
eigval :       18.22    23.19    26.78    29.32    35.25    37.01
eigval :       38.86    40.41    41.31    42.71    45.16    47.29
eigval :       48.96    49.44    50.93    52.49    52.73    54.68
eigval :       57.59    60.98    62.65    63.42    63.91    65.51
eigval :       66.20    66.86    67.42    68.06    68.84    70.68
eigval :       71.92    72.29    73.31    74.90    77.05    77.44
eigval :       78.07    80.03    81.00    81.62    82.50    83.21
eigval :       83.81    85.48    85.63    86.35    88.36    89.10
eigval :       89.54    90.62    91.45    94.01    94.86    95.15
eigval :       95.59    97.21    98.21    98.57   100.79   102.16
eigval :      102.52   102.98   104.42   106.95   107.54   108.83
eigval :      109.72   110.19   112.47   113.30   114.87   115.57
eigval :      117.16   117.23   118.91   120.25   123.81   124.14
eigval :      124.85   126.24   127.89   130.46   130.75   131.99
eigval :      132.53   132.85   134.58   136.13   137.06   138.06
eigval :      139.63   140.35   141.84   142.66   142.77   144.92
eigval :      145.06   147.02   147.39   148.62   150.91   151.75
eigval :      154.00   155.47   156.91   158.48   159.88   160.08
eigval :      161.41   163.85   165.87   166.53   168.12   169.96
eigval :      171.53   172.57   174.10   174.92   175.32   176.94
eigval :      177.21   178.03   179.18   180.32   181.10   181.63
eigval :      183.05   183.84   186.08   186.56   188.30   191.42
eigval :      191.62   191.81   193.32   193.98   195.68   196.51
eigval :      197.55   198.37   199.84   201.70   202.19   202.73
eigval :      204.46   205.95   207.98   208.67   210.02   211.80
eigval :      213.53   214.00   214.76   218.91   220.12   221.66
eigval :      222.49   227.26   234.06   246.53   273.81   293.23
eigval :      303.89   319.89   388.69   405.72   487.77   492.61
eigval :      506.95   540.97   776.24   807.11   842.97   857.06
eigval :      890.83   893.51   964.62   986.62   987.16   995.83
eigval :     1046.76  1047.78  1102.70  1124.43  1128.41  1129.84
eigval :     1136.69  1143.12  1197.03  1211.01  1213.35  1240.63
eigval :     1263.85  1267.71  1280.29  1298.29  1334.99  1340.87
eigval :     1349.39  1351.64  1360.24  1374.31  1404.62  1413.67
eigval :     1456.02  1462.64  1467.45  1472.49  1476.30  1481.71
eigval :     1490.57  1495.91  1509.29  1511.43  2893.93  2904.54
eigval :     2927.09  2945.62  2950.29  2963.54  2968.92  2972.76
eigval :     2985.72  2986.56  3001.72  3007.49  3010.21  3031.83
eigval :     3035.70  3036.41  3043.71  3051.23  3283.76  3419.61
 reduced masses (amu)
   1: 25.05   2: 27.16   3: 29.35   4: 30.35   5: 30.18   6: 26.68   7: 11.27   8: 15.46
   9: 17.00  10: 21.42  11: 15.76  12: 27.19  13: 18.79  14: 27.92  15: 28.62  16: 24.76
  17: 27.42  18: 29.55  19: 26.79  20: 16.23  21: 28.70  22: 28.75  23: 27.23  24: 26.58
  25: 29.94  26: 30.06  27: 30.79  28: 28.87  29: 28.83  30: 29.39  31: 29.59  32: 29.35
  33: 30.72  34: 30.62  35: 30.70  36: 28.60  37: 30.73  38: 30.73  39: 31.25  40: 28.69
  41: 30.83  42: 28.10  43: 31.68  44: 29.25  45: 30.11  46: 30.78  47: 28.73  48: 28.42
  49: 30.38  50: 30.40  51: 30.29  52: 28.66  53: 31.42  54: 30.69  55: 30.86  56: 30.66
  57: 27.76  58: 29.72  59: 26.30  60: 31.13  61: 28.02  62: 29.43  63: 25.34  64: 29.53
  65: 25.56  66: 29.15  67: 27.82  68: 31.28  69: 28.24  70: 26.74  71: 26.98  72: 29.07
  73: 27.86  74: 28.46  75: 26.76  76: 29.07  77: 28.89  78: 27.66  79: 27.44  80: 28.71
  81: 24.82  82: 28.96  83: 27.62  84: 26.98  85: 28.34  86: 28.45  87: 28.92  88: 26.61
  89: 27.24  90: 27.86  91: 28.14  92: 27.09  93: 26.81  94: 24.52  95: 26.33  96: 27.61
  97: 26.35  98: 23.31  99: 26.59 100: 28.07 101: 27.06 102: 28.79 103: 27.12 104: 27.79
 105: 26.91 106: 26.87 107: 27.14 108: 27.59 109: 27.06 110: 27.51 111: 27.03 112: 26.33
 113: 26.71 114: 26.30 115: 26.37 116: 26.91 117: 26.90 118: 26.69 119: 27.08 120: 26.32
 121: 23.29 122: 27.30 123: 28.31 124: 24.49 125: 26.22 126: 27.66 127: 24.77 128: 25.79
 129: 27.21 130: 26.35 131: 27.73 132: 27.46 133: 26.07 134: 27.52 135: 27.33 136: 27.04
 137: 26.18 138: 27.95 139: 26.90 140: 26.03 141: 26.94 142: 26.95 143: 25.50 144: 27.38
 145: 22.98 146: 26.94 147: 26.01 148: 27.99 149: 26.51 150: 27.68 151: 28.27 152: 28.20
 153: 28.50 154: 28.21 155: 28.47 156: 28.05 157: 27.96 158: 28.77 159: 27.20 160: 27.13
 161: 27.10 162: 26.39 163: 27.11 164: 28.48 165: 29.11 166: 14.61 167:  4.76 168:  6.35
 169: 12.23 170:  6.71 171:  9.77 172:  8.03 173:  3.95 174:  5.90 175:  9.03 176:  2.19
 177:  3.16 178:  2.75 179:  8.14 180:  6.37 181:  5.60 182:  5.09 183:  3.83 184:  7.21
 185:  7.87 186:  5.38 187:  6.79 188:  6.76 189:  8.56 190:  7.48 191:  6.47 192:  6.54
 193:  6.92 194:  8.76 195:  3.60 196:  3.42 197:  3.52 198:  2.95 199:  2.35 200:  2.06
 201:  2.20 202:  2.73 203:  4.21 204:  4.49 205:  4.86 206:  4.87 207:  3.96 208:  4.55
 209:  3.36 210:  3.25 211:  1.91 212:  1.86 213:  1.92 214:  1.87 215:  1.85 216:  1.53
 217:  1.95 218:  1.60 219:  1.57 220:  1.56 221:  1.77 222:  1.97 223:  1.47 224:  1.82
 225:  1.77 226:  1.68 227:  1.86 228:  1.83 229:  1.67 230:  1.64 231:  1.69 232:  1.65
 233:  1.69 234:  1.77 235:  1.88 236:  1.94 237:  1.51 238:  1.55 239:  1.91 240:  1.86
 IR intensities (amu)
   1:  0.23   2:  0.32   3:  0.15   4:  0.49   5:  0.48   6:  0.44   7:  0.12   8:  0.16
   9:  0.11  10:  0.12  11:  0.12  12:  0.18  13:  0.12  14:  0.08  15:  0.17  16:  0.20
  17:  0.14  18:  0.13  19:  0.21  20:  0.18  21:  0.16  22:  0.21  23:  0.20  24:  0.14
  25:  0.18  26:  0.18  27:  0.07  28:  0.14  29:  0.03  30:  0.10  31:  0.12  32:  0.09
  33:  0.14  34:  0.14  35:  0.12  36:  0.12  37:  0.12  38:  0.11  39:  0.08  40:  0.06
  41:  0.06  42:  0.15  43:  0.22  44:  0.06  45:  0.29  46:  0.22  47:  0.30  48:  0.14
  49:  0.12  50:  0.20  51:  0.29  52:  0.26  53:  0.19  54:  0.20  55:  0.27  56:  0.15
  57:  0.12  58:  0.24  59:  0.13  60:  0.21  61:  0.22  62:  0.20  63:  0.07  64:  0.26
  65:  0.09  66:  0.14  67:  0.13  68:  0.14  69:  0.43  70:  0.17  71:  0.20  72:  0.29
  73:  0.35  74:  0.25  75:  0.31  76:  0.23  77:  0.16  78:  0.29  79:  0.41  80:  0.33
  81:  0.11  82:  0.77  83:  0.23  84:  0.44  85:  0.67  86:  0.40  87:  0.89  88:  0.45
  89:  0.34  90:  0.53  91:  0.63  92:  0.36  93:  0.43  94:  0.29  95:  0.66  96:  0.58
  97:  0.50  98:  0.29  99:  0.38 100:  0.24 101:  0.51 102:  0.84 103:  0.56 104:  0.66
 105:  0.57 106:  0.27 107:  0.34 108:  0.92 109:  0.55 110:  1.34 111:  0.92 112:  1.14
 113:  1.29 114:  1.08 115:  1.48 116:  1.14 117:  0.33 118:  0.96 119:  0.80 120:  0.57
 121:  0.48 122:  0.37 123:  0.42 124:  0.74 125:  0.62 126:  0.42 127:  0.60 128:  0.47
 129:  0.90 130:  0.33 131:  0.34 132:  0.41 133:  0.14 134:  0.31 135:  0.62 136:  0.69
 137:  0.82 138:  0.68 139:  0.54 140:  1.00 141:  0.43 142:  0.56 143:  0.54 144:  0.82
 145:  0.39 146:  0.36 147:  0.89 148:  0.74 149:  0.70 150:  0.36 151:  0.43 152:  1.40
 153:  1.34 154:  0.46 155:  1.65 156:  0.95 157:  1.26 158:  2.41 159:  1.70 160:  2.99
 161:  1.82 162:  1.88 163:  0.51 164:  2.23 165:  1.73 166:  0.77 167:  0.15 168:  0.34
 169:  0.57 170:  0.32 171:  0.48 172:  0.28 173:  0.34 174:  0.61 175:  0.36 176:  0.55
 177:  0.08 178:  0.15 179:  0.18 180:  0.20 181:  0.24 182:  0.14 183:  0.05 184:  0.21
 185:  0.42 186:  0.06 187:  0.44 188:  0.51 189:  0.53 190:  0.15 191:  0.09 192:  0.24
 193:  0.16 194:  0.71 195:  0.12 196:  0.16 197:  0.18 198:  0.14 199:  0.04 200:  0.26
 201:  0.36 202:  0.23 203:  0.08 204:  0.12 205:  0.15 206:  0.06 207:  0.22 208:  0.13
 209:  0.12 210:  0.10 211:  0.06 212:  0.05 213:  0.06 214:  0.05 215:  0.13 216:  0.07
 217:  0.07 218:  0.06 219:  0.03 220:  0.05 221:  0.24 222:  0.18 223:  0.16 224:  0.30
 225:  0.23 226:  0.21 227:  0.30 228:  0.15 229:  0.22 230:  0.11 231:  0.18 232:  0.22
 233:  0.31 234:  0.28 235:  0.23 236:  0.18 237:  0.20 238:  0.10 239:  0.77 240:  0.33
 Raman intensities (amu)
   1:  0.00   2:  0.00   3:  0.00   4:  0.00   5:  0.00   6:  0.00   7:  0.00   8:  0.00
   9:  0.00  10:  0.00  11:  0.00  12:  0.00  13:  0.00  14:  0.00  15:  0.00  16:  0.00
  17:  0.00  18:  0.00  19:  0.00  20:  0.00  21:  0.00  22:  0.00  23:  0.00  24:  0.00
  25:  0.00  26:  0.00  27:  0.00  28:  0.00  29:  0.00  30:  0.00  31:  0.00  32:  0.00
  33:  0.00  34:  0.00  35:  0.00  36:  0.00  37:  0.00  38:  0.00  39:  0.00  40:  0.00
  41:  0.00  42:  0.00  43:  0.00  44:  0.00  45:  0.00  46:  0.00  47:  0.00  48:  0.00
  49:  0.00  50:  0.00  51:  0.00  52:  0.00  53:  0.00  54:  0.00  55:  0.00  56:  0.00
  57:  0.00  58:  0.00  59:  0.00  60:  0.00  61:  0.00  62:  0.00  63:  0.00  64:  0.00
  65:  0.00  66:  0.00  67:  0.00  68:  0.00  69:  0.00  70:  0.00  71:  0.00  72:  0.00
  73:  0.00  74:  0.00  75:  0.00  76:  0.00  77:  0.00  78:  0.00  79:  0.00  80:  0.00
  81:  0.00  82:  0.00  83:  0.00  84:  0.00  85:  0.00  86:  0.00  87:  0.00  88:  0.00
  89:  0.00  90:  0.00  91:  0.00  92:  0.00  93:  0.00  94:  0.00  95:  0.00  96:  0.00
  97:  0.00  98:  0.00  99:  0.00 100:  0.00 101:  0.00 102:  0.00 103:  0.00 104:  0.00
 105:  0.00 106:  0.00 107:  0.00 108:  0.00 109:  0.00 110:  0.00 111:  0.00 112:  0.00
 113:  0.00 114:  0.00 115:  0.00 116:  0.00 117:  0.00 118:  0.00 119:  0.00 120:  0.00
 121:  0.00 122:  0.00 123:  0.00 124:  0.00 125:  0.00 126:  0.00 127:  0.00 128:  0.00
 129:  0.00 130:  0.00 131:  0.00 132:  0.00 133:  0.00 134:  0.00 135:  0.00 136:  0.00
 137:  0.00 138:  0.00 139:  0.00 140:  0.00 141:  0.00 142:  0.00 143:  0.00 144:  0.00
 145:  0.00 146:  0.00 147:  0.00 148:  0.00 149:  0.00 150:  0.00 151:  0.00 152:  0.00
 153:  0.00 154:  0.00 155:  0.00 156:  0.00 157:  0.00 158:  0.00 159:  0.00 160:  0.00
 161:  0.00 162:  0.00 163:  0.00 164:  0.00 165:  0.00 166:  0.00 167:  0.00 168:  0.00
 169:  0.00 170:  0.00 171:  0.00 172:  0.00 173:  0.00 174:  0.00 175:  0.00 176:  0.00
 177:  0.00 178:  0.00 179:  0.00 180:  0.00 181:  0.00 182:  0.00 183:  0.00 184:  0.00
 185:  0.00 186:  0.00 187:  0.00 188:  0.00 189:  0.00 190:  0.00 191:  0.00 192:  0.00
 193:  0.00 194:  0.00 195:  0.00 196:  0.00 197:  0.00 198:  0.00 199:  0.00 200:  0.00
 201:  0.00 202:  0.00 203:  0.00 204:  0.00 205:  0.00 206:  0.00 207:  0.00 208:  0.00
 209:  0.00 210:  0.00 211:  0.00 212:  0.00 213:  0.00 214:  0.00 215:  0.00 216:  0.00
 217:  0.00 218:  0.00 219:  0.00 220:  0.00 221:  0.00 222:  0.00 223:  0.00 224:  0.00
 225:  0.00 226:  0.00 227:  0.00 228:  0.00 229:  0.00 230:  0.00 231:  0.00 232:  0.00
 233:  0.00 234:  0.00 235:  0.00 236:  0.00 237:  0.00 238:  0.00 239:  0.00 240:  0.00
 output can be read by thermo (or use thermo option).
 writing <g98.out> molden fake output.
 recommended (thermochemical) frequency scaling factor: 1.0
                    ==================
                    thermo calculation
                    ==================
Nvib :  234 Nimag : 0  symmetry :   C1  rot number :  1  scale factor : 1.00 sthr :  50.
omega= 18.22     Gvib=    -2.033     Grot=    -1.356     Gused=    -1.367
omega= 23.19     Gvib=    -1.890     Grot=    -1.284     Gused=    -1.311
omega= 26.78     Gvib=    -1.805     Grot=    -1.241     Gused=    -1.284
omega= 29.32     Gvib=    -1.752     Grot=    -1.215     Gused=    -1.271
omega= 35.25     Gvib=    -1.643     Grot=    -1.160     Gused=    -1.256
omega= 37.01     Gvib=    -1.614     Grot=    -1.146     Gused=    -1.254
omega= 38.86     Gvib=    -1.585     Grot=    -1.131     Gused=    -1.253
omega= 40.41     Gvib=    -1.562     Grot=    -1.120     Gused=    -1.252
omega= 41.31     Gvib=    -1.549     Grot=    -1.113     Gused=    -1.252
omega= 42.71     Gvib=    -1.529     Grot=    -1.103     Gused=    -1.251
omega= 45.16     Gvib=    -1.496     Grot=    -1.087     Gused=    -1.250
omega= 47.29     Gvib=    -1.469     Grot=    -1.073     Gused=    -1.249
omega= 48.96     Gvib=    -1.449     Grot=    -1.063     Gused=    -1.248
omega= 49.44     Gvib=    -1.443     Grot=    -1.060     Gused=    -1.247
omega= 50.93     Gvib=    -1.425     Grot=    -1.051     Gused=    -1.245
omega= 52.49     Gvib=    -1.408     Grot=    -1.042     Gused=    -1.243
omega= 52.73     Gvib=    -1.405     Grot=    -1.041     Gused=    -1.242
omega= 54.68     Gvib=    -1.384     Grot=    -1.030     Gused=    -1.238
omega= 57.59     Gvib=    -1.353     Grot=    -1.015     Gused=    -1.230
omega= 60.98     Gvib=    -1.319     Grot=    -0.998     Gused=    -1.219
omega= 62.65     Gvib=    -1.304     Grot=    -0.990     Gused=    -1.213
omega= 63.42     Gvib=    -1.296     Grot=    -0.986     Gused=    -1.210
omega= 63.91     Gvib=    -1.292     Grot=    -0.984     Gused=    -1.208
omega= 65.51     Gvib=    -1.277     Grot=    -0.977     Gused=    -1.201
omega= 66.20     Gvib=    -1.271     Grot=    -0.973     Gused=    -1.198
omega= 66.86     Gvib=    -1.265     Grot=    -0.971     Gused=    -1.195
omega= 67.42     Gvib=    -1.260     Grot=    -0.968     Gused=    -1.193
omega= 68.06     Gvib=    -1.255     Grot=    -0.965     Gused=    -1.190
omega= 68.84     Gvib=    -1.248     Grot=    -0.962     Gused=    -1.186
omega= 70.68     Gvib=    -1.233     Grot=    -0.954     Gused=    -1.177
omega= 71.92     Gvib=    -1.223     Grot=    -0.949     Gused=    -1.171
omega= 72.29     Gvib=    -1.220     Grot=    -0.947     Gused=    -1.169
omega= 73.31     Gvib=    -1.211     Grot=    -0.943     Gused=    -1.164
omega= 74.90     Gvib=    -1.199     Grot=    -0.937     Gused=    -1.155
omega= 77.05     Gvib=    -1.182     Grot=    -0.928     Gused=    -1.144
omega= 77.44     Gvib=    -1.179     Grot=    -0.927     Gused=    -1.142
omega= 78.07     Gvib=    -1.174     Grot=    -0.925     Gused=    -1.138
omega= 80.03     Gvib=    -1.160     Grot=    -0.917     Gused=    -1.128
omega= 81.00     Gvib=    -1.153     Grot=    -0.914     Gused=    -1.123
omega= 81.62     Gvib=    -1.148     Grot=    -0.911     Gused=    -1.119
omega= 82.50     Gvib=    -1.142     Grot=    -0.908     Gused=    -1.114
omega= 83.21     Gvib=    -1.137     Grot=    -0.906     Gused=    -1.110
omega= 83.81     Gvib=    -1.133     Grot=    -0.904     Gused=    -1.107
omega= 85.48     Gvib=    -1.121     Grot=    -0.898     Gused=    -1.098
omega= 85.63     Gvib=    -1.120     Grot=    -0.897     Gused=    -1.097
omega= 86.35     Gvib=    -1.115     Grot=    -0.895     Gused=    -1.093
omega= 88.36     Gvib=    -1.102     Grot=    -0.888     Gused=    -1.082
omega= 89.10     Gvib=    -1.097     Grot=    -0.885     Gused=    -1.078
omega= 89.54     Gvib=    -1.094     Grot=    -0.884     Gused=    -1.076
omega= 90.62     Gvib=    -1.087     Grot=    -0.880     Gused=    -1.070
omega= 91.45     Gvib=    -1.082     Grot=    -0.878     Gused=    -1.065
omega= 94.01     Gvib=    -1.066     Grot=    -0.870     Gused=    -1.051
omega= 94.86     Gvib=    -1.061     Grot=    -0.867     Gused=    -1.047
omega= 95.15     Gvib=    -1.059     Grot=    -0.866     Gused=    -1.045
omega= 95.59     Gvib=    -1.056     Grot=    -0.865     Gused=    -1.043
omega= 97.21     Gvib=    -1.046     Grot=    -0.860     Gused=    -1.034
omega= 98.21     Gvib=    -1.040     Grot=    -0.857     Gused=    -1.029
omega= 98.57     Gvib=    -1.038     Grot=    -0.856     Gused=    -1.027
omega=100.79     Gvib=    -1.025     Grot=    -0.849     Gused=    -1.015
omega=102.16     Gvib=    -1.018     Grot=    -0.845     Gused=    -1.008
omega=102.52     Gvib=    -1.015     Grot=    -0.844     Gused=    -1.006
omega=102.98     Gvib=    -1.013     Grot=    -0.843     Gused=    -1.004
omega=104.42     Gvib=    -1.005     Grot=    -0.838     Gused=    -0.997
omega=106.95     Gvib=    -0.991     Grot=    -0.831     Gused=    -0.984
omega=107.54     Gvib=    -0.988     Grot=    -0.830     Gused=    -0.981
omega=108.83     Gvib=    -0.981     Grot=    -0.826     Gused=    -0.974
omega=109.72     Gvib=    -0.976     Grot=    -0.824     Gused=    -0.970
omega=110.19     Gvib=    -0.974     Grot=    -0.822     Gused=    -0.968
omega=112.47     Gvib=    -0.962     Grot=    -0.816     Gused=    -0.956
omega=113.30     Gvib=    -0.958     Grot=    -0.814     Gused=    -0.952
omega=114.87     Gvib=    -0.950     Grot=    -0.810     Gused=    -0.945
omega=115.57     Gvib=    -0.946     Grot=    -0.808     Gused=    -0.941
omega=117.16     Gvib=    -0.938     Grot=    -0.804     Gused=    -0.934
omega=117.23     Gvib=    -0.938     Grot=    -0.804     Gused=    -0.934
omega=118.91     Gvib=    -0.930     Grot=    -0.800     Gused=    -0.926
omega=120.25     Gvib=    -0.923     Grot=    -0.797     Gused=    -0.920
omega=123.81     Gvib=    -0.906     Grot=    -0.788     Gused=    -0.903
omega=124.14     Gvib=    -0.905     Grot=    -0.787     Gused=    -0.902
omega=124.85     Gvib=    -0.902     Grot=    -0.785     Gused=    -0.899
omega=126.24     Gvib=    -0.895     Grot=    -0.782     Gused=    -0.893
omega=127.89     Gvib=    -0.888     Grot=    -0.778     Gused=    -0.885
omega=130.46     Gvib=    -0.876     Grot=    -0.772     Gused=    -0.874
omega=130.75     Gvib=    -0.875     Grot=    -0.772     Gused=    -0.873
omega=131.99     Gvib=    -0.870     Grot=    -0.769     Gused=    -0.868
omega=132.53     Gvib=    -0.867     Grot=    -0.768     Gused=    -0.865
omega=132.85     Gvib=    -0.866     Grot=    -0.767     Gused=    -0.864
omega=134.58     Gvib=    -0.859     Grot=    -0.763     Gused=    -0.857
omega=136.13     Gvib=    -0.852     Grot=    -0.760     Gused=    -0.850
omega=137.06     Gvib=    -0.848     Grot=    -0.758     Gused=    -0.847
omega=138.06     Gvib=    -0.844     Grot=    -0.756     Gused=    -0.842
omega=139.63     Gvib=    -0.838     Grot=    -0.752     Gused=    -0.836
omega=140.35     Gvib=    -0.835     Grot=    -0.751     Gused=    -0.833
omega=141.84     Gvib=    -0.829     Grot=    -0.748     Gused=    -0.827
omega=142.66     Gvib=    -0.825     Grot=    -0.746     Gused=    -0.824
omega=142.77     Gvib=    -0.825     Grot=    -0.746     Gused=    -0.824
omega=144.92     Gvib=    -0.816     Grot=    -0.741     Gused=    -0.815
omega=145.06     Gvib=    -0.816     Grot=    -0.741     Gused=    -0.815
omega=147.02     Gvib=    -0.808     Grot=    -0.737     Gused=    -0.807
omega=147.39     Gvib=    -0.807     Grot=    -0.736     Gused=    -0.806
omega=148.62     Gvib=    -0.802     Grot=    -0.734     Gused=    -0.801
omega=150.91     Gvib=    -0.793     Grot=    -0.729     Gused=    -0.793
omega=151.75     Gvib=    -0.790     Grot=    -0.728     Gused=    -0.789
omega=154.00     Gvib=    -0.782     Grot=    -0.723     Gused=    -0.781
omega=155.47     Gvib=    -0.776     Grot=    -0.721     Gused=    -0.776
omega=156.91     Gvib=    -0.771     Grot=    -0.718     Gused=    -0.771
omega=158.48     Gvib=    -0.766     Grot=    -0.715     Gused=    -0.765
omega=159.88     Gvib=    -0.761     Grot=    -0.712     Gused=    -0.760
omega=160.08     Gvib=    -0.760     Grot=    -0.712     Gused=    -0.760
omega=161.41     Gvib=    -0.755     Grot=    -0.709     Gused=    -0.755
omega=163.85     Gvib=    -0.747     Grot=    -0.705     Gused=    -0.747
omega=165.87     Gvib=    -0.740     Grot=    -0.701     Gused=    -0.740
omega=166.53     Gvib=    -0.738     Grot=    -0.700     Gused=    -0.737
omega=168.12     Gvib=    -0.732     Grot=    -0.697     Gused=    -0.732
omega=169.96     Gvib=    -0.726     Grot=    -0.694     Gused=    -0.726
omega=171.53     Gvib=    -0.721     Grot=    -0.691     Gused=    -0.721
omega=172.57     Gvib=    -0.718     Grot=    -0.690     Gused=    -0.718
omega=174.10     Gvib=    -0.713     Grot=    -0.687     Gused=    -0.713
omega=174.92     Gvib=    -0.710     Grot=    -0.686     Gused=    -0.710
omega=175.32     Gvib=    -0.709     Grot=    -0.685     Gused=    -0.709
omega=176.94     Gvib=    -0.704     Grot=    -0.682     Gused=    -0.704
omega=177.21     Gvib=    -0.703     Grot=    -0.682     Gused=    -0.703
omega=178.03     Gvib=    -0.700     Grot=    -0.680     Gused=    -0.700
omega=179.18     Gvib=    -0.697     Grot=    -0.678     Gused=    -0.697
omega=180.32     Gvib=    -0.693     Grot=    -0.677     Gused=    -0.693
omega=181.10     Gvib=    -0.691     Grot=    -0.675     Gused=    -0.691
omega=181.63     Gvib=    -0.689     Grot=    -0.674     Gused=    -0.689
omega=183.05     Gvib=    -0.685     Grot=    -0.672     Gused=    -0.685
omega=183.84     Gvib=    -0.683     Grot=    -0.671     Gused=    -0.682
omega=186.08     Gvib=    -0.676     Grot=    -0.667     Gused=    -0.676
omega=186.56     Gvib=    -0.674     Grot=    -0.667     Gused=    -0.674
omega=188.30     Gvib=    -0.669     Grot=    -0.664     Gused=    -0.669
omega=191.42     Gvib=    -0.660     Grot=    -0.659     Gused=    -0.660
omega=191.62     Gvib=    -0.660     Grot=    -0.659     Gused=    -0.660
omega=191.81     Gvib=    -0.659     Grot=    -0.658     Gused=    -0.659
omega=193.32     Gvib=    -0.655     Grot=    -0.656     Gused=    -0.655
omega=193.98     Gvib=    -0.653     Grot=    -0.655     Gused=    -0.653
omega=195.68     Gvib=    -0.648     Grot=    -0.652     Gused=    -0.648
omega=196.51     Gvib=    -0.646     Grot=    -0.651     Gused=    -0.646
omega=197.55     Gvib=    -0.643     Grot=    -0.650     Gused=    -0.643
omega=198.37     Gvib=    -0.640     Grot=    -0.648     Gused=    -0.641
omega=199.84     Gvib=    -0.636     Grot=    -0.646     Gused=    -0.636
omega=201.70     Gvib=    -0.631     Grot=    -0.643     Gused=    -0.631
omega=202.19     Gvib=    -0.630     Grot=    -0.643     Gused=    -0.630
omega=202.73     Gvib=    -0.629     Grot=    -0.642     Gused=    -0.629
omega=204.46     Gvib=    -0.624     Grot=    -0.639     Gused=    -0.624
omega=205.95     Gvib=    -0.620     Grot=    -0.637     Gused=    -0.620
omega=207.98     Gvib=    -0.615     Grot=    -0.634     Gused=    -0.615
omega=208.67     Gvib=    -0.613     Grot=    -0.633     Gused=    -0.613
omega=210.02     Gvib=    -0.609     Grot=    -0.631     Gused=    -0.609
omega=211.80     Gvib=    -0.605     Grot=    -0.629     Gused=    -0.605
omega=213.53     Gvib=    -0.600     Grot=    -0.626     Gused=    -0.600
omega=214.00     Gvib=    -0.599     Grot=    -0.626     Gused=    -0.599
omega=214.76     Gvib=    -0.597     Grot=    -0.625     Gused=    -0.597
omega=218.91     Gvib=    -0.587     Grot=    -0.619     Gused=    -0.587
omega=220.12     Gvib=    -0.584     Grot=    -0.617     Gused=    -0.584
omega=221.66     Gvib=    -0.580     Grot=    -0.615     Gused=    -0.580
omega=222.49     Gvib=    -0.578     Grot=    -0.614     Gused=    -0.578
omega=227.26     Gvib=    -0.567     Grot=    -0.608     Gused=    -0.567
omega=234.06     Gvib=    -0.551     Grot=    -0.599     Gused=    -0.551
omega=246.53     Gvib=    -0.523     Grot=    -0.584     Gused=    -0.523
omega=273.81     Gvib=    -0.469     Grot=    -0.553     Gused=    -0.469
omega=293.23     Gvib=    -0.434     Grot=    -0.533     Gused=    -0.434
 
   temp. (K)  partition function   enthalpy   heat capacity  entropy
                                   cal/mol     cal/K/mol   cal/K/mol   J/K/mol
 298.15  VIB  0.654E+63            71668.722    331.371    502.404
         ROT  0.303E+09              888.752      2.981     41.792
         INT  0.198E+72            72557.475    334.352    544.196
         TR   0.625E+29             1481.254      4.968     47.978
         TOT                       74038.7286   339.3202   592.1744  2477.6485
                     Eh         kcal/mol          kJ/mol 
ZPVE            0.315585         198.033         828.566    
H(0)-H(T)+PV    0.117988         74.0387         309.777    
H(T)            0.433574         272.072         1138.34    
T*S             0.281361         176.557         738.711    
G(T)            0.152212         95.5147         399.632    
   -158.03010280  <=== TOTAL FREE ENERGY in Eh incl. el.,ZPVE,RRHO,solv. parts
 
 normal mode %tage of torsion character
   1:  0.00   2:  0.00   3:  0.00   4:  0.00   5:  0.00   6:  0.00   7:  0.34   8:  0.23
   9:  0.36  10:  0.44  11:  0.31  12:  0.30  13:  0.31  14:  0.30  15:  0.44  16:  0.42
  17:  0.48  18:  0.83  19:  0.86  20:  0.27  21:  0.39  22:  0.79  23:  0.46  24:  0.89
  25:  0.88  26:  0.91  27:  0.60  28:  0.42  29:  0.80  30:  0.43  31:  0.82  32:  0.32
  33:  0.52  34:  0.59  35:  0.66  36:  0.75  37:  0.82  38:  0.85  39:  0.91  40:  0.89
  41:  0.94  42:  0.80  43:  0.80  44:  0.58  45:  0.92  46:  0.74  47:  0.66  48:  0.95
  49:  0.33  50:  0.42  51:  0.77  52:  0.47  53:  0.74  54:  0.56  55:  0.33  56:  0.87
  57:  0.38  58:  0.78  59:  0.83  60:  0.94  61:  0.36  62:  0.90  63:  0.64  64:  0.34
  65:  0.63  66:  0.46  67:  0.69  68:  0.43  69:  0.34  70:  0.70  71:  0.81  72:  0.77
  73:  0.75  74:  0.45  75:  0.90  76:  0.76  77:  0.54  78:  0.88  79:  0.84  80:  0.93
  81:  0.97  82:  0.32  83:  0.75  84:  0.29  85:  0.71  86:  0.88  87:  0.45  88:  0.42
  89:  0.86  90:  0.23  91:  0.49  92:  0.93  93:  0.91  94:  0.81  95:  0.62  96:  0.87
  97:  0.61  98:  0.62  99:  0.70 100:  0.86 101:  0.51 102:  0.90 103:  0.92 104:  0.90
 105:  0.96 106:  0.26 107:  0.74 108:  0.56 109:  0.91 110:  0.61 111:  0.84 112:  0.33
 113:  0.60 114:  0.66 115:  0.28 116:  0.35 117:  0.79 118:  0.52 119:  0.40 120:  0.73
 121:  0.62 122:  0.87 123:  0.41 124:  0.73 125:  0.52 126:  0.19 127:  0.39 128:  0.25
 129:  0.25 130:  0.32 131:  0.28 132:  0.29 133:  0.24 134:  0.71 135:  0.51 136:  0.37
 137:  0.10 138:  0.67 139:  0.12 140:  0.68 141:  0.68 142:  0.77 143:  0.32 144:  0.26
 145:  0.75 146:  0.86 147:  0.77 148:  0.50 149:  0.81 150:  0.70 151:  0.78 152:  0.85
 153:  0.55 154:  0.37 155:  0.11 156:  0.68 157:  0.23 158:  0.18 159:  0.15 160:  0.41
 161:  0.37 162:  0.60 163:  0.04 164:  0.29 165:  0.02 166:  0.29 167:  0.77 168:  0.41
 169:  0.23 170:  0.61 171:  0.27 172:  0.28 173:  0.20 174:  0.17 175:  0.19 176:  0.31
 177:  0.54 178:  0.49 179:  0.34 180:  0.32 181:  0.33 182:  0.43 183:  0.40 184:  0.16
 185:  0.19 186:  0.37 187:  0.10 188:  0.11 189:  0.20 190:  0.25 191:  0.26 192:  0.21
 193:  0.15 194:  0.22 195:  0.33 196:  0.15 197:  0.27 198:  0.30 199:  0.18 200:  0.27
 201:  0.21 202:  0.19 203:  0.10 204:  0.10 205:  0.11 206:  0.09 207:  0.14 208:  0.17
 209:  0.00 210:  0.00 211:  0.62 212:  0.56 213:  0.65 214:  0.58 215:  0.62 216:  0.86
 217:  0.61 218:  0.87 219:  0.87 220:  0.93 221:  0.14 222:  0.20 223:  0.03 224:  0.10
 225:  0.18 226:  0.14 227:  0.09 228:  0.17 229:  0.05 230:  0.07 231:  0.05 232:  0.06
 233:  0.03 234:  0.03 235:  0.04 236:  0.04 237:  0.01 238:  0.02 239:  0.02 240:  0.11
 recommended # of modes for mode following         166
 
 Pipek-Mezey localization of normal modes
 number of localized modes          168
 frequency thrshold           500.000000000000     
 number of groups                    63
 atom-group assingment :   
  1  2  3  4  5  6  7  8  9 10 11 12 13 14 15 16 17 18 19 20 21 22 23 24 25 26 27 28 29 30
 31 32 33 34 35 36 37 38 39 40 41 42 43 44 45 46 47 48 49 50 51 52 53 53 53 54 55 54 56 56
 56 57 57 57 57 58 59 58 58 58 58 58 60 61 62 61 63 63 63 63
 pop matrix done.
 initialization of trafo matrix to unity
iteration     50  convergence  0.12597124D-01
iteration    100  convergence  0.29648733D-02
iteration    150  convergence  0.83908207D-03
iteration    200  convergence  0.20850335D-03
iteration    250  convergence  0.43644579D-04
iteration    300  convergence  0.40059701D-05

 converged in    339 iterations, threshold :   0.99990747D-06
eig.   :       -0.00    -0.00    -0.00    -0.00    -0.00     0.00
eig.   :       47.43    65.39    69.38    87.57    89.58    92.14
eig.   :       92.18    94.06    94.07    95.37    95.46    97.23
eig.   :       97.77    97.99    98.88    99.41    99.83    99.84
eig.   :       99.97   101.23   101.43   101.49   101.73   102.10
eig.   :      102.35   102.83   103.14   103.30   104.70   104.82
eig.   :      106.86   108.23   109.36   109.48   111.98   113.41
eig.   :      115.02   116.28   116.60   117.12   117.64   119.30
eig.   :      119.31   119.57   120.57   120.88   120.98   122.11
eig.   :      122.21   122.97   123.51   123.76   123.80   124.07
eig.   :      124.08   124.26   124.73   125.15   126.50   127.16
eig.   :      127.34   127.48   127.55   127.77   127.90   128.04
eig.   :      128.31   129.83   130.14   130.60   130.87   131.66
eig.   :      131.66   132.11   132.60   133.21   133.88   134.14
eig.   :      134.70   135.96   136.72   136.94   137.19   137.21
eig.   :      137.48   137.83   138.76   138.85   139.00   139.14
eig.   :      139.36   140.29   141.20   141.50   142.19   143.39
eig.   :      144.27   145.74   146.04   146.21   146.36   146.43
eig.   :      146.50   146.88   147.13   147.15   148.02   148.39
eig.   :      148.53   149.67   149.85   149.87   150.41   151.47
eig.   :      151.90   152.03   152.68   153.22   154.73   155.58
eig.   :      155.61   156.19   156.33   157.61   158.61   158.80
eig.   :      159.16   159.81   160.15   160.41   161.69   161.84
eig.   :      162.43   163.55   164.28   164.36   165.15   166.34
eig.   :      166.84   167.38   171.45   171.45   174.04   174.37
eig.   :      174.40   175.54   176.33   176.68   178.01   180.46
eig.   :      182.29   184.06   184.35   192.55   193.25   201.33
eig.   :      208.76   217.40   221.90   222.90   226.02   231.57
eig.   :      231.97   233.49   246.36   269.66   289.83   413.93
eig.   :      506.95   540.97   776.24   807.11   842.97   857.06
eig.   :      890.83   893.51   964.62   986.62   987.16   995.83
eig.   :     1046.76  1047.78  1102.70  1124.43  1128.41  1129.84
eig.   :     1136.69  1143.12  1197.03  1211.01  1213.35  1240.63
eig.   :     1263.85  1267.71  1280.29  1298.29  1334.99  1340.87
eig.   :     1349.39  1351.64  1360.24  1374.31  1404.62  1413.67
eig.   :     1456.02  1462.64  1467.45  1472.49  1476.30  1481.71
eig.   :     1490.57  1495.91  1509.29  1511.43  2893.93  2904.54
eig.   :     2927.09  2945.62  2950.29  2963.54  2968.92  2972.76
eig.   :     2985.72  2986.56  3001.72  3007.49  3010.21  3031.83
eig.   :     3035.70  3036.41  3043.71  3051.23  3283.76  3419.61
written to xtb_localmodes and g98l.out
 
 normal mode %tage of torsion character
   1:  0.00   2:  0.00   3:  0.00   4:  0.00   5:  0.00   6:  0.00   7:  0.45   8:  0.39
   9:  0.75  10:  0.71  11:  0.41  12:  0.00  13:  0.73  14:  0.79  15:  0.11  16:  0.01
  17:  0.17  18:  0.07  19:  0.82  20:  0.62  21:  0.31  22:  0.80  23:  0.81  24:  0.48
  25:  0.02  26:  0.66  27:  0.01  28:  0.01  29:  0.41  30:  0.01  31:  0.01  32:  0.90
  33:  0.15  34:  0.01  35:  0.81  36:  0.45  37:  0.02  38:  0.13  39:  0.75  40:  0.01
  41:  0.24  42:  0.23  43:  0.07  44:  0.25  45:  0.81  46:  0.34  47:  0.46  48:  0.30
  49:  0.02  50:  0.02  51:  0.27  52:  0.05  53:  0.10  54:  0.31  55:  0.00  56:  0.29
  57:  0.01  58:  0.28  59:  0.39  60:  0.99  61:  0.10  62:  0.06  63:  0.03  64:  0.02
  65:  0.43  66:  0.53  67:  0.10  68:  0.91  69:  0.18  70:  0.03  71:  0.75  72:  0.97
  73:  0.17  74:  0.64  75:  0.00  76:  0.51  77:  0.41  78:  0.06  79:  0.73  80:  0.01
  81:  0.80  82:  0.00  83:  0.02  84:  0.00  85:  0.97  86:  0.00  87:  0.97  88:  0.60
  89:  0.13  90:  0.02  91:  0.41  92:  0.01  93:  0.56  94:  0.06  95:  0.12  96:  0.00
  97:  0.01  98:  0.00  99:  0.72 100:  0.04 101:  0.60 102:  0.95 103:  0.01 104:  0.02
 105:  0.03 106:  0.18 107:  0.01 108:  0.73 109:  0.94 110:  0.00 111:  0.15 112:  0.04
 113:  0.01 114:  0.38 115:  0.21 116:  0.08 117:  0.15 118:  0.03 119:  0.16 120:  0.10
 121:  0.12 122:  0.09 123:  0.14 124:  0.00 125:  0.39 126:  0.23 127:  0.35 128:  0.01
 129:  0.04 130:  0.00 131:  0.00 132:  0.03 133:  0.04 134:  0.33 135:  0.98 136:  0.01
 137:  0.02 138:  0.56 139:  0.02 140:  0.31 141:  0.03 142:  0.29 143:  0.06 144:  0.00
 145:  0.05 146:  0.09 147:  0.30 148:  0.05 149:  0.98 150:  0.17 151:  0.12 152:  0.08
 153:  0.56 154:  0.01 155:  0.01 156:  0.51 157:  0.20 158:  0.51 159:  0.31 160:  0.24
 161:  0.64 162:  0.28 163:  0.10 164:  0.12 165:  0.56 166:  0.08 167:  0.15 168:  0.59
 169:  0.52 170:  0.63 171:  0.22 172:  0.25 173:  0.78 174:  0.16 175:  0.19 176:  0.31
 177:  0.54 178:  0.49 179:  0.34 180:  0.32 181:  0.33 182:  0.43 183:  0.40 184:  0.16
 185:  0.19 186:  0.37 187:  0.10 188:  0.11 189:  0.20 190:  0.25 191:  0.26 192:  0.21
 193:  0.15 194:  0.22 195:  0.33 196:  0.15 197:  0.27 198:  0.30 199:  0.18 200:  0.27
 201:  0.21 202:  0.19 203:  0.10 204:  0.10 205:  0.11 206:  0.09 207:  0.14 208:  0.17
 209:  0.00 210:  0.00 211:  0.62 212:  0.56 213:  0.65 214:  0.58 215:  0.62 216:  0.86
 217:  0.61 218:  0.87 219:  0.87 220:  0.93 221:  0.14 222:  0.20 223:  0.03 224:  0.10
 225:  0.18 226:  0.14 227:  0.09 228:  0.17 229:  0.05 230:  0.07 231:  0.05 232:  0.06
 233:  0.03 234:  0.03 235:  0.04 236:  0.04 237:  0.01 238:  0.02 239:  0.02 240:  0.11
 recommended # of modes for mode following         169

------------------------------------------------------------------------
 * finished run on 2020/05/27 at 13:59:33.465     
------------------------------------------------------------------------
 total:
 * wall-time:     0 d,  0 h,  8 min, 19.067 sec
 *  cpu-time:     0 d,  0 h,  8 min, 18.155 sec
 * ratio c/w:     0.998 speedup
 SCF:
 * wall-time:     0 d,  0 h,  0 min,  4.747 sec
 *  cpu-time:     0 d,  0 h,  0 min,  4.705 sec
 * ratio c/w:     0.991 speedup
 ANC optimizer:
 * wall-time:     0 d,  0 h,  0 min,  5.550 sec
 *  cpu-time:     0 d,  0 h,  0 min,  5.508 sec
 * ratio c/w:     0.993 speedup
 numerical hessian:
 * wall-time:     0 d,  0 h,  8 min,  8.741 sec
 *  cpu-time:     0 d,  0 h,  8 min,  7.917 sec
 * ratio c/w:     0.998 speedup

normal termination of xtb
