# Supplementary material for: Heterogeneous Nucleation of Butanol on NaCl: A Computational Study of Temperature, Humidity, Seed Charge, and Seed Size Effects
Source: J Phys Chem A. 2021 Mar 31;125(14):3025–36. doi: 10.1021/acs.jpca.0c10972 (PMC8054243; doi:10.1021/acs.jpca.0c10972)
Supplement: Supplementary file 2 — jp0c10972_si_002.zip [file jp0c10972_si_002.zip › ALL CLUSTERS/low_level_calc/big seed/1Seed2BuOH.xyz]

    80
       -158.18231523  Gyration_radius:  5.01796003471
 Na         -5.88538814083617    0.80756171325917    1.67420060839514
Na          2.94216063357737    3.92214620625933    4.01761365624730
Na         -2.99459841447525   -1.36316838305133    2.37229436229814
Na         -2.67857077957972    4.81296048243029    1.32961424766287
Na         -2.25750121187409    4.12369889970833   -2.27853757257193
Na         -0.18920357457271   -0.07548876486708    4.53493717560556
Na         -2.19315010471918    7.30952115309412   -0.93578162497541
Na          0.23219204978642   -2.05756391327642   -1.81710338516679
Na         -3.33025376193449   -0.60015529766093    5.73047550034056
Na          0.31929410690290   -0.67099603006913    0.99937862839542
Na          0.12988381665752    6.06051502540302    3.30743992510919
Na          0.59498763281287    5.35498844466988   -0.26937625339014
Na         -1.77825202556996    0.57247871177506   -3.39137917226562
Na          0.92880815305898    4.60482232740883   -3.60603164201181
Na         -5.39132180254200    3.49809789824939   -0.67105943606383
Na          2.96039043651038    0.56376140854132    2.81578285171326
Na          3.37320145908035    3.26849738304635    0.49865662660844
Na         -5.32423486084104    0.14965170964953   -1.87542632095812
Na         -2.72714160681170    1.41497505985322    0.18806902041409
Na         -0.19672763745681   -3.28888197820927    3.07440610228852
Na          0.70548800574990    1.79041910585788   -1.69687137172352
Na          0.14312878219791    2.71224136873222    2.08607308713774
Na         -3.10762791764690    2.11797602605789    3.72627734967631
Na         -2.79359607155576   -2.10871265269294   -0.98638816641805
Na         -0.26833463690174    3.35560926231499    5.60496855249628
Cl          1.76688071945598    1.30579804025660    0.65177624175694
Cl         -1.43408004141012    0.63750652249199    2.39675290608950
Cl         -1.56170449953835    4.12339815756879    3.52813158457472
Cl         -3.67756695756687   -1.26211722802536   -3.21152160312370
Cl          1.51134008567174   -1.52206807627857    3.13086444753521
Cl          1.79862629324024    4.75690270331417    1.87136952143740
Cl         -3.75783574591885    2.10035243409446   -2.10629252064266
Cl         -6.93067927701516    1.52968685279190   -0.48936707152401
Cl         -0.57670157331875    6.24463619269643   -2.45829013261026
Cl         -1.02628256811556    3.36418182653238   -0.11078585128712
Cl         -1.17446117625250   -0.11468780283075   -0.94865944898268
Cl         -3.95043393124939    5.57698959300911   -0.85392185226430
Cl          4.51185607028152    2.48726159862141    2.59904278247794
Cl         -4.75941931338991    0.04961992116723    3.84539853683082
Cl         -4.32250509333827    2.85804958355255    1.60426442381404
Cl         -1.82220462665872   -2.20991251424559    4.58335458267946
Cl         -0.68754392092463    2.80713684411613   -3.74769034406573
Cl         -1.06578160907296    6.89253893234505    1.21684027112038
Cl         -4.39088473138283   -0.79818078600938    0.37394375896559
Cl         -1.18298681261262   -2.88889573152425    0.84624337397068
Cl          0.96093237394013   -0.26832297237138   -3.29316762431980
Cl          1.36830798678440    1.87809411786009    4.29162122852778
Cl         -1.86364176281595    1.36969733413897    5.96417044344128
Cl          2.32509900684634    3.94261189135794   -1.68598891168661
Cl          1.30769672999292    5.29701381049637    5.39991589179981
O           1.82131755701494   -1.65050232524689   -0.47452305730884
H           2.29821668827434   -0.92640259214882   -0.90950554667434
C           2.84375596620664   -2.59426476554821   -0.16012168520240
H           3.10184696655415   -3.18284717924767   -1.04929138283277
H           2.42561604570731   -3.26663198343666    0.59137667597029
C           4.10810683501968   -1.93416438669301    0.38138778045053
H           3.82327785978616   -1.09314315214279    1.01861638810702
H           4.63916254544429   -2.65296701063687    1.00556979184490
C           5.06396874799753   -1.44125097981975   -0.70514543345541
H           5.36225756845340   -2.28639142862026   -1.33054423379745
H           5.96186356195166   -1.06301643788054   -0.21342873938164
C           4.49185605318662   -0.33845397200915   -1.58943657388919
H           4.10445528666532    0.47771029372856   -0.98199049318698
H           5.27833155283144    0.06970861920902   -2.21868580737292
H           3.71708271141516   -0.70945917648977   -2.25524871322399
O          -1.25564915425787   -3.00639870847290   -2.79038621013139
H          -2.00412173835196   -2.62962585966834   -3.28765154497370
C          -0.68508554049947   -3.98527326163237   -3.65562849855952
H          -0.55356244444909   -3.56544663625776   -4.65907377101894
H          -1.34922697169763   -4.85455200212425   -3.72806113147637
C           0.67783442065729   -4.42711992597391   -3.14611704266234
H           1.06456676699959   -5.17304414347097   -3.84185003241623
H           1.35749636861613   -3.57253626457422   -3.17183502282493
C           0.65655665042904   -5.02467940643607   -1.74111143475982
H           0.29487687768098   -4.29146025293015   -1.02317085873084
H           1.67867979566208   -5.28721545844244   -1.46542749358223
C          -0.21347537291735   -6.27116314131695   -1.63340049207959
H           0.06254276412851   -7.00219332022966   -2.39013051849644
H          -0.08765304354465   -6.72705333897130   -0.65446316530705
H          -1.26455348956942   -6.02240820408091   -1.75095909634411
