# Supplementary material for: Heterogeneous Nucleation of Butanol on NaCl: A Computational Study of Temperature, Humidity, Seed Charge, and Seed Size Effects
Source: J Phys Chem A. 2021 Mar 31;125(14):3025–36. doi: 10.1021/acs.jpca.0c10972 (PMC8054243; doi:10.1021/acs.jpca.0c10972)
Supplement: Supplementary file 2 — jp0c10972_si_002.zip [file jp0c10972_si_002.zip › ALL CLUSTERS/low_level_calc/big seed/1Seed2BuOH1W.log]

      -----------------------------------------------------------      
     |                   =====================                   |     
     |                           x T B                           |     
     |                   =====================                   |     
     |                         S. Grimme                         |     
     |          Mulliken Center for Theoretical Chemistry        |     
     |                    University of Bonn                     |     
     |                 Version 6.0.1 (SAW181210)                 |     
      -----------------------------------------------------------      

   This program is distributed in the hope that it will be useful,
   but WITHOUT ANY WARRANTY; without even the implied warranty of
   MERCHANTABILITY or FITNESS FOR A PARTICULAR PURPOSE.
   
   FOR NON-COMMERCIAL, ACADEMIA USE ONLY.
   
   Cite this work as:
   S. Grimme, C. Bannwarth, P. Shushkov, J. Comput. Theory Chem., 2017,
   13, 1989-2009.
   C. Bannwarth, S. Ehlert and S. Grimme., ChemRxiv, 2018, preprint.
   http://doi.org/10.26434/chemrxiv.7246238.v1
   
   for sTDA-xTB:
   S. Grimme and C. Bannwarth, J. Chem. Phys., 2016, 145, 054103.
   
   in the mass-spec context:
   V. Asgeirsson, C. Bauer and S. Grimme, Chem. Sci., 2017, 8, 4879.
   
   if GBSA is used:
   P. Shushkov, F. März and S. Grimme, unpublished.
   
   for ANC optimizer:
   S. Grimme, unpublished.
   Rational Function algorithm used in ANCopt:
   F. Eckert, P. Pulay, H.-J. Werner, J. Comput. Chem., 1997, 18, 1473.
   
   with help from (in alphabetical order)
   C. Bannwarth, F. Bohle, G. Brandenburg, E. Caldeweyher, M. Checinski,
   S. Dohm, S. Ehlert, S. Ehrlich, F. März, H. Neugebauer, J. Pisarek,
   P. Pracht, P. Shushkov, and S. Spicher.
   
 * started run on 2020/05/27 at 13:51:32.764     
========================================================================
 # omp threads = 1
========================================================================
number of atoms            : 83
number of electrons        : 272
charge                     : 0
spin                       : .0
first test random number   : .6544

########################################################################
# WARNING! Please study the warnings concerning your input carefully
#  - the use of '-ohess' is discouraged, please use '--ohess' next time
########################################################################

           ------------------------------------------------- 
          |                 G F N 2 - x T B                 |
          | Geometry, Frequencies, Noncovalent interactions |
          |            JCTC 2018 parametrisation            |
           ------------------------------------------------- 
      method parameters     
 k(s)        :  1.8500
 k(p)        :  2.2300
 k(d)        :  2.2300
 k(f)        :  2.0000
 kEN (H0ij)  : -2.0000
 D4 a1       :  0.5200
 D4 a2       :  5.0000
 D4 s6       :  1.0000
 D4 s8       :  2.7000
 D4 s9       :  5.0000
 alphaj      :  2.0000


            Z     q(EN)     CN     RAES       Cart. coordinates
     1  Na  1.0    0.21   11.22    5.00     3.31051     1.43121     1.62078
     2  Na  1.0    0.08   12.35    5.00     4.10638    -3.31968    -6.98164
     3  Na  1.0    0.27    6.69    5.00     9.29733    -4.63590   -11.29273
     4  Na  1.0    0.28    6.77    5.00    -4.91533    -6.87397    -0.27175
     5  Na  1.0    0.26    6.69    5.00     3.83647    -1.40650   -13.57023
     6  Na  1.0    0.35    5.14    5.00     8.64493    -2.04771     3.29216
     7  Na  1.0    0.17    9.23    5.00    -0.14257    -6.53586   -11.23939
     8  Na  1.0    0.33    6.05    5.00     7.21617     6.37120    -0.76332
     9  Na  1.0    0.28    8.66    5.00    -2.34380     4.55113    -1.12312
    10  Na  1.0    0.18    9.25    5.00     0.22381    -8.40692    -4.58323
    11  Na  1.0    0.32    5.07    5.00    -5.45460    -3.28160   -13.18265
    12  Na  1.0    0.18    9.26    5.00     4.60917    -5.25346    -0.46733
    13  Na  1.0    0.18    9.25    5.00    -1.41864    -0.02587    -9.40287
    14  Na  1.0    0.32    7.05    5.00    -0.56987    -3.68518     3.75508
    15  Na  1.0    0.28    6.84    5.00    -6.54972     1.30071    -5.10478
    16  Na  1.0    0.18    9.24    5.00    -5.47647    -5.09786    -6.83786
    17  Na  1.0    0.26    6.70    5.00     8.07026     1.79674    -9.36665
    18  Na  1.0    0.26    6.69    5.00     5.44686    -9.74031    -8.92489
    19  Na  1.0    0.18    9.23    5.00     2.99889     3.16949    -5.18999
    20  Na  1.0    0.36    8.43    5.00    -6.25779    -0.52836     1.54706
    21  Na  1.0    0.18    9.18    5.00     8.53820    -0.07664    -2.87067
    22  Na  1.0    0.43    6.99    5.00     1.64495     7.45538     3.11415
    23  Na  1.0    0.31    5.08    5.00    -3.90885   -11.20180    -8.59946
    24  Na  1.0    0.09   12.41    5.00    -1.07013    -1.85305    -2.67959
    25  Na  1.0    0.27    6.71    5.00     9.71213    -6.61389    -4.85263
    26  Cl  7.0   -0.26    2.92    4.87    10.10299    -8.82352    -9.03681
    27  Cl  7.0   -0.21    3.78    5.00    -4.71624    -9.38305    -4.38178
    28  Cl  7.0   -0.15    4.87    5.00     3.25799     0.99291    -9.42368
    29  Cl  7.0   -0.09    5.98    5.00     3.68238    -1.01080    -2.66307
    30  Cl  7.0   -0.21    3.77    5.00     9.51449    -4.53614    -0.52778
    31  Cl  7.0   -0.21    3.77    5.00    -0.95669    -2.27566   -13.80991
    32  Cl  7.0   -0.15    4.89    5.00     8.95439    -2.35312    -7.01292
    33  Cl  7.0   -0.20    3.78    5.00     7.77607     4.24605    -5.15114
    34  Cl  7.0   -0.10    5.99    5.00    -0.71514    -4.23222    -6.96987
    35  Cl  7.0   -0.17    3.91    5.00     8.18415     2.14061     1.39307
    36  Cl  7.0   -0.26    2.92    4.87     8.48666    -0.47988   -13.57275
    37  Cl  7.0   -0.15    3.85    5.00     4.10145    -2.98888     3.89590
    38  Cl  7.0   -0.07    5.03    5.00    -1.49178     0.57940     1.56947
    39  Cl  7.0   -0.14    4.92    5.00    -0.14563    -6.15275    -0.36264
    40  Cl  7.0   -0.15    4.86    5.00     4.51145    -5.67202   -11.38013
    41  Cl  7.0   -0.14    4.94    5.00    -1.86330     2.30800    -5.27609
    42  Cl  7.0   -0.15    4.85    5.00     4.95939    -7.67762    -4.58198
    43  Cl  7.0   -0.12    4.89    5.00     2.27051     5.47566    -1.12469
    44  Cl  7.0   -0.17    3.01    4.90    -6.94396     3.71204    -1.07958
    45  Cl  7.0   -0.21    3.77    5.00     0.72116   -10.90349    -8.88069
    46  Cl  7.0   -0.20    3.01    4.91    -5.14727    -4.51355     3.82086
    47  Cl  7.0   -0.13    4.92    5.00    -5.92460    -2.79190    -2.69444
    48  Cl  7.0   -0.21    3.78    5.00    -6.42713    -0.85517    -9.33561
    49  Cl  7.0   -0.22    3.77    5.00    -5.11257    -7.52207   -11.23134
    50  Cl  7.0   -0.26    2.12    3.56     6.00032     8.97964     2.98042
    51  O   6.0   -0.26    3.84    4.77     3.59235     4.14774     5.00502
    52  H   1.0   -0.02    1.72    1.86     5.13120     5.12816     4.76176
    53  C   4.0   -0.08    4.48    4.50     3.86139     2.92944     7.39114
    54  H   1.0   -0.01    1.01    1.43     4.51813     4.27546     8.82194
    55  H   1.0   -0.04    1.09    1.44     5.24967     1.39312     7.25830
    56  C   4.0   -0.09    4.32    4.24     1.32282     1.83493     8.16626
    57  H   1.0    0.01    1.03    1.43     0.05780     3.37720     8.68554
    58  H   1.0   -0.03    1.23    1.47     0.53365     0.83238     6.54892
    59  C   4.0   -0.10    4.11    3.82     1.52639    -0.01729    10.35949
    60  H   1.0   -0.01    1.02    1.43     2.26172     0.95520    12.02539
    61  H   1.0   -0.02    1.03    1.43     2.85154    -1.51488     9.85205
    62  C   4.0   -0.14    4.03    3.67    -1.02589    -1.19209    10.97649
    63  H   1.0   -0.02    1.05    1.44    -1.76526    -2.19262     9.33296
    64  H   1.0   -0.02    1.00    1.43    -0.84657    -2.52763    12.52410
    65  H   1.0    0.00    1.00    1.43    -2.37538     0.25515    11.52886
    66  O   6.0   -0.29    3.79    4.72    -2.21102     6.26839     3.08821
    67  H   1.0    0.02    1.51    1.62    -2.72120     4.60997     3.67992
    68  C   4.0   -0.07    4.56    4.62    -4.11302     7.95363     3.99618
    69  H   1.0   -0.01    1.04    1.43    -5.91943     7.56955     3.06134
    70  H   1.0   -0.04    1.09    1.44    -3.49997     9.85414     3.47547
    71  C   4.0   -0.09    4.19    3.97    -4.43653     7.76596     6.85987
    72  H   1.0    0.00    1.05    1.44    -2.60367     7.27505     7.68240
    73  H   1.0   -0.02    1.03    1.43    -4.97445     9.60760     7.61098
    74  C   4.0   -0.08    4.09    3.77    -6.43314     5.83691     7.66880
    75  H   1.0   -0.01    1.03    1.43    -8.28249     6.48530     7.02359
    76  H   1.0   -0.01    1.03    1.43    -6.48091     5.77753     9.73016
    77  C   4.0   -0.12    4.22    4.03    -5.96595     3.18302     6.64860
    78  H   1.0    0.00    1.01    1.43    -4.08700     2.52263     7.13393
    79  H   1.0   -0.01    1.01    1.43    -7.31400     1.87352     7.47233
    80  H   1.0   -0.01    1.29    1.49    -6.23533     3.12416     4.61560
    81  O   6.0   -0.39    2.92    2.58   -10.07895     0.03896     2.11208
    82  H   1.0    0.02    1.32    1.50   -10.49877     1.52983     1.15634
    83  H   1.0    0.03    1.07    1.44   -11.66508    -0.71420     2.55874

  Z AO/shell   Hii/eV     exponent
  1     Wed Apr 25 08:07:45 CEST 2018   EN: 2.200 GM2: 0.406  GM3: 0.0800  RAES: 1.40
     1s    -10.707211    1.230000
  6     Wed Apr 25 08:07:45 CEST 2018   EN: 2.550 GM2: 0.538  GM3: 0.1500  RAES: 3.00
     2s    -13.970922    2.096432
     2p    -10.063292    1.800000
  8     Wed Apr 25 08:07:45 CEST 2018   EN: 3.440 GM2: 0.452  GM3:-0.0517  RAES: 1.80
     2s    -20.229985    2.439742
     2p    -15.503117    2.137023
 11     Tue Apr 24 16:34:09 CEST 2018   EN: 0.930 GM2: 0.271  GM3: 0.1799  RAES: 5.00
     3s     -4.546934    0.763787
     3p     -1.332719    0.573553
 17     Mon Apr 23 14:09:22 CEST 2018   EN: 3.160 GM2: 0.249  GM3: 0.1495  RAES: 2.50
     3s    -29.278781    2.485265
     3p    -12.673758    2.199650
     3d     -0.240338    2.476089
 no old-style atom pair restraining (fixing) potential
           ------------------------------------------------- 
          |        Self-Consistent Charge Iterations        |
           ------------------------------------------------- 

 Ncao       : 416
 Nao        : 391
 Nshell     : 169
 Nel        : 272
 T(el)      :   300.0
 intcut     :    25.0
 scfconv/Eh :  0.100E-05
   qconv/e  :  0.100E-03
 intneglect :  0.100E-07
 broydamp   :      0.250
 iter      E             dE          RMSdq      gap      omega  full diag
   1   -163.0238435 -0.163024E+03  0.119E+01    3.35       0.0  T
   2   -163.3774568 -0.353613E+00  0.693E+00    4.36       1.0  T
   3   -163.6809027 -0.303446E+00  0.451E+00    3.94       1.0  T
   4   -163.7860486 -0.105146E+00  0.264E+00    3.14       1.0  T
   5   -163.8355375 -0.494890E-01  0.173E+00    2.14       1.0  T
   6   -163.8354342  0.103388E-03  0.705E-01    2.47       1.0  T
   7   -163.8389377 -0.350356E-02  0.384E-01    2.33       1.0  T
   8   -163.8397319 -0.794131E-03  0.281E-01    2.33       1.0  T
   9   -163.8401900 -0.458147E-03  0.219E-01    2.33       1.0  T
  10   -163.8407505 -0.560505E-03  0.156E-01    2.31       1.0  T
  11   -163.8411632 -0.412653E-03  0.121E-01    2.31       1.0  T
  12   -163.8414071 -0.243987E-03  0.110E-01    2.30       1.0  T
  13   -163.8416023 -0.195157E-03  0.987E-02    2.29       1.0  T
  14   -163.8418622 -0.259925E-03  0.771E-02    2.30       1.0  T
  15   -163.8420327 -0.170491E-03  0.568E-02    2.29       1.0  T
  16   -163.8421057 -0.729562E-04  0.454E-02    2.29       1.0  T
  17   -163.8421420 -0.363314E-04  0.324E-02    2.29       1.0  T
  18   -163.8421602 -0.181955E-04  0.248E-02    2.29       1.0  T
  19   -163.8421718 -0.116201E-04  0.174E-02    2.29       1.0  T
  20   -163.8421773 -0.546216E-05  0.137E-02    2.29       1.0  T
  21   -163.8421798 -0.254147E-05  0.121E-02    2.29       1.0  T
  22   -163.8421821 -0.228606E-05  0.115E-02    2.29       1.0  T
  23   -163.8421841 -0.194942E-05  0.106E-02    2.29       1.0  T
  24   -163.8421863 -0.226080E-05  0.984E-03    2.29       1.1  T
  25   -163.8421891 -0.279966E-05  0.929E-03    2.29       1.2  T
  26   -163.8421934 -0.429464E-05  0.786E-03    2.29       1.4  T
  27   -163.8421982 -0.477991E-05  0.652E-03    2.29       1.7  T
  28   -163.8422019 -0.372977E-05  0.511E-03    2.29       2.1  T
  29   -163.8422041 -0.213674E-05  0.355E-03    2.29       3.1  T
  30   -163.8422046 -0.563345E-06  0.267E-03    2.29       4.1  T
  31   -163.8422049 -0.317767E-06  0.217E-03    2.29       5.1  T
  32   -163.8422051 -0.134784E-06  0.176E-03    2.29       6.2  T
  33   -163.8422051 -0.678687E-07  0.146E-03    2.29       7.5  T
  34   -163.8422052 -0.558685E-07  0.122E-03    2.29       9.0  T
  35   -163.8422052 -0.387601E-07  0.811E-04    2.29      13.5  T
  36   -163.8422053 -0.183921E-07  0.533E-04    2.29      20.6  T
speedup  1.00
cpu  time for SCC    1.23 s
wall time for SCC    1.23 s

   *** convergence criteria satisfied after 36 iterations ***

          eigenvalues
 #    :         124        125        126        127        128        129        130        131
 occ. :        2.000      2.000      2.000      2.000      2.000      2.000      2.000      2.000
 eps  :       -10.865    -10.810    -10.778    -10.656    -10.648    -10.646    -10.606    -10.603
 #    :         132        133        134        135        136        137        138        139
 occ. :        2.000      2.000      2.000      2.000      2.000      0.000      0.000      0.000
 eps  :       -10.522    -10.483    -10.422    -10.287    -10.240     -7.952     -7.293     -6.807
 #    :         140        141        142        143        144        145        146        147
 occ. :        0.000      0.000      0.000      0.000      0.000      0.000      0.000      0.000
 eps  :        -6.475     -5.596     -5.374     -4.477     -4.075     -3.716     -2.986     -2.752


   #   Z            q   n(s)   n(p)   n(d)      C6AA      α(0)
   1  11 Na     0.828  0.013  0.160  0.000    66.633    26.416
   2  11 Na     0.779  0.011  0.209  0.000    67.211    26.531
   3  11 Na     0.689  0.089  0.222  0.000    68.316    26.748
   4  11 Na     0.736  0.076  0.188  0.000    67.734    26.634
   5  11 Na     0.704  0.083  0.213  0.000    68.135    26.712
   6  11 Na     0.707  0.107  0.187  0.000    68.101    26.706
   7  11 Na     0.686  0.051  0.263  0.000    68.361    26.757
   8  11 Na     0.733  0.082  0.186  0.000    67.780    26.643
   9  11 Na     0.794  0.041  0.165  0.000    67.034    26.496
  10  11 Na     0.720  0.046  0.233  0.000    67.930    26.672
  11  11 Na     0.704  0.113  0.184  0.000    68.138    26.713
  12  11 Na     0.732  0.040  0.228  0.000    67.786    26.644
  13  11 Na     0.722  0.045  0.232  0.000    67.907    26.668
  14  11 Na     0.754  0.059  0.187  0.000    67.515    26.591
  15  11 Na     0.746  0.070  0.184  0.000    67.618    26.611
  16  11 Na     0.718  0.049  0.233  0.000    67.958    26.678
  17  11 Na     0.692  0.088  0.220  0.000    68.282    26.741
  18  11 Na     0.704  0.084  0.212  0.000    68.131    26.712
  19  11 Na     0.744  0.040  0.216  0.000    67.641    26.615
  20  11 Na     0.840  0.038  0.123  0.000    66.489    26.388
  21  11 Na     0.705  0.047  0.248  0.000    68.126    26.711
  22  11 Na     0.764  0.076  0.160  0.000    67.397    26.567
  23  11 Na     0.701  0.113  0.185  0.000    68.163    26.718
  24  11 Na     0.807  0.001  0.192  0.000    66.876    26.465
  25  11 Na     0.705  0.083  0.211  0.000    68.115    26.709
  26  17 Cl    -0.764  1.974  5.788  0.002   125.891    17.166
  27  17 Cl    -0.734  1.977  5.757  0.001   124.710    17.085
  28  17 Cl    -0.733  1.978  5.752  0.003   124.674    17.083
  29  17 Cl    -0.738  1.980  5.755  0.003   124.863    17.096
  30  17 Cl    -0.738  1.978  5.759  0.001   124.870    17.096
  31  17 Cl    -0.738  1.978  5.759  0.002   124.856    17.095
  32  17 Cl    -0.738  1.978  5.755  0.004   124.836    17.094
  33  17 Cl    -0.733  1.980  5.752  0.001   124.665    17.082
  34  17 Cl    -0.736  1.980  5.750  0.006   124.785    17.090
  35  17 Cl    -0.752  1.977  5.774  0.001   125.409    17.133
  36  17 Cl    -0.762  1.974  5.786  0.002   125.830    17.162
  37  17 Cl    -0.746  1.977  5.767  0.002   125.157    17.116
  38  17 Cl    -0.753  1.975  5.771  0.007   125.457    17.136
  39  17 Cl    -0.733  1.979  5.751  0.003   124.645    17.081
  40  17 Cl    -0.736  1.978  5.752  0.005   124.777    17.090
  41  17 Cl    -0.735  1.979  5.754  0.002   124.730    17.087
  42  17 Cl    -0.733  1.979  5.750  0.003   124.639    17.080
  43  17 Cl    -0.740  1.979  5.760  0.001   124.941    17.101
  44  17 Cl    -0.775  1.974  5.797  0.004   126.333    17.196
  45  17 Cl    -0.738  1.978  5.759  0.002   124.848    17.095
  46  17 Cl    -0.772  1.976  5.795  0.001   126.203    17.187
  47  17 Cl    -0.740  1.978  5.761  0.002   124.944    17.101
  48  17 Cl    -0.736  1.978  5.758  0.001   124.783    17.090
  49  17 Cl    -0.742  1.976  5.765  0.001   125.014    17.106
  50  17 Cl    -0.789  1.976  5.808  0.005   126.899    17.234
  51   8 O     -0.504  1.708  4.796  0.000    22.920     6.466
  52   1 H      0.349  0.651  0.000  0.000     0.576     1.185
  53   6 C      0.054  1.043  2.903  0.000    19.696     6.322
  54   1 H      0.050  0.950  0.000  0.000     2.326     2.385
  55   1 H      0.055  0.945  0.000  0.000     2.257     2.349
  56   6 C     -0.097  1.062  3.035  0.000    22.344     6.729
  57   1 H      0.056  0.944  0.000  0.000     2.245     2.343
  58   1 H      0.080  0.920  0.000  0.000     1.978     2.199
  59   6 C     -0.068  1.050  3.019  0.000    21.808     6.649
  60   1 H      0.038  0.962  0.000  0.000     2.480     2.463
  61   1 H      0.049  0.951  0.000  0.000     2.330     2.387
  62   6 C     -0.126  1.042  3.084  0.000    22.979     6.836
  63   1 H      0.059  0.941  0.000  0.000     2.214     2.327
  64   1 H      0.045  0.955  0.000  0.000     2.383     2.414
  65   1 H      0.047  0.953  0.000  0.000     2.361     2.403
  66   8 O     -0.517  1.716  4.801  0.000    23.199     6.505
  67   1 H      0.361  0.639  0.000  0.000     0.553     1.164
  68   6 C      0.033  1.048  2.919  0.000    19.983     6.359
  69   1 H      0.084  0.916  0.000  0.000     1.940     2.178
  70   1 H      0.065  0.935  0.000  0.000     2.140     2.288
  71   6 C     -0.087  1.057  3.030  0.000    22.164     6.703
  72   1 H      0.060  0.940  0.000  0.000     2.197     2.318
  73   1 H      0.047  0.953  0.000  0.000     2.357     2.401
  74   6 C     -0.064  1.047  3.016  0.000    21.721     6.636
  75   1 H      0.045  0.955  0.000  0.000     2.390     2.417
  76   1 H      0.040  0.960  0.000  0.000     2.443     2.444
  77   6 C     -0.163  1.050  3.112  0.000    23.676     6.931
  78   1 H      0.065  0.935  0.000  0.000     2.138     2.287
  79   1 H      0.062  0.938  0.000  0.000     2.175     2.306
  80   1 H      0.071  0.929  0.000  0.000     2.067     2.246
  81   8 O     -0.599  1.720  4.879  0.000    25.079     6.764
  82   1 H      0.322  0.678  0.000  0.000     0.645     1.256
  83   1 H      0.309  0.691  0.000  0.000     0.695     1.309

 Mol. C6AA /au·bohr⁶  :     270776.115844
 Mol. C8AA /au·bohr⁸  :   16967913.074340
 Mol. α(0) /au        :       1213.694817

 
 Wiberg/Mayer (AO) data. WBOs > 0.1 written file <wbo>
 largest (>0.05) Wiberg bond orders for each atom
           total WBO             WBO to atom ...
     1  Na  0.330    Cl  43 0.080    Cl  38 0.074    O   51 0.064    Cl  35 0.056
     2  Na  0.392    Cl  29 0.131    Cl  34 0.126    Cl  42 0.072    Cl  28 0.054
     3  Na  0.564    Cl  26 0.154    Cl  36 0.148    Cl  32 0.109    Cl  40 0.109
     4  Na  0.495    Cl  46 0.189    Cl  27 0.107    Cl  47 0.085    Cl  39 0.083
     5  Na  0.540    Cl  36 0.150    Cl  31 0.138    Cl  40 0.106    Cl  28 0.104
     6  Na  0.524    Cl  35 0.166    Cl  37 0.146    Cl  30 0.144
     7  Na  0.579    Cl  40 0.124    Cl  45 0.110    Cl  31 0.101    Cl  49 0.097    Cl  34 0.080
     8  Na  0.498    Cl  50 0.171    Cl  33 0.127    Cl  35 0.097    Cl  43 0.080
     9  Na  0.392    Cl  44 0.113    Cl  43 0.092    Cl  41 0.066    O   66 0.058
    10  Na  0.518    Cl  39 0.147    Cl  27 0.107    Cl  42 0.096    Cl  34 0.059    Cl  45 0.057
    11  Na  0.528    Cl  31 0.167    Cl  48 0.165    Cl  49 0.155
    12  Na  0.505    Cl  37 0.128    Cl  39 0.114    Cl  30 0.086    Cl  42 0.076    Cl  29 0.051
    13  Na  0.517    Cl  41 0.134    Cl  48 0.108    Cl  28 0.091    Cl  31 0.071    Cl  34 0.059
    14  Na  0.472    Cl  46 0.131    Cl  37 0.118    Cl  38 0.067
    15  Na  0.476    Cl  44 0.191    Cl  48 0.098    Cl  47 0.083    Cl  41 0.069
    16  Na  0.521    Cl  47 0.154    Cl  48 0.103    Cl  27 0.100    Cl  49 0.065    Cl  34 0.053
    17  Na  0.556    Cl  36 0.159    Cl  33 0.145    Cl  32 0.106    Cl  28 0.103
    18  Na  0.540    Cl  26 0.149    Cl  45 0.139    Cl  42 0.108    Cl  40 0.101
    19  Na  0.497    Cl  43 0.112    Cl  28 0.100    Cl  41 0.096    Cl  33 0.096
    20  Na  0.310    O   81 0.084    Cl  46 0.072    Cl  44 0.061
    21  Na  0.550    Cl  32 0.117    Cl  35 0.108    Cl  33 0.107    Cl  30 0.099    Cl  29 0.064
    22  Na  0.434    Cl  50 0.169    O   66 0.076    O   51 0.068    Cl  43 0.064
    23  Na  0.531    Cl  45 0.169    Cl  27 0.168    Cl  49 0.154
    24  Na  0.398    Cl  38 0.138    Cl  47 0.088    Cl  41 0.063
    25  Na  0.538    Cl  26 0.151    Cl  30 0.143    Cl  42 0.103    Cl  32 0.100
    26  Cl  0.442    Na   3 0.154    Na  25 0.151    Na  18 0.149
    27  Cl  0.492    Na  23 0.168    Na   4 0.107    Na  10 0.107    Na  16 0.100
    28  Cl  0.488    Na   5 0.104    Na  17 0.103    Na  19 0.100    Na  13 0.091    Na   2 0.054
    29  Cl  0.470    Na   2 0.131    Na  21 0.064    Na  12 0.051
    30  Cl  0.481    Na   6 0.144    Na  25 0.143    Na  21 0.099    Na  12 0.086
    31  Cl  0.486    Na  11 0.167    Na   5 0.138    Na   7 0.101    Na  13 0.071
    32  Cl  0.493    Na  21 0.117    Na   3 0.109    Na  17 0.106    Na  25 0.100
    33  Cl  0.482    Na  17 0.145    Na   8 0.127    Na  21 0.107    Na  19 0.096
    34  Cl  0.486    Na   2 0.126    Na   7 0.080    Na  10 0.059    Na  13 0.059    Na  16 0.053
    35  Cl  0.467    Na   6 0.166    Na  21 0.108    Na   8 0.097    Na   1 0.056
    36  Cl  0.442    Na  17 0.159    Na   5 0.150    Na   3 0.148
    37  Cl  0.460    Na   6 0.146    Na  12 0.128    Na  14 0.118
    38  Cl  0.444    Na  24 0.138    Na   1 0.074    Na  14 0.067
    39  Cl  0.473    Na  10 0.147    Na  12 0.114    Na   4 0.083
    40  Cl  0.494    Na   7 0.124    Na   3 0.109    Na   5 0.106    Na  18 0.101
    41  Cl  0.467    Na  13 0.134    Na  19 0.096    Na  15 0.069    Na   9 0.066    Na  24 0.063
    42  Cl  0.487    Na  18 0.108    Na  25 0.103    Na  10 0.096    Na  12 0.076    Na   2 0.072
    43  Cl  0.461    Na  19 0.112    Na   9 0.092    Na   1 0.080    Na   8 0.080    Na  22 0.064
    44  Cl  0.412    Na  15 0.191    Na   9 0.113    Na  20 0.061
    45  Cl  0.486    Na  23 0.169    Na  18 0.139    Na   7 0.110    Na  10 0.057
    46  Cl  0.417    Na   4 0.189    Na  14 0.131    Na  20 0.072
    47  Cl  0.466    Na  16 0.154    Na  24 0.088    Na   4 0.085    Na  15 0.083
    48  Cl  0.488    Na  11 0.165    Na  13 0.108    Na  16 0.103    Na  15 0.098
    49  Cl  0.493    Na  11 0.155    Na  23 0.154    Na   7 0.097    Na  16 0.065
    50  Cl  0.401    Na   8 0.171    Na  22 0.169
    51  O   2.003    C   53 0.974    H   52 0.841    Na  22 0.068    Na   1 0.064
    52  H   0.877    O   51 0.841
    53  C   3.938    C   56 1.011    O   51 0.974    H   54 0.971    H   55 0.960
    54  H   0.995    C   53 0.971
    55  H   0.996    C   53 0.960
    56  C   3.987    C   53 1.011    C   59 1.008    H   57 0.967    H   58 0.954
    57  H   0.993    C   56 0.967
    58  H   0.993    C   56 0.954
    59  C   3.992    C   62 1.020    C   56 1.008    H   60 0.975    H   61 0.969
    60  H   0.997    C   59 0.975
    61  H   0.996    C   59 0.969
    62  C   3.994    C   59 1.020    H   64 0.986    H   65 0.985    H   63 0.968
    63  H   0.996    C   62 0.968
    64  H   0.998    C   62 0.986
    65  H   0.997    C   62 0.985
    66  O   1.997    C   68 0.970    H   67 0.837    Na  22 0.076    Na   9 0.058
    67  H   0.868    O   66 0.837
    68  C   3.929    C   71 1.006    O   66 0.970    H   70 0.967    H   69 0.960
    69  H   0.991    C   68 0.960
    70  H   0.995    C   68 0.967
    71  C   3.993    C   74 1.008    C   68 1.006    H   73 0.974    H   72 0.959
    72  H   0.995    C   71 0.959
    73  H   0.997    C   71 0.974
    74  C   3.996    C   77 1.019    C   71 1.008    H   76 0.976    H   75 0.974
    75  H   0.995    C   74 0.974
    76  H   0.996    C   74 0.976
    77  C   3.988    C   74 1.019    H   79 0.978    H   78 0.974    H   80 0.963
    78  H   0.995    C   77 0.974
    79  H   0.995    C   77 0.978
    80  H   0.995    C   77 0.963
    81  O   1.891    H   83 0.907    H   82 0.888    Na  20 0.084
    82  H   0.896    O   81 0.888
    83  H   0.904    O   81 0.907
 MOs/occ written to file <molden.input>
 
molecular dipole:
                 x           y           z       tot (Debye)
 q only:       -6.427       1.968       6.184
   full:       -2.695      -1.122       0.014       7.419
molecular quadrupole (traceless):
                xx          xy          yy          xz          yz          zz
 q only:       -0.364      -6.286       5.504      63.290     -10.263      -5.140
  q+dip:      -11.192     -11.154     -11.793      44.681      25.429      22.985
   full:       -8.988     -11.380     -13.902      42.358      25.614      22.890

SCC energy    :    -163.8422053
rep           :       0.5620668
ES            :       1.8552186
AES           :      -0.0519480
AXC           :       0.0014062
disp          :      -0.1880091
XB            :       0.0000000
fix           :       0.0000000
total E       :    -163.2713720
atomizationE  :      14.1391436     8872.45
(atE without considering molecular charge,
 total energy contains solvation terms)
H-L gap (eV)  :          2.2878
           ------------------------------------------------- 
          |                 ===============                 |
          |                   A N C O P T                   |
          |                 ===============                 |
          |          Approximate Normal Coordinate          |
          |           Rational Function Optimizer           |
           ------------------------------------------------- 
dumping coords to <xtbopt.coord> and <xtbopt.log>
 optlevel               0
 Maxcycle             249
 Maxmicro              25
 Econv         5.000000000000000E-006
 Gconv         1.000000000000000E-003
 Maxdispl       1.00000000000000     
 Hlow          5.000000000000000E-003
 S6             20.0000000000000     
 Nvar              243

generating ANC from model Hessian ...
 Shifting diagonal of input Hessian by   2.342098304587269E-002
 Lowest  eigenvalues of input Hessian
    0.005000    0.005685    0.006241    0.006322    0.006685    0.006749
    0.007215    0.007289    0.008441    0.008747    0.008973    0.009037
    0.009320    0.009805    0.010447    0.010923    0.011391    0.011868
 Highest eigenvalues
    1.311494    1.332182    1.332953    1.450031    1.472973    1.479408
 
cpu  time for ANC gen    0.05 s
wall time for ANC gen    0.05 s
................................................................................
.............................. CYCLE    1 ......................................
................................................................................
   1   -163.8422053 -0.163842E+03  0.501E-04    2.29       0.0  T
   2   -163.8422053 -0.708241E-09  0.308E-04    2.29      35.6  T
   3   -163.8422053 -0.231523E-09  0.270E-04    2.29      40.6  T
speedup  1.01
cpu  time for SCC    0.10 s
wall time for SCC    0.10 s
speedup  1.00
cpu  time for grad    0.36 s
wall time for grad    0.36 s
 E :   -163.27137198  G :  0.000087    pred/act E change:  0.000D+00  0.255D-07
Maxdispl :   0.0026   ||displ|| :   0.0039   Lambda : -0.185D-06
Largest |displ|/coords:  0.0026 (   5)  0.0013 (  13)  0.0011 (  12)
................................................................................
.............................. CYCLE    2 ......................................
................................................................................
   1   -163.8422112 -0.163842E+03  0.734E-03    2.29       0.0  T
   2   -163.8422112 -0.217671E-07  0.226E-03    2.29       4.9  T
   3   -163.8422112 -0.276651E-08  0.104E-03    2.29      10.5  T
   4   -163.8422112 -0.820535E-09  0.475E-04    2.29      23.1  T
   5   -163.8422112 -0.432863E-09  0.318E-04    2.29      34.5  T
speedup  1.01
cpu  time for SCC    0.17 s
wall time for SCC    0.17 s
speedup  1.00
cpu  time for grad    0.43 s
wall time for grad    0.44 s
 E :   -163.27137195  G :  0.000082    pred/act E change:  0.000D+00  0.312D-07
Maxdispl :   0.0019   ||displ|| :   0.0027   Lambda : -0.183D-06
Largest |displ|/coords:  0.0019 (   5)  0.0008 (   1)  0.0007 (  12)
................................................................................
.............................. CYCLE    3 ......................................
................................................................................
   1   -163.8422114 -0.163842E+03  0.591E-03    2.29       0.0  T
   2   -163.8422115 -0.137971E-07  0.150E-03    2.29       7.3  T
   3   -163.8422115 -0.114917E-08  0.697E-04    2.29      15.8  T
   4   -163.8422115 -0.330175E-09  0.293E-04    2.29      37.5  T
speedup  1.00
cpu  time for SCC    0.14 s
wall time for SCC    0.14 s
speedup  1.00
cpu  time for grad    0.40 s
wall time for grad    0.40 s
 E :   -163.27137205  G :  0.000048    pred/act E change: -0.923D-07 -0.103D-06
Maxdispl :   0.0023   ||displ|| :   0.0042   Lambda : -0.149D-06
Largest |displ|/coords:  0.0023 (   1)  0.0013 (   3)  0.0013 (   6)

   *** GEOMETRY OPTIMIZATION CONVERGED AFTER 3 ITERATIONS ***

------------------------------------------------------------------------
 total energy gain (kcal):     -0.0000
------------------------------------------------------------------------
================
 final structure:
================
$coord
        3.31040183134787        1.43129308697129        1.62093314974337      Na
        4.10656448787287       -3.31954883426133       -6.98201828925660      Na
        9.29742354885433       -4.63621505206410      -11.29288142323512      Na
       -4.91547228276928       -6.87379984043437       -0.27190766726385      Na
        3.83641097879042       -1.40652565733685      -13.57036685571759      Na
        8.64510158738011       -2.04765715498013        3.29190510272319      Na
       -0.14248048944026       -6.53665091419278      -11.23955502112933      Na
        7.21638658759981        6.37142441748745       -0.76333746984484      Na
       -2.34369661872757        4.55134190056359       -1.12314032105443      Na
        0.22367564328661       -8.40716393892023       -4.58310537424855      Na
       -5.45459871912162       -3.28159879600342      -13.18294298179647      Na
        4.60919437242000       -5.25298825989281       -0.46729675903795      Na
       -1.41898494421758       -0.02602648080036       -9.40290705102641      Na
       -0.56984977830100       -3.68532491502739        3.75544223676893      Na
       -6.55009923187075        1.30091296952248       -5.10485359871145      Na
       -5.47666241604054       -5.09790676533943       -6.83828079566531      Na
        8.06977476159545        1.79695495340790       -9.36710084849206      Na
        5.44660366547069       -9.74044082460279       -8.92484043984055      Na
        2.99878351661387        3.16965559407139       -5.19004506695782      Na
       -6.25770338723811       -0.52834454472268        1.54689373239678      Na
        8.53791327755660       -0.07599242987995       -2.87114423719492      Na
        1.64507633519640        7.45526889287637        3.11441514640949      Na
       -3.90883386177027      -11.20176595478639       -8.59946567241364      Na
       -1.06977947565918       -1.85309678644969       -2.67969734782126      Na
        9.71204678593123       -6.61394299718241       -4.85270190632376      Na
       10.10283827801430       -8.82391675389753       -9.03657901784035      Cl
       -4.71579504939133       -9.38289132852471       -4.38177043444394      Cl
        3.25821294792815        0.99294052582707       -9.42356086526952      Cl
        3.68230755573360       -1.01056243700297       -2.66296847313960      Cl
        9.51437324419495       -4.53641700299416       -0.52793699810054      Cl
       -0.95680399253666       -2.27560406985915      -13.81025646660847      Cl
        8.95450202502374       -2.35353266370384       -7.01297649121892      Cl
        7.77624258286225        4.24554430771889       -5.15101982725647      Cl
       -0.71487437899784       -4.23219393244998       -6.96988491972608      Cl
        8.18382614888384        2.14054950333631        1.39285499254651      Cl
        8.48655643033858       -0.47998124760724      -13.57277077366630      Cl
        4.10154074226157       -2.98853988526225        3.89610916113825      Cl
       -1.49181484934709        0.57957539201018        1.56996983299950      Cl
       -0.14557801837934       -6.15267886224181       -0.36272380116246      Cl
        4.51165562652580       -5.67237452427919      -11.37955503749873      Cl
       -1.86317338318144        2.30801637894837       -5.27600316572173      Cl
        4.95967952211588       -7.67752383309298       -4.58145292013976      Cl
        2.27060971860525        5.47555328815056       -1.12454495518992      Cl
       -6.94391831526334        3.71223831713682       -1.07939629805994      Cl
        0.72111105101638      -10.90343044945289       -8.88119840889441      Cl
       -5.14734179783801       -4.51351177995364        3.82079902141855      Cl
       -5.92488838396187       -2.79199601381355       -2.69435451169443      Cl
       -6.42690380407529       -0.85500465433054       -9.33584898473694      Cl
       -5.11215077281808       -7.52213444680029      -11.23173110167072      Cl
        6.00026041499159        8.97988430653856        2.98033213771913      Cl
        3.59239761516142        4.14780605527821        5.00520633867118      O 
        5.13135356346028        5.12802168043106        4.76180643259168      H 
        3.86142387613089        2.92948008902154        7.39131249109831      C 
        4.51815171055995        4.27548810254357        8.82210744793407      H 
        5.24965774388623        1.39312597640463        7.25844226158974      H 
        1.32286902209248        1.83498271936326        8.16643141025492      C 
        0.05779661891293        3.37723013531823        8.68568327592505      H 
        0.53372144272851        0.83249920020668        6.54903867226634      H 
        1.52638741783179       -0.01725228092040       10.35956168074091      C 
        2.26166507566584        0.95511931049593       12.02555703880975      H 
        2.85155443515602       -1.51484983077354        9.85215496679308      H 
       -1.02589135160029       -1.19213209159015       10.97640955164868      C 
       -1.76509238884618       -2.19268325455722        9.33282826315441      H 
       -0.84656535908405       -2.52767716074960       12.52400202362240      H 
       -2.37548539320394        0.25501144446719       11.52868961479853      H 
       -2.21110319875388        6.26859993911381        3.08794063625203      O 
       -2.72115555413118        4.61020333659210        3.67974953109191      H 
       -4.11306461186154        7.95365610030746        3.99628567596953      C 
       -5.91961107201051        7.56957783772420        3.06171366856813      H 
       -3.50027531499078        9.85428151297107        3.47566760892730      H 
       -4.43641829326398        7.76587134652013        6.85996954593579      C 
       -2.60362668775105        7.27500123689248        7.68260565626735      H 
       -4.97441366918521        9.60754402601363        7.61095437868981      H 
       -6.43309943197695        5.83689878340640        7.66884084365758      C 
       -8.28241627386605        6.48544423122312        7.02371751240791      H 
       -6.48079007695424        5.77728876110233        9.73018296175878      H 
       -5.96607859095011        3.18297101651840        6.64847632553525      C 
       -4.08714993744678        2.52259752593564        7.13383282573210      H 
       -7.31420297625693        1.87357357938444        7.47219993422657      H 
       -6.23543645676840        3.12419522582917        4.61549711697809      H 
      -10.07897557812004        0.03865993835793        2.11194907055128      O 
      -10.49869939172806        1.52989383477751        1.15679030572522      H 
      -11.66509663040054       -0.71429816798598        2.55886299708671      H 
$end
 
 Bond Distances (Angstroems)
 ---------------------------
Na1-Na6=3.4843       Na1-Na8=3.5635       Na1-Na9=3.7131       Na1-Na12=3.7690      Na1-Na14=3.5809      Na1-Na19=3.7234      
Na1-Na21=3.7335      Na1-Na22=3.4004      Na1-Na24=3.6841      Na1-Cl29=2.6168      Na1-Cl35=2.6089      Na1-Cl37=2.6637      
Na1-Cl38=2.5810      Na1-Cl43=2.6446      Na1-O51=2.3013       Na2-Na3=3.6380       Na2-Na5=3.6332       Na2-Na7=3.6097       
Na2-Na10=3.6169      Na2-Na12=3.6059      Na2-Na13=3.6371      Na2-Na17=3.6500      Na2-Na18=3.6201      Na2-Na19=3.6104      
Na2-Na21=3.6300      Na2-Na24=3.6454      Na2-Na25=3.6205      Na2-Cl28=2.6606      Na2-Cl29=2.6014      Na2-Cl32=2.6159      
Na2-Cl34=2.5967      Na2-Cl40=2.6479      Na2-Cl42=2.6713      Na3-Na2=3.6380       Na3-Na5=3.5672       Na3-Na17=3.6124      
Na3-Na18=3.6081      Na3-Na25=3.5718      Na3-Cl26=2.5531      Na3-Cl32=2.5732      Na3-Cl36=2.5450      Na3-Cl40=2.5916      
Na4-Na10=3.6413      Na4-Na14=3.5605      Na4-Na16=3.6118      Na4-Na20=3.5646      Na4-Na24=3.5810      Na4-Cl27=2.5503      
Na4-Cl39=2.5533      Na4-Cl46=2.5031      Na4-Cl47=2.5679      Na5-Na2=3.6332       Na5-Na3=3.5672       Na5-Na7=3.6503       
Na5-Na13=3.6237      Na5-Na17=3.5832      Na5-Cl28=2.5537      Na5-Cl31=2.5809      Na5-Cl36=2.5091      Na5-Cl40=2.5627      
Na6-Na1=3.4843       Na6-Na12=3.3757      Na6-Na21=3.4246      Na6-Cl30=2.4560      Na6-Cl35=2.4457      Na6-Cl37=2.4761      
Na7-Na2=3.6097       Na7-Na5=3.6503       Na7-Na10=3.6640      Na7-Na11=3.4535      Na7-Na13=3.6429      Na7-Na16=3.7379      
Na7-Na18=3.6225      Na7-Na23=3.4668      Na7-Cl31=2.6684      Na7-Cl34=2.5853      Na7-Cl40=2.5061      Na7-Cl45=2.6657      
Na7-Cl49=2.6810      Na8-Na1=3.5635       Na8-Na19=3.6523      Na8-Na21=3.6570      Na8-Na22=3.6375      Na8-Cl33=2.5970      
Na8-Cl35=2.5645      Na8-Cl43=2.6666      Na8-Cl50=2.4988      Na9-Na1=3.7131       Na9-Na15=3.5147      Na9-Na19=3.6275      
Na9-Na20=3.6758      Na9-Na22=3.4417      Na9-Na24=3.5523      Na9-Cl38=2.5791      Na9-Cl41=2.5106      Na9-Cl43=2.4903      
Na9-Cl44=2.4746      Na9-O66=2.4076       Na10-Na2=3.6169      Na10-Na4=3.6413      Na10-Na7=3.6640      Na10-Na12=3.5938     
Na10-Na16=3.6865     Na10-Na18=3.6627     Na10-Na23=3.3892     Na10-Na24=3.6759     Na10-Cl27=2.6665     Na10-Cl34=2.5929     
Na10-Cl39=2.5395     Na10-Cl42=2.5358     Na10-Cl45=2.6434     Na11-Na7=3.4535      Na11-Na13=3.3956     Na11-Na16=3.4923     
Na11-Cl31=2.4614     Na11-Cl48=2.4613     Na11-Cl49=2.4768     Na12-Na1=3.7690      Na12-Na2=3.6059      Na12-Na6=3.3757      
Na12-Na10=3.5938     Na12-Na14=3.6322     Na12-Na21=3.6668     Na12-Na24=3.6931     Na12-Na25=3.6326     Na12-Cl29=2.5750     
Na12-Cl30=2.6235     Na12-Cl37=2.6153     Na12-Cl39=2.5614     Na12-Cl42=2.5338     Na13-Na2=3.6371      Na13-Na5=3.6237      
Na13-Na7=3.6429      Na13-Na11=3.3956     Na13-Na15=3.6109     Na13-Na16=3.6954     Na13-Na19=3.6462     Na13-Na24=3.6914     
Na13-Cl28=2.5331     Na13-Cl31=2.6299     Na13-Cl34=2.5982     Na13-Cl41=2.5199     Na13-Cl48=2.6864     Na14-Na1=3.5809      
Na14-Na4=3.5605      Na14-Na12=3.6322     Na14-Na20=3.6354     Na14-Na24=3.5505     Na14-Cl37=2.5004     Na14-Cl38=2.5825     
Na14-Cl39=2.5503     Na14-Cl46=2.4619     Na15-Na9=3.5147      Na15-Na13=3.6109     Na15-Na16=3.5538     Na15-Na20=3.6539     
Na15-Na24=3.5837     Na15-Cl41=2.5384     Na15-Cl44=2.4919     Na15-Cl47=2.5353     Na15-Cl48=2.5137     Na16-Na4=3.6118      
Na16-Na7=3.7379      Na16-Na10=3.6865     Na16-Na11=3.4923     Na16-Na13=3.6954     Na16-Na15=3.5538     Na16-Na23=3.4627     
Na16-Na24=3.6372     Na16-Cl27=2.6445     Na16-Cl34=2.5621     Na16-Cl47=2.5207     Na16-Cl48=2.6534     Na16-Cl49=2.6624     
Na17-Na2=3.6500      Na17-Na3=3.6124      Na17-Na5=3.5832      Na17-Na19=3.5517     Na17-Na21=3.5861     Na17-Cl28=2.5816     
Na17-Cl32=2.5681     Na17-Cl33=2.5847     Na17-Cl36=2.5404     Na18-Na2=3.6201      Na18-Na3=3.6081      Na18-Na7=3.6225      
Na18-Na10=3.6627     Na18-Na25=3.5321     Na18-Cl26=2.5119     Na18-Cl40=2.5625     Na18-Cl42=2.5575     Na18-Cl45=2.5753     
Na19-Na1=3.7234      Na19-Na2=3.6104      Na19-Na8=3.6523      Na19-Na9=3.6275      Na19-Na13=3.6462     Na19-Na17=3.5517     
Na19-Na21=3.6121     Na19-Na24=3.6694     Na19-Cl28=2.5228     Na19-Cl29=2.6101     Na19-Cl33=2.5915     Na19-Cl41=2.6133     
Na19-Cl43=2.5032     Na20-Na4=3.5646      Na20-Na9=3.6758      Na20-Na14=3.6354     Na20-Na15=3.6539     Na20-Na24=3.6098     
Na20-Cl38=2.5893     Na20-Cl44=2.6644     Na20-Cl46=2.4981     Na20-Cl47=2.5501     Na20-O81=2.0660      Na21-Na1=3.7335      
Na21-Na2=3.6300      Na21-Na6=3.4246      Na21-Na8=3.6570      Na21-Na12=3.6668     Na21-Na17=3.5861     Na21-Na19=3.6121     
Na21-Na25=3.6682     Na21-Cl29=2.6190     Na21-Cl30=2.7158     Na21-Cl32=2.5110     Na21-Cl33=2.6168     Na21-Cl35=2.5500     
Na22-Na1=3.4004      Na22-Na8=3.6375      Na22-Na9=3.4417      Na22-Cl43=2.4978     Na22-Cl50=2.4428     Na22-O51=2.2641      
Na22-H52=2.3833      Na22-O66=2.1351      Na23-Na7=3.4668      Na23-Na10=3.3892     Na23-Na16=3.4627     Na23-Cl27=2.4678     
Na23-Cl45=2.4597     Na23-Cl49=2.4773     Na24-Na1=3.6841      Na24-Na2=3.6454      Na24-Na4=3.5810      Na24-Na9=3.5523      
Na24-Na10=3.6759     Na24-Na12=3.6931     Na24-Na13=3.6914     Na24-Na14=3.5505     Na24-Na15=3.5837     Na24-Na16=3.6372     
Na24-Na19=3.6694     Na24-Na20=3.6098     Na24-Cl29=2.5539     Na24-Cl34=2.6028     Na24-Cl38=2.6008     Na24-Cl39=2.6304     
Na24-Cl41=2.6292     Na24-Cl47=2.6168     Na25-Na2=3.6205      Na25-Na3=3.5718      Na25-Na12=3.6326     Na25-Na18=3.5321     
Na25-Na21=3.6682     Na25-Cl26=2.5124     Na25-Cl30=2.5411     Na25-Cl32=2.5594     Na25-Cl42=2.5810     Cl26-Na3=2.5531      
Cl26-Na18=2.5119     Cl26-Na25=2.5124     Cl27-Na4=2.5503      Cl27-Na10=2.6665     Cl27-Na16=2.6445     Cl27-Na23=2.4678     
Cl28-Na2=2.6606      Cl28-Na5=2.5537      Cl28-Na13=2.5331     Cl28-Na17=2.5816     Cl28-Na19=2.5228     Cl29-Na1=2.6168      
Cl29-Na2=2.6014      Cl29-Na12=2.5750     Cl29-Na19=2.6101     Cl29-Na21=2.6190     Cl29-Na24=2.5539     Cl30-Na6=2.4560      
Cl30-Na12=2.6235     Cl30-Na21=2.7158     Cl30-Na25=2.5411     Cl31-Na5=2.5809      Cl31-Na7=2.6684      Cl31-Na11=2.4614     
Cl31-Na13=2.6299     Cl32-Na2=2.6159      Cl32-Na3=2.5732      Cl32-Na17=2.5681     Cl32-Na21=2.5110     Cl32-Na25=2.5594     
Cl33-Na8=2.5970      Cl33-Na17=2.5847     Cl33-Na19=2.5915     Cl33-Na21=2.6168     Cl34-Na2=2.5967      Cl34-Na7=2.5853      
Cl34-Na10=2.5929     Cl34-Na13=2.5982     Cl34-Na16=2.5621     Cl34-Na24=2.6028     Cl35-Na1=2.6089      Cl35-Na6=2.4457      
Cl35-Na8=2.5645      Cl35-Na21=2.5500     Cl36-Na3=2.5450      Cl36-Na5=2.5091      Cl36-Na17=2.5404     Cl37-Na1=2.6637      
Cl37-Na6=2.4761      Cl37-Na12=2.6153     Cl37-Na14=2.5004     Cl38-Na1=2.5810      Cl38-Na9=2.5791      Cl38-Na14=2.5825     
Cl38-Na20=2.5893     Cl38-Na24=2.6008     Cl39-Na4=2.5533      Cl39-Na10=2.5395     Cl39-Na12=2.5614     Cl39-Na14=2.5503     
Cl39-Na24=2.6304     Cl40-Na2=2.6479      Cl40-Na3=2.5916      Cl40-Na5=2.5627      Cl40-Na7=2.5061      Cl40-Na18=2.5625     
Cl41-Na9=2.5106      Cl41-Na13=2.5199     Cl41-Na15=2.5384     Cl41-Na19=2.6133     Cl41-Na24=2.6292     Cl42-Na2=2.6713      
Cl42-Na10=2.5358     Cl42-Na12=2.5338     Cl42-Na18=2.5575     Cl42-Na25=2.5810     Cl43-Na1=2.6446      Cl43-Na8=2.6666      
Cl43-Na9=2.4903      Cl43-Na19=2.5032     Cl43-Na22=2.4978     Cl44-Na9=2.4746      Cl44-Na15=2.4919     Cl44-Na20=2.6644     
Cl45-Na7=2.6657      Cl45-Na10=2.6434     Cl45-Na18=2.5753     Cl45-Na23=2.4597     Cl46-Na4=2.5031      Cl46-Na14=2.4619     
Cl46-Na20=2.4981     Cl47-Na4=2.5679      Cl47-Na15=2.5353     Cl47-Na16=2.5207     Cl47-Na20=2.5501     Cl47-Na24=2.6168     
Cl48-Na11=2.4613     Cl48-Na13=2.6864     Cl48-Na15=2.5137     Cl48-Na16=2.6534     Cl49-Na7=2.6810      Cl49-Na11=2.4768     
Cl49-Na16=2.6624     Cl49-Na23=2.4773     Cl50-Na8=2.4988      Cl50-Na22=2.4428     O51-Na1=2.3013       O51-Na22=2.2641      
O51-H52=0.9741       O51-C53=1.4249       H52-Na22=2.3833      H52-O51=0.9741       C53-O51=1.4249       C53-H54=1.0961       
C53-H55=1.0980       C53-C56=1.5193       H54-C53=1.0961       H55-C53=1.0980       C56-C53=1.5193       C56-H57=1.0907       
C56-H58=1.0901       C56-C59=1.5229       H57-C56=1.0907       H58-C56=1.0901       C59-C56=1.5229       C59-H60=1.0924       
C59-H61=1.0917       C59-C62=1.5222       H60-C59=1.0924       H61-C59=1.0917       C62-C59=1.5222       C62-H63=1.0908       
C62-H64=1.0859       C62-H65=1.0872       H63-C62=1.0908       H64-C62=1.0859       H65-C62=1.0872       O66-Na9=2.4076       
O66-Na22=2.1351      O66-H67=0.9701       O66-C68=1.4280       H67-O66=0.9701       C68-O66=1.4280       C68-H69=1.0954       
C68-H70=1.0921       C68-C71=1.5283       H69-C68=1.0954       H70-C68=1.0921       C71-C68=1.5283       C71-H72=1.0944       
C71-H73=1.0903       C71-C74=1.5302       H72-C71=1.0944       H73-C71=1.0903       C74-C71=1.5302       C74-H75=1.0918       
C74-H76=1.0916       C74-C77=1.5248       H75-C74=1.0918       H76-C74=1.0916       C77-C74=1.5248       C77-H78=1.0848       
C77-H79=1.0858       C77-H80=1.0857       H78-C77=1.0848       H79-C77=1.0858       H80-C77=1.0857       O81-Na20=2.0660      
O81-H82=0.9631       O81-H83=0.9587       H82-O81=0.9631       H83-O81=0.9587       
 C  H  Rav=1.0908 sigma=0.0037  Rmin=1.0848  Rmax=1.0980    18
 C  C  Rav=1.5246 sigma=0.0037  Rmin=1.5193  Rmax=1.5302     6
 O  H  Rav=0.9665 sigma=0.0060  Rmin=0.9587  Rmax=0.9741     4
 O  C  Rav=1.4264 sigma=0.0016  Rmin=1.4249  Rmax=1.4280     2
 Na H  Rav=2.3833 sigma=0.0000  Rmin=2.3833  Rmax=2.3833     1
 Na O  Rav=2.2348 sigma=0.1213  Rmin=2.0660  Rmax=2.4076     5
 Na Na Rav=3.6021 sigma=0.0838  Rmin=3.3757  Rmax=3.7690    78
 Cl Na Rav=2.5673 sigma=0.0628  Rmin=2.4428  Rmax=2.7158   107
 
 selected bond angles (degree)
 --------------------
Na8-Na1-Na6= 90.43             Na9-Na1-Na6=170.77             Na9-Na1-Na8= 90.16             Na12-Na1-Na6= 55.31            
Na12-Na1-Na8=118.61            Na12-Na1-Na9=116.72            Na14-Na1-Na6= 89.14            Na14-Na1-Na8=177.41            
Na14-Na1-Na9= 89.86            Na14-Na1-Na12= 59.17           Na19-Na1-Na6=114.34            Na19-Na1-Na8= 60.11            
Na19-Na1-Na9= 58.39            Na19-Na1-Na12= 87.49           Na19-Na1-Na14=117.82           Na21-Na1-Na6= 56.52            
Na21-Na1-Na8= 60.10            Na21-Na1-Na9=116.30            Na21-Na1-Na12= 58.51           Na21-Na1-Na14=117.66           
Na21-Na1-Na19= 57.95           Na22-Na1-Na6=130.26            Na22-Na1-Na8= 62.93            Na22-Na1-Na9= 57.67            
Na22-Na1-Na12=174.39           Na22-Na1-Na14=119.14           Na22-Na1-Na19= 88.96           Na22-Na1-Na21=122.70           
Na24-Na1-Na6=114.66            Na24-Na1-Na8=119.49            Na24-Na1-Na9= 57.40            Na24-Na1-Na12= 59.39           
Na24-Na1-Na14= 58.49           Na24-Na1-Na19= 59.38           Na24-Na1-Na21= 88.40           Na24-Na1-Na22=115.01           
Cl29-Na1-Na6= 84.15            Cl29-Na1-Na8= 90.68            Cl29-Na1-Na9= 86.64            Cl29-Na1-Na12= 43.02           
Cl29-Na1-Na14= 86.73           Cl29-Na1-Na19= 44.50           Cl29-Na1-Na21= 44.54           Cl29-Na1-Na22=133.14           
Cl29-Na1-Na24= 43.88           Cl35-Na1-Na6= 44.51            Cl35-Na1-Na8= 45.95            Cl35-Na1-Na9=135.60            
Cl35-Na1-Na12= 86.63           Cl35-Na1-Na14=133.65           Cl35-Na1-Na19= 87.91           Cl35-Na1-Na21= 43.02           
Cl35-Na1-Na22= 97.59           Cl35-Na1-Na24=131.39           Cl35-Na1-Cl29= 87.51           Cl37-Na1-Na6= 45.09            
Cl37-Na1-Na8=135.48            Cl37-Na1-Na9=133.94            Cl37-Na1-Na12= 43.93           Cl37-Na1-Na14= 44.24           
Cl37-Na1-Na19=131.41           Cl37-Na1-Na21= 89.07           Cl37-Na1-Na22=139.36           Cl37-Na1-Na24= 87.93           
Cl37-Na1-Cl29= 86.91           Cl37-Na1-Cl35= 89.53           Cl38-Na1-Na6=135.08            Cl38-Na1-Na8=134.07            
Cl38-Na1-Na9= 43.96            Cl38-Na1-Na12= 90.72           Cl38-Na1-Na14= 46.11           Cl38-Na1-Na19= 89.39           
Cl38-Na1-Na21=133.28           Cl38-Na1-Na22= 84.89           Cl38-Na1-Na24= 44.90           Cl38-Na1-Cl29= 88.78           
Cl38-Na1-Cl35=176.30           Cl38-Na1-Cl37= 90.35           Cl43-Na1-Na6=137.36            Cl43-Na1-Na8= 48.12            
Cl43-Na1-Na9= 42.07            Cl43-Na1-Na12=129.52           Cl43-Na1-Na14=131.75           Cl43-Na1-Na19= 42.19           
Cl43-Na1-Na21= 88.70           Cl43-Na1-Na22= 46.77           Cl43-Na1-Na24= 84.92           Cl43-Na1-Cl29= 86.52           
Cl43-Na1-Cl35= 93.66           Cl43-Na1-Cl37=172.57           Cl43-Na1-Cl38= 86.03           O51-Na1-Na6= 94.59             
O51-Na1-Na8= 77.27             O51-Na1-Na9= 94.52             O51-Na1-Na12=143.38            O51-Na1-Na14=105.31            
O51-Na1-Na19=127.00            O51-Na1-Na21=125.51            O51-Na1-Na22= 41.44            O51-Na1-Na24=144.71            
O51-Na1-Cl29=167.89            O51-Na1-Cl35= 83.23            O51-Na1-Cl37=100.75            O51-Na1-Cl38=100.43            
O51-Na1-Cl43= 86.30            Na5-Na2-Na3= 58.76             Na7-Na2-Na3= 89.35             Na7-Na2-Na5= 60.53             
Na10-Na2-Na3=120.43            Na10-Na2-Na5=121.46            Na10-Na2-Na7= 60.93            Na12-Na2-Na3=119.31            
Na12-Na2-Na5=178.00            Na12-Na2-Na7=120.59            Na12-Na2-Na10= 59.68           Na13-Na2-Na3=118.55            
Na13-Na2-Na5= 59.79            Na13-Na2-Na7= 60.36            Na13-Na2-Na10= 91.35           Na13-Na2-Na12=122.14           
Na17-Na2-Na3= 59.43            Na17-Na2-Na5= 58.94            Na17-Na2-Na7=119.47            Na17-Na2-Na10=179.50           
Na17-Na2-Na12=119.91           Na17-Na2-Na13= 89.12           Na18-Na2-Na3= 59.62            Na18-Na2-Na5= 89.81            
Na18-Na2-Na7= 60.14            Na18-Na2-Na10= 60.81           Na18-Na2-Na12= 89.47           Na18-Na2-Na13=120.48           
Na18-Na2-Na17=119.04           Na19-Na2-Na3=118.00            Na19-Na2-Na5= 88.89            Na19-Na2-Na7=120.76            
Na19-Na2-Na10=121.57           Na19-Na2-Na12= 91.76           Na19-Na2-Na13= 60.41           Na19-Na2-Na17= 58.57           
Na19-Na2-Na18=177.61           Na21-Na2-Na3= 88.77            Na21-Na2-Na5=117.95            Na21-Na2-Na7=178.05            
Na21-Na2-Na10=120.57           Na21-Na2-Na12= 60.89           Na21-Na2-Na13=120.25           Na21-Na2-Na17= 59.02           
Na21-Na2-Na18=119.17           Na21-Na2-Na19= 59.85           Na24-Na2-Na3=178.75            Na24-Na2-Na5=120.69            
Na24-Na2-Na7= 91.27            Na24-Na2-Na10= 60.82           Na24-Na2-Na12= 61.23           Na24-Na2-Na13= 60.91           
Na24-Na2-Na17=119.33           Na24-Na2-Na18=121.63           Na24-Na2-Na19= 60.76           Na24-Na2-Na21= 90.60           
Na25-Na2-Na3= 58.96            Na25-Na2-Na5=117.71            Na25-Na2-Na7=118.52            Na25-Na2-Na10= 89.87           
Na25-Na2-Na12= 60.36           Na25-Na2-Na13=177.49           Na25-Na2-Na17= 89.66           Na25-Na2-Na18= 58.40           
Na25-Na2-Na19=120.62           Na25-Na2-Na21= 60.78           Na25-Na2-Na24=121.59           Cl28-Na2-Na3= 89.27            
Cl28-Na2-Na5= 44.63            Cl28-Na2-Na7= 89.79            Cl28-Na2-Na10=135.48           Cl28-Na2-Na12=136.06           
Cl28-Na2-Na13= 44.13           Cl28-Na2-Na17= 44.99           Cl28-Na2-Na18=134.44           Cl28-Na2-Na19= 44.30           
Cl28-Na2-Na21= 89.68           Cl28-Na2-Na24= 89.65           Cl28-Na2-Na25=134.62           Cl29-Na2-Na3=134.91            
Cl29-Na2-Na5=135.14            Cl29-Na2-Na7=135.74            Cl29-Na2-Na10= 89.55           Cl29-Na2-Na12= 45.54           
Cl29-Na2-Na13= 90.86           Cl29-Na2-Na17= 90.29           Cl29-Na2-Na18=135.01           Cl29-Na2-Na19= 46.25           
Cl29-Na2-Na21= 46.14           Cl29-Na2-Na24= 44.47           Cl29-Na2-Na25= 91.34           Cl29-Na2-Cl28= 90.53           
Cl32-Na2-Na3= 45.01            Cl32-Na2-Na5= 88.75            Cl32-Na2-Na7=134.36            Cl32-Na2-Na10=134.81           
Cl32-Na2-Na12= 89.38           Cl32-Na2-Na13=133.83           Cl32-Na2-Na17= 44.71           Cl32-Na2-Na18= 89.40           
Cl32-Na2-Na19= 88.57           Cl32-Na2-Na21= 43.77           Cl32-Na2-Na24=134.37           Cl32-Na2-Na25= 44.97           
Cl32-Na2-Cl28= 89.70           Cl32-Na2-Cl29= 89.91           Cl34-Na2-Na3=135.06            Cl34-Na2-Na5= 90.89            
Cl34-Na2-Na7= 45.72            Cl34-Na2-Na10= 45.77           Cl34-Na2-Na12= 90.99           Cl34-Na2-Na13= 45.58           
Cl34-Na2-Na17=134.70           Cl34-Na2-Na18= 91.07           Cl34-Na2-Na19= 90.96           Cl34-Na2-Na21=136.15           
Cl34-Na2-Na24= 45.55           Cl34-Na2-Na25=135.62           Cl34-Na2-Cl28= 89.71           Cl34-Na2-Cl29= 90.02           
Cl34-Na2-Cl32=179.41           Cl40-Na2-Na3= 45.39            Cl40-Na2-Na5= 44.84            Cl40-Na2-Na7= 43.96            
Cl40-Na2-Na10= 90.25           Cl40-Na2-Na12=134.49           Cl40-Na2-Na13= 88.90           Cl40-Na2-Na17= 89.91           
Cl40-Na2-Na18= 45.03           Cl40-Na2-Na19=133.73           Cl40-Na2-Na21=134.16           Cl40-Na2-Na24=135.22           
Cl40-Na2-Na25= 88.90           Cl40-Na2-Cl28= 89.44           Cl40-Na2-Cl29=179.69           Cl40-Na2-Cl32= 90.40           
Cl40-Na2-Cl34= 89.67           Cl42-Na2-Na3= 90.30            Cl42-Na2-Na5=134.71            Cl42-Na2-Na7= 89.71            
Cl42-Na2-Na10= 44.48           Cl42-Na2-Na12= 44.60           Cl42-Na2-Na13=135.81           Cl42-Na2-Na17=135.05           
Cl42-Na2-Na18= 44.90           Cl42-Na2-Na19=136.36           Cl42-Na2-Na21= 90.80           Cl42-Na2-Na24= 90.79           
Cl42-Na2-Na25= 45.40           Cl42-Na2-Cl28=179.34           Cl42-Na2-Cl29= 90.13           Cl42-Na2-Cl32= 90.34           
Cl42-Na2-Cl34= 90.25           Cl42-Na2-Cl40= 89.90           Na5-Na3-Na2= 60.55             Na17-Na3-Na2= 60.45            
Na17-Na3-Na5= 59.88            Na18-Na3-Na2= 59.94            Na18-Na3-Na5= 91.06            Na18-Na3-Na17=120.39           
Na25-Na3-Na2= 60.28            Na25-Na3-Na5=120.83            Na25-Na3-Na17= 91.03           Na25-Na3-Na18= 58.93           
Cl26-Na3-Na2= 89.94            Cl26-Na3-Na5=135.16            Cl26-Na3-Na17=135.73           Cl26-Na3-Na18= 44.12           
Cl26-Na3-Na25= 44.70           Cl32-Na3-Na2= 45.97            Cl32-Na3-Na5= 90.88            Cl32-Na3-Na17= 45.30           
Cl32-Na3-Na18= 90.34           Cl32-Na3-Na25= 45.74           Cl32-Na3-Cl26= 90.44           Cl36-Na3-Na2= 90.25            
Cl36-Na3-Na5= 44.70            Cl36-Na3-Na17= 44.68           Cl36-Na3-Na18=135.76           Cl36-Na3-Na25=135.72           
Cl36-Na3-Cl26=179.56           Cl36-Na3-Cl32= 89.98           Cl40-Na3-Na2= 46.67            Cl40-Na3-Na5= 45.87            
Cl40-Na3-Na17= 91.64           Cl40-Na3-Na18= 45.24           Cl40-Na3-Na25= 90.85           Cl40-Na3-Cl26= 89.30           
Cl40-Na3-Cl32= 92.64           Cl40-Na3-Cl36= 90.56           Na14-Na4-Na10= 89.90           Na16-Na4-Na10= 61.09           
Na16-Na4-Na14=120.37           Na20-Na4-Na10=121.86           Na20-Na4-Na14= 61.36           Na20-Na4-Na16= 89.90           
Na24-Na4-Na10= 61.18           Na24-Na4-Na14= 59.63           Na24-Na4-Na16= 60.75           Na24-Na4-Na20= 60.69           
Cl27-Na4-Na10= 47.06           Cl27-Na4-Na14=136.92           Cl27-Na4-Na16= 47.04           Cl27-Na4-Na20=136.80           
Cl27-Na4-Na24= 93.40           Cl39-Na4-Na10= 44.21           Cl39-Na4-Na14= 45.73           Cl39-Na4-Na16= 91.39           
Cl39-Na4-Na20= 93.51           Cl39-Na4-Na24= 47.20           Cl39-Na4-Cl27= 91.19           Cl46-Na4-Na10=133.62           
Cl46-Na4-Na14= 43.72           Cl46-Na4-Na16=134.31           Cl46-Na4-Na20= 44.49           Cl46-Na4-Na24= 88.02           
Cl46-Na4-Cl27=178.50           Cl46-Na4-Cl39= 89.44           Cl47-Na4-Na10= 91.72           Cl47-Na4-Na14= 91.98           
Cl47-Na4-Na16= 44.26           Cl47-Na4-Na20= 45.65           Cl47-Na4-Na24= 46.88           Cl47-Na4-Cl27= 91.19           
Cl47-Na4-Cl39= 94.04           Cl47-Na4-Cl46= 90.12           Na3-Na5-Na2= 60.69             Na7-Na5-Na2= 59.42             
Na7-Na5-Na3= 89.82             Na13-Na5-Na2= 60.16            Na13-Na5-Na3=120.84            Na13-Na5-Na7= 60.11            
Na17-Na5-Na2= 60.76            Na17-Na5-Na3= 60.69            Na17-Na5-Na7=120.18            Na17-Na5-Na13= 90.38           
Cl28-Na5-Na2= 47.05            Cl28-Na5-Na3= 92.58            Cl28-Na5-Na7= 90.59            Cl28-Na5-Na13= 44.34           
Cl28-Na5-Na17= 46.07           Cl31-Na5-Na2= 92.08            Cl31-Na5-Na3=136.67            Cl31-Na5-Na7= 46.94            
Cl31-Na5-Na13= 46.50           Cl31-Na5-Na17=136.82           Cl31-Na5-Cl28= 90.75           Cl36-Na5-Na2= 90.94            
Cl36-Na5-Na3= 45.52            Cl36-Na5-Na7=135.33            Cl36-Na5-Na13=135.53           Cl36-Na5-Na17= 45.15           
Cl36-Na5-Cl28= 91.19           Cl36-Na5-Cl31=176.98           Cl40-Na5-Na2= 46.76            Cl40-Na5-Na3= 46.54            
Cl40-Na5-Na7= 43.32            Cl40-Na5-Na13= 90.53           Cl40-Na5-Na17= 92.79           Cl40-Na5-Cl28= 93.78           
Cl40-Na5-Cl31= 90.13           Cl40-Na5-Cl36= 92.04           Na12-Na6-Na1= 66.63            Na21-Na6-Na1= 65.41            
Na21-Na6-Na12= 65.25           Cl30-Na6-Na1=103.07            Cl30-Na6-Na12= 50.51           Cl30-Na6-Na21= 51.88           
Cl35-Na6-Na1= 48.40            Cl35-Na6-Na12= 98.63           Cl35-Na6-Na21= 48.01           Cl35-Na6-Cl30= 99.58           
Cl37-Na6-Na1= 49.63            Cl37-Na6-Na12= 50.26           Cl37-Na6-Na21= 99.68           Cl37-Na6-Cl30=100.39           
Cl37-Na6-Cl35= 97.95           Na5-Na7-Na2= 60.06             Na10-Na7-Na2= 59.63            Na10-Na7-Na5=119.69            
Na11-Na7-Na2=117.24            Na11-Na7-Na5= 89.88            Na11-Na7-Na10=117.65           Na13-Na7-Na2= 60.19            
Na13-Na7-Na5= 59.59            Na13-Na7-Na10= 90.50           Na13-Na7-Na11= 57.10           Na16-Na7-Na2= 89.17            
Na16-Na7-Na5=119.65            Na16-Na7-Na10= 59.73           Na16-Na7-Na11= 57.95           Na16-Na7-Na13= 60.07           
Na18-Na7-Na2= 60.07            Na18-Na7-Na5= 89.51            Na18-Na7-Na10= 60.35           Na18-Na7-Na11=177.09           
Na18-Na7-Na13=120.25           Na18-Na7-Na16=120.08           Na23-Na7-Na2=116.26            Na23-Na7-Na5=175.85            
Na23-Na7-Na10= 56.67           Na23-Na7-Na11= 90.41           Na23-Na7-Na13=117.34           Na23-Na7-Na16= 57.30           
Na23-Na7-Na18= 89.99           Cl31-Na7-Na2= 91.16            Cl31-Na7-Na5= 44.96            Cl31-Na7-Na10=136.63           
Cl31-Na7-Na11= 45.19           Cl31-Na7-Na13= 46.12           Cl31-Na7-Na16= 91.35           Cl31-Na7-Na18=134.40           
Cl31-Na7-Na23=135.59           Cl34-Na7-Na2= 45.98            Cl34-Na7-Na5= 90.69            Cl34-Na7-Na10= 45.04           
Cl34-Na7-Na11= 85.96           Cl34-Na7-Na13= 45.49           Cl34-Na7-Na16= 43.19           Cl34-Na7-Na18= 91.20           
Cl34-Na7-Na23= 85.20           Cl34-Na7-Cl31= 91.61           Cl40-Na7-Na2= 47.17            Cl40-Na7-Na5= 44.55            
Cl40-Na7-Na10= 91.48           Cl40-Na7-Na11=134.44           Cl40-Na7-Na13= 91.00           Cl40-Na7-Na16=136.34           
Cl40-Na7-Na18= 45.01           Cl40-Na7-Na23=134.98           Cl40-Na7-Cl31= 89.39           Cl40-Na7-Cl34= 93.15           
Cl45-Na7-Na2= 90.56            Cl45-Na7-Na5=134.75            Cl45-Na7-Na10= 46.11           Cl45-Na7-Na11=135.34           
Cl45-Na7-Na13=136.61           Cl45-Na7-Na16= 90.82           Cl45-Na7-Na18= 45.25           Cl45-Na7-Na23= 44.98           
Cl45-Na7-Cl31=177.25           Cl45-Na7-Cl34= 91.14           Cl45-Na7-Cl40= 90.20           Cl49-Na7-Na2=134.57            
Cl49-Na7-Na5=135.31            Cl49-Na7-Na10= 89.88           Cl49-Na7-Na11= 45.50           Cl49-Na7-Na13= 90.10           
Cl49-Na7-Na16= 45.41           Cl49-Na7-Na18=135.18           Cl49-Na7-Na23= 45.33           Cl49-Na7-Cl31= 90.39           
Cl49-Na7-Cl34= 88.59           Cl49-Na7-Cl40=178.25           Cl49-Na7-Cl45= 89.93           Na19-Na8-Na1= 62.12            
Na21-Na8-Na1= 62.26            Na21-Na8-Na19= 59.23           Na22-Na8-Na1= 56.35            Na22-Na8-Na19= 86.54           
Na22-Na8-Na21=118.30           Cl33-Na8-Na1= 93.72            Cl33-Na8-Na19= 45.20           Cl33-Na8-Na21= 45.68           
Cl33-Na8-Na22=131.69           Cl35-Na8-Na1= 46.98            Cl35-Na8-Na19= 90.14           Cl35-Na8-Na21= 44.20           
Cl35-Na8-Na22= 92.78           Cl35-Na8-Cl33= 89.82           Cl43-Na8-Na1= 47.60            Cl43-Na8-Na19= 43.26           
Cl43-Na8-Na21= 90.00           Cl43-Na8-Na22= 43.36           Cl43-Na8-Cl33= 88.33           Cl43-Na8-Cl35= 94.16           
Cl50-Na8-Na1= 88.58            Cl50-Na8-Na19=127.40           Cl50-Na8-Na21=143.75           Cl50-Na8-Na22= 42.01           
Cl50-Na8-Cl33=167.82           Cl50-Na8-Cl35=100.42           Cl50-Na8-Cl43= 84.39           Na15-Na9-Na1=121.81            
Na19-Na9-Na1= 60.95            Na19-Na9-Na15= 92.25           Na20-Na9-Na1= 88.77            Na20-Na9-Na15= 61.03           
Na20-Na9-Na19=121.32           Na22-Na9-Na1= 56.60            Na22-Na9-Na15=175.97           Na22-Na9-Na19= 89.92           
Na22-Na9-Na20=114.94           Na24-Na9-Na1= 60.89            Na24-Na9-Na15= 60.94           Na24-Na9-Na19= 61.46           
Na24-Na9-Na20= 59.89           Na24-Na9-Na22=117.43           Cl38-Na9-Na1= 44.00            Cl38-Na9-Na15= 92.47           
Cl38-Na9-Na19= 91.57           Cl38-Na9-Na20= 44.78           Cl38-Na9-Na22= 84.07           Cl38-Na9-Na24= 46.96           
Cl41-Na9-Na1= 92.89            Cl41-Na9-Na15= 46.21           Cl41-Na9-Na19= 46.09           Cl41-Na9-Na20= 92.74           
Cl41-Na9-Na22=136.00           Cl41-Na9-Na24= 47.68           Cl41-Na9-Cl38= 94.63           Cl43-Na9-Na1= 45.36            
Cl43-Na9-Na15=135.80           Cl43-Na9-Na19= 43.55           Cl43-Na9-Na20=134.12           Cl43-Na9-Na22= 46.46           
Cl43-Na9-Na24= 90.07           Cl43-Na9-Cl38= 89.36           Cl43-Na9-Cl41= 89.62           Cl44-Na9-Na1=135.17            
Cl44-Na9-Na15= 45.15           Cl44-Na9-Na19=137.40           Cl44-Na9-Na20= 46.44           Cl44-Na9-Na22=132.64           
Cl44-Na9-Na24= 91.01           Cl44-Na9-Cl38= 91.18           Cl44-Na9-Cl41= 91.32           Cl44-Na9-Cl43=178.88           
O66-Na9-Na1= 77.43             O66-Na9-Na15=139.29            O66-Na9-Na19=127.05            O66-Na9-Na20= 86.37            
O66-Na9-Na22= 37.87            O66-Na9-Na24=124.69            O66-Na9-Cl38= 77.94            O66-Na9-Cl41=170.29            
O66-Na9-Cl43= 84.12            O66-Na9-Cl44= 95.03            Na4-Na10-Na2=118.58            Na7-Na10-Na2= 59.44            
Na7-Na10-Na4=120.17            Na12-Na10-Na2= 60.01           Na12-Na10-Na4= 89.95           Na12-Na10-Na7=119.43           
Na16-Na10-Na2= 89.86           Na16-Na10-Na4= 59.06           Na16-Na10-Na7= 61.13           Na16-Na10-Na12=120.26          
Na18-Na10-Na2= 59.64           Na18-Na10-Na4=178.21           Na18-Na10-Na7= 59.26           Na18-Na10-Na12= 88.99          
Na18-Na10-Na16=120.39          Na23-Na10-Na2=118.12           Na23-Na10-Na4= 90.47           Na23-Na10-Na7= 58.73           
Na23-Na10-Na12=177.99          Na23-Na10-Na16= 58.42          Na23-Na10-Na18= 90.54          Na24-Na10-Na2= 59.98           
Na24-Na10-Na4= 58.60           Na24-Na10-Na7= 89.92           Na24-Na10-Na12= 61.05          Na24-Na10-Na16= 59.21          
Na24-Na10-Na18=119.61          Na24-Na10-Na23=117.61          Cl27-Na10-Na2=135.65           Cl27-Na10-Na4= 44.44           
Cl27-Na10-Na7= 92.23           Cl27-Na10-Na12=134.33          Cl27-Na10-Na16= 45.80          Cl27-Na10-Na18=136.67          
Cl27-Na10-Na23= 46.22          Cl27-Na10-Na24= 89.38          Cl34-Na10-Na2= 45.86           Cl34-Na10-Na4= 88.41           
Cl34-Na10-Na7= 44.88           Cl34-Na10-Na12= 91.33          Cl34-Na10-Na16= 44.01          Cl34-Na10-Na18= 90.18          
Cl34-Na10-Na23= 86.72          Cl34-Na10-Na24= 45.08          Cl34-Na10-Cl27= 89.81          Cl39-Na10-Na2= 90.15           
Cl39-Na10-Na4= 44.51           Cl39-Na10-Na7=135.60           Cl39-Na10-Na12= 45.46          Cl39-Na10-Na16= 89.92          
Cl39-Na10-Na18=134.44          Cl39-Na10-Na23=134.98          Cl39-Na10-Na24= 45.69          Cl39-Na10-Cl27= 88.88          
Cl39-Na10-Cl34= 90.77          Cl42-Na10-Na2= 47.57           Cl42-Na10-Na4=134.75           Cl42-Na10-Na7= 90.66           
Cl42-Na10-Na12= 44.83          Cl42-Na10-Na16=137.43          Cl42-Na10-Na18= 44.25          Cl42-Na10-Na23=134.78          
Cl42-Na10-Na24= 92.31          Cl42-Na10-Cl27=176.66          Cl42-Na10-Cl34= 93.43          Cl42-Na10-Cl39= 90.24          
Cl45-Na10-Na2= 90.77           Cl45-Na10-Na4=136.45           Cl45-Na10-Na7= 46.61           Cl45-Na10-Na12=133.57          
Cl45-Na10-Na16= 92.31          Cl45-Na10-Na18= 44.67          Cl45-Na10-Na23= 46.10          Cl45-Na10-Na24=136.54          
Cl45-Na10-Cl27= 92.02          Cl45-Na10-Cl34= 91.48          Cl45-Na10-Cl39=177.59          Cl45-Na10-Cl42= 88.74          
 
 selected dihedral angles (degree)
 ---------------------------------
Na5-Na3-Na2-Na7= 55.35        Na5-Na3-Na2-Na10=110.58       Na5-Na3-Na2-Na12=180.60       Na5-Na3-Na2-Na13=  0.05       
Na5-Na3-Na2-Na17=290.03       Na5-Na3-Na2-Na18=110.56       Na5-Na3-Na2-Na19=290.38       Na5-Na3-Na2-Na21=235.85       
Na5-Na3-Na2-Na24=295.74       Na5-Na3-Na2-Na25=179.69       Na5-Na3-Na2-Cl28=325.55       Na5-Na3-Na2-Cl29=235.54       
Na5-Na3-Na2-Cl32=235.23       Na5-Na3-Na2-Cl34= 54.40       Na5-Na3-Na2-Cl40= 55.48       Na5-Na3-Na2-Cl42=145.05       
Na17-Na3-Na2-Na5= 69.97       Na17-Na3-Na2-Na7=125.32       Na17-Na3-Na2-Na10=180.55      Na17-Na3-Na2-Na12=250.57      
Na17-Na3-Na2-Na13= 70.02      Na17-Na3-Na2-Na18=180.53      Na17-Na3-Na2-Na19=  0.35      Na17-Na3-Na2-Na21=305.82      
Na17-Na3-Na2-Na24=  5.71      Na17-Na3-Na2-Na25=249.67      Na17-Na3-Na2-Cl28= 35.52      Na17-Na3-Na2-Cl29=305.51      
Na17-Na3-Na2-Cl32=305.21      Na17-Na3-Na2-Cl34=124.37      Na17-Na3-Na2-Cl40=125.46      Na17-Na3-Na2-Cl42=215.02      
Na18-Na3-Na2-Na5=249.44       Na18-Na3-Na2-Na7=304.79       Na18-Na3-Na2-Na10=  0.02      Na18-Na3-Na2-Na12= 70.04      
Na18-Na3-Na2-Na13=249.49      Na18-Na3-Na2-Na17=179.47      Na18-Na3-Na2-Na19=179.82      Na18-Na3-Na2-Na21=125.29      
Na18-Na3-Na2-Na24=185.18      Na18-Na3-Na2-Na25= 69.14      Na18-Na3-Na2-Cl28=214.99      Na18-Na3-Na2-Cl29=124.98      
Na18-Na3-Na2-Cl32=124.67      Na18-Na3-Na2-Cl34=303.84      Na18-Na3-Na2-Cl40=304.93      Na18-Na3-Na2-Cl42= 34.49      
Na25-Na3-Na2-Na5=180.31       Na25-Na3-Na2-Na7=235.65       Na25-Na3-Na2-Na10=290.89      Na25-Na3-Na2-Na12=  0.90      
Na25-Na3-Na2-Na13=180.35      Na25-Na3-Na2-Na17=110.33      Na25-Na3-Na2-Na18=290.86      Na25-Na3-Na2-Na19=110.68      
Na25-Na3-Na2-Na21= 56.16      Na25-Na3-Na2-Na24=116.04      Na25-Na3-Na2-Cl28=145.85      Na25-Na3-Na2-Cl29= 55.84      
Na25-Na3-Na2-Cl32= 55.54      Na25-Na3-Na2-Cl34=234.71      Na25-Na3-Na2-Cl40=235.79      Na25-Na3-Na2-Cl42=325.36      
Cl26-Na3-Na2-Na5=215.43       Cl26-Na3-Na2-Na7=270.77       Cl26-Na3-Na2-Na10=326.01      Cl26-Na3-Na2-Na12= 36.03      
Cl26-Na3-Na2-Na13=215.48      Cl26-Na3-Na2-Na17=145.45      Cl26-Na3-Na2-Na18=325.99      Cl26-Na3-Na2-Na19=145.80      
Cl26-Na3-Na2-Na21= 91.28      Cl26-Na3-Na2-Na24=151.17      Cl26-Na3-Na2-Na25= 35.12      Cl26-Na3-Na2-Cl28=180.98      
Cl26-Na3-Na2-Cl29= 90.96      Cl26-Na3-Na2-Cl32= 90.66      Cl26-Na3-Na2-Cl34=269.83      Cl26-Na3-Na2-Cl40=270.91      
Cl26-Na3-Na2-Cl42=  0.48      Cl32-Na3-Na2-Na5=124.77       Cl32-Na3-Na2-Na7=180.11       Cl32-Na3-Na2-Na10=235.35      
Cl32-Na3-Na2-Na12=305.37      Cl32-Na3-Na2-Na13=124.82      Cl32-Na3-Na2-Na17= 54.79      Cl32-Na3-Na2-Na18=235.33      
Cl32-Na3-Na2-Na19= 55.14      Cl32-Na3-Na2-Na21=  0.62      Cl32-Na3-Na2-Na24= 60.51      Cl32-Na3-Na2-Na25=304.46      
Cl32-Na3-Na2-Cl28= 90.32      Cl32-Na3-Na2-Cl29=  0.30      Cl32-Na3-Na2-Cl34=179.17      Cl32-Na3-Na2-Cl40=180.25      
Cl32-Na3-Na2-Cl42=269.82      Cl36-Na3-Na2-Na5= 35.04       Cl36-Na3-Na2-Na7= 90.39       Cl36-Na3-Na2-Na10=145.62      
Cl36-Na3-Na2-Na12=215.64      Cl36-Na3-Na2-Na13= 35.09      Cl36-Na3-Na2-Na17=325.07      Cl36-Na3-Na2-Na18=145.60      
Cl36-Na3-Na2-Na19=325.42      Cl36-Na3-Na2-Na21=270.89      Cl36-Na3-Na2-Na24=330.78      Cl36-Na3-Na2-Na25=214.73      
Cl36-Na3-Na2-Cl28=  0.59      Cl36-Na3-Na2-Cl29=270.57      Cl36-Na3-Na2-Cl32=270.27      Cl36-Na3-Na2-Cl34= 89.44      
Cl36-Na3-Na2-Cl40= 90.52      Cl36-Na3-Na2-Cl42=180.09      Cl40-Na3-Na2-Na5=304.52       Cl40-Na3-Na2-Na7=359.86       
Cl40-Na3-Na2-Na10= 55.10      Cl40-Na3-Na2-Na12=125.11      Cl40-Na3-Na2-Na13=304.56      Cl40-Na3-Na2-Na17=234.54      
Cl40-Na3-Na2-Na18= 55.07      Cl40-Na3-Na2-Na19=234.89      Cl40-Na3-Na2-Na21=180.37      Cl40-Na3-Na2-Na24=240.25      
Cl40-Na3-Na2-Na25=124.21      Cl40-Na3-Na2-Cl28=270.06      Cl40-Na3-Na2-Cl29=180.05      Cl40-Na3-Na2-Cl32=179.75      
Cl40-Na3-Na2-Cl34=358.92      Cl40-Na3-Na2-Cl42= 89.57      Na3-Na5-Na2-Na7=250.88        Na3-Na5-Na2-Na10=251.14       
Na3-Na5-Na2-Na12= 15.11       Na3-Na5-Na2-Na13=180.05       Na3-Na5-Na2-Na17= 70.79       Na3-Na5-Na2-Na18=306.12       
Na3-Na5-Na2-Na19=124.12       Na3-Na5-Na2-Na21= 69.50       Na3-Na5-Na2-Na24=178.69       Na3-Na5-Na2-Na25=359.70       
Na3-Na5-Na2-Cl28=126.38       Na3-Na5-Na2-Cl29=124.14       Na3-Na5-Na2-Cl32= 35.53       Na3-Na5-Na2-Cl34=215.06       
Na3-Na5-Na2-Cl40=303.70       Na3-Na5-Na2-Cl42=306.29       Na7-Na5-Na2-Na3=109.12        Na7-Na5-Na2-Na10=  0.26       
Na7-Na5-Na2-Na12=124.23       Na7-Na5-Na2-Na13=289.17       Na7-Na5-Na2-Na17=179.91       Na7-Na5-Na2-Na18= 55.25       
Na7-Na5-Na2-Na19=233.24       Na7-Na5-Na2-Na21=178.62       Na7-Na5-Na2-Na24=287.81       Na7-Na5-Na2-Na25=108.82       
Na7-Na5-Na2-Cl28=235.50       Na7-Na5-Na2-Cl29=233.26       Na7-Na5-Na2-Cl32=144.65       Na7-Na5-Na2-Cl34=324.18       
Na7-Na5-Na2-Cl40= 52.82       Na7-Na5-Na2-Cl42= 55.41       Na13-Na5-Na2-Na3=179.95       Na13-Na5-Na2-Na7= 70.83       
Na13-Na5-Na2-Na10= 71.09      Na13-Na5-Na2-Na12=195.06      Na13-Na5-Na2-Na17=250.74      Na13-Na5-Na2-Na18=126.07      
Na13-Na5-Na2-Na19=304.07      Na13-Na5-Na2-Na21=249.45      Na13-Na5-Na2-Na24=358.64      Na13-Na5-Na2-Na25=179.65      
Na13-Na5-Na2-Cl28=306.33      Na13-Na5-Na2-Cl29=304.09      Na13-Na5-Na2-Cl32=215.48      Na13-Na5-Na2-Cl34= 35.01      
Na13-Na5-Na2-Cl40=123.65      Na13-Na5-Na2-Cl42=126.24      Na17-Na5-Na2-Na3=289.21       Na17-Na5-Na2-Na7=180.09       
Na17-Na5-Na2-Na10=180.35      Na17-Na5-Na2-Na12=304.33      Na17-Na5-Na2-Na13=109.26      Na17-Na5-Na2-Na18=235.34      
Na17-Na5-Na2-Na19= 53.33      Na17-Na5-Na2-Na21=358.71      Na17-Na5-Na2-Na24=107.91      Na17-Na5-Na2-Na25=288.92      
Na17-Na5-Na2-Cl28= 55.59      Na17-Na5-Na2-Cl29= 53.35      Na17-Na5-Na2-Cl32=324.74      Na17-Na5-Na2-Cl34=144.28      
Na17-Na5-Na2-Cl40=232.91      Na17-Na5-Na2-Cl42=235.50      Cl28-Na5-Na2-Na3=233.62       Cl28-Na5-Na2-Na7=124.50       
Cl28-Na5-Na2-Na10=124.76      Cl28-Na5-Na2-Na12=248.74      Cl28-Na5-Na2-Na13= 53.67      Cl28-Na5-Na2-Na17=304.41      
Cl28-Na5-Na2-Na18=179.75      Cl28-Na5-Na2-Na19=357.74      Cl28-Na5-Na2-Na21=303.12      Cl28-Na5-Na2-Na24= 52.32      
Cl28-Na5-Na2-Na25=233.33      Cl28-Na5-Na2-Cl29=357.76      Cl28-Na5-Na2-Cl32=269.15      Cl28-Na5-Na2-Cl34= 88.69      
Cl28-Na5-Na2-Cl40=177.32      Cl28-Na5-Na2-Cl42=179.91      Cl31-Na5-Na2-Na3=144.53       Cl31-Na5-Na2-Na7= 35.41       
Cl31-Na5-Na2-Na10= 35.67      Cl31-Na5-Na2-Na12=159.64      Cl31-Na5-Na2-Na13=324.58      Cl31-Na5-Na2-Na17=215.32      
Cl31-Na5-Na2-Na18= 90.65      Cl31-Na5-Na2-Na19=268.65      Cl31-Na5-Na2-Na21=214.03      Cl31-Na5-Na2-Na24=323.22      
Cl31-Na5-Na2-Na25=144.23      Cl31-Na5-Na2-Cl28=270.91      Cl31-Na5-Na2-Cl29=268.67      Cl31-Na5-Na2-Cl32=180.06      
Cl31-Na5-Na2-Cl34=359.59      Cl31-Na5-Na2-Cl40= 88.23      Cl31-Na5-Na2-Cl42= 90.82      Cl36-Na5-Na2-Na3=324.38       
Cl36-Na5-Na2-Na7=215.26       Cl36-Na5-Na2-Na10=215.51      Cl36-Na5-Na2-Na12=339.49      Cl36-Na5-Na2-Na13=144.43      
Cl36-Na5-Na2-Na17= 35.16      Cl36-Na5-Na2-Na18=270.50      Cl36-Na5-Na2-Na19= 88.50      Cl36-Na5-Na2-Na21= 33.88      
Cl36-Na5-Na2-Na24=143.07      Cl36-Na5-Na2-Na25=324.08      Cl36-Na5-Na2-Cl28= 90.75      Cl36-Na5-Na2-Cl29= 88.51      
Cl36-Na5-Na2-Cl32=359.91      Cl36-Na5-Na2-Cl34=179.44      Cl36-Na5-Na2-Cl40=268.08      Cl36-Na5-Na2-Cl42=270.67      
Cl40-Na5-Na2-Na3= 56.30       Cl40-Na5-Na2-Na7=307.18       Cl40-Na5-Na2-Na10=307.44      Cl40-Na5-Na2-Na12= 71.41      
Cl40-Na5-Na2-Na13=236.35      Cl40-Na5-Na2-Na17=127.09      Cl40-Na5-Na2-Na18=  2.42      Cl40-Na5-Na2-Na19=180.42      
Cl40-Na5-Na2-Na21=125.80      Cl40-Na5-Na2-Na24=234.99      Cl40-Na5-Na2-Na25= 56.00      Cl40-Na5-Na2-Cl28=182.68      
Cl40-Na5-Na2-Cl29=180.44      Cl40-Na5-Na2-Cl32= 91.83      Cl40-Na5-Na2-Cl34=271.36      Cl40-Na5-Na2-Cl42=  2.59      
Na2-Na5-Na3-Na17=289.10       Na2-Na5-Na3-Na18= 54.15       Na2-Na5-Na3-Na25=  0.31       Na2-Na5-Na3-Cl26= 55.30       
Na2-Na5-Na3-Cl32=323.80       Na2-Na5-Na3-Cl36=234.71       Na2-Na5-Na3-Cl40= 56.62       Na7-Na5-Na3-Na2=305.57        
Na7-Na5-Na3-Na17=234.67       Na7-Na5-Na3-Na18=359.72       Na7-Na5-Na3-Na25=305.88       Na7-Na5-Na3-Cl26=  0.87       
Na7-Na5-Na3-Cl32=269.36       Na7-Na5-Na3-Cl36=180.28       Na7-Na5-Na3-Cl40=  2.18       Na13-Na5-Na3-Na2=359.95       
Na13-Na5-Na3-Na17=289.05      Na13-Na5-Na3-Na18= 54.10      Na13-Na5-Na3-Na25=  0.26      Na13-Na5-Na3-Cl26= 55.25      
Na13-Na5-Na3-Cl32=323.74      Na13-Na5-Na3-Cl36=234.66      Na13-Na5-Na3-Cl40= 56.57      Na17-Na5-Na3-Na2= 70.90       
Na17-Na5-Na3-Na18=125.05      Na17-Na5-Na3-Na25= 71.21      Na17-Na5-Na3-Cl26=126.20      Na17-Na5-Na3-Cl32= 34.70      
Na17-Na5-Na3-Cl36=305.61      Na17-Na5-Na3-Cl40=127.52      Cl28-Na5-Na3-Na2= 36.15       Cl28-Na5-Na3-Na17=325.25      
Cl28-Na5-Na3-Na18= 90.30      Cl28-Na5-Na3-Na25= 36.46      Cl28-Na5-Na3-Cl26= 91.45      Cl28-Na5-Na3-Cl32=359.95      
Cl28-Na5-Na3-Cl36=270.86      Cl28-Na5-Na3-Cl40= 92.77      Cl31-Na5-Na3-Na2=302.32       Cl31-Na5-Na3-Na17=231.42      
Cl31-Na5-Na3-Na18=356.47      Cl31-Na5-Na3-Na25=302.63      Cl31-Na5-Na3-Cl26=357.62      Cl31-Na5-Na3-Cl32=266.12      
Cl31-Na5-Na3-Cl36=177.03      Cl31-Na5-Na3-Cl40=358.94      Cl36-Na5-Na3-Na2=125.29       Cl36-Na5-Na3-Na17= 54.39      
Cl36-Na5-Na3-Na18=179.44      Cl36-Na5-Na3-Na25=125.60      Cl36-Na5-Na3-Cl26=180.59      Cl36-Na5-Na3-Cl32= 89.09      
Cl36-Na5-Na3-Cl40=181.91      Cl40-Na5-Na3-Na2=303.38       Cl40-Na5-Na3-Na17=232.48      Cl40-Na5-Na3-Na18=357.53      
Cl40-Na5-Na3-Na25=303.69      Cl40-Na5-Na3-Cl26=358.68      Cl40-Na5-Na3-Cl32=267.18      Cl40-Na5-Na3-Cl36=178.09      
Na12-Na6-Na1-Na8=234.74       Na12-Na6-Na1-Na9=328.37       Na12-Na6-Na1-Na14= 52.18      Na12-Na6-Na1-Na19=291.82      
Na12-Na6-Na1-Na21=287.68      Na12-Na6-Na1-Na22=180.90      Na12-Na6-Na1-Na24=357.78      Na12-Na6-Na1-Cl29=325.38      
Na12-Na6-Na1-Cl35=232.97      Na12-Na6-Na1-Cl37= 56.86      Na12-Na6-Na1-Cl38= 47.74      Na12-Na6-Na1-Cl43=247.00      
Na12-Na6-Na1-O51=157.47       Na21-Na6-Na1-Na8=307.06       Na21-Na6-Na1-Na9= 40.68       Na21-Na6-Na1-Na12= 72.32      
Na21-Na6-Na1-Na14=124.50      Na21-Na6-Na1-Na19=  4.13      Na21-Na6-Na1-Na22=253.22      Na21-Na6-Na1-Na24= 70.09      
Na21-Na6-Na1-Cl29= 37.70      Na21-Na6-Na1-Cl35=305.29      Na21-Na6-Na1-Cl37=129.18      Na21-Na6-Na1-Cl38=120.05      
Na21-Na6-Na1-Cl43=319.31      Na21-Na6-Na1-O51=229.79       Cl30-Na6-Na1-Na8=270.49       Cl30-Na6-Na1-Na9=  4.12       
Cl30-Na6-Na1-Na12= 35.75      Cl30-Na6-Na1-Na14= 87.94      Cl30-Na6-Na1-Na19=327.57      Cl30-Na6-Na1-Na21=323.44      
Cl30-Na6-Na1-Na22=216.65      Cl30-Na6-Na1-Na24= 33.53      Cl30-Na6-Na1-Cl29=  1.13      Cl30-Na6-Na1-Cl35=268.72      
Cl30-Na6-Na1-Cl37= 92.61      Cl30-Na6-Na1-Cl38= 83.49      Cl30-Na6-Na1-Cl43=282.75      Cl30-Na6-Na1-O51=193.23       
Cl35-Na6-Na1-Na8=  1.77       Cl35-Na6-Na1-Na9= 95.40       Cl35-Na6-Na1-Na12=127.03      Cl35-Na6-Na1-Na14=179.22      
Cl35-Na6-Na1-Na19= 58.85      Cl35-Na6-Na1-Na21= 54.71      Cl35-Na6-Na1-Na22=307.93      Cl35-Na6-Na1-Na24=124.81      
Cl35-Na6-Na1-Cl29= 92.41      Cl35-Na6-Na1-Cl37=183.89      Cl35-Na6-Na1-Cl38=174.77      Cl35-Na6-Na1-Cl43= 14.03      
Cl35-Na6-Na1-O51=284.51       Cl37-Na6-Na1-Na8=177.88       Cl37-Na6-Na1-Na9=271.51       Cl37-Na6-Na1-Na12=303.14      
Cl37-Na6-Na1-Na14=355.33      Cl37-Na6-Na1-Na19=234.96      Cl37-Na6-Na1-Na21=230.82      Cl37-Na6-Na1-Na22=124.04      
Cl37-Na6-Na1-Na24=300.92      Cl37-Na6-Na1-Cl29=268.52      Cl37-Na6-Na1-Cl35=176.11      Cl37-Na6-Na1-Cl38=350.88      
Cl37-Na6-Na1-Cl43=190.14      Cl37-Na6-Na1-O51=100.62       Na5-Na7-Na2-Na3=306.11        Na5-Na7-Na2-Na10=180.25       
Na5-Na7-Na2-Na12=181.92       Na5-Na7-Na2-Na13= 69.92       Na5-Na7-Na2-Na17=359.91       Na5-Na7-Na2-Na18=251.33       
Na5-Na7-Na2-Na19= 68.76       Na5-Na7-Na2-Na21=321.14       Na5-Na7-Na2-Na24=125.02       Na5-Na7-Na2-Na25=252.49       
Na5-Na7-Na2-Cl28= 35.38       Na5-Na7-Na2-Cl29=125.92       Na5-Na7-Na2-Cl32=306.00       Na5-Na7-Na2-Cl34=125.18       
Na5-Na7-Na2-Cl40=305.97       Na5-Na7-Na2-Cl42=215.81       Na10-Na7-Na2-Na3=125.86       Na10-Na7-Na2-Na5=179.75       
Na10-Na7-Na2-Na12=  1.67      Na10-Na7-Na2-Na13=249.67      Na10-Na7-Na2-Na17=179.66      Na10-Na7-Na2-Na18= 71.08      
Na10-Na7-Na2-Na19=248.51      Na10-Na7-Na2-Na21=140.89      Na10-Na7-Na2-Na24=304.77      Na10-Na7-Na2-Na25= 72.24      
Na10-Na7-Na2-Cl28=215.13      Na10-Na7-Na2-Cl29=305.67      Na10-Na7-Na2-Cl32=125.75      Na10-Na7-Na2-Cl34=304.93      
Na10-Na7-Na2-Cl40=125.72      Na10-Na7-Na2-Cl42= 35.56      Na11-Na7-Na2-Na3=233.52       Na11-Na7-Na2-Na5=287.41       
Na11-Na7-Na2-Na10=107.66      Na11-Na7-Na2-Na12=109.33      Na11-Na7-Na2-Na13=357.33      Na11-Na7-Na2-Na17=287.32      
Na11-Na7-Na2-Na18=178.74      Na11-Na7-Na2-Na19=356.17      Na11-Na7-Na2-Na21=248.55      Na11-Na7-Na2-Na24= 52.43      
Na11-Na7-Na2-Na25=179.90      Na11-Na7-Na2-Cl28=322.79      Na11-Na7-Na2-Cl29= 53.33      Na11-Na7-Na2-Cl32=233.41      
Na11-Na7-Na2-Cl34= 52.59      Na11-Na7-Na2-Cl40=233.38      Na11-Na7-Na2-Cl42=143.22      Na13-Na7-Na2-Na3=236.19       
Na13-Na7-Na2-Na5=290.08       Na13-Na7-Na2-Na10=110.33      Na13-Na7-Na2-Na12=112.00      Na13-Na7-Na2-Na17=289.99      
Na13-Na7-Na2-Na18=181.41      Na13-Na7-Na2-Na19=358.84      Na13-Na7-Na2-Na21=251.22      Na13-Na7-Na2-Na24= 55.10      
Na13-Na7-Na2-Na25=182.57      Na13-Na7-Na2-Cl28=325.46      Na13-Na7-Na2-Cl29= 56.00      Na13-Na7-Na2-Cl32=236.08      
Na13-Na7-Na2-Cl34= 55.26      Na13-Na7-Na2-Cl40=236.05      Na13-Na7-Na2-Cl42=145.89      Na16-Na7-Na2-Na3=180.71       
Na16-Na7-Na2-Na5=234.60       Na16-Na7-Na2-Na10= 54.85      Na16-Na7-Na2-Na12= 56.52      Na16-Na7-Na2-Na13=304.52      
Na16-Na7-Na2-Na17=234.51      Na16-Na7-Na2-Na18=125.93      Na16-Na7-Na2-Na19=303.36      Na16-Na7-Na2-Na21=195.74      
Na16-Na7-Na2-Na24=359.62      Na16-Na7-Na2-Na25=127.09      Na16-Na7-Na2-Cl28=269.98      Na16-Na7-Na2-Cl29=  0.52      
Na16-Na7-Na2-Cl32=180.60      Na16-Na7-Na2-Cl34=359.78      Na16-Na7-Na2-Cl40=180.57      Na16-Na7-Na2-Cl42= 90.41      
Na18-Na7-Na2-Na3= 54.78       Na18-Na7-Na2-Na5=108.67       Na18-Na7-Na2-Na10=288.92      Na18-Na7-Na2-Na12=290.59      
Na18-Na7-Na2-Na13=178.59      Na18-Na7-Na2-Na17=108.58      Na18-Na7-Na2-Na19=177.44      Na18-Na7-Na2-Na21= 69.81      
Na18-Na7-Na2-Na24=233.70      Na18-Na7-Na2-Na25=  1.16      Na18-Na7-Na2-Cl28=144.05      Na18-Na7-Na2-Cl29=234.59      
Na18-Na7-Na2-Cl32= 54.67      Na18-Na7-Na2-Cl34=233.85      Na18-Na7-Na2-Cl40= 54.64      Na18-Na7-Na2-Cl42=324.48      
Na23-Na7-Na2-Na3=128.27       Na23-Na7-Na2-Na5=182.16       Na23-Na7-Na2-Na10=  2.41      Na23-Na7-Na2-Na12=  4.08      
Na23-Na7-Na2-Na13=252.08      Na23-Na7-Na2-Na17=182.07      Na23-Na7-Na2-Na18= 73.49      Na23-Na7-Na2-Na19=250.93      
Na23-Na7-Na2-Na21=143.30      Na23-Na7-Na2-Na24=307.19      Na23-Na7-Na2-Na25= 74.65      Na23-Na7-Na2-Cl28=217.54      
Na23-Na7-Na2-Cl29=308.08      Na23-Na7-Na2-Cl32=128.16      Na23-Na7-Na2-Cl34=307.34      Na23-Na7-Na2-Cl40=128.13      
Na23-Na7-Na2-Cl42= 37.97      Cl31-Na7-Na2-Na3=272.04       Cl31-Na7-Na2-Na5=325.93       Cl31-Na7-Na2-Na10=146.18      
Cl31-Na7-Na2-Na12=147.86      Cl31-Na7-Na2-Na13= 35.85      Cl31-Na7-Na2-Na17=325.84      Cl31-Na7-Na2-Na18=217.26      
Cl31-Na7-Na2-Na19= 34.70      Cl31-Na7-Na2-Na21=287.08      Cl31-Na7-Na2-Na24= 90.96      Cl31-Na7-Na2-Na25=218.43      
Cl31-Na7-Na2-Cl28=  1.31      Cl31-Na7-Na2-Cl29= 91.85      Cl31-Na7-Na2-Cl32=271.93      Cl31-Na7-Na2-Cl34= 91.11      
Cl31-Na7-Na2-Cl40=271.90      Cl31-Na7-Na2-Cl42=181.74      Cl34-Na7-Na2-Na3=180.93       Cl34-Na7-Na2-Na5=234.82       
Cl34-Na7-Na2-Na10= 55.07      Cl34-Na7-Na2-Na12= 56.75      Cl34-Na7-Na2-Na13=304.74      Cl34-Na7-Na2-Na17=234.73      
Cl34-Na7-Na2-Na18=126.15      Cl34-Na7-Na2-Na19=303.59      Cl34-Na7-Na2-Na21=195.96      Cl34-Na7-Na2-Na24=359.85      
Cl34-Na7-Na2-Na25=127.31      Cl34-Na7-Na2-Cl28=270.20      Cl34-Na7-Na2-Cl29=  0.74      Cl34-Na7-Na2-Cl32=180.82      
Cl34-Na7-Na2-Cl40=180.79      Cl34-Na7-Na2-Cl42= 90.63      Cl40-Na7-Na2-Na3=  0.14       Cl40-Na7-Na2-Na5= 54.03       
Cl40-Na7-Na2-Na10=234.28      Cl40-Na7-Na2-Na12=235.95      Cl40-Na7-Na2-Na13=123.95      Cl40-Na7-Na2-Na17= 53.94      
Cl40-Na7-Na2-Na18=305.36      Cl40-Na7-Na2-Na19=122.80      Cl40-Na7-Na2-Na21= 15.17      Cl40-Na7-Na2-Na24=179.06      
Cl40-Na7-Na2-Na25=306.52      Cl40-Na7-Na2-Cl28= 89.41      Cl40-Na7-Na2-Cl29=179.95      Cl40-Na7-Na2-Cl32=  0.03      
Cl40-Na7-Na2-Cl34=179.21      Cl40-Na7-Na2-Cl42=269.84      Cl45-Na7-Na2-Na3= 89.90       Cl45-Na7-Na2-Na5=143.79       
Cl45-Na7-Na2-Na10=324.04      Cl45-Na7-Na2-Na12=325.71      Cl45-Na7-Na2-Na13=213.71      Cl45-Na7-Na2-Na17=143.69      
Cl45-Na7-Na2-Na18= 35.12      Cl45-Na7-Na2-Na19=212.55      Cl45-Na7-Na2-Na21=104.93      Cl45-Na7-Na2-Na24=268.81      
Cl45-Na7-Na2-Na25= 36.28      Cl45-Na7-Na2-Cl28=179.16      Cl45-Na7-Na2-Cl29=269.71      Cl45-Na7-Na2-Cl32= 89.79      
Cl45-Na7-Na2-Cl34=268.96      Cl45-Na7-Na2-Cl40= 89.76      Cl45-Na7-Na2-Cl42=359.59      Cl49-Na7-Na2-Na3=180.36       
Cl49-Na7-Na2-Na5=234.25       Cl49-Na7-Na2-Na10= 54.50      Cl49-Na7-Na2-Na12= 56.17      Cl49-Na7-Na2-Na13=304.17      
Cl49-Na7-Na2-Na17=234.15      Cl49-Na7-Na2-Na18=125.58      Cl49-Na7-Na2-Na19=303.01      Cl49-Na7-Na2-Na21=195.39      
Cl49-Na7-Na2-Na24=359.27      Cl49-Na7-Na2-Na25=126.74      Cl49-Na7-Na2-Cl28=269.63      Cl49-Na7-Na2-Cl29=  0.17      
Cl49-Na7-Na2-Cl32=180.25      Cl49-Na7-Na2-Cl34=359.43      Cl49-Na7-Na2-Cl40=180.22      Cl49-Na7-Na2-Cl42= 90.05      
Na2-Na7-Na5-Na3= 55.47        Na2-Na7-Na5-Na13=289.09       Na2-Na7-Na5-Na17=  0.09       Na2-Na7-Na5-Cl28=322.90       
Na2-Na7-Na5-Cl31=232.42       Na2-Na7-Na5-Cl36= 55.19       Na2-Na7-Na5-Cl40= 57.78       Na10-Na7-Na5-Na2=359.75       
Na10-Na7-Na5-Na3= 55.22       Na10-Na7-Na5-Na13=288.84      Na10-Na7-Na5-Na17=359.85      Na10-Na7-Na5-Cl28=322.65      
Na10-Na7-Na5-Cl31=232.17      Na10-Na7-Na5-Cl36= 54.94      Na10-Na7-Na5-Cl40= 57.54      Na11-Na7-Na5-Na2=121.96       
Na11-Na7-Na5-Na3=177.43       Na11-Na7-Na5-Na13= 51.05      Na11-Na7-Na5-Na17=122.06      Na11-Na7-Na5-Cl28= 84.86      
Na11-Na7-Na5-Cl31=354.38      Na11-Na7-Na5-Cl36=177.15      Na11-Na7-Na5-Cl40=179.75      Na13-Na7-Na5-Na2= 70.91       
Na13-Na7-Na5-Na3=126.39       Na13-Na7-Na5-Na17= 71.01      Na13-Na7-Na5-Cl28= 33.81      Na13-Na7-Na5-Cl31=303.33      
Na13-Na7-Na5-Cl36=126.10      Na13-Na7-Na5-Cl40=128.70      Na16-Na7-Na5-Na2= 69.68       Na16-Na7-Na5-Na3=125.16       
Na16-Na7-Na5-Na13=358.77      Na16-Na7-Na5-Na17= 69.78      Na16-Na7-Na5-Cl28= 32.58      Na16-Na7-Na5-Cl31=302.10      
Na16-Na7-Na5-Cl36=124.87      Na16-Na7-Na5-Cl40=127.47      Na18-Na7-Na5-Na2=304.81       Na18-Na7-Na5-Na3=  0.28       
Na18-Na7-Na5-Na13=233.89      Na18-Na7-Na5-Na17=304.90      Na18-Na7-Na5-Cl28=267.70      Na18-Na7-Na5-Cl31=177.23      
Na18-Na7-Na5-Cl36=  0.00      Na18-Na7-Na5-Cl40=  2.59      Na23-Na7-Na5-Na2= 27.86       Na23-Na7-Na5-Na3= 83.33       
Na23-Na7-Na5-Na13=316.94      Na23-Na7-Na5-Na17= 27.95      Na23-Na7-Na5-Cl28=350.76      Na23-Na7-Na5-Cl31=260.28      
Na23-Na7-Na5-Cl36= 83.05      Na23-Na7-Na5-Cl40= 85.64      Cl31-Na7-Na5-Na2=127.58       Cl31-Na7-Na5-Na3=183.05       
Cl31-Na7-Na5-Na13= 56.67      Cl31-Na7-Na5-Na17=127.67      Cl31-Na7-Na5-Cl28= 90.48      Cl31-Na7-Na5-Cl36=182.77      
Cl31-Na7-Na5-Cl40=185.36      Cl34-Na7-Na5-Na2= 36.00       Cl34-Na7-Na5-Na3= 91.47       Cl34-Na7-Na5-Na13=325.09      
Cl34-Na7-Na5-Na17= 36.09      Cl34-Na7-Na5-Cl28=358.90      Cl34-Na7-Na5-Cl31=268.42      Cl34-Na7-Na5-Cl36= 91.19      
Cl34-Na7-Na5-Cl40= 93.78      Cl40-Na7-Na5-Na2=302.22       Cl40-Na7-Na5-Na3=357.69       Cl40-Na7-Na5-Na13=231.30      
Cl40-Na7-Na5-Na17=302.31      Cl40-Na7-Na5-Cl28=265.11      Cl40-Na7-Na5-Cl31=174.64      Cl40-Na7-Na5-Cl36=357.41      
Cl45-Na7-Na5-Na2=303.71       Cl45-Na7-Na5-Na3=359.19       Cl45-Na7-Na5-Na13=232.80      Cl45-Na7-Na5-Na17=303.81      
Cl45-Na7-Na5-Cl28=266.61      Cl45-Na7-Na5-Cl31=176.13      Cl45-Na7-Na5-Cl36=358.90      Cl45-Na7-Na5-Cl40=  1.50      
Cl49-Na7-Na5-Na2=124.70       Cl49-Na7-Na5-Na3=180.17       Cl49-Na7-Na5-Na13= 53.79      Cl49-Na7-Na5-Na17=124.79      
Cl49-Na7-Na5-Cl28= 87.60      Cl49-Na7-Na5-Cl31=357.12      Cl49-Na7-Na5-Cl36=179.89      Cl49-Na7-Na5-Cl40=182.48      
Na19-Na8-Na1-Na6=118.10       Na19-Na8-Na1-Na9=307.31       Na19-Na8-Na1-Na12= 68.21      Na19-Na8-Na1-Na14= 37.61      
Na19-Na8-Na1-Na21= 67.94      Na19-Na8-Na1-Na22=254.32      Na19-Na8-Na1-Na24=359.17      Na19-Na8-Na1-Cl29= 33.95      
Na19-Na8-Na1-Cl35=119.82      Na19-Na8-Na1-Cl37=120.24      Na19-Na8-Na1-Cl38=304.98      Na19-Na8-Na1-Cl43=309.23      
Na19-Na8-Na1-O51=212.71       Na21-Na8-Na1-Na6= 50.16       Na21-Na8-Na1-Na9=239.37       Na21-Na8-Na1-Na12=  0.28      
Na21-Na8-Na1-Na14=329.67      Na21-Na8-Na1-Na19=292.06      Na21-Na8-Na1-Na22=186.38      Na21-Na8-Na1-Na24=291.24      
Na21-Na8-Na1-Cl29=326.01      Na21-Na8-Na1-Cl35= 51.89      Na21-Na8-Na1-Cl37= 52.30      Na21-Na8-Na1-Cl38=237.04      
Na21-Na8-Na1-Cl43=241.30      Na21-Na8-Na1-O51=144.77       Na22-Na8-Na1-Na6=223.78       Na22-Na8-Na1-Na9= 52.99       
Na22-Na8-Na1-Na12=173.89      Na22-Na8-Na1-Na14=143.29      Na22-Na8-Na1-Na19=105.68      Na22-Na8-Na1-Na21=173.62      
Na22-Na8-Na1-Na24=104.86      Na22-Na8-Na1-Cl29=139.63      Na22-Na8-Na1-Cl35=225.51      Na22-Na8-Na1-Cl37=225.92      
Na22-Na8-Na1-Cl38= 50.66      Na22-Na8-Na1-Cl43= 54.92      Na22-Na8-Na1-O51=318.39       Cl33-Na8-Na1-Na6= 84.54       
Cl33-Na8-Na1-Na9=273.75       Cl33-Na8-Na1-Na12= 34.66      Cl33-Na8-Na1-Na14=  4.05      Cl33-Na8-Na1-Na19=326.45      
Cl33-Na8-Na1-Na21= 34.38      Cl33-Na8-Na1-Na22=220.76      Cl33-Na8-Na1-Na24=325.62      Cl33-Na8-Na1-Cl29=  0.39      
Cl33-Na8-Na1-Cl35= 86.27      Cl33-Na8-Na1-Cl37= 86.68      Cl33-Na8-Na1-Cl38=271.43      Cl33-Na8-Na1-Cl43=275.68      
Cl33-Na8-Na1-O51=179.15       Cl35-Na8-Na1-Na6=358.27       Cl35-Na8-Na1-Na9=187.48       Cl35-Na8-Na1-Na12=308.39      
Cl35-Na8-Na1-Na14=277.78      Cl35-Na8-Na1-Na19=240.18      Cl35-Na8-Na1-Na21=308.11      Cl35-Na8-Na1-Na22=134.49      
Cl35-Na8-Na1-Na24=239.35      Cl35-Na8-Na1-Cl29=274.12      Cl35-Na8-Na1-Cl37=  0.41      Cl35-Na8-Na1-Cl38=185.16      
Cl35-Na8-Na1-Cl43=189.41      Cl35-Na8-Na1-O51= 92.88       Cl43-Na8-Na1-Na6=168.86       Cl43-Na8-Na1-Na9=358.07       
Cl43-Na8-Na1-Na12=118.98      Cl43-Na8-Na1-Na14= 88.37      Cl43-Na8-Na1-Na19= 50.77      Cl43-Na8-Na1-Na21=118.70      
Cl43-Na8-Na1-Na22=305.08      Cl43-Na8-Na1-Na24= 49.94      Cl43-Na8-Na1-Cl29= 84.71      Cl43-Na8-Na1-Cl35=170.59      
Cl43-Na8-Na1-Cl37=171.00      Cl43-Na8-Na1-Cl38=355.75      Cl43-Na8-Na1-O51=263.47       Cl50-Na8-Na1-Na6=252.57       
Cl50-Na8-Na1-Na9= 81.77       Cl50-Na8-Na1-Na12=202.68      Cl50-Na8-Na1-Na14=172.07      Cl50-Na8-Na1-Na19=134.47      
Cl50-Na8-Na1-Na21=202.40      Cl50-Na8-Na1-Na22= 28.79      Cl50-Na8-Na1-Na24=133.64      Cl50-Na8-Na1-Cl29=168.41      
Cl50-Na8-Na1-Cl35=254.29      Cl50-Na8-Na1-Cl37=254.71      Cl50-Na8-Na1-Cl38= 79.45      Cl50-Na8-Na1-Cl43= 83.70      
Cl50-Na8-Na1-O51=347.17       Na15-Na9-Na1-Na6= 33.46       Na15-Na9-Na1-Na8=127.11       Na15-Na9-Na1-Na12=  4.59      
Na15-Na9-Na1-Na14=309.70      Na15-Na9-Na1-Na19= 73.04      Na15-Na9-Na1-Na21= 70.80      Na15-Na9-Na1-Na22=184.40      
Na15-Na9-Na1-Na24=  1.47      Na15-Na9-Na1-Cl29= 36.43      Na15-Na9-Na1-Cl35=119.42      Na15-Na9-Na1-Cl37=313.99      
Na15-Na9-Na1-Cl38=304.70      Na15-Na9-Na1-Cl43=124.97      Na15-Na9-Na1-O51=204.35       Na19-Na9-Na1-Na6=320.42       
Na19-Na9-Na1-Na8= 54.07       Na19-Na9-Na1-Na12=291.56      Na19-Na9-Na1-Na14=236.66      Na19-Na9-Na1-Na21=357.76      
Na19-Na9-Na1-Na22=111.37      Na19-Na9-Na1-Na24=288.44      Na19-Na9-Na1-Cl29=323.40      Na19-Na9-Na1-Cl35= 46.39      
Na19-Na9-Na1-Cl37=240.95      Na19-Na9-Na1-Cl38=231.66      Na19-Na9-Na1-Cl43= 51.93      Na19-Na9-Na1-O51=131.32       
Na20-Na9-Na1-Na6= 87.77       Na20-Na9-Na1-Na8=181.42       Na20-Na9-Na1-Na12= 58.91      Na20-Na9-Na1-Na14=  4.01      
Na20-Na9-Na1-Na19=127.35      Na20-Na9-Na1-Na21=125.11      Na20-Na9-Na1-Na22=238.71      Na20-Na9-Na1-Na24= 55.78      
Na20-Na9-Na1-Cl29= 90.75      Na20-Na9-Na1-Cl35=173.73      Na20-Na9-Na1-Cl37=  8.30      Na20-Na9-Na1-Cl38=359.01      
Na20-Na9-Na1-Cl43=179.28      Na20-Na9-Na1-O51=258.66       Na22-Na9-Na1-Na6=209.06       Na22-Na9-Na1-Na8=302.71       
Na22-Na9-Na1-Na12=180.19      Na22-Na9-Na1-Na14=125.30      Na22-Na9-Na1-Na19=248.63      Na22-Na9-Na1-Na21=246.40      
Na22-Na9-Na1-Na24=177.07      Na22-Na9-Na1-Cl29=212.03      Na22-Na9-Na1-Cl35=295.02      Na22-Na9-Na1-Cl37=129.59      
Na22-Na9-Na1-Cl38=120.30      Na22-Na9-Na1-Cl43=300.56      Na22-Na9-Na1-O51= 19.95       Na24-Na9-Na1-Na6= 31.99       
Na24-Na9-Na1-Na8=125.64       Na24-Na9-Na1-Na12=  3.12      Na24-Na9-Na1-Na14=308.23      Na24-Na9-Na1-Na19= 71.56      
Na24-Na9-Na1-Na21= 69.33      Na24-Na9-Na1-Na22=182.93      Na24-Na9-Na1-Cl29= 34.96      Na24-Na9-Na1-Cl35=117.95      
Na24-Na9-Na1-Cl37=312.52      Na24-Na9-Na1-Cl38=303.23      Na24-Na9-Na1-Cl43=123.49      Na24-Na9-Na1-O51=202.88       
Cl38-Na9-Na1-Na6= 88.76       Cl38-Na9-Na1-Na8=182.41       Cl38-Na9-Na1-Na12= 59.89      Cl38-Na9-Na1-Na14=  5.00      
Cl38-Na9-Na1-Na19=128.34      Cl38-Na9-Na1-Na21=126.10      Cl38-Na9-Na1-Na22=239.70      Cl38-Na9-Na1-Na24= 56.77      
Cl38-Na9-Na1-Cl29= 91.73      Cl38-Na9-Na1-Cl35=174.72      Cl38-Na9-Na1-Cl37=  9.29      Cl38-Na9-Na1-Cl43=180.26      
Cl38-Na9-Na1-O51=259.65       Cl41-Na9-Na1-Na6=355.09       Cl41-Na9-Na1-Na8= 88.74       Cl41-Na9-Na1-Na12=326.23      
Cl41-Na9-Na1-Na14=271.33      Cl41-Na9-Na1-Na19= 34.67      Cl41-Na9-Na1-Na21= 32.43      Cl41-Na9-Na1-Na22=146.04      
Cl41-Na9-Na1-Na24=323.10      Cl41-Na9-Na1-Cl29=358.07      Cl41-Na9-Na1-Cl35= 81.06      Cl41-Na9-Na1-Cl37=275.62      
Cl41-Na9-Na1-Cl38=266.33      Cl41-Na9-Na1-Cl43= 86.60      Cl41-Na9-Na1-O51=165.99       Cl43-Na9-Na1-Na6=268.49       
Cl43-Na9-Na1-Na8=  2.14       Cl43-Na9-Na1-Na12=239.63      Cl43-Na9-Na1-Na14=184.73      Cl43-Na9-Na1-Na19=308.07      
Cl43-Na9-Na1-Na21=305.83      Cl43-Na9-Na1-Na22= 59.44      Cl43-Na9-Na1-Na24=236.51      Cl43-Na9-Na1-Cl29=271.47      
Cl43-Na9-Na1-Cl35=354.46      Cl43-Na9-Na1-Cl37=189.02      Cl43-Na9-Na1-Cl38=179.74      Cl43-Na9-Na1-O51= 79.39       
Cl44-Na9-Na1-Na6= 89.88       Cl44-Na9-Na1-Na8=183.53       Cl44-Na9-Na1-Na12= 61.01      Cl44-Na9-Na1-Na14=  6.12      
Cl44-Na9-Na1-Na19=129.46      Cl44-Na9-Na1-Na21=127.22      Cl44-Na9-Na1-Na22=240.82      Cl44-Na9-Na1-Na24= 57.89      
Cl44-Na9-Na1-Cl29= 92.86      Cl44-Na9-Na1-Cl35=175.84      Cl44-Na9-Na1-Cl37= 10.41      Cl44-Na9-Na1-Cl38=  1.12      
Cl44-Na9-Na1-Cl43=181.39      Cl44-Na9-Na1-O51=260.77       O66-Na9-Na1-Na6=174.32        O66-Na9-Na1-Na8=267.97        
O66-Na9-Na1-Na12=145.46       O66-Na9-Na1-Na14= 90.56       O66-Na9-Na1-Na19=213.90       O66-Na9-Na1-Na21=211.66       
O66-Na9-Na1-Na22=325.27       O66-Na9-Na1-Na24=142.34       O66-Na9-Na1-Cl29=177.30       O66-Na9-Na1-Cl35=260.29       
O66-Na9-Na1-Cl37= 94.85       O66-Na9-Na1-Cl38= 85.57       O66-Na9-Na1-Cl43=265.83       O66-Na9-Na1-O51=345.22        
Na4-Na10-Na2-Na3=179.91       Na4-Na10-Na2-Na5=249.68       Na4-Na10-Na2-Na7=249.94       Na4-Na10-Na2-Na12= 71.61      
Na4-Na10-Na2-Na13=304.54      Na4-Na10-Na2-Na17=106.65      Na4-Na10-Na2-Na18=179.93      Na4-Na10-Na2-Na19=  0.12      
Na4-Na10-Na2-Na21= 71.36      Na4-Na10-Na2-Na24=359.78      Na4-Na10-Na2-Na25=126.74      Na4-Na10-Na2-Cl28=305.09      
Na4-Na10-Na2-Cl29= 35.39      Na4-Na10-Na2-Cl32=124.82      Na4-Na10-Na2-Cl34=304.93      Na4-Na10-Na2-Cl40=215.63      
Na4-Na10-Na2-Cl42=126.03      Na7-Na10-Na2-Na3=289.97       Na7-Na10-Na2-Na5=359.74       Na7-Na10-Na2-Na12=181.67      
Na7-Na10-Na2-Na13= 54.61      Na7-Na10-Na2-Na17=216.72      Na7-Na10-Na2-Na18=290.00      Na7-Na10-Na2-Na19=110.19      
Na7-Na10-Na2-Na21=181.43      Na7-Na10-Na2-Na24=109.85      Na7-Na10-Na2-Na25=236.80      Na7-Na10-Na2-Cl28= 55.16      
Na7-Na10-Na2-Cl29=145.46      Na7-Na10-Na2-Cl32=234.88      Na7-Na10-Na2-Cl34= 54.99      Na7-Na10-Na2-Cl40=325.70      
Na7-Na10-Na2-Cl42=236.10      Na12-Na10-Na2-Na3=108.31      Na12-Na10-Na2-Na5=178.08      Na12-Na10-Na2-Na7=178.33      
Na12-Na10-Na2-Na13=232.94     Na12-Na10-Na2-Na17= 35.05     Na12-Na10-Na2-Na18=108.33     Na12-Na10-Na2-Na19=288.52     
Na12-Na10-Na2-Na21=359.76     Na12-Na10-Na2-Na24=288.18     Na12-Na10-Na2-Na25= 55.13     Na12-Na10-Na2-Cl28=233.49     
Na12-Na10-Na2-Cl29=323.79     Na12-Na10-Na2-Cl32= 53.21     Na12-Na10-Na2-Cl34=233.32     Na12-Na10-Na2-Cl40=144.03     
Na12-Na10-Na2-Cl42= 54.43     Na16-Na10-Na2-Na3=233.98      Na16-Na10-Na2-Na5=303.75      Na16-Na10-Na2-Na7=304.01      
Na16-Na10-Na2-Na12=125.68     Na16-Na10-Na2-Na13=358.62     Na16-Na10-Na2-Na17=160.72     Na16-Na10-Na2-Na18=234.01     
Na16-Na10-Na2-Na19= 54.20     Na16-Na10-Na2-Na21=125.43     Na16-Na10-Na2-Na24= 53.85     Na16-Na10-Na2-Na25=180.81     
Na16-Na10-Na2-Cl28=359.16     Na16-Na10-Na2-Cl29= 89.46     Na16-Na10-Na2-Cl32=178.89     Na16-Na10-Na2-Cl34=359.00     
Na16-Na10-Na2-Cl40=269.71     Na16-Na10-Na2-Cl42=180.10     Na18-Na10-Na2-Na3=359.98      Na18-Na10-Na2-Na5= 69.75      
Na18-Na10-Na2-Na7= 70.00      Na18-Na10-Na2-Na12=251.67     Na18-Na10-Na2-Na13=124.61     Na18-Na10-Na2-Na17=286.72     
Na18-Na10-Na2-Na19=180.19     Na18-Na10-Na2-Na21=251.43     Na18-Na10-Na2-Na24=179.85     Na18-Na10-Na2-Na25=306.80     
Na18-Na10-Na2-Cl28=125.16     Na18-Na10-Na2-Cl29=215.46     Na18-Na10-Na2-Cl32=304.88     Na18-Na10-Na2-Cl34=124.99     
Na18-Na10-Na2-Cl40= 35.70     Na18-Na10-Na2-Cl42=306.10     Na23-Na10-Na2-Na3=287.47      Na23-Na10-Na2-Na5=357.24      
Na23-Na10-Na2-Na7=357.49      Na23-Na10-Na2-Na12=179.16     Na23-Na10-Na2-Na13= 52.10     Na23-Na10-Na2-Na17=214.21     
Na23-Na10-Na2-Na18=287.49     Na23-Na10-Na2-Na19=107.68     Na23-Na10-Na2-Na21=178.92     Na23-Na10-Na2-Na24=107.34     
Na23-Na10-Na2-Na25=234.29     Na23-Na10-Na2-Cl28= 52.65     Na23-Na10-Na2-Cl29=142.95     Na23-Na10-Na2-Cl32=232.37     
Na23-Na10-Na2-Cl34= 52.48     Na23-Na10-Na2-Cl40=323.19     Na23-Na10-Na2-Cl42=233.59     Na24-Na10-Na2-Na3=180.13      
Na24-Na10-Na2-Na5=249.90      Na24-Na10-Na2-Na7=250.15      Na24-Na10-Na2-Na12= 71.82     Na24-Na10-Na2-Na13=304.76     
Na24-Na10-Na2-Na17=106.87     Na24-Na10-Na2-Na18=180.15     Na24-Na10-Na2-Na19=  0.34     Na24-Na10-Na2-Na21= 71.58     
Na24-Na10-Na2-Na25=126.95     Na24-Na10-Na2-Cl28=305.31     Na24-Na10-Na2-Cl29= 35.61     Na24-Na10-Na2-Cl32=125.03     
Na24-Na10-Na2-Cl34=305.15     Na24-Na10-Na2-Cl40=215.85     Na24-Na10-Na2-Cl42=126.25     Cl27-Na10-Na2-Na3=232.62      
Cl27-Na10-Na2-Na5=302.39      Cl27-Na10-Na2-Na7=302.64      Cl27-Na10-Na2-Na12=124.31     Cl27-Na10-Na2-Na13=357.25     
Cl27-Na10-Na2-Na17=159.36     Cl27-Na10-Na2-Na18=232.64     Cl27-Na10-Na2-Na19= 52.83     Cl27-Na10-Na2-Na21=124.07     
Cl27-Na10-Na2-Na24= 52.49     Cl27-Na10-Na2-Na25=179.44     Cl27-Na10-Na2-Cl28=357.80     Cl27-Na10-Na2-Cl29= 88.10     
Cl27-Na10-Na2-Cl32=177.52     Cl27-Na10-Na2-Cl34=357.63     Cl27-Na10-Na2-Cl40=268.34     Cl27-Na10-Na2-Cl42=178.74     
Cl34-Na10-Na2-Na3=234.98      Cl34-Na10-Na2-Na5=304.75      Cl34-Na10-Na2-Na7=305.01      Cl34-Na10-Na2-Na12=126.68     
Cl34-Na10-Na2-Na13=359.61     Cl34-Na10-Na2-Na17=161.72     Cl34-Na10-Na2-Na18=235.01     Cl34-Na10-Na2-Na19= 55.20     
Cl34-Na10-Na2-Na21=126.43     Cl34-Na10-Na2-Na24= 54.85     Cl34-Na10-Na2-Na25=181.81     Cl34-Na10-Na2-Cl28=  0.16     
Cl34-Na10-Na2-Cl29= 90.46     Cl34-Na10-Na2-Cl32=179.89     Cl34-Na10-Na2-Cl40=270.71     Cl34-Na10-Na2-Cl42=181.10     
Cl39-Na10-Na2-Na3=144.07      Cl39-Na10-Na2-Na5=213.84      Cl39-Na10-Na2-Na7=214.09      Cl39-Na10-Na2-Na12= 35.76     
Cl39-Na10-Na2-Na13=268.70     Cl39-Na10-Na2-Na17= 70.81     Cl39-Na10-Na2-Na18=144.09     Cl39-Na10-Na2-Na19=324.28     
Cl39-Na10-Na2-Na21= 35.52     Cl39-Na10-Na2-Na24=323.94     Cl39-Na10-Na2-Na25= 90.89     Cl39-Na10-Na2-Cl28=269.25     
Cl39-Na10-Na2-Cl29=359.55     Cl39-Na10-Na2-Cl32= 88.97     Cl39-Na10-Na2-Cl34=269.08     Cl39-Na10-Na2-Cl40=179.79     
Cl39-Na10-Na2-Cl42= 90.19     Cl42-Na10-Na2-Na3= 53.88      Cl42-Na10-Na2-Na5=123.65      Cl42-Na10-Na2-Na7=123.90      
Cl42-Na10-Na2-Na12=305.57     Cl42-Na10-Na2-Na13=178.51     Cl42-Na10-Na2-Na17=340.62     Cl42-Na10-Na2-Na18= 53.90     
Cl42-Na10-Na2-Na19=234.09     Cl42-Na10-Na2-Na21=305.33     Cl42-Na10-Na2-Na24=233.75     Cl42-Na10-Na2-Na25=  0.71     
Cl42-Na10-Na2-Cl28=179.06     Cl42-Na10-Na2-Cl29=269.36     Cl42-Na10-Na2-Cl32=358.79     Cl42-Na10-Na2-Cl34=178.90     
Cl42-Na10-Na2-Cl40= 89.60     Cl45-Na10-Na2-Na3=326.29      Cl45-Na10-Na2-Na5= 36.06      Cl45-Na10-Na2-Na7= 36.32      
Cl45-Na10-Na2-Na12=217.99     Cl45-Na10-Na2-Na13= 90.92     Cl45-Na10-Na2-Na17=253.03     Cl45-Na10-Na2-Na18=326.32     
Cl45-Na10-Na2-Na19=146.51     Cl45-Na10-Na2-Na21=217.74     Cl45-Na10-Na2-Na24=146.16     Cl45-Na10-Na2-Na25=273.12     
Cl45-Na10-Na2-Cl28= 91.47     Cl45-Na10-Na2-Cl29=181.77     Cl45-Na10-Na2-Cl32=271.20     Cl45-Na10-Na2-Cl34= 91.31     
Cl45-Na10-Na2-Cl40=  2.02     Cl45-Na10-Na2-Cl42=272.41     Na2-Na10-Na4-Na14=305.40      Na2-Na10-Na4-Na16= 70.75      
Na2-Na10-Na4-Na20=  0.97      Na2-Na10-Na4-Na24=  0.22      Na2-Na10-Na4-Cl27=127.41      Na2-Na10-Na4-Cl39=303.35      
Na2-Na10-Na4-Cl46=305.58      Na2-Na10-Na4-Cl47= 37.38      Na7-Na10-Na4-Na14=236.08      Na7-Na10-Na4-Na16=  1.43      
Na7-Na10-Na4-Na20=291.64      Na7-Na10-Na4-Na24=290.90      Na7-Na10-Na4-Cl27= 58.08      Na7-Na10-Na4-Cl39=234.02      
Na7-Na10-Na4-Cl46=236.25      Na7-Na10-Na4-Cl47=328.05      Na12-Na10-Na4-Na14=  0.67     Na12-Na10-Na4-Na16=126.02     
Na12-Na10-Na4-Na20= 56.24     Na12-Na10-Na4-Na24= 55.49     Na12-Na10-Na4-Cl27=182.68     Na12-Na10-Na4-Cl39=358.62     
Na12-Na10-Na4-Cl46=  0.85     Na12-Na10-Na4-Cl47= 92.65     Na16-Na10-Na4-Na14=234.65     Na16-Na10-Na4-Na20=290.21     
Na16-Na10-Na4-Na24=289.47     Na16-Na10-Na4-Cl27= 56.66     Na16-Na10-Na4-Cl39=232.59     Na16-Na10-Na4-Cl46=234.83     
Na16-Na10-Na4-Cl47=326.63     Na18-Na10-Na4-Na14=307.22     Na18-Na10-Na4-Na16= 72.57     Na18-Na10-Na4-Na20=  2.78     
Na18-Na10-Na4-Na24=  2.04     Na18-Na10-Na4-Cl27=129.23     Na18-Na10-Na4-Cl39=305.17     Na18-Na10-Na4-Cl46=307.40     
Na18-Na10-Na4-Cl47= 39.20     Na23-Na10-Na4-Na14=182.64     Na23-Na10-Na4-Na16=307.99     Na23-Na10-Na4-Na20=238.21     
Na23-Na10-Na4-Na24=237.46     Na23-Na10-Na4-Cl27=  4.65     Na23-Na10-Na4-Cl39=180.59     Na23-Na10-Na4-Cl46=182.82     
Na23-Na10-Na4-Cl47=274.62     Na24-Na10-Na4-Na14=305.18     Na24-Na10-Na4-Na16= 70.53     Na24-Na10-Na4-Na20=  0.75     
Na24-Na10-Na4-Cl27=127.19     Na24-Na10-Na4-Cl39=303.13     Na24-Na10-Na4-Cl46=305.36     Na24-Na10-Na4-Cl47= 37.16     
Cl27-Na10-Na4-Na14=177.99     Cl27-Na10-Na4-Na16=303.34     Cl27-Na10-Na4-Na20=233.56     Cl27-Na10-Na4-Na24=232.81     
Cl27-Na10-Na4-Cl39=175.94     Cl27-Na10-Na4-Cl46=178.17     Cl27-Na10-Na4-Cl47=269.97     Cl34-Na10-Na4-Na14=269.34     
Cl34-Na10-Na4-Na16= 34.69     Cl34-Na10-Na4-Na20=324.91     Cl34-Na10-Na4-Na24=324.16     Cl34-Na10-Na4-Cl27= 91.35     
Cl34-Na10-Na4-Cl39=267.29     Cl34-Na10-Na4-Cl46=269.52     Cl34-Na10-Na4-Cl47=  1.32     Cl39-Na10-Na4-Na14=  2.05     
Cl39-Na10-Na4-Na16=127.41     Cl39-Na10-Na4-Na20= 57.62     Cl39-Na10-Na4-Na24= 56.87     Cl39-Na10-Na4-Cl27=184.06     
Cl39-Na10-Na4-Cl46=  2.23     Cl39-Na10-Na4-Cl47= 94.03     Cl42-Na10-Na4-Na14=  2.59     Cl42-Na10-Na4-Na16=127.94     
Cl42-Na10-Na4-Na20= 58.16     Cl42-Na10-Na4-Na24= 57.41     Cl42-Na10-Na4-Cl27=184.60     Cl42-Na10-Na4-Cl39=  0.54     
Cl42-Na10-Na4-Cl46=  2.77     Cl42-Na10-Na4-Cl47= 94.57     Cl45-Na10-Na4-Na14=178.87     Cl45-Na10-Na4-Na16=304.23     
Cl45-Na10-Na4-Na20=234.44     Cl45-Na10-Na4-Na24=233.69     Cl45-Na10-Na4-Cl27=  0.88     Cl45-Na10-Na4-Cl39=176.82     
Cl45-Na10-Na4-Cl46=179.05     Cl45-Na10-Na4-Cl47=270.85     Na2-Na10-Na7-Na5=  0.25       Na2-Na10-Na7-Na11=253.03      
Na2-Na10-Na7-Na13=305.54      Na2-Na10-Na7-Na16=251.19      Na2-Na10-Na7-Na18= 70.62      Na2-Na10-Na7-Na23=182.59      
Na2-Na10-Na7-Cl31=305.88      Na2-Na10-Na7-Cl34=303.58      Na2-Na10-Na7-Cl40= 36.56      Na2-Na10-Na7-Cl45=125.42      
Na2-Na10-Na7-Cl49=215.45      Na4-Na10-Na7-Na2=107.41       Na4-Na10-Na7-Na5=107.66       Na4-Na10-Na7-Na11=  0.44      
Na4-Na10-Na7-Na13= 52.95      Na4-Na10-Na7-Na16=358.60      Na4-Na10-Na7-Na18=178.03      Na4-Na10-Na7-Na23=290.00      
Na4-Na10-Na7-Cl31= 53.29      Na4-Na10-Na7-Cl34= 51.00      Na4-Na10-Na7-Cl40=143.97      Na4-Na10-Na7-Cl45=232.83      
Na4-Na10-Na7-Cl49=322.86      Na12-Na10-Na7-Na2=358.34      Na12-Na10-Na7-Na5=358.59      Na12-Na10-Na7-Na11=251.37     
Na12-Na10-Na7-Na13=303.88     Na12-Na10-Na7-Na16=249.53     Na12-Na10-Na7-Na18= 68.96     Na12-Na10-Na7-Na23=180.93     
Na12-Na10-Na7-Cl31=304.22     Na12-Na10-Na7-Cl34=301.92     Na12-Na10-Na7-Cl40= 34.90     Na12-Na10-Na7-Cl45=123.76     
Na12-Na10-Na7-Cl49=213.79     Na16-Na10-Na7-Na2=108.81      Na16-Na10-Na7-Na5=109.06      Na16-Na10-Na7-Na11=  1.84     
Na16-Na10-Na7-Na13= 54.35     Na16-Na10-Na7-Na18=179.43     Na16-Na10-Na7-Na23=291.40     Na16-Na10-Na7-Cl31= 54.69     
Na16-Na10-Na7-Cl34= 52.39     Na16-Na10-Na7-Cl40=145.37     Na16-Na10-Na7-Cl45=234.23     Na16-Na10-Na7-Cl49=324.26     
Na18-Na10-Na7-Na2=289.38      Na18-Na10-Na7-Na5=289.63      Na18-Na10-Na7-Na11=182.41     Na18-Na10-Na7-Na13=234.92     
Na18-Na10-Na7-Na16=180.57     Na18-Na10-Na7-Na23=111.97     Na18-Na10-Na7-Cl31=235.26     Na18-Na10-Na7-Cl34=232.96     
Na18-Na10-Na7-Cl40=325.94     Na18-Na10-Na7-Cl45= 54.80     Na18-Na10-Na7-Cl49=144.83     Na23-Na10-Na7-Na2=177.41      
Na23-Na10-Na7-Na5=177.66      Na23-Na10-Na7-Na11= 70.44     Na23-Na10-Na7-Na13=122.95     Na23-Na10-Na7-Na16= 68.60     
Na23-Na10-Na7-Na18=248.03     Na23-Na10-Na7-Cl31=123.29     Na23-Na10-Na7-Cl34=121.00     Na23-Na10-Na7-Cl40=213.97     
Na23-Na10-Na7-Cl45=302.83     Na23-Na10-Na7-Cl49= 32.86     Na24-Na10-Na7-Na2= 54.53      Na24-Na10-Na7-Na5= 54.78      
Na24-Na10-Na7-Na11=307.56     Na24-Na10-Na7-Na13=  0.07     Na24-Na10-Na7-Na16=305.72     Na24-Na10-Na7-Na18=125.15     
Na24-Na10-Na7-Na23=237.11     Na24-Na10-Na7-Cl31=  0.41     Na24-Na10-Na7-Cl34=358.11     Na24-Na10-Na7-Cl40= 91.09     
Na24-Na10-Na7-Cl45=179.95     Na24-Na10-Na7-Cl49=269.97     Cl27-Na10-Na7-Na2=143.91      Cl27-Na10-Na7-Na5=144.16      
Cl27-Na10-Na7-Na11= 36.94     Cl27-Na10-Na7-Na13= 89.45     Cl27-Na10-Na7-Na16= 35.10     Cl27-Na10-Na7-Na18=214.53     
Cl27-Na10-Na7-Na23=326.49     Cl27-Na10-Na7-Cl31= 89.79     Cl27-Na10-Na7-Cl34= 87.49     Cl27-Na10-Na7-Cl40=180.46     
Cl27-Na10-Na7-Cl45=269.33     Cl27-Na10-Na7-Cl49=359.35     Cl34-Na10-Na7-Na2= 56.42      Cl34-Na10-Na7-Na5= 56.66      
Cl34-Na10-Na7-Na11=309.45     Cl34-Na10-Na7-Na13=  1.96     Cl34-Na10-Na7-Na16=307.61     Cl34-Na10-Na7-Na18=127.04     
Cl34-Na10-Na7-Na23=239.00     Cl34-Na10-Na7-Cl31=  2.29     Cl34-Na10-Na7-Cl40= 92.97     Cl34-Na10-Na7-Cl45=181.84     
Cl34-Na10-Na7-Cl49=271.86     Cl39-Na10-Na7-Na2= 53.24      Cl39-Na10-Na7-Na5= 53.48      Cl39-Na10-Na7-Na11=306.27     
Cl39-Na10-Na7-Na13=358.78     Cl39-Na10-Na7-Na16=304.43     Cl39-Na10-Na7-Na18=123.86     Cl39-Na10-Na7-Na23=235.82     
Cl39-Na10-Na7-Cl31=359.11     Cl39-Na10-Na7-Cl34=356.82     Cl39-Na10-Na7-Cl40= 89.79     Cl39-Na10-Na7-Cl45=178.66     
Cl39-Na10-Na7-Cl49=268.68     Cl42-Na10-Na7-Na2=322.22      Cl42-Na10-Na7-Na5=322.47      Cl42-Na10-Na7-Na11=215.25     
Cl42-Na10-Na7-Na13=267.76     Cl42-Na10-Na7-Na16=213.41     Cl42-Na10-Na7-Na18= 32.84     Cl42-Na10-Na7-Na23=144.81     
Cl42-Na10-Na7-Cl31=268.10     Cl42-Na10-Na7-Cl34=265.80     Cl42-Na10-Na7-Cl40=358.78     Cl42-Na10-Na7-Cl45= 87.64     
Cl42-Na10-Na7-Cl49=177.67     Cl45-Na10-Na7-Na2=234.58      Cl45-Na10-Na7-Na5=234.83      Cl45-Na10-Na7-Na11=127.61     
Cl45-Na10-Na7-Na13=180.12     Cl45-Na10-Na7-Na16=125.77     Cl45-Na10-Na7-Na18=305.20     Cl45-Na10-Na7-Na23= 57.17     
Cl45-Na10-Na7-Cl31=180.46     Cl45-Na10-Na7-Cl34=178.16     Cl45-Na10-Na7-Cl40=271.14     Cl45-Na10-Na7-Cl49= 90.03     

========================================================================
 FINAL SINGLEPOINT CALCULATION ON OPTIMIZED GEOMETRY
========================================================================

 Ncao       : 416
 Nao        : 391
 Nshell     : 169
 Nel        : 272
 T(el)      :   300.0
 intcut     :    25.0
 scfconv/Eh :  0.100E-05
   qconv/e  :  0.100E-03
 intneglect :  0.100E-07
 broydamp   :      0.250
 iter      E             dE          RMSdq      gap      omega  full diag
   1   -163.8422115 -0.163842E+03  0.225E-04    2.29       0.0  T
   2   -163.8422115 -0.667626E-10  0.154E-04    2.29      71.3  T
   3   -163.8422115 -0.911200E-10  0.128E-04    2.29      86.0  T
speedup  1.00
cpu  time for SCC    0.11 s
wall time for SCC    0.11 s

   *** convergence criteria satisfied after 3 iterations ***

          eigenvalues
 #    :         124        125        126        127        128        129        130        131
 occ. :        2.000      2.000      2.000      2.000      2.000      2.000      2.000      2.000
 eps  :       -10.865    -10.809    -10.777    -10.656    -10.648    -10.646    -10.606    -10.603
 #    :         132        133        134        135        136        137        138        139
 occ. :        2.000      2.000      2.000      2.000      2.000      0.000      0.000      0.000
 eps  :       -10.522    -10.483    -10.422    -10.287    -10.240     -7.953     -7.293     -6.807
 #    :         140        141        142        143        144        145        146        147
 occ. :        0.000      0.000      0.000      0.000      0.000      0.000      0.000      0.000
 eps  :        -6.475     -5.596     -5.374     -4.477     -4.075     -3.716     -2.986     -2.752


   #   Z            q   n(s)   n(p)   n(d)      C6AA      α(0)
   1  11 Na     0.828  0.013  0.160  0.000    66.633    26.416
   2  11 Na     0.779  0.011  0.209  0.000    67.211    26.531
   3  11 Na     0.689  0.089  0.222  0.000    68.316    26.748
   4  11 Na     0.736  0.076  0.188  0.000    67.734    26.634
   5  11 Na     0.704  0.083  0.213  0.000    68.135    26.713
   6  11 Na     0.707  0.107  0.187  0.000    68.101    26.706
   7  11 Na     0.686  0.051  0.263  0.000    68.360    26.757
   8  11 Na     0.733  0.082  0.186  0.000    67.781    26.643
   9  11 Na     0.794  0.041  0.165  0.000    67.035    26.496
  10  11 Na     0.720  0.046  0.233  0.000    67.930    26.672
  11  11 Na     0.704  0.113  0.184  0.000    68.138    26.713
  12  11 Na     0.732  0.040  0.228  0.000    67.785    26.644
  13  11 Na     0.722  0.045  0.232  0.000    67.907    26.668
  14  11 Na     0.754  0.059  0.187  0.000    67.516    26.591
  15  11 Na     0.746  0.070  0.184  0.000    67.618    26.611
  16  11 Na     0.718  0.049  0.233  0.000    67.958    26.678
  17  11 Na     0.692  0.088  0.220  0.000    68.282    26.741
  18  11 Na     0.704  0.084  0.212  0.000    68.131    26.712
  19  11 Na     0.744  0.040  0.216  0.000    67.641    26.616
  20  11 Na     0.840  0.038  0.123  0.000    66.488    26.388
  21  11 Na     0.705  0.047  0.248  0.000    68.126    26.711
  22  11 Na     0.764  0.076  0.160  0.000    67.397    26.567
  23  11 Na     0.702  0.113  0.185  0.000    68.163    26.718
  24  11 Na     0.807  0.001  0.192  0.000    66.877    26.465
  25  11 Na     0.705  0.083  0.211  0.000    68.114    26.708
  26  17 Cl    -0.764  1.974  5.788  0.002   125.891    17.166
  27  17 Cl    -0.734  1.977  5.757  0.001   124.709    17.085
  28  17 Cl    -0.733  1.978  5.752  0.003   124.673    17.083
  29  17 Cl    -0.738  1.980  5.755  0.003   124.863    17.096
  30  17 Cl    -0.738  1.978  5.759  0.001   124.870    17.096
  31  17 Cl    -0.738  1.978  5.759  0.002   124.856    17.095
  32  17 Cl    -0.738  1.978  5.755  0.004   124.836    17.094
  33  17 Cl    -0.733  1.980  5.752  0.001   124.666    17.082
  34  17 Cl    -0.736  1.980  5.750  0.006   124.784    17.090
  35  17 Cl    -0.752  1.977  5.774  0.001   125.409    17.133
  36  17 Cl    -0.762  1.974  5.786  0.002   125.830    17.162
  37  17 Cl    -0.746  1.977  5.767  0.002   125.157    17.116
  38  17 Cl    -0.753  1.975  5.771  0.007   125.457    17.136
  39  17 Cl    -0.733  1.979  5.751  0.003   124.645    17.081
  40  17 Cl    -0.736  1.978  5.752  0.005   124.777    17.090
  41  17 Cl    -0.735  1.979  5.754  0.002   124.730    17.087
  42  17 Cl    -0.733  1.979  5.750  0.003   124.639    17.080
  43  17 Cl    -0.740  1.979  5.760  0.001   124.941    17.101
  44  17 Cl    -0.775  1.974  5.797  0.004   126.333    17.196
  45  17 Cl    -0.738  1.978  5.759  0.002   124.848    17.095
  46  17 Cl    -0.772  1.976  5.795  0.001   126.203    17.187
  47  17 Cl    -0.740  1.978  5.761  0.002   124.943    17.101
  48  17 Cl    -0.736  1.978  5.758  0.001   124.783    17.090
  49  17 Cl    -0.742  1.976  5.765  0.001   125.013    17.106
  50  17 Cl    -0.789  1.976  5.808  0.005   126.900    17.234
  51   8 O     -0.504  1.708  4.796  0.000    22.920     6.466
  52   1 H      0.349  0.651  0.000  0.000     0.576     1.185
  53   6 C      0.054  1.043  2.903  0.000    19.696     6.322
  54   1 H      0.050  0.950  0.000  0.000     2.326     2.385
  55   1 H      0.055  0.945  0.000  0.000     2.257     2.349
  56   6 C     -0.097  1.062  3.035  0.000    22.344     6.729
  57   1 H      0.056  0.944  0.000  0.000     2.245     2.343
  58   1 H      0.080  0.920  0.000  0.000     1.978     2.199
  59   6 C     -0.068  1.050  3.019  0.000    21.808     6.649
  60   1 H      0.038  0.962  0.000  0.000     2.480     2.463
  61   1 H      0.049  0.951  0.000  0.000     2.330     2.387
  62   6 C     -0.126  1.042  3.084  0.000    22.979     6.836
  63   1 H      0.059  0.941  0.000  0.000     2.214     2.327
  64   1 H      0.045  0.955  0.000  0.000     2.383     2.414
  65   1 H      0.047  0.953  0.000  0.000     2.361     2.403
  66   8 O     -0.517  1.716  4.801  0.000    23.199     6.505
  67   1 H      0.361  0.639  0.000  0.000     0.553     1.164
  68   6 C      0.033  1.048  2.919  0.000    19.983     6.359
  69   1 H      0.084  0.916  0.000  0.000     1.940     2.178
  70   1 H      0.065  0.935  0.000  0.000     2.140     2.288
  71   6 C     -0.087  1.057  3.030  0.000    22.164     6.703
  72   1 H      0.060  0.940  0.000  0.000     2.197     2.318
  73   1 H      0.047  0.953  0.000  0.000     2.357     2.401
  74   6 C     -0.064  1.047  3.016  0.000    21.721     6.636
  75   1 H      0.045  0.955  0.000  0.000     2.390     2.417
  76   1 H      0.040  0.960  0.000  0.000     2.443     2.444
  77   6 C     -0.163  1.050  3.112  0.000    23.676     6.931
  78   1 H      0.065  0.935  0.000  0.000     2.138     2.287
  79   1 H      0.062  0.938  0.000  0.000     2.175     2.306
  80   1 H      0.071  0.929  0.000  0.000     2.067     2.245
  81   8 O     -0.599  1.720  4.879  0.000    25.079     6.764
  82   1 H      0.322  0.678  0.000  0.000     0.645     1.256
  83   1 H      0.309  0.691  0.000  0.000     0.695     1.309

 Mol. C6AA /au·bohr⁶  :     270776.095294
 Mol. C8AA /au·bohr⁸  :   16967911.813904
 Mol. α(0) /au        :       1213.694909

 
 Wiberg/Mayer (AO) data. WBOs > 0.1 written file <wbo>
 largest (>0.05) Wiberg bond orders for each atom
           total WBO             WBO to atom ...
     1  Na  0.330    Cl  43 0.080    Cl  38 0.074    O   51 0.064    Cl  35 0.056
     2  Na  0.392    Cl  29 0.131    Cl  34 0.126    Cl  42 0.072    Cl  28 0.054
     3  Na  0.564    Cl  26 0.154    Cl  36 0.148    Cl  32 0.109    Cl  40 0.109
     4  Na  0.495    Cl  46 0.189    Cl  27 0.107    Cl  47 0.085    Cl  39 0.083
     5  Na  0.540    Cl  36 0.150    Cl  31 0.138    Cl  40 0.106    Cl  28 0.104
     6  Na  0.524    Cl  35 0.166    Cl  37 0.146    Cl  30 0.144
     7  Na  0.579    Cl  40 0.124    Cl  45 0.110    Cl  31 0.101    Cl  49 0.097    Cl  34 0.080
     8  Na  0.498    Cl  50 0.171    Cl  33 0.127    Cl  35 0.097    Cl  43 0.080
     9  Na  0.392    Cl  44 0.113    Cl  43 0.092    Cl  41 0.066    O   66 0.058
    10  Na  0.518    Cl  39 0.147    Cl  27 0.107    Cl  42 0.096    Cl  34 0.059    Cl  45 0.057
    11  Na  0.528    Cl  31 0.167    Cl  48 0.165    Cl  49 0.155
    12  Na  0.505    Cl  37 0.128    Cl  39 0.114    Cl  30 0.086    Cl  42 0.076    Cl  29 0.051
    13  Na  0.517    Cl  41 0.134    Cl  48 0.108    Cl  28 0.091    Cl  31 0.071    Cl  34 0.059
    14  Na  0.472    Cl  46 0.131    Cl  37 0.118    Cl  38 0.067
    15  Na  0.476    Cl  44 0.191    Cl  48 0.098    Cl  47 0.083    Cl  41 0.069
    16  Na  0.521    Cl  47 0.154    Cl  48 0.103    Cl  27 0.100    Cl  49 0.065    Cl  34 0.053
    17  Na  0.556    Cl  36 0.159    Cl  33 0.145    Cl  32 0.106    Cl  28 0.103
    18  Na  0.540    Cl  26 0.149    Cl  45 0.139    Cl  42 0.108    Cl  40 0.101
    19  Na  0.497    Cl  43 0.112    Cl  28 0.100    Cl  41 0.096    Cl  33 0.096
    20  Na  0.310    O   81 0.084    Cl  46 0.072    Cl  44 0.061
    21  Na  0.550    Cl  32 0.117    Cl  35 0.108    Cl  33 0.107    Cl  30 0.099    Cl  29 0.064
    22  Na  0.434    Cl  50 0.169    O   66 0.076    O   51 0.068    Cl  43 0.064
    23  Na  0.531    Cl  45 0.169    Cl  27 0.168    Cl  49 0.154
    24  Na  0.398    Cl  38 0.138    Cl  47 0.088    Cl  41 0.063
    25  Na  0.538    Cl  26 0.151    Cl  30 0.143    Cl  42 0.103    Cl  32 0.100
    26  Cl  0.442    Na   3 0.154    Na  25 0.151    Na  18 0.149
    27  Cl  0.492    Na  23 0.168    Na   4 0.107    Na  10 0.107    Na  16 0.100
    28  Cl  0.488    Na   5 0.104    Na  17 0.103    Na  19 0.100    Na  13 0.091    Na   2 0.054
    29  Cl  0.470    Na   2 0.131    Na  21 0.064    Na  12 0.051
    30  Cl  0.481    Na   6 0.144    Na  25 0.143    Na  21 0.099    Na  12 0.086
    31  Cl  0.486    Na  11 0.167    Na   5 0.138    Na   7 0.101    Na  13 0.071
    32  Cl  0.493    Na  21 0.117    Na   3 0.109    Na  17 0.106    Na  25 0.100
    33  Cl  0.482    Na  17 0.145    Na   8 0.127    Na  21 0.107    Na  19 0.096
    34  Cl  0.486    Na   2 0.126    Na   7 0.080    Na  10 0.059    Na  13 0.059    Na  16 0.053
    35  Cl  0.467    Na   6 0.166    Na  21 0.108    Na   8 0.097    Na   1 0.056
    36  Cl  0.442    Na  17 0.159    Na   5 0.150    Na   3 0.148
    37  Cl  0.460    Na   6 0.146    Na  12 0.128    Na  14 0.118
    38  Cl  0.444    Na  24 0.138    Na   1 0.074    Na  14 0.067
    39  Cl  0.473    Na  10 0.147    Na  12 0.114    Na   4 0.083
    40  Cl  0.494    Na   7 0.124    Na   3 0.109    Na   5 0.106    Na  18 0.101
    41  Cl  0.467    Na  13 0.134    Na  19 0.096    Na  15 0.069    Na   9 0.066    Na  24 0.063
    42  Cl  0.487    Na  18 0.108    Na  25 0.103    Na  10 0.096    Na  12 0.076    Na   2 0.072
    43  Cl  0.461    Na  19 0.112    Na   9 0.092    Na   1 0.080    Na   8 0.080    Na  22 0.064
    44  Cl  0.412    Na  15 0.191    Na   9 0.113    Na  20 0.061
    45  Cl  0.486    Na  23 0.169    Na  18 0.139    Na   7 0.110    Na  10 0.057
    46  Cl  0.417    Na   4 0.189    Na  14 0.131    Na  20 0.072
    47  Cl  0.466    Na  16 0.154    Na  24 0.088    Na   4 0.085    Na  15 0.083
    48  Cl  0.488    Na  11 0.165    Na  13 0.108    Na  16 0.103    Na  15 0.098
    49  Cl  0.493    Na  11 0.155    Na  23 0.154    Na   7 0.097    Na  16 0.065
    50  Cl  0.401    Na   8 0.171    Na  22 0.169
    51  O   2.003    C   53 0.974    H   52 0.841    Na  22 0.068    Na   1 0.064
    52  H   0.877    O   51 0.841
    53  C   3.938    C   56 1.011    O   51 0.974    H   54 0.971    H   55 0.960
    54  H   0.995    C   53 0.971
    55  H   0.996    C   53 0.960
    56  C   3.987    C   53 1.011    C   59 1.008    H   57 0.967    H   58 0.954
    57  H   0.993    C   56 0.967
    58  H   0.993    C   56 0.954
    59  C   3.992    C   62 1.020    C   56 1.008    H   60 0.975    H   61 0.969
    60  H   0.997    C   59 0.975
    61  H   0.996    C   59 0.969
    62  C   3.994    C   59 1.020    H   64 0.986    H   65 0.985    H   63 0.968
    63  H   0.996    C   62 0.968
    64  H   0.998    C   62 0.986
    65  H   0.997    C   62 0.985
    66  O   1.997    C   68 0.970    H   67 0.837    Na  22 0.076    Na   9 0.058
    67  H   0.868    O   66 0.837
    68  C   3.929    C   71 1.006    O   66 0.970    H   70 0.967    H   69 0.960
    69  H   0.991    C   68 0.960
    70  H   0.995    C   68 0.967
    71  C   3.993    C   74 1.008    C   68 1.006    H   73 0.974    H   72 0.959
    72  H   0.995    C   71 0.959
    73  H   0.997    C   71 0.974
    74  C   3.996    C   77 1.019    C   71 1.008    H   76 0.976    H   75 0.974
    75  H   0.995    C   74 0.974
    76  H   0.996    C   74 0.976
    77  C   3.988    C   74 1.019    H   79 0.978    H   78 0.974    H   80 0.963
    78  H   0.995    C   77 0.974
    79  H   0.995    C   77 0.978
    80  H   0.995    C   77 0.963
    81  O   1.891    H   83 0.907    H   82 0.888    Na  20 0.084
    82  H   0.896    O   81 0.888
    83  H   0.904    O   81 0.907
 MOs/occ written to file <molden.input>
 
molecular dipole:
                 x           y           z       tot (Debye)
 q only:       -6.430       1.967       6.181
   full:       -2.696      -1.121       0.012       7.423
molecular quadrupole (traceless):
                xx          xy          yy          xz          yz          zz
 q only:       -0.377      -6.259       5.497      63.301     -10.254      -5.119
  q+dip:      -11.204     -11.122     -11.805      44.692      25.432      23.010
   full:       -8.999     -11.347     -13.915      42.369      25.617      22.914

SCC energy    :    -163.8422115
rep           :       0.5620730
ES            :       1.8552023
AES           :      -0.0519414
AXC           :       0.0014072
disp          :      -0.1880081
XB            :       0.0000000
fix           :       0.0000000
total E       :    -163.2713720
atomizationE  :      14.1391437     8872.45
(atE without considering molecular charge,
 total energy contains solvation terms)
H-L gap (eV)  :          2.2877
optimized geometry written to: xtbopt.xyz

           ------------------------------------------------- 
          |                Numerical Hessian                |
           ------------------------------------------------- 
step length          :   0.00500
SCC accuracy         :   0.25000
Hessian scale factor :   1.00000
frozen atoms in %    :   0.00000    0
RMS gradient         :   0.00005
estimated CPU  time      6.11 min
estimated wall time      6.12 min

writing file <hessian>.
 
 projected vibrational frequencies (cm-1)
eigval :       -0.00    -0.00     0.00     0.00     0.00     0.00
eigval :       17.11    23.68    24.86    29.60    32.79    34.78
eigval :       38.24    39.47    40.75    41.18    42.52    43.03
eigval :       47.49    47.99    50.70    51.93    53.21    56.92
eigval :       58.34    59.38    60.63    61.49    62.13    63.34
eigval :       64.38    65.69    66.17    67.43    69.63    70.45
eigval :       71.07    71.89    72.77    73.93    74.47    75.82
eigval :       76.90    77.13    77.78    78.41    80.31    82.63
eigval :       83.12    83.46    85.45    86.28    86.77    88.94
eigval :       89.41    89.52    90.38    91.87    92.15    94.12
eigval :       94.58    95.62    96.51    97.78    98.74    99.10
eigval :      100.31   102.01   102.75   102.90   105.38   106.15
eigval :      107.28   109.42   110.19   111.27   113.84   114.68
eigval :      115.22   116.72   117.66   118.19   118.70   119.48
eigval :      121.47   121.74   124.61   125.80   127.18   129.23
eigval :      131.17   132.86   133.70   134.34   136.70   137.49
eigval :      138.79   138.98   140.13   141.24   143.69   144.34
eigval :      144.60   145.60   146.59   146.79   147.41   148.29
eigval :      149.62   150.87   152.22   153.72   154.82   155.20
eigval :      156.28   158.54   159.42   161.26   163.08   163.77
eigval :      165.34   166.38   168.81   169.73   170.94   171.42
eigval :      172.81   173.58   174.38   175.61   176.93   178.24
eigval :      178.58   179.08   180.47   181.14   182.14   183.97
eigval :      185.06   185.89   186.07   186.53   188.70   189.08
eigval :      191.53   193.20   193.98   195.80   196.37   196.45
eigval :      198.63   199.53   200.99   202.74   202.93   204.97
eigval :      206.16   207.66   208.42   210.53   212.17   212.46
eigval :      213.37   218.34   220.16   224.04   226.56   231.85
eigval :      232.12   241.48   245.81   255.74   267.72   286.33
eigval :      305.75   331.59   392.48   406.27   450.48   481.32
eigval :      538.75   559.36   787.95   803.92   844.52   846.23
eigval :      896.84   943.95   954.65   963.33   984.65  1039.66
eigval :     1040.69  1089.31  1096.92  1101.16  1129.06  1129.62
eigval :     1131.69  1155.70  1181.45  1215.65  1218.17  1243.66
eigval :     1259.70  1266.69  1274.27  1288.19  1291.61  1331.17
eigval :     1345.86  1352.61  1355.01  1371.88  1394.63  1409.93
eigval :     1461.61  1463.62  1468.60  1478.20  1482.11  1484.43
eigval :     1488.73  1492.81  1499.19  1506.03  1538.34  2875.97
eigval :     2916.45  2926.04  2942.20  2961.86  2962.41  2974.53
eigval :     2977.84  2979.99  2982.93  2987.50  2992.29  3002.00
eigval :     3037.64  3039.52  3052.75  3056.95  3064.63  3301.96
eigval :     3414.08  3581.62  3671.34
 reduced masses (amu)
   1: 28.57   2: 29.99   3: 30.21   4: 28.84   5: 24.95   6: 24.74   7: 14.61   8: 15.51
   9: 15.89  10: 18.31  11: 25.78  12: 15.38  13: 27.93  14: 21.38  15: 29.43  16: 28.96
  17: 28.73  18: 21.40  19: 23.78  20: 29.90  21: 26.94  22: 28.23  23: 26.30  24: 26.88
  25: 28.70  26: 27.13  27: 20.87  28: 30.26  29: 28.25  30: 25.09  31: 24.33  32: 28.91
  33: 27.36  34: 25.34  35: 30.68  36: 30.78  37: 29.07  38: 27.40  39: 30.55  40: 26.97
  41: 28.29  42: 31.16  43: 22.03  44: 28.72  45: 32.77  46: 30.68  47: 26.47  48: 31.32
  49: 29.70  50: 32.28  51: 30.08  52: 29.90  53: 30.04  54: 31.28  55: 30.96  56: 27.88
  57: 30.66  58: 27.73  59: 27.51  60: 28.85  61: 24.78  62: 30.66  63: 30.84  64: 29.61
  65: 29.15  66: 28.64  67: 29.39  68: 28.02  69: 30.26  70: 29.69  71: 28.54  72: 28.08
  73: 29.77  74: 28.76  75: 27.63  76: 26.40  77: 28.07  78: 26.71  79: 25.49  80: 26.79
  81: 28.33  82: 27.01  83: 26.67  84: 25.44  85: 28.88  86: 29.22  87: 27.56  88: 28.84
  89: 28.63  90: 22.90  91: 25.64  92: 26.63  93: 24.96  94: 25.92  95: 26.29  96: 26.57
  97: 28.82  98: 29.30  99: 26.90 100: 27.26 101: 26.80 102: 26.28 103: 26.86 104: 25.11
 105: 27.22 106: 25.91 107: 23.87 108: 27.21 109: 21.07 110: 27.34 111: 26.52 112: 27.18
 113: 23.12 114: 18.78 115: 25.90 116: 25.42 117: 26.53 118: 29.79 119: 26.46 120: 26.79
 121: 27.34 122: 26.15 123: 27.63 124: 26.62 125: 25.77 126: 27.89 127: 27.32 128: 27.38
 129: 28.39 130: 27.19 131: 26.52 132: 26.34 133: 27.98 134: 26.81 135: 27.12 136: 27.96
 137: 25.34 138: 27.59 139: 26.89 140: 27.43 141: 26.51 142: 26.95 143: 26.50 144: 27.54
 145: 26.42 146: 25.18 147: 25.73 148: 25.34 149: 27.70 150: 18.85 151: 25.34 152: 27.06
 153: 27.85 154: 26.80 155: 26.73 156: 26.29 157: 28.12 158: 27.70 159: 27.98 160: 27.29
 161: 28.63 162: 27.69 163: 27.73 164: 27.97 165: 27.68 166: 24.97 167: 25.88 168: 17.99
 169: 26.58 170: 15.66 171: 18.89 172:  2.89 173: 10.39 174:  6.38 175:  4.86 176:  4.12
 177:  9.45 178: 10.05 179: 11.24 180:  7.19 181:  2.13 182:  2.23 183:  1.76 184:  3.09
 185:  3.88 186:  6.04 187:  4.71 188:  5.00 189:  3.02 190:  4.37 191:  7.87 192: 11.00
 193:  7.27 194:  9.44 195:  7.64 196:  9.12 197:  6.92 198:  6.55 199:  7.11 200:  5.17
 201:  4.38 202:  3.74 203:  4.45 204:  2.71 205:  2.49 206:  1.72 207:  2.61 208:  3.08
 209:  3.21 210:  3.70 211:  4.94 212:  4.84 213:  4.14 214:  4.99 215:  3.47 216:  3.24
 217:  1.88 218:  1.92 219:  1.89 220:  1.80 221:  1.67 222:  1.74 223:  1.74 224:  1.92
 225:  1.57 226:  1.55 227:  2.05 228:  1.87 229:  1.57 230:  1.80 231:  1.80 232:  1.66
 233:  1.91 234:  1.50 235:  1.95 236:  1.72 237:  1.74 238:  1.51 239:  1.81 240:  1.70
 241:  1.79 242:  1.81 243:  1.66 244:  1.73 245:  1.63 246:  1.90 247:  1.87 248:  1.92
 249:  1.78
 IR intensities (amu)
   1:  0.53   2:  0.50   3:  0.43   4:  0.31   5:  0.28   6:  0.30   7:  0.28   8:  0.24
   9:  0.10  10:  0.11  11:  0.35  12:  0.19  13:  0.16  14:  0.32  15:  0.09  16:  0.25
  17:  0.29  18:  0.33  19:  0.31  20:  0.23  21:  0.21  22:  0.29  23:  0.27  24:  0.18
  25:  0.11  26:  0.20  27:  0.12  28:  0.17  29:  0.17  30:  0.47  31:  0.13  32:  0.18
  33:  0.13  34:  0.26  35:  0.24  36:  0.05  37:  0.21  38:  0.26  39:  0.12  40:  0.39
  41:  0.43  42:  0.06  43:  0.26  44:  0.37  45:  0.17  46:  0.39  47:  0.46  48:  0.30
  49:  0.54  50:  0.78  51:  0.25  52:  0.74  53:  0.22  54:  0.21  55:  0.65  56:  0.34
  57:  0.26  58:  0.34  59:  0.63  60:  0.17  61:  0.29  62:  0.88  63:  0.39  64:  1.01
  65:  1.03  66:  0.26  67:  0.09  68:  0.42  69:  0.49  70:  0.28  71:  0.15  72:  0.67
  73:  0.48  74:  0.43  75:  0.16  76:  0.53  77:  0.26  78:  0.64  79:  0.23  80:  0.54
  81:  0.29  82:  0.26  83:  0.09  84:  0.12  85:  0.34  86:  0.32  87:  0.33  88:  0.06
  89:  0.41  90:  0.71  91:  0.70  92:  0.69  93:  0.67  94:  0.48  95:  0.24  96:  0.26
  97:  0.64  98:  0.61  99:  0.55 100:  0.46 101:  1.11 102:  0.45 103:  0.42 104:  0.57
 105:  0.53 106:  0.52 107:  0.75 108:  0.66 109:  0.31 110:  0.45 111:  0.51 112:  0.46
 113:  0.60 114:  0.53 115:  0.75 116:  1.50 117:  1.31 118:  0.24 119:  0.91 120:  0.71
 121:  0.27 122:  1.15 123:  0.31 124:  0.40 125:  0.78 126:  0.92 127:  0.89 128:  0.42
 129:  0.87 130:  0.69 131:  0.30 132:  0.38 133:  0.50 134:  1.21 135:  0.77 136:  0.48
 137:  0.23 138:  0.38 139:  1.05 140:  0.31 141:  0.94 142:  0.65 143:  0.69 144:  0.52
 145:  0.50 146:  0.81 147:  0.21 148:  1.08 149:  0.41 150:  1.33 151:  1.32 152:  0.74
 153:  0.96 154:  0.77 155:  0.85 156:  1.03 157:  1.11 158:  0.83 159:  1.35 160:  2.23
 161:  1.46 162:  1.12 163:  2.20 164:  1.32 165:  1.79 166:  1.96 167:  2.03 168:  1.04
 169:  1.99 170:  1.28 171:  0.72 172:  0.23 173:  0.96 174:  0.48 175:  0.18 176:  1.08
 177:  0.30 178:  0.18 179:  0.46 180:  0.26 181:  0.56 182:  0.61 183:  0.07 184:  0.16
 185:  0.19 186:  0.17 187:  0.14 188:  0.14 189:  0.09 190:  0.14 191:  0.41 192:  0.43
 193:  0.52 194:  0.70 195:  0.65 196:  0.29 197:  0.14 198:  0.33 199:  0.24 200:  0.26
 201:  0.24 202:  0.15 203:  0.11 204:  0.13 205:  0.06 206:  0.06 207:  0.08 208:  0.34
 209:  0.33 210:  0.19 211:  0.15 212:  0.17 213:  0.25 214:  0.21 215:  0.17 216:  0.08
 217:  0.03 218:  0.09 219:  0.05 220:  0.06 221:  0.08 222:  0.06 223:  0.04 224:  0.03
 225:  0.04 226:  0.05 227:  0.58 228:  0.33 229:  0.20 230:  0.15 231:  0.28 232:  0.17
 233:  0.09 234:  0.05 235:  0.29 236:  0.23 237:  0.06 238:  0.16 239:  0.44 240:  0.24
 241:  0.18 242:  0.27 243:  0.18 244:  0.17 245:  0.18 246:  0.60 247:  0.38 248:  0.28
 249:  0.37
 Raman intensities (amu)
   1:  0.00   2:  0.00   3:  0.00   4:  0.00   5:  0.00   6:  0.00   7:  0.00   8:  0.00
   9:  0.00  10:  0.00  11:  0.00  12:  0.00  13:  0.00  14:  0.00  15:  0.00  16:  0.00
  17:  0.00  18:  0.00  19:  0.00  20:  0.00  21:  0.00  22:  0.00  23:  0.00  24:  0.00
  25:  0.00  26:  0.00  27:  0.00  28:  0.00  29:  0.00  30:  0.00  31:  0.00  32:  0.00
  33:  0.00  34:  0.00  35:  0.00  36:  0.00  37:  0.00  38:  0.00  39:  0.00  40:  0.00
  41:  0.00  42:  0.00  43:  0.00  44:  0.00  45:  0.00  46:  0.00  47:  0.00  48:  0.00
  49:  0.00  50:  0.00  51:  0.00  52:  0.00  53:  0.00  54:  0.00  55:  0.00  56:  0.00
  57:  0.00  58:  0.00  59:  0.00  60:  0.00  61:  0.00  62:  0.00  63:  0.00  64:  0.00
  65:  0.00  66:  0.00  67:  0.00  68:  0.00  69:  0.00  70:  0.00  71:  0.00  72:  0.00
  73:  0.00  74:  0.00  75:  0.00  76:  0.00  77:  0.00  78:  0.00  79:  0.00  80:  0.00
  81:  0.00  82:  0.00  83:  0.00  84:  0.00  85:  0.00  86:  0.00  87:  0.00  88:  0.00
  89:  0.00  90:  0.00  91:  0.00  92:  0.00  93:  0.00  94:  0.00  95:  0.00  96:  0.00
  97:  0.00  98:  0.00  99:  0.00 100:  0.00 101:  0.00 102:  0.00 103:  0.00 104:  0.00
 105:  0.00 106:  0.00 107:  0.00 108:  0.00 109:  0.00 110:  0.00 111:  0.00 112:  0.00
 113:  0.00 114:  0.00 115:  0.00 116:  0.00 117:  0.00 118:  0.00 119:  0.00 120:  0.00
 121:  0.00 122:  0.00 123:  0.00 124:  0.00 125:  0.00 126:  0.00 127:  0.00 128:  0.00
 129:  0.00 130:  0.00 131:  0.00 132:  0.00 133:  0.00 134:  0.00 135:  0.00 136:  0.00
 137:  0.00 138:  0.00 139:  0.00 140:  0.00 141:  0.00 142:  0.00 143:  0.00 144:  0.00
 145:  0.00 146:  0.00 147:  0.00 148:  0.00 149:  0.00 150:  0.00 151:  0.00 152:  0.00
 153:  0.00 154:  0.00 155:  0.00 156:  0.00 157:  0.00 158:  0.00 159:  0.00 160:  0.00
 161:  0.00 162:  0.00 163:  0.00 164:  0.00 165:  0.00 166:  0.00 167:  0.00 168:  0.00
 169:  0.00 170:  0.00 171:  0.00 172:  0.00 173:  0.00 174:  0.00 175:  0.00 176:  0.00
 177:  0.00 178:  0.00 179:  0.00 180:  0.00 181:  0.00 182:  0.00 183:  0.00 184:  0.00
 185:  0.00 186:  0.00 187:  0.00 188:  0.00 189:  0.00 190:  0.00 191:  0.00 192:  0.00
 193:  0.00 194:  0.00 195:  0.00 196:  0.00 197:  0.00 198:  0.00 199:  0.00 200:  0.00
 201:  0.00 202:  0.00 203:  0.00 204:  0.00 205:  0.00 206:  0.00 207:  0.00 208:  0.00
 209:  0.00 210:  0.00 211:  0.00 212:  0.00 213:  0.00 214:  0.00 215:  0.00 216:  0.00
 217:  0.00 218:  0.00 219:  0.00 220:  0.00 221:  0.00 222:  0.00 223:  0.00 224:  0.00
 225:  0.00 226:  0.00 227:  0.00 228:  0.00 229:  0.00 230:  0.00 231:  0.00 232:  0.00
 233:  0.00 234:  0.00 235:  0.00 236:  0.00 237:  0.00 238:  0.00 239:  0.00 240:  0.00
 241:  0.00 242:  0.00 243:  0.00 244:  0.00 245:  0.00 246:  0.00 247:  0.00 248:  0.00
 249:  0.00
 output can be read by thermo (or use thermo option).
 writing <g98.out> molden fake output.
 recommended (thermochemical) frequency scaling factor: 1.0
                    ==================
                    thermo calculation
                    ==================
Nvib :  243 Nimag : 0  symmetry :   C1  rot number :  1  scale factor : 1.00 sthr :  50.
omega= 17.11     Gvib=    -2.070     Grot=    -1.374     Gused=    -1.384
omega= 23.68     Gvib=    -1.878     Grot=    -1.278     Gused=    -1.307
omega= 24.86     Gvib=    -1.849     Grot=    -1.264     Gused=    -1.297
omega= 29.60     Gvib=    -1.746     Grot=    -1.212     Gused=    -1.270
omega= 32.79     Gvib=    -1.685     Grot=    -1.182     Gused=    -1.260
omega= 34.78     Gvib=    -1.651     Grot=    -1.164     Gused=    -1.256
omega= 38.24     Gvib=    -1.595     Grot=    -1.136     Gused=    -1.253
omega= 39.47     Gvib=    -1.576     Grot=    -1.127     Gused=    -1.252
omega= 40.75     Gvib=    -1.557     Grot=    -1.117     Gused=    -1.252
omega= 41.18     Gvib=    -1.551     Grot=    -1.114     Gused=    -1.252
omega= 42.52     Gvib=    -1.532     Grot=    -1.105     Gused=    -1.251
omega= 43.03     Gvib=    -1.525     Grot=    -1.101     Gused=    -1.251
omega= 47.49     Gvib=    -1.467     Grot=    -1.072     Gused=    -1.249
omega= 47.99     Gvib=    -1.461     Grot=    -1.069     Gused=    -1.249
omega= 50.70     Gvib=    -1.428     Grot=    -1.052     Gused=    -1.246
omega= 51.93     Gvib=    -1.414     Grot=    -1.045     Gused=    -1.244
omega= 53.21     Gvib=    -1.400     Grot=    -1.038     Gused=    -1.241
omega= 56.92     Gvib=    -1.360     Grot=    -1.018     Gused=    -1.232
omega= 58.34     Gvib=    -1.345     Grot=    -1.011     Gused=    -1.228
omega= 59.38     Gvib=    -1.335     Grot=    -1.006     Gused=    -1.225
omega= 60.63     Gvib=    -1.323     Grot=    -0.999     Gused=    -1.221
omega= 61.49     Gvib=    -1.315     Grot=    -0.995     Gused=    -1.217
omega= 62.13     Gvib=    -1.308     Grot=    -0.992     Gused=    -1.215
omega= 63.34     Gvib=    -1.297     Grot=    -0.987     Gused=    -1.210
omega= 64.38     Gvib=    -1.288     Grot=    -0.982     Gused=    -1.206
omega= 65.69     Gvib=    -1.276     Grot=    -0.976     Gused=    -1.200
omega= 66.17     Gvib=    -1.271     Grot=    -0.974     Gused=    -1.198
omega= 67.43     Gvib=    -1.260     Grot=    -0.968     Gused=    -1.192
omega= 69.63     Gvib=    -1.241     Grot=    -0.958     Gused=    -1.182
omega= 70.45     Gvib=    -1.235     Grot=    -0.955     Gused=    -1.178
omega= 71.07     Gvib=    -1.229     Grot=    -0.952     Gused=    -1.175
omega= 71.89     Gvib=    -1.223     Grot=    -0.949     Gused=    -1.171
omega= 72.77     Gvib=    -1.216     Grot=    -0.945     Gused=    -1.166
omega= 73.93     Gvib=    -1.206     Grot=    -0.941     Gused=    -1.160
omega= 74.47     Gvib=    -1.202     Grot=    -0.939     Gused=    -1.158
omega= 75.82     Gvib=    -1.192     Grot=    -0.933     Gused=    -1.150
omega= 76.90     Gvib=    -1.183     Grot=    -0.929     Gused=    -1.145
omega= 77.13     Gvib=    -1.181     Grot=    -0.928     Gused=    -1.143
omega= 77.78     Gvib=    -1.177     Grot=    -0.926     Gused=    -1.140
omega= 78.41     Gvib=    -1.172     Grot=    -0.923     Gused=    -1.137
omega= 80.31     Gvib=    -1.158     Grot=    -0.916     Gused=    -1.126
omega= 82.63     Gvib=    -1.141     Grot=    -0.908     Gused=    -1.114
omega= 83.12     Gvib=    -1.138     Grot=    -0.906     Gused=    -1.111
omega= 83.46     Gvib=    -1.135     Grot=    -0.905     Gused=    -1.109
omega= 85.45     Gvib=    -1.122     Grot=    -0.898     Gused=    -1.098
omega= 86.28     Gvib=    -1.116     Grot=    -0.895     Gused=    -1.094
omega= 86.77     Gvib=    -1.113     Grot=    -0.893     Gused=    -1.091
omega= 88.94     Gvib=    -1.098     Grot=    -0.886     Gused=    -1.079
omega= 89.41     Gvib=    -1.095     Grot=    -0.884     Gused=    -1.076
omega= 89.52     Gvib=    -1.094     Grot=    -0.884     Gused=    -1.076
omega= 90.38     Gvib=    -1.089     Grot=    -0.881     Gused=    -1.071
omega= 91.87     Gvib=    -1.079     Grot=    -0.876     Gused=    -1.063
omega= 92.15     Gvib=    -1.078     Grot=    -0.875     Gused=    -1.061
omega= 94.12     Gvib=    -1.065     Grot=    -0.869     Gused=    -1.051
omega= 94.58     Gvib=    -1.062     Grot=    -0.868     Gused=    -1.048
omega= 95.62     Gvib=    -1.056     Grot=    -0.865     Gused=    -1.043
omega= 96.51     Gvib=    -1.051     Grot=    -0.862     Gused=    -1.038
omega= 97.78     Gvib=    -1.043     Grot=    -0.858     Gused=    -1.031
omega= 98.74     Gvib=    -1.037     Grot=    -0.855     Gused=    -1.026
omega= 99.10     Gvib=    -1.035     Grot=    -0.854     Gused=    -1.024
omega=100.31     Gvib=    -1.028     Grot=    -0.850     Gused=    -1.018
omega=102.01     Gvib=    -1.018     Grot=    -0.845     Gused=    -1.009
omega=102.75     Gvib=    -1.014     Grot=    -0.843     Gused=    -1.005
omega=102.90     Gvib=    -1.013     Grot=    -0.843     Gused=    -1.004
omega=105.38     Gvib=    -1.000     Grot=    -0.836     Gused=    -0.992
omega=106.15     Gvib=    -0.995     Grot=    -0.834     Gused=    -0.988
omega=107.28     Gvib=    -0.989     Grot=    -0.830     Gused=    -0.982
omega=109.42     Gvib=    -0.978     Grot=    -0.825     Gused=    -0.971
omega=110.19     Gvib=    -0.974     Grot=    -0.822     Gused=    -0.968
omega=111.27     Gvib=    -0.968     Grot=    -0.820     Gused=    -0.962
omega=113.84     Gvib=    -0.955     Grot=    -0.813     Gused=    -0.950
omega=114.68     Gvib=    -0.951     Grot=    -0.811     Gused=    -0.946
omega=115.22     Gvib=    -0.948     Grot=    -0.809     Gused=    -0.943
omega=116.72     Gvib=    -0.940     Grot=    -0.805     Gused=    -0.936
omega=117.66     Gvib=    -0.936     Grot=    -0.803     Gused=    -0.932
omega=118.19     Gvib=    -0.933     Grot=    -0.802     Gused=    -0.929
omega=118.70     Gvib=    -0.931     Grot=    -0.800     Gused=    -0.927
omega=119.48     Gvib=    -0.927     Grot=    -0.799     Gused=    -0.923
omega=121.47     Gvib=    -0.917     Grot=    -0.794     Gused=    -0.914
omega=121.74     Gvib=    -0.916     Grot=    -0.793     Gused=    -0.913
omega=124.61     Gvib=    -0.903     Grot=    -0.786     Gused=    -0.900
omega=125.80     Gvib=    -0.897     Grot=    -0.783     Gused=    -0.894
omega=127.18     Gvib=    -0.891     Grot=    -0.780     Gused=    -0.888
omega=129.23     Gvib=    -0.882     Grot=    -0.775     Gused=    -0.879
omega=131.17     Gvib=    -0.873     Grot=    -0.771     Gused=    -0.871
omega=132.86     Gvib=    -0.866     Grot=    -0.767     Gused=    -0.864
omega=133.70     Gvib=    -0.862     Grot=    -0.765     Gused=    -0.860
omega=134.34     Gvib=    -0.860     Grot=    -0.764     Gused=    -0.858
omega=136.70     Gvib=    -0.850     Grot=    -0.759     Gused=    -0.848
omega=137.49     Gvib=    -0.846     Grot=    -0.757     Gused=    -0.845
omega=138.79     Gvib=    -0.841     Grot=    -0.754     Gused=    -0.840
omega=138.98     Gvib=    -0.840     Grot=    -0.754     Gused=    -0.839
omega=140.13     Gvib=    -0.835     Grot=    -0.751     Gused=    -0.834
omega=141.24     Gvib=    -0.831     Grot=    -0.749     Gused=    -0.830
omega=143.69     Gvib=    -0.821     Grot=    -0.744     Gused=    -0.820
omega=144.34     Gvib=    -0.819     Grot=    -0.743     Gused=    -0.818
omega=144.60     Gvib=    -0.818     Grot=    -0.742     Gused=    -0.817
omega=145.60     Gvib=    -0.814     Grot=    -0.740     Gused=    -0.813
omega=146.59     Gvib=    -0.810     Grot=    -0.738     Gused=    -0.809
omega=146.79     Gvib=    -0.809     Grot=    -0.738     Gused=    -0.808
omega=147.41     Gvib=    -0.807     Grot=    -0.736     Gused=    -0.806
omega=148.29     Gvib=    -0.803     Grot=    -0.735     Gused=    -0.802
omega=149.62     Gvib=    -0.798     Grot=    -0.732     Gused=    -0.797
omega=150.87     Gvib=    -0.793     Grot=    -0.729     Gused=    -0.793
omega=152.22     Gvib=    -0.788     Grot=    -0.727     Gused=    -0.788
omega=153.72     Gvib=    -0.783     Grot=    -0.724     Gused=    -0.782
omega=154.82     Gvib=    -0.779     Grot=    -0.722     Gused=    -0.778
omega=155.20     Gvib=    -0.777     Grot=    -0.721     Gused=    -0.777
omega=156.28     Gvib=    -0.774     Grot=    -0.719     Gused=    -0.773
omega=158.54     Gvib=    -0.765     Grot=    -0.715     Gused=    -0.765
omega=159.42     Gvib=    -0.762     Grot=    -0.713     Gused=    -0.762
omega=161.26     Gvib=    -0.756     Grot=    -0.710     Gused=    -0.755
omega=163.08     Gvib=    -0.750     Grot=    -0.706     Gused=    -0.749
omega=163.77     Gvib=    -0.747     Grot=    -0.705     Gused=    -0.747
omega=165.34     Gvib=    -0.742     Grot=    -0.702     Gused=    -0.741
omega=166.38     Gvib=    -0.738     Grot=    -0.700     Gused=    -0.738
omega=168.81     Gvib=    -0.730     Grot=    -0.696     Gused=    -0.730
omega=169.73     Gvib=    -0.727     Grot=    -0.695     Gused=    -0.727
omega=170.94     Gvib=    -0.723     Grot=    -0.692     Gused=    -0.723
omega=171.42     Gvib=    -0.722     Grot=    -0.692     Gused=    -0.721
omega=172.81     Gvib=    -0.717     Grot=    -0.689     Gused=    -0.717
omega=173.58     Gvib=    -0.715     Grot=    -0.688     Gused=    -0.714
omega=174.38     Gvib=    -0.712     Grot=    -0.686     Gused=    -0.712
omega=175.61     Gvib=    -0.708     Grot=    -0.684     Gused=    -0.708
omega=176.93     Gvib=    -0.704     Grot=    -0.682     Gused=    -0.704
omega=178.24     Gvib=    -0.700     Grot=    -0.680     Gused=    -0.700
omega=178.58     Gvib=    -0.699     Grot=    -0.679     Gused=    -0.699
omega=179.08     Gvib=    -0.697     Grot=    -0.679     Gused=    -0.697
omega=180.47     Gvib=    -0.693     Grot=    -0.676     Gused=    -0.693
omega=181.14     Gvib=    -0.691     Grot=    -0.675     Gused=    -0.691
omega=182.14     Gvib=    -0.688     Grot=    -0.674     Gused=    -0.688
omega=183.97     Gvib=    -0.682     Grot=    -0.671     Gused=    -0.682
omega=185.06     Gvib=    -0.679     Grot=    -0.669     Gused=    -0.679
omega=185.89     Gvib=    -0.676     Grot=    -0.668     Gused=    -0.676
omega=186.07     Gvib=    -0.676     Grot=    -0.667     Gused=    -0.676
omega=186.53     Gvib=    -0.674     Grot=    -0.667     Gused=    -0.674
omega=188.70     Gvib=    -0.668     Grot=    -0.663     Gused=    -0.668
omega=189.08     Gvib=    -0.667     Grot=    -0.663     Gused=    -0.667
omega=191.53     Gvib=    -0.660     Grot=    -0.659     Gused=    -0.660
omega=193.20     Gvib=    -0.655     Grot=    -0.656     Gused=    -0.655
omega=193.98     Gvib=    -0.653     Grot=    -0.655     Gused=    -0.653
omega=195.80     Gvib=    -0.648     Grot=    -0.652     Gused=    -0.648
omega=196.37     Gvib=    -0.646     Grot=    -0.651     Gused=    -0.646
omega=196.45     Gvib=    -0.646     Grot=    -0.651     Gused=    -0.646
omega=198.63     Gvib=    -0.640     Grot=    -0.648     Gused=    -0.640
omega=199.53     Gvib=    -0.637     Grot=    -0.647     Gused=    -0.637
omega=200.99     Gvib=    -0.633     Grot=    -0.644     Gused=    -0.633
omega=202.74     Gvib=    -0.629     Grot=    -0.642     Gused=    -0.629
omega=202.93     Gvib=    -0.628     Grot=    -0.642     Gused=    -0.628
omega=204.97     Gvib=    -0.623     Grot=    -0.639     Gused=    -0.623
omega=206.16     Gvib=    -0.619     Grot=    -0.637     Gused=    -0.619
omega=207.66     Gvib=    -0.615     Grot=    -0.635     Gused=    -0.616
omega=208.42     Gvib=    -0.613     Grot=    -0.634     Gused=    -0.614
omega=210.53     Gvib=    -0.608     Grot=    -0.631     Gused=    -0.608
omega=212.17     Gvib=    -0.604     Grot=    -0.628     Gused=    -0.604
omega=212.46     Gvib=    -0.603     Grot=    -0.628     Gused=    -0.603
omega=213.37     Gvib=    -0.601     Grot=    -0.627     Gused=    -0.601
omega=218.34     Gvib=    -0.588     Grot=    -0.620     Gused=    -0.588
omega=220.16     Gvib=    -0.584     Grot=    -0.617     Gused=    -0.584
omega=224.04     Gvib=    -0.574     Grot=    -0.612     Gused=    -0.574
omega=226.56     Gvib=    -0.568     Grot=    -0.609     Gused=    -0.568
omega=231.85     Gvib=    -0.556     Grot=    -0.602     Gused=    -0.556
omega=232.12     Gvib=    -0.555     Grot=    -0.602     Gused=    -0.555
omega=241.48     Gvib=    -0.534     Grot=    -0.590     Gused=    -0.534
omega=245.81     Gvib=    -0.525     Grot=    -0.585     Gused=    -0.525
omega=255.74     Gvib=    -0.504     Grot=    -0.573     Gused=    -0.504
omega=267.72     Gvib=    -0.480     Grot=    -0.559     Gused=    -0.480
omega=286.33     Gvib=    -0.446     Grot=    -0.540     Gused=    -0.446
 
   temp. (K)  partition function   enthalpy   heat capacity  entropy
                                   cal/mol     cal/K/mol   cal/K/mol   J/K/mol
 298.15  VIB  0.991E+65            74117.394    342.678    519.189
         ROT  0.336E+09              888.752      2.981     41.996
         INT  0.333E+74            75006.147    345.659    561.185
         TR   0.635E+29             1481.254      4.968     48.011
         TOT                       76487.4006   350.6273   609.1966  2548.8688
                     Eh         kcal/mol          kJ/mol 
ZPVE            0.337709         211.916         886.653    
H(0)-H(T)+PV    0.121890         76.4874         320.022    
H(T)            0.459600         288.403         1206.67    
T*S             0.289449         181.632         759.945    
G(T)            0.170151         106.771         446.729    
   -163.10122118  <=== TOTAL FREE ENERGY in Eh incl. el.,ZPVE,RRHO,solv. parts
 
 normal mode %tage of torsion character
   1:  0.00   2:  0.00   3:  0.00   4:  0.00   5:  0.00   6:  0.00   7:  0.29   8:  0.34
   9:  0.50  10:  0.47  11:  0.60  12:  0.38  13:  0.56  14:  0.41  15:  0.30  16:  0.29
  17:  0.35  18:  0.71  19:  0.29  20:  0.48  21:  0.41  22:  0.42  23:  0.42  24:  0.50
  25:  0.33  26:  0.47  27:  0.38  28:  0.37  29:  0.41  30:  0.34  31:  0.39  32:  0.28
  33:  0.36  34:  0.42  35:  0.31  36:  0.31  37:  0.36  38:  0.40  39:  0.23  40:  0.25
  41:  0.27  42:  0.34  43:  0.31  44:  0.31  45:  0.23  46:  0.31  47:  0.26  48:  0.28
  49:  0.25  50:  0.21  51:  0.40  52:  0.39  53:  0.27  54:  0.35  55:  0.35  56:  0.41
  57:  0.32  58:  0.31  59:  0.30  60:  0.34  61:  0.39  62:  0.22  63:  0.34  64:  0.21
  65:  0.34  66:  0.23  67:  0.28  68:  0.14  69:  0.24  70:  0.32  71:  0.26  72:  0.33
  73:  0.46  74:  0.16  75:  0.16  76:  0.48  77:  0.48  78:  0.24  79:  0.37  80:  0.26
  81:  0.26  82:  0.30  83:  0.22  84:  0.28  85:  0.37  86:  0.28  87:  0.44  88:  0.40
  89:  0.31  90:  0.42  91:  0.42  92:  0.28  93:  0.42  94:  0.34  95:  0.38  96:  0.53
  97:  0.52  98:  0.61  99:  0.36 100:  0.24 101:  0.48 102:  0.36 103:  0.34 104:  0.37
 105:  0.23 106:  0.56 107:  0.46 108:  0.45 109:  0.46 110:  0.10 111:  0.19 112:  0.15
 113:  0.30 114:  0.49 115:  0.28 116:  0.28 117:  0.20 118:  0.45 119:  0.46 120:  0.36
 121:  0.17 122:  0.33 123:  0.19 124:  0.33 125:  0.25 126:  0.16 127:  0.25 128:  0.21
 129:  0.29 130:  0.29 131:  0.28 132:  0.27 133:  0.31 134:  0.17 135:  0.30 136:  0.04
 137:  0.14 138:  0.11 139:  0.12 140:  0.17 141:  0.19 142:  0.18 143:  0.18 144:  0.15
 145:  0.06 146:  0.20 147:  0.25 148:  0.32 149:  0.02 150:  0.63 151:  0.35 152:  0.03
 153:  0.14 154:  0.09 155:  0.12 156:  0.10 157:  0.01 158:  0.15 159:  0.02 160:  0.14
 161:  0.06 162:  0.02 163:  0.01 164:  0.03 165:  0.07 166:  0.09 167:  0.08 168:  0.36
 169:  0.02 170:  0.71 171:  0.04 172:  0.84 173:  0.09 174:  0.31 175:  0.67 176:  0.88
 177:  0.39 178:  0.08 179:  0.57 180:  0.40 181:  0.37 182:  0.49 183:  0.51 184:  0.50
 185:  0.41 186:  0.29 187:  0.36 188:  0.21 189:  0.41 190:  0.36 191:  0.16 192:  0.08
 193:  0.09 194:  0.13 195:  0.15 196:  0.05 197:  0.27 198:  0.19 199:  0.08 200:  0.32
 201:  0.34 202:  0.26 203:  0.44 204:  0.08 205:  0.18 206:  0.07 207:  0.20 208:  0.13
 209:  0.15 210:  0.10 211:  0.10 212:  0.10 213:  0.13 214:  0.24 215:  0.00 216:  0.00
 217:  0.61 218:  0.58 219:  0.60 220:  0.66 221:  0.73 222:  0.71 223:  0.72 224:  0.63
 225:  0.89 226:  0.94 227:  0.07 228:  0.16 229:  0.15 230:  0.13 231:  0.15 232:  0.12
 233:  0.24 234:  0.02 235:  0.13 236:  0.04 237:  0.09 238:  0.03 239:  0.02 240:  0.05
 241:  0.04 242:  0.04 243:  0.02 244:  0.03 245:  0.03 246:  0.36 247:  0.05 248:  0.01
 249:  0.00
 recommended # of modes for mode following         173
 
 Pipek-Mezey localization of normal modes
 number of localized modes          174
 frequency thrshold           500.000000000000     
 number of groups                    66
 atom-group assingment :   
  1  2  3  4  5  6  7  8  9 10 11 12 13 14 15 16 17 18 19 20 21 22 23 24 25 26 27 28 29 30
 31 32 33 34 35 36 37 38 39 40 41 42 43 44 45 46 47 48 49 50 51 52 53 53 53 54 54 55 56 56
 56 57 57 57 57 58 59 60 60 60 61 61 61 62 62 62 63 63 63 64 65 66 65
 pop matrix done.
 initialization of trafo matrix to unity
iteration     50  convergence  0.22382600D-02
iteration    100  convergence  0.40401760D-01
iteration    150  convergence  0.54720071D-03
iteration    200  convergence  0.70960923D-04
iteration    250  convergence  0.60811161D-05

 converged in    293 iterations, threshold :   0.99995145D-06
eig.   :       -0.00    -0.00     0.00     0.00     0.00     0.00
eig.   :       59.57    61.30    73.32    82.32    89.46    91.36
eig.   :       91.41    92.14    92.40    92.49    92.88    93.02
eig.   :       94.20    95.54    96.18    96.27    97.33    98.00
eig.   :       98.63    99.99   100.58   101.01   101.28   101.45
eig.   :      101.61   103.70   103.95   103.99   104.73   105.19
eig.   :      105.68   106.26   108.11   109.84   111.57   112.37
eig.   :      112.40   112.57   112.93   113.38   114.12   114.78
eig.   :      115.73   115.73   118.39   119.69   120.95   120.98
eig.   :      121.62   121.80   121.83   121.93   122.01   122.69
eig.   :      123.73   123.95   123.96   124.79   124.90   125.35
eig.   :      125.89   125.94   126.48   128.00   128.19   128.38
eig.   :      128.44   128.92   129.12   130.27   130.31   130.35
eig.   :      130.42   130.62   130.62   130.66   131.09   132.06
eig.   :      132.09   132.33   132.68   135.83   135.84   136.09
eig.   :      136.20   137.33   138.53   138.88   139.43   140.03
eig.   :      141.24   141.90   142.02   142.14   142.42   142.51
eig.   :      142.67   142.96   143.81   144.07   144.16   144.47
eig.   :      144.66   144.99   146.36   146.44   146.59   146.78
eig.   :      147.26   147.63   148.00   148.66   148.90   150.04
eig.   :      151.30   152.09   152.56   153.34   153.88   153.90
eig.   :      154.29   154.45   154.75   154.78   156.62   157.04
eig.   :      159.11   159.52   159.58   159.75   160.15   160.88
eig.   :      162.52   162.68   163.08   165.93   166.53   168.84
eig.   :      169.48   169.65   169.70   173.67   174.11   174.51
eig.   :      175.47   175.50   176.29   176.68   177.31   178.40
eig.   :      179.17   179.40   181.34   181.95   183.99   184.64
eig.   :      188.22   193.08   205.41   206.67   207.87   212.34
eig.   :      213.11   214.90   215.00   220.72   220.95   242.73
eig.   :      251.68   256.24   272.55   284.95   286.27   299.83
eig.   :      538.75   559.36   787.95   803.92   844.52   846.23
eig.   :      896.84   943.95   954.65   963.33   984.65  1039.66
eig.   :     1040.69  1089.31  1096.92  1101.16  1129.06  1129.62
eig.   :     1131.69  1155.70  1181.45  1215.65  1218.17  1243.66
eig.   :     1259.70  1266.69  1274.27  1288.19  1291.61  1331.17
eig.   :     1345.86  1352.61  1355.01  1371.88  1394.63  1409.93
eig.   :     1461.61  1463.62  1468.60  1478.20  1482.11  1484.43
eig.   :     1488.73  1492.81  1499.19  1506.03  1538.34  2875.97
eig.   :     2916.45  2926.04  2942.20  2961.86  2962.41  2974.53
eig.   :     2977.84  2979.99  2982.93  2987.50  2992.29  3002.00
eig.   :     3037.64  3039.52  3052.75  3056.95  3064.63  3301.96
eig.   :     3414.08  3581.62  3671.34
written to xtb_localmodes and g98l.out
 
 normal mode %tage of torsion character
   1:  0.00   2:  0.00   3:  0.00   4:  0.00   5:  0.00   6:  0.00   7:  0.86   8:  0.42
   9:  0.35  10:  0.13  11:  0.79  12:  0.73  13:  0.14  14:  0.18  15:  0.01  16:  0.93
  17:  0.14  18:  0.64  19:  0.88  20:  0.01  21:  0.38  22:  0.60  23:  0.03  24:  0.00
  25:  0.10  26:  0.09  27:  0.40  28:  0.30  29:  0.23  30:  0.70  31:  0.11  32:  0.08
  33:  0.01  34:  0.20  35:  0.19  36:  0.63  37:  0.21  38:  0.43  39:  0.60  40:  0.01
  41:  0.07  42:  0.38  43:  0.38  44:  0.82  45:  0.50  46:  0.31  47:  0.52  48:  0.33
  49:  0.91  50:  0.86  51:  0.22  52:  0.89  53:  0.02  54:  0.27  55:  0.00  56:  0.08
  57:  0.16  58:  0.26  59:  0.37  60:  0.25  61:  0.23  62:  0.86  63:  0.46  64:  0.18
  65:  0.08  66:  0.14  67:  0.40  68:  0.02  69:  0.16  70:  0.04  71:  0.15  72:  0.01
  73:  0.29  74:  0.01  75:  0.26  76:  0.29  77:  0.25  78:  0.01  79:  0.01  80:  0.48
  81:  0.40  82:  0.01  83:  0.00  84:  0.20  85:  0.19  86:  0.63  87:  0.20  88:  0.65
  89:  0.16  90:  0.02  91:  0.38  92:  0.00  93:  0.18  94:  0.00  95:  0.03  96:  0.00
  97:  0.19  98:  0.01  99:  0.01 100:  0.01 101:  0.01 102:  0.01 103:  0.58 104:  0.22
 105:  0.86 106:  0.01 107:  0.28 108:  0.00 109:  0.10 110:  0.26 111:  0.26 112:  0.05
 113:  0.08 114:  0.00 115:  0.01 116:  0.12 117:  0.00 118:  0.03 119:  0.30 120:  0.01
 121:  0.04 122:  0.06 123:  0.11 124:  0.01 125:  0.05 126:  0.26 127:  0.53 128:  0.06
 129:  0.06 130:  0.23 131:  0.55 132:  0.47 133:  0.07 134:  0.05 135:  0.04 136:  0.04
 137:  0.14 138:  0.02 139:  0.03 140:  0.86 141:  0.26 142:  0.01 143:  0.08 144:  0.66
 145:  0.42 146:  0.04 147:  0.05 148:  0.17 149:  0.55 150:  0.03 151:  0.01 152:  0.23
 153:  0.05 154:  0.34 155:  0.25 156:  0.06 157:  0.09 158:  0.11 159:  0.03 160:  0.00
 161:  0.00 162:  0.02 163:  0.45 164:  0.08 165:  0.11 166:  0.01 167:  0.89 168:  0.12
 169:  0.03 170:  0.24 171:  0.89 172:  0.08 173:  0.27 174:  0.52 175:  0.86 176:  0.41
 177:  0.62 178:  0.66 179:  0.88 180:  0.16 181:  0.37 182:  0.49 183:  0.51 184:  0.50
 185:  0.41 186:  0.29 187:  0.36 188:  0.21 189:  0.41 190:  0.36 191:  0.16 192:  0.08
 193:  0.09 194:  0.13 195:  0.15 196:  0.05 197:  0.27 198:  0.19 199:  0.08 200:  0.32
 201:  0.34 202:  0.26 203:  0.44 204:  0.08 205:  0.18 206:  0.07 207:  0.20 208:  0.13
 209:  0.15 210:  0.10 211:  0.10 212:  0.10 213:  0.13 214:  0.24 215:  0.00 216:  0.00
 217:  0.61 218:  0.58 219:  0.60 220:  0.66 221:  0.73 222:  0.71 223:  0.72 224:  0.63
 225:  0.89 226:  0.94 227:  0.07 228:  0.16 229:  0.15 230:  0.13 231:  0.15 232:  0.12
 233:  0.24 234:  0.02 235:  0.13 236:  0.04 237:  0.09 238:  0.03 239:  0.02 240:  0.05
 241:  0.04 242:  0.04 243:  0.02 244:  0.03 245:  0.03 246:  0.36 247:  0.05 248:  0.01
 249:  0.00
 recommended # of modes for mode following         176

------------------------------------------------------------------------
 * finished run on 2020/05/27 at 14:00:22.858     
------------------------------------------------------------------------
 total:
 * wall-time:     0 d,  0 h,  8 min, 50.092 sec
 *  cpu-time:     0 d,  0 h,  8 min, 49.287 sec
 * ratio c/w:     0.998 speedup
 SCF:
 * wall-time:     0 d,  0 h,  0 min,  6.891 sec
 *  cpu-time:     0 d,  0 h,  0 min,  6.839 sec
 * ratio c/w:     0.992 speedup
 ANC optimizer:
 * wall-time:     0 d,  0 h,  0 min,  7.604 sec
 *  cpu-time:     0 d,  0 h,  0 min,  7.509 sec
 * ratio c/w:     0.987 speedup
 numerical hessian:
 * wall-time:     0 d,  0 h,  8 min, 35.567 sec
 *  cpu-time:     0 d,  0 h,  8 min, 34.913 sec
 * ratio c/w:     0.999 speedup

normal termination of xtb
