# Supplementary material for: Heterogeneous Nucleation of Butanol on NaCl: A Computational Study of Temperature, Humidity, Seed Charge, and Seed Size Effects
Source: J Phys Chem A. 2021 Mar 31;125(14):3025–36. doi: 10.1021/acs.jpca.0c10972 (PMC8054243; doi:10.1021/acs.jpca.0c10972)
Supplement: Supplementary file 2 — jp0c10972_si_002.zip [file jp0c10972_si_002.zip › ALL CLUSTERS/low_level_calc/big seed/1Seed2BuOH1W.xyz]

    83
       -163.27137205  Gyration_radius:  5.26409106361
 Na          1.75178937061165    0.75740775402041    0.85776096282436
Na          2.17310054370587   -1.75662975655061   -3.69472530757870
Na          4.91998511864221   -2.45337957802204   -5.97593604905246
Na         -2.60115615420179   -3.63745856534950   -0.14388735433567
Na          2.03014144999023   -0.74430139346921   -7.18112954990345
Na          4.57479117043146   -1.08357360269178    1.74200132243908
Na         -0.07539743500546   -3.45904702034903   -5.94771692970046
Na          3.81874768152682    3.37161291554311   -0.40394083074783
Na         -1.24023095496952    2.40846663626343   -0.59434031769110
Na          0.11836406404314   -4.44887997756861   -2.42527514423612
Na         -2.88644960458429   -1.73654745928839   -6.97611364584329
Na          2.43908084880463   -2.77976193418225   -0.24728281855458
Na         -0.75089456476231   -0.01377262179738   -4.97580458929683
Na         -0.30155154429293   -1.95019014074393    1.98729463294166
Na         -3.46616356424947    0.68841356071037   -2.70137244006726
Na         -2.89812521126531   -2.69769633381778   -3.61866269456079
Na          4.27034129715823    0.95090769858782   -4.95685676114870
Na          2.88221880399974   -5.15441978675545   -4.72282260989202
Na          1.58688804465489    1.67730966241437   -2.74645382780925
Na         -3.31143433235138   -0.27958791851229    0.81858098682090
Na          4.51806955433502   -0.04021346582462   -1.51934424050360
Na          0.87053698755007    3.94515876529555    1.64807767367947
Na         -2.06846599276681   -5.92771981511515   -4.55064168199191
Na         -0.56610297173356   -0.98061667996825   -1.41803490014932
Na          5.13939430717090   -3.49994823304517   -2.56793949838518
Cl          5.34619227818273   -4.66941609029559   -4.78195212443425
Cl         -2.49549150295847   -4.96521272410647   -2.31873327244805
Cl          1.72417220028114    0.52544154680013   -4.98673411812655
Cl          1.94859342282040   -0.53476666147215   -1.40918236008240
Cl          5.03478996398039   -2.40056871986186   -0.27937225410747
Cl         -0.50631891512761   -1.20419792653291   -7.30807367689715
Cl          4.73851884626652   -1.24543596629930   -3.71110768406764
Cl          4.11501074309437    2.24664550396728   -2.72580255839325
Cl         -0.37829526512228   -2.23958078896250   -3.68830460433596
Cl          4.33069469778270    1.13273012106987    0.73706718853308
Cl          4.49089267864195   -0.25399516146018   -7.18240164861681
Cl          2.17044209176835   -1.58146734788379    2.06173237055204
Cl         -0.78943449440481    0.30669811790737    0.83079233450934
Cl         -0.07703657688221   -3.25585774198104   -0.19194518723594
Cl          2.38746556250851   -3.00169160845186   -6.02180175476278
Cl         -0.98594898581688    1.22134978344702   -2.79194089898795
Cl          2.62454961999139   -4.06277102558084   -2.42440070309855
Cl          1.20155502942090    2.89753828600750   -0.59508361813422
Cl         -3.67456366773487    1.96443210112947   -0.57119197546150
Cl          0.38159557013257   -5.76984744984205   -4.69972823953510
Cl         -2.72385622886339   -2.38844779669359    2.02187995716495
Cl         -3.13531620083077   -1.47746080052078   -1.42579113796710
Cl         -3.40097134532414   -0.45244902026588   -4.94031898551688
Cl         -2.70523393866675   -3.98054249590939   -5.94357668943889
Cl          3.17520136569171    4.75195057245107    1.57712399452815
O           1.90101512682165    2.19492464334353    2.64864137603265
H           2.71539561880315    2.71363246207110    2.51983968064924
C           2.04337770646952    1.55021424673297    3.91131449184318
H           2.39090314245843    2.26249107926661    4.66845864672334
H           2.77799950084750    0.73721058702862    3.84100258785626
C           0.70003220444978    0.97103112758000    4.32148979765663
H           0.03058465643361    1.78715338939713    4.59626607718184
H           0.28243325066632    0.44053964571756    3.46560234022394
C           0.80772951146670   -0.00912951474621    5.48204446501547
H           1.19682172777854    0.50542741970132    6.36365132377106
H           1.50897776273671   -0.80162408276021    5.21353637042295
C          -0.54287837449754   -0.63084919378575    5.80846633117928
H          -0.93404675397648   -1.16031811669447    4.93872048834661
H          -0.44798313713102   -1.33758927409005    6.62741707509496
H          -1.25705285154568    0.13494625745179    6.10072038174954
O          -1.17006553229381    3.31720053981641    1.63406796493451
H          -1.43997364016892    2.43961476970066    1.94723977434950
C          -2.17654026150785    4.20889394214298    2.11474350418680
H          -3.13252356735218    4.00564845952362    1.62018925003743
H          -1.85226610043246    5.21466169030268    1.83924426196290
C          -2.34765167664331    4.10952252066403    3.63013988800174
H          -1.37778003668698    3.84976522103538    4.06546021084406
H          -2.63234659556598    5.08409382301526    4.02754398410008
C          -3.40424993072112    3.08875410510033    4.05817618502281
H          -4.38286634998385    3.43194960816146    3.71679158823003
H          -3.42948673555784    3.05720983682892    5.14899155900220
C          -3.15711312170364    1.68435588118062    3.51822248512161
H          -2.16282680510726    1.33490124685740    3.77506210801897
H          -3.87050989005949    0.99145253314705    3.95411828736619
H          -3.29965117909681    1.65325306930936    2.44241611790037
O          -5.33356468003648    0.02045796025202    1.11759542241387
H          -5.55567297767832    0.80958502757845    0.61214712437823
H          -6.17290387251059   -0.37799034735784    1.35409210951373
