# Supplementary material for: Heterogeneous Nucleation of Butanol on NaCl: A Computational Study of Temperature, Humidity, Seed Charge, and Seed Size Effects
Source: J Phys Chem A. 2021 Mar 31;125(14):3025–36. doi: 10.1021/acs.jpca.0c10972 (PMC8054243; doi:10.1021/acs.jpca.0c10972)
Supplement: Supplementary file 2 — jp0c10972_si_002.zip [file jp0c10972_si_002.zip › ALL CLUSTERS/low_level_calc/big seed/1Seed2BuOH2W.log]

      -----------------------------------------------------------      
     |                   =====================                   |     
     |                           x T B                           |     
     |                   =====================                   |     
     |                         S. Grimme                         |     
     |          Mulliken Center for Theoretical Chemistry        |     
     |                    University of Bonn                     |     
     |                 Version 6.0.1 (SAW181210)                 |     
      -----------------------------------------------------------      

   This program is distributed in the hope that it will be useful,
   but WITHOUT ANY WARRANTY; without even the implied warranty of
   MERCHANTABILITY or FITNESS FOR A PARTICULAR PURPOSE.
   
   FOR NON-COMMERCIAL, ACADEMIA USE ONLY.
   
   Cite this work as:
   S. Grimme, C. Bannwarth, P. Shushkov, J. Comput. Theory Chem., 2017,
   13, 1989-2009.
   C. Bannwarth, S. Ehlert and S. Grimme., ChemRxiv, 2018, preprint.
   http://doi.org/10.26434/chemrxiv.7246238.v1
   
   for sTDA-xTB:
   S. Grimme and C. Bannwarth, J. Chem. Phys., 2016, 145, 054103.
   
   in the mass-spec context:
   V. Asgeirsson, C. Bauer and S. Grimme, Chem. Sci., 2017, 8, 4879.
   
   if GBSA is used:
   P. Shushkov, F. März and S. Grimme, unpublished.
   
   for ANC optimizer:
   S. Grimme, unpublished.
   Rational Function algorithm used in ANCopt:
   F. Eckert, P. Pulay, H.-J. Werner, J. Comput. Chem., 1997, 18, 1473.
   
   with help from (in alphabetical order)
   C. Bannwarth, F. Bohle, G. Brandenburg, E. Caldeweyher, M. Checinski,
   S. Dohm, S. Ehlert, S. Ehrlich, F. März, H. Neugebauer, J. Pisarek,
   P. Pracht, P. Shushkov, and S. Spicher.
   
 * started run on 2020/05/27 at 15:08:51.161     
========================================================================
 # omp threads = 1
========================================================================
number of atoms            : 86
number of electrons        : 280
charge                     : 0
spin                       : .0
first test random number   : .8531

########################################################################
# WARNING! Please study the warnings concerning your input carefully
#  - the use of '-ohess' is discouraged, please use '--ohess' next time
########################################################################

           ------------------------------------------------- 
          |                 G F N 2 - x T B                 |
          | Geometry, Frequencies, Noncovalent interactions |
          |            JCTC 2018 parametrisation            |
           ------------------------------------------------- 
      method parameters     
 k(s)        :  1.8500
 k(p)        :  2.2300
 k(d)        :  2.2300
 k(f)        :  2.0000
 kEN (H0ij)  : -2.0000
 D4 a1       :  0.5200
 D4 a2       :  5.0000
 D4 s6       :  1.0000
 D4 s8       :  2.7000
 D4 s9       :  5.0000
 alphaj      :  2.0000


            Z     q(EN)     CN     RAES       Cart. coordinates
     1  Na  1.0    0.25   10.31    5.00    -2.44792     4.44010     0.19735
     2  Na  1.0    0.28    6.84    5.00    -6.51296     6.42362    -5.01515
     3  Na  1.0    0.17   11.53    5.00    -2.34222    -6.47708    -5.09523
     4  Na  1.0    0.35    5.02    5.00     6.30888     3.81052    -7.81582
     5  Na  1.0    0.35    5.33    5.00     1.78681     8.76688    -1.47226
     6  Na  1.0    0.28    7.44    5.00    -1.81458     0.36343   -11.71909
     7  Na  1.0    0.09   12.30    5.00    -0.12050    -2.33428    -0.45974
     8  Na  1.0    0.27    6.83    5.00   -10.78927     1.30283    -3.82139
     9  Na  1.0    0.34    7.99    5.00     4.28861    -4.73573     4.42567
    10  Na  1.0    0.19    9.00    5.00    -0.02622     5.31782    -6.61654
    11  Na  1.0    0.09   12.20    5.00    -4.45619     0.28433    -4.91928
    12  Na  1.0    0.30    6.74    5.00     6.50761    -3.62476    -1.86680
    13  Na  1.0    0.16   11.61    5.00     2.35139    -0.81016    -6.32591
    14  Na  1.0    0.28    7.45    5.00    -5.58670    -4.17123   -10.62406
    15  Na  1.0    0.32    5.23    5.00   -10.51604    -5.98595     2.11571
    16  Na  1.0    0.29    6.84    5.00    -2.35688    -3.35053     5.86891
    17  Na  1.0    0.21    9.07    5.00    -6.78696    -0.89203     1.32262
    18  Na  1.0    0.34    5.05    5.00    -6.24761   -11.26177    -4.14871
    19  Na  1.0    0.21    9.13    5.00     4.45393     2.99027    -1.39636
    20  Na  1.0    0.29    6.53    5.00    -8.40986     2.32173   -10.05419
    21  Na  1.0    0.38    8.11    5.00     1.58492    -5.72924    -9.23390
    22  Na  1.0    0.29    6.70    5.00     2.22719    -8.77341    -0.62585
    23  Na  1.0    0.19    8.98    5.00    -8.74047    -5.15775    -4.07931
    24  Na  1.0    0.34    7.84    5.00     1.75859     1.73323     4.60199
    25  Na  1.0    0.19    9.07    5.00    -4.39822    -7.62830     1.19368
    26  Cl  7.0   -0.10    6.04    5.00    -4.56909    -3.84580    -1.84198
    27  Cl  7.0   -0.13    3.77    5.00     2.24296     5.72225     2.01085
    28  Cl  7.0   -0.17    3.78    5.00    -2.41033     8.18317    -3.26854
    29  Cl  7.0   -0.15    4.78    5.00    -4.06920     3.81064    -8.36598
    30  Cl  7.0   -0.07    6.24    5.00    -1.86398    -2.49082    -7.57433
    31  Cl  7.0   -0.20    3.75    4.99   -11.18921    -2.31346    -0.62665
    32  Cl  7.0   -0.10    4.97    5.00     4.21901    -0.88864     1.30205
    33  Cl  7.0   -0.09    6.08    5.00     0.04531     1.84744    -3.12046
    34  Cl  7.0   -0.17    3.78    5.00    -6.38169    -7.99443    -7.46243
    35  Cl  7.0   -0.17    3.80    5.00     2.40546     2.50194    -9.98744
    36  Cl  7.0   -0.21    3.78    5.00    -8.75153    -9.12183    -0.87003
    37  Cl  7.0   -0.16    3.78    5.00     6.91626     0.19885    -4.82985
    38  Cl  7.0   -0.21    2.97    4.89     6.39302    -7.35450     0.90283
    39  Cl  7.0   -0.10    5.00    5.00    -2.48106     0.42542     2.90097
    40  Cl  7.0   -0.20    3.81    5.00     4.49044     6.72871    -4.71674
    41  Cl  7.0   -0.24    2.97    4.89    -6.24922    -0.27817   -13.23401
    42  Cl  7.0   -0.11    4.84    5.00    -6.76492     2.93620    -1.58648
    43  Cl  7.0   -0.20    2.80    4.79    -0.89826    -4.75499   -12.96277
    44  Cl  7.0   -0.14    4.87    5.00    -0.08151    -6.23082     2.70361
    45  Cl  7.0   -0.15    4.78    5.00    -8.53821    -1.56663    -7.04717
    46  Cl  7.0   -0.18    3.78    5.00    -1.99488   -10.48283    -2.27057
    47  Cl  7.0   -0.19    3.74    4.99    -6.76610    -4.78430     4.60141
    48  Cl  7.0   -0.07    5.49    5.00     2.41422    -5.25518    -4.06430
    49  Cl  7.0   -0.17    2.97    4.89     1.71007    -1.86199     7.65095
    50  Cl  7.0   -0.25    2.95    4.88   -10.67857     4.99921    -6.76115
    51  O   6.0   -0.34    3.03    2.86    -4.51326     6.61566     2.74831
    52  H   1.0    0.02    1.21    1.47    -6.32758     6.48790     2.84081
    53  C   4.0   -0.05    4.33    4.25    -3.76728     8.37973     4.61045
    54  H   1.0   -0.03    1.01    1.43    -4.51286    10.25951     4.14745
    55  H   1.0   -0.02    1.08    1.44    -1.71408     8.46890     4.52427
    56  C   4.0   -0.09    4.14    3.88    -4.62511     7.62948     7.26040
    57  H   1.0   -0.01    1.03    1.43    -4.13134     9.14579     8.56715
    58  H   1.0   -0.02    1.02    1.43    -6.68502     7.45013     7.25039
    59  C   4.0   -0.10    4.15    3.91    -3.46205     5.14349     8.16243
    60  H   1.0   -0.03    1.09    1.44    -3.68122     3.72977     6.68230
    61  H   1.0   -0.02    1.03    1.43    -4.50744     4.48261     9.81299
    62  C   4.0   -0.14    4.25    4.10    -0.68329     5.38521     8.86354
    63  H   1.0   -0.01    1.00    1.43    -0.44231     6.73850    10.39020
    64  H   1.0   -0.03    1.10    1.44     0.04085     3.57118     9.49568
    65  H   1.0   -0.02    1.16    1.45     0.43473     6.02311     7.26597
    66  O   6.0   -0.33    3.03    2.88     7.31702    -3.27981     6.40666
    67  H   1.0    0.05    1.40    1.54     6.59541    -1.98737     7.47056
    68  C   4.0   -0.05    4.33    4.25     9.72859    -2.39826     5.66698
    69  H   1.0   -0.03    1.03    1.43     9.57775    -1.30186     3.90882
    70  H   1.0   -0.02    1.02    1.43    10.85124    -4.08186     5.27048
    71  C   4.0   -0.09    4.14    3.87    10.99927    -0.79331     7.70243
    72  H   1.0   -0.00    1.03    1.43    10.44045    -1.52975     9.54994
    73  H   1.0   -0.02    1.03    1.43    13.04410    -0.99996     7.54608
    74  C   4.0   -0.09    4.08    3.77    10.35500     2.02120     7.52795
    75  H   1.0   -0.02    1.03    1.43    11.05769     2.75698     5.73108
    76  H   1.0   -0.01    1.03    1.43    11.35346     3.00842     9.04083
    77  C   4.0   -0.13    4.15    3.89     7.53796     2.59369     7.73293
    78  H   1.0   -0.00    1.00    1.43     6.74771     1.78947     9.45139
    79  H   1.0   -0.02    1.00    1.43     7.23953     4.62530     7.79118
    80  H   1.0   -0.03    1.21    1.47     6.53035     1.86275     6.09879
    81  O   6.0   -0.37    3.79    4.72    -0.46841    -8.91472    -8.24148
    82  H   1.0   -0.03    1.46    1.58    -1.67560    -9.10148    -9.60431
    83  H   1.0   -0.02    1.23    1.47    -0.21096   -10.60268    -7.60956
    84  O   6.0   -0.37    3.77    4.70     4.41633    -3.08839    -9.57444
    85  H   1.0   -0.02    1.23    1.47     6.21348    -2.93188    -9.32786
    86  H   1.0   -0.03    1.46    1.57     4.06256    -2.10944   -11.07892

  Z AO/shell   Hii/eV     exponent
  1     Wed Apr 25 08:07:45 CEST 2018   EN: 2.200 GM2: 0.406  GM3: 0.0800  RAES: 1.40
     1s    -10.707211    1.230000
  6     Wed Apr 25 08:07:45 CEST 2018   EN: 2.550 GM2: 0.538  GM3: 0.1500  RAES: 3.00
     2s    -13.970922    2.096432
     2p    -10.063292    1.800000
  8     Wed Apr 25 08:07:45 CEST 2018   EN: 3.440 GM2: 0.452  GM3:-0.0517  RAES: 1.80
     2s    -20.229985    2.439742
     2p    -15.503117    2.137023
 11     Tue Apr 24 16:34:09 CEST 2018   EN: 0.930 GM2: 0.271  GM3: 0.1799  RAES: 5.00
     3s     -4.546934    0.763787
     3p     -1.332719    0.573553
 17     Mon Apr 23 14:09:22 CEST 2018   EN: 3.160 GM2: 0.249  GM3: 0.1495  RAES: 2.50
     3s    -29.278781    2.485265
     3p    -12.673758    2.199650
     3d     -0.240338    2.476089
 no old-style atom pair restraining (fixing) potential
           ------------------------------------------------- 
          |        Self-Consistent Charge Iterations        |
           ------------------------------------------------- 

 Ncao       : 422
 Nao        : 397
 Nshell     : 173
 Nel        : 280
 T(el)      :   300.0
 intcut     :    25.0
 scfconv/Eh :  0.100E-05
   qconv/e  :  0.100E-03
 intneglect :  0.100E-07
 broydamp   :      0.250
 iter      E             dE          RMSdq      gap      omega  full diag
   1   -168.1231450 -0.168123E+03  0.125E+01    3.73       0.0  T
   2   -168.4971611 -0.374016E+00  0.711E+00    4.47       1.0  T
   3   -168.8081246 -0.310964E+00  0.495E+00    4.01       1.0  T
   4   -168.9155614 -0.107437E+00  0.276E+00    3.11       1.0  T
   5   -168.9727657 -0.572042E-01  0.201E+00    1.97       1.0  T
   6   -168.9701085  0.265712E-02  0.724E-01    2.33       1.0  T
   7   -168.9751616 -0.505312E-02  0.355E-01    2.03       1.0  T
   8   -168.9755693 -0.407620E-03  0.196E-01    2.02       1.0  T
   9   -168.9757833 -0.214043E-03  0.149E-01    2.03       1.0  T
  10   -168.9760425 -0.259214E-03  0.938E-02    2.05       1.0  T
  11   -168.9761749 -0.132408E-03  0.661E-02    2.05       1.0  T
  12   -168.9762386 -0.637171E-04  0.528E-02    2.05       1.0  T
  13   -168.9762753 -0.366629E-04  0.460E-02    2.05       1.0  T
  14   -168.9763150 -0.396942E-04  0.374E-02    2.05       1.0  T
  15   -168.9763502 -0.351681E-04  0.294E-02    2.05       1.0  T
  16   -168.9763718 -0.216228E-04  0.218E-02    2.05       1.0  T
  17   -168.9763827 -0.109372E-04  0.161E-02    2.05       1.0  T
  18   -168.9763876 -0.486253E-05  0.111E-02    2.04       1.0  T
  19   -168.9763897 -0.209899E-05  0.911E-03    2.04       1.2  T
  20   -168.9763910 -0.126715E-05  0.668E-03    2.04       1.6  T
  21   -168.9763918 -0.857316E-06  0.548E-03    2.04       2.0  T
  22   -168.9763926 -0.732049E-06  0.471E-03    2.04       2.3  T
  23   -168.9763931 -0.509511E-06  0.364E-03    2.04       3.0  T
  24   -168.9763934 -0.352080E-06  0.304E-03    2.04       3.5  T
  25   -168.9763937 -0.284052E-06  0.217E-03    2.04       5.0  T
  26   -168.9763939 -0.164130E-06  0.139E-03    2.04       7.8  T
  27   -168.9763939 -0.317866E-07  0.919E-04    2.04      11.7  T
  28   -168.9763939 -0.124027E-07  0.566E-04    2.04      19.0  T
speedup  1.00
cpu  time for SCC    1.05 s
wall time for SCC    1.06 s

   *** convergence criteria satisfied after 28 iterations ***

          eigenvalues
 #    :         128        129        130        131        132        133        134        135
 occ. :        2.000      2.000      2.000      2.000      2.000      2.000      2.000      2.000
 eps  :       -10.704    -10.679    -10.609    -10.566    -10.514    -10.508    -10.389    -10.365
 #    :         136        137        138        139        140        141        142        143
 occ. :        2.000      2.000      2.000      2.000      2.000      0.000      0.000      0.000
 eps  :       -10.288    -10.077    -10.075    -10.004     -9.975     -7.933     -7.584     -6.710
 #    :         144        145        146        147        148        149        150        151
 occ. :        0.000      0.000      0.000      0.000      0.000      0.000      0.000      0.000
 eps  :        -6.483     -5.584     -5.516     -4.291     -3.903     -3.539     -3.195     -2.873


   #   Z            q   n(s)   n(p)   n(d)      C6AA      α(0)
   1  11 Na     0.803  0.029  0.168  0.000    66.930    26.475
   2  11 Na     0.692  0.084  0.224  0.000    68.279    26.741
   3  11 Na     0.801  0.014  0.185  0.000    66.948    26.479
   4  11 Na     0.710  0.110  0.180  0.000    68.054    26.697
   5  11 Na     0.687  0.110  0.203  0.000    68.339    26.753
   6  11 Na     0.741  0.070  0.189  0.000    67.680    26.623
   7  11 Na     0.776  0.010  0.213  0.000    67.246    26.538
   8  11 Na     0.691  0.086  0.223  0.000    68.298    26.744
   9  11 Na     0.785  0.061  0.154  0.000    67.144    26.518
  10  11 Na     0.708  0.053  0.239  0.000    68.084    26.702
  11  11 Na     0.792  0.005  0.203  0.000    67.065    26.502
  12  11 Na     0.732  0.075  0.193  0.000    67.782    26.643
  13  11 Na     0.796  0.015  0.190  0.000    67.016    26.492
  14  11 Na     0.741  0.069  0.190  0.000    67.674    26.622
  15  11 Na     0.691  0.115  0.195  0.000    68.297    26.744
  16  11 Na     0.714  0.074  0.212  0.000    68.014    26.689
  17  11 Na     0.712  0.047  0.241  0.000    68.032    26.692
  18  11 Na     0.706  0.110  0.184  0.000    68.113    26.708
  19  11 Na     0.719  0.046  0.235  0.000    67.946    26.675
  20  11 Na     0.716  0.083  0.201  0.000    67.987    26.684
  21  11 Na     0.831  0.058  0.111  0.000    66.594    26.409
  22  11 Na     0.730  0.076  0.193  0.000    67.807    26.648
  23  11 Na     0.705  0.054  0.241  0.000    68.124    26.710
  24  11 Na     0.756  0.056  0.189  0.000    67.498    26.587
  25  11 Na     0.698  0.054  0.247  0.000    68.203    26.726
  26  17 Cl    -0.738  1.980  5.757  0.001   124.843    17.094
  27  17 Cl    -0.753  1.978  5.774  0.000   125.435    17.135
  28  17 Cl    -0.744  1.978  5.765  0.001   125.078    17.110
  29  17 Cl    -0.730  1.977  5.750  0.003   124.532    17.073
  30  17 Cl    -0.736  1.979  5.752  0.004   124.763    17.089
  31  17 Cl    -0.737  1.977  5.759  0.001   124.827    17.093
  32  17 Cl    -0.744  1.977  5.768  0.000   125.110    17.113
  33  17 Cl    -0.741  1.980  5.757  0.004   124.969    17.103
  34  17 Cl    -0.738  1.978  5.757  0.003   124.858    17.095
  35  17 Cl    -0.735  1.977  5.754  0.005   124.745    17.088
  36  17 Cl    -0.743  1.975  5.766  0.001   125.032    17.107
  37  17 Cl    -0.741  1.977  5.762  0.002   124.987    17.104
  38  17 Cl    -0.766  1.975  5.791  0.001   125.993    17.173
  39  17 Cl    -0.740  1.978  5.761  0.001   124.946    17.101
  40  17 Cl    -0.741  1.976  5.765  0.001   124.992    17.104
  41  17 Cl    -0.762  1.975  5.787  0.001   125.832    17.162
  42  17 Cl    -0.744  1.980  5.762  0.002   125.073    17.110
  43  17 Cl    -0.765  1.979  5.781  0.005   125.936    17.169
  44  17 Cl    -0.737  1.977  5.757  0.002   124.795    17.091
  45  17 Cl    -0.729  1.977  5.750  0.002   124.505    17.071
  46  17 Cl    -0.741  1.978  5.761  0.002   124.983    17.104
  47  17 Cl    -0.738  1.977  5.760  0.001   124.863    17.096
  48  17 Cl    -0.717  1.983  5.733  0.001   124.036    17.039
  49  17 Cl    -0.785  1.975  5.809  0.001   126.723    17.222
  50  17 Cl    -0.763  1.975  5.787  0.001   125.856    17.163
  51   8 O     -0.451  1.695  4.755  0.000    21.801     6.306
  52   1 H      0.301  0.699  0.000  0.000     0.715     1.327
  53   6 C      0.066  1.041  2.892  0.000    19.521     6.300
  54   1 H      0.019  0.981  0.000  0.000     2.751     2.594
  55   1 H      0.059  0.941  0.000  0.000     2.209     2.324
  56   6 C     -0.072  1.054  3.018  0.000    21.880     6.660
  57   1 H      0.036  0.964  0.000  0.000     2.507     2.476
  58   1 H      0.030  0.970  0.000  0.000     2.587     2.515
  59   6 C     -0.065  1.050  3.014  0.000    21.739     6.638
  60   1 H      0.058  0.942  0.000  0.000     2.221     2.330
  61   1 H      0.032  0.968  0.000  0.000     2.557     2.501
  62   6 C     -0.127  1.047  3.080  0.000    22.925     6.814
  63   1 H      0.036  0.964  0.000  0.000     2.509     2.477
  64   1 H      0.049  0.951  0.000  0.000     2.327     2.386
  65   1 H      0.044  0.956  0.000  0.000     2.397     2.421
  66   8 O     -0.470  1.700  4.770  0.000    22.190     6.362
  67   1 H      0.325  0.675  0.000  0.000     0.639     1.249
  68   6 C      0.064  1.041  2.895  0.000    19.558     6.306
  69   1 H      0.040  0.960  0.000  0.000     2.453     2.449
  70   1 H      0.053  0.947  0.000  0.000     2.289     2.366
  71   6 C     -0.079  1.055  3.024  0.000    22.008     6.679
  72   1 H      0.052  0.948  0.000  0.000     2.301     2.372
  73   1 H      0.037  0.963  0.000  0.000     2.490     2.468
  74   6 C     -0.059  1.048  3.011  0.000    21.638     6.623
  75   1 H      0.036  0.964  0.000  0.000     2.500     2.473
  76   1 H      0.034  0.966  0.000  0.000     2.534     2.489
  77   6 C     -0.125  1.045  3.080  0.000    22.950     6.830
  78   1 H      0.046  0.954  0.000  0.000     2.377     2.411
  79   1 H      0.041  0.959  0.000  0.000     2.431     2.438
  80   1 H      0.053  0.947  0.000  0.000     2.274     2.357
  81   8 O     -0.647  1.722  4.925  0.000    26.243     6.919
  82   1 H      0.360  0.640  0.000  0.000     0.554     1.164
  83   1 H      0.344  0.656  0.000  0.000     0.600     1.216
  84   8 O     -0.648  1.722  4.926  0.000    26.271     6.922
  85   1 H      0.346  0.654  0.000  0.000     0.597     1.212
  86   1 H      0.360  0.640  0.000  0.000     0.555     1.165

 Mol. C6AA /au·bohr⁶  :     277983.333692
 Mol. C8AA /au·bohr⁸  :   17184772.423905
 Mol. α(0) /au        :       1224.151319

 
 Wiberg/Mayer (AO) data. WBOs > 0.1 written file <wbo>
 largest (>0.05) Wiberg bond orders for each atom
           total WBO             WBO to atom ...
     1  Na  0.372    Cl  33 0.082    Cl  27 0.074    Cl  39 0.070    Cl  28 0.067    Cl  42 0.064    O   51 0.056
     2  Na  0.553    Cl  50 0.151    Cl  28 0.147    Cl  29 0.109    Cl  42 0.099
     3  Na  0.387    Cl  30 0.074    Cl  48 0.067    Cl  34 0.060    Cl  26 0.055    Cl  46 0.050
     4  Na  0.513    Cl  35 0.168    Cl  37 0.154    Cl  40 0.140
     5  Na  0.552    Cl  28 0.167    Cl  27 0.165    Cl  40 0.149
     6  Na  0.492    Cl  41 0.133    Cl  43 0.130    Cl  35 0.097    Cl  30 0.057
     7  Na  0.453    Cl  48 0.084    Cl  26 0.075    Cl  33 0.067    Cl  32 0.064    Cl  44 0.062    Cl  39 0.052
     8  Na  0.556    Cl  50 0.165    Cl  31 0.129    Cl  45 0.109    Cl  42 0.107
     9  Na  0.399    Cl  38 0.103    Cl  49 0.094    Cl  44 0.090    O   66 0.083
    10  Na  0.547    Cl  29 0.134    Cl  35 0.134    Cl  40 0.096    Cl  28 0.082    Cl  33 0.053
    11  Na  0.418    Cl  30 0.112    Cl  29 0.068    Cl  33 0.067    Cl  26 0.060    Cl  45 0.059
    12  Na  0.501    Cl  38 0.172    Cl  37 0.117    Cl  48 0.084    Cl  32 0.082
    13  Na  0.397    Cl  48 0.086    Cl  30 0.072    Cl  37 0.061
    14  Na  0.492    Cl  41 0.132    Cl  43 0.131    Cl  34 0.098    Cl  30 0.055
    15  Na  0.545    Cl  31 0.177    Cl  47 0.168    Cl  36 0.152
    16  Na  0.525    Cl  49 0.165    Cl  47 0.119    Cl  39 0.099    Cl  44 0.082
    17  Na  0.524    Cl  42 0.133    Cl  39 0.129    Cl  31 0.074    Cl  47 0.074    Cl  26 0.054
    18  Na  0.523    Cl  34 0.174    Cl  46 0.156    Cl  36 0.142
    19  Na  0.516    Cl  32 0.133    Cl  37 0.112    Cl  27 0.101    Cl  40 0.083
    20  Na  0.521    Cl  41 0.173    Cl  50 0.128    Cl  29 0.096    Cl  45 0.091
    21  Na  0.346    Cl  43 0.110    O   81 0.076    O   84 0.072
    22  Na  0.501    Cl  38 0.151    Cl  46 0.139    Cl  48 0.094    Cl  44 0.085
    23  Na  0.548    Cl  45 0.149    Cl  34 0.113    Cl  31 0.098    Cl  36 0.079    Cl  26 0.061
    24  Na  0.450    Cl  49 0.122    Cl  27 0.100    Cl  32 0.094    Cl  39 0.076
    25  Na  0.556    Cl  44 0.126    Cl  47 0.118    Cl  36 0.100    Cl  46 0.099    Cl  26 0.064
    26  Cl  0.482    Na   7 0.075    Na  25 0.064    Na  23 0.061    Na  11 0.060    Na   3 0.055    Na  17 0.054
    27  Cl  0.457    Na   5 0.165    Na  19 0.101    Na  24 0.100    Na   1 0.074
    28  Cl  0.472    Na   5 0.167    Na   2 0.147    Na  10 0.082    Na   1 0.067
    29  Cl  0.493    Na  10 0.134    Na   2 0.109    Na  20 0.096    Na  11 0.068
    30  Cl  0.449    Na  11 0.112    Na   3 0.074    Na  13 0.072    Na   6 0.057    Na  14 0.055
    31  Cl  0.488    Na  15 0.177    Na   8 0.129    Na  23 0.098    Na  17 0.074
    32  Cl  0.467    Na  19 0.133    Na  24 0.094    Na  12 0.082    Na   7 0.064
    33  Cl  0.474    Na   1 0.082    Na   7 0.067    Na  11 0.067    Na  10 0.053
    34  Cl  0.483    Na  18 0.174    Na  23 0.113    Na  14 0.098    Na   3 0.060
    35  Cl  0.488    Na   4 0.168    Na  10 0.134    Na   6 0.097
    36  Cl  0.489    Na  15 0.152    Na  18 0.142    Na  25 0.100    Na  23 0.079
    37  Cl  0.476    Na   4 0.154    Na  12 0.117    Na  19 0.112    Na  13 0.061
    38  Cl  0.437    Na  12 0.172    Na  22 0.151    Na   9 0.103
    39  Cl  0.460    Na  17 0.129    Na  16 0.099    Na  24 0.076    Na   1 0.070    Na   7 0.052
    40  Cl  0.489    Na   5 0.149    Na   4 0.140    Na  10 0.096    Na  19 0.083
    41  Cl  0.448    Na  20 0.173    Na   6 0.133    Na  14 0.132
    42  Cl  0.465    Na  17 0.133    Na   8 0.107    Na   2 0.099    Na   1 0.064
    43  Cl  0.434    Na  14 0.131    Na   6 0.130    Na  21 0.110
    44  Cl  0.484    Na  25 0.126    Na   9 0.090    Na  22 0.085    Na  16 0.082    Na   7 0.062
    45  Cl  0.494    Na  23 0.149    Na   8 0.109    Na  20 0.091    Na  11 0.059
    46  Cl  0.476    Na  18 0.156    Na  22 0.139    Na  25 0.099    Na   3 0.050
    47  Cl  0.488    Na  15 0.168    Na  16 0.119    Na  25 0.118    Na  17 0.074
    48  Cl  0.493    Na  22 0.094    Na  13 0.086    Na   7 0.084    Na  12 0.084    Na   3 0.067
    49  Cl  0.400    Na  16 0.165    Na  24 0.122    Na   9 0.094
    50  Cl  0.447    Na   8 0.165    Na   2 0.151    Na  20 0.128
    51  O   2.015    C   53 0.990    H   52 0.899    Na   1 0.056
    52  H   0.909    O   51 0.899
    53  C   3.943    C   56 1.004    O   51 0.990    H   54 0.975    H   55 0.971
    54  H   0.998    C   53 0.975
    55  H   0.994    C   53 0.971
    56  C   3.993    C   59 1.009    C   53 1.004    H   58 0.975    H   57 0.974
    57  H   0.997    C   56 0.974
    58  H   0.997    C   56 0.975
    59  C   3.993    C   62 1.022    C   56 1.009    H   61 0.977    H   60 0.968
    60  H   0.996    C   59 0.968
    61  H   0.998    C   59 0.977
    62  C   3.992    C   59 1.022    H   63 0.988    H   64 0.982    H   65 0.980
    63  H   0.998    C   62 0.988
    64  H   0.998    C   62 0.982
    65  H   0.998    C   62 0.980
    66  O   2.004    C   68 0.989    H   67 0.868    Na   9 0.083
    67  H   0.894    O   66 0.868
    68  C   3.947    C   71 1.005    O   66 0.989    H   70 0.977    H   69 0.963
    69  H   0.998    C   68 0.963
    70  H   0.996    C   68 0.977
    71  C   3.994    C   74 1.009    C   68 1.005    H   73 0.976    H   72 0.971
    72  H   0.995    C   71 0.971
    73  H   0.998    C   71 0.976
    74  C   3.996    C   77 1.018    C   71 1.009    H   76 0.977    H   75 0.976
    75  H   0.998    C   74 0.976
    76  H   0.998    C   74 0.977
    77  C   3.995    C   74 1.018    H   79 0.984    H   78 0.984    H   80 0.973
    78  H   0.997    C   77 0.984
    79  H   0.998    C   77 0.984
    80  H   0.999    C   77 0.973
    81  O   1.885    H   83 0.879    H   82 0.864    Na  21 0.076
    82  H   0.870    O   81 0.864
    83  H   0.881    O   81 0.879
    84  O   1.884    H   85 0.877    H   86 0.863    Na  21 0.072
    85  H   0.880    O   84 0.877
    86  H   0.870    O   84 0.863
 MOs/occ written to file <molden.input>
 
molecular dipole:
                 x           y           z       tot (Debye)
 q only:        4.585      -1.827       1.215
   full:        0.863       0.780       3.288       8.866
molecular quadrupole (traceless):
                xx          xy          yy          xz          yz          zz
 q only:       -1.921      30.238      56.094     -81.066      48.352     -54.173
  q+dip:       25.794      46.856      59.095     -68.527      19.928     -84.888
   full:       27.265      46.640      57.643     -66.358      18.777     -84.908

SCC energy    :    -168.9763939
rep           :       0.6013901
ES            :       1.8736593
AES           :      -0.0438048
AXC           :       0.0091932
disp          :      -0.1931564
XB            :       0.0000000
fix           :       0.0000000
total E       :    -168.3657918
atomizationE  :      14.6808051     9212.34
(atE without considering molecular charge,
 total energy contains solvation terms)
H-L gap (eV)  :          2.0424
           ------------------------------------------------- 
          |                 ===============                 |
          |                   A N C O P T                   |
          |                 ===============                 |
          |          Approximate Normal Coordinate          |
          |           Rational Function Optimizer           |
           ------------------------------------------------- 
dumping coords to <xtbopt.coord> and <xtbopt.log>
 optlevel               0
 Maxcycle             258
 Maxmicro              25
 Econv         5.000000000000000E-006
 Gconv         1.000000000000000E-003
 Maxdispl       1.00000000000000     
 Hlow          5.000000000000000E-003
 S6             20.0000000000000     
 Nvar              252

generating ANC from model Hessian ...
 Shifting diagonal of input Hessian by   2.592435804145133E-002
 Lowest  eigenvalues of input Hessian
    0.005000    0.005759    0.006008    0.008154    0.008934    0.009741
    0.010368    0.010666    0.011965    0.012466    0.012827    0.013850
    0.014221    0.014968    0.015051    0.015086    0.015518    0.015683
 Highest eigenvalues
    1.355939    1.368931    1.450467    1.455208    1.514830    1.516617
 
cpu  time for ANC gen    0.05 s
wall time for ANC gen    0.05 s
................................................................................
.............................. CYCLE    1 ......................................
................................................................................
   1   -168.9763939 -0.168976E+03  0.406E-04    2.04       0.0  T
   2   -168.9763939 -0.350070E-09  0.315E-04    2.04      34.3  T
   3   -168.9763939 -0.385455E-09  0.289E-04    2.04      37.3  T
speedup  0.99
cpu  time for SCC    0.12 s
wall time for SCC    0.12 s
speedup  1.00
cpu  time for grad    0.39 s
wall time for grad    0.39 s
 E :   -168.36579177  G :  0.000058    pred/act E change:  0.000D+00 -0.422D-09
Maxdispl :   0.0010   ||displ|| :   0.0021   Lambda : -0.738D-07
Largest |displ|/coords:  0.0010 (   5)  0.0007 (   1)  0.0005 (   3)

   *** GEOMETRY OPTIMIZATION CONVERGED AFTER 1 ITERATIONS ***

------------------------------------------------------------------------
 total energy gain (kcal):      0.0000
------------------------------------------------------------------------
================
 final structure:
================
$coord
       -2.44791951482503        4.44010488116439        0.19734782318435      Na
       -6.51295702069167        6.42362079330461       -5.01514841453219      Na
       -2.34222044545692       -6.47707875127461       -5.09522883585513      Na
        6.30887500824966        3.81052284009496       -7.81582175457957      Na
        1.78680668858261        8.76687889736555       -1.47226018172595      Na
       -1.81458468363047        0.36342562718020      -11.71909205491491      Na
       -0.12049725453701       -2.33427793722553       -0.45973688336062      Na
      -10.78927355690131        1.30282851966146       -3.82138718444460      Na
        4.28861365889936       -4.73573219701279        4.42566770236871      Na
       -0.02621797513438        5.31781620475462       -6.61654469432405      Na
       -4.45619408262987        0.28432809235308       -4.91928357372203      Na
        6.50761129905996       -3.62475567278626       -1.86680168841548      Na
        2.35138698060981       -0.81015784681755       -6.32591172173653      Na
       -5.58670208568656       -4.17123127833741      -10.62405664877693      Na
      -10.51603839909113       -5.98594529945903        2.11571462938086      Na
       -2.35688098283628       -3.35052724326040        5.86891494844234      Na
       -6.78695970920946       -0.89203280778789        1.32262328420110      Na
       -6.24760700458017      -11.26177204087963       -4.14870855085162      Na
        4.45392567956866        2.99027107279978       -1.39636182252900      Na
       -8.40985830826529        2.32173030517438      -10.05418927242633      Na
        1.58491865119317       -5.72924123049231       -9.23390405890992      Na
        2.22719121320090       -8.77340610884005       -0.62585435692023      Na
       -8.74046680407811       -5.15775073991432       -4.07931264575056      Na
        1.75858843551197        1.73323071136161        4.60198805987684      Na
       -4.39821671985873       -7.62829643676365        1.19367660524449      Na
       -4.56909279742304       -3.84580048821206       -1.84198206662919      Cl
        2.24296287894710        5.72224582574293        2.01085108025328      Cl
       -2.41032915585233        8.18317111227009       -3.26853987025327      Cl
       -4.06920188537138        3.81063832352420       -8.36597522237148      Cl
       -1.86398255459825       -2.49081680506095       -7.57432829805062      Cl
      -11.18921010769055       -2.31346484093944       -0.62664723007141      Cl
        4.21901122862526       -0.88863812942085        1.30204723085336      Cl
        0.04531261694970        1.84744243557157       -3.12046068432026      Cl
       -6.38168562433771       -7.99443495206383       -7.46243414429416      Cl
        2.40546006147005        2.50194024641548       -9.98743947769303      Cl
       -8.75153261484692       -9.12183087522748       -0.87002825528516      Cl
        6.91625857066910        0.19885186051096       -4.82984594029129      Cl
        6.39302178675153       -7.35449739011508        0.90283220388841      Cl
       -2.48105995278061        0.42542237786824        2.90097226760768      Cl
        4.49044225756077        6.72870950178231       -4.71674217521771      Cl
       -6.24921992487956       -0.27817261936325      -13.23400633870233      Cl
       -6.76491665896726        2.93619528649719       -1.58647606303377      Cl
       -0.89826415279700       -4.75498686022107      -12.96277083645278      Cl
       -0.08150596072148       -6.23082148742342        2.70361471934268      Cl
       -8.53821251801803       -1.56663220732575       -7.04717333278717      Cl
       -1.99487545517905      -10.48282574262707       -2.27057067302104      Cl
       -6.76609602966129       -4.78429660071519        4.60141220631705      Cl
        2.41422138286041       -5.25518221976702       -4.06429784609857      Cl
        1.71007484404271       -1.86198537415538        7.65095229004803      Cl
      -10.67856748345169        4.99920684620866       -6.76115318912300      Cl
       -4.51325804695281        6.61565514075108        2.74830866867981      O 
       -6.32758068948535        6.48789840259627        2.84080864430170      H 
       -3.76727695331510        8.37972858386797        4.61045235367368      C 
       -4.51285753891569       10.25951173420249        4.14745219303454      H 
       -1.71407778136094        8.46889988876336        4.52427420135635      H 
       -4.62510764780843        7.62948331547266        7.26039832648123      C 
       -4.13133958932194        9.14579281617466        8.56714624194522      H 
       -6.68501803873107        7.45012721558479        7.25038756558016      H 
       -3.46205052933784        5.14348578028166        8.16243060331631      C 
       -3.68121549036574        3.72976682686216        6.68229692014249      H 
       -4.50744069771116        4.48260849579712        9.81298602621883      H 
       -0.68328910778141        5.38521387828538        8.86353836210935      C 
       -0.44231326962873        6.73849967331030       10.39019819295725      H 
        0.04084925319225        3.57117632012094        9.49568386528174      H 
        0.43472850358810        6.02310939892959        7.26596590725289      H 
        7.31702115531784       -3.27980881804039        6.40666299339044      O 
        6.59541384824439       -1.98736853799746        7.47055575251429      H 
        9.72859276671692       -2.39825818202483        5.66697743448519      C 
        9.57774678189875       -1.30185686029385        3.90881809992026      H 
       10.85123542705180       -4.08185908663524        5.27047948040031      H 
       10.99926785190424       -0.79331071682819        7.70243040847902      C 
       10.44044628211182       -1.52975407222994        9.54994269141677      H 
       13.04410029428058       -0.99996119052814        7.54607582916668      H 
       10.35499726140793        2.02119600616196        7.52794540107740      C 
       11.05769089455460        2.75698383317074        5.73108123524102      H 
       11.35345697349332        3.00842035547767        9.04083172906617      H 
        7.53795748050033        2.59368565557046        7.73292980116598      C 
        6.74770768081019        1.78947124910316        9.45139040342301      H 
        7.23952637473925        4.62530283127718        7.79118495710736      H 
        6.53034767141088        1.86275284990691        6.09878916610612      H 
       -0.46840623073359       -8.91471817468546       -8.24148082488970      O 
       -1.67559949248518       -9.10147815873683       -9.60431087482476      H 
       -0.21096498452382      -10.60268114083751       -7.60956172234325      H 
        4.41633088228200       -3.08838946509255       -9.57443683551975      O 
        6.21348268753126       -2.93187929089508       -9.32785615084817      H 
        4.06256027426379       -2.10943613506132      -11.07891605376792      H 
$end
 
 Bond Distances (Angstroems)
 ---------------------------
Na1-Na2=3.6521       Na1-Na5=3.3234       Na1-Na7=3.8064       Na1-Na10=3.8548      Na1-Na11=3.6465      Na1-Na17=3.6863      
Na1-Na19=3.8261      Na1-Na24=3.5270      Na1-Cl27=2.7465      Na1-Cl28=2.6995      Na1-Cl33=2.5895      Na1-Cl39=2.5614      
Na1-Cl42=2.5968      Na1-O51=2.0838       Na2-Na1=3.6521       Na2-Na8=3.5865       Na2-Na10=3.5838      Na2-Na11=3.4266      
Na2-Na20=3.5819      Na2-Cl28=2.5366      Na2-Cl29=2.5939      Na2-Cl42=2.5914      Na2-Cl50=2.5062      Na3-Na7=3.4936       
Na3-Na11=3.7499      Na3-Na13=3.9479      Na3-Na14=3.6051      Na3-Na18=3.3065      Na3-Na21=3.0450      Na3-Na22=3.5940      
Na3-Na23=3.4986      Na3-Na25=3.5539      Na3-Cl26=2.5082      Na3-Cl30=2.4970      Na3-Cl34=2.6045      Na3-Cl46=2.6003      
Na3-Cl48=2.6554      Na3-O81=2.3279       Na4-Na10=3.5039      Na4-Na13=3.3145      Na4-Na19=3.5626      Na4-Cl35=2.4631      
Na4-Cl37=2.5006      Na4-Cl40=2.4495      Na5-Na1=3.3234       Na5-Na10=3.4150      Na5-Na19=3.3672      Na5-Cl27=2.4600      
Na5-Cl28=2.4356      Na5-Cl40=2.4815      Na6-Na10=3.8807      Na6-Na11=3.8605      Na6-Na13=3.6593      Na6-Na14=3.1747      
Na6-Na20=3.7458      Na6-Na21=3.9192      Na6-Cl29=2.8106      Na6-Cl30=2.6632      Na6-Cl35=2.6660      Na6-Cl41=2.5030      
Na6-Cl43=2.8292      Na7-Na1=3.8064       Na7-Na3=3.4936       Na7-Na9=3.7071       Na7-Na11=3.5712      Na7-Na12=3.6501      
Na7-Na13=3.4638      Na7-Na16=3.5924      Na7-Na17=3.7306      Na7-Na19=3.7476      Na7-Na22=3.6279      Na7-Na24=3.5772      
Na7-Na25=3.7065      Na7-Cl26=2.5916      Na7-Cl32=2.5938      Na7-Cl33=2.6243      Na7-Cl39=2.6184      Na7-Cl44=2.6560      
Na7-Cl48=2.7976      Na8-Na2=3.5865       Na8-Na11=3.4437      Na8-Na17=3.6393      Na8-Na20=3.5714      Na8-Na23=3.5892      
Na8-Cl31=2.5622      Na8-Cl42=2.5848      Na8-Cl45=2.5765      Na8-Cl50=2.4999      Na9-Na7=3.7071       Na9-Na12=3.5794      
Na9-Na16=3.6725      Na9-Na22=3.5918      Na9-Na24=3.6769      Na9-Cl32=2.6226      Na9-Cl38=2.5760      Na9-Cl44=2.6085      
Na9-Cl49=2.6622      Na9-O66=2.0642       Na9-H67=2.4903       Na10-Na1=3.8548      Na10-Na2=3.5838      Na10-Na4=3.5039      
Na10-Na5=3.4150      Na10-Na6=3.8807      Na10-Na11=3.6602     Na10-Na13=3.4817     Na10-Na19=3.8430     Na10-Cl28=2.6514     
Na10-Cl29=2.4638     Na10-Cl33=2.6070     Na10-Cl35=2.6567     Na10-Cl40=2.6983     Na11-Na1=3.6465      Na11-Na2=3.4266      
Na11-Na3=3.7499      Na11-Na6=3.8605      Na11-Na7=3.5712      Na11-Na8=3.4437      Na11-Na10=3.6602     Na11-Na13=3.7238     
Na11-Na14=3.8769     Na11-Na17=3.5804     Na11-Na20=3.5949     Na11-Na23=3.6920     Na11-Cl26=2.7262     Na11-Cl29=2.6174     
Na11-Cl30=2.4520     Na11-Cl33=2.6953     Na11-Cl42=2.5637     Na11-Cl45=2.6255     Na12-Na7=3.6501      Na12-Na9=3.5794      
Na12-Na13=3.5530     Na12-Na19=3.6738     Na12-Na22=3.6035     Na12-Cl32=2.5249     Na12-Cl37=2.5689     Na12-Cl38=2.4591     
Na12-Cl48=2.6055     Na13-Na3=3.9479      Na13-Na4=3.3145      Na13-Na6=3.6593      Na13-Na7=3.4638      Na13-Na10=3.4817     
Na13-Na11=3.7238     Na13-Na12=3.5530     Na13-Na19=3.4767     Na13-Na21=3.0510     Na13-Cl30=2.4906     Na13-Cl33=2.5188     
Na13-Cl35=2.6129     Na13-Cl37=2.5975     Na13-Cl48=2.6394     Na13-O84=2.3670      Na14-Na3=3.6051      Na14-Na6=3.1747      
Na14-Na11=3.8769     Na14-Na20=3.7588     Na14-Na21=3.9526     Na14-Na23=3.8797     Na14-Cl30=2.6974     Na14-Cl34=2.6588     
Na14-Cl41=2.5049     Na14-Cl43=2.7897     Na14-Cl45=2.8146     Na15-Na17=3.3670     Na15-Na23=3.4383     Na15-Na25=3.3874     
Na15-Cl31=2.4515     Na15-Cl36=2.4743     Na15-Cl47=2.4642     Na16-Na7=3.5924      Na16-Na9=3.6725      Na16-Na17=3.6022     
Na16-Na24=3.5256     Na16-Na25=3.5231     Na16-Cl39=2.5424     Na16-Cl44=2.5649     Na16-Cl47=2.5435     Na16-Cl49=2.4782     
Na17-Na1=3.6863      Na17-Na7=3.7306      Na17-Na8=3.6393      Na17-Na11=3.5804     Na17-Na15=3.3670     Na17-Na16=3.6022     
Na17-Na23=3.7862     Na17-Na25=3.7828     Na17-Cl26=2.5739     Na17-Cl31=2.6564     Na17-Cl39=2.5250     Na17-Cl42=2.5444     
Na17-Cl47=2.6931     Na18-Na3=3.3065      Na18-Na23=3.4893     Na18-Na25=3.5563     Na18-Cl34=2.4636     Na18-Cl36=2.4593     
Na18-Cl46=2.4944     Na19-Na1=3.8261      Na19-Na4=3.5626      Na19-Na5=3.3672      Na19-Na7=3.7476      Na19-Na10=3.8430     
Na19-Na12=3.6738     Na19-Na13=3.4767     Na19-Na24=3.5429     Na19-Cl27=2.5903     Na19-Cl32=2.5035     Na19-Cl33=2.5770     
Na19-Cl37=2.6797     Na19-Cl40=2.6460     Na20-Na2=3.5819      Na20-Na6=3.7458      Na20-Na8=3.5714      Na20-Na11=3.5949     
Na20-Na14=3.7588     Na20-Cl29=2.5875     Na20-Cl41=2.4559     Na20-Cl45=2.6020     Na20-Cl50=2.5467     Na21-Na3=3.0450      
Na21-Na6=3.9192      Na21-Na13=3.0510     Na21-Na14=3.9526     Na21-Cl30=2.6531     Na21-Cl43=2.4261     Na21-Cl48=2.7819     
Na21-O81=2.0732      Na21-H82=2.4900      Na21-O84=2.0568      Na22-Na3=3.5940      Na22-Na7=3.6279      Na22-Na9=3.5918      
Na22-Na12=3.6035     Na22-Na25=3.6860     Na22-Cl38=2.4653     Na22-Cl44=2.5312     Na22-Cl46=2.5627     Na22-Cl48=2.6051     
Na23-Na3=3.4986      Na23-Na8=3.5892      Na23-Na11=3.6920     Na23-Na14=3.8797     Na23-Na15=3.4383     Na23-Na17=3.7862     
Na23-Na18=3.4893     Na23-Na25=3.8439     Na23-Cl26=2.5993     Na23-Cl31=2.6987     Na23-Cl34=2.6489     Na23-Cl36=2.6990     
Na23-Cl45=2.4676     Na24-Na1=3.5270      Na24-Na7=3.5772      Na24-Na9=3.6769      Na24-Na16=3.5256     Na24-Na19=3.5429     
Na24-Cl27=2.5302     Na24-Cl32=2.5826     Na24-Cl39=2.5145     Na24-Cl49=2.4947     Na25-Na3=3.5539      Na25-Na7=3.7065      
Na25-Na15=3.3874     Na25-Na16=3.5231     Na25-Na17=3.7828     Na25-Na18=3.5563     Na25-Na22=3.6860     Na25-Na23=3.8439     
Na25-Cl26=2.5681     Na25-Cl36=2.6691     Na25-Cl44=2.5305     Na25-Cl46=2.6944     Na25-Cl47=2.6621     Cl26-Na3=2.5082      
Cl26-Na7=2.5916      Cl26-Na11=2.7262     Cl26-Na17=2.5739     Cl26-Na23=2.5993     Cl26-Na25=2.5681     Cl27-Na1=2.7465      
Cl27-Na5=2.4600      Cl27-Na19=2.5903     Cl27-Na24=2.5302     Cl28-Na1=2.6995      Cl28-Na2=2.5366      Cl28-Na5=2.4356      
Cl28-Na10=2.6514     Cl29-Na2=2.5939      Cl29-Na6=2.8106      Cl29-Na10=2.4638     Cl29-Na11=2.6174     Cl29-Na20=2.5875     
Cl30-Na3=2.4970      Cl30-Na6=2.6632      Cl30-Na11=2.4520     Cl30-Na13=2.4906     Cl30-Na14=2.6974     Cl30-Na21=2.6531     
Cl31-Na8=2.5622      Cl31-Na15=2.4515     Cl31-Na17=2.6564     Cl31-Na23=2.6987     Cl32-Na7=2.5938      Cl32-Na9=2.6226      
Cl32-Na12=2.5249     Cl32-Na19=2.5035     Cl32-Na24=2.5826     Cl33-Na1=2.5895      Cl33-Na7=2.6243      Cl33-Na10=2.6070     
Cl33-Na11=2.6953     Cl33-Na13=2.5188     Cl33-Na19=2.5770     Cl34-Na3=2.6045      Cl34-Na14=2.6588     Cl34-Na18=2.4636     
Cl34-Na23=2.6489     Cl35-Na4=2.4631      Cl35-Na6=2.6660      Cl35-Na10=2.6567     Cl35-Na13=2.6129     Cl36-Na15=2.4743     
Cl36-Na18=2.4593     Cl36-Na23=2.6990     Cl36-Na25=2.6691     Cl37-Na4=2.5006      Cl37-Na12=2.5689     Cl37-Na13=2.5975     
Cl37-Na19=2.6797     Cl38-Na9=2.5760      Cl38-Na12=2.4591     Cl38-Na22=2.4653     Cl39-Na1=2.5614      Cl39-Na7=2.6184      
Cl39-Na16=2.5424     Cl39-Na17=2.5250     Cl39-Na24=2.5145     Cl40-Na4=2.4495      Cl40-Na5=2.4815      Cl40-Na10=2.6983     
Cl40-Na19=2.6460     Cl41-Na6=2.5030      Cl41-Na14=2.5049     Cl41-Na20=2.4559     Cl42-Na1=2.5968      Cl42-Na2=2.5914      
Cl42-Na8=2.5848      Cl42-Na11=2.5637     Cl42-Na17=2.5444     Cl43-Na6=2.8292      Cl43-Na14=2.7897     Cl43-Na21=2.4261     
Cl44-Na7=2.6560      Cl44-Na9=2.6085      Cl44-Na16=2.5649     Cl44-Na22=2.5312     Cl44-Na25=2.5305     Cl45-Na8=2.5765      
Cl45-Na11=2.6255     Cl45-Na14=2.8146     Cl45-Na20=2.6020     Cl45-Na23=2.4676     Cl46-Na3=2.6003      Cl46-Na18=2.4944     
Cl46-Na22=2.5627     Cl46-Na25=2.6944     Cl47-Na15=2.4642     Cl47-Na16=2.5435     Cl47-Na17=2.6931     Cl47-Na25=2.6621     
Cl48-Na3=2.6554      Cl48-Na7=2.7976      Cl48-Na12=2.6055     Cl48-Na13=2.6394     Cl48-Na21=2.7819     Cl48-Na22=2.6051     
Cl49-Na9=2.6622      Cl49-Na16=2.4782     Cl49-Na24=2.4947     Cl50-Na2=2.5062      Cl50-Na8=2.4999      Cl50-Na20=2.5467     
O51-Na1=2.0838       O51-H52=0.9637       O51-C53=1.4136       H52-O51=0.9637       C53-O51=1.4136       C53-H54=1.0978       
C53-H55=1.0885       C53-C56=1.5265       H54-C53=1.0978       H55-C53=1.0885       C56-C53=1.5265       C56-H57=1.0910       
C56-H58=1.0942       C56-C59=1.5288       H57-C56=1.0910       H58-C56=1.0942       C59-C56=1.5288       C59-H60=1.0893       
C59-H61=1.0914       C59-C62=1.5219       H60-C59=1.0893       H61-C59=1.0914       C62-C59=1.5219       C62-H63=1.0871       
C62-H64=1.0864       C62-H65=1.0857       H63-C62=1.0871       H64-C62=1.0864       H65-C62=1.0857       O66-Na9=2.0642       
O66-H67=0.9646       O66-C68=1.4140       H67-Na9=2.4903       H67-O66=0.9646       C68-O66=1.4140       C68-H69=1.0994       
C68-H70=1.0912       C68-C71=1.5276       H69-C68=1.0994       H70-C68=1.0912       C71-C68=1.5276       C71-H72=1.0932       
C71-H73=1.0907       C71-C74=1.5307       H72-C71=1.0932       H73-C71=1.0907       C74-C71=1.5307       C74-H75=1.0927       
C74-H76=1.0923       C74-C77=1.5250       H75-C74=1.0927       H76-C74=1.0923       C77-C74=1.5250       C77-H78=1.0876       
C77-H79=1.0871       C77-H80=1.0871       H78-C77=1.0876       H79-C77=1.0871       H80-C77=1.0871       O81-Na3=2.3279       
O81-Na21=2.0732      O81-H82=0.9685       O81-H83=0.9635       H82-Na21=2.4900      H82-O81=0.9685       H83-O81=0.9635       
O84-Na13=2.3670      O84-Na21=2.0568      O84-H85=0.9635       O84-H86=0.9681       H85-O84=0.9635       H86-O84=0.9681       
 C  H  Rav=1.0907 sigma=0.0037  Rmin=1.0857  Rmax=1.0994    18
 C  C  Rav=1.5268 sigma=0.0028  Rmin=1.5219  Rmax=1.5307     6
 O  H  Rav=0.9653 sigma=0.0021  Rmin=0.9635  Rmax=0.9685     6
 O  C  Rav=1.4138 sigma=0.0002  Rmin=1.4136  Rmax=1.4140     2
 Na H  Rav=2.4901 sigma=0.0002  Rmin=2.4900  Rmax=2.4903     2
 Na O  Rav=2.1621 sigma=0.1318  Rmin=2.0568  Rmax=2.3670     6
 Na Na Rav=3.6047 sigma=0.1821  Rmin=3.0450  Rmax=3.9526    79
 Cl Na Rav=2.5859 sigma=0.0927  Rmin=2.4261  Rmax=2.8292   109
 
 selected bond angles (degree)
 --------------------
Na5-Na1-Na2= 89.91             Na7-Na1-Na2=113.10             Na7-Na1-Na5=113.98             Na10-Na1-Na2= 56.95            
Na10-Na1-Na5= 56.23            Na10-Na1-Na7= 85.44            Na11-Na1-Na2= 56.00            Na11-Na1-Na5=114.49            
Na11-Na1-Na7= 57.21            Na11-Na1-Na10= 58.33           Na17-Na1-Na2= 88.57            Na17-Na1-Na5=172.02            
Na17-Na1-Na7= 59.70            Na17-Na1-Na10=116.77           Na17-Na1-Na11= 58.45           Na19-Na1-Na2=116.96            
Na19-Na1-Na5= 55.66            Na19-Na1-Na7= 58.81            Na19-Na1-Na10= 60.04           Na19-Na1-Na11= 89.63           
Na19-Na1-Na17=118.47           Na24-Na1-Na2=170.97            Na24-Na1-Na5= 91.71            Na24-Na1-Na7= 58.24            
Na24-Na1-Na10=117.21           Na24-Na1-Na11=115.45           Na24-Na1-Na17= 88.60           Na24-Na1-Na19= 57.44           
Cl27-Na1-Na2=136.49            Cl27-Na1-Na5= 46.63            Cl27-Na1-Na7= 88.40            Cl27-Na1-Na10= 89.81           
Cl27-Na1-Na11=132.21           Cl27-Na1-Na17=134.08           Cl27-Na1-Na19= 42.59           Cl27-Na1-Na24= 45.49           
Cl28-Na1-Na2= 43.97            Cl28-Na1-Na5= 46.28            Cl28-Na1-Na7=128.80            Cl28-Na1-Na10= 43.42           
Cl28-Na1-Na11= 86.57           Cl28-Na1-Na17=132.53           Cl28-Na1-Na19= 89.45           Cl28-Na1-Na24=137.93           
Cl28-Na1-Cl27= 92.84           Cl33-Na1-Na2= 86.58            Cl33-Na1-Na5= 80.86            Cl33-Na1-Na7= 43.47            
Cl33-Na1-Na10= 42.29           Cl33-Na1-Na11= 47.59           Cl33-Na1-Na17= 91.22           Cl33-Na1-Na19= 42.09           
Cl33-Na1-Na24= 84.91           Cl33-Na1-Cl27= 84.68           Cl33-Na1-Cl28= 85.66           Cl39-Na1-Na2=131.01            
Cl39-Na1-Na5=136.43            Cl39-Na1-Na7= 43.29            Cl39-Na1-Na10=128.66           Cl39-Na1-Na11= 84.98           
Cl39-Na1-Na17= 43.17           Cl39-Na1-Na19= 87.90           Cl39-Na1-Na24= 45.44           Cl39-Na1-Cl27= 90.91           
Cl39-Na1-Cl28=171.16           Cl39-Na1-Cl33= 86.72           Cl42-Na1-Na2= 45.20            Cl42-Na1-Na5=135.05            
Cl42-Na1-Na7= 87.87            Cl42-Na1-Na10= 89.39           Cl42-Na1-Na11= 44.67           Cl42-Na1-Na17= 43.63           
Cl42-Na1-Na19=134.28           Cl42-Na1-Na24=132.14           Cl42-Na1-Cl27=176.24           Cl42-Na1-Cl28= 89.11           
Cl42-Na1-Cl33= 92.26           Cl42-Na1-Cl39= 86.72           O51-Na1-Na2= 91.24             O51-Na1-Na5= 98.35             
O51-Na1-Na7=138.52             O51-Na1-Na10=135.54            O51-Na1-Na11=131.40            O51-Na1-Na17= 89.52            
O51-Na1-Na19=138.96            O51-Na1-Na24= 97.31            O51-Na1-Cl27= 96.38            O51-Na1-Cl28= 92.21            
O51-Na1-Cl33=177.67            O51-Na1-Cl39= 95.32            O51-Na1-Cl42= 86.76            Na8-Na2-Na1= 91.23             
Na10-Na2-Na1= 64.37            Na10-Na2-Na8=121.51            Na11-Na2-Na1= 61.92            Na11-Na2-Na8= 58.77            
Na11-Na2-Na10= 62.90           Na20-Na2-Na1=123.59            Na20-Na2-Na8= 59.76            Na20-Na2-Na10= 89.62           
Na20-Na2-Na11= 61.67           Cl28-Na2-Na1= 47.64            Cl28-Na2-Na8=138.87            Cl28-Na2-Na10= 47.65           
Cl28-Na2-Na11= 94.06           Cl28-Na2-Na20=137.18           Cl29-Na2-Na1= 93.98            Cl29-Na2-Na8= 91.85            
Cl29-Na2-Na10= 43.43           Cl29-Na2-Na11= 49.18           Cl29-Na2-Na20= 46.19           Cl29-Na2-Cl28= 91.04           
Cl42-Na2-Na1= 45.32            Cl42-Na2-Na8= 46.06            Cl42-Na2-Na10= 95.66           Cl42-Na2-Na11= 47.99           
Cl42-Na2-Na20= 94.32           Cl42-Na2-Cl28= 92.88           Cl42-Na2-Cl29= 97.16           Cl50-Na2-Na1=135.24            
Cl50-Na2-Na8= 44.17            Cl50-Na2-Na10=134.92           Cl50-Na2-Na11= 89.98           Cl50-Na2-Na20= 45.31           
Cl50-Na2-Cl28=175.96           Cl50-Na2-Cl29= 91.50           Cl50-Na2-Cl42= 89.92           Na11-Na3-Na7= 58.95            
Na13-Na3-Na7= 55.07            Na13-Na3-Na11= 57.79           Na14-Na3-Na7=121.18            Na14-Na3-Na11= 63.59           
Na14-Na3-Na13= 84.76           Na18-Na3-Na7=125.77            Na18-Na3-Na11=122.71           Na18-Na3-Na13=179.12           
Na18-Na3-Na14= 94.84           Na21-Na3-Na7=101.17            Na21-Na3-Na11= 95.59           Na21-Na3-Na13= 49.70           
Na21-Na3-Na14= 72.38           Na21-Na3-Na18=129.42           Na22-Na3-Na7= 61.56            Na22-Na3-Na11=120.46           
Na22-Na3-Na13= 86.68           Na22-Na3-Na14=165.67           Na22-Na3-Na18= 93.55           Na22-Na3-Na21= 93.33           
Na23-Na3-Na7= 95.31            Na23-Na3-Na11= 61.12           Na23-Na3-Na13=118.86           Na23-Na3-Na14= 66.19           
Na23-Na3-Na18= 61.62           Na23-Na3-Na21=138.17           Na23-Na3-Na22=128.13           Na25-Na3-Na7= 63.45            
Na25-Na3-Na11= 92.81           Na25-Na3-Na13=118.51           Na25-Na3-Na14=132.24           Na25-Na3-Na18= 62.32           
Na25-Na3-Na21=154.79           Na25-Na3-Na22= 62.08           Na25-Na3-Na23= 66.05           Cl26-Na3-Na7= 47.77            
Cl26-Na3-Na11= 46.62           Cl26-Na3-Na13= 89.26           Cl26-Na3-Na14= 98.36           Cl26-Na3-Na18= 91.57           
Cl26-Na3-Na21=137.92           Cl26-Na3-Na22= 92.99           Cl26-Na3-Na23= 47.86           Cl26-Na3-Na25= 46.26           
Cl30-Na3-Na7= 78.74            Cl30-Na3-Na11= 40.29           Cl30-Na3-Na13= 37.61           Cl30-Na3-Na14= 48.39           
Cl30-Na3-Na18=142.17           Cl30-Na3-Na21= 56.16           Cl30-Na3-Na22=124.28           Cl30-Na3-Na23= 90.59           
Cl30-Na3-Na25=131.90           Cl30-Na3-Cl26= 86.52           Cl34-Na3-Na7=143.84            Cl34-Na3-Na11= 93.51           
Cl34-Na3-Na13=132.16           Cl34-Na3-Na14= 47.40           Cl34-Na3-Na18= 47.45           Cl34-Na3-Na21=104.73           
Cl34-Na3-Na22=139.86           Cl34-Na3-Na23= 48.79           Cl34-Na3-Na25= 98.41           Cl34-Na3-Cl26= 96.64           
Cl34-Na3-Cl30= 95.22           Cl46-Na3-Na7= 94.83            Cl46-Na3-Na11=141.69           Cl46-Na3-Na13=132.03           
Cl46-Na3-Na14=140.91           Cl46-Na3-Na18= 48.15           Cl46-Na3-Na21=118.11           Cl46-Na3-Na22= 45.46           
Cl46-Na3-Na23= 98.21           Cl46-Na3-Na25= 48.97           Cl46-Na3-Cl26= 95.23           Cl46-Na3-Cl30=169.59           
Cl46-Na3-Cl34= 94.77           Cl48-Na3-Na7= 51.97            Cl48-Na3-Na11= 92.60           Cl48-Na3-Na13= 41.63           
Cl48-Na3-Na14=122.39           Cl48-Na3-Na18=138.40           Cl48-Na3-Na21= 57.94           Cl48-Na3-Na22= 46.32           
Cl48-Na3-Na23=146.84           Cl48-Na3-Na25= 98.02           Cl48-Na3-Cl26= 99.74           Cl48-Na3-Cl30= 78.82           
Cl48-Na3-Cl34=162.15           Cl48-Na3-Cl46= 90.77           O81-Na3-Na7=134.95             O81-Na3-Na11=132.34            
O81-Na3-Na13= 92.00            O81-Na3-Na14= 79.05            O81-Na3-Na18= 87.15            O81-Na3-Na21= 42.85            
O81-Na3-Na22= 89.81            O81-Na3-Na23=129.25            O81-Na3-Na25=134.84            O81-Na3-Cl26=176.99            
O81-Na3-Cl30= 92.82            O81-Na3-Cl34= 80.49            O81-Na3-Cl46= 85.95            O81-Na3-Cl48= 83.00            
Na13-Na4-Na10= 61.34           Na19-Na4-Na10= 65.88           Na19-Na4-Na13= 60.61           Cl35-Na4-Na10= 49.17           
Cl35-Na4-Na13= 51.22           Cl35-Na4-Na19=100.34           Cl37-Na4-Na10=100.52           Cl37-Na4-Na13= 50.73           
Cl37-Na4-Na19= 48.68           Cl37-Na4-Cl35=100.82           Cl40-Na4-Na10= 50.16           Cl40-Na4-Na13= 93.30           
Cl40-Na4-Na19= 47.95           Cl40-Na4-Cl35= 99.22           Cl40-Na4-Cl37= 96.27           Na10-Na5-Na1= 69.77            
Na19-Na5-Na1= 69.76            Na19-Na5-Na10= 69.03           Cl27-Na5-Na1= 54.25            Cl27-Na5-Na10=105.95           
Cl27-Na5-Na19= 49.86           Cl28-Na5-Na1= 53.24            Cl28-Na5-Na10= 50.57           Cl28-Na5-Na19=105.77           
Cl28-Na5-Cl27=107.39           Cl40-Na5-Na1=105.86            Cl40-Na5-Na10= 51.55           Cl40-Na5-Na19= 51.10           
Cl40-Na5-Cl27=100.20           Cl40-Na5-Cl28=101.57           Na11-Na6-Na10= 56.43           Na13-Na6-Na10= 54.91           
Na13-Na6-Na11= 59.29           Na14-Na6-Na10=122.48           Na14-Na6-Na11= 66.05           Na14-Na6-Na13= 96.21           
Na20-Na6-Na10= 82.91           Na20-Na6-Na11= 56.38           Na20-Na6-Na13=115.14           Na20-Na6-Na14= 65.19           
Na21-Na6-Na10=102.14           Na21-Na6-Na11= 81.06           Na21-Na6-Na13= 47.33           Na21-Na6-Na14= 66.77           
Na21-Na6-Na20=125.19           Cl29-Na6-Na10= 39.27           Cl29-Na6-Na11= 42.68           Cl29-Na6-Na13= 82.73           
Cl29-Na6-Na14= 96.23           Cl29-Na6-Na20= 43.65           Cl29-Na6-Na21=121.13           Cl30-Na6-Na10= 79.19           
Cl30-Na6-Na11= 38.98           Cl30-Na6-Na13= 42.89           Cl30-Na6-Na14= 54.18           Cl30-Na6-Na20= 87.37           
Cl30-Na6-Na21= 42.41           Cl30-Na6-Cl29= 81.02           Cl35-Na6-Na10= 43.10           Cl35-Na6-Na11= 89.29           
Cl35-Na6-Na13= 45.52           Cl35-Na6-Na14=141.70           Cl35-Na6-Na20=125.61           Cl35-Na6-Na21= 81.34           
Cl35-Na6-Cl29= 82.13           Cl35-Na6-Cl30= 88.04           Cl41-Na6-Na10=122.90           Cl41-Na6-Na11= 87.57           
Cl41-Na6-Na13=142.33           Cl41-Na6-Na14= 50.69           Cl41-Na6-Na20= 40.47           Cl41-Na6-Na21=115.23           
Cl41-Na6-Cl29= 83.81           Cl41-Na6-Cl30=100.23           Cl41-Na6-Cl35=162.37           Cl43-Na6-Na10=140.07           
Cl43-Na6-Na11=105.57           Cl43-Na6-Na13= 85.16           Cl43-Na6-Na14= 55.01           Cl43-Na6-Na20=118.64           
Cl43-Na6-Na21= 37.99           Cl43-Na6-Cl29=147.24           Cl43-Na6-Cl30= 69.53           Cl43-Na6-Cl35=110.05           
Cl43-Na6-Cl41= 87.50           Na3-Na7-Na1=123.11             Na9-Na7-Na1=117.57             Na9-Na7-Na3=119.10             
Na11-Na7-Na1= 59.14            Na11-Na7-Na3= 64.11            Na11-Na7-Na9=176.58            Na12-Na7-Na1=120.38            
Na12-Na7-Na3= 93.60            Na12-Na7-Na9= 58.22            Na12-Na7-Na11=123.72           Na13-Na7-Na1= 89.13            
Na13-Na7-Na3= 69.14            Na13-Na7-Na9=117.85            Na13-Na7-Na11= 63.90           Na13-Na7-Na12= 59.86           
Na16-Na7-Na1= 87.09            Na16-Na7-Na3=116.73            Na16-Na7-Na9= 60.39            Na16-Na7-Na11=117.55           
Na16-Na7-Na12=118.60           Na16-Na7-Na13=174.12           Na17-Na7-Na1= 58.55            Na17-Na7-Na3= 89.29            
Na17-Na7-Na9=119.27            Na17-Na7-Na11= 58.68           Na17-Na7-Na12=176.90           Na17-Na7-Na13=122.42           
Na17-Na7-Na16= 58.90           Na19-Na7-Na1= 60.86            Na19-Na7-Na3=126.61            Na19-Na7-Na9= 86.76            
Na19-Na7-Na11= 92.05           Na19-Na7-Na12= 59.54           Na19-Na7-Na13= 57.48           Na19-Na7-Na16=116.66           
Na19-Na7-Na17=119.37           Na22-Na7-Na1=176.00            Na22-Na7-Na3= 60.58            Na22-Na7-Na9= 58.63            
Na22-Na7-Na11=124.64           Na22-Na7-Na12= 59.35           Na22-Na7-Na13= 93.88           Na22-Na7-Na16= 89.70           
Na22-Na7-Na17=121.47           Na22-Na7-Na19=118.80           Na24-Na7-Na1= 56.97            Na24-Na7-Na3=175.46            
Na24-Na7-Na9= 60.60            Na24-Na7-Na11=116.10           Na24-Na7-Na12= 89.90           Na24-Na7-Na13=115.21           
Na24-Na7-Na16= 58.91           Na24-Na7-Na17= 87.16           Na24-Na7-Na19= 57.80           Na24-Na7-Na22=119.22           
Na25-Na7-Na1=119.52            Na25-Na7-Na3= 59.06            Na25-Na7-Na9= 87.75            Na25-Na7-Na11= 93.26           
Na25-Na7-Na12=119.58           Na25-Na7-Na13=128.18           Na25-Na7-Na16= 57.70           Na25-Na7-Na17= 61.15           
Na25-Na7-Na19=173.71           Na25-Na7-Na22= 60.33           Na25-Na7-Na24=116.60           Cl26-Na7-Na1= 91.29            
Cl26-Na7-Na3= 45.77            Cl26-Na7-Na9=131.51            Cl26-Na7-Na11= 49.43           Cl26-Na7-Na12=139.25           
Cl26-Na7-Na13= 99.32           Cl26-Na7-Na16= 85.28           Cl26-Na7-Na17= 43.58           Cl26-Na7-Na19=141.39           
Cl26-Na7-Na22= 90.82           Cl26-Na7-Na24=130.51           Cl26-Na7-Na25= 43.83           Cl32-Na7-Na1= 88.62            
Cl32-Na7-Na3=137.34            Cl32-Na7-Na9= 45.03            Cl32-Na7-Na11=133.78           Cl32-Na7-Na12= 43.76           
Cl32-Na7-Na13= 85.36           Cl32-Na7-Na16= 90.04           Cl32-Na7-Na17=133.31           Cl32-Na7-Na19= 41.75           
Cl32-Na7-Na22= 89.00           Cl32-Na7-Na24= 46.16           Cl32-Na7-Na25=132.75           Cl32-Na7-Cl26=175.32           
Cl33-Na7-Na1= 42.75            Cl33-Na7-Na3= 99.42            Cl33-Na7-Na9=129.95            Cl33-Na7-Na11= 48.68           
Cl33-Na7-Na12= 90.93           Cl33-Na7-Na13= 46.39           Cl33-Na7-Na16=129.60           Cl33-Na7-Na17= 89.70           
Cl33-Na7-Na19= 43.40           Cl33-Na7-Na22=140.13           Cl33-Na7-Na24= 83.40           Cl33-Na7-Na25=141.67           
Cl33-Na7-Cl26= 98.00           Cl33-Na7-Cl32= 85.10           Cl39-Na7-Na1= 42.13            Cl39-Na7-Na3=131.78            
Cl39-Na7-Na9= 91.02            Cl39-Na7-Na11= 85.75           Cl39-Na7-Na12=134.53           Cl39-Na7-Na13=131.22           
Cl39-Na7-Na16= 45.02           Cl39-Na7-Na17= 42.53           Cl39-Na7-Na19= 88.78           Cl39-Na7-Na22=134.72           
Cl39-Na7-Na24= 44.64           Cl39-Na7-Na25= 88.27           Cl39-Na7-Cl26= 86.01           Cl39-Na7-Cl32= 90.79           
Cl39-Na7-Cl33= 84.84           Cl44-Na7-Na1=132.54            Cl44-Na7-Na3= 87.59            Cl44-Na7-Na9= 44.72            
Cl44-Na7-Na11=136.28           Cl44-Na7-Na12= 88.62           Cl44-Na7-Na13=137.96           Cl44-Na7-Na16= 45.48           
Cl44-Na7-Na17= 90.39           Cl44-Na7-Na19=131.46           Cl44-Na7-Na22= 44.23           Cl44-Na7-Na24= 89.60           
Cl44-Na7-Na25= 43.04           Cl44-Na7-Cl26= 86.87           Cl44-Na7-Cl32= 89.75           Cl44-Na7-Cl33=172.99           
Cl44-Na7-Cl39= 90.49           Cl48-Na7-Na1=137.54            Cl48-Na7-Na3= 48.39            Cl48-Na7-Na9= 89.10            
Cl48-Na7-Na11= 94.12           Cl48-Na7-Na12= 45.32           Cl48-Na7-Na13= 48.44           Cl48-Na7-Na16=135.30           
Cl48-Na7-Na17=137.63           Cl48-Na7-Na19= 90.89           Cl48-Na7-Na22= 45.60           Cl48-Na7-Na24=135.21           
Cl48-Na7-Na25= 92.07           Cl48-Na7-Cl26= 94.16           Cl48-Na7-Cl32= 89.06           Cl48-Na7-Cl33= 94.82           
Cl48-Na7-Cl39=179.64           Cl48-Na7-Cl44= 89.83           Na11-Na8-Na2= 58.30            Na17-Na8-Na2= 90.33            
Na17-Na8-Na11= 60.65           Na20-Na8-Na2= 60.05            Na20-Na8-Na11= 61.62           Na20-Na8-Na17=122.26           
Na23-Na8-Na2=121.49            Na23-Na8-Na11= 63.29           Na23-Na8-Na17= 63.17           Na23-Na8-Na20= 90.13           
Cl31-Na8-Na2=137.11            Cl31-Na8-Na11= 94.29           Cl31-Na8-Na17= 46.86           Cl31-Na8-Na20=138.70           
Cl31-Na8-Na23= 48.59           Cl42-Na8-Na2= 46.22            Cl42-Na8-Na11= 47.76           Cl42-Na8-Na17= 44.36           
Cl42-Na8-Na20= 94.68           Cl42-Na8-Na23= 94.99           Cl42-Na8-Cl31= 90.91           Cl45-Na8-Na2= 92.11            
Cl45-Na8-Na11= 49.16           Cl45-Na8-Na17= 92.20           Cl45-Na8-Na20= 46.69           Cl45-Na8-Na23= 43.43           
Cl45-Na8-Cl31= 92.02           Cl45-Na8-Cl42= 96.85           Cl50-Na8-Na2= 44.31            Cl50-Na8-Na11= 89.69           
Cl50-Na8-Na17=134.55           Cl50-Na8-Na20= 45.49           Cl50-Na8-Na23=135.61           Cl50-Na8-Cl31=175.50           
Cl50-Na8-Cl42= 90.22           Cl50-Na8-Cl45= 92.18           Na12-Na9-Na7= 60.09            Na16-Na9-Na7= 58.26            
Na16-Na9-Na12=118.35           Na22-Na9-Na7= 59.59            Na22-Na9-Na12= 60.33           Na22-Na9-Na16= 89.01           
Na24-Na9-Na7= 57.95            Na24-Na9-Na12= 89.44           Na24-Na9-Na16= 57.33           Na24-Na9-Na22=117.52           
Cl32-Na9-Na7= 44.40            Cl32-Na9-Na12= 44.83           Cl32-Na9-Na16= 87.86           Cl32-Na9-Na22= 89.34           
Cl32-Na9-Na24= 44.62           Cl38-Na9-Na7= 87.24            Cl38-Na9-Na12= 43.39           Cl38-Na9-Na16=132.21           
Cl38-Na9-Na22= 43.34           Cl38-Na9-Na24=132.58           Cl38-Na9-Cl32= 88.14           Cl44-Na9-Na7= 45.76            
Cl44-Na9-Na12= 90.90           Cl44-Na9-Na16= 44.30           Cl44-Na9-Na22= 44.79           Cl44-Na9-Na24= 88.19           
Cl44-Na9-Cl32= 90.16           Cl44-Na9-Cl38= 88.12           Cl49-Na9-Na7= 85.91            Cl49-Na9-Na12=132.12           
Cl49-Na9-Na16= 42.43           Cl49-Na9-Na22=131.40           Cl49-Na9-Na24= 42.72           Cl49-Na9-Cl32= 87.33           
Cl49-Na9-Cl38=173.13           Cl49-Na9-Cl44= 86.72           O66-Na9-Na7=135.63             O66-Na9-Na12= 99.00            
O66-Na9-Na16=124.29            O66-Na9-Na22=146.70            O66-Na9-Na24= 85.54            O66-Na9-Cl32= 92.36            
O66-Na9-Cl38=103.46            O66-Na9-Cl44=168.22            O66-Na9-Cl49= 81.90            H67-Na9-Na7=124.02             
H67-Na9-Na12=110.19            H67-Na9-Na16=102.61            H67-Na9-Na22=167.91            H67-Na9-Na24= 67.56            
H67-Na9-Cl32= 87.78            H67-Na9-Cl38=124.79            H67-Na9-Cl44=146.90            H67-Na9-Cl49= 60.19            
H67-Na9-O66= 22.00             Na2-Na10-Na1= 58.67            Na4-Na10-Na1=117.39            Na4-Na10-Na2=175.14            
Na5-Na10-Na1= 54.00            Na5-Na10-Na2= 89.62            Na5-Na10-Na4= 89.84            Na6-Na10-Na1=119.23            
Na6-Na10-Na2= 92.36            Na6-Na10-Na4= 87.34            Na6-Na10-Na5=169.81            Na11-Na10-Na1= 57.99           
Na11-Na10-Na2= 56.45           Na11-Na10-Na4=119.44           Na11-Na10-Na5=111.92           Na11-Na10-Na6= 61.50           
Na13-Na10-Na1= 88.09           Na13-Na10-Na2=119.19           Na13-Na10-Na4= 56.65           Na13-Na10-Na5=111.16           
Na13-Na10-Na6= 59.31           Na13-Na10-Na11= 62.79          Na19-Na10-Na1= 59.61           Na19-Na10-Na2=118.25           
Na19-Na10-Na4= 57.79           Na19-Na10-Na5= 54.90           Na19-Na10-Na6=115.73           Na19-Na10-Na11= 89.17          
Na19-Na10-Na13= 56.41          Cl28-Na10-Na1= 44.41           Cl28-Na10-Na2= 45.00           Cl28-Na10-Na4=134.95           
Cl28-Na10-Na5= 45.20           Cl28-Na10-Na6=137.33           Cl28-Na10-Na11= 86.99          Cl28-Na10-Na13=132.46          
Cl28-Na10-Na19= 89.80          Cl29-Na10-Na1= 91.36           Cl29-Na10-Na2= 46.37           Cl29-Na10-Na4=133.56           
Cl29-Na10-Na5=135.76           Cl29-Na10-Na6= 46.22           Cl29-Na10-Na11= 45.61          Cl29-Na10-Na13= 91.66          
Cl29-Na10-Na19=134.59          Cl29-Na10-Cl28= 91.32          Cl33-Na10-Na1= 41.94           Cl33-Na10-Na2= 87.77           
Cl33-Na10-Na4= 87.38           Cl33-Na10-Na5= 78.86           Cl33-Na10-Na6= 91.23           Cl33-Na10-Na11= 47.35          
Cl33-Na10-Na13= 46.16          Cl33-Na10-Na19= 41.86          Cl33-Na10-Cl28= 86.31          Cl33-Na10-Cl29= 92.94          
Cl35-Na10-Na1=136.18           Cl35-Na10-Na2=135.58           Cl35-Na10-Na4= 44.55           Cl35-Na10-Na5=134.34           
Cl35-Na10-Na6= 43.28           Cl35-Na10-Na11= 93.83          Cl35-Na10-Na13= 48.11          Cl35-Na10-Na19= 90.23          
Cl35-Na10-Cl28=179.18          Cl35-Na10-Cl29= 89.24          Cl35-Na10-Cl33= 94.26          Cl40-Na10-Na1= 88.81           
Cl40-Na10-Na2=135.66           Cl40-Na10-Na4= 44.19           Cl40-Na10-Na5= 46.07           Cl40-Na10-Na6=131.47           
Cl40-Na10-Na11=132.63          Cl40-Na10-Na13= 85.48          Cl40-Na10-Na19= 43.48          Cl40-Na10-Cl28= 90.82          
Cl40-Na10-Cl29=177.12          Cl40-Na10-Cl33= 85.28          Cl40-Na10-Cl35= 88.64          
 
 selected dihedral angles (degree)
 ---------------------------------
Na8-Na2-Na1-Na5=173.26        Na8-Na2-Na1-Na7= 57.08        Na8-Na2-Na1-Na10=124.71       Na8-Na2-Na1-Na11= 53.18       
Na8-Na2-Na1-Na17=  1.09       Na8-Na2-Na1-Na19=122.58       Na8-Na2-Na1-Na24= 72.86       Na8-Na2-Na1-Cl27=170.99       
Na8-Na2-Na1-Cl28=179.70       Na8-Na2-Na1-Cl33= 92.40       Na8-Na2-Na1-Cl39=  9.76       Na8-Na2-Na1-Cl42=355.80       
Na8-Na2-Na1-O51=271.61        Na10-Na2-Na1-Na5= 48.54       Na10-Na2-Na1-Na7=292.37       Na10-Na2-Na1-Na11=288.46      
Na10-Na2-Na1-Na17=236.38      Na10-Na2-Na1-Na19=357.87      Na10-Na2-Na1-Na24=308.15      Na10-Na2-Na1-Cl27= 46.28      
Na10-Na2-Na1-Cl28= 54.99      Na10-Na2-Na1-Cl33=327.69      Na10-Na2-Na1-Cl39=245.05      Na10-Na2-Na1-Cl42=231.09      
Na10-Na2-Na1-O51=146.89       Na11-Na2-Na1-Na5=120.08       Na11-Na2-Na1-Na7=  3.91       Na11-Na2-Na1-Na10= 71.54      
Na11-Na2-Na1-Na17=307.92      Na11-Na2-Na1-Na19= 69.41      Na11-Na2-Na1-Na24= 19.69      Na11-Na2-Na1-Cl27=117.81      
Na11-Na2-Na1-Cl28=126.52      Na11-Na2-Na1-Cl33= 39.23      Na11-Na2-Na1-Cl39=316.58      Na11-Na2-Na1-Cl42=302.62      
Na11-Na2-Na1-O51=218.43       Na20-Na2-Na1-Na5=119.44       Na20-Na2-Na1-Na7=  3.27       Na20-Na2-Na1-Na10= 70.90      
Na20-Na2-Na1-Na11=359.36      Na20-Na2-Na1-Na17=307.28      Na20-Na2-Na1-Na19= 68.77      Na20-Na2-Na1-Na24= 19.05      
Na20-Na2-Na1-Cl27=117.17      Na20-Na2-Na1-Cl28=125.88      Na20-Na2-Na1-Cl33= 38.59      Na20-Na2-Na1-Cl39=315.94      
Na20-Na2-Na1-Cl42=301.98      Na20-Na2-Na1-O51=217.79       Cl28-Na2-Na1-Na5=353.56       Cl28-Na2-Na1-Na7=237.38       
Cl28-Na2-Na1-Na10=305.01      Cl28-Na2-Na1-Na11=233.48      Cl28-Na2-Na1-Na17=181.39      Cl28-Na2-Na1-Na19=302.88      
Cl28-Na2-Na1-Na24=253.16      Cl28-Na2-Na1-Cl27=351.29      Cl28-Na2-Na1-Cl33=272.70      Cl28-Na2-Na1-Cl39=190.06      
Cl28-Na2-Na1-Cl42=176.10      Cl28-Na2-Na1-O51= 91.91       Cl29-Na2-Na1-Na5= 81.32       Cl29-Na2-Na1-Na7=325.15       
Cl29-Na2-Na1-Na10= 32.78      Cl29-Na2-Na1-Na11=321.24      Cl29-Na2-Na1-Na17=269.16      Cl29-Na2-Na1-Na19= 30.65      
Cl29-Na2-Na1-Na24=340.93      Cl29-Na2-Na1-Cl27= 79.05      Cl29-Na2-Na1-Cl28= 87.77      Cl29-Na2-Na1-Cl33=  0.47      
Cl29-Na2-Na1-Cl39=277.82      Cl29-Na2-Na1-Cl42=263.86      Cl29-Na2-Na1-O51=179.67       Cl42-Na2-Na1-Na5=177.46       
Cl42-Na2-Na1-Na7= 61.28       Cl42-Na2-Na1-Na10=128.91      Cl42-Na2-Na1-Na11= 57.38      Cl42-Na2-Na1-Na17=  5.29      
Cl42-Na2-Na1-Na19=126.78      Cl42-Na2-Na1-Na24= 77.06      Cl42-Na2-Na1-Cl27=175.19      Cl42-Na2-Na1-Cl28=183.90      
Cl42-Na2-Na1-Cl33= 96.60      Cl42-Na2-Na1-Cl39= 13.96      Cl42-Na2-Na1-O51=275.81       Cl50-Na2-Na1-Na5=177.49       
Cl50-Na2-Na1-Na7= 61.32       Cl50-Na2-Na1-Na10=128.95      Cl50-Na2-Na1-Na11= 57.41      Cl50-Na2-Na1-Na17=  5.33      
Cl50-Na2-Na1-Na19=126.82      Cl50-Na2-Na1-Na24= 77.10      Cl50-Na2-Na1-Cl27=175.22      Cl50-Na2-Na1-Cl28=183.93      
Cl50-Na2-Na1-Cl33= 96.64      Cl50-Na2-Na1-Cl39= 13.99      Cl50-Na2-Na1-Cl42=  0.03      Cl50-Na2-Na1-O51=275.84       
Na10-Na5-Na1-Na2=310.91       Na10-Na5-Na1-Na7= 66.29       Na10-Na5-Na1-Na11=  2.94      Na10-Na5-Na1-Na17= 29.91      
Na10-Na5-Na1-Na19= 74.29      Na10-Na5-Na1-Na24=122.03      Na10-Na5-Na1-Cl27=128.76      Na10-Na5-Na1-Cl28=304.72      
Na10-Na5-Na1-Cl33= 37.46      Na10-Na5-Na1-Cl39=112.79      Na10-Na5-Na1-Cl42=313.47      Na10-Na5-Na1-O51=219.68       
Na19-Na5-Na1-Na2=236.62       Na19-Na5-Na1-Na7=351.99       Na19-Na5-Na1-Na10=285.71      Na19-Na5-Na1-Na11=288.65      
Na19-Na5-Na1-Na17=315.61      Na19-Na5-Na1-Na24= 47.73      Na19-Na5-Na1-Cl27= 54.47      Na19-Na5-Na1-Cl28=230.43      
Na19-Na5-Na1-Cl33=323.16      Na19-Na5-Na1-Cl39= 38.50      Na19-Na5-Na1-Cl42=239.17      Na19-Na5-Na1-O51=145.38       
Cl27-Na5-Na1-Na2=182.15       Cl27-Na5-Na1-Na7=297.53       Cl27-Na5-Na1-Na10=231.24      Cl27-Na5-Na1-Na11=234.18      
Cl27-Na5-Na1-Na17=261.14      Cl27-Na5-Na1-Na19=305.53      Cl27-Na5-Na1-Na24=353.26      Cl27-Na5-Na1-Cl28=175.96      
Cl27-Na5-Na1-Cl33=268.70      Cl27-Na5-Na1-Cl39=344.03      Cl27-Na5-Na1-Cl42=184.70      Cl27-Na5-Na1-O51= 90.91       
Cl28-Na5-Na1-Na2=  6.19       Cl28-Na5-Na1-Na7=121.57       Cl28-Na5-Na1-Na10= 55.28      Cl28-Na5-Na1-Na11= 58.22      
Cl28-Na5-Na1-Na17= 85.19      Cl28-Na5-Na1-Na19=129.57      Cl28-Na5-Na1-Na24=177.31      Cl28-Na5-Na1-Cl27=184.04      
Cl28-Na5-Na1-Cl33= 92.74      Cl28-Na5-Na1-Cl39=168.07      Cl28-Na5-Na1-Cl42=  8.74      Cl28-Na5-Na1-O51=274.96       
Cl40-Na5-Na1-Na2=273.43       Cl40-Na5-Na1-Na7= 28.81       Cl40-Na5-Na1-Na10=322.52      Cl40-Na5-Na1-Na11=325.47      
Cl40-Na5-Na1-Na17=352.43      Cl40-Na5-Na1-Na19= 36.82      Cl40-Na5-Na1-Na24= 84.55      Cl40-Na5-Na1-Cl27= 91.29      
Cl40-Na5-Na1-Cl28=267.24      Cl40-Na5-Na1-Cl33=  0.00      Cl40-Na5-Na1-Cl39= 75.31      Cl40-Na5-Na1-Cl42=275.99      
Cl40-Na5-Na1-O51=182.20       Na3-Na7-Na1-Na2=351.71        Na3-Na7-Na1-Na5=250.89        Na3-Na7-Na1-Na10=300.66       
Na3-Na7-Na1-Na11=355.56       Na3-Na7-Na1-Na17= 65.41       Na3-Na7-Na1-Na19=243.16       Na3-Na7-Na1-Na24=174.58       
Na3-Na7-Na1-Cl27=210.73       Na3-Na7-Na1-Cl28=303.09       Na3-Na7-Na1-Cl33=294.68       Na3-Na7-Na1-Cl39=117.70       
Na3-Na7-Na1-Cl42= 30.22       Na3-Na7-Na1-O51=112.89        Na9-Na7-Na1-Na2=177.19        Na9-Na7-Na1-Na5= 76.37        
Na9-Na7-Na1-Na10=126.14       Na9-Na7-Na1-Na11=181.04       Na9-Na7-Na1-Na17=250.89       Na9-Na7-Na1-Na19= 68.64       
Na9-Na7-Na1-Na24=  0.07       Na9-Na7-Na1-Cl27= 36.21       Na9-Na7-Na1-Cl28=128.57       Na9-Na7-Na1-Cl33=120.16       
Na9-Na7-Na1-Cl39=303.18       Na9-Na7-Na1-Cl42=215.70       Na9-Na7-Na1-O51=298.37        Na11-Na7-Na1-Na2=356.15       
Na11-Na7-Na1-Na5=255.33       Na11-Na7-Na1-Na10=305.10      Na11-Na7-Na1-Na17= 69.85      Na11-Na7-Na1-Na19=247.60      
Na11-Na7-Na1-Na24=179.03      Na11-Na7-Na1-Cl27=215.17      Na11-Na7-Na1-Cl28=307.53      Na11-Na7-Na1-Cl33=299.12      
Na11-Na7-Na1-Cl39=122.15      Na11-Na7-Na1-Cl42= 34.66      Na11-Na7-Na1-O51=117.33       Na12-Na7-Na1-Na2=109.69       
Na12-Na7-Na1-Na5=  8.87       Na12-Na7-Na1-Na10= 58.64      Na12-Na7-Na1-Na11=113.54      Na12-Na7-Na1-Na17=183.39      
Na12-Na7-Na1-Na19=  1.14      Na12-Na7-Na1-Na24=292.56      Na12-Na7-Na1-Cl27=328.71      Na12-Na7-Na1-Cl28= 61.06      
Na12-Na7-Na1-Cl33= 52.66      Na12-Na7-Na1-Cl39=235.68      Na12-Na7-Na1-Cl42=148.20      Na12-Na7-Na1-O51=230.87       
Na13-Na7-Na1-Na2= 55.92       Na13-Na7-Na1-Na5=315.10       Na13-Na7-Na1-Na10=  4.88      Na13-Na7-Na1-Na11= 59.77      
Na13-Na7-Na1-Na17=129.62      Na13-Na7-Na1-Na19=307.37      Na13-Na7-Na1-Na24=238.80      Na13-Na7-Na1-Cl27=274.94      
Na13-Na7-Na1-Cl28=  7.30      Na13-Na7-Na1-Cl33=358.89      Na13-Na7-Na1-Cl39=181.92      Na13-Na7-Na1-Cl42= 94.43      
Na13-Na7-Na1-O51=177.10       Na16-Na7-Na1-Na2=231.41       Na16-Na7-Na1-Na5=130.59       Na16-Na7-Na1-Na10=180.37      
Na16-Na7-Na1-Na11=235.26      Na16-Na7-Na1-Na17=305.12      Na16-Na7-Na1-Na19=122.87      Na16-Na7-Na1-Na24= 54.29      
Na16-Na7-Na1-Cl27= 90.43      Na16-Na7-Na1-Cl28=182.79      Na16-Na7-Na1-Cl33=174.38      Na16-Na7-Na1-Cl39=357.41      
Na16-Na7-Na1-Cl42=269.93      Na16-Na7-Na1-O51=352.59       Na17-Na7-Na1-Na2=286.29       Na17-Na7-Na1-Na5=185.47       
Na17-Na7-Na1-Na10=235.25      Na17-Na7-Na1-Na11=290.15      Na17-Na7-Na1-Na19=177.75      Na17-Na7-Na1-Na24=109.17      
Na17-Na7-Na1-Cl27=145.32      Na17-Na7-Na1-Cl28=237.67      Na17-Na7-Na1-Cl33=229.27      Na17-Na7-Na1-Cl39= 52.29      
Na17-Na7-Na1-Cl42=324.81      Na17-Na7-Na1-O51= 47.48       Na19-Na7-Na1-Na2=108.55       Na19-Na7-Na1-Na5=  7.72       
Na19-Na7-Na1-Na10= 57.50      Na19-Na7-Na1-Na11=112.40      Na19-Na7-Na1-Na17=182.25      Na19-Na7-Na1-Na24=291.42      
Na19-Na7-Na1-Cl27=327.57      Na19-Na7-Na1-Cl28= 59.92      Na19-Na7-Na1-Cl33= 51.52      Na19-Na7-Na1-Cl39=234.54      
Na19-Na7-Na1-Cl42=147.06      Na19-Na7-Na1-O51=229.73       Na22-Na7-Na1-Na2=194.73       Na22-Na7-Na1-Na5= 93.91       
Na22-Na7-Na1-Na10=143.68      Na22-Na7-Na1-Na11=198.58      Na22-Na7-Na1-Na17=268.43      Na22-Na7-Na1-Na19= 86.18      
Na22-Na7-Na1-Na24= 17.60      Na22-Na7-Na1-Cl27= 53.75      Na22-Na7-Na1-Cl28=146.11      Na22-Na7-Na1-Cl33=137.70      
Na22-Na7-Na1-Cl39=320.72      Na22-Na7-Na1-Cl42=233.24      Na22-Na7-Na1-O51=315.91       Na24-Na7-Na1-Na2=177.12       
Na24-Na7-Na1-Na5= 76.30       Na24-Na7-Na1-Na10=126.08      Na24-Na7-Na1-Na11=180.97      Na24-Na7-Na1-Na17=250.83      
Na24-Na7-Na1-Na19= 68.58      Na24-Na7-Na1-Cl27= 36.15      Na24-Na7-Na1-Cl28=128.50      Na24-Na7-Na1-Cl33=120.10      
Na24-Na7-Na1-Cl39=303.12      Na24-Na7-Na1-Cl42=215.64      Na24-Na7-Na1-O51=298.31       Na25-Na7-Na1-Na2=281.34       
Na25-Na7-Na1-Na5=180.52       Na25-Na7-Na1-Na10=230.30      Na25-Na7-Na1-Na11=285.20      Na25-Na7-Na1-Na17=355.05      
Na25-Na7-Na1-Na19=172.80      Na25-Na7-Na1-Na24=104.22      Na25-Na7-Na1-Cl27=140.37      Na25-Na7-Na1-Cl28=232.72      
Na25-Na7-Na1-Cl33=224.32      Na25-Na7-Na1-Cl39= 47.34      Na25-Na7-Na1-Cl42=319.86      Na25-Na7-Na1-O51= 42.53       
Cl26-Na7-Na1-Na2=316.62       Cl26-Na7-Na1-Na5=215.80       Cl26-Na7-Na1-Na10=265.57      Cl26-Na7-Na1-Na11=320.47      
Cl26-Na7-Na1-Na17= 30.32      Cl26-Na7-Na1-Na19=208.07      Cl26-Na7-Na1-Na24=139.49      Cl26-Na7-Na1-Cl27=175.64      
Cl26-Na7-Na1-Cl28=267.99      Cl26-Na7-Na1-Cl33=259.59      Cl26-Na7-Na1-Cl39= 82.61      Cl26-Na7-Na1-Cl42=355.13      
Cl26-Na7-Na1-O51= 77.80       Cl32-Na7-Na1-Na2=141.30       Cl32-Na7-Na1-Na5= 40.48       Cl32-Na7-Na1-Na10= 90.25      
Cl32-Na7-Na1-Na11=145.15      Cl32-Na7-Na1-Na17=215.00      Cl32-Na7-Na1-Na19= 32.75      Cl32-Na7-Na1-Na24=324.18      
Cl32-Na7-Na1-Cl27=  0.32      Cl32-Na7-Na1-Cl28= 92.68      Cl32-Na7-Na1-Cl33= 84.27      Cl32-Na7-Na1-Cl39=267.29      
Cl32-Na7-Na1-Cl42=179.81      Cl32-Na7-Na1-O51=262.48       Cl33-Na7-Na1-Na2= 57.03       Cl33-Na7-Na1-Na5=316.21       
Cl33-Na7-Na1-Na10=  5.98      Cl33-Na7-Na1-Na11= 60.88      Cl33-Na7-Na1-Na17=130.73      Cl33-Na7-Na1-Na19=308.48      
Cl33-Na7-Na1-Na24=239.90      Cl33-Na7-Na1-Cl27=276.05      Cl33-Na7-Na1-Cl28=  8.41      Cl33-Na7-Na1-Cl39=183.02      
Cl33-Na7-Na1-Cl42= 95.54      Cl33-Na7-Na1-O51=178.21       Cl39-Na7-Na1-Na2=234.00       Cl39-Na7-Na1-Na5=133.18       
Cl39-Na7-Na1-Na10=182.96      Cl39-Na7-Na1-Na11=237.85      Cl39-Na7-Na1-Na17=307.71      Cl39-Na7-Na1-Na19=125.46      
Cl39-Na7-Na1-Na24= 56.88      Cl39-Na7-Na1-Cl27= 93.03      Cl39-Na7-Na1-Cl28=185.38      Cl39-Na7-Na1-Cl33=176.98      
Cl39-Na7-Na1-Cl42=272.52      Cl39-Na7-Na1-O51=355.19       Cl44-Na7-Na1-Na2=229.68       Cl44-Na7-Na1-Na5=128.86       
Cl44-Na7-Na1-Na10=178.64      Cl44-Na7-Na1-Na11=233.53      Cl44-Na7-Na1-Na17=303.39      Cl44-Na7-Na1-Na19=121.14      
Cl44-Na7-Na1-Na24= 52.56      Cl44-Na7-Na1-Cl27= 88.71      Cl44-Na7-Na1-Cl28=181.06      Cl44-Na7-Na1-Cl33=172.66      
Cl44-Na7-Na1-Cl39=355.68      Cl44-Na7-Na1-Cl42=268.20      Cl44-Na7-Na1-O51=350.87       Cl48-Na7-Na1-Na2= 54.21       
Cl48-Na7-Na1-Na5=313.39       Cl48-Na7-Na1-Na10=  3.16      Cl48-Na7-Na1-Na11= 58.06      Cl48-Na7-Na1-Na17=127.91      
Cl48-Na7-Na1-Na19=305.66      Cl48-Na7-Na1-Na24=237.09      Cl48-Na7-Na1-Cl27=273.23      Cl48-Na7-Na1-Cl28=  5.59      
Cl48-Na7-Na1-Cl33=357.18      Cl48-Na7-Na1-Cl39=180.21      Cl48-Na7-Na1-Cl42= 92.72      Cl48-Na7-Na1-O51=175.39       
Na1-Na7-Na3-Na11=  4.24       Na1-Na7-Na3-Na13= 74.46       Na1-Na7-Na3-Na14= 18.02       Na1-Na7-Na3-Na18=254.13       
Na1-Na7-Na3-Na21= 94.07       Na1-Na7-Na3-Na22=181.79       Na1-Na7-Na3-Na23=312.71       Na1-Na7-Na3-Na25=252.85       
Na1-Na7-Na3-Cl26=306.67       Na1-Na7-Na3-Cl30= 42.24       Na1-Na7-Na3-Cl34=318.87       Na1-Na7-Na3-Cl46=213.98       
Na1-Na7-Na3-Cl48=126.78       Na1-Na7-Na3-O81=124.89        Na9-Na7-Na3-Na11=178.68       Na9-Na7-Na3-Na13=248.90       
Na9-Na7-Na3-Na14=192.46       Na9-Na7-Na3-Na18= 68.57       Na9-Na7-Na3-Na21=268.51       Na9-Na7-Na3-Na22=356.23       
Na9-Na7-Na3-Na23=127.14       Na9-Na7-Na3-Na25= 67.29       Na9-Na7-Na3-Cl26=121.11       Na9-Na7-Na3-Cl30=216.68       
Na9-Na7-Na3-Cl34=133.31       Na9-Na7-Na3-Cl46= 28.42       Na9-Na7-Na3-Cl48=301.22       Na9-Na7-Na3-O81=299.33        
Na11-Na7-Na3-Na13= 70.22      Na11-Na7-Na3-Na14= 13.78      Na11-Na7-Na3-Na18=249.89      Na11-Na7-Na3-Na21= 89.83      
Na11-Na7-Na3-Na22=177.56      Na11-Na7-Na3-Na23=308.47      Na11-Na7-Na3-Na25=248.61      Na11-Na7-Na3-Cl26=302.43      
Na11-Na7-Na3-Cl30= 38.01      Na11-Na7-Na3-Cl34=314.63      Na11-Na7-Na3-Cl46=209.74      Na11-Na7-Na3-Cl48=122.55      
Na11-Na7-Na3-O81=120.65       Na12-Na7-Na3-Na11=234.00      Na12-Na7-Na3-Na13=304.22      Na12-Na7-Na3-Na14=247.78      
Na12-Na7-Na3-Na18=123.89      Na12-Na7-Na3-Na21=323.83      Na12-Na7-Na3-Na22= 51.55      Na12-Na7-Na3-Na23=182.47      
Na12-Na7-Na3-Na25=122.61      Na12-Na7-Na3-Cl26=176.43      Na12-Na7-Na3-Cl30=272.01      Na12-Na7-Na3-Cl34=188.63      
Na12-Na7-Na3-Cl46= 83.74      Na12-Na7-Na3-Cl48=356.55      Na12-Na7-Na3-O81=354.65       Na13-Na7-Na3-Na11=289.78      
Na13-Na7-Na3-Na14=303.56      Na13-Na7-Na3-Na18=179.67      Na13-Na7-Na3-Na21= 19.61      Na13-Na7-Na3-Na22=107.33      
Na13-Na7-Na3-Na23=238.25      Na13-Na7-Na3-Na25=178.39      Na13-Na7-Na3-Cl26=232.21      Na13-Na7-Na3-Cl30=327.79      
Na13-Na7-Na3-Cl34=244.41      Na13-Na7-Na3-Cl46=139.52      Na13-Na7-Na3-Cl48= 52.33      Na13-Na7-Na3-O81= 50.43       
Na16-Na7-Na3-Na11=109.34      Na16-Na7-Na3-Na13=179.56      Na16-Na7-Na3-Na14=123.12      Na16-Na7-Na3-Na18=359.23      
Na16-Na7-Na3-Na21=199.17      Na16-Na7-Na3-Na22=286.89      Na16-Na7-Na3-Na23= 57.81      Na16-Na7-Na3-Na25=357.95      
Na16-Na7-Na3-Cl26= 51.77      Na16-Na7-Na3-Cl30=147.35      Na16-Na7-Na3-Cl34= 63.97      Na16-Na7-Na3-Cl46=319.08      
Na16-Na7-Na3-Cl48=231.89      Na16-Na7-Na3-O81=229.99       Na17-Na7-Na3-Na11= 55.12      Na17-Na7-Na3-Na13=125.34      
Na17-Na7-Na3-Na14= 68.90      Na17-Na7-Na3-Na18=305.01      Na17-Na7-Na3-Na21=144.95      Na17-Na7-Na3-Na22=232.67      
Na17-Na7-Na3-Na23=  3.58      Na17-Na7-Na3-Na25=303.73      Na17-Na7-Na3-Cl26=357.55      Na17-Na7-Na3-Cl30= 93.12      
Na17-Na7-Na3-Cl34=  9.75      Na17-Na7-Na3-Cl46=264.86      Na17-Na7-Na3-Cl48=177.66      Na17-Na7-Na3-O81=175.77       
Na19-Na7-Na3-Na11=288.12      Na19-Na7-Na3-Na13=358.34      Na19-Na7-Na3-Na14=301.90      Na19-Na7-Na3-Na18=178.01      
Na19-Na7-Na3-Na21= 17.95      Na19-Na7-Na3-Na22=105.67      Na19-Na7-Na3-Na23=236.58      Na19-Na7-Na3-Na25=176.73      
Na19-Na7-Na3-Cl26=230.55      Na19-Na7-Na3-Cl30=326.12      Na19-Na7-Na3-Cl34=242.75      Na19-Na7-Na3-Cl46=137.86      
Na19-Na7-Na3-Cl48= 50.66      Na19-Na7-Na3-O81= 48.77       Na22-Na7-Na3-Na11=182.44      Na22-Na7-Na3-Na13=252.67      
Na22-Na7-Na3-Na14=196.22      Na22-Na7-Na3-Na18= 72.34      Na22-Na7-Na3-Na21=272.27      Na22-Na7-Na3-Na23=130.91      
Na22-Na7-Na3-Na25= 71.06      Na22-Na7-Na3-Cl26=124.88      Na22-Na7-Na3-Cl30=220.45      Na22-Na7-Na3-Cl34=137.08      
Na22-Na7-Na3-Cl46= 32.18      Na22-Na7-Na3-Cl48=304.99      Na22-Na7-Na3-O81=303.10       Na24-Na7-Na3-Na11= 93.70      
Na24-Na7-Na3-Na13=163.92      Na24-Na7-Na3-Na14=107.48      Na24-Na7-Na3-Na18=343.59      Na24-Na7-Na3-Na21=183.53      
Na24-Na7-Na3-Na22=271.26      Na24-Na7-Na3-Na23= 42.17      Na24-Na7-Na3-Na25=342.31      Na24-Na7-Na3-Cl26= 36.13      
Na24-Na7-Na3-Cl30=131.71      Na24-Na7-Na3-Cl34= 48.33      Na24-Na7-Na3-Cl46=303.44      Na24-Na7-Na3-Cl48=216.25      
Na24-Na7-Na3-O81=214.35       Na25-Na7-Na3-Na11=111.39      Na25-Na7-Na3-Na13=181.61      Na25-Na7-Na3-Na14=125.17      
Na25-Na7-Na3-Na18=  1.28      Na25-Na7-Na3-Na21=201.22      Na25-Na7-Na3-Na22=288.94      Na25-Na7-Na3-Na23= 59.85      
Na25-Na7-Na3-Cl26= 53.82      Na25-Na7-Na3-Cl30=149.39      Na25-Na7-Na3-Cl34= 66.02      Na25-Na7-Na3-Cl46=321.13      
Na25-Na7-Na3-Cl48=233.93      Na25-Na7-Na3-O81=232.04       Cl26-Na7-Na3-Na11= 57.57      Cl26-Na7-Na3-Na13=127.79      
Cl26-Na7-Na3-Na14= 71.35      Cl26-Na7-Na3-Na18=307.46      Cl26-Na7-Na3-Na21=147.40      Cl26-Na7-Na3-Na22=235.12      
Cl26-Na7-Na3-Na23=  6.03      Cl26-Na7-Na3-Na25=306.18      Cl26-Na7-Na3-Cl30= 95.57      Cl26-Na7-Na3-Cl34= 12.20      
Cl26-Na7-Na3-Cl46=267.31      Cl26-Na7-Na3-Cl48=180.11      Cl26-Na7-Na3-O81=178.22       Cl32-Na7-Na3-Na11=232.54      
Cl32-Na7-Na3-Na13=302.77      Cl32-Na7-Na3-Na14=246.32      Cl32-Na7-Na3-Na18=122.44      Cl32-Na7-Na3-Na21=322.37      
Cl32-Na7-Na3-Na22= 50.10      Cl32-Na7-Na3-Na23=181.01      Cl32-Na7-Na3-Na25=121.16      Cl32-Na7-Na3-Cl26=174.98      
Cl32-Na7-Na3-Cl30=270.55      Cl32-Na7-Na3-Cl34=187.18      Cl32-Na7-Na3-Cl46= 82.29      Cl32-Na7-Na3-Cl48=355.09      
Cl32-Na7-Na3-O81=353.20       Cl33-Na7-Na3-Na11=325.54      Cl33-Na7-Na3-Na13= 35.76      Cl33-Na7-Na3-Na14=339.32      
Cl33-Na7-Na3-Na18=215.43      Cl33-Na7-Na3-Na21= 55.37      Cl33-Na7-Na3-Na22=143.09      Cl33-Na7-Na3-Na23=274.01      
Cl33-Na7-Na3-Na25=214.15      Cl33-Na7-Na3-Cl26=267.97      Cl33-Na7-Na3-Cl30=  3.55      Cl33-Na7-Na3-Cl34=280.17      
Cl33-Na7-Na3-Cl46=175.28      Cl33-Na7-Na3-Cl48= 88.09      Cl33-Na7-Na3-O81= 86.19       Cl39-Na7-Na3-Na11= 57.03      
Cl39-Na7-Na3-Na13=127.25      Cl39-Na7-Na3-Na14= 70.81      Cl39-Na7-Na3-Na18=306.92      Cl39-Na7-Na3-Na21=146.86      
Cl39-Na7-Na3-Na22=234.58      Cl39-Na7-Na3-Na23=  5.49      Cl39-Na7-Na3-Na25=305.64      Cl39-Na7-Na3-Cl26=359.46      
Cl39-Na7-Na3-Cl30= 95.03      Cl39-Na7-Na3-Cl34= 11.66      Cl39-Na7-Na3-Cl46=266.77      Cl39-Na7-Na3-Cl48=179.57      
Cl39-Na7-Na3-O81=177.68       Cl44-Na7-Na3-Na11=145.54      Cl44-Na7-Na3-Na13=215.76      Cl44-Na7-Na3-Na14=159.32      
Cl44-Na7-Na3-Na18= 35.43      Cl44-Na7-Na3-Na21=235.37      Cl44-Na7-Na3-Na22=323.09      Cl44-Na7-Na3-Na23= 94.01      
Cl44-Na7-Na3-Na25= 34.15      Cl44-Na7-Na3-Cl26= 87.97      Cl44-Na7-Na3-Cl30=183.54      Cl44-Na7-Na3-Cl34=100.17      
Cl44-Na7-Na3-Cl46=355.28      Cl44-Na7-Na3-Cl48=268.08      Cl44-Na7-Na3-O81=266.19       Cl48-Na7-Na3-Na11=237.45      
Cl48-Na7-Na3-Na13=307.67      Cl48-Na7-Na3-Na14=251.23      Cl48-Na7-Na3-Na18=127.35      Cl48-Na7-Na3-Na21=327.28      
Cl48-Na7-Na3-Na22= 55.01      Cl48-Na7-Na3-Na23=185.92      Cl48-Na7-Na3-Na25=126.07      Cl48-Na7-Na3-Cl26=179.89      
Cl48-Na7-Na3-Cl30=275.46      Cl48-Na7-Na3-Cl34=192.09      Cl48-Na7-Na3-Cl46= 87.19      Cl48-Na7-Na3-O81=358.11       
Na11-Na8-Na2-Na1=304.31       Na11-Na8-Na2-Na10=  4.69      Na11-Na8-Na2-Na20= 73.21      Na11-Na8-Na2-Cl28=304.65      
Na11-Na8-Na2-Cl29= 38.34      Na11-Na8-Na2-Cl42=300.17      Na11-Na8-Na2-Cl50=128.59      Na17-Na8-Na2-Na1=358.89       
Na17-Na8-Na2-Na10= 59.27      Na17-Na8-Na2-Na11= 54.58      Na17-Na8-Na2-Na20=127.79      Na17-Na8-Na2-Cl28=359.23      
Na17-Na8-Na2-Cl29= 92.92      Na17-Na8-Na2-Cl42=354.75      Na17-Na8-Na2-Cl50=183.17      Na20-Na8-Na2-Na1=231.10       
Na20-Na8-Na2-Na10=291.48      Na20-Na8-Na2-Na11=286.79      Na20-Na8-Na2-Cl28=231.44      Na20-Na8-Na2-Cl29=325.13      
Na20-Na8-Na2-Cl42=226.96      Na20-Na8-Na2-Cl50= 55.38      Na23-Na8-Na2-Na1=300.62       Na23-Na8-Na2-Na10=  1.00      
Na23-Na8-Na2-Na11=356.30      Na23-Na8-Na2-Na20= 69.51      Na23-Na8-Na2-Cl28=300.95      Na23-Na8-Na2-Cl29= 34.64      
Na23-Na8-Na2-Cl42=296.47      Na23-Na8-Na2-Cl50=124.89      Cl31-Na8-Na2-Na1=  1.92       Cl31-Na8-Na2-Na10= 62.30      
Cl31-Na8-Na2-Na11= 57.61      Cl31-Na8-Na2-Na20=130.82      Cl31-Na8-Na2-Cl28=  2.26      Cl31-Na8-Na2-Cl29= 95.95      
Cl31-Na8-Na2-Cl42=357.78      Cl31-Na8-Na2-Cl50=186.20      Cl42-Na8-Na2-Na1=  4.15       Cl42-Na8-Na2-Na10= 64.53      
Cl42-Na8-Na2-Na11= 59.83      Cl42-Na8-Na2-Na20=133.04      Cl42-Na8-Na2-Cl28=  4.48      Cl42-Na8-Na2-Cl29= 98.17      
Cl42-Na8-Na2-Cl50=188.42      Cl45-Na8-Na2-Na1=266.68       Cl45-Na8-Na2-Na10=327.06      Cl45-Na8-Na2-Na11=322.37      
Cl45-Na8-Na2-Na20= 35.57      Cl45-Na8-Na2-Cl28=267.01      Cl45-Na8-Na2-Cl29=  0.70      Cl45-Na8-Na2-Cl42=262.53      
Cl45-Na8-Na2-Cl50= 90.95      Cl50-Na8-Na2-Na1=175.72       Cl50-Na8-Na2-Na10=236.10      Cl50-Na8-Na2-Na11=231.41      
Cl50-Na8-Na2-Na20=304.62      Cl50-Na8-Na2-Cl28=176.06      Cl50-Na8-Na2-Cl29=269.75      Cl50-Na8-Na2-Cl42=171.58      
Na12-Na9-Na7-Na1=249.65       Na12-Na9-Na7-Na3= 74.91       Na12-Na9-Na7-Na11=234.50      Na12-Na9-Na7-Na13=354.51      
Na12-Na9-Na7-Na16=180.91      Na12-Na9-Na7-Na17=182.12      Na12-Na9-Na7-Na19=304.21      Na12-Na9-Na7-Na22= 71.06      
Na12-Na9-Na7-Na24=249.72      Na12-Na9-Na7-Na25=127.27      Na12-Na9-Na7-Cl26=129.92      Na12-Na9-Na7-Cl32=305.59      
Na12-Na9-Na7-Cl33=299.62      Na12-Na9-Na7-Cl39=215.50      Na12-Na9-Na7-Cl44=125.82      Na12-Na9-Na7-Cl48= 35.16      
Na16-Na9-Na7-Na1= 68.74       Na16-Na9-Na7-Na3=254.00       Na16-Na9-Na7-Na11= 53.58      Na16-Na9-Na7-Na12=179.09      
Na16-Na9-Na7-Na13=173.60      Na16-Na9-Na7-Na17=  1.20      Na16-Na9-Na7-Na19=123.30      Na16-Na9-Na7-Na22=250.15      
Na16-Na9-Na7-Na24= 68.80      Na16-Na9-Na7-Na25=306.35      Na16-Na9-Na7-Cl26=309.01      Na16-Na9-Na7-Cl32=124.68      
Na16-Na9-Na7-Cl33=118.71      Na16-Na9-Na7-Cl39= 34.59      Na16-Na9-Na7-Cl44=304.91      Na16-Na9-Na7-Cl48=214.24      
Na22-Na9-Na7-Na1=178.59       Na22-Na9-Na7-Na3=  3.84       Na22-Na9-Na7-Na11=163.43      Na22-Na9-Na7-Na12=288.94      
Na22-Na9-Na7-Na13=283.45      Na22-Na9-Na7-Na16=109.85      Na22-Na9-Na7-Na17=111.05      Na22-Na9-Na7-Na19=233.15      
Na22-Na9-Na7-Na24=178.65      Na22-Na9-Na7-Na25= 56.20      Na22-Na9-Na7-Cl26= 58.86      Na22-Na9-Na7-Cl32=234.53      
Na22-Na9-Na7-Cl33=228.55      Na22-Na9-Na7-Cl39=144.43      Na22-Na9-Na7-Cl44= 54.76      Na22-Na9-Na7-Cl48=324.09      
Na24-Na9-Na7-Na1=359.94       Na24-Na9-Na7-Na3=185.19       Na24-Na9-Na7-Na11=344.78      Na24-Na9-Na7-Na12=110.28      
Na24-Na9-Na7-Na13=104.79      Na24-Na9-Na7-Na16=291.20      Na24-Na9-Na7-Na17=292.40      Na24-Na9-Na7-Na19= 54.50      
Na24-Na9-Na7-Na22=181.35      Na24-Na9-Na7-Na25=237.55      Na24-Na9-Na7-Cl26=240.20      Na24-Na9-Na7-Cl32= 55.88      
Na24-Na9-Na7-Cl33= 49.90      Na24-Na9-Na7-Cl39=325.78      Na24-Na9-Na7-Cl44=236.11      Na24-Na9-Na7-Cl48=145.44      
Cl32-Na9-Na7-Na1=304.06       Cl32-Na9-Na7-Na3=129.32       Cl32-Na9-Na7-Na11=288.90      Cl32-Na9-Na7-Na12= 54.41      
Cl32-Na9-Na7-Na13= 48.92      Cl32-Na9-Na7-Na16=235.32      Cl32-Na9-Na7-Na17=236.52      Cl32-Na9-Na7-Na19=358.62      
Cl32-Na9-Na7-Na22=125.47      Cl32-Na9-Na7-Na24=304.12      Cl32-Na9-Na7-Na25=181.67      Cl32-Na9-Na7-Cl26=184.33      
Cl32-Na9-Na7-Cl33=354.03      Cl32-Na9-Na7-Cl39=269.91      Cl32-Na9-Na7-Cl44=180.23      Cl32-Na9-Na7-Cl48= 89.56      
Cl38-Na9-Na7-Na1=213.90       Cl38-Na9-Na7-Na3= 39.15       Cl38-Na9-Na7-Na11=198.74      Cl38-Na9-Na7-Na12=324.25      
Cl38-Na9-Na7-Na13=318.75      Cl38-Na9-Na7-Na16=145.16      Cl38-Na9-Na7-Na17=146.36      Cl38-Na9-Na7-Na19=268.46      
Cl38-Na9-Na7-Na22= 35.31      Cl38-Na9-Na7-Na24=213.96      Cl38-Na9-Na7-Na25= 91.51      Cl38-Na9-Na7-Cl26= 94.17      
Cl38-Na9-Na7-Cl32=269.84      Cl38-Na9-Na7-Cl33=263.86      Cl38-Na9-Na7-Cl39=179.74      Cl38-Na9-Na7-Cl44= 90.07      
Cl38-Na9-Na7-Cl48=359.40      Cl44-Na9-Na7-Na1=123.83       Cl44-Na9-Na7-Na3=309.08       Cl44-Na9-Na7-Na11=108.67      
Cl44-Na9-Na7-Na12=234.18      Cl44-Na9-Na7-Na13=228.68      Cl44-Na9-Na7-Na16= 55.09      Cl44-Na9-Na7-Na17= 56.29      
Cl44-Na9-Na7-Na19=178.39      Cl44-Na9-Na7-Na22=305.24      Cl44-Na9-Na7-Na24=123.89      Cl44-Na9-Na7-Na25=  1.44      
Cl44-Na9-Na7-Cl26=  4.09      Cl44-Na9-Na7-Cl32=179.77      Cl44-Na9-Na7-Cl33=173.79      Cl44-Na9-Na7-Cl39= 89.67      
Cl44-Na9-Na7-Cl48=269.33      Cl49-Na9-Na7-Na1= 34.42       Cl49-Na9-Na7-Na3=219.68       Cl49-Na9-Na7-Na11= 19.27      
Cl49-Na9-Na7-Na12=144.77      Cl49-Na9-Na7-Na13=139.28      Cl49-Na9-Na7-Na16=325.68      Cl49-Na9-Na7-Na17=326.89      
Cl49-Na9-Na7-Na19= 88.98      Cl49-Na9-Na7-Na22=215.83      Cl49-Na9-Na7-Na24= 34.49      Cl49-Na9-Na7-Na25=272.04      
Cl49-Na9-Na7-Cl26=274.69      Cl49-Na9-Na7-Cl32= 90.36      Cl49-Na9-Na7-Cl33= 84.39      Cl49-Na9-Na7-Cl39=  0.27      
Cl49-Na9-Na7-Cl44=270.60      Cl49-Na9-Na7-Cl48=179.93      O66-Na9-Na7-Na1=320.39        O66-Na9-Na7-Na3=145.64        
O66-Na9-Na7-Na11=305.23       O66-Na9-Na7-Na12= 70.74       O66-Na9-Na7-Na13= 65.24       O66-Na9-Na7-Na16=251.65       
O66-Na9-Na7-Na17=252.85       O66-Na9-Na7-Na19= 14.95       O66-Na9-Na7-Na22=141.80       O66-Na9-Na7-Na24=320.45       
O66-Na9-Na7-Na25=198.00       O66-Na9-Na7-Cl26=200.65       O66-Na9-Na7-Cl32= 16.33       O66-Na9-Na7-Cl33= 10.35       
O66-Na9-Na7-Cl39=286.23       O66-Na9-Na7-Cl44=196.56       O66-Na9-Na7-Cl48=105.89       H67-Na9-Na7-Na1=344.94        
H67-Na9-Na7-Na3=170.19        H67-Na9-Na7-Na11=329.78       H67-Na9-Na7-Na12= 95.29       H67-Na9-Na7-Na13= 89.80       
H67-Na9-Na7-Na16=276.20       H67-Na9-Na7-Na17=277.40       H67-Na9-Na7-Na19= 39.50       H67-Na9-Na7-Na22=166.35       
H67-Na9-Na7-Na24=345.00       H67-Na9-Na7-Na25=222.55       H67-Na9-Na7-Cl26=225.21       H67-Na9-Na7-Cl32= 40.88       
H67-Na9-Na7-Cl33= 34.90       H67-Na9-Na7-Cl39=310.78       H67-Na9-Na7-Cl44=221.11       H67-Na9-Na7-Cl48=130.44       
Na2-Na10-Na1-Na5=244.36       Na2-Na10-Na1-Na7=121.42       Na2-Na10-Na1-Na11= 67.51      Na2-Na10-Na1-Na17= 68.81      
Na2-Na10-Na1-Na19=177.81      Na2-Na10-Na1-Na24=172.02      Na2-Na10-Na1-Cl27=209.84      Na2-Na10-Na1-Cl28=304.17      
Na2-Na10-Na1-Cl33=127.54      Na2-Na10-Na1-Cl39=118.82      Na2-Na10-Na1-Cl42= 33.51      Na2-Na10-Na1-O51=308.77       
Na4-Na10-Na1-Na2=183.28       Na4-Na10-Na1-Na5= 67.64       Na4-Na10-Na1-Na7=304.70       Na4-Na10-Na1-Na11=250.79      
Na4-Na10-Na1-Na17=252.09      Na4-Na10-Na1-Na19=  1.09      Na4-Na10-Na1-Na24=355.30      Na4-Na10-Na1-Cl27= 33.12      
Na4-Na10-Na1-Cl28=127.45      Na4-Na10-Na1-Cl33=310.82      Na4-Na10-Na1-Cl39=302.11      Na4-Na10-Na1-Cl42=216.79      
Na4-Na10-Na1-O51=132.05       Na5-Na10-Na1-Na2=115.64       Na5-Na10-Na1-Na7=237.06       Na5-Na10-Na1-Na11=183.15      
Na5-Na10-Na1-Na17=184.45      Na5-Na10-Na1-Na19=293.44      Na5-Na10-Na1-Na24=287.66      Na5-Na10-Na1-Cl27=325.47      
Na5-Na10-Na1-Cl28= 59.81      Na5-Na10-Na1-Cl33=243.18      Na5-Na10-Na1-Cl39=234.46      Na5-Na10-Na1-Cl42=149.15      
Na5-Na10-Na1-O51= 64.41       Na6-Na10-Na1-Na2=286.58       Na6-Na10-Na1-Na5=170.94       Na6-Na10-Na1-Na7= 48.00       
Na6-Na10-Na1-Na11=354.09      Na6-Na10-Na1-Na17=355.39      Na6-Na10-Na1-Na19=104.38      Na6-Na10-Na1-Na24= 98.60      
Na6-Na10-Na1-Cl27=136.41      Na6-Na10-Na1-Cl28=230.75      Na6-Na10-Na1-Cl33= 54.12      Na6-Na10-Na1-Cl39= 45.40      
Na6-Na10-Na1-Cl42=320.09      Na6-Na10-Na1-O51=235.35       Na11-Na10-Na1-Na2=292.49      Na11-Na10-Na1-Na5=176.85      
Na11-Na10-Na1-Na7= 53.91      Na11-Na10-Na1-Na17=  1.30     Na11-Na10-Na1-Na19=110.30     Na11-Na10-Na1-Na24=104.51     
Na11-Na10-Na1-Cl27=142.32     Na11-Na10-Na1-Cl28=236.66     Na11-Na10-Na1-Cl33= 60.03     Na11-Na10-Na1-Cl39= 51.31     
Na11-Na10-Na1-Cl42=326.00     Na11-Na10-Na1-O51=241.26      Na13-Na10-Na1-Na2=233.72      Na13-Na10-Na1-Na5=118.09      
Na13-Na10-Na1-Na7=355.15      Na13-Na10-Na1-Na11=301.24     Na13-Na10-Na1-Na17=302.54     Na13-Na10-Na1-Na19= 51.53     
Na13-Na10-Na1-Na24= 45.75     Na13-Na10-Na1-Cl27= 83.56     Na13-Na10-Na1-Cl28=177.90     Na13-Na10-Na1-Cl33=  1.26     
Na13-Na10-Na1-Cl39=352.55     Na13-Na10-Na1-Cl42=267.24     Na13-Na10-Na1-O51=182.50      Na19-Na10-Na1-Na2=182.19      
Na19-Na10-Na1-Na5= 66.56      Na19-Na10-Na1-Na7=303.62      Na19-Na10-Na1-Na11=249.70     Na19-Na10-Na1-Na17=251.00     
Na19-Na10-Na1-Na24=354.21     Na19-Na10-Na1-Cl27= 32.03     Na19-Na10-Na1-Cl28=126.36     Na19-Na10-Na1-Cl33=309.73     
Na19-Na10-Na1-Cl39=301.02     Na19-Na10-Na1-Cl42=215.70     Na19-Na10-Na1-O51=130.96      Cl28-Na10-Na1-Na2= 55.83      
Cl28-Na10-Na1-Na5=300.19      Cl28-Na10-Na1-Na7=177.25      Cl28-Na10-Na1-Na11=123.34     Cl28-Na10-Na1-Na17=124.64     
Cl28-Na10-Na1-Na19=233.64     Cl28-Na10-Na1-Na24=227.85     Cl28-Na10-Na1-Cl27=265.67     Cl28-Na10-Na1-Cl33=183.37     
Cl28-Na10-Na1-Cl39=174.65     Cl28-Na10-Na1-Cl42= 89.34     Cl28-Na10-Na1-O51=  4.60      Cl29-Na10-Na1-Na2=325.34      
Cl29-Na10-Na1-Na5=209.70      Cl29-Na10-Na1-Na7= 86.76      Cl29-Na10-Na1-Na11= 32.85     Cl29-Na10-Na1-Na17= 34.15     
Cl29-Na10-Na1-Na19=143.14     Cl29-Na10-Na1-Na24=137.36     Cl29-Na10-Na1-Cl27=175.17     Cl29-Na10-Na1-Cl28=269.51     
Cl29-Na10-Na1-Cl33= 92.88     Cl29-Na10-Na1-Cl39= 84.16     Cl29-Na10-Na1-Cl42=358.85     Cl29-Na10-Na1-O51=274.11      
Cl33-Na10-Na1-Na2=232.46      Cl33-Na10-Na1-Na5=116.82      Cl33-Na10-Na1-Na7=353.88      Cl33-Na10-Na1-Na11=299.97     
Cl33-Na10-Na1-Na17=301.27     Cl33-Na10-Na1-Na19= 50.27     Cl33-Na10-Na1-Na24= 44.48     Cl33-Na10-Na1-Cl27= 82.30     
Cl33-Na10-Na1-Cl28=176.63     Cl33-Na10-Na1-Cl39=351.28     Cl33-Na10-Na1-Cl42=265.97     Cl33-Na10-Na1-O51=181.23      
Cl35-Na10-Na1-Na2=235.01      Cl35-Na10-Na1-Na5=119.38      Cl35-Na10-Na1-Na7=356.44      Cl35-Na10-Na1-Na11=302.53     
Cl35-Na10-Na1-Na17=303.82     Cl35-Na10-Na1-Na19= 52.82     Cl35-Na10-Na1-Na24= 47.04     Cl35-Na10-Na1-Cl27= 84.85     
Cl35-Na10-Na1-Cl28=179.18     Cl35-Na10-Na1-Cl33=  2.55     Cl35-Na10-Na1-Cl39=353.84     Cl35-Na10-Na1-Cl42=268.53     
Cl35-Na10-Na1-O51=183.79      Cl40-Na10-Na1-Na2=148.21      Cl40-Na10-Na1-Na5= 32.57      Cl40-Na10-Na1-Na7=269.63      
Cl40-Na10-Na1-Na11=215.72     Cl40-Na10-Na1-Na17=217.02     Cl40-Na10-Na1-Na19=326.02     Cl40-Na10-Na1-Na24=320.23     
Cl40-Na10-Na1-Cl27=358.05     Cl40-Na10-Na1-Cl28= 92.38     Cl40-Na10-Na1-Cl33=275.75     Cl40-Na10-Na1-Cl39=267.03     
Cl40-Na10-Na1-Cl42=181.72     Cl40-Na10-Na1-O51= 96.98      Na1-Na10-Na2-Na8=285.43       Na1-Na10-Na2-Na11=289.94      
Na1-Na10-Na2-Na20=231.93      Na1-Na10-Na2-Cl28= 54.97      Na1-Na10-Na2-Cl29=231.78      Na1-Na10-Na2-Cl42=326.22      
Na1-Na10-Na2-Cl50=230.66      Na4-Na10-Na2-Na1= 36.81       Na4-Na10-Na2-Na8=322.24       Na4-Na10-Na2-Na11=326.75      
Na4-Na10-Na2-Na20=268.73      Na4-Na10-Na2-Cl28= 91.78      Na4-Na10-Na2-Cl29=268.58      Na4-Na10-Na2-Cl42=  3.03      
Na4-Na10-Na2-Cl50=267.47      Na5-Na10-Na2-Na1=313.17       Na5-Na10-Na2-Na8=238.60       Na5-Na10-Na2-Na11=243.11      
Na5-Na10-Na2-Na20=185.09      Na5-Na10-Na2-Cl28=  8.14      Na5-Na10-Na2-Cl29=184.94      Na5-Na10-Na2-Cl42=279.39      
Na5-Na10-Na2-Cl50=183.83      Na6-Na10-Na2-Na1=123.17       Na6-Na10-Na2-Na8= 48.60       Na6-Na10-Na2-Na11= 53.11      
Na6-Na10-Na2-Na20=355.09      Na6-Na10-Na2-Cl28=178.14      Na6-Na10-Na2-Cl29=354.94      Na6-Na10-Na2-Cl42= 89.39      
Na6-Na10-Na2-Cl50=353.83      Na11-Na10-Na2-Na1= 70.06      Na11-Na10-Na2-Na8=355.49      Na11-Na10-Na2-Na20=301.98     
Na11-Na10-Na2-Cl28=125.03     Na11-Na10-Na2-Cl29=301.83     Na11-Na10-Na2-Cl42= 36.28     Na11-Na10-Na2-Cl50=300.72     
Na13-Na10-Na2-Na1= 67.36      Na13-Na10-Na2-Na8=352.80      Na13-Na10-Na2-Na11=357.30     Na13-Na10-Na2-Na20=299.29     
Na13-Na10-Na2-Cl28=122.34     Na13-Na10-Na2-Cl29=299.14     Na13-Na10-Na2-Cl42= 33.59     Na13-Na10-Na2-Cl50=298.03     
Na19-Na10-Na2-Na1=  2.15      Na19-Na10-Na2-Na8=287.58      Na19-Na10-Na2-Na11=292.09     Na19-Na10-Na2-Na20=234.07     
Na19-Na10-Na2-Cl28= 57.12     Na19-Na10-Na2-Cl29=233.92     Na19-Na10-Na2-Cl42=328.37     Na19-Na10-Na2-Cl50=232.81     
Cl28-Na10-Na2-Na1=305.03      Cl28-Na10-Na2-Na8=230.46      Cl28-Na10-Na2-Na11=234.97     Cl28-Na10-Na2-Na20=176.95     
Cl28-Na10-Na2-Cl29=176.80     Cl28-Na10-Na2-Cl42=271.25     Cl28-Na10-Na2-Cl50=175.69     Cl29-Na10-Na2-Na1=128.22      
Cl29-Na10-Na2-Na8= 53.66      Cl29-Na10-Na2-Na11= 58.17     Cl29-Na10-Na2-Na20=  0.15     Cl29-Na10-Na2-Cl28=183.20     
Cl29-Na10-Na2-Cl42= 94.45     Cl29-Na10-Na2-Cl50=358.89     Cl33-Na10-Na2-Na1= 32.03      Cl33-Na10-Na2-Na8=317.46      
Cl33-Na10-Na2-Na11=321.97     Cl33-Na10-Na2-Na20=263.95     Cl33-Na10-Na2-Cl28= 87.00     Cl33-Na10-Na2-Cl29=263.81     
Cl33-Na10-Na2-Cl42=358.25     Cl33-Na10-Na2-Cl50=262.69     Cl35-Na10-Na2-Na1=125.85      Cl35-Na10-Na2-Na8= 51.28      
Cl35-Na10-Na2-Na11= 55.79     Cl35-Na10-Na2-Na20=357.77     Cl35-Na10-Na2-Cl28=180.82     Cl35-Na10-Na2-Cl29=357.62     
Cl35-Na10-Na2-Cl42= 92.07     Cl35-Na10-Na2-Cl50=356.51     Cl40-Na10-Na2-Na1=311.10      Cl40-Na10-Na2-Na8=236.54      
Cl40-Na10-Na2-Na11=241.04     Cl40-Na10-Na2-Na20=183.03     Cl40-Na10-Na2-Cl28=  6.08     Cl40-Na10-Na2-Cl29=182.88     
Cl40-Na10-Na2-Cl42=277.33     Cl40-Na10-Na2-Cl50=181.77     Na1-Na10-Na4-Na13= 67.29      Na1-Na10-Na4-Na19=358.89      
Na1-Na10-Na4-Cl35=129.20      Na1-Na10-Na4-Cl37= 33.92      Na1-Na10-Na4-Cl40=304.50      Na2-Na10-Na4-Na13= 32.09      
Na2-Na10-Na4-Na19=323.69      Na2-Na10-Na4-Cl35= 94.00      Na2-Na10-Na4-Cl37=358.72      Na2-Na10-Na4-Cl40=269.30      
Na5-Na10-Na4-Na13=115.72      Na5-Na10-Na4-Na19= 47.32      Na5-Na10-Na4-Cl35=177.63      Na5-Na10-Na4-Cl37= 82.35      
Na5-Na10-Na4-Cl40=352.93      Na6-Na10-Na4-Na13=305.52      Na6-Na10-Na4-Na19=237.12      Na6-Na10-Na4-Cl35=  7.43      
Na6-Na10-Na4-Cl37=272.15      Na6-Na10-Na4-Cl40=182.73      Na11-Na10-Na4-Na13=  0.44     Na11-Na10-Na4-Na19=292.04     
Na11-Na10-Na4-Cl35= 62.35     Na11-Na10-Na4-Cl37=327.07     Na11-Na10-Na4-Cl40=237.65     Na13-Na10-Na4-Na19=291.60     
Na13-Na10-Na4-Cl35= 61.90     Na13-Na10-Na4-Cl37=326.63     Na13-Na10-Na4-Cl40=237.21     Na19-Na10-Na4-Na13= 68.40     
Na19-Na10-Na4-Cl35=130.31     Na19-Na10-Na4-Cl37= 35.03     Na19-Na10-Na4-Cl40=305.61     Cl28-Na10-Na4-Na13=119.01     
Cl28-Na10-Na4-Na19= 50.61     Cl28-Na10-Na4-Cl35=180.91     Cl28-Na10-Na4-Cl37= 85.64     Cl28-Na10-Na4-Cl40=356.22     
Cl29-Na10-Na4-Na13=305.31     Cl29-Na10-Na4-Na19=236.91     Cl29-Na10-Na4-Cl35=  7.22     Cl29-Na10-Na4-Cl37=271.94     
Cl29-Na10-Na4-Cl40=182.52     Cl33-Na10-Na4-Na13= 36.87     Cl33-Na10-Na4-Na19=328.47     Cl33-Na10-Na4-Cl35= 98.78     
Cl33-Na10-Na4-Cl37=  3.50     Cl33-Na10-Na4-Cl40=274.08     Cl35-Na10-Na4-Na13=298.10     Cl35-Na10-Na4-Na19=229.69     
Cl35-Na10-Na4-Cl37=264.72     Cl35-Na10-Na4-Cl40=175.31     Cl40-Na10-Na4-Na13=122.79     Cl40-Na10-Na4-Na19= 54.39     
Cl40-Na10-Na4-Cl35=184.69     Cl40-Na10-Na4-Cl37= 89.42     Na1-Na10-Na5-Na19= 75.31      Na1-Na10-Na5-Cl27= 41.16      
Na1-Na10-Na5-Cl28=301.52      Na1-Na10-Na5-Cl40=131.64      Na2-Na10-Na5-Na1= 50.37       Na2-Na10-Na5-Na19=125.67      
Na2-Na10-Na5-Cl27= 91.53      Na2-Na10-Na5-Cl28=351.89      Na2-Na10-Na5-Cl40=182.00      Na4-Na10-Na5-Na1=235.20       
Na4-Na10-Na5-Na19=310.51      Na4-Na10-Na5-Cl27=276.36      Na4-Na10-Na5-Cl28=176.72      Na4-Na10-Na5-Cl40=  6.84      
Na6-Na10-Na5-Na1=309.06       Na6-Na10-Na5-Na19= 24.37      Na6-Na10-Na5-Cl27=350.22      Na6-Na10-Na5-Cl28=250.58      
Na6-Na10-Na5-Cl40= 80.70      Na11-Na10-Na5-Na1=357.12      Na11-Na10-Na5-Na19= 72.43     Na11-Na10-Na5-Cl27= 38.28     
Na11-Na10-Na5-Cl28=298.64     Na11-Na10-Na5-Cl40=128.76     Na13-Na10-Na5-Na1=289.00      Na13-Na10-Na5-Na19=  4.31     
Na13-Na10-Na5-Cl27=330.16     Na13-Na10-Na5-Cl28=230.53     Na13-Na10-Na5-Cl40= 60.64     Na19-Na10-Na5-Na1=284.69      
Na19-Na10-Na5-Cl27=325.85     Na19-Na10-Na5-Cl28=226.22     Na19-Na10-Na5-Cl40= 56.33     Cl28-Na10-Na5-Na1= 58.48      
Cl28-Na10-Na5-Na19=133.78     Cl28-Na10-Na5-Cl27= 99.64     Cl28-Na10-Na5-Cl40=190.11     Cl29-Na10-Na5-Na1= 45.24      
Cl29-Na10-Na5-Na19=120.54     Cl29-Na10-Na5-Cl27= 86.40     Cl29-Na10-Na5-Cl28=346.76     Cl29-Na10-Na5-Cl40=176.87     
Cl33-Na10-Na5-Na1=322.56      Cl33-Na10-Na5-Na19= 37.87     Cl33-Na10-Na5-Cl27=  3.72     Cl33-Na10-Na5-Cl28=264.08     
Cl33-Na10-Na5-Cl40= 94.20     Cl35-Na10-Na5-Na1=237.53      Cl35-Na10-Na5-Na19=312.83     Cl35-Na10-Na5-Cl27=278.69     
Cl35-Na10-Na5-Cl28=179.05     Cl35-Na10-Na5-Cl40=  9.16     Cl40-Na10-Na5-Na1=228.36      Cl40-Na10-Na5-Na19=303.67     
Cl40-Na10-Na5-Cl27=269.52     Cl40-Na10-Na5-Cl28=169.89     Na1-Na10-Na6-Na11=  5.70      Na1-Na10-Na6-Na13=292.13      
Na1-Na10-Na6-Na14=  5.23      Na1-Na10-Na6-Na20= 59.75      Na1-Na10-Na6-Na21=295.19      Na1-Na10-Na6-Cl29= 60.10      
Na1-Na10-Na6-Cl30=331.10      Na1-Na10-Na6-Cl35=232.29      Na1-Na10-Na6-Cl41= 66.37      Na1-Na10-Na6-Cl43=292.60      
Na2-Na10-Na6-Na11=310.68      Na2-Na10-Na6-Na13=237.10      Na2-Na10-Na6-Na14=310.21      Na2-Na10-Na6-Na20=  4.73      
Na2-Na10-Na6-Na21=240.17      Na2-Na10-Na6-Cl29=  5.07      Na2-Na10-Na6-Cl30=276.07      Na2-Na10-Na6-Cl35=177.26      
Na2-Na10-Na6-Cl41= 11.35      Na2-Na10-Na6-Cl43=237.58      Na4-Na10-Na6-Na11=125.82      Na4-Na10-Na6-Na13= 52.24      
Na4-Na10-Na6-Na14=125.35      Na4-Na10-Na6-Na20=179.87      Na4-Na10-Na6-Na21= 55.31      Na4-Na10-Na6-Cl29=180.21      
Na4-Na10-Na6-Cl30= 91.21      Na4-Na10-Na6-Cl35=352.40      Na4-Na10-Na6-Cl41=186.49      Na4-Na10-Na6-Cl43= 52.72      
Na5-Na10-Na6-Na11= 51.74      Na5-Na10-Na6-Na13=338.17      Na5-Na10-Na6-Na14= 51.28      Na5-Na10-Na6-Na20=105.80      
Na5-Na10-Na6-Na21=341.23      Na5-Na10-Na6-Cl29=106.14      Na5-Na10-Na6-Cl30= 17.14      Na5-Na10-Na6-Cl35=278.33      
Na5-Na10-Na6-Cl41=112.41      Na5-Na10-Na6-Cl43=338.64      Na11-Na10-Na6-Na13=286.42     Na11-Na10-Na6-Na14=359.53     
Na11-Na10-Na6-Na20= 54.05     Na11-Na10-Na6-Na21=289.49     Na11-Na10-Na6-Cl29= 54.39     Na11-Na10-Na6-Cl30=325.39     
Na11-Na10-Na6-Cl35=226.58     Na11-Na10-Na6-Cl41= 60.67     Na11-Na10-Na6-Cl43=286.90     Na13-Na10-Na6-Na11= 73.58     
Na13-Na10-Na6-Na14= 73.11     Na13-Na10-Na6-Na20=127.63     Na13-Na10-Na6-Na21=  3.07     Na13-Na10-Na6-Cl29=127.97     
Na13-Na10-Na6-Cl30= 38.97     Na13-Na10-Na6-Cl35=300.16     Na13-Na10-Na6-Cl41=134.24     Na13-Na10-Na6-Cl43=  0.48     
Na19-Na10-Na6-Na11= 73.75     Na19-Na10-Na6-Na13=  0.17     Na19-Na10-Na6-Na14= 73.28     Na19-Na10-Na6-Na20=127.80     
Na19-Na10-Na6-Na21=  3.24     Na19-Na10-Na6-Cl29=128.14     Na19-Na10-Na6-Cl30= 39.14     Na19-Na10-Na6-Cl35=300.33     
Na19-Na10-Na6-Cl41=134.42     Na19-Na10-Na6-Cl43=  0.65     Cl28-Na10-Na6-Na11=312.62     Cl28-Na10-Na6-Na13=239.04     
Cl28-Na10-Na6-Na14=312.15     Cl28-Na10-Na6-Na20=  6.67     Cl28-Na10-Na6-Na21=242.11     Cl28-Na10-Na6-Cl29=  7.01     
Cl28-Na10-Na6-Cl30=278.01     Cl28-Na10-Na6-Cl35=179.20     Cl28-Na10-Na6-Cl41= 13.29     Cl28-Na10-Na6-Cl43=239.52     
Cl29-Na10-Na6-Na11=305.61     Cl29-Na10-Na6-Na13=232.03     Cl29-Na10-Na6-Na14=305.14     Cl29-Na10-Na6-Na20=359.66     
Cl29-Na10-Na6-Na21=235.10     Cl29-Na10-Na6-Cl30=271.00     Cl29-Na10-Na6-Cl35=172.19     Cl29-Na10-Na6-Cl41=  6.27     
Cl29-Na10-Na6-Cl43=232.51     Cl33-Na10-Na6-Na11= 38.50     Cl33-Na10-Na6-Na13=324.92     Cl33-Na10-Na6-Na14= 38.03     
Cl33-Na10-Na6-Na20= 92.55     Cl33-Na10-Na6-Na21=327.99     Cl33-Na10-Na6-Cl29= 92.89     Cl33-Na10-Na6-Cl30=  3.89     
Cl33-Na10-Na6-Cl35=265.08     Cl33-Na10-Na6-Cl41= 99.17     Cl33-Na10-Na6-Cl43=325.40     Cl35-Na10-Na6-Na11=133.42     
Cl35-Na10-Na6-Na13= 59.84     Cl35-Na10-Na6-Na14=132.95     Cl35-Na10-Na6-Na20=187.47     Cl35-Na10-Na6-Na21= 62.90     
Cl35-Na10-Na6-Cl29=187.81     Cl35-Na10-Na6-Cl30= 98.81     Cl35-Na10-Na6-Cl41=194.08     Cl35-Na10-Na6-Cl43= 60.32     
Cl40-Na10-Na6-Na11=123.28     Cl40-Na10-Na6-Na13= 49.70     Cl40-Na10-Na6-Na14=122.81     Cl40-Na10-Na6-Na20=177.33     
Cl40-Na10-Na6-Na21= 52.77     Cl40-Na10-Na6-Cl29=177.67     Cl40-Na10-Na6-Cl30= 88.67     Cl40-Na10-Na6-Cl35=349.86     
Cl40-Na10-Na6-Cl41=183.94     Cl40-Na10-Na6-Cl43= 50.18     

========================================================================
 FINAL SINGLEPOINT CALCULATION ON OPTIMIZED GEOMETRY
========================================================================

 Ncao       : 422
 Nao        : 397
 Nshell     : 173
 Nel        : 280
 T(el)      :   300.0
 intcut     :    25.0
 scfconv/Eh :  0.100E-05
   qconv/e  :  0.100E-03
 intneglect :  0.100E-07
 broydamp   :      0.250
 iter      E             dE          RMSdq      gap      omega  full diag
   1   -168.9763939 -0.168976E+03  0.235E-04    2.04       0.0  T
   2   -168.9763939 -0.197815E-09  0.223E-04    2.04      48.3  T
   3   -168.9763939 -0.730381E-09  0.190E-04    2.04      56.6  T
speedup  1.00
cpu  time for SCC    0.11 s
wall time for SCC    0.11 s

   *** convergence criteria satisfied after 3 iterations ***

          eigenvalues
 #    :         128        129        130        131        132        133        134        135
 occ. :        2.000      2.000      2.000      2.000      2.000      2.000      2.000      2.000
 eps  :       -10.704    -10.679    -10.609    -10.566    -10.514    -10.507    -10.389    -10.365
 #    :         136        137        138        139        140        141        142        143
 occ. :        2.000      2.000      2.000      2.000      2.000      0.000      0.000      0.000
 eps  :       -10.288    -10.077    -10.075    -10.004     -9.975     -7.933     -7.584     -6.710
 #    :         144        145        146        147        148        149        150        151
 occ. :        0.000      0.000      0.000      0.000      0.000      0.000      0.000      0.000
 eps  :        -6.483     -5.584     -5.516     -4.291     -3.903     -3.539     -3.196     -2.873


   #   Z            q   n(s)   n(p)   n(d)      C6AA      α(0)
   1  11 Na     0.803  0.029  0.168  0.000    66.930    26.475
   2  11 Na     0.692  0.084  0.224  0.000    68.279    26.741
   3  11 Na     0.801  0.014  0.185  0.000    66.948    26.479
   4  11 Na     0.710  0.110  0.180  0.000    68.054    26.697
   5  11 Na     0.687  0.110  0.203  0.000    68.339    26.753
   6  11 Na     0.741  0.070  0.189  0.000    67.680    26.623
   7  11 Na     0.776  0.010  0.213  0.000    67.246    26.538
   8  11 Na     0.691  0.086  0.223  0.000    68.298    26.744
   9  11 Na     0.785  0.061  0.154  0.000    67.144    26.518
  10  11 Na     0.708  0.053  0.239  0.000    68.084    26.702
  11  11 Na     0.792  0.005  0.203  0.000    67.065    26.502
  12  11 Na     0.732  0.075  0.193  0.000    67.782    26.643
  13  11 Na     0.796  0.015  0.190  0.000    67.016    26.492
  14  11 Na     0.741  0.069  0.190  0.000    67.674    26.622
  15  11 Na     0.691  0.115  0.195  0.000    68.297    26.744
  16  11 Na     0.714  0.074  0.212  0.000    68.014    26.689
  17  11 Na     0.712  0.047  0.241  0.000    68.032    26.692
  18  11 Na     0.706  0.110  0.184  0.000    68.113    26.708
  19  11 Na     0.719  0.046  0.235  0.000    67.946    26.675
  20  11 Na     0.716  0.083  0.201  0.000    67.987    26.683
  21  11 Na     0.831  0.058  0.111  0.000    66.594    26.409
  22  11 Na     0.730  0.076  0.193  0.000    67.807    26.648
  23  11 Na     0.705  0.054  0.241  0.000    68.124    26.710
  24  11 Na     0.756  0.056  0.189  0.000    67.498    26.587
  25  11 Na     0.698  0.054  0.247  0.000    68.203    26.726
  26  17 Cl    -0.738  1.980  5.757  0.001   124.843    17.094
  27  17 Cl    -0.753  1.978  5.774  0.000   125.435    17.135
  28  17 Cl    -0.744  1.978  5.765  0.001   125.078    17.110
  29  17 Cl    -0.730  1.977  5.750  0.003   124.532    17.073
  30  17 Cl    -0.736  1.979  5.752  0.004   124.763    17.089
  31  17 Cl    -0.737  1.977  5.759  0.001   124.827    17.093
  32  17 Cl    -0.744  1.977  5.768  0.000   125.110    17.113
  33  17 Cl    -0.741  1.980  5.757  0.004   124.969    17.103
  34  17 Cl    -0.738  1.978  5.757  0.003   124.858    17.095
  35  17 Cl    -0.735  1.977  5.754  0.005   124.745    17.088
  36  17 Cl    -0.743  1.975  5.766  0.001   125.033    17.107
  37  17 Cl    -0.741  1.977  5.762  0.002   124.987    17.104
  38  17 Cl    -0.766  1.975  5.791  0.001   125.993    17.173
  39  17 Cl    -0.740  1.978  5.761  0.001   124.945    17.101
  40  17 Cl    -0.741  1.976  5.765  0.001   124.991    17.104
  41  17 Cl    -0.762  1.975  5.787  0.001   125.832    17.162
  42  17 Cl    -0.744  1.980  5.762  0.002   125.073    17.110
  43  17 Cl    -0.765  1.979  5.781  0.005   125.935    17.169
  44  17 Cl    -0.737  1.977  5.757  0.002   124.795    17.091
  45  17 Cl    -0.729  1.977  5.750  0.002   124.505    17.071
  46  17 Cl    -0.741  1.978  5.761  0.002   124.983    17.104
  47  17 Cl    -0.738  1.977  5.760  0.001   124.863    17.096
  48  17 Cl    -0.717  1.983  5.733  0.001   124.036    17.039
  49  17 Cl    -0.785  1.975  5.809  0.001   126.723    17.223
  50  17 Cl    -0.763  1.975  5.787  0.001   125.856    17.163
  51   8 O     -0.451  1.695  4.755  0.000    21.801     6.306
  52   1 H      0.301  0.699  0.000  0.000     0.715     1.327
  53   6 C      0.066  1.041  2.892  0.000    19.521     6.300
  54   1 H      0.019  0.981  0.000  0.000     2.751     2.594
  55   1 H      0.059  0.941  0.000  0.000     2.209     2.324
  56   6 C     -0.072  1.054  3.018  0.000    21.880     6.660
  57   1 H      0.036  0.964  0.000  0.000     2.507     2.476
  58   1 H      0.030  0.970  0.000  0.000     2.587     2.515
  59   6 C     -0.065  1.050  3.014  0.000    21.739     6.638
  60   1 H      0.058  0.942  0.000  0.000     2.221     2.330
  61   1 H      0.032  0.968  0.000  0.000     2.557     2.501
  62   6 C     -0.127  1.047  3.080  0.000    22.925     6.814
  63   1 H      0.036  0.964  0.000  0.000     2.509     2.477
  64   1 H      0.049  0.951  0.000  0.000     2.327     2.386
  65   1 H      0.044  0.956  0.000  0.000     2.397     2.421
  66   8 O     -0.470  1.700  4.770  0.000    22.190     6.362
  67   1 H      0.325  0.675  0.000  0.000     0.639     1.249
  68   6 C      0.064  1.041  2.895  0.000    19.558     6.306
  69   1 H      0.040  0.960  0.000  0.000     2.453     2.449
  70   1 H      0.053  0.947  0.000  0.000     2.289     2.366
  71   6 C     -0.079  1.055  3.024  0.000    22.008     6.679
  72   1 H      0.052  0.948  0.000  0.000     2.301     2.372
  73   1 H      0.037  0.963  0.000  0.000     2.490     2.468
  74   6 C     -0.059  1.048  3.011  0.000    21.638     6.623
  75   1 H      0.036  0.964  0.000  0.000     2.500     2.473
  76   1 H      0.034  0.966  0.000  0.000     2.534     2.489
  77   6 C     -0.125  1.045  3.080  0.000    22.950     6.830
  78   1 H      0.045  0.955  0.000  0.000     2.377     2.411
  79   1 H      0.041  0.959  0.000  0.000     2.431     2.438
  80   1 H      0.053  0.947  0.000  0.000     2.274     2.357
  81   8 O     -0.647  1.722  4.925  0.000    26.243     6.919
  82   1 H      0.360  0.640  0.000  0.000     0.554     1.164
  83   1 H      0.344  0.656  0.000  0.000     0.600     1.216
  84   8 O     -0.648  1.722  4.926  0.000    26.271     6.922
  85   1 H      0.346  0.654  0.000  0.000     0.597     1.212
  86   1 H      0.360  0.640  0.000  0.000     0.555     1.165

 Mol. C6AA /au·bohr⁶  :     277983.417401
 Mol. C8AA /au·bohr⁸  :   17184773.417854
 Mol. α(0) /au        :       1224.151436

 
 Wiberg/Mayer (AO) data. WBOs > 0.1 written file <wbo>
 largest (>0.05) Wiberg bond orders for each atom
           total WBO             WBO to atom ...
     1  Na  0.372    Cl  33 0.082    Cl  27 0.074    Cl  39 0.070    Cl  28 0.067    Cl  42 0.064    O   51 0.056
     2  Na  0.553    Cl  50 0.151    Cl  28 0.147    Cl  29 0.109    Cl  42 0.099
     3  Na  0.387    Cl  30 0.074    Cl  48 0.067    Cl  34 0.060    Cl  26 0.055    Cl  46 0.050
     4  Na  0.513    Cl  35 0.168    Cl  37 0.154    Cl  40 0.140
     5  Na  0.552    Cl  28 0.167    Cl  27 0.165    Cl  40 0.149
     6  Na  0.492    Cl  41 0.133    Cl  43 0.130    Cl  35 0.097    Cl  30 0.057
     7  Na  0.453    Cl  48 0.084    Cl  26 0.075    Cl  33 0.067    Cl  32 0.064    Cl  44 0.062    Cl  39 0.052
     8  Na  0.556    Cl  50 0.165    Cl  31 0.129    Cl  45 0.109    Cl  42 0.107
     9  Na  0.399    Cl  38 0.103    Cl  49 0.094    Cl  44 0.090    O   66 0.083
    10  Na  0.547    Cl  29 0.134    Cl  35 0.134    Cl  40 0.096    Cl  28 0.082    Cl  33 0.053
    11  Na  0.418    Cl  30 0.112    Cl  29 0.068    Cl  33 0.067    Cl  26 0.059    Cl  45 0.059
    12  Na  0.501    Cl  38 0.172    Cl  37 0.117    Cl  48 0.084    Cl  32 0.082
    13  Na  0.397    Cl  48 0.086    Cl  30 0.072    Cl  37 0.061
    14  Na  0.492    Cl  41 0.132    Cl  43 0.131    Cl  34 0.098    Cl  30 0.055
    15  Na  0.545    Cl  31 0.177    Cl  47 0.168    Cl  36 0.152
    16  Na  0.525    Cl  49 0.165    Cl  47 0.119    Cl  39 0.099    Cl  44 0.082
    17  Na  0.524    Cl  42 0.133    Cl  39 0.129    Cl  31 0.074    Cl  47 0.074    Cl  26 0.054
    18  Na  0.523    Cl  34 0.174    Cl  46 0.156    Cl  36 0.142
    19  Na  0.516    Cl  32 0.133    Cl  37 0.112    Cl  27 0.101    Cl  40 0.083
    20  Na  0.521    Cl  41 0.173    Cl  50 0.128    Cl  29 0.096    Cl  45 0.091
    21  Na  0.346    Cl  43 0.110    O   81 0.076    O   84 0.072
    22  Na  0.501    Cl  38 0.151    Cl  46 0.139    Cl  48 0.094    Cl  44 0.085
    23  Na  0.548    Cl  45 0.149    Cl  34 0.113    Cl  31 0.098    Cl  36 0.079    Cl  26 0.061
    24  Na  0.450    Cl  49 0.122    Cl  27 0.100    Cl  32 0.094    Cl  39 0.075
    25  Na  0.556    Cl  44 0.126    Cl  47 0.118    Cl  36 0.100    Cl  46 0.099    Cl  26 0.064
    26  Cl  0.482    Na   7 0.075    Na  25 0.064    Na  23 0.061    Na  11 0.059    Na   3 0.055    Na  17 0.054
    27  Cl  0.457    Na   5 0.165    Na  19 0.101    Na  24 0.100    Na   1 0.074
    28  Cl  0.472    Na   5 0.167    Na   2 0.147    Na  10 0.082    Na   1 0.067
    29  Cl  0.493    Na  10 0.134    Na   2 0.109    Na  20 0.096    Na  11 0.068
    30  Cl  0.449    Na  11 0.112    Na   3 0.074    Na  13 0.072    Na   6 0.057    Na  14 0.055
    31  Cl  0.488    Na  15 0.177    Na   8 0.129    Na  23 0.098    Na  17 0.074
    32  Cl  0.467    Na  19 0.133    Na  24 0.094    Na  12 0.082    Na   7 0.064
    33  Cl  0.474    Na   1 0.082    Na   7 0.067    Na  11 0.067    Na  10 0.053
    34  Cl  0.483    Na  18 0.174    Na  23 0.113    Na  14 0.098    Na   3 0.060
    35  Cl  0.488    Na   4 0.168    Na  10 0.134    Na   6 0.097
    36  Cl  0.489    Na  15 0.152    Na  18 0.142    Na  25 0.100    Na  23 0.079
    37  Cl  0.476    Na   4 0.154    Na  12 0.117    Na  19 0.112    Na  13 0.061
    38  Cl  0.437    Na  12 0.172    Na  22 0.151    Na   9 0.103
    39  Cl  0.460    Na  17 0.129    Na  16 0.099    Na  24 0.075    Na   1 0.070    Na   7 0.052
    40  Cl  0.489    Na   5 0.149    Na   4 0.140    Na  10 0.096    Na  19 0.083
    41  Cl  0.448    Na  20 0.173    Na   6 0.133    Na  14 0.132
    42  Cl  0.465    Na  17 0.133    Na   8 0.107    Na   2 0.099    Na   1 0.064
    43  Cl  0.434    Na  14 0.131    Na   6 0.130    Na  21 0.110
    44  Cl  0.484    Na  25 0.126    Na   9 0.090    Na  22 0.085    Na  16 0.082    Na   7 0.062
    45  Cl  0.494    Na  23 0.149    Na   8 0.109    Na  20 0.091    Na  11 0.059
    46  Cl  0.476    Na  18 0.156    Na  22 0.139    Na  25 0.099    Na   3 0.050
    47  Cl  0.488    Na  15 0.168    Na  16 0.119    Na  25 0.118    Na  17 0.074
    48  Cl  0.493    Na  22 0.094    Na  13 0.086    Na   7 0.084    Na  12 0.084    Na   3 0.067
    49  Cl  0.400    Na  16 0.165    Na  24 0.122    Na   9 0.094
    50  Cl  0.447    Na   8 0.165    Na   2 0.151    Na  20 0.128
    51  O   2.015    C   53 0.990    H   52 0.899    Na   1 0.056
    52  H   0.909    O   51 0.899
    53  C   3.943    C   56 1.004    O   51 0.990    H   54 0.975    H   55 0.971
    54  H   0.998    C   53 0.975
    55  H   0.994    C   53 0.971
    56  C   3.993    C   59 1.009    C   53 1.004    H   58 0.975    H   57 0.974
    57  H   0.997    C   56 0.974
    58  H   0.997    C   56 0.975
    59  C   3.993    C   62 1.022    C   56 1.009    H   61 0.977    H   60 0.968
    60  H   0.996    C   59 0.968
    61  H   0.998    C   59 0.977
    62  C   3.992    C   59 1.022    H   63 0.988    H   64 0.982    H   65 0.980
    63  H   0.998    C   62 0.988
    64  H   0.998    C   62 0.982
    65  H   0.998    C   62 0.980
    66  O   2.004    C   68 0.989    H   67 0.868    Na   9 0.083
    67  H   0.894    O   66 0.868
    68  C   3.947    C   71 1.005    O   66 0.989    H   70 0.977    H   69 0.963
    69  H   0.998    C   68 0.963
    70  H   0.996    C   68 0.977
    71  C   3.994    C   74 1.009    C   68 1.005    H   73 0.976    H   72 0.971
    72  H   0.995    C   71 0.971
    73  H   0.998    C   71 0.976
    74  C   3.996    C   77 1.018    C   71 1.009    H   76 0.977    H   75 0.976
    75  H   0.998    C   74 0.976
    76  H   0.998    C   74 0.977
    77  C   3.995    C   74 1.018    H   79 0.984    H   78 0.984    H   80 0.973
    78  H   0.997    C   77 0.984
    79  H   0.998    C   77 0.984
    80  H   0.999    C   77 0.973
    81  O   1.885    H   83 0.879    H   82 0.864    Na  21 0.076
    82  H   0.870    O   81 0.864
    83  H   0.881    O   81 0.879
    84  O   1.884    H   85 0.877    H   86 0.863    Na  21 0.072
    85  H   0.880    O   84 0.877
    86  H   0.870    O   84 0.863
 MOs/occ written to file <molden.input>
 
molecular dipole:
                 x           y           z       tot (Debye)
 q only:        4.584      -1.827       1.214
   full:        0.864       0.779       3.289       8.868
molecular quadrupole (traceless):
                xx          xy          yy          xz          yz          zz
 q only:       -1.922      30.239      56.091     -81.063      48.353     -54.169
  q+dip:       25.788      46.855      59.101     -68.535      19.932     -84.889
   full:       27.259      46.638      57.650     -66.365      18.781     -84.909

SCC energy    :    -168.9763939
rep           :       0.6013901
ES            :       1.8736622
AES           :      -0.0438103
AXC           :       0.0091911
disp          :      -0.1931565
XB            :       0.0000000
fix           :       0.0000000
total E       :    -168.3657918
atomizationE  :      14.6808051     9212.34
(atE without considering molecular charge,
 total energy contains solvation terms)
H-L gap (eV)  :          2.0424
optimized geometry written to: xtbopt.xyz

           ------------------------------------------------- 
          |                Numerical Hessian                |
           ------------------------------------------------- 
step length          :   0.00500
SCC accuracy         :   0.25000
Hessian scale factor :   1.00000
frozen atoms in %    :   0.00000    0
RMS gradient         :   0.00006
estimated CPU  time      6.50 min
estimated wall time      6.51 min

writing file <hessian>.
 
 projected vibrational frequencies (cm-1)
eigval :       -0.00    -0.00    -0.00     0.00     0.00     0.00
eigval :       12.12    14.94    17.20    24.39    26.46    29.28
eigval :       31.99    35.01    36.84    38.34    39.14    41.74
eigval :       44.09    44.61    48.40    50.20    51.50    52.46
eigval :       52.67    54.31    57.01    59.14    59.75    62.28
eigval :       62.54    63.07    64.09    65.89    66.49    67.54
eigval :       70.29    70.35    70.97    73.34    74.02    74.52
eigval :       75.26    75.57    77.54    79.13    80.46    81.30
eigval :       82.36    82.79    83.67    84.41    85.37    85.57
eigval :       86.32    87.12    87.89    88.68    90.12    91.30
eigval :       92.23    93.66    94.81    96.56    97.16    98.16
eigval :       99.21    99.45   100.24   101.40   103.82   104.63
eigval :      105.21   105.73   106.98   107.93   109.78   110.76
eigval :      112.09   114.28   116.15   116.45   119.20   120.39
eigval :      121.91   122.87   123.57   124.44   125.36   125.61
eigval :      127.56   128.17   129.39   130.35   131.91   132.13
eigval :      134.02   135.07   136.98   138.77   139.76   141.20
eigval :      141.47   143.27   144.76   145.17   146.43   147.40
eigval :      147.90   150.09   151.59   152.15   152.79   153.54
eigval :      155.15   155.27   155.83   157.50   159.19   160.17
eigval :      160.72   161.91   163.37   163.68   165.31   165.87
eigval :      167.25   169.65   171.48   172.98   174.04   175.46
eigval :      175.94   178.13   179.32   180.27   181.36   182.13
eigval :      184.02   186.09   187.56   189.30   190.97   192.04
eigval :      194.24   195.25   195.89   197.30   198.17   199.87
eigval :      201.75   204.39   204.62   206.62   207.48   209.05
eigval :      209.47   209.71   211.28   211.94   212.81   215.38
eigval :      216.64   217.93   218.70   219.88   221.18   222.47
eigval :      224.71   231.91   238.72   249.29   253.87   254.93
eigval :      264.59   278.59   288.51   302.92   361.96   369.25
eigval :      372.30   379.85   392.42   397.69   410.68   443.92
eigval :      486.69   509.18   779.92   807.27   844.31   854.33
eigval :      891.19   900.41   970.53   977.76   986.25   987.54
eigval :     1047.65  1052.67  1082.35  1111.61  1129.06  1133.79
eigval :     1136.20  1145.50  1172.35  1194.22  1220.35  1232.86
eigval :     1264.33  1276.37  1293.29  1317.68  1338.50  1341.46
eigval :     1350.43  1352.28  1353.79  1367.04  1397.32  1402.09
eigval :     1472.85  1473.86  1477.25  1478.76  1480.83  1486.33
eigval :     1492.12  1496.99  1502.07  1508.17  1520.15  1522.35
eigval :     2866.60  2896.64  2949.38  2960.86  2972.37  2976.69
eigval :     2978.84  2982.54  2989.01  2998.06  3006.26  3018.38
eigval :     3018.71  3024.55  3030.91  3035.05  3036.53  3044.50
eigval :     3479.52  3485.44  3511.34  3519.64  3562.83  3564.77
 reduced masses (amu)
   1: 24.92   2: 26.99   3: 28.35   4: 29.53   5: 26.86   6: 28.94   7: 11.27   8: 13.35
   9: 14.56  10: 10.41  11: 18.53  12: 31.58  13: 24.72  14: 18.57  15: 25.98  16: 27.33
  17: 23.09  18: 24.47  19: 25.05  20: 28.51  21: 27.83  22: 27.95  23: 28.79  24: 28.44
  25: 27.18  26: 29.25  27: 20.65  28: 27.26  29: 29.44  30: 26.59  31: 26.65  32: 24.26
  33: 28.67  34: 25.53  35: 29.15  36: 26.19  37: 29.04  38: 30.01  39: 26.02  40: 30.89
  41: 29.53  42: 30.01  43: 30.95  44: 30.21  45: 28.86  46: 29.07  47: 29.15  48: 30.74
  49: 28.15  50: 30.88  51: 30.45  52: 30.88  53: 31.18  54: 28.75  55: 29.47  56: 29.38
  57: 30.48  58: 29.19  59: 29.39  60: 28.95  61: 29.22  62: 26.96  63: 30.12  64: 30.92
  65: 28.44  66: 26.26  67: 29.30  68: 26.64  69: 29.32  70: 29.04  71: 28.46  72: 29.16
  73: 28.78  74: 24.32  75: 28.48  76: 27.53  77: 27.79  78: 29.72  79: 26.75  80: 27.70
  81: 26.65  82: 26.81  83: 23.30  84: 26.24  85: 27.25  86: 23.82  87: 28.78  88: 27.08
  89: 26.28  90: 27.40  91: 27.14  92: 26.09  93: 25.84  94: 29.27  95: 27.53  96: 25.39
  97: 28.96  98: 23.45  99: 28.19 100: 27.97 101: 26.34 102: 26.22 103: 28.53 104: 28.20
 105: 26.65 106: 26.52 107: 26.85 108: 28.73 109: 26.22 110: 26.75 111: 26.44 112: 22.89
 113: 27.25 114: 26.76 115: 26.65 116: 25.61 117: 20.43 118: 24.60 119: 27.96 120: 17.29
 121: 25.55 122: 26.79 123: 25.99 124: 27.68 125: 27.09 126: 26.01 127: 26.26 128: 28.24
 129: 27.45 130: 27.46 131: 26.22 132: 27.70 133: 28.54 134: 27.98 135: 25.86 136: 28.87
 137: 26.71 138: 27.49 139: 27.45 140: 25.28 141: 27.82 142: 25.32 143: 27.30 144: 26.78
 145: 26.96 146: 26.39 147: 27.46 148: 26.69 149: 26.94 150: 27.74 151: 27.23 152: 26.38
 153: 26.99 154: 26.47 155: 26.28 156: 27.24 157: 26.88 158: 25.01 159: 27.69 160: 27.42
 161: 26.57 162: 27.46 163: 27.73 164: 27.02 165: 26.08 166: 25.94 167: 25.80 168: 26.76
 169: 27.62 170: 24.54 171: 27.44 172:  6.78 173:  3.77 174:  3.88 175:  4.36 176:  8.31
 177: 16.10 178:  6.62 179:  7.76 180:  3.57 181:  4.34 182:  3.54 183:  8.57 184:  6.85
 185:  3.26 186:  3.22 187:  7.23 188:  8.45 189:  3.23 190:  2.87 191:  7.92 192:  6.37
 193:  6.04 194:  4.74 195:  4.15 196:  5.40 197:  7.99 198:  6.45 199:  7.07 200:  6.40
 201:  4.75 202:  8.73 203:  8.35 204:  6.95 205:  7.50 206:  7.47 207:  4.78 208:  3.10
 209:  3.99 210:  3.60 211:  2.52 212:  2.33 213:  2.77 214:  3.30 215:  3.90 216:  3.94
 217:  4.78 218:  5.04 219:  4.09 220:  4.03 221:  3.41 222:  3.37 223:  1.80 224:  1.90
 225:  1.89 226:  1.82 227:  1.81 228:  1.71 229:  1.73 230:  1.77 231:  1.61 232:  1.54
 233:  1.97 234:  1.97 235:  1.76 236:  1.75 237:  1.78 238:  1.85 239:  1.94 240:  1.86
 241:  1.51 242:  1.65 243:  1.63 244:  1.67 245:  1.66 246:  1.76 247:  1.72 248:  1.97
 249:  1.94 250:  1.83 251:  1.43 252:  1.37 253:  1.92 254:  1.93 255:  1.87 256:  1.88
 257:  1.78 258:  1.78
 IR intensities (amu)
   1:  0.32   2:  0.39   3:  0.25   4:  0.60   5:  0.47   6:  0.54   7:  0.20   8:  0.24
   9:  0.15  10:  0.06  11:  0.09  12:  0.28  13:  0.04  14:  0.21  15:  0.20  16:  0.23
  17:  0.22  18:  0.20  19:  0.19  20:  0.10  21:  0.14  22:  0.15  23:  0.10  24:  0.17
  25:  0.11  26:  0.17  27:  0.14  28:  0.06  29:  0.11  30:  0.11  31:  0.07  32:  0.12
  33:  0.15  34:  0.10  35:  0.22  36:  0.20  37:  0.32  38:  0.14  39:  0.19  40:  0.26
  41:  0.05  42:  0.12  43:  0.11  44:  0.20  45:  0.15  46:  0.08  47:  0.12  48:  0.09
  49:  0.40  50:  0.24  51:  0.17  52:  0.23  53:  0.20  54:  0.24  55:  0.23  56:  0.22
  57:  0.25  58:  0.11  59:  0.15  60:  0.16  61:  0.13  62:  0.32  63:  0.23  64:  0.32
  65:  0.14  66:  0.24  67:  0.07  68:  0.13  69:  0.14  70:  0.30  71:  0.28  72:  0.19
  73:  0.14  74:  0.22  75:  0.28  76:  0.18  77:  0.30  78:  0.10  79:  0.33  80:  0.24
  81:  0.26  82:  0.23  83:  0.29  84:  0.36  85:  0.50  86:  0.24  87:  0.29  88:  0.17
  89:  0.38  90:  0.28  91:  0.56  92:  0.63  93:  0.73  94:  1.02  95:  0.54  96:  0.60
  97:  0.54  98:  0.29  99:  0.63 100:  0.49 101:  0.25 102:  0.56 103:  0.66 104:  0.29
 105:  0.54 106:  0.81 107:  0.91 108:  0.86 109:  0.49 110:  0.41 111:  0.43 112:  0.76
 113:  0.79 114:  0.70 115:  0.42 116:  1.22 117:  0.34 118:  0.51 119:  0.57 120:  0.62
 121:  1.67 122:  1.28 123:  1.00 124:  0.62 125:  1.06 126:  1.21 127:  1.11 128:  0.77
 129:  0.18 130:  0.16 131:  0.68 132:  0.53 133:  0.36 134:  0.64 135:  0.31 136:  0.38
 137:  0.85 138:  0.50 139:  0.77 140:  0.81 141:  1.16 142:  0.58 143:  0.78 144:  0.87
 145:  0.68 146:  0.54 147:  0.60 148:  0.83 149:  0.27 150:  0.24 151:  0.64 152:  0.68
 153:  1.29 154:  0.58 155:  0.44 156:  0.43 157:  0.34 158:  0.99 159:  0.86 160:  0.75
 161:  1.30 162:  0.68 163:  0.98 164:  2.47 165:  1.57 166:  2.71 167:  2.36 168:  0.94
 169:  2.50 170:  0.58 171:  1.60 172:  0.61 173:  0.30 174:  0.31 175:  0.34 176:  0.43
 177:  1.08 178:  0.18 179:  0.23 180:  0.94 181:  0.64 182:  0.64 183:  0.40 184:  0.12
 185:  0.62 186:  1.05 187:  0.27 188:  0.52 189:  0.08 190:  0.12 191:  0.27 192:  0.18
 193:  0.31 194:  0.14 195:  0.10 196:  0.33 197:  0.38 198:  0.35 199:  0.59 200:  0.41
 201:  0.50 202:  0.73 203:  0.76 204:  0.34 205:  0.16 206:  0.43 207:  0.14 208:  0.23
 209:  0.23 210:  0.07 211:  0.05 212:  0.05 213:  0.24 214:  0.36 215:  0.13 216:  0.23
 217:  0.12 218:  0.18 219:  0.38 220:  0.33 221:  0.18 222:  0.07 223:  0.04 224:  0.09
 225:  0.03 226:  0.07 227:  0.08 228:  0.05 229:  0.03 230:  0.05 231:  0.04 232:  0.04
 233:  0.62 234:  0.41 235:  0.37 236:  0.31 237:  0.20 238:  0.14 239:  0.29 240:  0.18
 241:  0.17 242:  0.19 243:  0.20 244:  0.26 245:  0.16 246:  0.21 247:  0.26 248:  0.27
 249:  0.34 250:  0.23 251:  0.18 252:  0.18 253:  0.23 254:  0.31 255:  0.31 256:  0.26
 257:  0.30 258:  0.31
 Raman intensities (amu)
   1:  0.00   2:  0.00   3:  0.00   4:  0.00   5:  0.00   6:  0.00   7:  0.00   8:  0.00
   9:  0.00  10:  0.00  11:  0.00  12:  0.00  13:  0.00  14:  0.00  15:  0.00  16:  0.00
  17:  0.00  18:  0.00  19:  0.00  20:  0.00  21:  0.00  22:  0.00  23:  0.00  24:  0.00
  25:  0.00  26:  0.00  27:  0.00  28:  0.00  29:  0.00  30:  0.00  31:  0.00  32:  0.00
  33:  0.00  34:  0.00  35:  0.00  36:  0.00  37:  0.00  38:  0.00  39:  0.00  40:  0.00
  41:  0.00  42:  0.00  43:  0.00  44:  0.00  45:  0.00  46:  0.00  47:  0.00  48:  0.00
  49:  0.00  50:  0.00  51:  0.00  52:  0.00  53:  0.00  54:  0.00  55:  0.00  56:  0.00
  57:  0.00  58:  0.00  59:  0.00  60:  0.00  61:  0.00  62:  0.00  63:  0.00  64:  0.00
  65:  0.00  66:  0.00  67:  0.00  68:  0.00  69:  0.00  70:  0.00  71:  0.00  72:  0.00
  73:  0.00  74:  0.00  75:  0.00  76:  0.00  77:  0.00  78:  0.00  79:  0.00  80:  0.00
  81:  0.00  82:  0.00  83:  0.00  84:  0.00  85:  0.00  86:  0.00  87:  0.00  88:  0.00
  89:  0.00  90:  0.00  91:  0.00  92:  0.00  93:  0.00  94:  0.00  95:  0.00  96:  0.00
  97:  0.00  98:  0.00  99:  0.00 100:  0.00 101:  0.00 102:  0.00 103:  0.00 104:  0.00
 105:  0.00 106:  0.00 107:  0.00 108:  0.00 109:  0.00 110:  0.00 111:  0.00 112:  0.00
 113:  0.00 114:  0.00 115:  0.00 116:  0.00 117:  0.00 118:  0.00 119:  0.00 120:  0.00
 121:  0.00 122:  0.00 123:  0.00 124:  0.00 125:  0.00 126:  0.00 127:  0.00 128:  0.00
 129:  0.00 130:  0.00 131:  0.00 132:  0.00 133:  0.00 134:  0.00 135:  0.00 136:  0.00
 137:  0.00 138:  0.00 139:  0.00 140:  0.00 141:  0.00 142:  0.00 143:  0.00 144:  0.00
 145:  0.00 146:  0.00 147:  0.00 148:  0.00 149:  0.00 150:  0.00 151:  0.00 152:  0.00
 153:  0.00 154:  0.00 155:  0.00 156:  0.00 157:  0.00 158:  0.00 159:  0.00 160:  0.00
 161:  0.00 162:  0.00 163:  0.00 164:  0.00 165:  0.00 166:  0.00 167:  0.00 168:  0.00
 169:  0.00 170:  0.00 171:  0.00 172:  0.00 173:  0.00 174:  0.00 175:  0.00 176:  0.00
 177:  0.00 178:  0.00 179:  0.00 180:  0.00 181:  0.00 182:  0.00 183:  0.00 184:  0.00
 185:  0.00 186:  0.00 187:  0.00 188:  0.00 189:  0.00 190:  0.00 191:  0.00 192:  0.00
 193:  0.00 194:  0.00 195:  0.00 196:  0.00 197:  0.00 198:  0.00 199:  0.00 200:  0.00
 201:  0.00 202:  0.00 203:  0.00 204:  0.00 205:  0.00 206:  0.00 207:  0.00 208:  0.00
 209:  0.00 210:  0.00 211:  0.00 212:  0.00 213:  0.00 214:  0.00 215:  0.00 216:  0.00
 217:  0.00 218:  0.00 219:  0.00 220:  0.00 221:  0.00 222:  0.00 223:  0.00 224:  0.00
 225:  0.00 226:  0.00 227:  0.00 228:  0.00 229:  0.00 230:  0.00 231:  0.00 232:  0.00
 233:  0.00 234:  0.00 235:  0.00 236:  0.00 237:  0.00 238:  0.00 239:  0.00 240:  0.00
 241:  0.00 242:  0.00 243:  0.00 244:  0.00 245:  0.00 246:  0.00 247:  0.00 248:  0.00
 249:  0.00 250:  0.00 251:  0.00 252:  0.00 253:  0.00 254:  0.00 255:  0.00 256:  0.00
 257:  0.00 258:  0.00
 output can be read by thermo (or use thermo option).
 writing <g98.out> molden fake output.
 recommended (thermochemical) frequency scaling factor: 1.0
                    ==================
                    thermo calculation
                    ==================
Nvib :  252 Nimag : 0  symmetry :   C1  rot number :  1  scale factor : 1.00 sthr :  50.
omega= 12.12     Gvib=    -2.275     Grot=    -1.476     Gused=    -1.479
omega= 14.94     Gvib=    -2.151     Grot=    -1.414     Gused=    -1.420
omega= 17.20     Gvib=    -2.068     Grot=    -1.373     Gused=    -1.382
omega= 24.39     Gvib=    -1.861     Grot=    -1.269     Gused=    -1.301
omega= 26.46     Gvib=    -1.812     Grot=    -1.245     Gused=    -1.286
omega= 29.28     Gvib=    -1.753     Grot=    -1.215     Gused=    -1.272
omega= 31.99     Gvib=    -1.700     Grot=    -1.189     Gused=    -1.262
omega= 35.01     Gvib=    -1.647     Grot=    -1.162     Gused=    -1.256
omega= 36.84     Gvib=    -1.617     Grot=    -1.147     Gused=    -1.254
omega= 38.34     Gvib=    -1.593     Grot=    -1.135     Gused=    -1.253
omega= 39.14     Gvib=    -1.581     Grot=    -1.129     Gused=    -1.252
omega= 41.74     Gvib=    -1.543     Grot=    -1.110     Gused=    -1.252
omega= 44.09     Gvib=    -1.511     Grot=    -1.094     Gused=    -1.251
omega= 44.61     Gvib=    -1.504     Grot=    -1.090     Gused=    -1.251
omega= 48.40     Gvib=    -1.456     Grot=    -1.066     Gused=    -1.248
omega= 50.20     Gvib=    -1.434     Grot=    -1.055     Gused=    -1.246
omega= 51.50     Gvib=    -1.419     Grot=    -1.048     Gused=    -1.244
omega= 52.46     Gvib=    -1.408     Grot=    -1.042     Gused=    -1.243
omega= 52.67     Gvib=    -1.406     Grot=    -1.041     Gused=    -1.242
omega= 54.31     Gvib=    -1.388     Grot=    -1.032     Gused=    -1.239
omega= 57.01     Gvib=    -1.359     Grot=    -1.018     Gused=    -1.232
omega= 59.14     Gvib=    -1.337     Grot=    -1.007     Gused=    -1.226
omega= 59.75     Gvib=    -1.331     Grot=    -1.004     Gused=    -1.224
omega= 62.28     Gvib=    -1.307     Grot=    -0.992     Gused=    -1.214
omega= 62.54     Gvib=    -1.305     Grot=    -0.990     Gused=    -1.213
omega= 63.07     Gvib=    -1.300     Grot=    -0.988     Gused=    -1.211
omega= 64.09     Gvib=    -1.290     Grot=    -0.983     Gused=    -1.207
omega= 65.89     Gvib=    -1.274     Grot=    -0.975     Gused=    -1.199
omega= 66.49     Gvib=    -1.269     Grot=    -0.972     Gused=    -1.197
omega= 67.54     Gvib=    -1.259     Grot=    -0.968     Gused=    -1.192
omega= 70.29     Gvib=    -1.236     Grot=    -0.956     Gused=    -1.179
omega= 70.35     Gvib=    -1.235     Grot=    -0.955     Gused=    -1.179
omega= 70.97     Gvib=    -1.230     Grot=    -0.953     Gused=    -1.175
omega= 73.34     Gvib=    -1.211     Grot=    -0.943     Gused=    -1.163
omega= 74.02     Gvib=    -1.206     Grot=    -0.940     Gused=    -1.160
omega= 74.52     Gvib=    -1.202     Grot=    -0.938     Gused=    -1.157
omega= 75.26     Gvib=    -1.196     Grot=    -0.935     Gused=    -1.153
omega= 75.57     Gvib=    -1.194     Grot=    -0.934     Gused=    -1.152
omega= 77.54     Gvib=    -1.178     Grot=    -0.927     Gused=    -1.141
omega= 79.13     Gvib=    -1.166     Grot=    -0.921     Gused=    -1.133
omega= 80.46     Gvib=    -1.157     Grot=    -0.916     Gused=    -1.125
omega= 81.30     Gvib=    -1.151     Grot=    -0.913     Gused=    -1.121
omega= 82.36     Gvib=    -1.143     Grot=    -0.909     Gused=    -1.115
omega= 82.79     Gvib=    -1.140     Grot=    -0.907     Gused=    -1.113
omega= 83.67     Gvib=    -1.134     Grot=    -0.904     Gused=    -1.108
omega= 84.41     Gvib=    -1.129     Grot=    -0.901     Gused=    -1.104
omega= 85.37     Gvib=    -1.122     Grot=    -0.898     Gused=    -1.099
omega= 85.57     Gvib=    -1.121     Grot=    -0.897     Gused=    -1.097
omega= 86.32     Gvib=    -1.116     Grot=    -0.895     Gused=    -1.093
omega= 87.12     Gvib=    -1.110     Grot=    -0.892     Gused=    -1.089
omega= 87.89     Gvib=    -1.105     Grot=    -0.889     Gused=    -1.085
omega= 88.68     Gvib=    -1.100     Grot=    -0.887     Gused=    -1.080
omega= 90.12     Gvib=    -1.091     Grot=    -0.882     Gused=    -1.072
omega= 91.30     Gvib=    -1.083     Grot=    -0.878     Gused=    -1.066
omega= 92.23     Gvib=    -1.077     Grot=    -0.875     Gused=    -1.061
omega= 93.66     Gvib=    -1.068     Grot=    -0.871     Gused=    -1.053
omega= 94.81     Gvib=    -1.061     Grot=    -0.867     Gused=    -1.047
omega= 96.56     Gvib=    -1.050     Grot=    -0.862     Gused=    -1.038
omega= 97.16     Gvib=    -1.047     Grot=    -0.860     Gused=    -1.034
omega= 98.16     Gvib=    -1.041     Grot=    -0.857     Gused=    -1.029
omega= 99.21     Gvib=    -1.035     Grot=    -0.854     Gused=    -1.024
omega= 99.45     Gvib=    -1.033     Grot=    -0.853     Gused=    -1.022
omega=100.24     Gvib=    -1.029     Grot=    -0.851     Gused=    -1.018
omega=101.40     Gvib=    -1.022     Grot=    -0.847     Gused=    -1.012
omega=103.82     Gvib=    -1.008     Grot=    -0.840     Gused=    -1.000
omega=104.63     Gvib=    -1.004     Grot=    -0.838     Gused=    -0.995
omega=105.21     Gvib=    -1.000     Grot=    -0.836     Gused=    -0.993
omega=105.73     Gvib=    -0.998     Grot=    -0.835     Gused=    -0.990
omega=106.98     Gvib=    -0.991     Grot=    -0.831     Gused=    -0.984
omega=107.93     Gvib=    -0.986     Grot=    -0.829     Gused=    -0.979
omega=109.78     Gvib=    -0.976     Grot=    -0.824     Gused=    -0.970
omega=110.76     Gvib=    -0.971     Grot=    -0.821     Gused=    -0.965
omega=112.09     Gvib=    -0.964     Grot=    -0.817     Gused=    -0.958
omega=114.28     Gvib=    -0.953     Grot=    -0.812     Gused=    -0.948
omega=116.15     Gvib=    -0.943     Grot=    -0.807     Gused=    -0.939
omega=116.45     Gvib=    -0.942     Grot=    -0.806     Gused=    -0.937
omega=119.20     Gvib=    -0.928     Grot=    -0.799     Gused=    -0.924
omega=120.39     Gvib=    -0.923     Grot=    -0.796     Gused=    -0.919
omega=121.91     Gvib=    -0.915     Grot=    -0.793     Gused=    -0.912
omega=122.87     Gvib=    -0.911     Grot=    -0.790     Gused=    -0.908
omega=123.57     Gvib=    -0.908     Grot=    -0.789     Gused=    -0.904
omega=124.44     Gvib=    -0.903     Grot=    -0.786     Gused=    -0.901
omega=125.36     Gvib=    -0.899     Grot=    -0.784     Gused=    -0.896
omega=125.61     Gvib=    -0.898     Grot=    -0.784     Gused=    -0.895
omega=127.56     Gvib=    -0.889     Grot=    -0.779     Gused=    -0.887
omega=128.17     Gvib=    -0.887     Grot=    -0.778     Gused=    -0.884
omega=129.39     Gvib=    -0.881     Grot=    -0.775     Gused=    -0.879
omega=130.35     Gvib=    -0.877     Grot=    -0.773     Gused=    -0.875
omega=131.91     Gvib=    -0.870     Grot=    -0.769     Gused=    -0.868
omega=132.13     Gvib=    -0.869     Grot=    -0.769     Gused=    -0.867
omega=134.02     Gvib=    -0.861     Grot=    -0.764     Gused=    -0.859
omega=135.07     Gvib=    -0.856     Grot=    -0.762     Gused=    -0.855
omega=136.98     Gvib=    -0.848     Grot=    -0.758     Gused=    -0.847
omega=138.77     Gvib=    -0.841     Grot=    -0.754     Gused=    -0.840
omega=139.76     Gvib=    -0.837     Grot=    -0.752     Gused=    -0.836
omega=141.20     Gvib=    -0.831     Grot=    -0.749     Gused=    -0.830
omega=141.47     Gvib=    -0.830     Grot=    -0.748     Gused=    -0.829
omega=143.27     Gvib=    -0.823     Grot=    -0.745     Gused=    -0.822
omega=144.76     Gvib=    -0.817     Grot=    -0.742     Gused=    -0.816
omega=145.17     Gvib=    -0.815     Grot=    -0.741     Gused=    -0.814
omega=146.43     Gvib=    -0.810     Grot=    -0.738     Gused=    -0.809
omega=147.40     Gvib=    -0.807     Grot=    -0.736     Gused=    -0.806
omega=147.90     Gvib=    -0.805     Grot=    -0.735     Gused=    -0.804
omega=150.09     Gvib=    -0.796     Grot=    -0.731     Gused=    -0.796
omega=151.59     Gvib=    -0.791     Grot=    -0.728     Gused=    -0.790
omega=152.15     Gvib=    -0.789     Grot=    -0.727     Gused=    -0.788
omega=152.79     Gvib=    -0.786     Grot=    -0.726     Gused=    -0.786
omega=153.54     Gvib=    -0.784     Grot=    -0.724     Gused=    -0.783
omega=155.15     Gvib=    -0.778     Grot=    -0.721     Gused=    -0.777
omega=155.27     Gvib=    -0.777     Grot=    -0.721     Gused=    -0.777
omega=155.83     Gvib=    -0.775     Grot=    -0.720     Gused=    -0.775
omega=157.50     Gvib=    -0.769     Grot=    -0.717     Gused=    -0.769
omega=159.19     Gvib=    -0.763     Grot=    -0.714     Gused=    -0.763
omega=160.17     Gvib=    -0.760     Grot=    -0.712     Gused=    -0.759
omega=160.72     Gvib=    -0.758     Grot=    -0.711     Gused=    -0.757
omega=161.91     Gvib=    -0.754     Grot=    -0.708     Gused=    -0.753
omega=163.37     Gvib=    -0.749     Grot=    -0.706     Gused=    -0.748
omega=163.68     Gvib=    -0.747     Grot=    -0.705     Gused=    -0.747
omega=165.31     Gvib=    -0.742     Grot=    -0.702     Gused=    -0.742
omega=165.87     Gvib=    -0.740     Grot=    -0.701     Gused=    -0.740
omega=167.25     Gvib=    -0.735     Grot=    -0.699     Gused=    -0.735
omega=169.65     Gvib=    -0.727     Grot=    -0.695     Gused=    -0.727
omega=171.48     Gvib=    -0.721     Grot=    -0.691     Gused=    -0.721
omega=172.98     Gvib=    -0.716     Grot=    -0.689     Gused=    -0.716
omega=174.04     Gvib=    -0.713     Grot=    -0.687     Gused=    -0.713
omega=175.46     Gvib=    -0.708     Grot=    -0.685     Gused=    -0.708
omega=175.94     Gvib=    -0.707     Grot=    -0.684     Gused=    -0.707
omega=178.13     Gvib=    -0.700     Grot=    -0.680     Gused=    -0.700
omega=179.32     Gvib=    -0.696     Grot=    -0.678     Gused=    -0.696
omega=180.27     Gvib=    -0.693     Grot=    -0.677     Gused=    -0.693
omega=181.36     Gvib=    -0.690     Grot=    -0.675     Gused=    -0.690
omega=182.13     Gvib=    -0.688     Grot=    -0.674     Gused=    -0.688
omega=184.02     Gvib=    -0.682     Grot=    -0.671     Gused=    -0.682
omega=186.09     Gvib=    -0.676     Grot=    -0.667     Gused=    -0.676
omega=187.56     Gvib=    -0.671     Grot=    -0.665     Gused=    -0.671
omega=189.30     Gvib=    -0.666     Grot=    -0.662     Gused=    -0.666
omega=190.97     Gvib=    -0.661     Grot=    -0.660     Gused=    -0.661
omega=192.04     Gvib=    -0.658     Grot=    -0.658     Gused=    -0.658
omega=194.24     Gvib=    -0.652     Grot=    -0.655     Gused=    -0.652
omega=195.25     Gvib=    -0.649     Grot=    -0.653     Gused=    -0.649
omega=195.89     Gvib=    -0.647     Grot=    -0.652     Gused=    -0.647
omega=197.30     Gvib=    -0.643     Grot=    -0.650     Gused=    -0.644
omega=198.17     Gvib=    -0.641     Grot=    -0.649     Gused=    -0.641
omega=199.87     Gvib=    -0.636     Grot=    -0.646     Gused=    -0.636
omega=201.75     Gvib=    -0.631     Grot=    -0.643     Gused=    -0.631
omega=204.39     Gvib=    -0.624     Grot=    -0.639     Gused=    -0.624
omega=204.62     Gvib=    -0.623     Grot=    -0.639     Gused=    -0.624
omega=206.62     Gvib=    -0.618     Grot=    -0.636     Gused=    -0.618
omega=207.48     Gvib=    -0.616     Grot=    -0.635     Gused=    -0.616
omega=209.05     Gvib=    -0.612     Grot=    -0.633     Gused=    -0.612
omega=209.47     Gvib=    -0.611     Grot=    -0.632     Gused=    -0.611
omega=209.71     Gvib=    -0.610     Grot=    -0.632     Gused=    -0.610
omega=211.28     Gvib=    -0.606     Grot=    -0.630     Gused=    -0.606
omega=211.94     Gvib=    -0.604     Grot=    -0.629     Gused=    -0.604
omega=212.81     Gvib=    -0.602     Grot=    -0.627     Gused=    -0.602
omega=215.38     Gvib=    -0.596     Grot=    -0.624     Gused=    -0.596
omega=216.64     Gvib=    -0.592     Grot=    -0.622     Gused=    -0.593
omega=217.93     Gvib=    -0.589     Grot=    -0.620     Gused=    -0.589
omega=218.70     Gvib=    -0.587     Grot=    -0.619     Gused=    -0.587
omega=219.88     Gvib=    -0.584     Grot=    -0.618     Gused=    -0.585
omega=221.18     Gvib=    -0.581     Grot=    -0.616     Gused=    -0.581
omega=222.47     Gvib=    -0.578     Grot=    -0.614     Gused=    -0.578
omega=224.71     Gvib=    -0.573     Grot=    -0.611     Gused=    -0.573
omega=231.91     Gvib=    -0.556     Grot=    -0.602     Gused=    -0.556
omega=238.72     Gvib=    -0.540     Grot=    -0.593     Gused=    -0.540
omega=249.29     Gvib=    -0.517     Grot=    -0.581     Gused=    -0.518
omega=253.87     Gvib=    -0.508     Grot=    -0.575     Gused=    -0.508
omega=254.93     Gvib=    -0.506     Grot=    -0.574     Gused=    -0.506
omega=264.59     Gvib=    -0.486     Grot=    -0.563     Gused=    -0.486
omega=278.59     Gvib=    -0.460     Grot=    -0.548     Gused=    -0.460
omega=288.51     Gvib=    -0.442     Grot=    -0.537     Gused=    -0.442
 
   temp. (K)  partition function   enthalpy   heat capacity  entropy
                                   cal/mol     cal/K/mol   cal/K/mol   J/K/mol
 298.15  VIB  0.368E+68            76119.361    353.242    532.730
         ROT  0.327E+09              888.752      2.981     41.943
         INT  0.120E+77            77008.114    356.223    574.673
         TR   0.646E+29             1481.254      4.968     48.044
         TOT                       78489.3677   361.1910   622.7166  2605.4363
                     Eh         kcal/mol          kJ/mol 
ZPVE            0.360802         226.406         947.281    
H(0)-H(T)+PV    0.125081         78.4894         328.398    
H(T)            0.485882         304.896         1275.68    
T*S             0.295873         185.663         776.811    
G(T)            0.190010         119.233         498.868    
   -168.17578211  <=== TOTAL FREE ENERGY in Eh incl. el.,ZPVE,RRHO,solv. parts
 
 normal mode %tage of torsion character
   1:  0.00   2:  0.00   3:  0.00   4:  0.00   5:  0.00   6:  0.00   7:  0.19   8:  0.28
   9:  0.15  10:  0.36  11:  0.34  12:  0.28  13:  0.32  14:  0.30  15:  0.31  16:  0.21
  17:  0.39  18:  0.42  19:  0.38  20:  0.36  21:  0.52  22:  0.38  23:  0.32  24:  0.49
  25:  0.32  26:  0.51  27:  0.58  28:  0.26  29:  0.42  30:  0.63  31:  0.40  32:  0.27
  33:  0.70  34:  0.51  35:  0.51  36:  0.31  37:  0.40  38:  0.55  39:  0.50  40:  0.67
  41:  0.50  42:  0.45  43:  0.40  44:  0.68  45:  0.41  46:  0.50  47:  0.41  48:  0.49
  49:  0.46  50:  0.58  51:  0.34  52:  0.45  53:  0.52  54:  0.65  55:  0.71  56:  0.31
  57:  0.57  58:  0.33  59:  0.68  60:  0.55  61:  0.55  62:  0.44  63:  0.58  64:  0.46
  65:  0.32  66:  0.41  67:  0.63  68:  0.67  69:  0.33  70:  0.39  71:  0.70  72:  0.39
  73:  0.60  74:  0.50  75:  0.43  76:  0.49  77:  0.50  78:  0.69  79:  0.52  80:  0.41
  81:  0.40  82:  0.32  83:  0.32  84:  0.37  85:  0.34  86:  0.42  87:  0.36  88:  0.35
  89:  0.48  90:  0.55  91:  0.25  92:  0.32  93:  0.48  94:  0.35  95:  0.40  96:  0.51
  97:  0.54  98:  0.57  99:  0.35 100:  0.32 101:  0.52 102:  0.46 103:  0.57 104:  0.56
 105:  0.30 106:  0.38 107:  0.34 108:  0.36 109:  0.54 110:  0.40 111:  0.38 112:  0.50
 113:  0.31 114:  0.30 115:  0.24 116:  0.30 117:  0.66 118:  0.63 119:  0.58 120:  0.67
 121:  0.41 122:  0.56 123:  0.38 124:  0.44 125:  0.34 126:  0.33 127:  0.45 128:  0.19
 129:  0.31 130:  0.35 131:  0.43 132:  0.12 133:  0.19 134:  0.28 135:  0.24 136:  0.23
 137:  0.23 138:  0.22 139:  0.14 140:  0.15 141:  0.08 142:  0.11 143:  0.14 144:  0.10
 145:  0.07 146:  0.15 147:  0.11 148:  0.19 149:  0.12 150:  0.18 151:  0.08 152:  0.15
 153:  0.12 154:  0.04 155:  0.20 156:  0.04 157:  0.02 158:  0.08 159:  0.15 160:  0.03
 161:  0.08 162:  0.12 163:  0.04 164:  0.03 165:  0.10 166:  0.14 167:  0.12 168:  0.04
 169:  0.04 170:  0.12 171:  0.03 172:  0.60 173:  0.65 174:  0.69 175:  0.56 176:  0.54
 177:  0.02 178:  0.56 179:  0.35 180:  0.35 181:  0.30 182:  0.79 183:  0.30 184:  0.43
 185:  0.52 186:  0.50 187:  0.16 188:  0.50 189:  0.54 190:  0.50 191:  0.39 192:  0.53
 193:  0.30 194:  0.43 195:  0.47 196:  0.28 197:  0.15 198:  0.28 199:  0.09 200:  0.10
 201:  0.11 202:  0.18 203:  0.19 204:  0.24 205:  0.14 206:  0.24 207:  0.26 208:  0.26
 209:  0.26 210:  0.32 211:  0.20 212:  0.10 213:  0.19 214:  0.13 215:  0.09 216:  0.10
 217:  0.09 218:  0.10 219:  0.10 220:  0.13 221:  0.00 222:  0.00 223:  0.61 224:  0.66
 225:  0.64 226:  0.69 227:  0.63 228:  0.76 229:  0.75 230:  0.74 231:  0.89 232:  0.94
 233:  0.29 234:  0.26 235:  0.15 236:  0.15 237:  0.13 238:  0.22 239:  0.08 240:  0.14
 241:  0.03 242:  0.15 243:  0.08 244:  0.05 245:  0.05 246:  0.04 247:  0.09 248:  0.05
 249:  0.04 250:  0.04 251:  0.01 252:  0.01 253:  0.09 254:  0.01 255:  0.17 256:  0.02
 257:  0.00 258:  0.00
 recommended # of modes for mode following         180
 
 Pipek-Mezey localization of normal modes
 number of localized modes          181
 frequency thrshold           500.000000000000     
 number of groups                    69
 atom-group assingment :   
  1  2  3  4  5  6  7  8  9 10 11 12 13 14 15 16 17 18 19 20 21 22 23 24 25 26 27 28 29 30
 31 32 33 34 35 36 37 38 39 40 41 42 43 44 45 46 47 48 49 50 51 52 53 53 53 54 54 54 55 55
 55 56 56 56 56 57 58 59 59 59 60 60 60 61 61 61 62 62 62 63 64 65 66 67 68 69
 pop matrix done.
 initialization of trafo matrix to unity
iteration     50  convergence  0.48236241D-05

 converged in     61 iterations, threshold :   0.99993307D-06
eig.   :       -0.00    -0.00    -0.00     0.00     0.00     0.00
eig.   :       82.00    85.56    86.01    88.61    88.62    89.87
eig.   :       91.18    91.66    92.00    95.19    96.01    96.11
eig.   :       96.77    97.37    98.34    98.64    99.52   100.32
eig.   :      100.61   100.81   101.67   101.87   101.96   103.18
eig.   :      103.57   104.14   107.14   108.36   108.47   110.09
eig.   :      110.75   114.61   114.73   114.75   115.87   116.56
eig.   :      117.08   118.19   118.40   119.22   119.78   120.23
eig.   :      120.35   120.51   120.64   120.95   121.25   121.35
eig.   :      121.62   122.11   122.18   122.20   123.19   123.19
eig.   :      123.27   125.89   127.16   128.03   128.07   128.49
eig.   :      129.22   129.72   130.24   130.59   130.66   131.00
eig.   :      131.02   132.79   133.07   133.50   133.71   133.82
eig.   :      134.16   135.00   135.67   136.00   136.03   136.22
eig.   :      136.48   136.87   137.05   137.52   137.72   137.92
eig.   :      137.93   138.98   139.10   139.20   139.21   140.07
eig.   :      140.35   141.09   141.17   141.41   141.61   141.82
eig.   :      142.23   142.29   142.64   143.06   143.73   144.10
eig.   :      144.11   144.15   144.22   145.47   145.49   146.63
eig.   :      147.17   148.61   149.28   149.45   150.30   151.36
eig.   :      151.46   153.05   153.41   154.18   154.71   155.53
eig.   :      156.32   157.03   157.05   157.26   157.38   157.90
eig.   :      159.34   160.34   160.94   161.23   161.92   161.96
eig.   :      162.10   164.30   164.56   165.14   165.49   166.40
eig.   :      166.50   167.10   167.18   167.50   167.72   169.62
eig.   :      169.88   172.19   174.26   175.46   175.61   175.86
eig.   :      176.04   177.06   177.93   178.18   179.13   180.39
eig.   :      181.30   182.03   184.49   185.94   187.80   190.88
eig.   :      193.30   199.68   204.99   206.13   211.62   212.38
eig.   :      213.12   215.18   216.15   266.42   299.28   301.05
eig.   :      305.20   307.15   321.60   328.54   330.34   340.88
eig.   :      380.34   509.18   779.92   807.27   844.31   854.33
eig.   :      891.19   900.41   970.53   977.76   986.25   987.54
eig.   :     1047.65  1052.67  1082.35  1111.61  1129.06  1133.79
eig.   :     1136.20  1145.50  1172.35  1194.22  1220.35  1232.86
eig.   :     1264.33  1276.37  1293.29  1317.68  1338.50  1341.46
eig.   :     1350.43  1352.28  1353.79  1367.04  1397.32  1402.09
eig.   :     1472.85  1473.86  1477.25  1478.76  1480.83  1486.33
eig.   :     1492.12  1496.99  1502.07  1508.17  1520.15  1522.35
eig.   :     2866.60  2896.64  2949.38  2960.86  2972.37  2976.69
eig.   :     2978.84  2982.54  2989.01  2998.06  3006.26  3018.38
eig.   :     3018.71  3024.55  3030.91  3035.05  3036.53  3044.50
eig.   :     3479.52  3485.44  3511.34  3519.64  3562.83  3564.77
written to xtb_localmodes and g98l.out
 
 normal mode %tage of torsion character
   1:  0.00   2:  0.00   3:  0.00   4:  0.00   5:  0.00   6:  0.00   7:  0.41   8:  0.37
   9:  0.54  10:  0.34  11:  0.86  12:  0.34  13:  0.42  14:  0.89  15:  0.98  16:  0.46
  17:  0.01  18:  0.01  19:  0.61  20:  0.80  21:  0.82  22:  0.05  23:  0.61  24:  0.27
  25:  0.31  26:  0.14  27:  0.33  28:  0.15  29:  0.04  30:  0.07  31:  0.85  32:  0.72
  33:  0.08  34:  0.42  35:  0.87  36:  0.33  37:  0.32  38:  0.08  39:  0.11  40:  0.01
  41:  0.01  42:  0.06  43:  0.06  44:  0.05  45:  0.89  46:  0.33  47:  0.18  48:  0.01
  49:  0.03  50:  0.07  51:  0.55  52:  0.29  53:  0.89  54:  0.11  55:  0.20  56:  0.32
  57:  0.59  58:  0.27  59:  0.13  60:  0.04  61:  0.01  62:  0.62  63:  0.36  64:  0.63
  65:  0.07  66:  0.92  67:  0.14  68:  0.11  69:  0.72  70:  0.22  71:  0.35  72:  0.28
  73:  0.01  74:  0.07  75:  0.05  76:  0.18  77:  0.14  78:  0.71  79:  0.27  80:  0.03
  81:  0.01  82:  0.01  83:  0.07  84:  0.01  85:  0.08  86:  0.00  87:  0.39  88:  0.76
  89:  0.62  90:  0.67  91:  0.77  92:  0.66  93:  0.06  94:  0.01  95:  0.00  96:  0.05
  97:  0.02  98:  0.59  99:  0.52 100:  0.15 101:  0.68 102:  0.01 103:  0.24 104:  0.01
 105:  0.03 106:  0.01 107:  0.61 108:  0.50 109:  0.74 110:  0.01 111:  0.23 112:  0.05
 113:  0.05 114:  0.20 115:  0.28 116:  0.03 117:  0.03 118:  0.58 119:  0.07 120:  0.39
 121:  0.52 122:  0.11 123:  0.52 124:  0.04 125:  0.11 126:  0.05 127:  0.00 128:  0.04
 129:  0.66 130:  0.06 131:  0.32 132:  0.24 133:  0.06 134:  0.03 135:  0.49 136:  0.48
 137:  0.01 138:  0.02 139:  0.00 140:  0.09 141:  0.00 142:  0.17 143:  0.55 144:  0.48
 145:  0.37 146:  0.00 147:  0.02 148:  0.00 149:  0.04 150:  0.64 151:  0.01 152:  0.02
 153:  0.31 154:  0.01 155:  0.25 156:  0.34 157:  0.08 158:  0.27 159:  0.56 160:  0.09
 161:  0.00 162:  0.20 163:  0.04 164:  0.02 165:  0.02 166:  0.01 167:  0.06 168:  0.01
 169:  0.05 170:  0.07 171:  0.03 172:  0.53 173:  0.58 174:  0.08 175:  0.33 176:  0.64
 177:  0.67 178:  0.62 179:  0.23 180:  0.50 181:  0.45 182:  0.67 183:  0.61 184:  0.59
 185:  0.78 186:  0.23 187:  0.42 188:  0.50 189:  0.54 190:  0.50 191:  0.39 192:  0.53
 193:  0.30 194:  0.43 195:  0.47 196:  0.28 197:  0.15 198:  0.28 199:  0.09 200:  0.10
 201:  0.11 202:  0.18 203:  0.19 204:  0.24 205:  0.14 206:  0.24 207:  0.26 208:  0.26
 209:  0.26 210:  0.32 211:  0.20 212:  0.10 213:  0.19 214:  0.13 215:  0.09 216:  0.10
 217:  0.09 218:  0.10 219:  0.10 220:  0.13 221:  0.00 222:  0.00 223:  0.61 224:  0.66
 225:  0.64 226:  0.69 227:  0.63 228:  0.76 229:  0.75 230:  0.74 231:  0.89 232:  0.94
 233:  0.29 234:  0.26 235:  0.15 236:  0.15 237:  0.13 238:  0.22 239:  0.08 240:  0.14
 241:  0.03 242:  0.15 243:  0.08 244:  0.05 245:  0.05 246:  0.04 247:  0.09 248:  0.05
 249:  0.04 250:  0.04 251:  0.01 252:  0.01 253:  0.09 254:  0.01 255:  0.17 256:  0.02
 257:  0.00 258:  0.00
 recommended # of modes for mode following         182

------------------------------------------------------------------------
 * finished run on 2020/05/27 at 15:16:09.198     
------------------------------------------------------------------------
 total:
 * wall-time:     0 d,  0 h,  7 min, 18.033 sec
 *  cpu-time:     0 d,  0 h,  7 min, 17.165 sec
 * ratio c/w:     0.998 speedup
 SCF:
 * wall-time:     0 d,  0 h,  0 min,  5.862 sec
 *  cpu-time:     0 d,  0 h,  0 min,  5.809 sec
 * ratio c/w:     0.991 speedup
 ANC optimizer:
 * wall-time:     0 d,  0 h,  0 min,  5.445 sec
 *  cpu-time:     0 d,  0 h,  0 min,  5.393 sec
 * ratio c/w:     0.990 speedup
 numerical hessian:
 * wall-time:     0 d,  0 h,  7 min,  6.690 sec
 *  cpu-time:     0 d,  0 h,  7 min,  5.928 sec
 * ratio c/w:     0.998 speedup

normal termination of xtb
