# Supplementary material for: Heterogeneous Nucleation of Butanol on NaCl: A Computational Study of Temperature, Humidity, Seed Charge, and Seed Size Effects
Source: J Phys Chem A. 2021 Mar 31;125(14):3025–36. doi: 10.1021/acs.jpca.0c10972 (PMC8054243; doi:10.1021/acs.jpca.0c10972)
Supplement: Supplementary file 2 — jp0c10972_si_002.zip [file jp0c10972_si_002.zip › ALL CLUSTERS/low_level_calc/big seed/1Seed2BuOH2W.xyz]

    86
       -168.36579180  Gyration_radius:  5.196322798
 Na         -1.29538334155564    2.34960253512720    0.10443198033966
Na         -3.44650875070738    3.39923405067996   -2.65390249649549
Na         -1.23944979764287   -3.42752278640372   -2.69627923443081
Na          3.33851319054803    2.01644203568887   -4.13595514073681
Na          0.94553746761382    4.63923295365972   -0.77908660897284
Na         -0.96023695092154    0.19231657760500   -6.20147702330764
Na         -0.06376440699342   -1.23524680289946   -0.24328230425771
Na         -5.70943821823149    0.68942722628431   -2.02219119966351
Na          2.26943682521494   -2.50604178810901    2.34196270840997
Na         -0.01387395624436    2.81406740841565   -3.50132499200994
Na         -2.35811657467429    0.15045996085243   -2.60317300270523
Na          3.44367991638159   -1.91813827509449   -0.98786900243908
Na          1.24430051959877   -0.42871710954641   -3.34752863191042
Na         -2.95635570213990   -2.20732073869689   -5.62200918748456
Na         -5.56484838608583   -3.16762613207761    1.11958807051768
Na         -1.24720782064341   -1.77302282614389    3.10569633158976
Na         -3.59150474264986   -0.47204347705530    0.69990216554574
Na         -3.30609155624054   -5.95947367133729   -2.19540222347823
Na          2.35691618735778    1.58238345296145   -0.73892292321450
Na         -4.45030577655606    1.22860688135114   -5.32044833070396
Na          0.83870290916130   -3.03178417623095   -4.88637204899683
Na          1.17857894369773   -4.64268700554324   -0.33118789375411
Na         -4.62525627450301   -2.72936440431083   -2.15867948856163
Na          0.93060500977191    0.91718627878619    2.43526743207834
Na         -2.32743627270103   -4.03672100687435    0.63166651528938
Cl         -2.41786000722606   -2.03511016485872   -0.97473502298797
Cl          1.18692495056294    3.02808236711308    1.06409666491647
Cl         -1.27549137839205    4.33034806730224   -1.72963697274138
Cl         -2.15332910408766    2.01650314689353   -4.42708384540243
Cl         -0.98637718093010   -1.31808361206411   -4.00816229510289
Cl         -5.92107554635199   -1.22423298563467   -0.33160746419578
Cl          2.23260480187315   -0.47024709045845    0.68901378601357
Cl          0.02397840648087    0.97762452606349   -1.65127683486632
Cl         -3.37704291286842   -4.23047318318137   -3.94895045340803
Cl          1.27291476436815    1.32396988428187   -5.28512585722143
Cl         -4.63111204992533   -4.82706546873628   -0.46039916825438
Cl          3.65992675987819    0.10522788269109   -2.55584464090547
Cl          3.38304175223348   -3.89183277757825    0.47775827189343
Cl         -1.31292050770817    0.22512384826300    1.53512855590862
Cl          2.37623993004422    3.56068005748913   -2.49599270040815
Cl         -3.30694507698517   -0.14720262452167   -7.00313521313713
Cl         -3.57984006172065    1.55376777653350   -0.83952705609180
Cl         -0.47534096313334   -2.51623091802779   -6.85960355324199
Cl         -0.04313110096826   -3.29720904226385    1.43069142927743
Cl         -4.51822790558248   -0.82902613890039   -3.72920387498938
Cl         -1.05564272741290   -5.54727300354086   -1.20153436738563
Cl         -3.58046415787304   -2.53174096619378    2.43496270346941
Cl          1.27755105641548   -2.78092292785703   -2.15073399802234
Cl          0.90493272036545   -0.98532031845562    4.04870996923834
Cl         -5.65085508161806    2.64546658104994   -3.57784851906037
O          -2.38831352695944    3.50085426048757    1.45434245092623
H          -3.34841181169077    3.43324829984427    1.50329133457589
C          -1.99355729581643    4.43436181155493    2.43974654387759
H          -2.38810158721375    5.42910030844312    2.19473738749101
H          -0.90705098376746    4.48154923835010    2.39414302536244
C          -2.44750179227231    4.03734907609754    3.84203769291592
H          -2.18621096400691    4.83974558299099    4.53353897433187
H          -3.53755952878628    3.94243790659459    3.83674022589178
C          -1.83203841309655    2.72181571205841    4.31937266160307
H          -1.94801552666130    1.97370778987781    3.53611957470744
H          -2.38523511802728    2.37209448145864    5.19280905777277
C          -0.36158105784361    2.84973272462503    4.69038294436591
H          -0.23406212408377    3.56586079363324    5.49825661060607
H           0.02161649587732    1.88978530005848    5.02489996965600
H           0.23004843837265    3.18729252840581    3.84498393005350
O           3.87200120633313   -1.73560024365445    3.39026036858575
H           3.49014302878002   -1.05167023754770    3.95324822379275
C           5.14815006394708   -1.26910369353648    2.99883559126270
H           5.06832579901900   -0.68891304624250    2.06845765195421
H           5.74222703090220   -2.16002700717174    2.78901789032446
C           5.82056242387677   -0.41980199145978    4.07595101889961
H           5.52484675674512   -0.80951106841648    5.05361250660095
H           6.90264125289259   -0.52915672291002    3.99321173103065
C           5.47962907809935    1.06957096446373    3.98361752077174
H           5.85147856950735    1.45893315070159    3.03275786490226
H           6.00799125276109    1.59198764063990    4.78420256250830
C           3.98891568552767    1.37251946851608    4.09209060395336
H           3.57073346181209    0.94694749244919    5.00146087687368
H           3.83099273068225    2.44760507892550    4.12291790775529
H           3.45571148760459    0.98572644917093    3.22734054023772
O          -0.24786992574653   -4.71746613735225   -4.36120424125767
H          -0.88668914829070   -4.81629527399020   -5.08238291292797
H          -0.11163787246626   -5.61069775476207   -4.02680702203048
O           2.33702187553937   -1.63430547495054   -5.06657425066341
H           3.28803374364523   -1.55148384980660   -4.93608935957998
H           2.14981451451976   -1.11626563409674   -5.86271044110292
