# Supplementary material for: Heterogeneous Nucleation of Butanol on NaCl: A Computational Study of Temperature, Humidity, Seed Charge, and Seed Size Effects
Source: J Phys Chem A. 2021 Mar 31;125(14):3025–36. doi: 10.1021/acs.jpca.0c10972 (PMC8054243; doi:10.1021/acs.jpca.0c10972)
Supplement: Supplementary file 2 — jp0c10972_si_002.zip [file jp0c10972_si_002.zip › ALL CLUSTERS/low_level_calc/big seed/1Seed2BuOH3W.log]

      -----------------------------------------------------------      
     |                   =====================                   |     
     |                           x T B                           |     
     |                   =====================                   |     
     |                         S. Grimme                         |     
     |          Mulliken Center for Theoretical Chemistry        |     
     |                    University of Bonn                     |     
     |                 Version 6.0.1 (SAW181210)                 |     
      -----------------------------------------------------------      

   This program is distributed in the hope that it will be useful,
   but WITHOUT ANY WARRANTY; without even the implied warranty of
   MERCHANTABILITY or FITNESS FOR A PARTICULAR PURPOSE.
   
   FOR NON-COMMERCIAL, ACADEMIA USE ONLY.
   
   Cite this work as:
   S. Grimme, C. Bannwarth, P. Shushkov, J. Comput. Theory Chem., 2017,
   13, 1989-2009.
   C. Bannwarth, S. Ehlert and S. Grimme., ChemRxiv, 2018, preprint.
   http://doi.org/10.26434/chemrxiv.7246238.v1
   
   for sTDA-xTB:
   S. Grimme and C. Bannwarth, J. Chem. Phys., 2016, 145, 054103.
   
   in the mass-spec context:
   V. Asgeirsson, C. Bauer and S. Grimme, Chem. Sci., 2017, 8, 4879.
   
   if GBSA is used:
   P. Shushkov, F. März and S. Grimme, unpublished.
   
   for ANC optimizer:
   S. Grimme, unpublished.
   Rational Function algorithm used in ANCopt:
   F. Eckert, P. Pulay, H.-J. Werner, J. Comput. Chem., 1997, 18, 1473.
   
   with help from (in alphabetical order)
   C. Bannwarth, F. Bohle, G. Brandenburg, E. Caldeweyher, M. Checinski,
   S. Dohm, S. Ehlert, S. Ehrlich, F. März, H. Neugebauer, J. Pisarek,
   P. Pracht, P. Shushkov, and S. Spicher.
   
 * started run on 2020/05/27 at 15:09:23.921     
========================================================================
 # omp threads = 1
========================================================================
number of atoms            : 89
number of electrons        : 288
charge                     : 0
spin                       : .0
first test random number   : .0539

########################################################################
# WARNING! Please study the warnings concerning your input carefully
#  - the use of '-ohess' is discouraged, please use '--ohess' next time
########################################################################

           ------------------------------------------------- 
          |                 G F N 2 - x T B                 |
          | Geometry, Frequencies, Noncovalent interactions |
          |            JCTC 2018 parametrisation            |
           ------------------------------------------------- 
      method parameters     
 k(s)        :  1.8500
 k(p)        :  2.2300
 k(d)        :  2.2300
 k(f)        :  2.0000
 kEN (H0ij)  : -2.0000
 D4 a1       :  0.5200
 D4 a2       :  5.0000
 D4 s6       :  1.0000
 D4 s8       :  2.7000
 D4 s9       :  5.0000
 alphaj      :  2.0000


            Z     q(EN)     CN     RAES       Cart. coordinates
     1  Na  1.0    0.28    6.72    5.00    -6.09741    10.05833     0.26267
     2  Na  1.0    0.27    6.75    5.00     0.00539    11.37606    -2.20432
     3  Na  1.0    0.38    5.50    5.00    -9.42357    -3.12524    -6.01826
     4  Na  1.0    0.46    5.67    5.00     3.08276    -0.03766     7.06055
     5  Na  1.0    0.19    9.26    5.00    -7.37311     3.28067    -6.47139
     6  Na  1.0    0.37    6.45    5.00    -6.08621     2.57601   -12.70996
     7  Na  1.0    0.28    6.69    5.00    -4.91641     9.67363    -6.49782
     8  Na  1.0    0.15   11.32    5.00     0.44058     0.59982     1.99423
     9  Na  1.0    0.24    8.53    5.00     2.82612     6.75267     2.40258
    10  Na  1.0    0.35    5.10    5.00     8.58829     8.01559    -0.46208
    11  Na  1.0    0.28    6.80    5.00     2.90592    -0.53669   -11.26908
    12  Na  1.0    0.29    6.74    5.00     5.55368    -5.07353    -6.91189
    13  Na  1.0    0.40    9.10    5.00    -2.44538    -5.09466     1.84913
    14  Na  1.0    0.09   12.36    5.00    -2.19338     5.11275    -2.28727
    15  Na  1.0    0.19    9.07    5.00    -1.03862     4.67208    -9.11203
    16  Na  1.0    0.29    6.78    5.00    -3.60722     5.34773     4.48593
    17  Na  1.0    0.29    6.77    5.00    -8.50565     3.80690     0.22758
    18  Na  1.0    0.28    6.69    5.00     7.88630     1.37371    -7.08709
    19  Na  1.0    0.30    8.28    5.00    -0.66445    -6.45062    -4.60369
    20  Na  1.0    0.18   11.59    5.00    -4.57766    -1.24805    -2.37967
    21  Na  1.0    0.08   12.40    5.00     1.80524     0.09279    -4.81345
    22  Na  1.0    0.18    9.10    5.00     4.04492     6.52234    -4.72184
    23  Na  1.0    0.23    8.63    5.00     6.84566     1.81773    -0.14409
    24  Na  1.0    0.20    9.19    5.00    -3.33922    -1.99798    -8.97730
    25  Na  1.0    0.30    7.73    5.00     4.32166    -4.43343    -0.35725
    26  Cl  7.0   -0.09    6.00    5.00    -2.83734     1.58622    -5.75929
    27  Cl  7.0   -0.14    4.88    5.00    -1.62138     8.46184     1.27544
    28  Cl  7.0   -0.15    3.84    5.00    -9.26705     0.28479    -2.92666
    29  Cl  7.0   -0.19    3.06    4.92     7.44344     5.37098     3.13019
    30  Cl  7.0   -0.14    4.89    5.00     6.31912    -1.61965    -3.66312
    31  Cl  7.0   -0.09    5.94    5.00     2.31151     3.48727    -1.37478
    32  Cl  7.0   -0.18    3.00    4.90    -0.64009    -2.88707     5.37757
    33  Cl  7.0   -0.19    3.79    5.00    -5.63795     6.33020    -9.98640
    34  Cl  7.0   -0.23    2.92    4.87    -7.95115     7.04340     3.55493
    35  Cl  7.0   -0.18    3.84    5.00    -7.97932    -0.53413    -9.67002
    36  Cl  7.0   -0.15    3.97    5.00     5.03883    -1.35290     2.91964
    37  Cl  7.0   -0.14    3.91    5.00     0.66816     3.83930     5.61302
    38  Cl  7.0   -0.14    4.89    5.00    -6.84237     6.67215    -3.22493
    39  Cl  7.0   -0.16    3.84    5.00    -1.49645     0.95559   -12.49832
    40  Cl  7.0   -0.14    4.82    5.00     3.49764     3.18144    -8.27606
    41  Cl  7.0   -0.25    2.92    4.87    -4.38520    13.01217    -3.12906
    42  Cl  7.0   -0.24    2.97    4.89     7.23579    -2.14438   -10.29685
    43  Cl  7.0   -0.06    6.06    5.00    -0.12720    -2.81556    -1.49991
    44  Cl  7.0   -0.20    3.75    4.99     8.69036     4.83056    -3.89230
    45  Cl  7.0   -0.11    5.10    5.00    -4.12830     1.91232     1.07369
    46  Cl  7.0   -0.20    3.72    4.99     4.52700    10.11897    -1.29060
    47  Cl  7.0   -0.19    3.01    4.90     3.61952    -7.98399    -3.44246
    48  Cl  7.0   -0.13    4.01    5.00    -5.09347    -5.17957    -5.48456
    49  Cl  7.0   -0.13    4.85    5.00     1.02085    -3.72866    -8.12793
    50  Cl  7.0   -0.15    4.82    5.00    -0.37679     8.14773    -5.85902
    51  O   6.0   -0.33    3.03    2.86     6.36926     1.95368     7.98280
    52  H   1.0    0.02    1.39    1.54     6.85360     3.01392     6.55356
    53  C   4.0   -0.04    4.26    4.12     7.85110     2.79721    10.03269
    54  H   1.0   -0.02    1.01    1.43     9.86462     2.48425     9.62975
    55  H   1.0   -0.01    1.03    1.43     7.33197     1.63043    11.65083
    56  C   4.0   -0.09    4.14    3.89     7.43066     5.59226    10.62192
    57  H   1.0   -0.01    1.03    1.43     8.68513     6.13822    12.16562
    58  H   1.0   -0.02    1.03    1.43     7.95822     6.69025     8.95421
    59  C   4.0   -0.09    4.11    3.82     4.69717     6.21494    11.31247
    60  H   1.0   -0.02    1.06    1.44     3.45558     5.55623     9.80695
    61  H   1.0   -0.02    1.03    1.43     4.50773     8.26581    11.43349
    62  C   4.0   -0.13    4.01    3.64     3.85838     5.04653    13.80554
    63  H   1.0   -0.01    1.00    1.43     5.12949     5.59477    15.32671
    64  H   1.0   -0.02    1.00    1.43     1.96426     5.68479    14.28042
    65  H   1.0   -0.01    1.00    1.43     3.82478     2.99465    13.68183
    66  O   6.0   -0.28    3.74    4.67    -1.61764    -8.33380    -0.36738
    67  H   1.0    0.01    1.60    1.70     0.17137    -8.71434    -0.42635
    68  C   4.0   -0.05    4.64    4.70    -2.74789   -10.37915     0.96278
    69  H   1.0   -0.01    1.01    1.43    -2.07339   -12.18892     0.21376
    70  H   1.0   -0.01    1.08    1.44    -4.77690   -10.25040     0.60920
    71  C   4.0   -0.08    4.56    4.62    -2.28742   -10.29213     3.80712
    72  H   1.0   -0.03    1.59    1.69    -2.62393    -8.38038     4.50726
    73  H   1.0   -0.01    1.03    1.43    -3.67220   -11.52621     4.70471
    74  C   4.0   -0.09    4.13    3.86     0.34442   -11.15015     4.62746
    75  H   1.0   -0.00    1.02    1.43     0.68680   -13.06363     3.92825
    76  H   1.0   -0.01    1.03    1.43     0.35273   -11.23232     6.68766
    77  C   4.0   -0.14    4.22    4.03     2.48648    -9.41994     3.77961
    78  H   1.0   -0.03    1.15    1.45     2.02411    -7.45803     4.16735
    79  H   1.0   -0.02    1.00    1.43     4.18901    -9.87754     4.83188
    80  H   1.0   -0.02    1.07    1.44     2.93004    -9.67143     1.79213
    81  O   6.0   -0.41    2.48    1.97    -9.40513    -6.55292    -2.04989
    82  H   1.0    0.04    1.27    1.48    -7.84919    -6.93176    -2.94671
    83  H   1.0    0.06    0.98    1.43   -10.09146    -8.13213    -1.48996
    84  O   6.0   -0.42    2.89    2.53    -5.65424     1.80779   -16.58105
    85  H   1.0    0.02    1.05    1.44    -6.08711     1.65688   -18.33711
    86  H   1.0    0.00    1.41    1.54    -3.93158     1.21320   -16.46298
    87  O   6.0   -0.33    3.76    4.69    -6.01604    -3.83047     0.88012
    88  H   1.0   -0.02    1.45    1.57    -6.60042    -2.48985     1.97319
    89  H   1.0    0.04    1.31    1.50    -7.55876    -4.53030     0.15377

  Z AO/shell   Hii/eV     exponent
  1     Wed Apr 25 08:07:45 CEST 2018   EN: 2.200 GM2: 0.406  GM3: 0.0800  RAES: 1.40
     1s    -10.707211    1.230000
  6     Wed Apr 25 08:07:45 CEST 2018   EN: 2.550 GM2: 0.538  GM3: 0.1500  RAES: 3.00
     2s    -13.970922    2.096432
     2p    -10.063292    1.800000
  8     Wed Apr 25 08:07:45 CEST 2018   EN: 3.440 GM2: 0.452  GM3:-0.0517  RAES: 1.80
     2s    -20.229985    2.439742
     2p    -15.503117    2.137023
 11     Tue Apr 24 16:34:09 CEST 2018   EN: 0.930 GM2: 0.271  GM3: 0.1799  RAES: 5.00
     3s     -4.546934    0.763787
     3p     -1.332719    0.573553
 17     Mon Apr 23 14:09:22 CEST 2018   EN: 3.160 GM2: 0.249  GM3: 0.1495  RAES: 2.50
     3s    -29.278781    2.485265
     3p    -12.673758    2.199650
     3d     -0.240338    2.476089
 no old-style atom pair restraining (fixing) potential
           ------------------------------------------------- 
          |        Self-Consistent Charge Iterations        |
           ------------------------------------------------- 

 Ncao       : 428
 Nao        : 403
 Nshell     : 177
 Nel        : 288
 T(el)      :   300.0
 intcut     :    25.0
 scfconv/Eh :  0.100E-05
   qconv/e  :  0.100E-03
 intneglect :  0.100E-07
 broydamp   :      0.250
 iter      E             dE          RMSdq      gap      omega  full diag
   1   -173.2663097 -0.173266E+03  0.119E+01    3.93       0.0  T
   2   -173.6260947 -0.359785E+00  0.701E+00    4.62       1.0  T
   3   -173.9391419 -0.313047E+00  0.458E+00    4.13       1.0  T
   4   -174.0550633 -0.115921E+00  0.242E+00    3.40       1.0  T
   5   -174.0982249 -0.431616E-01  0.163E+00    2.47       1.0  T
   6   -174.0967949  0.143008E-02  0.654E-01    2.83       1.0  T
   7   -174.1009610 -0.416614E-02  0.346E-01    2.59       1.0  T
   8   -174.1015151 -0.554102E-03  0.257E-01    2.61       1.0  T
   9   -174.1019325 -0.417435E-03  0.179E-01    2.60       1.0  T
  10   -174.1024317 -0.499188E-03  0.123E-01    2.62       1.0  T
  11   -174.1026977 -0.265961E-03  0.995E-02    2.61       1.0  T
  12   -174.1028717 -0.174033E-03  0.810E-02    2.61       1.0  T
  13   -174.1029681 -0.963256E-04  0.683E-02    2.61       1.0  T
  14   -174.1030736 -0.105543E-03  0.519E-02    2.60       1.0  T
  15   -174.1031479 -0.743429E-04  0.358E-02    2.60       1.0  T
  16   -174.1031744 -0.265029E-04  0.269E-02    2.60       1.0  T
  17   -174.1031933 -0.188230E-04  0.171E-02    2.61       1.0  T
  18   -174.1031987 -0.542315E-05  0.125E-02    2.60       1.0  T
  19   -174.1032008 -0.212439E-05  0.821E-03    2.61       1.3  T
  20   -174.1032019 -0.106652E-05  0.611E-03    2.60       1.7  T
  21   -174.1032025 -0.653427E-06  0.532E-03    2.60       2.0  T
  22   -174.1032031 -0.555644E-06  0.450E-03    2.60       2.4  T
  23   -174.1032035 -0.461212E-06  0.409E-03    2.60       2.6  T
  24   -174.1032040 -0.459138E-06  0.369E-03    2.60       2.9  T
  25   -174.1032046 -0.617515E-06  0.321E-03    2.60       3.3  T
  26   -174.1032051 -0.470238E-06  0.260E-03    2.60       4.1  T
  27   -174.1032053 -0.234020E-06  0.223E-03    2.60       4.8  T
  28   -174.1032055 -0.207590E-06  0.177E-03    2.60       6.0  T
  29   -174.1032057 -0.134719E-06  0.141E-03    2.60       7.5  T
  30   -174.1032057 -0.666152E-07  0.112E-03    2.60       9.5  T
  31   -174.1032058 -0.440347E-07  0.854E-04    2.60      12.4  T
  32   -174.1032058 -0.257167E-07  0.693E-04    2.60      15.3  T
speedup  1.00
cpu  time for SCC    1.29 s
wall time for SCC    1.29 s

   *** convergence criteria satisfied after 32 iterations ***

          eigenvalues
 #    :         132        133        134        135        136        137        138        139
 occ. :        2.000      2.000      2.000      2.000      2.000      2.000      2.000      2.000
 eps  :       -10.573    -10.566    -10.539    -10.538    -10.530    -10.514    -10.481    -10.473
 #    :         140        141        142        143        144        145        146        147
 occ. :        2.000      2.000      2.000      2.000      2.000      0.000      0.000      0.000
 eps  :       -10.467    -10.422    -10.408    -10.352    -10.348     -7.745     -6.985     -6.798
 #    :         148        149        150        151        152        153        154        155
 occ. :        0.000      0.000      0.000      0.000      0.000      0.000      0.000      0.000
 eps  :        -6.285     -5.417     -4.562     -4.012     -3.604     -3.537     -3.278     -2.361


   #   Z            q   n(s)   n(p)   n(d)      C6AA      α(0)
   1  11 Na     0.687  0.089  0.223  0.000    68.338    26.752
   2  11 Na     0.694  0.084  0.222  0.000    68.259    26.737
   3  11 Na     0.731  0.097  0.173  0.000    67.804    26.648
   4  11 Na     0.771  0.087  0.142  0.000    67.307    26.550
   5  11 Na     0.696  0.047  0.257  0.000    68.228    26.731
   6  11 Na     0.744  0.087  0.169  0.000    67.636    26.614
   7  11 Na     0.696  0.086  0.218  0.000    68.230    26.731
   8  11 Na     0.772  0.005  0.223  0.000    67.302    26.549
   9  11 Na     0.717  0.052  0.231  0.000    67.967    26.680
  10  11 Na     0.686  0.115  0.198  0.000    68.350    26.755
  11  11 Na     0.718  0.079  0.204  0.000    67.963    26.679
  12  11 Na     0.722  0.084  0.194  0.000    67.914    26.669
  13  11 Na     0.861  0.050  0.089  0.000    66.238    26.338
  14  11 Na     0.774  0.009  0.217  0.000    67.275    26.543
  15  11 Na     0.715  0.048  0.237  0.000    67.997    26.686
  16  11 Na     0.719  0.076  0.204  0.000    67.945    26.675
  17  11 Na     0.725  0.073  0.201  0.000    67.868    26.660
  18  11 Na     0.711  0.083  0.206  0.000    68.045    26.695
  19  11 Na     0.783  0.047  0.169  0.000    67.166    26.522
  20  11 Na     0.833  0.003  0.164  0.000    66.573    26.405
  21  11 Na     0.789  0.006  0.205  0.000    67.090    26.507
  22  11 Na     0.697  0.049  0.254  0.000    68.217    26.729
  23  11 Na     0.737  0.049  0.214  0.000    67.728    26.633
  24  11 Na     0.734  0.043  0.222  0.000    67.760    26.639
  25  11 Na     0.742  0.055  0.203  0.000    67.670    26.621
  26  17 Cl    -0.741  1.979  5.759  0.003   124.966    17.103
  27  17 Cl    -0.737  1.978  5.755  0.004   124.824    17.093
  28  17 Cl    -0.747  1.979  5.766  0.003   125.220    17.120
  29  17 Cl    -0.752  1.973  5.778  0.001   125.422    17.134
  30  17 Cl    -0.737  1.977  5.758  0.002   124.820    17.093
  31  17 Cl    -0.734  1.982  5.748  0.003   124.684    17.083
  32  17 Cl    -0.775  1.977  5.795  0.004   126.339    17.196
  33  17 Cl    -0.745  1.978  5.765  0.001   125.123    17.113
  34  17 Cl    -0.763  1.976  5.786  0.001   125.860    17.164
  35  17 Cl    -0.746  1.977  5.767  0.001   125.155    17.116
  36  17 Cl    -0.750  1.976  5.773  0.001   125.335    17.128
  37  17 Cl    -0.745  1.978  5.766  0.001   125.113    17.113
  38  17 Cl    -0.738  1.978  5.756  0.004   124.845    17.094
  39  17 Cl    -0.745  1.977  5.768  0.000   125.146    17.115
  40  17 Cl    -0.735  1.980  5.753  0.002   124.726    17.086
  41  17 Cl    -0.765  1.975  5.789  0.002   125.935    17.169
  42  17 Cl    -0.761  1.976  5.784  0.001   125.756    17.157
  43  17 Cl    -0.745  1.983  5.758  0.004   125.129    17.114
  44  17 Cl    -0.739  1.977  5.761  0.001   124.896    17.098
  45  17 Cl    -0.736  1.979  5.753  0.004   124.791    17.091
  46  17 Cl    -0.741  1.977  5.763  0.001   124.961    17.102
  47  17 Cl    -0.769  1.972  5.793  0.004   126.086    17.179
  48  17 Cl    -0.737  1.975  5.758  0.004   124.827    17.093
  49  17 Cl    -0.738  1.979  5.757  0.002   124.843    17.094
  50  17 Cl    -0.733  1.979  5.750  0.004   124.654    17.081
  51   8 O     -0.474  1.703  4.771  0.000    22.280     6.375
  52   1 H      0.336  0.664  0.000  0.000     0.614     1.227
  53   6 C      0.073  1.037  2.890  0.000    19.498     6.312
  54   1 H      0.025  0.975  0.000  0.000     2.660     2.550
  55   1 H      0.041  0.959  0.000  0.000     2.436     2.441
  56   6 C     -0.074  1.055  3.018  0.000    21.911     6.665
  57   1 H      0.029  0.971  0.000  0.000     2.601     2.522
  58   1 H      0.050  0.950  0.000  0.000     2.320     2.382
  59   6 C     -0.063  1.050  3.014  0.000    21.719     6.635
  60   1 H      0.064  0.936  0.000  0.000     2.154     2.295
  61   1 H      0.030  0.970  0.000  0.000     2.580     2.512
  62   6 C     -0.109  1.037  3.072  0.000    22.649     6.787
  63   1 H      0.030  0.970  0.000  0.000     2.580     2.512
  64   1 H      0.036  0.964  0.000  0.000     2.503     2.474
  65   1 H      0.037  0.963  0.000  0.000     2.490     2.467
  66   8 O     -0.512  1.713  4.798  0.000    23.082     6.489
  67   1 H      0.354  0.646  0.000  0.000     0.569     1.179
  68   6 C      0.035  1.048  2.917  0.000    19.903     6.337
  69   1 H      0.063  0.937  0.000  0.000     2.159     2.298
  70   1 H      0.061  0.939  0.000  0.000     2.189     2.314
  71   6 C     -0.112  1.069  3.043  0.000    22.544     6.744
  72   1 H      0.063  0.937  0.000  0.000     2.150     2.289
  73   1 H      0.052  0.948  0.000  0.000     2.300     2.372
  74   6 C     -0.062  1.046  3.015  0.000    21.689     6.631
  75   1 H      0.041  0.959  0.000  0.000     2.435     2.440
  76   1 H      0.046  0.954  0.000  0.000     2.375     2.410
  77   6 C     -0.154  1.050  3.104  0.000    23.524     6.915
  78   1 H      0.076  0.924  0.000  0.000     2.021     2.223
  79   1 H      0.051  0.949  0.000  0.000     2.303     2.373
  80   1 H      0.060  0.940  0.000  0.000     2.194     2.316
  81   8 O     -0.588  1.731  4.857  0.000    24.815     6.727
  82   1 H      0.332  0.668  0.000  0.000     0.628     1.244
  83   1 H      0.296  0.704  0.000  0.000     0.734     1.346
  84   8 O     -0.591  1.721  4.870  0.000    24.873     6.736
  85   1 H      0.300  0.700  0.000  0.000     0.720     1.333
  86   1 H      0.316  0.684  0.000  0.000     0.660     1.269
  87   8 O     -0.685  1.730  4.956  0.000    27.226     7.047
  88   1 H      0.355  0.645  0.000  0.000     0.566     1.177
  89   1 H      0.367  0.633  0.000  0.000     0.547     1.160

 Mol. C6AA /au·bohr⁶  :     284424.175976
 Mol. C8AA /au·bohr⁸  :   17388675.708125
 Mol. α(0) /au        :       1233.197884

 
 Wiberg/Mayer (AO) data. WBOs > 0.1 written file <wbo>
 largest (>0.05) Wiberg bond orders for each atom
           total WBO             WBO to atom ...
     1  Na  0.565    Cl  34 0.156    Cl  41 0.149    Cl  27 0.114    Cl  38 0.105
     2  Na  0.557    Cl  46 0.149    Cl  41 0.144    Cl  27 0.113    Cl  50 0.105
     3  Na  0.489    Cl  28 0.139    Cl  35 0.134    Cl  48 0.117    O   81 0.068
     4  Na  0.434    Cl  32 0.146    O   51 0.104    Cl  36 0.082    Cl  37 0.080
     5  Na  0.557    Cl  38 0.133    Cl  28 0.121    Cl  33 0.095    Cl  35 0.090    Cl  26 0.065
     6  Na  0.460    Cl  33 0.139    Cl  35 0.121    Cl  39 0.097    O   84 0.081
     7  Na  0.553    Cl  41 0.159    Cl  33 0.134    Cl  50 0.110    Cl  38 0.107
     8  Na  0.454    Cl  32 0.112    Cl  36 0.088    Cl  43 0.075    Cl  37 0.066
     9  Na  0.528    Cl  37 0.135    Cl  29 0.122    Cl  27 0.094    Cl  46 0.070    Cl  31 0.056
    10  Na  0.547    Cl  29 0.187    Cl  46 0.161    Cl  44 0.157
    11  Na  0.516    Cl  39 0.148    Cl  42 0.144    Cl  49 0.095    Cl  40 0.090
    12  Na  0.508    Cl  47 0.150    Cl  42 0.138    Cl  49 0.094    Cl  30 0.091
    13  Na  0.272    Cl  32 0.101    O   87 0.089
    14  Na  0.417    Cl  31 0.117    Cl  26 0.096    Cl  45 0.096
    15  Na  0.534    Cl  40 0.112    Cl  50 0.104    Cl  39 0.101    Cl  33 0.098    Cl  26 0.066
    16  Na  0.515    Cl  37 0.160    Cl  34 0.136    Cl  45 0.092    Cl  27 0.082
    17  Na  0.506    Cl  34 0.152    Cl  28 0.131    Cl  45 0.103    Cl  38 0.078
    18  Na  0.531    Cl  42 0.158    Cl  44 0.135    Cl  30 0.102    Cl  40 0.095
    19  Na  0.415    Cl  48 0.115    Cl  47 0.105    O   66 0.065    Cl  49 0.057
    20  Na  0.339    Cl  43 0.071    Cl  48 0.067
    21  Na  0.434    Cl  43 0.095    Cl  49 0.085    Cl  30 0.074    Cl  26 0.059
    22  Na  0.557    Cl  40 0.120    Cl  44 0.108    Cl  50 0.105    Cl  46 0.088    Cl  31 0.077
    23  Na  0.495    Cl  36 0.141    Cl  30 0.106    Cl  29 0.101    Cl  44 0.071
    24  Na  0.503    Cl  35 0.112    Cl  49 0.108    Cl  48 0.102    Cl  39 0.096
    25  Na  0.485    Cl  47 0.135    Cl  36 0.117    Cl  30 0.072    Cl  43 0.070
    26  Cl  0.470    Na  14 0.096    Na  15 0.066    Na   5 0.065    Na  21 0.059
    27  Cl  0.493    Na   1 0.114    Na   2 0.113    Na   9 0.094    Na  16 0.082
    28  Cl  0.461    Na   3 0.139    Na  17 0.131    Na   5 0.121
    29  Cl  0.476    Na  10 0.187    Na   9 0.122    Na  23 0.101
    30  Cl  0.483    Na  23 0.106    Na  18 0.102    Na  12 0.091    Na  21 0.074    Na  25 0.072
    31  Cl  0.483    Na  14 0.117    Na  22 0.077    Na   9 0.056
    32  Cl  0.413    Na   4 0.146    Na   8 0.112    Na  13 0.101
    33  Cl  0.471    Na   6 0.139    Na   7 0.134    Na  15 0.098    Na   5 0.095
    34  Cl  0.442    Na   1 0.156    Na  17 0.152    Na  16 0.136
    35  Cl  0.475    Na   3 0.134    Na   6 0.121    Na  24 0.112    Na   5 0.090
    36  Cl  0.449    Na  23 0.141    Na  25 0.117    Na   8 0.088    Na   4 0.082
    37  Cl  0.467    Na  16 0.160    Na   9 0.135    Na   4 0.080    Na   8 0.066
    38  Cl  0.485    Na   5 0.133    Na   7 0.107    Na   1 0.105    Na  17 0.078
    39  Cl  0.472    Na  11 0.148    Na  15 0.101    Na   6 0.097    Na  24 0.096
    40  Cl  0.483    Na  22 0.120    Na  15 0.112    Na  18 0.095    Na  11 0.090
    41  Cl  0.441    Na   7 0.159    Na   1 0.149    Na   2 0.144
    42  Cl  0.452    Na  18 0.158    Na  11 0.144    Na  12 0.138
    43  Cl  0.445    Na  21 0.095    Na   8 0.075    Na  20 0.071    Na  25 0.070
    44  Cl  0.483    Na  10 0.157    Na  18 0.135    Na  22 0.108    Na  23 0.071
    45  Cl  0.476    Na  17 0.103    Na  14 0.096    Na  16 0.092
    46  Cl  0.480    Na  10 0.161    Na   2 0.149    Na  22 0.088    Na   9 0.070
    47  Cl  0.431    Na  12 0.150    Na  25 0.135    Na  19 0.105
    48  Cl  0.477    Na   3 0.117    Na  19 0.115    Na  24 0.102    Na  20 0.067
    49  Cl  0.483    Na  24 0.108    Na  11 0.095    Na  12 0.094    Na  21 0.085    Na  19 0.057
    50  Cl  0.489    Na   7 0.110    Na  22 0.105    Na   2 0.105    Na  15 0.104
    51  O   2.012    C   53 0.995    H   52 0.844    Na   4 0.104
    52  H   0.887    O   51 0.844
    53  C   3.953    C   56 1.002    O   51 0.995    H   54 0.971    H   55 0.971
    54  H   0.998    C   53 0.971
    55  H   0.997    C   53 0.971
    56  C   3.994    C   59 1.009    C   53 1.002    H   57 0.975    H   58 0.971
    57  H   0.999    C   56 0.975
    58  H   0.997    C   56 0.971
    59  C   3.993    C   62 1.021    C   56 1.009    H   61 0.978    H   60 0.966
    60  H   0.995    C   59 0.966
    61  H   0.999    C   59 0.978
    62  C   3.996    C   59 1.021    H   63 0.987    H   64 0.987    H   65 0.981
    63  H   0.999    C   62 0.987
    64  H   0.998    C   62 0.987
    65  H   0.998    C   62 0.981
    66  O   1.997    C   68 0.977    H   67 0.840    Na  19 0.065
    67  H   0.874    O   66 0.840
    68  C   3.937    C   71 1.010    O   66 0.977    H   70 0.973    H   69 0.967
    69  H   0.993    C   68 0.967
    70  H   0.994    C   68 0.973
    71  C   3.993    C   74 1.012    C   68 1.010    H   73 0.974    H   72 0.962
    72  H   0.996    C   71 0.962
    73  H   0.997    C   71 0.974
    74  C   3.994    C   77 1.019    C   71 1.012    H   76 0.976    H   75 0.972
    75  H   0.996    C   74 0.972
    76  H   0.996    C   74 0.976
    77  C   3.991    C   74 1.019    H   79 0.983    H   78 0.968    H   80 0.968
    78  H   0.995    C   77 0.968
    79  H   0.997    C   77 0.983
    80  H   0.996    C   77 0.968
    81  O   1.917    H   83 0.909    H   82 0.855    Na   3 0.068
    82  H   0.889    O   81 0.855
    83  H   0.912    O   81 0.909
    84  O   1.894    H   85 0.912    H   86 0.890    Na   6 0.081
    85  H   0.910    O   84 0.912
    86  H   0.900    O   84 0.890
    87  O   1.858    H   88 0.869    H   89 0.827    Na  13 0.089
    88  H   0.873    O   87 0.869
    89  H   0.865    O   87 0.827
 MOs/occ written to file <molden.input>
 
molecular dipole:
                 x           y           z       tot (Debye)
 q only:       -3.234      -7.887       0.148
   full:       -1.774      -2.187      -1.957       8.717
molecular quadrupole (traceless):
                xx          xy          yy          xz          yz          zz
 q only:        0.624      76.079     -26.967      49.423      -2.636      26.344
  q+dip:      -10.281      65.989     -13.516      44.530     -19.146      23.797
   full:      -10.325      65.767     -12.885      45.512     -16.369      23.211

SCC energy    :    -174.1032058
rep           :       0.6298498
ES            :       1.9104787
AES           :      -0.0529019
AXC           :       0.0033240
disp          :      -0.1930411
XB            :       0.0000000
fix           :       0.0000000
total E       :    -173.4647955
atomizationE  :      15.2270504     9555.12
(atE without considering molecular charge,
 total energy contains solvation terms)
H-L gap (eV)  :          2.6031
           ------------------------------------------------- 
          |                 ===============                 |
          |                   A N C O P T                   |
          |                 ===============                 |
          |          Approximate Normal Coordinate          |
          |           Rational Function Optimizer           |
           ------------------------------------------------- 
dumping coords to <xtbopt.coord> and <xtbopt.log>
 optlevel               0
 Maxcycle             267
 Maxmicro              25
 Econv         5.000000000000000E-006
 Gconv         1.000000000000000E-003
 Maxdispl       1.00000000000000     
 Hlow          5.000000000000000E-003
 S6             20.0000000000000     
 Nvar              261

generating ANC from model Hessian ...
 Shifting diagonal of input Hessian by   2.420882199738484E-002
 Lowest  eigenvalues of input Hessian
    0.005000    0.006112    0.006615    0.006917    0.007396    0.007786
    0.007840    0.009048    0.009592    0.009871    0.010194    0.010765
    0.011599    0.012388    0.012888    0.013012    0.013234    0.013647
 Highest eigenvalues
    1.329924    1.420223    1.441488    1.473357    1.474251    1.511725
 
cpu  time for ANC gen    0.05 s
wall time for ANC gen    0.05 s
................................................................................
.............................. CYCLE    1 ......................................
................................................................................
   1   -174.1032058 -0.174103E+03  0.574E-04    2.60       0.0  T
   2   -174.1032058 -0.129748E-08  0.522E-04    2.60      20.3  T
   3   -174.1032058 -0.747235E-09  0.500E-04    2.60      21.2  T
speedup  1.01
cpu  time for SCC    0.12 s
wall time for SCC    0.12 s
speedup  1.00
cpu  time for grad    0.41 s
wall time for grad    0.41 s
 E :   -173.46479552  G :  0.000164    pred/act E change:  0.000D+00 -0.536D-07
Maxdispl :   0.0235   ||displ|| :   0.0245   Lambda : -0.337D-05
Largest |displ|/coords:  0.0235 (   1)  0.0035 (   4)  0.0032 (  12)

   *** GEOMETRY OPTIMIZATION CONVERGED AFTER 1 ITERATIONS ***

------------------------------------------------------------------------
 total energy gain (kcal):      0.0000
------------------------------------------------------------------------
================
 final structure:
================
$coord
       -6.09741220571787       10.05833498760803        0.26266891189907      Na
        0.00539255427240       11.37606425022258       -2.20431778217494      Na
       -9.42357203793521       -3.12524170249077       -6.01826188232142      Na
        3.08276214009555       -0.03766215135533        7.06054681847070      Na
       -7.37311478962267        3.28067184932952       -6.47138637616165      Na
       -6.08621137496067        2.57601497151093      -12.70995878423780      Na
       -4.91641432515912        9.67363190445784       -6.49782022609095      Na
        0.44057686823661        0.59981863277481        1.99423339765507      Na
        2.82612364565683        6.75266792764595        2.40258307946914      Na
        8.58829094458018        8.01559308784686       -0.46208172857097      Na
        2.90591659985265       -0.53668774388752      -11.26907727940210      Na
        5.55367682692231       -5.07353374103473       -6.91189069125801      Na
       -2.44538356300806       -5.09466348087584        1.84912927437672      Na
       -2.19338133420350        5.11274997611050       -2.28726892701635      Na
       -1.03861610553590        4.67207918195825       -9.11203491092541      Na
       -3.60722107109463        5.34773302910522        4.48593213705379      Na
       -8.50564548651828        3.80690454642839        0.22758069695844      Na
        7.88629622879615        1.37371171651373       -7.08709484635430      Na
       -0.66445484841289       -6.45062426686385       -4.60369068282626      Na
       -4.57765590754527       -1.24805135702840       -2.37967203201200      Na
        1.80524289362277        0.09278569989937       -4.81345357216225      Na
        4.04491613384965        6.52234340516036       -4.72184159979507      Na
        6.84565949048568        1.81772978898851       -0.14409039623796      Na
       -3.33922249360052       -1.99797639707530       -8.97730257909459      Na
        4.32166293438356       -4.43342514765532       -0.35725436516751      Na
       -2.83734020574975        1.58621760299483       -5.75928818854066      Cl
       -1.62138010675139        8.46184371668605        1.27543901367324      Cl
       -9.26704726386756        0.28479071906047       -2.92666098235368      Cl
        7.44344010401339        5.37097510725344        3.13019097320713      Cl
        6.31912347046351       -1.61965016535558       -3.66312115769323      Cl
        2.31150785247762        3.48726959823584       -1.37477755250942      Cl
       -0.64008854748963       -2.88706817884818        5.37757299593622      Cl
       -5.63795182316752        6.33020404925387       -9.98640077545086      Cl
       -7.95115264741482        7.04339949068290        3.55492854051126      Cl
       -7.97931780894324       -0.53413127173634       -9.67001517229387      Cl
        5.03883357628257       -1.35290381463992        2.91963802220126      Cl
        0.66815656037673        3.83930276670691        5.61301976823318      Cl
       -6.84236597563467        6.67215085528320       -3.22492816342359      Cl
       -1.49645042471897        0.95559126156039      -12.49832305725577      Cl
        3.49763990096999        3.18143838962126       -8.27605686825573      Cl
       -4.38520461880439       13.01217443557535       -3.12905547441591      Cl
        7.23578904283255       -2.14438219720560      -10.29685475426951      Cl
       -0.12719850593939       -2.81556346731906       -1.49990671321311      Cl
        8.69036435331847        4.83055607738350       -3.89229863366260      Cl
       -4.12830490140272        1.91232389543895        1.07368879344078      Cl
        4.52700215579347       10.11896954467348       -1.29060027952208      Cl
        3.61951731781776       -7.98398820990392       -3.44245934156043      Cl
       -5.09346944586045       -5.17956799042056       -5.48455715289106      Cl
        1.02085415382619       -3.72866408112280       -8.12793217322623      Cl
       -0.37678699483373        8.14773494053735       -5.85902480055519      Cl
        6.36925670689171        1.95368497049561        7.98280232707915      O 
        6.85360104786672        3.01391653851921        6.55356499117730      H 
        7.85109875047144        2.79720918441998       10.03269104080714      C 
        9.86462048813475        2.48424616381961        9.62975133726984      H 
        7.33196917845655        1.63042762396888       11.65082538354982      H 
        7.43065868871236        5.59225724878269       10.62192162171304      C 
        8.68513115278336        6.13822308290139       12.16561520780075      H 
        7.95822379566403        6.69024560174171        8.95420533424951      H 
        4.69717230092348        6.21494370211914       11.31247164727277      C 
        3.45557877019434        5.55623205229433        9.80695478527995      H 
        4.50773395639658        8.26581299577367       11.43349396452648      H 
        3.85838395077538        5.04653324166254       13.80554308427611      C 
        5.12949309442227        5.59477285344270       15.32670755610538      H 
        1.96426431746290        5.68479117106291       14.28042377445943      H 
        3.82477556783149        2.99464708595736       13.68183200397275      H 
       -1.61764285789877       -8.33380276168870       -0.36738469076381      O 
        0.17137232540391       -8.71434061121084       -0.42634887375038      H 
       -2.74788732913431      -10.37914530924700        0.96277564410714      C 
       -2.07339203156766      -12.18892409643500        0.21376444961753      H 
       -4.77689889826621      -10.25039928737452        0.60919600674572      H 
       -2.28741599368714      -10.29212508032985        3.80711806610358      C 
       -2.62392625648816       -8.38037689574716        4.50726387311065      H 
       -3.67220228083040      -11.52620663788384        4.70470808785695      H 
        0.34441524284297      -11.15015426350945        4.62745518494005      C 
        0.68679845900805      -13.06362942565642        3.92824708967840      H 
        0.35273370196193      -11.23231683921843        6.68765626930711      H 
        2.48647675376765       -9.41994480787655        3.77961219526557      C 
        2.02410914443612       -7.45802748553230        4.16735039841077      H 
        4.18901130334924       -9.87754027421845        4.83188085137196      H 
        2.93004341514936       -9.67142760867676        1.79213096798882      H 
       -9.40513011763548       -6.55292306884633       -2.04989045307744      O 
       -7.84918795007097       -6.93176348869464       -2.94671170241866      H 
      -10.09145970867255       -8.13212986682946       -1.48996211264895      H 
       -5.65424175504408        1.80778618337882      -16.58104850889107      O 
       -6.08711042781487        1.65688087096437      -18.33711422377137      H 
       -3.93158499034344        1.21319793475169      -16.46298000759126      H 
       -6.01604034345215       -3.83047447343977        0.88012492352527      O 
       -6.60041950405979       -2.48985055552489        1.97319320900985      H 
       -7.55876252757195       -4.53029776629393        0.15376675712772      H 
$end
 
 Bond Distances (Angstroems)
 ---------------------------
Na1-Na2=3.5525       Na1-Na7=3.6374       Na1-Na14=3.5969      Na1-Na16=3.5979      Na1-Na17=3.5451      Na1-Cl27=2.5712      
Na1-Cl34=2.5579      Na1-Cl38=2.6024      Na1-Cl41=2.5467      Na2-Na1=3.5525       Na2-Na7=3.5717       Na2-Na9=3.7626       
Na2-Na14=3.5130      Na2-Na22=3.5974      Na2-Cl27=2.5515      Na2-Cl41=2.5273      Na2-Cl46=2.5301      Na2-Cl50=2.5884      
Na3-Na5=3.5674       Na3-Na20=3.3571      Na3-Na24=3.6296      Na3-Cl28=2.4371      Na3-Cl35=2.4897      Na3-Cl48=2.5519      
Na3-O81=2.7749       Na4-Na8=3.0424       Na4-Cl32=2.6359      Na4-Cl36=2.5214      Na4-Cl37=2.5354      Na4-O51=2.0912       
Na5-Na3=3.5674       Na5-Na6=3.3914       Na5-Na7=3.6242       Na5-Na14=3.6545      Na5-Na15=3.7056      Na5-Na17=3.6060      
Na5-Na20=3.5524      Na5-Na24=3.7574      Na5-Cl26=2.5898      Na5-Cl28=2.6526      Na5-Cl33=2.6281      Na5-Cl35=2.6539      
Na5-Cl38=2.5002      Na6-Na5=3.3914       Na6-Na15=3.4626      Na6-Na24=3.4458      Na6-Cl33=2.4658      Na6-Cl35=2.5100      
Na6-Cl39=2.5782      Na6-O84=2.1009       Na6-H86=2.4009       Na7-Na1=3.6374       Na7-Na2=3.5717       Na7-Na5=3.6242       
Na7-Na14=3.5869      Na7-Na15=3.6235      Na7-Cl33=2.5854      Na7-Cl38=2.5615      Na7-Cl41=2.5255      Na7-Cl50=2.5568      
Na8-Na4=3.0424       Na8-Na9=3.4988       Na8-Na13=3.3792      Na8-Na14=3.5748      Na8-Na16=3.5552      Na8-Na20=3.6559      
Na8-Na21=3.6839      Na8-Na23=3.6310      Na8-Na25=3.5862      Na8-Cl31=2.5482      Na8-Cl32=2.6339      Na8-Cl36=2.6886      
Na8-Cl37=2.5730      Na8-Cl43=2.6030      Na8-Cl45=2.5623      Na9-Na2=3.7626       Na9-Na8=3.4988       Na9-Na10=3.4702      
Na9-Na14=3.7373      Na9-Na16=3.6549      Na9-Na22=3.8268      Na9-Na23=3.6277      Na9-Cl27=2.5909      Na9-Cl29=2.5793      
Na9-Cl31=2.6562      Na9-Cl37=2.5626      Na9-Cl46=2.7934      Na10-Na9=3.4702      Na10-Na22=3.3891     Na10-Na23=3.4111     
Na10-Cl29=2.4370     Na10-Cl44=2.4776     Na10-Cl46=2.4597     Na11-Na12=3.6116     Na11-Na15=3.6411     Na11-Na18=3.5868     
Na11-Na21=3.4814     Na11-Na24=3.6042     Na11-Cl39=2.5444     Na11-Cl40=2.5452     Na11-Cl42=2.4977     Na11-Cl49=2.5712     
Na12-Na11=3.6116     Na12-Na18=3.6294     Na12-Na19=3.5847     Na12-Na21=3.5555     Na12-Na25=3.5455     Na12-Cl30=2.5417     
Na12-Cl42=2.5305     Na12-Cl47=2.6058     Na12-Cl49=2.5834     Na13-Na8=3.3792      Na13-Na19=3.6143     Na13-Na20=3.2287     
Na13-Na25=3.7827     Na13-Cl32=2.4008     Na13-Cl43=2.4699     Na13-O66=2.1227      Na13-C68=2.8400      Na13-C71=2.9403      
Na13-H72=2.2385      Na13-O87=2.0690      Na14-Na1=3.5969      Na14-Na2=3.5130      Na14-Na5=3.6545      Na14-Na7=3.5869      
Na14-Na8=3.5748      Na14-Na9=3.7373      Na14-Na15=3.6703     Na14-Na16=3.6636     Na14-Na17=3.6614     Na14-Na20=3.5950     
Na14-Na21=3.6498     Na14-Na22=3.6213     Na14-Cl26=2.6409     Na14-Cl27=2.6052     Na14-Cl31=2.5799     Na14-Cl38=2.6419     
Na14-Cl45=2.6608     Na14-Cl50=2.6601     Na15-Na5=3.7056      Na15-Na6=3.4626      Na15-Na7=3.6235      Na15-Na11=3.6411     
Na15-Na14=3.6703     Na15-Na21=3.6485     Na15-Na22=3.6868     Na15-Na24=3.7344     Na15-Cl26=2.5924     Na15-Cl33=2.6282     
Na15-Cl39=2.6716     Na15-Cl40=2.5652     Na15-Cl50=2.5434     Na16-Na1=3.5979      Na16-Na8=3.5552      Na16-Na9=3.6549      
Na16-Na14=3.6636     Na16-Na17=3.5301     Na16-Cl27=2.5896     Na16-Cl34=2.5163     Na16-Cl37=2.4721     Na16-Cl45=2.5771     
Na17-Na1=3.5451      Na17-Na5=3.6060      Na17-Na14=3.6614     Na17-Na16=3.5301     Na17-Na20=3.6578     Na17-Cl28=2.5342     
Na17-Cl34=2.4738     Na17-Cl38=2.5321     Na17-Cl45=2.5634     Na18-Na11=3.5868     Na18-Na12=3.6294     Na18-Na21=3.5018     
Na18-Na22=3.6224     Na18-Na23=3.7225     Na18-Cl30=2.5455     Na18-Cl40=2.5893     Na18-Cl42=2.5435     Na18-Cl44=2.5270     
Na19-Na12=3.5847     Na19-Na13=3.6143     Na19-Na20=3.6404     Na19-Na21=3.7027     Na19-Na24=3.5933     Na19-Na25=3.6264     
Na19-Cl43=2.5453     Na19-Cl47=2.4850     Na19-Cl48=2.4825     Na19-Cl49=2.5196     Na19-O66=2.5046      Na20-Na3=3.3571      
Na20-Na5=3.5524      Na20-Na8=3.6559      Na20-Na13=3.2287     Na20-Na14=3.5950     Na20-Na17=3.6578     Na20-Na19=3.6404     
Na20-Na21=3.6839     Na20-Na24=3.5744     Na20-Cl26=2.5092     Na20-Cl28=2.6267     Na20-Cl43=2.5399     Na20-Cl45=2.4886     
Na20-Cl48=2.6650     Na20-O87=2.3286      Na21-Na8=3.6839      Na21-Na11=3.4814     Na21-Na12=3.5555     Na21-Na14=3.6498     
Na21-Na15=3.6485     Na21-Na18=3.5018     Na21-Na19=3.7027     Na21-Na20=3.6839     Na21-Na22=3.6032     Na21-Na23=3.7487     
Na21-Na24=3.6729     Na21-Na25=3.6154     Na21-Cl26=2.6288     Na21-Cl30=2.6263     Na21-Cl31=2.5709     Na21-Cl40=2.6136     
Na21-Cl43=2.5473     Na21-Cl49=2.7089     Na22-Na2=3.5974      Na22-Na9=3.8268      Na22-Na10=3.3891     Na22-Na14=3.6213     
Na22-Na15=3.6868     Na22-Na18=3.6224     Na22-Na21=3.6032     Na22-Na23=3.7766     Na22-Cl31=2.5609     Na22-Cl40=2.5975     
Na22-Cl44=2.6528     Na22-Cl46=2.6428     Na22-Cl50=2.5645     Na23-Na8=3.6310      Na23-Na9=3.6277      Na23-Na10=3.4111     
Na23-Na18=3.7225     Na23-Na21=3.7487     Na23-Na22=3.7766     Na23-Na25=3.5692     Na23-Cl29=2.5764     Na23-Cl30=2.6180     
Na23-Cl31=2.6385     Na23-Cl36=2.5215     Na23-Cl44=2.7256     Na24-Na3=3.6296      Na24-Na5=3.7574      Na24-Na6=3.4458      
Na24-Na11=3.6042     Na24-Na15=3.7344     Na24-Na19=3.5933     Na24-Na20=3.5744     Na24-Na21=3.6729     Na24-Cl26=2.5628     
Na24-Cl35=2.6007     Na24-Cl39=2.6202     Na24-Cl48=2.6669     Na24-Cl49=2.5227     Na25-Na8=3.5862      Na25-Na12=3.5455     
Na25-Na13=3.7827     Na25-Na19=3.6264     Na25-Na21=3.6154     Na25-Na23=3.5692     Na25-Cl30=2.5288     Na25-Cl36=2.4101     
Na25-Cl43=2.5770     Na25-Cl47=2.5167     Cl26-Na5=2.5898      Cl26-Na14=2.6409     Cl26-Na15=2.5924     Cl26-Na20=2.5092     
Cl26-Na21=2.6288     Cl26-Na24=2.5628     Cl27-Na1=2.5712      Cl27-Na2=2.5515      Cl27-Na9=2.5909      Cl27-Na14=2.6052     
Cl27-Na16=2.5896     Cl28-Na3=2.4371      Cl28-Na5=2.6526      Cl28-Na17=2.5342     Cl28-Na20=2.6267     Cl29-Na9=2.5793      
Cl29-Na10=2.4370     Cl29-Na23=2.5764     Cl30-Na12=2.5417     Cl30-Na18=2.5455     Cl30-Na21=2.6263     Cl30-Na23=2.6180     
Cl30-Na25=2.5288     Cl31-Na8=2.5482      Cl31-Na9=2.6562      Cl31-Na14=2.5799     Cl31-Na21=2.5709     Cl31-Na22=2.5609     
Cl31-Na23=2.6385     Cl32-Na4=2.6359      Cl32-Na8=2.6339      Cl32-Na13=2.4008     Cl33-Na5=2.6281      Cl33-Na6=2.4658      
Cl33-Na7=2.5854      Cl33-Na15=2.6282     Cl34-Na1=2.5579      Cl34-Na16=2.5163     Cl34-Na17=2.4738     Cl35-Na3=2.4897      
Cl35-Na5=2.6539      Cl35-Na6=2.5100      Cl35-Na24=2.6007     Cl36-Na4=2.5214      Cl36-Na8=2.6886      Cl36-Na23=2.5215     
Cl36-Na25=2.4101     Cl37-Na4=2.5354      Cl37-Na8=2.5730      Cl37-Na9=2.5626      Cl37-Na16=2.4721     Cl38-Na1=2.6024      
Cl38-Na5=2.5002      Cl38-Na7=2.5615      Cl38-Na14=2.6419     Cl38-Na17=2.5321     Cl39-Na6=2.5782      Cl39-Na11=2.5444     
Cl39-Na15=2.6716     Cl39-Na24=2.6202     Cl40-Na11=2.5452     Cl40-Na15=2.5652     Cl40-Na18=2.5893     Cl40-Na21=2.6136     
Cl40-Na22=2.5975     Cl41-Na1=2.5467      Cl41-Na2=2.5273      Cl41-Na7=2.5255      Cl42-Na11=2.4977     Cl42-Na12=2.5305     
Cl42-Na18=2.5435     Cl43-Na8=2.6030      Cl43-Na13=2.4699     Cl43-Na19=2.5453     Cl43-Na20=2.5399     Cl43-Na21=2.5473     
Cl43-Na25=2.5770     Cl44-Na10=2.4776     Cl44-Na18=2.5270     Cl44-Na22=2.6528     Cl44-Na23=2.7256     Cl45-Na8=2.5623      
Cl45-Na14=2.6608     Cl45-Na16=2.5771     Cl45-Na17=2.5634     Cl45-Na20=2.4886     Cl46-Na2=2.5301      Cl46-Na9=2.7934      
Cl46-Na10=2.4597     Cl46-Na22=2.6428     Cl47-Na12=2.6058     Cl47-Na19=2.4850     Cl47-Na25=2.5167     Cl48-Na3=2.5519      
Cl48-Na19=2.4825     Cl48-Na20=2.6650     Cl48-Na24=2.6669     Cl49-Na11=2.5712     Cl49-Na12=2.5834     Cl49-Na19=2.5196     
Cl49-Na21=2.7089     Cl49-Na24=2.5227     Cl50-Na2=2.5884      Cl50-Na7=2.5568      Cl50-Na14=2.6601     Cl50-Na15=2.5434     
Cl50-Na22=2.5645     O51-Na4=2.0912       O51-H52=0.9760       O51-C53=1.4110       H52-O51=0.9760       C53-O51=1.4110       
C53-H54=1.0992       C53-H55=1.0908       C53-C56=1.5279       H54-C53=1.0992       H55-C53=1.0908       C56-C53=1.5279       
C56-H57=1.0915       C56-H58=1.0929       C56-C59=1.5279       H57-C56=1.0915       H58-C56=1.0929       C59-C56=1.5279       
C59-H60=1.0899       C59-H61=1.0918       C59-C62=1.5231       H60-C59=1.0899       H61-C59=1.0918       C62-C59=1.5231       
C62-H63=1.0884       C62-H64=1.0871       C62-H65=1.0879       H63-C62=1.0884       H64-C62=1.0871       H65-C62=1.0879       
O66-Na13=2.1227      O66-Na19=2.5046      O66-H67=0.9684       O66-C68=1.4229       H67-O66=0.9684       C68-Na13=2.8400      
C68-O66=1.4229       C68-H69=1.0962       C68-H70=1.0920       C68-C71=1.5255       H69-C68=1.0962       H70-C68=1.0920       
C71-Na13=2.9403      C71-C68=1.5255       C71-H72=1.0920       C71-H73=1.0904       C71-C74=1.5278       H72-Na13=2.2385      
H72-C71=1.0920       H73-C71=1.0904       C74-C71=1.5278       C74-H75=1.0932       C74-H76=1.0911       C74-C77=1.5246       
H75-C74=1.0932       H76-C74=1.0911       C77-C74=1.5246       C77-H78=1.0862       C77-H79=1.0865       C77-H80=1.0858       
H78-C77=1.0862       H79-C77=1.0865       H80-C77=1.0858       O81-Na3=2.7749       O81-H82=0.9713       O81-H83=0.9582       
H82-O81=0.9713       H83-O81=0.9582       O84-Na6=2.1009       O84-H85=0.9604       O84-H86=0.9664       H85-O84=0.9604       
H86-Na6=2.4009       H86-O84=0.9664       O87-Na13=2.0690      O87-Na20=2.3286      O87-H88=0.9662       O87-H89=0.9754       
H88-O87=0.9662       H89-O87=0.9754       
 C  H  Rav=1.0907 sigma=0.0034  Rmin=1.0858  Rmax=1.0992    18
 C  C  Rav=1.5261 sigma=0.0019  Rmin=1.5231  Rmax=1.5279     6
 O  H  Rav=0.9678 sigma=0.0060  Rmin=0.9582  Rmax=0.9760     8
 O  C  Rav=1.4169 sigma=0.0060  Rmin=1.4110  Rmax=1.4229     2
 Na H  Rav=2.3197 sigma=0.0812  Rmin=2.2385  Rmax=2.4009     2
 Na C  Rav=2.8901 sigma=0.0501  Rmin=2.8400  Rmax=2.9403     2
 Na O  Rav=2.2846 sigma=0.2492  Rmin=2.0690  Rmax=2.7749     7
 Na Na Rav=3.5935 sigma=0.1214  Rmin=3.0424  Rmax=3.8268    77
 Cl Na Rav=2.5685 sigma=0.0667  Rmin=2.4008  Rmax=2.7934   107
 
 selected bond angles (degree)
 --------------------
Na7-Na1-Na2= 59.56             Na14-Na1-Na2= 58.86            Na14-Na1-Na7= 59.44            Na16-Na1-Na2= 91.79            
Na16-Na1-Na7=120.61            Na16-Na1-Na14= 61.22           Na17-Na1-Na2=120.53            Na17-Na1-Na7= 90.25            
Na17-Na1-Na14= 61.68           Na17-Na1-Na16= 59.23           Cl27-Na1-Na2= 45.87            Cl27-Na1-Na7= 91.62            
Cl27-Na1-Na14= 46.37           Cl27-Na1-Na16= 46.01           Cl27-Na1-Na17= 91.47           Cl34-Na1-Na2=136.17            
Cl34-Na1-Na7=134.50            Cl34-Na1-Na14= 91.26           Cl34-Na1-Na16= 44.38           Cl34-Na1-Na17= 44.25           
Cl34-Na1-Cl27= 90.37           Cl38-Na1-Na2= 90.70            Cl38-Na1-Na7= 44.76            Cl38-Na1-Na14= 47.15           
Cl38-Na1-Na16= 91.09           Cl38-Na1-Na17= 45.52           Cl38-Na1-Cl27= 93.50           Cl38-Na1-Cl34= 89.74           
Cl41-Na1-Na2= 45.34            Cl41-Na1-Na7= 43.95            Cl41-Na1-Na14= 88.73           Cl41-Na1-Na16=137.11           
Cl41-Na1-Na17=134.18           Cl41-Na1-Cl27= 91.19           Cl41-Na1-Cl34=177.84           Cl41-Na1-Cl38= 88.67           
Na7-Na2-Na1= 61.40             Na9-Na2-Na1= 89.71             Na9-Na2-Na7=122.51             Na14-Na2-Na1= 61.20            
Na14-Na2-Na7= 60.83            Na14-Na2-Na9= 61.71            Na22-Na2-Na1=122.42            Na22-Na2-Na7= 91.01            
Na22-Na2-Na9= 62.61            Na22-Na2-Na14= 61.22           Cl27-Na2-Na1= 46.32            Cl27-Na2-Na7= 93.47            
Cl27-Na2-Na9= 43.38            Cl27-Na2-Na14= 47.70           Cl27-Na2-Na22= 92.08           Cl41-Na2-Na1= 45.79            
Cl41-Na2-Na7= 45.00            Cl41-Na2-Na9=135.47            Cl41-Na2-Na14= 90.93           Cl41-Na2-Na22=135.99           
Cl41-Na2-Cl27= 92.10           Cl46-Na2-Na1=137.55            Cl46-Na2-Na7=138.15            Cl46-Na2-Na9= 47.94            
Cl46-Na2-Na14= 93.87           Cl46-Na2-Na22= 47.24           Cl46-Na2-Cl27= 91.27           Cl46-Na2-Cl41=175.19           
Cl50-Na2-Na1= 94.24            Cl50-Na2-Na7= 45.67            Cl50-Na2-Na9= 94.93            Cl50-Na2-Na14= 48.86           
Cl50-Na2-Na22= 45.45           Cl50-Na2-Cl27= 96.54           Cl50-Na2-Cl41= 90.55           Cl50-Na2-Cl46= 92.47           
Na20-Na3-Na5= 61.64            Na24-Na3-Na5= 62.94            Na24-Na3-Na20= 61.39           Cl28-Na3-Na5= 48.03            
Cl28-Na3-Na20= 50.94           Cl28-Na3-Na24= 97.92           Cl35-Na3-Na5= 48.02            Cl35-Na3-Na20= 92.74           
Cl35-Na3-Na24= 45.76           Cl35-Na3-Cl28= 95.90           Cl48-Na3-Na5= 98.00            Cl48-Na3-Na20= 51.44           
Cl48-Na3-Na24= 47.25           Cl48-Na3-Cl28=102.16           Cl48-Na3-Cl35= 92.57           O81-Na3-Na5=132.14             
O81-Na3-Na20= 75.92            O81-Na3-Na24=115.52            O81-Na3-Cl28= 88.62            O81-Na3-Cl35=161.14            
O81-Na3-Cl48= 68.57            Cl32-Na4-Na8= 54.71            Cl36-Na4-Na8= 56.87            Cl36-Na4-Cl32= 81.68           
Cl37-Na4-Na8= 54.02            Cl37-Na4-Cl32= 89.09           Cl37-Na4-Cl36= 99.65           O51-Na4-Na8=122.14             
O51-Na4-Cl32=171.37            O51-Na4-Cl36= 90.03            O51-Na4-Cl37= 94.70            Na6-Na5-Na3= 91.26             
Na7-Na5-Na3=175.11             Na7-Na5-Na6= 91.54             Na14-Na5-Na3=116.07            Na14-Na5-Na6=117.93            
Na14-Na5-Na7= 59.05            Na15-Na5-Na3=119.30            Na15-Na5-Na6= 58.20            Na15-Na5-Na7= 59.24            
Na15-Na5-Na14= 59.82           Na17-Na5-Na3= 87.52            Na17-Na5-Na6=177.22            Na17-Na5-Na7= 89.50            
Na17-Na5-Na14= 60.56           Na17-Na5-Na15=120.38           Na20-Na5-Na3= 56.26            Na20-Na5-Na6=115.82            
Na20-Na5-Na7=118.86            Na20-Na5-Na14= 59.83           Na20-Na5-Na15= 89.27           Na20-Na5-Na17= 61.45           
Na24-Na5-Na3= 59.34            Na24-Na5-Na6= 57.36            Na24-Na5-Na7=119.26            Na24-Na5-Na14= 89.14           
Na24-Na5-Na15= 60.05           Na24-Na5-Na17=119.92           Na24-Na5-Na20= 58.47           Cl26-Na5-Na3= 86.74            
Cl26-Na5-Na6= 85.27            Cl26-Na5-Na7= 89.50            Cl26-Na5-Na14= 46.26           Cl26-Na5-Na15= 44.38           
Cl26-Na5-Na17= 92.16           Cl26-Na5-Na20= 44.91           Cl26-Na5-Na24= 42.90           Cl28-Na5-Na3= 43.08            
Cl28-Na5-Na6=134.31            Cl28-Na5-Na7=134.12            Cl28-Na5-Na14= 90.77           Cl28-Na5-Na15=136.65           
Cl28-Na5-Na17= 44.62           Cl28-Na5-Na20= 47.40           Cl28-Na5-Na24= 91.14           Cl28-Na5-Cl26= 92.31           
Cl33-Na5-Na3=137.50            Cl33-Na5-Na6= 46.24            Cl33-Na5-Na7= 45.48            Cl33-Na5-Na14= 90.22           
Cl33-Na5-Na15= 45.17           Cl33-Na5-Na17=134.94           Cl33-Na5-Na20=134.44           Cl33-Na5-Na24= 90.47           
Cl33-Na5-Cl26= 89.53           Cl33-Na5-Cl28=178.12           Cl35-Na5-Na3= 44.22            Cl35-Na5-Na6= 47.14            
Cl35-Na5-Na7=138.67            Cl35-Na5-Na14=132.76           Cl35-Na5-Na15= 91.14           Cl35-Na5-Na17=131.73           
Cl35-Na5-Na20= 85.75           Cl35-Na5-Na24= 43.79           Cl35-Na5-Cl26= 86.64           Cl35-Na5-Cl28= 87.18           
Cl35-Na5-Cl33= 93.32           Cl38-Na5-Na3=132.07            Cl38-Na5-Na6=136.49            Cl38-Na5-Na7= 44.95            
Cl38-Na5-Na14= 46.29           Cl38-Na5-Na15= 90.85           Cl38-Na5-Na17= 44.58           Cl38-Na5-Na20= 91.07           
Cl38-Na5-Na24=135.42           Cl38-Na5-Cl26= 92.55           Cl38-Na5-Cl28= 89.17           Cl38-Na5-Cl33= 90.36           
Cl38-Na5-Cl35=176.22           Na15-Na6-Na5= 65.44            Na24-Na6-Na5= 66.67            Na24-Na6-Na15= 65.44           
Cl33-Na6-Na5= 50.34            Cl33-Na6-Na15= 49.18           Cl33-Na6-Na24=100.97           Cl35-Na6-Na5= 50.81            
Cl35-Na6-Na15= 99.53           Cl35-Na6-Na24= 48.73           Cl35-Na6-Cl33=101.07           Cl39-Na6-Na5=100.57            
Cl39-Na6-Na15= 49.91           Cl39-Na6-Na24= 49.01           Cl39-Na6-Cl33= 98.74           Cl39-Na6-Cl35= 97.47           
O84-Na6-Na5=172.87             O84-Na6-Na15=120.94            O84-Na6-Na24=112.15            O84-Na6-Cl33=135.67            
O84-Na6-Cl35=122.78            O84-Na6-Cl39= 82.85            H86-Na6-Na5=159.01             H86-Na6-Na15=100.64            
H86-Na6-Na24= 93.60            H86-Na6-Cl33=132.83            H86-Na6-Cl35=121.52            H86-Na6-Cl39= 59.25            
H86-Na6-O84= 23.60             Na2-Na7-Na1= 59.04             Na5-Na7-Na1= 89.24             Na5-Na7-Na2=119.64             
Na14-Na7-Na1= 59.72            Na14-Na7-Na2= 58.78            Na14-Na7-Na5= 60.90            Na15-Na7-Na1=120.91            
Na15-Na7-Na2= 90.81            Na15-Na7-Na5= 61.50            Na15-Na7-Na14= 61.19           Cl33-Na7-Na1=135.66            
Cl33-Na7-Na2=137.27            Cl33-Na7-Na5= 46.45            Cl33-Na7-Na14= 92.43           Cl33-Na7-Na15= 46.46           
Cl38-Na7-Na1= 45.68            Cl38-Na7-Na2= 90.94            Cl38-Na7-Na5= 43.60            Cl38-Na7-Na14= 47.36           
Cl38-Na7-Na15= 91.75           Cl38-Na7-Cl33= 89.98           Cl41-Na7-Na1= 44.42            Cl41-Na7-Na2= 45.04            
Cl41-Na7-Na5=133.64            Cl41-Na7-Na14= 89.28           Cl41-Na7-Na15=135.84           Cl41-Na7-Cl33=177.69           
Cl41-Na7-Cl38= 90.04           Cl50-Na7-Na1= 92.81            Cl50-Na7-Na2= 46.40            Cl50-Na7-Na5= 92.39            
Cl50-Na7-Na14= 47.77           Cl50-Na7-Na15= 44.58           Cl50-Na7-Cl33= 90.98           Cl50-Na7-Cl38= 95.08           
Cl50-Na7-Cl41= 91.32           Na9-Na8-Na4= 83.28             Na13-Na8-Na4= 97.40            Na13-Na8-Na9=173.90            
Na14-Na8-Na4=144.27            Na14-Na8-Na9= 63.78            Na14-Na8-Na13=113.90           Na16-Na8-Na4= 91.63            
Na16-Na8-Na9= 62.41            Na16-Na8-Na13=111.49           Na16-Na8-Na14= 61.84           Na20-Na8-Na4=149.55            
Na20-Na8-Na9=123.37            Na20-Na8-Na13= 54.47           Na20-Na8-Na14= 59.62           Na20-Na8-Na16= 89.21           
Na21-Na8-Na4=139.78            Na21-Na8-Na9= 93.29            Na21-Na8-Na13= 90.08           Na21-Na8-Na14= 60.35           
Na21-Na8-Na16=122.16           Na21-Na8-Na20= 60.25           Na23-Na8-Na4= 82.26            Na23-Na8-Na9= 61.14            
Na23-Na8-Na13=124.97           Na23-Na8-Na14= 92.74           Na23-Na8-Na16=123.54           Na23-Na8-Na20=121.89           
Na23-Na8-Na21= 61.65           Na25-Na8-Na4= 87.72            Na25-Na8-Na9=120.40            Na25-Na8-Na13= 65.71           
Na25-Na8-Na14=119.97           Na25-Na8-Na16=176.99           Na25-Na8-Na20= 89.87           Na25-Na8-Na21= 59.62           
Na25-Na8-Na23= 59.28           Cl31-Na8-Na4=120.29            Cl31-Na8-Na9= 49.08            Cl31-Na8-Na13=133.98           
Cl31-Na8-Na14= 46.17           Cl31-Na8-Na16= 94.00           Cl31-Na8-Na20= 89.98           Cl31-Na8-Na21= 44.22           
Cl31-Na8-Na23= 46.60           Cl31-Na8-Na25= 88.86           Cl32-Na8-Na4= 54.77            Cl32-Na8-Na9=133.50            
Cl32-Na8-Na13= 44.98           Cl32-Na8-Na14=144.51           Cl32-Na8-Na16= 96.44           Cl32-Na8-Na20= 94.89           
Cl32-Na8-Na21=131.02           Cl32-Na8-Na23=122.61           Cl32-Na8-Na25= 80.79           Cl32-Na8-Cl31=168.53           
Cl36-Na8-Na4= 51.75            Cl36-Na8-Na9= 91.14            Cl36-Na8-Na13= 94.04           Cl36-Na8-Na14=136.48           
Cl36-Na8-Na16=138.53           Cl36-Na8-Na20=132.06           Cl36-Na8-Na21= 88.44           Cl36-Na8-Na23= 43.96           
Cl36-Na8-Na25= 42.22           Cl36-Na8-Cl31= 90.36           Cl36-Na8-Cl32= 78.66           Cl37-Na8-Na4= 52.88            
Cl37-Na8-Na9= 46.93            Cl37-Na8-Na13=129.21           Cl37-Na8-Na14= 92.57           Cl37-Na8-Na16= 44.05           
Cl37-Na8-Na20=133.11           Cl37-Na8-Na21=140.10           Cl37-Na8-Na23= 94.01           Cl37-Na8-Na25=136.57           
Cl37-Na8-Cl31= 95.91           Cl37-Na8-Cl32= 88.34           Cl37-Na8-Cl36= 94.48           Cl43-Na8-Na4=127.01            
Cl43-Na8-Na9=137.03            Cl43-Na8-Na13= 46.57           Cl43-Na8-Na14= 88.20           Cl43-Na8-Na16=133.20           
Cl43-Na8-Na20= 44.00           Cl43-Na8-Na21= 43.73           Cl43-Na8-Na23= 90.55           Cl43-Na8-Na25= 45.89           
Cl43-Na8-Cl31= 87.95           Cl43-Na8-Cl32= 88.36           Cl43-Na8-Cl36= 88.11           Cl43-Na8-Cl37=175.33           
Cl45-Na8-Na4=129.14            Cl45-Na8-Na9= 95.74            Cl45-Na8-Na13= 79.10           Cl45-Na8-Na14= 47.97           
Cl45-Na8-Na16= 46.40           Cl45-Na8-Na20= 42.84           Cl45-Na8-Na21= 91.08           Cl45-Na8-Na23=140.67           
Cl45-Na8-Na25=132.51           Cl45-Na8-Cl31= 94.08           Cl45-Na8-Cl32= 96.56           Cl45-Na8-Cl36=173.12           
Cl45-Na8-Cl37= 90.29           Cl45-Na8-Cl43= 86.80           Na8-Na9-Na2=114.96             Na10-Na9-Na2= 86.58            
Na10-Na9-Na8=117.99            Na14-Na9-Na2= 55.86            Na14-Na9-Na8= 59.10            Na14-Na9-Na10=112.28           
Na16-Na9-Na2= 87.60            Na16-Na9-Na8= 59.55            Na16-Na9-Na10=171.65           Na16-Na9-Na14= 59.41           
Na22-Na9-Na2= 56.58            Na22-Na9-Na8= 88.30            Na22-Na9-Na10= 55.09           Na22-Na9-Na14= 57.19           
Na22-Na9-Na16=116.60           Na23-Na9-Na2=117.39            Na23-Na9-Na8= 61.23            Na23-Na9-Na10= 57.39           
Na23-Na9-Na14= 90.17           Na23-Na9-Na16=120.78           Na23-Na9-Na22= 60.81           Cl27-Na9-Na2= 42.56            
Cl27-Na9-Na8= 89.02            Cl27-Na9-Na10=129.08           Cl27-Na9-Na14= 44.16           Cl27-Na9-Na16= 45.12           
Cl27-Na9-Na22= 86.41           Cl27-Na9-Na23=134.30           Cl29-Na9-Na2=131.06            Cl29-Na9-Na8= 95.00            
Cl29-Na9-Na10= 44.56           Cl29-Na9-Na14=134.96           Cl29-Na9-Na16=141.23           Cl29-Na9-Na22= 88.76           
Cl29-Na9-Na23= 45.25           Cl29-Na9-Cl27=173.62           Cl31-Na9-Na2= 83.96            Cl31-Na9-Na8= 46.46            
Cl31-Na9-Na10= 83.49           Cl31-Na9-Na14= 43.64           Cl31-Na9-Na16= 89.95           Cl31-Na9-Na22= 41.86           
Cl31-Na9-Na23= 46.55           Cl31-Na9-Cl27= 87.75           Cl31-Na9-Cl29= 91.44           Cl37-Na9-Na2=130.09            
Cl37-Na9-Na8= 47.18            Cl37-Na9-Na10=142.85           Cl37-Na9-Na14= 89.07           Cl37-Na9-Na16= 42.49           
Cl37-Na9-Na22=135.16           Cl37-Na9-Na23= 94.27           Cl37-Na9-Cl27= 87.58           Cl37-Na9-Cl29= 98.78           
Cl37-Na9-Cl31= 93.55           Cl46-Na9-Na2= 42.26            Cl46-Na9-Na8=131.80            Cl46-Na9-Na10= 44.64           
Cl46-Na9-Na14= 84.98           Cl46-Na9-Na16=129.86           Cl46-Na9-Na22= 43.68           Cl46-Na9-Na23= 90.59           
Cl46-Na9-Cl27= 84.78           Cl46-Na9-Cl29= 88.85           Cl46-Na9-Cl31= 85.49           Cl46-Na9-Cl37=172.33           
Na22-Na10-Na9= 67.81           Na23-Na10-Na9= 63.62           Na23-Na10-Na22= 67.47          Cl29-Na10-Na9= 47.95           
Cl29-Na10-Na22=102.04          Cl29-Na10-Na23= 48.87          Cl44-Na10-Na9=102.02           Cl44-Na10-Na22= 50.92          
Cl44-Na10-Na23= 52.26          Cl44-Na10-Cl29=100.73          Cl46-Na10-Na9= 52.93           Cl46-Na10-Na22= 50.74          
Cl46-Na10-Na23=101.99          Cl46-Na10-Cl29=100.47          Cl46-Na10-Cl44=101.32          
 
 selected dihedral angles (degree)
 ---------------------------------
Na7-Na2-Na1-Na14= 70.50       Na7-Na2-Na1-Na16=124.93       Na7-Na2-Na1-Na17= 70.08       Na7-Na2-Na1-Cl27=128.02       
Na7-Na2-Na1-Cl34=124.17       Na7-Na2-Na1-Cl38= 33.82       Na7-Na2-Na1-Cl41=306.39       Na9-Na2-Na1-Na7=232.06        
Na9-Na2-Na1-Na14=302.55       Na9-Na2-Na1-Na16=356.98       Na9-Na2-Na1-Na17=302.14       Na9-Na2-Na1-Cl27=  0.08       
Na9-Na2-Na1-Cl34=356.23       Na9-Na2-Na1-Cl38=265.88       Na9-Na2-Na1-Cl41=178.45       Na14-Na2-Na1-Na7=289.50       
Na14-Na2-Na1-Na16= 54.43      Na14-Na2-Na1-Na17=359.58      Na14-Na2-Na1-Cl27= 57.52      Na14-Na2-Na1-Cl34= 53.68      
Na14-Na2-Na1-Cl38=323.32      Na14-Na2-Na1-Cl41=235.89      Na22-Na2-Na1-Na7=288.81       Na22-Na2-Na1-Na14=359.31      
Na22-Na2-Na1-Na16= 53.74      Na22-Na2-Na1-Na17=358.89      Na22-Na2-Na1-Cl27= 56.83      Na22-Na2-Na1-Cl34= 52.98      
Na22-Na2-Na1-Cl38=322.63      Na22-Na2-Na1-Cl41=235.20      Cl27-Na2-Na1-Na7=231.98       Cl27-Na2-Na1-Na14=302.48      
Cl27-Na2-Na1-Na16=356.91      Cl27-Na2-Na1-Na17=302.06      Cl27-Na2-Na1-Cl34=356.15      Cl27-Na2-Na1-Cl38=265.80      
Cl27-Na2-Na1-Cl41=178.37      Cl41-Na2-Na1-Na7= 53.61       Cl41-Na2-Na1-Na14=124.11      Cl41-Na2-Na1-Na16=178.54      
Cl41-Na2-Na1-Na17=123.69      Cl41-Na2-Na1-Cl27=181.63      Cl41-Na2-Na1-Cl34=177.78      Cl41-Na2-Na1-Cl38= 87.43      
Cl46-Na2-Na1-Na7=228.63       Cl46-Na2-Na1-Na14=299.13      Cl46-Na2-Na1-Na16=353.55      Cl46-Na2-Na1-Na17=298.71      
Cl46-Na2-Na1-Cl27=356.65      Cl46-Na2-Na1-Cl34=352.80      Cl46-Na2-Na1-Cl38=262.45      Cl46-Na2-Na1-Cl41=175.02      
Cl50-Na2-Na1-Na7=326.98       Cl50-Na2-Na1-Na14= 37.48      Cl50-Na2-Na1-Na16= 91.91      Cl50-Na2-Na1-Na17= 37.06      
Cl50-Na2-Na1-Cl27= 95.00      Cl50-Na2-Na1-Cl34= 91.15      Cl50-Na2-Na1-Cl38=  0.80      Cl50-Na2-Na1-Cl41=273.37      
Na6-Na5-Na3-Na20=120.61       Na6-Na5-Na3-Na24= 50.19       Na6-Na5-Na3-Cl28=182.08       Na6-Na5-Na3-Cl35=356.65       
Na6-Na5-Na3-Cl48= 82.89       Na6-Na5-Na3-O81=151.15        Na7-Na5-Na3-Na20=355.66       Na7-Na5-Na3-Na24=285.24       
Na7-Na5-Na3-Cl28= 57.13       Na7-Na5-Na3-Cl35=231.70       Na7-Na5-Na3-Cl48=317.94       Na7-Na5-Na3-O81= 26.20        
Na14-Na5-Na3-Na20=358.45      Na14-Na5-Na3-Na24=288.03      Na14-Na5-Na3-Cl28= 59.92      Na14-Na5-Na3-Cl35=234.49      
Na14-Na5-Na3-Cl48=320.73      Na14-Na5-Na3-O81= 28.99       Na15-Na5-Na3-Na20= 66.90      Na15-Na5-Na3-Na24=356.49      
Na15-Na5-Na3-Cl28=128.38      Na15-Na5-Na3-Cl35=302.94      Na15-Na5-Na3-Cl48= 29.19      Na15-Na5-Na3-O81= 97.44       
Na17-Na5-Na3-Na20=303.11      Na17-Na5-Na3-Na24=232.70      Na17-Na5-Na3-Cl28=  4.59      Na17-Na5-Na3-Cl35=179.15      
Na17-Na5-Na3-Cl48=265.40      Na17-Na5-Na3-O81=333.66       Na20-Na5-Na3-Na24=289.59      Na20-Na5-Na3-Cl28= 61.48      
Na20-Na5-Na3-Cl35=236.04      Na20-Na5-Na3-Cl48=322.29      Na20-Na5-Na3-O81= 30.54       Na24-Na5-Na3-Na20= 70.41      
Na24-Na5-Na3-Cl28=131.89      Na24-Na5-Na3-Cl35=306.46      Na24-Na5-Na3-Cl48= 32.70      Na24-Na5-Na3-O81=100.96       
Cl26-Na5-Na3-Na20= 35.42      Cl26-Na5-Na3-Na24=325.01      Cl26-Na5-Na3-Cl28= 96.90      Cl26-Na5-Na3-Cl35=271.46      
Cl26-Na5-Na3-Cl48=357.71      Cl26-Na5-Na3-O81= 65.97       Cl28-Na5-Na3-Na20=298.52      Cl28-Na5-Na3-Na24=228.11      
Cl28-Na5-Na3-Cl35=174.56      Cl28-Na5-Na3-Cl48=260.81      Cl28-Na5-Na3-O81=329.07       Cl33-Na5-Na3-Na20=121.16      
Cl33-Na5-Na3-Na24= 50.74      Cl33-Na5-Na3-Cl28=182.63      Cl33-Na5-Na3-Cl35=357.20      Cl33-Na5-Na3-Cl48= 83.44      
Cl33-Na5-Na3-O81=151.70       Cl35-Na5-Na3-Na20=123.96      Cl35-Na5-Na3-Na24= 53.54      Cl35-Na5-Na3-Cl28=185.44      
Cl35-Na5-Na3-Cl48= 86.25      Cl35-Na5-Na3-O81=154.50       Cl38-Na5-Na3-Na20=304.93      Cl38-Na5-Na3-Na24=234.52      
Cl38-Na5-Na3-Cl28=  6.41      Cl38-Na5-Na3-Cl35=180.97      Cl38-Na5-Na3-Cl48=267.22      Cl38-Na5-Na3-O81=335.48       
Na15-Na6-Na5-Na3=235.79       Na15-Na6-Na5-Na7= 51.79       Na15-Na6-Na5-Na14=356.40      Na15-Na6-Na5-Na17=299.85      
Na15-Na6-Na5-Na20=288.46      Na15-Na6-Na5-Na24=287.49      Na15-Na6-Na5-Cl26=322.42      Na15-Na6-Na5-Cl28=233.81      
Na15-Na6-Na5-Cl33= 56.31      Na15-Na6-Na5-Cl35=232.60      Na15-Na6-Na5-Cl38= 51.13      Na24-Na6-Na5-Na3=308.30       
Na24-Na6-Na5-Na7=124.30       Na24-Na6-Na5-Na14= 68.91      Na24-Na6-Na5-Na15= 72.51      Na24-Na6-Na5-Na17= 12.36      
Na24-Na6-Na5-Na20=  0.97      Na24-Na6-Na5-Cl26= 34.92      Na24-Na6-Na5-Cl28=306.31      Na24-Na6-Na5-Cl33=128.82      
Na24-Na6-Na5-Cl35=305.11      Na24-Na6-Na5-Cl38=123.64      Cl33-Na6-Na5-Na3=179.49       Cl33-Na6-Na5-Na7=355.48       
Cl33-Na6-Na5-Na14=300.10      Cl33-Na6-Na5-Na15=303.69      Cl33-Na6-Na5-Na17=243.54      Cl33-Na6-Na5-Na20=232.15      
Cl33-Na6-Na5-Na24=231.18      Cl33-Na6-Na5-Cl26=266.11      Cl33-Na6-Na5-Cl28=177.50      Cl33-Na6-Na5-Cl35=176.30      
Cl33-Na6-Na5-Cl38=354.82      Cl35-Na6-Na5-Na3=  3.19       Cl35-Na6-Na5-Na7=179.18       Cl35-Na6-Na5-Na14=123.80      
Cl35-Na6-Na5-Na15=127.40      Cl35-Na6-Na5-Na17= 67.25      Cl35-Na6-Na5-Na20= 55.86      Cl35-Na6-Na5-Na24= 54.89      
Cl35-Na6-Na5-Cl26= 89.81      Cl35-Na6-Na5-Cl28=  1.20      Cl35-Na6-Na5-Cl33=183.70      Cl35-Na6-Na5-Cl38=178.52      
Cl39-Na6-Na5-Na3=272.13       Cl39-Na6-Na5-Na7= 88.12       Cl39-Na6-Na5-Na14= 32.74      Cl39-Na6-Na5-Na15= 36.33      
Cl39-Na6-Na5-Na17=336.18      Cl39-Na6-Na5-Na20=324.79      Cl39-Na6-Na5-Na24=323.82      Cl39-Na6-Na5-Cl26=358.75      
Cl39-Na6-Na5-Cl28=270.14      Cl39-Na6-Na5-Cl33= 92.64      Cl39-Na6-Na5-Cl35=268.94      Cl39-Na6-Na5-Cl38= 87.46      
O84-Na6-Na5-Na3= 30.28        O84-Na6-Na5-Na7=206.27        O84-Na6-Na5-Na14=150.89       O84-Na6-Na5-Na15=154.49       
O84-Na6-Na5-Na17= 94.34       O84-Na6-Na5-Na20= 82.95       O84-Na6-Na5-Na24= 81.98       O84-Na6-Na5-Cl26=116.90       
O84-Na6-Na5-Cl28= 28.29       O84-Na6-Na5-Cl33=210.79       O84-Na6-Na5-Cl35= 27.09       O84-Na6-Na5-Cl38=205.61       
H86-Na6-Na5-Na3=287.20        H86-Na6-Na5-Na7=103.20        H86-Na6-Na5-Na14= 47.82       H86-Na6-Na5-Na15= 51.41       
H86-Na6-Na5-Na17=351.26       H86-Na6-Na5-Na20=339.87       H86-Na6-Na5-Na24=338.90       H86-Na6-Na5-Cl26= 13.83       
H86-Na6-Na5-Cl28=285.22       H86-Na6-Na5-Cl33=107.72       H86-Na6-Na5-Cl35=284.01       H86-Na6-Na5-Cl38=102.54       
Na2-Na7-Na1-Na14=290.47       Na2-Na7-Na1-Na16=287.79       Na2-Na7-Na1-Na17=234.08       Na2-Na7-Na1-Cl27=325.55       
Na2-Na7-Na1-Cl34=233.45       Na2-Na7-Na1-Cl38=232.22       Na2-Na7-Na1-Cl41= 55.59       Na5-Na7-Na1-Na2=125.78        
Na5-Na7-Na1-Na14= 56.25       Na5-Na7-Na1-Na16= 53.57       Na5-Na7-Na1-Na17=359.86       Na5-Na7-Na1-Cl27= 91.34       
Na5-Na7-Na1-Cl34=359.23       Na5-Na7-Na1-Cl38=358.00       Na5-Na7-Na1-Cl41=181.37       Na14-Na7-Na1-Na2= 69.53       
Na14-Na7-Na1-Na16=357.32      Na14-Na7-Na1-Na17=303.61      Na14-Na7-Na1-Cl27= 35.09      Na14-Na7-Na1-Cl34=302.98      
Na14-Na7-Na1-Cl38=301.75      Na14-Na7-Na1-Cl41=125.12      Na15-Na7-Na1-Na2= 70.12       Na15-Na7-Na1-Na14=  0.59      
Na15-Na7-Na1-Na16=357.91      Na15-Na7-Na1-Na17=304.20      Na15-Na7-Na1-Cl27= 35.68      Na15-Na7-Na1-Cl34=303.57      
Na15-Na7-Na1-Cl38=302.34      Na15-Na7-Na1-Cl41=125.71      Cl33-Na7-Na1-Na2=127.71       Cl33-Na7-Na1-Na14= 58.18      
Cl33-Na7-Na1-Na16= 55.50      Cl33-Na7-Na1-Na17=  1.79      Cl33-Na7-Na1-Cl27= 93.26      Cl33-Na7-Na1-Cl34=  1.15      
Cl33-Na7-Na1-Cl38=359.92      Cl33-Na7-Na1-Cl41=183.30      Cl38-Na7-Na1-Na2=127.78       Cl38-Na7-Na1-Na14= 58.25      
Cl38-Na7-Na1-Na16= 55.57      Cl38-Na7-Na1-Na17=  1.86      Cl38-Na7-Na1-Cl27= 93.34      Cl38-Na7-Na1-Cl34=  1.23      
Cl38-Na7-Na1-Cl41=183.37      Cl41-Na7-Na1-Na2=304.41       Cl41-Na7-Na1-Na14=234.88      Cl41-Na7-Na1-Na16=232.20      
Cl41-Na7-Na1-Na17=178.49      Cl41-Na7-Na1-Cl27=269.97      Cl41-Na7-Na1-Cl34=177.86      Cl41-Na7-Na1-Cl38=176.63      
Cl50-Na7-Na1-Na2= 33.42       Cl50-Na7-Na1-Na14=323.89      Cl50-Na7-Na1-Na16=321.21      Cl50-Na7-Na1-Na17=267.50      
Cl50-Na7-Na1-Cl27=358.98      Cl50-Na7-Na1-Cl34=266.87      Cl50-Na7-Na1-Cl38=265.64      Cl50-Na7-Na1-Cl41= 89.01      
Na1-Na7-Na2-Na9= 69.25        Na1-Na7-Na2-Na14= 71.10       Na1-Na7-Na2-Na22=126.95       Na1-Na7-Na2-Cl27= 34.81       
Na1-Na7-Na2-Cl41=305.31       Na1-Na7-Na2-Cl46=130.61       Na1-Na7-Na2-Cl50=130.56       Na5-Na7-Na2-Na1=291.04        
Na5-Na7-Na2-Na9=  0.29        Na5-Na7-Na2-Na14=  2.14       Na5-Na7-Na2-Na22= 57.99       Na5-Na7-Na2-Cl27=325.85       
Na5-Na7-Na2-Cl41=236.36       Na5-Na7-Na2-Cl46= 61.66       Na5-Na7-Na2-Cl50= 61.61       Na14-Na7-Na2-Na1=288.90       
Na14-Na7-Na2-Na9=358.15       Na14-Na7-Na2-Na22= 55.85      Na14-Na7-Na2-Cl27=323.71      Na14-Na7-Na2-Cl41=234.22      
Na14-Na7-Na2-Cl46= 59.52      Na14-Na7-Na2-Cl50= 59.47      Na15-Na7-Na2-Na1=233.80       Na15-Na7-Na2-Na9=303.05       
Na15-Na7-Na2-Na14=304.89      Na15-Na7-Na2-Na22=  0.75      Na15-Na7-Na2-Cl27=268.61      Na15-Na7-Na2-Cl41=179.11      
Na15-Na7-Na2-Cl46=  4.41      Na15-Na7-Na2-Cl50=  4.36      Cl33-Na7-Na2-Na1=234.57       Cl33-Na7-Na2-Na9=303.82       
Cl33-Na7-Na2-Na14=305.66      Cl33-Na7-Na2-Na22=  1.52      Cl33-Na7-Na2-Cl27=269.38      Cl33-Na7-Na2-Cl41=179.88      
Cl33-Na7-Na2-Cl46=  5.18      Cl33-Na7-Na2-Cl50=  5.13      Cl38-Na7-Na2-Na1=325.56       Cl38-Na7-Na2-Na9= 34.81       
Cl38-Na7-Na2-Na14= 36.66      Cl38-Na7-Na2-Na22= 92.51      Cl38-Na7-Na2-Cl27=  0.37      Cl38-Na7-Na2-Cl41=270.88      
Cl38-Na7-Na2-Cl46= 96.18      Cl38-Na7-Na2-Cl50= 96.13      Cl41-Na7-Na2-Na1= 54.69       Cl41-Na7-Na2-Na9=123.94       
Cl41-Na7-Na2-Na14=125.78      Cl41-Na7-Na2-Na22=181.63      Cl41-Na7-Na2-Cl27= 89.49      Cl41-Na7-Na2-Cl46=185.30      
Cl41-Na7-Na2-Cl50=185.25      Cl50-Na7-Na2-Na1=229.44       Cl50-Na7-Na2-Na9=298.69       Cl50-Na7-Na2-Na14=300.53      
Cl50-Na7-Na2-Na22=356.38      Cl50-Na7-Na2-Cl27=264.24      Cl50-Na7-Na2-Cl41=174.75      Cl50-Na7-Na2-Cl46=  0.05      
Na1-Na7-Na5-Na3=307.66        Na1-Na7-Na5-Na6=182.72        Na1-Na7-Na5-Na14=304.74       Na1-Na7-Na5-Na15=233.72       
Na1-Na7-Na5-Na17=  0.14       Na1-Na7-Na5-Na20=303.54       Na1-Na7-Na5-Na24=235.60       Na1-Na7-Na5-Cl26=267.97       
Na1-Na7-Na5-Cl28=  0.71       Na1-Na7-Na5-Cl33=178.14       Na1-Na7-Na5-Cl35=183.63       Na1-Na7-Na5-Cl38=  2.08       
Na2-Na7-Na5-Na3=  0.83        Na2-Na7-Na5-Na6=235.89        Na2-Na7-Na5-Na14=357.91       Na2-Na7-Na5-Na15=286.89       
Na2-Na7-Na5-Na17= 53.31       Na2-Na7-Na5-Na20=356.70       Na2-Na7-Na5-Na24=288.77       Na2-Na7-Na5-Cl26=321.14       
Na2-Na7-Na5-Cl28= 53.88       Na2-Na7-Na5-Cl33=231.31       Na2-Na7-Na5-Cl35=236.79       Na2-Na7-Na5-Cl38= 55.25       
Na14-Na7-Na5-Na3=  2.92       Na14-Na7-Na5-Na6=237.98       Na14-Na7-Na5-Na15=288.98      Na14-Na7-Na5-Na17= 55.40      
Na14-Na7-Na5-Na20=358.80      Na14-Na7-Na5-Na24=290.86      Na14-Na7-Na5-Cl26=323.23      Na14-Na7-Na5-Cl28= 55.97      
Na14-Na7-Na5-Cl33=233.40      Na14-Na7-Na5-Cl35=238.89      Na14-Na7-Na5-Cl38= 57.34      Na15-Na7-Na5-Na3= 73.94       
Na15-Na7-Na5-Na6=309.00       Na15-Na7-Na5-Na14= 71.02      Na15-Na7-Na5-Na17=126.42      Na15-Na7-Na5-Na20= 69.82      
Na15-Na7-Na5-Na24=  1.88      Na15-Na7-Na5-Cl26= 34.25      Na15-Na7-Na5-Cl28=126.99      Na15-Na7-Na5-Cl33=304.42      
Na15-Na7-Na5-Cl35=309.91      Na15-Na7-Na5-Cl38=128.36      Cl33-Na7-Na5-Na3=129.52       Cl33-Na7-Na5-Na6=  4.58       
Cl33-Na7-Na5-Na14=126.60      Cl33-Na7-Na5-Na15= 55.58      Cl33-Na7-Na5-Na17=182.00      Cl33-Na7-Na5-Na20=125.39      
Cl33-Na7-Na5-Na24= 57.46      Cl33-Na7-Na5-Cl26= 89.83      Cl33-Na7-Na5-Cl28=182.57      Cl33-Na7-Na5-Cl35=  5.48      
Cl33-Na7-Na5-Cl38=183.94      Cl38-Na7-Na5-Na3=305.58       Cl38-Na7-Na5-Na6=180.64       Cl38-Na7-Na5-Na14=302.66      
Cl38-Na7-Na5-Na15=231.64      Cl38-Na7-Na5-Na17=358.06      Cl38-Na7-Na5-Na20=301.46      Cl38-Na7-Na5-Na24=233.53      
Cl38-Na7-Na5-Cl26=265.89      Cl38-Na7-Na5-Cl28=358.63      Cl38-Na7-Na5-Cl33=176.06      Cl38-Na7-Na5-Cl35=181.55      
Cl41-Na7-Na5-Na3=306.34       Cl41-Na7-Na5-Na6=181.40       Cl41-Na7-Na5-Na14=303.41      Cl41-Na7-Na5-Na15=232.39      
Cl41-Na7-Na5-Na17=358.81      Cl41-Na7-Na5-Na20=302.21      Cl41-Na7-Na5-Na24=234.28      Cl41-Na7-Na5-Cl26=266.65      
Cl41-Na7-Na5-Cl28=359.38      Cl41-Na7-Na5-Cl33=176.82      Cl41-Na7-Na5-Cl35=182.30      Cl41-Na7-Na5-Cl38=  0.75      
Cl50-Na7-Na5-Na3= 40.45       Cl50-Na7-Na5-Na6=275.50       Cl50-Na7-Na5-Na14= 37.52      Cl50-Na7-Na5-Na15=326.50      
Cl50-Na7-Na5-Na17= 92.92      Cl50-Na7-Na5-Na20= 36.32      Cl50-Na7-Na5-Na24=328.39      Cl50-Na7-Na5-Cl26=  0.76      
Cl50-Na7-Na5-Cl28= 93.49      Cl50-Na7-Na5-Cl33=270.93      Cl50-Na7-Na5-Cl35=276.41      Cl50-Na7-Na5-Cl38= 94.86      
Na9-Na8-Na4-Cl32=158.71       Na9-Na8-Na4-Cl36=263.20       Na9-Na8-Na4-Cl37= 39.37       Na9-Na8-Na4-O51=329.04        
Na13-Na8-Na4-Cl32=344.82      Na13-Na8-Na4-Cl36= 89.31      Na13-Na8-Na4-Cl37=225.48      Na13-Na8-Na4-O51=155.15       
Na14-Na8-Na4-Cl32=136.48      Na14-Na8-Na4-Cl36=240.97      Na14-Na8-Na4-Cl37= 17.13      Na14-Na8-Na4-O51=306.81       
Na16-Na8-Na4-Cl32= 96.74      Na16-Na8-Na4-Cl36=201.23      Na16-Na8-Na4-Cl37=337.40      Na16-Na8-Na4-O51=267.07       
Na20-Na8-Na4-Cl32=  5.53      Na20-Na8-Na4-Cl36=110.02      Na20-Na8-Na4-Cl37=246.19      Na20-Na8-Na4-O51=175.86       
Na21-Na8-Na4-Cl32=245.85      Na21-Na8-Na4-Cl36=350.35      Na21-Na8-Na4-Cl37=126.51      Na21-Na8-Na4-O51= 56.19       
Na23-Na8-Na4-Cl32=220.38      Na23-Na8-Na4-Cl36=324.87      Na23-Na8-Na4-Cl37=101.04      Na23-Na8-Na4-O51= 30.71       
Na25-Na8-Na4-Cl32=279.67      Na25-Na8-Na4-Cl36= 24.17      Na25-Na8-Na4-Cl37=160.33      Na25-Na8-Na4-O51= 90.01       
Cl31-Na8-Na4-Cl32=192.33      Cl31-Na8-Na4-Cl36=296.83      Cl31-Na8-Na4-Cl37= 72.99      Cl31-Na8-Na4-O51=  2.66       
Cl32-Na8-Na4-Cl36=104.49      Cl32-Na8-Na4-Cl37=240.66      Cl32-Na8-Na4-O51=170.33       Cl36-Na8-Na4-Cl32=255.51      
Cl36-Na8-Na4-Cl37=136.17      Cl36-Na8-Na4-O51= 65.84       Cl37-Na8-Na4-Cl32=119.34      Cl37-Na8-Na4-Cl36=223.83      
Cl37-Na8-Na4-O51=289.67       Cl43-Na8-Na4-Cl32=305.20      Cl43-Na8-Na4-Cl36= 49.69      Cl43-Na8-Na4-Cl37=185.86      
Cl43-Na8-Na4-O51=115.53       Cl45-Na8-Na4-Cl32= 66.77      Cl45-Na8-Na4-Cl36=171.26      Cl45-Na8-Na4-Cl37=307.43      
Cl45-Na8-Na4-O51=237.10       Na8-Na9-Na2-Na1= 57.60        Na8-Na9-Na2-Na7=  2.41        Na8-Na9-Na2-Na14=  0.58       
Na8-Na9-Na2-Na22=290.26       Na8-Na9-Na2-Cl27= 57.68       Na8-Na9-Na2-Cl41= 59.19       Na8-Na9-Na2-Cl46=234.48       
Na8-Na9-Na2-Cl50=323.36       Na10-Na9-Na2-Na1=176.98       Na10-Na9-Na2-Na7=121.79       Na10-Na9-Na2-Na14=119.96      
Na10-Na9-Na2-Na22= 49.65      Na10-Na9-Na2-Cl27=177.07      Na10-Na9-Na2-Cl41=178.57      Na10-Na9-Na2-Cl46=353.87      
Na10-Na9-Na2-Cl50= 82.75      Na14-Na9-Na2-Na1= 57.02       Na14-Na9-Na2-Na7=  1.83       Na14-Na9-Na2-Na22=289.69      
Na14-Na9-Na2-Cl27= 57.10      Na14-Na9-Na2-Cl41= 58.61      Na14-Na9-Na2-Cl46=233.91      Na14-Na9-Na2-Cl50=322.79      
Na16-Na9-Na2-Na1=  2.97       Na16-Na9-Na2-Na7=307.78       Na16-Na9-Na2-Na14=305.95      Na16-Na9-Na2-Na22=235.64      
Na16-Na9-Na2-Cl27=  3.05      Na16-Na9-Na2-Cl41=  4.56      Na16-Na9-Na2-Cl46=179.85      Na16-Na9-Na2-Cl50=268.74      
Na22-Na9-Na2-Na1=127.33       Na22-Na9-Na2-Na7= 72.14       Na22-Na9-Na2-Na14= 70.31      Na22-Na9-Na2-Cl27=127.42      
Na22-Na9-Na2-Cl41=128.92      Na22-Na9-Na2-Cl46=304.22      Na22-Na9-Na2-Cl50= 33.10      Na23-Na9-Na2-Na1=126.70       
Na23-Na9-Na2-Na7= 71.50       Na23-Na9-Na2-Na14= 69.67      Na23-Na9-Na2-Na22=359.36      Na23-Na9-Na2-Cl27=126.78      
Na23-Na9-Na2-Cl41=128.28      Na23-Na9-Na2-Cl46=303.58      Na23-Na9-Na2-Cl50= 32.46      Cl27-Na9-Na2-Na1=359.92       
Cl27-Na9-Na2-Na7=304.73       Cl27-Na9-Na2-Na14=302.90      Cl27-Na9-Na2-Na22=232.58      Cl27-Na9-Na2-Cl41=  1.51      
Cl27-Na9-Na2-Cl46=176.80      Cl27-Na9-Na2-Cl50=265.68      Cl29-Na9-Na2-Na1=179.81       Cl29-Na9-Na2-Na7=124.62       
Cl29-Na9-Na2-Na14=122.79      Cl29-Na9-Na2-Na22= 52.47      Cl29-Na9-Na2-Cl27=179.89      Cl29-Na9-Na2-Cl41=181.39      
Cl29-Na9-Na2-Cl46=356.69      Cl29-Na9-Na2-Cl50= 85.57      Cl31-Na9-Na2-Na1= 93.18       Cl31-Na9-Na2-Na7= 37.99       
Cl31-Na9-Na2-Na14= 36.16      Cl31-Na9-Na2-Na22=325.84      Cl31-Na9-Na2-Cl27= 93.26      Cl31-Na9-Na2-Cl41= 94.77      
Cl31-Na9-Na2-Cl46=270.06      Cl31-Na9-Na2-Cl50=358.94      Cl37-Na9-Na2-Na1=  3.62       Cl37-Na9-Na2-Na7=308.43       
Cl37-Na9-Na2-Na14=306.60      Cl37-Na9-Na2-Na22=236.29      Cl37-Na9-Na2-Cl27=  3.71      Cl37-Na9-Na2-Cl41=  5.21      
Cl37-Na9-Na2-Cl46=180.51      Cl37-Na9-Na2-Cl50=269.39      Cl46-Na9-Na2-Na1=183.12       Cl46-Na9-Na2-Na7=127.93       
Cl46-Na9-Na2-Na14=126.09      Cl46-Na9-Na2-Na22= 55.78      Cl46-Na9-Na2-Cl27=183.20      Cl46-Na9-Na2-Cl41=184.70      
Cl46-Na9-Na2-Cl50= 88.88      Na2-Na9-Na8-Na4=193.70        Na2-Na9-Na8-Na13=290.48       Na2-Na9-Na8-Na14=359.44       
Na2-Na9-Na8-Na16=289.09       Na2-Na9-Na8-Na20=357.81       Na2-Na9-Na8-Na21= 53.95       Na2-Na9-Na8-Na23=108.86       
Na2-Na9-Na8-Na25=110.34       Na2-Na9-Na8-Cl31= 52.96       Na2-Na9-Na8-Cl32=217.84       Na2-Na9-Na8-Cl36=142.44       
Na2-Na9-Na8-Cl37=237.52       Na2-Na9-Na8-Cl43= 54.00       Na2-Na9-Na8-Cl45=322.53       Na10-Na9-Na8-Na4= 93.75       
Na10-Na9-Na8-Na13=190.53      Na10-Na9-Na8-Na14=259.49      Na10-Na9-Na8-Na16=189.14      Na10-Na9-Na8-Na20=257.86      
Na10-Na9-Na8-Na21=314.00      Na10-Na9-Na8-Na23=  8.91      Na10-Na9-Na8-Na25= 10.39      Na10-Na9-Na8-Cl31=313.01      
Na10-Na9-Na8-Cl32=117.89      Na10-Na9-Na8-Cl36= 42.49      Na10-Na9-Na8-Cl37=137.57      Na10-Na9-Na8-Cl43=314.05      
Na10-Na9-Na8-Cl45=222.58      Na14-Na9-Na8-Na4=194.26       Na14-Na9-Na8-Na13=291.03      Na14-Na9-Na8-Na16=289.65      
Na14-Na9-Na8-Na20=358.37      Na14-Na9-Na8-Na21= 54.50      Na14-Na9-Na8-Na23=109.42      Na14-Na9-Na8-Na25=110.90      
Na14-Na9-Na8-Cl31= 53.51      Na14-Na9-Na8-Cl32=218.39      Na14-Na9-Na8-Cl36=143.00      Na14-Na9-Na8-Cl37=238.07      
Na14-Na9-Na8-Cl43= 54.55      Na14-Na9-Na8-Cl45=323.09      Na16-Na9-Na8-Na4=264.61       Na16-Na9-Na8-Na13=  1.38      
Na16-Na9-Na8-Na14= 70.35      Na16-Na9-Na8-Na20= 68.72      Na16-Na9-Na8-Na21=124.85      Na16-Na9-Na8-Na23=179.77      
Na16-Na9-Na8-Na25=181.25      Na16-Na9-Na8-Cl31=123.87      Na16-Na9-Na8-Cl32=288.75      Na16-Na9-Na8-Cl36=213.35      
Na16-Na9-Na8-Cl37=308.42      Na16-Na9-Na8-Cl43=124.91      Na16-Na9-Na8-Cl45= 33.44      Na22-Na9-Na8-Na4=142.13       
Na22-Na9-Na8-Na13=238.91      Na22-Na9-Na8-Na14=307.88      Na22-Na9-Na8-Na16=237.52      Na22-Na9-Na8-Na20=306.24      
Na22-Na9-Na8-Na21=  2.38      Na22-Na9-Na8-Na23= 57.29      Na22-Na9-Na8-Na25= 58.77      Na22-Na9-Na8-Cl31=  1.39      
Na22-Na9-Na8-Cl32=166.27      Na22-Na9-Na8-Cl36= 90.87      Na22-Na9-Na8-Cl37=185.95      Na22-Na9-Na8-Cl43=  2.43      
Na22-Na9-Na8-Cl45=270.96      Na23-Na9-Na8-Na4= 84.84       Na23-Na9-Na8-Na13=181.61      Na23-Na9-Na8-Na14=250.58      
Na23-Na9-Na8-Na16=180.23      Na23-Na9-Na8-Na20=248.95      Na23-Na9-Na8-Na21=305.08      Na23-Na9-Na8-Na25=  1.48      
Na23-Na9-Na8-Cl31=304.10      Na23-Na9-Na8-Cl32=108.98      Na23-Na9-Na8-Cl36= 33.58      Na23-Na9-Na8-Cl37=128.65      
Na23-Na9-Na8-Cl43=305.14      Na23-Na9-Na8-Cl45=213.67      Cl27-Na9-Na8-Na4=228.57       Cl27-Na9-Na8-Na13=325.35      
Cl27-Na9-Na8-Na14= 34.31      Cl27-Na9-Na8-Na16=323.96      Cl27-Na9-Na8-Na20= 32.68      Cl27-Na9-Na8-Na21= 88.81      
Cl27-Na9-Na8-Na23=143.73      Cl27-Na9-Na8-Na25=145.21      Cl27-Na9-Na8-Cl31= 87.83      Cl27-Na9-Na8-Cl32=252.71      
Cl27-Na9-Na8-Cl36=177.31      Cl27-Na9-Na8-Cl37=272.39      Cl27-Na9-Na8-Cl43= 88.87      Cl27-Na9-Na8-Cl45=357.40      
Cl29-Na9-Na8-Na4= 53.53       Cl29-Na9-Na8-Na13=150.30      Cl29-Na9-Na8-Na14=219.27      Cl29-Na9-Na8-Na16=148.92      
Cl29-Na9-Na8-Na20=217.64      Cl29-Na9-Na8-Na21=273.77      Cl29-Na9-Na8-Na23=328.69      Cl29-Na9-Na8-Na25=330.16      
Cl29-Na9-Na8-Cl31=272.78      Cl29-Na9-Na8-Cl32= 77.66      Cl29-Na9-Na8-Cl36=  2.27      Cl29-Na9-Na8-Cl37= 97.34      
Cl29-Na9-Na8-Cl43=273.82      Cl29-Na9-Na8-Cl45=182.35      Cl31-Na9-Na8-Na4=140.75       Cl31-Na9-Na8-Na13=237.52      
Cl31-Na9-Na8-Na14=306.49      Cl31-Na9-Na8-Na16=236.13      Cl31-Na9-Na8-Na20=304.86      Cl31-Na9-Na8-Na21=  0.99      
Cl31-Na9-Na8-Na23= 55.90      Cl31-Na9-Na8-Na25= 57.38      Cl31-Na9-Na8-Cl32=164.88      Cl31-Na9-Na8-Cl36= 89.49      
Cl31-Na9-Na8-Cl37=184.56      Cl31-Na9-Na8-Cl43=  1.04      Cl31-Na9-Na8-Cl45=269.57      Cl37-Na9-Na8-Na4=316.19       
Cl37-Na9-Na8-Na13= 52.96      Cl37-Na9-Na8-Na14=121.93      Cl37-Na9-Na8-Na16= 51.58      Cl37-Na9-Na8-Na20=120.30      
Cl37-Na9-Na8-Na21=176.43      Cl37-Na9-Na8-Na23=231.35      Cl37-Na9-Na8-Na25=232.82      Cl37-Na9-Na8-Cl31=175.44      
Cl37-Na9-Na8-Cl32=340.32      Cl37-Na9-Na8-Cl36=264.93      Cl37-Na9-Na8-Cl43=176.48      Cl37-Na9-Na8-Cl45= 85.01      
Cl46-Na9-Na8-Na4=146.47       Cl46-Na9-Na8-Na13=243.24      Cl46-Na9-Na8-Na14=312.21      Cl46-Na9-Na8-Na16=241.86      
Cl46-Na9-Na8-Na20=310.58      Cl46-Na9-Na8-Na21=  6.71      Cl46-Na9-Na8-Na23= 61.63      Cl46-Na9-Na8-Na25= 63.10      
Cl46-Na9-Na8-Cl31=  5.72      Cl46-Na9-Na8-Cl32=170.60      Cl46-Na9-Na8-Cl36= 95.21      Cl46-Na9-Na8-Cl37=190.28      
Cl46-Na9-Na8-Cl43=  6.76      Cl46-Na9-Na8-Cl45=275.29      Na22-Na10-Na9-Na2=309.13      Na22-Na10-Na9-Na8= 65.68      
Na22-Na10-Na9-Na14=359.93     Na22-Na10-Na9-Na16=355.02     Na22-Na10-Na9-Na23= 74.95     Na22-Na10-Na9-Cl27=311.69     
Na22-Na10-Na9-Cl29=132.16     Na22-Na10-Na9-Cl31= 33.43     Na22-Na10-Na9-Cl37=120.71     Na22-Na10-Na9-Cl46=303.26     
Na23-Na10-Na9-Na2=234.18      Na23-Na10-Na9-Na8=350.72      Na23-Na10-Na9-Na14=284.97     Na23-Na10-Na9-Na16=280.06     
Na23-Na10-Na9-Na22=285.05     Na23-Na10-Na9-Cl27=236.73     Na23-Na10-Na9-Cl29= 57.21     Na23-Na10-Na9-Cl31=318.48     
Na23-Na10-Na9-Cl37= 45.76     Na23-Na10-Na9-Cl46=228.31     Cl29-Na10-Na9-Na2=176.97      Cl29-Na10-Na9-Na8=293.51      
Cl29-Na10-Na9-Na14=227.76     Cl29-Na10-Na9-Na16=222.85     Cl29-Na10-Na9-Na22=227.84     Cl29-Na10-Na9-Na23=302.79     
Cl29-Na10-Na9-Cl27=179.52     Cl29-Na10-Na9-Cl31=261.27     Cl29-Na10-Na9-Cl37=348.54     Cl29-Na10-Na9-Cl46=171.10     
Cl44-Na10-Na9-Na2=270.66      Cl44-Na10-Na9-Na8= 27.21      Cl44-Na10-Na9-Na14=321.46     Cl44-Na10-Na9-Na16=316.55     
Cl44-Na10-Na9-Na22=321.53     Cl44-Na10-Na9-Na23= 36.48     Cl44-Na10-Na9-Cl27=273.22     Cl44-Na10-Na9-Cl29= 93.70     
Cl44-Na10-Na9-Cl31=354.96     Cl44-Na10-Na9-Cl37= 82.24     Cl44-Na10-Na9-Cl46=264.79     Cl46-Na10-Na9-Na2=  5.87      
Cl46-Na10-Na9-Na8=122.41      Cl46-Na10-Na9-Na14= 56.66     Cl46-Na10-Na9-Na16= 51.75     Cl46-Na10-Na9-Na22= 56.74     
Cl46-Na10-Na9-Na23=131.69     Cl46-Na10-Na9-Cl27=  8.42     Cl46-Na10-Na9-Cl29=188.90     Cl46-Na10-Na9-Cl31= 90.17     
Cl46-Na10-Na9-Cl37=177.45     

========================================================================
 FINAL SINGLEPOINT CALCULATION ON OPTIMIZED GEOMETRY
========================================================================

 Ncao       : 428
 Nao        : 403
 Nshell     : 177
 Nel        : 288
 T(el)      :   300.0
 intcut     :    25.0
 scfconv/Eh :  0.100E-05
   qconv/e  :  0.100E-03
 intneglect :  0.100E-07
 broydamp   :      0.250
 iter      E             dE          RMSdq      gap      omega  full diag
   1   -174.1032058 -0.174103E+03  0.457E-04    2.60       0.0  T
   2   -174.1032058 -0.738225E-09  0.434E-04    2.60      24.4  T
   3   -174.1032058 -0.170377E-08  0.408E-04    2.60      26.0  T
speedup  1.00
cpu  time for SCC    0.12 s
wall time for SCC    0.12 s

   *** convergence criteria satisfied after 3 iterations ***

          eigenvalues
 #    :         132        133        134        135        136        137        138        139
 occ. :        2.000      2.000      2.000      2.000      2.000      2.000      2.000      2.000
 eps  :       -10.573    -10.566    -10.539    -10.538    -10.530    -10.514    -10.481    -10.473
 #    :         140        141        142        143        144        145        146        147
 occ. :        2.000      2.000      2.000      2.000      2.000      0.000      0.000      0.000
 eps  :       -10.467    -10.422    -10.408    -10.352    -10.348     -7.745     -6.985     -6.798
 #    :         148        149        150        151        152        153        154        155
 occ. :        0.000      0.000      0.000      0.000      0.000      0.000      0.000      0.000
 eps  :        -6.286     -5.417     -4.562     -4.012     -3.604     -3.537     -3.278     -2.361


   #   Z            q   n(s)   n(p)   n(d)      C6AA      α(0)
   1  11 Na     0.687  0.089  0.223  0.000    68.338    26.752
   2  11 Na     0.694  0.084  0.222  0.000    68.258    26.737
   3  11 Na     0.731  0.097  0.173  0.000    67.804    26.648
   4  11 Na     0.771  0.087  0.142  0.000    67.307    26.550
   5  11 Na     0.696  0.047  0.257  0.000    68.228    26.731
   6  11 Na     0.744  0.087  0.169  0.000    67.636    26.614
   7  11 Na     0.696  0.086  0.218  0.000    68.230    26.731
   8  11 Na     0.772  0.005  0.223  0.000    67.303    26.549
   9  11 Na     0.717  0.052  0.231  0.000    67.967    26.680
  10  11 Na     0.686  0.115  0.198  0.000    68.351    26.755
  11  11 Na     0.718  0.079  0.204  0.000    67.963    26.679
  12  11 Na     0.722  0.084  0.194  0.000    67.914    26.669
  13  11 Na     0.861  0.050  0.089  0.000    66.237    26.338
  14  11 Na     0.774  0.009  0.217  0.000    67.275    26.543
  15  11 Na     0.715  0.048  0.237  0.000    67.997    26.685
  16  11 Na     0.719  0.076  0.204  0.000    67.945    26.675
  17  11 Na     0.725  0.073  0.201  0.000    67.867    26.660
  18  11 Na     0.711  0.083  0.206  0.000    68.045    26.695
  19  11 Na     0.783  0.047  0.169  0.000    67.166    26.522
  20  11 Na     0.833  0.003  0.164  0.000    66.573    26.404
  21  11 Na     0.789  0.006  0.205  0.000    67.091    26.507
  22  11 Na     0.697  0.049  0.254  0.000    68.217    26.729
  23  11 Na     0.737  0.049  0.214  0.000    67.728    26.633
  24  11 Na     0.734  0.043  0.222  0.000    67.760    26.639
  25  11 Na     0.742  0.055  0.203  0.000    67.670    26.621
  26  17 Cl    -0.741  1.979  5.759  0.003   124.966    17.103
  27  17 Cl    -0.737  1.978  5.755  0.004   124.824    17.093
  28  17 Cl    -0.747  1.979  5.766  0.003   125.220    17.120
  29  17 Cl    -0.752  1.973  5.778  0.001   125.422    17.134
  30  17 Cl    -0.737  1.977  5.758  0.002   124.820    17.093
  31  17 Cl    -0.734  1.982  5.748  0.003   124.684    17.083
  32  17 Cl    -0.775  1.977  5.795  0.004   126.339    17.196
  33  17 Cl    -0.745  1.978  5.765  0.001   125.123    17.113
  34  17 Cl    -0.763  1.976  5.786  0.001   125.860    17.164
  35  17 Cl    -0.746  1.977  5.767  0.001   125.155    17.116
  36  17 Cl    -0.750  1.976  5.773  0.001   125.335    17.128
  37  17 Cl    -0.745  1.978  5.766  0.001   125.113    17.113
  38  17 Cl    -0.738  1.978  5.756  0.004   124.845    17.094
  39  17 Cl    -0.745  1.977  5.768  0.000   125.146    17.115
  40  17 Cl    -0.735  1.980  5.753  0.002   124.726    17.086
  41  17 Cl    -0.765  1.975  5.789  0.002   125.935    17.169
  42  17 Cl    -0.761  1.976  5.784  0.001   125.756    17.157
  43  17 Cl    -0.745  1.983  5.758  0.004   125.129    17.114
  44  17 Cl    -0.739  1.977  5.761  0.001   124.896    17.098
  45  17 Cl    -0.736  1.979  5.753  0.004   124.791    17.091
  46  17 Cl    -0.741  1.977  5.763  0.001   124.961    17.102
  47  17 Cl    -0.769  1.972  5.793  0.004   126.086    17.179
  48  17 Cl    -0.737  1.975  5.758  0.004   124.827    17.093
  49  17 Cl    -0.738  1.979  5.757  0.002   124.843    17.094
  50  17 Cl    -0.733  1.979  5.750  0.004   124.654    17.081
  51   8 O     -0.474  1.703  4.771  0.000    22.280     6.375
  52   1 H      0.336  0.664  0.000  0.000     0.614     1.227
  53   6 C      0.073  1.037  2.890  0.000    19.498     6.312
  54   1 H      0.025  0.975  0.000  0.000     2.660     2.550
  55   1 H      0.041  0.959  0.000  0.000     2.436     2.441
  56   6 C     -0.074  1.055  3.018  0.000    21.911     6.665
  57   1 H      0.029  0.971  0.000  0.000     2.601     2.522
  58   1 H      0.050  0.950  0.000  0.000     2.320     2.382
  59   6 C     -0.063  1.050  3.014  0.000    21.719     6.635
  60   1 H      0.064  0.936  0.000  0.000     2.154     2.295
  61   1 H      0.030  0.970  0.000  0.000     2.580     2.512
  62   6 C     -0.109  1.037  3.072  0.000    22.649     6.787
  63   1 H      0.030  0.970  0.000  0.000     2.580     2.512
  64   1 H      0.036  0.964  0.000  0.000     2.503     2.474
  65   1 H      0.037  0.963  0.000  0.000     2.490     2.467
  66   8 O     -0.512  1.713  4.798  0.000    23.082     6.489
  67   1 H      0.354  0.646  0.000  0.000     0.569     1.179
  68   6 C      0.035  1.048  2.917  0.000    19.903     6.337
  69   1 H      0.063  0.937  0.000  0.000     2.159     2.298
  70   1 H      0.061  0.939  0.000  0.000     2.189     2.314
  71   6 C     -0.112  1.069  3.043  0.000    22.544     6.744
  72   1 H      0.063  0.937  0.000  0.000     2.150     2.289
  73   1 H      0.052  0.948  0.000  0.000     2.300     2.372
  74   6 C     -0.062  1.046  3.015  0.000    21.689     6.631
  75   1 H      0.041  0.959  0.000  0.000     2.435     2.440
  76   1 H      0.046  0.954  0.000  0.000     2.375     2.410
  77   6 C     -0.154  1.050  3.104  0.000    23.524     6.915
  78   1 H      0.076  0.924  0.000  0.000     2.021     2.223
  79   1 H      0.051  0.949  0.000  0.000     2.303     2.373
  80   1 H      0.060  0.940  0.000  0.000     2.194     2.316
  81   8 O     -0.588  1.731  4.857  0.000    24.815     6.727
  82   1 H      0.332  0.668  0.000  0.000     0.628     1.244
  83   1 H      0.296  0.704  0.000  0.000     0.734     1.346
  84   8 O     -0.591  1.721  4.870  0.000    24.873     6.736
  85   1 H      0.300  0.700  0.000  0.000     0.720     1.333
  86   1 H      0.316  0.684  0.000  0.000     0.660     1.269
  87   8 O     -0.685  1.730  4.956  0.000    27.227     7.047
  88   1 H      0.355  0.645  0.000  0.000     0.566     1.177
  89   1 H      0.367  0.633  0.000  0.000     0.547     1.160

 Mol. C6AA /au·bohr⁶  :     284424.171498
 Mol. C8AA /au·bohr⁸  :   17388675.833557
 Mol. α(0) /au        :       1233.197877

 
 Wiberg/Mayer (AO) data. WBOs > 0.1 written file <wbo>
 largest (>0.05) Wiberg bond orders for each atom
           total WBO             WBO to atom ...
     1  Na  0.565    Cl  34 0.156    Cl  41 0.149    Cl  27 0.114    Cl  38 0.105
     2  Na  0.557    Cl  46 0.149    Cl  41 0.144    Cl  27 0.113    Cl  50 0.105
     3  Na  0.489    Cl  28 0.139    Cl  35 0.135    Cl  48 0.117    O   81 0.068
     4  Na  0.434    Cl  32 0.146    O   51 0.103    Cl  36 0.082    Cl  37 0.079
     5  Na  0.557    Cl  38 0.133    Cl  28 0.121    Cl  33 0.095    Cl  35 0.090    Cl  26 0.065
     6  Na  0.460    Cl  33 0.139    Cl  35 0.121    Cl  39 0.097    O   84 0.081
     7  Na  0.553    Cl  41 0.159    Cl  33 0.134    Cl  50 0.110    Cl  38 0.107
     8  Na  0.454    Cl  32 0.112    Cl  36 0.088    Cl  43 0.075    Cl  37 0.066
     9  Na  0.528    Cl  37 0.135    Cl  29 0.122    Cl  27 0.094    Cl  46 0.070    Cl  31 0.056
    10  Na  0.547    Cl  29 0.187    Cl  46 0.161    Cl  44 0.157
    11  Na  0.516    Cl  39 0.148    Cl  42 0.144    Cl  49 0.095    Cl  40 0.090
    12  Na  0.508    Cl  47 0.150    Cl  42 0.138    Cl  49 0.094    Cl  30 0.091
    13  Na  0.272    Cl  32 0.100    O   87 0.089
    14  Na  0.417    Cl  31 0.117    Cl  26 0.096    Cl  45 0.096
    15  Na  0.534    Cl  40 0.112    Cl  50 0.104    Cl  39 0.101    Cl  33 0.098    Cl  26 0.066
    16  Na  0.515    Cl  37 0.160    Cl  34 0.136    Cl  45 0.092    Cl  27 0.082
    17  Na  0.506    Cl  34 0.152    Cl  28 0.131    Cl  45 0.103    Cl  38 0.078
    18  Na  0.531    Cl  42 0.158    Cl  44 0.135    Cl  30 0.102    Cl  40 0.095
    19  Na  0.415    Cl  48 0.115    Cl  47 0.105    O   66 0.065    Cl  49 0.057
    20  Na  0.339    Cl  43 0.071    Cl  48 0.067
    21  Na  0.434    Cl  43 0.095    Cl  49 0.085    Cl  30 0.074    Cl  26 0.059
    22  Na  0.557    Cl  40 0.120    Cl  44 0.108    Cl  50 0.105    Cl  46 0.088    Cl  31 0.077
    23  Na  0.495    Cl  36 0.141    Cl  30 0.106    Cl  29 0.101    Cl  44 0.071
    24  Na  0.503    Cl  35 0.112    Cl  49 0.108    Cl  48 0.102    Cl  39 0.096
    25  Na  0.485    Cl  47 0.135    Cl  36 0.117    Cl  30 0.072    Cl  43 0.070
    26  Cl  0.470    Na  14 0.096    Na  15 0.066    Na   5 0.065    Na  21 0.059
    27  Cl  0.493    Na   1 0.114    Na   2 0.113    Na   9 0.094    Na  16 0.082
    28  Cl  0.461    Na   3 0.139    Na  17 0.131    Na   5 0.121
    29  Cl  0.476    Na  10 0.187    Na   9 0.122    Na  23 0.101
    30  Cl  0.483    Na  23 0.106    Na  18 0.102    Na  12 0.091    Na  21 0.074    Na  25 0.072
    31  Cl  0.483    Na  14 0.117    Na  22 0.077    Na   9 0.056
    32  Cl  0.413    Na   4 0.146    Na   8 0.112    Na  13 0.100
    33  Cl  0.471    Na   6 0.139    Na   7 0.134    Na  15 0.098    Na   5 0.095
    34  Cl  0.442    Na   1 0.156    Na  17 0.152    Na  16 0.136
    35  Cl  0.475    Na   3 0.135    Na   6 0.121    Na  24 0.112    Na   5 0.090
    36  Cl  0.449    Na  23 0.141    Na  25 0.117    Na   8 0.088    Na   4 0.082
    37  Cl  0.467    Na  16 0.160    Na   9 0.135    Na   4 0.079    Na   8 0.066
    38  Cl  0.485    Na   5 0.133    Na   7 0.107    Na   1 0.105    Na  17 0.078
    39  Cl  0.472    Na  11 0.148    Na  15 0.101    Na   6 0.097    Na  24 0.096
    40  Cl  0.483    Na  22 0.120    Na  15 0.112    Na  18 0.095    Na  11 0.090
    41  Cl  0.441    Na   7 0.159    Na   1 0.149    Na   2 0.144
    42  Cl  0.452    Na  18 0.158    Na  11 0.144    Na  12 0.138
    43  Cl  0.445    Na  21 0.095    Na   8 0.075    Na  20 0.071    Na  25 0.070
    44  Cl  0.483    Na  10 0.157    Na  18 0.135    Na  22 0.108    Na  23 0.071
    45  Cl  0.476    Na  17 0.103    Na  14 0.096    Na  16 0.092
    46  Cl  0.480    Na  10 0.161    Na   2 0.149    Na  22 0.088    Na   9 0.070
    47  Cl  0.431    Na  12 0.150    Na  25 0.135    Na  19 0.105
    48  Cl  0.477    Na   3 0.117    Na  19 0.115    Na  24 0.102    Na  20 0.067
    49  Cl  0.483    Na  24 0.108    Na  11 0.095    Na  12 0.094    Na  21 0.085    Na  19 0.057
    50  Cl  0.489    Na   7 0.110    Na  22 0.105    Na   2 0.105    Na  15 0.104
    51  O   2.012    C   53 0.995    H   52 0.844    Na   4 0.103
    52  H   0.887    O   51 0.844
    53  C   3.953    C   56 1.002    O   51 0.995    H   54 0.971    H   55 0.971
    54  H   0.998    C   53 0.971
    55  H   0.997    C   53 0.971
    56  C   3.994    C   59 1.009    C   53 1.002    H   57 0.975    H   58 0.971
    57  H   0.999    C   56 0.975
    58  H   0.997    C   56 0.971
    59  C   3.993    C   62 1.021    C   56 1.009    H   61 0.978    H   60 0.966
    60  H   0.995    C   59 0.966
    61  H   0.999    C   59 0.978
    62  C   3.996    C   59 1.021    H   63 0.987    H   64 0.987    H   65 0.981
    63  H   0.999    C   62 0.987
    64  H   0.998    C   62 0.987
    65  H   0.998    C   62 0.981
    66  O   1.997    C   68 0.977    H   67 0.840    Na  19 0.065
    67  H   0.874    O   66 0.840
    68  C   3.937    C   71 1.010    O   66 0.977    H   70 0.973    H   69 0.967
    69  H   0.993    C   68 0.967
    70  H   0.994    C   68 0.973
    71  C   3.993    C   74 1.012    C   68 1.010    H   73 0.974    H   72 0.962
    72  H   0.996    C   71 0.962
    73  H   0.997    C   71 0.974
    74  C   3.994    C   77 1.019    C   71 1.012    H   76 0.976    H   75 0.972
    75  H   0.996    C   74 0.972
    76  H   0.996    C   74 0.976
    77  C   3.991    C   74 1.019    H   79 0.983    H   78 0.968    H   80 0.968
    78  H   0.995    C   77 0.968
    79  H   0.997    C   77 0.983
    80  H   0.996    C   77 0.968
    81  O   1.917    H   83 0.909    H   82 0.855    Na   3 0.068
    82  H   0.889    O   81 0.855
    83  H   0.912    O   81 0.909
    84  O   1.894    H   85 0.912    H   86 0.890    Na   6 0.081
    85  H   0.910    O   84 0.912
    86  H   0.900    O   84 0.890
    87  O   1.858    H   88 0.869    H   89 0.827    Na  13 0.089
    88  H   0.873    O   87 0.869
    89  H   0.865    O   87 0.827
 MOs/occ written to file <molden.input>
 
molecular dipole:
                 x           y           z       tot (Debye)
 q only:       -3.236      -7.886       0.148
   full:       -1.773      -2.186      -1.958       8.715
molecular quadrupole (traceless):
                xx          xy          yy          xz          yz          zz
 q only:        0.624      76.073     -26.963      49.430      -2.637      26.339
  q+dip:      -10.286      65.994     -13.516      44.521     -19.152      23.802
   full:      -10.329      65.771     -12.886      45.503     -16.376      23.215

SCC energy    :    -174.1032058
rep           :       0.6298498
ES            :       1.9104806
AES           :      -0.0529107
AXC           :       0.0033185
disp          :      -0.1930412
XB            :       0.0000000
fix           :       0.0000000
total E       :    -173.4647955
atomizationE  :      15.2270505     9555.12
(atE without considering molecular charge,
 total energy contains solvation terms)
H-L gap (eV)  :          2.6030
optimized geometry written to: xtbopt.xyz

           ------------------------------------------------- 
          |                Numerical Hessian                |
           ------------------------------------------------- 
step length          :   0.00500
SCC accuracy         :   0.25000
Hessian scale factor :   1.00000
frozen atoms in %    :   0.00000    0
RMS gradient         :   0.00016
estimated CPU  time      7.02 min
estimated wall time      7.03 min

writing file <hessian>.
 
 projected vibrational frequencies (cm-1)
eigval :       -0.00    -0.00    -0.00    -0.00     0.00     0.00
eigval :        8.51    12.85    15.66    18.49    19.73    23.64
eigval :       25.86    33.21    35.75    38.96    39.59    40.97
eigval :       41.88    42.96    44.85    45.43    47.82    50.53
eigval :       51.32    52.89    52.99    55.41    56.42    57.01
eigval :       59.57    60.87    62.32    64.02    64.98    65.69
eigval :       66.05    67.41    68.47    68.91    70.41    71.38
eigval :       72.17    73.03    73.71    74.27    76.01    77.02
eigval :       78.17    78.86    79.62    80.70    81.80    82.72
eigval :       82.99    84.59    85.82    86.88    87.22    88.23
eigval :       89.47    91.85    92.40    92.95    94.44    95.62
eigval :       96.46    97.55    97.89   100.27   101.67   103.45
eigval :      103.66   105.22   106.84   107.84   109.97   110.46
eigval :      112.48   113.19   114.90   115.52   116.09   116.36
eigval :      119.47   121.33   121.90   122.33   124.29   125.38
eigval :      126.64   127.87   128.16   130.53   131.77   132.90
eigval :      133.91   134.37   136.60   137.22   138.25   139.30
eigval :      140.64   140.82   141.67   143.51   145.03   147.02
eigval :      147.43   148.81   149.86   150.14   152.54   153.41
eigval :      154.31   156.65   157.76   159.03   159.52   160.14
eigval :      161.53   161.92   164.59   166.36   167.04   168.74
eigval :      168.83   170.36   171.76   172.93   175.59   176.60
eigval :      177.62   178.47   179.18   180.36   180.80   181.56
eigval :      181.93   182.55   183.61   185.47   185.69   186.47
eigval :      187.58   187.76   189.00   189.32   191.48   192.28
eigval :      193.50   194.63   196.07   197.06   199.34   200.03
eigval :      200.65   202.71   204.02   204.52   206.14   207.91
eigval :      209.02   211.61   212.95   215.18   215.52   217.87
eigval :      219.68   226.32   227.80   229.16   234.69   238.25
eigval :      248.54   254.31   264.04   270.84   274.97   282.44
eigval :      296.10   315.84   323.34   351.47   355.49   396.96
eigval :      402.36   425.93   481.90   489.65   505.22   578.04
eigval :      580.26   649.96   776.86   810.62   844.05   858.24
eigval :      884.03   893.93   958.33   986.19   989.71   992.72
eigval :     1051.98  1056.10  1095.59  1099.46  1119.90  1133.59
eigval :     1138.45  1138.88  1181.75  1199.73  1219.10  1237.06
eigval :     1266.57  1276.60  1308.39  1328.60  1342.74  1347.23
eigval :     1348.02  1352.48  1356.29  1361.53  1395.59  1412.15
eigval :     1457.12  1461.18  1465.69  1471.75  1474.71  1482.52
eigval :     1488.02  1498.80  1499.50  1506.58  1509.28  1516.99
eigval :     1544.24  2880.95  2914.51  2950.94  2960.50  2964.56
eigval :     2965.32  2973.32  2983.37  2984.75  2987.39  2995.60
eigval :     3002.99  3022.27  3025.45  3030.77  3039.80  3042.66
eigval :     3053.06  3277.18  3333.94  3384.19  3425.23  3496.87
eigval :     3527.52  3626.56  3656.59
 reduced masses (amu)
   1: 25.04   2: 29.35   3: 28.01   4: 28.57   5: 25.24   6: 26.75   7: 11.25   8: 13.64
   9: 13.82  10: 15.62  11: 14.62  12: 19.73  13: 18.36  14: 22.46  15: 23.07  16: 25.33
  17: 25.47  18: 22.57  19: 24.12  20: 25.98  21: 22.36  22: 23.03  23: 24.33  24: 26.10
  25: 25.52  26: 24.55  27: 23.12  28: 20.85  29: 29.44  30: 23.38  31: 22.55  32: 26.27
  33: 27.74  34: 23.28  35: 29.41  36: 26.26  37: 29.97  38: 27.72  39: 28.58  40: 29.91
  41: 28.55  42: 28.99  43: 31.55  44: 30.31  45: 30.43  46: 31.20  47: 30.55  48: 26.47
  49: 30.01  50: 29.87  51: 30.99  52: 29.21  53: 29.19  54: 29.32  55: 29.96  56: 29.06
  57: 29.62  58: 29.36  59: 31.60  60: 29.19  61: 30.33  62: 30.52  63: 29.12  64: 30.53
  65: 30.03  66: 29.91  67: 30.04  68: 30.01  69: 29.92  70: 31.41  71: 30.49  72: 28.61
  73: 29.83  74: 29.61  75: 28.65  76: 28.16  77: 26.84  78: 30.05  79: 28.61  80: 26.51
  81: 26.98  82: 28.10  83: 27.76  84: 26.33  85: 27.20  86: 26.87  87: 25.76  88: 25.58
  89: 28.14  90: 29.37  91: 26.22  92: 24.52  93: 28.52  94: 28.51  95: 25.18  96: 28.04
  97: 29.66  98: 28.85  99: 26.13 100: 26.11 101: 25.93 102: 28.52 103: 26.41 104: 27.57
 105: 27.82 106: 27.37 107: 27.04 108: 25.81 109: 27.42 110: 22.31 111: 25.22 112: 23.98
 113: 20.76 114: 27.23 115: 26.36 116: 26.41 117: 26.34 118: 26.21 119: 28.24 120: 26.16
 121: 26.28 122: 27.27 123: 26.61 124: 26.29 125: 25.93 126: 27.24 127: 27.44 128: 27.46
 129: 26.89 130: 26.73 131: 22.05 132: 27.60 133: 27.68 134: 27.99 135: 23.63 136: 27.10
 137: 26.72 138: 27.42 139: 27.85 140: 27.30 141: 27.25 142: 27.56 143: 26.29 144: 28.19
 145: 27.17 146: 27.11 147: 26.92 148: 28.46 149: 24.72 150: 27.39 151: 26.21 152: 26.33
 153: 25.33 154: 26.00 155: 27.05 156: 26.49 157: 24.56 158: 12.03 159: 24.24 160: 26.82
 161: 23.14 162: 25.96 163: 26.27 164: 25.81 165: 26.55 166: 26.42 167: 27.81 168: 27.85
 169: 27.58 170: 24.39 171: 26.81 172: 26.07 173: 23.17 174: 24.39 175: 25.95 176:  4.76
 177: 15.93 178:  4.20 179:  8.62 180:  5.92 181:  5.42 182:  4.86 183:  6.07 184:  9.17
 185:  3.87 186:  7.20 187:  3.13 188:  2.39 189:  6.75 190:  6.76 191:  3.33 192:  4.22
 193:  2.08 194:  1.90 195:  3.19 196:  2.80 197:  8.46 198:  6.55 199:  5.14 200:  5.73
 201:  3.50 202:  5.91 203:  8.81 204:  6.10 205:  6.83 206:  6.84 207:  5.32 208:  6.54
 209:  7.32 210:  8.45 211:  7.68 212:  7.17 213:  4.20 214:  4.45 215:  3.13 216:  3.56
 217:  2.30 218:  2.20 219:  2.96 220:  3.36 221:  4.65 222:  4.02 223:  4.35 224:  5.16
 225:  3.86 226:  3.75 227:  3.41 228:  3.27 229:  1.81 230:  1.69 231:  1.81 232:  1.91
 233:  1.93 234:  1.83 235:  1.93 236:  2.05 237:  1.61 238:  1.60 239:  1.57 240:  1.97
 241:  2.04 242:  1.76 243:  1.79 244:  1.77 245:  1.69 246:  1.81 247:  1.86 248:  1.83
 249:  1.58 250:  1.66 251:  1.72 252:  1.65 253:  1.67 254:  1.84 255:  1.76 256:  1.75
 257:  1.55 258:  1.95 259:  1.48 260:  1.91 261:  1.91 262:  1.88 263:  1.89 264:  1.93
 265:  1.81 266:  1.78 267:  1.83
 IR intensities (amu)
   1:  0.09   2:  0.60   3:  0.51   4:  0.62   5:  0.33   6:  0.57   7:  0.17   8:  0.21
   9:  0.22  10:  0.07  11:  0.29  12:  0.27  13:  0.25  14:  0.20  15:  0.08  16:  0.13
  17:  0.19  18:  0.11  19:  0.22  20:  0.40  21:  0.18  22:  0.28  23:  0.21  24:  0.05
  25:  0.19  26:  0.19  27:  0.27  28:  0.06  29:  0.06  30:  0.07  31:  0.04  32:  0.23
  33:  0.17  34:  0.17  35:  0.16  36:  0.11  37:  0.10  38:  0.14  39:  0.18  40:  0.16
  41:  0.22  42:  0.18  43:  0.16  44:  0.23  45:  0.13  46:  0.20  47:  0.28  48:  0.26
  49:  0.13  50:  0.30  51:  0.15  52:  0.12  53:  0.12  54:  0.27  55:  0.12  56:  0.11
  57:  0.06  58:  0.24  59:  0.11  60:  0.52  61:  0.12  62:  0.30  63:  0.26  64:  0.26
  65:  0.04  66:  0.11  67:  0.22  68:  0.38  69:  0.25  70:  0.03  71:  0.18  72:  0.14
  73:  0.32  74:  0.22  75:  0.07  76:  0.44  77:  0.30  78:  0.09  79:  0.43  80:  0.20
  81:  0.13  82:  0.33  83:  0.47  84:  0.30  85:  0.36  86:  0.24  87:  0.24  88:  0.29
  89:  0.21  90:  0.34  91:  0.63  92:  0.27  93:  0.76  94:  0.81  95:  0.52  96:  0.67
  97:  0.69  98:  0.54  99:  0.41 100:  0.19 101:  0.65 102:  0.28 103:  0.47 104:  0.47
 105:  0.46 106:  0.62 107:  0.40 108:  0.27 109:  0.09 110:  0.39 111:  0.83 112:  0.65
 113:  0.59 114:  0.27 115:  1.17 116:  0.59 117:  0.91 118:  1.77 119:  0.81 120:  1.43
 121:  0.97 122:  0.43 123:  0.88 124:  1.01 125:  0.37 126:  0.28 127:  0.73 128:  0.16
 129:  0.29 130:  0.66 131:  0.22 132:  0.41 133:  0.89 134:  0.32 135:  0.44 136:  0.72
 137:  0.57 138:  1.01 139:  0.67 140:  0.80 141:  0.46 142:  0.84 143:  0.49 144:  0.56
 145:  0.41 146:  0.53 147:  0.60 148:  0.66 149:  1.02 150:  0.47 151:  0.66 152:  0.51
 153:  0.52 154:  0.78 155:  1.06 156:  0.72 157:  1.34 158:  0.49 159:  0.83 160:  1.40
 161:  0.61 162:  2.43 163:  0.80 164:  1.38 165:  2.47 166:  1.81 167:  1.61 168:  1.95
 169:  1.69 170:  0.94 171:  1.58 172:  2.09 173:  1.43 174:  0.27 175:  1.70 176:  0.05
 177:  1.07 178:  0.36 179:  0.35 180:  0.65 181:  0.30 182:  0.56 183:  0.18 184:  0.28
 185:  1.01 186:  0.18 187:  0.90 188:  0.53 189:  0.14 190:  0.28 191:  0.76 192:  0.60
 193:  0.35 194:  0.83 195:  0.10 196:  0.15 197:  0.18 198:  0.14 199:  0.19 200:  0.31
 201:  0.08 202:  0.47 203:  0.41 204:  0.16 205:  0.66 206:  0.54 207:  0.52 208:  0.62
 209:  0.40 210:  0.84 211:  0.32 212:  0.31 213:  0.10 214:  0.09 215:  0.25 216:  0.09
 217:  0.03 218:  0.09 219:  0.26 220:  0.21 221:  0.05 222:  0.14 223:  0.26 224:  0.08
 225:  0.27 226:  0.58 227:  0.15 228:  0.08 229:  0.08 230:  0.08 231:  0.07 232:  0.02
 233:  0.10 234:  0.05 235:  0.03 236:  0.46 237:  0.04 238:  0.07 239:  0.04 240:  0.56
 241:  0.54 242:  0.30 243:  0.18 244:  0.17 245:  0.18 246:  0.17 247:  0.34 248:  0.15
 249:  0.22 250:  0.12 251:  0.29 252:  0.21 253:  0.15 254:  0.28 255:  0.33 256:  0.26
 257:  0.17 258:  0.20 259:  0.11 260:  0.50 261:  0.55 262:  0.68 263:  0.44 264:  0.33
 265:  0.24 266:  0.34 267:  0.25
 Raman intensities (amu)
   1:  0.00   2:  0.00   3:  0.00   4:  0.00   5:  0.00   6:  0.00   7:  0.00   8:  0.00
   9:  0.00  10:  0.00  11:  0.00  12:  0.00  13:  0.00  14:  0.00  15:  0.00  16:  0.00
  17:  0.00  18:  0.00  19:  0.00  20:  0.00  21:  0.00  22:  0.00  23:  0.00  24:  0.00
  25:  0.00  26:  0.00  27:  0.00  28:  0.00  29:  0.00  30:  0.00  31:  0.00  32:  0.00
  33:  0.00  34:  0.00  35:  0.00  36:  0.00  37:  0.00  38:  0.00  39:  0.00  40:  0.00
  41:  0.00  42:  0.00  43:  0.00  44:  0.00  45:  0.00  46:  0.00  47:  0.00  48:  0.00
  49:  0.00  50:  0.00  51:  0.00  52:  0.00  53:  0.00  54:  0.00  55:  0.00  56:  0.00
  57:  0.00  58:  0.00  59:  0.00  60:  0.00  61:  0.00  62:  0.00  63:  0.00  64:  0.00
  65:  0.00  66:  0.00  67:  0.00  68:  0.00  69:  0.00  70:  0.00  71:  0.00  72:  0.00
  73:  0.00  74:  0.00  75:  0.00  76:  0.00  77:  0.00  78:  0.00  79:  0.00  80:  0.00
  81:  0.00  82:  0.00  83:  0.00  84:  0.00  85:  0.00  86:  0.00  87:  0.00  88:  0.00
  89:  0.00  90:  0.00  91:  0.00  92:  0.00  93:  0.00  94:  0.00  95:  0.00  96:  0.00
  97:  0.00  98:  0.00  99:  0.00 100:  0.00 101:  0.00 102:  0.00 103:  0.00 104:  0.00
 105:  0.00 106:  0.00 107:  0.00 108:  0.00 109:  0.00 110:  0.00 111:  0.00 112:  0.00
 113:  0.00 114:  0.00 115:  0.00 116:  0.00 117:  0.00 118:  0.00 119:  0.00 120:  0.00
 121:  0.00 122:  0.00 123:  0.00 124:  0.00 125:  0.00 126:  0.00 127:  0.00 128:  0.00
 129:  0.00 130:  0.00 131:  0.00 132:  0.00 133:  0.00 134:  0.00 135:  0.00 136:  0.00
 137:  0.00 138:  0.00 139:  0.00 140:  0.00 141:  0.00 142:  0.00 143:  0.00 144:  0.00
 145:  0.00 146:  0.00 147:  0.00 148:  0.00 149:  0.00 150:  0.00 151:  0.00 152:  0.00
 153:  0.00 154:  0.00 155:  0.00 156:  0.00 157:  0.00 158:  0.00 159:  0.00 160:  0.00
 161:  0.00 162:  0.00 163:  0.00 164:  0.00 165:  0.00 166:  0.00 167:  0.00 168:  0.00
 169:  0.00 170:  0.00 171:  0.00 172:  0.00 173:  0.00 174:  0.00 175:  0.00 176:  0.00
 177:  0.00 178:  0.00 179:  0.00 180:  0.00 181:  0.00 182:  0.00 183:  0.00 184:  0.00
 185:  0.00 186:  0.00 187:  0.00 188:  0.00 189:  0.00 190:  0.00 191:  0.00 192:  0.00
 193:  0.00 194:  0.00 195:  0.00 196:  0.00 197:  0.00 198:  0.00 199:  0.00 200:  0.00
 201:  0.00 202:  0.00 203:  0.00 204:  0.00 205:  0.00 206:  0.00 207:  0.00 208:  0.00
 209:  0.00 210:  0.00 211:  0.00 212:  0.00 213:  0.00 214:  0.00 215:  0.00 216:  0.00
 217:  0.00 218:  0.00 219:  0.00 220:  0.00 221:  0.00 222:  0.00 223:  0.00 224:  0.00
 225:  0.00 226:  0.00 227:  0.00 228:  0.00 229:  0.00 230:  0.00 231:  0.00 232:  0.00
 233:  0.00 234:  0.00 235:  0.00 236:  0.00 237:  0.00 238:  0.00 239:  0.00 240:  0.00
 241:  0.00 242:  0.00 243:  0.00 244:  0.00 245:  0.00 246:  0.00 247:  0.00 248:  0.00
 249:  0.00 250:  0.00 251:  0.00 252:  0.00 253:  0.00 254:  0.00 255:  0.00 256:  0.00
 257:  0.00 258:  0.00 259:  0.00 260:  0.00 261:  0.00 262:  0.00 263:  0.00 264:  0.00
 265:  0.00 266:  0.00 267:  0.00
 output can be read by thermo (or use thermo option).
 writing <g98.out> molden fake output.
 recommended (thermochemical) frequency scaling factor: 1.0
                    ==================
                    thermo calculation
                    ==================
Nvib :  261 Nimag : 0  symmetry :   C1  rot number :  1  scale factor : 1.00 sthr :  50.
omega=  8.51     Gvib=    -2.484     Grot=    -1.581     Gused=    -1.582
omega= 12.85     Gvib=    -2.240     Grot=    -1.459     Gused=    -1.462
omega= 15.66     Gvib=    -2.123     Grot=    -1.400     Gused=    -1.407
omega= 18.49     Gvib=    -2.025     Grot=    -1.351     Gused=    -1.364
omega= 19.73     Gvib=    -1.986     Grot=    -1.332     Gused=    -1.348
omega= 23.64     Gvib=    -1.879     Grot=    -1.279     Gused=    -1.307
omega= 25.86     Gvib=    -1.826     Grot=    -1.252     Gused=    -1.290
omega= 33.21     Gvib=    -1.678     Grot=    -1.178     Gused=    -1.259
omega= 35.75     Gvib=    -1.634     Grot=    -1.156     Gused=    -1.255
omega= 38.96     Gvib=    -1.584     Grot=    -1.130     Gused=    -1.253
omega= 39.59     Gvib=    -1.574     Grot=    -1.126     Gused=    -1.252
omega= 40.97     Gvib=    -1.554     Grot=    -1.116     Gused=    -1.252
omega= 41.88     Gvib=    -1.541     Grot=    -1.109     Gused=    -1.252
omega= 42.96     Gvib=    -1.526     Grot=    -1.102     Gused=    -1.251
omega= 44.85     Gvib=    -1.501     Grot=    -1.089     Gused=    -1.251
omega= 45.43     Gvib=    -1.493     Grot=    -1.085     Gused=    -1.250
omega= 47.82     Gvib=    -1.463     Grot=    -1.070     Gused=    -1.249
omega= 50.53     Gvib=    -1.430     Grot=    -1.053     Gused=    -1.246
omega= 51.32     Gvib=    -1.421     Grot=    -1.049     Gused=    -1.245
omega= 52.89     Gvib=    -1.403     Grot=    -1.040     Gused=    -1.242
omega= 52.99     Gvib=    -1.402     Grot=    -1.039     Gused=    -1.242
omega= 55.41     Gvib=    -1.376     Grot=    -1.026     Gused=    -1.236
omega= 56.42     Gvib=    -1.365     Grot=    -1.021     Gused=    -1.234
omega= 57.01     Gvib=    -1.359     Grot=    -1.018     Gused=    -1.232
omega= 59.57     Gvib=    -1.333     Grot=    -1.005     Gused=    -1.224
omega= 60.87     Gvib=    -1.320     Grot=    -0.998     Gused=    -1.220
omega= 62.32     Gvib=    -1.307     Grot=    -0.991     Gused=    -1.214
omega= 64.02     Gvib=    -1.291     Grot=    -0.983     Gused=    -1.207
omega= 64.98     Gvib=    -1.282     Grot=    -0.979     Gused=    -1.203
omega= 65.69     Gvib=    -1.276     Grot=    -0.976     Gused=    -1.200
omega= 66.05     Gvib=    -1.273     Grot=    -0.974     Gused=    -1.199
omega= 67.41     Gvib=    -1.261     Grot=    -0.968     Gused=    -1.193
omega= 68.47     Gvib=    -1.251     Grot=    -0.963     Gused=    -1.188
omega= 68.91     Gvib=    -1.248     Grot=    -0.962     Gused=    -1.186
omega= 70.41     Gvib=    -1.235     Grot=    -0.955     Gused=    -1.178
omega= 71.38     Gvib=    -1.227     Grot=    -0.951     Gused=    -1.173
omega= 72.17     Gvib=    -1.220     Grot=    -0.948     Gused=    -1.169
omega= 73.03     Gvib=    -1.214     Grot=    -0.944     Gused=    -1.165
omega= 73.71     Gvib=    -1.208     Grot=    -0.942     Gused=    -1.162
omega= 74.27     Gvib=    -1.204     Grot=    -0.939     Gused=    -1.159
omega= 76.01     Gvib=    -1.190     Grot=    -0.933     Gused=    -1.149
omega= 77.02     Gvib=    -1.182     Grot=    -0.929     Gused=    -1.144
omega= 78.17     Gvib=    -1.174     Grot=    -0.924     Gused=    -1.138
omega= 78.86     Gvib=    -1.169     Grot=    -0.922     Gused=    -1.134
omega= 79.62     Gvib=    -1.163     Grot=    -0.919     Gused=    -1.130
omega= 80.70     Gvib=    -1.155     Grot=    -0.915     Gused=    -1.124
omega= 81.80     Gvib=    -1.147     Grot=    -0.911     Gused=    -1.118
omega= 82.72     Gvib=    -1.141     Grot=    -0.907     Gused=    -1.113
omega= 82.99     Gvib=    -1.139     Grot=    -0.906     Gused=    -1.112
omega= 84.59     Gvib=    -1.127     Grot=    -0.901     Gused=    -1.103
omega= 85.82     Gvib=    -1.119     Grot=    -0.897     Gused=    -1.096
omega= 86.88     Gvib=    -1.112     Grot=    -0.893     Gused=    -1.090
omega= 87.22     Gvib=    -1.110     Grot=    -0.892     Gused=    -1.088
omega= 88.23     Gvib=    -1.103     Grot=    -0.888     Gused=    -1.083
omega= 89.47     Gvib=    -1.095     Grot=    -0.884     Gused=    -1.076
omega= 91.85     Gvib=    -1.079     Grot=    -0.876     Gused=    -1.063
omega= 92.40     Gvib=    -1.076     Grot=    -0.875     Gused=    -1.060
omega= 92.95     Gvib=    -1.072     Grot=    -0.873     Gused=    -1.057
omega= 94.44     Gvib=    -1.063     Grot=    -0.868     Gused=    -1.049
omega= 95.62     Gvib=    -1.056     Grot=    -0.864     Gused=    -1.043
omega= 96.46     Gvib=    -1.051     Grot=    -0.862     Gused=    -1.038
omega= 97.55     Gvib=    -1.044     Grot=    -0.859     Gused=    -1.032
omega= 97.89     Gvib=    -1.042     Grot=    -0.858     Gused=    -1.031
omega=100.27     Gvib=    -1.028     Grot=    -0.850     Gused=    -1.018
omega=101.67     Gvib=    -1.020     Grot=    -0.846     Gused=    -1.011
omega=103.45     Gvib=    -1.010     Grot=    -0.841     Gused=    -1.002
omega=103.66     Gvib=    -1.009     Grot=    -0.841     Gused=    -1.000
omega=105.22     Gvib=    -1.000     Grot=    -0.836     Gused=    -0.992
omega=106.84     Gvib=    -0.992     Grot=    -0.832     Gused=    -0.984
omega=107.84     Gvib=    -0.986     Grot=    -0.829     Gused=    -0.979
omega=109.97     Gvib=    -0.975     Grot=    -0.823     Gused=    -0.969
omega=110.46     Gvib=    -0.972     Grot=    -0.822     Gused=    -0.966
omega=112.48     Gvib=    -0.962     Grot=    -0.816     Gused=    -0.956
omega=113.19     Gvib=    -0.958     Grot=    -0.815     Gused=    -0.953
omega=114.90     Gvib=    -0.949     Grot=    -0.810     Gused=    -0.945
omega=115.52     Gvib=    -0.946     Grot=    -0.809     Gused=    -0.942
omega=116.09     Gvib=    -0.944     Grot=    -0.807     Gused=    -0.939
omega=116.36     Gvib=    -0.942     Grot=    -0.806     Gused=    -0.938
omega=119.47     Gvib=    -0.927     Grot=    -0.799     Gused=    -0.923
omega=121.33     Gvib=    -0.918     Grot=    -0.794     Gused=    -0.915
omega=121.90     Gvib=    -0.915     Grot=    -0.793     Gused=    -0.912
omega=122.33     Gvib=    -0.913     Grot=    -0.792     Gused=    -0.910
omega=124.29     Gvib=    -0.904     Grot=    -0.787     Gused=    -0.901
omega=125.38     Gvib=    -0.899     Grot=    -0.784     Gused=    -0.896
omega=126.64     Gvib=    -0.893     Grot=    -0.781     Gused=    -0.891
omega=127.87     Gvib=    -0.888     Grot=    -0.778     Gused=    -0.885
omega=128.16     Gvib=    -0.887     Grot=    -0.778     Gused=    -0.884
omega=130.53     Gvib=    -0.876     Grot=    -0.772     Gused=    -0.874
omega=131.77     Gvib=    -0.871     Grot=    -0.770     Gused=    -0.869
omega=132.90     Gvib=    -0.866     Grot=    -0.767     Gused=    -0.864
omega=133.91     Gvib=    -0.861     Grot=    -0.765     Gused=    -0.860
omega=134.37     Gvib=    -0.859     Grot=    -0.764     Gused=    -0.858
omega=136.60     Gvib=    -0.850     Grot=    -0.759     Gused=    -0.848
omega=137.22     Gvib=    -0.847     Grot=    -0.758     Gused=    -0.846
omega=138.25     Gvib=    -0.843     Grot=    -0.755     Gused=    -0.842
omega=139.30     Gvib=    -0.839     Grot=    -0.753     Gused=    -0.837
omega=140.64     Gvib=    -0.833     Grot=    -0.750     Gused=    -0.832
omega=140.82     Gvib=    -0.833     Grot=    -0.750     Gused=    -0.831
omega=141.67     Gvib=    -0.829     Grot=    -0.748     Gused=    -0.828
omega=143.51     Gvib=    -0.822     Grot=    -0.744     Gused=    -0.821
omega=145.03     Gvib=    -0.816     Grot=    -0.741     Gused=    -0.815
omega=147.02     Gvib=    -0.808     Grot=    -0.737     Gused=    -0.807
omega=147.43     Gvib=    -0.807     Grot=    -0.736     Gused=    -0.806
omega=148.81     Gvib=    -0.801     Grot=    -0.733     Gused=    -0.800
omega=149.86     Gvib=    -0.797     Grot=    -0.731     Gused=    -0.796
omega=150.14     Gvib=    -0.796     Grot=    -0.731     Gused=    -0.795
omega=152.54     Gvib=    -0.787     Grot=    -0.726     Gused=    -0.787
omega=153.41     Gvib=    -0.784     Grot=    -0.724     Gused=    -0.783
omega=154.31     Gvib=    -0.781     Grot=    -0.723     Gused=    -0.780
omega=156.65     Gvib=    -0.772     Grot=    -0.718     Gused=    -0.772
omega=157.76     Gvib=    -0.768     Grot=    -0.716     Gused=    -0.768
omega=159.03     Gvib=    -0.764     Grot=    -0.714     Gused=    -0.763
omega=159.52     Gvib=    -0.762     Grot=    -0.713     Gused=    -0.761
omega=160.14     Gvib=    -0.760     Grot=    -0.712     Gused=    -0.759
omega=161.53     Gvib=    -0.755     Grot=    -0.709     Gused=    -0.754
omega=161.92     Gvib=    -0.754     Grot=    -0.708     Gused=    -0.753
omega=164.59     Gvib=    -0.744     Grot=    -0.704     Gused=    -0.744
omega=166.36     Gvib=    -0.738     Grot=    -0.700     Gused=    -0.738
omega=167.04     Gvib=    -0.736     Grot=    -0.699     Gused=    -0.736
omega=168.74     Gvib=    -0.730     Grot=    -0.696     Gused=    -0.730
omega=168.83     Gvib=    -0.730     Grot=    -0.696     Gused=    -0.730
omega=170.36     Gvib=    -0.725     Grot=    -0.693     Gused=    -0.725
omega=171.76     Gvib=    -0.720     Grot=    -0.691     Gused=    -0.720
omega=172.93     Gvib=    -0.717     Grot=    -0.689     Gused=    -0.716
omega=175.59     Gvib=    -0.708     Grot=    -0.684     Gused=    -0.708
omega=176.60     Gvib=    -0.705     Grot=    -0.683     Gused=    -0.705
omega=177.62     Gvib=    -0.702     Grot=    -0.681     Gused=    -0.702
omega=178.47     Gvib=    -0.699     Grot=    -0.680     Gused=    -0.699
omega=179.18     Gvib=    -0.697     Grot=    -0.678     Gused=    -0.697
omega=180.36     Gvib=    -0.693     Grot=    -0.677     Gused=    -0.693
omega=180.80     Gvib=    -0.692     Grot=    -0.676     Gused=    -0.692
omega=181.56     Gvib=    -0.689     Grot=    -0.675     Gused=    -0.689
omega=181.93     Gvib=    -0.688     Grot=    -0.674     Gused=    -0.688
omega=182.55     Gvib=    -0.686     Grot=    -0.673     Gused=    -0.686
omega=183.61     Gvib=    -0.683     Grot=    -0.671     Gused=    -0.683
omega=185.47     Gvib=    -0.678     Grot=    -0.668     Gused=    -0.678
omega=185.69     Gvib=    -0.677     Grot=    -0.668     Gused=    -0.677
omega=186.47     Gvib=    -0.675     Grot=    -0.667     Gused=    -0.675
omega=187.58     Gvib=    -0.671     Grot=    -0.665     Gused=    -0.671
omega=187.76     Gvib=    -0.671     Grot=    -0.665     Gused=    -0.671
omega=189.00     Gvib=    -0.667     Grot=    -0.663     Gused=    -0.667
omega=189.32     Gvib=    -0.666     Grot=    -0.662     Gused=    -0.666
omega=191.48     Gvib=    -0.660     Grot=    -0.659     Gused=    -0.660
omega=192.28     Gvib=    -0.658     Grot=    -0.658     Gused=    -0.658
omega=193.50     Gvib=    -0.654     Grot=    -0.656     Gused=    -0.654
omega=194.63     Gvib=    -0.651     Grot=    -0.654     Gused=    -0.651
omega=196.07     Gvib=    -0.647     Grot=    -0.652     Gused=    -0.647
omega=197.06     Gvib=    -0.644     Grot=    -0.650     Gused=    -0.644
omega=199.34     Gvib=    -0.638     Grot=    -0.647     Gused=    -0.638
omega=200.03     Gvib=    -0.636     Grot=    -0.646     Gused=    -0.636
omega=200.65     Gvib=    -0.634     Grot=    -0.645     Gused=    -0.634
omega=202.71     Gvib=    -0.629     Grot=    -0.642     Gused=    -0.629
omega=204.02     Gvib=    -0.625     Grot=    -0.640     Gused=    -0.625
omega=204.52     Gvib=    -0.624     Grot=    -0.639     Gused=    -0.624
omega=206.14     Gvib=    -0.619     Grot=    -0.637     Gused=    -0.620
omega=207.91     Gvib=    -0.615     Grot=    -0.634     Gused=    -0.615
omega=209.02     Gvib=    -0.612     Grot=    -0.633     Gused=    -0.612
omega=211.61     Gvib=    -0.605     Grot=    -0.629     Gused=    -0.605
omega=212.95     Gvib=    -0.602     Grot=    -0.627     Gused=    -0.602
omega=215.18     Gvib=    -0.596     Grot=    -0.624     Gused=    -0.596
omega=215.52     Gvib=    -0.595     Grot=    -0.624     Gused=    -0.595
omega=217.87     Gvib=    -0.589     Grot=    -0.621     Gused=    -0.589
omega=219.68     Gvib=    -0.585     Grot=    -0.618     Gused=    -0.585
omega=226.32     Gvib=    -0.569     Grot=    -0.609     Gused=    -0.569
omega=227.80     Gvib=    -0.565     Grot=    -0.607     Gused=    -0.565
omega=229.16     Gvib=    -0.562     Grot=    -0.606     Gused=    -0.562
omega=234.69     Gvib=    -0.549     Grot=    -0.599     Gused=    -0.550
omega=238.25     Gvib=    -0.541     Grot=    -0.594     Gused=    -0.542
omega=248.54     Gvib=    -0.519     Grot=    -0.582     Gused=    -0.519
omega=254.31     Gvib=    -0.507     Grot=    -0.575     Gused=    -0.507
omega=264.04     Gvib=    -0.487     Grot=    -0.564     Gused=    -0.488
omega=270.84     Gvib=    -0.474     Grot=    -0.556     Gused=    -0.474
omega=274.97     Gvib=    -0.467     Grot=    -0.552     Gused=    -0.467
omega=282.44     Gvib=    -0.453     Grot=    -0.544     Gused=    -0.453
omega=296.10     Gvib=    -0.429     Grot=    -0.530     Gused=    -0.429
 
   temp. (K)  partition function   enthalpy   heat capacity  entropy
                                   cal/mol     cal/K/mol   cal/K/mol   J/K/mol
 298.15  VIB  0.113E+71            77935.581    362.338    546.020
         ROT  0.352E+09              888.752      2.981     42.091
         INT  0.399E+79            78824.333    365.319    588.111
         TR   0.656E+29             1481.254      4.968     48.076
         TOT                       80305.5869   370.2870   636.1872  2661.7973
                     Eh         kcal/mol          kJ/mol 
ZPVE            0.383822         240.852         1007.72    
H(0)-H(T)+PV    0.127975         80.3056         335.997    
H(T)            0.511797         321.158         1343.72    
T*S             0.302273         189.679         793.615    
G(T)            0.209524         131.478         550.104    
   -173.25527134  <=== TOTAL FREE ENERGY in Eh incl. el.,ZPVE,RRHO,solv. parts
 
 normal mode %tage of torsion character
   1:  0.00   2:  0.00   3:  0.00   4:  0.00   5:  0.00   6:  0.00   7:  0.23   8:  0.24
   9:  0.42  10:  0.71  11:  0.98  12:  0.86  13:  0.71  14:  0.90  15:  0.42  16:  0.64
  17:  0.55  18:  0.47  19:  0.52  20:  0.60  21:  0.65  22:  0.86  23:  0.74  24:  0.60
  25:  0.86  26:  0.88  27:  0.62  28:  0.92  29:  0.85  30:  0.90  31:  0.70  32:  0.76
  33:  0.91  34:  0.69  35:  0.77  36:  0.84  37:  0.85  38:  0.83  39:  0.69  40:  0.85
  41:  0.83  42:  0.80  43:  0.87  44:  0.51  45:  0.73  46:  0.86  47:  0.91  48:  0.40
  49:  0.80  50:  0.88  51:  0.90  52:  0.96  53:  0.93  54:  0.87  55:  0.91  56:  0.77
  57:  0.89  58:  0.74  59:  0.84  60:  0.84  61:  0.78  62:  0.96  63:  0.79  64:  0.92
  65:  0.95  66:  0.71  67:  0.83  68:  0.73  69:  0.76  70:  0.89  71:  0.92  72:  0.43
  73:  0.87  74:  0.61  75:  0.61  76:  0.94  77:  0.65  78:  0.95  79:  0.84  80:  0.85
  81:  0.63  82:  0.85  83:  0.90  84:  0.67  85:  0.57  86:  0.52  87:  0.64  88:  0.43
  89:  0.90  90:  0.78  91:  0.74  92:  0.40  93:  0.87  94:  0.85  95:  0.75  96:  0.80
  97:  0.66  98:  0.20  99:  0.75 100:  0.41 101:  0.89 102:  0.90 103:  0.34 104:  0.50
 105:  0.87 106:  0.81 107:  0.74 108:  0.85 109:  0.68 110:  0.32 111:  0.89 112:  0.59
 113:  0.73 114:  0.91 115:  0.75 116:  0.37 117:  0.71 118:  0.67 119:  0.72 120:  0.81
 121:  0.67 122:  0.77 123:  0.86 124:  0.51 125:  0.72 126:  0.27 127:  0.24 128:  0.85
 129:  0.47 130:  0.73 131:  0.37 132:  0.89 133:  0.75 134:  0.66 135:  0.42 136:  0.63
 137:  0.45 138:  0.29 139:  0.30 140:  0.41 141:  0.74 142:  0.38 143:  0.49 144:  0.66
 145:  0.42 146:  0.51 147:  0.37 148:  0.15 149:  0.42 150:  0.36 151:  0.46 152:  0.29
 153:  0.54 154:  0.28 155:  0.48 156:  0.27 157:  0.72 158:  0.93 159:  0.35 160:  0.14
 161:  0.89 162:  0.40 163:  0.32 164:  0.37 165:  0.56 166:  0.21 167:  0.08 168:  0.08
 169:  0.02 170:  0.15 171:  0.03 172:  0.07 173:  0.50 174:  0.12 175:  0.06 176:  0.82
 177:  0.26 178:  0.40 179:  0.48 180:  0.73 181:  0.46 182:  0.28 183:  0.64 184:  0.22
 185:  0.99 186:  0.54 187:  0.05 188:  0.78 189:  0.41 190:  0.24 191:  0.12 192:  0.79
 193:  0.34 194:  0.69 195:  0.54 196:  0.49 197:  0.32 198:  0.58 199:  0.40 200:  0.32
 201:  0.31 202:  0.23 203:  0.23 204:  0.42 205:  0.12 206:  0.09 207:  0.17 208:  0.22
 209:  0.27 210:  0.19 211:  0.11 212:  0.07 213:  0.24 214:  0.37 215:  0.26 216:  0.32
 217:  0.20 218:  0.10 219:  0.21 220:  0.14 221:  0.10 222:  0.10 223:  0.14 224:  0.09
 225:  0.13 226:  0.17 227:  0.00 228:  0.00 229:  0.64 230:  0.72 231:  0.61 232:  0.64
 233:  0.64 234:  0.66 235:  0.63 236:  0.71 237:  0.88 238:  0.90 239:  0.90 240:  0.16
 241:  0.07 242:  0.15 243:  0.13 244:  0.19 245:  0.12 246:  0.16 247:  0.07 248:  0.17
 249:  0.03 250:  0.09 251:  0.08 252:  0.04 253:  0.06 254:  0.04 255:  0.02 256:  0.03
 257:  0.01 258:  0.05 259:  0.01 260:  0.05 261:  0.01 262:  0.08 263:  0.07 264:  0.62
 265:  0.01 266:  0.03 267:  0.00
 recommended # of modes for mode following         183
 
 Pipek-Mezey localization of normal modes
 number of localized modes          184
 frequency thrshold           500.000000000000     
 number of groups                    69
 atom-group assingment :   
  1  2  3  4  5  6  7  8  9 10 11 12 13 14 15 16 17 18 19 20 21 22 23 24 25 26 27 28 29 30
 31 32 33 34 35 36 37 38 39 40 41 42 43 44 45 46 47 48 49 50 51 52 53 53 53 54 54 54 55 55
 55 56 56 56 56 57 58 57 57 57 59 60 59 61 61 61 62 62 62 62 63 64 63 65 65 66 67 68 69
 pop matrix done.
 initialization of trafo matrix to unity
iteration     50  convergence  0.88938295D-01
iteration    100  convergence  0.40266560D-02
iteration    150  convergence  0.60366768D-03
iteration    200  convergence  0.72173589D-04
iteration    250  convergence  0.37895881D-05

 converged in    271 iterations, threshold :   0.99997549D-06
eig.   :       -0.00    -0.00    -0.00    -0.00     0.00     0.00
eig.   :       41.87    57.04    63.30    70.16    72.88    79.05
eig.   :       83.90    87.98    89.35    90.16    92.14    94.27
eig.   :       94.53    94.71    95.48    95.69    95.97    96.35
eig.   :       98.01    98.18   100.24   100.37   101.26   101.33
eig.   :      102.81   103.32   103.57   106.43   107.33   108.36
eig.   :      108.66   110.68   111.46   112.02   112.46   114.56
eig.   :      114.60   115.73   117.22   117.27   117.43   118.05
eig.   :      118.27   118.31   118.56   119.80   120.43   121.25
eig.   :      121.44   122.60   122.71   123.74   123.77   124.26
eig.   :      124.38   124.61   124.97   125.43   127.33   127.59
eig.   :      127.74   127.84   127.88   128.26   128.78   130.67
eig.   :      131.05   131.17   131.45   131.76   131.84   131.86
eig.   :      131.92   132.42   133.05   133.41   134.07   135.04
eig.   :      135.09   136.20   136.88   137.04   137.14   137.60
eig.   :      137.76   138.14   138.27   138.77   139.33   139.50
eig.   :      139.80   139.85   141.10   141.25   142.77   143.22
eig.   :      143.45   143.69   144.59   145.04   145.10   145.26
eig.   :      145.98   147.09   147.96   148.27   148.36   149.14
eig.   :      149.15   149.62   149.98   150.06   150.26   151.13
eig.   :      151.18   151.98   152.03   152.64   152.77   153.35
eig.   :      154.64   155.52   156.09   156.33   157.19   157.63
eig.   :      158.21   159.86   161.00   161.81   162.04   162.27
eig.   :      162.88   163.19   163.42   164.47   164.56   164.64
eig.   :      165.00   166.11   167.81   168.67   168.81   168.82
eig.   :      169.22   169.46   171.00   172.38   175.95   176.04
eig.   :      177.81   179.05   179.10   182.54   186.02   186.99
eig.   :      188.53   190.95   193.45   196.01   196.32   197.86
eig.   :      201.43   201.93   204.65   208.52   213.12   213.45
eig.   :      214.68   225.36   225.61   232.48   236.22   238.89
eig.   :      241.29   248.72   263.65   270.97   275.10   285.61
eig.   :      286.79   288.49   365.70   383.48   505.22   578.04
eig.   :      580.26   649.96   776.86   810.62   844.05   858.24
eig.   :      884.03   893.93   958.33   986.19   989.71   992.72
eig.   :     1051.98  1056.10  1095.59  1099.46  1119.90  1133.59
eig.   :     1138.45  1138.88  1181.75  1199.73  1219.10  1237.06
eig.   :     1266.57  1276.60  1308.39  1328.60  1342.74  1347.23
eig.   :     1348.02  1352.48  1356.29  1361.53  1395.59  1412.15
eig.   :     1457.12  1461.18  1465.69  1471.75  1474.71  1482.52
eig.   :     1488.02  1498.80  1499.50  1506.58  1509.28  1516.99
eig.   :     1544.24  2880.95  2914.51  2950.94  2960.50  2964.56
eig.   :     2965.32  2973.32  2983.37  2984.75  2987.39  2995.60
eig.   :     3002.99  3022.27  3025.45  3030.77  3039.80  3042.66
eig.   :     3053.06  3277.18  3333.94  3384.19  3425.23  3496.87
eig.   :     3527.52  3626.56  3656.59
written to xtb_localmodes and g98l.out
 
 normal mode %tage of torsion character
   1:  0.00   2:  0.00   3:  0.00   4:  0.00   5:  0.00   6:  0.00   7:  0.40   8:  0.98
   9:  0.38  10:  0.89  11:  0.82  12:  0.00  13:  0.32  14:  0.80  15:  0.86  16:  0.39
  17:  0.34  18:  0.36  19:  0.31  20:  0.00  21:  0.72  22:  0.60  23:  0.83  24:  0.81
  25:  0.63  26:  0.99  27:  0.89  28:  0.99  29:  0.23  30:  0.66  31:  0.47  32:  0.72
  33:  0.45  34:  0.12  35:  0.71  36:  0.04  37:  0.62  38:  0.32  39:  0.18  40:  0.16
  41:  0.01  42:  0.80  43:  0.06  44:  0.24  45:  0.27  46:  0.76  47:  0.09  48:  0.09
  49:  0.11  50:  0.84  51:  0.97  52:  0.11  53:  0.41  54:  0.01  55:  0.84  56:  0.51
  57:  0.09  58:  0.19  59:  0.21  60:  0.25  61:  0.24  62:  0.87  63:  0.27  64:  0.57
  65:  0.11  66:  0.02  67:  0.34  68:  0.97  69:  0.91  70:  0.55  71:  0.02  72:  0.17
  73:  0.84  74:  0.88  75:  0.31  76:  0.45  77:  0.69  78:  0.59  79:  0.12  80:  0.04
  81:  0.38  82:  0.06  83:  0.04  84:  0.43  85:  0.29  86:  0.30  87:  0.03  88:  0.38
  89:  0.83  90:  0.03  91:  0.17  92:  0.06  93:  0.06  94:  0.03  95:  0.77  96:  0.92
  97:  0.09  98:  0.33  99:  0.20 100:  0.72 101:  0.33 102:  0.05 103:  0.03 104:  0.48
 105:  0.02 106:  0.99 107:  0.70 108:  0.07 109:  0.10 110:  0.25 111:  0.05 112:  0.37
 113:  0.16 114:  0.96 115:  0.20 116:  0.04 117:  0.04 118:  0.07 119:  0.07 120:  0.04
 121:  0.09 122:  0.01 123:  0.01 124:  0.17 125:  0.29 126:  0.03 127:  0.29 128:  0.43
 129:  0.13 130:  0.46 131:  0.01 132:  0.02 133:  0.13 134:  0.18 135:  0.01 136:  0.18
 137:  0.11 138:  0.44 139:  0.11 140:  0.41 141:  0.03 142:  0.02 143:  0.24 144:  0.11
 145:  0.32 146:  0.05 147:  0.55 148:  0.87 149:  0.22 150:  0.08 151:  0.25 152:  0.12
 153:  0.07 154:  0.54 155:  0.01 156:  0.11 157:  0.49 158:  0.31 159:  0.35 160:  0.84
 161:  0.07 162:  0.24 163:  0.16 164:  0.14 165:  0.06 166:  0.05 167:  0.08 168:  0.23
 169:  0.56 170:  0.13 171:  0.55 172:  0.35 173:  0.56 174:  0.22 175:  0.55 176:  0.09
 177:  0.29 178:  0.12 179:  0.08 180:  0.07 181:  0.34 182:  1.00 183:  0.69 184:  0.77
 185:  0.01 186:  0.82 187:  0.95 188:  0.27 189:  0.31 190:  0.66 191:  0.12 192:  0.79
 193:  0.34 194:  0.69 195:  0.54 196:  0.49 197:  0.32 198:  0.58 199:  0.40 200:  0.32
 201:  0.31 202:  0.23 203:  0.23 204:  0.42 205:  0.12 206:  0.09 207:  0.17 208:  0.22
 209:  0.27 210:  0.19 211:  0.11 212:  0.07 213:  0.24 214:  0.37 215:  0.26 216:  0.32
 217:  0.20 218:  0.10 219:  0.21 220:  0.14 221:  0.10 222:  0.10 223:  0.14 224:  0.09
 225:  0.13 226:  0.17 227:  0.00 228:  0.00 229:  0.64 230:  0.72 231:  0.61 232:  0.64
 233:  0.64 234:  0.66 235:  0.63 236:  0.71 237:  0.88 238:  0.90 239:  0.90 240:  0.16
 241:  0.07 242:  0.15 243:  0.13 244:  0.19 245:  0.12 246:  0.16 247:  0.07 248:  0.17
 249:  0.03 250:  0.09 251:  0.08 252:  0.04 253:  0.06 254:  0.04 255:  0.02 256:  0.03
 257:  0.01 258:  0.05 259:  0.01 260:  0.05 261:  0.01 262:  0.08 263:  0.07 264:  0.62
 265:  0.01 266:  0.03 267:  0.00
 recommended # of modes for mode following         187

------------------------------------------------------------------------
 * finished run on 2020/05/27 at 15:19:59.852     
------------------------------------------------------------------------
 total:
 * wall-time:     0 d,  0 h, 10 min, 35.929 sec
 *  cpu-time:     0 d,  0 h, 10 min, 35.019 sec
 * ratio c/w:     0.999 speedup
 SCF:
 * wall-time:     0 d,  0 h,  0 min,  5.700 sec
 *  cpu-time:     0 d,  0 h,  0 min,  5.658 sec
 * ratio c/w:     0.993 speedup
 ANC optimizer:
 * wall-time:     0 d,  0 h,  0 min,  5.159 sec
 *  cpu-time:     0 d,  0 h,  0 min,  5.117 sec
 * ratio c/w:     0.992 speedup
 numerical hessian:
 * wall-time:     0 d,  0 h, 10 min, 25.041 sec
 *  cpu-time:     0 d,  0 h, 10 min, 24.216 sec
 * ratio c/w:     0.999 speedup

normal termination of xtb
