# Supplementary material for: Heterogeneous Nucleation of Butanol on NaCl: A Computational Study of Temperature, Humidity, Seed Charge, and Seed Size Effects
Source: J Phys Chem A. 2021 Mar 31;125(14):3025–36. doi: 10.1021/acs.jpca.0c10972 (PMC8054243; doi:10.1021/acs.jpca.0c10972)
Supplement: Supplementary file 2 — jp0c10972_si_002.zip [file jp0c10972_si_002.zip › ALL CLUSTERS/low_level_calc/big seed/1Seed2BuOH3W.xyz]

    89
       -173.46479553  Gyration_radius:  5.3926766871
 Na         -3.22661188411234    5.32264214890455    0.13899841508593
Na          0.00285361709427    6.01995450951674   -1.16647484414061
Na         -4.98674003044717   -1.65380684096180   -3.18472733284929
Na          1.63132762252750   -0.01992995405992    3.73628081950004
Na         -3.90168468203800    1.73605694018733   -3.42451051093855
Na         -3.22068465918252    1.36316854434313   -6.72582116415589
Na         -2.60165466161245    5.11906602544958   -3.43849870321539
Na          0.23314325995283    0.31741038058872    1.05530296517160
Na          1.49552036722989    3.57335831164156    1.27139233091584
Na          4.54472827013575    4.24166958750174   -0.24452314302125
Na          1.53774498409854   -0.28400294978598   -5.96333943744226
Na          2.93887948619624   -2.68479868359831   -3.65761537741942
Na         -1.29404137352164   -2.69598006143194    0.97851716280046
Na         -1.16068752456895    2.70555102342322   -1.21037070368165
Na         -0.54961202491936    2.47235806001171   -4.82188166718785
Na         -1.90885936261612    2.82989871155340    2.37385327683207
Na         -4.50099417308711    2.01452731696052    0.12043052964536
Na          4.17324862990268    0.72693700217463   -3.75032943215389
Na         -0.35161439607685   -3.41352367482852   -2.43616842142553
Na         -2.42239141037762   -0.66044039745157   -1.25926832559874
Na          0.95529348808177    0.04910008243993   -2.54717017245403
Na          2.14047763664035    3.45147581192183   -2.49869119993357
Na          3.62256733206821    0.96190126915732   -0.07624936107352
Na         -1.76704060969389   -1.05728367534898   -4.75058438099621
Na          2.28692575026065   -2.34606777205134   -0.18905088608238
Cl         -1.50145591576649    0.83939028491657   -3.04768434316231
Cl         -0.85799748230921    4.47781527254414    0.67493332255271
Cl         -4.90391067938393    0.15070477238585   -1.54872243959083
Cl          3.93889923921592    2.84219789078458    1.65642588247848
Cl          3.34393644370157   -0.85708203666141   -1.93844041727613
Cl          1.22319739184259    1.84538377087574   -0.72750101834644
Cl         -0.33872030371794   -1.52777082831607    2.84568934343952
Cl         -2.98347589779579    3.34980003402507   -5.28457619961496
Cl         -4.20756917180072    3.72720684356497    1.88118734456355
Cl         -4.22247353480579   -0.28265012285775   -5.11715213303290
Cl          2.66643614549321   -0.71592593367470    1.54500604878028
Cl          0.35357325787118    2.03167171839638    2.97028242127947
Cl         -3.62082447890358    3.53075050790542   -1.70655864921733
Cl         -0.79188753547862    0.50567716547247   -6.61382835003343
Cl          1.85087149926197    1.68354484987859   -4.37950109714775
Cl         -2.32055056471825    6.88574681445981   -1.65582500233941
Cl          3.82901501962415   -1.13475829551004   -5.44886138548231
Cl         -0.06731055684910   -1.48993216099200   -0.79371652475372
Cl          4.59874319689074    2.55622042930615   -2.05971592606332
Cl         -2.18460507616886    1.01195831922091    0.56817169380570
Cl          2.39558659681688    5.35472857767376   -0.68295631967273
Cl          1.91536625676535   -4.22494500478926   -1.82167120202835
Cl         -2.69534820525415   -2.74090959715446   -2.90230292648029
Cl          0.54021280398136   -1.97312424190898   -4.30111687689370
Cl         -0.19938710952975    4.31159605103982   -3.10046269022984
O           3.37046581238958    1.03384565959005    4.22431746256537
H           3.62676982364324    1.59489609572228    3.46799756526313
C           4.15462292476390    1.48021949185820    5.30907195540087
H           5.22013284085101    1.31460657813557    5.09584542713779
H           3.87991136026009    0.86278522268016    6.16535185320534
C           3.93213560488800    2.95929536812596    5.62087937971286
H           4.59597390617054    3.24820807227851    6.43776692187833
H           4.21131106265629    3.54032583625673    4.73836184425554
C           2.48563676795058    3.28880687934166    5.98630275013149
H           1.82861370532561    2.94023165335729    5.18961746221833
H           2.38539030385490    4.37408027277590    6.05034500837466
C           2.04176904709929    2.67051063332190    7.30557946214918
H           2.71441110089530    2.96062656890719    8.11054510936114
H           1.03944400943079    3.00826221557526    7.55687552460730
H           2.02398425510001    1.58469913961390    7.24011437164261
O          -0.85601981520144   -4.41005891081086   -0.19441162402434
H           0.09068633759707   -4.61143088734728   -0.22561412881531
C          -1.45411948762001   -5.49240767588918    0.50947897734335
H          -1.09719191417081   -6.45010145569945    0.11311928573401
H          -2.52782627028153   -5.42427820879880    0.32237267365264
C          -1.21044852801954   -5.44635854958623    2.01464030671719
H          -1.38852210685046   -4.43470488345879    2.38514154646968
H          -1.94324594113558   -6.09940644682918    2.48962453503198
C           0.18225671450988   -5.90040808174125    2.44874405553937
H           0.36343812671010   -6.91297562512424    2.07873903151899
H           0.18665865391387   -5.94388664842947    3.53895562041376
C           1.31578695561246   -4.98482058278334    2.00008482535322
H           1.07111253099365   -3.94661854979867    2.20526706529092
H           2.21672952361538   -5.22696969785057    2.55692146957548
H           1.55051234610978   -5.11789956224792    0.94835495520147
O          -4.97698098559382   -3.46765787456289   -1.08475541325968
H          -4.15361177264357   -3.66813160991547   -1.55933282469584
H          -5.34017099803574   -4.30333820089298   -0.78845406827538
O          -2.99209615931182    0.95663933918626   -8.77431381786206
H          -3.22116041750850    0.87678367944334   -9.70358386124236
H          -2.08050537264707    0.64199675894956   -8.71183465185192
O          -3.18355174499747   -2.02699998635480    0.46574209548881
H          -3.49279190800892   -1.31757229478214    1.04416897579444
H          -3.99992524333120   -2.39733055895154    0.08136987121593
