# Supplementary material for: Heterogeneous Nucleation of Butanol on NaCl: A Computational Study of Temperature, Humidity, Seed Charge, and Seed Size Effects
Source: J Phys Chem A. 2021 Mar 31;125(14):3025–36. doi: 10.1021/acs.jpca.0c10972 (PMC8054243; doi:10.1021/acs.jpca.0c10972)
Supplement: Supplementary file 2 — jp0c10972_si_002.zip [file jp0c10972_si_002.zip › ALL CLUSTERS/low_level_calc/big seed/1Seed2BuOH4W.log]

      -----------------------------------------------------------      
     |                   =====================                   |     
     |                           x T B                           |     
     |                   =====================                   |     
     |                         S. Grimme                         |     
     |          Mulliken Center for Theoretical Chemistry        |     
     |                    University of Bonn                     |     
     |                 Version 6.0.1 (SAW181210)                 |     
      -----------------------------------------------------------      

   This program is distributed in the hope that it will be useful,
   but WITHOUT ANY WARRANTY; without even the implied warranty of
   MERCHANTABILITY or FITNESS FOR A PARTICULAR PURPOSE.
   
   FOR NON-COMMERCIAL, ACADEMIA USE ONLY.
   
   Cite this work as:
   S. Grimme, C. Bannwarth, P. Shushkov, J. Comput. Theory Chem., 2017,
   13, 1989-2009.
   C. Bannwarth, S. Ehlert and S. Grimme., ChemRxiv, 2018, preprint.
   http://doi.org/10.26434/chemrxiv.7246238.v1
   
   for sTDA-xTB:
   S. Grimme and C. Bannwarth, J. Chem. Phys., 2016, 145, 054103.
   
   in the mass-spec context:
   V. Asgeirsson, C. Bauer and S. Grimme, Chem. Sci., 2017, 8, 4879.
   
   if GBSA is used:
   P. Shushkov, F. März and S. Grimme, unpublished.
   
   for ANC optimizer:
   S. Grimme, unpublished.
   Rational Function algorithm used in ANCopt:
   F. Eckert, P. Pulay, H.-J. Werner, J. Comput. Chem., 1997, 18, 1473.
   
   with help from (in alphabetical order)
   C. Bannwarth, F. Bohle, G. Brandenburg, E. Caldeweyher, M. Checinski,
   S. Dohm, S. Ehlert, S. Ehrlich, F. März, H. Neugebauer, J. Pisarek,
   P. Pracht, P. Shushkov, and S. Spicher.
   
 * started run on 2020/05/27 at 15:09:39.700     
========================================================================
 # omp threads = 1
========================================================================
number of atoms            : 92
number of electrons        : 296
charge                     : 0
spin                       : .0
first test random number   : .1896

########################################################################
# WARNING! Please study the warnings concerning your input carefully
#  - the use of '-ohess' is discouraged, please use '--ohess' next time
########################################################################

           ------------------------------------------------- 
          |                 G F N 2 - x T B                 |
          | Geometry, Frequencies, Noncovalent interactions |
          |            JCTC 2018 parametrisation            |
           ------------------------------------------------- 
      method parameters     
 k(s)        :  1.8500
 k(p)        :  2.2300
 k(d)        :  2.2300
 k(f)        :  2.0000
 kEN (H0ij)  : -2.0000
 D4 a1       :  0.5200
 D4 a2       :  5.0000
 D4 s6       :  1.0000
 D4 s8       :  2.7000
 D4 s9       :  5.0000
 alphaj      :  2.0000


            Z     q(EN)     CN     RAES       Cart. coordinates
     1  Na  1.0    0.13   11.78    5.00    -0.42944    -2.06975     0.35970
     2  Na  1.0    0.29    8.75    5.00    -7.27030     0.97129    -2.96332
     3  Na  1.0    0.33    5.50    5.00    -7.64249     5.04369     5.84353
     4  Na  1.0    0.26    7.81    5.00    -2.26966     0.56323     9.59672
     5  Na  1.0    0.19    9.13    5.00     5.60066    -4.33023     2.35708
     6  Na  1.0    0.28    6.78    5.00     4.43421    -0.93304    11.29446
     7  Na  1.0    0.27    8.28    5.00     5.46235     7.44596     3.47900
     8  Na  1.0    0.29    6.41    5.00     9.68702    -0.41778     6.79571
     9  Na  1.0    0.13   11.72    5.00     1.80869     3.78838    -1.36566
    10  Na  1.0    0.37    6.46    5.00     1.08865    -7.64557    -1.86731
    11  Na  1.0    0.33    7.70    5.00    -0.09948     9.15941     1.29996
    12  Na  1.0    0.32    6.57    5.00    -8.95412    -1.34347     2.23064
    13  Na  1.0    0.26    7.79    5.00    -0.18294     6.77981     7.59123
    14  Na  1.0    0.32    5.57    5.00     9.45383    -3.18527    -2.32633
    15  Na  1.0    0.38    8.36    5.00     6.03985     4.96709    -5.56074
    16  Na  1.0    0.36    6.61    5.00    -2.08168     4.26561    -5.93595
    17  Na  1.0    0.30    9.82    5.00    -3.99965    -4.12287     5.33291
    18  Na  1.0    0.40    9.43    5.00    -4.85962    -4.54130    -3.60562
    19  Na  1.0    0.25    8.45    5.00     3.91608    -1.64192    -4.51806
    20  Na  1.0    0.29    6.67    5.00     6.45928     5.17018     9.54559
    21  Na  1.0    0.08   12.43    5.00     3.55309     1.24165     5.08614
    22  Na  1.0    0.20    9.07    5.00     8.14712     2.22889     0.43251
    23  Na  1.0    0.10   11.91    5.00    -3.18408     2.63704     3.37596
    24  Na  1.0    0.24    8.12    5.00    -5.40681     6.50522    -1.15755
    25  Na  1.0    0.28    8.34    5.00     1.43691    -4.94586     7.20681
    26  Cl  7.0   -0.17    3.80    5.00     8.38838     0.86859    -4.44561
    27  Cl  7.0   -0.22    3.55    4.99    -4.20418     4.80172     8.91212
    28  Cl  7.0   -0.18    3.82    5.00     5.66895    -6.00185    -2.36225
    29  Cl  7.0   -0.07    6.00    5.00    -2.61398     1.87002    -1.41358
    30  Cl  7.0   -0.14    4.07    5.00     6.01265     6.38845    -1.03267
    31  Cl  7.0   -0.12    4.26    5.00     1.05830    -6.50164     2.71142
    32  Cl  7.0   -0.13    4.07    5.00    -0.23673    -3.84018    -4.28948
    33  Cl  7.0   -0.20    3.07    4.93     0.12039    -3.32109    11.45376
    34  Cl  7.0   -0.14    4.87    5.00     2.22869     2.93996     9.58720
    35  Cl  7.0   -0.20    3.75    4.99    10.20982    -2.06288     2.14404
    36  Cl  7.0   -0.09    6.18    5.00     3.94819    -0.26824     0.27880
    37  Cl  7.0   -0.16    4.11    5.00    -4.26022     8.11708     3.34622
    38  Cl  7.0   -0.14    3.89    5.00    -0.84047     7.92117    -3.07189
    39  Cl  7.0   -0.14    4.63    5.00    -8.20419     3.28568     1.38202
    40  Cl  7.0   -0.15    3.99    5.00    -6.90183    -0.58352     6.53087
    41  Cl  7.0   -0.08    6.23    5.00    -0.59780    -0.98054     5.14113
    42  Cl  7.0   -0.14    4.80    5.00     7.85990     3.69710     5.04873
    43  Cl  7.0   -0.13    3.91    5.00     2.08459     2.32663    -6.22890
    44  Cl  7.0   -0.20    2.94    4.88    -6.61985     4.83073    -5.56480
    45  Cl  7.0   -0.20    3.04    4.92     4.16633     9.21845     7.74508
    46  Cl  7.0   -0.17    2.91    4.86   -10.03325    -2.76371    -2.21946
    47  Cl  7.0   -0.09    6.11    5.00     1.24874     5.04420     3.23425
    48  Cl  7.0   -0.24    2.92    4.87     8.72437     1.25536    11.25056
    49  Cl  7.0   -0.14    4.79    5.00     5.65129    -3.01160     6.96635
    50  Cl  7.0   -0.11    4.89    5.00    -4.89713    -3.62485     0.92631
    51  O   6.0   -0.31    3.66    4.56    -3.11475    -6.61745     8.05590
    52  H   1.0   -0.00    1.43    1.56    -2.77818    -6.31654     9.82920
    53  C   4.0   -0.06    4.61    4.68    -4.57993    -8.86063     7.84431
    54  H   1.0   -0.02    1.03    1.43    -6.36608    -8.66367     8.87864
    55  H   1.0   -0.02    1.01    1.43    -3.54052   -10.47806     8.62198
    56  C   4.0   -0.08    4.72    4.77    -5.11610    -9.32751     5.06326
    57  H   1.0   -0.03    1.50    1.60    -6.25289    -7.77076     4.33143
    58  H   1.0   -0.02    1.15    1.45    -3.31017    -9.40349     4.07575
    59  C   4.0   -0.09    4.10    3.80    -6.54457   -11.78126     4.58029
    60  H   1.0   -0.01    1.02    1.43    -8.37592   -11.70595     5.52770
    61  H   1.0   -0.00    1.02    1.43    -5.48467   -13.36608     5.36986
    62  C   4.0   -0.13    4.01    3.64    -6.93493   -12.20223     1.75832
    63  H   1.0    0.00    1.00    1.43    -5.11847   -12.43390     0.82272
    64  H   1.0   -0.01    1.00    1.43    -8.04242   -13.89963     1.43399
    65  H   1.0    0.00    1.00    1.43    -7.94051   -10.60814     0.93306
    66  O   6.0   -0.33    3.13    3.17     3.97624     8.09482    -6.50701
    67  H   1.0    0.02    1.27    1.48     2.37481     8.74486    -5.89033
    68  C   4.0   -0.04    4.47    4.49     4.65388     9.39896    -8.73029
    69  H   1.0   -0.02    1.01    1.43     4.87597    11.42444    -8.33226
    70  H   1.0   -0.01    1.01    1.43     3.19093     9.17268   -10.18095
    71  C   4.0   -0.08    4.64    4.71     7.15246     8.33782    -9.68087
    72  H   1.0   -0.01    1.03    1.43     7.95860     9.64252   -11.05639
    73  H   1.0   -0.03    1.31    1.50     8.44193     8.24844    -8.06955
    74  C   4.0   -0.09    4.58    4.64     6.89066     5.72932   -10.88768
    75  H   1.0   -0.04    1.56    1.66     5.57205     4.57996    -9.80203
    76  H   1.0   -0.03    1.07    1.44     8.72361     4.78861   -10.87548
    77  C   4.0   -0.13    4.02    3.65     5.94379     5.86585   -13.60211
    78  H   1.0   -0.01    1.00    1.43     7.24807     6.94387   -14.77028
    79  H   1.0   -0.02    1.00    1.43     5.77554     3.97653   -14.38898
    80  H   1.0   -0.00    1.00    1.43     4.09686     6.76075   -13.69207
    81  O   6.0   -0.39    3.37    3.91     2.56149    11.71396     2.79864
    82  H   1.0   -0.01    1.50    1.60     2.85721    11.56578     4.61484
    83  H   1.0    0.02    1.10    1.44     3.19539    13.36535     2.37234
    84  O   6.0   -0.34    2.92    2.58    -7.60998    -7.26697    -4.60757
    85  H   1.0    0.04    1.06    1.44    -8.53491    -8.13764    -5.89886
    86  H   1.0    0.03    1.64    1.74    -8.86874    -6.13910    -3.86379
    87  O   6.0   -0.34    3.87    4.79    -5.19144    -1.36797    -6.02837
    88  H   1.0   -0.00    1.28    1.49    -6.00429    -0.70070    -7.51552
    89  H   1.0   -0.03    1.57    1.67    -3.39705    -1.14761    -6.32075
    90  O   6.0   -0.33    3.67    4.57    -2.98031    -8.40118    -1.85024
    91  H   1.0    0.00    1.53    1.63    -3.64747    -7.77957    -0.26521
    92  H   1.0    0.04    1.34    1.51    -4.42362    -9.17390    -2.65328

  Z AO/shell   Hii/eV     exponent
  1     Wed Apr 25 08:07:45 CEST 2018   EN: 2.200 GM2: 0.406  GM3: 0.0800  RAES: 1.40
     1s    -10.707211    1.230000
  6     Wed Apr 25 08:07:45 CEST 2018   EN: 2.550 GM2: 0.538  GM3: 0.1500  RAES: 3.00
     2s    -13.970922    2.096432
     2p    -10.063292    1.800000
  8     Wed Apr 25 08:07:45 CEST 2018   EN: 3.440 GM2: 0.452  GM3:-0.0517  RAES: 1.80
     2s    -20.229985    2.439742
     2p    -15.503117    2.137023
 11     Tue Apr 24 16:34:09 CEST 2018   EN: 0.930 GM2: 0.271  GM3: 0.1799  RAES: 5.00
     3s     -4.546934    0.763787
     3p     -1.332719    0.573553
 17     Mon Apr 23 14:09:22 CEST 2018   EN: 3.160 GM2: 0.249  GM3: 0.1495  RAES: 2.50
     3s    -29.278781    2.485265
     3p    -12.673758    2.199650
     3d     -0.240338    2.476089
 no old-style atom pair restraining (fixing) potential
           ------------------------------------------------- 
          |        Self-Consistent Charge Iterations        |
           ------------------------------------------------- 

 Ncao       : 434
 Nao        : 409
 Nshell     : 181
 Nel        : 296
 T(el)      :   300.0
 intcut     :    25.0
 scfconv/Eh :  0.100E-05
   qconv/e  :  0.100E-03
 intneglect :  0.100E-07
 broydamp   :      0.250
 iter      E             dE          RMSdq      gap      omega  full diag
   1   -178.3562841 -0.178356E+03  0.119E+01    4.09       0.0  T
   2   -178.7351336 -0.378849E+00  0.718E+00    4.93       1.0  T
   3   -179.0579007 -0.322767E+00  0.509E+00    4.41       1.0  T
   4   -179.1736777 -0.115777E+00  0.246E+00    3.54       1.0  T
   5   -179.2202551 -0.465774E-01  0.200E+00    2.48       1.0  T
   6   -179.2224749 -0.221978E-02  0.755E-01    2.89       1.0  T
   7   -179.2261575 -0.368266E-02  0.391E-01    2.72       1.0  T
   8   -179.2269905 -0.832933E-03  0.267E-01    2.71       1.0  T
   9   -179.2276740 -0.683530E-03  0.210E-01    2.70       1.0  T
  10   -179.2283961 -0.722141E-03  0.165E-01    2.71       1.0  T
  11   -179.2289696 -0.573439E-03  0.132E-01    2.72       1.0  T
  12   -179.2292437 -0.274069E-03  0.114E-01    2.72       1.0  T
  13   -179.2295262 -0.282528E-03  0.998E-02    2.71       1.0  T
  14   -179.2298379 -0.311740E-03  0.800E-02    2.70       1.0  T
  15   -179.2300377 -0.199805E-03  0.516E-02    2.68       1.0  T
  16   -179.2300943 -0.565710E-04  0.367E-02    2.68       1.0  T
  17   -179.2301116 -0.173390E-04  0.236E-02    2.67       1.0  T
  18   -179.2301200 -0.839036E-05  0.164E-02    2.67       1.0  T
  19   -179.2301231 -0.310717E-05  0.129E-02    2.67       1.0  T
  20   -179.2301256 -0.247765E-05  0.952E-03    2.67       1.1  T
  21   -179.2301270 -0.136254E-05  0.805E-03    2.67       1.3  T
  22   -179.2301279 -0.966278E-06  0.668E-03    2.67       1.6  T
  23   -179.2301288 -0.822414E-06  0.544E-03    2.67       1.9  T
  24   -179.2301296 -0.817206E-06  0.469E-03    2.67       2.2  T
  25   -179.2301302 -0.610391E-06  0.394E-03    2.67       2.6  T
  26   -179.2301307 -0.460411E-06  0.327E-03    2.67       3.2  T
  27   -179.2301310 -0.351937E-06  0.282E-03    2.66       3.7  T
  28   -179.2301313 -0.326345E-06  0.234E-03    2.66       4.5  T
  29   -179.2301314 -0.114865E-06  0.195E-03    2.66       5.3  T
  30   -179.2301315 -0.100190E-06  0.180E-03    2.66       5.8  T
  31   -179.2301316 -0.900275E-07  0.143E-03    2.66       7.3  T
  32   -179.2301317 -0.764731E-07  0.126E-03    2.66       8.3  T
  33   -179.2301318 -0.642185E-07  0.106E-03    2.66       9.8  T
  34   -179.2301318 -0.518460E-07  0.871E-04    2.66      12.0  T
  35   -179.2301319 -0.346859E-07  0.665E-04    2.66      15.7  T
speedup  1.00
cpu  time for SCC    1.37 s
wall time for SCC    1.38 s

   *** convergence criteria satisfied after 35 iterations ***

          eigenvalues
 #    :         136        137        138        139        140        141        142        143
 occ. :        2.000      2.000      2.000      2.000      2.000      2.000      2.000      2.000
 eps  :       -10.618    -10.604    -10.546    -10.530    -10.520    -10.481    -10.468    -10.450
 #    :         144        145        146        147        148        149        150        151
 occ. :        2.000      2.000      2.000      2.000      2.000      0.000      0.000      0.000
 eps  :       -10.438    -10.425    -10.408    -10.361    -10.340     -7.676     -7.024     -6.689
 #    :         152        153        154        155        156        157        158        159
 occ. :        0.000      0.000      0.000      0.000      0.000      0.000      0.000      0.000
 eps  :        -6.264     -5.113     -4.540     -4.069     -3.564     -3.280     -2.856     -1.890


   #   Z            q   n(s)   n(p)   n(d)      C6AA      α(0)
   1  11 Na     0.822  0.004  0.174  0.000    66.699    26.430
   2  11 Na     0.805  0.037  0.158  0.000    66.902    26.470
   3  11 Na     0.694  0.117  0.188  0.000    68.251    26.735
   4  11 Na     0.718  0.070  0.212  0.000    67.963    26.679
   5  11 Na     0.683  0.058  0.259  0.000    68.395    26.763
   6  11 Na     0.672  0.095  0.233  0.000    68.531    26.790
   7  11 Na     0.700  0.067  0.233  0.000    68.188    26.723
   8  11 Na     0.689  0.096  0.215  0.000    68.314    26.748
   9  11 Na     0.760  0.013  0.228  0.000    67.451    26.578
  10  11 Na     0.775  0.077  0.149  0.000    67.268    26.542
  11  11 Na     0.733  0.079  0.188  0.000    67.774    26.642
  12  11 Na     0.731  0.081  0.188  0.000    67.794    26.646
  13  11 Na     0.702  0.073  0.225  0.000    68.161    26.718
  14  11 Na     0.673  0.116  0.211  0.000    68.515    26.787
  15  11 Na     0.789  0.077  0.134  0.000    67.094    26.508
  16  11 Na     0.766  0.059  0.175  0.000    67.370    26.562
  17  11 Na     0.815  0.047  0.137  0.000    66.778    26.445
  18  11 Na     0.892  0.027  0.081  0.000    65.875    26.266
  19  11 Na     0.752  0.050  0.198  0.000    67.539    26.595
  20  11 Na     0.664  0.100  0.236  0.000    68.627    26.809
  21  11 Na     0.776  0.010  0.214  0.000    67.252    26.539
  22  11 Na     0.669  0.055  0.275  0.000    68.564    26.796
  23  11 Na     0.694  0.030  0.276  0.000    68.253    26.736
  24  11 Na     0.705  0.071  0.224  0.000    68.119    26.709
  25  11 Na     0.712  0.063  0.225  0.000    68.031    26.692
  26  17 Cl    -0.751  1.976  5.774  0.001   125.362    17.130
  27  17 Cl    -0.747  1.976  5.769  0.002   125.193    17.118
  28  17 Cl    -0.735  1.974  5.761  0.001   124.753    17.088
  29  17 Cl    -0.718  1.974  5.735  0.009   124.052    17.040
  30  17 Cl    -0.753  1.979  5.771  0.002   125.438    17.135
  31  17 Cl    -0.738  1.978  5.754  0.005   124.837    17.094
  32  17 Cl    -0.746  1.976  5.767  0.004   125.187    17.118
  33  17 Cl    -0.765  1.973  5.789  0.003   125.930    17.169
  34  17 Cl    -0.733  1.976  5.752  0.006   124.673    17.083
  35  17 Cl    -0.736  1.976  5.758  0.002   124.770    17.089
  36  17 Cl    -0.734  1.983  5.746  0.006   124.703    17.085
  37  17 Cl    -0.730  1.980  5.748  0.002   124.525    17.072
  38  17 Cl    -0.749  1.975  5.773  0.001   125.278    17.124
  39  17 Cl    -0.728  1.978  5.749  0.001   124.437    17.066
  40  17 Cl    -0.734  1.979  5.754  0.001   124.689    17.084
  41  17 Cl    -0.737  1.979  5.750  0.008   124.807    17.092
  42  17 Cl    -0.741  1.978  5.757  0.006   124.953    17.102
  43  17 Cl    -0.751  1.979  5.771  0.001   125.377    17.131
  44  17 Cl    -0.770  1.978  5.790  0.002   126.141    17.183
  45  17 Cl    -0.754  1.974  5.776  0.005   125.501    17.139
  46  17 Cl    -0.754  1.974  5.774  0.006   125.491    17.139
  47  17 Cl    -0.726  1.978  5.743  0.005   124.363    17.061
  48  17 Cl    -0.768  1.975  5.790  0.003   126.064    17.178
  49  17 Cl    -0.739  1.979  5.755  0.005   124.877    17.097
  50  17 Cl    -0.754  1.973  5.774  0.007   125.477    17.138
  51   8 O     -0.497  1.704  4.793  0.000    22.768     6.444
  52   1 H      0.342  0.658  0.000  0.000     0.603     1.218
  53   6 C      0.052  1.044  2.905  0.000    19.633     6.294
  54   1 H      0.044  0.956  0.000  0.000     2.391     2.418
  55   1 H      0.049  0.951  0.000  0.000     2.332     2.388
  56   6 C     -0.118  1.072  3.046  0.000    22.657     6.760
  57   1 H      0.060  0.940  0.000  0.000     2.184     2.307
  58   1 H      0.082  0.918  0.000  0.000     1.954     2.186
  59   6 C     -0.061  1.046  3.015  0.000    21.681     6.629
  60   1 H      0.037  0.963  0.000  0.000     2.489     2.467
  61   1 H      0.038  0.962  0.000  0.000     2.472     2.459
  62   6 C     -0.134  1.042  3.092  0.000    23.129     6.858
  63   1 H      0.062  0.938  0.000  0.000     2.175     2.306
  64   1 H      0.041  0.959  0.000  0.000     2.431     2.438
  65   1 H      0.062  0.938  0.000  0.000     2.180     2.309
  66   8 O     -0.471  1.693  4.777  0.000    22.212     6.365
  67   1 H      0.333  0.667  0.000  0.000     0.627     1.243
  68   6 C      0.068  1.039  2.893  0.000    19.380     6.256
  69   1 H      0.026  0.974  0.000  0.000     2.648     2.545
  70   1 H      0.037  0.963  0.000  0.000     2.493     2.469
  71   6 C     -0.086  1.064  3.022  0.000    22.047     6.669
  72   1 H      0.044  0.956  0.000  0.000     2.398     2.422
  73   1 H      0.039  0.961  0.000  0.000     2.446     2.443
  74   6 C     -0.081  1.061  3.021  0.000    21.959     6.655
  75   1 H      0.049  0.951  0.000  0.000     2.318     2.377
  76   1 H      0.036  0.964  0.000  0.000     2.499     2.472
  77   6 C     -0.108  1.037  3.071  0.000    22.620     6.782
  78   1 H      0.034  0.966  0.000  0.000     2.536     2.490
  79   1 H      0.041  0.959  0.000  0.000     2.437     2.441
  80   1 H      0.039  0.961  0.000  0.000     2.463     2.454
  81   8 O     -0.610  1.716  4.894  0.000    25.325     6.797
  82   1 H      0.330  0.670  0.000  0.000     0.630     1.242
  83   1 H      0.306  0.694  0.000  0.000     0.703     1.316
  84   8 O     -0.630  1.722  4.908  0.000    25.820     6.863
  85   1 H      0.302  0.698  0.000  0.000     0.713     1.327
  86   1 H      0.333  0.667  0.000  0.000     0.615     1.224
  87   8 O     -0.662  1.728  4.935  0.000    26.632     6.970
  88   1 H      0.355  0.645  0.000  0.000     0.572     1.186
  89   1 H      0.364  0.636  0.000  0.000     0.545     1.154
  90   8 O     -0.670  1.731  4.939  0.000    26.828     6.995
  91   1 H      0.362  0.638  0.000  0.000     0.550     1.159
  92   1 H      0.356  0.644  0.000  0.000     0.563     1.174

 Mol. C6AA /au·bohr⁶  :     291159.017822
 Mol. C8AA /au·bohr⁸  :   17597859.124837
 Mol. α(0) /au        :       1242.633503

 
 Wiberg/Mayer (AO) data. WBOs > 0.1 written file <wbo>
 largest (>0.05) Wiberg bond orders for each atom
           total WBO             WBO to atom ...
     1  Na  0.388    Cl  32 0.142    Cl  50 0.122    Cl  29 0.075
     2  Na  0.393    Cl  46 0.150    Cl  44 0.081    O   87 0.060    Cl  39 0.058
     3  Na  0.564    Cl  27 0.157    Cl  39 0.148    Cl  37 0.121    Cl  40 0.092
     4  Na  0.524    Cl  27 0.134    Cl  33 0.118    Cl  40 0.092    Cl  34 0.080    Cl  41 0.066
     5  Na  0.576    Cl  31 0.149    Cl  49 0.120    Cl  28 0.106    Cl  36 0.071    Cl  35 0.070
     6  Na  0.588    Cl  33 0.160    Cl  48 0.142    Cl  34 0.126    Cl  49 0.110
     7  Na  0.552    Cl  30 0.138    Cl  45 0.114    Cl  42 0.100    Cl  47 0.087
     8  Na  0.567    Cl  48 0.168    Cl  35 0.127    Cl  49 0.117    Cl  42 0.111
     9  Na  0.470    Cl  29 0.121    Cl  43 0.120    Cl  38 0.080    Cl  36 0.063
    10  Na  0.427    O   90 0.111    Cl  28 0.107    Cl  31 0.083    Cl  32 0.072
    11  Na  0.488    Cl  38 0.148    Cl  37 0.104    O   81 0.081    Cl  47 0.071
    12  Na  0.503    Cl  46 0.180    Cl  40 0.116    Cl  50 0.094    Cl  39 0.081
    13  Na  0.545    Cl  27 0.138    Cl  45 0.117    Cl  47 0.088    Cl  34 0.084    Cl  37 0.082
    14  Na  0.584    Cl  35 0.178    Cl  28 0.168    Cl  26 0.159
    15  Na  0.374    Cl  30 0.119    Cl  26 0.117    O   66 0.097    Cl  43 0.072
    16  Na  0.441    Cl  44 0.154    Cl  43 0.118    Cl  38 0.076
    17  Na  0.351    Cl  50 0.114    Cl  40 0.104    Cl  41 0.061    O   51 0.055
    18  Na  0.226    O   84 0.081    O   87 0.053
    19  Na  0.476    Cl  32 0.133    Cl  43 0.112    Cl  28 0.090    Cl  26 0.090
    20  Na  0.596    Cl  45 0.153    Cl  48 0.144    Cl  34 0.135    Cl  42 0.115
    21  Na  0.396    Cl  41 0.136    Cl  36 0.109    Cl  47 0.101
    22  Na  0.602    Cl  42 0.135    Cl  30 0.120    Cl  35 0.113    Cl  26 0.089    Cl  36 0.079
    23  Na  0.591    Cl  29 0.120    Cl  39 0.109    Cl  37 0.070    Cl  40 0.066    Cl  41 0.066
    24  Na  0.551    Cl  44 0.166    Cl  37 0.104    Cl  38 0.098    Cl  39 0.092    Cl  29 0.059
    25  Na  0.535    Cl  31 0.127    Cl  33 0.115    Cl  49 0.080    Cl  41 0.067    O   51 0.063
    26  Cl  0.474    Na  14 0.159    Na  15 0.117    Na  19 0.090    Na  22 0.089
    27  Cl  0.473    Na   3 0.157    Na  13 0.138    Na   4 0.134
    28  Cl  0.491    Na  14 0.168    Na  10 0.107    Na   5 0.106    Na  19 0.090
    29  Cl  0.503    Na   9 0.121    Na  23 0.120    Na   1 0.075    Na  24 0.059
    30  Cl  0.449    Na   7 0.138    Na  22 0.120    Na  15 0.119
    31  Cl  0.466    Na   5 0.149    Na  25 0.127    Na  10 0.083
    32  Cl  0.462    Na   1 0.142    Na  19 0.133    Na  10 0.072
    33  Cl  0.443    Na   6 0.160    Na   4 0.118    Na  25 0.115
    34  Cl  0.501    Na  20 0.135    Na   6 0.126    Na  13 0.084    Na   4 0.080
    35  Cl  0.490    Na  14 0.178    Na   8 0.127    Na  22 0.113    Na   5 0.070
    36  Cl  0.487    Na  21 0.109    Na  22 0.079    Na   5 0.071    Na   9 0.063
    37  Cl  0.506    Na   3 0.121    Na  11 0.104    Na  24 0.104    Na  13 0.082    Na  23 0.070
    38  Cl  0.470    Na  11 0.148    Na  24 0.098    Na   9 0.080    Na  16 0.076
    39  Cl  0.500    Na   3 0.148    Na  23 0.109    Na  24 0.092    Na  12 0.081    Na   2 0.058
    40  Cl  0.495    Na  12 0.116    Na  17 0.104    Na   3 0.092    Na   4 0.092    Na  23 0.066
    41  Cl  0.476    Na  21 0.136    Na  25 0.067    Na   4 0.066    Na  23 0.066    Na  17 0.061
    42  Cl  0.486    Na  22 0.135    Na  20 0.115    Na   8 0.111    Na   7 0.100
    43  Cl  0.465    Na   9 0.120    Na  16 0.118    Na  19 0.112    Na  15 0.072
    44  Cl  0.429    Na  24 0.166    Na  16 0.154    Na   2 0.081
    45  Cl  0.465    Na  20 0.153    Na  13 0.117    Na   7 0.114
    46  Cl  0.450    Na  12 0.180    Na   2 0.150    H   86 0.052
    47  Cl  0.497    Na  21 0.101    Na  13 0.088    Na   7 0.087    Na  11 0.071
    48  Cl  0.437    Na   8 0.168    Na  20 0.144    Na   6 0.142
    49  Cl  0.490    Na   5 0.120    Na   8 0.117    Na   6 0.110    Na  25 0.080
    50  Cl  0.444    Na   1 0.122    Na  17 0.114    Na  12 0.094
    51  O   2.003    C   53 0.976    H   52 0.856    Na  25 0.063    Na  17 0.055
    52  H   0.882    O   51 0.856
    53  C   3.938    C   56 1.016    O   51 0.976    H   54 0.973    H   55 0.970
    54  H   0.997    C   53 0.973
    55  H   0.996    C   53 0.970
    56  C   3.988    C   53 1.016    C   59 1.007    H   57 0.966    H   58 0.964
    57  H   0.997    C   56 0.966
    58  H   0.992    C   56 0.964
    59  C   3.993    C   62 1.020    C   56 1.007    H   60 0.976    H   61 0.975
    60  H   0.996    C   59 0.976
    61  H   0.996    C   59 0.975
    62  C   3.992    C   59 1.020    H   64 0.986    H   65 0.976    H   63 0.976
    63  H   0.996    C   62 0.976
    64  H   0.997    C   62 0.986
    65  H   0.996    C   62 0.976
    66  O   1.999    C   68 0.994    H   67 0.854    Na  15 0.097
    67  H   0.888    O   66 0.854
    68  C   3.954    C   71 1.016    O   66 0.994    H   69 0.973    H   70 0.968
    69  H   0.998    C   68 0.973
    70  H   0.998    C   68 0.968
    71  C   3.994    C   68 1.016    C   74 1.014    H   72 0.976    H   73 0.974
    72  H   0.997    C   71 0.976
    73  H   0.999    C   71 0.974
    74  C   3.993    C   77 1.022    C   71 1.014    H   76 0.982    H   75 0.973
    75  H   0.998    C   74 0.973
    76  H   0.998    C   74 0.982
    77  C   3.995    C   74 1.022    H   78 0.987    H   79 0.987    H   80 0.985
    78  H   0.999    C   77 0.987
    79  H   0.998    C   77 0.987
    80  H   0.997    C   77 0.985
    81  O   1.903    H   83 0.908    H   82 0.852    Na  11 0.081
    82  H   0.891    O   81 0.852
    83  H   0.906    O   81 0.908
    84  O   1.872    H   85 0.910    H   86 0.838    Na  18 0.081
    85  H   0.908    O   84 0.910
    86  H   0.888    O   84 0.838    Cl  46 0.052
    87  O   1.873    H   88 0.872    H   89 0.853    Na   2 0.060    Na  18 0.053
    88  H   0.873    O   87 0.872
    89  H   0.867    O   87 0.853
    90  O   1.868    H   92 0.863    H   91 0.849    Na  10 0.111
    91  H   0.868    O   90 0.849
    92  H   0.873    O   90 0.863
 MOs/occ written to file <molden.input>
 
molecular dipole:
                 x           y           z       tot (Debye)
 q only:       -3.558      -5.076      -6.555
   full:        2.318      -0.766      -0.414       6.294
molecular quadrupole (traceless):
                xx          xy          yy          xz          yz          zz
 q only:      -33.126      51.475      86.705     -49.439     -22.309     -53.579
  q+dip:      -25.289      42.915      59.213     -37.229     -16.935     -33.924
   full:      -26.593      43.838      56.629     -35.358     -15.558     -30.036

SCC energy    :    -179.2301319
rep           :       0.6690529
ES            :       1.9436125
AES           :      -0.0948742
AXC           :      -0.0049335
disp          :      -0.1991595
XB            :       0.0000000
fix           :       0.0000000
total E       :    -178.5515406
atomizationE  :      15.7610372     9890.20
(atE without considering molecular charge,
 total energy contains solvation terms)
H-L gap (eV)  :          2.6643
           ------------------------------------------------- 
          |                 ===============                 |
          |                   A N C O P T                   |
          |                 ===============                 |
          |          Approximate Normal Coordinate          |
          |           Rational Function Optimizer           |
           ------------------------------------------------- 
dumping coords to <xtbopt.coord> and <xtbopt.log>
 optlevel               0
 Maxcycle             276
 Maxmicro              25
 Econv         5.000000000000000E-006
 Gconv         1.000000000000000E-003
 Maxdispl       1.00000000000000     
 Hlow          5.000000000000000E-003
 S6             20.0000000000000     
 Nvar              270

generating ANC from model Hessian ...
 Shifting diagonal of input Hessian by   2.421971269071537E-002
 Lowest  eigenvalues of input Hessian
    0.005000    0.006629    0.007834    0.008547    0.009915    0.010208
    0.010261    0.011018    0.011127    0.011591    0.011974    0.012276
    0.012400    0.012752    0.013113    0.013617    0.013682    0.013723
 Highest eigenvalues
    1.417656    1.423007    1.443325    1.448254    1.509398    1.536910
 
cpu  time for ANC gen    0.05 s
wall time for ANC gen    0.05 s
................................................................................
.............................. CYCLE    1 ......................................
................................................................................
   1   -179.2301319 -0.179230E+03  0.605E-04    2.66       0.0  T
   2   -179.2301319 -0.123774E-08  0.501E-04    2.66      20.8  T
   3   -179.2301319 -0.710372E-09  0.469E-04    2.66      22.2  T
speedup  1.00
cpu  time for SCC    0.12 s
wall time for SCC    0.12 s
speedup  1.00
cpu  time for grad    0.41 s
wall time for grad    0.41 s
 E :   -178.55154047  G :  0.000077    pred/act E change:  0.000D+00  0.110D-06
Maxdispl :   0.0009   ||displ|| :   0.0020   Lambda : -0.841D-07
Largest |displ|/coords:  0.0009 (   2)  0.0006 (   1)  0.0005 (  26)
................................................................................
.............................. CYCLE    2 ......................................
................................................................................
   1   -179.2301341 -0.179230E+03  0.537E-03    2.66       0.0  T
   2   -179.2301341 -0.126181E-07  0.134E-03    2.66       7.8  T
   3   -179.2301341 -0.127147E-08  0.648E-04    2.66      16.1  T
   4   -179.2301341 -0.659668E-09  0.336E-04    2.66      31.1  T
speedup  0.99
cpu  time for SCC    0.16 s
wall time for SCC    0.16 s
speedup  1.00
cpu  time for grad    0.45 s
wall time for grad    0.45 s
 E :   -178.55154050  G :  0.000061    pred/act E change:  0.000D+00 -0.292D-07
Maxdispl :   0.0017   ||displ|| :   0.0042   Lambda : -0.160D-06
Largest |displ|/coords:  0.0017 (   1)  0.0016 (   2)  0.0008 (  59)

   *** GEOMETRY OPTIMIZATION CONVERGED AFTER 2 ITERATIONS ***

------------------------------------------------------------------------
 total energy gain (kcal):     -0.0000
------------------------------------------------------------------------
================
 final structure:
================
$coord
       -0.42943315582321       -2.06974772503484        0.35881361240292      Na
       -7.27031977817758        0.97123896666890       -2.96334067320828      Na
       -7.64238914302941        5.04372781625261        5.84350197605216      Na
       -2.26961169030384        0.56334504470791        9.59671242814805      Na
        5.60090389176264       -4.33042989575894        2.35709337667017      Na
        4.43407531343818       -0.93282933161175       11.29448730853624      Na
        5.46216635433125        7.44589279450809        3.47886034327730      Na
        9.68702993986375       -0.41770517302628        6.79572574065883      Na
        1.80870600096060        3.78835894348582       -1.36555739050309      Na
        1.08871045089538       -7.64555341861488       -1.86736658984087      Na
       -0.09953819829330        9.15945733854452        1.29996906163262      Na
       -8.95415458733534       -1.34360191346265        2.23057495064050      Na
       -0.18294099735067        6.77985843754905        7.59125570237459      Na
        9.45389577856201       -3.18536147084090       -2.32628594037738      Na
        6.03985866123727        4.96710280376146       -5.56068527833651      Na
       -2.08167945284178        4.26538456715722       -5.93587473481881      Na
       -3.99955001185990       -4.12291952894108        5.33284505871019      Na
       -4.85971418048079       -4.54129185784655       -3.60558190538806      Na
        3.91617229388031       -1.64183137008074       -4.51803079857087      Na
        6.45929549339417        5.17009766674751        9.54553453442968      Na
        3.55303363678712        1.24204125522901        5.08621062689478      Na
        8.14709239888590        2.22891667139902        0.43220066881189      Na
       -3.18402589903736        2.63714916828828        3.37601005487586      Na
       -5.40658873454342        6.50510431915147       -1.15788168659813      Na
        1.43699163363992       -4.94604867249587        7.20703806189165      Na
        8.38837603020658        0.86846394150576       -4.44550699810574      Cl
       -4.20421497876565        4.80179473980009        8.91236649259925      Cl
        5.66894588294637       -6.00181572406460       -2.36218936203721      Cl
       -2.61369021396588        1.87018942041550       -1.41382322696414      Cl
        6.01236370966717        6.38824800785248       -1.03260496202325      Cl
        1.05830623281076       -6.50188448077615        2.71145257640420      Cl
       -0.23672413730931       -3.84004029424817       -4.28934878068434      Cl
        0.12041128647028       -3.32108622292176       11.45373691053463      Cl
        2.22867788544291        2.93989994774076        9.58694988076339      Cl
       10.20986258944529       -2.06267803944656        2.14406073424568      Cl
        3.94816528402204       -0.26803060239556        0.27844780101173      Cl
       -4.26013185546894        8.11689186033492        3.34635894301058      Cl
       -0.84047044495956        7.92112444837707       -3.07204292316558      Cl
       -8.20436357653053        3.28551278271406        1.38223527666478      Cl
       -6.90201107555978       -0.58375320915272        6.53083660514739      Cl
       -0.59793565575282       -0.98026929539686        5.14177017473634      Cl
        7.85985711954274        3.69717247239572        5.04893307593125      Cl
        2.08466111400830        2.32659593103669       -6.22893447281689      Cl
       -6.61985590093143        4.83077965711926       -5.56467488173326      Cl
        4.16644372915141        9.21817240683635        7.74504942079997      Cl
      -10.03342015115111       -2.76372908166451       -2.21951431790479      Cl
        1.24880264124416        5.04415039673709        3.23407962016325      Cl
        8.72426874391144        1.25538244578057       11.25048858840287      Cl
        5.65125251619722       -3.01159926706658        6.96638372778243      Cl
       -4.89721438917204       -3.62481688614383        0.92619536425938      Cl
       -3.11468845087582       -6.61750599136439        8.05595840531964      O 
       -2.77823643257405       -6.31659414890727        9.82927184847459      H 
       -4.57993427165666       -8.86062198081109        7.84433622444619      C 
       -6.36607428846783       -8.66362893146093        8.87867505540196      H 
       -3.54058452528406      -10.47807929852469        8.62203153493392      H 
       -5.11612687241124       -9.32751285712579        5.06330673345926      C 
       -6.25296023669570       -7.77077955858179        4.33148563680451      H 
       -3.31021609072129       -9.40344499391965        4.07573380033265      H 
       -6.54454944117120      -11.78129822320692        4.58036716419810      C 
       -8.37588152848273      -11.70598362383701        5.52779474171424      H 
       -5.48462491654282      -13.36610686810694        5.36991551921208      H 
       -6.93494021928154      -12.20226847107901        1.75840394556403      C 
       -5.11849104615149      -12.43389875908856        0.82278204938362      H 
       -8.04239801551279      -13.89970238528417        1.43408121190291      H 
       -7.94056465505843      -10.60819822215196        0.93317008779064      H 
        3.97623592716490        8.09482495197894       -6.50696539804225      O 
        2.37483781993045        8.74495446100764       -5.89027414713465      H 
        4.65393645707324        9.39897713785799       -8.73022114864047      C 
        4.87611834314844       11.42445120304927       -8.33215959261459      H 
        3.19096868355845        9.17279411725116      -10.18089625587923      H 
        7.15250530357637        8.33779052878060       -9.68081758787390      C 
        7.95867265729628        9.64254099938778      -11.05625944378114      H 
        8.44192025888053        8.24829531857233       -8.06947204356136      H 
        6.89068372225361        5.72933039399901      -10.88772866746501      C 
        5.57209709328735        4.57994550916653       -9.80207381751415      H 
        8.72364734799774        4.78863854856729      -10.87555104013092      H 
        5.94377687405368        5.86597771881396      -13.60214936841490      C 
        7.24805361904434        6.94401216938859      -14.77029716007369      H 
        5.77547138265829        3.97669597622201      -14.38911518432481      H 
        4.09685176025004        6.76090012043153      -13.69201792865212      H 
        2.56151670535625       11.71395087482047        2.79852553009312      O 
        2.85735605082116       11.56568647506720        4.61467955396429      H 
        3.19538284176639       13.36536731293696        2.37232750927510      H 
       -7.61006851822304       -7.26698626272298       -4.60759825971922      O 
       -8.53509925793117       -8.13761070834843       -5.89883104892111      H 
       -8.86876784490456       -6.13905340913340       -3.86379869482931      H 
       -5.19141740669840       -1.36797839158033       -6.02844500871762      O 
       -6.00425174938245       -0.70058774501189       -7.51553327865537      H 
       -3.39698643684525       -1.14763771801440       -6.32071447772519      H 
       -2.98030024994338       -8.40132018761167       -1.85019029761445      O 
       -3.64759522388593       -7.77948415545299       -0.26530444152909      H 
       -4.42362352069577       -9.17388172012722       -2.65336597137674      H 
$end
 
 Bond Distances (Angstroems)
 ---------------------------
Na1-Na5=3.5683       Na1-Na9=3.4417       Na1-Na10=3.2771      Na1-Na17=3.4173      Na1-Na18=3.4070      Na1-Na19=3.4640      
Na1-Na21=3.7109      Na1-Na23=3.2982      Na1-Na25=4.0528      Na1-Cl29=2.5618      Na1-Cl31=2.7696      Na1-Cl32=2.6340      
Na1-Cl36=2.5054      Na1-Cl41=2.5974      Na1-Cl50=2.5213      Na2-Na12=3.1383      Na2-Na16=3.6127      Na2-Na18=3.2019      
Na2-Na23=4.0874      Na2-Na24=3.2343      Na2-Cl29=2.6402      Na2-Cl39=2.6518      Na2-Cl44=2.4869      Na2-Cl46=2.4898      
Na2-O87=2.3181       Na3-Na12=3.9448      Na3-Na13=4.1571      Na3-Na23=2.9821      Na3-Na24=3.9654      Na3-Cl27=2.4421      
Na3-Cl37=2.7558      Na3-Cl39=2.5549      Na3-Cl40=3.0255      Na4-Na6=3.7441       Na4-Na13=3.6287      Na4-Na17=3.4755      
Na4-Na21=3.9141      Na4-Na23=3.5035      Na4-Na25=3.7345      Na4-Cl27=2.4919      Na4-Cl33=2.6059      Na4-Cl34=2.6922      
Na4-Cl40=3.0016      Na4-Cl41=2.6471      Na5-Na1=3.5683       Na5-Na8=3.8052       Na5-Na10=3.7116      Na5-Na14=3.2660      
Na5-Na19=4.0069      Na5-Na21=3.4577      Na5-Na22=3.8602      Na5-Na25=3.3983      Na5-Cl28=2.6496      Na5-Cl31=2.6710      
Na5-Cl35=2.7205      Na5-Cl36=2.5683      Na5-Cl49=2.5372      Na6-Na4=3.7441       Na6-Na8=3.6700       Na6-Na20=3.5263      
Na6-Na21=3.5121      Na6-Na25=3.4211      Na6-Cl33=2.6106      Na6-Cl34=2.5255      Na6-Cl48=2.5486      Na6-Cl49=2.6212      
Na7-Na9=3.7491       Na7-Na11=3.2884      Na7-Na13=3.7126      Na7-Na20=3.4692      Na7-Na21=3.5386      Na7-Na22=3.4985      
Na7-Cl30=2.4693      Na7-Cl42=2.4971      Na7-Cl45=2.5390      Na7-Cl47=2.5697      Na7-O81=2.7544       Na8-Na5=3.8052       
Na8-Na6=3.6700       Na8-Na20=3.7119      Na8-Na21=3.4823      Na8-Na22=3.7370      Na8-Cl35=2.6256      Na8-Cl42=2.5556      
Na8-Cl48=2.5692      Na8-Cl49=2.5403      Na9-Na1=3.4417       Na9-Na7=3.7491       Na9-Na11=3.3298      Na9-Na15=3.2141      
Na9-Na16=3.1861      Na9-Na19=3.5048      Na9-Na21=3.7847      Na9-Na22=3.5828      Na9-Na23=3.6942      Na9-Na24=4.0813      
Na9-Cl29=2.5510      Na9-Cl30=2.6215      Na9-Cl36=2.5780      Na9-Cl38=2.7502      Na9-Cl43=2.6913      Na9-Cl47=2.5404      
Na10-Na1=3.2771      Na10-Na5=3.7116      Na10-Na18=3.6678     Na10-Na19=3.7815     Na10-Cl28=2.5884     Na10-Cl31=2.4975     
Na10-Cl32=2.4880     Na10-O90=2.1901      Na11-Na7=3.2884      Na11-Na9=3.3298      Na11-Na13=3.5597     Na11-Na23=3.9729     
Na11-Na24=3.3988     Na11-Cl37=2.5149     Na11-Cl38=2.4363     Na11-Cl47=2.5098     Na11-O81=2.1069      Na12-Na2=3.1383      
Na12-Na3=3.9448      Na12-Na17=3.4252     Na12-Na18=4.1347     Na12-Na23=3.7588     Na12-Cl39=2.5218     Na12-Cl40=2.5533     
Na12-Cl46=2.5370     Na12-Cl50=2.5579     Na13-Na3=4.1571      Na13-Na4=3.6287      Na13-Na7=3.7126      Na13-Na11=3.5597     
Na13-Na20=3.7616     Na13-Na21=3.7754     Na13-Na23=3.5076     Na13-Cl27=2.4724     Na13-Cl34=2.6216     Na13-Cl37=3.1940     
Na13-Cl45=2.6399     Na13-Cl47=2.5950     Na14-Na5=3.2660      Na14-Na19=3.2557     Na14-Na22=3.2891     Na14-Cl26=2.4854     
Na14-Cl28=2.4967     Na14-Cl35=2.4717     Na15-Na9=3.2141      Na15-Na19=3.7146     Na15-Na22=3.6606     Na15-Cl26=2.5684     
Na15-Cl30=2.5114     Na15-Cl43=2.5413     Na15-O66=2.0452      Na15-C68=2.9751      Na15-C71=2.8778      Na15-C74=2.8830      
Na15-H75=2.2673      Na16-Na2=3.6127      Na16-Na9=3.1861      Na16-Na24=3.3005     Na16-Cl29=2.7225     Na16-Cl38=2.5437     
Na16-Cl43=2.4367     Na16-Cl44=2.4280     Na17-Na1=3.4173      Na17-Na4=3.4755      Na17-Na12=3.4252     Na17-Na23=3.7491     
Na17-Na25=3.0741     Na17-Cl31=3.2669     Na17-Cl40=2.5037     Na17-Cl41=2.4528     Na17-Cl50=2.3943     Na17-O51=2.0096      
Na17-C53=2.8541      Na17-C56=2.8204      Na17-H57=2.3300      Na18-Na1=3.4070      Na18-Na2=3.2019      Na18-Na10=3.6678     
Na18-Na12=4.1347     Na18-Cl32=2.5007     Na18-Cl46=2.9864     Na18-Cl50=2.4467     Na18-O84=2.1166      Na18-H86=2.2879      
Na18-O87=2.1200      Na18-H89=2.4266      Na18-O90=2.4545      Na19-Na1=3.4640      Na19-Na5=4.0069      Na19-Na9=3.5048      
Na19-Na10=3.7815     Na19-Na14=3.2557     Na19-Na15=3.7146     Na19-Na22=4.0088     Na19-Cl26=2.7142     Na19-Cl28=2.7359     
Na19-Cl32=2.4894     Na19-Cl36=2.6403     Na19-Cl43=2.4838     Na20-Na6=3.5263      Na20-Na7=3.4692      Na20-Na8=3.7119      
Na20-Na13=3.7616     Na20-Na21=3.5006     Na20-Cl34=2.5309     Na20-Cl42=2.6113     Na20-Cl45=2.6398     Na20-Cl48=2.5577     
Na21-Na1=3.7109      Na21-Na4=3.9141      Na21-Na5=3.4577      Na21-Na6=3.5121      Na21-Na7=3.5386      Na21-Na8=3.4823      
Na21-Na9=3.7847      Na21-Na13=3.7754     Na21-Na20=3.5006     Na21-Na22=3.4997     Na21-Na23=3.7515     Na21-Na25=3.6382     
Na21-Cl34=2.6402     Na21-Cl36=2.6749     Na21-Cl41=2.4918     Na21-Cl42=2.6234     Na21-Cl47=2.5486     Na21-Cl49=2.6999     
Na22-Na5=3.8602      Na22-Na7=3.4985      Na22-Na8=3.7370      Na22-Na9=3.5828      Na22-Na14=3.2891     Na22-Na15=3.6606     
Na22-Na19=4.0088     Na22-Na21=3.4997     Na22-Cl26=2.6827     Na22-Cl30=2.5926     Na22-Cl35=2.6776     Na22-Cl36=2.5864     
Na22-Cl42=2.5681     Na23-Na1=3.2982      Na23-Na2=4.0874      Na23-Na3=2.9821      Na23-Na4=3.5035      Na23-Na9=3.6942      
Na23-Na11=3.9729     Na23-Na12=3.7588     Na23-Na13=3.5076     Na23-Na17=3.7491     Na23-Na21=3.7515     Na23-Na24=3.3659     
Na23-Cl27=3.1917     Na23-Cl29=2.5846     Na23-Cl37=2.9552     Na23-Cl39=2.8790     Na23-Cl40=3.0924     Na23-Cl41=2.5319     
Na23-Cl47=2.6703     Na24-Na2=3.2343      Na24-Na3=3.9654      Na24-Na9=4.0813      Na24-Na11=3.3988     Na24-Na16=3.3005     
Na24-Na23=3.3659     Na24-Cl29=2.8668     Na24-Cl37=2.6032     Na24-Cl38=2.7251     Na24-Cl39=2.6271     Na24-Cl44=2.5759     
Na25-Na1=4.0528      Na25-Na4=3.7345      Na25-Na5=3.3983      Na25-Na6=3.4211      Na25-Na17=3.0741     Na25-Na21=3.6382     
Na25-Cl31=2.5254     Na25-Cl33=2.5050     Na25-Cl41=2.5996     Na25-Cl49=2.4571     Na25-O51=2.6049      Cl26-Na14=2.4854     
Cl26-Na15=2.5684     Cl26-Na19=2.7142     Cl26-Na22=2.6827     Cl27-Na3=2.4421      Cl27-Na4=2.4919      Cl27-Na13=2.4724     
Cl27-Na23=3.1917     Cl28-Na5=2.6496      Cl28-Na10=2.5884     Cl28-Na14=2.4967     Cl28-Na19=2.7359     Cl29-Na1=2.5618      
Cl29-Na2=2.6402      Cl29-Na9=2.5510      Cl29-Na16=2.7225     Cl29-Na23=2.5846     Cl29-Na24=2.8668     Cl30-Na7=2.4693      
Cl30-Na9=2.6215      Cl30-Na15=2.5114     Cl30-Na22=2.5926     Cl31-Na1=2.7696      Cl31-Na5=2.6710      Cl31-Na10=2.4975     
Cl31-Na17=3.2669     Cl31-Na25=2.5254     Cl32-Na1=2.6340      Cl32-Na10=2.4880     Cl32-Na18=2.5007     Cl32-Na19=2.4894     
Cl33-Na4=2.6059      Cl33-Na6=2.6106      Cl33-Na25=2.5050     Cl34-Na4=2.6922      Cl34-Na6=2.5255      Cl34-Na13=2.6216     
Cl34-Na20=2.5309     Cl34-Na21=2.6402     Cl35-Na5=2.7205      Cl35-Na8=2.6256      Cl35-Na14=2.4717     Cl35-Na22=2.6776     
Cl36-Na1=2.5054      Cl36-Na5=2.5683      Cl36-Na9=2.5780      Cl36-Na19=2.6403     Cl36-Na21=2.6749     Cl36-Na22=2.5864     
Cl37-Na3=2.7558      Cl37-Na11=2.5149     Cl37-Na13=3.1940     Cl37-Na23=2.9552     Cl37-Na24=2.6032     Cl38-Na9=2.7502      
Cl38-Na11=2.4363     Cl38-Na16=2.5437     Cl38-Na24=2.7251     Cl39-Na2=2.6518      Cl39-Na3=2.5549      Cl39-Na12=2.5218     
Cl39-Na23=2.8790     Cl39-Na24=2.6271     Cl40-Na3=3.0255      Cl40-Na4=3.0016      Cl40-Na12=2.5533     Cl40-Na17=2.5037     
Cl40-Na23=3.0924     Cl41-Na1=2.5974      Cl41-Na4=2.6471      Cl41-Na17=2.4528     Cl41-Na21=2.4918     Cl41-Na23=2.5319     
Cl41-Na25=2.5996     Cl42-Na7=2.4971      Cl42-Na8=2.5556      Cl42-Na20=2.6113     Cl42-Na21=2.6234     Cl42-Na22=2.5681     
Cl43-Na9=2.6913      Cl43-Na15=2.5413     Cl43-Na16=2.4367     Cl43-Na19=2.4838     Cl44-Na2=2.4869      Cl44-Na16=2.4280     
Cl44-Na24=2.5759     Cl45-Na7=2.5390      Cl45-Na13=2.6399     Cl45-Na20=2.6398     Cl46-Na2=2.4898      Cl46-Na12=2.5370     
Cl46-Na18=2.9864     Cl47-Na7=2.5697      Cl47-Na9=2.5404      Cl47-Na11=2.5098     Cl47-Na13=2.5950     Cl47-Na21=2.5486     
Cl47-Na23=2.6703     Cl48-Na6=2.5486      Cl48-Na8=2.5692      Cl48-Na20=2.5577     Cl49-Na5=2.5372      Cl49-Na6=2.6212      
Cl49-Na8=2.5403      Cl49-Na21=2.6999     Cl49-Na25=2.4571     Cl50-Na1=2.5213      Cl50-Na12=2.5579     Cl50-Na17=2.3943     
Cl50-Na18=2.4467     O51-Na17=2.0096      O51-Na25=2.6049      O51-H52=0.9683       O51-C53=1.4222       H52-O51=0.9683       
C53-Na17=2.8541      C53-O51=1.4222       C53-H54=1.0972       C53-H55=1.0975       C53-C56=1.5190       H54-C53=1.0972       
H55-C53=1.0975       C56-Na17=2.8204      C56-C53=1.5190       C56-H57=1.0911       C56-H58=1.0899       C56-C59=1.5241       
H57-Na17=2.3300      H57-C56=1.0911       H58-C56=1.0899       C59-C56=1.5241       C59-H60=1.0918       C59-H61=1.0920       
C59-C62=1.5239       H60-C59=1.0918       H61-C59=1.0920       C62-C59=1.5239       C62-H63=1.0882       C62-H64=1.0862       
C62-H65=1.0888       H63-C62=1.0882       H64-C62=1.0862       H65-C62=1.0888       O66-Na15=2.0452      O66-H67=0.9711       
O66-C68=1.4103       H67-O66=0.9711       C68-Na15=2.9751      C68-O66=1.4103       C68-H69=1.0986       C68-H70=1.0968       
C68-C71=1.5220       H69-C68=1.0986       H70-C68=1.0968       C71-Na15=2.8778      C71-C68=1.5220       C71-H72=1.0902       
C71-H73=1.0931       C71-C74=1.5272       H72-C71=1.0902       H73-C71=1.0931       C74-Na15=2.8830      C74-C71=1.5272       
C74-H75=1.0894       C74-H76=1.0903       C74-C77=1.5230       H75-Na15=2.2673      H75-C74=1.0894       H76-C74=1.0903       
C77-C74=1.5230       C77-H78=1.0881       C77-H79=1.0867       C77-H80=1.0871       H78-C77=1.0881       H79-C77=1.0867       
H80-C77=1.0871       O81-Na7=2.7544       O81-Na11=2.1069      O81-H82=0.9769       O81-H83=0.9628       H82-O81=0.9769       
H83-O81=0.9628       O84-Na18=2.1166      O84-H85=0.9585       O84-H86=0.9772       H85-O84=0.9585       H86-Na18=2.2879      
H86-O84=0.9772       O87-Na2=2.3181       O87-Na18=2.1200      O87-H88=0.9638       O87-H89=0.9691       H88-O87=0.9638       
H89-Na18=2.4266      H89-O87=0.9691       O90-Na10=2.1901      O90-Na18=2.4545      O90-H91=0.9677       O90-H92=0.9650       
H91-O90=0.9677       H92-O90=0.9650       
 C  H  Rav=1.0913 sigma=0.0038  Rmin=1.0862  Rmax=1.0986    18
 C  C  Rav=1.5232 sigma=0.0025  Rmin=1.5190  Rmax=1.5272     6
 O  H  Rav=0.9680 sigma=0.0056  Rmin=0.9585  Rmax=0.9772    10
 O  C  Rav=1.4163 sigma=0.0059  Rmin=1.4103  Rmax=1.4222     2
 Na H  Rav=2.3280 sigma=0.0613  Rmin=2.2673  Rmax=2.4266     4
 Na C  Rav=2.8821 sigma=0.0515  Rmin=2.8204  Rmax=2.9751     5
 Na O  Rav=2.2720 sigma=0.2409  Rmin=2.0096  Rmax=2.7544    10
 Na Na Rav=3.5884 sigma=0.2635  Rmin=2.9821  Rmax=4.1571    76
 Cl Na Rav=2.6154 sigma=0.1624  Rmin=2.3943  Rmax=3.2669   110
 
 selected bond angles (degree)
 --------------------
Na9-Na1-Na5= 94.17             Na10-Na1-Na5= 65.51            Na10-Na1-Na9=129.15            Na17-Na1-Na5= 99.18            
Na17-Na1-Na9=132.91            Na17-Na1-Na10= 97.25           Na18-Na1-Na5=132.00            Na18-Na1-Na9=114.79            
Na18-Na1-Na10= 66.53           Na18-Na1-Na17= 88.38           Na19-Na1-Na5= 69.45            Na19-Na1-Na9= 61.00            
Na19-Na1-Na10= 68.18           Na19-Na1-Na17=164.08           Na19-Na1-Na18= 91.33           Na21-Na1-Na5= 56.68            
Na21-Na1-Na9= 63.76            Na21-Na1-Na10=121.89           Na21-Na1-Na17= 86.84           Na21-Na1-Na18=170.81           
Na21-Na1-Na19= 95.41           Na23-Na1-Na5=120.33            Na23-Na1-Na9= 66.44            Na23-Na1-Na10=164.22           
Na23-Na1-Na17= 67.85           Na23-Na1-Na18=106.49           Na23-Na1-Na19=127.21           Na23-Na1-Na21= 64.41           
Na25-Na1-Na5= 52.49            Na25-Na1-Na9=119.44            Na25-Na1-Na10= 85.62           Na25-Na1-Na17= 47.67           
Na25-Na1-Na18=125.04           Na25-Na1-Na19=121.93           Na25-Na1-Na21= 55.68           Na25-Na1-Na23= 87.62           
Cl29-Na1-Na5=141.71            Cl29-Na1-Na9= 47.56            Cl29-Na1-Na10=135.38           Cl29-Na1-Na17=106.94           
Cl29-Na1-Na18= 77.08           Cl29-Na1-Na19= 88.48           Cl29-Na1-Na21= 96.82           Cl29-Na1-Na23= 50.45           
Cl29-Na1-Na25=137.99           Cl31-Na1-Na5= 47.83            Cl31-Na1-Na9=141.64            Cl31-Na1-Na10= 47.89           
Cl31-Na1-Na17= 62.72           Cl31-Na1-Na18= 98.47           Cl31-Na1-Na19=101.63           Cl31-Na1-Na21= 86.30           
Cl31-Na1-Na23=123.20           Cl31-Na1-Na25= 37.88           Cl31-Na1-Cl29=169.13           Cl32-Na1-Na5= 97.06            
Cl32-Na1-Na9= 93.41            Cl32-Na1-Na10= 48.29           Cl32-Na1-Na17=128.87           Cl32-Na1-Na18= 46.77           
Cl32-Na1-Na19= 45.72           Cl32-Na1-Na21=140.85           Cl32-Na1-Na23=137.54           Cl32-Na1-Na25=133.79           
Cl32-Na1-Cl29= 87.99           Cl32-Na1-Cl31= 96.18           Cl36-Na1-Na5= 46.03            Cl36-Na1-Na9= 48.28            
Cl36-Na1-Na10= 96.31           Cl36-Na1-Na17=130.18           Cl36-Na1-Na18=140.52           Cl36-Na1-Na19= 49.36           
Cl36-Na1-Na21= 46.10           Cl36-Na1-Na23= 97.44           Cl36-Na1-Na25= 86.15           Cl36-Na1-Cl29= 95.81           
Cl36-Na1-Cl31= 93.85           Cl36-Na1-Cl32= 94.80           Cl41-Na1-Na5= 79.42            Cl41-Na1-Na9= 94.03            
Cl41-Na1-Na10=123.96           Cl41-Na1-Na17= 45.66           Cl41-Na1-Na18=131.42           Cl41-Na1-Na19=137.24           
Cl41-Na1-Na21= 42.08           Cl41-Na1-Na23= 49.12           Cl41-Na1-Na25= 38.78           Cl41-Na1-Cl29= 99.25           
Cl41-Na1-Cl31= 76.10           Cl41-Na1-Cl32=171.98           Cl41-Na1-Cl36= 87.93           Cl50-Na1-Na5=133.94            
Cl50-Na1-Na9=130.41            Cl50-Na1-Na10= 88.79           Cl50-Na1-Na17= 44.45           Cl50-Na1-Na18= 45.80           
Cl50-Na1-Na19=137.10           Cl50-Na1-Na21=127.33           Cl50-Na1-Na23= 76.96           Cl50-Na1-Na25= 89.97           
Cl50-Na1-Cl29= 83.46           Cl50-Na1-Cl31= 86.37           Cl50-Na1-Cl32= 91.80           Cl50-Na1-Cl36=173.33           
Cl50-Na1-Cl41= 85.65           Na16-Na2-Na12=141.76           Na18-Na2-Na12= 81.40           Na18-Na2-Na16= 95.20           
Na23-Na2-Na12= 61.03           Na23-Na2-Na16= 81.44           Na23-Na2-Na18= 94.18           Na24-Na2-Na12=100.44           
Na24-Na2-Na16= 57.32           Na24-Na2-Na18=137.29           Na24-Na2-Na23= 53.20           Cl29-Na2-Na12= 93.63           
Cl29-Na2-Na16= 48.62           Cl29-Na2-Na18= 79.94           Cl29-Na2-Na23= 38.05           Cl29-Na2-Na24= 57.35           
Cl39-Na2-Na12= 50.79           Cl39-Na2-Na16=107.24           Cl39-Na2-Na18=125.95           Cl39-Na2-Na23= 44.54           
Cl39-Na2-Na24= 51.87           Cl39-Na2-Cl29= 79.71           Cl44-Na2-Na12=147.63           Cl44-Na2-Na16= 42.06           
Cl44-Na2-Na18=129.37           Cl44-Na2-Na23=101.77           Cl44-Na2-Na24= 51.52           Cl44-Na2-Cl29= 83.96           
Cl44-Na2-Cl39= 97.27           Cl46-Na2-Na12= 52.05           Cl46-Na2-Na16=153.92           Cl46-Na2-Na18= 61.81           
Cl46-Na2-Na23=110.62           Cl46-Na2-Na24=148.33           Cl46-Na2-Cl29=129.94           Cl46-Na2-Cl39= 96.89           
Cl46-Na2-Cl44=145.16           O87-Na2-Na12=122.62            O87-Na2-Na16= 65.94            O87-Na2-Na18= 41.42            
O87-Na2-Na23=116.00            O87-Na2-Na24=123.06            O87-Na2-Cl29= 82.56            O87-Na2-Cl39=160.36            
O87-Na2-Cl44= 89.17            O87-Na2-Cl46= 88.02            Na13-Na3-Na12=117.66           Na23-Na3-Na12= 63.97           
Na23-Na3-Na13= 55.98           Na24-Na3-Na12= 76.51           Na24-Na3-Na13= 83.19           Na24-Na3-Na23= 55.82           
Cl27-Na3-Na12=114.11           Cl27-Na3-Na13= 32.46           Cl27-Na3-Na23= 71.30           Cl27-Na3-Na24=114.16           
Cl37-Na3-Na12=112.80           Cl37-Na3-Na13= 50.17           Cl37-Na3-Na23= 61.85           Cl37-Na3-Na24= 40.81           
Cl37-Na3-Cl27= 82.30           Cl39-Na3-Na12= 38.71           Cl39-Na3-Na13=113.37           Cl39-Na3-Na23= 62.09           
Cl39-Na3-Na24= 40.75           Cl39-Na3-Cl27=133.01           Cl39-Na3-Cl37= 81.22           Cl40-Na3-Na12= 40.33           
Cl40-Na3-Na13= 93.89           Cl40-Na3-Na23= 61.96           Cl40-Na3-Na24=105.40           Cl40-Na3-Cl27= 76.82           
Cl40-Na3-Cl37=123.67           Cl40-Na3-Cl39= 76.57           Na13-Na4-Na6= 88.49            Na17-Na4-Na6=104.74            
Na17-Na4-Na13=122.49           Na21-Na4-Na6= 54.54            Na21-Na4-Na13= 59.93           Na21-Na4-Na17= 82.93           
Na23-Na4-Na6=115.00            Na23-Na4-Na13= 58.89           Na23-Na4-Na17= 64.98           Na23-Na4-Na21= 60.46           
Na25-Na4-Na6= 54.45            Na25-Na4-Na13=116.67           Na25-Na4-Na17= 50.32           Na25-Na4-Na21= 56.75           
Na25-Na4-Na23= 89.94           Cl27-Na4-Na6=127.91            Cl27-Na4-Na13= 42.82           Cl27-Na4-Na17=116.08           
Cl27-Na4-Na21= 98.75           Cl27-Na4-Na23= 61.63           Cl27-Na4-Na25=150.37           Cl33-Na4-Na6= 44.18            
Cl33-Na4-Na13=132.67           Cl33-Na4-Na17= 79.04           Cl33-Na4-Na21= 85.43           Cl33-Na4-Na23=131.95           
Cl33-Na4-Na25= 42.01           Cl33-Na4-Cl27=164.62           Cl34-Na4-Na6= 42.40            Cl34-Na4-Na13= 46.12           
Cl34-Na4-Na17=124.40           Cl34-Na4-Na21= 42.26           Cl34-Na4-Na23= 88.51           Cl34-Na4-Na25= 84.24           
Cl34-Na4-Cl27= 86.70           Cl34-Na4-Cl33= 86.56           Cl40-Na4-Na6=149.40            Cl40-Na4-Na13=105.89           
Cl40-Na4-Na17= 44.74           Cl40-Na4-Na21=109.38           Cl40-Na4-Na23= 56.13           Cl40-Na4-Na25= 95.05           
Cl40-Na4-Cl27= 76.58           Cl40-Na4-Cl33=116.15           Cl40-Na4-Cl34=144.64           Cl41-Na4-Na6= 80.32            
Cl41-Na4-Na13= 85.27           Cl41-Na4-Na17= 44.74           Cl41-Na4-Na21= 38.94           Cl41-Na4-Na23= 46.06           
Cl41-Na4-Na25= 44.11           Cl41-Na4-Cl27=106.59           Cl41-Na4-Cl33= 86.00           Cl41-Na4-Cl34= 81.20           
Cl41-Na4-Cl40= 74.29           Na8-Na5-Na1=120.58             Na10-Na5-Na1= 53.46            Na10-Na5-Na8=174.00            
Na14-Na5-Na1=105.74            Na14-Na5-Na8= 90.73            Na14-Na5-Na10= 91.85           Na19-Na5-Na1= 54.05            
Na19-Na5-Na8=119.58            Na19-Na5-Na10= 58.52           Na19-Na5-Na14= 51.98           Na21-Na5-Na1= 63.74            
Na21-Na5-Na8= 57.06            Na21-Na5-Na10=116.94           Na21-Na5-Na14=110.76           Na21-Na5-Na19= 90.38           
Na22-Na5-Na1= 86.13            Na22-Na5-Na8= 58.35            Na22-Na5-Na10=119.38           Na22-Na5-Na14= 54.20           
Na22-Na5-Na19= 61.24           Na22-Na5-Na21= 56.82           Na25-Na5-Na1= 71.10            Na25-Na5-Na8= 87.39            
Na25-Na5-Na10= 89.57           Na25-Na5-Na14=174.67           Na25-Na5-Na19=125.13           Na25-Na5-Na21= 64.09           
Na25-Na5-Na22=120.78           Cl28-Na5-Na1= 81.07            Cl28-Na5-Na8=139.09            Cl28-Na5-Na10= 44.22           
Cl28-Na5-Na14= 48.56           Cl28-Na5-Na19= 42.76           Cl28-Na5-Na21=133.05           Cl28-Na5-Na22= 92.68           
Cl28-Na5-Na25=133.52           Cl31-Na5-Na1= 50.22            Cl31-Na5-Na8=134.60            Cl31-Na5-Na10= 42.27           
Cl31-Na5-Na14=134.02           Cl31-Na5-Na19= 90.93           Cl31-Na5-Na21= 93.18           Cl31-Na5-Na22=136.01           
Cl31-Na5-Na25= 47.33           Cl31-Na5-Cl28= 86.26           Cl35-Na5-Na1=129.91            Cl35-Na5-Na8= 43.62            
Cl35-Na5-Na10=139.49           Cl35-Na5-Na14= 47.70           Cl35-Na5-Na19= 90.30           Cl35-Na5-Na21= 85.53           
Cl35-Na5-Na22= 43.91           Cl35-Na5-Na25=130.91           Cl35-Na5-Cl28= 95.51           Cl35-Na5-Cl31=178.23           
Cl36-Na5-Na1= 44.60            Cl36-Na5-Na8= 90.14            Cl36-Na5-Na10= 85.33           Cl36-Na5-Na14= 74.47           
Cl36-Na5-Na19= 40.37           Cl36-Na5-Na21= 50.08           Cl36-Na5-Na22= 41.69           Cl36-Na5-Na25=100.54           
Cl36-Na5-Cl28= 83.13           Cl36-Na5-Cl31= 94.80           Cl36-Na5-Cl35= 85.32           Cl49-Na5-Na1=101.66            
Cl49-Na5-Na8= 41.49            Cl49-Na5-Na10=135.71           Cl49-Na5-Na14=132.22           Cl49-Na5-Na19=141.04           
Cl49-Na5-Na21= 50.74           Cl49-Na5-Na22= 90.15           Cl49-Na5-Na25= 46.14           Cl49-Na5-Cl28=176.21           
Cl49-Na5-Cl31= 93.46           Cl49-Na5-Cl35= 84.78           Cl49-Na5-Cl36=100.67           Na8-Na6-Na4=123.11             
Na20-Na6-Na4= 91.79            Na20-Na6-Na8= 62.07            Na21-Na6-Na4= 65.20            Na21-Na6-Na8= 57.96            
Na21-Na6-Na20= 59.65           Na25-Na6-Na4= 62.63            Na25-Na6-Na8= 89.26            Na25-Na6-Na20=122.92           
Na25-Na6-Na21= 63.29           Cl33-Na6-Na4= 44.08            Cl33-Na6-Na8=135.99            Cl33-Na6-Na20=135.86           
Cl33-Na6-Na21= 94.17           Cl33-Na6-Na25= 46.73           Cl34-Na6-Na4= 45.95            Cl34-Na6-Na8= 93.30            
Cl34-Na6-Na20= 45.84           Cl34-Na6-Na21= 48.55           Cl34-Na6-Na25= 93.63           Cl34-Na6-Cl33= 90.02           
Cl48-Na6-Na4=138.22            Cl48-Na6-Na8= 44.41            Cl48-Na6-Na20= 46.43           Cl48-Na6-Na21= 87.75           
Cl48-Na6-Na25=133.57           Cl48-Na6-Cl33=177.64           Cl48-Na6-Cl34= 92.27           Cl49-Na6-Na4= 96.42            
Cl49-Na6-Na8= 43.80            Cl49-Na6-Na20= 94.61           Cl49-Na6-Na21= 49.67           Cl49-Na6-Na25= 45.65           
Cl49-Na6-Cl33= 92.29           Cl49-Na6-Cl34= 98.13           Cl49-Na6-Cl48= 87.93           Na11-Na7-Na9= 56.02            
Na13-Na7-Na9= 86.38            Na13-Na7-Na11= 60.76           Na20-Na7-Na9=122.14            Na20-Na7-Na11=123.80           
Na20-Na7-Na13= 63.06           Na21-Na7-Na9= 62.50            Na21-Na7-Na11= 94.85           Na21-Na7-Na13= 62.70           
Na21-Na7-Na20= 59.93           Na22-Na7-Na9= 59.13            Na22-Na7-Na11=114.80           Na22-Na7-Na13=121.47           
Na22-Na7-Na20= 95.21           Na22-Na7-Na21= 59.64           Cl30-Na7-Na9= 44.17            Cl30-Na7-Na11= 80.16           
Cl30-Na7-Na13=129.80           Cl30-Na7-Na20=142.95           Cl30-Na7-Na21= 93.20           Cl30-Na7-Na22= 47.76           
Cl42-Na7-Na9= 94.55            Cl42-Na7-Na11=142.23           Cl42-Na7-Na13= 97.95           Cl42-Na7-Na20= 48.63           
Cl42-Na7-Na21= 47.78           Cl42-Na7-Na22= 47.16           Cl42-Na7-Cl30= 94.69           Cl45-Na7-Na9=131.26            
Cl45-Na7-Na11= 88.18           Cl45-Na7-Na13= 45.30           Cl45-Na7-Na20= 49.19           Cl45-Na7-Na21= 92.97           
Cl45-Na7-Na22=144.19           Cl45-Na7-Cl30=167.22           Cl45-Na7-Cl42= 97.75           Cl47-Na7-Na9= 42.50            
Cl47-Na7-Na11= 48.86           Cl47-Na7-Na13= 44.31           Cl47-Na7-Na20= 90.40           Cl47-Na7-Na21= 46.02           
Cl47-Na7-Na22= 86.49           Cl47-Na7-Cl30= 86.64           Cl47-Na7-Cl42= 93.71           Cl47-Na7-Cl45= 89.61           
O81-Na7-Na9= 92.67             O81-Na7-Na11= 39.58            O81-Na7-Na13= 72.91            O81-Na7-Na20=119.36            
O81-Na7-Na21=129.28            O81-Na7-Na22=144.40            O81-Na7-Cl30= 97.19            O81-Na7-Cl42=167.98            
O81-Na7-Cl45= 70.30            O81-Na7-Cl47= 85.15            Na6-Na8-Na5= 85.96             Na20-Na8-Na5=114.45            
Na20-Na8-Na6= 57.07            Na21-Na8-Na5= 56.44            Na21-Na8-Na6= 58.75            Na21-Na8-Na20= 58.13           
Na22-Na8-Na5= 61.56            Na22-Na8-Na6=116.56            Na22-Na8-Na20= 87.38           Na22-Na8-Na21= 57.87           
Cl35-Na8-Na5= 45.63            Cl35-Na8-Na6=131.56            Cl35-Na8-Na20=132.85           Cl35-Na8-Na21= 86.46           
Cl35-Na8-Na22= 45.77           Cl42-Na8-Na5= 91.45            Cl42-Na8-Na6= 90.65            Cl42-Na8-Na20= 44.68           
Cl42-Na8-Na21= 48.58           Cl42-Na8-Na22= 43.30           Cl42-Na8-Cl35= 89.04           Cl48-Na8-Na5=129.88            
Cl48-Na8-Na6= 43.96            Cl48-Na8-Na20= 43.49           Cl48-Na8-Na21= 88.09           Cl48-Na8-Na22=130.88           
Cl48-Na8-Cl35=174.50           Cl48-Na8-Cl42= 87.89           Cl49-Na8-Na5= 41.43            Cl49-Na8-Na6= 45.58            
Cl49-Na8-Na20= 91.70           Cl49-Na8-Na21= 50.35           Cl49-Na8-Na22= 92.94           Cl49-Na8-Cl35= 86.72           
Cl49-Na8-Cl42= 98.93           Cl49-Na8-Cl48= 89.25           Na7-Na9-Na1=117.46             Na11-Na9-Na1=123.52            
Na11-Na9-Na7= 54.98            Na15-Na9-Na1=126.70            Na15-Na9-Na7= 90.74            Na15-Na9-Na11=109.77           
Na16-Na9-Na1= 92.88            Na16-Na9-Na7=144.23            Na16-Na9-Na11= 93.32           Na16-Na9-Na15= 84.86           
Na19-Na9-Na1= 59.82            Na19-Na9-Na7=125.78            Na19-Na9-Na11=176.33           Na19-Na9-Na15= 66.96           
Na19-Na9-Na16= 84.79           Na21-Na9-Na1= 61.58            Na21-Na9-Na7= 56.03            Na21-Na9-Na11= 89.76           
Na21-Na9-Na15=121.48           Na21-Na9-Na16=150.52           Na21-Na9-Na19= 93.43           Na22-Na9-Na1= 92.54            
Na22-Na9-Na7= 56.95            Na22-Na9-Na11=111.59           Na22-Na9-Na15= 64.91           Na22-Na9-Na16=145.56           
Na22-Na9-Na19= 68.88           Na22-Na9-Na21= 56.64           Na23-Na9-Na1= 54.92            Na23-Na9-Na7= 89.40            
Na23-Na9-Na11= 68.66           Na23-Na9-Na15=177.91           Na23-Na9-Na16= 93.81           Na23-Na9-Na19=114.56           
Na23-Na9-Na21= 60.20           Na23-Na9-Na22=116.82           Na24-Na9-Na1= 89.32            Na24-Na9-Na7=106.39            
Na24-Na9-Na11= 53.43           Na24-Na9-Na15=127.01           Na24-Na9-Na16= 52.27           Na24-Na9-Na19=126.82           
Na24-Na9-Na21=109.23           Na24-Na9-Na22=161.77           Na24-Na9-Na23= 51.00           Cl29-Na9-Na1= 47.82            
Cl29-Na9-Na7=133.26            Cl29-Na9-Na11= 93.77           Cl29-Na9-Na15=135.18           Cl29-Na9-Na16= 55.33           
Cl29-Na9-Na19= 87.76           Cl29-Na9-Na21= 95.23           Cl29-Na9-Na22=140.34           Cl29-Na9-Na23= 44.36           
Cl29-Na9-Na24= 44.13           Cl30-Na9-Na1=138.32            Cl30-Na9-Na7= 41.02            Cl30-Na9-Na11= 77.34           
Cl30-Na9-Na15= 49.72           Cl30-Na9-Na16=123.90           Cl30-Na9-Na19=101.09           Cl30-Na9-Na21= 85.37           
Cl30-Na9-Na22= 46.26           Cl30-Na9-Na23=130.37           Cl30-Na9-Na24=127.38           Cl30-Na9-Cl29=171.09           
Cl36-Na9-Na1= 46.50            Cl36-Na9-Na7= 88.43            Cl36-Na9-Na11=134.50           Cl36-Na9-Na15= 95.09           
Cl36-Na9-Na16=127.29           Cl36-Na9-Na19= 48.57           Cl36-Na9-Na21= 44.93           Cl36-Na9-Na22= 46.17           
Cl36-Na9-Na23= 86.99           Cl36-Na9-Na24=134.03           Cl36-Na9-Cl29= 94.30           Cl36-Na9-Cl30= 92.39           
Cl38-Na9-Na1=128.89            Cl38-Na9-Na7= 94.41            Cl38-Na9-Na11= 46.03           Cl38-Na9-Na15= 88.51           
Cl38-Na9-Na16= 50.09           Cl38-Na9-Na19=131.14           Cl38-Na9-Na21=134.72           Cl38-Na9-Na22=138.38           
Cl38-Na9-Na23= 89.40           Cl38-Na9-Na24= 41.57           Cl38-Na9-Cl29= 81.11           Cl38-Na9-Cl30= 92.14           
Cl38-Na9-Cl36=175.39           Cl43-Na9-Na1= 90.76            Cl43-Na9-Na7=140.74            Cl43-Na9-Na11=131.83           
Cl43-Na9-Na15= 50.02           Cl43-Na9-Na16= 48.08           Cl43-Na9-Na19= 44.92           Cl43-Na9-Na21=138.34           
Cl43-Na9-Na22= 97.87           Cl43-Na9-Na23=129.86           Cl43-Na9-Na24=100.24           Cl43-Na9-Cl29= 85.75           
Cl43-Na9-Cl30= 99.73           Cl43-Na9-Cl36= 93.41           Cl43-Na9-Cl38= 86.69           Cl47-Na9-Na1= 86.64            
Cl47-Na9-Na7= 43.11            Cl47-Na9-Na11= 48.36           Cl47-Na9-Na15=133.81           Cl47-Na9-Na16=129.14           
Cl47-Na9-Na19=135.04           Cl47-Na9-Na21= 42.04           Cl47-Na9-Na22= 85.13           Cl47-Na9-Na23= 46.29           
Cl47-Na9-Na24= 76.88           Cl47-Na9-Cl29= 90.38           Cl47-Na9-Cl30= 84.10           Cl47-Na9-Cl36= 86.89           
Cl47-Na9-Cl38= 92.70           Cl47-Na9-Cl43=176.13           Na5-Na10-Na1= 61.03            Na18-Na10-Na1= 58.43           
Na18-Na10-Na5=119.44           Na19-Na10-Na1= 58.26           Na19-Na10-Na5= 64.64           Na19-Na10-Na18= 82.55          
Cl28-Na10-Na1= 87.90           Cl28-Na10-Na5= 45.55           Cl28-Na10-Na18=128.88          Cl28-Na10-Na19= 46.34          
Cl31-Na10-Na1= 55.35           Cl31-Na10-Na5= 46.00           Cl31-Na10-Na18= 97.43          Cl31-Na10-Na19= 99.14          
Cl31-Na10-Cl28= 91.30          Cl32-Na10-Na1= 52.21           Cl32-Na10-Na5= 96.26           Cl32-Na10-Na18= 42.81          
Cl32-Na10-Na19= 40.57          Cl32-Na10-Cl28= 86.55          Cl32-Na10-Cl31=107.57          O90-Na10-Na1= 85.52            
O90-Na10-Na5=135.75            O90-Na10-Na18= 40.45           O90-Na10-Na19=122.95           O90-Na10-Cl28=169.24           
O90-Na10-Cl31= 91.94           O90-Na10-Cl32= 82.69           
 
 selected dihedral angles (degree)
 ---------------------------------
Na8-Na5-Na1-Na9= 49.38        Na8-Na5-Na1-Na10=180.86       Na8-Na5-Na1-Na17=274.69       Na8-Na5-Na1-Na18=178.54       
Na8-Na5-Na1-Na19=106.25       Na8-Na5-Na1-Na21=354.72       Na8-Na5-Na1-Na23=344.32       Na8-Na5-Na1-Na25=284.97       
Na8-Na5-Na1-Cl29= 47.61       Na8-Na5-Na1-Cl31=235.30       Na8-Na5-Na1-Cl32=143.34       Na8-Na5-Na1-Cl36= 53.47       
Na8-Na5-Na1-Cl41=316.05       Na8-Na5-Na1-Cl50=242.74       Na10-Na5-Na1-Na9=228.52       Na10-Na5-Na1-Na17= 93.83      
Na10-Na5-Na1-Na18=357.68      Na10-Na5-Na1-Na19=285.39      Na10-Na5-Na1-Na21=173.86      Na10-Na5-Na1-Na23=163.46      
Na10-Na5-Na1-Na25=104.11      Na10-Na5-Na1-Cl29=226.75      Na10-Na5-Na1-Cl31= 54.44      Na10-Na5-Na1-Cl32=322.48      
Na10-Na5-Na1-Cl36=232.61      Na10-Na5-Na1-Cl41=135.20      Na10-Na5-Na1-Cl50= 61.88      Na14-Na5-Na1-Na9=308.90       
Na14-Na5-Na1-Na10= 80.38      Na14-Na5-Na1-Na17=174.21      Na14-Na5-Na1-Na18= 78.06      Na14-Na5-Na1-Na19=  5.78      
Na14-Na5-Na1-Na21=254.24      Na14-Na5-Na1-Na23=243.85      Na14-Na5-Na1-Na25=184.49      Na14-Na5-Na1-Cl29=307.13      
Na14-Na5-Na1-Cl31=134.82      Na14-Na5-Na1-Cl32= 42.87      Na14-Na5-Na1-Cl36=313.00      Na14-Na5-Na1-Cl41=215.58      
Na14-Na5-Na1-Cl50=142.26      Na19-Na5-Na1-Na9=303.13       Na19-Na5-Na1-Na10= 74.61      Na19-Na5-Na1-Na17=168.44      
Na19-Na5-Na1-Na18= 72.29      Na19-Na5-Na1-Na21=248.47      Na19-Na5-Na1-Na23=238.07      Na19-Na5-Na1-Na25=178.71      
Na19-Na5-Na1-Cl29=301.36      Na19-Na5-Na1-Cl31=129.05      Na19-Na5-Na1-Cl32= 37.09      Na19-Na5-Na1-Cl36=307.22      
Na19-Na5-Na1-Cl41=209.80      Na19-Na5-Na1-Cl50=136.49      Na21-Na5-Na1-Na9= 54.66       Na21-Na5-Na1-Na10=186.14      
Na21-Na5-Na1-Na17=279.97      Na21-Na5-Na1-Na18=183.82      Na21-Na5-Na1-Na19=111.53      Na21-Na5-Na1-Na23=349.60      
Na21-Na5-Na1-Na25=290.24      Na21-Na5-Na1-Cl29= 52.89      Na21-Na5-Na1-Cl31=240.58      Na21-Na5-Na1-Cl32=148.62      
Na21-Na5-Na1-Cl36= 58.75      Na21-Na5-Na1-Cl41=321.33      Na21-Na5-Na1-Cl50=248.02      Na22-Na5-Na1-Na9=  0.00       
Na22-Na5-Na1-Na10=131.46      Na22-Na5-Na1-Na17=225.29      Na22-Na5-Na1-Na18=129.14      Na22-Na5-Na1-Na19= 56.86      
Na22-Na5-Na1-Na21=305.33      Na22-Na5-Na1-Na23=294.93      Na22-Na5-Na1-Na25=235.57      Na22-Na5-Na1-Cl29=358.22      
Na22-Na5-Na1-Cl31=185.90      Na22-Na5-Na1-Cl32= 93.95      Na22-Na5-Na1-Cl36=  4.08      Na22-Na5-Na1-Cl41=266.66      
Na22-Na5-Na1-Cl50=193.35      Na25-Na5-Na1-Na9=124.42       Na25-Na5-Na1-Na10=255.89      Na25-Na5-Na1-Na17=349.72      
Na25-Na5-Na1-Na18=253.57      Na25-Na5-Na1-Na19=181.29      Na25-Na5-Na1-Na21= 69.76      Na25-Na5-Na1-Na23= 59.36      
Na25-Na5-Na1-Cl29=122.64      Na25-Na5-Na1-Cl31=310.33      Na25-Na5-Na1-Cl32=218.38      Na25-Na5-Na1-Cl36=128.51      
Na25-Na5-Na1-Cl41= 31.09      Na25-Na5-Na1-Cl50=317.77      Cl28-Na5-Na1-Na9=266.66       Cl28-Na5-Na1-Na10= 38.14      
Cl28-Na5-Na1-Na17=131.97      Cl28-Na5-Na1-Na18= 35.82      Cl28-Na5-Na1-Na19=323.53      Cl28-Na5-Na1-Na21=212.00      
Cl28-Na5-Na1-Na23=201.60      Cl28-Na5-Na1-Na25=142.25      Cl28-Na5-Na1-Cl29=264.89      Cl28-Na5-Na1-Cl31= 92.58      
Cl28-Na5-Na1-Cl32=  0.62      Cl28-Na5-Na1-Cl36=270.75      Cl28-Na5-Na1-Cl41=173.33      Cl28-Na5-Na1-Cl50=100.02      
Cl31-Na5-Na1-Na9=174.08       Cl31-Na5-Na1-Na10=305.56      Cl31-Na5-Na1-Na17= 39.39      Cl31-Na5-Na1-Na18=303.24      
Cl31-Na5-Na1-Na19=230.95      Cl31-Na5-Na1-Na21=119.42      Cl31-Na5-Na1-Na23=109.03      Cl31-Na5-Na1-Na25= 49.67      
Cl31-Na5-Na1-Cl29=172.31      Cl31-Na5-Na1-Cl32=268.05      Cl31-Na5-Na1-Cl36=178.17      Cl31-Na5-Na1-Cl41= 80.76      
Cl31-Na5-Na1-Cl50=  7.44      Cl35-Na5-Na1-Na9=356.39       Cl35-Na5-Na1-Na10=127.87      Cl35-Na5-Na1-Na17=221.70      
Cl35-Na5-Na1-Na18=125.55      Cl35-Na5-Na1-Na19= 53.26      Cl35-Na5-Na1-Na21=301.73      Cl35-Na5-Na1-Na23=291.33      
Cl35-Na5-Na1-Na25=231.97      Cl35-Na5-Na1-Cl29=354.62      Cl35-Na5-Na1-Cl31=182.30      Cl35-Na5-Na1-Cl32= 90.35      
Cl35-Na5-Na1-Cl36=  0.48      Cl35-Na5-Na1-Cl41=263.06      Cl35-Na5-Na1-Cl50=189.75      Cl36-Na5-Na1-Na9=355.91       
Cl36-Na5-Na1-Na10=127.39      Cl36-Na5-Na1-Na17=221.22      Cl36-Na5-Na1-Na18=125.07      Cl36-Na5-Na1-Na19= 52.78      
Cl36-Na5-Na1-Na21=301.25      Cl36-Na5-Na1-Na23=290.85      Cl36-Na5-Na1-Na25=231.49      Cl36-Na5-Na1-Cl29=354.14      
Cl36-Na5-Na1-Cl31=181.83      Cl36-Na5-Na1-Cl32= 89.87      Cl36-Na5-Na1-Cl41=262.58      Cl36-Na5-Na1-Cl50=189.27      
Cl49-Na5-Na1-Na9= 89.34       Cl49-Na5-Na1-Na10=220.82      Cl49-Na5-Na1-Na17=314.65      Cl49-Na5-Na1-Na18=218.50      
Cl49-Na5-Na1-Na19=146.21      Cl49-Na5-Na1-Na21= 34.68      Cl49-Na5-Na1-Na23= 24.29      Cl49-Na5-Na1-Na25=324.93      
Cl49-Na5-Na1-Cl29= 87.57      Cl49-Na5-Na1-Cl31=275.26      Cl49-Na5-Na1-Cl32=183.30      Cl49-Na5-Na1-Cl36= 93.43      
Cl49-Na5-Na1-Cl41=356.02      Cl49-Na5-Na1-Cl50=282.70      Na8-Na6-Na4-Na13=304.40       Na8-Na6-Na4-Na17= 67.68       
Na8-Na6-Na4-Na21=357.78       Na8-Na6-Na4-Na23=358.77       Na8-Na6-Na4-Na25= 69.21       Na8-Na6-Na4-Cl27=286.31       
Na8-Na6-Na4-Cl33=124.11       Na8-Na6-Na4-Cl34=302.35       Na8-Na6-Na4-Cl40= 63.96       Na8-Na6-Na4-Cl41= 29.87       
Na20-Na6-Na4-Na13=  1.78      Na20-Na6-Na4-Na17=125.05      Na20-Na6-Na4-Na21= 55.15      Na20-Na6-Na4-Na23= 56.14      
Na20-Na6-Na4-Na25=126.59      Na20-Na6-Na4-Cl27=343.69      Na20-Na6-Na4-Cl33=181.49      Na20-Na6-Na4-Cl34=359.73      
Na20-Na6-Na4-Cl40=121.33      Na20-Na6-Na4-Cl41= 87.24      Na21-Na6-Na4-Na13=306.62      Na21-Na6-Na4-Na17= 69.90      
Na21-Na6-Na4-Na23=  0.99      Na21-Na6-Na4-Na25= 71.43      Na21-Na6-Na4-Cl27=288.53      Na21-Na6-Na4-Cl33=126.33      
Na21-Na6-Na4-Cl34=304.57      Na21-Na6-Na4-Cl40= 66.18      Na21-Na6-Na4-Cl41= 32.09      Na25-Na6-Na4-Na13=235.19      
Na25-Na6-Na4-Na17=358.47      Na25-Na6-Na4-Na21=288.57      Na25-Na6-Na4-Na23=289.55      Na25-Na6-Na4-Cl27=217.10      
Na25-Na6-Na4-Cl33= 54.90      Na25-Na6-Na4-Cl34=233.14      Na25-Na6-Na4-Cl40=354.75      Na25-Na6-Na4-Cl41=320.65      
Cl33-Na6-Na4-Na13=180.29      Cl33-Na6-Na4-Na17=303.57      Cl33-Na6-Na4-Na21=233.67      Cl33-Na6-Na4-Na23=234.66      
Cl33-Na6-Na4-Na25=305.10      Cl33-Na6-Na4-Cl27=162.20      Cl33-Na6-Na4-Cl34=178.24      Cl33-Na6-Na4-Cl40=299.85      
Cl33-Na6-Na4-Cl41=265.76      Cl34-Na6-Na4-Na13=  2.05      Cl34-Na6-Na4-Na17=125.33      Cl34-Na6-Na4-Na21= 55.43      
Cl34-Na6-Na4-Na23= 56.41      Cl34-Na6-Na4-Na25=126.86      Cl34-Na6-Na4-Cl27=343.96      Cl34-Na6-Na4-Cl33=181.76      
Cl34-Na6-Na4-Cl40=121.61      Cl34-Na6-Na4-Cl41= 87.51      Cl48-Na6-Na4-Na13=  1.03      Cl48-Na6-Na4-Na17=124.30      
Cl48-Na6-Na4-Na21= 54.40      Cl48-Na6-Na4-Na23= 55.39      Cl48-Na6-Na4-Na25=125.84      Cl48-Na6-Na4-Cl27=342.94      
Cl48-Na6-Na4-Cl33=180.74      Cl48-Na6-Na4-Cl34=358.98      Cl48-Na6-Na4-Cl40=120.58      Cl48-Na6-Na4-Cl41= 86.49      
Cl49-Na6-Na4-Na13=266.94      Cl49-Na6-Na4-Na17= 30.21      Cl49-Na6-Na4-Na21=320.31      Cl49-Na6-Na4-Na23=321.30      
Cl49-Na6-Na4-Na25= 31.74      Cl49-Na6-Na4-Cl27=248.84      Cl49-Na6-Na4-Cl33= 86.64      Cl49-Na6-Na4-Cl34=264.89      
Cl49-Na6-Na4-Cl40= 26.49      Cl49-Na6-Na4-Cl41=352.40      Na6-Na8-Na5-Na1= 60.38        Na6-Na8-Na5-Na10= 53.78       
Na6-Na8-Na5-Na14=169.20       Na6-Na8-Na5-Na19=123.72       Na6-Na8-Na5-Na21= 54.74       Na6-Na8-Na5-Na22=123.23       
Na6-Na8-Na5-Na25=354.19       Na6-Na8-Na5-Cl28=174.37       Na6-Na8-Na5-Cl31=357.84       Na6-Na8-Na5-Cl35=177.78       
Na6-Na8-Na5-Cl36= 94.73       Na6-Na8-Na5-Cl49=348.67       Na20-Na8-Na5-Na1=  9.49       Na20-Na8-Na5-Na10=  2.89      
Na20-Na8-Na5-Na14=118.31      Na20-Na8-Na5-Na19= 72.83      Na20-Na8-Na5-Na21=  3.85      Na20-Na8-Na5-Na22= 72.34      
Na20-Na8-Na5-Na25=303.30      Na20-Na8-Na5-Cl28=123.48      Na20-Na8-Na5-Cl31=306.95      Na20-Na8-Na5-Cl35=126.89      
Na20-Na8-Na5-Cl36= 43.84      Na20-Na8-Na5-Cl49=297.78      Na21-Na8-Na5-Na1=  5.64       Na21-Na8-Na5-Na10=359.04      
Na21-Na8-Na5-Na14=114.46      Na21-Na8-Na5-Na19= 68.98      Na21-Na8-Na5-Na22= 68.49      Na21-Na8-Na5-Na25=299.44      
Na21-Na8-Na5-Cl28=119.62      Na21-Na8-Na5-Cl31=303.10      Na21-Na8-Na5-Cl35=123.04      Na21-Na8-Na5-Cl36= 39.99      
Na21-Na8-Na5-Cl49=293.93      Na22-Na8-Na5-Na1=297.15       Na22-Na8-Na5-Na10=290.55      Na22-Na8-Na5-Na14= 45.97      
Na22-Na8-Na5-Na19=  0.49      Na22-Na8-Na5-Na21=291.51      Na22-Na8-Na5-Na25=230.95      Na22-Na8-Na5-Cl28= 51.13      
Na22-Na8-Na5-Cl31=234.61      Na22-Na8-Na5-Cl35= 54.55      Na22-Na8-Na5-Cl36=331.49      Na22-Na8-Na5-Cl49=225.44      
Cl35-Na8-Na5-Na1=242.60       Cl35-Na8-Na5-Na10=236.00      Cl35-Na8-Na5-Na14=351.42      Cl35-Na8-Na5-Na19=305.94      
Cl35-Na8-Na5-Na21=236.96      Cl35-Na8-Na5-Na22=305.45      Cl35-Na8-Na5-Na25=176.40      Cl35-Na8-Na5-Cl28=356.58      
Cl35-Na8-Na5-Cl31=180.06      Cl35-Na8-Na5-Cl36=276.95      Cl35-Na8-Na5-Cl49=170.89      Cl42-Na8-Na5-Na1=329.83       
Cl42-Na8-Na5-Na10=323.23      Cl42-Na8-Na5-Na14= 78.65      Cl42-Na8-Na5-Na19= 33.17      Cl42-Na8-Na5-Na21=324.19      
Cl42-Na8-Na5-Na22= 32.68      Cl42-Na8-Na5-Na25=263.64      Cl42-Na8-Na5-Cl28= 83.82      Cl42-Na8-Na5-Cl31=267.29      
Cl42-Na8-Na5-Cl35= 87.23      Cl42-Na8-Na5-Cl36=  4.18      Cl42-Na8-Na5-Cl49=258.12      Cl48-Na8-Na5-Na1= 58.30       
Cl48-Na8-Na5-Na10= 51.70      Cl48-Na8-Na5-Na14=167.12      Cl48-Na8-Na5-Na19=121.64      Cl48-Na8-Na5-Na21= 52.66      
Cl48-Na8-Na5-Na22=121.15      Cl48-Na8-Na5-Na25=352.10      Cl48-Na8-Na5-Cl28=172.28      Cl48-Na8-Na5-Cl31=355.76      
Cl48-Na8-Na5-Cl35=175.70      Cl48-Na8-Na5-Cl36= 92.65      Cl48-Na8-Na5-Cl49=346.59      Cl49-Na8-Na5-Na1= 71.71       
Cl49-Na8-Na5-Na10= 65.11      Cl49-Na8-Na5-Na14=180.53      Cl49-Na8-Na5-Na19=135.05      Cl49-Na8-Na5-Na21= 66.07      
Cl49-Na8-Na5-Na22=134.56      Cl49-Na8-Na5-Na25=  5.52      Cl49-Na8-Na5-Cl28=185.70      Cl49-Na8-Na5-Cl31=  9.17      
Cl49-Na8-Na5-Cl35=189.11      Cl49-Na8-Na5-Cl36=106.06      Na5-Na8-Na6-Na4=309.64        Na5-Na8-Na6-Na20=237.31       
Na5-Na8-Na6-Na21=307.26       Na5-Na8-Na6-Na25=  5.77       Na5-Na8-Na6-Cl33=  5.63       Na5-Na8-Na6-Cl34=272.18       
Na5-Na8-Na6-Cl48=182.30       Na5-Na8-Na6-Cl49= 10.49       Na20-Na8-Na6-Na4= 72.33       Na20-Na8-Na6-Na21= 69.95      
Na20-Na8-Na6-Na25=128.46      Na20-Na8-Na6-Cl33=128.33      Na20-Na8-Na6-Cl34= 34.87      Na20-Na8-Na6-Cl48=305.00      
Na20-Na8-Na6-Cl49=133.18      Na21-Na8-Na6-Na4=  2.38       Na21-Na8-Na6-Na20=290.05      Na21-Na8-Na6-Na25= 58.51      
Na21-Na8-Na6-Cl33= 58.37      Na21-Na8-Na6-Cl34=324.92      Na21-Na8-Na6-Cl48=235.04      Na21-Na8-Na6-Cl49= 63.23      
Na22-Na8-Na6-Na4=  4.95       Na22-Na8-Na6-Na20=292.62      Na22-Na8-Na6-Na21=  2.57      Na22-Na8-Na6-Na25= 61.09      
Na22-Na8-Na6-Cl33= 60.95      Na22-Na8-Na6-Cl34=327.49      Na22-Na8-Na6-Cl48=237.62      Na22-Na8-Na6-Cl49= 65.80      
Cl35-Na8-Na6-Na4=311.75       Cl35-Na8-Na6-Na20=239.42      Cl35-Na8-Na6-Na21=309.38      Cl35-Na8-Na6-Na25=  7.89      
Cl35-Na8-Na6-Cl33=  7.75      Cl35-Na8-Na6-Cl34=274.29      Cl35-Na8-Na6-Cl48=184.42      Cl35-Na8-Na6-Cl49= 12.60      
Cl42-Na8-Na6-Na4= 41.05       Cl42-Na8-Na6-Na20=328.72      Cl42-Na8-Na6-Na21= 38.67      Cl42-Na8-Na6-Na25= 97.18      
Cl42-Na8-Na6-Cl33= 97.04      Cl42-Na8-Na6-Cl34=  3.59      Cl42-Na8-Na6-Cl48=273.71      Cl42-Na8-Na6-Cl49=101.90      
Cl48-Na8-Na6-Na4=127.34       Cl48-Na8-Na6-Na20= 55.00      Cl48-Na8-Na6-Na21=124.96      Cl48-Na8-Na6-Na25=183.47      
Cl48-Na8-Na6-Cl33=183.33      Cl48-Na8-Na6-Cl34= 89.88      Cl48-Na8-Na6-Cl49=188.19      Cl49-Na8-Na6-Na4=299.15       
Cl49-Na8-Na6-Na20=226.82      Cl49-Na8-Na6-Na21=296.77      Cl49-Na8-Na6-Na25=355.28      Cl49-Na8-Na6-Cl33=355.14      
Cl49-Na8-Na6-Cl34=261.69      Cl49-Na8-Na6-Cl48=171.81      Na7-Na9-Na1-Na5=306.33        Na7-Na9-Na1-Na10=244.79       
Na7-Na9-Na1-Na17= 52.97       Na7-Na9-Na1-Na18=165.73       Na7-Na9-Na1-Na19=242.62       Na7-Na9-Na1-Na21=355.79       
Na7-Na9-Na1-Na23= 67.70       Na7-Na9-Na1-Na25=355.05       Na7-Na9-Na1-Cl29=124.84       Na7-Na9-Na1-Cl31=313.40       
Na7-Na9-Na1-Cl32=208.99       Na7-Na9-Na1-Cl36=302.39       Na7-Na9-Na1-Cl41= 25.99       Na7-Na9-Na1-Cl50=113.71       
Na11-Na9-Na1-Na5=241.90       Na11-Na9-Na1-Na10=180.36      Na11-Na9-Na1-Na17=348.54      Na11-Na9-Na1-Na18=101.30      
Na11-Na9-Na1-Na19=178.19      Na11-Na9-Na1-Na21=291.36      Na11-Na9-Na1-Na23=  3.27      Na11-Na9-Na1-Na25=290.62      
Na11-Na9-Na1-Cl29= 60.41      Na11-Na9-Na1-Cl31=248.97      Na11-Na9-Na1-Cl32=144.56      Na11-Na9-Na1-Cl36=237.96      
Na11-Na9-Na1-Cl41=321.56      Na11-Na9-Na1-Cl50= 49.28      Na15-Na9-Na1-Na5= 60.25       Na15-Na9-Na1-Na10=358.71      
Na15-Na9-Na1-Na17=166.89      Na15-Na9-Na1-Na18=279.65      Na15-Na9-Na1-Na19=356.54      Na15-Na9-Na1-Na21=109.71      
Na15-Na9-Na1-Na23=181.62      Na15-Na9-Na1-Na25=108.97      Na15-Na9-Na1-Cl29=238.77      Na15-Na9-Na1-Cl31= 67.32      
Na15-Na9-Na1-Cl32=322.91      Na15-Na9-Na1-Cl36= 56.31      Na15-Na9-Na1-Cl41=139.91      Na15-Na9-Na1-Cl50=227.63      
Na16-Na9-Na1-Na5=145.99       Na16-Na9-Na1-Na10= 84.45      Na16-Na9-Na1-Na17=252.63      Na16-Na9-Na1-Na18=  5.39      
Na16-Na9-Na1-Na19= 82.28      Na16-Na9-Na1-Na21=195.45      Na16-Na9-Na1-Na23=267.36      Na16-Na9-Na1-Na25=194.71      
Na16-Na9-Na1-Cl29=324.50      Na16-Na9-Na1-Cl31=153.06      Na16-Na9-Na1-Cl32= 48.65      Na16-Na9-Na1-Cl36=142.05      
Na16-Na9-Na1-Cl41=225.65      Na16-Na9-Na1-Cl50=313.37      Na19-Na9-Na1-Na5= 63.71       Na19-Na9-Na1-Na10=  2.18      
Na19-Na9-Na1-Na17=170.35      Na19-Na9-Na1-Na18=283.11      Na19-Na9-Na1-Na21=113.17      Na19-Na9-Na1-Na23=185.08      
Na19-Na9-Na1-Na25=112.43      Na19-Na9-Na1-Cl29=242.23      Na19-Na9-Na1-Cl31= 70.79      Na19-Na9-Na1-Cl32=326.37      
Na19-Na9-Na1-Cl36= 59.77      Na19-Na9-Na1-Cl41=143.38      Na19-Na9-Na1-Cl50=231.09      Na21-Na9-Na1-Na5=310.54       
Na21-Na9-Na1-Na10=249.00      Na21-Na9-Na1-Na17= 57.18      Na21-Na9-Na1-Na18=169.94      Na21-Na9-Na1-Na19=246.83      
Na21-Na9-Na1-Na23= 71.91      Na21-Na9-Na1-Na25=359.26      Na21-Na9-Na1-Cl29=129.06      Na21-Na9-Na1-Cl31=317.61      
Na21-Na9-Na1-Cl32=213.20      Na21-Na9-Na1-Cl36=306.60      Na21-Na9-Na1-Cl41= 30.20      Na21-Na9-Na1-Cl50=117.92      
Na22-Na9-Na1-Na5=  0.00       Na22-Na9-Na1-Na10=298.48      Na22-Na9-Na1-Na17=106.65      Na22-Na9-Na1-Na18=219.41      
Na22-Na9-Na1-Na19=296.30      Na22-Na9-Na1-Na21= 49.47      Na22-Na9-Na1-Na23=121.38      Na22-Na9-Na1-Na25= 48.73      
Na22-Na9-Na1-Cl29=178.53      Na22-Na9-Na1-Cl31=  7.09      Na22-Na9-Na1-Cl32=262.67      Na22-Na9-Na1-Cl36=356.07      
Na22-Na9-Na1-Cl41= 79.68      Na22-Na9-Na1-Cl50=167.39      Na23-Na9-Na1-Na5=238.63       Na23-Na9-Na1-Na10=177.09      
Na23-Na9-Na1-Na17=345.27      Na23-Na9-Na1-Na18= 98.03      Na23-Na9-Na1-Na19=174.92      Na23-Na9-Na1-Na21=288.09      
Na23-Na9-Na1-Na25=287.35      Na23-Na9-Na1-Cl29= 57.14      Na23-Na9-Na1-Cl31=245.70      Na23-Na9-Na1-Cl32=141.29      
Na23-Na9-Na1-Cl36=234.69      Na23-Na9-Na1-Cl41=318.29      Na23-Na9-Na1-Cl50= 46.01      Na24-Na9-Na1-Na5=198.16       
Na24-Na9-Na1-Na10=136.62      Na24-Na9-Na1-Na17=304.79      Na24-Na9-Na1-Na18= 57.56      Na24-Na9-Na1-Na19=134.44      
Na24-Na9-Na1-Na21=247.62      Na24-Na9-Na1-Na23=319.53      Na24-Na9-Na1-Na25=246.88      Na24-Na9-Na1-Cl29= 16.67      
Na24-Na9-Na1-Cl31=205.23      Na24-Na9-Na1-Cl32=100.82      Na24-Na9-Na1-Cl36=194.21      Na24-Na9-Na1-Cl41=277.82      
Na24-Na9-Na1-Cl50=  5.54      Cl29-Na9-Na1-Na5=181.49       Cl29-Na9-Na1-Na10=119.95      Cl29-Na9-Na1-Na17=288.12      
Cl29-Na9-Na1-Na18= 40.89      Cl29-Na9-Na1-Na19=117.77      Cl29-Na9-Na1-Na21=230.94      Cl29-Na9-Na1-Na23=302.86      
Cl29-Na9-Na1-Na25=230.20      Cl29-Na9-Na1-Cl31=188.56      Cl29-Na9-Na1-Cl32= 84.15      Cl29-Na9-Na1-Cl36=177.54      
Cl29-Na9-Na1-Cl41=261.15      Cl29-Na9-Na1-Cl50=348.87      Cl30-Na9-Na1-Na5=352.31       Cl30-Na9-Na1-Na10=290.77      
Cl30-Na9-Na1-Na17= 98.94      Cl30-Na9-Na1-Na18=211.71      Cl30-Na9-Na1-Na19=288.59      Cl30-Na9-Na1-Na21= 41.76      
Cl30-Na9-Na1-Na23=113.68      Cl30-Na9-Na1-Na25= 41.02      Cl30-Na9-Na1-Cl29=170.82      Cl30-Na9-Na1-Cl31=359.38      
Cl30-Na9-Na1-Cl32=254.97      Cl30-Na9-Na1-Cl36=348.36      Cl30-Na9-Na1-Cl41= 71.97      Cl30-Na9-Na1-Cl50=159.69      
Cl36-Na9-Na1-Na5=  3.94       Cl36-Na9-Na1-Na10=302.41      Cl36-Na9-Na1-Na17=110.58      Cl36-Na9-Na1-Na18=223.34      
Cl36-Na9-Na1-Na19=300.23      Cl36-Na9-Na1-Na21= 53.40      Cl36-Na9-Na1-Na23=125.31      Cl36-Na9-Na1-Na25= 52.66      
Cl36-Na9-Na1-Cl29=182.46      Cl36-Na9-Na1-Cl31= 11.01      Cl36-Na9-Na1-Cl32=266.60      Cl36-Na9-Na1-Cl41= 83.61      
Cl36-Na9-Na1-Cl50=171.32      Cl38-Na9-Na1-Na5=184.29       Cl38-Na9-Na1-Na10=122.75      Cl38-Na9-Na1-Na17=290.92      
Cl38-Na9-Na1-Na18= 43.69      Cl38-Na9-Na1-Na19=120.57      Cl38-Na9-Na1-Na21=233.74      Cl38-Na9-Na1-Na23=305.66      
Cl38-Na9-Na1-Na25=233.00      Cl38-Na9-Na1-Cl29=  2.80      Cl38-Na9-Na1-Cl31=191.36      Cl38-Na9-Na1-Cl32= 86.95      
Cl38-Na9-Na1-Cl36=180.34      Cl38-Na9-Na1-Cl41=263.95      Cl38-Na9-Na1-Cl50=351.67      Cl43-Na9-Na1-Na5= 97.93       
Cl43-Na9-Na1-Na10= 36.39      Cl43-Na9-Na1-Na17=204.56      Cl43-Na9-Na1-Na18=317.33      Cl43-Na9-Na1-Na19= 34.21      
Cl43-Na9-Na1-Na21=147.38      Cl43-Na9-Na1-Na23=219.30      Cl43-Na9-Na1-Na25=146.64      Cl43-Na9-Na1-Cl29=276.44      
Cl43-Na9-Na1-Cl31=105.00      Cl43-Na9-Na1-Cl32=  0.59      Cl43-Na9-Na1-Cl36= 93.98      Cl43-Na9-Na1-Cl41=177.59      
Cl43-Na9-Na1-Cl50=265.31      Cl47-Na9-Na1-Na5=275.05       Cl47-Na9-Na1-Na10=213.51      Cl47-Na9-Na1-Na17= 21.69      
Cl47-Na9-Na1-Na18=134.45      Cl47-Na9-Na1-Na19=211.34      Cl47-Na9-Na1-Na21=324.51      Cl47-Na9-Na1-Na23= 36.42      
Cl47-Na9-Na1-Na25=323.77      Cl47-Na9-Na1-Cl29= 93.56      Cl47-Na9-Na1-Cl31=282.12      Cl47-Na9-Na1-Cl32=177.71      
Cl47-Na9-Na1-Cl36=271.11      Cl47-Na9-Na1-Cl41=354.71      Cl47-Na9-Na1-Cl50= 82.43      Na1-Na9-Na7-Na11=246.69       
Na1-Na9-Na7-Na13=303.49       Na1-Na9-Na7-Na20=358.34       Na1-Na9-Na7-Na21=  4.47       Na1-Na9-Na7-Na22= 73.82       
Na1-Na9-Na7-Cl30=133.24       Na1-Na9-Na7-Cl42= 41.20       Na1-Na9-Na7-Cl45=296.73       Na1-Na9-Na7-Cl47=310.67       
Na1-Na9-Na7-O81=230.82        Na11-Na9-Na7-Na13= 56.80      Na11-Na9-Na7-Na20=111.64      Na11-Na9-Na7-Na21=117.77      
Na11-Na9-Na7-Na22=187.13      Na11-Na9-Na7-Cl30=246.55      Na11-Na9-Na7-Cl42=154.50      Na11-Na9-Na7-Cl45= 50.04      
Na11-Na9-Na7-Cl47= 63.98      Na11-Na9-Na7-O81=344.12       Na15-Na9-Na7-Na11=113.83      Na15-Na9-Na7-Na13=170.63      
Na15-Na9-Na7-Na20=225.47      Na15-Na9-Na7-Na21=231.60      Na15-Na9-Na7-Na22=300.95      Na15-Na9-Na7-Cl30=  0.38      
Na15-Na9-Na7-Cl42=268.33      Na15-Na9-Na7-Cl45=163.87      Na15-Na9-Na7-Cl47=177.81      Na15-Na9-Na7-O81= 97.95       
Na16-Na9-Na7-Na11= 31.61      Na16-Na9-Na7-Na13= 88.41      Na16-Na9-Na7-Na20=143.25      Na16-Na9-Na7-Na21=149.38      
Na16-Na9-Na7-Na22=218.73      Na16-Na9-Na7-Cl30=278.15      Na16-Na9-Na7-Cl42=186.11      Na16-Na9-Na7-Cl45= 81.65      
Na16-Na9-Na7-Cl47= 95.59      Na16-Na9-Na7-O81= 15.73       Na19-Na9-Na7-Na11=175.59      Na19-Na9-Na7-Na13=232.39      
Na19-Na9-Na7-Na20=287.24      Na19-Na9-Na7-Na21=293.37      Na19-Na9-Na7-Na22=  2.72      Na19-Na9-Na7-Cl30= 62.14      
Na19-Na9-Na7-Cl42=330.10      Na19-Na9-Na7-Cl45=225.63      Na19-Na9-Na7-Cl47=239.57      Na19-Na9-Na7-O81=159.72       
Na21-Na9-Na7-Na11=242.23      Na21-Na9-Na7-Na13=299.03      Na21-Na9-Na7-Na20=353.87      Na21-Na9-Na7-Na22= 69.35      
Na21-Na9-Na7-Cl30=128.77      Na21-Na9-Na7-Cl42= 36.73      Na21-Na9-Na7-Cl45=292.27      Na21-Na9-Na7-Cl47=306.21      
Na21-Na9-Na7-O81=226.35       Na22-Na9-Na7-Na11=172.87      Na22-Na9-Na7-Na13=229.67      Na22-Na9-Na7-Na20=284.52      
Na22-Na9-Na7-Na21=290.65      Na22-Na9-Na7-Cl30= 59.42      Na22-Na9-Na7-Cl42=327.38      Na22-Na9-Na7-Cl45=222.91      
Na22-Na9-Na7-Cl47=236.85      Na22-Na9-Na7-O81=157.00       Na23-Na9-Na7-Na11=295.91      Na23-Na9-Na7-Na13=352.71      
Na23-Na9-Na7-Na20= 47.56      Na23-Na9-Na7-Na21= 53.68      Na23-Na9-Na7-Na22=123.04      Na23-Na9-Na7-Cl30=182.46      
Na23-Na9-Na7-Cl42= 90.42      Na23-Na9-Na7-Cl45=345.95      Na23-Na9-Na7-Cl47=359.89      Na23-Na9-Na7-O81=280.04       
Na24-Na9-Na7-Na11=344.68      Na24-Na9-Na7-Na13= 41.48      Na24-Na9-Na7-Na20= 96.33      Na24-Na9-Na7-Na21=102.46      
Na24-Na9-Na7-Na22=171.81      Na24-Na9-Na7-Cl30=231.23      Na24-Na9-Na7-Cl42=139.19      Na24-Na9-Na7-Cl45= 34.72      
Na24-Na9-Na7-Cl47= 48.66      Na24-Na9-Na7-O81=328.81       Cl29-Na9-Na7-Na11=303.33      Cl29-Na9-Na7-Na13=  0.13      
Cl29-Na9-Na7-Na20= 54.97      Cl29-Na9-Na7-Na21= 61.10      Cl29-Na9-Na7-Na22=130.46      Cl29-Na9-Na7-Cl30=189.88      
Cl29-Na9-Na7-Cl42= 97.83      Cl29-Na9-Na7-Cl45=353.37      Cl29-Na9-Na7-Cl47=  7.31      Cl29-Na9-Na7-O81=287.45       
Cl30-Na9-Na7-Na11=113.45      Cl30-Na9-Na7-Na13=170.25      Cl30-Na9-Na7-Na20=225.10      Cl30-Na9-Na7-Na21=231.23      
Cl30-Na9-Na7-Na22=300.58      Cl30-Na9-Na7-Cl42=267.96      Cl30-Na9-Na7-Cl45=163.49      Cl30-Na9-Na7-Cl47=177.43      
Cl30-Na9-Na7-O81= 97.58       Cl36-Na9-Na7-Na11=208.90      Cl36-Na9-Na7-Na13=265.70      Cl36-Na9-Na7-Na20=320.55      
Cl36-Na9-Na7-Na21=326.67      Cl36-Na9-Na7-Na22= 36.03      Cl36-Na9-Na7-Cl30= 95.45      Cl36-Na9-Na7-Cl42=  3.41      
Cl36-Na9-Na7-Cl45=258.94      Cl36-Na9-Na7-Cl47=272.88      Cl36-Na9-Na7-O81=193.03       Cl38-Na9-Na7-Na11= 25.27      
Cl38-Na9-Na7-Na13= 82.07      Cl38-Na9-Na7-Na20=136.91      Cl38-Na9-Na7-Na21=143.04      Cl38-Na9-Na7-Na22=212.39      
Cl38-Na9-Na7-Cl30=271.81      Cl38-Na9-Na7-Cl42=179.77      Cl38-Na9-Na7-Cl45= 75.31      Cl38-Na9-Na7-Cl47= 89.25      
Cl38-Na9-Na7-O81=  9.39       Cl43-Na9-Na7-Na11=115.42      Cl43-Na9-Na7-Na13=172.22      Cl43-Na9-Na7-Na20=227.07      
Cl43-Na9-Na7-Na21=233.20      Cl43-Na9-Na7-Na22=302.55      Cl43-Na9-Na7-Cl30=  1.97      Cl43-Na9-Na7-Cl42=269.93      
Cl43-Na9-Na7-Cl45=165.46      Cl43-Na9-Na7-Cl47=179.40      Cl43-Na9-Na7-O81= 99.55       Cl47-Na9-Na7-Na11=296.02      
Cl47-Na9-Na7-Na13=352.82      Cl47-Na9-Na7-Na20= 47.67      Cl47-Na9-Na7-Na21= 53.79      Cl47-Na9-Na7-Na22=123.15      
Cl47-Na9-Na7-Cl30=182.57      Cl47-Na9-Na7-Cl42= 90.53      Cl47-Na9-Na7-Cl45=346.06      Cl47-Na9-Na7-O81=280.15       
Na5-Na10-Na1-Na9= 74.47       Na5-Na10-Na1-Na17=263.18      Na5-Na10-Na1-Na18=178.12      Na5-Na10-Na1-Na19= 76.52      
Na5-Na10-Na1-Na21=353.96      Na5-Na10-Na1-Na23=244.63      Na5-Na10-Na1-Na25=309.50      Na5-Na10-Na1-Cl29=140.02      
Na5-Na10-Na1-Cl31=305.64      Na5-Na10-Na1-Cl32=125.94      Na5-Na10-Na1-Cl36= 35.12      Na5-Na10-Na1-Cl41=303.37      
Na5-Na10-Na1-Cl50=219.44      Na18-Na10-Na1-Na5=181.88      Na18-Na10-Na1-Na9=256.35      Na18-Na10-Na1-Na17= 85.05     
Na18-Na10-Na1-Na19=258.40     Na18-Na10-Na1-Na21=175.84     Na18-Na10-Na1-Na23= 66.50     Na18-Na10-Na1-Na25=131.38     
Na18-Na10-Na1-Cl29=321.90     Na18-Na10-Na1-Cl31=127.52     Na18-Na10-Na1-Cl32=307.82     Na18-Na10-Na1-Cl36=217.00     
Na18-Na10-Na1-Cl41=125.25     Na18-Na10-Na1-Cl50= 41.32     Na19-Na10-Na1-Na5=283.48      Na19-Na10-Na1-Na9=357.95      
Na19-Na10-Na1-Na17=186.65     Na19-Na10-Na1-Na18=101.60     Na19-Na10-Na1-Na21=277.44     Na19-Na10-Na1-Na23=168.10     
Na19-Na10-Na1-Na25=232.98     Na19-Na10-Na1-Cl29= 63.49     Na19-Na10-Na1-Cl31=229.11     Na19-Na10-Na1-Cl32= 49.42     
Na19-Na10-Na1-Cl36=318.60     Na19-Na10-Na1-Cl41=226.85     Na19-Na10-Na1-Cl50=142.92     Cl28-Na10-Na1-Na5=321.32      
Cl28-Na10-Na1-Na9= 35.80      Cl28-Na10-Na1-Na17=224.50     Cl28-Na10-Na1-Na18=139.45     Cl28-Na10-Na1-Na19= 37.85     
Cl28-Na10-Na1-Na21=315.28     Cl28-Na10-Na1-Na23=205.95     Cl28-Na10-Na1-Na25=270.82     Cl28-Na10-Na1-Cl29=101.34     
Cl28-Na10-Na1-Cl31=266.96     Cl28-Na10-Na1-Cl32= 87.27     Cl28-Na10-Na1-Cl36=356.45     Cl28-Na10-Na1-Cl41=264.70     
Cl28-Na10-Na1-Cl50=180.76     Cl31-Na10-Na1-Na5= 54.36      Cl31-Na10-Na1-Na9=128.84      Cl31-Na10-Na1-Na17=317.54     
Cl31-Na10-Na1-Na18=232.48     Cl31-Na10-Na1-Na19=130.89     Cl31-Na10-Na1-Na21= 48.32     Cl31-Na10-Na1-Na23=298.99     
Cl31-Na10-Na1-Na25=  3.86     Cl31-Na10-Na1-Cl29=194.38     Cl31-Na10-Na1-Cl32=180.30     Cl31-Na10-Na1-Cl36= 89.49     
Cl31-Na10-Na1-Cl41=357.74     Cl31-Na10-Na1-Cl50=273.80     Cl32-Na10-Na1-Na5=234.06      Cl32-Na10-Na1-Na9=308.53      
Cl32-Na10-Na1-Na17=137.24     Cl32-Na10-Na1-Na18= 52.18     Cl32-Na10-Na1-Na19=310.58     Cl32-Na10-Na1-Na21=228.02     
Cl32-Na10-Na1-Na23=118.68     Cl32-Na10-Na1-Na25=183.56     Cl32-Na10-Na1-Cl29= 14.08     Cl32-Na10-Na1-Cl31=179.70     
Cl32-Na10-Na1-Cl36=269.18     Cl32-Na10-Na1-Cl41=177.43     Cl32-Na10-Na1-Cl50= 93.50     O90-Na10-Na1-Na5=149.84       
O90-Na10-Na1-Na9=224.31       O90-Na10-Na1-Na17= 53.02      O90-Na10-Na1-Na18=327.96      O90-Na10-Na1-Na19=226.36      
O90-Na10-Na1-Na21=143.80      O90-Na10-Na1-Na23= 34.47      O90-Na10-Na1-Na25= 99.34      O90-Na10-Na1-Cl29=289.86      
O90-Na10-Na1-Cl31= 95.48      O90-Na10-Na1-Cl32=275.78      O90-Na10-Na1-Cl36=184.96      O90-Na10-Na1-Cl41= 93.21      
O90-Na10-Na1-Cl50=  9.28      Na1-Na10-Na5-Na8=  7.08       Na1-Na10-Na5-Na14=251.71      Na1-Na10-Na5-Na19=293.77      
Na1-Na10-Na5-Na21=  6.17      Na1-Na10-Na5-Na22=300.90      Na1-Na10-Na5-Na25= 66.57      Na1-Na10-Na5-Cl28=241.02      
Na1-Na10-Na5-Cl31= 68.36      Na1-Na10-Na5-Cl35=248.78      Na1-Na10-Na5-Cl36=325.96      Na1-Na10-Na5-Cl49= 66.46      
Na18-Na10-Na5-Na1=  1.84      Na18-Na10-Na5-Na8=  8.92      Na18-Na10-Na5-Na14=253.55     Na18-Na10-Na5-Na19=295.61     
Na18-Na10-Na5-Na21=  8.01     Na18-Na10-Na5-Na22=302.74     Na18-Na10-Na5-Na25= 68.41     Na18-Na10-Na5-Cl28=242.86     
Na18-Na10-Na5-Cl31= 70.20     Na18-Na10-Na5-Cl35=250.61     Na18-Na10-Na5-Cl36=327.80     Na18-Na10-Na5-Cl49= 68.30     
Na19-Na10-Na5-Na1= 66.23      Na19-Na10-Na5-Na8= 73.31      Na19-Na10-Na5-Na14=317.94     Na19-Na10-Na5-Na21= 72.40     
Na19-Na10-Na5-Na22=  7.13     Na19-Na10-Na5-Na25=132.80     Na19-Na10-Na5-Cl28=307.25     Na19-Na10-Na5-Cl31=134.59     
Na19-Na10-Na5-Cl35=315.00     Na19-Na10-Na5-Cl36= 32.19     Na19-Na10-Na5-Cl49=132.69     Cl28-Na10-Na5-Na1=118.98      
Cl28-Na10-Na5-Na8=126.06      Cl28-Na10-Na5-Na14= 10.69     Cl28-Na10-Na5-Na19= 52.75     Cl28-Na10-Na5-Na21=125.15     
Cl28-Na10-Na5-Na22= 59.88     Cl28-Na10-Na5-Na25=185.55     Cl28-Na10-Na5-Cl31=187.34     Cl28-Na10-Na5-Cl35=  7.75     
Cl28-Na10-Na5-Cl36= 84.94     Cl28-Na10-Na5-Cl49=185.44     Cl31-Na10-Na5-Na1=291.64      Cl31-Na10-Na5-Na8=298.72      
Cl31-Na10-Na5-Na14=183.35     Cl31-Na10-Na5-Na19=225.41     Cl31-Na10-Na5-Na21=297.81     Cl31-Na10-Na5-Na22=232.54     
Cl31-Na10-Na5-Na25=358.21     Cl31-Na10-Na5-Cl28=172.66     Cl31-Na10-Na5-Cl35=180.41     Cl31-Na10-Na5-Cl36=257.60     
Cl31-Na10-Na5-Cl49=358.10     Cl32-Na10-Na5-Na1= 40.07      Cl32-Na10-Na5-Na8= 47.15      Cl32-Na10-Na5-Na14=291.78     
Cl32-Na10-Na5-Na19=333.84     Cl32-Na10-Na5-Na21= 46.24     Cl32-Na10-Na5-Na22=340.97     Cl32-Na10-Na5-Na25=106.64     
Cl32-Na10-Na5-Cl28=281.09     Cl32-Na10-Na5-Cl31=108.43     Cl32-Na10-Na5-Cl35=288.84     Cl32-Na10-Na5-Cl36=  6.03     
Cl32-Na10-Na5-Cl49=106.53     O90-Na10-Na5-Na1=314.13       O90-Na10-Na5-Na8=321.21       O90-Na10-Na5-Na14=205.84      
O90-Na10-Na5-Na19=247.90      O90-Na10-Na5-Na21=320.30      O90-Na10-Na5-Na22=255.03      O90-Na10-Na5-Na25= 20.70      
O90-Na10-Na5-Cl28=195.15      O90-Na10-Na5-Cl31= 22.49      O90-Na10-Na5-Cl35=202.90      O90-Na10-Na5-Cl36=280.09      
O90-Na10-Na5-Cl49= 20.59      

========================================================================
 FINAL SINGLEPOINT CALCULATION ON OPTIMIZED GEOMETRY
========================================================================

 Ncao       : 434
 Nao        : 409
 Nshell     : 181
 Nel        : 296
 T(el)      :   300.0
 intcut     :    25.0
 scfconv/Eh :  0.100E-05
   qconv/e  :  0.100E-03
 intneglect :  0.100E-07
 broydamp   :      0.250
 iter      E             dE          RMSdq      gap      omega  full diag
   1   -179.2301341 -0.179230E+03  0.263E-04    2.66       0.0  T
   2   -179.2301341 -0.199037E-09  0.227E-04    2.66      46.0  T
   3   -179.2301341 -0.271484E-09  0.209E-04    2.66      49.8  T
speedup  1.00
cpu  time for SCC    0.12 s
wall time for SCC    0.12 s

   *** convergence criteria satisfied after 3 iterations ***

          eigenvalues
 #    :         136        137        138        139        140        141        142        143
 occ. :        2.000      2.000      2.000      2.000      2.000      2.000      2.000      2.000
 eps  :       -10.618    -10.604    -10.546    -10.530    -10.520    -10.481    -10.468    -10.450
 #    :         144        145        146        147        148        149        150        151
 occ. :        2.000      2.000      2.000      2.000      2.000      0.000      0.000      0.000
 eps  :       -10.438    -10.425    -10.408    -10.361    -10.340     -7.676     -7.024     -6.689
 #    :         152        153        154        155        156        157        158        159
 occ. :        0.000      0.000      0.000      0.000      0.000      0.000      0.000      0.000
 eps  :        -6.264     -5.113     -4.540     -4.068     -3.564     -3.280     -2.856     -1.890


   #   Z            q   n(s)   n(p)   n(d)      C6AA      α(0)
   1  11 Na     0.822  0.004  0.174  0.000    66.700    26.430
   2  11 Na     0.805  0.037  0.158  0.000    66.902    26.470
   3  11 Na     0.694  0.117  0.188  0.000    68.251    26.735
   4  11 Na     0.718  0.070  0.212  0.000    67.963    26.679
   5  11 Na     0.683  0.058  0.259  0.000    68.396    26.764
   6  11 Na     0.672  0.095  0.233  0.000    68.531    26.790
   7  11 Na     0.700  0.067  0.233  0.000    68.187    26.723
   8  11 Na     0.689  0.096  0.215  0.000    68.314    26.748
   9  11 Na     0.760  0.013  0.228  0.000    67.451    26.578
  10  11 Na     0.775  0.077  0.149  0.000    67.268    26.542
  11  11 Na     0.733  0.079  0.188  0.000    67.774    26.642
  12  11 Na     0.731  0.080  0.188  0.000    67.794    26.646
  13  11 Na     0.702  0.073  0.225  0.000    68.161    26.718
  14  11 Na     0.673  0.116  0.211  0.000    68.515    26.787
  15  11 Na     0.789  0.077  0.134  0.000    67.093    26.508
  16  11 Na     0.766  0.059  0.175  0.000    67.370    26.562
  17  11 Na     0.815  0.047  0.137  0.000    66.778    26.445
  18  11 Na     0.892  0.027  0.081  0.000    65.876    26.266
  19  11 Na     0.752  0.050  0.198  0.000    67.539    26.595
  20  11 Na     0.664  0.100  0.236  0.000    68.627    26.809
  21  11 Na     0.776  0.010  0.214  0.000    67.251    26.539
  22  11 Na     0.669  0.055  0.275  0.000    68.564    26.796
  23  11 Na     0.694  0.030  0.276  0.000    68.254    26.736
  24  11 Na     0.705  0.071  0.224  0.000    68.119    26.709
  25  11 Na     0.712  0.063  0.225  0.000    68.031    26.692
  26  17 Cl    -0.751  1.976  5.774  0.001   125.362    17.130
  27  17 Cl    -0.747  1.976  5.769  0.002   125.193    17.118
  28  17 Cl    -0.735  1.974  5.761  0.001   124.753    17.088
  29  17 Cl    -0.718  1.974  5.735  0.009   124.053    17.040
  30  17 Cl    -0.753  1.979  5.771  0.002   125.439    17.135
  31  17 Cl    -0.738  1.978  5.754  0.005   124.836    17.094
  32  17 Cl    -0.746  1.976  5.767  0.004   125.187    17.118
  33  17 Cl    -0.765  1.973  5.789  0.003   125.930    17.169
  34  17 Cl    -0.733  1.976  5.752  0.006   124.673    17.083
  35  17 Cl    -0.736  1.976  5.758  0.002   124.770    17.089
  36  17 Cl    -0.734  1.983  5.746  0.006   124.703    17.085
  37  17 Cl    -0.730  1.980  5.748  0.002   124.525    17.072
  38  17 Cl    -0.749  1.975  5.773  0.001   125.278    17.124
  39  17 Cl    -0.728  1.978  5.749  0.001   124.437    17.066
  40  17 Cl    -0.734  1.979  5.754  0.001   124.689    17.084
  41  17 Cl    -0.737  1.979  5.750  0.008   124.805    17.092
  42  17 Cl    -0.741  1.978  5.757  0.006   124.954    17.102
  43  17 Cl    -0.751  1.979  5.771  0.001   125.378    17.131
  44  17 Cl    -0.770  1.978  5.790  0.002   126.142    17.183
  45  17 Cl    -0.754  1.974  5.776  0.005   125.502    17.139
  46  17 Cl    -0.754  1.974  5.774  0.006   125.492    17.139
  47  17 Cl    -0.726  1.978  5.743  0.005   124.363    17.061
  48  17 Cl    -0.768  1.975  5.790  0.003   126.064    17.178
  49  17 Cl    -0.739  1.979  5.755  0.005   124.877    17.097
  50  17 Cl    -0.754  1.973  5.774  0.007   125.477    17.138
  51   8 O     -0.497  1.704  4.793  0.000    22.767     6.444
  52   1 H      0.342  0.658  0.000  0.000     0.603     1.218
  53   6 C      0.052  1.044  2.905  0.000    19.633     6.294
  54   1 H      0.044  0.956  0.000  0.000     2.391     2.418
  55   1 H      0.049  0.951  0.000  0.000     2.332     2.388
  56   6 C     -0.118  1.072  3.046  0.000    22.656     6.760
  57   1 H      0.060  0.940  0.000  0.000     2.184     2.307
  58   1 H      0.082  0.918  0.000  0.000     1.954     2.186
  59   6 C     -0.061  1.046  3.015  0.000    21.681     6.629
  60   1 H      0.037  0.963  0.000  0.000     2.489     2.467
  61   1 H      0.038  0.962  0.000  0.000     2.472     2.459
  62   6 C     -0.134  1.042  3.092  0.000    23.129     6.858
  63   1 H      0.062  0.938  0.000  0.000     2.175     2.306
  64   1 H      0.041  0.959  0.000  0.000     2.432     2.438
  65   1 H      0.062  0.938  0.000  0.000     2.180     2.309
  66   8 O     -0.471  1.693  4.777  0.000    22.212     6.365
  67   1 H      0.333  0.667  0.000  0.000     0.627     1.243
  68   6 C      0.068  1.039  2.893  0.000    19.380     6.256
  69   1 H      0.026  0.974  0.000  0.000     2.648     2.545
  70   1 H      0.037  0.963  0.000  0.000     2.493     2.469
  71   6 C     -0.086  1.064  3.022  0.000    22.047     6.669
  72   1 H      0.044  0.956  0.000  0.000     2.398     2.422
  73   1 H      0.039  0.961  0.000  0.000     2.446     2.443
  74   6 C     -0.081  1.061  3.021  0.000    21.959     6.655
  75   1 H      0.049  0.951  0.000  0.000     2.318     2.377
  76   1 H      0.036  0.964  0.000  0.000     2.499     2.472
  77   6 C     -0.108  1.037  3.071  0.000    22.620     6.782
  78   1 H      0.034  0.966  0.000  0.000     2.536     2.490
  79   1 H      0.041  0.959  0.000  0.000     2.437     2.441
  80   1 H      0.039  0.961  0.000  0.000     2.463     2.454
  81   8 O     -0.610  1.716  4.894  0.000    25.325     6.797
  82   1 H      0.330  0.670  0.000  0.000     0.630     1.242
  83   1 H      0.306  0.694  0.000  0.000     0.703     1.316
  84   8 O     -0.630  1.722  4.908  0.000    25.820     6.863
  85   1 H      0.302  0.698  0.000  0.000     0.713     1.327
  86   1 H      0.333  0.667  0.000  0.000     0.615     1.224
  87   8 O     -0.662  1.728  4.935  0.000    26.632     6.970
  88   1 H      0.355  0.645  0.000  0.000     0.572     1.186
  89   1 H      0.364  0.636  0.000  0.000     0.545     1.154
  90   8 O     -0.670  1.731  4.939  0.000    26.828     6.995
  91   1 H      0.362  0.638  0.000  0.000     0.550     1.159
  92   1 H      0.356  0.644  0.000  0.000     0.563     1.174

 Mol. C6AA /au·bohr⁶  :     291159.091224
 Mol. C8AA /au·bohr⁸  :   17597859.692061
 Mol. α(0) /au        :       1242.633571

 
 Wiberg/Mayer (AO) data. WBOs > 0.1 written file <wbo>
 largest (>0.05) Wiberg bond orders for each atom
           total WBO             WBO to atom ...
     1  Na  0.388    Cl  32 0.142    Cl  50 0.122    Cl  29 0.075
     2  Na  0.393    Cl  46 0.150    Cl  44 0.081    O   87 0.060    Cl  39 0.058
     3  Na  0.564    Cl  27 0.157    Cl  39 0.148    Cl  37 0.121    Cl  40 0.092
     4  Na  0.524    Cl  27 0.134    Cl  33 0.118    Cl  40 0.092    Cl  34 0.080    Cl  41 0.066
     5  Na  0.576    Cl  31 0.149    Cl  49 0.120    Cl  28 0.106    Cl  36 0.071    Cl  35 0.070
     6  Na  0.588    Cl  33 0.160    Cl  48 0.142    Cl  34 0.126    Cl  49 0.110
     7  Na  0.552    Cl  30 0.138    Cl  45 0.114    Cl  42 0.100    Cl  47 0.087
     8  Na  0.567    Cl  48 0.168    Cl  35 0.127    Cl  49 0.117    Cl  42 0.111
     9  Na  0.470    Cl  29 0.120    Cl  43 0.120    Cl  38 0.080    Cl  36 0.063
    10  Na  0.427    O   90 0.111    Cl  28 0.107    Cl  31 0.083    Cl  32 0.072
    11  Na  0.488    Cl  38 0.148    Cl  37 0.104    O   81 0.081    Cl  47 0.071
    12  Na  0.503    Cl  46 0.180    Cl  40 0.116    Cl  50 0.094    Cl  39 0.081
    13  Na  0.545    Cl  27 0.138    Cl  45 0.117    Cl  47 0.088    Cl  34 0.084    Cl  37 0.082
    14  Na  0.584    Cl  35 0.178    Cl  28 0.168    Cl  26 0.159
    15  Na  0.374    Cl  30 0.119    Cl  26 0.117    O   66 0.097    Cl  43 0.072
    16  Na  0.441    Cl  44 0.154    Cl  43 0.118    Cl  38 0.076
    17  Na  0.351    Cl  50 0.115    Cl  40 0.104    Cl  41 0.062    O   51 0.055
    18  Na  0.226    O   84 0.081    O   87 0.053
    19  Na  0.476    Cl  32 0.133    Cl  43 0.112    Cl  28 0.090    Cl  26 0.090
    20  Na  0.596    Cl  45 0.153    Cl  48 0.144    Cl  34 0.135    Cl  42 0.115
    21  Na  0.396    Cl  41 0.136    Cl  36 0.109    Cl  47 0.101
    22  Na  0.602    Cl  42 0.135    Cl  30 0.120    Cl  35 0.113    Cl  26 0.089    Cl  36 0.079
    23  Na  0.591    Cl  29 0.120    Cl  39 0.109    Cl  37 0.070    Cl  40 0.066    Cl  41 0.065
    24  Na  0.551    Cl  44 0.166    Cl  37 0.104    Cl  38 0.098    Cl  39 0.092    Cl  29 0.059
    25  Na  0.535    Cl  31 0.127    Cl  33 0.115    Cl  49 0.080    Cl  41 0.067    O   51 0.064
    26  Cl  0.474    Na  14 0.159    Na  15 0.117    Na  19 0.090    Na  22 0.089
    27  Cl  0.473    Na   3 0.157    Na  13 0.138    Na   4 0.134
    28  Cl  0.491    Na  14 0.168    Na  10 0.107    Na   5 0.106    Na  19 0.090
    29  Cl  0.503    Na   9 0.120    Na  23 0.120    Na   1 0.075    Na  24 0.059
    30  Cl  0.449    Na   7 0.138    Na  22 0.120    Na  15 0.119
    31  Cl  0.466    Na   5 0.149    Na  25 0.127    Na  10 0.083
    32  Cl  0.462    Na   1 0.142    Na  19 0.133    Na  10 0.072
    33  Cl  0.443    Na   6 0.160    Na   4 0.118    Na  25 0.115
    34  Cl  0.501    Na  20 0.135    Na   6 0.126    Na  13 0.084    Na   4 0.080
    35  Cl  0.490    Na  14 0.178    Na   8 0.127    Na  22 0.113    Na   5 0.070
    36  Cl  0.487    Na  21 0.109    Na  22 0.079    Na   5 0.071    Na   9 0.063
    37  Cl  0.506    Na   3 0.121    Na  11 0.104    Na  24 0.104    Na  13 0.082    Na  23 0.070
    38  Cl  0.470    Na  11 0.148    Na  24 0.098    Na   9 0.080    Na  16 0.076
    39  Cl  0.500    Na   3 0.148    Na  23 0.109    Na  24 0.092    Na  12 0.081    Na   2 0.058
    40  Cl  0.495    Na  12 0.116    Na  17 0.104    Na   3 0.092    Na   4 0.092    Na  23 0.066
    41  Cl  0.477    Na  21 0.136    Na  25 0.067    Na   4 0.066    Na  23 0.065    Na  17 0.062
    42  Cl  0.486    Na  22 0.135    Na  20 0.115    Na   8 0.111    Na   7 0.100
    43  Cl  0.465    Na   9 0.120    Na  16 0.118    Na  19 0.112    Na  15 0.072
    44  Cl  0.429    Na  24 0.166    Na  16 0.154    Na   2 0.081
    45  Cl  0.465    Na  20 0.153    Na  13 0.117    Na   7 0.114
    46  Cl  0.450    Na  12 0.180    Na   2 0.150    H   86 0.052
    47  Cl  0.497    Na  21 0.101    Na  13 0.088    Na   7 0.087    Na  11 0.071
    48  Cl  0.437    Na   8 0.168    Na  20 0.144    Na   6 0.142
    49  Cl  0.490    Na   5 0.120    Na   8 0.117    Na   6 0.110    Na  25 0.080
    50  Cl  0.444    Na   1 0.122    Na  17 0.115    Na  12 0.094
    51  O   2.003    C   53 0.976    H   52 0.856    Na  25 0.064    Na  17 0.055
    52  H   0.882    O   51 0.856
    53  C   3.938    C   56 1.016    O   51 0.976    H   54 0.973    H   55 0.970
    54  H   0.997    C   53 0.973
    55  H   0.996    C   53 0.970
    56  C   3.988    C   53 1.016    C   59 1.007    H   57 0.966    H   58 0.964
    57  H   0.997    C   56 0.966
    58  H   0.992    C   56 0.964
    59  C   3.993    C   62 1.020    C   56 1.007    H   60 0.976    H   61 0.975
    60  H   0.996    C   59 0.976
    61  H   0.996    C   59 0.975
    62  C   3.992    C   59 1.020    H   64 0.986    H   65 0.976    H   63 0.976
    63  H   0.996    C   62 0.976
    64  H   0.997    C   62 0.986
    65  H   0.996    C   62 0.976
    66  O   1.999    C   68 0.994    H   67 0.854    Na  15 0.097
    67  H   0.888    O   66 0.854
    68  C   3.954    C   71 1.016    O   66 0.994    H   69 0.973    H   70 0.968
    69  H   0.998    C   68 0.973
    70  H   0.998    C   68 0.968
    71  C   3.994    C   68 1.016    C   74 1.014    H   72 0.976    H   73 0.974
    72  H   0.997    C   71 0.976
    73  H   0.999    C   71 0.974
    74  C   3.993    C   77 1.022    C   71 1.014    H   76 0.982    H   75 0.973
    75  H   0.998    C   74 0.973
    76  H   0.998    C   74 0.982
    77  C   3.995    C   74 1.022    H   78 0.987    H   79 0.987    H   80 0.985
    78  H   0.999    C   77 0.987
    79  H   0.998    C   77 0.987
    80  H   0.997    C   77 0.985
    81  O   1.903    H   83 0.908    H   82 0.852    Na  11 0.081
    82  H   0.891    O   81 0.852
    83  H   0.906    O   81 0.908
    84  O   1.872    H   85 0.910    H   86 0.838    Na  18 0.081
    85  H   0.908    O   84 0.910
    86  H   0.888    O   84 0.838    Cl  46 0.052
    87  O   1.873    H   88 0.872    H   89 0.853    Na   2 0.060    Na  18 0.053
    88  H   0.873    O   87 0.872
    89  H   0.867    O   87 0.853
    90  O   1.868    H   92 0.863    H   91 0.849    Na  10 0.111
    91  H   0.868    O   90 0.849
    92  H   0.873    O   90 0.863
 MOs/occ written to file <molden.input>
 
molecular dipole:
                 x           y           z       tot (Debye)
 q only:       -3.556      -5.074      -6.557
   full:        2.320      -0.766      -0.415       6.299
molecular quadrupole (traceless):
                xx          xy          yy          xz          yz          zz
 q only:      -33.129      51.473      86.714     -49.435     -22.302     -53.585
  q+dip:      -25.299      42.917      59.225     -37.219     -16.929     -33.926
   full:      -26.604      43.841      56.642     -35.348     -15.552     -30.038

SCC energy    :    -179.2301341
rep           :       0.6690551
ES            :       1.9436179
AES           :      -0.0948682
AXC           :      -0.0049364
disp          :      -0.1991590
XB            :       0.0000000
fix           :       0.0000000
total E       :    -178.5515405
atomizationE  :      15.7610371     9890.20
(atE without considering molecular charge,
 total energy contains solvation terms)
H-L gap (eV)  :          2.6642
optimized geometry written to: xtbopt.xyz

           ------------------------------------------------- 
          |                Numerical Hessian                |
           ------------------------------------------------- 
step length          :   0.00500
SCC accuracy         :   0.25000
Hessian scale factor :   1.00000
frozen atoms in %    :   0.00000    0
RMS gradient         :   0.00006
estimated CPU  time      7.49 min
estimated wall time      7.51 min

writing file <hessian>.
 
 projected vibrational frequencies (cm-1)
eigval :       -0.00    -0.00     0.00     0.00     0.00     0.00
eigval :       10.17    12.00    17.56    19.87    26.03    26.57
eigval :       29.20    31.04    34.29    35.55    37.52    40.18
eigval :       41.35    43.75    44.74    44.97    48.39    49.84
eigval :       50.41    52.17    53.65    55.87    56.97    57.29
eigval :       59.91    60.55    62.56    63.89    64.31    64.80
eigval :       66.13    67.68    68.92    69.77    69.99    71.92
eigval :       72.26    73.79    74.92    75.30    75.87    77.35
eigval :       79.24    79.64    80.43    81.67    83.06    83.71
eigval :       85.31    85.88    87.04    89.06    89.62    90.74
eigval :       91.69    92.38    92.94    95.12    95.51    97.89
eigval :       98.31    99.76   101.16   102.35   102.82   104.84
eigval :      105.86   106.90   107.34   108.17   108.66   111.24
eigval :      111.52   113.15   113.62   114.36   115.29   117.21
eigval :      117.49   118.23   118.68   121.56   122.12   123.01
eigval :      123.50   125.24   125.89   126.81   127.85   128.44
eigval :      130.12   131.12   133.21   133.82   134.16   135.32
eigval :      136.60   138.05   139.02   141.13   141.69   142.59
eigval :      143.62   144.27   145.03   147.41   149.87   151.08
eigval :      151.42   152.59   154.70   155.26   156.71   158.79
eigval :      159.33   161.64   162.64   163.31   164.07   166.40
eigval :      168.48   169.36   170.31   170.83   172.47   173.62
eigval :      175.03   175.18   176.92   177.55   179.43   180.53
eigval :      180.96   182.65   183.94   184.52   186.02   186.43
eigval :      187.82   188.60   190.20   190.43   191.88   193.79
eigval :      195.62   197.97   198.61   199.29   199.82   202.25
eigval :      202.98   203.99   204.56   207.58   209.70   210.60
eigval :      211.27   213.33   217.92   218.95   219.75   221.24
eigval :      221.52   222.31   223.63   226.01   230.13   232.02
eigval :      234.37   237.03   238.73   239.74   256.32   262.89
eigval :      272.08   280.47   299.07   300.64   311.90   349.59
eigval :      366.43   382.27   388.21   402.22   411.60   430.33
eigval :      450.93   473.16   486.89   488.40   496.46   525.16
eigval :      557.74   573.95   796.56   800.65   850.23   857.95
eigval :      893.25   944.14   962.33   993.72   996.51  1031.69
eigval :     1044.51  1083.87  1099.01  1113.46  1127.24  1130.38
eigval :     1146.61  1159.15  1196.82  1201.64  1223.70  1226.69
eigval :     1248.11  1273.92  1275.14  1276.89  1281.17  1332.85
eigval :     1349.28  1351.73  1370.17  1372.85  1406.61  1416.88
eigval :     1455.54  1464.16  1467.58  1483.06  1485.49  1487.32
eigval :     1492.23  1499.30  1500.58  1504.66  1507.93  1518.22
eigval :     1541.27  1561.64  2878.55  2888.49  2910.63  2913.05
eigval :     2937.88  2953.95  2970.59  2972.53  2981.77  2986.68
eigval :     2986.87  2990.31  3015.98  3023.99  3027.28  3036.67
eigval :     3046.67  3055.06  3265.18  3271.94  3366.35  3420.39
eigval :     3441.96  3486.15  3556.48  3562.17  3577.46  3685.35
 reduced masses (amu)
   1: 27.67   2: 28.72   3: 28.61   4: 26.35   5: 26.49   6: 24.59   7: 12.58   8: 19.84
   9: 15.51  10: 20.89  11: 24.58  12: 23.78  13: 27.60  14: 22.83  15: 23.38  16: 22.62
  17: 22.01  18: 24.49  19: 23.40  20: 23.48  21: 23.75  22: 23.36  23: 24.56  24: 27.05
  25: 25.28  26: 22.28  27: 23.87  28: 24.45  29: 24.43  30: 25.83  31: 26.40  32: 28.72
  33: 28.04  34: 25.66  35: 26.49  36: 27.97  37: 27.80  38: 26.93  39: 28.68  40: 29.23
  41: 30.81  42: 26.35  43: 31.36  44: 28.82  45: 27.47  46: 28.47  47: 25.31  48: 29.96
  49: 28.47  50: 26.87  51: 30.62  52: 28.74  53: 28.53  54: 29.21  55: 29.51  56: 30.34
  57: 29.55  58: 30.71  59: 28.17  60: 28.91  61: 29.21  62: 26.89  63: 29.28  64: 24.96
  65: 27.75  66: 29.37  67: 28.15  68: 27.55  69: 26.51  70: 28.90  71: 27.02  72: 27.00
  73: 26.98  74: 25.81  75: 27.08  76: 27.20  77: 25.45  78: 23.43  79: 27.44  80: 26.86
  81: 19.34  82: 27.88  83: 26.65  84: 26.64  85: 28.11  86: 28.06  87: 27.38  88: 28.20
  89: 28.61  90: 27.54  91: 25.29  92: 28.07  93: 27.79  94: 26.88  95: 25.13  96: 27.35
  97: 26.69  98: 26.30  99: 25.75 100: 24.02 101: 27.54 102: 26.36 103: 18.94 104: 24.65
 105: 23.36 106: 25.18 107: 26.98 108: 26.59 109: 26.30 110: 27.41 111: 27.26 112: 28.39
 113: 25.96 114: 27.18 115: 27.68 116: 26.72 117: 27.45 118: 27.03 119: 26.52 120: 27.25
 121: 26.99 122: 27.10 123: 26.72 124: 27.72 125: 28.24 126: 27.44 127: 26.85 128: 26.49
 129: 27.42 130: 28.54 131: 29.17 132: 27.13 133: 27.41 134: 27.14 135: 27.19 136: 27.21
 137: 27.48 138: 27.38 139: 27.51 140: 27.90 141: 26.50 142: 26.91 143: 24.33 144: 27.40
 145: 27.46 146: 26.98 147: 27.13 148: 26.64 149: 26.40 150: 26.93 151: 26.21 152: 25.29
 153: 26.55 154: 25.94 155: 26.55 156: 26.36 157: 26.13 158: 26.12 159: 25.08 160: 25.19
 161: 19.66 162: 22.07 163: 26.12 164: 23.82 165: 23.64 166: 19.96 167: 10.68 168: 20.66
 169: 24.33 170: 25.03 171: 26.23 172: 26.79 173: 19.11 174: 26.99 175: 25.90 176: 22.48
 177: 21.29 178: 22.29 179: 25.58 180: 18.65 181:  4.20 182:  2.24 183: 20.92 184: 10.17
 185:  3.39 186:  3.29 187:  3.06 188:  4.30 189:  2.35 190:  9.50 191:  6.57 192:  2.95
 193: 11.38 194:  8.38 195:  2.73 196:  2.62 197:  1.87 198:  2.22 199:  2.48 200:  2.17
 201:  3.21 202:  1.71 203:  2.34 204:  6.70 205:  6.06 206:  5.65 207:  2.35 208:  5.92
 209:  5.01 210:  9.59 211:  7.04 212:  8.84 213: 10.17 214:  5.38 215:  7.55 216:  7.06
 217:  8.83 218:  4.98 219:  3.80 220:  4.18 221:  4.32 222:  2.95 223:  3.58 224:  1.71
 225:  2.65 226:  2.41 227:  3.76 228:  4.13 229:  5.22 230:  4.62 231:  5.15 232:  4.68
 233:  3.18 234:  3.19 235:  1.94 236:  1.91 237:  1.94 238:  1.70 239:  1.79 240:  1.87
 241:  2.00 242:  1.55 243:  1.59 244:  1.56 245:  1.92 246:  1.90 247:  1.99 248:  1.96
 249:  1.93 250:  1.99 251:  1.44 252:  1.48 253:  1.79 254:  1.71 255:  1.85 256:  1.94
 257:  1.53 258:  1.83 259:  1.56 260:  1.69 261:  1.57 262:  1.92 263:  1.80 264:  1.85
 265:  1.52 266:  1.69 267:  1.91 268:  1.90 269:  1.90 270:  1.90 271:  1.89 272:  1.97
 273:  1.82 274:  1.73 275:  1.82 276:  1.84
 IR intensities (amu)
   1:  0.77   2:  0.47   3:  0.62   4:  0.34   5:  0.51   6:  0.44   7:  0.32   8:  0.24
   9:  0.33  10:  0.24  11:  0.21  12:  0.17  13:  0.22  14:  0.21  15:  0.54  16:  0.26
  17:  0.28  18:  0.86  19:  0.37  20:  0.28  21:  0.30  22:  0.24  23:  0.23  24:  0.29
  25:  0.47  26:  0.13  27:  0.46  28:  0.17  29:  0.19  30:  0.34  31:  0.30  32:  0.23
  33:  0.27  34:  0.22  35:  0.40  36:  0.38  37:  0.38  38:  0.15  39:  0.23  40:  0.17
  41:  0.25  42:  0.08  43:  0.34  44:  0.11  45:  0.34  46:  0.50  47:  0.56  48:  0.36
  49:  0.37  50:  0.23  51:  0.13  52:  0.22  53:  0.15  54:  0.26  55:  0.32  56:  0.22
  57:  0.66  58:  0.33  59:  0.17  60:  0.18  61:  0.22  62:  0.43  63:  0.25  64:  0.23
  65:  0.20  66:  0.31  67:  0.36  68:  0.56  69:  0.27  70:  0.40  71:  0.73  72:  0.63
  73:  0.45  74:  0.19  75:  0.08  76:  0.30  77:  0.11  78:  0.47  79:  0.50  80:  0.28
  81:  0.30  82:  0.14  83:  0.74  84:  0.35  85:  0.54  86:  0.73  87:  0.62  88:  0.92
  89:  0.69  90:  0.72  91:  0.55  92:  0.56  93:  0.62  94:  0.56  95:  0.67  96:  0.67
  97:  0.56  98:  0.45  99:  0.78 100:  0.57 101:  0.94 102:  0.38 103:  0.38 104:  0.36
 105:  0.45 106:  0.50 107:  0.61 108:  0.77 109:  1.08 110:  0.77 111:  0.39 112:  0.78
 113:  0.56 114:  0.50 115:  0.08 116:  0.80 117:  1.07 118:  0.96 119:  0.94 120:  0.43
 121:  0.59 122:  0.50 123:  0.70 124:  0.66 125:  1.06 126:  0.73 127:  0.64 128:  0.58
 129:  0.43 130:  0.43 131:  0.32 132:  0.72 133:  0.89 134:  1.36 135:  0.88 136:  0.22
 137:  1.12 138:  0.90 139:  0.91 140:  0.49 141:  1.11 142:  0.67 143:  0.63 144:  0.76
 145:  1.07 146:  0.74 147:  0.46 148:  0.22 149:  0.42 150:  1.07 151:  0.46 152:  0.86
 153:  0.59 154:  1.02 155:  0.82 156:  0.68 157:  1.42 158:  1.51 159:  1.35 160:  0.96
 161:  0.98 162:  0.85 163:  1.96 164:  1.06 165:  1.26 166:  1.02 167:  0.32 168:  0.76
 169:  0.61 170:  0.48 171:  1.65 172:  2.25 173:  2.20 174:  0.35 175:  1.82 176:  0.66
 177:  1.50 178:  1.37 179:  1.29 180:  1.20 181:  0.81 182:  0.12 183:  1.09 184:  0.67
 185:  0.45 186:  0.36 187:  0.73 188:  0.96 189:  0.38 190:  0.21 191:  0.10 192:  0.63
 193:  0.48 194:  0.32 195:  0.83 196:  0.43 197:  0.54 198:  0.77 199:  0.38 200:  0.90
 201:  0.08 202:  0.02 203:  0.12 204:  0.26 205:  0.28 206:  0.22 207:  0.07 208:  0.29
 209:  0.11 210:  0.21 211:  0.69 212:  0.70 213:  0.48 214:  0.09 215:  0.33 216:  0.20
 217:  0.87 218:  0.25 219:  0.28 220:  0.42 221:  0.07 222:  0.54 223:  0.38 224:  0.04
 225:  0.12 226:  0.28 227:  0.31 228:  0.10 229:  0.07 230:  0.21 231:  0.18 232:  0.17
 233:  0.07 234:  0.08 235:  0.04 236:  0.03 237:  0.10 238:  0.20 239:  0.21 240:  0.05
 241:  0.07 242:  0.06 243:  0.03 244:  0.07 245:  0.43 246:  0.48 247:  0.52 248:  0.49
 249:  0.30 250:  0.24 251:  0.22 252:  0.20 253:  0.31 254:  0.24 255:  0.20 256:  0.20
 257:  0.16 258:  0.28 259:  0.10 260:  0.34 261:  0.27 262:  0.24 263:  0.30 264:  0.22
 265:  0.15 266:  0.19 267:  0.69 268:  0.74 269:  0.39 270:  0.46 271:  0.41 272:  0.41
 273:  0.33 274:  0.42 275:  0.40 276:  0.34
 Raman intensities (amu)
   1:  0.00   2:  0.00   3:  0.00   4:  0.00   5:  0.00   6:  0.00   7:  0.00   8:  0.00
   9:  0.00  10:  0.00  11:  0.00  12:  0.00  13:  0.00  14:  0.00  15:  0.00  16:  0.00
  17:  0.00  18:  0.00  19:  0.00  20:  0.00  21:  0.00  22:  0.00  23:  0.00  24:  0.00
  25:  0.00  26:  0.00  27:  0.00  28:  0.00  29:  0.00  30:  0.00  31:  0.00  32:  0.00
  33:  0.00  34:  0.00  35:  0.00  36:  0.00  37:  0.00  38:  0.00  39:  0.00  40:  0.00
  41:  0.00  42:  0.00  43:  0.00  44:  0.00  45:  0.00  46:  0.00  47:  0.00  48:  0.00
  49:  0.00  50:  0.00  51:  0.00  52:  0.00  53:  0.00  54:  0.00  55:  0.00  56:  0.00
  57:  0.00  58:  0.00  59:  0.00  60:  0.00  61:  0.00  62:  0.00  63:  0.00  64:  0.00
  65:  0.00  66:  0.00  67:  0.00  68:  0.00  69:  0.00  70:  0.00  71:  0.00  72:  0.00
  73:  0.00  74:  0.00  75:  0.00  76:  0.00  77:  0.00  78:  0.00  79:  0.00  80:  0.00
  81:  0.00  82:  0.00  83:  0.00  84:  0.00  85:  0.00  86:  0.00  87:  0.00  88:  0.00
  89:  0.00  90:  0.00  91:  0.00  92:  0.00  93:  0.00  94:  0.00  95:  0.00  96:  0.00
  97:  0.00  98:  0.00  99:  0.00 100:  0.00 101:  0.00 102:  0.00 103:  0.00 104:  0.00
 105:  0.00 106:  0.00 107:  0.00 108:  0.00 109:  0.00 110:  0.00 111:  0.00 112:  0.00
 113:  0.00 114:  0.00 115:  0.00 116:  0.00 117:  0.00 118:  0.00 119:  0.00 120:  0.00
 121:  0.00 122:  0.00 123:  0.00 124:  0.00 125:  0.00 126:  0.00 127:  0.00 128:  0.00
 129:  0.00 130:  0.00 131:  0.00 132:  0.00 133:  0.00 134:  0.00 135:  0.00 136:  0.00
 137:  0.00 138:  0.00 139:  0.00 140:  0.00 141:  0.00 142:  0.00 143:  0.00 144:  0.00
 145:  0.00 146:  0.00 147:  0.00 148:  0.00 149:  0.00 150:  0.00 151:  0.00 152:  0.00
 153:  0.00 154:  0.00 155:  0.00 156:  0.00 157:  0.00 158:  0.00 159:  0.00 160:  0.00
 161:  0.00 162:  0.00 163:  0.00 164:  0.00 165:  0.00 166:  0.00 167:  0.00 168:  0.00
 169:  0.00 170:  0.00 171:  0.00 172:  0.00 173:  0.00 174:  0.00 175:  0.00 176:  0.00
 177:  0.00 178:  0.00 179:  0.00 180:  0.00 181:  0.00 182:  0.00 183:  0.00 184:  0.00
 185:  0.00 186:  0.00 187:  0.00 188:  0.00 189:  0.00 190:  0.00 191:  0.00 192:  0.00
 193:  0.00 194:  0.00 195:  0.00 196:  0.00 197:  0.00 198:  0.00 199:  0.00 200:  0.00
 201:  0.00 202:  0.00 203:  0.00 204:  0.00 205:  0.00 206:  0.00 207:  0.00 208:  0.00
 209:  0.00 210:  0.00 211:  0.00 212:  0.00 213:  0.00 214:  0.00 215:  0.00 216:  0.00
 217:  0.00 218:  0.00 219:  0.00 220:  0.00 221:  0.00 222:  0.00 223:  0.00 224:  0.00
 225:  0.00 226:  0.00 227:  0.00 228:  0.00 229:  0.00 230:  0.00 231:  0.00 232:  0.00
 233:  0.00 234:  0.00 235:  0.00 236:  0.00 237:  0.00 238:  0.00 239:  0.00 240:  0.00
 241:  0.00 242:  0.00 243:  0.00 244:  0.00 245:  0.00 246:  0.00 247:  0.00 248:  0.00
 249:  0.00 250:  0.00 251:  0.00 252:  0.00 253:  0.00 254:  0.00 255:  0.00 256:  0.00
 257:  0.00 258:  0.00 259:  0.00 260:  0.00 261:  0.00 262:  0.00 263:  0.00 264:  0.00
 265:  0.00 266:  0.00 267:  0.00 268:  0.00 269:  0.00 270:  0.00 271:  0.00 272:  0.00
 273:  0.00 274:  0.00 275:  0.00 276:  0.00
 output can be read by thermo (or use thermo option).
 writing <g98.out> molden fake output.
 recommended (thermochemical) frequency scaling factor: 1.0
                    ==================
                    thermo calculation
                    ==================
Nvib :  270 Nimag : 0  symmetry :   C1  rot number :  1  scale factor : 1.00 sthr :  50.
omega= 10.17     Gvib=    -2.378     Grot=    -1.528     Gused=    -1.530
omega= 12.00     Gvib=    -2.280     Grot=    -1.479     Gused=    -1.482
omega= 17.56     Gvib=    -2.055     Grot=    -1.367     Gused=    -1.377
omega= 19.87     Gvib=    -1.982     Grot=    -1.330     Gused=    -1.346
omega= 26.03     Gvib=    -1.822     Grot=    -1.250     Gused=    -1.289
omega= 26.57     Gvib=    -1.810     Grot=    -1.244     Gused=    -1.286
omega= 29.20     Gvib=    -1.754     Grot=    -1.216     Gused=    -1.272
omega= 31.04     Gvib=    -1.718     Grot=    -1.198     Gused=    -1.265
omega= 34.29     Gvib=    -1.659     Grot=    -1.168     Gused=    -1.257
omega= 35.55     Gvib=    -1.638     Grot=    -1.158     Gused=    -1.255
omega= 37.52     Gvib=    -1.606     Grot=    -1.142     Gused=    -1.253
omega= 40.18     Gvib=    -1.565     Grot=    -1.121     Gused=    -1.252
omega= 41.35     Gvib=    -1.548     Grot=    -1.113     Gused=    -1.252
omega= 43.75     Gvib=    -1.515     Grot=    -1.096     Gused=    -1.251
omega= 44.74     Gvib=    -1.502     Grot=    -1.089     Gused=    -1.251
omega= 44.97     Gvib=    -1.499     Grot=    -1.088     Gused=    -1.251
omega= 48.39     Gvib=    -1.456     Grot=    -1.066     Gused=    -1.248
omega= 49.84     Gvib=    -1.438     Grot=    -1.058     Gused=    -1.247
omega= 50.41     Gvib=    -1.432     Grot=    -1.054     Gused=    -1.246
omega= 52.17     Gvib=    -1.411     Grot=    -1.044     Gused=    -1.243
omega= 53.65     Gvib=    -1.395     Grot=    -1.036     Gused=    -1.240
omega= 55.87     Gvib=    -1.371     Grot=    -1.024     Gused=    -1.235
omega= 56.97     Gvib=    -1.360     Grot=    -1.018     Gused=    -1.232
omega= 57.29     Gvib=    -1.356     Grot=    -1.016     Gused=    -1.231
omega= 59.91     Gvib=    -1.330     Grot=    -1.003     Gused=    -1.223
omega= 60.55     Gvib=    -1.324     Grot=    -1.000     Gused=    -1.221
omega= 62.56     Gvib=    -1.304     Grot=    -0.990     Gused=    -1.213
omega= 63.89     Gvib=    -1.292     Grot=    -0.984     Gused=    -1.208
omega= 64.31     Gvib=    -1.288     Grot=    -0.982     Gused=    -1.206
omega= 64.80     Gvib=    -1.284     Grot=    -0.980     Gused=    -1.204
omega= 66.13     Gvib=    -1.272     Grot=    -0.974     Gused=    -1.198
omega= 67.68     Gvib=    -1.258     Grot=    -0.967     Gused=    -1.191
omega= 68.92     Gvib=    -1.247     Grot=    -0.962     Gused=    -1.185
omega= 69.77     Gvib=    -1.240     Grot=    -0.958     Gused=    -1.181
omega= 69.99     Gvib=    -1.238     Grot=    -0.957     Gused=    -1.180
omega= 71.92     Gvib=    -1.222     Grot=    -0.949     Gused=    -1.171
omega= 72.26     Gvib=    -1.220     Grot=    -0.948     Gused=    -1.169
omega= 73.79     Gvib=    -1.207     Grot=    -0.941     Gused=    -1.161
omega= 74.92     Gvib=    -1.199     Grot=    -0.937     Gused=    -1.155
omega= 75.30     Gvib=    -1.196     Grot=    -0.935     Gused=    -1.153
omega= 75.87     Gvib=    -1.191     Grot=    -0.933     Gused=    -1.150
omega= 77.35     Gvib=    -1.180     Grot=    -0.927     Gused=    -1.142
omega= 79.24     Gvib=    -1.166     Grot=    -0.920     Gused=    -1.132
omega= 79.64     Gvib=    -1.163     Grot=    -0.919     Gused=    -1.130
omega= 80.43     Gvib=    -1.157     Grot=    -0.916     Gused=    -1.126
omega= 81.67     Gvib=    -1.148     Grot=    -0.911     Gused=    -1.119
omega= 83.06     Gvib=    -1.138     Grot=    -0.906     Gused=    -1.111
omega= 83.71     Gvib=    -1.134     Grot=    -0.904     Gused=    -1.108
omega= 85.31     Gvib=    -1.123     Grot=    -0.898     Gused=    -1.099
omega= 85.88     Gvib=    -1.119     Grot=    -0.896     Gused=    -1.096
omega= 87.04     Gvib=    -1.111     Grot=    -0.892     Gused=    -1.089
omega= 89.06     Gvib=    -1.097     Grot=    -0.886     Gused=    -1.078
omega= 89.62     Gvib=    -1.094     Grot=    -0.884     Gused=    -1.075
omega= 90.74     Gvib=    -1.087     Grot=    -0.880     Gused=    -1.069
omega= 91.69     Gvib=    -1.080     Grot=    -0.877     Gused=    -1.064
omega= 92.38     Gvib=    -1.076     Grot=    -0.875     Gused=    -1.060
omega= 92.94     Gvib=    -1.073     Grot=    -0.873     Gused=    -1.057
omega= 95.12     Gvib=    -1.059     Grot=    -0.866     Gused=    -1.045
omega= 95.51     Gvib=    -1.057     Grot=    -0.865     Gused=    -1.043
omega= 97.89     Gvib=    -1.042     Grot=    -0.858     Gused=    -1.031
omega= 98.31     Gvib=    -1.040     Grot=    -0.856     Gused=    -1.028
omega= 99.76     Gvib=    -1.031     Grot=    -0.852     Gused=    -1.021
omega=101.16     Gvib=    -1.023     Grot=    -0.848     Gused=    -1.013
omega=102.35     Gvib=    -1.016     Grot=    -0.844     Gused=    -1.007
omega=102.82     Gvib=    -1.014     Grot=    -0.843     Gused=    -1.005
omega=104.84     Gvib=    -1.003     Grot=    -0.837     Gused=    -0.994
omega=105.86     Gvib=    -0.997     Grot=    -0.834     Gused=    -0.989
omega=106.90     Gvib=    -0.991     Grot=    -0.831     Gused=    -0.984
omega=107.34     Gvib=    -0.989     Grot=    -0.830     Gused=    -0.982
omega=108.17     Gvib=    -0.984     Grot=    -0.828     Gused=    -0.978
omega=108.66     Gvib=    -0.982     Grot=    -0.827     Gused=    -0.975
omega=111.24     Gvib=    -0.968     Grot=    -0.820     Gused=    -0.962
omega=111.52     Gvib=    -0.967     Grot=    -0.819     Gused=    -0.961
omega=113.15     Gvib=    -0.958     Grot=    -0.815     Gused=    -0.953
omega=113.62     Gvib=    -0.956     Grot=    -0.813     Gused=    -0.951
omega=114.36     Gvib=    -0.952     Grot=    -0.811     Gused=    -0.947
omega=115.29     Gvib=    -0.948     Grot=    -0.809     Gused=    -0.943
omega=117.21     Gvib=    -0.938     Grot=    -0.804     Gused=    -0.934
omega=117.49     Gvib=    -0.937     Grot=    -0.803     Gused=    -0.932
omega=118.23     Gvib=    -0.933     Grot=    -0.802     Gused=    -0.929
omega=118.68     Gvib=    -0.931     Grot=    -0.800     Gused=    -0.927
omega=121.56     Gvib=    -0.917     Grot=    -0.793     Gused=    -0.914
omega=122.12     Gvib=    -0.914     Grot=    -0.792     Gused=    -0.911
omega=123.01     Gvib=    -0.910     Grot=    -0.790     Gused=    -0.907
omega=123.50     Gvib=    -0.908     Grot=    -0.789     Gused=    -0.905
omega=125.24     Gvib=    -0.900     Grot=    -0.785     Gused=    -0.897
omega=125.89     Gvib=    -0.897     Grot=    -0.783     Gused=    -0.894
omega=126.81     Gvib=    -0.893     Grot=    -0.781     Gused=    -0.890
omega=127.85     Gvib=    -0.888     Grot=    -0.778     Gused=    -0.885
omega=128.44     Gvib=    -0.885     Grot=    -0.777     Gused=    -0.883
omega=130.12     Gvib=    -0.878     Grot=    -0.773     Gused=    -0.876
omega=131.12     Gvib=    -0.873     Grot=    -0.771     Gused=    -0.871
omega=133.21     Gvib=    -0.864     Grot=    -0.766     Gused=    -0.863
omega=133.82     Gvib=    -0.862     Grot=    -0.765     Gused=    -0.860
omega=134.16     Gvib=    -0.860     Grot=    -0.764     Gused=    -0.859
omega=135.32     Gvib=    -0.855     Grot=    -0.762     Gused=    -0.854
omega=136.60     Gvib=    -0.850     Grot=    -0.759     Gused=    -0.848
omega=138.05     Gvib=    -0.844     Grot=    -0.756     Gused=    -0.843
omega=139.02     Gvib=    -0.840     Grot=    -0.754     Gused=    -0.839
omega=141.13     Gvib=    -0.831     Grot=    -0.749     Gused=    -0.830
omega=141.69     Gvib=    -0.829     Grot=    -0.748     Gused=    -0.828
omega=142.59     Gvib=    -0.826     Grot=    -0.746     Gused=    -0.824
omega=143.62     Gvib=    -0.821     Grot=    -0.744     Gused=    -0.820
omega=144.27     Gvib=    -0.819     Grot=    -0.743     Gused=    -0.818
omega=145.03     Gvib=    -0.816     Grot=    -0.741     Gused=    -0.815
omega=147.41     Gvib=    -0.807     Grot=    -0.736     Gused=    -0.806
omega=149.87     Gvib=    -0.797     Grot=    -0.731     Gused=    -0.796
omega=151.08     Gvib=    -0.793     Grot=    -0.729     Gused=    -0.792
omega=151.42     Gvib=    -0.791     Grot=    -0.728     Gused=    -0.791
omega=152.59     Gvib=    -0.787     Grot=    -0.726     Gused=    -0.786
omega=154.70     Gvib=    -0.779     Grot=    -0.722     Gused=    -0.779
omega=155.26     Gvib=    -0.777     Grot=    -0.721     Gused=    -0.777
omega=156.71     Gvib=    -0.772     Grot=    -0.718     Gused=    -0.771
omega=158.79     Gvib=    -0.765     Grot=    -0.714     Gused=    -0.764
omega=159.33     Gvib=    -0.763     Grot=    -0.713     Gused=    -0.762
omega=161.64     Gvib=    -0.754     Grot=    -0.709     Gused=    -0.754
omega=162.64     Gvib=    -0.751     Grot=    -0.707     Gused=    -0.751
omega=163.31     Gvib=    -0.749     Grot=    -0.706     Gused=    -0.748
omega=164.07     Gvib=    -0.746     Grot=    -0.705     Gused=    -0.746
omega=166.40     Gvib=    -0.738     Grot=    -0.700     Gused=    -0.738
omega=168.48     Gvib=    -0.731     Grot=    -0.697     Gused=    -0.731
omega=169.36     Gvib=    -0.728     Grot=    -0.695     Gused=    -0.728
omega=170.31     Gvib=    -0.725     Grot=    -0.693     Gused=    -0.725
omega=170.83     Gvib=    -0.723     Grot=    -0.693     Gused=    -0.723
omega=172.47     Gvib=    -0.718     Grot=    -0.690     Gused=    -0.718
omega=173.62     Gvib=    -0.714     Grot=    -0.688     Gused=    -0.714
omega=175.03     Gvib=    -0.710     Grot=    -0.685     Gused=    -0.710
omega=175.18     Gvib=    -0.709     Grot=    -0.685     Gused=    -0.709
omega=176.92     Gvib=    -0.704     Grot=    -0.682     Gused=    -0.704
omega=177.55     Gvib=    -0.702     Grot=    -0.681     Gused=    -0.702
omega=179.43     Gvib=    -0.696     Grot=    -0.678     Gused=    -0.696
omega=180.53     Gvib=    -0.693     Grot=    -0.676     Gused=    -0.693
omega=180.96     Gvib=    -0.691     Grot=    -0.676     Gused=    -0.691
omega=182.65     Gvib=    -0.686     Grot=    -0.673     Gused=    -0.686
omega=183.94     Gvib=    -0.682     Grot=    -0.671     Gused=    -0.682
omega=184.52     Gvib=    -0.680     Grot=    -0.670     Gused=    -0.680
omega=186.02     Gvib=    -0.676     Grot=    -0.667     Gused=    -0.676
omega=186.43     Gvib=    -0.675     Grot=    -0.667     Gused=    -0.675
omega=187.82     Gvib=    -0.671     Grot=    -0.665     Gused=    -0.671
omega=188.60     Gvib=    -0.668     Grot=    -0.663     Gused=    -0.668
omega=190.20     Gvib=    -0.664     Grot=    -0.661     Gused=    -0.664
omega=190.43     Gvib=    -0.663     Grot=    -0.660     Gused=    -0.663
omega=191.88     Gvib=    -0.659     Grot=    -0.658     Gused=    -0.659
omega=193.79     Gvib=    -0.653     Grot=    -0.655     Gused=    -0.653
omega=195.62     Gvib=    -0.648     Grot=    -0.652     Gused=    -0.648
omega=197.97     Gvib=    -0.642     Grot=    -0.649     Gused=    -0.642
omega=198.61     Gvib=    -0.640     Grot=    -0.648     Gused=    -0.640
omega=199.29     Gvib=    -0.638     Grot=    -0.647     Gused=    -0.638
omega=199.82     Gvib=    -0.637     Grot=    -0.646     Gused=    -0.637
omega=202.25     Gvib=    -0.630     Grot=    -0.643     Gused=    -0.630
omega=202.98     Gvib=    -0.628     Grot=    -0.642     Gused=    -0.628
omega=203.99     Gvib=    -0.625     Grot=    -0.640     Gused=    -0.625
omega=204.56     Gvib=    -0.624     Grot=    -0.639     Gused=    -0.624
omega=207.58     Gvib=    -0.616     Grot=    -0.635     Gused=    -0.616
omega=209.70     Gvib=    -0.610     Grot=    -0.632     Gused=    -0.610
omega=210.60     Gvib=    -0.608     Grot=    -0.631     Gused=    -0.608
omega=211.27     Gvib=    -0.606     Grot=    -0.630     Gused=    -0.606
omega=213.33     Gvib=    -0.601     Grot=    -0.627     Gused=    -0.601
omega=217.92     Gvib=    -0.589     Grot=    -0.620     Gused=    -0.589
omega=218.95     Gvib=    -0.587     Grot=    -0.619     Gused=    -0.587
omega=219.75     Gvib=    -0.585     Grot=    -0.618     Gused=    -0.585
omega=221.24     Gvib=    -0.581     Grot=    -0.616     Gused=    -0.581
omega=221.52     Gvib=    -0.580     Grot=    -0.616     Gused=    -0.581
omega=222.31     Gvib=    -0.578     Grot=    -0.615     Gused=    -0.579
omega=223.63     Gvib=    -0.575     Grot=    -0.613     Gused=    -0.575
omega=226.01     Gvib=    -0.570     Grot=    -0.610     Gused=    -0.570
omega=230.13     Gvib=    -0.560     Grot=    -0.604     Gused=    -0.560
omega=232.02     Gvib=    -0.556     Grot=    -0.602     Gused=    -0.556
omega=234.37     Gvib=    -0.550     Grot=    -0.599     Gused=    -0.550
omega=237.03     Gvib=    -0.544     Grot=    -0.596     Gused=    -0.544
omega=238.73     Gvib=    -0.540     Grot=    -0.593     Gused=    -0.540
omega=239.74     Gvib=    -0.538     Grot=    -0.592     Gused=    -0.538
omega=256.32     Gvib=    -0.503     Grot=    -0.572     Gused=    -0.503
omega=262.89     Gvib=    -0.490     Grot=    -0.565     Gused=    -0.490
omega=272.08     Gvib=    -0.472     Grot=    -0.555     Gused=    -0.472
omega=280.47     Gvib=    -0.456     Grot=    -0.546     Gused=    -0.457
omega=299.07     Gvib=    -0.424     Grot=    -0.527     Gused=    -0.424
 
   temp. (K)  partition function   enthalpy   heat capacity  entropy
                                   cal/mol     cal/K/mol   cal/K/mol   J/K/mol
 298.15  VIB  0.377E+71            79453.805    371.963    554.127
         ROT  0.348E+09              888.752      2.981     42.064
         INT  0.131E+80            80342.557    374.944    596.191
         TR   0.667E+29             1481.254      4.968     48.109
         TOT                       81823.8114   379.9122   644.2995  2695.7388
                     Eh         kcal/mol          kJ/mol 
ZPVE            0.407214         255.531         1069.14    
H(0)-H(T)+PV    0.130395         81.8238         342.350    
H(T)            0.537608         337.354         1411.49    
T*S             0.306127         192.098         803.735    
G(T)            0.231481         145.257         607.751    
   -178.32005955  <=== TOTAL FREE ENERGY in Eh incl. el.,ZPVE,RRHO,solv. parts
 
 normal mode %tage of torsion character
   1:  0.00   2:  0.00   3:  0.00   4:  0.00   5:  0.00   6:  0.00   7:  0.39   8:  0.44
   9:  0.39  10:  0.32  11:  0.41  12:  0.44  13:  0.45  14:  0.36  15:  0.50  16:  0.20
  17:  0.47  18:  0.35  19:  0.45  20:  0.49  21:  0.56  22:  0.63  23:  0.58  24:  0.73
  25:  0.40  26:  0.71  27:  0.39  28:  0.46  29:  0.37  30:  0.36  31:  0.36  32:  0.24
  33:  0.61  34:  0.48  35:  0.45  36:  0.50  37:  0.37  38:  0.57  39:  0.61  40:  0.76
  41:  0.55  42:  0.58  43:  0.21  44:  0.48  45:  0.50  46:  0.52  47:  0.49  48:  0.69
  49:  0.56  50:  0.70  51:  0.59  52:  0.46  53:  0.42  54:  0.59  55:  0.55  56:  0.39
  57:  0.60  58:  0.37  59:  0.45  60:  0.74  61:  0.32  62:  0.39  63:  0.54  64:  0.63
  65:  0.46  66:  0.36  67:  0.31  68:  0.39  69:  0.67  70:  0.61  71:  0.41  72:  0.55
  73:  0.54  74:  0.66  75:  0.40  76:  0.63  77:  0.48  78:  0.55  79:  0.68  80:  0.43
  81:  0.69  82:  0.71  83:  0.62  84:  0.74  85:  0.48  86:  0.50  87:  0.41  88:  0.53
  89:  0.53  90:  0.40  91:  0.41  92:  0.57  93:  0.47  94:  0.55  95:  0.42  96:  0.64
  97:  0.82  98:  0.43  99:  0.31 100:  0.37 101:  0.51 102:  0.44 103:  0.58 104:  0.56
 105:  0.48 106:  0.47 107:  0.72 108:  0.63 109:  0.25 110:  0.92 111:  0.40 112:  0.76
 113:  0.57 114:  0.22 115:  0.41 116:  0.34 117:  0.34 118:  0.39 119:  0.45 120:  0.14
 121:  0.26 122:  0.23 123:  0.70 124:  0.40 125:  0.21 126:  0.46 127:  0.25 128:  0.39
 129:  0.68 130:  0.22 131:  0.57 132:  0.74 133:  0.22 134:  0.61 135:  0.23 136:  0.15
 137:  0.35 138:  0.63 139:  0.13 140:  0.27 141:  0.50 142:  0.66 143:  0.49 144:  0.15
 145:  0.19 146:  0.62 147:  0.29 148:  0.70 149:  0.30 150:  0.23 151:  0.15 152:  0.69
 153:  0.13 154:  0.37 155:  0.10 156:  0.44 157:  0.55 158:  0.34 159:  0.23 160:  0.32
 161:  0.33 162:  0.40 163:  0.14 164:  0.37 165:  0.62 166:  0.32 167:  0.67 168:  0.20
 169:  0.07 170:  0.65 171:  0.58 172:  0.08 173:  0.37 174:  0.14 175:  0.20 176:  0.05
 177:  0.47 178:  0.11 179:  0.08 180:  0.55 181:  0.92 182:  0.89 183:  0.03 184:  0.28
 185:  0.45 186:  0.05 187:  0.05 188:  0.49 189:  0.76 190:  0.12 191:  0.35 192:  0.62
 193:  0.06 194:  0.19 195:  0.68 196:  0.73 197:  0.51 198:  0.82 199:  0.84 200:  0.59
 201:  0.53 202:  0.51 203:  0.50 204:  0.31 205:  0.26 206:  0.09 207:  0.49 208:  0.18
 209:  0.34 210:  0.05 211:  0.05 212:  0.08 213:  0.03 214:  0.16 215:  0.28 216:  0.07
 217:  0.19 218:  0.35 219:  0.20 220:  0.12 221:  0.44 222:  0.12 223:  0.25 224:  0.09
 225:  0.19 226:  0.05 227:  0.09 228:  0.10 229:  0.10 230:  0.09 231:  0.12 232:  0.12
 233:  0.00 234:  0.00 235:  0.53 236:  0.59 237:  0.64 238:  0.59 239:  0.53 240:  0.54
 241:  0.50 242:  0.94 243:  0.86 244:  0.91 245:  0.48 246:  0.04 247:  0.06 248:  0.67
 249:  0.16 250:  0.22 251:  0.01 252:  0.06 253:  0.10 254:  0.16 255:  0.18 256:  0.15
 257:  0.02 258:  0.06 259:  0.06 260:  0.03 261:  0.02 262:  0.05 263:  0.04 264:  0.04
 265:  0.01 266:  0.02 267:  0.02 268:  0.20 269:  0.00 270:  0.01 271:  0.15 272:  0.00
 273:  0.00 274:  0.00 275:  0.00 276:  0.00
 recommended # of modes for mode following         188
 
 Pipek-Mezey localization of normal modes
 number of localized modes          191
 frequency thrshold           500.000000000000     
 number of groups                    69
 atom-group assingment :   
  1  2  3  4  5  6  7  8  9 10 11 12 13 14 15 16 17 18 19 20 21 22 23 24 25 26 27 28 29 30
 31 32 33 34 35 36 37 38 39 40 41 42 43 44 45 46 47 48 49 50 51 52 53 53 53 53 54 53 55 55
 55 56 56 56 56 57 58 57 57 57 57 57 59 57 57 57 60 60 60 60 61 62 61 63 63 63 64 65 66 67
 68 69
 pop matrix done.
 initialization of trafo matrix to unity
iteration     50  convergence  0.12350327D-02
iteration    100  convergence  0.59418847D-05

 converged in    110 iterations, threshold :   0.99995275D-06
eig.   :       -0.00    -0.00     0.00     0.00     0.00     0.00
eig.   :       50.44    62.18    65.69    71.19    73.33    81.37
eig.   :       87.12    91.91    92.09    93.18    93.31    93.90
eig.   :       94.05    94.54    94.92    96.01    96.27    96.31
eig.   :       97.15    97.31    97.47   100.19   100.54   100.80
eig.   :      101.28   101.77   101.80   102.03   103.69   104.17
eig.   :      104.63   104.81   104.83   104.87   105.19   105.27
eig.   :      105.53   107.70   108.39   109.45   112.05   112.55
eig.   :      114.47   115.93   115.96   116.79   117.01   117.07
eig.   :      117.17   117.38   119.04   119.62   120.08   120.62
eig.   :      121.70   121.73   122.24   123.56   123.58   123.85
eig.   :      123.90   124.19   124.35   124.53   125.40   125.51
eig.   :      125.51   126.67   127.08   128.20   129.02   129.12
eig.   :      130.12   131.52   131.94   132.43   132.88   133.50
eig.   :      133.94   134.41   134.55   134.64   136.10   136.24
eig.   :      137.31   138.16   138.57   138.64   139.27   139.65
eig.   :      140.49   140.78   142.00   142.36   143.62   144.09
eig.   :      144.64   145.18   145.49   145.55   145.87   146.28
eig.   :      146.45   146.61   146.77   147.02   148.05   148.59
eig.   :      149.17   149.19   149.38   149.59   151.17   151.87
eig.   :      153.95   154.06   154.78   155.50   155.87   156.70
eig.   :      157.00   157.63   157.66   157.69   158.51   158.95
eig.   :      160.03   161.27   161.55   161.98   163.48   164.24
eig.   :      165.70   166.28   166.36   166.96   167.73   168.02
eig.   :      168.16   169.50   169.75   169.98   170.18   170.56
eig.   :      171.17   172.38   172.65   173.70   174.95   175.53
eig.   :      176.29   178.30   178.35   180.83   183.12   184.16
eig.   :      184.52   185.24   191.75   192.59   195.32   195.57
eig.   :      196.64   198.68   200.36   201.26   205.81   210.26
eig.   :      212.28   214.02   215.32   224.39   234.62   239.62
eig.   :      245.17   257.28   257.44   265.98   292.00   316.06
eig.   :      327.66   330.05   342.94   353.03   365.84   369.51
eig.   :      378.11   385.93   437.27   475.07   602.77   525.16
eig.   :      557.74   573.95   796.56   800.65   850.23   857.95
eig.   :      893.25   944.14   962.33   993.72   996.51  1031.69
eig.   :     1044.51  1083.87  1099.01  1113.46  1127.24  1130.38
eig.   :     1146.61  1159.15  1196.82  1201.64  1223.70  1226.69
eig.   :     1248.11  1273.92  1275.14  1276.89  1281.17  1332.85
eig.   :     1349.28  1351.73  1370.17  1372.85  1406.61  1416.88
eig.   :     1455.54  1464.16  1467.58  1483.06  1485.49  1487.32
eig.   :     1492.23  1499.30  1500.58  1504.66  1507.93  1518.22
eig.   :     1541.27  1561.64  2878.55  2888.49  2910.63  2913.05
eig.   :     2937.88  2953.95  2970.59  2972.53  2981.77  2986.68
eig.   :     2986.87  2990.31  3015.98  3023.99  3027.28  3036.67
eig.   :     3046.67  3055.06  3265.18  3271.94  3366.35  3420.39
eig.   :     3441.96  3486.15  3556.48  3562.17  3577.46  3685.35
written to xtb_localmodes and g98l.out
 
 normal mode %tage of torsion character
   1:  0.00   2:  0.00   3:  0.00   4:  0.00   5:  0.00   6:  0.00   7:  0.21   8:  0.45
   9:  0.72  10:  0.44  11:  0.79  12:  0.02  13:  0.00  14:  0.41  15:  0.85  16:  0.00
  17:  0.02  18:  0.28  19:  0.39  20:  0.40  21:  0.67  22:  0.17  23:  0.17  24:  0.01
  25:  0.33  26:  0.28  27:  0.65  28:  0.08  29:  0.15  30:  0.00  31:  0.63  32:  0.61
  33:  0.46  34:  0.06  35:  0.04  36:  0.54  37:  0.37  38:  0.36  39:  0.29  40:  0.81
  41:  0.44  42:  0.01  43:  0.75  44:  0.28  45:  0.24  46:  0.07  47:  0.05  48:  0.51
  49:  0.08  50:  0.31  51:  0.15  52:  0.64  53:  0.85  54:  0.41  55:  0.22  56:  0.17
  57:  0.30  58:  0.07  59:  0.27  60:  0.01  61:  0.19  62:  0.02  63:  0.00  64:  0.74
  65:  0.60  66:  0.00  67:  0.03  68:  0.04  69:  0.65  70:  0.84  71:  0.72  72:  0.11
  73:  0.85  74:  0.11  75:  0.54  76:  0.07  77:  0.43  78:  0.00  79:  0.32  80:  0.76
  81:  0.01  82:  0.01  83:  0.00  84:  0.10  85:  0.14  86:  0.40  87:  0.76  88:  0.02
  89:  0.58  90:  0.01  91:  0.01  92:  0.02  93:  0.05  94:  0.01  95:  0.01  96:  0.18
  97:  0.14  98:  0.01  99:  0.10 100:  0.19 101:  0.14 102:  0.64 103:  0.12 104:  0.37
 105:  0.15 106:  0.42 107:  0.16 108:  0.17 109:  0.24 110:  0.10 111:  0.12 112:  0.04
 113:  0.00 114:  0.06 115:  0.00 116:  0.08 117:  0.11 118:  0.04 119:  0.11 120:  0.01
 121:  0.95 122:  0.71 123:  0.26 124:  0.00 125:  0.08 126:  0.82 127:  0.49 128:  0.25
 129:  0.05 130:  0.22 131:  0.02 132:  0.00 133:  0.02 134:  0.01 135:  0.30 136:  0.05
 137:  0.71 138:  0.88 139:  0.20 140:  0.20 141:  0.92 142:  0.12 143:  0.23 144:  0.24
 145:  0.00 146:  0.83 147:  0.13 148:  0.18 149:  0.09 150:  0.05 151:  0.08 152:  0.27
 153:  0.02 154:  0.33 155:  0.25 156:  0.11 157:  0.09 158:  0.23 159:  0.18 160:  0.40
 161:  0.26 162:  0.06 163:  0.77 164:  0.88 165:  0.05 166:  0.76 167:  0.96 168:  0.06
 169:  0.66 170:  0.79 171:  0.21 172:  0.15 173:  0.04 174:  0.26 175:  0.31 176:  0.17
 177:  0.46 178:  0.42 179:  0.13 180:  0.50 181:  0.18 182:  0.90 183:  0.95 184:  0.13
 185:  0.39 186:  0.40 187:  0.18 188:  0.47 189:  0.08 190:  0.12 191:  0.99 192:  0.35
 193:  0.05 194:  0.64 195:  0.65 196:  0.46 197:  0.82 198:  0.82 199:  0.84 200:  0.59
 201:  0.53 202:  0.51 203:  0.50 204:  0.31 205:  0.26 206:  0.09 207:  0.49 208:  0.18
 209:  0.34 210:  0.05 211:  0.05 212:  0.08 213:  0.03 214:  0.16 215:  0.28 216:  0.07
 217:  0.19 218:  0.35 219:  0.20 220:  0.12 221:  0.44 222:  0.12 223:  0.25 224:  0.09
 225:  0.19 226:  0.05 227:  0.09 228:  0.10 229:  0.10 230:  0.09 231:  0.12 232:  0.12
 233:  0.00 234:  0.00 235:  0.53 236:  0.59 237:  0.64 238:  0.59 239:  0.53 240:  0.54
 241:  0.50 242:  0.94 243:  0.86 244:  0.91 245:  0.48 246:  0.04 247:  0.06 248:  0.67
 249:  0.16 250:  0.22 251:  0.01 252:  0.06 253:  0.10 254:  0.16 255:  0.18 256:  0.15
 257:  0.02 258:  0.06 259:  0.06 260:  0.03 261:  0.02 262:  0.05 263:  0.04 264:  0.04
 265:  0.01 266:  0.02 267:  0.02 268:  0.20 269:  0.00 270:  0.01 271:  0.15 272:  0.00
 273:  0.00 274:  0.00 275:  0.00 276:  0.00
 recommended # of modes for mode following         194

------------------------------------------------------------------------
 * finished run on 2020/05/27 at 15:18:46.271     
------------------------------------------------------------------------
 total:
 * wall-time:     0 d,  0 h,  9 min,  6.568 sec
 *  cpu-time:     0 d,  0 h,  9 min,  5.803 sec
 * ratio c/w:     0.999 speedup
 SCF:
 * wall-time:     0 d,  0 h,  0 min,  7.820 sec
 *  cpu-time:     0 d,  0 h,  0 min,  7.765 sec
 * ratio c/w:     0.993 speedup
 ANC optimizer:
 * wall-time:     0 d,  0 h,  0 min,  7.476 sec
 *  cpu-time:     0 d,  0 h,  0 min,  7.427 sec
 * ratio c/w:     0.993 speedup
 numerical hessian:
 * wall-time:     0 d,  0 h,  8 min, 51.233 sec
 *  cpu-time:     0 d,  0 h,  8 min, 50.575 sec
 * ratio c/w:     0.999 speedup

normal termination of xtb
