# Supplementary material for: Heterogeneous Nucleation of Butanol on NaCl: A Computational Study of Temperature, Humidity, Seed Charge, and Seed Size Effects
Source: J Phys Chem A. 2021 Mar 31;125(14):3025–36. doi: 10.1021/acs.jpca.0c10972 (PMC8054243; doi:10.1021/acs.jpca.0c10972)
Supplement: Supplementary file 2 — jp0c10972_si_002.zip [file jp0c10972_si_002.zip › ALL CLUSTERS/low_level_calc/big seed/1Seed2BuOH4W.xyz]

    92
       -178.55154050  Gyration_radius:  5.32964812322
 Na         -0.22724626075168   -1.09526343002517    0.18987600426208
Na         -3.84728789953982    0.51395757518708   -1.56813249789492
Na         -4.04417854656205    2.66902606599034    3.09224836449187
Na         -1.20102689553895    0.29810938719311    5.07836198773533
Na          2.96387097496629   -2.29156502685980    1.24732021463047
Na          2.34641182499886   -0.49363206974994    5.97678584703598
Na          2.89045422504920    3.94019714725153    1.84093378437814
Na          5.12615596111506   -0.22104007894987    3.59614352715331
Na          0.95712608573389    2.00471340561032   -0.72262191827918
Na          0.57612081333818   -4.04585300924626   -0.98816793542753
Na         -0.05267335103819    4.84697653749788    0.68791406611952
Na         -4.73833499014254   -0.71100357909692    1.18036954060457
Na         -0.09680821571969    3.58774691117009    4.01711989254196
Na          5.00278666442501   -1.68562085524916   -1.23101761990543
Na          3.19615585714081    2.62847785183280   -2.94258819931245
Na         -1.10157742905311    2.25714451809454   -3.14112992787464
Na         -2.11647091650899   -2.18175525952553    2.82202033617280
Na         -2.57165023440997   -2.40314838219555   -1.90799195339883
Na          2.07234932416350   -0.86881982580137   -2.39083915858335
Na          3.41811229072468    2.73589811722184    5.05127981016487
Na          1.88018460460284    0.65725998824905    2.69150700332306
Na          4.31125603260927    1.17949201693925    0.22871076569204
Na         -1.68491410102162    1.39551937108607    1.78650775057166
Na         -2.86104381249256    3.44235327962274   -0.61272465831818
Na          0.76042329533249   -2.61733648433800    3.81380065430753
Cl          4.43893784351440    0.45957136897482   -2.35246121256842
Cl         -2.22477496291417    2.54100058348983    4.71622168066948
Cl          2.99987724942584   -3.17602439988542   -1.25001689420400
Cl         -1.38310542591528    0.98966171317646   -0.74816310136924
Cl          3.18160615400511    3.38051557699583   -0.54643106446587
Cl          0.56003159251972   -3.44064941437364    1.43483904500152
Cl         -0.12526903035720   -2.03206200119984   -2.26982583494688
Cl          0.06371891464742   -1.75744330766948    6.06105711507758
Cl          1.17936565684127    1.55572819901960    5.07319586965970
Cl          5.40282711005916   -1.09152231317650    1.13458818462172
Cl          2.08927928702590   -0.14183569977183    0.14734824439241
Cl         -2.25436490251577    4.29527459436834    1.77081705643884
Cl         -0.44475784717468    4.19167893171119   -1.62565525668315
Cl         -4.34156263747222    1.73861865205160    0.73144747638081
Cl         -3.65238730945438   -0.30890892373565    3.45597022021960
Cl         -0.31641395196758   -0.51873621980024    2.72090785261670
Cl          4.15925765451112    1.95645959868979    2.67178057104467
Cl          1.10315525633946    1.23118165991314   -3.29621047704479
Cl         -3.50307720724973    2.55633874261811   -2.94469940670643
Cl          2.20478727653653    4.87804721645727    4.09850403106351
Cl         -5.30945778401493   -1.46250258281754   -1.17451650527963
Cl          0.66083795997435    2.66924968597325    1.71140139201983
Cl          4.61668462940670    0.66431984291026    5.95350272487230
Cl          2.99051432208935   -1.59366984836430    3.68645185317649
Cl         -2.59149449209463   -1.91817066781132    0.49012152508348
O          -1.64822230018811   -3.50183368854379    4.26302999560102
H          -1.47017954302171   -3.34259798425078    5.20142714457092
C          -2.42359706885537   -4.68883966170139    4.15104434977118
H          -3.36878174892785   -4.58459541960722    4.69839293824796
H          -1.87359681788822   -5.54476129325602    4.56258302328992
C          -2.70733800015495   -4.93590769634860    2.67938678375152
H          -3.30892436494358   -4.11211983487432    2.29212370101357
H          -1.75169108089580   -4.97608925644312    2.15678564494942
C          -3.46322674121351   -6.23439511299951    2.42382614574432
H          -4.43232603732710   -6.19454033966694    2.92518327526275
H          -2.90233878546386   -7.07303980933201    2.84163718088813
C          -3.66981266350321   -6.45716299530998    0.93050738188676
H          -2.70858906713698   -6.57973647645188    0.43539755047001
H          -4.25585414567850   -7.35540642306014    0.75888316633226
H          -4.20196624701667   -5.61361726873524    0.49381239017101
O           2.10413363305068    4.28359728826785   -3.44333812025081
H           1.25671017049517    4.62763104050080   -3.11699913382955
C           2.46275734256812    4.97372496861433   -4.61983450663162
H           2.58033094426303    6.04555978463331   -4.40918938310250
H           1.68858806471127    4.85403405751109   -5.38749878503043
C           3.78494315868201    4.41216914647407   -5.12286852571092
H           4.21154859002497    5.10261342549369   -5.85072107830922
H           4.46727223173289    4.36481031635293   -4.27018110565840
C           3.64639313166877    3.03183135953112   -5.76153842387258
H           2.94862707227976    2.42360301549005   -5.18703456506988
H           4.61635580081971    2.53403862626122   -5.75509430040663
C           3.14531156026309    3.10414201646302   -7.19794813288853
H           3.83550515445897    3.67461333320371   -7.81610538055358
H           3.05624812148353    2.10437708055019   -7.61439254706540
H           2.16796078911529    3.57771460086363   -7.24550453135500
O           1.35549639158465    6.19875642771210    1.48091607205472
H           1.51204784581796    6.12029827889512    2.44198348214484
H           1.69092393685695    7.07264845355354    1.25538177118082
O          -4.02707520688553   -3.84552387896539   -2.43823622225898
H          -4.51658043914005   -4.30623853759048   -3.12152725167100
H          -4.69315026774270   -3.24864746203887   -2.04463440652135
O          -2.74718003879297   -0.72390305699569   -3.19011601177387
H          -3.17731348908841   -0.37073510329497   -3.97704930783767
H          -1.79760797490693   -0.60730378309151   -3.34477836856495
O          -1.57710712024235   -4.44578759726303   -0.97907863217020
H          -1.93022444616504   -4.11672610959603   -0.14039307743419
H          -2.34088097395334   -4.85460959222101   -1.40410093451038
