# Supplementary material for: Heterogeneous Nucleation of Butanol on NaCl: A Computational Study of Temperature, Humidity, Seed Charge, and Seed Size Effects
Source: J Phys Chem A. 2021 Mar 31;125(14):3025–36. doi: 10.1021/acs.jpca.0c10972 (PMC8054243; doi:10.1021/acs.jpca.0c10972)
Supplement: Supplementary file 2 — jp0c10972_si_002.zip [file jp0c10972_si_002.zip › ALL CLUSTERS/low_level_calc/big seed/1Seed2BuOH5W.log]

      -----------------------------------------------------------      
     |                   =====================                   |     
     |                           x T B                           |     
     |                   =====================                   |     
     |                         S. Grimme                         |     
     |          Mulliken Center for Theoretical Chemistry        |     
     |                    University of Bonn                     |     
     |                 Version 6.0.1 (SAW181210)                 |     
      -----------------------------------------------------------      

   This program is distributed in the hope that it will be useful,
   but WITHOUT ANY WARRANTY; without even the implied warranty of
   MERCHANTABILITY or FITNESS FOR A PARTICULAR PURPOSE.
   
   FOR NON-COMMERCIAL, ACADEMIA USE ONLY.
   
   Cite this work as:
   S. Grimme, C. Bannwarth, P. Shushkov, J. Comput. Theory Chem., 2017,
   13, 1989-2009.
   C. Bannwarth, S. Ehlert and S. Grimme., ChemRxiv, 2018, preprint.
   http://doi.org/10.26434/chemrxiv.7246238.v1
   
   for sTDA-xTB:
   S. Grimme and C. Bannwarth, J. Chem. Phys., 2016, 145, 054103.
   
   in the mass-spec context:
   V. Asgeirsson, C. Bauer and S. Grimme, Chem. Sci., 2017, 8, 4879.
   
   if GBSA is used:
   P. Shushkov, F. März and S. Grimme, unpublished.
   
   for ANC optimizer:
   S. Grimme, unpublished.
   Rational Function algorithm used in ANCopt:
   F. Eckert, P. Pulay, H.-J. Werner, J. Comput. Chem., 1997, 18, 1473.
   
   with help from (in alphabetical order)
   C. Bannwarth, F. Bohle, G. Brandenburg, E. Caldeweyher, M. Checinski,
   S. Dohm, S. Ehlert, S. Ehrlich, F. März, H. Neugebauer, J. Pisarek,
   P. Pracht, P. Shushkov, and S. Spicher.
   
 * started run on 2020/05/27 at 15:09:55.469     
========================================================================
 # omp threads = 1
========================================================================
number of atoms            : 95
number of electrons        : 304
charge                     : 0
spin                       : .0
first test random number   : .5306

########################################################################
# WARNING! Please study the warnings concerning your input carefully
#  - the use of '-ohess' is discouraged, please use '--ohess' next time
########################################################################

           ------------------------------------------------- 
          |                 G F N 2 - x T B                 |
          | Geometry, Frequencies, Noncovalent interactions |
          |            JCTC 2018 parametrisation            |
           ------------------------------------------------- 
      method parameters     
 k(s)        :  1.8500
 k(p)        :  2.2300
 k(d)        :  2.2300
 k(f)        :  2.0000
 kEN (H0ij)  : -2.0000
 D4 a1       :  0.5200
 D4 a2       :  5.0000
 D4 s6       :  1.0000
 D4 s8       :  2.7000
 D4 s9       :  5.0000
 alphaj      :  2.0000


            Z     q(EN)     CN     RAES       Cart. coordinates
     1  Na  1.0    0.30    6.76    5.00    -3.01964     8.51737     1.50628
     2  Na  1.0    0.34    5.10    5.00     5.46971    -7.84617    -7.29680
     3  Na  1.0    0.27    7.30    5.00     5.37268    -3.49768     6.75326
     4  Na  1.0    0.41    6.88    5.00    -7.24534    -8.17562    -4.47661
     5  Na  1.0    0.29    7.39    5.00     5.27313     2.67365     7.11212
     6  Na  1.0    0.17    9.87    5.00     2.86606    -2.80986    -4.30581
     7  Na  1.0    0.09   12.14    5.00     0.75776     2.94605     2.25573
     8  Na  1.0    0.32    6.94    5.00     3.61639     8.60454    -0.05312
     9  Na  1.0    0.19    9.28    5.00    -0.85797    -8.20466    -6.09824
    10  Na  1.0    0.32    6.79    5.00     1.65697     8.18890     6.41196
    11  Na  1.0    0.39    5.77    5.00    -2.03028    -2.11096    -9.31362
    12  Na  1.0    0.18    9.26    5.00     3.89156    -8.62616    -1.00622
    13  Na  1.0    0.29    8.14    5.00     7.62971    -2.90792     0.47128
    14  Na  1.0    0.09   11.94    5.00     0.85535    -3.12709     1.93850
    15  Na  1.0    0.28    7.31    5.00    -5.63346     2.84351     3.67719
    16  Na  1.0    0.32    9.98    5.00     7.47427     3.00264     1.00659
    17  Na  1.0    0.34    5.09    5.00     0.06685   -13.61805    -2.45809
    18  Na  1.0    0.29    7.25    5.00     2.54681     3.53569    -4.11546
    19  Na  1.0    0.33    9.64    5.00    -3.78601     3.37907    -3.00793
    20  Na  1.0    0.28    6.76    5.00     1.86593    -8.90119     5.46416
    21  Na  1.0    0.21   10.79    5.00    -3.86456    -2.61349    -3.22453
    22  Na  1.0    0.31    9.72    5.00    -1.38448     2.33715     8.70978
    23  Na  1.0    0.20    9.17    5.00    -2.96725    -8.74068     0.51773
    24  Na  1.0    0.29    8.21    5.00    -1.27131    -3.56340     8.42249
    25  Na  1.0    0.26    7.49    5.00    -5.47633    -3.29544     3.27624
    26  Cl  7.0   -0.28    1.55    2.67    -5.18805     1.12710   -10.11353
    27  Cl  7.0   -0.14    3.85    5.00    -6.73054    -5.73597    -0.45056
    28  Cl  7.0   -0.17    2.99    4.90     2.61168     5.12521    10.06709
    29  Cl  7.0   -0.10    4.95    5.00    -0.44812     0.24002    -5.37288
    30  Cl  7.0   -0.12    4.87    5.00    -2.18097     5.58821     5.39409
    31  Cl  7.0   -0.10    4.97    5.00     4.67623     5.70898     3.62729
    32  Cl  7.0   -0.14    4.87    5.00    -2.04970    -6.30954     4.59272
    33  Cl  7.0   -0.15    3.84    5.00    -5.05104    -0.55106     7.12102
    34  Cl  7.0   -0.08    5.82    5.00     1.66031    -0.36161     5.95641
    35  Cl  7.0   -0.14    3.94    5.00    -4.54560    -5.52708    -7.09821
    36  Cl  7.0   -0.21    2.94    4.88     0.80752    11.19155     2.86496
    37  Cl  7.0   -0.17    2.97    4.89     6.51075     5.83043    -2.82636
    38  Cl  7.0   -0.10    6.00    5.00    -0.01120    -5.85011    -1.95225
    39  Cl  7.0   -0.21    2.96    4.88     2.61740    -6.23209     9.36562
    40  Cl  7.0   -0.19    3.74    4.99     1.03279   -11.75090     1.70232
    41  Cl  7.0   -0.14    3.81    5.00     8.22310    -0.25400     4.72532
    42  Cl  7.0   -0.12    5.05    5.00    -0.13569     6.01230    -1.27220
    43  Cl  7.0   -0.14    4.85    5.00     4.89280    -6.09335     2.86828
    44  Cl  7.0   -0.18    3.74    4.99     2.05978    -5.03877    -8.71595
    45  Cl  7.0   -0.08    5.78    5.00     3.83742     0.06291    -0.44310
    46  Cl  7.0   -0.08    5.78    5.00    -2.87107    -0.04684     0.83402
    47  Cl  7.0   -0.18    3.75    4.99    -3.88737   -11.45738    -3.53292
    48  Cl  7.0   -0.20    3.75    4.99     3.07120   -11.28343    -5.19079
    49  Cl  7.0   -0.17    3.80    5.00     6.92615    -5.50671    -3.52903
    50  Cl  7.0   -0.19    2.95    4.88    -6.65265     5.70595     0.21635
    51  O   6.0   -0.33    3.00    2.80   -11.06122    -8.69406    -3.96095
    52  H   1.0    0.04    1.20    1.47   -11.94057    -8.41429    -2.38928
    53  C   4.0   -0.04    4.43    4.44   -12.78361    -8.05710    -5.90891
    54  H   1.0   -0.01    1.01    1.43   -14.39209    -9.36804    -5.87978
    55  H   1.0   -0.02    1.11    1.45   -11.77004    -8.32437    -7.68081
    56  C   4.0   -0.09    4.19    3.97   -13.73906    -5.34626    -5.69334
    57  H   1.0   -0.00    1.03    1.43   -15.24937    -5.07166    -7.07038
    58  H   1.0   -0.01    1.02    1.43   -14.54921    -5.09456    -3.80620
    59  C   4.0   -0.08    4.20    4.00   -11.67994    -3.36457    -6.11919
    60  H   1.0   -0.02    1.20    1.46   -10.05814    -3.81732    -4.92846
    61  H   1.0   -0.00    1.03    1.43   -12.42307    -1.53287    -5.52817
    62  C   4.0   -0.13    4.04    3.69   -10.84806    -3.19249    -8.86644
    63  H   1.0    0.00    1.00    1.43   -12.45347    -2.76591   -10.07767
    64  H   1.0    0.00    1.01    1.43    -9.45007    -1.71067    -9.11048
    65  H   1.0   -0.01    1.01    1.43   -10.00749    -4.95618    -9.50183
    66  O   6.0   -0.29    3.02    2.84    10.98058     4.83376     1.03997
    67  H   1.0    0.05    1.37    1.53    10.64271     6.37168     0.12179
    68  C   4.0   -0.04    4.32    4.24    12.58920     5.49718     3.06683
    69  H   1.0    0.00    1.01    1.43    14.42646     6.13629     2.34112
    70  H   1.0   -0.02    1.04    1.43    12.87647     3.75465     4.12873
    71  C   4.0   -0.10    4.20    3.99    11.46556     7.50703     4.80147
    72  H   1.0   -0.03    1.10    1.44     9.44681     7.14448     4.99022
    73  H   1.0   -0.01    1.03    1.43    12.31584     7.30181     6.66662
    74  C   4.0   -0.08    4.08    3.77    11.87662    10.22220     3.90546
    75  H   1.0   -0.00    1.02    1.43    13.90329    10.58924     3.74774
    76  H   1.0   -0.01    1.03    1.43    11.12591    11.48519     5.35289
    77  C   4.0   -0.13    4.04    3.69    10.60127    10.84426     1.39693
    78  H   1.0   -0.03    1.10    1.44     8.62090    10.27451     1.43267
    79  H   1.0   -0.01    1.00    1.43    10.66956    12.86994     1.06233
    80  H   1.0    0.00    1.00    1.43    11.55276     9.93828    -0.18460
    81  O   6.0   -0.33    3.80    4.73    -6.44292     0.47322    -4.44344
    82  H   1.0    0.03    1.57    1.67    -6.27418     0.64716    -6.29169
    83  H   1.0    0.02    1.20    1.47    -8.21392     0.78610    -4.17448
    84  O   6.0   -0.40    2.99    2.76    -3.64404     5.28696    -6.43236
    85  H   1.0    0.05    1.43    1.56    -4.09154     4.02690    -7.71232
    86  H   1.0    0.04    1.07    1.44    -3.85212     6.85969    -7.30844
    87  O   6.0   -0.34    3.73    4.66     9.76811     0.09192    -1.31620
    88  H   1.0   -0.01    1.32    1.50     9.40171     0.71003    -2.99060
    89  H   1.0    0.02    1.32    1.50    11.39958     0.80039    -0.91875
    90  O   6.0   -0.37    2.89    2.53    -2.79503     4.21263    12.01818
    91  H   1.0    0.02    1.45    1.57    -1.24848     5.16347    12.22135
    92  H   1.0    0.02    1.08    1.44    -4.12037     5.40192    12.34897
    93  O   6.0   -0.34    3.73    4.66    -0.70620    -0.89612    11.52589
    94  H   1.0   -0.01    1.25    1.48     0.93531    -1.01902    12.30647
    95  H   1.0    0.02    1.33    1.51    -1.78609    -0.18943    12.81456

  Z AO/shell   Hii/eV     exponent
  1     Wed Apr 25 08:07:45 CEST 2018   EN: 2.200 GM2: 0.406  GM3: 0.0800  RAES: 1.40
     1s    -10.707211    1.230000
  6     Wed Apr 25 08:07:45 CEST 2018   EN: 2.550 GM2: 0.538  GM3: 0.1500  RAES: 3.00
     2s    -13.970922    2.096432
     2p    -10.063292    1.800000
  8     Wed Apr 25 08:07:45 CEST 2018   EN: 3.440 GM2: 0.452  GM3:-0.0517  RAES: 1.80
     2s    -20.229985    2.439742
     2p    -15.503117    2.137023
 11     Tue Apr 24 16:34:09 CEST 2018   EN: 0.930 GM2: 0.271  GM3: 0.1799  RAES: 5.00
     3s     -4.546934    0.763787
     3p     -1.332719    0.573553
 17     Mon Apr 23 14:09:22 CEST 2018   EN: 3.160 GM2: 0.249  GM3: 0.1495  RAES: 2.50
     3s    -29.278781    2.485265
     3p    -12.673758    2.199650
     3d     -0.240338    2.476089
 no old-style atom pair restraining (fixing) potential
           ------------------------------------------------- 
          |        Self-Consistent Charge Iterations        |
           ------------------------------------------------- 

 Ncao       : 440
 Nao        : 415
 Nshell     : 185
 Nel        : 304
 T(el)      :   300.0
 intcut     :    25.0
 scfconv/Eh :  0.100E-05
   qconv/e  :  0.100E-03
 intneglect :  0.100E-07
 broydamp   :      0.250
 iter      E             dE          RMSdq      gap      omega  full diag
   1   -183.5079921 -0.183508E+03  0.115E+01    3.74       0.0  T
   2   -183.8720848 -0.364093E+00  0.713E+00    4.41       1.0  T
   3   -184.2152032 -0.343118E+00  0.448E+00    3.19       1.0  T
   4   -184.3056283 -0.904252E-01  0.231E+00    2.58       1.0  T
   5   -184.3462259 -0.405975E-01  0.164E+00    1.88       1.0  T
   6   -184.3472822 -0.105628E-02  0.643E-01    2.12       1.0  T
   7   -184.3490850 -0.180285E-02  0.362E-01    2.11       1.0  T
   8   -184.3498410 -0.756004E-03  0.232E-01    2.11       1.0  T
   9   -184.3503319 -0.490854E-03  0.182E-01    2.13       1.0  T
  10   -184.3508190 -0.487166E-03  0.139E-01    2.14       1.0  T
  11   -184.3512596 -0.440613E-03  0.105E-01    2.14       1.0  T
  12   -184.3514540 -0.194371E-03  0.901E-02    2.15       1.0  T
  13   -184.3516291 -0.175120E-03  0.775E-02    2.15       1.0  T
  14   -184.3518002 -0.171084E-03  0.646E-02    2.15       1.0  T
  15   -184.3519407 -0.140513E-03  0.512E-02    2.15       1.0  T
  16   -184.3520521 -0.111408E-03  0.382E-02    2.15       1.0  T
  17   -184.3520930 -0.408844E-04  0.293E-02    2.15       1.0  T
  18   -184.3521212 -0.282023E-04  0.223E-02    2.16       1.0  T
  19   -184.3521315 -0.102633E-04  0.182E-02    2.15       1.0  T
  20   -184.3521391 -0.761472E-05  0.145E-02    2.15       1.0  T
  21   -184.3521440 -0.488646E-05  0.119E-02    2.15       1.0  T
  22   -184.3521467 -0.266283E-05  0.105E-02    2.15       1.0  T
  23   -184.3521490 -0.235284E-05  0.901E-03    2.15       1.1  T
  24   -184.3521519 -0.286160E-05  0.810E-03    2.15       1.3  T
  25   -184.3521543 -0.241776E-05  0.638E-03    2.15       1.6  T
  26   -184.3521564 -0.210657E-05  0.500E-03    2.15       2.1  T
  27   -184.3521576 -0.119446E-05  0.396E-03    2.15       2.6  T
  28   -184.3521584 -0.861390E-06  0.287E-03    2.15       3.6  T
  29   -184.3521588 -0.372200E-06  0.201E-03    2.15       5.1  T
  30   -184.3521589 -0.107236E-06  0.131E-03    2.15       7.9  T
  31   -184.3521590 -0.344896E-07  0.898E-04    2.15      11.4  T
  32   -184.3521590 -0.132452E-07  0.639E-04    2.15      16.0  T
speedup  1.00
cpu  time for SCC    1.32 s
wall time for SCC    1.32 s

   *** convergence criteria satisfied after 32 iterations ***

          eigenvalues
 #    :         140        141        142        143        144        145        146        147
 occ. :        2.000      2.000      2.000      2.000      2.000      2.000      2.000      2.000
 eps  :       -10.668    -10.655    -10.642    -10.613    -10.457    -10.434    -10.366    -10.338
 #    :         148        149        150        151        152        153        154        155
 occ. :        2.000      2.000      2.000      2.000      2.000      0.000      0.000      0.000
 eps  :       -10.297    -10.218     -9.974     -9.897     -9.850     -7.704     -7.217     -6.470
 #    :         156        157        158        159        160        161        162        163
 occ. :        0.000      0.000      0.000      0.000      0.000      0.000      0.000      0.000
 eps  :        -6.193     -5.355     -4.847     -4.232     -3.534     -3.220     -3.086     -2.514


   #   Z            q   n(s)   n(p)   n(d)      C6AA      α(0)
   1  11 Na     0.725  0.078  0.198  0.000    67.879    26.662
   2  11 Na     0.686  0.121  0.193  0.000    68.354    26.755
   3  11 Na     0.702  0.076  0.222  0.000    68.152    26.716
   4  11 Na     0.763  0.076  0.161  0.000    67.406    26.569
   5  11 Na     0.723  0.070  0.207  0.000    67.903    26.667
   6  11 Na     0.709  0.040  0.251  0.000    68.072    26.700
   7  11 Na     0.777  0.005  0.218  0.000    67.240    26.536
   8  11 Na     0.724  0.074  0.203  0.000    67.891    26.665
   9  11 Na     0.675  0.052  0.273  0.000    68.494    26.783
  10  11 Na     0.742  0.072  0.186  0.000    67.663    26.620
  11  11 Na     0.720  0.082  0.198  0.000    67.938    26.674
  12  11 Na     0.692  0.049  0.259  0.000    68.285    26.742
  13  11 Na     0.775  0.055  0.170  0.000    67.269    26.542
  14  11 Na     0.779  0.013  0.208  0.000    67.213    26.531
  15  11 Na     0.696  0.076  0.229  0.000    68.234    26.732
  16  11 Na     0.867  0.029  0.104  0.000    66.169    26.324
  17  11 Na     0.691  0.115  0.194  0.000    68.296    26.744
  18  11 Na     0.693  0.075  0.232  0.000    68.270    26.739
  19  11 Na     0.829  0.040  0.132  0.000    66.622    26.414
  20  11 Na     0.718  0.076  0.205  0.000    67.954    26.677
  21  11 Na     0.791  0.025  0.183  0.000    67.065    26.502
  22  11 Na     0.836  0.036  0.128  0.000    66.534    26.397
  23  11 Na     0.699  0.047  0.254  0.000    68.192    26.724
  24  11 Na     0.773  0.058  0.170  0.000    67.292    26.547
  25  11 Na     0.691  0.071  0.238  0.000    68.287    26.742
  26  17 Cl    -0.793  1.975  5.787  0.031   126.644    17.213
  27  17 Cl    -0.755  1.978  5.776  0.001   125.515    17.140
  28  17 Cl    -0.765  1.976  5.786  0.003   125.930    17.169
  29  17 Cl    -0.726  1.977  5.744  0.006   124.388    17.063
  30  17 Cl    -0.747  1.977  5.767  0.002   125.194    17.118
  31  17 Cl    -0.751  1.974  5.773  0.003   125.359    17.130
  32  17 Cl    -0.739  1.978  5.759  0.002   124.875    17.096
  33  17 Cl    -0.742  1.978  5.763  0.000   125.011    17.106
  34  17 Cl    -0.727  1.979  5.747  0.001   124.397    17.064
  35  17 Cl    -0.760  1.978  5.779  0.003   125.731    17.155
  36  17 Cl    -0.761  1.978  5.782  0.001   125.792    17.159
  37  17 Cl    -0.778  1.974  5.799  0.005   126.450    17.204
  38  17 Cl    -0.738  1.979  5.757  0.003   124.857    17.095
  39  17 Cl    -0.767  1.975  5.791  0.001   125.997    17.173
  40  17 Cl    -0.740  1.977  5.762  0.002   124.946    17.101
  41  17 Cl    -0.746  1.980  5.766  0.000   125.156    17.116
  42  17 Cl    -0.745  1.975  5.764  0.006   125.140    17.115
  43  17 Cl    -0.736  1.977  5.758  0.001   124.790    17.091
  44  17 Cl    -0.737  1.978  5.757  0.002   124.809    17.092
  45  17 Cl    -0.721  1.979  5.740  0.002   124.194    17.050
  46  17 Cl    -0.717  1.981  5.733  0.004   124.039    17.039
  47  17 Cl    -0.751  1.977  5.773  0.002   125.368    17.130
  48  17 Cl    -0.745  1.976  5.768  0.002   125.146    17.115
  49  17 Cl    -0.741  1.978  5.762  0.001   124.986    17.104
  50  17 Cl    -0.769  1.976  5.793  0.001   126.105    17.180
  51   8 O     -0.461  1.701  4.760  0.000    22.009     6.336
  52   1 H      0.306  0.694  0.000  0.000     0.701     1.314
  53   6 C      0.064  1.043  2.893  0.000    19.469     6.273
  54   1 H      0.023  0.977  0.000  0.000     2.685     2.563
  55   1 H      0.053  0.947  0.000  0.000     2.280     2.361
  56   6 C     -0.075  1.056  3.020  0.000    21.938     6.669
  57   1 H      0.040  0.960  0.000  0.000     2.455     2.450
  58   1 H      0.033  0.967  0.000  0.000     2.544     2.494
  59   6 C     -0.070  1.053  3.017  0.000    21.832     6.652
  60   1 H      0.059  0.941  0.000  0.000     2.203     2.321
  61   1 H      0.039  0.961  0.000  0.000     2.467     2.456
  62   6 C     -0.118  1.039  3.079  0.000    22.816     6.812
  63   1 H      0.027  0.973  0.000  0.000     2.630     2.536
  64   1 H      0.077  0.923  0.000  0.000     2.007     2.216
  65   1 H      0.037  0.963  0.000  0.000     2.489     2.467
  66   8 O     -0.472  1.694  4.778  0.000    22.242     6.370
  67   1 H      0.321  0.679  0.000  0.000     0.648     1.258
  68   6 C      0.055  1.044  2.900  0.000    19.700     6.329
  69   1 H      0.031  0.969  0.000  0.000     2.574     2.509
  70   1 H      0.059  0.941  0.000  0.000     2.207     2.323
  71   6 C     -0.095  1.062  3.033  0.000    22.307     6.724
  72   1 H      0.074  0.926  0.000  0.000     2.041     2.234
  73   1 H      0.041  0.959  0.000  0.000     2.429     2.437
  74   6 C     -0.061  1.048  3.013  0.000    21.666     6.627
  75   1 H      0.033  0.967  0.000  0.000     2.544     2.494
  76   1 H      0.040  0.960  0.000  0.000     2.442     2.444
  77   6 C     -0.120  1.041  3.079  0.000    22.859     6.818
  78   1 H      0.058  0.942  0.000  0.000     2.220     2.330
  79   1 H      0.043  0.957  0.000  0.000     2.415     2.430
  80   1 H      0.040  0.960  0.000  0.000     2.444     2.445
  81   8 O     -0.658  1.725  4.933  0.000    26.531     6.957
  82   1 H      0.355  0.645  0.000  0.000     0.569     1.180
  83   1 H      0.323  0.677  0.000  0.000     0.655     1.270
  84   8 O     -0.617  1.723  4.894  0.000    25.502     6.820
  85   1 H      0.330  0.670  0.000  0.000     0.626     1.237
  86   1 H      0.288  0.712  0.000  0.000     0.758     1.367
  87   8 O     -0.634  1.719  4.914  0.000    25.922     6.876
  88   1 H      0.341  0.659  0.000  0.000     0.604     1.217
  89   1 H      0.344  0.656  0.000  0.000     0.595     1.208
  90   8 O     -0.602  1.717  4.885  0.000    25.134     6.771
  91   1 H      0.317  0.683  0.000  0.000     0.656     1.264
  92   1 H      0.298  0.702  0.000  0.000     0.727     1.339
  93   8 O     -0.627  1.717  4.910  0.000    25.742     6.852
  94   1 H      0.338  0.662  0.000  0.000     0.615     1.230
  95   1 H      0.343  0.657  0.000  0.000     0.596     1.208

 Mol. C6AA /au·bohr⁶  :     298100.976501
 Mol. C8AA /au·bohr⁸  :   17808973.107611
 Mol. α(0) /au        :       1252.212730

 
 Wiberg/Mayer (AO) data. WBOs > 0.1 written file <wbo>
 largest (>0.05) Wiberg bond orders for each atom
           total WBO             WBO to atom ...
     1  Na  0.509    Cl  36 0.176    Cl  50 0.124    Cl  30 0.090    Cl  42 0.085
     2  Na  0.555    Cl  44 0.196    Cl  49 0.171    Cl  48 0.146
     3  Na  0.554    Cl  39 0.175    Cl  41 0.133    Cl  43 0.100    Cl  34 0.094
     4  Na  0.432    Cl  35 0.130    Cl  47 0.106    Cl  27 0.096    O   51 0.074
     5  Na  0.523    Cl  28 0.163    Cl  41 0.134    Cl  34 0.084    Cl  31 0.082
     6  Na  0.544    Cl  29 0.148    Cl  45 0.136    Cl  44 0.068    Cl  49 0.067    Cl  38 0.057
     7  Na  0.456    Cl  31 0.128    Cl  34 0.092    Cl  30 0.084    Cl  45 0.053
     8  Na  0.511    Cl  37 0.146    Cl  36 0.124    Cl  31 0.086    Cl  42 0.061
     9  Na  0.585    Cl  35 0.172    Cl  44 0.144    Cl  47 0.076    Cl  38 0.073    Cl  48 0.061
    10  Na  0.479    Cl  28 0.162    Cl  36 0.124    Cl  30 0.076    Cl  31 0.076
    11  Na  0.517    Cl  26 0.217    Cl  29 0.104    Cl  35 0.096    Cl  44 0.064
    12  Na  0.567    Cl  49 0.114    Cl  43 0.110    Cl  48 0.103    Cl  40 0.096    Cl  38 0.077
    13  Na  0.428    Cl  43 0.104    Cl  49 0.098    Cl  41 0.088    O   87 0.074
    14  Na  0.453    Cl  46 0.095    Cl  45 0.093    Cl  34 0.089    Cl  38 0.058
    15  Na  0.568    Cl  50 0.173    Cl  33 0.137    Cl  30 0.121    Cl  46 0.083
    16  Na  0.261    O   66 0.075    Cl  41 0.075
    17  Na  0.554    Cl  47 0.181    Cl  40 0.166    Cl  48 0.164
    18  Na  0.573    Cl  37 0.197    Cl  42 0.124    Cl  29 0.103    Cl  45 0.078
    19  Na  0.323    Cl  50 0.114    Cl  42 0.107    O   84 0.062
    20  Na  0.515    Cl  40 0.143    Cl  39 0.143    Cl  32 0.096    Cl  43 0.093
    21  Na  0.393    Cl  46 0.109    O   81 0.102    Cl  29 0.086
    22  Na  0.322    Cl  33 0.074    O   90 0.058    Cl  30 0.056    O   93 0.050
    23  Na  0.553    Cl  27 0.135    Cl  32 0.114    Cl  47 0.099    Cl  40 0.074    Cl  38 0.071
    24  Na  0.425    Cl  32 0.106    Cl  39 0.097    Cl  33 0.091    O   93 0.068
    25  Na  0.562    Cl  27 0.157    Cl  33 0.142    Cl  46 0.107    Cl  32 0.089
    26  Cl  0.393    Na  11 0.217    H   85 0.051
    27  Cl  0.452    Na  25 0.157    Na  23 0.135    Na   4 0.096
    28  Cl  0.442    Na   5 0.163    Na  10 0.162
    29  Cl  0.482    Na   6 0.148    Na  11 0.104    Na  18 0.103    Na  21 0.086
    30  Cl  0.480    Na  15 0.121    Na   1 0.090    Na   7 0.084    Na  10 0.076    Na  22 0.056
    31  Cl  0.468    Na   7 0.128    Na   8 0.086    Na   5 0.082    Na  10 0.076
    32  Cl  0.484    Na  23 0.114    Na  24 0.106    Na  20 0.096    Na  25 0.089
    33  Cl  0.457    Na  25 0.142    Na  15 0.137    Na  24 0.091    Na  22 0.074
    34  Cl  0.492    Na   3 0.094    Na   7 0.092    Na  14 0.089    Na   5 0.084
    35  Cl  0.443    Na   9 0.172    Na   4 0.130    Na  11 0.096
    36  Cl  0.442    Na   1 0.176    Na  10 0.124    Na   8 0.124
    37  Cl  0.417    Na  18 0.197    Na   8 0.146
    38  Cl  0.495    Na  12 0.077    Na   9 0.073    Na  23 0.071    Na  14 0.058    Na   6 0.057
    39  Cl  0.438    Na   3 0.175    Na  20 0.143    Na  24 0.097
    40  Cl  0.477    Na  17 0.166    Na  20 0.143    Na  12 0.096    Na  23 0.074
    41  Cl  0.456    Na   5 0.134    Na   3 0.133    Na  13 0.088    Na  16 0.075
    42  Cl  0.480    Na  18 0.124    Na  19 0.107    Na   1 0.085    Na   8 0.061
    43  Cl  0.484    Na  12 0.110    Na  13 0.104    Na   3 0.100    Na  20 0.093
    44  Cl  0.493    Na   2 0.196    Na   9 0.144    Na   6 0.068    Na  11 0.064
    45  Cl  0.491    Na   6 0.136    Na  14 0.093    Na  18 0.078    Na   7 0.053
    46  Cl  0.496    Na  21 0.109    Na  25 0.107    Na  14 0.095    Na  15 0.083
    47  Cl  0.472    Na  17 0.181    Na   4 0.106    Na  23 0.099    Na   9 0.076
    48  Cl  0.488    Na  17 0.164    Na   2 0.146    Na  12 0.103    Na   9 0.061
    49  Cl  0.480    Na   2 0.171    Na  12 0.114    Na  13 0.098    Na   6 0.067
    50  Cl  0.436    Na  15 0.173    Na   1 0.124    Na  19 0.114
    51  O   2.004    C   53 0.983    H   52 0.896    Na   4 0.074
    52  H   0.906    O   51 0.896
    53  C   3.943    C   56 1.007    O   51 0.983    H   54 0.974    H   55 0.973
    54  H   0.999    C   53 0.974
    55  H   0.997    C   53 0.973
    56  C   3.994    C   59 1.008    C   53 1.007    H   57 0.973    H   58 0.973
    57  H   0.998    C   56 0.973
    58  H   0.998    C   56 0.973
    59  C   3.991    C   62 1.023    C   56 1.008    H   61 0.976    H   60 0.964
    60  H   0.996    C   59 0.964
    61  H   0.997    C   59 0.976
    62  C   3.990    C   59 1.023    H   63 0.987    H   65 0.979    H   64 0.975
    63  H   0.999    C   62 0.987
    64  H   0.993    C   62 0.975
    65  H   0.997    C   62 0.979
    66  O   2.006    C   68 0.989    H   67 0.870    Na  16 0.075
    67  H   0.896    O   66 0.870
    68  C   3.946    C   71 1.006    O   66 0.989    H   70 0.975    H   69 0.970
    69  H   0.996    C   68 0.970
    70  H   0.995    C   68 0.975
    71  C   3.990    C   74 1.009    C   68 1.006    H   73 0.974    H   72 0.961
    72  H   0.993    C   71 0.961
    73  H   0.998    C   71 0.974
    74  C   3.995    C   77 1.019    C   71 1.009    H   76 0.976    H   75 0.975
    75  H   0.996    C   74 0.975
    76  H   0.998    C   74 0.976
    77  C   3.993    C   74 1.019    H   79 0.984    H   80 0.979    H   78 0.967
    78  H   0.996    C   77 0.967
    79  H   0.998    C   77 0.984
    80  H   0.997    C   77 0.979
    81  O   1.880    H   83 0.897    H   82 0.827    Na  21 0.102
    82  H   0.874    O   81 0.827
    83  H   0.896    O   81 0.897
    84  O   1.888    H   86 0.920    H   85 0.843    Na  19 0.062
    85  H   0.891    O   84 0.843    Cl  26 0.051
    86  H   0.917    O   84 0.920
    87  O   1.886    H   88 0.884    H   89 0.880    Na  13 0.074
    88  H   0.883    O   87 0.884
    89  H   0.881    O   87 0.880
    90  O   1.882    H   92 0.914    H   91 0.883    Na  22 0.058
    91  H   0.899    O   90 0.883
    92  H   0.911    O   90 0.914
    93  O   1.891    H   94 0.887    H   95 0.881    Na  24 0.068    Na  22 0.050
    94  H   0.886    O   93 0.887
    95  H   0.882    O   93 0.881
 MOs/occ written to file <molden.input>
 
molecular dipole:
                 x           y           z       tot (Debye)
 q only:        2.391       0.253       4.098
   full:        0.866      -3.390       0.237       8.914
molecular quadrupole (traceless):
                xx          xy          yy          xz          yz          zz
 q only:       61.426      33.165     -37.474     -28.990      19.597     -23.952
  q+dip:       37.931      32.209      -4.177     -29.859      32.746     -33.755
   full:       36.913      31.467      -4.906     -28.073      33.019     -32.006

SCC energy    :    -184.3521590
rep           :       0.7023166
ES            :       1.9548190
AES           :      -0.0734163
AXC           :      -0.0034339
disp          :      -0.1989701
XB            :       0.0000000
fix           :       0.0000000
total E       :    -183.6408661
atomizationE  :      16.2976043    10226.90
(atE without considering molecular charge,
 total energy contains solvation terms)
H-L gap (eV)  :          2.1466
           ------------------------------------------------- 
          |                 ===============                 |
          |                   A N C O P T                   |
          |                 ===============                 |
          |          Approximate Normal Coordinate          |
          |           Rational Function Optimizer           |
           ------------------------------------------------- 
dumping coords to <xtbopt.coord> and <xtbopt.log>
 optlevel               0
 Maxcycle             285
 Maxmicro              25
 Econv         5.000000000000000E-006
 Gconv         1.000000000000000E-003
 Maxdispl       1.00000000000000     
 Hlow          5.000000000000000E-003
 S6             20.0000000000000     
 Nvar              279

generating ANC from model Hessian ...
 Shifting diagonal of input Hessian by   2.519634805984166E-002
 Lowest  eigenvalues of input Hessian
    0.005000    0.006406    0.007225    0.007907    0.008231    0.008316
    0.009592    0.009981    0.010848    0.010889    0.011378    0.011883
    0.011982    0.012489    0.012574    0.012873    0.013195    0.015076
 Highest eigenvalues
    1.429353    1.433666    1.444598    1.447292    1.497338    1.513988
 
cpu  time for ANC gen    0.05 s
wall time for ANC gen    0.05 s
................................................................................
.............................. CYCLE    1 ......................................
................................................................................
   1   -184.3521590 -0.184352E+03  0.496E-04    2.15       0.0  T
   2   -184.3521590 -0.786997E-09  0.439E-04    2.15      23.4  T
   3   -184.3521590 -0.828265E-09  0.414E-04    2.15      24.8  T
speedup  1.00
cpu  time for SCC    0.12 s
wall time for SCC    0.12 s
speedup  0.98
cpu  time for grad    0.41 s
wall time for grad    0.41 s
 E :   -183.64086614  G :  0.000097    pred/act E change:  0.000D+00 -0.908D-07
Maxdispl :   0.0035   ||displ|| :   0.0047   Lambda : -0.233D-06
Largest |displ|/coords:  0.0035 (   4)  0.0017 (   6)  0.0013 (   3)

   *** GEOMETRY OPTIMIZATION CONVERGED AFTER 1 ITERATIONS ***

------------------------------------------------------------------------
 total energy gain (kcal):      0.0000
------------------------------------------------------------------------
================
 final structure:
================
$coord
       -3.01963777244978        8.51736574049236        1.50627744432932      Na
        5.46970767803598       -7.84617129032563       -7.29680445581632      Na
        5.37268034521542       -3.49768032678428        6.75325545559641      Na
       -7.24534262879210       -8.17561758904876       -4.47661413040494      Na
        5.27312612784278        2.67365276764283        7.11212026271112      Na
        2.86606362484098       -2.80985981055095       -4.30580965438411      Na
        0.75775823699134        2.94604571189573        2.25572608008262      Na
        3.61638727282941        8.60454344601709       -0.05312291404364      Na
       -0.85797080160786       -8.20466120114003       -6.09823943822694      Na
        1.65696742040501        8.18890308699130        6.41196219836879      Na
       -2.03028165068707       -2.11096163197493       -9.31361799794710      Na
        3.89156109386989       -8.62615500560447       -1.00622427844348      Na
        7.62970533702176       -2.90791580136992        0.47127544052993      Na
        0.85534514126208       -3.12709447492020        1.93850075157727      Na
       -5.63346274306024        2.84350880712083        3.67718980440917      Na
        7.47427322868823        3.00263830921561        1.00658643483894      Na
        0.06685312994791      -13.61804688950160       -2.45808740202219      Na
        2.54680796961829        3.53568728311251       -4.11545752976817      Na
       -3.78601036104639        3.37907404147958       -3.00793280012499      Na
        1.86592881599423       -8.90118897306814        5.46416452518871      Na
       -3.86456389674915       -2.61349147883940       -3.22453463916484      Na
       -1.38448078307983        2.33715036905620        8.70977848330843      Na
       -2.96725124658805       -8.74067565664711        0.51772847894779      Na
       -1.27130920697443       -3.56339818637847        8.42248707339594      Na
       -5.47633023242006       -3.29543643221175        3.27624277427103      Na
       -5.18805348952771        1.12710074673313      -10.11352812435561      Cl
       -6.73054041307206       -5.73597009475488       -0.45056452794196      Cl
        2.61167965639238        5.12521056906158       10.06708552153770      Cl
       -0.44811686662025        0.24001829581364       -5.37288356523126      Cl
       -2.18096714136870        5.58821186960468        5.39409261799343      Cl
        4.67623454018408        5.70898089818109        3.62729192338414      Cl
       -2.04970267100355       -6.30954087088601        4.59272340374133      Cl
       -5.05104345926250       -0.55106149178283        7.12101805887619      Cl
        1.66030654366348       -0.36160841870478        5.95641467244641      Cl
       -4.54559705015949       -5.52708084112719       -7.09821240136150      Cl
        0.80751803676486       11.19154589925068        2.86495648996115      Cl
        6.51074940768770        5.83043072085921       -2.82635683794504      Cl
       -0.01119698807316       -5.85010652467810       -1.95225374399087      Cl
        2.61739679512714       -6.23209352353714        9.36562081319114      Cl
        1.03278987278903      -11.75089518881329        1.70232072299278      Cl
        8.22310253937766       -0.25400142614524        4.72532123914903      Cl
       -0.13569310353053        6.01230088605688       -1.27219695649412      Cl
        4.89280232044782       -6.09335282553827        2.86828085874682      Cl
        2.05977505931799       -5.03877341800377       -8.71594514496258      Cl
        3.83742236895365        0.06291000122292       -0.44309578380643      Cl
       -2.87106727854901       -0.04684022552095        0.83401724901839      Cl
       -3.88737118328055      -11.45738294542874       -3.53292430041559      Cl
        3.07119633029369      -11.28342689723487       -5.19078539456431      Cl
        6.92614659054614       -5.50671302829689       -3.52902512408506      Cl
       -6.65265082016332        5.70595322351123        0.21635173429599      Cl
      -11.06122031709237       -8.69406332174503       -3.96094811069644      O 
      -11.94057378784177       -8.41428868448856       -2.38927544288453      H 
      -12.78361028034430       -8.05710129939654       -5.90891202434865      C 
      -14.39208568387283       -9.36804446390244       -5.87978219744989      H 
      -11.77003563022591       -8.32436573920760       -7.68081022754120      H 
      -13.73906482117909       -5.34625724395249       -5.69334162334037      C 
      -15.24937201914954       -5.07166395180143       -7.07038106339382      H 
      -14.54920799177540       -5.09455925485335       -3.80620181804787      H 
      -11.67993513855267       -3.36456827457909       -6.11919419538281      C 
      -10.05813595443595       -3.81731691349948       -4.92845958910823      H 
      -12.42306942793235       -1.53287312072654       -5.52816741192271      H 
      -10.84806364845927       -3.19248562430162       -8.86643822838610      C 
      -12.45347060875040       -2.76591463679441      -10.07767008553032      H 
       -9.45007413665859       -1.71067323934477       -9.11047779998490      H 
      -10.00748701270760       -4.95618459387968       -9.50183293317451      H 
       10.98057638786092        4.83376370726212        1.03997276834254      O 
       10.64271266446909        6.37168173918628        0.12178966109791      H 
       12.58920472658360        5.49717663713429        3.06683218251659      C 
       14.42646011233393        6.13629102232783        2.34111737588732      H 
       12.87647360860703        3.75464671884415        4.12872620739850      H 
       11.46555862500462        7.50703309580801        4.80147173385308      C 
        9.44681498997661        7.14448260652123        4.99021596647946      H 
       12.31583866872086        7.30180647628861        6.66662158356693      H 
       11.87662201481506       10.22219633392066        3.90546182478939      C 
       13.90328807188096       10.58924232019549        3.74773912048324      H 
       11.12590638964807       11.48518996359539        5.35289306274703      H 
       10.60127096328896       10.84425701676136        1.39693320048276      C 
        8.62089942874871       10.27450577245319        1.43266516803481      H 
       10.66955675070996       12.86993755700118        1.06232708689310      H 
       11.55276389452839        9.93828040872879       -0.18459935639697      H 
       -6.44292323653103        0.47322181760159       -4.44343617727122      O 
       -6.27418268200591        0.64716405089727       -6.29168951676690      H 
       -8.21391868114624        0.78610322267317       -4.17447992490545      H 
       -3.64404457012384        5.28695778554024       -6.43235956586111      O 
       -4.09154239142699        4.02690298013431       -7.71231666740640      H 
       -3.85212294517289        6.85968985851312       -7.30844280867538      H 
        9.76810982485260        0.09191649479171       -1.31620010954834      O 
        9.40171456464849        0.71003326101309       -2.99060027255011      H 
       11.39957817636886        0.80039180449203       -0.91875133806475      H 
       -2.79502849373454        4.21263363575931       12.01818148078948      O 
       -1.24847758778074        5.16347485516649       12.22135161430920      H 
       -4.12036982118387        5.40192358664048       12.34896997326132      H 
       -0.70620198635854       -0.89611923864327       11.52589033673637      O 
        0.93531281129920       -1.01902401328317       12.30647195572954      H 
       -1.78608757121514       -0.18943137886197       12.81456289307018      H 
$end
 
 Bond Distances (Angstroems)
 ---------------------------
Na1-Na7=3.5840       Na1-Na8=3.6076       Na1-Na10=3.5908      Na1-Na15=3.4997      Na1-Na19=3.6420      Na1-Cl30=2.6139      
Na1-Cl36=2.5731      Na1-Cl42=2.4996      Na1-Cl50=2.5249      Na2-Na6=3.3921       Na2-Na9=3.4133       Na2-Na12=3.4567      
Na2-Cl44=2.4550      Na2-Cl48=2.4822      Na2-Cl49=2.4702      Na3-Na5=3.2717       Na3-Na13=3.5461      Na3-Na14=3.4992      
Na3-Na20=3.4764      Na3-Na24=3.6253      Na3-Cl34=2.6060      Na3-Cl39=2.4760      Na3-Cl41=2.5245      Na3-Cl43=2.4855      
Na4-Na9=3.4873       Na4-Na21=3.5076      Na4-Na23=3.4928      Na4-Cl27=2.5060      Na4-Cl35=2.4351      Na4-Cl47=2.5343      
Na4-O51=2.0560       Na4-C53=3.0278       Na5-Na3=3.2717       Na5-Na7=3.5121       Na5-Na10=3.5096      Na5-Na16=3.4389      
Na5-Na22=3.6275      Na5-Cl28=2.4722      Na5-Cl31=2.4658      Na5-Cl34=2.5708      Na5-Cl41=2.5362      Na6-Na2=3.3921       
Na6-Na9=3.5963       Na6-Na11=3.7246      Na6-Na12=3.5800      Na6-Na13=3.5704      Na6-Na14=3.4755      Na6-Na18=3.3637      
Na6-Na21=3.6089      Na6-Cl29=2.4494      Na6-Cl38=2.5412      Na6-Cl44=2.6495      Na6-Cl45=2.5987      Na6-Cl49=2.6118      
Na7-Na1=3.5840       Na7-Na5=3.5121       Na7-Na8=3.5703       Na7-Na10=3.5723      Na7-Na14=3.2186      Na7-Na15=3.4652      
Na7-Na16=3.6153      Na7-Na18=3.5158      Na7-Na19=3.6868      Na7-Na22=3.6130      Na7-Cl30=2.6705      Na7-Cl31=2.6390      
Na7-Cl34=2.6696      Na7-Cl42=2.5183      Na7-Cl45=2.6501      Na7-Cl46=2.6004      Na8-Na1=3.6076       Na8-Na7=3.5703       
Na8-Na10=3.5816      Na8-Na16=3.6428      Na8-Na18=3.4837      Na8-Cl31=2.5408      Na8-Cl36=2.5432      Na8-Cl37=2.5796      
Na8-Cl42=2.4980      Na9-Na2=3.4133       Na9-Na4=3.4873       Na9-Na6=3.5963       Na9-Na11=3.6984      Na9-Na12=3.6915      
Na9-Na17=3.4866      Na9-Na21=3.6875      Na9-Na23=3.6856      Na9-Cl35=2.4689      Na9-Cl38=2.5626      Na9-Cl44=2.6664      
Na9-Cl47=2.7158      Na9-Cl48=2.6848      Na10-Na1=3.5908      Na10-Na5=3.5096      Na10-Na7=3.5723      Na10-Na8=3.5816      
Na10-Na22=3.6957     Na10-Cl28=2.5739     Na10-Cl30=2.5117     Na10-Cl31=2.5390     Na10-Cl36=2.5000     Na11-Na6=3.7246      
Na11-Na9=3.6984      Na11-Na21=3.3757     Na11-Cl26=2.4306     Na11-Cl29=2.5685     Na11-Cl35=2.5326     Na11-Cl44=2.6805     
Na12-Na2=3.4567      Na12-Na6=3.5800      Na12-Na9=3.6915      Na12-Na13=3.6988     Na12-Na14=3.6712     Na12-Na17=3.4154     
Na12-Na20=3.5908     Na12-Na23=3.7185     Na12-Cl38=2.5834     Na12-Cl40=2.6603     Na12-Cl43=2.5062     Na12-Cl48=2.6588     
Na12-Cl49=2.6619     Na13-Na3=3.5461      Na13-Na6=3.5704      Na13-Na12=3.6988     Na13-Na14=3.6698     Na13-Na16=3.1416     
Na13-Cl41=2.6718     Na13-Cl43=2.5589     Na13-Cl45=2.5948     Na13-Cl49=2.5517     Na13-O87=2.1668      Na14-Na3=3.4992      
Na14-Na6=3.4755      Na14-Na7=3.2186      Na14-Na12=3.6712     Na14-Na13=3.6698     Na14-Na20=3.6198     Na14-Na21=3.7117     
Na14-Na23=3.6717     Na14-Na24=3.6184     Na14-Na25=3.4257     Na14-Cl32=2.6781     Na14-Cl34=2.6161     Na14-Cl38=2.5545     
Na14-Cl43=2.6964     Na14-Cl45=2.6321     Na14-Cl46=2.6243     Na15-Na1=3.4997      Na15-Na7=3.4652      Na15-Na19=3.6811     
Na15-Na22=3.4957     Na15-Na25=3.2566     Na15-Cl30=2.5046     Na15-Cl33=2.5774     Na15-Cl46=2.5961     Na15-Cl50=2.4371     
Na16-Na5=3.4389      Na16-Na7=3.6153      Na16-Na8=3.6428      Na16-Na13=3.1416     Na16-Na18=3.7716     Na16-Cl31=2.4833     
Na16-Cl37=2.5716     Na16-Cl41=2.6456     Na16-Cl45=2.5908     Na16-O66=2.0933      Na16-H67=2.4918      Na16-O87=2.3145      
Na17-Na9=3.4866      Na17-Na12=3.4154     Na17-Na23=3.4233     Na17-Cl40=2.4667     Na17-Cl47=2.4514     Na17-Cl48=2.4789     
Na18-Na6=3.3637      Na18-Na7=3.5158      Na18-Na8=3.4837      Na18-Na16=3.7716     Na18-Na19=3.4031     Na18-Cl29=2.4487     
Na18-Cl37=2.5179     Na18-Cl42=2.4488     Na18-Cl45=2.7605     Na19-Na1=3.6420      Na19-Na7=3.6868      Na19-Na15=3.6811     
Na19-Na18=3.4031     Na19-Na21=3.1735     Na19-Cl29=2.7286     Na19-Cl42=2.5528     Na19-Cl46=2.7667     Na19-Cl50=2.5939     
Na19-O81=2.2177      Na19-O84=2.0758      Na20-Na3=3.4764      Na20-Na12=3.5908     Na20-Na14=3.6198     Na20-Na23=3.6606     
Na20-Na24=3.6312     Na20-Cl32=2.5272     Na20-Cl39=2.5329     Na20-Cl40=2.5360     Na20-Cl43=2.5808     Na21-Na4=3.5076      
Na21-Na6=3.6089      Na21-Na9=3.6875      Na21-Na11=3.3757     Na21-Na14=3.7117     Na21-Na19=3.1735     Na21-Na23=3.8288     
Na21-Na25=3.5625     Na21-Cl27=2.6805     Na21-Cl29=2.6156     Na21-Cl35=2.5902     Na21-Cl38=2.7468     Na21-Cl46=2.5949     
Na21-O81=2.2239      Na22-Na5=3.6275      Na22-Na7=3.6130      Na22-Na10=3.6957     Na22-Na15=3.4957     Na22-Na24=3.1267     
Na22-Cl28=2.6767     Na22-Cl30=2.4932     Na22-Cl33=2.6091     Na22-Cl34=2.5997     Na22-O90=2.1464      Na22-H91=2.3865      
Na22-O93=2.2972      Na23-Na4=3.4928      Na23-Na9=3.6856      Na23-Na12=3.7185     Na23-Na14=3.6717     Na23-Na17=3.4233     
Na23-Na20=3.6606     Na23-Na21=3.8288     Na23-Na25=3.4924     Na23-Cl27=2.5993     Na23-Cl32=2.5575     Na23-Cl38=2.5486     
Na23-Cl40=2.7223     Na23-Cl47=2.6265     Na24-Na3=3.6253      Na24-Na14=3.6184     Na24-Na20=3.6312     Na24-Na22=3.1267     
Na24-Na25=3.5196     Na24-Cl32=2.5276     Na24-Cl33=2.6488     Na24-Cl34=2.6420     Na24-Cl39=2.5452     Na24-O93=2.1860      
Na25-Na14=3.4257     Na25-Na15=3.2566     Na25-Na21=3.5625     Na25-Na23=3.4924     Na25-Na24=3.5196     Na25-Cl27=2.4490     
Na25-Cl32=2.5134     Na25-Cl33=2.5098     Na25-Cl46=2.5546     Cl26-Na11=2.4306     Cl27-Na4=2.5060      Cl27-Na21=2.6805     
Cl27-Na23=2.5993     Cl27-Na25=2.4490     Cl28-Na5=2.4722      Cl28-Na10=2.5739     Cl28-Na22=2.6767     Cl29-Na6=2.4494      
Cl29-Na11=2.5685     Cl29-Na18=2.4487     Cl29-Na19=2.7286     Cl29-Na21=2.6156     Cl30-Na1=2.6139      Cl30-Na7=2.6705      
Cl30-Na10=2.5117     Cl30-Na15=2.5046     Cl30-Na22=2.4932     Cl31-Na5=2.4658      Cl31-Na7=2.6390      Cl31-Na8=2.5408      
Cl31-Na10=2.5390     Cl31-Na16=2.4833     Cl32-Na14=2.6781     Cl32-Na20=2.5272     Cl32-Na23=2.5575     Cl32-Na24=2.5276     
Cl32-Na25=2.5134     Cl33-Na15=2.5774     Cl33-Na22=2.6091     Cl33-Na24=2.6488     Cl33-Na25=2.5098     Cl34-Na3=2.6060      
Cl34-Na5=2.5708      Cl34-Na7=2.6696      Cl34-Na14=2.6161     Cl34-Na22=2.5997     Cl34-Na24=2.6420     Cl35-Na4=2.4351      
Cl35-Na9=2.4689      Cl35-Na11=2.5326     Cl35-Na21=2.5902     Cl36-Na1=2.5731      Cl36-Na8=2.5432      Cl36-Na10=2.5000     
Cl37-Na8=2.5796      Cl37-Na16=2.5716     Cl37-Na18=2.5179     Cl38-Na6=2.5412      Cl38-Na9=2.5626      Cl38-Na12=2.5834     
Cl38-Na14=2.5545     Cl38-Na21=2.7468     Cl38-Na23=2.5486     Cl39-Na3=2.4760      Cl39-Na20=2.5329     Cl39-Na24=2.5452     
Cl40-Na12=2.6603     Cl40-Na17=2.4667     Cl40-Na20=2.5360     Cl40-Na23=2.7223     Cl41-Na3=2.5245      Cl41-Na5=2.5362      
Cl41-Na13=2.6718     Cl41-Na16=2.6456     Cl42-Na1=2.4996      Cl42-Na7=2.5183      Cl42-Na8=2.4980      Cl42-Na18=2.4488     
Cl42-Na19=2.5528     Cl43-Na3=2.4855      Cl43-Na12=2.5062     Cl43-Na13=2.5589     Cl43-Na14=2.6964     Cl43-Na20=2.5808     
Cl44-Na2=2.4550      Cl44-Na6=2.6495      Cl44-Na9=2.6664      Cl44-Na11=2.6805     Cl45-Na6=2.5987      Cl45-Na7=2.6501      
Cl45-Na13=2.5948     Cl45-Na14=2.6321     Cl45-Na16=2.5908     Cl45-Na18=2.7605     Cl46-Na7=2.6004      Cl46-Na14=2.6243     
Cl46-Na15=2.5961     Cl46-Na19=2.7667     Cl46-Na21=2.5949     Cl46-Na25=2.5546     Cl47-Na4=2.5343      Cl47-Na9=2.7158      
Cl47-Na17=2.4514     Cl47-Na23=2.6265     Cl48-Na2=2.4822      Cl48-Na9=2.6848      Cl48-Na12=2.6588     Cl48-Na17=2.4789     
Cl49-Na2=2.4702      Cl49-Na6=2.6118      Cl49-Na12=2.6619     Cl49-Na13=2.5517     Cl50-Na1=2.5249      Cl50-Na15=2.4371     
Cl50-Na19=2.5939     O51-Na4=2.0560       O51-H52=0.9645       O51-C53=1.4167       H52-O51=0.9645       C53-Na4=3.0278       
C53-O51=1.4167       C53-H54=1.0982       C53-H55=1.0894       C53-C56=1.5253       H54-C53=1.0982       H55-C53=1.0894       
C56-C53=1.5253       C56-H57=1.0913       C56-H58=1.0949       C56-C59=1.5290       H57-C56=1.0913       H58-C56=1.0949       
C59-C56=1.5290       C59-H60=1.0913       C59-H61=1.0918       C59-C62=1.5217       H60-C59=1.0913       H61-C59=1.0918       
C62-C59=1.5217       C62-H63=1.0879       C62-H64=1.0857       C62-H65=1.0872       H63-C62=1.0879       H64-C62=1.0857       
H65-C62=1.0872       O66-Na16=2.0933      O66-H67=0.9646       O66-C68=1.4136       H67-Na16=2.4918      H67-O66=0.9646       
C68-O66=1.4136       C68-H69=1.0987       C68-H70=1.0905       C68-C71=1.5256       H69-C68=1.0987       H70-C68=1.0905       
C71-C68=1.5256       C71-H72=1.0900       C71-H73=1.0901       C71-C74=1.5286       H72-C71=1.0900       H73-C71=1.0901       
C74-C71=1.5286       C74-H75=1.0931       C74-H76=1.0914       C74-C77=1.5251       H75-C74=1.0931       H76-C74=1.0914       
C77-C74=1.5251       C77-H78=1.0906       C77-H79=1.0871       C77-H80=1.0880       H78-C77=1.0906       H79-C77=1.0871       
H80-C77=1.0880       O81-Na19=2.2177      O81-Na21=2.2239      O81-H82=0.9864       O81-H83=0.9623       H82-O81=0.9864       
H83-O81=0.9623       O84-Na19=2.0758      O84-H85=0.9795       O84-H86=0.9590       H85-O84=0.9795       H86-O84=0.9590       
O87-Na13=2.1668      O87-Na16=2.3145      O87-H88=0.9642       O87-H89=0.9644       H88-O87=0.9642       H89-O87=0.9644       
O90-Na22=2.1464      O90-H91=0.9667       O90-H92=0.9584       H91-Na22=2.3865      H91-O90=0.9667       H92-O90=0.9584       
O93-Na22=2.2972      O93-Na24=2.1860      O93-H94=0.9641       O93-H95=0.9651       H94-O93=0.9641       H95-O93=0.9651       
 C  H  Rav=1.0910 sigma=0.0034  Rmin=1.0857  Rmax=1.0987    18
 C  C  Rav=1.5259 sigma=0.0024  Rmin=1.5217  Rmax=1.5290     6
 O  H  Rav=0.9666 sigma=0.0078  Rmin=0.9584  Rmax=0.9864    12
 O  C  Rav=1.4151 sigma=0.0015  Rmin=1.4136  Rmax=1.4167     2
 Na H  Rav=2.4391 sigma=0.0527  Rmin=2.3865  Rmax=2.4918     2
 Na C  Rav=3.0278 sigma=0.0000  Rmin=3.0278  Rmax=3.0278     1
 Na O  Rav=2.1778 sigma=0.0838  Rmin=2.0560  Rmax=2.3145    10
 Na Na Rav=3.5404 sigma=0.1456  Rmin=3.1267  Rmax=3.8288    71
 Cl Na Rav=2.5710 sigma=0.0801  Rmin=2.4306  Rmax=2.7667   106
 
 selected bond angles (degree)
 --------------------
Na8-Na1-Na7= 59.53             Na10-Na1-Na7= 59.72            Na10-Na1-Na8= 59.68            Na15-Na1-Na7= 58.56            
Na15-Na1-Na8=118.08            Na15-Na1-Na10= 89.63           Na19-Na1-Na7= 61.35            Na19-Na1-Na8= 88.16            
Na19-Na1-Na10=120.98           Na19-Na1-Na15= 62.02           Cl30-Na1-Na7= 47.96            Cl30-Na1-Na8= 91.28            
Cl30-Na1-Na10= 44.38           Cl30-Na1-Na15= 45.57           Cl30-Na1-Na19= 95.30           Cl36-Na1-Na7= 89.00            
Cl36-Na1-Na8= 44.83            Cl36-Na1-Na10= 44.12           Cl36-Na1-Na15=133.72           Cl36-Na1-Na19=132.96           
Cl36-Na1-Cl30= 88.43           Cl42-Na1-Na7= 44.63            Cl42-Na1-Na8= 43.77            Cl42-Na1-Na10= 88.79           
Cl42-Na1-Na15= 88.82           Cl42-Na1-Na19= 44.46           Cl42-Na1-Cl30= 92.57           Cl42-Na1-Cl36= 88.59           
Cl50-Na1-Na7= 88.27            Cl50-Na1-Na8=133.38            Cl50-Na1-Na10=133.76           Cl50-Na1-Na15= 44.14           
Cl50-Na1-Na19= 45.41           Cl50-Na1-Cl30= 89.58           Cl50-Na1-Cl36=177.26           Cl50-Na1-Cl42= 89.62           
Na9-Na2-Na6= 63.80             Na12-Na2-Na6= 63.02            Na12-Na2-Na9= 65.00            Cl44-Na2-Na6= 50.86            
Cl44-Na2-Na9= 50.91            Cl44-Na2-Na12=100.91           Cl48-Na2-Na6= 99.12            Cl48-Na2-Na9= 51.26            
Cl48-Na2-Na12= 49.95           Cl48-Na2-Cl44=101.83           Cl49-Na2-Na6= 49.94            Cl49-Na2-Na9=100.60            
Cl49-Na2-Na12= 50.05           Cl49-Na2-Cl44= 99.96           Cl49-Na2-Cl48= 99.46           Na13-Na3-Na5= 88.39            
Na14-Na3-Na5= 88.59            Na14-Na3-Na13= 62.78           Na20-Na3-Na5=145.47            Na20-Na3-Na13= 93.91           
Na20-Na3-Na14= 62.52           Na24-Na3-Na5= 88.84            Na24-Na3-Na13=123.77           Na24-Na3-Na14= 61.02           
Na24-Na3-Na20= 61.46           Cl34-Na3-Na5= 50.33            Cl34-Na3-Na13= 92.65           Cl34-Na3-Na14= 48.05           
Cl34-Na3-Na20= 95.14           Cl34-Na3-Na24= 46.72           Cl39-Na3-Na5=122.78            Cl39-Na3-Na13=140.64           
Cl39-Na3-Na14= 92.12           Cl39-Na3-Na20= 46.73           Cl39-Na3-Na24= 44.54           Cl39-Na3-Cl34= 91.07           
Cl41-Na3-Na5= 49.88            Cl41-Na3-Na13= 48.73           Cl41-Na3-Na14= 93.47           Cl41-Na3-Na20=142.64           
Cl41-Na3-Na24=133.59           Cl41-Na3-Cl34= 87.06           Cl41-Na3-Cl39=170.58           Cl43-Na3-Na5=126.73            
Cl43-Na3-Na13= 46.18           Cl43-Na3-Na14= 50.13           Cl43-Na3-Na20= 47.82           Cl43-Na3-Na24= 95.58           
Cl43-Na3-Cl34= 98.11           Cl43-Na3-Cl39= 94.51           Cl43-Na3-Cl41= 94.89           Na21-Na4-Na9= 63.63            
Na23-Na4-Na9= 63.74            Na23-Na4-Na21= 66.32           Cl27-Na4-Na9= 96.09            Cl27-Na4-Na21= 49.58           
Cl27-Na4-Na23= 47.96           Cl35-Na4-Na9= 45.07            Cl35-Na4-Na21= 47.58           Cl35-Na4-Na23= 95.74           
Cl35-Na4-Cl27= 97.13           Cl47-Na4-Na9= 50.65            Cl47-Na4-Na21=100.38           Cl47-Na4-Na23= 48.53           
Cl47-Na4-Cl27= 96.27           Cl47-Na4-Cl35= 95.47           O51-Na4-Na9=169.73             O51-Na4-Na21=126.00            
O51-Na4-Na23=121.65            O51-Na4-Cl27= 93.59            O51-Na4-Cl35=136.77            O51-Na4-Cl47=124.82            
C53-Na4-Na9=151.24             C53-Na4-Na21=121.57            C53-Na4-Na23=144.94            C53-Na4-Cl27=107.90            
C53-Na4-Cl35=114.41            C53-Na4-Cl47=137.92            C53-Na4-O51= 23.84             Na7-Na5-Na3= 90.54             
Na10-Na5-Na3=146.38            Na10-Na5-Na7= 61.16            Na16-Na5-Na3= 89.46            Na16-Na5-Na7= 62.67            
Na16-Na5-Na10= 92.49           Na22-Na5-Na3= 88.86            Na22-Na5-Na7= 60.78            Na22-Na5-Na10= 62.35           
Na22-Na5-Na16=123.40           Cl28-Na5-Na3=124.73            Cl28-Na5-Na7= 93.08            Cl28-Na5-Na10= 47.14           
Cl28-Na5-Na16=139.52           Cl28-Na5-Na22= 47.55           Cl31-Na5-Na3=127.51            Cl31-Na5-Na7= 48.62            
Cl31-Na5-Na10= 46.33           Cl31-Na5-Na16= 46.19           Cl31-Na5-Na22= 94.70           Cl31-Na5-Cl28= 93.34           
Cl34-Na5-Na3= 51.28            Cl34-Na5-Na7= 49.13            Cl34-Na5-Na10= 95.10           Cl34-Na5-Na16= 93.44           
Cl34-Na5-Na22= 45.77           Cl34-Na5-Cl28= 93.13           Cl34-Na5-Cl31= 97.69           Cl41-Na5-Na3= 49.57            
Cl41-Na5-Na7= 94.56            Cl41-Na5-Na10=142.28           Cl41-Na5-Na16= 49.80           Cl41-Na5-Na22=133.15           
Cl41-Na5-Cl28=170.47           Cl41-Na5-Cl31= 95.99           Cl41-Na5-Cl34= 87.57           Na9-Na6-Na2= 58.39             
Na11-Na6-Na2= 91.64            Na11-Na6-Na9= 60.66            Na12-Na6-Na2= 59.37            Na12-Na6-Na9= 61.92            
Na12-Na6-Na11=122.54           Na13-Na6-Na2= 91.84            Na13-Na6-Na9=124.20            Na13-Na6-Na11=175.10           
Na13-Na6-Na12= 62.30           Na14-Na6-Na2=122.01            Na14-Na6-Na9= 92.56            Na14-Na6-Na11=117.92           
Na14-Na6-Na12= 62.69           Na14-Na6-Na13= 62.76           Na18-Na6-Na2=144.96            Na18-Na6-Na9=140.61            
Na18-Na6-Na11= 83.53           Na18-Na6-Na12=148.35           Na18-Na6-Na13= 91.65           Na18-Na6-Na14= 90.25           
Na21-Na6-Na2=119.83            Na21-Na6-Na9= 61.57            Na21-Na6-Na11= 54.79           Na21-Na6-Na12= 95.57           
Na21-Na6-Na13=125.80           Na21-Na6-Na14= 63.16           Na21-Na6-Na18= 85.24           Cl29-Na6-Na2=134.50            
Cl29-Na6-Na9= 94.01            Cl29-Na6-Na11= 43.32           Cl29-Na6-Na12=141.95           Cl29-Na6-Na13=132.71           
Cl29-Na6-Na14= 91.82           Cl29-Na6-Na18= 46.62           Cl29-Na6-Na21= 46.44           Cl38-Na6-Na2= 88.55            
Cl38-Na6-Na9= 45.44            Cl38-Na6-Na11= 89.70           Cl38-Na6-Na12= 46.17           Cl38-Na6-Na13= 93.83           
Cl38-Na6-Na14= 47.16           Cl38-Na6-Na18=125.96           Cl38-Na6-Na21= 49.40           Cl38-Na6-Cl29= 95.80           
Cl44-Na6-Na2= 45.94            Cl44-Na6-Na9= 47.63            Cl44-Na6-Na11= 46.01           Cl44-Na6-Na12= 94.09           
Cl44-Na6-Na13=136.96           Cl44-Na6-Na14=140.05           Cl44-Na6-Na18=117.56           Cl44-Na6-Na21= 89.63           
Cl44-Na6-Cl29= 88.57           Cl44-Na6-Cl38= 93.06           Cl45-Na6-Na2=138.27            Cl45-Na6-Na9=141.28            
Cl45-Na6-Na11=129.73           Cl45-Na6-Na12= 95.12           Cl45-Na6-Na13= 46.52           Cl45-Na6-Na14= 48.78           
Cl45-Na6-Na18= 53.30           Cl45-Na6-Na21= 93.08           Cl45-Na6-Cl29= 86.42           Cl45-Na6-Cl38= 95.93           
Cl45-Na6-Cl44=170.10           Cl49-Na6-Na2= 46.37            Cl49-Na6-Na9= 93.36            Cl49-Na6-Na11=137.60           
Cl49-Na6-Na12= 47.84           Cl49-Na6-Na13= 45.56           Cl49-Na6-Na14= 94.35           Cl49-Na6-Na18=125.60           
Cl49-Na6-Na21=143.38           Cl49-Na6-Cl29=170.17           Cl49-Na6-Cl38= 94.00           Cl49-Na6-Cl44= 91.60           
Cl49-Na6-Cl45= 91.90           Na5-Na7-Na1=119.62             Na8-Na7-Na1= 60.56             Na8-Na7-Na5= 89.80             
Na10-Na7-Na1= 60.23            Na10-Na7-Na5= 59.38            Na10-Na7-Na8= 60.19            Na14-Na7-Na1=145.54            
Na14-Na7-Na5= 89.21            Na14-Na7-Na8=144.37            Na14-Na7-Na10=143.66           Na15-Na7-Na1= 59.50            
Na15-Na7-Na5=120.30            Na15-Na7-Na8=120.06            Na15-Na7-Na10= 90.49           Na15-Na7-Na14= 90.65           
Na16-Na7-Na1=121.42            Na16-Na7-Na5= 57.67            Na16-Na7-Na8= 60.92            Na16-Na7-Na10= 88.58           
Na16-Na7-Na14= 89.02           Na16-Na7-Na15=177.95           Na18-Na7-Na1= 88.34            Na18-Na7-Na5=121.48            
Na18-Na7-Na8= 58.89            Na18-Na7-Na10=119.05           Na18-Na7-Na14= 91.96           Na18-Na7-Na15=118.19           
Na18-Na7-Na16= 63.84           Na19-Na7-Na1= 60.10            Na19-Na7-Na5=177.57            Na19-Na7-Na8= 88.03            
Na19-Na7-Na10=120.25           Na19-Na7-Na14= 91.90           Na19-Na7-Na15= 61.86           Na19-Na7-Na16=120.17           
Na19-Na7-Na18= 56.33           Na22-Na7-Na1= 90.17            Na22-Na7-Na5= 61.19            Na22-Na7-Na8=122.09            
Na22-Na7-Na10= 61.90           Na22-Na7-Na14= 88.01           Na22-Na7-Na15= 59.15           Na22-Na7-Na16=118.82           
Na22-Na7-Na18=177.33           Na22-Na7-Na19=121.00           Cl30-Na7-Na1= 46.63            Cl30-Na7-Na5= 87.86            
Cl30-Na7-Na8= 91.17            Cl30-Na7-Na10= 44.61           Cl30-Na7-Na14=124.37           Cl30-Na7-Na15= 45.96           
Cl30-Na7-Na16=132.99           Cl30-Na7-Na18=134.97           Cl30-Na7-Na19= 93.30           Cl30-Na7-Na22= 43.62           
Cl31-Na7-Na1= 90.74            Cl31-Na7-Na5= 44.51            Cl31-Na7-Na8= 45.30            Cl31-Na7-Na10= 45.23           
Cl31-Na7-Na14=123.71           Cl31-Na7-Na15=135.72           Cl31-Na7-Na16= 43.38           Cl31-Na7-Na18= 90.17           
Cl31-Na7-Na19=133.30           Cl31-Na7-Na22= 92.06           Cl31-Na7-Cl30= 89.80           Cl34-Na7-Na1=136.08            
Cl34-Na7-Na5= 46.73            Cl34-Na7-Na8=136.48            Cl34-Na7-Na10= 91.93           Cl34-Na7-Na14= 51.74           
Cl34-Na7-Na15= 90.29           Cl34-Na7-Na16= 87.92           Cl34-Na7-Na18=135.52           Cl34-Na7-Na19=135.37           
Cl34-Na7-Na22= 45.91           Cl34-Na7-Cl30= 89.50           Cl34-Na7-Cl31= 91.20           Cl42-Na7-Na1= 44.21            
Cl42-Na7-Na5=134.16            Cl42-Na7-Na8= 44.40            Cl42-Na7-Na10= 88.91           Cl42-Na7-Na14=127.42           
Cl42-Na7-Na15= 89.30           Cl42-Na7-Na16= 92.50           Cl42-Na7-Na18= 44.15           Cl42-Na7-Na19= 43.73           
Cl42-Na7-Na22=134.37           Cl42-Na7-Cl30= 90.82           Cl42-Na7-Cl31= 89.68           Cl42-Na7-Cl34=179.06           
Cl45-Na7-Na1=139.19            Cl45-Na7-Na5= 87.27            Cl45-Na7-Na8= 92.17            Cl45-Na7-Na10=134.19           
Cl45-Na7-Na14= 52.21           Cl45-Na7-Na15=135.09           Cl45-Na7-Na16= 45.71           Cl45-Na7-Na18= 50.86           
Cl45-Na7-Na19= 91.70           Cl45-Na7-Na22=130.62           Cl45-Na7-Cl30=174.08           Cl45-Na7-Cl31= 89.08           
Cl45-Na7-Cl34= 84.71           Cl45-Na7-Cl42= 94.98           Cl46-Na7-Na1= 93.28            Cl46-Na7-Na5=133.56            
Cl46-Na7-Na8=136.44            Cl46-Na7-Na10=138.55           Cl46-Na7-Na14= 52.31           Cl46-Na7-Na15= 48.13           
Cl46-Na7-Na16=132.70           Cl46-Na7-Na18= 88.59           Cl46-Na7-Na19= 48.52           Cl46-Na7-Na22= 89.28           
Cl46-Na7-Cl30= 93.94           Cl46-Na7-Cl31=175.76           Cl46-Na7-Cl34= 86.85           Cl46-Na7-Cl42= 92.25           
Cl46-Na7-Cl45= 86.99           Na7-Na8-Na1= 59.91             Na10-Na8-Na1= 59.93            Na10-Na8-Na7= 59.93            
Na16-Na8-Na1=119.99            Na16-Na8-Na7= 60.15            Na16-Na8-Na10= 88.01           Na18-Na8-Na1= 88.46            
Na18-Na8-Na7= 59.77            Na18-Na8-Na10=119.68           Na18-Na8-Na16= 63.86           Cl31-Na8-Na1= 91.82            
Cl31-Na8-Na7= 47.58            Cl31-Na8-Na10= 45.14           Cl31-Na8-Na16= 42.91           Cl31-Na8-Na18= 92.55           
Cl36-Na8-Na1= 45.50            Cl36-Na8-Na7= 89.77            Cl36-Na8-Na10= 44.26           Cl36-Na8-Na16=132.23           
Cl36-Na8-Na18=133.96           Cl36-Na8-Cl31= 89.32           Cl37-Na8-Na1=134.49            Cl37-Na8-Na7= 88.22            
Cl37-Na8-Na10=132.87           Cl37-Na8-Na16= 44.91           Cl37-Na8-Na18= 46.15           Cl37-Na8-Cl31= 87.81           
Cl37-Na8-Cl36=177.14           Cl42-Na8-Na1= 43.81            Cl42-Na8-Na7= 44.85            Cl42-Na8-Na10= 89.02           
Cl42-Na8-Na16= 92.20           Cl42-Na8-Na18= 44.66           Cl42-Na8-Cl31= 92.42           Cl42-Na8-Cl36= 89.30           
Cl42-Na8-Cl37= 90.72           Na4-Na9-Na2=175.08             Na6-Na9-Na2= 57.81             Na6-Na9-Na4=117.56             
Na11-Na9-Na2= 91.75            Na11-Na9-Na4= 86.95            Na11-Na9-Na6= 61.39            Na12-Na9-Na2= 58.07            
Na12-Na9-Na4=118.72            Na12-Na9-Na6= 58.83            Na12-Na9-Na11=120.18           Na17-Na9-Na2= 90.61            
Na17-Na9-Na4= 90.21            Na17-Na9-Na6=115.44            Na17-Na9-Na11=173.77           Na17-Na9-Na12= 56.74           
Na21-Na9-Na2=117.08            Na21-Na9-Na4= 58.45            Na21-Na9-Na6= 59.38            Na21-Na9-Na11= 54.39           
Na21-Na9-Na12= 92.36           Na21-Na9-Na17=119.47           Na23-Na9-Na2=118.55            Na23-Na9-Na4= 58.20            
Na23-Na9-Na6= 88.65            Na23-Na9-Na11=116.96           Na23-Na9-Na12= 60.54           Na23-Na9-Na17= 56.94           
Na23-Na9-Na21= 62.57           Cl35-Na9-Na2=134.72            Cl35-Na9-Na4= 44.29            Cl35-Na9-Na6= 91.95            
Cl35-Na9-Na11= 42.98           Cl35-Na9-Na12=136.82           Cl35-Na9-Na17=134.50           Cl35-Na9-Na21= 44.51           
Cl35-Na9-Na23= 90.48           Cl38-Na9-Na2= 87.74            Cl38-Na9-Na4= 87.52            Cl38-Na9-Na6= 44.96            
Cl38-Na9-Na11= 89.96           Cl38-Na9-Na12= 44.39           Cl38-Na9-Na17= 84.37           Cl38-Na9-Na21= 48.11           
Cl38-Na9-Na23= 43.70           Cl38-Na9-Cl35= 92.45           Cl44-Na9-Na2= 45.61            Cl44-Na9-Na4=133.34            
Cl44-Na9-Na6= 47.23            Cl44-Na9-Na11= 46.39           Cl44-Na9-Na12= 91.31           Cl44-Na9-Na17=136.22           
Cl44-Na9-Na21= 87.71           Cl44-Na9-Na23=135.83           Cl44-Na9-Cl35= 89.18           Cl44-Na9-Cl38= 92.18           
Cl47-Na9-Na2=135.01            Cl47-Na9-Na4= 46.18            Cl47-Na9-Na6=134.01            Cl47-Na9-Na11=133.12           
Cl47-Na9-Na12= 89.93           Cl47-Na9-Na17= 44.43           Cl47-Na9-Na21= 92.73           Cl47-Na9-Na23= 45.38           
Cl47-Na9-Cl35= 90.25           Cl47-Na9-Cl38= 89.05           Cl47-Na9-Cl44=178.67           Cl48-Na9-Na2= 46.15            
Cl48-Na9-Na4=135.18            Cl48-Na9-Na6= 90.58            Cl48-Na9-Na11=137.84           Cl48-Na9-Na12= 46.01           
Cl48-Na9-Na17= 45.08           Cl48-Na9-Na21=138.35           Cl48-Na9-Na23= 91.03           Cl48-Na9-Cl35=177.08           
Cl48-Na9-Cl38= 90.37           Cl48-Na9-Cl44= 91.48           Cl48-Na9-Cl47= 89.03           Na5-Na10-Na1=119.50            
Na7-Na10-Na1= 60.04            Na7-Na10-Na5= 59.45            Na8-Na10-Na1= 60.39            Na8-Na10-Na5= 89.66            
Na8-Na10-Na7= 59.88            Na22-Na10-Na1= 88.76           Na22-Na10-Na5= 60.39           Na22-Na10-Na7= 59.59           
Na22-Na10-Na8=119.46           Cl28-Na10-Na1=135.16           Cl28-Na10-Na5= 44.75           Cl28-Na10-Na7= 89.98           
Cl28-Na10-Na8=134.40           Cl28-Na10-Na22= 46.41          Cl30-Na10-Na1= 46.70           Cl30-Na10-Na5= 90.45           
Cl30-Na10-Na7= 48.30           Cl30-Na10-Na8= 93.61           Cl30-Na10-Na22= 42.21          Cl30-Na10-Cl28= 88.55          
Cl31-Na10-Na1= 92.24           Cl31-Na10-Na5= 44.63           Cl31-Na10-Na7= 47.55           Cl31-Na10-Na8= 45.18           
Cl31-Na10-Na22= 91.83          Cl31-Na10-Cl28= 89.26          Cl31-Na10-Cl30= 95.81          Cl36-Na10-Na1= 45.77           
Cl36-Na10-Na5=134.90           Cl36-Na10-Na7= 90.42           Cl36-Na10-Na8= 45.24           Cl36-Na10-Na22=134.53          
Cl36-Na10-Cl28=179.00          Cl36-Na10-Cl30= 92.40          Cl36-Na10-Cl31= 90.34          
 
 selected dihedral angles (degree)
 ---------------------------------
Na7-Na5-Na3-Na13= 62.59       Na7-Na5-Na3-Na14=359.79       Na7-Na5-Na3-Na20=328.02       Na7-Na5-Na3-Na24=298.75       
Na7-Na5-Na3-Cl34=327.81       Na7-Na5-Na3-Cl39=268.17       Na7-Na5-Na3-Cl41= 95.53       Na7-Na5-Na3-Cl43= 34.85       
Na10-Na5-Na3-Na13= 93.61      Na10-Na5-Na3-Na14= 30.80      Na10-Na5-Na3-Na20=359.04      Na10-Na5-Na3-Na24=329.77      
Na10-Na5-Na3-Cl34=358.83      Na10-Na5-Na3-Cl39=299.19      Na10-Na5-Na3-Cl41=126.54      Na10-Na5-Na3-Cl43= 65.87      
Na16-Na5-Na3-Na13=359.93      Na16-Na5-Na3-Na14=297.12      Na16-Na5-Na3-Na20=265.36      Na16-Na5-Na3-Na24=236.09      
Na16-Na5-Na3-Cl34=265.15      Na16-Na5-Na3-Cl39=205.51      Na16-Na5-Na3-Cl41= 32.86      Na16-Na5-Na3-Cl43=332.19      
Na22-Na5-Na3-Na13=123.35      Na22-Na5-Na3-Na14= 60.54      Na22-Na5-Na3-Na20= 28.78      Na22-Na5-Na3-Na24=359.51      
Na22-Na5-Na3-Cl34= 28.57      Na22-Na5-Na3-Cl39=328.93      Na22-Na5-Na3-Cl41=156.28      Na22-Na5-Na3-Cl43= 95.61      
Cl28-Na5-Na3-Na13=156.71      Cl28-Na5-Na3-Na14= 93.91      Cl28-Na5-Na3-Na20= 62.14      Cl28-Na5-Na3-Na24= 32.88      
Cl28-Na5-Na3-Cl34= 61.94      Cl28-Na5-Na3-Cl39=  2.30      Cl28-Na5-Na3-Cl41=189.65      Cl28-Na5-Na3-Cl43=128.97      
Cl31-Na5-Na3-Na13= 28.30      Cl31-Na5-Na3-Na14=325.49      Cl31-Na5-Na3-Na20=293.73      Cl31-Na5-Na3-Na24=264.46      
Cl31-Na5-Na3-Cl34=293.52      Cl31-Na5-Na3-Cl39=233.88      Cl31-Na5-Na3-Cl41= 61.23      Cl31-Na5-Na3-Cl43=  0.56      
Cl34-Na5-Na3-Na13= 94.78      Cl34-Na5-Na3-Na14= 31.97      Cl34-Na5-Na3-Na20=  0.21      Cl34-Na5-Na3-Na24=330.94      
Cl34-Na5-Na3-Cl39=300.36      Cl34-Na5-Na3-Cl41=127.71      Cl34-Na5-Na3-Cl43= 67.04      Cl41-Na5-Na3-Na13=327.06      
Cl41-Na5-Na3-Na14=264.26      Cl41-Na5-Na3-Na20=232.49      Cl41-Na5-Na3-Na24=203.23      Cl41-Na5-Na3-Cl34=232.29      
Cl41-Na5-Na3-Cl39=172.65      Cl41-Na5-Na3-Cl43=299.32      Na9-Na6-Na2-Na12=286.14       Na9-Na6-Na2-Cl44= 59.63       
Na9-Na6-Na2-Cl48=321.76       Na9-Na6-Na2-Cl49=227.02       Na11-Na6-Na2-Na9=306.39       Na11-Na6-Na2-Na12=232.53      
Na11-Na6-Na2-Cl44=  6.01      Na11-Na6-Na2-Cl48=268.14      Na11-Na6-Na2-Cl49=173.41      Na12-Na6-Na2-Na9= 73.86       
Na12-Na6-Na2-Cl44=133.48      Na12-Na6-Na2-Cl48= 35.61      Na12-Na6-Na2-Cl49=300.88      Na13-Na6-Na2-Na9=129.83       
Na13-Na6-Na2-Na12= 55.98      Na13-Na6-Na2-Cl44=189.46      Na13-Na6-Na2-Cl48= 91.59      Na13-Na6-Na2-Cl49=356.86      
Na14-Na6-Na2-Na9= 71.16       Na14-Na6-Na2-Na12=357.30      Na14-Na6-Na2-Cl44=130.79      Na14-Na6-Na2-Cl48= 32.92      
Na14-Na6-Na2-Cl49=298.18      Na18-Na6-Na2-Na9=225.34       Na18-Na6-Na2-Na12=151.49      Na18-Na6-Na2-Cl44=284.97      
Na18-Na6-Na2-Cl48=187.10      Na18-Na6-Na2-Cl49= 92.37      Na21-Na6-Na2-Na9=355.96       Na21-Na6-Na2-Na12=282.10      
Na21-Na6-Na2-Cl44= 55.58      Na21-Na6-Na2-Cl48=317.71      Na21-Na6-Na2-Cl49=222.98      Cl29-Na6-Na2-Na9=299.33       
Cl29-Na6-Na2-Na12=225.47      Cl29-Na6-Na2-Cl44=358.96      Cl29-Na6-Na2-Cl48=261.09      Cl29-Na6-Na2-Cl49=166.36      
Cl38-Na6-Na2-Na9= 36.05       Cl38-Na6-Na2-Na12=322.19      Cl38-Na6-Na2-Cl44= 95.67      Cl38-Na6-Na2-Cl48=357.80      
Cl38-Na6-Na2-Cl49=263.07      Cl44-Na6-Na2-Na9=300.37       Cl44-Na6-Na2-Na12=226.52      Cl44-Na6-Na2-Cl48=262.13      
Cl44-Na6-Na2-Cl49=167.40      Cl45-Na6-Na2-Na9=133.34       Cl45-Na6-Na2-Na12= 59.48      Cl45-Na6-Na2-Cl44=192.96      
Cl45-Na6-Na2-Cl48= 95.09      Cl45-Na6-Na2-Cl49=  0.36      Cl49-Na6-Na2-Na9=132.98       Cl49-Na6-Na2-Na12= 59.12      
Cl49-Na6-Na2-Cl44=192.60      Cl49-Na6-Na2-Cl48= 94.73      Na5-Na7-Na1-Na8= 71.01        Na5-Na7-Na1-Na10=  0.58       
Na5-Na7-Na1-Na15=250.20       Na5-Na7-Na1-Na19=177.22       Na5-Na7-Na1-Cl30=306.59       Na5-Na7-Na1-Cl36= 35.38       
Na5-Na7-Na1-Cl42=124.39       Na5-Na7-Na1-Cl50=215.60       Na8-Na7-Na1-Na10=289.56       Na8-Na7-Na1-Na15=179.18       
Na8-Na7-Na1-Na19=106.20       Na8-Na7-Na1-Cl30=235.58       Na8-Na7-Na1-Cl36=324.36       Na8-Na7-Na1-Cl42= 53.38       
Na8-Na7-Na1-Cl50=144.59       Na10-Na7-Na1-Na8= 70.44       Na10-Na7-Na1-Na15=249.62      Na10-Na7-Na1-Na19=176.64      
Na10-Na7-Na1-Cl30=306.01      Na10-Na7-Na1-Cl36= 34.80      Na10-Na7-Na1-Cl42=123.82      Na10-Na7-Na1-Cl50=215.03      
Na14-Na7-Na1-Na8=214.20       Na14-Na7-Na1-Na10=143.76      Na14-Na7-Na1-Na15= 33.38      Na14-Na7-Na1-Na19=320.40      
Na14-Na7-Na1-Cl30= 89.77      Na14-Na7-Na1-Cl36=178.56      Na14-Na7-Na1-Cl42=267.58      Na14-Na7-Na1-Cl50=358.78      
Na15-Na7-Na1-Na8=180.82       Na15-Na7-Na1-Na10=110.38      Na15-Na7-Na1-Na19=287.02      Na15-Na7-Na1-Cl30= 56.39      
Na15-Na7-Na1-Cl36=145.18      Na15-Na7-Na1-Cl42=234.19      Na15-Na7-Na1-Cl50=325.40      Na16-Na7-Na1-Na8=  2.95       
Na16-Na7-Na1-Na10=292.51      Na16-Na7-Na1-Na15=182.13      Na16-Na7-Na1-Na19=109.15      Na16-Na7-Na1-Cl30=238.52      
Na16-Na7-Na1-Cl36=327.31      Na16-Na7-Na1-Cl42= 56.33      Na16-Na7-Na1-Cl50=147.53      Na18-Na7-Na1-Na8=305.25       
Na18-Na7-Na1-Na10=234.81      Na18-Na7-Na1-Na15=124.44      Na18-Na7-Na1-Na19= 51.45      Na18-Na7-Na1-Cl30=180.83      
Na18-Na7-Na1-Cl36=269.62      Na18-Na7-Na1-Cl42=358.63      Na18-Na7-Na1-Cl50= 89.84      Na19-Na7-Na1-Na8=253.80       
Na19-Na7-Na1-Na10=183.36      Na19-Na7-Na1-Na15= 72.98      Na19-Na7-Na1-Cl30=129.38      Na19-Na7-Na1-Cl36=218.16      
Na19-Na7-Na1-Cl42=307.18      Na19-Na7-Na1-Cl50= 38.39      Na22-Na7-Na1-Na8=127.47       Na22-Na7-Na1-Na10= 57.03      
Na22-Na7-Na1-Na15=306.65      Na22-Na7-Na1-Na19=233.67      Na22-Na7-Na1-Cl30=  3.04      Na22-Na7-Na1-Cl36= 91.83      
Na22-Na7-Na1-Cl42=180.84      Na22-Na7-Na1-Cl50=272.05      Cl30-Na7-Na1-Na8=124.42       Cl30-Na7-Na1-Na10= 53.99      
Cl30-Na7-Na1-Na15=303.61      Cl30-Na7-Na1-Na19=230.62      Cl30-Na7-Na1-Cl36= 88.79      Cl30-Na7-Na1-Cl42=177.80      
Cl30-Na7-Na1-Cl50=269.01      Cl31-Na7-Na1-Na8= 35.40       Cl31-Na7-Na1-Na10=324.96      Cl31-Na7-Na1-Na15=214.59      
Cl31-Na7-Na1-Na19=141.60      Cl31-Na7-Na1-Cl30=270.98      Cl31-Na7-Na1-Cl36=359.77      Cl31-Na7-Na1-Cl42= 88.78      
Cl31-Na7-Na1-Cl50=179.99      Cl34-Na7-Na1-Na8=127.90       Cl34-Na7-Na1-Na10= 57.46      Cl34-Na7-Na1-Na15=307.08      
Cl34-Na7-Na1-Na19=234.10      Cl34-Na7-Na1-Cl30=  3.48      Cl34-Na7-Na1-Cl36= 92.26      Cl34-Na7-Na1-Cl42=181.28      
Cl34-Na7-Na1-Cl50=272.49      Cl42-Na7-Na1-Na8=306.62       Cl42-Na7-Na1-Na10=236.18      Cl42-Na7-Na1-Na15=125.81      
Cl42-Na7-Na1-Na19= 52.82      Cl42-Na7-Na1-Cl30=182.20      Cl42-Na7-Na1-Cl36=270.98      Cl42-Na7-Na1-Cl50= 91.21      
Cl45-Na7-Na1-Na8=305.95       Cl45-Na7-Na1-Na10=235.51      Cl45-Na7-Na1-Na15=125.13      Cl45-Na7-Na1-Na19= 52.15      
Cl45-Na7-Na1-Cl30=181.53      Cl45-Na7-Na1-Cl36=270.31      Cl45-Na7-Na1-Cl42=359.33      Cl45-Na7-Na1-Cl50= 90.54      
Cl46-Na7-Na1-Na8=216.76       Cl46-Na7-Na1-Na10=146.32      Cl46-Na7-Na1-Na15= 35.94      Cl46-Na7-Na1-Na19=322.96      
Cl46-Na7-Na1-Cl30= 92.33      Cl46-Na7-Na1-Cl36=181.12      Cl46-Na7-Na1-Cl42=270.14      Cl46-Na7-Na1-Cl50=  1.34      
Na1-Na7-Na5-Na3=160.41        Na1-Na7-Na5-Na10=359.42       Na1-Na7-Na5-Na16=249.52       Na1-Na7-Na5-Na22= 72.02       
Na1-Na7-Na5-Cl28= 35.59       Na1-Na7-Na5-Cl31=303.85       Na1-Na7-Na5-Cl34=127.07       Na1-Na7-Na5-Cl41=209.88       
Na8-Na7-Na5-Na3=215.85        Na8-Na7-Na5-Na10= 54.86       Na8-Na7-Na5-Na16=304.96       Na8-Na7-Na5-Na22=127.46       
Na8-Na7-Na5-Cl28= 91.03       Na8-Na7-Na5-Cl31=359.29       Na8-Na7-Na5-Cl34=182.51       Na8-Na7-Na5-Cl41=265.32       
Na10-Na7-Na5-Na3=160.99       Na10-Na7-Na5-Na16=250.10      Na10-Na7-Na5-Na22= 72.60      Na10-Na7-Na5-Cl28= 36.17      
Na10-Na7-Na5-Cl31=304.43      Na10-Na7-Na5-Cl34=127.65      Na10-Na7-Na5-Cl41=210.46      Na14-Na7-Na5-Na3=  0.23       
Na14-Na7-Na5-Na10=199.24      Na14-Na7-Na5-Na16= 89.34      Na14-Na7-Na5-Na22=271.84      Na14-Na7-Na5-Cl28=235.41      
Na14-Na7-Na5-Cl31=143.67      Na14-Na7-Na5-Cl34=326.89      Na14-Na7-Na5-Cl41= 49.70      Na15-Na7-Na5-Na3= 90.53       
Na15-Na7-Na5-Na10=289.53      Na15-Na7-Na5-Na16=179.64      Na15-Na7-Na5-Na22=  2.13      Na15-Na7-Na5-Cl28=325.70      
Na15-Na7-Na5-Cl31=233.96      Na15-Na7-Na5-Cl34= 57.18      Na15-Na7-Na5-Cl41=139.99      Na16-Na7-Na5-Na3=270.89       
Na16-Na7-Na5-Na10=109.90      Na16-Na7-Na5-Na22=182.49      Na16-Na7-Na5-Cl28=146.07      Na16-Na7-Na5-Cl31= 54.33      
Na16-Na7-Na5-Cl34=237.55      Na16-Na7-Na5-Cl41=320.36      Na18-Na7-Na5-Na3=268.41       Na18-Na7-Na5-Na10=107.42      
Na18-Na7-Na5-Na16=357.52      Na18-Na7-Na5-Na22=180.02      Na18-Na7-Na5-Cl28=143.59      Na18-Na7-Na5-Cl31= 51.85      
Na18-Na7-Na5-Cl34=235.07      Na18-Na7-Na5-Cl41=317.88      Na19-Na7-Na5-Na3=243.05       Na19-Na7-Na5-Na10= 82.06      
Na19-Na7-Na5-Na16=332.16      Na19-Na7-Na5-Na22=154.65      Na19-Na7-Na5-Cl28=118.22      Na19-Na7-Na5-Cl31= 26.49      
Na19-Na7-Na5-Cl34=209.71      Na19-Na7-Na5-Cl41=292.51      Na22-Na7-Na5-Na3= 88.39       Na22-Na7-Na5-Na10=287.40      
Na22-Na7-Na5-Na16=177.51      Na22-Na7-Na5-Cl28=323.57      Na22-Na7-Na5-Cl31=231.83      Na22-Na7-Na5-Cl34= 55.05      
Na22-Na7-Na5-Cl41=137.86      Cl30-Na7-Na5-Na3=124.67       Cl30-Na7-Na5-Na10=323.68      Cl30-Na7-Na5-Na16=213.78      
Cl30-Na7-Na5-Na22= 36.28      Cl30-Na7-Na5-Cl28=359.85      Cl30-Na7-Na5-Cl31=268.11      Cl30-Na7-Na5-Cl34= 91.33      
Cl30-Na7-Na5-Cl41=174.14      Cl31-Na7-Na5-Na3=216.56       Cl31-Na7-Na5-Na10= 55.57      Cl31-Na7-Na5-Na16=305.67      
Cl31-Na7-Na5-Na22=128.17      Cl31-Na7-Na5-Cl28= 91.74      Cl31-Na7-Na5-Cl34=183.22      Cl31-Na7-Na5-Cl41=266.03      
Cl34-Na7-Na5-Na3= 33.34       Cl34-Na7-Na5-Na10=232.35      Cl34-Na7-Na5-Na16=122.45      Cl34-Na7-Na5-Na22=304.95      
Cl34-Na7-Na5-Cl28=268.52      Cl34-Na7-Na5-Cl31=176.78      Cl34-Na7-Na5-Cl41= 82.81      Cl42-Na7-Na5-Na3=213.74       
Cl42-Na7-Na5-Na10= 52.75      Cl42-Na7-Na5-Na16=302.85      Cl42-Na7-Na5-Na22=125.34      Cl42-Na7-Na5-Cl28= 88.91      
Cl42-Na7-Na5-Cl31=357.18      Cl42-Na7-Na5-Cl34=180.40      Cl42-Na7-Na5-Cl41=263.20      Cl45-Na7-Na5-Na3=308.03       
Cl45-Na7-Na5-Na10=147.04      Cl45-Na7-Na5-Na16= 37.14      Cl45-Na7-Na5-Na22=219.64      Cl45-Na7-Na5-Cl28=183.21      
Cl45-Na7-Na5-Cl31= 91.47      Cl45-Na7-Na5-Cl34=274.69      Cl45-Na7-Na5-Cl41=357.50      Cl46-Na7-Na5-Na3= 31.27       
Cl46-Na7-Na5-Na10=230.27      Cl46-Na7-Na5-Na16=120.38      Cl46-Na7-Na5-Na22=302.87      Cl46-Na7-Na5-Cl28=266.44      
Cl46-Na7-Na5-Cl31=174.70      Cl46-Na7-Na5-Cl34=357.92      Cl46-Na7-Na5-Cl41= 80.73      Na7-Na8-Na1-Na10= 70.51       
Na7-Na8-Na1-Na15=359.21       Na7-Na8-Na1-Na19=302.53       Na7-Na8-Na1-Cl30= 37.79       Na7-Na8-Na1-Cl36=124.27       
Na7-Na8-Na1-Cl42=305.42       Na7-Na8-Na1-Cl50=307.16       Na10-Na8-Na1-Na7=289.49       Na10-Na8-Na1-Na15=288.70      
Na10-Na8-Na1-Na19=232.01      Na10-Na8-Na1-Cl30=327.28      Na10-Na8-Na1-Cl36= 53.76      Na10-Na8-Na1-Cl42=234.90      
Na10-Na8-Na1-Cl50=236.65      Na16-Na8-Na1-Na7=357.12       Na16-Na8-Na1-Na10= 67.63      Na16-Na8-Na1-Na15=356.33      
Na16-Na8-Na1-Na19=299.64      Na16-Na8-Na1-Cl30= 34.91      Na16-Na8-Na1-Cl36=121.39      Na16-Na8-Na1-Cl42=302.53      
Na16-Na8-Na1-Cl50=304.28      Na18-Na8-Na1-Na7= 55.49       Na18-Na8-Na1-Na10=126.01      Na18-Na8-Na1-Na15= 54.70      
Na18-Na8-Na1-Na19=358.02      Na18-Na8-Na1-Cl30= 93.29      Na18-Na8-Na1-Cl36=179.76      Na18-Na8-Na1-Cl42=  0.91      
Na18-Na8-Na1-Cl50=  2.65      Cl31-Na8-Na1-Na7=322.99       Cl31-Na8-Na1-Na10= 33.50      Cl31-Na8-Na1-Na15=322.20      
Cl31-Na8-Na1-Na19=265.51      Cl31-Na8-Na1-Cl30=  0.78      Cl31-Na8-Na1-Cl36= 87.26      Cl31-Na8-Na1-Cl42=268.40      
Cl31-Na8-Na1-Cl50=270.15      Cl36-Na8-Na1-Na7=235.73       Cl36-Na8-Na1-Na10=306.24      Cl36-Na8-Na1-Na15=234.94      
Cl36-Na8-Na1-Na19=178.25      Cl36-Na8-Na1-Cl30=273.52      Cl36-Na8-Na1-Cl42=181.14      Cl36-Na8-Na1-Cl50=182.89      
Cl37-Na8-Na1-Na7= 51.71       Cl37-Na8-Na1-Na10=122.22      Cl37-Na8-Na1-Na15= 50.92      Cl37-Na8-Na1-Na19=354.24      
Cl37-Na8-Na1-Cl30= 89.50      Cl37-Na8-Na1-Cl36=175.98      Cl37-Na8-Na1-Cl42=357.13      Cl37-Na8-Na1-Cl50=358.87      
Cl42-Na8-Na1-Na7= 54.58       Cl42-Na8-Na1-Na10=125.10      Cl42-Na8-Na1-Na15= 53.79      Cl42-Na8-Na1-Na19=357.11      
Cl42-Na8-Na1-Cl30= 92.38      Cl42-Na8-Na1-Cl36=178.86      Cl42-Na8-Na1-Cl50=  1.75      Na1-Na8-Na7-Na5=235.29        
Na1-Na8-Na7-Na10=289.49       Na1-Na8-Na7-Na14=146.92       Na1-Na8-Na7-Na15=  0.81       Na1-Na8-Na7-Na16=182.88       
Na1-Na8-Na7-Na18=107.56       Na1-Na8-Na7-Na19= 56.41       Na1-Na8-Na7-Na22=290.48       Na1-Na8-Na7-Cl30=323.15       
Na1-Na8-Na7-Cl31=234.59       Na1-Na8-Na7-Cl34=232.64       Na1-Na8-Na7-Cl42= 53.12       Na1-Na8-Na7-Cl45=148.03       
Na1-Na8-Na7-Cl46= 60.11       Na10-Na8-Na7-Na1= 70.51       Na10-Na8-Na7-Na5=305.80       Na10-Na8-Na7-Na14=217.43      
Na10-Na8-Na7-Na15= 71.32      Na10-Na8-Na7-Na16=253.39      Na10-Na8-Na7-Na18=178.07      Na10-Na8-Na7-Na19=126.91      
Na10-Na8-Na7-Na22=  0.98      Na10-Na8-Na7-Cl30= 33.65      Na10-Na8-Na7-Cl31=305.10      Na10-Na8-Na7-Cl34=303.15      
Na10-Na8-Na7-Cl42=123.63      Na10-Na8-Na7-Cl45=218.54      Na10-Na8-Na7-Cl46=130.62      Na16-Na8-Na7-Na1=177.12       
Na16-Na8-Na7-Na5= 52.41       Na16-Na8-Na7-Na10=106.61      Na16-Na8-Na7-Na14=324.04      Na16-Na8-Na7-Na15=177.93      
Na16-Na8-Na7-Na18=284.68      Na16-Na8-Na7-Na19=233.53      Na16-Na8-Na7-Na22=107.60      Na16-Na8-Na7-Cl30=140.27      
Na16-Na8-Na7-Cl31= 51.71      Na16-Na8-Na7-Cl34= 49.76      Na16-Na8-Na7-Cl42=230.25      Na16-Na8-Na7-Cl45=325.16      
Na16-Na8-Na7-Cl46=237.24      Na18-Na8-Na7-Na1=252.44       Na18-Na8-Na7-Na5=127.73       Na18-Na8-Na7-Na10=181.93      
Na18-Na8-Na7-Na14= 39.35      Na18-Na8-Na7-Na15=253.25      Na18-Na8-Na7-Na16= 75.32      Na18-Na8-Na7-Na19=308.84      
Na18-Na8-Na7-Na22=182.91      Na18-Na8-Na7-Cl30=215.58      Na18-Na8-Na7-Cl31=127.03      Na18-Na8-Na7-Cl34=125.08      
Na18-Na8-Na7-Cl42=305.56      Na18-Na8-Na7-Cl45= 40.47      Na18-Na8-Na7-Cl46=312.55      Cl31-Na8-Na7-Na1=125.41       
Cl31-Na8-Na7-Na5=  0.70       Cl31-Na8-Na7-Na10= 54.90      Cl31-Na8-Na7-Na14=272.33      Cl31-Na8-Na7-Na15=126.22      
Cl31-Na8-Na7-Na16=308.29      Cl31-Na8-Na7-Na18=232.97      Cl31-Na8-Na7-Na19=181.81      Cl31-Na8-Na7-Na22= 55.88      
Cl31-Na8-Na7-Cl30= 88.55      Cl31-Na8-Na7-Cl34=358.05      Cl31-Na8-Na7-Cl42=178.53      Cl31-Na8-Na7-Cl45=273.44      
Cl31-Na8-Na7-Cl46=185.52      Cl36-Na8-Na7-Na1= 36.12       Cl36-Na8-Na7-Na5=271.41       Cl36-Na8-Na7-Na10=325.61      
Cl36-Na8-Na7-Na14=183.03      Cl36-Na8-Na7-Na15= 36.93      Cl36-Na8-Na7-Na16=219.00      Cl36-Na8-Na7-Na18=143.68      
Cl36-Na8-Na7-Na19= 92.52      Cl36-Na8-Na7-Na22=326.59      Cl36-Na8-Na7-Cl30=359.26      Cl36-Na8-Na7-Cl31=270.71      
Cl36-Na8-Na7-Cl34=268.76      Cl36-Na8-Na7-Cl42= 89.24      Cl36-Na8-Na7-Cl45=184.15      Cl36-Na8-Na7-Cl46= 96.23      
Cl37-Na8-Na7-Na1=214.07       Cl37-Na8-Na7-Na5= 89.36       Cl37-Na8-Na7-Na10=143.56      Cl37-Na8-Na7-Na14=  0.99      
Cl37-Na8-Na7-Na15=214.88      Cl37-Na8-Na7-Na16= 36.95      Cl37-Na8-Na7-Na18=321.63      Cl37-Na8-Na7-Na19=270.47      
Cl37-Na8-Na7-Na22=144.55      Cl37-Na8-Na7-Cl30=177.21      Cl37-Na8-Na7-Cl31= 88.66      Cl37-Na8-Na7-Cl34= 86.71      
Cl37-Na8-Na7-Cl42=267.19      Cl37-Na8-Na7-Cl45=  2.10      Cl37-Na8-Na7-Cl46=274.18      Cl42-Na8-Na7-Na1=306.88       
Cl42-Na8-Na7-Na5=182.17       Cl42-Na8-Na7-Na10=236.37      Cl42-Na8-Na7-Na14= 93.79      Cl42-Na8-Na7-Na15=307.69      
Cl42-Na8-Na7-Na16=129.75      Cl42-Na8-Na7-Na18= 54.44      Cl42-Na8-Na7-Na19=  3.28      Cl42-Na8-Na7-Na22=237.35      
Cl42-Na8-Na7-Cl30=270.02      Cl42-Na8-Na7-Cl31=181.47      Cl42-Na8-Na7-Cl34=179.51      Cl42-Na8-Na7-Cl45= 94.91      
Cl42-Na8-Na7-Cl46=  6.99      Na4-Na9-Na2-Na6=339.54        Na4-Na9-Na2-Na12= 50.37       Na4-Na9-Na2-Cl44=279.99       
Na4-Na9-Na2-Cl48=107.95       Na4-Na9-Na2-Cl49= 14.27       Na6-Na9-Na2-Na12= 70.83       Na6-Na9-Na2-Cl44=300.44       
Na6-Na9-Na2-Cl48=128.41       Na6-Na9-Na2-Cl49= 34.73       Na11-Na9-Na2-Na6= 54.17       Na11-Na9-Na2-Na12=125.00      
Na11-Na9-Na2-Cl44=354.61      Na11-Na9-Na2-Cl48=182.58      Na11-Na9-Na2-Cl49= 88.90      Na12-Na9-Na2-Na6=289.17       
Na12-Na9-Na2-Cl44=229.62      Na12-Na9-Na2-Cl48= 57.58      Na12-Na9-Na2-Cl49=323.90      Na17-Na9-Na2-Na6=239.94       
Na17-Na9-Na2-Na12=310.76      Na17-Na9-Na2-Cl44=180.38      Na17-Na9-Na2-Cl48=  8.35      Na17-Na9-Na2-Cl49=274.66      
Na21-Na9-Na2-Na6=  3.86       Na21-Na9-Na2-Na12= 74.68      Na21-Na9-Na2-Cl44=304.30      Na21-Na9-Na2-Cl48=132.27      
Na21-Na9-Na2-Cl49= 38.58      Na23-Na9-Na2-Na6=291.96       Na23-Na9-Na2-Na12=  2.79      Na23-Na9-Na2-Cl44=232.41      
Na23-Na9-Na2-Cl48= 60.38      Na23-Na9-Na2-Cl49=326.69      Cl35-Na9-Na2-Na6= 55.48       Cl35-Na9-Na2-Na12=126.31      
Cl35-Na9-Na2-Cl44=355.93      Cl35-Na9-Na2-Cl48=183.89      Cl35-Na9-Na2-Cl49= 90.21      Cl38-Na9-Na2-Na6=324.28       
Cl38-Na9-Na2-Na12= 35.11      Cl38-Na9-Na2-Cl44=264.72      Cl38-Na9-Na2-Cl48= 92.69      Cl38-Na9-Na2-Cl49=359.01      
Cl44-Na9-Na2-Na6= 59.56       Cl44-Na9-Na2-Na12=130.38      Cl44-Na9-Na2-Cl48=187.97      Cl44-Na9-Na2-Cl49= 94.28      
Cl47-Na9-Na2-Na6=237.89       Cl47-Na9-Na2-Na12=308.72      Cl47-Na9-Na2-Cl44=178.34      Cl47-Na9-Na2-Cl48=  6.30      
Cl47-Na9-Na2-Cl49=272.62      Cl48-Na9-Na2-Na6=231.59       Cl48-Na9-Na2-Na12=302.42      Cl48-Na9-Na2-Cl44=172.03      
Cl48-Na9-Na2-Cl49=266.31      Na2-Na9-Na4-Na21= 25.48       Na2-Na9-Na4-Na23=310.27       Na2-Na9-Na4-Cl27=346.80       
Na2-Na9-Na4-Cl35= 80.80       Na2-Na9-Na4-Cl47=253.67       Na2-Na9-Na4-O51=186.26        Na2-Na9-Na4-C53=133.62        
Na6-Na9-Na4-Na21=  5.99       Na6-Na9-Na4-Na23=290.78       Na6-Na9-Na4-Cl27=327.31       Na6-Na9-Na4-Cl35= 61.31       
Na6-Na9-Na4-Cl47=234.18       Na6-Na9-Na4-O51=166.77        Na6-Na9-Na4-C53=114.13        Na11-Na9-Na4-Na21=310.65      
Na11-Na9-Na4-Na23=235.45      Na11-Na9-Na4-Cl27=271.97      Na11-Na9-Na4-Cl35=  5.97      Na11-Na9-Na4-Cl47=178.84      
Na11-Na9-Na4-O51=111.43       Na11-Na9-Na4-C53= 58.79       Na12-Na9-Na4-Na21= 73.66      Na12-Na9-Na4-Na23=358.46      
Na12-Na9-Na4-Cl27= 34.99      Na12-Na9-Na4-Cl35=128.99      Na12-Na9-Na4-Cl47=301.85      Na12-Na9-Na4-O51=234.45       
Na12-Na9-Na4-C53=181.80       Na17-Na9-Na4-Na21=125.10      Na17-Na9-Na4-Na23= 49.89      Na17-Na9-Na4-Cl27= 86.42      
Na17-Na9-Na4-Cl35=180.42      Na17-Na9-Na4-Cl47=353.29      Na17-Na9-Na4-O51=285.88       Na17-Na9-Na4-C53=233.24       
Na21-Na9-Na4-Na23=284.80      Na21-Na9-Na4-Cl27=321.32      Na21-Na9-Na4-Cl35= 55.32      Na21-Na9-Na4-Cl47=228.19      
Na21-Na9-Na4-O51=160.78       Na21-Na9-Na4-C53=108.14       Na23-Na9-Na4-Na21= 75.20      Na23-Na9-Na4-Cl27= 36.53      
Na23-Na9-Na4-Cl35=130.53      Na23-Na9-Na4-Cl47=303.40      Na23-Na9-Na4-O51=235.99       Na23-Na9-Na4-C53=183.35       
Cl35-Na9-Na4-Na21=304.68      Cl35-Na9-Na4-Na23=229.47      Cl35-Na9-Na4-Cl27=266.00      Cl35-Na9-Na4-Cl47=172.87      
Cl35-Na9-Na4-O51=105.46       Cl35-Na9-Na4-C53= 52.82       Cl38-Na9-Na4-Na21= 40.74      Cl38-Na9-Na4-Na23=325.54      
Cl38-Na9-Na4-Cl27=  2.06      Cl38-Na9-Na4-Cl35= 96.06      Cl38-Na9-Na4-Cl47=268.93      Cl38-Na9-Na4-O51=201.52       
Cl38-Na9-Na4-C53=148.88       Cl44-Na9-Na4-Na21=310.09      Cl44-Na9-Na4-Na23=234.88      Cl44-Na9-Na4-Cl27=271.41      
Cl44-Na9-Na4-Cl35=  5.41      Cl44-Na9-Na4-Cl47=178.28      Cl44-Na9-Na4-O51=110.87       Cl44-Na9-Na4-C53= 58.23       
Cl47-Na9-Na4-Na21=131.81      Cl47-Na9-Na4-Na23= 56.60      Cl47-Na9-Na4-Cl27= 93.13      Cl47-Na9-Na4-Cl35=187.13      
Cl47-Na9-Na4-O51=292.59       Cl47-Na9-Na4-C53=239.95       Cl48-Na9-Na4-Na21=128.77      Cl48-Na9-Na4-Na23= 53.56      
Cl48-Na9-Na4-Cl27= 90.09      Cl48-Na9-Na4-Cl35=184.09      Cl48-Na9-Na4-Cl47=356.96      Cl48-Na9-Na4-O51=289.55       
Cl48-Na9-Na4-C53=236.91       Na2-Na9-Na6-Na11=112.61       Na2-Na9-Na6-Na12=290.47       Na2-Na9-Na6-Na13=291.88       
Na2-Na9-Na6-Na14=233.45       Na2-Na9-Na6-Na18=139.94       Na2-Na9-Na6-Na21=176.01       Na2-Na9-Na6-Cl29=141.44       
Na2-Na9-Na6-Cl38=235.65       Na2-Na9-Na6-Cl44= 57.06       Na2-Na9-Na6-Cl45=230.71       Na2-Na9-Na6-Cl49=327.96       
Na4-Na9-Na6-Na2=178.06        Na4-Na9-Na6-Na11=290.68       Na4-Na9-Na6-Na12=108.53       Na4-Na9-Na6-Na13=109.94       
Na4-Na9-Na6-Na14= 51.51       Na4-Na9-Na6-Na18=318.00       Na4-Na9-Na6-Na21=354.07       Na4-Na9-Na6-Cl29=319.51       
Na4-Na9-Na6-Cl38= 53.71       Na4-Na9-Na6-Cl44=235.12       Na4-Na9-Na6-Cl45= 48.78       Na4-Na9-Na6-Cl49=146.02       
Na11-Na9-Na6-Na2=247.39       Na11-Na9-Na6-Na12=177.85      Na11-Na9-Na6-Na13=179.26      Na11-Na9-Na6-Na14=120.84      
Na11-Na9-Na6-Na18= 27.32      Na11-Na9-Na6-Na21= 63.40      Na11-Na9-Na6-Cl29= 28.83      Na11-Na9-Na6-Cl38=123.03      
Na11-Na9-Na6-Cl44=304.45      Na11-Na9-Na6-Cl45=118.10      Na11-Na9-Na6-Cl49=215.35      Na12-Na9-Na6-Na2= 69.53       
Na12-Na9-Na6-Na11=182.15      Na12-Na9-Na6-Na13=  1.41      Na12-Na9-Na6-Na14=302.99      Na12-Na9-Na6-Na18=209.47      
Na12-Na9-Na6-Na21=245.54      Na12-Na9-Na6-Cl29=210.98      Na12-Na9-Na6-Cl38=305.18      Na12-Na9-Na6-Cl44=126.60      
Na12-Na9-Na6-Cl45=300.25      Na12-Na9-Na6-Cl49= 37.50      Na17-Na9-Na6-Na2= 73.41       Na17-Na9-Na6-Na11=186.02      
Na17-Na9-Na6-Na12=  3.88      Na17-Na9-Na6-Na13=  5.29      Na17-Na9-Na6-Na14=306.86      Na17-Na9-Na6-Na18=213.35      
Na17-Na9-Na6-Na21=249.42      Na17-Na9-Na6-Cl29=214.85      Na17-Na9-Na6-Cl38=309.06      Na17-Na9-Na6-Cl44=130.47      
Na17-Na9-Na6-Cl45=304.12      Na17-Na9-Na6-Cl49= 41.37      Na21-Na9-Na6-Na2=183.99       Na21-Na9-Na6-Na11=296.60      
Na21-Na9-Na6-Na12=114.46      Na21-Na9-Na6-Na13=115.87      Na21-Na9-Na6-Na14= 57.44      Na21-Na9-Na6-Na18=323.93      
Na21-Na9-Na6-Cl29=325.43      Na21-Na9-Na6-Cl38= 59.64      Na21-Na9-Na6-Cl44=241.05      Na21-Na9-Na6-Cl45= 54.70      
Na21-Na9-Na6-Cl49=151.95      Na23-Na9-Na6-Na2=125.42       Na23-Na9-Na6-Na11=238.04      Na23-Na9-Na6-Na12= 55.89      
Na23-Na9-Na6-Na13= 57.30      Na23-Na9-Na6-Na14=358.88      Na23-Na9-Na6-Na18=265.36      Na23-Na9-Na6-Na21=301.43      
Na23-Na9-Na6-Cl29=266.87      Na23-Na9-Na6-Cl38=  1.07      Na23-Na9-Na6-Cl44=182.49      Na23-Na9-Na6-Cl45=356.14      
Na23-Na9-Na6-Cl49= 93.39      Cl35-Na9-Na6-Na2=215.86       Cl35-Na9-Na6-Na11=328.47      Cl35-Na9-Na6-Na12=146.32      
Cl35-Na9-Na6-Na13=147.74      Cl35-Na9-Na6-Na14= 89.31      Cl35-Na9-Na6-Na18=355.79      Cl35-Na9-Na6-Na21= 31.87      
Cl35-Na9-Na6-Cl29=357.30      Cl35-Na9-Na6-Cl38= 91.51      Cl35-Na9-Na6-Cl44=272.92      Cl35-Na9-Na6-Cl45= 86.57      
Cl35-Na9-Na6-Cl49=183.82      Cl38-Na9-Na6-Na2=124.35       Cl38-Na9-Na6-Na11=236.97      Cl38-Na9-Na6-Na12= 54.82      
Cl38-Na9-Na6-Na13= 56.23      Cl38-Na9-Na6-Na14=357.81      Cl38-Na9-Na6-Na18=264.29      Cl38-Na9-Na6-Na21=300.36      
Cl38-Na9-Na6-Cl29=265.80      Cl38-Na9-Na6-Cl44=181.42      Cl38-Na9-Na6-Cl45=355.07      Cl38-Na9-Na6-Cl49= 92.32      
Cl44-Na9-Na6-Na2=302.94       Cl44-Na9-Na6-Na11= 55.55      Cl44-Na9-Na6-Na12=233.40      Cl44-Na9-Na6-Na13=234.82      
Cl44-Na9-Na6-Na14=176.39      Cl44-Na9-Na6-Na18= 82.87      Cl44-Na9-Na6-Na21=118.95      Cl44-Na9-Na6-Cl29= 84.38      
Cl44-Na9-Na6-Cl38=178.58      Cl44-Na9-Na6-Cl45=173.65      Cl44-Na9-Na6-Cl49=270.90      Cl47-Na9-Na6-Na2=123.63       
Cl47-Na9-Na6-Na11=236.24      Cl47-Na9-Na6-Na12= 54.09      Cl47-Na9-Na6-Na13= 55.51      Cl47-Na9-Na6-Na14=357.08      
Cl47-Na9-Na6-Na18=263.56      Cl47-Na9-Na6-Na21=299.64      Cl47-Na9-Na6-Cl29=265.07      Cl47-Na9-Na6-Cl38=359.27      
Cl47-Na9-Na6-Cl44=180.69      Cl47-Na9-Na6-Cl45=354.34      Cl47-Na9-Na6-Cl49= 91.59      Cl48-Na9-Na6-Na2= 34.41       
Cl48-Na9-Na6-Na11=147.02      Cl48-Na9-Na6-Na12=324.88      Cl48-Na9-Na6-Na13=326.29      Cl48-Na9-Na6-Na14=267.86      
Cl48-Na9-Na6-Na18=174.35      Cl48-Na9-Na6-Na21=210.42      Cl48-Na9-Na6-Cl29=175.85      Cl48-Na9-Na6-Cl38=270.06      
Cl48-Na9-Na6-Cl44= 91.47      Cl48-Na9-Na6-Cl45=265.12      Cl48-Na9-Na6-Cl49=  2.37      Na5-Na10-Na1-Na7=359.42       
Na5-Na10-Na1-Na8=289.22       Na5-Na10-Na1-Na15= 52.53      Na5-Na10-Na1-Na19=355.98      Na5-Na10-Na1-Cl30= 58.63      
Na5-Na10-Na1-Cl36=234.47      Na5-Na10-Na1-Cl42=323.71      Na5-Na10-Na1-Cl50= 52.02      Na7-Na10-Na1-Na8=289.80       
Na7-Na10-Na1-Na15= 53.11      Na7-Na10-Na1-Na19=356.56      Na7-Na10-Na1-Cl30= 59.20      Na7-Na10-Na1-Cl36=235.05      
Na7-Na10-Na1-Cl42=324.28      Na7-Na10-Na1-Cl50= 52.59      Na8-Na10-Na1-Na7= 70.20       Na8-Na10-Na1-Na15=123.31      
Na8-Na10-Na1-Na19= 66.76      Na8-Na10-Na1-Cl30=129.40      Na8-Na10-Na1-Cl36=305.25      Na8-Na10-Na1-Cl42= 34.48      
Na8-Na10-Na1-Cl50=122.79      Na22-Na10-Na1-Na7=304.88      Na22-Na10-Na1-Na8=234.68      Na22-Na10-Na1-Na15=357.99     
Na22-Na10-Na1-Na19=301.44     Na22-Na10-Na1-Cl30=  4.08     Na22-Na10-Na1-Cl36=179.93     Na22-Na10-Na1-Cl42=269.16     
Na22-Na10-Na1-Cl50=357.47     Cl28-Na10-Na1-Na7=305.46      Cl28-Na10-Na1-Na8=235.26      Cl28-Na10-Na1-Na15=358.57     
Cl28-Na10-Na1-Na19=302.02     Cl28-Na10-Na1-Cl30=  4.66     Cl28-Na10-Na1-Cl36=180.51     Cl28-Na10-Na1-Cl42=269.74     
Cl28-Na10-Na1-Cl50=358.05     Cl30-Na10-Na1-Na7=300.80      Cl30-Na10-Na1-Na8=230.60      Cl30-Na10-Na1-Na15=353.91     
Cl30-Na10-Na1-Na19=297.36     Cl30-Na10-Na1-Cl36=175.85     Cl30-Na10-Na1-Cl42=265.08     Cl30-Na10-Na1-Cl50=353.39     
Cl31-Na10-Na1-Na7= 36.66      Cl31-Na10-Na1-Na8=326.46      Cl31-Na10-Na1-Na15= 89.77     Cl31-Na10-Na1-Na19= 33.22     
Cl31-Na10-Na1-Cl30= 95.87     Cl31-Na10-Na1-Cl36=271.71     Cl31-Na10-Na1-Cl42=  0.95     Cl31-Na10-Na1-Cl50= 89.26     
Cl36-Na10-Na1-Na7=124.95      Cl36-Na10-Na1-Na8= 54.75      Cl36-Na10-Na1-Na15=178.06     Cl36-Na10-Na1-Na19=121.51     
Cl36-Na10-Na1-Cl30=184.15     Cl36-Na10-Na1-Cl42= 89.23     Cl36-Na10-Na1-Cl50=177.54     Na1-Na10-Na5-Na3=324.55       
Na1-Na10-Na5-Na7=  0.58       Na1-Na10-Na5-Na16= 57.31      Na1-Na10-Na5-Na22=290.50      Na1-Na10-Na5-Cl28=234.09      
Na1-Na10-Na5-Cl31= 59.40      Na1-Na10-Na5-Cl34=323.63      Na1-Na10-Na5-Cl41= 56.27      Na7-Na10-Na5-Na3=323.97       
Na7-Na10-Na5-Na16= 56.73      Na7-Na10-Na5-Na22=289.92      Na7-Na10-Na5-Cl28=233.51      Na7-Na10-Na5-Cl31= 58.82      
Na7-Na10-Na5-Cl34=323.05      Na7-Na10-Na5-Cl41= 55.69      Na8-Na10-Na5-Na3=269.36       Na8-Na10-Na5-Na7=305.40       
Na8-Na10-Na5-Na16=  2.13      Na8-Na10-Na5-Na22=235.31      Na8-Na10-Na5-Cl28=178.91      Na8-Na10-Na5-Cl31=  4.21      
Na8-Na10-Na5-Cl34=268.45      Na8-Na10-Na5-Cl41=  1.08      Na22-Na10-Na5-Na3= 34.05      Na22-Na10-Na5-Na7= 70.08      
Na22-Na10-Na5-Na16=126.82     Na22-Na10-Na5-Cl28=303.59     Na22-Na10-Na5-Cl31=128.90     Na22-Na10-Na5-Cl34= 33.13     
Na22-Na10-Na5-Cl41=125.77     Cl28-Na10-Na5-Na3= 90.46      Cl28-Na10-Na5-Na7=126.49      Cl28-Na10-Na5-Na16=183.22     
Cl28-Na10-Na5-Na22= 56.41     Cl28-Na10-Na5-Cl31=185.31     Cl28-Na10-Na5-Cl34= 89.54     Cl28-Na10-Na5-Cl41=182.17     
Cl30-Na10-Na5-Na3=  2.97      Cl30-Na10-Na5-Na7= 39.00      Cl30-Na10-Na5-Na16= 95.73     Cl30-Na10-Na5-Na22=328.92     
Cl30-Na10-Na5-Cl28=272.51     Cl30-Na10-Na5-Cl31= 97.82     Cl30-Na10-Na5-Cl34=  2.05     Cl30-Na10-Na5-Cl41= 94.69     
Cl31-Na10-Na5-Na3=265.15      Cl31-Na10-Na5-Na7=301.18      Cl31-Na10-Na5-Na16=357.91     Cl31-Na10-Na5-Na22=231.10     
Cl31-Na10-Na5-Cl28=174.69     Cl31-Na10-Na5-Cl34=264.23     Cl31-Na10-Na5-Cl41=356.87     Cl36-Na10-Na5-Na3=269.13      
Cl36-Na10-Na5-Na7=305.16      Cl36-Na10-Na5-Na16=  1.90     Cl36-Na10-Na5-Na22=235.08     Cl36-Na10-Na5-Cl28=178.67     
Cl36-Na10-Na5-Cl31=  3.98     Cl36-Na10-Na5-Cl34=268.22     Cl36-Na10-Na5-Cl41=  0.85     Na1-Na10-Na7-Na5=180.58       
Na1-Na10-Na7-Na8= 71.04       Na1-Na10-Na7-Na14=214.36      Na1-Na10-Na7-Na15=306.12      Na1-Na10-Na7-Na16=127.94      
Na1-Na10-Na7-Na18= 69.15      Na1-Na10-Na7-Na19=  3.37      Na1-Na10-Na7-Na22=251.99      Na1-Na10-Na7-Cl30=303.14      
Na1-Na10-Na7-Cl31=126.04      Na1-Na10-Na7-Cl34=215.81      Na1-Na10-Na7-Cl42= 35.41      Na1-Na10-Na7-Cl45=131.31      
Na1-Na10-Na7-Cl46=303.24      Na5-Na10-Na7-Na1=179.42       Na5-Na10-Na7-Na8=250.46       Na5-Na10-Na7-Na14= 33.78      
Na5-Na10-Na7-Na15=125.54      Na5-Na10-Na7-Na16=307.36      Na5-Na10-Na7-Na18=248.57      Na5-Na10-Na7-Na19=182.79      
Na5-Na10-Na7-Na22= 71.41      Na5-Na10-Na7-Cl30=122.55      Na5-Na10-Na7-Cl31=305.46      Na5-Na10-Na7-Cl34= 35.23      
Na5-Na10-Na7-Cl42=214.83      Na5-Na10-Na7-Cl45=310.73      Na5-Na10-Na7-Cl46=122.66      Na8-Na10-Na7-Na1=288.96       
Na8-Na10-Na7-Na5=109.54       Na8-Na10-Na7-Na14=143.32      Na8-Na10-Na7-Na15=235.08      Na8-Na10-Na7-Na16= 56.90      
Na8-Na10-Na7-Na18=358.11      Na8-Na10-Na7-Na19=292.33      Na8-Na10-Na7-Na22=180.94      Na8-Na10-Na7-Cl30=232.09      
Na8-Na10-Na7-Cl31= 55.00      Na8-Na10-Na7-Cl34=144.77      Na8-Na10-Na7-Cl42=324.37      Na8-Na10-Na7-Cl45= 60.26      
Na8-Na10-Na7-Cl46=232.19      Na22-Na10-Na7-Na1=108.01      Na22-Na10-Na7-Na5=288.59      Na22-Na10-Na7-Na8=179.06      
Na22-Na10-Na7-Na14=322.37     Na22-Na10-Na7-Na15= 54.13     Na22-Na10-Na7-Na16=235.95     Na22-Na10-Na7-Na18=177.17     
Na22-Na10-Na7-Na19=111.38     Na22-Na10-Na7-Cl30= 51.15     Na22-Na10-Na7-Cl31=234.05     Na22-Na10-Na7-Cl34=323.82     
Na22-Na10-Na7-Cl42=143.42     Na22-Na10-Na7-Cl45=239.32     Na22-Na10-Na7-Cl46= 51.25     Cl28-Na10-Na7-Na1=144.94      
Cl28-Na10-Na7-Na5=325.53      Cl28-Na10-Na7-Na8=215.99      Cl28-Na10-Na7-Na14=359.30     Cl28-Na10-Na7-Na15= 91.07     
Cl28-Na10-Na7-Na16=272.89     Cl28-Na10-Na7-Na18=214.10     Cl28-Na10-Na7-Na19=148.32     Cl28-Na10-Na7-Na22= 36.93     
Cl28-Na10-Na7-Cl30= 88.08     Cl28-Na10-Na7-Cl31=270.98     Cl28-Na10-Na7-Cl34=  0.76     Cl28-Na10-Na7-Cl42=180.36     
Cl28-Na10-Na7-Cl45=276.25     Cl28-Na10-Na7-Cl46= 88.18     Cl30-Na10-Na7-Na1= 56.86      Cl30-Na10-Na7-Na5=237.45      
Cl30-Na10-Na7-Na8=127.91      Cl30-Na10-Na7-Na14=271.22     Cl30-Na10-Na7-Na15=  2.98     Cl30-Na10-Na7-Na16=184.81     
Cl30-Na10-Na7-Na18=126.02     Cl30-Na10-Na7-Na19= 60.24     Cl30-Na10-Na7-Na22=308.85     Cl30-Na10-Na7-Cl31=182.90     
Cl30-Na10-Na7-Cl34=272.68     Cl30-Na10-Na7-Cl42= 92.27     Cl30-Na10-Na7-Cl45=188.17     Cl30-Na10-Na7-Cl46=  0.10     
Cl31-Na10-Na7-Na1=233.96      Cl31-Na10-Na7-Na5= 54.54      Cl31-Na10-Na7-Na8=305.00      Cl31-Na10-Na7-Na14= 88.32     
Cl31-Na10-Na7-Na15=180.08     Cl31-Na10-Na7-Na16=  1.90     Cl31-Na10-Na7-Na18=303.11     Cl31-Na10-Na7-Na19=237.33     
Cl31-Na10-Na7-Na22=125.95     Cl31-Na10-Na7-Cl30=177.10     Cl31-Na10-Na7-Cl34= 89.77     Cl31-Na10-Na7-Cl42=269.37     
Cl31-Na10-Na7-Cl45=  5.27     Cl31-Na10-Na7-Cl46=177.20     Cl36-Na10-Na7-Na1=324.03      Cl36-Na10-Na7-Na5=144.61      
Cl36-Na10-Na7-Na8= 35.07      Cl36-Na10-Na7-Na14=178.39     Cl36-Na10-Na7-Na15=270.15     Cl36-Na10-Na7-Na16= 91.97     
Cl36-Na10-Na7-Na18= 33.18     Cl36-Na10-Na7-Na19=327.40     Cl36-Na10-Na7-Na22=216.02     Cl36-Na10-Na7-Cl30=267.17     
Cl36-Na10-Na7-Cl31= 90.07     Cl36-Na10-Na7-Cl34=179.84     Cl36-Na10-Na7-Cl42=359.44     Cl36-Na10-Na7-Cl45= 95.34     
Cl36-Na10-Na7-Cl46=267.27     Na1-Na10-Na8-Na7=289.53       Na1-Na10-Na8-Na16=233.26      Na1-Na10-Na8-Na18=291.45      
Na1-Na10-Na8-Cl31=231.10      Na1-Na10-Na8-Cl36= 55.51      Na1-Na10-Na8-Cl37=235.43      Na1-Na10-Na8-Cl42=325.49      
Na5-Na10-Na8-Na1=124.73       Na5-Na10-Na8-Na7= 54.26       Na5-Na10-Na8-Na16=357.99      Na5-Na10-Na8-Na18= 56.18      
Na5-Na10-Na8-Cl31=355.83      Na5-Na10-Na8-Cl36=180.23      Na5-Na10-Na8-Cl37=  0.16      Na5-Na10-Na8-Cl42= 90.22      
Na7-Na10-Na8-Na1= 70.47       Na7-Na10-Na8-Na16=303.73      Na7-Na10-Na8-Na18=  1.92      Na7-Na10-Na8-Cl31=301.57      
Na7-Na10-Na8-Cl36=125.98      Na7-Na10-Na8-Cl37=305.90      Na7-Na10-Na8-Cl42= 35.97      Na22-Na10-Na8-Na1= 69.53      
Na22-Na10-Na8-Na7=359.06      Na22-Na10-Na8-Na16=302.80     Na22-Na10-Na8-Na18=  0.98     Na22-Na10-Na8-Cl31=300.63     
Na22-Na10-Na8-Cl36=125.04     Na22-Na10-Na8-Cl37=304.96     Na22-Na10-Na8-Cl42= 35.03     Cl28-Na10-Na8-Na1=125.80      
Cl28-Na10-Na8-Na7= 55.33      Cl28-Na10-Na8-Na16=359.07     Cl28-Na10-Na8-Na18= 57.25     Cl28-Na10-Na8-Cl31=356.90     
Cl28-Na10-Na8-Cl36=181.31     Cl28-Na10-Na8-Cl37=  1.23     Cl28-Na10-Na8-Cl42= 91.30     Cl30-Na10-Na8-Na1= 34.30      
Cl30-Na10-Na8-Na7=323.83      Cl30-Na10-Na8-Na16=267.56     Cl30-Na10-Na8-Na18=325.75     Cl30-Na10-Na8-Cl31=265.40     
Cl30-Na10-Na8-Cl36= 89.80     Cl30-Na10-Na8-Cl37=269.73     Cl30-Na10-Na8-Cl42=359.79     Cl31-Na10-Na8-Na1=128.90      
Cl31-Na10-Na8-Na7= 58.43      Cl31-Na10-Na8-Na16=  2.16     Cl31-Na10-Na8-Na18= 60.35     Cl31-Na10-Na8-Cl36=184.41     
Cl31-Na10-Na8-Cl37=  4.33     Cl31-Na10-Na8-Cl42= 94.40     Cl36-Na10-Na8-Na1=304.49      Cl36-Na10-Na8-Na7=234.02      
Cl36-Na10-Na8-Na16=177.76     Cl36-Na10-Na8-Na18=235.94     Cl36-Na10-Na8-Cl31=175.59     Cl36-Na10-Na8-Cl37=179.92     
Cl36-Na10-Na8-Cl42=269.99     

========================================================================
 FINAL SINGLEPOINT CALCULATION ON OPTIMIZED GEOMETRY
========================================================================

 Ncao       : 440
 Nao        : 415
 Nshell     : 185
 Nel        : 304
 T(el)      :   300.0
 intcut     :    25.0
 scfconv/Eh :  0.100E-05
   qconv/e  :  0.100E-03
 intneglect :  0.100E-07
 broydamp   :      0.250
 iter      E             dE          RMSdq      gap      omega  full diag
   1   -184.3521590 -0.184352E+03  0.355E-04    2.15       0.0  T
   2   -184.3521590 -0.455287E-09  0.340E-04    2.15      30.1  T
   3   -184.3521590 -0.201905E-08  0.287E-04    2.15      35.8  T
speedup  1.00
cpu  time for SCC    0.12 s
wall time for SCC    0.12 s

   *** convergence criteria satisfied after 3 iterations ***

          eigenvalues
 #    :         140        141        142        143        144        145        146        147
 occ. :        2.000      2.000      2.000      2.000      2.000      2.000      2.000      2.000
 eps  :       -10.668    -10.655    -10.642    -10.614    -10.457    -10.434    -10.366    -10.338
 #    :         148        149        150        151        152        153        154        155
 occ. :        2.000      2.000      2.000      2.000      2.000      0.000      0.000      0.000
 eps  :       -10.297    -10.219     -9.974     -9.897     -9.850     -7.704     -7.217     -6.470
 #    :         156        157        158        159        160        161        162        163
 occ. :        0.000      0.000      0.000      0.000      0.000      0.000      0.000      0.000
 eps  :        -6.193     -5.356     -4.847     -4.232     -3.534     -3.220     -3.086     -2.514


   #   Z            q   n(s)   n(p)   n(d)      C6AA      α(0)
   1  11 Na     0.725  0.078  0.198  0.000    67.879    26.662
   2  11 Na     0.686  0.121  0.193  0.000    68.354    26.755
   3  11 Na     0.702  0.076  0.222  0.000    68.152    26.716
   4  11 Na     0.763  0.076  0.161  0.000    67.406    26.569
   5  11 Na     0.723  0.070  0.207  0.000    67.903    26.667
   6  11 Na     0.709  0.040  0.251  0.000    68.072    26.700
   7  11 Na     0.777  0.005  0.218  0.000    67.240    26.536
   8  11 Na     0.724  0.074  0.203  0.000    67.891    26.665
   9  11 Na     0.675  0.052  0.273  0.000    68.494    26.783
  10  11 Na     0.742  0.072  0.186  0.000    67.663    26.620
  11  11 Na     0.720  0.082  0.198  0.000    67.938    26.674
  12  11 Na     0.692  0.049  0.259  0.000    68.285    26.742
  13  11 Na     0.775  0.055  0.170  0.000    67.269    26.542
  14  11 Na     0.779  0.013  0.208  0.000    67.213    26.531
  15  11 Na     0.696  0.076  0.229  0.000    68.235    26.732
  16  11 Na     0.867  0.029  0.104  0.000    66.169    26.324
  17  11 Na     0.691  0.115  0.194  0.000    68.296    26.744
  18  11 Na     0.693  0.075  0.232  0.000    68.270    26.739
  19  11 Na     0.829  0.040  0.132  0.000    66.622    26.414
  20  11 Na     0.718  0.076  0.205  0.000    67.954    26.677
  21  11 Na     0.791  0.025  0.183  0.000    67.065    26.502
  22  11 Na     0.836  0.036  0.128  0.000    66.534    26.397
  23  11 Na     0.699  0.047  0.254  0.000    68.192    26.724
  24  11 Na     0.773  0.058  0.170  0.000    67.292    26.547
  25  11 Na     0.691  0.071  0.238  0.000    68.288    26.742
  26  17 Cl    -0.793  1.975  5.787  0.031   126.644    17.213
  27  17 Cl    -0.755  1.978  5.776  0.001   125.515    17.140
  28  17 Cl    -0.765  1.976  5.786  0.003   125.930    17.169
  29  17 Cl    -0.726  1.977  5.744  0.006   124.388    17.063
  30  17 Cl    -0.747  1.977  5.767  0.002   125.194    17.118
  31  17 Cl    -0.751  1.974  5.773  0.003   125.359    17.130
  32  17 Cl    -0.739  1.978  5.759  0.002   124.875    17.096
  33  17 Cl    -0.742  1.978  5.763  0.000   125.011    17.106
  34  17 Cl    -0.727  1.979  5.747  0.001   124.397    17.064
  35  17 Cl    -0.760  1.978  5.779  0.003   125.731    17.155
  36  17 Cl    -0.761  1.978  5.782  0.001   125.792    17.159
  37  17 Cl    -0.778  1.974  5.799  0.005   126.450    17.204
  38  17 Cl    -0.738  1.979  5.757  0.003   124.857    17.095
  39  17 Cl    -0.767  1.975  5.791  0.001   125.997    17.173
  40  17 Cl    -0.740  1.977  5.762  0.002   124.945    17.101
  41  17 Cl    -0.746  1.980  5.766  0.000   125.156    17.116
  42  17 Cl    -0.745  1.975  5.764  0.006   125.140    17.115
  43  17 Cl    -0.736  1.977  5.758  0.001   124.790    17.091
  44  17 Cl    -0.737  1.978  5.757  0.002   124.809    17.092
  45  17 Cl    -0.721  1.979  5.740  0.002   124.194    17.050
  46  17 Cl    -0.717  1.981  5.733  0.004   124.039    17.039
  47  17 Cl    -0.751  1.977  5.773  0.002   125.367    17.130
  48  17 Cl    -0.745  1.976  5.768  0.002   125.146    17.115
  49  17 Cl    -0.741  1.978  5.762  0.001   124.986    17.104
  50  17 Cl    -0.769  1.976  5.793  0.001   126.105    17.180
  51   8 O     -0.461  1.701  4.760  0.000    22.009     6.336
  52   1 H      0.306  0.694  0.000  0.000     0.701     1.314
  53   6 C      0.064  1.043  2.893  0.000    19.469     6.273
  54   1 H      0.023  0.977  0.000  0.000     2.685     2.563
  55   1 H      0.053  0.947  0.000  0.000     2.280     2.361
  56   6 C     -0.075  1.056  3.020  0.000    21.938     6.669
  57   1 H      0.040  0.960  0.000  0.000     2.455     2.450
  58   1 H      0.033  0.967  0.000  0.000     2.544     2.494
  59   6 C     -0.070  1.053  3.017  0.000    21.832     6.652
  60   1 H      0.059  0.941  0.000  0.000     2.203     2.321
  61   1 H      0.039  0.961  0.000  0.000     2.467     2.456
  62   6 C     -0.118  1.039  3.079  0.000    22.816     6.812
  63   1 H      0.027  0.973  0.000  0.000     2.630     2.536
  64   1 H      0.077  0.923  0.000  0.000     2.007     2.216
  65   1 H      0.037  0.963  0.000  0.000     2.489     2.467
  66   8 O     -0.472  1.694  4.778  0.000    22.242     6.370
  67   1 H      0.321  0.679  0.000  0.000     0.648     1.258
  68   6 C      0.055  1.044  2.900  0.000    19.700     6.329
  69   1 H      0.031  0.969  0.000  0.000     2.574     2.509
  70   1 H      0.059  0.941  0.000  0.000     2.207     2.323
  71   6 C     -0.095  1.062  3.033  0.000    22.307     6.724
  72   1 H      0.074  0.926  0.000  0.000     2.041     2.234
  73   1 H      0.041  0.959  0.000  0.000     2.429     2.437
  74   6 C     -0.061  1.048  3.013  0.000    21.666     6.627
  75   1 H      0.033  0.967  0.000  0.000     2.544     2.494
  76   1 H      0.040  0.960  0.000  0.000     2.442     2.444
  77   6 C     -0.120  1.041  3.079  0.000    22.859     6.819
  78   1 H      0.058  0.942  0.000  0.000     2.220     2.330
  79   1 H      0.043  0.957  0.000  0.000     2.415     2.430
  80   1 H      0.040  0.960  0.000  0.000     2.444     2.445
  81   8 O     -0.658  1.725  4.933  0.000    26.531     6.957
  82   1 H      0.355  0.645  0.000  0.000     0.569     1.180
  83   1 H      0.323  0.677  0.000  0.000     0.655     1.270
  84   8 O     -0.617  1.723  4.894  0.000    25.502     6.820
  85   1 H      0.330  0.670  0.000  0.000     0.626     1.237
  86   1 H      0.288  0.712  0.000  0.000     0.758     1.367
  87   8 O     -0.634  1.719  4.914  0.000    25.922     6.876
  88   1 H      0.341  0.659  0.000  0.000     0.604     1.217
  89   1 H      0.344  0.656  0.000  0.000     0.595     1.208
  90   8 O     -0.602  1.717  4.885  0.000    25.134     6.771
  91   1 H      0.317  0.683  0.000  0.000     0.656     1.264
  92   1 H      0.298  0.702  0.000  0.000     0.727     1.339
  93   8 O     -0.627  1.717  4.910  0.000    25.743     6.852
  94   1 H      0.338  0.662  0.000  0.000     0.615     1.230
  95   1 H      0.343  0.657  0.000  0.000     0.596     1.208

 Mol. C6AA /au·bohr⁶  :     298100.959419
 Mol. C8AA /au·bohr⁸  :   17808972.492152
 Mol. α(0) /au        :       1252.212698

 
 Wiberg/Mayer (AO) data. WBOs > 0.1 written file <wbo>
 largest (>0.05) Wiberg bond orders for each atom
           total WBO             WBO to atom ...
     1  Na  0.509    Cl  36 0.176    Cl  50 0.124    Cl  30 0.090    Cl  42 0.085
     2  Na  0.555    Cl  44 0.196    Cl  49 0.171    Cl  48 0.146
     3  Na  0.554    Cl  39 0.175    Cl  41 0.133    Cl  43 0.100    Cl  34 0.094
     4  Na  0.432    Cl  35 0.130    Cl  47 0.106    Cl  27 0.096    O   51 0.074
     5  Na  0.523    Cl  28 0.163    Cl  41 0.134    Cl  34 0.084    Cl  31 0.082
     6  Na  0.543    Cl  29 0.148    Cl  45 0.136    Cl  44 0.068    Cl  49 0.067    Cl  38 0.057
     7  Na  0.456    Cl  31 0.128    Cl  34 0.092    Cl  30 0.084    Cl  45 0.053
     8  Na  0.511    Cl  37 0.146    Cl  36 0.124    Cl  31 0.086    Cl  42 0.061
     9  Na  0.585    Cl  35 0.172    Cl  44 0.144    Cl  47 0.076    Cl  38 0.073    Cl  48 0.061
    10  Na  0.479    Cl  28 0.162    Cl  36 0.124    Cl  30 0.076    Cl  31 0.076
    11  Na  0.517    Cl  26 0.217    Cl  29 0.104    Cl  35 0.096    Cl  44 0.064
    12  Na  0.567    Cl  49 0.114    Cl  43 0.110    Cl  48 0.103    Cl  40 0.096    Cl  38 0.077
    13  Na  0.428    Cl  43 0.104    Cl  49 0.098    Cl  41 0.088    O   87 0.074
    14  Na  0.453    Cl  46 0.095    Cl  45 0.093    Cl  34 0.089    Cl  38 0.058
    15  Na  0.568    Cl  50 0.173    Cl  33 0.137    Cl  30 0.121    Cl  46 0.083
    16  Na  0.261    O   66 0.075    Cl  41 0.075
    17  Na  0.554    Cl  47 0.181    Cl  40 0.166    Cl  48 0.164
    18  Na  0.573    Cl  37 0.197    Cl  42 0.124    Cl  29 0.103    Cl  45 0.078
    19  Na  0.323    Cl  50 0.114    Cl  42 0.107    O   84 0.062
    20  Na  0.515    Cl  40 0.143    Cl  39 0.143    Cl  32 0.096    Cl  43 0.093
    21  Na  0.393    Cl  46 0.109    O   81 0.102    Cl  29 0.086
    22  Na  0.322    Cl  33 0.074    O   90 0.058    Cl  30 0.056    O   93 0.050
    23  Na  0.553    Cl  27 0.135    Cl  32 0.114    Cl  47 0.099    Cl  40 0.074    Cl  38 0.071
    24  Na  0.425    Cl  32 0.106    Cl  39 0.097    Cl  33 0.091    O   93 0.068
    25  Na  0.562    Cl  27 0.157    Cl  33 0.142    Cl  46 0.107    Cl  32 0.089
    26  Cl  0.393    Na  11 0.217    H   85 0.051
    27  Cl  0.452    Na  25 0.157    Na  23 0.135    Na   4 0.096
    28  Cl  0.442    Na   5 0.163    Na  10 0.162
    29  Cl  0.482    Na   6 0.148    Na  11 0.104    Na  18 0.103    Na  21 0.086
    30  Cl  0.480    Na  15 0.121    Na   1 0.090    Na   7 0.084    Na  10 0.076    Na  22 0.056
    31  Cl  0.468    Na   7 0.128    Na   8 0.086    Na   5 0.082    Na  10 0.076
    32  Cl  0.484    Na  23 0.114    Na  24 0.106    Na  20 0.096    Na  25 0.089
    33  Cl  0.456    Na  25 0.142    Na  15 0.137    Na  24 0.091    Na  22 0.074
    34  Cl  0.492    Na   3 0.094    Na   7 0.092    Na  14 0.089    Na   5 0.084
    35  Cl  0.443    Na   9 0.172    Na   4 0.130    Na  11 0.096
    36  Cl  0.442    Na   1 0.176    Na  10 0.124    Na   8 0.124
    37  Cl  0.417    Na  18 0.197    Na   8 0.146
    38  Cl  0.495    Na  12 0.077    Na   9 0.073    Na  23 0.071    Na  14 0.058    Na   6 0.057
    39  Cl  0.438    Na   3 0.175    Na  20 0.143    Na  24 0.097
    40  Cl  0.477    Na  17 0.166    Na  20 0.143    Na  12 0.096    Na  23 0.074
    41  Cl  0.456    Na   5 0.134    Na   3 0.133    Na  13 0.088    Na  16 0.075
    42  Cl  0.480    Na  18 0.124    Na  19 0.107    Na   1 0.085    Na   8 0.061
    43  Cl  0.484    Na  12 0.110    Na  13 0.104    Na   3 0.100    Na  20 0.093
    44  Cl  0.493    Na   2 0.196    Na   9 0.144    Na   6 0.068    Na  11 0.064
    45  Cl  0.491    Na   6 0.136    Na  14 0.093    Na  18 0.078    Na   7 0.053
    46  Cl  0.496    Na  21 0.109    Na  25 0.107    Na  14 0.095    Na  15 0.083
    47  Cl  0.472    Na  17 0.181    Na   4 0.106    Na  23 0.099    Na   9 0.076
    48  Cl  0.488    Na  17 0.164    Na   2 0.146    Na  12 0.103    Na   9 0.061
    49  Cl  0.480    Na   2 0.171    Na  12 0.114    Na  13 0.098    Na   6 0.067
    50  Cl  0.436    Na  15 0.173    Na   1 0.124    Na  19 0.114
    51  O   2.004    C   53 0.983    H   52 0.896    Na   4 0.074
    52  H   0.906    O   51 0.896
    53  C   3.943    C   56 1.007    O   51 0.983    H   54 0.974    H   55 0.973
    54  H   0.999    C   53 0.974
    55  H   0.997    C   53 0.973
    56  C   3.994    C   59 1.008    C   53 1.007    H   57 0.973    H   58 0.973
    57  H   0.998    C   56 0.973
    58  H   0.998    C   56 0.973
    59  C   3.991    C   62 1.023    C   56 1.008    H   61 0.976    H   60 0.964
    60  H   0.996    C   59 0.964
    61  H   0.997    C   59 0.976
    62  C   3.990    C   59 1.023    H   63 0.987    H   65 0.979    H   64 0.975
    63  H   0.999    C   62 0.987
    64  H   0.993    C   62 0.975
    65  H   0.997    C   62 0.979
    66  O   2.006    C   68 0.989    H   67 0.870    Na  16 0.075
    67  H   0.896    O   66 0.870
    68  C   3.946    C   71 1.006    O   66 0.989    H   70 0.975    H   69 0.970
    69  H   0.996    C   68 0.970
    70  H   0.995    C   68 0.975
    71  C   3.990    C   74 1.009    C   68 1.006    H   73 0.974    H   72 0.961
    72  H   0.993    C   71 0.961
    73  H   0.998    C   71 0.974
    74  C   3.995    C   77 1.019    C   71 1.009    H   76 0.976    H   75 0.975
    75  H   0.996    C   74 0.975
    76  H   0.998    C   74 0.976
    77  C   3.993    C   74 1.019    H   79 0.984    H   80 0.979    H   78 0.967
    78  H   0.996    C   77 0.967
    79  H   0.998    C   77 0.984
    80  H   0.997    C   77 0.979
    81  O   1.880    H   83 0.897    H   82 0.827    Na  21 0.102
    82  H   0.874    O   81 0.827
    83  H   0.896    O   81 0.897
    84  O   1.888    H   86 0.920    H   85 0.843    Na  19 0.062
    85  H   0.891    O   84 0.843    Cl  26 0.051
    86  H   0.917    O   84 0.920
    87  O   1.886    H   88 0.884    H   89 0.880    Na  13 0.074
    88  H   0.883    O   87 0.884
    89  H   0.881    O   87 0.880
    90  O   1.882    H   92 0.914    H   91 0.883    Na  22 0.058
    91  H   0.899    O   90 0.883
    92  H   0.911    O   90 0.914
    93  O   1.891    H   94 0.887    H   95 0.881    Na  24 0.068    Na  22 0.050
    94  H   0.886    O   93 0.887
    95  H   0.882    O   93 0.881
 MOs/occ written to file <molden.input>
 
molecular dipole:
                 x           y           z       tot (Debye)
 q only:        2.392       0.252       4.099
   full:        0.865      -3.388       0.237       8.909
molecular quadrupole (traceless):
                xx          xy          yy          xz          yz          zz
 q only:       61.425      33.162     -37.473     -28.991      19.597     -23.953
  q+dip:       37.929      32.215      -4.177     -29.857      32.745     -33.752
   full:       36.911      31.474      -4.906     -28.070      33.017     -32.005

SCC energy    :    -184.3521590
rep           :       0.7023166
ES            :       1.9548196
AES           :      -0.0734219
AXC           :      -0.0034382
disp          :      -0.1989702
XB            :       0.0000000
fix           :       0.0000000
total E       :    -183.6408661
atomizationE  :      16.2976044    10226.90
(atE without considering molecular charge,
 total energy contains solvation terms)
H-L gap (eV)  :          2.1466
optimized geometry written to: xtbopt.xyz

           ------------------------------------------------- 
          |                Numerical Hessian                |
           ------------------------------------------------- 
step length          :   0.00500
SCC accuracy         :   0.25000
Hessian scale factor :   1.00000
frozen atoms in %    :   0.00000    0
RMS gradient         :   0.00010
estimated CPU  time      7.48 min
estimated wall time      7.49 min

writing file <hessian>.
 
 projected vibrational frequencies (cm-1)
eigval :       -0.00    -0.00    -0.00     0.00     0.00     0.00
eigval :       11.80    15.64    17.58    21.37    25.91    28.48
eigval :       29.58    31.42    34.07    35.84    37.26    38.89
eigval :       43.09    43.55    44.91    46.85    47.68    48.12
eigval :       49.71    50.71    51.92    55.23    55.91    56.38
eigval :       58.21    59.16    60.93    61.25    61.86    62.36
eigval :       64.42    65.44    65.73    68.10    68.67    68.77
eigval :       70.40    70.83    71.60    73.05    74.68    75.01
eigval :       76.85    78.07    78.38    78.95    80.16    80.80
eigval :       82.03    83.37    84.12    85.55    85.91    86.82
eigval :       87.91    89.30    90.06    91.68    92.38    94.42
eigval :       95.75    96.98    97.90    98.57    99.59   101.30
eigval :      101.56   102.62   102.78   103.63   104.31   105.57
eigval :      107.52   109.16   110.90   111.62   112.53   113.11
eigval :      114.37   114.87   115.89   117.20   118.88   119.94
eigval :      121.48   122.41   124.55   125.20   128.41   128.75
eigval :      129.59   130.37   131.77   134.65   135.10   135.87
eigval :      137.68   138.20   139.39   140.83   140.95   142.38
eigval :      143.65   144.49   145.22   145.74   147.02   147.13
eigval :      148.72   150.43   152.40   152.71   153.35   154.96
eigval :      155.35   156.47   157.26   157.57   159.53   160.28
eigval :      161.54   162.43   165.13   166.29   167.09   168.87
eigval :      170.10   172.18   173.29   173.95   177.82   178.01
eigval :      178.36   179.99   181.99   182.30   183.21   184.33
eigval :      185.26   185.86   189.66   189.91   191.30   192.00
eigval :      192.84   193.98   194.97   195.90   197.08   199.35
eigval :      200.12   201.43   202.61   202.91   203.41   205.09
eigval :      206.71   207.20   208.35   209.46   210.80   211.76
eigval :      214.11   215.44   218.53   219.19   222.63   223.68
eigval :      224.35   229.58   232.94   233.98   235.25   236.77
eigval :      238.58   242.03   247.52   248.20   251.36   273.55
eigval :      277.54   280.00   289.07   297.20   307.17   314.04
eigval :      325.58   356.13   377.79   398.30   406.05   421.02
eigval :      422.90   436.03   468.60   479.77   486.09   506.30
eigval :      626.80   731.74   786.70   807.82   842.13   858.60
eigval :      891.11   891.64   959.42   977.62   990.39   990.64
eigval :     1049.03  1054.52  1082.71  1105.76  1127.11  1129.13
eigval :     1133.84  1141.43  1170.04  1193.23  1217.63  1232.81
eigval :     1266.14  1274.38  1310.27  1317.45  1338.79  1339.67
eigval :     1350.01  1350.71  1353.24  1366.83  1403.92  1420.89
eigval :     1455.72  1471.83  1471.96  1472.63  1479.57  1486.66
eigval :     1491.15  1496.18  1498.48  1515.54  1523.56  1524.40
eigval :     1544.70  1559.75  1576.98  2886.31  2891.61  2939.53
eigval :     2961.95  2964.62  2976.81  2981.95  2984.38  2987.68
eigval :     2990.03  2999.34  3002.01  3006.75  3016.88  3028.17
eigval :     3032.37  3041.55  3062.96  3109.20  3252.42  3491.17
eigval :     3517.54  3519.55  3531.66  3536.19  3562.22  3565.10
eigval :     3579.91  3658.62  3669.31
 reduced masses (amu)
   1: 27.35   2: 24.43   3: 28.21   4: 27.08   5: 27.10   6: 27.37   7: 12.77   8: 13.21
   9: 18.93  10: 14.65  11: 16.09  12: 14.22  13: 17.23  14: 19.75  15: 25.25  16: 27.39
  17: 22.93  18: 24.50  19: 26.90  20: 26.71  21: 27.59  22: 27.76  23: 21.34  24: 27.27
  25: 26.19  26: 24.71  27: 28.03  28: 25.38  29: 25.63  30: 24.35  31: 23.46  32: 23.46
  33: 27.09  34: 24.09  35: 23.90  36: 26.09  37: 25.41  38: 26.09  39: 25.52  40: 27.95
  41: 25.46  42: 25.53  43: 28.68  44: 30.05  45: 26.51  46: 27.58  47: 29.24  48: 23.59
  49: 29.77  50: 30.43  51: 28.57  52: 27.09  53: 28.76  54: 29.53  55: 29.72  56: 27.78
  57: 27.50  58: 27.36  59: 29.15  60: 26.46  61: 27.81  62: 30.40  63: 27.57  64: 29.68
  65: 28.94  66: 27.55  67: 29.57  68: 27.61  69: 28.54  70: 27.33  71: 28.85  72: 30.02
  73: 30.80  74: 25.47  75: 29.84  76: 28.73  77: 28.81  78: 29.92  79: 27.93  80: 27.41
  81: 27.10  82: 26.91  83: 28.44  84: 26.89  85: 28.08  86: 26.61  87: 27.17  88: 24.91
  89: 26.67  90: 29.45  91: 28.00  92: 28.45  93: 29.38  94: 26.78  95: 26.66  96: 27.06
  97: 27.94  98: 26.17  99: 25.85 100: 26.62 101: 26.66 102: 25.27 103: 25.85 104: 26.22
 105: 25.69 106: 27.10 107: 23.50 108: 26.14 109: 26.10 110: 25.78 111: 22.98 112: 25.82
 113: 25.88 114: 26.40 115: 24.47 116: 25.60 117: 25.20 118: 26.51 119: 25.22 120: 24.00
 121: 27.39 122: 27.82 123: 26.76 124: 25.89 125: 26.29 126: 26.45 127: 26.25 128: 25.09
 129: 24.96 130: 26.76 131: 26.45 132: 26.88 133: 25.31 134: 24.51 135: 24.62 136: 24.48
 137: 26.27 138: 26.56 139: 26.53 140: 25.88 141: 26.48 142: 26.73 143: 26.56 144: 23.87
 145: 26.32 146: 24.63 147: 26.09 148: 24.24 149: 27.23 150: 26.35 151: 25.71 152: 27.11
 153: 25.14 154: 27.09 155: 23.89 156: 25.99 157: 26.31 158: 27.68 159: 27.26 160: 16.27
 161: 25.46 162: 26.31 163: 27.32 164: 27.30 165: 26.50 166: 27.04 167: 25.17 168: 27.27
 169: 26.11 170: 25.56 171: 26.16 172: 23.43 173: 25.05 174: 22.67 175: 21.96 176: 21.52
 177: 20.27 178: 16.80 179: 22.85 180: 20.96 181: 17.53 182: 18.77 183:  7.12 184: 20.11
 185:  4.40 186:  6.14 187: 21.65 188:  8.72 189:  5.87 190:  4.46 191:  5.98 192:  6.01
 193:  4.99 194:  7.21 195:  3.69 196:  3.58 197:  6.94 198:  3.01 199:  3.30 200:  2.31
 201:  3.99 202:  7.04 203:  2.58 204:  8.36 205:  1.98 206:  1.85 207:  3.25 208:  2.77
 209:  8.16 210:  6.41 211:  6.02 212:  4.82 213:  3.77 214:  5.43 215:  8.19 216:  6.57
 217:  7.38 218:  6.38 219:  4.82 220:  7.40 221:  6.98 222:  7.78 223:  7.14 224:  7.68
 225:  4.80 226:  4.40 227:  3.69 228:  3.62 229:  2.40 230:  2.32 231:  2.90 232:  3.29
 233:  4.29 234:  4.32 235:  4.51 236:  4.88 237:  4.58 238:  3.82 239:  3.33 240:  3.21
 241:  1.92 242:  1.83 243:  1.87 244:  1.89 245:  1.91 246:  1.54 247:  1.93 248:  1.59
 249:  1.57 250:  1.58 251:  2.03 252:  2.04 253:  2.03 254:  1.92 255:  1.96 256:  1.74
 257:  1.75 258:  1.77 259:  1.83 260:  1.96 261:  1.48 262:  1.75 263:  1.64 264:  1.72
 265:  1.69 266:  1.89 267:  1.70 268:  1.58 269:  1.86 270:  1.95 271:  1.55 272:  1.59
 273:  1.67 274:  1.89 275:  1.88 276:  1.91 277:  1.87 278:  1.87 279:  2.07 280:  2.09
 281:  1.63 282:  1.60 283:  1.83 284:  1.83 285:  1.81
 IR intensities (amu)
   1:  0.78   2:  0.26   3:  0.66   4:  0.54   5:  0.55   6:  0.39   7:  0.24   8:  0.27
   9:  0.23  10:  0.24  11:  0.17  12:  0.17  13:  0.20  14:  0.28  15:  0.23  16:  0.18
  17:  0.32  18:  0.17  19:  0.13  20:  0.33  21:  0.20  22:  0.35  23:  0.30  24:  0.21
  25:  0.17  26:  0.34  27:  0.12  28:  0.32  29:  0.33  30:  0.19  31:  0.20  32:  0.28
  33:  0.20  34:  0.07  35:  0.32  36:  0.07  37:  0.47  38:  0.37  39:  0.13  40:  0.07
  41:  0.37  42:  0.16  43:  0.02  44:  0.09  45:  0.19  46:  0.17  47:  0.27  48:  0.16
  49:  0.09  50:  0.07  51:  0.20  52:  0.29  53:  0.06  54:  0.19  55:  0.35  56:  0.18
  57:  0.10  58:  0.30  59:  0.13  60:  0.35  61:  0.24  62:  0.24  63:  0.33  64:  0.31
  65:  0.31  66:  0.39  67:  0.25  68:  0.10  69:  0.11  70:  0.17  71:  0.11  72:  0.43
  73:  0.14  74:  0.23  75:  0.15  76:  0.13  77:  0.45  78:  0.23  79:  0.18  80:  0.25
  81:  0.08  82:  0.40  83:  0.20  84:  0.25  85:  0.28  86:  0.22  87:  0.10  88:  0.19
  89:  0.41  90:  0.77  91:  0.39  92:  0.38  93:  0.47  94:  0.76  95:  0.38  96:  0.48
  97:  0.58  98:  0.91  99:  0.46 100:  0.29 101:  0.30 102:  0.25 103:  0.87 104:  0.26
 105:  0.43 106:  0.34 107:  0.68 108:  0.51 109:  0.84 110:  0.75 111:  0.43 112:  0.66
 113:  0.50 114:  0.44 115:  0.52 116:  0.86 117:  0.89 118:  0.81 119:  0.72 120:  0.99
 121:  0.72 122:  0.40 123:  0.55 124:  0.94 125:  0.23 126:  0.54 127:  0.76 128:  0.58
 129:  1.15 130:  0.65 131:  0.55 132:  0.70 133:  0.42 134:  0.30 135:  0.75 136:  0.48
 137:  0.40 138:  0.83 139:  0.13 140:  0.47 141:  0.57 142:  0.47 143:  0.68 144:  0.57
 145:  0.45 146:  1.01 147:  0.77 148:  0.24 149:  0.21 150:  0.66 151:  0.72 152:  0.59
 153:  0.74 154:  0.72 155:  0.55 156:  0.90 157:  0.68 158:  1.00 159:  0.85 160:  0.59
 161:  1.31 162:  0.83 163:  0.76 164:  1.11 165:  1.85 166:  1.53 167:  2.20 168:  1.44
 169:  1.50 170:  0.59 171:  0.83 172:  1.94 173:  2.29 174:  0.73 175:  1.69 176:  0.31
 177:  1.09 178:  1.47 179:  1.09 180:  1.07 181:  1.39 182:  1.45 183:  0.73 184:  1.22
 185:  0.30 186:  0.60 187:  0.26 188:  0.41 189:  0.31 190:  0.60 191:  0.53 192:  0.51
 193:  1.13 194:  0.10 195:  0.55 196:  1.03 197:  0.13 198:  0.65 199:  0.90 200:  0.66
 201:  0.50 202:  0.32 203:  0.79 204:  0.51 205:  0.66 206:  0.53 207:  0.11 208:  0.14
 209:  0.27 210:  0.15 211:  0.34 212:  0.14 213:  0.08 214:  0.28 215:  0.55 216:  0.42
 217:  0.63 218:  0.46 219:  0.56 220:  0.69 221:  0.41 222:  0.66 223:  0.34 224:  0.51
 225:  0.10 226:  0.23 227:  0.37 228:  0.06 229:  0.04 230:  0.06 231:  0.32 232:  0.37
 233:  0.27 234:  0.11 235:  0.28 236:  0.14 237:  0.33 238:  0.39 239:  0.11 240:  0.09
 241:  0.06 242:  0.02 243:  0.06 244:  0.01 245:  0.04 246:  0.06 247:  0.05 248:  0.06
 249:  0.08 250:  0.07 251:  0.68 252:  0.51 253:  0.45 254:  0.28 255:  0.61 256:  0.35
 257:  0.39 258:  0.20 259:  0.15 260:  0.17 261:  0.22 262:  0.30 263:  0.08 264:  0.29
 265:  0.19 266:  0.29 267:  0.20 268:  0.25 269:  0.27 270:  0.32 271:  0.19 272:  0.14
 273:  0.05 274:  0.83 275:  1.04 276:  0.40 277:  0.23 278:  0.35 279:  0.32 280:  0.28
 281:  0.36 282:  0.36 283:  0.30 284:  0.37 285:  0.32
 Raman intensities (amu)
   1:  0.00   2:  0.00   3:  0.00   4:  0.00   5:  0.00   6:  0.00   7:  0.00   8:  0.00
   9:  0.00  10:  0.00  11:  0.00  12:  0.00  13:  0.00  14:  0.00  15:  0.00  16:  0.00
  17:  0.00  18:  0.00  19:  0.00  20:  0.00  21:  0.00  22:  0.00  23:  0.00  24:  0.00
  25:  0.00  26:  0.00  27:  0.00  28:  0.00  29:  0.00  30:  0.00  31:  0.00  32:  0.00
  33:  0.00  34:  0.00  35:  0.00  36:  0.00  37:  0.00  38:  0.00  39:  0.00  40:  0.00
  41:  0.00  42:  0.00  43:  0.00  44:  0.00  45:  0.00  46:  0.00  47:  0.00  48:  0.00
  49:  0.00  50:  0.00  51:  0.00  52:  0.00  53:  0.00  54:  0.00  55:  0.00  56:  0.00
  57:  0.00  58:  0.00  59:  0.00  60:  0.00  61:  0.00  62:  0.00  63:  0.00  64:  0.00
  65:  0.00  66:  0.00  67:  0.00  68:  0.00  69:  0.00  70:  0.00  71:  0.00  72:  0.00
  73:  0.00  74:  0.00  75:  0.00  76:  0.00  77:  0.00  78:  0.00  79:  0.00  80:  0.00
  81:  0.00  82:  0.00  83:  0.00  84:  0.00  85:  0.00  86:  0.00  87:  0.00  88:  0.00
  89:  0.00  90:  0.00  91:  0.00  92:  0.00  93:  0.00  94:  0.00  95:  0.00  96:  0.00
  97:  0.00  98:  0.00  99:  0.00 100:  0.00 101:  0.00 102:  0.00 103:  0.00 104:  0.00
 105:  0.00 106:  0.00 107:  0.00 108:  0.00 109:  0.00 110:  0.00 111:  0.00 112:  0.00
 113:  0.00 114:  0.00 115:  0.00 116:  0.00 117:  0.00 118:  0.00 119:  0.00 120:  0.00
 121:  0.00 122:  0.00 123:  0.00 124:  0.00 125:  0.00 126:  0.00 127:  0.00 128:  0.00
 129:  0.00 130:  0.00 131:  0.00 132:  0.00 133:  0.00 134:  0.00 135:  0.00 136:  0.00
 137:  0.00 138:  0.00 139:  0.00 140:  0.00 141:  0.00 142:  0.00 143:  0.00 144:  0.00
 145:  0.00 146:  0.00 147:  0.00 148:  0.00 149:  0.00 150:  0.00 151:  0.00 152:  0.00
 153:  0.00 154:  0.00 155:  0.00 156:  0.00 157:  0.00 158:  0.00 159:  0.00 160:  0.00
 161:  0.00 162:  0.00 163:  0.00 164:  0.00 165:  0.00 166:  0.00 167:  0.00 168:  0.00
 169:  0.00 170:  0.00 171:  0.00 172:  0.00 173:  0.00 174:  0.00 175:  0.00 176:  0.00
 177:  0.00 178:  0.00 179:  0.00 180:  0.00 181:  0.00 182:  0.00 183:  0.00 184:  0.00
 185:  0.00 186:  0.00 187:  0.00 188:  0.00 189:  0.00 190:  0.00 191:  0.00 192:  0.00
 193:  0.00 194:  0.00 195:  0.00 196:  0.00 197:  0.00 198:  0.00 199:  0.00 200:  0.00
 201:  0.00 202:  0.00 203:  0.00 204:  0.00 205:  0.00 206:  0.00 207:  0.00 208:  0.00
 209:  0.00 210:  0.00 211:  0.00 212:  0.00 213:  0.00 214:  0.00 215:  0.00 216:  0.00
 217:  0.00 218:  0.00 219:  0.00 220:  0.00 221:  0.00 222:  0.00 223:  0.00 224:  0.00
 225:  0.00 226:  0.00 227:  0.00 228:  0.00 229:  0.00 230:  0.00 231:  0.00 232:  0.00
 233:  0.00 234:  0.00 235:  0.00 236:  0.00 237:  0.00 238:  0.00 239:  0.00 240:  0.00
 241:  0.00 242:  0.00 243:  0.00 244:  0.00 245:  0.00 246:  0.00 247:  0.00 248:  0.00
 249:  0.00 250:  0.00 251:  0.00 252:  0.00 253:  0.00 254:  0.00 255:  0.00 256:  0.00
 257:  0.00 258:  0.00 259:  0.00 260:  0.00 261:  0.00 262:  0.00 263:  0.00 264:  0.00
 265:  0.00 266:  0.00 267:  0.00 268:  0.00 269:  0.00 270:  0.00 271:  0.00 272:  0.00
 273:  0.00 274:  0.00 275:  0.00 276:  0.00 277:  0.00 278:  0.00 279:  0.00 280:  0.00
 281:  0.00 282:  0.00 283:  0.00 284:  0.00 285:  0.00
 output can be read by thermo (or use thermo option).
 writing <g98.out> molden fake output.
 recommended (thermochemical) frequency scaling factor: 1.0
                    ==================
                    thermo calculation
                    ==================
Nvib :  279 Nimag : 0  symmetry :   C1  rot number :  1  scale factor : 1.00 sthr :  50.
omega= 11.80     Gvib=    -2.291     Grot=    -1.484     Gused=    -1.487
omega= 15.64     Gvib=    -2.124     Grot=    -1.401     Gused=    -1.408
omega= 17.58     Gvib=    -2.055     Grot=    -1.366     Gused=    -1.377
omega= 21.37     Gvib=    -1.939     Grot=    -1.308     Gused=    -1.329
omega= 25.91     Gvib=    -1.825     Grot=    -1.251     Gused=    -1.290
omega= 28.48     Gvib=    -1.769     Grot=    -1.223     Gused=    -1.275
omega= 29.58     Gvib=    -1.746     Grot=    -1.212     Gused=    -1.270
omega= 31.42     Gvib=    -1.711     Grot=    -1.194     Gused=    -1.264
omega= 34.07     Gvib=    -1.663     Grot=    -1.170     Gused=    -1.258
omega= 35.84     Gvib=    -1.633     Grot=    -1.155     Gused=    -1.255
omega= 37.26     Gvib=    -1.610     Grot=    -1.144     Gused=    -1.254
omega= 38.89     Gvib=    -1.585     Grot=    -1.131     Gused=    -1.253
omega= 43.09     Gvib=    -1.524     Grot=    -1.101     Gused=    -1.251
omega= 43.55     Gvib=    -1.518     Grot=    -1.097     Gused=    -1.251
omega= 44.91     Gvib=    -1.500     Grot=    -1.088     Gused=    -1.251
omega= 46.85     Gvib=    -1.475     Grot=    -1.076     Gused=    -1.249
omega= 47.68     Gvib=    -1.464     Grot=    -1.071     Gused=    -1.249
omega= 48.12     Gvib=    -1.459     Grot=    -1.068     Gused=    -1.248
omega= 49.71     Gvib=    -1.440     Grot=    -1.058     Gused=    -1.247
omega= 50.71     Gvib=    -1.428     Grot=    -1.052     Gused=    -1.246
omega= 51.92     Gvib=    -1.414     Grot=    -1.045     Gused=    -1.244
omega= 55.23     Gvib=    -1.378     Grot=    -1.027     Gused=    -1.237
omega= 55.91     Gvib=    -1.371     Grot=    -1.023     Gused=    -1.235
omega= 56.38     Gvib=    -1.366     Grot=    -1.021     Gused=    -1.234
omega= 58.21     Gvib=    -1.347     Grot=    -1.012     Gused=    -1.229
omega= 59.16     Gvib=    -1.337     Grot=    -1.007     Gused=    -1.226
omega= 60.93     Gvib=    -1.320     Grot=    -0.998     Gused=    -1.219
omega= 61.25     Gvib=    -1.317     Grot=    -0.996     Gused=    -1.218
omega= 61.86     Gvib=    -1.311     Grot=    -0.994     Gused=    -1.216
omega= 62.36     Gvib=    -1.306     Grot=    -0.991     Gused=    -1.214
omega= 64.42     Gvib=    -1.287     Grot=    -0.982     Gused=    -1.206
omega= 65.44     Gvib=    -1.278     Grot=    -0.977     Gused=    -1.201
omega= 65.73     Gvib=    -1.275     Grot=    -0.976     Gused=    -1.200
omega= 68.10     Gvib=    -1.254     Grot=    -0.965     Gused=    -1.189
omega= 68.67     Gvib=    -1.250     Grot=    -0.963     Gused=    -1.187
omega= 68.77     Gvib=    -1.249     Grot=    -0.962     Gused=    -1.186
omega= 70.40     Gvib=    -1.235     Grot=    -0.955     Gused=    -1.178
omega= 70.83     Gvib=    -1.231     Grot=    -0.953     Gused=    -1.176
omega= 71.60     Gvib=    -1.225     Grot=    -0.950     Gused=    -1.172
omega= 73.05     Gvib=    -1.213     Grot=    -0.944     Gused=    -1.165
omega= 74.68     Gvib=    -1.200     Grot=    -0.938     Gused=    -1.156
omega= 75.01     Gvib=    -1.198     Grot=    -0.936     Gused=    -1.155
omega= 76.85     Gvib=    -1.184     Grot=    -0.929     Gused=    -1.145
omega= 78.07     Gvib=    -1.174     Grot=    -0.925     Gused=    -1.138
omega= 78.38     Gvib=    -1.172     Grot=    -0.923     Gused=    -1.137
omega= 78.95     Gvib=    -1.168     Grot=    -0.921     Gused=    -1.134
omega= 80.16     Gvib=    -1.159     Grot=    -0.917     Gused=    -1.127
omega= 80.80     Gvib=    -1.154     Grot=    -0.914     Gused=    -1.124
omega= 82.03     Gvib=    -1.145     Grot=    -0.910     Gused=    -1.117
omega= 83.37     Gvib=    -1.136     Grot=    -0.905     Gused=    -1.110
omega= 84.12     Gvib=    -1.131     Grot=    -0.902     Gused=    -1.105
omega= 85.55     Gvib=    -1.121     Grot=    -0.897     Gused=    -1.098
omega= 85.91     Gvib=    -1.118     Grot=    -0.896     Gused=    -1.096
omega= 86.82     Gvib=    -1.112     Grot=    -0.893     Gused=    -1.091
omega= 87.91     Gvib=    -1.105     Grot=    -0.889     Gused=    -1.085
omega= 89.30     Gvib=    -1.096     Grot=    -0.885     Gused=    -1.077
omega= 90.06     Gvib=    -1.091     Grot=    -0.882     Gused=    -1.073
omega= 91.68     Gvib=    -1.080     Grot=    -0.877     Gused=    -1.064
omega= 92.38     Gvib=    -1.076     Grot=    -0.875     Gused=    -1.060
omega= 94.42     Gvib=    -1.063     Grot=    -0.868     Gused=    -1.049
omega= 95.75     Gvib=    -1.055     Grot=    -0.864     Gused=    -1.042
omega= 96.98     Gvib=    -1.048     Grot=    -0.860     Gused=    -1.035
omega= 97.90     Gvib=    -1.042     Grot=    -0.858     Gused=    -1.031
omega= 98.57     Gvib=    -1.038     Grot=    -0.855     Gused=    -1.027
omega= 99.59     Gvib=    -1.032     Grot=    -0.852     Gused=    -1.022
omega=101.30     Gvib=    -1.022     Grot=    -0.847     Gused=    -1.013
omega=101.56     Gvib=    -1.021     Grot=    -0.847     Gused=    -1.011
omega=102.62     Gvib=    -1.015     Grot=    -0.844     Gused=    -1.006
omega=102.78     Gvib=    -1.014     Grot=    -0.843     Gused=    -1.005
omega=103.63     Gvib=    -1.009     Grot=    -0.841     Gused=    -1.001
omega=104.31     Gvib=    -1.005     Grot=    -0.839     Gused=    -0.997
omega=105.57     Gvib=    -0.998     Grot=    -0.835     Gused=    -0.991
omega=107.52     Gvib=    -0.988     Grot=    -0.830     Gused=    -0.981
omega=109.16     Gvib=    -0.979     Grot=    -0.825     Gused=    -0.973
omega=110.90     Gvib=    -0.970     Grot=    -0.821     Gused=    -0.964
omega=111.62     Gvib=    -0.966     Grot=    -0.819     Gused=    -0.961
omega=112.53     Gvib=    -0.961     Grot=    -0.816     Gused=    -0.956
omega=113.11     Gvib=    -0.959     Grot=    -0.815     Gused=    -0.953
omega=114.37     Gvib=    -0.952     Grot=    -0.811     Gused=    -0.947
omega=114.87     Gvib=    -0.950     Grot=    -0.810     Gused=    -0.945
omega=115.89     Gvib=    -0.945     Grot=    -0.808     Gused=    -0.940
omega=117.20     Gvib=    -0.938     Grot=    -0.804     Gused=    -0.934
omega=118.88     Gvib=    -0.930     Grot=    -0.800     Gused=    -0.926
omega=119.94     Gvib=    -0.925     Grot=    -0.797     Gused=    -0.921
omega=121.48     Gvib=    -0.917     Grot=    -0.794     Gused=    -0.914
omega=122.41     Gvib=    -0.913     Grot=    -0.791     Gused=    -0.910
omega=124.55     Gvib=    -0.903     Grot=    -0.786     Gused=    -0.900
omega=125.20     Gvib=    -0.900     Grot=    -0.785     Gused=    -0.897
omega=128.41     Gvib=    -0.885     Grot=    -0.777     Gused=    -0.883
omega=128.75     Gvib=    -0.884     Grot=    -0.776     Gused=    -0.882
omega=129.59     Gvib=    -0.880     Grot=    -0.774     Gused=    -0.878
omega=130.37     Gvib=    -0.877     Grot=    -0.773     Gused=    -0.875
omega=131.77     Gvib=    -0.871     Grot=    -0.770     Gused=    -0.869
omega=134.65     Gvib=    -0.858     Grot=    -0.763     Gused=    -0.856
omega=135.10     Gvib=    -0.856     Grot=    -0.762     Gused=    -0.855
omega=135.87     Gvib=    -0.853     Grot=    -0.760     Gused=    -0.851
omega=137.68     Gvib=    -0.846     Grot=    -0.757     Gused=    -0.844
omega=138.20     Gvib=    -0.843     Grot=    -0.755     Gused=    -0.842
omega=139.39     Gvib=    -0.839     Grot=    -0.753     Gused=    -0.837
omega=140.83     Gvib=    -0.833     Grot=    -0.750     Gused=    -0.831
omega=140.95     Gvib=    -0.832     Grot=    -0.750     Gused=    -0.831
omega=142.38     Gvib=    -0.826     Grot=    -0.747     Gused=    -0.825
omega=143.65     Gvib=    -0.821     Grot=    -0.744     Gused=    -0.820
omega=144.49     Gvib=    -0.818     Grot=    -0.742     Gused=    -0.817
omega=145.22     Gvib=    -0.815     Grot=    -0.741     Gused=    -0.814
omega=145.74     Gvib=    -0.813     Grot=    -0.740     Gused=    -0.812
omega=147.02     Gvib=    -0.808     Grot=    -0.737     Gused=    -0.807
omega=147.13     Gvib=    -0.808     Grot=    -0.737     Gused=    -0.807
omega=148.72     Gvib=    -0.802     Grot=    -0.734     Gused=    -0.801
omega=150.43     Gvib=    -0.795     Grot=    -0.730     Gused=    -0.794
omega=152.40     Gvib=    -0.788     Grot=    -0.726     Gused=    -0.787
omega=152.71     Gvib=    -0.787     Grot=    -0.726     Gused=    -0.786
omega=153.35     Gvib=    -0.784     Grot=    -0.725     Gused=    -0.784
omega=154.96     Gvib=    -0.778     Grot=    -0.721     Gused=    -0.778
omega=155.35     Gvib=    -0.777     Grot=    -0.721     Gused=    -0.776
omega=156.47     Gvib=    -0.773     Grot=    -0.719     Gused=    -0.772
omega=157.26     Gvib=    -0.770     Grot=    -0.717     Gused=    -0.769
omega=157.57     Gvib=    -0.769     Grot=    -0.717     Gused=    -0.768
omega=159.53     Gvib=    -0.762     Grot=    -0.713     Gused=    -0.761
omega=160.28     Gvib=    -0.759     Grot=    -0.711     Gused=    -0.759
omega=161.54     Gvib=    -0.755     Grot=    -0.709     Gused=    -0.754
omega=162.43     Gvib=    -0.752     Grot=    -0.708     Gused=    -0.751
omega=165.13     Gvib=    -0.742     Grot=    -0.703     Gused=    -0.742
omega=166.29     Gvib=    -0.739     Grot=    -0.701     Gused=    -0.738
omega=167.09     Gvib=    -0.736     Grot=    -0.699     Gused=    -0.736
omega=168.87     Gvib=    -0.730     Grot=    -0.696     Gused=    -0.730
omega=170.10     Gvib=    -0.726     Grot=    -0.694     Gused=    -0.726
omega=172.18     Gvib=    -0.719     Grot=    -0.690     Gused=    -0.719
omega=173.29     Gvib=    -0.715     Grot=    -0.688     Gused=    -0.715
omega=173.95     Gvib=    -0.713     Grot=    -0.687     Gused=    -0.713
omega=177.82     Gvib=    -0.701     Grot=    -0.681     Gused=    -0.701
omega=178.01     Gvib=    -0.700     Grot=    -0.680     Gused=    -0.700
omega=178.36     Gvib=    -0.699     Grot=    -0.680     Gused=    -0.699
omega=179.99     Gvib=    -0.694     Grot=    -0.677     Gused=    -0.694
omega=181.99     Gvib=    -0.688     Grot=    -0.674     Gused=    -0.688
omega=182.30     Gvib=    -0.687     Grot=    -0.673     Gused=    -0.687
omega=183.21     Gvib=    -0.684     Grot=    -0.672     Gused=    -0.684
omega=184.33     Gvib=    -0.681     Grot=    -0.670     Gused=    -0.681
omega=185.26     Gvib=    -0.678     Grot=    -0.669     Gused=    -0.678
omega=185.86     Gvib=    -0.676     Grot=    -0.668     Gused=    -0.676
omega=189.66     Gvib=    -0.665     Grot=    -0.662     Gused=    -0.665
omega=189.91     Gvib=    -0.665     Grot=    -0.661     Gused=    -0.665
omega=191.30     Gvib=    -0.660     Grot=    -0.659     Gused=    -0.660
omega=192.00     Gvib=    -0.658     Grot=    -0.658     Gused=    -0.658
omega=192.84     Gvib=    -0.656     Grot=    -0.657     Gused=    -0.656
omega=193.98     Gvib=    -0.653     Grot=    -0.655     Gused=    -0.653
omega=194.97     Gvib=    -0.650     Grot=    -0.653     Gused=    -0.650
omega=195.90     Gvib=    -0.647     Grot=    -0.652     Gused=    -0.647
omega=197.08     Gvib=    -0.644     Grot=    -0.650     Gused=    -0.644
omega=199.35     Gvib=    -0.638     Grot=    -0.647     Gused=    -0.638
omega=200.12     Gvib=    -0.636     Grot=    -0.646     Gused=    -0.636
omega=201.43     Gvib=    -0.632     Grot=    -0.644     Gused=    -0.632
omega=202.61     Gvib=    -0.629     Grot=    -0.642     Gused=    -0.629
omega=202.91     Gvib=    -0.628     Grot=    -0.642     Gused=    -0.628
omega=203.41     Gvib=    -0.627     Grot=    -0.641     Gused=    -0.627
omega=205.09     Gvib=    -0.622     Grot=    -0.638     Gused=    -0.622
omega=206.71     Gvib=    -0.618     Grot=    -0.636     Gused=    -0.618
omega=207.20     Gvib=    -0.617     Grot=    -0.635     Gused=    -0.617
omega=208.35     Gvib=    -0.614     Grot=    -0.634     Gused=    -0.614
omega=209.46     Gvib=    -0.611     Grot=    -0.632     Gused=    -0.611
omega=210.80     Gvib=    -0.607     Grot=    -0.630     Gused=    -0.607
omega=211.76     Gvib=    -0.605     Grot=    -0.629     Gused=    -0.605
omega=214.11     Gvib=    -0.599     Grot=    -0.626     Gused=    -0.599
omega=215.44     Gvib=    -0.595     Grot=    -0.624     Gused=    -0.596
omega=218.53     Gvib=    -0.588     Grot=    -0.620     Gused=    -0.588
omega=219.19     Gvib=    -0.586     Grot=    -0.619     Gused=    -0.586
omega=222.63     Gvib=    -0.578     Grot=    -0.614     Gused=    -0.578
omega=223.68     Gvib=    -0.575     Grot=    -0.613     Gused=    -0.575
omega=224.35     Gvib=    -0.574     Grot=    -0.612     Gused=    -0.574
omega=229.58     Gvib=    -0.561     Grot=    -0.605     Gused=    -0.561
omega=232.94     Gvib=    -0.553     Grot=    -0.601     Gused=    -0.554
omega=233.98     Gvib=    -0.551     Grot=    -0.599     Gused=    -0.551
omega=235.25     Gvib=    -0.548     Grot=    -0.598     Gused=    -0.548
omega=236.77     Gvib=    -0.545     Grot=    -0.596     Gused=    -0.545
omega=238.58     Gvib=    -0.541     Grot=    -0.594     Gused=    -0.541
omega=242.03     Gvib=    -0.533     Grot=    -0.589     Gused=    -0.533
omega=247.52     Gvib=    -0.521     Grot=    -0.583     Gused=    -0.521
omega=248.20     Gvib=    -0.520     Grot=    -0.582     Gused=    -0.520
omega=251.36     Gvib=    -0.513     Grot=    -0.578     Gused=    -0.513
omega=273.55     Gvib=    -0.469     Grot=    -0.553     Gused=    -0.469
omega=277.54     Gvib=    -0.462     Grot=    -0.549     Gused=    -0.462
omega=280.00     Gvib=    -0.457     Grot=    -0.546     Gused=    -0.457
omega=289.07     Gvib=    -0.441     Grot=    -0.537     Gused=    -0.441
omega=297.20     Gvib=    -0.427     Grot=    -0.529     Gused=    -0.427
 
   temp. (K)  partition function   enthalpy   heat capacity  entropy
                                   cal/mol     cal/K/mol   cal/K/mol   J/K/mol
 298.15  VIB  0.362E+73            81952.609    383.486    571.134
         ROT  0.387E+09              888.752      2.981     42.276
         INT  0.140E+82            82841.361    386.467    613.410
         TR   0.678E+29             1481.254      4.968     48.140
         TOT                       84322.6150   391.4353   661.5504  2767.9165
                     Eh         kcal/mol          kJ/mol 
ZPVE            0.429910         269.773         1128.72    
H(0)-H(T)+PV    0.134377         84.3226         352.804    
H(T)            0.564287         354.095         1481.53    
T*S             0.314324         197.241         825.254    
G(T)            0.249963         156.854         656.275    
   -183.39090339  <=== TOTAL FREE ENERGY in Eh incl. el.,ZPVE,RRHO,solv. parts
forrtl: severe (174): SIGSEGV, segmentation fault occurred
Image              PC                Routine            Line        Source             
xtb                00000000025C02E4  Unknown               Unknown  Unknown
xtb                000000000278E850  Unknown               Unknown  Unknown
xtb                00000000007C0335  xyzint_.V                 608  intmodes.f
xtb                00000000007CBF21  wrmodef_.V                 34  wrmodef.f
xtb                0000000000663394  hessian_mp_numhes         511  hessian.f90
xtb                0000000000407DE3  MAIN__.V                  870  newmain.f90
xtb                00000000004020EE  Unknown               Unknown  Unknown
xtb                00000000027900DC  Unknown               Unknown  Unknown
xtb                0000000000401FD7  Unknown               Unknown  Unknown
