# Supplementary material for: Heterogeneous Nucleation of Butanol on NaCl: A Computational Study of Temperature, Humidity, Seed Charge, and Seed Size Effects
Source: J Phys Chem A. 2021 Mar 31;125(14):3025–36. doi: 10.1021/acs.jpca.0c10972 (PMC8054243; doi:10.1021/acs.jpca.0c10972)
Supplement: Supplementary file 2 — jp0c10972_si_002.zip [file jp0c10972_si_002.zip › ALL CLUSTERS/low_level_calc/big seed/1Seed2BuOH5W.xyz]

    95
       -183.64086613  Gyration_radius:  5.5626461114
 Na         -1.59792364261748    4.50719626497162    0.79708777078999
Na          2.89444492206404   -4.15201542490518   -3.86130298868467
Na          2.84310026393695   -1.85089289168361    3.57366921807256
Na         -3.83407056006540   -4.32635091458063   -2.36892239960497
Na          2.79041843596625    1.41483624577265    3.76357231341195
Na          1.51665569597902   -1.48691391553147   -2.27853655498853
Na          0.40098842759351    1.55898039765573    1.19367894636866
Na          1.91370990813474    4.55332872431428   -0.02811143809683
Na         -0.45401863795485   -4.34172013364759   -3.22704963674487
Na          0.87682947943919    4.33338129797960    3.39306458735637
Na         -1.07437888093886   -1.11707289237362   -4.92855485284033
Na          2.05932563677667   -4.56476507020106   -0.53247100661220
Na          4.03746656485255   -1.53880291607964    0.24938824632492
Na          0.45262919820738   -1.65478728599941    1.02581051622760
Na         -2.98110037868470    1.50472019933807    1.94588522519718
Na          3.95521542764859    1.58892791324175    0.53266265154124
Na          0.03537715612826   -7.20636073953798   -1.30076395624262
Na          1.34771286310877    1.87100530869432   -2.17780653924909
Na         -2.00347058919014    1.78812914260729   -1.59172963743427
Na          0.98740709820287   -4.71030679151041    2.89151161162856
Na         -2.04503933397664   -1.38300025980558   -1.70635040512834
Na         -0.73263574731284    1.23676682850515    4.60901671300411
Na         -1.57020188440105   -4.62536679453322    0.27397013791356
Na         -0.67274792275950   -1.88566928855673    4.45698863188508
Na         -2.89794942724721   -1.74387002170199    1.73371317438354
Cl         -2.74539993032171    0.59643608490019   -5.35184910177944
Cl         -3.56164893410874   -3.03534493818433   -0.23842850234952
Cl          1.38204148456746    2.71214488585905    5.32727273247299
Cl         -0.23713325563789    0.12701222412853   -2.84320780334811
Cl         -1.15411821601952    2.95715464545688    2.85443115177599
Cl          2.47455698109197    3.02106286909181    1.91948040123655
Cl         -1.08465604325634   -3.33886554991347    2.43036478672971
Cl         -2.67289733791345   -0.29160921031315    3.76828082480662
Cl          0.87859646753591   -0.19135495220313    3.15199919578899
Cl         -2.40542659206748   -2.92480549530618   -3.75621258945050
Cl          0.42732018209581    5.92231159412971    1.51606982537686
Cl          3.44534053210680    3.08533135348410   -1.49564376728602
Cl         -0.00592519146881   -3.09574334143728   -1.03308828706983
Cl          1.38506686437816   -3.29788217484913    4.95607356012346
Cl          0.54652891503825   -6.21830651856340    0.90082941583454
Cl          4.35147887048691   -0.13441177872363    2.50053254595269
Cl         -0.07180570472718    3.18157290917915   -0.67321769961790
Cl          2.58915972565622   -3.22446375243160    1.51782900574209
Cl          1.08998612210623   -2.66640431110007   -4.61227997012160
Cl          2.03067665466560    0.03329054207374   -0.23447621279224
Cl         -1.51930351573822   -0.02478678219896    0.44134296262829
Cl         -2.05710843137136   -6.06298651383271   -1.86954320108134
Cl          1.62520725898687   -5.97093292888905   -2.74684559234356
Cl          3.66515927514355   -2.91402731192045   -1.86747984563449
Cl         -3.52043153275078    3.01946069250584    0.11448841795100
O          -5.85334625965527   -4.60070060686753   -2.09604366822052
H          -6.31868011987793   -4.45265023090666   -1.26435023225092
C          -6.76479586106043   -4.26363478915710   -3.12686187462587
H          -7.61596446787705   -4.95735610096606   -3.11144703264331
H          -6.22843520490532   -4.40506505311175   -4.06451011079023
C          -7.27040067703394   -2.82911775960993   -3.01278692048321
H          -8.06962090181422   -2.68380923365505   -3.74148487828263
H          -7.69911002025781   -2.69592490739094   -2.01415544908159
C          -6.18075607359702   -1.78045302062469   -3.23813841772058
H          -5.32253682507590   -2.02003730483731   -2.60802874138502
H          -6.57400584066301   -0.81116159795372   -2.92538048386255
C          -5.74054859779728   -1.68939079525732   -4.69191748765661
H          -6.59009345422907   -1.46365912889276   -5.33287384304490
H          -5.00076433843386   -0.90524937755179   -4.82105767948684
H          -5.29573455687019   -2.62270018344346   -5.02815391655505
O           5.81067132614894    2.55791783409641    0.55032994002612
H           5.63188152675105    3.37174908433463    0.06444831915612
C           6.66192086279256    2.90898087057474    1.62289785122395
H           7.63415463374416    3.24718566975804    1.23886607831044
H           6.81393702266498    1.98687366294594    2.18482802172133
C           6.06731289754931    3.97255120436900    2.54082965608782
H           4.99903967212275    3.78069772983656    2.64070881194985
H           6.51726176131575    3.86394994417266    3.52782454304881
C           6.28483829585551    5.40935384716618    2.06668158747665
H           7.35730388686865    5.60358623647709    1.98321831897213
H           5.88757665829046    6.07770135551491    2.83262928401748
C           5.60995152087081    5.73853421486555    0.73922528343450
H           4.56198393844081    5.43703481252096    0.75813382811810
H           5.64608680675520    6.81047829278498    0.56215933706587
H           6.11345994313346    5.25911199580278   -0.09768578161591
O          -3.40944846469782    0.25041822481063   -2.35136538127326
H          -3.32015480040334    0.34246449922432   -3.32941901925343
H          -4.34661898155178    0.41598794945136   -2.20903984858647
O          -1.92834552093601    2.79773783468785   -3.40385841039717
H          -2.16515119186918    2.13094548531331   -4.08118260231045
H          -2.03845586530972    3.62999188377776   -3.86746174036154
O           5.16906159249458    0.04864011886268   -0.69650316758249
H           4.97517355262278    0.37573345557177   -1.58255765798332
H           6.03239754452667    0.42354914202755   -0.48618231569844
O          -1.47906551993637    2.22922992475495    6.35974834618692
H          -0.66066594907322    2.73239347593590    6.46726136075672
H          -2.18040601216077    2.85857512230778    6.53479409427270
O          -0.37370603214777   -0.47420592333853    6.09923906745463
H           0.49494627072621   -0.53924433522339    6.51230510979980
H          -0.94515692705568   -0.10024277802420    6.78117527985255
