# Supplementary material for: Heterogeneous Nucleation of Butanol on NaCl: A Computational Study of Temperature, Humidity, Seed Charge, and Seed Size Effects
Source: J Phys Chem A. 2021 Mar 31;125(14):3025–36. doi: 10.1021/acs.jpca.0c10972 (PMC8054243; doi:10.1021/acs.jpca.0c10972)
Supplement: Supplementary file 2 — jp0c10972_si_002.zip [file jp0c10972_si_002.zip › ALL CLUSTERS/low_level_calc/big seed/1Seed2W.log]

      -----------------------------------------------------------      
     |                   =====================                   |     
     |                           x T B                           |     
     |                   =====================                   |     
     |                         S. Grimme                         |     
     |          Mulliken Center for Theoretical Chemistry        |     
     |                    University of Bonn                     |     
     |                 Version 6.0.1 (SAW181210)                 |     
      -----------------------------------------------------------      

   This program is distributed in the hope that it will be useful,
   but WITHOUT ANY WARRANTY; without even the implied warranty of
   MERCHANTABILITY or FITNESS FOR A PARTICULAR PURPOSE.
   
   FOR NON-COMMERCIAL, ACADEMIA USE ONLY.
   
   Cite this work as:
   S. Grimme, C. Bannwarth, P. Shushkov, J. Comput. Theory Chem., 2017,
   13, 1989-2009.
   C. Bannwarth, S. Ehlert and S. Grimme., ChemRxiv, 2018, preprint.
   http://doi.org/10.26434/chemrxiv.7246238.v1
   
   for sTDA-xTB:
   S. Grimme and C. Bannwarth, J. Chem. Phys., 2016, 145, 054103.
   
   in the mass-spec context:
   V. Asgeirsson, C. Bauer and S. Grimme, Chem. Sci., 2017, 8, 4879.
   
   if GBSA is used:
   P. Shushkov, F. März and S. Grimme, unpublished.
   
   for ANC optimizer:
   S. Grimme, unpublished.
   Rational Function algorithm used in ANCopt:
   F. Eckert, P. Pulay, H.-J. Werner, J. Comput. Chem., 1997, 18, 1473.
   
   with help from (in alphabetical order)
   C. Bannwarth, F. Bohle, G. Brandenburg, E. Caldeweyher, M. Checinski,
   S. Dohm, S. Ehlert, S. Ehrlich, F. März, H. Neugebauer, J. Pisarek,
   P. Pracht, P. Shushkov, and S. Spicher.
   
 * started run on 2020/05/27 at 15:10:20.059     
========================================================================
 # omp threads = 1
========================================================================
number of atoms            : 56
number of electrons        : 216
charge                     : 0
spin                       : .0
first test random number   : .3821

########################################################################
# WARNING! Please study the warnings concerning your input carefully
#  - the use of '-ohess' is discouraged, please use '--ohess' next time
########################################################################

           ------------------------------------------------- 
          |                 G F N 2 - x T B                 |
          | Geometry, Frequencies, Noncovalent interactions |
          |            JCTC 2018 parametrisation            |
           ------------------------------------------------- 
      method parameters     
 k(s)        :  1.8500
 k(p)        :  2.2300
 k(d)        :  2.2300
 k(f)        :  2.0000
 kEN (H0ij)  : -2.0000
 D4 a1       :  0.5200
 D4 a2       :  5.0000
 D4 s6       :  1.0000
 D4 s8       :  2.7000
 D4 s9       :  5.0000
 alphaj      :  2.0000


            Z     q(EN)     CN     RAES       Cart. coordinates
     1  Na  1.0    0.18    9.15    5.00     4.27677     5.29647    -0.55856
     2  Na  1.0    0.21    8.49    5.00    -6.27403    -2.06208     5.95189
     3  Na  1.0    0.26    6.66    5.00     3.61972    -5.55890    -5.87658
     4  Na  1.0    0.17    9.24    5.00    -6.96333     1.09373    -0.04160
     5  Na  1.0    0.18    9.11    5.00    -2.14437     4.76128    -3.32537
     6  Na  1.0    0.26    6.67    5.00    -7.74761    -2.82237    -5.54555
     7  Na  1.0    0.33    6.25    5.00     5.53115    -3.32419     7.56686
     8  Na  1.0    0.20    8.30    5.00    -0.06743    -2.06366     8.37959
     9  Na  1.0    0.34    4.31    5.00    -1.45788    -9.42691     6.70602
    10  Na  1.0    0.26    6.66    5.00    -3.07905     0.74891    -8.88503
    11  Na  1.0    0.08   12.24    5.00    -0.75879     1.71687     2.66382
    12  Na  1.0    0.25    6.70    5.00    -1.06056    -9.08156    -2.43089
    13  Na  1.0    0.25    6.69    5.00     0.46098     4.73338     8.32345
    14  Na  1.0    0.26    6.65    5.00    -0.94323     8.36455     2.51001
    15  Na  1.0    0.26    8.26    5.00     5.73192     2.16634     5.27035
    16  Na  1.0    0.18    9.57    5.00     4.58625    -1.63970    -0.44701
    17  Na  1.0    0.32    4.85    5.00   -11.85284    -1.97801     2.72936
    18  Na  1.0    0.32    5.02    5.00     9.06582     1.82587    -3.58136
    19  Na  1.0    0.22    8.02    5.00    -6.39892    -6.15348     0.88386
    20  Na  1.0    0.13   10.59    5.00    -0.14841    -5.18709     3.02646
    21  Na  1.0    0.25    6.78    5.00    -2.64651    -6.09968    -8.27141
    22  Na  1.0    0.08   12.25    5.00    -1.65172    -2.20659    -2.88674
    23  Na  1.0    0.36    6.32    5.00     2.47860     8.00214    -6.31123
    24  Na  1.0    0.26    6.60    5.00    -5.94244     4.88514     5.57969
    25  Na  1.0    0.18    9.16    5.00     3.14938     1.39210    -6.36645
    26  Cl  7.0   -0.10    5.98    5.00     1.39963     1.64847    -1.80610
    27  Cl  7.0   -0.16    4.84    5.00    -4.06677     4.94760     1.07834
    28  Cl  7.0   -0.16    4.78    5.00     2.66080     5.36682     3.94056
    29  Cl  7.0   -0.28    2.97    4.89    -9.39238    -5.38970     4.46753
    30  Cl  7.0   -0.21    3.81    5.00    -0.22440     4.57320    -7.93214
    31  Cl  7.0   -0.28    2.94    4.88     0.73724    -9.14568    -6.84077
    32  Cl  7.0   -0.19    3.80    5.00     6.27577     5.17911    -5.09455
    33  Cl  7.0   -0.10    5.89    5.00    -3.59095    -2.05914     1.60435
    34  Cl  7.0   -0.16    4.81    5.00    -4.60034    -6.06516    -3.73867
    35  Cl  7.0   -0.20    3.83    5.00     0.89533     8.51486    -1.93757
    36  Cl  7.0   -0.16    4.88    5.00    -4.98340     1.11414    -4.47500
    37  Cl  7.0   -0.23    3.92    5.00    -3.27424    -5.28703     7.60478
    38  Cl  7.0   -0.15    4.87    5.00     1.96512    -5.39869    -1.32873
    39  Cl  7.0   -0.22    3.79    5.00     6.72424    -1.92715    -4.84602
    40  Cl  7.0   -0.16    4.87    5.00     0.42509    -2.31599    -7.43622
    41  Cl  7.0   -0.18    3.79    5.00     7.94149     1.92698     0.95926
    42  Cl  7.0   -0.09    5.95    5.00     2.79796    -1.41143     3.94817
    43  Cl  7.0   -0.28    2.95    4.88    -5.83868    -2.96522    -9.87901
    44  Cl  7.0   -0.23    3.73    4.99    -2.55548    -9.37463     2.08859
    45  Cl  7.0   -0.21    3.71    4.99     3.76137     0.99637     9.52228
    46  Cl  7.0   -0.16    4.86    5.00    -2.88095     1.49967     7.16799
    47  Cl  7.0   -0.28    3.00    4.90    -2.64581     8.11031     6.91095
    48  Cl  7.0   -0.24    3.41    4.98     2.78519    -6.98891     7.13200
    49  Cl  7.0   -0.23    3.77    5.00    -9.22596     1.66193     4.33124
    50  Cl  7.0   -0.24    3.56    4.99   -10.08976    -2.35130    -1.54039
    51  O   6.0   -0.40    3.60    4.46     8.73452    -1.38066     5.83648
    52  H   1.0   -0.04    1.44    1.56     8.93276    -1.26519     4.01653
    53  H   1.0   -0.03    1.13    1.45    10.42667    -1.18625     6.48450
    54  O   6.0   -0.45    2.89    2.51     5.05445    10.30912    -8.19246
    55  H   1.0    0.00    1.06    1.44     5.42626    11.78377    -9.18302
    56  H   1.0   -0.01    1.29    1.49     6.66175     9.49723    -7.92646

  Z AO/shell   Hii/eV     exponent
  1     Wed Apr 25 08:07:45 CEST 2018   EN: 2.200 GM2: 0.406  GM3: 0.0800  RAES: 1.40
     1s    -10.707211    1.230000
  8     Wed Apr 25 08:07:45 CEST 2018   EN: 3.440 GM2: 0.452  GM3:-0.0517  RAES: 1.80
     2s    -20.229985    2.439742
     2p    -15.503117    2.137023
 11     Tue Apr 24 16:34:09 CEST 2018   EN: 0.930 GM2: 0.271  GM3: 0.1799  RAES: 5.00
     3s     -4.546934    0.763787
     3p     -1.332719    0.573553
 17     Mon Apr 23 14:09:22 CEST 2018   EN: 3.160 GM2: 0.249  GM3: 0.1495  RAES: 2.50
     3s    -29.278781    2.485265
     3p    -12.673758    2.199650
     3d     -0.240338    2.476089
 no old-style atom pair restraining (fixing) potential
           ------------------------------------------------- 
          |        Self-Consistent Charge Iterations        |
           ------------------------------------------------- 

 Ncao       : 362
 Nao        : 337
 Nshell     : 133
 Nel        : 216
 T(el)      :   300.0
 intcut     :    25.0
 scfconv/Eh :  0.100E-05
   qconv/e  :  0.100E-03
 intneglect :  0.100E-07
 broydamp   :      0.250
 iter      E             dE          RMSdq      gap      omega  full diag
   1   -132.4074054 -0.132407E+03  0.127E+01    6.50       0.0  T
   2   -132.5985191 -0.191114E+00  0.834E+00    6.44       1.0  T
   3   -132.9554616 -0.356942E+00  0.469E+00    3.49       1.0  T
   4   -132.9520264  0.343524E-02  0.255E+00    3.48       1.0  T
   5   -132.9984202 -0.463938E-01  0.294E+00    1.61       1.0  T
   6   -133.0134961 -0.150758E-01  0.126E+00    1.91       1.0  T
   7   -133.0157400 -0.224389E-02  0.451E-01    2.17       1.0  T
   8   -133.0164695 -0.729572E-03  0.263E-01    2.10       1.0  T
   9   -133.0167187 -0.249180E-03  0.162E-01    2.05       1.0  T
  10   -133.0169964 -0.277686E-03  0.111E-01    2.08       1.0  T
  11   -133.0171370 -0.140559E-03  0.782E-02    2.08       1.0  T
  12   -133.0171863 -0.493340E-04  0.660E-02    2.09       1.0  T
  13   -133.0172336 -0.473116E-04  0.586E-02    2.08       1.0  T
  14   -133.0172787 -0.450551E-04  0.405E-02    2.07       1.0  T
  15   -133.0173065 -0.278642E-04  0.280E-02    2.07       1.0  T
  16   -133.0173132 -0.668258E-05  0.182E-02    2.06       1.0  T
  17   -133.0173167 -0.347510E-05  0.128E-02    2.06       1.0  T
  18   -133.0173183 -0.162303E-05  0.101E-02    2.06       1.3  T
  19   -133.0173191 -0.845363E-06  0.748E-03    2.06       1.8  T
  20   -133.0173195 -0.367363E-06  0.440E-03    2.06       3.0  T
  21   -133.0173197 -0.203190E-06  0.360E-03    2.06       3.7  T
  22   -133.0173199 -0.184429E-06  0.293E-03    2.06       4.6  T
  23   -133.0173200 -0.137660E-06  0.245E-03    2.06       5.4  T
  24   -133.0173202 -0.115489E-06  0.204E-03    2.06       6.5  T
  25   -133.0173202 -0.985656E-07  0.187E-03    2.06       7.1  T
  26   -133.0173203 -0.501469E-07  0.127E-03    2.06      10.6  T
  27   -133.0173203 -0.312421E-07  0.907E-04    2.06      14.7  T
  28   -133.0173203 -0.183674E-07  0.648E-04    2.06      20.6  T
speedup  1.00
cpu  time for SCC    0.67 s
wall time for SCC    0.67 s

   *** convergence criteria satisfied after 28 iterations ***

          eigenvalues
 #    :          96         97         98         99        100        101        102        103
 occ. :        2.000      2.000      2.000      2.000      2.000      2.000      2.000      2.000
 eps  :       -10.726    -10.700    -10.668    -10.660    -10.645    -10.622    -10.610    -10.607
 #    :         104        105        106        107        108        109        110        111
 occ. :        2.000      2.000      2.000      2.000      2.000      0.000      0.000      0.000
 eps  :       -10.535    -10.496    -10.385    -10.311    -10.248     -8.188     -7.413     -7.162
 #    :         112        113        114        115        116        117        118        119
 occ. :        0.000      0.000      0.000      0.000      0.000      0.000      0.000      0.000
 eps  :        -6.825     -5.786     -5.568     -5.021     -4.067     -3.910     -3.490     -3.098


   #   Z            q   n(s)   n(p)   n(d)      C6AA      α(0)
   1  11 Na     0.741  0.044  0.215  0.000    67.674    26.622
   2  11 Na     0.738  0.048  0.214  0.000    67.713    26.630
   3  11 Na     0.734  0.077  0.188  0.000    67.759    26.639
   4  11 Na     0.718  0.042  0.241  0.000    67.961    26.678
   5  11 Na     0.726  0.043  0.231  0.000    67.864    26.659
   6  11 Na     0.717  0.077  0.206  0.000    67.971    26.680
   7  11 Na     0.747  0.096  0.157  0.000    67.605    26.608
   8  11 Na     0.692  0.067  0.241  0.000    68.276    26.740
   9  11 Na     0.721  0.118  0.161  0.000    67.921    26.670
  10  11 Na     0.724  0.080  0.196  0.000    67.884    26.663
  11  11 Na     0.799  0.006  0.195  0.000    66.978    26.485
  12  11 Na     0.718  0.077  0.205  0.000    67.959    26.678
  13  11 Na     0.716  0.088  0.196  0.000    67.986    26.683
  14  11 Na     0.737  0.077  0.187  0.000    67.731    26.633
  15  11 Na     0.777  0.056  0.167  0.000    67.234    26.535
  16  11 Na     0.770  0.030  0.200  0.000    67.320    26.552
  17  11 Na     0.706  0.113  0.181  0.000    68.107    26.707
  18  11 Na     0.731  0.104  0.165  0.000    67.805    26.648
  19  11 Na     0.713  0.064  0.223  0.000    68.023    26.690
  20  11 Na     0.733  0.023  0.243  0.000    67.770    26.641
  21  11 Na     0.704  0.083  0.213  0.000    68.128    26.711
  22  11 Na     0.781  0.007  0.212  0.000    67.189    26.526
  23  11 Na     0.767  0.080  0.153  0.000    67.361    26.560
  24  11 Na     0.725  0.081  0.194  0.000    67.874    26.661
  25  11 Na     0.724  0.046  0.230  0.000    67.887    26.664
  26  17 Cl    -0.739  1.981  5.756  0.003   124.899    17.098
  27  17 Cl    -0.733  1.980  5.752  0.002   124.656    17.081
  28  17 Cl    -0.735  1.979  5.755  0.001   124.715    17.086
  29  17 Cl    -0.762  1.975  5.786  0.001   125.815    17.161
  30  17 Cl    -0.741  1.979  5.762  0.001   124.986    17.104
  31  17 Cl    -0.758  1.974  5.783  0.001   125.638    17.149
  32  17 Cl    -0.746  1.976  5.770  0.000   125.180    17.117
  33  17 Cl    -0.726  1.982  5.741  0.003   124.374    17.062
  34  17 Cl    -0.733  1.980  5.749  0.003   124.643    17.081
  35  17 Cl    -0.741  1.978  5.762  0.001   124.977    17.103
  36  17 Cl    -0.731  1.979  5.750  0.002   124.580    17.076
  37  17 Cl    -0.733  1.974  5.757  0.001   124.663    17.082
  38  17 Cl    -0.735  1.980  5.753  0.002   124.748    17.088
  39  17 Cl    -0.735  1.978  5.755  0.001   124.721    17.086
  40  17 Cl    -0.736  1.979  5.755  0.002   124.770    17.089
  41  17 Cl    -0.733  1.975  5.755  0.003   124.657    17.081
  42  17 Cl    -0.726  1.978  5.745  0.003   124.381    17.063
  43  17 Cl    -0.760  1.974  5.785  0.001   125.743    17.156
  44  17 Cl    -0.726  1.977  5.748  0.001   124.388    17.063
  45  17 Cl    -0.731  1.977  5.753  0.001   124.584    17.077
  46  17 Cl    -0.730  1.979  5.750  0.002   124.551    17.074
  47  17 Cl    -0.753  1.973  5.780  0.001   125.472    17.137
  48  17 Cl    -0.731  1.975  5.755  0.001   124.576    17.076
  49  17 Cl    -0.739  1.977  5.761  0.001   124.881    17.097
  50  17 Cl    -0.738  1.975  5.761  0.001   124.843    17.094
  51   8 O     -0.619  1.716  4.904  0.000    25.566     6.829
  52   1 H      0.347  0.653  0.000  0.000     0.586     1.198
  53   1 H      0.327  0.673  0.000  0.000     0.644     1.260
  54   8 O     -0.587  1.719  4.868  0.000    24.783     6.724
  55   1 H      0.307  0.693  0.000  0.000     0.700     1.314
  56   1 H      0.317  0.683  0.000  0.000     0.660     1.270

 Mol. C6AA /au·bohr⁶  :     207462.321481
 Mol. C8AA /au·bohr⁸  :   14747959.130916
 Mol. α(0) /au        :       1111.942659

 
 Wiberg/Mayer (AO) data. WBOs > 0.1 written file <wbo>
 largest (>0.05) Wiberg bond orders for each atom
           total WBO             WBO to atom ...
     1  Na  0.491    Cl  28 0.107    Cl  32 0.106    Cl  35 0.098    Cl  41 0.096
     2  Na  0.494    Cl  29 0.116    Cl  37 0.108    Cl  49 0.090    Cl  46 0.088    Cl  33 0.054
     3  Na  0.495    Cl  31 0.154    Cl  39 0.128    Cl  38 0.091    Cl  40 0.087
     4  Na  0.524    Cl  36 0.111    Cl  27 0.110    Cl  49 0.090    Cl  50 0.090    Cl  33 0.065
     5  Na  0.518    Cl  35 0.110    Cl  27 0.104    Cl  30 0.103    Cl  36 0.098    Cl  26 0.055
     6  Na  0.523    Cl  50 0.147    Cl  43 0.145    Cl  34 0.100    Cl  36 0.091
     7  Na  0.481    Cl  48 0.181    Cl  45 0.093    O   51 0.089    Cl  42 0.069
     8  Na  0.569    Cl  37 0.137    Cl  45 0.124    Cl  46 0.116    Cl  48 0.087    Cl  42 0.064
     9  Na  0.519    Cl  44 0.172    Cl  37 0.155    Cl  48 0.148
    10  Na  0.509    Cl  43 0.152    Cl  30 0.136    Cl  36 0.093    Cl  40 0.093
    11  Na  0.407    Cl  26 0.079    Cl  42 0.072    Cl  28 0.069    Cl  33 0.058    Cl  27 0.055
    12  Na  0.520    Cl  31 0.153    Cl  44 0.140    Cl  34 0.099    Cl  38 0.089
    13  Na  0.523    Cl  47 0.155    Cl  45 0.133    Cl  46 0.104    Cl  28 0.090
    14  Na  0.489    Cl  47 0.151    Cl  35 0.135    Cl  27 0.087    Cl  28 0.081
    15  Na  0.428    Cl  45 0.124    Cl  28 0.101    Cl  41 0.085    O   51 0.053
    16  Na  0.452    Cl  41 0.110    Cl  42 0.104    Cl  39 0.083    Cl  38 0.080
    17  Na  0.525    Cl  29 0.188    Cl  50 0.161    Cl  49 0.146
    18  Na  0.484    Cl  39 0.151    Cl  32 0.151    Cl  41 0.146
    19  Na  0.539    Cl  29 0.132    Cl  34 0.111    Cl  44 0.107    Cl  50 0.071    Cl  33 0.066
    20  Na  0.510    Cl  38 0.095    Cl  44 0.080    Cl  42 0.079    Cl  33 0.072    Cl  48 0.068    Cl  37 0.057
    21  Na  0.538    Cl  43 0.153    Cl  31 0.147    Cl  34 0.102    Cl  40 0.095
    22  Na  0.419    Cl  26 0.103    Cl  33 0.081    Cl  38 0.073    Cl  36 0.058    Cl  40 0.055
    23  Na  0.426    Cl  30 0.118    Cl  35 0.114    O   54 0.089    Cl  32 0.084
    24  Na  0.509    Cl  47 0.145    Cl  49 0.144    Cl  27 0.093    Cl  46 0.091
    25  Na  0.522    Cl  32 0.110    Cl  40 0.109    Cl  39 0.106    Cl  30 0.103    Cl  26 0.051
    26  Cl  0.473    Na  22 0.103    Na  11 0.079    Na   5 0.055    Na  25 0.051
    27  Cl  0.483    Na   4 0.110    Na   5 0.104    Na  24 0.093    Na  14 0.087    Na  11 0.055
    28  Cl  0.489    Na   1 0.107    Na  15 0.101    Na  13 0.090    Na  14 0.081    Na  11 0.069
    29  Cl  0.455    Na  17 0.188    Na  19 0.132    Na   2 0.116
    30  Cl  0.475    Na  10 0.136    Na  23 0.118    Na  25 0.103    Na   5 0.103
    31  Cl  0.453    Na   3 0.154    Na  12 0.153    Na  21 0.147
    32  Cl  0.479    Na  18 0.151    Na  25 0.110    Na   1 0.106    Na  23 0.084
    33  Cl  0.500    Na  22 0.081    Na  20 0.072    Na  19 0.066    Na   4 0.065    Na  11 0.058    Na   2 0.054
    34  Cl  0.499    Na  19 0.111    Na  21 0.102    Na   6 0.100    Na  12 0.099
    35  Cl  0.474    Na  14 0.135    Na  23 0.114    Na   5 0.110    Na   1 0.098
    36  Cl  0.486    Na   4 0.111    Na   5 0.098    Na  10 0.093    Na   6 0.091    Na  22 0.058
    37  Cl  0.493    Na   9 0.155    Na   8 0.137    Na   2 0.108    Na  20 0.057
    38  Cl  0.482    Na  20 0.095    Na   3 0.091    Na  12 0.089    Na  16 0.080    Na  22 0.073
    39  Cl  0.487    Na  18 0.151    Na   3 0.128    Na  25 0.106    Na  16 0.083
    40  Cl  0.491    Na  25 0.109    Na  21 0.095    Na  10 0.093    Na   3 0.087    Na  22 0.055
    41  Cl  0.494    Na  18 0.146    Na  16 0.110    Na   1 0.096    Na  15 0.085
    42  Cl  0.490    Na  16 0.104    Na  20 0.079    Na  11 0.072    Na   7 0.069    Na   8 0.064
    43  Cl  0.449    Na  21 0.153    Na  10 0.152    Na   6 0.145
    44  Cl  0.506    Na   9 0.172    Na  12 0.140    Na  19 0.107    Na  20 0.080
    45  Cl  0.488    Na  13 0.133    Na  15 0.124    Na   8 0.124    Na   7 0.093
    46  Cl  0.496    Na   8 0.116    Na  13 0.104    Na  24 0.091    Na   2 0.088
    47  Cl  0.457    Na  13 0.155    Na  14 0.151    Na  24 0.145
    48  Cl  0.504    Na   7 0.181    Na   9 0.148    Na   8 0.087    Na  20 0.068
    49  Cl  0.482    Na  17 0.146    Na  24 0.144    Na   2 0.090    Na   4 0.090
    50  Cl  0.484    Na  17 0.161    Na   6 0.147    Na   4 0.090    Na  19 0.071
    51  O   1.908    H   53 0.893    H   52 0.860    Na   7 0.089    Na  15 0.053
    52  H   0.878    O   51 0.860
    53  H   0.893    O   51 0.893
    54  O   1.899    H   55 0.909    H   56 0.898    Na  23 0.089
    55  H   0.906    O   54 0.909
    56  H   0.899    O   54 0.898
 MOs/occ written to file <molden.input>
 
molecular dipole:
                 x           y           z       tot (Debye)
 q only:        7.112       3.343       0.661
   full:        4.104       2.133      -0.296      11.780
molecular quadrupole (traceless):
                xx          xy          yy          xz          yz          zz
 q only:       42.851       1.753     -16.278       3.445     -58.658     -26.573
  q+dip:       45.719      10.286     -16.950      -8.193     -58.756     -28.769
   full:       45.174      12.074     -16.457      -8.122     -57.632     -28.717

SCC energy    :    -133.0173203
rep           :       0.1663070
ES            :       1.8245560
AES           :      -0.0237883
AXC           :      -0.0052488
disp          :      -0.1538718
XB            :       0.0000000
fix           :       0.0000000
total E       :    -132.8449189
atomizationE  :       7.5442088     4734.06
(atE without considering molecular charge,
 total energy contains solvation terms)
H-L gap (eV)  :          2.0606
           ------------------------------------------------- 
          |                 ===============                 |
          |                   A N C O P T                   |
          |                 ===============                 |
          |          Approximate Normal Coordinate          |
          |           Rational Function Optimizer           |
           ------------------------------------------------- 
dumping coords to <xtbopt.coord> and <xtbopt.log>
 optlevel               0
 Maxcycle             200
 Maxmicro              25
 Econv         5.000000000000000E-006
 Gconv         1.000000000000000E-003
 Maxdispl       1.00000000000000     
 Hlow          5.000000000000000E-003
 S6             20.0000000000000     
 Nvar              162

generating ANC from model Hessian ...
 Shifting diagonal of input Hessian by   2.457115318620290E-002
 Lowest  eigenvalues of input Hessian
    0.005000    0.006182    0.007252    0.007648    0.007771    0.008253
    0.008845    0.009868    0.010279    0.010686    0.010941    0.011631
    0.012016    0.012781    0.013055    0.013870    0.014092    0.014339
 Highest eigenvalues
    0.332658    0.369040    1.278940    1.330285    1.413337    1.472874
 
cpu  time for ANC gen    0.01 s
wall time for ANC gen    0.02 s
................................................................................
.............................. CYCLE    1 ......................................
................................................................................
   1   -133.0173204 -0.133017E+03  0.530E-04    2.06       0.0  T
   2   -133.0173204 -0.569997E-09  0.452E-04    2.06      29.6  T
   3   -133.0173204 -0.455969E-09  0.427E-04    2.06      31.3  T
speedup  1.00
cpu  time for SCC    0.07 s
wall time for SCC    0.07 s
speedup  1.00
cpu  time for grad    0.28 s
wall time for grad    0.28 s
 E :   -132.84491895  G :  0.000078    pred/act E change:  0.000D+00 -0.506D-07
Maxdispl :   0.0008   ||displ|| :   0.0021   Lambda : -0.855D-07
Largest |displ|/coords:  0.0008 (  12)  0.0007 (  13)  0.0005 (   4)

   *** GEOMETRY OPTIMIZATION CONVERGED AFTER 1 ITERATIONS ***

------------------------------------------------------------------------
 total energy gain (kcal):      0.0000
------------------------------------------------------------------------
================
 final structure:
================
$coord
        4.27677354772747        5.29647379950068       -0.55856029521380      Na
       -6.27402892390916       -2.06208032265391        5.95188671748102      Na
        3.61971623158106       -5.55890141787117       -5.87657851316958      Na
       -6.96332519208951        1.09372919557796       -0.04159668444540      Na
       -2.14437255192837        4.76127912648406       -3.32536773594723      Na
       -7.74760901658990       -2.82237154788399       -5.54555035805086      Na
        5.53115051360935       -3.32419269016730        7.56685548799249      Na
       -0.06743418890547       -2.06366139029302        8.37958699028588      Na
       -1.45787724534348       -9.42691198768107        6.70601716857620      Na
       -3.07905367823236        0.74891158710679       -8.88502751274316      Na
       -0.75879031262303        1.71687038938782        2.66381574017948      Na
       -1.06055691774851       -9.08155698385329       -2.43089027286579      Na
        0.46098283546967        4.73338328184235        8.32345096695809      Na
       -0.94323244350634        8.36455460758078        2.51001446777751      Na
        5.73191810572497        2.16634177573575        5.27034940779572      Na
        4.58624833194745       -1.63969637105865       -0.44701194957833      Na
      -11.85283725295698       -1.97801280538327        2.72935727433276      Na
        9.06582289611672        1.82587471516703       -3.58136479188722      Na
       -6.39891715859769       -6.15348014387366        0.88386334743443      Na
       -0.14841062264769       -5.18709479121444        3.02646276005995      Na
       -2.64651419995816       -6.09967502204658       -8.27140658592843      Na
       -1.65171700705856       -2.20658867727795       -2.88674494929213      Na
        2.47859890052252        8.00214078710209       -6.31122761246530      Na
       -5.94243967485358        4.88513998331398        5.57968582722585      Na
        3.14937747808341        1.39209605230748       -6.36645493693745      Na
        1.39963269056958        1.64846741269304       -1.80609712842608      Cl
       -4.06676723873679        4.94759719424860        1.07833781202807      Cl
        2.66080438397147        5.36681696441376        3.94055649044454      Cl
       -9.39237673531136       -5.38969798870985        4.46752819388441      Cl
       -0.22440273086555        4.57320410432763       -7.93214316341607      Cl
        0.73723550558102       -9.14568447329723       -6.84076688703371      Cl
        6.27577181500895        5.17910649580912       -5.09455261199198      Cl
       -3.59095341957995       -2.05914175899915        1.60435127068338      Cl
       -4.60033857577848       -6.06516308803457       -3.73866592216037      Cl
        0.89532964183240        8.51486432036847       -1.93757419422293      Cl
       -4.98339937105230        1.11413578814932       -4.47499523965712      Cl
       -3.27424147947102       -5.28702819058003        7.60478269101560      Cl
        1.96511513764768       -5.39869048467857       -1.32872595821701      Cl
        6.72423994004440       -1.92714592256120       -4.84602446429085      Cl
        0.42509386082180       -2.31598947365680       -7.43621554903535      Cl
        7.94149073897495        1.92697940860312        0.95926454822768      Cl
        2.79796402667683       -1.41142728506491        3.94817275299768      Cl
       -5.83867752739059       -2.96522394565961       -9.87901275740859      Cl
       -2.55548044617966       -9.37463367638332        2.08858618688626      Cl
        3.76136839800038        0.99637361711369        9.52228389195550      Cl
       -2.88095092829660        1.49966691945623        7.16798774071161      Cl
       -2.64581186249473        8.11030938289444        6.91094955267921      Cl
        2.78519287334872       -6.98891248668905        7.13199649833538      Cl
       -9.22596414938660        1.66193172988367        4.33123552321354      Cl
      -10.08975832881700       -2.35129705142334       -1.54039445643987      Cl
        8.73452055581995       -1.38066155709423        5.83648331159128      O 
        8.93275978067638       -1.26519151737868        4.01652547859419      H 
       10.42667409112529       -1.18625434732477        6.48450177510793      H 
        5.05444767927048       10.30912214311600       -8.19246007928168      O 
        5.42625603633310       11.78377077854442       -9.18302239191643      H 
        6.66175318384269        9.49722583808460       -7.92645690996421      H 
$end
 
 Bond Distances (Angstroems)
 ---------------------------
Na1-Na5=3.7108       Na1-Na11=3.6874      Na1-Na14=3.5921      Na1-Na15=3.5848      Na1-Na16=3.6746      Na1-Na18=3.5148      
Na1-Na23=3.4961      Na1-Na25=3.7511      Na1-Cl26=2.5457      Na1-Cl28=2.5300      Na1-Cl32=2.6238      Na1-Cl35=2.5758      
Na1-Cl41=2.7541      Na2-Na4=3.6029       Na2-Na8=3.5267       Na2-Na11=3.9426      Na2-Na17=3.4096      Na2-Na19=3.4474      
Na2-Na20=3.9546      Na2-Na24=3.6858      Na2-Cl29=2.5379      Na2-Cl33=2.7035      Na2-Cl37=2.4894      Na2-Cl46=2.6815      
Na2-Cl49=2.6569      Na3-Na12=3.5963      Na3-Na16=3.5802      Na3-Na21=3.5614      Na3-Na22=3.6649      Na3-Na25=3.6958      
Na3-Cl31=2.4879      Na3-Cl38=2.5624      Na3-Cl39=2.5865      Na3-Cl40=2.5464      Na4-Na2=3.6029       Na4-Na5=3.6454       
Na4-Na6=3.5986       Na4-Na11=3.5970      Na4-Na17=3.3893      Na4-Na19=3.8777      Na4-Na22=3.6356      Na4-Na24=3.6285      
Na4-Cl27=2.6191      Na4-Cl33=2.5937      Na4-Cl36=2.5694      Na4-Cl49=2.6227      Na4-Cl50=2.5864      Na5-Na1=3.7108       
Na5-Na4=3.6454       Na5-Na10=3.6618      Na5-Na11=3.6301      Na5-Na14=3.6845      Na5-Na22=3.7037      Na5-Na23=3.3797      
Na5-Na25=3.6900      Na5-Cl26=2.6224      Na5-Cl27=2.5446      Na5-Cl30=2.6429      Na5-Cl35=2.6594      Na5-Cl36=2.5203      
Na6-Na4=3.5986       Na6-Na10=3.5774      Na6-Na19=3.8977      Na6-Na21=3.5178      Na6-Na22=3.5343      Na6-Cl34=2.5754      
Na6-Cl36=2.6077      Na6-Cl43=2.5069      Na6-Cl50=2.4679      Na7-Na8=3.0671       Na7-Na15=3.1512      Na7-Na20=3.9721      
Na7-Cl42=2.6045      Na7-Cl45=2.6787      Na7-Cl48=2.4342      Na7-O51=2.1840       Na8-Na2=3.5267       Na8-Na7=3.0671       
Na8-Na9=4.0630       Na8-Na11=3.6448      Na8-Na13=3.6078      Na8-Na15=4.1395      Na8-Na20=3.2800      Na8-Cl37=2.4408      
Na8-Cl42=2.8138      Na8-Cl45=2.6633      Na8-Cl46=2.4866      Na8-Cl48=3.0834      Na9-Na8=4.0630       Na9-Na20=3.0505      
Na9-Cl37=2.4391      Na9-Cl44=2.5117      Na9-Cl48=2.5994      Na10-Na5=3.6618      Na10-Na6=3.5774      Na10-Na21=3.6458     
Na10-Na22=3.6183     Na10-Na25=3.5715     Na10-Cl30=2.5752     Na10-Cl36=2.5493     Na10-Cl40=2.5801     Na10-Cl43=2.5044     
Na11-Na1=3.6874      Na11-Na2=3.9426      Na11-Na4=3.5970      Na11-Na5=3.6301      Na11-Na8=3.6448      Na11-Na13=3.4546     
Na11-Na14=3.5201     Na11-Na15=3.7090     Na11-Na16=3.7236     Na11-Na20=3.6727     Na11-Na22=3.6278     Na11-Na24=3.5660     
Na11-Cl26=2.6270     Na11-Cl27=2.5867     Na11-Cl28=2.7316     Na11-Cl33=2.5599     Na11-Cl42=2.5971     Na11-Cl46=2.6373     
Na12-Na3=3.5963      Na12-Na19=3.6685     Na12-Na20=3.5805     Na12-Na21=3.5702     Na12-Na22=3.6595     Na12-Cl31=2.5203     
Na12-Cl34=2.5565     Na12-Cl38=2.5888     Na12-Cl44=2.5238     Na13-Na8=3.6078      Na13-Na11=3.4546     Na13-Na14=3.7025     
Na13-Na15=3.4979     Na13-Na24=3.6874     Na13-Cl28=2.6166     Na13-Cl45=2.7135     Na13-Cl46=2.5357     Na13-Cl47=2.5407     
Na14-Na1=3.5921      Na14-Na5=3.6845      Na14-Na11=3.5201     Na14-Na13=3.7025     Na14-Na24=3.6093     Na14-Cl27=2.5643     
Na14-Cl28=2.5936     Na14-Cl35=2.5480     Na14-Cl47=2.5007     Na15-Na1=3.5848      Na15-Na7=3.1512      Na15-Na8=4.1395      
Na15-Na11=3.7090     Na15-Na13=3.4979     Na15-Na16=3.6848     Na15-Cl28=2.4504     Na15-Cl41=2.5666     Na15-Cl42=2.5465     
Na15-Cl45=2.5560     Na15-O51=2.4774      Na16-Na1=3.6746      Na16-Na3=3.5802      Na16-Na11=3.7236     Na16-Na15=3.6848     
Na16-Na18=3.4254     Na16-Na20=3.6304     Na16-Na22=3.5572     Na16-Na25=3.6006     Na16-Cl26=2.5275     Na16-Cl38=2.4695     
Na16-Cl39=2.5927     Na16-Cl41=2.6960     Na16-Cl42=2.5139     Na17-Na2=3.4096      Na17-Na4=3.3893      Na17-Na19=3.7637     
Na17-Cl29=2.4085     Na17-Cl49=2.5221     Na17-Cl50=2.4525     Na18-Na1=3.5148      Na18-Na16=3.4254     Na18-Na25=3.4680     
Na18-Cl32=2.4433     Na18-Cl39=2.4346     Na18-Cl41=2.4759     Na19-Na2=3.4474      Na19-Na4=3.8777      Na19-Na6=3.8977      
Na19-Na12=3.6685     Na19-Na17=3.7637     Na19-Na20=3.5338     Na19-Na22=3.8281     Na19-Cl29=2.5038     Na19-Cl33=2.6547     
Na19-Cl34=2.6252     Na19-Cl44=2.7292     Na19-Cl50=3.0836     Na20-Na2=3.9546      Na20-Na7=3.9721      Na20-Na8=3.2800      
Na20-Na9=3.0505      Na20-Na11=3.6727     Na20-Na12=3.5805     Na20-Na16=3.6304     Na20-Na19=3.5338     Na20-Na22=3.5933     
Na20-Cl33=2.5739     Na20-Cl37=2.9340     Na20-Cl38=2.5642     Na20-Cl42=2.5809     Na20-Cl44=2.6037     Na20-Cl48=2.8353     
Na21-Na3=3.5614      Na21-Na6=3.5178      Na21-Na10=3.6458     Na21-Na12=3.5702     Na21-Na22=3.5554     Na21-Cl31=2.5254     
Na21-Cl34=2.6120     Na21-Cl40=2.6165     Na21-Cl43=2.5156     Na22-Na3=3.6649      Na22-Na4=3.6356      Na22-Na5=3.7037      
Na22-Na6=3.5343      Na22-Na10=3.6183     Na22-Na11=3.6278     Na22-Na12=3.6595     Na22-Na16=3.5572     Na22-Na19=3.8281     
Na22-Na20=3.5933     Na22-Na21=3.5554     Na22-Na25=3.6704     Na22-Cl26=2.6638     Na22-Cl33=2.5899     Na22-Cl34=2.6090     
Na22-Cl36=2.6273     Na22-Cl38=2.6826     Na22-Cl40=2.6471     Na23-Na1=3.4961      Na23-Na5=3.3797      Na23-Na25=3.5160     
Na23-Cl30=2.4646     Na23-Cl32=2.5853     Na23-Cl35=2.4763     Na23-O54=2.0831      Na24-Na2=3.6858      Na24-Na4=3.6285      
Na24-Na11=3.5660     Na24-Na13=3.6874     Na24-Na14=3.6093     Na24-Cl27=2.5807     Na24-Cl46=2.5575     Na24-Cl47=2.5401     
Na24-Cl49=2.5229     Na25-Na1=3.7511      Na25-Na3=3.6958      Na25-Na5=3.6900      Na25-Na10=3.5715     Na25-Na16=3.6006     
Na25-Na18=3.4680     Na25-Na22=3.6704     Na25-Na23=3.5160     Na25-Cl26=2.5883     Na25-Cl30=2.5899     Na25-Cl32=2.6844     
Na25-Cl39=2.7039     Na25-Cl40=2.4998     Cl26-Na1=2.5457      Cl26-Na5=2.6224      Cl26-Na11=2.6270     Cl26-Na16=2.5275     
Cl26-Na22=2.6638     Cl26-Na25=2.5883     Cl27-Na4=2.6191      Cl27-Na5=2.5446      Cl27-Na11=2.5867     Cl27-Na14=2.5643     
Cl27-Na24=2.5807     Cl28-Na1=2.5300      Cl28-Na11=2.7316     Cl28-Na13=2.6166     Cl28-Na14=2.5936     Cl28-Na15=2.4504     
Cl29-Na2=2.5379      Cl29-Na17=2.4085     Cl29-Na19=2.5038     Cl30-Na5=2.6429      Cl30-Na10=2.5752     Cl30-Na23=2.4646     
Cl30-Na25=2.5899     Cl31-Na3=2.4879      Cl31-Na12=2.5203     Cl31-Na21=2.5254     Cl32-Na1=2.6238      Cl32-Na18=2.4433     
Cl32-Na23=2.5853     Cl32-Na25=2.6844     Cl33-Na2=2.7035      Cl33-Na4=2.5937      Cl33-Na11=2.5599     Cl33-Na19=2.6547     
Cl33-Na20=2.5739     Cl33-Na22=2.5899     Cl34-Na6=2.5754      Cl34-Na12=2.5565     Cl34-Na19=2.6252     Cl34-Na21=2.6120     
Cl34-Na22=2.6090     Cl35-Na1=2.5758      Cl35-Na5=2.6594      Cl35-Na14=2.5480     Cl35-Na23=2.4763     Cl36-Na4=2.5694      
Cl36-Na5=2.5203      Cl36-Na6=2.6077      Cl36-Na10=2.5493     Cl36-Na22=2.6273     Cl37-Na2=2.4894      Cl37-Na8=2.4408      
Cl37-Na9=2.4391      Cl37-Na20=2.9340     Cl38-Na3=2.5624      Cl38-Na12=2.5888     Cl38-Na16=2.4695     Cl38-Na20=2.5642     
Cl38-Na22=2.6826     Cl39-Na3=2.5865      Cl39-Na16=2.5927     Cl39-Na18=2.4346     Cl39-Na25=2.7039     Cl40-Na3=2.5464      
Cl40-Na10=2.5801     Cl40-Na21=2.6165     Cl40-Na22=2.6471     Cl40-Na25=2.4998     Cl41-Na1=2.7541      Cl41-Na15=2.5666     
Cl41-Na16=2.6960     Cl41-Na18=2.4759     Cl42-Na7=2.6045      Cl42-Na8=2.8138      Cl42-Na11=2.5971     Cl42-Na15=2.5465     
Cl42-Na16=2.5139     Cl42-Na20=2.5809     Cl43-Na6=2.5069      Cl43-Na10=2.5044     Cl43-Na21=2.5156     Cl44-Na9=2.5117      
Cl44-Na12=2.5238     Cl44-Na19=2.7292     Cl44-Na20=2.6037     Cl45-Na7=2.6787      Cl45-Na8=2.6633      Cl45-Na13=2.7135     
Cl45-Na15=2.5560     Cl46-Na2=2.6815      Cl46-Na8=2.4866      Cl46-Na11=2.6373     Cl46-Na13=2.5357     Cl46-Na24=2.5575     
Cl47-Na13=2.5407     Cl47-Na14=2.5007     Cl47-Na24=2.5401     Cl48-Na7=2.4342      Cl48-Na8=3.0834      Cl48-Na9=2.5994      
Cl48-Na20=2.8353     Cl49-Na2=2.6569      Cl49-Na4=2.6227      Cl49-Na17=2.5221     Cl49-Na24=2.5229     Cl50-Na4=2.5864      
Cl50-Na6=2.4679      Cl50-Na17=2.4525     Cl50-Na19=3.0836     O51-Na7=2.1840       O51-Na15=2.4774      O51-H52=0.9707       
O51-H53=0.9644       H52-O51=0.9707       H53-O51=0.9644       O54-Na23=2.0831      O54-H55=0.9604       O54-H56=0.9632       
H55-O54=0.9604       H56-O54=0.9632       
 O  H  Rav=0.9647 sigma=0.0038  Rmin=0.9604  Rmax=0.9707     4
 Na O  Rav=2.2482 sigma=0.1672  Rmin=2.0831  Rmax=2.4774     3
 Na Na Rav=3.6132 sigma=0.1796  Rmin=3.0505  Rmax=4.1395    77
 Cl Na Rav=2.5886 sigma=0.1101  Rmin=2.4085  Rmax=3.0836   109
 
 selected bond angles (degree)
 --------------------
Na11-Na1-Na5= 58.77            Na14-Na1-Na5= 60.57            Na14-Na1-Na11= 57.82           Na15-Na1-Na5=120.06            
Na15-Na1-Na11= 61.31           Na15-Na1-Na14= 89.14           Na16-Na1-Na5= 88.33            Na16-Na1-Na11= 60.77           
Na16-Na1-Na14=118.59           Na16-Na1-Na15= 60.99           Na18-Na1-Na5=116.15            Na18-Na1-Na11=117.59           
Na18-Na1-Na14=175.11           Na18-Na1-Na15= 89.73           Na18-Na1-Na16= 56.86           Na23-Na1-Na5= 55.84            
Na23-Na1-Na11=114.61           Na23-Na1-Na14= 89.96           Na23-Na1-Na15=175.50           Na23-Na1-Na16=115.80           
Na23-Na1-Na18= 90.80           Na25-Na1-Na5= 59.27            Na25-Na1-Na11= 88.91           Na25-Na1-Na14=119.80           
Na25-Na1-Na15=118.99           Na25-Na1-Na16= 58.00           Na25-Na1-Na18= 56.91           Na25-Na1-Na23= 57.92           
Cl26-Na1-Na5= 44.94            Cl26-Na1-Na11= 45.42           Cl26-Na1-Na14= 90.00           Cl26-Na1-Na15= 90.07           
Cl26-Na1-Na16= 43.39           Cl26-Na1-Na18= 85.24           Cl26-Na1-Na23= 85.52           Cl26-Na1-Na25= 43.51           
Cl28-Na1-Na5= 93.61            Cl28-Na1-Na11= 47.79           Cl28-Na1-Na14= 46.21           Cl28-Na1-Na15= 43.09           
Cl28-Na1-Na16= 90.84           Cl28-Na1-Na18=132.82           Cl28-Na1-Na23=136.17           Cl28-Na1-Na25=136.50           
Cl28-Na1-Cl26= 93.04           Cl32-Na1-Na5= 90.37            Cl32-Na1-Na11=134.61           Cl32-Na1-Na14=137.25           
Cl32-Na1-Na15=133.60           Cl32-Na1-Na16= 88.46           Cl32-Na1-Na18= 44.00           Cl32-Na1-Na23= 47.38           
Cl32-Na1-Na25= 45.70           Cl32-Na1-Cl26= 89.19           Cl32-Na1-Cl28=175.94           Cl35-Na1-Na5= 45.78            
Cl35-Na1-Na11= 88.20           Cl35-Na1-Na14= 45.17           Cl35-Na1-Na15=134.31           Cl35-Na1-Na16=134.10           
Cl35-Na1-Na18=135.84           Cl35-Na1-Na23= 45.05           Cl35-Na1-Na25= 91.24           Cl35-Na1-Cl26= 90.71           
Cl35-Na1-Cl28= 91.26           Cl35-Na1-Cl32= 92.09           Cl41-Na1-Na5=135.27            Cl41-Na1-Na11= 92.37           
Cl41-Na1-Na14=134.61           Cl41-Na1-Na15= 45.47           Cl41-Na1-Na16= 46.94           Cl41-Na1-Na18= 44.50           
Cl41-Na1-Na23=135.29           Cl41-Na1-Na25= 89.68           Cl41-Na1-Cl26= 90.33           Cl41-Na1-Cl28= 88.46           
Cl41-Na1-Cl32= 88.14           Cl41-Na1-Cl35=178.93           Na8-Na2-Na4=114.52             Na11-Na2-Na4= 56.73            
Na11-Na2-Na8= 58.10            Na17-Na2-Na4= 57.73            Na17-Na2-Na8=171.32            Na17-Na2-Na11=114.43           
Na19-Na2-Na4= 66.69            Na19-Na2-Na8=107.52            Na19-Na2-Na11= 89.39           Na19-Na2-Na17= 66.58           
Na20-Na2-Na4= 86.11            Na20-Na2-Na8= 51.62            Na20-Na2-Na11= 55.43           Na20-Na2-Na17=121.29           
Na20-Na2-Na19= 56.53           Na24-Na2-Na4= 59.70            Na24-Na2-Na8= 88.59            Na24-Na2-Na11= 55.62           
Na24-Na2-Na17= 90.08           Na24-Na2-Na19=125.86           Na24-Na2-Na20=110.93           Cl29-Na2-Na4= 89.04            
Cl29-Na2-Na8=135.90            Cl29-Na2-Na11=134.16           Cl29-Na2-Na17= 44.87           Cl29-Na2-Na19= 46.45           
Cl29-Na2-Na20= 96.99           Cl29-Na2-Na24=134.95           Cl33-Na2-Na4= 45.88            Cl33-Na2-Na8= 79.68            
Cl33-Na2-Na11= 40.13           Cl33-Na2-Na17= 91.67           Cl33-Na2-Na19= 49.34           Cl33-Na2-Na20= 40.24           
Cl33-Na2-Na24= 85.93           Cl33-Na2-Cl29= 94.50           Cl37-Na2-Na4=133.76            Cl37-Na2-Na8= 43.78            
Cl37-Na2-Na11= 91.76           Cl37-Na2-Na17=137.46           Cl37-Na2-Na19= 81.66           Cl37-Na2-Na20= 47.79           
Cl37-Na2-Na24=132.24           Cl37-Na2-Cl29= 92.73           Cl37-Na2-Cl33= 87.97           Cl46-Na2-Na4= 87.32            
Cl46-Na2-Na8= 44.70            Cl46-Na2-Na11= 41.73           Cl46-Na2-Na17=133.68           Cl46-Na2-Na19=129.86           
Cl46-Na2-Na20= 80.74           Cl46-Na2-Na24= 43.93           Cl46-Na2-Cl29=175.83           Cl46-Na2-Cl33= 81.50           
Cl46-Na2-Cl37= 88.31           Cl49-Na2-Na4= 46.57            Cl49-Na2-Na8=131.71            Cl49-Na2-Na11= 85.21           
Cl49-Na2-Na17= 47.14           Cl49-Na2-Na19=101.74           Cl49-Na2-Na20=131.74           Cl49-Na2-Na24= 43.19           
Cl49-Na2-Cl29= 91.86           Cl49-Na2-Cl33= 91.93           Cl49-Na2-Cl37=175.40           Cl49-Na2-Cl46= 87.12           
Na16-Na3-Na12= 89.53           Na21-Na3-Na12= 59.84           Na21-Na3-Na16=117.72           Na22-Na3-Na12= 60.52           
Na22-Na3-Na16= 58.79           Na22-Na3-Na21= 58.92           Na25-Na3-Na12=120.34           Na25-Na3-Na16= 59.29           
Na25-Na3-Na21= 89.56           Na25-Na3-Na22= 59.82           Cl31-Na3-Na12= 44.46           Cl31-Na3-Na16=133.96           
Cl31-Na3-Na21= 45.16           Cl31-Na3-Na22= 89.49           Cl31-Na3-Na25=134.72           Cl38-Na3-Na12= 46.02           
Cl38-Na3-Na16= 43.61           Cl38-Na3-Na21= 91.07           Cl38-Na3-Na22= 47.03           Cl38-Na3-Na25= 90.57           
Cl38-Na3-Cl31= 90.48           Cl39-Na3-Na12=135.70           Cl39-Na3-Na16= 46.34           Cl39-Na3-Na21=136.56           
Cl39-Na3-Na22= 91.88           Cl39-Na3-Na25= 47.00           Cl39-Na3-Cl31=178.27           Cl39-Na3-Cl38= 89.68           
Cl40-Na3-Na12= 93.24           Cl40-Na3-Na16= 87.97           Cl40-Na3-Na21= 47.21           Cl40-Na3-Na22= 46.24           
Cl40-Na3-Na25= 42.42           Cl40-Na3-Cl31= 92.33           Cl40-Na3-Cl38= 93.17           Cl40-Na3-Cl39= 89.39           
Na5-Na4-Na2=126.55             Na6-Na4-Na2=117.21             Na6-Na4-Na5= 90.08             Na11-Na4-Na2= 66.40            
Na11-Na4-Na5= 60.16            Na11-Na4-Na6=118.70            Na17-Na4-Na2= 58.27            Na17-Na4-Na5=174.62            
Na17-Na4-Na6= 89.19            Na17-Na4-Na11=124.65           Na19-Na4-Na2= 54.73            Na19-Na4-Na5=122.20            
Na19-Na4-Na6= 62.71            Na19-Na4-Na11= 88.29           Na19-Na4-Na17= 61.96           Na22-Na4-Na2= 93.65            
Na22-Na4-Na5= 61.15            Na22-Na4-Na6= 58.49            Na22-Na4-Na11= 60.21           Na22-Na4-Na17=122.62           
Na22-Na4-Na19= 61.16           Na24-Na4-Na2= 61.29            Na24-Na4-Na5= 89.56            Na24-Na4-Na6=177.60            
Na24-Na4-Na11= 59.14           Na24-Na4-Na17= 91.39           Na24-Na4-Na19=115.59           Na24-Na4-Na22=119.34           
Cl27-Na4-Na2= 95.88            Cl27-Na4-Na5= 44.27            Cl27-Na4-Na6=134.35            Cl27-Na4-Na11= 45.92           
Cl27-Na4-Na17=136.25           Cl27-Na4-Na19=134.14           Cl27-Na4-Na22= 90.88           Cl27-Na4-Na24= 45.32           
Cl33-Na4-Na2= 48.44            Cl33-Na4-Na5= 91.22            Cl33-Na4-Na6= 88.89            Cl33-Na4-Na11= 45.35           
Cl33-Na4-Na17= 94.10           Cl33-Na4-Na19= 42.98           Cl33-Na4-Na22= 45.42           Cl33-Na4-Na24= 88.74           
Cl33-Na4-Cl27= 91.27           Cl36-Na4-Na2=139.86            Cl36-Na4-Na5= 43.72            Cl36-Na4-Na6= 46.40            
Cl36-Na4-Na11= 89.47           Cl36-Na4-Na17=135.10           Cl36-Na4-Na19= 95.05           Cl36-Na4-Na22= 46.26           
Cl36-Na4-Na24=133.28           Cl36-Na4-Cl27= 87.98           Cl36-Na4-Cl33= 91.65           Cl49-Na4-Na2= 47.37            
Cl49-Na4-Na5=132.76            Cl49-Na4-Na6=136.67            Cl49-Na4-Na11= 93.16           Cl49-Na4-Na17= 47.53           
Cl49-Na4-Na19= 92.13           Cl49-Na4-Na22=140.66           Cl49-Na4-Na24= 44.05           Cl49-Na4-Cl27= 88.75           
Cl49-Na4-Cl33= 95.25           Cl49-Na4-Cl36=172.43           Cl50-Na4-Na2= 90.46            Cl50-Na4-Na5=132.57            
Cl50-Na4-Na6= 43.29            Cl50-Na4-Na11=140.40           Cl50-Na4-Na17= 46.08           Cl50-Na4-Na19= 52.48           
Cl50-Na4-Na22= 91.66           Cl50-Na4-Na24=137.42           Cl50-Na4-Cl27=173.01           Cl50-Na4-Cl33= 95.15           
Cl50-Na4-Cl36= 89.07           Cl50-Na4-Cl49= 93.40           Na4-Na5-Na1=119.54             Na10-Na5-Na1=119.01            
Na10-Na5-Na4= 88.84            Na11-Na5-Na1= 60.29            Na11-Na5-Na4= 59.26            Na11-Na5-Na10=118.13           
Na14-Na5-Na1= 58.12            Na14-Na5-Na4= 89.81            Na14-Na5-Na10=175.38           Na14-Na5-Na11= 57.53           
Na22-Na5-Na1= 89.24            Na22-Na5-Na4= 59.29            Na22-Na5-Na10= 58.84           Na22-Na5-Na11= 59.29           
Na22-Na5-Na14=116.78           Na23-Na5-Na1= 58.86            Na23-Na5-Na4=177.94            Na23-Na5-Na10= 90.94           
Na23-Na5-Na11=119.15           Na23-Na5-Na14= 90.25           Na23-Na5-Na22=118.92           Na25-Na5-Na1= 60.91            
Na25-Na5-Na4=118.80            Na25-Na5-Na10= 58.13           Na25-Na5-Na11= 90.74           Na25-Na5-Na14=118.99           
Na25-Na5-Na22= 59.53           Na25-Na5-Na23= 59.45           Cl26-Na5-Na1= 43.29            Cl26-Na5-Na4= 91.13            
Cl26-Na5-Na10= 88.78           Cl26-Na5-Na11= 46.30           Cl26-Na5-Na14= 86.83           Cl26-Na5-Na22= 45.98           
Cl26-Na5-Na23= 86.81           Cl26-Na5-Na25= 44.54           Cl27-Na5-Na1= 90.10            Cl27-Na5-Na4= 45.93            
Cl27-Na5-Na10=134.77           Cl27-Na5-Na11= 45.44           Cl27-Na5-Na14= 44.06           Cl27-Na5-Na22= 90.53           
Cl27-Na5-Na23=134.26           Cl27-Na5-Na25=136.19           Cl27-Na5-Cl26= 91.69           Cl30-Na5-Na1= 90.85            
Cl30-Na5-Na4=133.52            Cl30-Na5-Na10= 44.68           Cl30-Na5-Na11=135.31           Cl30-Na5-Na14=136.57           
Cl30-Na5-Na22= 89.61           Cl30-Na5-Na23= 46.34           Cl30-Na5-Na25= 44.58           Cl30-Na5-Cl26= 89.10           
Cl30-Na5-Cl27=179.04           Cl35-Na5-Na1= 43.96            Cl35-Na5-Na4=133.56            Cl35-Na5-Na10=137.45           
Cl35-Na5-Na11= 88.18           Cl35-Na5-Na14= 43.75           Cl35-Na5-Na22=133.13           Cl35-Na5-Na23= 46.55           
Cl35-Na5-Na25= 91.27           Cl35-Na5-Cl26= 87.25           Cl35-Na5-Cl27= 87.71           Cl35-Na5-Cl30= 92.88           
Cl36-Na5-Na1=134.39            Cl36-Na5-Na4= 44.80            Cl36-Na5-Na10= 44.07           Cl36-Na5-Na11= 89.50           
Cl36-Na5-Na14=134.54           Cl36-Na5-Na22= 45.15           Cl36-Na5-Na23=135.01           Cl36-Na5-Na25= 88.70           
Cl36-Na5-Cl26= 91.11           Cl36-Na5-Cl27= 90.71           Cl36-Na5-Cl30= 88.72           Cl36-Na5-Cl35=177.68           
Na10-Na6-Na4= 90.91            Na19-Na6-Na4= 62.15            Na19-Na6-Na10=122.93           Na21-Na6-Na4=121.82            
Na21-Na6-Na10= 61.83           Na21-Na6-Na19= 89.68           Na22-Na6-Na4= 61.28            Na22-Na6-Na10= 61.16           
Na22-Na6-Na19= 61.78           Na22-Na6-Na21= 60.55           Cl34-Na6-Na4= 90.49            Cl34-Na6-Na10= 95.09           
Cl34-Na6-Na19= 41.94           Cl34-Na6-Na21= 47.74           Cl34-Na6-Na22= 47.42           Cl36-Na6-Na4= 45.53            
Cl36-Na6-Na10= 45.41           Cl36-Na6-Na19= 93.95           Cl36-Na6-Na21= 93.01           Cl36-Na6-Na22= 47.77           
Cl36-Na6-Cl34= 95.10           Cl43-Na6-Na4=135.34            Cl43-Na6-Na10= 44.42           Cl43-Na6-Na19=135.32           
Cl43-Na6-Na21= 45.64           Cl43-Na6-Na22= 89.95           Cl43-Na6-Cl34= 93.38           Cl43-Na6-Cl36= 89.82           
Cl50-Na6-Na4= 45.95            Cl50-Na6-Na10=135.87           Cl50-Na6-Na19= 52.26           Cl50-Na6-Na21=141.94           
Cl50-Na6-Na22= 96.15           Cl50-Na6-Cl34= 94.20           Cl50-Na6-Cl36= 90.83           Cl50-Na6-Cl43=172.31           
Na15-Na7-Na8= 83.46            Na20-Na7-Na8= 53.69            Na20-Na7-Na15= 91.21           Cl42-Na7-Na8= 58.81            
Cl42-Na7-Na15= 51.45           Cl42-Na7-Na20= 39.78           Cl45-Na7-Na8= 54.72            Cl45-Na7-Na15= 51.23           
Cl45-Na7-Na20=100.43           Cl45-Na7-Cl42= 76.00           Cl48-Na7-Na8= 67.04            Cl48-Na7-Na15=135.91           
Cl48-Na7-Na20= 45.04           Cl48-Na7-Cl42= 84.76           Cl48-Na7-Cl45=120.52           O51-Na7-Na8=134.92             
O51-Na7-Na15= 51.53            O51-Na7-Na20=116.78            O51-Na7-Cl42= 86.55            O51-Na7-Cl45= 91.80            
O51-Na7-Cl48=143.02            Na7-Na8-Na2=148.05             Na9-Na8-Na2= 75.65             Na9-Na8-Na7= 86.32             
Na11-Na8-Na2= 66.68            Na11-Na8-Na7= 95.74            Na11-Na8-Na9=109.11            Na13-Na8-Na2= 93.95            
Na13-Na8-Na7= 98.09            Na13-Na8-Na9=165.54            Na13-Na8-Na11= 56.89           Na15-Na8-Na2=123.06            
Na15-Na8-Na7= 49.14            Na15-Na8-Na9=124.49            Na15-Na8-Na11= 56.48           Na15-Na8-Na13= 53.14           
Na20-Na8-Na2= 70.93            Na20-Na8-Na7= 77.40            Na20-Na8-Na9= 47.63            Na20-Na8-Na11= 63.81           
Na20-Na8-Na13=119.75           Na20-Na8-Na15= 86.50           Cl37-Na8-Na2= 44.89            Cl37-Na8-Na7=119.74            
Cl37-Na8-Na9= 33.62            Cl37-Na8-Na11=100.04           Cl37-Na8-Na13=138.52           Cl37-Na8-Na15=145.75           
Cl37-Na8-Na20= 59.58           Cl42-Na8-Na2=101.43            Cl42-Na8-Na7= 52.36            Cl42-Na8-Na9= 91.92            
Cl42-Na8-Na11= 45.18           Cl42-Na8-Na13= 80.16           Cl42-Na8-Na15= 37.15           Cl42-Na8-Na20= 49.39           
Cl42-Na8-Cl37=108.69           Cl45-Na8-Na2=142.28            Cl45-Na8-Na7= 55.20            Cl45-Na8-Na9=140.39            
Cl45-Na8-Na11= 86.05           Cl45-Na8-Na13= 48.45           Cl45-Na8-Na15= 36.63           Cl45-Na8-Na20=120.83           
Cl45-Na8-Cl37=172.74           Cl45-Na8-Cl42= 72.82           Cl46-Na8-Na2= 49.33            Cl46-Na8-Na7=135.00            
Cl46-Na8-Na9=124.24            Cl46-Na8-Na11= 46.35           Cl46-Na8-Na13= 44.63           Cl46-Na8-Na15= 86.06           
Cl46-Na8-Na20= 98.72           Cl46-Na8-Cl37= 94.03           Cl46-Na8-Cl42= 90.85           Cl46-Na8-Cl45= 93.04           
Cl48-Na8-Na2=112.22            Cl48-Na8-Na7= 46.63            Cl48-Na8-Na9= 39.77            Cl48-Na8-Na11=109.60           
Cl48-Na8-Na13=143.42           Cl48-Na8-Na15= 90.52           Cl48-Na8-Na20= 52.81           Cl48-Na8-Cl37= 73.36           
Cl48-Na8-Cl42= 70.21           Cl48-Na8-Cl45=100.96           Cl48-Na8-Cl46=151.51           Na20-Na9-Na8= 52.60            
Cl37-Na9-Na8= 33.65            Cl37-Na9-Na20= 63.47           Cl44-Na9-Na8=104.09            Cl44-Na9-Na20= 54.79           
Cl44-Na9-Cl37= 95.09           Cl48-Na9-Na8= 49.36            Cl48-Na9-Na20= 59.61           Cl48-Na9-Cl37= 82.98           
Cl48-Na9-Cl44=106.18           Na6-Na10-Na5= 90.16            Na21-Na10-Na5=119.76           Na21-Na10-Na6= 58.28           
Na22-Na10-Na5= 61.16           Na22-Na10-Na6= 58.83           Na22-Na10-Na21= 58.61          Na25-Na10-Na5= 61.33           
Na25-Na10-Na6=120.22           Na25-Na10-Na21= 90.20          Na25-Na10-Na22= 61.39          Cl30-Na10-Na5= 46.19           
Cl30-Na10-Na6=136.35           Cl30-Na10-Na21=136.63          Cl30-Na10-Na22= 92.61          Cl30-Na10-Na25= 46.42          
Cl36-Na10-Na5= 43.44           Cl36-Na10-Na6= 46.75           Cl36-Na10-Na21= 91.07          Cl36-Na10-Na22= 46.55          
Cl36-Na10-Na25= 90.91          Cl36-Na10-Cl30= 89.60          Cl40-Na10-Na5= 91.64           Cl40-Na10-Na6= 91.00           
Cl40-Na10-Na21= 45.86          Cl40-Na10-Na22= 46.97          Cl40-Na10-Na25= 44.42          Cl40-Na10-Cl30= 90.81          
Cl40-Na10-Cl36= 93.42          Cl43-Na10-Na5=134.63           Cl43-Na10-Na6= 44.48           Cl43-Na10-Na21= 43.55          
Cl43-Na10-Na22= 88.09          Cl43-Na10-Na25=133.73          Cl43-Na10-Cl30=179.16          Cl43-Na10-Cl36= 91.22          
Cl43-Na10-Cl40= 89.32          
 
 selected dihedral angles (degree)
 ---------------------------------
Na5-Na4-Na2-Na8=352.68        Na5-Na4-Na2-Na11=358.85       Na5-Na4-Na2-Na17=177.13       Na5-Na4-Na2-Na19=253.25       
Na5-Na4-Na2-Na20=308.32       Na5-Na4-Na2-Na24= 65.35       Na5-Na4-Na2-Cl29=211.25       Na5-Na4-Na2-Cl33=308.47       
Na5-Na4-Na2-Cl37=304.12       Na5-Na4-Na2-Cl46= 29.21       Na5-Na4-Na2-Cl49=117.79       Na6-Na4-Na2-Na8=105.21        
Na6-Na4-Na2-Na11=111.39       Na6-Na4-Na2-Na17=289.66       Na6-Na4-Na2-Na19=  5.79       Na6-Na4-Na2-Na20= 60.86       
Na6-Na4-Na2-Na24=177.88       Na6-Na4-Na2-Cl29=323.79       Na6-Na4-Na2-Cl33= 61.00       Na6-Na4-Na2-Cl37= 56.66       
Na6-Na4-Na2-Cl46=141.74       Na6-Na4-Na2-Cl49=230.32       Na11-Na4-Na2-Na8=353.83       Na11-Na4-Na2-Na17=178.28      
Na11-Na4-Na2-Na19=254.40      Na11-Na4-Na2-Na20=309.47      Na11-Na4-Na2-Na24= 66.49      Na11-Na4-Na2-Cl29=212.40      
Na11-Na4-Na2-Cl33=309.61      Na11-Na4-Na2-Cl37=305.27      Na11-Na4-Na2-Cl46= 30.36      Na11-Na4-Na2-Cl49=118.93      
Na17-Na4-Na2-Na8=175.55       Na17-Na4-Na2-Na11=181.72      Na17-Na4-Na2-Na19= 76.12      Na17-Na4-Na2-Na20=131.20      
Na17-Na4-Na2-Na24=248.22      Na17-Na4-Na2-Cl29= 34.12      Na17-Na4-Na2-Cl33=131.34      Na17-Na4-Na2-Cl37=127.00      
Na17-Na4-Na2-Cl46=212.08      Na17-Na4-Na2-Cl49=300.66      Na19-Na4-Na2-Na8= 99.43       Na19-Na4-Na2-Na11=105.60      
Na19-Na4-Na2-Na17=283.88      Na19-Na4-Na2-Na20= 55.07      Na19-Na4-Na2-Na24=172.09      Na19-Na4-Na2-Cl29=318.00      
Na19-Na4-Na2-Cl33= 55.21      Na19-Na4-Na2-Cl37= 50.87      Na19-Na4-Na2-Cl46=135.96      Na19-Na4-Na2-Cl49=224.53      
Na22-Na4-Na2-Na8= 49.00       Na22-Na4-Na2-Na11= 55.17      Na22-Na4-Na2-Na17=233.45      Na22-Na4-Na2-Na19=309.57      
Na22-Na4-Na2-Na20=  4.64      Na22-Na4-Na2-Na24=121.66      Na22-Na4-Na2-Cl29=267.57      Na22-Na4-Na2-Cl33=  4.78      
Na22-Na4-Na2-Cl37=  0.44      Na22-Na4-Na2-Cl46= 85.53      Na22-Na4-Na2-Cl49=174.10      Na24-Na4-Na2-Na8=287.34       
Na24-Na4-Na2-Na11=293.51      Na24-Na4-Na2-Na17=111.78      Na24-Na4-Na2-Na19=187.91      Na24-Na4-Na2-Na20=242.98      
Na24-Na4-Na2-Cl29=145.91      Na24-Na4-Na2-Cl33=243.12      Na24-Na4-Na2-Cl37=238.78      Na24-Na4-Na2-Cl46=323.87      
Na24-Na4-Na2-Cl49= 52.44      Cl27-Na4-Na2-Na8=317.74       Cl27-Na4-Na2-Na11=323.91      Cl27-Na4-Na2-Na17=142.19      
Cl27-Na4-Na2-Na19=218.31      Cl27-Na4-Na2-Na20=273.38      Cl27-Na4-Na2-Na24= 30.41      Cl27-Na4-Na2-Cl29=176.31      
Cl27-Na4-Na2-Cl33=273.52      Cl27-Na4-Na2-Cl37=269.18      Cl27-Na4-Na2-Cl46=354.27      Cl27-Na4-Na2-Cl49= 82.85      
Cl33-Na4-Na2-Na8= 44.22       Cl33-Na4-Na2-Na11= 50.39      Cl33-Na4-Na2-Na17=228.66      Cl33-Na4-Na2-Na19=304.79      
Cl33-Na4-Na2-Na20=359.86      Cl33-Na4-Na2-Na24=116.88      Cl33-Na4-Na2-Cl29=262.79      Cl33-Na4-Na2-Cl37=355.66      
Cl33-Na4-Na2-Cl46= 80.75      Cl33-Na4-Na2-Cl49=169.32      Cl36-Na4-Na2-Na8= 51.59       Cl36-Na4-Na2-Na11= 57.76      
Cl36-Na4-Na2-Na17=236.04      Cl36-Na4-Na2-Na19=312.16      Cl36-Na4-Na2-Na20=  7.23      Cl36-Na4-Na2-Na24=124.25      
Cl36-Na4-Na2-Cl29=270.16      Cl36-Na4-Na2-Cl33=  7.37      Cl36-Na4-Na2-Cl37=  3.03      Cl36-Na4-Na2-Cl46= 88.12      
Cl36-Na4-Na2-Cl49=176.69      Cl49-Na4-Na2-Na8=234.89       Cl49-Na4-Na2-Na11=241.07      Cl49-Na4-Na2-Na17= 59.34      
Cl49-Na4-Na2-Na19=135.47      Cl49-Na4-Na2-Na20=190.54      Cl49-Na4-Na2-Na24=307.56      Cl49-Na4-Na2-Cl29= 93.47      
Cl49-Na4-Na2-Cl33=190.68      Cl49-Na4-Na2-Cl37=186.34      Cl49-Na4-Na2-Cl46=271.43      Cl50-Na4-Na2-Na8=140.69       
Cl50-Na4-Na2-Na11=146.86      Cl50-Na4-Na2-Na17=325.14      Cl50-Na4-Na2-Na19= 41.26      Cl50-Na4-Na2-Na20= 96.33      
Cl50-Na4-Na2-Na24=213.36      Cl50-Na4-Na2-Cl29=359.26      Cl50-Na4-Na2-Cl33= 96.48      Cl50-Na4-Na2-Cl37= 92.14      
Cl50-Na4-Na2-Cl46=177.22      Cl50-Na4-Na2-Cl49=265.80      Na4-Na5-Na1-Na11=359.01       Na4-Na5-Na1-Na14=290.92       
Na4-Na5-Na1-Na15=  0.66       Na4-Na5-Na1-Na16= 55.39       Na4-Na5-Na1-Na18=106.81       Na4-Na5-Na1-Na23=178.48       
Na4-Na5-Na1-Na25=108.56       Na4-Na5-Na1-Cl26= 55.35       Na4-Na5-Na1-Cl28=324.65       Na4-Na5-Na1-Cl32=143.84       
Na4-Na5-Na1-Cl35=236.40       Na4-Na5-Na1-Cl41= 56.10       Na10-Na5-Na1-Na11=252.29      Na10-Na5-Na1-Na14=184.19      
Na10-Na5-Na1-Na15=253.93      Na10-Na5-Na1-Na16=308.67      Na10-Na5-Na1-Na18=  0.08      Na10-Na5-Na1-Na23= 71.75      
Na10-Na5-Na1-Na25=  1.84      Na10-Na5-Na1-Cl26=308.62      Na10-Na5-Na1-Cl28=217.93      Na10-Na5-Na1-Cl32= 37.11      
Na10-Na5-Na1-Cl35=129.68      Na10-Na5-Na1-Cl41=309.38      Na11-Na5-Na1-Na14=291.91      Na11-Na5-Na1-Na15=  1.64      
Na11-Na5-Na1-Na16= 56.38      Na11-Na5-Na1-Na18=107.79      Na11-Na5-Na1-Na23=179.47      Na11-Na5-Na1-Na25=109.55      
Na11-Na5-Na1-Cl26= 56.33      Na11-Na5-Na1-Cl28=325.64      Na11-Na5-Na1-Cl32=144.82      Na11-Na5-Na1-Cl35=237.39      
Na11-Na5-Na1-Cl41= 57.09      Na14-Na5-Na1-Na11= 68.09      Na14-Na5-Na1-Na15= 69.74      Na14-Na5-Na1-Na16=124.47      
Na14-Na5-Na1-Na18=175.89      Na14-Na5-Na1-Na23=247.56      Na14-Na5-Na1-Na25=177.64      Na14-Na5-Na1-Cl26=124.43      
Na14-Na5-Na1-Cl28= 33.74      Na14-Na5-Na1-Cl32=212.92      Na14-Na5-Na1-Cl35=305.48      Na14-Na5-Na1-Cl41=125.19      
Na22-Na5-Na1-Na11=305.49      Na22-Na5-Na1-Na14=237.40      Na22-Na5-Na1-Na15=307.13      Na22-Na5-Na1-Na16=  1.87      
Na22-Na5-Na1-Na18= 53.28      Na22-Na5-Na1-Na23=124.95      Na22-Na5-Na1-Na25= 55.04      Na22-Na5-Na1-Cl26=  1.82      
Na22-Na5-Na1-Cl28=271.13      Na22-Na5-Na1-Cl32= 90.31      Na22-Na5-Na1-Cl35=182.88      Na22-Na5-Na1-Cl41=  2.58      
Na23-Na5-Na1-Na11=180.53      Na23-Na5-Na1-Na14=112.44      Na23-Na5-Na1-Na15=182.18      Na23-Na5-Na1-Na16=236.91      
Na23-Na5-Na1-Na18=288.33      Na23-Na5-Na1-Na25=290.08      Na23-Na5-Na1-Cl26=236.87      Na23-Na5-Na1-Cl28=146.18      
Na23-Na5-Na1-Cl32=325.36      Na23-Na5-Na1-Cl35= 57.92      Na23-Na5-Na1-Cl41=237.63      Na25-Na5-Na1-Na11=250.45      
Na25-Na5-Na1-Na14=182.36      Na25-Na5-Na1-Na15=252.10      Na25-Na5-Na1-Na16=306.83      Na25-Na5-Na1-Na18=358.25      
Na25-Na5-Na1-Na23= 69.92      Na25-Na5-Na1-Cl26=306.79      Na25-Na5-Na1-Cl28=216.09      Na25-Na5-Na1-Cl32= 35.28      
Na25-Na5-Na1-Cl35=127.84      Na25-Na5-Na1-Cl41=307.55      Cl26-Na5-Na1-Na11=303.67      Cl26-Na5-Na1-Na14=235.57      
Cl26-Na5-Na1-Na15=305.31      Cl26-Na5-Na1-Na16=  0.04      Cl26-Na5-Na1-Na18= 51.46      Cl26-Na5-Na1-Na23=123.13      
Cl26-Na5-Na1-Na25= 53.21      Cl26-Na5-Na1-Cl28=269.31      Cl26-Na5-Na1-Cl32= 88.49      Cl26-Na5-Na1-Cl35=181.06      
Cl26-Na5-Na1-Cl41=  0.76      Cl27-Na5-Na1-Na11= 36.02      Cl27-Na5-Na1-Na14=327.93      Cl27-Na5-Na1-Na15= 37.67      
Cl27-Na5-Na1-Na16= 92.40      Cl27-Na5-Na1-Na18=143.82      Cl27-Na5-Na1-Na23=215.49      Cl27-Na5-Na1-Na25=145.57      
Cl27-Na5-Na1-Cl26= 92.36      Cl27-Na5-Na1-Cl28=  1.66      Cl27-Na5-Na1-Cl32=180.85      Cl27-Na5-Na1-Cl35=273.41      
Cl27-Na5-Na1-Cl41= 93.12      Cl30-Na5-Na1-Na11=215.89      Cl30-Na5-Na1-Na14=147.79      Cl30-Na5-Na1-Na15=217.53      
Cl30-Na5-Na1-Na16=272.26      Cl30-Na5-Na1-Na18=323.68      Cl30-Na5-Na1-Na23= 35.35      Cl30-Na5-Na1-Na25=325.43      
Cl30-Na5-Na1-Cl26=272.22      Cl30-Na5-Na1-Cl28=181.53      Cl30-Na5-Na1-Cl32=  0.71      Cl30-Na5-Na1-Cl35= 93.28      
Cl30-Na5-Na1-Cl41=272.98      Cl35-Na5-Na1-Na11=122.61      Cl35-Na5-Na1-Na14= 54.52      Cl35-Na5-Na1-Na15=124.25      
Cl35-Na5-Na1-Na16=178.99      Cl35-Na5-Na1-Na18=230.40      Cl35-Na5-Na1-Na23=302.08      Cl35-Na5-Na1-Na25=232.16      
Cl35-Na5-Na1-Cl26=178.94      Cl35-Na5-Na1-Cl28= 88.25      Cl35-Na5-Na1-Cl32=267.43      Cl35-Na5-Na1-Cl41=179.70      
Cl36-Na5-Na1-Na11=304.93      Cl36-Na5-Na1-Na14=236.83      Cl36-Na5-Na1-Na15=306.57      Cl36-Na5-Na1-Na16=  1.30      
Cl36-Na5-Na1-Na18= 52.72      Cl36-Na5-Na1-Na23=124.39      Cl36-Na5-Na1-Na25= 54.47      Cl36-Na5-Na1-Cl26=  1.26      
Cl36-Na5-Na1-Cl28=270.57      Cl36-Na5-Na1-Cl32= 89.75      Cl36-Na5-Na1-Cl35=182.32      Cl36-Na5-Na1-Cl41=  2.02      
Na1-Na5-Na4-Na2=  2.21        Na1-Na5-Na4-Na6=237.44        Na1-Na5-Na4-Na11=  1.00       Na1-Na5-Na4-Na17=155.18       
Na1-Na5-Na4-Na19=294.70       Na1-Na5-Na4-Na22=290.75       Na1-Na5-Na4-Na24= 55.06       Na1-Na5-Na4-Cl27= 56.91       
Na1-Na5-Na4-Cl33=326.34       Na1-Na5-Na4-Cl36=235.23       Na1-Na5-Na4-Cl49= 64.64       Na1-Na5-Na4-Cl50=228.21       
Na10-Na5-Na4-Na2=125.31       Na10-Na5-Na4-Na6=  0.54       Na10-Na5-Na4-Na11=124.10      Na10-Na5-Na4-Na17=278.28      
Na10-Na5-Na4-Na19= 57.80      Na10-Na5-Na4-Na22= 53.85      Na10-Na5-Na4-Na24=178.16      Na10-Na5-Na4-Cl27=180.01      
Na10-Na5-Na4-Cl33= 89.44      Na10-Na5-Na4-Cl36=358.32      Na10-Na5-Na4-Cl49=187.74      Na10-Na5-Na4-Cl50=351.31      
Na11-Na5-Na4-Na2=  1.21       Na11-Na5-Na4-Na6=236.44       Na11-Na5-Na4-Na17=154.18      Na11-Na5-Na4-Na19=293.70      
Na11-Na5-Na4-Na22=289.75      Na11-Na5-Na4-Na24= 54.07      Na11-Na5-Na4-Cl27= 55.92      Na11-Na5-Na4-Cl33=325.34      
Na11-Na5-Na4-Cl36=234.23      Na11-Na5-Na4-Cl49= 63.64      Na11-Na5-Na4-Cl50=227.21      Na14-Na5-Na4-Na2=309.72       
Na14-Na5-Na4-Na6=184.96       Na14-Na5-Na4-Na11=308.51      Na14-Na5-Na4-Na17=102.69      Na14-Na5-Na4-Na19=242.22      
Na14-Na5-Na4-Na22=238.27      Na14-Na5-Na4-Na24=  2.58      Na14-Na5-Na4-Cl27=  4.43      Na14-Na5-Na4-Cl33=273.85      
Na14-Na5-Na4-Cl36=182.74      Na14-Na5-Na4-Cl49= 12.15      Na14-Na5-Na4-Cl50=175.73      Na22-Na5-Na4-Na2= 71.46       
Na22-Na5-Na4-Na6=306.69       Na22-Na5-Na4-Na11= 70.25      Na22-Na5-Na4-Na17=224.43      Na22-Na5-Na4-Na19=  3.95      
Na22-Na5-Na4-Na24=124.31      Na22-Na5-Na4-Cl27=126.16      Na22-Na5-Na4-Cl33= 35.59      Na22-Na5-Na4-Cl36=304.48      
Na22-Na5-Na4-Cl49=133.89      Na22-Na5-Na4-Cl50=297.46      Na23-Na5-Na4-Na2= 41.37       Na23-Na5-Na4-Na6=276.61       
Na23-Na5-Na4-Na11= 40.16      Na23-Na5-Na4-Na17=194.34      Na23-Na5-Na4-Na19=333.87      Na23-Na5-Na4-Na22=329.91      
Na23-Na5-Na4-Na24= 94.23      Na23-Na5-Na4-Cl27= 96.08      Na23-Na5-Na4-Cl33=  5.50      Na23-Na5-Na4-Cl36=274.39      
Na23-Na5-Na4-Cl49=103.80      Na23-Na5-Na4-Cl50=267.38      Na25-Na5-Na4-Na2= 73.17       Na25-Na5-Na4-Na6=308.40       
Na25-Na5-Na4-Na11= 71.96      Na25-Na5-Na4-Na17=226.14      Na25-Na5-Na4-Na19=  5.66      Na25-Na5-Na4-Na22=  1.71      
Na25-Na5-Na4-Na24=126.03      Na25-Na5-Na4-Cl27=127.88      Na25-Na5-Na4-Cl33= 37.30      Na25-Na5-Na4-Cl36=306.19      
Na25-Na5-Na4-Cl49=135.60      Na25-Na5-Na4-Cl50=299.17      Cl26-Na5-Na4-Na2= 36.55       Cl26-Na5-Na4-Na6=271.79       
Cl26-Na5-Na4-Na11= 35.34      Cl26-Na5-Na4-Na17=189.52      Cl26-Na5-Na4-Na19=329.04      Cl26-Na5-Na4-Na22=325.09      
Cl26-Na5-Na4-Na24= 89.41      Cl26-Na5-Na4-Cl27= 91.26      Cl26-Na5-Na4-Cl33=  0.68      Cl26-Na5-Na4-Cl36=269.57      
Cl26-Na5-Na4-Cl49= 98.98      Cl26-Na5-Na4-Cl50=262.56      Cl27-Na5-Na4-Na2=305.30       Cl27-Na5-Na4-Na6=180.53       
Cl27-Na5-Na4-Na11=304.08      Cl27-Na5-Na4-Na17= 98.26      Cl27-Na5-Na4-Na19=237.79      Cl27-Na5-Na4-Na22=233.84      
Cl27-Na5-Na4-Na24=358.15      Cl27-Na5-Na4-Cl33=269.42      Cl27-Na5-Na4-Cl36=178.31      Cl27-Na5-Na4-Cl49=  7.73      
Cl27-Na5-Na4-Cl50=171.30      Cl30-Na5-Na4-Na2=126.38       Cl30-Na5-Na4-Na6=  1.61       Cl30-Na5-Na4-Na11=125.17      
Cl30-Na5-Na4-Na17=279.35      Cl30-Na5-Na4-Na19= 58.87      Cl30-Na5-Na4-Na22= 54.92      Cl30-Na5-Na4-Na24=179.23      
Cl30-Na5-Na4-Cl27=181.08      Cl30-Na5-Na4-Cl33= 90.51      Cl30-Na5-Na4-Cl36=359.39      Cl30-Na5-Na4-Cl49=188.81      
Cl30-Na5-Na4-Cl50=352.38      Cl35-Na5-Na4-Na2=309.28       Cl35-Na5-Na4-Na6=184.51       Cl35-Na5-Na4-Na11=308.07      
Cl35-Na5-Na4-Na17=102.25      Cl35-Na5-Na4-Na19=241.77      Cl35-Na5-Na4-Na22=237.82      Cl35-Na5-Na4-Na24=  2.14      
Cl35-Na5-Na4-Cl27=  3.99      Cl35-Na5-Na4-Cl33=273.41      Cl35-Na5-Na4-Cl36=182.30      Cl35-Na5-Na4-Cl49= 11.71      
Cl35-Na5-Na4-Cl50=175.28      Cl36-Na5-Na4-Na2=126.98       Cl36-Na5-Na4-Na6=  2.22       Cl36-Na5-Na4-Na11=125.77      
Cl36-Na5-Na4-Na17=279.95      Cl36-Na5-Na4-Na19= 59.48      Cl36-Na5-Na4-Na22= 55.52      Cl36-Na5-Na4-Na24=179.84      
Cl36-Na5-Na4-Cl27=181.69      Cl36-Na5-Na4-Cl33= 91.11      Cl36-Na5-Na4-Cl49=189.41      Cl36-Na5-Na4-Cl50=352.99      
Na10-Na6-Na4-Na2=227.35       Na10-Na6-Na4-Na5=359.45       Na10-Na6-Na4-Na11=303.95      Na10-Na6-Na4-Na17=174.12      
Na10-Na6-Na4-Na19=232.66      Na10-Na6-Na4-Na22=303.98      Na10-Na6-Na4-Na24=278.07      Na10-Na6-Na4-Cl27=358.93      
Na10-Na6-Na4-Cl33=268.23      Na10-Na6-Na4-Cl36=  1.56      Na10-Na6-Na4-Cl49=171.74      Na10-Na6-Na4-Cl50=169.53      
Na19-Na6-Na4-Na2=354.69       Na19-Na6-Na4-Na5=126.79       Na19-Na6-Na4-Na11= 71.29      Na19-Na6-Na4-Na17=301.45      
Na19-Na6-Na4-Na22= 71.31      Na19-Na6-Na4-Na24= 45.41      Na19-Na6-Na4-Cl27=126.27      Na19-Na6-Na4-Cl33= 35.57      
Na19-Na6-Na4-Cl36=128.90      Na19-Na6-Na4-Cl49=299.08      Na19-Na6-Na4-Cl50=296.87      Na21-Na6-Na4-Na2=284.27       
Na21-Na6-Na4-Na5= 56.37       Na21-Na6-Na4-Na11=  0.88      Na21-Na6-Na4-Na17=231.04      Na21-Na6-Na4-Na19=289.59      
Na21-Na6-Na4-Na22=  0.90      Na21-Na6-Na4-Na24=335.00      Na21-Na6-Na4-Cl27= 55.86      Na21-Na6-Na4-Cl33=325.16      
Na21-Na6-Na4-Cl36= 58.49      Na21-Na6-Na4-Cl49=228.67      Na21-Na6-Na4-Cl50=226.46      Na22-Na6-Na4-Na2=283.37       
Na22-Na6-Na4-Na5= 55.47       Na22-Na6-Na4-Na11=359.98      Na22-Na6-Na4-Na17=230.14      Na22-Na6-Na4-Na19=288.69      
Na22-Na6-Na4-Na24=334.09      Na22-Na6-Na4-Cl27= 54.96      Na22-Na6-Na4-Cl33=324.26      Na22-Na6-Na4-Cl36= 57.59      
Na22-Na6-Na4-Cl49=227.77      Na22-Na6-Na4-Cl50=225.55      Cl34-Na6-Na4-Na2=322.45       Cl34-Na6-Na4-Na5= 94.55       
Cl34-Na6-Na4-Na11= 39.06      Cl34-Na6-Na4-Na17=269.22      Cl34-Na6-Na4-Na19=327.76      Cl34-Na6-Na4-Na22= 39.08      
Cl34-Na6-Na4-Na24= 13.17      Cl34-Na6-Na4-Cl27= 94.04      Cl34-Na6-Na4-Cl33=  3.33      Cl34-Na6-Na4-Cl36= 96.66      
Cl34-Na6-Na4-Cl49=266.84      Cl34-Na6-Na4-Cl50=264.63      Cl36-Na6-Na4-Na2=225.79       Cl36-Na6-Na4-Na5=357.89       
Cl36-Na6-Na4-Na11=302.39      Cl36-Na6-Na4-Na17=172.55      Cl36-Na6-Na4-Na19=231.10      Cl36-Na6-Na4-Na22=302.41      
Cl36-Na6-Na4-Na24=276.51      Cl36-Na6-Na4-Cl27=357.37      Cl36-Na6-Na4-Cl33=266.67      Cl36-Na6-Na4-Cl49=170.18      
Cl36-Na6-Na4-Cl50=167.97      Cl43-Na6-Na4-Na2=227.14       Cl43-Na6-Na4-Na5=359.24       Cl43-Na6-Na4-Na11=303.74      
Cl43-Na6-Na4-Na17=173.91      Cl43-Na6-Na4-Na19=232.45      Cl43-Na6-Na4-Na22=303.77      Cl43-Na6-Na4-Na24=277.86      
Cl43-Na6-Na4-Cl27=358.72      Cl43-Na6-Na4-Cl33=268.02      Cl43-Na6-Na4-Cl36=  1.35      Cl43-Na6-Na4-Cl49=171.53      
Cl43-Na6-Na4-Cl50=169.32      Cl50-Na6-Na4-Na2= 57.82       Cl50-Na6-Na4-Na5=189.92       Cl50-Na6-Na4-Na11=134.42      
Cl50-Na6-Na4-Na17=  4.59      Cl50-Na6-Na4-Na19= 63.13      Cl50-Na6-Na4-Na22=134.45      Cl50-Na6-Na4-Na24=108.54      
Cl50-Na6-Na4-Cl27=189.40      Cl50-Na6-Na4-Cl33= 98.70      Cl50-Na6-Na4-Cl36=192.03      Cl50-Na6-Na4-Cl49=  2.21      
Na7-Na8-Na2-Na4=305.13        Na7-Na8-Na2-Na11=299.06       Na7-Na8-Na2-Na17=330.88       Na7-Na8-Na2-Na19= 16.95       
Na7-Na8-Na2-Na20=  7.98       Na7-Na8-Na2-Na24=249.60       Na7-Na8-Na2-Cl29= 61.52       Na7-Na8-Na2-Cl33=335.72       
Na7-Na8-Na2-Cl37= 73.64       Na7-Na8-Na2-Cl46=247.42       Na7-Na8-Na2-Cl49=252.40       Na9-Na8-Na2-Na4=247.51        
Na9-Na8-Na2-Na11=241.43       Na9-Na8-Na2-Na17=273.26       Na9-Na8-Na2-Na19=319.33       Na9-Na8-Na2-Na20=310.36       
Na9-Na8-Na2-Na24=191.98       Na9-Na8-Na2-Cl29=  3.90       Na9-Na8-Na2-Cl33=278.10       Na9-Na8-Na2-Cl37= 16.02       
Na9-Na8-Na2-Cl46=189.79       Na9-Na8-Na2-Cl49=194.78       Na11-Na8-Na2-Na4=  6.08       Na11-Na8-Na2-Na17= 31.83      
Na11-Na8-Na2-Na19= 77.90      Na11-Na8-Na2-Na20= 68.92      Na11-Na8-Na2-Na24=310.55      Na11-Na8-Na2-Cl29=122.46      
Na11-Na8-Na2-Cl33= 36.66      Na11-Na8-Na2-Cl37=134.59      Na11-Na8-Na2-Cl46=308.36      Na11-Na8-Na2-Cl49=313.35      
Na13-Na8-Na2-Na4= 57.32       Na13-Na8-Na2-Na11= 51.24      Na13-Na8-Na2-Na17= 83.07      Na13-Na8-Na2-Na19=129.14      
Na13-Na8-Na2-Na20=120.16      Na13-Na8-Na2-Na24=  1.79      Na13-Na8-Na2-Cl29=173.70      Na13-Na8-Na2-Cl33= 87.90      
Na13-Na8-Na2-Cl37=185.82      Na13-Na8-Na2-Cl46=359.60      Na13-Na8-Na2-Cl49=  4.59      Na15-Na8-Na2-Na4=  9.57       
Na15-Na8-Na2-Na11=  3.49      Na15-Na8-Na2-Na17= 35.32      Na15-Na8-Na2-Na19= 81.39      Na15-Na8-Na2-Na20= 72.42      
Na15-Na8-Na2-Na24=314.04      Na15-Na8-Na2-Cl29=125.96      Na15-Na8-Na2-Cl33= 40.16      Na15-Na8-Na2-Cl37=138.08      
Na15-Na8-Na2-Cl46=311.86      Na15-Na8-Na2-Cl49=316.84      Na20-Na8-Na2-Na4=297.15       Na20-Na8-Na2-Na11=291.08      
Na20-Na8-Na2-Na17=322.90      Na20-Na8-Na2-Na19=  8.97      Na20-Na8-Na2-Na24=241.62      Na20-Na8-Na2-Cl29= 53.54      
Na20-Na8-Na2-Cl33=327.74      Na20-Na8-Na2-Cl37= 65.66      Na20-Na8-Na2-Cl46=239.44      Na20-Na8-Na2-Cl49=244.42      
Cl37-Na8-Na2-Na4=231.49       Cl37-Na8-Na2-Na11=225.41      Cl37-Na8-Na2-Na17=257.24      Cl37-Na8-Na2-Na19=303.31      
Cl37-Na8-Na2-Na20=294.34      Cl37-Na8-Na2-Na24=175.96      Cl37-Na8-Na2-Cl29=347.88      Cl37-Na8-Na2-Cl33=262.08      
Cl37-Na8-Na2-Cl46=173.78      Cl37-Na8-Na2-Cl49=178.76      Cl42-Na8-Na2-Na4=336.57       Cl42-Na8-Na2-Na11=330.49      
Cl42-Na8-Na2-Na17=  2.32      Cl42-Na8-Na2-Na19= 48.39      Cl42-Na8-Na2-Na20= 39.42      Cl42-Na8-Na2-Na24=281.04      
Cl42-Na8-Na2-Cl29= 92.96      Cl42-Na8-Na2-Cl33=  7.16      Cl42-Na8-Na2-Cl37=105.08      Cl42-Na8-Na2-Cl46=278.86      
Cl42-Na8-Na2-Cl49=283.84      Cl45-Na8-Na2-Na4= 53.22       Cl45-Na8-Na2-Na11= 47.14      Cl45-Na8-Na2-Na17= 78.97      
Cl45-Na8-Na2-Na19=125.04      Cl45-Na8-Na2-Na20=116.06      Cl45-Na8-Na2-Na24=357.69      Cl45-Na8-Na2-Cl29=169.60      
Cl45-Na8-Na2-Cl33= 83.80      Cl45-Na8-Na2-Cl37=181.72      Cl45-Na8-Na2-Cl46=355.50      Cl45-Na8-Na2-Cl49=  0.49      
Cl46-Na8-Na2-Na4= 57.72       Cl46-Na8-Na2-Na11= 51.64      Cl46-Na8-Na2-Na17= 83.47      Cl46-Na8-Na2-Na19=129.54      
Cl46-Na8-Na2-Na20=120.56      Cl46-Na8-Na2-Na24=  2.19      Cl46-Na8-Na2-Cl29=174.10      Cl46-Na8-Na2-Cl33= 88.30      
Cl46-Na8-Na2-Cl37=186.22      Cl46-Na8-Na2-Cl49=  4.99      Cl48-Na8-Na2-Na4=263.46       Cl48-Na8-Na2-Na11=257.38      
Cl48-Na8-Na2-Na17=289.21      Cl48-Na8-Na2-Na19=335.28      Cl48-Na8-Na2-Na20=326.31      Cl48-Na8-Na2-Na24=207.93      
Cl48-Na8-Na2-Cl29= 19.85      Cl48-Na8-Na2-Cl33=294.05      Cl48-Na8-Na2-Cl37= 31.97      Cl48-Na8-Na2-Cl46=205.74      
Cl48-Na8-Na2-Cl49=210.73      Na2-Na8-Na7-Na15= 88.62       Na2-Na8-Na7-Na20=352.27       Na2-Na8-Na7-Cl42= 40.21       
Na2-Na8-Na7-Cl45=134.91       Na2-Na8-Na7-Cl48=302.14       Na2-Na8-Na7-O51= 85.54        Na9-Na8-Na7-Na15=143.69       
Na9-Na8-Na7-Na20= 47.35       Na9-Na8-Na7-Cl42= 95.28       Na9-Na8-Na7-Cl45=189.98       Na9-Na8-Na7-Cl48=357.21       
Na9-Na8-Na7-O51=140.61        Na11-Na8-Na7-Na15= 34.84      Na11-Na8-Na7-Na20=298.49      Na11-Na8-Na7-Cl42=346.43      
Na11-Na8-Na7-Cl45= 81.13      Na11-Na8-Na7-Cl48=248.36      Na11-Na8-Na7-O51= 31.75       Na13-Na8-Na7-Na15=337.54      
Na13-Na8-Na7-Na20=241.19      Na13-Na8-Na7-Cl42=289.13      Na13-Na8-Na7-Cl45= 23.83      Na13-Na8-Na7-Cl48=191.06      
Na13-Na8-Na7-O51=334.46       Na15-Na8-Na7-Na20=263.65      Na15-Na8-Na7-Cl42=311.59      Na15-Na8-Na7-Cl45= 46.29      
Na15-Na8-Na7-Cl48=213.52      Na15-Na8-Na7-O51=356.92       Na20-Na8-Na7-Na15= 96.35      Na20-Na8-Na7-Cl42= 47.94      
Na20-Na8-Na7-Cl45=142.64      Na20-Na8-Na7-Cl48=309.86      Na20-Na8-Na7-O51= 93.26       Cl37-Na8-Na7-Na15=139.86      
Cl37-Na8-Na7-Na20= 43.52      Cl37-Na8-Na7-Cl42= 91.45      Cl37-Na8-Na7-Cl45=186.15      Cl37-Na8-Na7-Cl48=353.38      
Cl37-Na8-Na7-O51=136.78       Cl42-Na8-Na7-Na15= 48.41      Cl42-Na8-Na7-Na20=312.06      Cl42-Na8-Na7-Cl45= 94.70      
Cl42-Na8-Na7-Cl48=261.93      Cl42-Na8-Na7-O51= 45.33       Cl45-Na8-Na7-Na15=313.71      Cl45-Na8-Na7-Na20=217.36      
Cl45-Na8-Na7-Cl42=265.30      Cl45-Na8-Na7-Cl48=167.23      Cl45-Na8-Na7-O51=310.63       Cl46-Na8-Na7-Na15=  6.56      
Cl46-Na8-Na7-Na20=270.21      Cl46-Na8-Na7-Cl42=318.15      Cl46-Na8-Na7-Cl45= 52.85      Cl46-Na8-Na7-Cl48=220.08      
Cl46-Na8-Na7-O51=  3.48       Cl48-Na8-Na7-Na15=146.48      Cl48-Na8-Na7-Na20= 50.14      Cl48-Na8-Na7-Cl42= 98.07      
Cl48-Na8-Na7-Cl45=192.77      Cl48-Na8-Na7-O51=143.40       Na6-Na10-Na5-Na1=123.01       Na6-Na10-Na5-Na4=359.46       
Na6-Na10-Na5-Na11= 53.26      Na6-Na10-Na5-Na14= 72.51      Na6-Na10-Na5-Na22= 53.68      Na6-Na10-Na5-Na23=177.40      
Na6-Na10-Na5-Na25=124.90      Na6-Na10-Na5-Cl26= 90.61      Na6-Na10-Na5-Cl27=359.44      Na6-Na10-Na5-Cl30=180.56      
Na6-Na10-Na5-Cl35=175.20      Na6-Na10-Na5-Cl36=357.76      Na21-Na10-Na5-Na1= 70.18      Na21-Na10-Na5-Na4=306.62      
Na21-Na10-Na5-Na11=  0.43     Na21-Na10-Na5-Na14= 19.68     Na21-Na10-Na5-Na22=  0.84     Na21-Na10-Na5-Na23=124.57     
Na21-Na10-Na5-Na25= 72.06     Na21-Na10-Na5-Cl26= 37.77     Na21-Na10-Na5-Cl27=306.61     Na21-Na10-Na5-Cl30=127.72     
Na21-Na10-Na5-Cl35=122.36     Na21-Na10-Na5-Cl36=304.92     Na22-Na10-Na5-Na1= 69.33      Na22-Na10-Na5-Na4=305.78      
Na22-Na10-Na5-Na11=359.58     Na22-Na10-Na5-Na14= 18.84     Na22-Na10-Na5-Na23=123.72     Na22-Na10-Na5-Na25= 71.22     
Na22-Na10-Na5-Cl26= 36.93     Na22-Na10-Na5-Cl27=305.76     Na22-Na10-Na5-Cl30=126.88     Na22-Na10-Na5-Cl35=121.52     
Na22-Na10-Na5-Cl36=304.08     Na25-Na10-Na5-Na1=358.11      Na25-Na10-Na5-Na4=234.56      Na25-Na10-Na5-Na11=288.36     
Na25-Na10-Na5-Na14=307.61     Na25-Na10-Na5-Na22=288.78     Na25-Na10-Na5-Na23= 52.50     Na25-Na10-Na5-Cl26=325.71     
Na25-Na10-Na5-Cl27=234.54     Na25-Na10-Na5-Cl30= 55.66     Na25-Na10-Na5-Cl35= 50.30     Na25-Na10-Na5-Cl36=232.86     
Cl30-Na10-Na5-Na1=302.45      Cl30-Na10-Na5-Na4=178.90      Cl30-Na10-Na5-Na11=232.70     Cl30-Na10-Na5-Na14=251.96     
Cl30-Na10-Na5-Na22=233.12     Cl30-Na10-Na5-Na23=356.84     Cl30-Na10-Na5-Na25=304.34     Cl30-Na10-Na5-Cl26=270.05     
Cl30-Na10-Na5-Cl27=178.88     Cl30-Na10-Na5-Cl35=354.64     Cl30-Na10-Na5-Cl36=177.20     Cl36-Na10-Na5-Na1=125.25      
Cl36-Na10-Na5-Na4=  1.70      Cl36-Na10-Na5-Na11= 55.50     Cl36-Na10-Na5-Na14= 74.76     Cl36-Na10-Na5-Na22= 55.92     
Cl36-Na10-Na5-Na23=179.64     Cl36-Na10-Na5-Na25=127.14     Cl36-Na10-Na5-Cl26= 92.85     Cl36-Na10-Na5-Cl27=  1.68     
Cl36-Na10-Na5-Cl30=182.80     Cl36-Na10-Na5-Cl35=177.44     Cl40-Na10-Na5-Na1= 32.01      Cl40-Na10-Na5-Na4=268.45      
Cl40-Na10-Na5-Na11=322.26     Cl40-Na10-Na5-Na14=341.51     Cl40-Na10-Na5-Na22=322.67     Cl40-Na10-Na5-Na23= 86.40     
Cl40-Na10-Na5-Na25= 33.90     Cl40-Na10-Na5-Cl26=359.61     Cl40-Na10-Na5-Cl27=268.44     Cl40-Na10-Na5-Cl30= 89.55     
Cl40-Na10-Na5-Cl35= 84.19     Cl40-Na10-Na5-Cl36=266.75     Cl43-Na10-Na5-Na1=122.68      Cl43-Na10-Na5-Na4=359.12      
Cl43-Na10-Na5-Na11= 52.93     Cl43-Na10-Na5-Na14= 72.18     Cl43-Na10-Na5-Na22= 53.34     Cl43-Na10-Na5-Na23=177.07     
Cl43-Na10-Na5-Na25=124.56     Cl43-Na10-Na5-Cl26= 90.27     Cl43-Na10-Na5-Cl27=359.11     Cl43-Na10-Na5-Cl30=180.22     
Cl43-Na10-Na5-Cl35=174.86     Cl43-Na10-Na5-Cl36=357.42     Na5-Na10-Na6-Na4=  0.55       Na5-Na10-Na6-Na19=303.67      
Na5-Na10-Na6-Na21=234.42      Na5-Na10-Na6-Na22=304.43      Na5-Na10-Na6-Cl34=269.97      Na5-Na10-Na6-Cl36=  2.12      
Na5-Na10-Na6-Cl43=180.34      Na5-Na10-Na6-Cl50= 11.36      Na21-Na10-Na6-Na4=126.13      Na21-Na10-Na6-Na19= 69.25     
Na21-Na10-Na6-Na22= 70.01     Na21-Na10-Na6-Cl34= 35.55     Na21-Na10-Na6-Cl36=127.70     Na21-Na10-Na6-Cl43=305.92     
Na21-Na10-Na6-Cl50=136.94     Na22-Na10-Na6-Na4= 56.12      Na22-Na10-Na6-Na19=359.24     Na22-Na10-Na6-Na21=289.99     
Na22-Na10-Na6-Cl34=325.54     Na22-Na10-Na6-Cl36= 57.68     Na22-Na10-Na6-Cl43=235.91     Na22-Na10-Na6-Cl50= 66.93     
Na25-Na10-Na6-Na4= 56.94      Na25-Na10-Na6-Na19=  0.05     Na25-Na10-Na6-Na21=290.80     Na25-Na10-Na6-Na22=  0.82     
Na25-Na10-Na6-Cl34=326.36     Na25-Na10-Na6-Cl36= 58.50     Na25-Na10-Na6-Cl43=236.73     Na25-Na10-Na6-Cl50= 67.75     
Cl30-Na10-Na6-Na4=359.97      Cl30-Na10-Na6-Na19=303.08     Cl30-Na10-Na6-Na21=233.84     Cl30-Na10-Na6-Na22=303.85     
Cl30-Na10-Na6-Cl34=269.39     Cl30-Na10-Na6-Cl36=  1.53     Cl30-Na10-Na6-Cl43=179.76     Cl30-Na10-Na6-Cl50= 10.78     
Cl36-Na10-Na6-Na4=358.44      Cl36-Na10-Na6-Na19=301.55     Cl36-Na10-Na6-Na21=232.30     Cl36-Na10-Na6-Na22=302.32     
Cl36-Na10-Na6-Cl34=267.86     Cl36-Na10-Na6-Cl43=178.23     Cl36-Na10-Na6-Cl50=  9.25     Cl40-Na10-Na6-Na4= 92.20      
Cl40-Na10-Na6-Na19= 35.31     Cl40-Na10-Na6-Na21=326.07     Cl40-Na10-Na6-Na22= 36.08     Cl40-Na10-Na6-Cl34=  1.62     
Cl40-Na10-Na6-Cl36= 93.76     Cl40-Na10-Na6-Cl43=271.99     Cl40-Na10-Na6-Cl50=103.01     Cl43-Na10-Na6-Na4=180.21      
Cl43-Na10-Na6-Na19=123.33     Cl43-Na10-Na6-Na21= 54.08     Cl43-Na10-Na6-Na22=124.09     Cl43-Na10-Na6-Cl34= 89.63     
Cl43-Na10-Na6-Cl36=181.77     Cl43-Na10-Na6-Cl50=191.02     

========================================================================
 FINAL SINGLEPOINT CALCULATION ON OPTIMIZED GEOMETRY
========================================================================

 Ncao       : 362
 Nao        : 337
 Nshell     : 133
 Nel        : 216
 T(el)      :   300.0
 intcut     :    25.0
 scfconv/Eh :  0.100E-05
   qconv/e  :  0.100E-03
 intneglect :  0.100E-07
 broydamp   :      0.250
 iter      E             dE          RMSdq      gap      omega  full diag
   1   -133.0173204 -0.133017E+03  0.362E-04    2.06       0.0  T
   2   -133.0173204 -0.329692E-09  0.348E-04    2.06      38.4  T
   3   -133.0173204 -0.127716E-08  0.306E-04    2.06      43.6  T
speedup  1.00
cpu  time for SCC    0.07 s
wall time for SCC    0.07 s

   *** convergence criteria satisfied after 3 iterations ***

          eigenvalues
 #    :          96         97         98         99        100        101        102        103
 occ. :        2.000      2.000      2.000      2.000      2.000      2.000      2.000      2.000
 eps  :       -10.726    -10.700    -10.668    -10.660    -10.645    -10.622    -10.610    -10.607
 #    :         104        105        106        107        108        109        110        111
 occ. :        2.000      2.000      2.000      2.000      2.000      0.000      0.000      0.000
 eps  :       -10.535    -10.496    -10.385    -10.311    -10.248     -8.188     -7.413     -7.162
 #    :         112        113        114        115        116        117        118        119
 occ. :        0.000      0.000      0.000      0.000      0.000      0.000      0.000      0.000
 eps  :        -6.825     -5.786     -5.568     -5.021     -4.067     -3.910     -3.490     -3.098


   #   Z            q   n(s)   n(p)   n(d)      C6AA      α(0)
   1  11 Na     0.741  0.044  0.215  0.000    67.674    26.622
   2  11 Na     0.738  0.048  0.214  0.000    67.713    26.630
   3  11 Na     0.734  0.077  0.188  0.000    67.759    26.639
   4  11 Na     0.718  0.042  0.241  0.000    67.961    26.678
   5  11 Na     0.726  0.043  0.231  0.000    67.864    26.659
   6  11 Na     0.717  0.077  0.206  0.000    67.971    26.680
   7  11 Na     0.747  0.096  0.157  0.000    67.605    26.608
   8  11 Na     0.692  0.067  0.241  0.000    68.276    26.740
   9  11 Na     0.721  0.118  0.161  0.000    67.921    26.670
  10  11 Na     0.724  0.080  0.196  0.000    67.884    26.663
  11  11 Na     0.799  0.006  0.195  0.000    66.978    26.485
  12  11 Na     0.718  0.077  0.205  0.000    67.959    26.678
  13  11 Na     0.716  0.088  0.196  0.000    67.986    26.683
  14  11 Na     0.737  0.077  0.187  0.000    67.731    26.633
  15  11 Na     0.777  0.056  0.167  0.000    67.234    26.535
  16  11 Na     0.770  0.030  0.200  0.000    67.320    26.552
  17  11 Na     0.706  0.113  0.181  0.000    68.107    26.707
  18  11 Na     0.731  0.104  0.165  0.000    67.805    26.648
  19  11 Na     0.713  0.064  0.223  0.000    68.023    26.690
  20  11 Na     0.733  0.023  0.243  0.000    67.770    26.641
  21  11 Na     0.704  0.083  0.213  0.000    68.128    26.711
  22  11 Na     0.781  0.007  0.212  0.000    67.189    26.526
  23  11 Na     0.767  0.080  0.153  0.000    67.361    26.560
  24  11 Na     0.725  0.081  0.194  0.000    67.874    26.661
  25  11 Na     0.724  0.046  0.230  0.000    67.887    26.664
  26  17 Cl    -0.739  1.981  5.756  0.003   124.899    17.098
  27  17 Cl    -0.733  1.980  5.752  0.002   124.656    17.081
  28  17 Cl    -0.735  1.979  5.755  0.001   124.715    17.086
  29  17 Cl    -0.762  1.975  5.786  0.001   125.815    17.161
  30  17 Cl    -0.741  1.979  5.762  0.001   124.986    17.104
  31  17 Cl    -0.758  1.974  5.783  0.001   125.638    17.149
  32  17 Cl    -0.746  1.976  5.770  0.000   125.180    17.117
  33  17 Cl    -0.726  1.982  5.741  0.003   124.374    17.062
  34  17 Cl    -0.733  1.980  5.749  0.003   124.643    17.081
  35  17 Cl    -0.741  1.978  5.762  0.001   124.977    17.103
  36  17 Cl    -0.731  1.979  5.750  0.002   124.580    17.076
  37  17 Cl    -0.733  1.974  5.757  0.001   124.663    17.082
  38  17 Cl    -0.735  1.980  5.753  0.002   124.748    17.088
  39  17 Cl    -0.735  1.978  5.755  0.001   124.721    17.086
  40  17 Cl    -0.736  1.979  5.755  0.002   124.770    17.089
  41  17 Cl    -0.733  1.975  5.755  0.003   124.657    17.081
  42  17 Cl    -0.726  1.978  5.745  0.003   124.381    17.063
  43  17 Cl    -0.760  1.974  5.785  0.001   125.743    17.156
  44  17 Cl    -0.726  1.977  5.748  0.001   124.388    17.063
  45  17 Cl    -0.731  1.977  5.753  0.001   124.584    17.077
  46  17 Cl    -0.730  1.979  5.750  0.002   124.551    17.074
  47  17 Cl    -0.754  1.973  5.780  0.001   125.473    17.137
  48  17 Cl    -0.731  1.975  5.755  0.001   124.576    17.076
  49  17 Cl    -0.739  1.977  5.761  0.001   124.881    17.097
  50  17 Cl    -0.738  1.975  5.761  0.001   124.843    17.094
  51   8 O     -0.619  1.716  4.904  0.000    25.566     6.829
  52   1 H      0.347  0.653  0.000  0.000     0.586     1.198
  53   1 H      0.327  0.673  0.000  0.000     0.644     1.260
  54   8 O     -0.587  1.719  4.868  0.000    24.783     6.724
  55   1 H      0.307  0.693  0.000  0.000     0.700     1.314
  56   1 H      0.317  0.683  0.000  0.000     0.660     1.270

 Mol. C6AA /au·bohr⁶  :     207462.321289
 Mol. C8AA /au·bohr⁸  :   14747958.823388
 Mol. α(0) /au        :       1111.942654

 
 Wiberg/Mayer (AO) data. WBOs > 0.1 written file <wbo>
 largest (>0.05) Wiberg bond orders for each atom
           total WBO             WBO to atom ...
     1  Na  0.491    Cl  28 0.107    Cl  32 0.106    Cl  35 0.098    Cl  41 0.096
     2  Na  0.494    Cl  29 0.116    Cl  37 0.108    Cl  49 0.090    Cl  46 0.088    Cl  33 0.054
     3  Na  0.495    Cl  31 0.154    Cl  39 0.128    Cl  38 0.091    Cl  40 0.087
     4  Na  0.524    Cl  36 0.111    Cl  27 0.110    Cl  49 0.090    Cl  50 0.090    Cl  33 0.065
     5  Na  0.518    Cl  35 0.110    Cl  27 0.104    Cl  30 0.103    Cl  36 0.098    Cl  26 0.055
     6  Na  0.523    Cl  50 0.147    Cl  43 0.145    Cl  34 0.100    Cl  36 0.091
     7  Na  0.481    Cl  48 0.181    Cl  45 0.093    O   51 0.089    Cl  42 0.069
     8  Na  0.569    Cl  37 0.137    Cl  45 0.124    Cl  46 0.116    Cl  48 0.087    Cl  42 0.064
     9  Na  0.519    Cl  44 0.172    Cl  37 0.155    Cl  48 0.148
    10  Na  0.509    Cl  43 0.152    Cl  30 0.136    Cl  36 0.093    Cl  40 0.093
    11  Na  0.407    Cl  26 0.079    Cl  42 0.072    Cl  28 0.069    Cl  33 0.058    Cl  27 0.055
    12  Na  0.520    Cl  31 0.153    Cl  44 0.140    Cl  34 0.099    Cl  38 0.089
    13  Na  0.523    Cl  47 0.155    Cl  45 0.133    Cl  46 0.104    Cl  28 0.090
    14  Na  0.489    Cl  47 0.151    Cl  35 0.135    Cl  27 0.087    Cl  28 0.081
    15  Na  0.428    Cl  45 0.124    Cl  28 0.101    Cl  41 0.085    O   51 0.053
    16  Na  0.452    Cl  41 0.110    Cl  42 0.104    Cl  39 0.083    Cl  38 0.080
    17  Na  0.525    Cl  29 0.188    Cl  50 0.161    Cl  49 0.146
    18  Na  0.484    Cl  32 0.151    Cl  39 0.151    Cl  41 0.146
    19  Na  0.539    Cl  29 0.132    Cl  34 0.111    Cl  44 0.107    Cl  50 0.071    Cl  33 0.066
    20  Na  0.510    Cl  38 0.095    Cl  44 0.080    Cl  42 0.079    Cl  33 0.072    Cl  48 0.068    Cl  37 0.057
    21  Na  0.538    Cl  43 0.153    Cl  31 0.147    Cl  34 0.102    Cl  40 0.095
    22  Na  0.419    Cl  26 0.103    Cl  33 0.081    Cl  38 0.073    Cl  36 0.058    Cl  40 0.055
    23  Na  0.426    Cl  30 0.118    Cl  35 0.114    O   54 0.089    Cl  32 0.084
    24  Na  0.509    Cl  47 0.145    Cl  49 0.144    Cl  27 0.093    Cl  46 0.091
    25  Na  0.522    Cl  32 0.110    Cl  40 0.109    Cl  39 0.106    Cl  30 0.103    Cl  26 0.051
    26  Cl  0.473    Na  22 0.103    Na  11 0.079    Na   5 0.055    Na  25 0.051
    27  Cl  0.483    Na   4 0.110    Na   5 0.104    Na  24 0.093    Na  14 0.087    Na  11 0.055
    28  Cl  0.489    Na   1 0.107    Na  15 0.101    Na  13 0.090    Na  14 0.081    Na  11 0.069
    29  Cl  0.455    Na  17 0.188    Na  19 0.132    Na   2 0.116
    30  Cl  0.475    Na  10 0.136    Na  23 0.118    Na  25 0.103    Na   5 0.103
    31  Cl  0.453    Na   3 0.154    Na  12 0.153    Na  21 0.147
    32  Cl  0.479    Na  18 0.151    Na  25 0.110    Na   1 0.106    Na  23 0.084
    33  Cl  0.500    Na  22 0.081    Na  20 0.072    Na  19 0.066    Na   4 0.065    Na  11 0.058    Na   2 0.054
    34  Cl  0.499    Na  19 0.111    Na  21 0.102    Na   6 0.100    Na  12 0.099
    35  Cl  0.474    Na  14 0.135    Na  23 0.114    Na   5 0.110    Na   1 0.098
    36  Cl  0.486    Na   4 0.111    Na   5 0.098    Na  10 0.093    Na   6 0.091    Na  22 0.058
    37  Cl  0.493    Na   9 0.155    Na   8 0.137    Na   2 0.108    Na  20 0.057
    38  Cl  0.482    Na  20 0.095    Na   3 0.091    Na  12 0.089    Na  16 0.080    Na  22 0.073
    39  Cl  0.487    Na  18 0.151    Na   3 0.128    Na  25 0.106    Na  16 0.083
    40  Cl  0.491    Na  25 0.109    Na  21 0.095    Na  10 0.093    Na   3 0.087    Na  22 0.055
    41  Cl  0.494    Na  18 0.146    Na  16 0.110    Na   1 0.096    Na  15 0.085
    42  Cl  0.490    Na  16 0.104    Na  20 0.079    Na  11 0.072    Na   7 0.069    Na   8 0.064
    43  Cl  0.449    Na  21 0.153    Na  10 0.152    Na   6 0.145
    44  Cl  0.506    Na   9 0.172    Na  12 0.140    Na  19 0.107    Na  20 0.080
    45  Cl  0.488    Na  13 0.133    Na  15 0.124    Na   8 0.124    Na   7 0.093
    46  Cl  0.496    Na   8 0.116    Na  13 0.104    Na  24 0.091    Na   2 0.088
    47  Cl  0.457    Na  13 0.155    Na  14 0.151    Na  24 0.145
    48  Cl  0.504    Na   7 0.181    Na   9 0.148    Na   8 0.087    Na  20 0.068
    49  Cl  0.482    Na  17 0.146    Na  24 0.144    Na   2 0.090    Na   4 0.090
    50  Cl  0.484    Na  17 0.161    Na   6 0.147    Na   4 0.090    Na  19 0.071
    51  O   1.908    H   53 0.893    H   52 0.860    Na   7 0.089    Na  15 0.053
    52  H   0.878    O   51 0.860
    53  H   0.893    O   51 0.893
    54  O   1.899    H   55 0.909    H   56 0.898    Na  23 0.089
    55  H   0.906    O   54 0.909
    56  H   0.899    O   54 0.898
 MOs/occ written to file <molden.input>
 
molecular dipole:
                 x           y           z       tot (Debye)
 q only:        7.111       3.342       0.661
   full:        4.103       2.134      -0.295      11.780
molecular quadrupole (traceless):
                xx          xy          yy          xz          yz          zz
 q only:       42.850       1.754     -16.277       3.445     -58.658     -26.573
  q+dip:       45.723      10.287     -16.952      -8.198     -58.760     -28.770
   full:       45.178      12.074     -16.460      -8.127     -57.635     -28.718

SCC energy    :    -133.0173204
rep           :       0.1663070
ES            :       1.8245537
AES           :      -0.0237858
AXC           :      -0.0052475
disp          :      -0.1538719
XB            :       0.0000000
fix           :       0.0000000
total E       :    -132.8449190
atomizationE  :       7.5442088     4734.06
(atE without considering molecular charge,
 total energy contains solvation terms)
H-L gap (eV)  :          2.0605
optimized geometry written to: xtbopt.xyz

           ------------------------------------------------- 
          |                Numerical Hessian                |
           ------------------------------------------------- 
step length          :   0.00500
SCC accuracy         :   0.25000
Hessian scale factor :   1.00000
frozen atoms in %    :   0.00000    0
RMS gradient         :   0.00008
estimated CPU  time      3.16 min
estimated wall time      3.17 min

writing file <hessian>.
 
 projected vibrational frequencies (cm-1)
eigval :       -0.00    -0.00    -0.00    -0.00     0.00     0.00
eigval :       19.93    26.05    26.40    32.35    32.74    34.88
eigval :       40.45    41.63    42.78    44.50    48.28    49.74
eigval :       50.95    52.48    54.40    54.63    57.42    59.51
eigval :       62.46    64.01    64.50    65.89    66.86    68.19
eigval :       68.64    69.53    70.70    70.91    73.11    74.52
eigval :       74.87    75.30    76.70    79.06    79.32    80.92
eigval :       82.43    82.48    84.67    84.87    85.76    87.21
eigval :       89.23    90.18    90.77    91.84    92.76    93.84
eigval :       94.37    95.38    96.93    99.10   100.16   101.71
eigval :      102.43   103.14   104.40   105.81   107.61   109.03
eigval :      109.63   110.56   111.41   112.52   113.53   114.41
eigval :      115.69   116.51   119.01   119.99   121.64   122.20
eigval :      123.78   125.93   127.80   129.19   131.04   132.54
eigval :      133.30   135.17   135.66   137.92   138.91   140.27
eigval :      141.90   142.69   143.17   144.10   145.91   148.81
eigval :      149.15   150.41   150.99   151.87   152.59   153.82
eigval :      157.34   158.50   159.30   161.67   162.07   163.38
eigval :      164.23   165.75   166.44   167.45   168.63   169.54
eigval :      170.72   170.73   172.64   175.00   175.78   176.54
eigval :      178.06   178.45   180.82   181.39   183.07   184.48
eigval :      185.59   187.58   188.92   189.68   190.47   192.13
eigval :      193.43   194.75   196.41   197.26   197.73   198.98
eigval :      201.24   201.96   202.81   204.84   205.80   207.61
eigval :      208.66   210.80   212.03   212.94   214.22   214.75
eigval :      218.50   220.98   222.41   228.95   233.69   237.56
eigval :      245.58   251.28   258.00   317.94   327.31   465.05
eigval :     1532.53  1546.04  3422.94  3564.74  3570.26  3634.84
 reduced masses (amu)
   1: 29.37   2: 29.27   3: 30.17   4: 30.49   5: 30.36   6: 30.18   7: 14.43   8: 17.98
   9: 30.88  10: 26.32  11: 30.68  12: 30.25  13: 29.73  14: 29.99  15: 30.02  16: 30.90
  17: 31.16  18: 31.23  19: 29.31  20: 31.30  21: 30.28  22: 29.63  23: 29.99  24: 28.08
  25: 28.81  26: 30.67  27: 31.19  28: 31.11  29: 28.97  30: 31.65  31: 29.37  32: 31.96
  33: 30.37  34: 31.90  35: 31.07  36: 30.86  37: 29.60  38: 30.88  39: 31.55  40: 30.31
  41: 30.71  42: 30.15  43: 30.95  44: 30.60  45: 31.55  46: 30.39  47: 29.99  48: 32.28
  49: 30.41  50: 31.57  51: 30.75  52: 31.54  53: 29.98  54: 31.61  55: 30.81  56: 30.60
  57: 30.11  58: 28.65  59: 28.88  60: 29.68  61: 30.87  62: 30.68  63: 28.64  64: 30.80
  65: 30.13  66: 28.80  67: 29.44  68: 27.87  69: 27.61  70: 28.79  71: 27.04  72: 26.85
  73: 27.46  74: 28.21  75: 27.40  76: 29.16  77: 28.94  78: 29.00  79: 27.97  80: 28.59
  81: 28.91  82: 27.64  83: 28.39  84: 30.19  85: 27.49  86: 27.96  87: 28.29  88: 28.10
  89: 28.11  90: 26.96  91: 27.60  92: 27.21  93: 26.24  94: 28.04  95: 27.84  96: 28.33
  97: 27.77  98: 28.17  99: 27.85 100: 29.20 101: 27.21 102: 26.40 103: 26.58 104: 26.72
 105: 26.92 106: 25.46 107: 26.46 108: 13.88 109: 20.14 110: 26.33 111: 25.44 112: 27.26
 113: 27.86 114: 26.89 115: 28.21 116: 28.33 117: 27.34 118: 28.07 119: 27.72 120: 27.63
 121: 27.26 122: 27.89 123: 27.62 124: 27.85 125: 28.06 126: 27.45 127: 26.77 128: 27.44
 129: 27.53 130: 26.60 131: 27.96 132: 27.59 133: 26.96 134: 26.99 135: 27.06 136: 28.03
 137: 26.25 138: 27.01 139: 27.03 140: 27.77 141: 27.72 142: 27.45 143: 28.09 144: 28.12
 145: 27.28 146: 27.34 147: 27.29 148: 27.26 149: 27.43 150: 27.69 151: 27.61 152: 26.72
 153: 25.59 154: 25.37 155: 28.02 156: 17.00 157: 22.14 158: 15.78 159:  7.79 160:  4.91
 161:  4.29 162:  2.91 163:  2.01 164:  2.06 165:  1.92 166:  1.79 167:  1.99 168:  1.71
 IR intensities (amu)
   1:  0.34   2:  0.27   3:  0.61   4:  0.52   5:  0.46   6:  0.26   7:  0.36   8:  0.17
   9:  0.28  10:  0.15  11:  0.11  12:  0.09  13:  0.28  14:  0.13  15:  0.07  16:  0.10
  17:  0.08  18:  0.12  19:  0.18  20:  0.11  21:  0.24  22:  0.11  23:  0.14  24:  0.17
  25:  0.25  26:  0.15  27:  0.18  28:  0.15  29:  0.16  30:  0.07  31:  0.10  32:  0.12
  33:  0.19  34:  0.18  35:  0.12  36:  0.25  37:  0.28  38:  0.10  39:  0.14  40:  0.21
  41:  0.21  42:  0.18  43:  0.19  44:  0.05  45:  0.09  46:  0.16  47:  0.44  48:  0.17
  49:  0.18  50:  0.15  51:  0.12  52:  0.23  53:  0.20  54:  0.27  55:  0.16  56:  0.19
  57:  0.16  58:  0.09  59:  0.13  60:  0.41  61:  0.21  62:  0.20  63:  0.44  64:  0.26
  65:  0.11  66:  0.08  67:  0.28  68:  0.36  69:  0.24  70:  0.23  71:  0.41  72:  0.49
  73:  0.44  74:  0.24  75:  0.32  76:  0.29  77:  0.36  78:  0.19  79:  0.53  80:  0.50
  81:  0.53  82:  0.37  83:  0.66  84:  0.81  85:  0.34  86:  0.54  87:  0.79  88:  0.66
  89:  0.40  90:  0.41  91:  0.10  92:  0.47  93:  0.50  94:  0.85  95:  0.98  96:  0.60
  97:  0.95  98:  0.21  99:  0.88 100:  0.51 101:  0.76 102:  1.23 103:  1.03 104:  1.59
 105:  0.79 106:  1.05 107:  0.75 108:  0.45 109:  0.52 110:  0.43 111:  0.72 112:  0.53
 113:  0.87 114:  0.73 115:  0.65 116:  0.75 117:  0.61 118:  0.28 119:  0.93 120:  0.44
 121:  0.40 122:  0.58 123:  0.88 124:  0.70 125:  0.30 126:  0.51 127:  0.60 128:  0.08
 129:  0.68 130:  0.29 131:  0.40 132:  0.46 133:  0.58 134:  0.83 135:  1.08 136:  0.76
 137:  0.59 138:  0.71 139:  0.23 140:  1.30 141:  0.61 142:  1.37 143:  1.13 144:  1.49
 145:  1.38 146:  0.64 147:  1.80 148:  0.77 149:  2.26 150:  1.81 151:  1.29 152:  2.93
 153:  1.46 154:  1.31 155:  1.83 156:  0.88 157:  0.97 158:  0.69 159:  0.88 160:  1.06
 161:  0.96 162:  0.79 163:  0.51 164:  0.61 165:  0.42 166:  0.40 167:  0.23 168:  0.37
 Raman intensities (amu)
   1:  0.00   2:  0.00   3:  0.00   4:  0.00   5:  0.00   6:  0.00   7:  0.00   8:  0.00
   9:  0.00  10:  0.00  11:  0.00  12:  0.00  13:  0.00  14:  0.00  15:  0.00  16:  0.00
  17:  0.00  18:  0.00  19:  0.00  20:  0.00  21:  0.00  22:  0.00  23:  0.00  24:  0.00
  25:  0.00  26:  0.00  27:  0.00  28:  0.00  29:  0.00  30:  0.00  31:  0.00  32:  0.00
  33:  0.00  34:  0.00  35:  0.00  36:  0.00  37:  0.00  38:  0.00  39:  0.00  40:  0.00
  41:  0.00  42:  0.00  43:  0.00  44:  0.00  45:  0.00  46:  0.00  47:  0.00  48:  0.00
  49:  0.00  50:  0.00  51:  0.00  52:  0.00  53:  0.00  54:  0.00  55:  0.00  56:  0.00
  57:  0.00  58:  0.00  59:  0.00  60:  0.00  61:  0.00  62:  0.00  63:  0.00  64:  0.00
  65:  0.00  66:  0.00  67:  0.00  68:  0.00  69:  0.00  70:  0.00  71:  0.00  72:  0.00
  73:  0.00  74:  0.00  75:  0.00  76:  0.00  77:  0.00  78:  0.00  79:  0.00  80:  0.00
  81:  0.00  82:  0.00  83:  0.00  84:  0.00  85:  0.00  86:  0.00  87:  0.00  88:  0.00
  89:  0.00  90:  0.00  91:  0.00  92:  0.00  93:  0.00  94:  0.00  95:  0.00  96:  0.00
  97:  0.00  98:  0.00  99:  0.00 100:  0.00 101:  0.00 102:  0.00 103:  0.00 104:  0.00
 105:  0.00 106:  0.00 107:  0.00 108:  0.00 109:  0.00 110:  0.00 111:  0.00 112:  0.00
 113:  0.00 114:  0.00 115:  0.00 116:  0.00 117:  0.00 118:  0.00 119:  0.00 120:  0.00
 121:  0.00 122:  0.00 123:  0.00 124:  0.00 125:  0.00 126:  0.00 127:  0.00 128:  0.00
 129:  0.00 130:  0.00 131:  0.00 132:  0.00 133:  0.00 134:  0.00 135:  0.00 136:  0.00
 137:  0.00 138:  0.00 139:  0.00 140:  0.00 141:  0.00 142:  0.00 143:  0.00 144:  0.00
 145:  0.00 146:  0.00 147:  0.00 148:  0.00 149:  0.00 150:  0.00 151:  0.00 152:  0.00
 153:  0.00 154:  0.00 155:  0.00 156:  0.00 157:  0.00 158:  0.00 159:  0.00 160:  0.00
 161:  0.00 162:  0.00 163:  0.00 164:  0.00 165:  0.00 166:  0.00 167:  0.00 168:  0.00
 output can be read by thermo (or use thermo option).
 writing <g98.out> molden fake output.
 recommended (thermochemical) frequency scaling factor: 1.0
                    ==================
                    thermo calculation
                    ==================
Nvib :  162 Nimag : 0  symmetry :   C1  rot number :  1  scale factor : 1.00 sthr :  50.
omega= 19.93     Gvib=    -1.980     Grot=    -1.329     Gused=    -1.345
omega= 26.05     Gvib=    -1.822     Grot=    -1.250     Gused=    -1.289
omega= 26.40     Gvib=    -1.814     Grot=    -1.246     Gused=    -1.287
omega= 32.35     Gvib=    -1.693     Grot=    -1.186     Gused=    -1.261
omega= 32.74     Gvib=    -1.686     Grot=    -1.182     Gused=    -1.260
omega= 34.88     Gvib=    -1.649     Grot=    -1.163     Gused=    -1.256
omega= 40.45     Gvib=    -1.561     Grot=    -1.119     Gused=    -1.252
omega= 41.63     Gvib=    -1.544     Grot=    -1.111     Gused=    -1.252
omega= 42.78     Gvib=    -1.528     Grot=    -1.103     Gused=    -1.251
omega= 44.50     Gvib=    -1.505     Grot=    -1.091     Gused=    -1.251
omega= 48.28     Gvib=    -1.457     Grot=    -1.067     Gused=    -1.248
omega= 49.74     Gvib=    -1.439     Grot=    -1.058     Gused=    -1.247
omega= 50.95     Gvib=    -1.425     Grot=    -1.051     Gused=    -1.245
omega= 52.48     Gvib=    -1.408     Grot=    -1.042     Gused=    -1.243
omega= 54.40     Gvib=    -1.387     Grot=    -1.032     Gused=    -1.239
omega= 54.63     Gvib=    -1.384     Grot=    -1.030     Gused=    -1.238
omega= 57.42     Gvib=    -1.355     Grot=    -1.016     Gused=    -1.231
omega= 59.51     Gvib=    -1.334     Grot=    -1.005     Gused=    -1.224
omega= 62.46     Gvib=    -1.305     Grot=    -0.991     Gused=    -1.214
omega= 64.01     Gvib=    -1.291     Grot=    -0.983     Gused=    -1.207
omega= 64.50     Gvib=    -1.286     Grot=    -0.981     Gused=    -1.205
omega= 65.89     Gvib=    -1.274     Grot=    -0.975     Gused=    -1.199
omega= 66.86     Gvib=    -1.265     Grot=    -0.971     Gused=    -1.195
omega= 68.19     Gvib=    -1.254     Grot=    -0.965     Gused=    -1.189
omega= 68.64     Gvib=    -1.250     Grot=    -0.963     Gused=    -1.187
omega= 69.53     Gvib=    -1.242     Grot=    -0.959     Gused=    -1.183
omega= 70.70     Gvib=    -1.233     Grot=    -0.954     Gused=    -1.177
omega= 70.91     Gvib=    -1.231     Grot=    -0.953     Gused=    -1.176
omega= 73.11     Gvib=    -1.213     Grot=    -0.944     Gused=    -1.165
omega= 74.52     Gvib=    -1.202     Grot=    -0.938     Gused=    -1.157
omega= 74.87     Gvib=    -1.199     Grot=    -0.937     Gused=    -1.155
omega= 75.30     Gvib=    -1.196     Grot=    -0.935     Gused=    -1.153
omega= 76.70     Gvib=    -1.185     Grot=    -0.930     Gused=    -1.146
omega= 79.06     Gvib=    -1.167     Grot=    -0.921     Gused=    -1.133
omega= 79.32     Gvib=    -1.165     Grot=    -0.920     Gused=    -1.132
omega= 80.92     Gvib=    -1.153     Grot=    -0.914     Gused=    -1.123
omega= 82.43     Gvib=    -1.143     Grot=    -0.908     Gused=    -1.115
omega= 82.48     Gvib=    -1.142     Grot=    -0.908     Gused=    -1.114
omega= 84.67     Gvib=    -1.127     Grot=    -0.901     Gused=    -1.102
omega= 84.87     Gvib=    -1.126     Grot=    -0.900     Gused=    -1.101
omega= 85.76     Gvib=    -1.119     Grot=    -0.897     Gused=    -1.096
omega= 87.21     Gvib=    -1.110     Grot=    -0.892     Gused=    -1.088
omega= 89.23     Gvib=    -1.096     Grot=    -0.885     Gused=    -1.077
omega= 90.18     Gvib=    -1.090     Grot=    -0.882     Gused=    -1.072
omega= 90.77     Gvib=    -1.086     Grot=    -0.880     Gused=    -1.069
omega= 91.84     Gvib=    -1.079     Grot=    -0.876     Gused=    -1.063
omega= 92.76     Gvib=    -1.074     Grot=    -0.874     Gused=    -1.058
omega= 93.84     Gvib=    -1.067     Grot=    -0.870     Gused=    -1.052
omega= 94.37     Gvib=    -1.064     Grot=    -0.868     Gused=    -1.049
omega= 95.38     Gvib=    -1.057     Grot=    -0.865     Gused=    -1.044
omega= 96.93     Gvib=    -1.048     Grot=    -0.860     Gused=    -1.036
omega= 99.10     Gvib=    -1.035     Grot=    -0.854     Gused=    -1.024
omega=100.16     Gvib=    -1.029     Grot=    -0.851     Gused=    -1.019
omega=101.71     Gvib=    -1.020     Grot=    -0.846     Gused=    -1.011
omega=102.43     Gvib=    -1.016     Grot=    -0.844     Gused=    -1.007
omega=103.14     Gvib=    -1.012     Grot=    -0.842     Gused=    -1.003
omega=104.40     Gvib=    -1.005     Grot=    -0.838     Gused=    -0.997
omega=105.81     Gvib=    -0.997     Grot=    -0.835     Gused=    -0.989
omega=107.61     Gvib=    -0.987     Grot=    -0.830     Gused=    -0.980
omega=109.03     Gvib=    -0.980     Grot=    -0.826     Gused=    -0.973
omega=109.63     Gvib=    -0.977     Grot=    -0.824     Gused=    -0.970
omega=110.56     Gvib=    -0.972     Grot=    -0.822     Gused=    -0.966
omega=111.41     Gvib=    -0.967     Grot=    -0.819     Gused=    -0.962
omega=112.52     Gvib=    -0.962     Grot=    -0.816     Gused=    -0.956
omega=113.53     Gvib=    -0.956     Grot=    -0.814     Gused=    -0.951
omega=114.41     Gvib=    -0.952     Grot=    -0.811     Gused=    -0.947
omega=115.69     Gvib=    -0.945     Grot=    -0.808     Gused=    -0.941
omega=116.51     Gvib=    -0.941     Grot=    -0.806     Gused=    -0.937
omega=119.01     Gvib=    -0.929     Grot=    -0.800     Gused=    -0.925
omega=119.99     Gvib=    -0.924     Grot=    -0.797     Gused=    -0.921
omega=121.64     Gvib=    -0.917     Grot=    -0.793     Gused=    -0.913
omega=122.20     Gvib=    -0.914     Grot=    -0.792     Gused=    -0.911
omega=123.78     Gvib=    -0.907     Grot=    -0.788     Gused=    -0.904
omega=125.93     Gvib=    -0.897     Grot=    -0.783     Gused=    -0.894
omega=127.80     Gvib=    -0.888     Grot=    -0.779     Gused=    -0.886
omega=129.19     Gvib=    -0.882     Grot=    -0.775     Gused=    -0.880
omega=131.04     Gvib=    -0.874     Grot=    -0.771     Gused=    -0.872
omega=132.54     Gvib=    -0.867     Grot=    -0.768     Gused=    -0.865
omega=133.30     Gvib=    -0.864     Grot=    -0.766     Gused=    -0.862
omega=135.17     Gvib=    -0.856     Grot=    -0.762     Gused=    -0.854
omega=135.66     Gvib=    -0.854     Grot=    -0.761     Gused=    -0.852
omega=137.92     Gvib=    -0.845     Grot=    -0.756     Gused=    -0.843
omega=138.91     Gvib=    -0.840     Grot=    -0.754     Gused=    -0.839
omega=140.27     Gvib=    -0.835     Grot=    -0.751     Gused=    -0.834
omega=141.90     Gvib=    -0.828     Grot=    -0.748     Gused=    -0.827
omega=142.69     Gvib=    -0.825     Grot=    -0.746     Gused=    -0.824
omega=143.17     Gvib=    -0.823     Grot=    -0.745     Gused=    -0.822
omega=144.10     Gvib=    -0.820     Grot=    -0.743     Gused=    -0.818
omega=145.91     Gvib=    -0.812     Grot=    -0.739     Gused=    -0.811
omega=148.81     Gvib=    -0.801     Grot=    -0.733     Gused=    -0.800
omega=149.15     Gvib=    -0.800     Grot=    -0.733     Gused=    -0.799
omega=150.41     Gvib=    -0.795     Grot=    -0.730     Gused=    -0.794
omega=150.99     Gvib=    -0.793     Grot=    -0.729     Gused=    -0.792
omega=151.87     Gvib=    -0.790     Grot=    -0.727     Gused=    -0.789
omega=152.59     Gvib=    -0.787     Grot=    -0.726     Gused=    -0.786
omega=153.82     Gvib=    -0.783     Grot=    -0.724     Gused=    -0.782
omega=157.34     Gvib=    -0.770     Grot=    -0.717     Gused=    -0.769
omega=158.50     Gvib=    -0.766     Grot=    -0.715     Gused=    -0.765
omega=159.30     Gvib=    -0.763     Grot=    -0.713     Gused=    -0.762
omega=161.67     Gvib=    -0.754     Grot=    -0.709     Gused=    -0.754
omega=162.07     Gvib=    -0.753     Grot=    -0.708     Gused=    -0.753
omega=163.38     Gvib=    -0.748     Grot=    -0.706     Gused=    -0.748
omega=164.23     Gvib=    -0.746     Grot=    -0.704     Gused=    -0.745
omega=165.75     Gvib=    -0.740     Grot=    -0.702     Gused=    -0.740
omega=166.44     Gvib=    -0.738     Grot=    -0.700     Gused=    -0.738
omega=167.45     Gvib=    -0.735     Grot=    -0.699     Gused=    -0.734
omega=168.63     Gvib=    -0.731     Grot=    -0.696     Gused=    -0.730
omega=169.54     Gvib=    -0.728     Grot=    -0.695     Gused=    -0.727
omega=170.72     Gvib=    -0.724     Grot=    -0.693     Gused=    -0.724
omega=170.73     Gvib=    -0.724     Grot=    -0.693     Gused=    -0.724
omega=172.64     Gvib=    -0.718     Grot=    -0.689     Gused=    -0.717
omega=175.00     Gvib=    -0.710     Grot=    -0.685     Gused=    -0.710
omega=175.78     Gvib=    -0.707     Grot=    -0.684     Gused=    -0.707
omega=176.54     Gvib=    -0.705     Grot=    -0.683     Gused=    -0.705
omega=178.06     Gvib=    -0.700     Grot=    -0.680     Gused=    -0.700
omega=178.45     Gvib=    -0.699     Grot=    -0.680     Gused=    -0.699
omega=180.82     Gvib=    -0.692     Grot=    -0.676     Gused=    -0.692
omega=181.39     Gvib=    -0.690     Grot=    -0.675     Gused=    -0.690
omega=183.07     Gvib=    -0.685     Grot=    -0.672     Gused=    -0.685
omega=184.48     Gvib=    -0.681     Grot=    -0.670     Gused=    -0.681
omega=185.59     Gvib=    -0.677     Grot=    -0.668     Gused=    -0.677
omega=187.58     Gvib=    -0.671     Grot=    -0.665     Gused=    -0.671
omega=188.92     Gvib=    -0.667     Grot=    -0.663     Gused=    -0.667
omega=189.68     Gvib=    -0.665     Grot=    -0.662     Gused=    -0.665
omega=190.47     Gvib=    -0.663     Grot=    -0.660     Gused=    -0.663
omega=192.13     Gvib=    -0.658     Grot=    -0.658     Gused=    -0.658
omega=193.43     Gvib=    -0.654     Grot=    -0.656     Gused=    -0.654
omega=194.75     Gvib=    -0.651     Grot=    -0.654     Gused=    -0.651
omega=196.41     Gvib=    -0.646     Grot=    -0.651     Gused=    -0.646
omega=197.26     Gvib=    -0.644     Grot=    -0.650     Gused=    -0.644
omega=197.73     Gvib=    -0.642     Grot=    -0.649     Gused=    -0.642
omega=198.98     Gvib=    -0.639     Grot=    -0.647     Gused=    -0.639
omega=201.24     Gvib=    -0.633     Grot=    -0.644     Gused=    -0.633
omega=201.96     Gvib=    -0.631     Grot=    -0.643     Gused=    -0.631
omega=202.81     Gvib=    -0.628     Grot=    -0.642     Gused=    -0.628
omega=204.84     Gvib=    -0.623     Grot=    -0.639     Gused=    -0.623
omega=205.80     Gvib=    -0.620     Grot=    -0.637     Gused=    -0.620
omega=207.61     Gvib=    -0.616     Grot=    -0.635     Gused=    -0.616
omega=208.66     Gvib=    -0.613     Grot=    -0.633     Gused=    -0.613
omega=210.80     Gvib=    -0.607     Grot=    -0.630     Gused=    -0.607
omega=212.03     Gvib=    -0.604     Grot=    -0.629     Gused=    -0.604
omega=212.94     Gvib=    -0.602     Grot=    -0.627     Gused=    -0.602
omega=214.22     Gvib=    -0.599     Grot=    -0.626     Gused=    -0.599
omega=214.75     Gvib=    -0.597     Grot=    -0.625     Gused=    -0.597
omega=218.50     Gvib=    -0.588     Grot=    -0.620     Gused=    -0.588
omega=220.98     Gvib=    -0.582     Grot=    -0.616     Gused=    -0.582
omega=222.41     Gvib=    -0.578     Grot=    -0.614     Gused=    -0.578
omega=228.95     Gvib=    -0.563     Grot=    -0.606     Gused=    -0.563
omega=233.69     Gvib=    -0.552     Grot=    -0.600     Gused=    -0.552
omega=237.56     Gvib=    -0.543     Grot=    -0.595     Gused=    -0.543
omega=245.58     Gvib=    -0.525     Grot=    -0.585     Gused=    -0.525
omega=251.28     Gvib=    -0.513     Grot=    -0.578     Gused=    -0.513
omega=258.00     Gvib=    -0.500     Grot=    -0.570     Gused=    -0.500
 
   temp. (K)  partition function   enthalpy   heat capacity  entropy
                                   cal/mol     cal/K/mol   cal/K/mol   J/K/mol
 298.15  VIB  0.181E+59            66138.699    297.085    465.487
         ROT  0.248E+09              888.752      2.981     41.394
         INT  0.449E+67            67027.451    300.066    506.881
         TR   0.560E+29             1481.254      4.968     47.763
         TOT                       68508.7053   305.0339   554.6435  2320.6196
                     Eh         kcal/mol          kJ/mol 
ZPVE            0.876774E-01     55.0184         230.196    
H(0)-H(T)+PV    0.109176         68.5087         286.639    
H(T)            0.196853         123.527         516.836    
T*S             0.263529         165.367         691.893    
G(T)           -0.666760E-01    -41.8398        -175.057    
   -132.91159495  <=== TOTAL FREE ENERGY in Eh incl. el.,ZPVE,RRHO,solv. parts
 
 normal mode %tage of torsion character
   1:  0.00   2:  0.00   3:  0.00   4:  0.00   5:  0.00   6:  0.00   7:  1.00   8:  0.55
   9:  0.61  10:  0.70  11:  0.50  12:  0.63  13:  0.82  14:  0.63  15:  0.76  16:  0.97
  17:  0.96  18:  0.89  19:  0.83  20:  0.96  21:  0.94  22:  0.93  23:  0.83  24:  0.68
  25:  0.77  26:  0.95  27:  0.86  28:  0.85  29:  0.76  30:  0.92  31:  0.89  32:  0.65
  33:  0.84  34:  0.99  35:  0.73  36:  0.82  37:  0.77  38:  0.82  39:  0.45  40:  0.86
  41:  0.69  42:  0.86  43:  0.99  44:  0.94  45:  0.93  46:  0.99  47:  0.72  48:  0.92
  49:  0.91  50:  0.95  51:  0.51  52:  0.98  53:  0.84  54:  0.82  55:  0.61  56:  0.80
  57:  0.95  58:  0.54  59:  0.84  60:  0.75  61:  0.78  62:  0.75  63:  0.52  64:  0.88
  65:  0.96  66:  0.97  67:  0.99  68:  0.84  69:  0.40  70:  0.32  71:  0.83  72:  0.87
  73:  0.90  74:  0.32  75:  0.91  76:  0.69  77:  0.67  78:  0.84  79:  0.92  80:  0.84
  81:  0.80  82:  1.00  83:  0.98  84:  0.98  85:  0.99  86:  0.96  87:  0.98  88:  0.99
  89:  0.58  90:  0.57  91:  0.54  92:  0.79  93:  0.33  94:  0.98  95:  0.84  96:  0.26
  97:  0.40  98:  0.55  99:  0.19 100:  0.91 101:  0.75 102:  0.95 103:  0.31 104:  0.85
 105:  0.45 106:  0.47 107:  0.78 108:  0.93 109:  0.95 110:  0.94 111:  0.95 112:  0.97
 113:  0.76 114:  0.56 115:  0.37 116:  0.94 117:  0.85 118:  0.76 119:  0.53 120:  0.57
 121:  0.93 122:  0.82 123:  0.98 124:  0.83 125:  0.99 126:  0.92 127:  0.26 128:  0.99
 129:  0.98 130:  0.97 131:  0.88 132:  0.65 133:  0.09 134:  0.78 135:  0.85 136:  0.94
 137:  0.52 138:  0.44 139:  0.64 140:  0.98 141:  0.83 142:  0.85 143:  0.92 144:  0.78
 145:  0.90 146:  0.15 147:  0.74 148:  0.69 149:  0.69 150:  0.39 151:  0.11 152:  0.27
 153:  0.12 154:  0.08 155:  0.24 156:  0.21 157:  0.05 158:  0.09 159:  0.15 160:  1.00
 161:  0.43 162:  0.65 163:  0.08 164:  0.00 165:  0.01 166:  0.00 167:  0.07 168:  0.00
 recommended # of modes for mode following         156
 
 Pipek-Mezey localization of normal modes
 number of localized modes          156
 frequency thrshold           500.000000000000     
 number of groups                    54
 atom-group assingment :   
  1  2  3  4  5  6  7  8  9 10 11 12 13 14 15 16 17 18 19 20 21 22 23 24 25 26 27 28 29 30
 31 32 33 34 35 36 37 38 39 40 41 42 43 44 45 46 47 48 49 50 51 52 51 53 53 54
 pop matrix done.
 initialization of trafo matrix to unity
iteration     50  convergence  0.50588275D-01
iteration    100  convergence  0.52783268D-02
iteration    150  convergence  0.93166394D-03
iteration    200  convergence  0.33716907D-03
iteration    250  convergence  0.95541672D-04
iteration    300  convergence  0.22089072D-04
iteration    350  convergence  0.16707987D-04

 converged in    397 iterations, threshold :   0.99981361D-06
eig.   :       -0.00    -0.00    -0.00    -0.00     0.00     0.00
eig.   :       83.62    84.12    86.48    87.28    88.02    90.90
eig.   :       91.42    92.63    92.97    94.21    94.56    95.03
eig.   :       95.20    95.35    96.68    97.36    98.28    98.29
eig.   :       99.12    99.39    99.61   100.04   100.67   100.81
eig.   :      100.89   101.03   101.17   102.08   102.76   103.13
eig.   :      104.30   104.48   104.87   107.27   109.61   110.57
eig.   :      111.11   111.38   112.77   114.69   116.49   116.93
eig.   :      117.13   117.62   119.10   119.28   120.07   120.20
eig.   :      120.68   120.96   121.17   121.25   122.32   123.11
eig.   :      123.29   123.63   124.69   125.36   125.63   126.16
eig.   :      126.30   126.37   127.17   127.46   127.71   127.85
eig.   :      127.90   128.28   128.43   128.55   128.55   129.41
eig.   :      129.46   129.60   129.61   129.82   130.08   130.68
eig.   :      130.86   130.87   130.92   132.25   133.43   133.65
eig.   :      135.05   135.67   136.35   136.40   137.88   138.07
eig.   :      138.10   138.97   139.67   140.09   141.18   141.81
eig.   :      144.77   145.10   145.30   145.74   145.91   145.97
eig.   :      146.16   146.72   148.36   149.31   150.07   151.11
eig.   :      152.02   152.23   152.91   153.37   153.73   155.13
eig.   :      155.25   155.67   155.73   156.17   156.25   156.58
eig.   :      156.60   156.64   157.23   157.29   159.56   159.70
eig.   :      159.93   160.48   162.34   162.69   163.32   163.35
eig.   :      163.53   164.18   165.59   166.50   166.55   168.13
eig.   :      168.18   171.36   171.45   174.45   175.59   178.65
eig.   :      181.06   181.12   183.24   188.53   194.43   220.72
eig.   :      220.97   221.30   230.22   303.58   313.43   353.05
eig.   :     1532.53  1546.04  3422.94  3564.74  3570.26  3634.84
written to xtb_localmodes and g98l.out
 
 normal mode %tage of torsion character
   1:  0.00   2:  0.00   3:  0.00   4:  0.00   5:  0.00   6:  0.00   7:  1.00   8:  0.54
   9:  0.76  10:  0.92  11:  0.48  12:  0.52  13:  0.89  14:  0.43  15:  0.24  16:  0.51
  17:  0.72  18:  0.23  19:  0.79  20:  0.90  21:  0.55  22:  0.55  23:  0.87  24:  0.84
  25:  0.38  26:  0.63  27:  0.02  28:  0.86  29:  0.61  30:  0.73  31:  0.81  32:  0.38
  33:  0.71  34:  0.36  35:  0.41  36:  0.65  37:  0.13  38:  0.46  39:  0.78  40:  0.58
  41:  0.46  42:  0.36  43:  0.30  44:  0.67  45:  0.32  46:  0.46  47:  0.68  48:  0.36
  49:  0.52  50:  0.87  51:  0.02  52:  0.39  53:  0.84  54:  0.76  55:  0.52  56:  0.20
  57:  0.12  58:  0.17  59:  0.79  60:  0.46  61:  0.77  62:  0.07  63:  0.51  64:  0.64
  65:  0.91  66:  0.69  67:  0.12  68:  0.70  69:  0.04  70:  0.27  71:  0.76  72:  0.71
  73:  0.66  74:  0.01  75:  0.95  76:  0.28  77:  0.97  78:  0.66  79:  0.58  80:  0.63
  81:  0.74  82:  0.36  83:  0.60  84:  0.63  85:  0.51  86:  0.63  87:  0.34  88:  0.94
  89:  0.68  90:  0.81  91:  0.69  92:  0.73  93:  0.02  94:  0.00  95:  0.89  96:  0.28
  97:  0.71  98:  0.53  99:  0.83 100:  0.62 101:  0.75 102:  0.21 103:  0.37 104:  0.54
 105:  0.57 106:  0.45 107:  0.20 108:  0.39 109:  0.68 110:  0.64 111:  0.10 112:  0.41
 113:  0.49 114:  0.99 115:  0.16 116:  0.55 117:  0.59 118:  0.39 119:  1.00 120:  0.40
 121:  0.57 122:  0.58 123:  0.23 124:  0.27 125:  0.21 126:  0.63 127:  0.23 128:  0.38
 129:  0.00 130:  0.40 131:  0.64 132:  0.72 133:  0.29 134:  0.06 135:  0.19 136:  0.17
 137:  0.11 138:  0.12 139:  0.08 140:  0.59 141:  0.46 142:  0.89 143:  0.96 144:  0.48
 145:  0.24 146:  0.54 147:  0.23 148:  0.33 149:  0.46 150:  0.13 151:  1.00 152:  0.10
 153:  0.27 154:  0.29 155:  0.77 156:  1.00 157:  0.55 158:  1.00 159:  0.28 160:  0.34
 161:  0.78 162:  0.75 163:  0.08 164:  0.00 165:  0.01 166:  0.00 167:  0.07 168:  0.00
 recommended # of modes for mode following         156

------------------------------------------------------------------------
 * finished run on 2020/05/27 at 15:15:31.139     
------------------------------------------------------------------------
 total:
 * wall-time:     0 d,  0 h,  5 min, 11.078 sec
 *  cpu-time:     0 d,  0 h,  5 min, 10.516 sec
 * ratio c/w:     0.998 speedup
 SCF:
 * wall-time:     0 d,  0 h,  0 min,  3.586 sec
 *  cpu-time:     0 d,  0 h,  0 min,  3.559 sec
 * ratio c/w:     0.993 speedup
 ANC optimizer:
 * wall-time:     0 d,  0 h,  0 min,  3.408 sec
 *  cpu-time:     0 d,  0 h,  0 min,  3.377 sec
 * ratio c/w:     0.991 speedup
 numerical hessian:
 * wall-time:     0 d,  0 h,  5 min,  4.056 sec
 *  cpu-time:     0 d,  0 h,  5 min,  3.555 sec
 * ratio c/w:     0.998 speedup

normal termination of xtb
