# Supplementary material for: Heterogeneous Nucleation of Butanol on NaCl: A Computational Study of Temperature, Humidity, Seed Charge, and Seed Size Effects
Source: J Phys Chem A. 2021 Mar 31;125(14):3025–36. doi: 10.1021/acs.jpca.0c10972 (PMC8054243; doi:10.1021/acs.jpca.0c10972)
Supplement: Supplementary file 2 — jp0c10972_si_002.zip [file jp0c10972_si_002.zip › ALL CLUSTERS/low_level_calc/big seed/1Seed2W.xyz]

    56
       -132.84491895  Gyration_radius:  4.791554026
 Na          2.26317130762690    2.80277349288156   -0.29557740656603
Na         -3.32007343511500   -1.09120601504191    3.14960310498700
Na          1.91547151740559   -2.94164422091918   -3.10975171577395
Na         -3.68483334563890    0.57877661889795   -0.02201201949990
Na         -1.13475319144866    2.51956064224803   -1.75970898700096
Na         -4.09985851095034   -1.49353484241121   -2.93457914366537
Na          2.92695907343939   -1.75908717949476    4.00420785395183
Na         -0.03568463931532   -1.09204268008305    4.43428688345113
Na         -0.77147548610721   -4.98850745590222    3.54867179078011
Na         -1.62936518883992    0.39630698164742   -4.70175451421804
Na         -0.40153457854840    0.90852876843138    1.40963071453305
Na         -0.56122260380820   -4.80575344124935   -1.28637185395577
Na          0.24394163378087    2.50479879561514    4.40458097643923
Na         -0.49913715999779    4.42633208835997    1.32824257861886
Na          3.03320071773193    1.14637880510738    2.78894905885996
Na          2.42693832597952   -0.86769003286876   -0.23654855866512
Na         -6.27225194074570   -1.04671939659763    1.44431380399248
Na          4.79742731981231    0.96621137887537   -1.89517680763135
Na         -3.38616144895371   -3.25628176199947    0.46772038440978
Na         -0.07853552664760   -2.74489260897513    1.60153527086056
Na         -1.40047513288495   -3.22780931505705   -4.37704027348756
Na         -0.87405108009065   -1.16767655018897   -1.52759978258525
Na          1.31161817481752    4.23455093585293   -3.33975813520073
Na         -3.14460394485431    2.58510499108654    2.95264285771221
Na          1.66657894455789    0.73666557461689   -3.36898317944203
Cl          0.74065379220204    0.87233146864819   -0.95574552971438
Cl         -2.15204074445250    2.61815592683616    0.57063184872341
Cl          1.40803717330601    2.83999749614999    2.08525288648866
Cl         -4.97023218567981   -2.85210561389299    2.36411432861250
Cl         -0.11874882225595    2.42003561734885   -4.19750978514425
Cl          0.39012826481808   -4.83968825040397   -3.61997827757923
Cl          3.32099573345166    2.74066538470047   -2.69592139213976
Cl         -1.90025089136095   -1.08965099397875    0.84898620949775
Cl         -2.43439456260276   -3.20954638437927   -1.97841698874420
Cl          0.47378808666165    4.50587257032435   -1.02532020314560
Cl         -2.63710162465918    0.58957532364080   -2.36806571943480
Cl         -1.73265413468482   -2.79777509143390    4.02427806732706
Cl          1.03989424412492   -2.85686423827028   -0.70313156186015
Cl          3.55831486705526   -1.01980179892111   -2.56440594790640
Cl          0.22495000451250   -1.22556896385855   -3.93507616900792
Cl          4.20245630956614    1.01971368352102    0.50762098524626
Cl          1.48061893721541   -0.74689522339989    2.08928323943797
Cl         -3.08969537596813   -1.56912908285054   -5.22774890247052
Cl         -1.35230214049293   -4.96084296237225    1.10523231565032
Cl          1.99043062270443    0.52725826064051    5.03897609888715
Cl         -1.52453371843045    0.79358963135049    3.79313611234336
Cl         -1.40010347187046    4.29179129699237    3.65711734828501
Cl          1.47386073329020   -3.69837356008590    3.77409036531871
Cl         -4.88217042943063    0.87945647912690    2.29199134658881
Cl         -5.33927066650556   -1.24425293111828   -0.81514171777804
O           4.62210965514248   -0.73061469977046    3.08853424686360
H           4.72701334497653   -0.66951058054169    2.12545394748266
H           5.51755882645467   -0.62773882518041    3.43145088181675
O           2.67469877372971    5.45535300869945   -4.33526357741366
H           2.87145130136521    6.23570353305820   -4.85944662787298
H           3.52524829662215    5.02571594659881   -4.19450074912293
