# Supplementary material for: Heterogeneous Nucleation of Butanol on NaCl: A Computational Study of Temperature, Humidity, Seed Charge, and Seed Size Effects
Source: J Phys Chem A. 2021 Mar 31;125(14):3025–36. doi: 10.1021/acs.jpca.0c10972 (PMC8054243; doi:10.1021/acs.jpca.0c10972)
Supplement: Supplementary file 2 — jp0c10972_si_002.zip [file jp0c10972_si_002.zip › ALL CLUSTERS/low_level_calc/big seed/1Seed3BuOH.log]

      -----------------------------------------------------------      
     |                   =====================                   |     
     |                           x T B                           |     
     |                   =====================                   |     
     |                         S. Grimme                         |     
     |          Mulliken Center for Theoretical Chemistry        |     
     |                    University of Bonn                     |     
     |                 Version 6.0.1 (SAW181210)                 |     
      -----------------------------------------------------------      

   This program is distributed in the hope that it will be useful,
   but WITHOUT ANY WARRANTY; without even the implied warranty of
   MERCHANTABILITY or FITNESS FOR A PARTICULAR PURPOSE.
   
   FOR NON-COMMERCIAL, ACADEMIA USE ONLY.
   
   Cite this work as:
   S. Grimme, C. Bannwarth, P. Shushkov, J. Comput. Theory Chem., 2017,
   13, 1989-2009.
   C. Bannwarth, S. Ehlert and S. Grimme., ChemRxiv, 2018, preprint.
   http://doi.org/10.26434/chemrxiv.7246238.v1
   
   for sTDA-xTB:
   S. Grimme and C. Bannwarth, J. Chem. Phys., 2016, 145, 054103.
   
   in the mass-spec context:
   V. Asgeirsson, C. Bauer and S. Grimme, Chem. Sci., 2017, 8, 4879.
   
   if GBSA is used:
   P. Shushkov, F. März and S. Grimme, unpublished.
   
   for ANC optimizer:
   S. Grimme, unpublished.
   Rational Function algorithm used in ANCopt:
   F. Eckert, P. Pulay, H.-J. Werner, J. Comput. Chem., 1997, 18, 1473.
   
   with help from (in alphabetical order)
   C. Bannwarth, F. Bohle, G. Brandenburg, E. Caldeweyher, M. Checinski,
   S. Dohm, S. Ehlert, S. Ehrlich, F. März, H. Neugebauer, J. Pisarek,
   P. Pracht, P. Shushkov, and S. Spicher.
   
 * started run on 2020/05/27 at 15:10:42.738     
========================================================================
 # omp threads = 1
========================================================================
number of atoms            : 95
number of electrons        : 296
charge                     : 0
spin                       : .0
first test random number   : .9924

########################################################################
# WARNING! Please study the warnings concerning your input carefully
#  - the use of '-ohess' is discouraged, please use '--ohess' next time
########################################################################

           ------------------------------------------------- 
          |                 G F N 2 - x T B                 |
          | Geometry, Frequencies, Noncovalent interactions |
          |            JCTC 2018 parametrisation            |
           ------------------------------------------------- 
      method parameters     
 k(s)        :  1.8500
 k(p)        :  2.2300
 k(d)        :  2.2300
 k(f)        :  2.0000
 kEN (H0ij)  : -2.0000
 D4 a1       :  0.5200
 D4 a2       :  5.0000
 D4 s6       :  1.0000
 D4 s8       :  2.7000
 D4 s9       :  5.0000
 alphaj      :  2.0000


            Z     q(EN)     CN     RAES       Cart. coordinates
     1  Na  1.0    0.18    9.28    5.00    -7.22365    -2.29450    -5.07205
     2  Na  1.0    0.32    5.09    5.00     5.14828   -13.45418     0.71621
     3  Na  1.0    0.09   12.40    5.00     2.28692    -4.27659    -5.50625
     4  Na  1.0    0.18    9.26    5.00     6.72948    -7.51659    -1.41228
     5  Na  1.0    0.09   12.28    5.00    -2.83314    -5.56803    -0.94053
     6  Na  1.0    0.29    9.08    5.00    -6.45110    -0.30305     1.38598
     7  Na  1.0    0.17    9.31    5.00     0.98453   -10.69638    -3.32737
     8  Na  1.0    0.23   11.14    5.00     2.96229    -2.00275     1.20070
     9  Na  1.0    0.17    9.24    5.00    -3.44654    -7.59763    -7.50339
    10  Na  1.0    0.32    5.10    5.00    -7.55722    -4.44694   -11.28083
    11  Na  1.0    0.19    9.18    5.00     1.58398    -8.62441     3.22816
    12  Na  1.0    0.27    6.73    5.00     1.65533    -6.53443   -11.98438
    13  Na  1.0    0.19   11.44    5.00    -1.39948     0.86137    -3.19172
    14  Na  1.0    0.37    5.24    5.00     7.04490    -5.30071     4.76692
    15  Na  1.0    0.31    7.58    5.00    -2.00960    -3.02575     5.88594
    16  Na  1.0    0.26    6.80    5.00    -4.09999   -11.69471     1.24512
    17  Na  1.0    0.31    7.18    5.00     3.59326     1.81359    -7.71645
    18  Na  1.0    0.29    6.67    5.00    -7.77168    -6.54892     3.53483
    19  Na  1.0    0.27    6.72    5.00     5.96184    -9.61476    -7.87726
    20  Na  1.0    0.35    5.18    5.00    -5.58840     3.57597    -7.13123
    21  Na  1.0    0.28    6.70    5.00     7.29856    -3.35134   -10.07127
    22  Na  1.0    0.30    6.84    5.00     7.92024    -1.23627    -3.62557
    23  Na  1.0    0.18    9.30    5.00    -2.09828    -1.28851    -9.81888
    24  Na  1.0    0.41    9.71    5.00    -1.28214     2.85941     2.62211
    25  Na  1.0    0.27    6.73    5.00    -8.48030    -8.65144    -2.89538
    26  Cl  7.0   -0.14    4.85    5.00    -7.73908    -4.32524    -0.86563
    27  Cl  7.0   -0.05    6.06    5.00    -1.79280    -1.40509     0.96851
    28  Cl  7.0   -0.15    4.85    5.00    -3.78175    -9.83182    -3.25371
    29  Cl  7.0   -0.22    2.95    4.88     8.18311     0.89031    -7.83944
    30  Cl  7.0   -0.20    3.75    4.99     6.59645    -9.69467     3.07442
    31  Cl  7.0   -0.15    3.98    5.00     2.56639    -4.48848     5.39016
    32  Cl  7.0   -0.15    3.88    5.00    -1.00559     3.05848    -7.61509
    33  Cl  7.0   -0.15    4.90    5.00     7.10564    -5.46897    -5.71288
    34  Cl  7.0   -0.14    4.82    5.00    -3.05105    -7.55419     3.59049
    35  Cl  7.0   -0.20    3.77    5.00    -7.02272    -0.10296    -9.58489
    36  Cl  7.0   -0.16    3.84    5.00     7.85018    -3.16021     0.69186
    37  Cl  7.0   -0.21    3.76    5.00     5.82876   -11.94980    -3.64647
    38  Cl  7.0   -0.21    3.79    5.00     0.52396   -13.01206     1.06293
    39  Cl  7.0   -0.14    3.96    5.00    -6.08428     2.13834    -2.76120
    40  Cl  7.0   -0.15    4.90    5.00     1.22411    -8.66198    -7.68040
    41  Cl  7.0   -0.09    5.96    5.00     2.02810    -6.40680    -1.14462
    42  Cl  7.0   -0.25    2.95    4.88    -8.73016   -10.69441     1.35556
    43  Cl  7.0   -0.18    2.40    4.22    -0.67384     1.42367     6.86249
    44  Cl  7.0   -0.25    2.91    4.86     6.29749    -7.55130   -12.19213
    45  Cl  7.0   -0.09    6.03    5.00    -2.49333    -3.25675    -5.42061
    46  Cl  7.0   -0.08    5.00    5.00     3.27228     0.04551    -3.24390
    47  Cl  7.0   -0.19    3.04    4.91    -6.79830    -2.39948     5.55007
    48  Cl  7.0   -0.21    3.76    5.00    -3.11281    -5.56290   -12.12345
    49  Cl  7.0   -0.14    4.89    5.00     2.55170    -2.19789   -10.04736
    50  Cl  7.0   -0.21    3.78    5.00    -8.37391    -6.67924    -7.29614
    51  O   6.0   -0.27    3.93    4.84    -5.22661     3.14440     3.46971
    52  H   1.0    0.02    1.59    1.69    -5.25410     2.64466     5.23949
    53  C   4.0   -0.06    4.62    4.68    -6.98013     5.18058     3.32336
    54  H   1.0   -0.02    1.06    1.44    -8.90135     4.51409     3.71829
    55  H   1.0   -0.02    1.06    1.44    -6.92511     5.86157     1.38019
    56  C   4.0   -0.08    4.19    3.97    -6.30037     7.30615     5.15555
    57  H   1.0    0.01    1.07    1.44    -4.24029     7.37568     5.32321
    58  H   1.0   -0.01    1.03    1.43    -6.93862     9.10931     4.38798
    59  C   4.0   -0.08    4.09    3.77    -7.45801     6.96327     7.78127
    60  H   1.0   -0.01    1.02    1.43    -9.51613     7.03290     7.62568
    61  H   1.0   -0.01    1.03    1.43    -6.87437     8.55600     8.95603
    62  C   4.0   -0.13    4.03    3.67    -6.68277     4.50892     9.07698
    63  H   1.0    0.00    1.01    1.43    -4.63962     4.28762     9.06722
    64  H   1.0   -0.01    1.00    1.43    -7.29541     4.53410    11.03768
    65  H   1.0   -0.01    1.00    1.43    -7.56538     2.87503     8.19608
    66  O   6.0   -0.27    3.71    4.63     3.32660     1.53645     3.03922
    67  H   1.0    0.03    1.64    1.75     2.77997     1.55059     4.80585
    68  C   4.0   -0.06    4.45    4.46     5.40203     3.22315     2.89736
    69  H   1.0    0.01    1.02    1.43     4.76512     5.17349     3.22582
    70  H   1.0   -0.03    1.07    1.44     6.16348     3.07049     0.98482
    71  C   4.0   -0.10    4.17    3.95     7.50969     2.62044     4.76824
    72  H   1.0   -0.03    1.08    1.44     8.11292     0.66939     4.48268
    73  H   1.0   -0.01    1.03    1.43     9.10813     3.83755     4.30975
    74  C   4.0   -0.08    4.08    3.77     6.75313     2.99792     7.54039
    75  H   1.0    0.01    1.03    1.43     5.16083     4.30671     7.66037
    76  H   1.0   -0.01    1.03    1.43     8.32971     3.85618     8.55695
    77  C   4.0   -0.14    4.06    3.72     6.04185     0.55113     8.88046
    78  H   1.0   -0.03    1.04    1.43     7.59142    -0.80695     8.76727
    79  H   1.0   -0.01    1.00    1.43     5.65885     0.92320    10.86274
    80  H   1.0   -0.02    1.03    1.43     4.35723    -0.28883     8.07266
    81  O   6.0   -0.27    3.87    4.79    -0.06704     4.31768    -0.75175
    82  H   1.0    0.02    1.49    1.60     1.63090     4.24624    -1.42538
    83  C   4.0   -0.04    4.80    4.83    -0.65858     6.93136    -0.49063
    84  H   1.0   -0.00    1.12    1.45     0.44289     7.77639     1.05075
    85  H   1.0   -0.02    1.20    1.46    -2.65266     7.01850     0.00810
    86  C   4.0   -0.10    4.16    3.93    -0.23205     8.44252    -2.91058
    87  H   1.0   -0.03    1.06    1.44    -0.71537     7.24009    -4.51393
    88  H   1.0   -0.01    1.03    1.43    -1.51903    10.05152    -2.92037
    89  C   4.0   -0.09    4.08    3.77     2.46099     9.43606    -3.22892
    90  H   1.0    0.00    1.02    1.43     2.94162    10.63555    -1.61764
    91  H   1.0   -0.02    1.03    1.43     2.50956    10.61766    -4.91748
    92  C   4.0   -0.14    4.09    3.78     4.43948     7.36067    -3.49590
    93  H   1.0   -0.04    1.20    1.46     3.88560     6.02783    -4.96671
    94  H   1.0   -0.02    1.00    1.43     6.24242     8.17900    -4.03883
    95  H   1.0    0.00    1.00    1.43     4.73194     6.36919    -1.72378

  Z AO/shell   Hii/eV     exponent
  1     Wed Apr 25 08:07:45 CEST 2018   EN: 2.200 GM2: 0.406  GM3: 0.0800  RAES: 1.40
     1s    -10.707211    1.230000
  6     Wed Apr 25 08:07:45 CEST 2018   EN: 2.550 GM2: 0.538  GM3: 0.1500  RAES: 3.00
     2s    -13.970922    2.096432
     2p    -10.063292    1.800000
  8     Wed Apr 25 08:07:45 CEST 2018   EN: 3.440 GM2: 0.452  GM3:-0.0517  RAES: 1.80
     2s    -20.229985    2.439742
     2p    -15.503117    2.137023
 11     Tue Apr 24 16:34:09 CEST 2018   EN: 0.930 GM2: 0.271  GM3: 0.1799  RAES: 5.00
     3s     -4.546934    0.763787
     3p     -1.332719    0.573553
 17     Mon Apr 23 14:09:22 CEST 2018   EN: 3.160 GM2: 0.249  GM3: 0.1495  RAES: 2.50
     3s    -29.278781    2.485265
     3p    -12.673758    2.199650
     3d     -0.240338    2.476089
 no old-style atom pair restraining (fixing) potential
           ------------------------------------------------- 
          |        Self-Consistent Charge Iterations        |
           ------------------------------------------------- 

 Ncao       : 440
 Nao        : 415
 Nshell     : 185
 Nel        : 296
 T(el)      :   300.0
 intcut     :    25.0
 scfconv/Eh :  0.100E-05
   qconv/e  :  0.100E-03
 intneglect :  0.100E-07
 broydamp   :      0.250
 iter      E             dE          RMSdq      gap      omega  full diag
   1   -175.7812342 -0.175781E+03  0.118E+01    3.51       0.0  T
   2   -176.2064809 -0.425247E+00  0.674E+00    4.41       1.0  T
   3   -176.4848873 -0.278406E+00  0.470E+00    3.73       1.0  T
   4   -176.6376802 -0.152793E+00  0.288E+00    2.93       1.0  T
   5   -176.6884504 -0.507702E-01  0.141E+00    2.41       1.0  T
   6   -176.6906901 -0.223967E-02  0.592E-01    2.51       1.0  T
   7   -176.6931220 -0.243194E-02  0.456E-01    2.39       1.0  T
   8   -176.6940566 -0.934508E-03  0.277E-01    2.49       1.0  T
   9   -176.6945333 -0.476749E-03  0.220E-01    2.44       1.0  T
  10   -176.6951886 -0.655275E-03  0.162E-01    2.44       1.0  T
  11   -176.6955769 -0.388274E-03  0.139E-01    2.43       1.0  T
  12   -176.6959377 -0.360798E-03  0.109E-01    2.43       1.0  T
  13   -176.6961721 -0.234445E-03  0.934E-02    2.42       1.0  T
  14   -176.6963790 -0.206910E-03  0.785E-02    2.41       1.0  T
  15   -176.6965644 -0.185424E-03  0.600E-02    2.41       1.0  T
  16   -176.6966356 -0.711366E-04  0.510E-02    2.42       1.0  T
  17   -176.6966913 -0.557295E-04  0.411E-02    2.42       1.0  T
  18   -176.6967374 -0.460669E-04  0.345E-02    2.42       1.0  T
  19   -176.6967636 -0.262613E-04  0.292E-02    2.42       1.0  T
  20   -176.6967829 -0.193150E-04  0.253E-02    2.42       1.0  T
  21   -176.6967995 -0.165871E-04  0.236E-02    2.42       1.0  T
  22   -176.6968186 -0.190545E-04  0.213E-02    2.42       1.0  T
  23   -176.6968391 -0.205241E-04  0.182E-02    2.42       1.0  T
  24   -176.6968577 -0.186119E-04  0.149E-02    2.42       1.0  T
  25   -176.6968714 -0.136781E-04  0.127E-02    2.42       1.0  T
  26   -176.6968798 -0.837926E-05  0.868E-03    2.42       1.2  T
  27   -176.6968833 -0.353490E-05  0.670E-03    2.42       1.5  T
  28   -176.6968845 -0.114127E-05  0.519E-03    2.41       2.0  T
  29   -176.6968847 -0.219468E-06  0.402E-03    2.41       2.6  T
  30   -176.6968850 -0.342931E-06  0.330E-03    2.42       3.1  T
  31   -176.6968852 -0.218401E-06  0.280E-03    2.41       3.7  T
  32   -176.6968855 -0.291812E-06  0.231E-03    2.41       4.4  T
  33   -176.6968857 -0.154118E-06  0.207E-03    2.41       5.0  T
  34   -176.6968858 -0.132683E-06  0.191E-03    2.41       5.4  T
  35   -176.6968860 -0.199584E-06  0.161E-03    2.41       6.4  T
  36   -176.6968861 -0.121215E-06  0.141E-03    2.41       7.3  T
  37   -176.6968862 -0.108113E-06  0.112E-03    2.41       9.2  T
  38   -176.6968863 -0.745052E-07  0.864E-04    2.41      11.9  T
  39   -176.6968863 -0.199020E-07  0.599E-04    2.41      17.1  T
speedup  1.00
cpu  time for SCC    1.61 s
wall time for SCC    1.61 s

   *** convergence criteria satisfied after 39 iterations ***

          eigenvalues
 #    :         136        137        138        139        140        141        142        143
 occ. :        2.000      2.000      2.000      2.000      2.000      2.000      2.000      2.000
 eps  :       -10.630    -10.625    -10.599    -10.594    -10.575    -10.561    -10.528    -10.506
 #    :         144        145        146        147        148        149        150        151
 occ. :        2.000      2.000      2.000      2.000      2.000      0.000      0.000      0.000
 eps  :       -10.450    -10.389    -10.385    -10.317    -10.265     -7.851     -7.369     -6.786
 #    :         152        153        154        155        156        157        158        159
 occ. :        0.000      0.000      0.000      0.000      0.000      0.000      0.000      0.000
 eps  :        -6.171     -5.590     -5.231     -3.974     -3.958     -3.576     -3.053     -2.808


   #   Z            q   n(s)   n(p)   n(d)      C6AA      α(0)
   1  11 Na     0.708  0.049  0.243  0.000    68.082    26.702
   2  11 Na     0.688  0.118  0.194  0.000    68.333    26.751
   3  11 Na     0.786  0.009  0.205  0.000    67.133    26.515
   4  11 Na     0.699  0.048  0.252  0.000    68.188    26.723
   5  11 Na     0.792  0.005  0.204  0.000    67.065    26.502
   6  11 Na     0.814  0.038  0.148  0.000    66.791    26.448
   7  11 Na     0.692  0.049  0.258  0.000    68.276    26.740
   8  11 Na     0.869  0.008  0.124  0.000    66.148    26.320
   9  11 Na     0.693  0.049  0.259  0.000    68.274    26.740
  10  11 Na     0.694  0.115  0.191  0.000    68.260    26.737
  11  11 Na     0.707  0.048  0.245  0.000    68.089    26.703
  12  11 Na     0.692  0.086  0.222  0.000    68.275    26.740
  13  11 Na     0.824  0.011  0.164  0.000    66.674    26.425
  14  11 Na     0.705  0.104  0.191  0.000    68.121    26.710
  15  11 Na     0.809  0.046  0.145  0.000    66.856    26.461
  16  11 Na     0.701  0.084  0.214  0.000    68.166    26.719
  17  11 Na     0.730  0.068  0.201  0.000    67.808    26.648
  18  11 Na     0.724  0.081  0.195  0.000    67.881    26.663
  19  11 Na     0.687  0.087  0.226  0.000    68.340    26.753
  20  11 Na     0.710  0.107  0.184  0.000    68.062    26.698
  21  11 Na     0.695  0.091  0.215  0.000    68.247    26.734
  22  11 Na     0.727  0.071  0.202  0.000    67.854    26.657
  23  11 Na     0.698  0.051  0.251  0.000    68.207    26.727
  24  11 Na     0.867  0.034  0.099  0.000    66.167    26.324
  25  11 Na     0.715  0.081  0.205  0.000    68.001    26.686
  26  17 Cl    -0.738  1.978  5.759  0.001   124.861    17.096
  27  17 Cl    -0.749  1.982  5.763  0.004   125.288    17.125
  28  17 Cl    -0.735  1.979  5.753  0.003   124.724    17.086
  29  17 Cl    -0.767  1.977  5.788  0.002   126.007    17.174
  30  17 Cl    -0.742  1.977  5.764  0.001   125.006    17.105
  31  17 Cl    -0.750  1.976  5.773  0.001   125.344    17.129
  32  17 Cl    -0.744  1.978  5.760  0.006   125.098    17.112
  33  17 Cl    -0.738  1.978  5.755  0.005   124.860    17.095
  34  17 Cl    -0.733  1.980  5.752  0.001   124.639    17.080
  35  17 Cl    -0.741  1.976  5.764  0.001   124.980    17.104
  36  17 Cl    -0.745  1.978  5.765  0.001   125.135    17.114
  37  17 Cl    -0.739  1.976  5.761  0.002   124.886    17.097
  38  17 Cl    -0.740  1.978  5.760  0.002   124.925    17.100
  39  17 Cl    -0.741  1.974  5.764  0.003   124.964    17.103
  40  17 Cl    -0.732  1.978  5.748  0.007   124.622    17.079
  41  17 Cl    -0.734  1.979  5.753  0.002   124.712    17.085
  42  17 Cl    -0.762  1.976  5.785  0.001   125.813    17.161
  43  17 Cl    -0.794  1.967  5.824  0.003   127.106    17.248
  44  17 Cl    -0.765  1.974  5.788  0.002   125.918    17.168
  45  17 Cl    -0.737  1.980  5.751  0.006   124.804    17.092
  46  17 Cl    -0.746  1.977  5.757  0.012   125.153    17.115
  47  17 Cl    -0.770  1.972  5.797  0.001   126.152    17.184
  48  17 Cl    -0.740  1.977  5.760  0.002   124.925    17.100
  49  17 Cl    -0.738  1.976  5.755  0.006   124.839    17.094
  50  17 Cl    -0.738  1.977  5.760  0.002   124.865    17.096
  51   8 O     -0.531  1.719  4.812  0.000    23.505     6.548
  52   1 H      0.378  0.622  0.000  0.000     0.516     1.123
  53   6 C      0.034  1.049  2.917  0.000    19.955     6.351
  54   1 H      0.066  0.934  0.000  0.000     2.127     2.281
  55   1 H      0.068  0.932  0.000  0.000     2.105     2.269
  56   6 C     -0.088  1.059  3.030  0.000    22.184     6.706
  57   1 H      0.065  0.935  0.000  0.000     2.145     2.290
  58   1 H      0.039  0.961  0.000  0.000     2.458     2.452
  59   6 C     -0.062  1.048  3.014  0.000    21.694     6.632
  60   1 H      0.034  0.966  0.000  0.000     2.533     2.489
  61   1 H      0.033  0.967  0.000  0.000     2.540     2.492
  62   6 C     -0.133  1.041  3.092  0.000    23.119     6.857
  63   1 H      0.072  0.928  0.000  0.000     2.061     2.245
  64   1 H      0.039  0.961  0.000  0.000     2.463     2.454
  65   1 H      0.063  0.937  0.000  0.000     2.167     2.302
  66   8 O     -0.520  1.713  4.808  0.000    23.270     6.515
  67   1 H      0.366  0.634  0.000  0.000     0.542     1.151
  68   6 C      0.046  1.046  2.908  0.000    19.833     6.346
  69   1 H      0.045  0.955  0.000  0.000     2.387     2.416
  70   1 H      0.067  0.933  0.000  0.000     2.116     2.275
  71   6 C     -0.091  1.058  3.032  0.000    22.231     6.713
  72   1 H      0.071  0.929  0.000  0.000     2.074     2.252
  73   1 H      0.040  0.960  0.000  0.000     2.443     2.444
  74   6 C     -0.066  1.049  3.018  0.000    21.775     6.644
  75   1 H      0.053  0.947  0.000  0.000     2.278     2.360
  76   1 H      0.030  0.970  0.000  0.000     2.584     2.514
  77   6 C     -0.127  1.046  3.081  0.000    23.003     6.840
  78   1 H      0.030  0.970  0.000  0.000     2.587     2.515
  79   1 H      0.044  0.956  0.000  0.000     2.396     2.421
  80   1 H      0.082  0.918  0.000  0.000     1.962     2.191
  81   8 O     -0.527  1.715  4.811  0.000    23.412     6.535
  82   1 H      0.367  0.633  0.000  0.000     0.541     1.151
  83   6 C      0.023  1.054  2.923  0.000    20.100     6.367
  84   1 H      0.056  0.944  0.000  0.000     2.252     2.347
  85   1 H      0.075  0.925  0.000  0.000     2.031     2.228
  86   6 C     -0.094  1.057  3.036  0.000    22.284     6.721
  87   1 H      0.084  0.916  0.000  0.000     1.934     2.175
  88   1 H      0.046  0.954  0.000  0.000     2.364     2.405
  89   6 C     -0.065  1.048  3.018  0.000    21.756     6.641
  90   1 H      0.040  0.960  0.000  0.000     2.452     2.449
  91   1 H      0.042  0.958  0.000  0.000     2.416     2.431
  92   6 C     -0.141  1.045  3.096  0.000    23.269     6.879
  93   1 H      0.064  0.936  0.000  0.000     2.146     2.290
  94   1 H      0.051  0.949  0.000  0.000     2.306     2.375
  95   1 H      0.060  0.940  0.000  0.000     2.199     2.319

 Mol. C6AA /au·bohr⁶  :     302727.992894
 Mol. C8AA /au·bohr⁸  :   18050016.785029
 Mol. α(0) /au        :       1260.165279

 
 Wiberg/Mayer (AO) data. WBOs > 0.1 written file <wbo>
 largest (>0.05) Wiberg bond orders for each atom
           total WBO             WBO to atom ...
     1  Na  0.540    Cl  26 0.135    Cl  39 0.123    Cl  35 0.087    Cl  50 0.086    Cl  45 0.058
     2  Na  0.551    Cl  37 0.180    Cl  30 0.166    Cl  38 0.163
     3  Na  0.386    Cl  46 0.152    Cl  45 0.115    Cl  41 0.076    Cl  49 0.054
     4  Na  0.548    Cl  33 0.147    Cl  36 0.129    Cl  37 0.083    Cl  30 0.069    Cl  41 0.067
     5  Na  0.432    Cl  27 0.094    Cl  34 0.079    Cl  41 0.072    Cl  26 0.053    Cl  45 0.050
     6  Na  0.370    Cl  47 0.144    Cl  26 0.076    O   51 0.057
     7  Na  0.559    Cl  40 0.147    Cl  28 0.105    Cl  37 0.104    Cl  41 0.082    Cl  38 0.055
     8  Na  0.277    O   66 0.092    Cl  31 0.079    Cl  27 0.067
     9  Na  0.566    Cl  40 0.120    Cl  48 0.107    Cl  28 0.100    Cl  50 0.084    Cl  45 0.084
    10  Na  0.542    Cl  48 0.174    Cl  50 0.167    Cl  35 0.159
    11  Na  0.549    Cl  31 0.115    Cl  34 0.112    Cl  30 0.105    Cl  38 0.103    Cl  41 0.062
    12  Na  0.558    Cl  44 0.153    Cl  48 0.138    Cl  49 0.118    Cl  40 0.102
    13  Na  0.334    Cl  27 0.122    Cl  39 0.110    O   81 0.093
    14  Na  0.533    Cl  36 0.141    Cl  31 0.141    Cl  30 0.132
    15  Na  0.381    Cl  43 0.129    Cl  47 0.098    Cl  31 0.087    Cl  34 0.052
    16  Na  0.540    Cl  38 0.150    Cl  42 0.142    Cl  34 0.105    Cl  28 0.102
    17  Na  0.495    Cl  32 0.139    Cl  29 0.104    Cl  46 0.090    Cl  49 0.051
    18  Na  0.511    Cl  47 0.152    Cl  42 0.150    Cl  34 0.097    Cl  26 0.079
    19  Na  0.567    Cl  44 0.174    Cl  37 0.118    Cl  33 0.118    Cl  40 0.108
    20  Na  0.518    Cl  39 0.172    Cl  32 0.146    Cl  35 0.129
    21  Na  0.553    Cl  29 0.172    Cl  44 0.131    Cl  49 0.108    Cl  33 0.103
    22  Na  0.506    Cl  29 0.144    Cl  36 0.135    Cl  46 0.099    Cl  33 0.062
    23  Na  0.555    Cl  32 0.149    Cl  49 0.117    Cl  35 0.102    Cl  45 0.069    Cl  48 0.060
    24  Na  0.272    Cl  43 0.149    O   51 0.071
    25  Na  0.521    Cl  42 0.148    Cl  50 0.140    Cl  28 0.100    Cl  26 0.094
    26  Cl  0.478    Na   1 0.135    Na  25 0.094    Na  18 0.079    Na   6 0.076    Na   5 0.053
    27  Cl  0.423    Na  13 0.122    Na   5 0.094    Na   8 0.067
    28  Cl  0.482    Na   7 0.105    Na  16 0.102    Na   9 0.100    Na  25 0.100
    29  Cl  0.435    Na  21 0.172    Na  22 0.144    Na  17 0.104
    30  Cl  0.490    Na   2 0.166    Na  14 0.132    Na  11 0.105    Na   4 0.069
    31  Cl  0.452    Na  14 0.141    Na  11 0.115    Na  15 0.087    Na   8 0.079
    32  Cl  0.468    Na  23 0.149    Na  20 0.146    Na  17 0.139
    33  Cl  0.483    Na   4 0.147    Na  19 0.118    Na  21 0.103    Na  22 0.062
    34  Cl  0.484    Na  11 0.112    Na  16 0.105    Na  18 0.097    Na   5 0.079    Na  15 0.052
    35  Cl  0.491    Na  10 0.159    Na  20 0.129    Na  23 0.102    Na   1 0.087
    36  Cl  0.462    Na  14 0.141    Na  22 0.135    Na   4 0.129
    37  Cl  0.483    Na   2 0.180    Na  19 0.118    Na   7 0.104    Na   4 0.083
    38  Cl  0.485    Na   2 0.163    Na  16 0.150    Na  11 0.103    Na   7 0.055
    39  Cl  0.464    Na  20 0.172    Na   1 0.123    Na  13 0.110
    40  Cl  0.487    Na   7 0.147    Na   9 0.120    Na  19 0.108    Na  12 0.102
    41  Cl  0.481    Na   7 0.082    Na   3 0.076    Na   5 0.072    Na   4 0.067    Na  11 0.062
    42  Cl  0.449    Na  18 0.150    Na  25 0.148    Na  16 0.142
    43  Cl  0.390    Na  24 0.149    Na  15 0.129
    44  Cl  0.439    Na  19 0.174    Na  12 0.153    Na  21 0.131
    45  Cl  0.479    Na   3 0.115    Na   9 0.084    Na  23 0.069    Na   1 0.058    Na   5 0.050
    46  Cl  0.453    Na   3 0.152    Na  22 0.099    Na  17 0.090
    47  Cl  0.421    Na  18 0.152    Na   6 0.144    Na  15 0.098
    48  Cl  0.483    Na  10 0.174    Na  12 0.138    Na   9 0.107    Na  23 0.060
    49  Cl  0.482    Na  12 0.118    Na  23 0.117    Na  21 0.108    Na   3 0.054    Na  17 0.051
    50  Cl  0.485    Na  10 0.167    Na  25 0.140    Na   1 0.086    Na   9 0.084
    51  O   1.989    C   53 0.976    H   52 0.824    Na  24 0.071    Na   6 0.057
    52  H   0.856    O   51 0.824
    53  C   3.932    C   56 1.005    O   51 0.976    H   55 0.972    H   54 0.964
    54  H   0.995    C   53 0.964
    55  H   0.994    C   53 0.972
    56  C   3.994    C   59 1.009    C   53 1.005    H   58 0.975    H   57 0.960
    57  H   0.994    C   56 0.960
    58  H   0.998    C   56 0.975
    59  C   3.996    C   62 1.020    C   56 1.009    H   61 0.977    H   60 0.975
    60  H   0.995    C   59 0.975
    61  H   0.998    C   59 0.977
    62  C   3.990    C   59 1.020    H   64 0.984    H   63 0.973    H   65 0.972
    63  H   0.994    C   62 0.973
    64  H   0.998    C   62 0.984
    65  H   0.996    C   62 0.972
    66  O   1.993    C   68 0.985    H   67 0.812    Na   8 0.092
    67  H   0.865    O   66 0.812
    68  C   3.942    C   71 1.007    O   66 0.985    H   70 0.965    H   69 0.963
    69  H   0.996    C   68 0.963
    70  H   0.994    C   68 0.965
    71  C   3.992    C   68 1.007    C   74 1.005    H   73 0.975    H   72 0.957
    72  H   0.995    C   71 0.957
    73  H   0.998    C   71 0.975
    74  C   3.995    C   77 1.020    C   71 1.005    H   76 0.979    H   75 0.969
    75  H   0.993    C   74 0.969
    76  H   0.998    C   74 0.979
    77  C   3.990    C   74 1.020    H   79 0.985    H   80 0.970    H   78 0.970
    78  H   0.999    C   77 0.970
    79  H   0.998    C   77 0.985
    80  H   0.993    C   77 0.970
    81  O   1.980    C   83 0.976    H   82 0.836    Na  13 0.093
    82  H   0.864    O   81 0.836
    83  C   3.935    C   86 1.005    O   81 0.976    H   85 0.974    H   84 0.968
    84  H   0.995    C   83 0.968
    85  H   0.993    C   83 0.974
    86  C   3.989    C   89 1.009    C   83 1.005    H   88 0.972    H   87 0.952
    87  H   0.992    C   86 0.952
    88  H   0.998    C   86 0.972
    89  C   3.995    C   92 1.019    C   86 1.009    H   91 0.975    H   90 0.973
    90  H   0.993    C   89 0.973
    91  H   0.998    C   89 0.975
    92  C   3.991    C   89 1.019    H   94 0.982    H   95 0.972    H   93 0.960
    93  H   0.995    C   92 0.960
    94  H   0.997    C   92 0.982
    95  H   0.995    C   92 0.972
 MOs/occ written to file <molden.input>
 
molecular dipole:
                 x           y           z       tot (Debye)
 q only:       -0.776       7.445       2.819
   full:        0.256       1.244      -1.988       5.996
molecular quadrupole (traceless):
                xx          xy          yy          xz          yz          zz
 q only:       12.917     -25.497      19.663      63.382     -30.605     -32.579
  q+dip:      -14.985     -34.815      43.404      67.284       9.336     -28.419
   full:      -14.720     -35.130      42.635      65.881       5.739     -27.915

SCC energy    :    -176.6968863
rep           :       0.7464129
ES            :       1.8498926
AES           :      -0.0721809
AXC           :       0.0060789
disp          :      -0.2077373
XB            :       0.0000000
fix           :       0.0000000
total E       :    -175.9397773
atomizationE  :      17.1681690    10773.19
(atE without considering molecular charge,
 total energy contains solvation terms)
H-L gap (eV)  :          2.4141
           ------------------------------------------------- 
          |                 ===============                 |
          |                   A N C O P T                   |
          |                 ===============                 |
          |          Approximate Normal Coordinate          |
          |           Rational Function Optimizer           |
           ------------------------------------------------- 
dumping coords to <xtbopt.coord> and <xtbopt.log>
 optlevel               0
 Maxcycle             285
 Maxmicro              25
 Econv         5.000000000000000E-006
 Gconv         1.000000000000000E-003
 Maxdispl       1.00000000000000     
 Hlow          5.000000000000000E-003
 S6             20.0000000000000     
 Nvar              279

generating ANC from model Hessian ...
 Shifting diagonal of input Hessian by   2.263948618256726E-002
 Lowest  eigenvalues of input Hessian
    0.005000    0.005372    0.005799    0.006004    0.006176    0.006840
    0.007304    0.008670    0.009172    0.009496    0.010607    0.010969
    0.011488    0.011866    0.011953    0.012000    0.012471    0.012605
 Highest eigenvalues
    1.325122    1.326361    1.356354    1.462302    1.478524    1.486175
 
cpu  time for ANC gen    0.07 s
wall time for ANC gen    0.07 s
................................................................................
.............................. CYCLE    1 ......................................
................................................................................
   1   -176.6968863 -0.176697E+03  0.540E-04    2.41       0.0  T
   2   -176.6968863 -0.934648E-09  0.454E-04    2.41      22.6  T
   3   -176.6968863 -0.853163E-09  0.431E-04    2.41      23.8  T
speedup  1.00
cpu  time for SCC    0.13 s
wall time for SCC    0.13 s
speedup  1.00
cpu  time for grad    0.42 s
wall time for grad    0.43 s
 E :   -175.93977730  G :  0.000075    pred/act E change:  0.000D+00  0.126D-07
Maxdispl :   0.0007   ||displ|| :   0.0019   Lambda : -0.794D-07
Largest |displ|/coords:  0.0007 (  11)  0.0005 (   6)  0.0004 (   8)
................................................................................
.............................. CYCLE    2 ......................................
................................................................................
   1   -176.6968894 -0.176697E+03  0.456E-03    2.41       0.0  T
   2   -176.6968894 -0.947244E-08  0.119E-03    2.41       8.6  T
   3   -176.6968894 -0.130643E-08  0.612E-04    2.41      16.8  T
   4   -176.6968894 -0.929333E-09  0.375E-04    2.41      27.4  T
speedup  0.99
cpu  time for SCC    0.16 s
wall time for SCC    0.17 s
speedup  0.99
cpu  time for grad    0.46 s
wall time for grad    0.46 s
 E :   -175.93977735  G :  0.000048    pred/act E change:  0.000D+00 -0.472D-07
Maxdispl :   0.0013   ||displ|| :   0.0032   Lambda : -0.105D-06
Largest |displ|/coords:  0.0013 (   6)  0.0008 (  58)  0.0006 (  62)

   *** GEOMETRY OPTIMIZATION CONVERGED AFTER 2 ITERATIONS ***

------------------------------------------------------------------------
 total energy gain (kcal):     -0.0000
------------------------------------------------------------------------
================
 final structure:
================
$coord
       -7.22369580739358       -2.29454922022805       -5.07211687652499      Na
        5.14825530607132      -13.45414203535283        0.71623134375589      Na
        2.28739182480483       -4.27645044348713       -5.50593878278049      Na
        6.72941948166016       -7.51630735039198       -1.41238202497851      Na
       -2.83301059351861       -5.56841188154403       -0.94031791716190      Na
       -6.45113401379157       -0.30296623540295        1.38592409585470      Na
        0.98459043242521      -10.69614994392729       -3.32699967740292      Na
        2.96213686284279       -2.00250021557531        1.20016011867771      Na
       -3.44643482089632       -7.59756909066235       -7.50333351747959      Na
       -7.55725434072952       -4.44702673910846      -11.28080309188783      Na
        1.58393351816439       -8.62444126201785        3.22824631932888      Na
        1.65528262008793       -6.53445494434320      -11.98431406582388      Na
       -1.39925136822875        0.86140218905671       -3.19187805448148      Na
        7.04485401618428       -5.30059510525746        4.76690259750344      Na
       -2.00944359657841       -3.02587309190596        5.88581634151317      Na
       -4.09999982127923      -11.69477545855660        1.24506031965945      Na
        3.59324220111722        1.81358038940878       -7.71643121106244      Na
       -7.77177002181813       -6.54882982417673        3.53490068294580      Na
        5.96176006504109       -9.61482022893146       -7.87725031937577      Na
       -5.58835799256329        3.57598221396529       -7.13123438569861      Na
        7.29838621482860       -3.35140148123496      -10.07131312441751      Na
        7.92000786270949       -1.23629679498583       -3.62559066772616      Na
       -2.09831569909597       -1.28850723830673       -9.81902417588240      Na
       -1.28209366697787        2.85945393889978        2.62211506221462      Na
       -8.48009850778727       -8.65149669031131       -2.89541154339640      Na
       -7.73903471085786       -4.32508268643403       -0.86550957065765      Cl
       -1.79290008364259       -1.40506978262083        0.96851076390749      Cl
       -3.78186148066241       -9.83167222151849       -3.25358362711272      Cl
        8.18307807348765        0.89025120114124       -7.83944511699502      Cl
        6.59639738267135       -9.69468324287558        3.07455798519079      Cl
        2.56631799202623       -4.48856830430032        5.39031661217511      Cl
       -1.00555757087809        3.05840049559741       -7.61478562116851      Cl
        7.10538459726682       -5.46907509017937       -5.71284072307957      Cl
       -3.05119705259007       -7.55406529601928        3.59060578729655      Cl
       -7.02267854865249       -0.10304106910088       -9.58473653677760      Cl
        7.84987869993249       -3.16010824353020        0.69177395657081      Cl
        5.82906218302847      -11.94980314154746       -3.64643443018890      Cl
        0.52395084058047      -13.01196254583672        1.06284111434167      Cl
       -6.08440927520718        2.13825473701015       -2.76120935487166      Cl
        1.22404144806615       -8.66176063533572       -7.68054638346486      Cl
        2.02812654493676       -6.40680386753105       -1.14499712695203      Cl
       -8.73016430171480      -10.69431161237382        1.35555252616721      Cl
       -0.67376084887335        1.42355203348298        6.86232845922506      Cl
        6.29757710489052       -7.55129312082124      -12.19210788023606      Cl
       -2.49330668728901       -3.25630918116437       -5.42049872717279      Cl
        3.27226645860937        0.04519777567369       -3.24374310048543      Cl
       -6.79836902269128       -2.39926962688385        5.54994773372492      Cl
       -3.11286370656901       -5.56283267855521      -12.12351428473498      Cl
        2.55172819678777       -2.19799899503876      -10.04746769162909      Cl
       -8.37390515879756       -6.67937067643315       -7.29613060584452      Cl
       -5.22662129160094        3.14441025334965        3.46971234586972      O 
       -5.25413257061535        2.64473186518308        5.23948582666814      H 
       -6.98016103336664        5.18060476797899        3.32337441176383      C 
       -8.90137755006783        4.51411217842546        3.71832834421663      H 
       -6.92512983647686        5.86164708180436        1.38023063141891      H 
       -6.30040857322679        7.30616850415308        5.15559278926516      C 
       -4.24031655373990        7.37574609819800        5.32315860087871      H 
       -6.93876263012045        9.10931912776171        4.38805947268503      H 
       -7.45799048611028        6.96316295257909        7.78133144610396      C 
       -9.51612276168230        7.03275333185327        7.62577477100251      H 
       -6.87437250277967        8.55586434287049        8.95614771545645      H 
       -6.68267426358509        4.50876527914218        9.07690715521329      C 
       -4.63950934861785        4.28750105379802        9.06708821679444      H 
       -7.29528810730266        4.53379402255146       11.03761881255045      H 
       -7.56529531389184        2.87493393434754        8.19592341767328      H 
        3.32656160307485        1.53645655665777        3.03915253863671      O 
        2.78000569757908        1.55042881989209        4.80580373833762      H 
        5.40198449105959        3.22313437665068        2.89735933437480      C 
        4.76507063862839        5.17346511223670        3.22584350671931      H 
        6.16347199760405        3.07046151406337        0.98482961496459      H 
        7.50964816626886        2.62044627479284        4.76825305024783      C 
        8.11289224216154        0.66939940352942        4.48268601255601      H 
        9.10805509948305        3.83758327891079        4.30972829761464      H 
        6.75312553591146        2.99794443573674        7.54040526521284      C 
        5.16086912013293        4.30679116894810        7.66039985315890      H 
        8.32973168784753        3.85617757013987        8.55693490918775      H 
        6.04179902299229        0.55119295669702        8.88047861516493      C 
        7.59134991944620       -0.80691244060204        8.76731206568108      H 
        5.65878710572363        0.92327959958489       10.86276005249778      H 
        4.35719333000937       -0.28877713413109        8.07265892041639      H 
       -0.06701380755554        4.31760575850550       -0.75177723779407      O 
        1.63093365834675        4.24607798860715       -1.42536826069518      H 
       -0.65848254617282        6.93131737975202       -0.49072119124926      C 
        0.44305551393475        7.77637207808526        1.05058565763714      H 
       -2.65254855156497        7.01851095172370        0.00805647992140      H 
       -0.23203492788327        8.44252253762438       -2.91066471182003      C 
       -0.71544241422609        7.24026821206717       -4.51406369307554      H 
       -1.51894337240585       10.05154930771995       -2.92023201730375      H 
        2.46102571625956        9.43607414222089       -3.22894431132141      C 
        2.94157561728128       10.63554168230998       -1.61759539283573      H 
        2.50964530101882       10.61770677438272       -4.91748338246776      H 
        4.43953757233277        7.36062821776023       -3.49586532785517      C 
        3.88564462826398        6.02773277876903       -4.96668076742966      H 
        6.24250039570991        8.17889793389888       -4.03877306582676      H 
        4.73196302065763        6.36918041829367       -1.72371412837332      H 
$end
 
 Bond Distances (Angstroems)
 ---------------------------
Na1-Na5=3.6305       Na1-Na6=3.5996       Na1-Na9=3.6777       Na1-Na10=3.4818      Na1-Na13=3.6440      Na1-Na20=3.4039      
Na1-Na23=3.7349      Na1-Na25=3.6173      Na1-Cl26=2.4868      Na1-Cl35=2.6568      Na1-Cl39=2.7132      Na1-Cl45=2.5611      
Na1-Cl50=2.6720      Na2-Na4=3.4412       Na2-Na7=3.4004       Na2-Na11=3.4433      Na2-Cl30=2.4703      Na2-Cl37=2.4685      
Na2-Cl38=2.4651      Na3-Na4=3.6273       Na3-Na5=3.6941       Na3-Na7=3.6531       Na3-Na8=3.7642       Na3-Na9=3.6623       
Na3-Na12=3.6459      Na3-Na13=3.5634      Na3-Na17=3.4974      Na3-Na19=3.6518      Na3-Na21=3.6205      Na3-Na22=3.5302      
Na3-Na23=3.6188      Na3-Cl33=2.6288      Na3-Cl40=2.6507      Na3-Cl41=2.5720      Na3-Cl45=2.5872      Na3-Cl46=2.6334      
Na3-Cl49=2.6467      Na4-Na2=3.4412       Na4-Na3=3.6273       Na4-Na7=3.6194       Na4-Na8=3.7946       Na4-Na11=3.7133      
Na4-Na14=3.4778      Na4-Na19=3.6196      Na4-Na22=3.5795      Na4-Cl30=2.6404      Na4-Cl33=2.5283      Na4-Cl36=2.6278      
Na4-Cl37=2.6700      Na4-Cl41=2.5601      Na5-Na1=3.6305       Na5-Na3=3.6941       Na5-Na6=3.5979       Na5-Na7=3.6110       
Na5-Na8=3.7747       Na5-Na9=3.6497       Na5-Na11=3.5978      Na5-Na13=3.6841      Na5-Na15=3.8792      Na5-Na16=3.5067      
Na5-Na18=3.5648      Na5-Na25=3.5584      Na5-Cl26=2.6785      Na5-Cl27=2.4854      Na5-Cl28=2.6154      Na5-Cl34=2.6203      
Na5-Cl41=2.6126      Na5-Cl45=2.6740      Na6-Na1=3.5996       Na6-Na5=3.5979       Na6-Na13=3.6599      Na6-Na15=3.6429      
Na6-Na18=3.5645      Na6-Na24=3.2727      Na6-Cl26=2.5326      Na6-Cl27=2.5427      Na6-Cl39=2.5539      Na6-Cl47=2.4738      
Na6-O51=2.2280       Na7-Na2=3.4004       Na7-Na3=3.6531       Na7-Na4=3.6194       Na7-Na5=3.6110       Na7-Na9=3.6154       
Na7-Na11=3.6518      Na7-Na16=3.6568      Na7-Na19=3.6142      Na7-Cl28=2.5637      Na7-Cl37=2.6534      Na7-Cl38=2.6377      
Na7-Cl40=2.5461      Na7-Cl41=2.6058      Na8-Na3=3.7642       Na8-Na4=3.7946       Na8-Na5=3.7747       Na8-Na11=3.7367      
Na8-Na13=3.6090      Na8-Na14=3.3580      Na8-Na15=3.6555      Na8-Na22=3.6836      Na8-Na24=3.4971      Na8-Cl27=2.5390      
Na8-Cl31=2.5867      Na8-Cl36=2.6716      Na8-Cl41=2.6863      Na8-Cl46=2.5945      Na8-O66=2.1193       Na9-Na1=3.6777       
Na9-Na3=3.6623       Na9-Na5=3.6497       Na9-Na7=3.6154       Na9-Na10=3.3923      Na9-Na12=3.6370      Na9-Na23=3.6272      
Na9-Na25=3.6541      Na9-Cl28=2.5469      Na9-Cl40=2.5366      Na9-Cl45=2.5975      Na9-Cl48=2.6773      Na9-Cl50=2.6547      
Na10-Na1=3.4818      Na10-Na9=3.3923      Na10-Na23=3.4259     Na10-Cl35=2.4839     Na10-Cl48=2.4655     Na10-Cl50=2.4553     
Na11-Na2=3.4433      Na11-Na4=3.7133      Na11-Na5=3.5978      Na11-Na7=3.6518      Na11-Na8=3.7367      Na11-Na14=3.4796     
Na11-Na15=3.7909     Na11-Na16=3.5760     Na11-Cl30=2.7135     Na11-Cl31=2.5237     Na11-Cl34=2.5246     Na11-Cl38=2.6492     
Na11-Cl41=2.6054     Na12-Na3=3.6459      Na12-Na9=3.6370      Na12-Na19=3.5460     Na12-Na21=3.5748     Na12-Na23=3.6007     
Na12-Cl40=2.5507     Na12-Cl44=2.5172     Na12-Cl48=2.5761     Na12-Cl49=2.5576     Na13-Na1=3.6440      Na13-Na3=3.5634      
Na13-Na5=3.6841      Na13-Na6=3.6599      Na13-Na8=3.6090      Na13-Na17=3.6009     Na13-Na20=3.3650     Na13-Na23=3.7054     
Na13-Na24=3.2538     Na13-Cl27=2.5157     Na13-Cl32=2.6216     Na13-Cl39=2.5798     Na13-Cl45=2.5444     Na13-Cl46=2.5097     
Na13-O81=2.3472      Na14-Na4=3.4778      Na14-Na8=3.3580      Na14-Na11=3.4796     Na14-Cl30=2.5030     Na14-Cl31=2.4311     
Na14-Cl36=2.4728     Na15-Na5=3.8792      Na15-Na6=3.6429      Na15-Na8=3.6555      Na15-Na11=3.7909     Na15-Na18=3.7844     
Na15-Na24=3.5819     Na15-Cl27=2.7422     Na15-Cl31=2.5556     Na15-Cl34=2.7424     Na15-Cl43=2.5121     Na15-Cl47=2.5620     
Na16-Na5=3.5067      Na16-Na7=3.6568      Na16-Na11=3.5760     Na16-Na18=3.5579     Na16-Na25=3.5730     Na16-Cl28=2.5822     
Na16-Cl34=2.5787     Na16-Cl38=2.5461     Na16-Cl42=2.5074     Na17-Na3=3.4974      Na17-Na13=3.6009     Na17-Na21=3.5871     
Na17-Na22=3.5403     Na17-Na23=3.6061     Na17-Cl29=2.4784     Na17-Cl32=2.5217     Na17-Cl46=2.5508     Na17-Cl49=2.5163     
Na18-Na5=3.5648      Na18-Na6=3.5645      Na18-Na15=3.7844     Na18-Na16=3.5579     Na18-Na25=3.5996     Na18-Cl26=2.6091     
Na18-Cl34=2.5542     Na18-Cl42=2.5297     Na18-Cl47=2.4948     Na19-Na3=3.6518      Na19-Na4=3.6196      Na19-Na7=3.6142      
Na19-Na12=3.5460     Na19-Na21=3.5825     Na19-Cl33=2.5477     Na19-Cl37=2.5582     Na19-Cl40=2.5594     Na19-Cl44=2.5372     
Na20-Na1=3.4039      Na20-Na13=3.3650     Na20-Na23=3.4728     Na20-Cl32=2.4539     Na20-Cl35=2.4601     Na20-Cl39=2.4486     
Na21-Na3=3.6205      Na21-Na12=3.5748     Na21-Na17=3.5871     Na21-Na19=3.5825     Na21-Na22=3.6049     Na21-Cl29=2.5792     
Na21-Cl33=2.5663     Na21-Cl44=2.5455     Na21-Cl49=2.5849     Na22-Na3=3.5302      Na22-Na4=3.5795      Na22-Na8=3.6836      
Na22-Na17=3.5403     Na22-Na21=3.6049     Na22-Cl29=2.5016     Na22-Cl33=2.5343     Na22-Cl36=2.5015     Na22-Cl46=2.5592     
Na23-Na1=3.7349      Na23-Na3=3.6188      Na23-Na9=3.6272      Na23-Na10=3.4259     Na23-Na12=3.6007     Na23-Na13=3.7054     
Na23-Na17=3.6061     Na23-Na20=3.4728     Na23-Cl32=2.6432     Na23-Cl35=2.6832     Na23-Cl45=2.5585     Na23-Cl48=2.6252     
Na23-Cl49=2.5102     Na24-Na6=3.2727      Na24-Na8=3.4971      Na24-Na13=3.2538     Na24-Na15=3.5819     Na24-Cl27=2.4355     
Na24-Cl43=2.3908     Na24-O51=2.1403      Na24-O66=2.5469      Na24-O81=2.0485      Na24-C83=2.7323      Na25-Na1=3.6173      
Na25-Na5=3.5584      Na25-Na9=3.6541      Na25-Na16=3.5730     Na25-Na18=3.5996     Na25-Cl26=2.5591     Na25-Cl28=2.5704     
Na25-Cl42=2.4993     Na25-Cl50=2.5525     Cl26-Na1=2.4868      Cl26-Na5=2.6785      Cl26-Na6=2.5326      Cl26-Na18=2.6091     
Cl26-Na25=2.5591     Cl27-Na5=2.4854      Cl27-Na6=2.5427      Cl27-Na8=2.5390      Cl27-Na13=2.5157     Cl27-Na15=2.7422     
Cl27-Na24=2.4355     Cl28-Na5=2.6154      Cl28-Na7=2.5637      Cl28-Na9=2.5469      Cl28-Na16=2.5822     Cl28-Na25=2.5704     
Cl29-Na17=2.4784     Cl29-Na21=2.5792     Cl29-Na22=2.5016     Cl30-Na2=2.4703      Cl30-Na4=2.6404      Cl30-Na11=2.7135     
Cl30-Na14=2.5030     Cl31-Na8=2.5867      Cl31-Na11=2.5237     Cl31-Na14=2.4311     Cl31-Na15=2.5556     Cl32-Na13=2.6216     
Cl32-Na17=2.5217     Cl32-Na20=2.4539     Cl32-Na23=2.6432     Cl33-Na3=2.6288      Cl33-Na4=2.5283      Cl33-Na19=2.5477     
Cl33-Na21=2.5663     Cl33-Na22=2.5343     Cl34-Na5=2.6203      Cl34-Na11=2.5246     Cl34-Na15=2.7424     Cl34-Na16=2.5787     
Cl34-Na18=2.5542     Cl35-Na1=2.6568      Cl35-Na10=2.4839     Cl35-Na20=2.4601     Cl35-Na23=2.6832     Cl36-Na4=2.6278      
Cl36-Na8=2.6716      Cl36-Na14=2.4728     Cl36-Na22=2.5015     Cl37-Na2=2.4685      Cl37-Na4=2.6700      Cl37-Na7=2.6534      
Cl37-Na19=2.5582     Cl38-Na2=2.4651      Cl38-Na7=2.6377      Cl38-Na11=2.6492     Cl38-Na16=2.5461     Cl39-Na1=2.7132      
Cl39-Na6=2.5539      Cl39-Na13=2.5798     Cl39-Na20=2.4486     Cl40-Na3=2.6507      Cl40-Na7=2.5461      Cl40-Na9=2.5366      
Cl40-Na12=2.5507     Cl40-Na19=2.5594     Cl41-Na3=2.5720      Cl41-Na4=2.5601      Cl41-Na5=2.6126      Cl41-Na7=2.6058      
Cl41-Na8=2.6863      Cl41-Na11=2.6054     Cl42-Na16=2.5074     Cl42-Na18=2.5297     Cl42-Na25=2.4993     Cl43-Na15=2.5121     
Cl43-Na24=2.3908     Cl44-Na12=2.5172     Cl44-Na19=2.5372     Cl44-Na21=2.5455     Cl45-Na1=2.5611      Cl45-Na3=2.5872      
Cl45-Na5=2.6740      Cl45-Na9=2.5975      Cl45-Na13=2.5444     Cl45-Na23=2.5585     Cl46-Na3=2.6334      Cl46-Na8=2.5945      
Cl46-Na13=2.5097     Cl46-Na17=2.5508     Cl46-Na22=2.5592     Cl47-Na6=2.4738      Cl47-Na15=2.5620     Cl47-Na18=2.4948     
Cl48-Na9=2.6773      Cl48-Na10=2.4655     Cl48-Na12=2.5761     Cl48-Na23=2.6252     Cl49-Na3=2.6467      Cl49-Na12=2.5576     
Cl49-Na17=2.5163     Cl49-Na21=2.5849     Cl49-Na23=2.5102     Cl50-Na1=2.6720      Cl50-Na9=2.6547      Cl50-Na10=2.4553     
Cl50-Na25=2.5525     O51-Na6=2.2280       O51-Na24=2.1403      O51-H52=0.9732       O51-C53=1.4241       H52-O51=0.9732       
C53-O51=1.4241       C53-H54=1.0962       C53-H55=1.0900       C53-C56=1.5279       H54-C53=1.0962       H55-C53=1.0900       
C56-C53=1.5279       C56-H57=1.0944       C56-H58=1.0907       C56-C59=1.5293       H57-C56=1.0944       H58-C56=1.0907       
C59-C56=1.5293       C59-H60=1.0928       C59-H61=1.0919       C59-C62=1.5249       H60-C59=1.0928       H61-C59=1.0919       
C62-C59=1.5249       C62-H63=1.0875       C62-H64=1.0871       C62-H65=1.0877       H63-C62=1.0875       H64-C62=1.0871       
H65-C62=1.0877       O66-Na8=2.1193       O66-Na24=2.5469      O66-H67=0.9786       O66-C68=1.4172       H67-O66=0.9786       
C68-O66=1.4172       C68-H69=1.0995       C68-H70=1.0923       C68-C71=1.5251       H69-C68=1.0995       H70-C68=1.0923       
C71-C68=1.5251       C71-H72=1.0912       C71-H73=1.0905       C71-C74=1.5337       H72-C71=1.0912       H73-C71=1.0905       
C74-C71=1.5337       C74-H75=1.0926       C74-H76=1.0916       C74-C77=1.5235       H75-C74=1.0926       H76-C74=1.0916       
C77-C74=1.5235       C77-H78=1.0920       C77-H79=1.0864       C77-H80=1.0840       H78-C77=1.0920       H79-C77=1.0864       
H80-C77=1.0840       O81-Na13=2.3472      O81-Na24=2.0485      O81-H82=0.9674       O81-C83=1.4248       H82-O81=0.9674       
C83-Na24=2.7323      C83-O81=1.4248       C83-H84=1.0977       C83-H85=1.0887       C83-C86=1.5265       H84-C83=1.0977       
H85-C83=1.0887       C86-C83=1.5265       C86-H87=1.0909       C86-H88=1.0903       C86-C89=1.5283       H87-C86=1.0909       
H88-C86=1.0903       C89-C86=1.5283       C89-H90=1.0930       C89-H91=1.0909       C89-C92=1.5239       H90-C89=1.0930       
H91-C89=1.0909       C92-C89=1.5239       C92-H93=1.0905       C92-H94=1.0864       C92-H95=1.0857       H93-C92=1.0905       
H94-C92=1.0864       H95-C92=1.0857       
 C  H  Rav=1.0908 sigma=0.0035  Rmin=1.0840  Rmax=1.0995    27
 C  C  Rav=1.5270 sigma=0.0030  Rmin=1.5235  Rmax=1.5337     9
 O  H  Rav=0.9731 sigma=0.0046  Rmin=0.9674  Rmax=0.9786     3
 O  C  Rav=1.4220 sigma=0.0034  Rmin=1.4172  Rmax=1.4248     3
 Na C  Rav=2.7323 sigma=0.0000  Rmin=2.7323  Rmax=2.7323     1
 Na O  Rav=2.2384 sigma=0.1668  Rmin=2.0485  Rmax=2.5469     6
 Na Na Rav=3.5920 sigma=0.1137  Rmin=3.2538  Rmax=3.8792    79
 Cl Na Rav=2.5652 sigma=0.0722  Rmin=2.3908  Rmax=2.7424   107
 
 selected bond angles (degree)
 --------------------
Na6-Na1-Na5= 59.69             Na9-Na1-Na5= 59.92             Na9-Na1-Na6=119.59             Na10-Na1-Na5=116.40            
Na10-Na1-Na6=175.88            Na10-Na1-Na9= 56.48            Na13-Na1-Na5= 60.85            Na13-Na1-Na6= 60.69            
Na13-Na1-Na9= 89.17            Na13-Na1-Na10=116.77           Na20-Na1-Na5=117.75            Na20-Na1-Na6= 90.45            
Na20-Na1-Na9=116.50            Na20-Na1-Na10= 90.54           Na20-Na1-Na13= 56.91           Na23-Na1-Na5= 90.48            
Na23-Na1-Na6=120.95            Na23-Na1-Na9= 58.59            Na23-Na1-Na10= 56.55           Na23-Na1-Na13= 60.27           
Na23-Na1-Na20= 57.99           Na25-Na1-Na5= 58.81            Na25-Na1-Na6= 89.47            Na25-Na1-Na9= 60.11            
Na25-Na1-Na10= 89.25           Na25-Na1-Na13=119.65           Na25-Na1-Na20=175.84           Na25-Na1-Na23=118.70           
Cl26-Na1-Na5= 47.54            Cl26-Na1-Na6= 44.69            Cl26-Na1-Na9= 92.47            Cl26-Na1-Na10=134.25           
Cl26-Na1-Na13= 92.66           Cl26-Na1-Na20=135.13           Cl26-Na1-Na23=138.01           Cl26-Na1-Na25= 45.01           
Cl35-Na1-Na5=136.38            Cl35-Na1-Na6=136.14            Cl35-Na1-Na9= 89.82            Cl35-Na1-Na10= 45.31           
Cl35-Na1-Na13= 90.66           Cl35-Na1-Na20= 45.87           Cl35-Na1-Na23= 45.91           Cl35-Na1-Na25=134.39           
Cl35-Na1-Cl26=176.00           Cl39-Na1-Na5= 89.94            Cl39-Na1-Na6= 45.07            Cl39-Na1-Na9=134.16            
Cl39-Na1-Na10=136.01           Cl39-Na1-Na13= 44.99           Cl39-Na1-Na20= 45.47           Cl39-Na1-Na23= 91.06           
Cl39-Na1-Na25=134.53           Cl39-Na1-Cl26= 89.68           Cl39-Na1-Cl35= 91.08           Cl45-Na1-Na5= 47.39            
Cl45-Na1-Na6= 90.89            Cl45-Na1-Na9= 44.92            Cl45-Na1-Na10= 85.22           Cl45-Na1-Na13= 44.28           
Cl45-Na1-Na20= 84.83           Cl45-Na1-Na23= 43.12           Cl45-Na1-Na25= 91.02           Cl45-Na1-Cl26= 94.92           
Cl45-Na1-Cl35= 89.02           Cl45-Na1-Cl39= 89.26           Cl50-Na1-Na5= 89.81            Cl50-Na1-Na6=134.29            
Cl50-Na1-Na9= 46.14            Cl50-Na1-Na10= 44.66           Cl50-Na1-Na13=135.31           Cl50-Na1-Na20=135.19           
Cl50-Na1-Na23= 89.60           Cl50-Na1-Na25= 44.83           Cl50-Na1-Cl26= 89.66           Cl50-Na1-Cl35= 89.56           
Cl50-Na1-Cl39=179.30           Cl50-Na1-Cl45= 91.05           Na7-Na2-Na4= 63.88             Na11-Na2-Na4= 65.28            
Na11-Na2-Na7= 64.49            Cl30-Na2-Na4= 49.80            Cl30-Na2-Na7= 99.98            Cl30-Na2-Na11= 51.48           
Cl37-Na2-Na4= 50.50            Cl37-Na2-Na7= 50.78            Cl37-Na2-Na11=101.63           Cl37-Na2-Cl30= 99.64           
Cl38-Na2-Na4=100.31            Cl38-Na2-Na7= 50.42            Cl38-Na2-Na11= 49.99           Cl38-Na2-Cl30=101.18           
Cl38-Na2-Cl37=100.59           Na5-Na3-Na4= 89.84             Na7-Na3-Na4= 59.62             Na7-Na3-Na5= 58.87             
Na8-Na3-Na4= 61.75             Na8-Na3-Na5= 60.80             Na8-Na3-Na7= 91.01             Na9-Na3-Na4=118.84             
Na9-Na3-Na5= 59.49             Na9-Na3-Na7= 59.24             Na9-Na3-Na8=120.27             Na12-Na3-Na4=117.78            
Na12-Na3-Na5=119.15            Na12-Na3-Na7= 88.55            Na12-Na3-Na8=179.49            Na12-Na3-Na9= 59.69            
Na13-Na3-Na4=120.68            Na13-Na3-Na5= 60.98            Na13-Na3-Na7=119.85            Na13-Na3-Na8= 58.94            
Na13-Na3-Na9= 90.67            Na13-Na3-Na12=121.53           Na17-Na3-Na4=120.48            Na17-Na3-Na5=122.29            
Na17-Na3-Na7=178.71            Na17-Na3-Na8= 90.11            Na17-Na3-Na9=120.62            Na17-Na3-Na12= 90.32           
Na17-Na3-Na13= 61.32           Na19-Na3-Na4= 59.64            Na19-Na3-Na5=118.17            Na19-Na3-Na7= 59.31            
Na19-Na3-Na8=121.38            Na19-Na3-Na9= 88.32            Na19-Na3-Na12= 58.14           Na19-Na3-Na13=178.95           
Na19-Na3-Na17=119.52           Na21-Na3-Na4= 89.30            Na21-Na3-Na5=177.04            Na21-Na3-Na7=118.33            
Na21-Na3-Na8=121.09            Na21-Na3-Na9=118.63            Na21-Na3-Na12= 58.94           Na21-Na3-Na13=121.81           
Na21-Na3-Na17= 60.50           Na21-Na3-Na19= 59.02           Na22-Na3-Na4= 59.99            Na22-Na3-Na5=121.29            
Na22-Na3-Na7=119.61            Na22-Na3-Na8= 60.56            Na22-Na3-Na9=178.30            Na22-Na3-Na12=119.46           
Na22-Na3-Na13= 91.01           Na22-Na3-Na17= 60.50           Na22-Na3-Na19= 89.99           Na22-Na3-Na21= 60.53           
Na23-Na3-Na4=177.17            Na23-Na3-Na5= 91.32            Na23-Na3-Na7=118.97            Na23-Na3-Na8=121.05            
Na23-Na3-Na9= 59.76            Na23-Na3-Na12= 59.42           Na23-Na3-Na13= 62.11           Na23-Na3-Na17= 60.87           
Na23-Na3-Na19=117.56           Na23-Na3-Na21= 89.41           Na23-Na3-Na22=121.34           Cl33-Na3-Na4= 44.18            
Cl33-Na3-Na5=133.96            Cl33-Na3-Na7= 88.45            Cl33-Na3-Na8= 91.38            Cl33-Na3-Na9=132.56            
Cl33-Na3-Na12= 88.35           Cl33-Na3-Na13=136.76           Cl33-Na3-Na17= 90.90           Cl33-Na3-Na19= 44.24           
Cl33-Na3-Na21= 45.12           Cl33-Na3-Na22= 45.75           Cl33-Na3-Na23=134.48           Cl40-Na3-Na4= 89.03            
Cl40-Na3-Na5= 88.06            Cl40-Na3-Na7= 44.18            Cl40-Na3-Na8=135.18            Cl40-Na3-Na9= 43.84            
Cl40-Na3-Na12= 44.39           Cl40-Na3-Na13=134.50           Cl40-Na3-Na17=134.71           Cl40-Na3-Na19= 44.49           
Cl40-Na3-Na21= 89.09           Cl40-Na3-Na22=134.47           Cl40-Na3-Na23= 88.43           Cl40-Na3-Cl33= 88.72           
Cl41-Na3-Na4= 44.89            Cl41-Na3-Na5= 45.00            Cl41-Na3-Na7= 45.50            Cl41-Na3-Na8= 45.52            
Cl41-Na3-Na9= 90.25            Cl41-Na3-Na12=134.04           Cl41-Na3-Na13= 89.82           Cl41-Na3-Na17=135.60           
Cl41-Na3-Na19= 89.87           Cl41-Na3-Na21=134.19           Cl41-Na3-Na22= 89.54           Cl41-Na3-Na23=136.32           
Cl41-Na3-Cl33= 89.08           Cl41-Na3-Cl40= 89.68           Cl45-Na3-Na4=136.21            Cl45-Na3-Na5= 46.37            
Cl45-Na3-Na7= 90.23            Cl45-Na3-Na8= 90.55            Cl45-Na3-Na9= 45.17            Cl45-Na3-Na12= 89.72           
Cl45-Na3-Na13= 45.53           Cl45-Na3-Na17= 90.39           Cl45-Na3-Na19=133.48           Cl45-Na3-Na21=134.40           
Cl45-Na3-Na22=136.52           Cl45-Na3-Na23= 44.99           Cl45-Na3-Cl33=177.68           Cl45-Na3-Cl40= 89.01           
Cl45-Na3-Cl41= 91.35           Cl46-Na3-Na4= 90.62            Cl46-Na3-Na5= 90.49            Cl46-Na3-Na7=134.54            
Cl46-Na3-Na8= 43.53            Cl46-Na3-Na9=135.39            Cl46-Na3-Na12=136.91           Cl46-Na3-Na13= 44.73           
Cl46-Na3-Na17= 46.58           Cl46-Na3-Na19=136.27           Cl46-Na3-Na21= 92.35           Cl46-Na3-Na22= 46.29           
Cl46-Na3-Na23= 91.96           Cl46-Na3-Cl33= 92.03           Cl46-Na3-Cl40=178.51           Cl46-Na3-Cl41= 89.04           
Cl46-Na3-Cl45= 90.25           Cl49-Na3-Na4=134.78            Cl49-Na3-Na5=135.20            Cl49-Na3-Na7=133.08            
Cl49-Na3-Na8=135.91            Cl49-Na3-Na9= 88.92            Cl49-Na3-Na12= 44.54           Cl49-Na3-Na13= 91.37           
Cl49-Na3-Na17= 45.81           Cl49-Na3-Na19= 88.93           Cl49-Na3-Na21= 45.51           Cl49-Na3-Na22= 91.26           
Cl49-Na3-Na23= 43.91           Cl49-Na3-Cl33= 90.61           Cl49-Na3-Cl40= 88.90           Cl49-Na3-Cl41=178.56           
Cl49-Na3-Cl45= 88.90           Cl49-Na3-Cl46= 92.37           Na3-Na4-Na2=118.00             Na7-Na4-Na2= 57.51             
Na7-Na4-Na3= 60.55             Na8-Na4-Na2=117.07             Na8-Na4-Na3= 60.90             Na8-Na4-Na7= 91.04             
Na11-Na4-Na2= 57.39            Na11-Na4-Na3= 89.68            Na11-Na4-Na7= 59.72            Na11-Na4-Na8= 59.68            
Na14-Na4-Na2= 90.67            Na14-Na4-Na3=115.67            Na14-Na4-Na7=117.40            Na14-Na4-Na8= 54.79            
Na14-Na4-Na11= 57.77           Na19-Na4-Na2= 90.11            Na19-Na4-Na3= 60.52            Na19-Na4-Na7= 59.90            
Na19-Na4-Na8=121.42            Na19-Na4-Na11=119.62           Na19-Na4-Na14=175.92           Na22-Na4-Na2=176.05            
Na22-Na4-Na3= 58.66            Na22-Na4-Na7=119.20            Na22-Na4-Na8= 59.85            Na22-Na4-Na11=119.48           
Na22-Na4-Na14= 89.21           Na22-Na4-Na19= 89.73           Cl30-Na4-Na2= 45.61            Cl30-Na4-Na3=136.56            
Cl30-Na4-Na7= 91.51            Cl30-Na4-Na8= 89.66            Cl30-Na4-Na11= 46.91           Cl30-Na4-Na14= 45.81           
Cl30-Na4-Na19=135.48           Cl30-Na4-Na22=134.77           Cl33-Na4-Na2=134.83            Cl33-Na4-Na3= 46.44            
Cl33-Na4-Na7= 90.76            Cl33-Na4-Na8= 92.28            Cl33-Na4-Na11=136.11           Cl33-Na4-Na14=134.27           
Cl33-Na4-Na19= 44.73           Cl33-Na4-Na22= 45.07           Cl33-Na4-Cl30=176.98           Cl36-Na4-Na2=135.82            
Cl36-Na4-Na3= 89.12            Cl36-Na4-Na7=135.72            Cl36-Na4-Na8= 44.74            Cl36-Na4-Na11= 91.36           
Cl36-Na4-Na14= 45.17           Cl36-Na4-Na19=134.02           Cl36-Na4-Na22= 44.31           Cl36-Na4-Cl30= 90.46           
Cl36-Na4-Cl33= 89.30           Cl37-Na4-Na2= 45.51            Cl37-Na4-Na3= 92.02            Cl37-Na4-Na7= 46.97            
Cl37-Na4-Na8=138.01            Cl37-Na4-Na11= 91.33           Cl37-Na4-Na14=136.15           Cl37-Na4-Na19= 44.92           
Cl37-Na4-Na22=134.61           Cl37-Na4-Cl30= 90.56           Cl37-Na4-Cl33= 89.54           Cl37-Na4-Cl36=177.08           
Cl41-Na4-Na2= 87.42            Cl41-Na4-Na3= 45.16            Cl41-Na4-Na7= 46.04            Cl41-Na4-Na8= 45.01            
Cl41-Na4-Na11= 44.53           Cl41-Na4-Na14= 85.26           Cl41-Na4-Na19= 90.78           Cl41-Na4-Na22= 88.64           
Cl41-Na4-Cl30= 91.40           Cl41-Na4-Cl33= 91.60           Cl41-Na4-Cl36= 89.69           Cl41-Na4-Cl37= 93.01           
Na3-Na5-Na1= 89.27             Na6-Na5-Na1= 59.73             Na6-Na5-Na3=118.08             Na7-Na5-Na1=120.40             
Na7-Na5-Na3= 60.00             Na7-Na5-Na6=177.91             Na8-Na5-Na1=117.52             Na8-Na5-Na3= 60.52             
Na8-Na5-Na6= 86.70             Na8-Na5-Na7= 91.50             Na9-Na5-Na1= 60.68             Na9-Na5-Na3= 59.82             
Na9-Na5-Na6=120.40             Na9-Na5-Na7= 59.72             Na9-Na5-Na8=120.32             Na11-Na5-Na1=178.21            
Na11-Na5-Na3= 90.44            Na11-Na5-Na6=118.95            Na11-Na5-Na7= 60.87            Na11-Na5-Na8= 60.85            
Na11-Na5-Na9=120.60            Na13-Na5-Na1= 59.75            Na13-Na5-Na3= 57.76            Na13-Na5-Na6= 60.33            
Na13-Na5-Na7=117.75            Na13-Na5-Na8= 57.86            Na13-Na5-Na9= 88.99            Na13-Na5-Na11=118.66           
Na15-Na5-Na1=117.85            Na15-Na5-Na3=117.54            Na15-Na5-Na6= 58.17            Na15-Na5-Na7=121.56            
Na15-Na5-Na8= 57.04            Na15-Na5-Na9=176.50            Na15-Na5-Na11= 60.79           Na15-Na5-Na13= 87.57           
Na16-Na5-Na1=121.16            Na16-Na5-Na3=121.80            Na16-Na5-Na6=120.09            Na16-Na5-Na7= 61.81            
Na16-Na5-Na8=121.23            Na16-Na5-Na9= 91.42            Na16-Na5-Na11= 60.43           Na16-Na5-Na13=179.08           
Na16-Na5-Na15= 92.01           Na18-Na5-Na1= 90.02            Na18-Na5-Na3=177.66            Na18-Na5-Na6= 59.69            
Na18-Na5-Na7=122.22            Na18-Na5-Na8=117.97            Na18-Na5-Na9=121.61            Na18-Na5-Na11= 90.20           
Na18-Na5-Na13=120.02           Na18-Na5-Na15= 60.94           Na18-Na5-Na16= 60.41           Na25-Na5-Na1= 60.41            
Na25-Na5-Na3=120.71            Na25-Na5-Na6= 90.44            Na25-Na5-Na7= 91.35            Na25-Na5-Na8=177.11            
Na25-Na5-Na9= 60.90            Na25-Na5-Na11=121.18           Na25-Na5-Na13=120.16           Na25-Na5-Na15=121.61           
Na25-Na5-Na16= 60.75           Na25-Na5-Na18= 60.71           Cl26-Na5-Na1= 43.23            Cl26-Na5-Na3=132.47            
Cl26-Na5-Na6= 44.68            Cl26-Na5-Na7=137.05            Cl26-Na5-Na8=131.32            Cl26-Na5-Na9= 90.01            
Cl26-Na5-Na11=136.97           Cl26-Na5-Na13= 88.71           Cl26-Na5-Na15= 90.57           Cl26-Na5-Na16= 92.11           
Cl26-Na5-Na18= 46.79           Cl26-Na5-Na25= 45.81           Cl27-Na5-Na1= 87.91            Cl27-Na5-Na3= 86.52            
Cl27-Na5-Na6= 44.95            Cl27-Na5-Na7=133.19            Cl27-Na5-Na8= 41.84            Cl27-Na5-Na9=131.85            
Cl27-Na5-Na11= 90.31           Cl27-Na5-Na13= 42.87           Cl27-Na5-Na15= 44.70           Cl27-Na5-Na16=136.70           
Cl27-Na5-Na18= 91.22           Cl27-Na5-Na25=135.28           Cl27-Na5-Cl26= 89.48           Cl28-Na5-Na1= 90.39            
Cl28-Na5-Na3= 89.68            Cl28-Na5-Na6=136.55            Cl28-Na5-Na7= 45.21            Cl28-Na5-Na8=136.69            
Cl28-Na5-Na9= 44.25            Cl28-Na5-Na11= 91.37           Cl28-Na5-Na13=133.22           Cl28-Na5-Na15=139.16           
Cl28-Na5-Na16= 47.17           Cl28-Na5-Na18= 92.56           Cl28-Na5-Na25= 46.15           Cl28-Na5-Cl26= 91.88           
Cl28-Na5-Cl27=175.85           Cl34-Na5-Na1=135.58            Cl34-Na5-Na3=134.83            Cl34-Na5-Na6= 88.51            
Cl34-Na5-Na7= 92.48            Cl34-Na5-Na8= 87.80            Cl34-Na5-Na9=138.49            Cl34-Na5-Na11= 44.55           
Cl34-Na5-Na13=132.48           Cl34-Na5-Na15= 44.93           Cl34-Na5-Na16= 47.09           Cl34-Na5-Na18= 45.69           
Cl34-Na5-Na25= 92.59           Cl34-Na5-Cl26= 92.42           Cl34-Na5-Cl27= 89.62           Cl34-Na5-Cl28= 94.24           
Cl41-Na5-Na1=133.33            Cl41-Na5-Na3= 44.12            Cl41-Na5-Na6=132.04            Cl41-Na5-Na7= 46.14            
Cl41-Na5-Na8= 45.36            Cl41-Na5-Na9= 89.89            Cl41-Na5-Na11= 46.33           Cl41-Na5-Na13= 86.60           
Cl41-Na5-Na15= 89.25           Cl41-Na5-Na16= 92.58           Cl41-Na5-Na18=136.44           Cl41-Na5-Na25=137.47           
Cl41-Na5-Cl26=175.31           Cl41-Na5-Cl27= 87.10           Cl41-Na5-Cl28= 91.33           Cl41-Na5-Cl34= 90.76           
Cl45-Na5-Na1= 44.82            Cl45-Na5-Na3= 44.45            Cl45-Na5-Na6= 89.13            Cl45-Na5-Na7= 89.78            
Cl45-Na5-Na8= 89.01            Cl45-Na5-Na9= 45.32            Cl45-Na5-Na11=134.88           Cl45-Na5-Na13= 43.68           
Cl45-Na5-Na15=131.25           Cl45-Na5-Na16=136.74           Cl45-Na5-Na18=134.82           Cl45-Na5-Na25= 90.48           
Cl45-Na5-Cl26= 88.04           Cl45-Na5-Cl27= 86.55           Cl45-Na5-Cl28= 89.58           Cl45-Na5-Cl34=176.14           
Cl45-Na5-Cl41= 88.55           Na5-Na6-Na1= 60.58             Na13-Na6-Na1= 60.25            Na13-Na6-Na5= 61.00            
Na15-Na6-Na1=125.31            Na15-Na6-Na5= 64.78            Na15-Na6-Na13= 91.60           Na18-Na6-Na1= 90.52            
Na18-Na6-Na5= 59.69            Na18-Na6-Na13=120.70           Na18-Na6-Na15= 63.33           Na24-Na6-Na1=115.75            
Na24-Na6-Na5= 91.12            Na24-Na6-Na13= 55.65           Na24-Na6-Na15= 62.12           Na24-Na6-Na18=125.05           
Cl26-Na6-Na1= 43.68            Cl26-Na6-Na5= 48.04            Cl26-Na6-Na13= 91.53           Cl26-Na6-Na15= 98.55           
Cl26-Na6-Na18= 47.00           Cl26-Na6-Na24=138.48           Cl27-Na6-Na1= 87.73            Cl27-Na6-Na5= 43.68            
Cl27-Na6-Na13= 43.36           Cl27-Na6-Na15= 48.74           Cl27-Na6-Na18= 90.29           Cl27-Na6-Na24= 47.50           
Cl27-Na6-Cl26= 91.56           Cl39-Na6-Na1= 48.77            Cl39-Na6-Na5= 93.28            Cl39-Na6-Na13= 44.81           
Cl39-Na6-Na15=135.46           Cl39-Na6-Na18=139.29           Cl39-Na6-Na24= 81.35           Cl39-Na6-Cl26= 92.37           
Cl39-Na6-Cl27= 88.15           Cl47-Na6-Na1=134.91            Cl47-Na6-Na5= 89.83            Cl47-Na6-Na13=136.00           
Cl47-Na6-Na15= 44.63           Cl47-Na6-Na18= 44.40           Cl47-Na6-Na24= 96.51           Cl47-Na6-Cl26= 91.27           
Cl47-Na6-Cl27= 92.67           Cl47-Na6-Cl39=176.25           O51-Na6-Na1=137.96             O51-Na6-Na5=130.44             
O51-Na6-Na13= 88.70            O51-Na6-Na15= 79.20            O51-Na6-Na18=131.17            O51-Na6-Na24= 40.47            
O51-Na6-Cl26=177.75            O51-Na6-Cl27= 87.07            O51-Na6-Cl39= 89.37            O51-Na6-Cl47= 87.01            
Na3-Na7-Na2=118.39             Na4-Na7-Na2= 58.61             Na4-Na7-Na3= 59.83             Na5-Na7-Na2=117.71             
Na5-Na7-Na3= 61.13             Na5-Na7-Na4= 91.30             Na9-Na7-Na2=178.27             Na9-Na7-Na3= 60.51             
Na9-Na7-Na4=120.33             Na9-Na7-Na5= 60.67             Na11-Na7-Na2= 58.32            Na11-Na7-Na3= 90.24            
Na11-Na7-Na4= 61.42            Na11-Na7-Na5= 59.39            Na11-Na7-Na9=120.06            Na16-Na7-Na2= 89.91            
Na16-Na7-Na3=118.82            Na16-Na7-Na4=120.00            Na16-Na7-Na5= 57.69            Na16-Na7-Na9= 89.59            
Na16-Na7-Na11= 58.59           Na19-Na7-Na2= 90.86            Na19-Na7-Na3= 60.33            Na19-Na7-Na4= 60.05            
Na19-Na7-Na5=121.45            Na19-Na7-Na9= 89.63            Na19-Na7-Na11=121.47           Na19-Na7-Na16=179.07           
Cl28-Na7-Na2=134.79            Cl28-Na7-Na3= 91.40            Cl28-Na7-Na4=137.66            Cl28-Na7-Na5= 46.39            
Cl28-Na7-Na9= 44.79            Cl28-Na7-Na11= 91.00           Cl28-Na7-Na16= 44.92           Cl28-Na7-Na19=134.33           
Cl37-Na7-Na2= 46.11            Cl37-Na7-Na3= 91.72            Cl37-Na7-Na4= 47.36            Cl37-Na7-Na5=138.65            
Cl37-Na7-Na9=134.51            Cl37-Na7-Na11= 92.96           Cl37-Na7-Na16=135.80           Cl37-Na7-Na19= 45.01           
Cl37-Na7-Cl28=174.94           Cl38-Na7-Na2= 46.08            Cl38-Na7-Na3=136.67            Cl38-Na7-Na4= 92.70            
Cl38-Na7-Na5= 89.39            Cl38-Na7-Na9=133.56            Cl38-Na7-Na11= 46.44           Cl38-Na7-Na16= 44.13           
Cl38-Na7-Na19=136.69           Cl38-Na7-Cl28= 88.78           Cl38-Na7-Cl37= 91.68           Cl40-Na7-Na2=135.94            
Cl40-Na7-Na3= 46.51            Cl40-Na7-Na4= 90.85            Cl40-Na7-Na5= 91.52            Cl40-Na7-Na9= 44.55            
Cl40-Na7-Na11=136.74           Cl40-Na7-Na16=134.14           Cl40-Na7-Na19= 45.09           Cl40-Na7-Cl28= 89.27           
Cl40-Na7-Cl37= 90.00           Cl40-Na7-Cl38=176.31           Cl41-Na7-Na2= 87.58            Cl41-Na7-Na3= 44.75            
Cl41-Na7-Na4= 45.01            Cl41-Na7-Na5= 46.29            Cl41-Na7-Na9= 90.76            Cl41-Na7-Na11= 45.51           
Cl41-Na7-Na16= 89.35           Cl41-Na7-Na19= 90.16           Cl41-Na7-Cl28= 92.66           Cl41-Na7-Cl37= 92.37           
Cl41-Na7-Cl38= 91.95           Cl41-Na7-Cl40= 91.27           Na4-Na8-Na3= 57.35             Na5-Na8-Na3= 58.68             
Na5-Na8-Na4= 86.16             Na11-Na8-Na3= 87.28            Na11-Na8-Na4= 59.08            Na11-Na8-Na5= 57.24            
Na13-Na8-Na3= 57.75            Na13-Na8-Na4=115.10            Na13-Na8-Na5= 59.81            Na13-Na8-Na11=117.00           
Na14-Na8-Na3=115.14            Na14-Na8-Na4= 57.80            Na14-Na8-Na5=115.57            Na14-Na8-Na11= 58.45           
Na14-Na8-Na13=172.59           Na15-Na8-Na3=121.59            Na15-Na8-Na4=120.75            Na15-Na8-Na5= 62.92            
Na15-Na8-Na11= 61.69           Na15-Na8-Na13= 92.22           Na15-Na8-Na14= 90.27           Na22-Na8-Na3= 56.58            
Na22-Na8-Na4= 57.17            Na22-Na8-Na5=115.19            Na22-Na8-Na11=116.19           Na22-Na8-Na13= 87.87           
Na22-Na8-Na14= 89.35           Na22-Na8-Na15=177.62           Na24-Na8-Na3=112.16            Na24-Na8-Na4=168.96            
Na24-Na8-Na5= 84.87            Na24-Na8-Na11=120.18           Na24-Na8-Na13= 54.47           Na24-Na8-Na14=132.43           
Na24-Na8-Na15= 60.06           Na24-Na8-Na22=121.71           Cl27-Na8-Na3= 84.28            Cl27-Na8-Na4=126.79            
Cl27-Na8-Na5= 40.77            Cl27-Na8-Na11= 86.40           Cl27-Na8-Na13= 44.18           Cl27-Na8-Na14=136.84           
Cl27-Na8-Na15= 48.54           Cl27-Na8-Na22=131.20           Cl27-Na8-Na24= 44.14           Cl31-Na8-Na3=129.63            
Cl31-Na8-Na4= 87.92            Cl31-Na8-Na5= 86.40            Cl31-Na8-Na11= 42.36           Cl31-Na8-Na13=135.55           
Cl31-Na8-Na14= 46.05           Cl31-Na8-Na15= 44.35           Cl31-Na8-Na22=135.07           Cl31-Na8-Na24= 97.92           
Cl31-Na8-Cl27= 91.40           Cl36-Na8-Na3= 85.62            Cl36-Na8-Na4= 43.81            Cl36-Na8-Na5=129.92            
Cl36-Na8-Na11= 90.16           Cl36-Na8-Na13=130.58           Cl36-Na8-Na14= 46.73           Cl36-Na8-Na15=136.98           
Cl36-Na8-Na22= 42.77           Cl36-Na8-Na24=144.30           Cl36-Na8-Cl27=169.47           Cl36-Na8-Cl31= 92.76           
Cl41-Na8-Na3= 43.09            Cl41-Na8-Na4= 42.37            Cl41-Na8-Na5= 43.79            Cl41-Na8-Na11= 44.21           
Cl41-Na8-Na13= 87.09           Cl41-Na8-Na14= 85.82           Cl41-Na8-Na15= 93.00           Cl41-Na8-Na22= 84.62           
Cl41-Na8-Na24=128.28           Cl41-Na8-Cl27= 84.46           Cl41-Na8-Cl31= 86.55           Cl41-Na8-Cl36= 86.14           
Cl46-Na8-Na3= 44.36            Cl46-Na8-Na4= 87.57            Cl46-Na8-Na5= 89.32            Cl46-Na8-Na11=131.63           
Cl46-Na8-Na13= 44.06           Cl46-Na8-Na14=133.30           Cl46-Na8-Na15=136.24           Cl46-Na8-Na22= 44.00           
Cl46-Na8-Na24= 85.89           Cl46-Na8-Cl27= 88.10           Cl46-Na8-Cl31=173.99           Cl46-Na8-Cl36= 86.75           
Cl46-Na8-Cl41= 87.44           O66-Na8-Na3=136.39             O66-Na8-Na4=143.03             O66-Na8-Na5=130.80             
O66-Na8-Na11=135.61            O66-Na8-Na13= 89.02            O66-Na8-Na14= 98.20            O66-Na8-Na15= 83.39            
O66-Na8-Na22= 98.99            O66-Na8-Na24= 46.33            O66-Na8-Cl27= 90.13            O66-Na8-Cl31= 93.62            
O66-Na8-Cl36= 99.25            O66-Na8-Cl41=174.59            O66-Na8-Cl46= 92.37            Na3-Na9-Na1= 89.04             
Na5-Na9-Na1= 59.40             Na5-Na9-Na3= 60.69             Na7-Na9-Na1=118.99             Na7-Na9-Na3= 60.26             
Na7-Na9-Na5= 59.61             Na10-Na9-Na1= 58.84            Na10-Na9-Na3=117.74            Na10-Na9-Na5=118.24            
Na10-Na9-Na7=177.45            Na12-Na9-Na1=120.90            Na12-Na9-Na3= 59.93            Na12-Na9-Na5=120.59            
Na12-Na9-Na7= 89.27            Na12-Na9-Na10= 90.91           Na23-Na9-Na1= 61.49            Na23-Na9-Na3= 59.53            
Na23-Na9-Na5= 91.90            Na23-Na9-Na7=119.76            Na23-Na9-Na10= 58.31           Na23-Na9-Na12= 59.43           
Na25-Na9-Na1= 59.12            Na25-Na9-Na3=118.99            Na25-Na9-Na5= 58.31            Na25-Na9-Na7= 89.75            
Na25-Na9-Na10= 90.04           Na25-Na9-Na12=178.83           Na25-Na9-Na23=120.62           Cl28-Na9-Na1= 90.43            
Cl28-Na9-Na3= 91.47            Cl28-Na9-Na5= 45.78            Cl28-Na9-Na7= 45.16            Cl28-Na9-Na10=134.73           
Cl28-Na9-Na12=134.36           Cl28-Na9-Na23=137.67           Cl28-Na9-Na25= 44.69           Cl40-Na9-Na1=135.39            
Cl40-Na9-Na3= 46.37            Cl40-Na9-Na5= 90.79            Cl40-Na9-Na7= 44.76            Cl40-Na9-Na10=135.41           
Cl40-Na9-Na12= 44.52           Cl40-Na9-Na23= 90.01           Cl40-Na9-Na25=134.51           Cl40-Na9-Cl28= 89.86           
Cl45-Na9-Na1= 44.13            Cl45-Na9-Na3= 44.95            Cl45-Na9-Na5= 47.06            Cl45-Na9-Na7= 90.91            
Cl45-Na9-Na10= 86.55           Cl45-Na9-Na12= 89.75           Cl45-Na9-Na23= 44.85           Cl45-Na9-Na25= 89.62           
Cl45-Na9-Cl28= 92.83           Cl45-Na9-Cl40= 91.31           Cl48-Na9-Na1= 92.78            Cl48-Na9-Na3= 90.91            
Cl48-Na9-Na5=138.14            Cl48-Na9-Na7=134.26            Cl48-Na9-Na10= 46.09           Cl48-Na9-Na12= 45.05           
Cl48-Na9-Na23= 46.24           Cl48-Na9-Na25=135.96           Cl48-Na9-Cl28=176.04           Cl48-Na9-Cl40= 89.50           
Cl48-Na9-Cl45= 91.09           Cl50-Na9-Na1= 46.53            Cl50-Na9-Na3=135.56            Cl50-Na9-Na5= 89.67            
Cl50-Na9-Na7=134.01            Cl50-Na9-Na10= 45.93           Cl50-Na9-Na12=136.70           Cl50-Na9-Na23= 92.22           
Cl50-Na9-Na25= 44.30           Cl50-Na9-Cl28= 88.86           Cl50-Na9-Cl40=177.71           Cl50-Na9-Cl45= 90.65           
Cl50-Na9-Cl48= 91.65           Na9-Na10-Na1= 64.67            Na23-Na10-Na1= 65.45           Na23-Na10-Na9= 64.28           
Cl35-Na10-Na1= 49.50           Cl35-Na10-Na9= 99.72           Cl35-Na10-Na23= 51.01          Cl48-Na10-Na1=101.58           
Cl48-Na10-Na9= 51.48           Cl48-Na10-Na23= 49.71          Cl48-Na10-Cl35=100.27          Cl50-Na10-Na1= 49.90           
Cl50-Na10-Na9= 50.98           Cl50-Na10-Na23=100.91          Cl50-Na10-Cl35= 98.92          Cl50-Na10-Cl48=102.01          
 
 selected dihedral angles (degree)
 ---------------------------------
Na3-Na4-Na2-Na7=  2.76        Na3-Na4-Na2-Na11=290.35       Na3-Na4-Na2-Cl30=230.93       Na3-Na4-Na2-Cl37= 62.20       
Na3-Na4-Na2-Cl38=326.91       Na7-Na4-Na2-Na11=287.59       Na7-Na4-Na2-Cl30=228.17       Na7-Na4-Na2-Cl37= 59.44       
Na7-Na4-Na2-Cl38=324.15       Na8-Na4-Na2-Na7= 72.47        Na8-Na4-Na2-Na11=  0.06       Na8-Na4-Na2-Cl30=300.64       
Na8-Na4-Na2-Cl37=131.91       Na8-Na4-Na2-Cl38= 36.62       Na11-Na4-Na2-Na7= 72.41       Na11-Na4-Na2-Cl30=300.58      
Na11-Na4-Na2-Cl37=131.85      Na11-Na4-Na2-Cl38= 36.56      Na14-Na4-Na2-Na7=122.56       Na14-Na4-Na2-Na11= 50.15      
Na14-Na4-Na2-Cl30=350.73      Na14-Na4-Na2-Cl37=182.00      Na14-Na4-Na2-Cl38= 86.71      Na19-Na4-Na2-Na7=306.57       
Na19-Na4-Na2-Na11=234.16      Na19-Na4-Na2-Cl30=174.73      Na19-Na4-Na2-Cl37=  6.01      Na19-Na4-Na2-Cl38=270.72      
Na22-Na4-Na2-Na7= 34.31       Na22-Na4-Na2-Na11=321.90      Na22-Na4-Na2-Cl30=262.48      Na22-Na4-Na2-Cl37= 93.75      
Na22-Na4-Na2-Cl38=358.46      Cl30-Na4-Na2-Na7=131.83       Cl30-Na4-Na2-Na11= 59.42      Cl30-Na4-Na2-Cl37=191.27      
Cl30-Na4-Na2-Cl38= 95.98      Cl33-Na4-Na2-Na7=307.64       Cl33-Na4-Na2-Na11=235.23      Cl33-Na4-Na2-Cl30=175.81      
Cl33-Na4-Na2-Cl37=  7.08      Cl33-Na4-Na2-Cl38=271.79      Cl36-Na4-Na2-Na7=124.24       Cl36-Na4-Na2-Na11= 51.83      
Cl36-Na4-Na2-Cl30=352.41      Cl36-Na4-Na2-Cl37=183.68      Cl36-Na4-Na2-Cl38= 88.39      Cl37-Na4-Na2-Na7=300.56       
Cl37-Na4-Na2-Na11=228.15      Cl37-Na4-Na2-Cl30=168.73      Cl37-Na4-Na2-Cl38=264.71      Cl41-Na4-Na2-Na7= 37.34       
Cl41-Na4-Na2-Na11=324.93      Cl41-Na4-Na2-Cl30=265.50      Cl41-Na4-Na2-Cl37= 96.78      Cl41-Na4-Na2-Cl38=  1.49      
Na2-Na4-Na3-Na5= 50.62        Na2-Na4-Na3-Na7=357.33        Na2-Na4-Na3-Na8=107.09        Na2-Na4-Na3-Na9=356.16        
Na2-Na4-Na3-Na12=287.32       Na2-Na4-Na3-Na13=106.18       Na2-Na4-Na3-Na17=178.81       Na2-Na4-Na3-Na19=287.34       
Na2-Na4-Na3-Na21=233.46       Na2-Na4-Na3-Na22=177.58       Na2-Na4-Na3-Na23=296.46       Na2-Na4-Na3-Cl33=233.40       
Na2-Na4-Na3-Cl40=322.56       Na2-Na4-Na3-Cl41= 53.09       Na2-Na4-Na3-Cl45= 50.11       Na2-Na4-Na3-Cl46=141.11       
Na2-Na4-Na3-Cl49=235.07       Na7-Na4-Na3-Na5= 53.30        Na7-Na4-Na3-Na8=109.77        Na7-Na4-Na3-Na9=358.83        
Na7-Na4-Na3-Na12=290.00       Na7-Na4-Na3-Na13=108.85       Na7-Na4-Na3-Na17=181.49       Na7-Na4-Na3-Na19=290.02       
Na7-Na4-Na3-Na21=236.13       Na7-Na4-Na3-Na22=180.26       Na7-Na4-Na3-Na23=299.14       Na7-Na4-Na3-Cl33=236.07       
Na7-Na4-Na3-Cl40=325.23       Na7-Na4-Na3-Cl41= 55.76       Na7-Na4-Na3-Cl45= 52.79       Na7-Na4-Na3-Cl46=143.79       
Na7-Na4-Na3-Cl49=237.75       Na8-Na4-Na3-Na5=303.53        Na8-Na4-Na3-Na7=250.23        Na8-Na4-Na3-Na9=249.06        
Na8-Na4-Na3-Na12=180.23       Na8-Na4-Na3-Na13=359.08       Na8-Na4-Na3-Na17= 71.72       Na8-Na4-Na3-Na19=180.25       
Na8-Na4-Na3-Na21=126.36       Na8-Na4-Na3-Na22= 70.49       Na8-Na4-Na3-Na23=189.37       Na8-Na4-Na3-Cl33=126.30       
Na8-Na4-Na3-Cl40=215.46       Na8-Na4-Na3-Cl41=305.99       Na8-Na4-Na3-Cl45=303.02       Na8-Na4-Na3-Cl46= 34.02       
Na8-Na4-Na3-Cl49=127.98       Na11-Na4-Na3-Na5=358.46       Na11-Na4-Na3-Na7=305.16       Na11-Na4-Na3-Na8= 54.93       
Na11-Na4-Na3-Na9=303.99       Na11-Na4-Na3-Na12=235.16      Na11-Na4-Na3-Na13= 54.01      Na11-Na4-Na3-Na17=126.65      
Na11-Na4-Na3-Na19=235.18      Na11-Na4-Na3-Na21=181.29      Na11-Na4-Na3-Na22=125.42      Na11-Na4-Na3-Na23=244.30      
Na11-Na4-Na3-Cl33=181.24      Na11-Na4-Na3-Cl40=270.40      Na11-Na4-Na3-Cl41=  0.92      Na11-Na4-Na3-Cl45=357.95      
Na11-Na4-Na3-Cl46= 88.95      Na11-Na4-Na3-Cl49=182.91      Na14-Na4-Na3-Na5=304.94       Na14-Na4-Na3-Na7=251.64       
Na14-Na4-Na3-Na8=  1.41       Na14-Na4-Na3-Na9=250.47       Na14-Na4-Na3-Na12=181.64      Na14-Na4-Na3-Na13=  0.49      
Na14-Na4-Na3-Na17= 73.13      Na14-Na4-Na3-Na19=181.66      Na14-Na4-Na3-Na21=127.77      Na14-Na4-Na3-Na22= 71.90      
Na14-Na4-Na3-Na23=190.78      Na14-Na4-Na3-Cl33=127.71      Na14-Na4-Na3-Cl40=216.87      Na14-Na4-Na3-Cl41=307.40      
Na14-Na4-Na3-Cl45=304.42      Na14-Na4-Na3-Cl46= 35.43      Na14-Na4-Na3-Cl49=129.39      Na19-Na4-Na3-Na5=123.28       
Na19-Na4-Na3-Na7= 69.98       Na19-Na4-Na3-Na8=179.75       Na19-Na4-Na3-Na9= 68.82       Na19-Na4-Na3-Na12=  0.00      
Na19-Na4-Na3-Na13=178.83      Na19-Na4-Na3-Na17=251.47      Na19-Na4-Na3-Na21=306.11      Na19-Na4-Na3-Na22=250.24      
Na19-Na4-Na3-Na23=  9.12      Na19-Na4-Na3-Cl33=306.06      Na19-Na4-Na3-Cl40= 35.22      Na19-Na4-Na3-Cl41=125.74      
Na19-Na4-Na3-Cl45=122.77      Na19-Na4-Na3-Cl46=213.77      Na19-Na4-Na3-Cl49=307.73      Na22-Na4-Na3-Na5=233.04       
Na22-Na4-Na3-Na7=179.74       Na22-Na4-Na3-Na8=289.51       Na22-Na4-Na3-Na9=178.57       Na22-Na4-Na3-Na12=109.74      
Na22-Na4-Na3-Na13=288.59      Na22-Na4-Na3-Na17=  1.23      Na22-Na4-Na3-Na19=109.76      Na22-Na4-Na3-Na21= 55.87      
Na22-Na4-Na3-Na23=118.88      Na22-Na4-Na3-Cl33= 55.82      Na22-Na4-Na3-Cl40=144.98      Na22-Na4-Na3-Cl41=235.50      
Na22-Na4-Na3-Cl45=232.53      Na22-Na4-Na3-Cl46=323.53      Na22-Na4-Na3-Cl49= 57.49      Cl30-Na4-Na3-Na5=356.83       
Cl30-Na4-Na3-Na7=303.53       Cl30-Na4-Na3-Na8= 53.30       Cl30-Na4-Na3-Na9=302.36       Cl30-Na4-Na3-Na12=233.53      
Cl30-Na4-Na3-Na13= 52.38      Cl30-Na4-Na3-Na17=125.02      Cl30-Na4-Na3-Na19=233.55      Cl30-Na4-Na3-Na21=179.66      
Cl30-Na4-Na3-Na22=123.79      Cl30-Na4-Na3-Na23=242.67      Cl30-Na4-Na3-Cl33=179.60      Cl30-Na4-Na3-Cl40=268.76      
Cl30-Na4-Na3-Cl41=359.29      Cl30-Na4-Na3-Cl45=356.31      Cl30-Na4-Na3-Cl46= 87.32      Cl30-Na4-Na3-Cl49=181.28      
Cl33-Na4-Na3-Na5=177.23       Cl33-Na4-Na3-Na7=123.93       Cl33-Na4-Na3-Na8=233.70       Cl33-Na4-Na3-Na9=122.76       
Cl33-Na4-Na3-Na12= 53.92      Cl33-Na4-Na3-Na13=232.78      Cl33-Na4-Na3-Na17=305.42      Cl33-Na4-Na3-Na19= 53.94      
Cl33-Na4-Na3-Na21=  0.06      Cl33-Na4-Na3-Na22=304.18      Cl33-Na4-Na3-Na23= 63.07      Cl33-Na4-Na3-Cl40= 89.16      
Cl33-Na4-Na3-Cl41=179.69      Cl33-Na4-Na3-Cl45=176.71      Cl33-Na4-Na3-Cl46=267.72      Cl33-Na4-Na3-Cl49=  1.67      
Cl36-Na4-Na3-Na5=267.09       Cl36-Na4-Na3-Na7=213.80       Cl36-Na4-Na3-Na8=323.56       Cl36-Na4-Na3-Na9=212.63       
Cl36-Na4-Na3-Na12=143.79      Cl36-Na4-Na3-Na13=322.65      Cl36-Na4-Na3-Na17= 35.28      Cl36-Na4-Na3-Na19=143.81      
Cl36-Na4-Na3-Na21= 89.93      Cl36-Na4-Na3-Na22= 34.05      Cl36-Na4-Na3-Na23=152.93      Cl36-Na4-Na3-Cl33= 89.87      
Cl36-Na4-Na3-Cl40=179.03      Cl36-Na4-Na3-Cl41=269.56      Cl36-Na4-Na3-Cl45=266.58      Cl36-Na4-Na3-Cl46=357.58      
Cl36-Na4-Na3-Cl49= 91.54      Cl37-Na4-Na3-Na5= 89.78       Cl37-Na4-Na3-Na7= 36.48       Cl37-Na4-Na3-Na8=146.25       
Cl37-Na4-Na3-Na9= 35.31       Cl37-Na4-Na3-Na12=326.48      Cl37-Na4-Na3-Na13=145.33      Cl37-Na4-Na3-Na17=217.97      
Cl37-Na4-Na3-Na19=326.50      Cl37-Na4-Na3-Na21=272.61      Cl37-Na4-Na3-Na22=216.74      Cl37-Na4-Na3-Na23=335.62      
Cl37-Na4-Na3-Cl33=272.55      Cl37-Na4-Na3-Cl40=  1.72      Cl37-Na4-Na3-Cl41= 92.24      Cl37-Na4-Na3-Cl45= 89.27      
Cl37-Na4-Na3-Cl46=180.27      Cl37-Na4-Na3-Cl49=274.23      Cl41-Na4-Na3-Na5=357.54       Cl41-Na4-Na3-Na7=304.24       
Cl41-Na4-Na3-Na8= 54.01       Cl41-Na4-Na3-Na9=303.07       Cl41-Na4-Na3-Na12=234.24      Cl41-Na4-Na3-Na13= 53.09      
Cl41-Na4-Na3-Na17=125.73      Cl41-Na4-Na3-Na19=234.26      Cl41-Na4-Na3-Na21=180.37      Cl41-Na4-Na3-Na22=124.50      
Cl41-Na4-Na3-Na23=243.38      Cl41-Na4-Na3-Cl33=180.31      Cl41-Na4-Na3-Cl40=269.47      Cl41-Na4-Na3-Cl45=357.02      
Cl41-Na4-Na3-Cl46= 88.03      Cl41-Na4-Na3-Cl49=181.99      Na3-Na5-Na1-Na6=236.46        Na3-Na5-Na1-Na9= 55.29        
Na3-Na5-Na1-Na10= 55.00       Na3-Na5-Na1-Na13=307.60       Na3-Na5-Na1-Na20=309.16       Na3-Na5-Na1-Na23=  2.68       
Na3-Na5-Na1-Na25=126.48       Na3-Na5-Na1-Cl26=181.99       Na3-Na5-Na1-Cl35=  3.12       Na3-Na5-Na1-Cl39=271.62       
Na3-Na5-Na1-Cl45=  0.67       Na3-Na5-Na1-Cl50= 92.27       Na6-Na5-Na1-Na9=178.84        Na6-Na5-Na1-Na10=178.54       
Na6-Na5-Na1-Na13= 71.15       Na6-Na5-Na1-Na20= 72.70       Na6-Na5-Na1-Na23=126.22       Na6-Na5-Na1-Na25=250.03       
Na6-Na5-Na1-Cl26=305.53       Na6-Na5-Na1-Cl35=126.66       Na6-Na5-Na1-Cl39= 35.16       Na6-Na5-Na1-Cl45=124.21       
Na6-Na5-Na1-Cl50=215.82       Na7-Na5-Na1-Na6=182.42        Na7-Na5-Na1-Na9=  1.26        Na7-Na5-Na1-Na10=  0.96       
Na7-Na5-Na1-Na13=253.56       Na7-Na5-Na1-Na20=255.12       Na7-Na5-Na1-Na23=308.64       Na7-Na5-Na1-Na25= 72.44       
Na7-Na5-Na1-Cl26=127.95       Na7-Na5-Na1-Cl35=309.08       Na7-Na5-Na1-Cl39=217.58       Na7-Na5-Na1-Cl45=306.63       
Na7-Na5-Na1-Cl50= 38.24       Na8-Na5-Na1-Na6=292.28        Na8-Na5-Na1-Na9=111.12        Na8-Na5-Na1-Na10=110.83       
Na8-Na5-Na1-Na13=  3.43       Na8-Na5-Na1-Na20=  4.98       Na8-Na5-Na1-Na23= 58.51       Na8-Na5-Na1-Na25=182.31       
Na8-Na5-Na1-Cl26=237.82       Na8-Na5-Na1-Cl35= 58.94       Na8-Na5-Na1-Cl39=327.45       Na8-Na5-Na1-Cl45= 56.50       
Na8-Na5-Na1-Cl50=148.10       Na9-Na5-Na1-Na6=181.16        Na9-Na5-Na1-Na10=359.71       Na9-Na5-Na1-Na13=252.31       
Na9-Na5-Na1-Na20=253.86       Na9-Na5-Na1-Na23=307.39       Na9-Na5-Na1-Na25= 71.19       Na9-Na5-Na1-Cl26=126.70       
Na9-Na5-Na1-Cl35=307.82       Na9-Na5-Na1-Cl39=216.32       Na9-Na5-Na1-Cl45=305.37       Na9-Na5-Na1-Cl50= 36.98       
Na11-Na5-Na1-Na6=317.07       Na11-Na5-Na1-Na9=135.91       Na11-Na5-Na1-Na10=135.61      Na11-Na5-Na1-Na13= 28.21      
Na11-Na5-Na1-Na20= 29.77      Na11-Na5-Na1-Na23= 83.29      Na11-Na5-Na1-Na25=207.09      Na11-Na5-Na1-Cl26=262.60      
Na11-Na5-Na1-Cl35= 83.73      Na11-Na5-Na1-Cl39=352.23      Na11-Na5-Na1-Cl45= 81.28      Na11-Na5-Na1-Cl50=172.89      
Na13-Na5-Na1-Na6=288.85       Na13-Na5-Na1-Na9=107.69       Na13-Na5-Na1-Na10=107.40      Na13-Na5-Na1-Na20=  1.56      
Na13-Na5-Na1-Na23= 55.08      Na13-Na5-Na1-Na25=178.88      Na13-Na5-Na1-Cl26=234.39      Na13-Na5-Na1-Cl35= 55.52      
Na13-Na5-Na1-Cl39=324.02      Na13-Na5-Na1-Cl45= 53.07      Na13-Na5-Na1-Cl50=144.67      Na15-Na5-Na1-Na6=357.54       
Na15-Na5-Na1-Na9=176.38       Na15-Na5-Na1-Na10=176.08      Na15-Na5-Na1-Na13= 68.69      Na15-Na5-Na1-Na20= 70.24      
Na15-Na5-Na1-Na23=123.76      Na15-Na5-Na1-Na25=247.57      Na15-Na5-Na1-Cl26=303.07      Na15-Na5-Na1-Cl35=124.20      
Na15-Na5-Na1-Cl39= 32.70      Na15-Na5-Na1-Cl45=121.75      Na15-Na5-Na1-Cl50=213.36      Na16-Na5-Na1-Na6=109.00       
Na16-Na5-Na1-Na9=287.83       Na16-Na5-Na1-Na10=287.54      Na16-Na5-Na1-Na13=180.14      Na16-Na5-Na1-Na20=181.70      
Na16-Na5-Na1-Na23=235.22      Na16-Na5-Na1-Na25=359.02      Na16-Na5-Na1-Cl26= 54.53      Na16-Na5-Na1-Cl35=235.66      
Na16-Na5-Na1-Cl39=144.16      Na16-Na5-Na1-Cl45=233.21      Na16-Na5-Na1-Cl50=324.82      Na18-Na5-Na1-Na6= 54.23       
Na18-Na5-Na1-Na9=233.06       Na18-Na5-Na1-Na10=232.77      Na18-Na5-Na1-Na13=125.37      Na18-Na5-Na1-Na20=126.93      
Na18-Na5-Na1-Na23=180.45      Na18-Na5-Na1-Na25=304.25      Na18-Na5-Na1-Cl26=359.76      Na18-Na5-Na1-Cl35=180.89      
Na18-Na5-Na1-Cl39= 89.39      Na18-Na5-Na1-Cl45=178.44      Na18-Na5-Na1-Cl50=270.04      Na25-Na5-Na1-Na6=109.97       
Na25-Na5-Na1-Na9=288.81       Na25-Na5-Na1-Na10=288.52      Na25-Na5-Na1-Na13=181.12      Na25-Na5-Na1-Na20=182.68      
Na25-Na5-Na1-Na23=236.20      Na25-Na5-Na1-Cl26= 55.51      Na25-Na5-Na1-Cl35=236.64      Na25-Na5-Na1-Cl39=145.14      
Na25-Na5-Na1-Cl45=234.19      Na25-Na5-Na1-Cl50=325.79      Cl26-Na5-Na1-Na6= 54.47       Cl26-Na5-Na1-Na9=233.30       
Cl26-Na5-Na1-Na10=233.01      Cl26-Na5-Na1-Na13=125.61      Cl26-Na5-Na1-Na20=127.17      Cl26-Na5-Na1-Na23=180.69      
Cl26-Na5-Na1-Na25=304.49      Cl26-Na5-Na1-Cl35=181.13      Cl26-Na5-Na1-Cl39= 89.63      Cl26-Na5-Na1-Cl45=178.68      
Cl26-Na5-Na1-Cl50=270.29      Cl27-Na5-Na1-Na6=323.00       Cl27-Na5-Na1-Na9=141.84       Cl27-Na5-Na1-Na10=141.54      
Cl27-Na5-Na1-Na13= 34.15      Cl27-Na5-Na1-Na20= 35.70      Cl27-Na5-Na1-Na23= 89.22      Cl27-Na5-Na1-Na25=213.03      
Cl27-Na5-Na1-Cl26=268.53      Cl27-Na5-Na1-Cl35= 89.66      Cl27-Na5-Na1-Cl39=358.16      Cl27-Na5-Na1-Cl45= 87.21      
Cl27-Na5-Na1-Cl50=178.82      Cl28-Na5-Na1-Na6=146.78       Cl28-Na5-Na1-Na9=325.62       Cl28-Na5-Na1-Na10=325.33      
Cl28-Na5-Na1-Na13=217.93      Cl28-Na5-Na1-Na20=219.49      Cl28-Na5-Na1-Na23=273.01      Cl28-Na5-Na1-Na25= 36.81      
Cl28-Na5-Na1-Cl26= 92.32      Cl28-Na5-Na1-Cl35=273.45      Cl28-Na5-Na1-Cl39=181.95      Cl28-Na5-Na1-Cl45=271.00      
Cl28-Na5-Na1-Cl50=  2.60      Cl34-Na5-Na1-Na6= 50.32       Cl34-Na5-Na1-Na9=229.16       Cl34-Na5-Na1-Na10=228.86      
Cl34-Na5-Na1-Na13=121.46      Cl34-Na5-Na1-Na20=123.02      Cl34-Na5-Na1-Na23=176.54      Cl34-Na5-Na1-Na25=300.34      
Cl34-Na5-Na1-Cl26=355.85      Cl34-Na5-Na1-Cl35=176.98      Cl34-Na5-Na1-Cl39= 85.48      Cl34-Na5-Na1-Cl45=174.53      
Cl34-Na5-Na1-Cl50=266.14      Cl41-Na5-Na1-Na6=238.98       Cl41-Na5-Na1-Na9= 57.82       Cl41-Na5-Na1-Na10= 57.52      
Cl41-Na5-Na1-Na13=310.13      Cl41-Na5-Na1-Na20=311.68      Cl41-Na5-Na1-Na23=  5.20      Cl41-Na5-Na1-Na25=129.01      
Cl41-Na5-Na1-Cl26=184.51      Cl41-Na5-Na1-Cl35=  5.64      Cl41-Na5-Na1-Cl39=274.14      Cl41-Na5-Na1-Cl45=  3.19      
Cl41-Na5-Na1-Cl50= 94.80      Cl45-Na5-Na1-Na6=235.79       Cl45-Na5-Na1-Na9= 54.63       Cl45-Na5-Na1-Na10= 54.33      
Cl45-Na5-Na1-Na13=306.93      Cl45-Na5-Na1-Na20=308.49      Cl45-Na5-Na1-Na23=  2.01      Cl45-Na5-Na1-Na25=125.81      
Cl45-Na5-Na1-Cl26=181.32      Cl45-Na5-Na1-Cl35=  2.45      Cl45-Na5-Na1-Cl39=270.95      Cl45-Na5-Na1-Cl50= 91.61      
Na1-Na5-Na3-Na4=179.82        Na1-Na5-Na3-Na7=233.72        Na1-Na5-Na3-Na8=122.56        Na1-Na5-Na3-Na9=303.99        
Na1-Na5-Na3-Na12=301.97       Na1-Na5-Na3-Na13= 54.02       Na1-Na5-Na3-Na17= 53.07       Na1-Na5-Na3-Na19=234.73       
Na1-Na5-Na3-Na21=252.98       Na1-Na5-Na3-Na22=125.75       Na1-Na5-Na3-Na23=357.23       Na1-Na5-Na3-Cl33=182.51       
Na1-Na5-Na3-Cl40=268.85       Na1-Na5-Na3-Cl41=177.36       Na1-Na5-Na3-Cl45=359.33       Na1-Na5-Na3-Cl46= 89.21       
Na1-Na5-Na3-Cl49=355.34       Na6-Na5-Na3-Na4=125.14        Na6-Na5-Na3-Na7=179.05        Na6-Na5-Na3-Na8= 67.88        
Na6-Na5-Na3-Na9=249.31        Na6-Na5-Na3-Na12=247.29       Na6-Na5-Na3-Na13=359.34       Na6-Na5-Na3-Na17=358.40       
Na6-Na5-Na3-Na19=180.05       Na6-Na5-Na3-Na21=198.30       Na6-Na5-Na3-Na22= 71.08       Na6-Na5-Na3-Na23=302.56       
Na6-Na5-Na3-Cl33=127.83       Na6-Na5-Na3-Cl40=214.18       Na6-Na5-Na3-Cl41=122.69       Na6-Na5-Na3-Cl45=304.65       
Na6-Na5-Na3-Cl46= 34.53       Na6-Na5-Na3-Cl49=300.66       Na7-Na5-Na3-Na4=306.10        Na7-Na5-Na3-Na8=248.83        
Na7-Na5-Na3-Na9= 70.26        Na7-Na5-Na3-Na12= 68.25       Na7-Na5-Na3-Na13=180.30       Na7-Na5-Na3-Na17=179.35       
Na7-Na5-Na3-Na19=  1.01       Na7-Na5-Na3-Na21= 19.26       Na7-Na5-Na3-Na22=252.03       Na7-Na5-Na3-Na23=123.51       
Na7-Na5-Na3-Cl33=308.78       Na7-Na5-Na3-Cl40= 35.13       Na7-Na5-Na3-Cl41=303.64       Na7-Na5-Na3-Cl45=125.61       
Na7-Na5-Na3-Cl46=215.48       Na7-Na5-Na3-Cl49=121.62       Na8-Na5-Na3-Na4= 57.26        Na8-Na5-Na3-Na7=111.17        
Na8-Na5-Na3-Na9=181.43        Na8-Na5-Na3-Na12=179.41       Na8-Na5-Na3-Na13=291.46       Na8-Na5-Na3-Na17=290.51       
Na8-Na5-Na3-Na19=112.17       Na8-Na5-Na3-Na21=130.42       Na8-Na5-Na3-Na22=  3.20       Na8-Na5-Na3-Na23=234.68       
Na8-Na5-Na3-Cl33= 59.95       Na8-Na5-Na3-Cl40=146.30       Na8-Na5-Na3-Cl41= 54.81       Na8-Na5-Na3-Cl45=236.77       
Na8-Na5-Na3-Cl46=326.65       Na8-Na5-Na3-Cl49=232.78       Na9-Na5-Na3-Na4=235.83        Na9-Na5-Na3-Na7=289.74        
Na9-Na5-Na3-Na8=178.57        Na9-Na5-Na3-Na12=357.98       Na9-Na5-Na3-Na13=110.03       Na9-Na5-Na3-Na17=109.08       
Na9-Na5-Na3-Na19=290.74       Na9-Na5-Na3-Na21=308.99       Na9-Na5-Na3-Na22=181.77       Na9-Na5-Na3-Na23= 53.25       
Na9-Na5-Na3-Cl33=238.52       Na9-Na5-Na3-Cl40=324.87       Na9-Na5-Na3-Cl41=233.38       Na9-Na5-Na3-Cl45= 55.34       
Na9-Na5-Na3-Cl46=145.22       Na9-Na5-Na3-Cl49= 51.35       Na11-Na5-Na3-Na4=  1.59       Na11-Na5-Na3-Na7= 55.49       
Na11-Na5-Na3-Na8=304.33       Na11-Na5-Na3-Na9=125.76       Na11-Na5-Na3-Na12=123.74      Na11-Na5-Na3-Na13=235.79      
Na11-Na5-Na3-Na17=234.84      Na11-Na5-Na3-Na19= 56.50      Na11-Na5-Na3-Na21= 74.75      Na11-Na5-Na3-Na22=307.52      
Na11-Na5-Na3-Na23=179.00      Na11-Na5-Na3-Cl33=  4.27      Na11-Na5-Na3-Cl40= 90.62      Na11-Na5-Na3-Cl41=359.13      
Na11-Na5-Na3-Cl45=181.10      Na11-Na5-Na3-Cl46=270.97      Na11-Na5-Na3-Cl49=177.11      Na13-Na5-Na3-Na4=125.80       
Na13-Na5-Na3-Na7=179.70       Na13-Na5-Na3-Na8= 68.54       Na13-Na5-Na3-Na9=249.97       Na13-Na5-Na3-Na12=247.95      
Na13-Na5-Na3-Na17=359.05      Na13-Na5-Na3-Na19=180.71      Na13-Na5-Na3-Na21=198.96      Na13-Na5-Na3-Na22= 71.73      
Na13-Na5-Na3-Na23=303.22      Na13-Na5-Na3-Cl33=128.49      Na13-Na5-Na3-Cl40=214.83      Na13-Na5-Na3-Cl41=123.34      
Na13-Na5-Na3-Cl45=305.31      Na13-Na5-Na3-Cl46= 35.19      Na13-Na5-Na3-Cl49=301.32      Na15-Na5-Na3-Na4= 58.47       
Na15-Na5-Na3-Na7=112.37       Na15-Na5-Na3-Na8=  1.20       Na15-Na5-Na3-Na9=182.63       Na15-Na5-Na3-Na12=180.62      
Na15-Na5-Na3-Na13=292.67      Na15-Na5-Na3-Na17=291.72      Na15-Na5-Na3-Na19=113.38      Na15-Na5-Na3-Na21=131.63      
Na15-Na5-Na3-Na22=  4.40      Na15-Na5-Na3-Na23=235.88      Na15-Na5-Na3-Cl33= 61.15      Na15-Na5-Na3-Cl40=147.50      
Na15-Na5-Na3-Cl41= 56.01      Na15-Na5-Na3-Cl45=237.98      Na15-Na5-Na3-Cl46=327.85      Na15-Na5-Na3-Cl49=233.99      
Na16-Na5-Na3-Na4=306.76       Na16-Na5-Na3-Na7=  0.66       Na16-Na5-Na3-Na8=249.49       Na16-Na5-Na3-Na9= 70.92       
Na16-Na5-Na3-Na12= 68.91      Na16-Na5-Na3-Na13=180.96      Na16-Na5-Na3-Na17=180.01      Na16-Na5-Na3-Na19=  1.67      
Na16-Na5-Na3-Na21= 19.92      Na16-Na5-Na3-Na22=252.69      Na16-Na5-Na3-Na23=124.17      Na16-Na5-Na3-Cl33=309.44      
Na16-Na5-Na3-Cl40= 35.79      Na16-Na5-Na3-Cl41=304.30      Na16-Na5-Na3-Cl45=126.27      Na16-Na5-Na3-Cl46=216.14      
Na16-Na5-Na3-Cl49=122.28      Na18-Na5-Na3-Na4=107.52       Na18-Na5-Na3-Na7=161.43       Na18-Na5-Na3-Na8= 50.26       
Na18-Na5-Na3-Na9=231.69       Na18-Na5-Na3-Na12=229.67      Na18-Na5-Na3-Na13=341.72      Na18-Na5-Na3-Na17=340.77      
Na18-Na5-Na3-Na19=162.43      Na18-Na5-Na3-Na21=180.68      Na18-Na5-Na3-Na22= 53.45      Na18-Na5-Na3-Na23=284.94      
Na18-Na5-Na3-Cl33=110.21      Na18-Na5-Na3-Cl40=196.56      Na18-Na5-Na3-Cl41=105.07      Na18-Na5-Na3-Cl45=287.03      
Na18-Na5-Na3-Cl46= 16.91      Na18-Na5-Na3-Cl49=283.04      Na25-Na5-Na3-Na4=234.23       Na25-Na5-Na3-Na7=288.14       
Na25-Na5-Na3-Na8=176.97       Na25-Na5-Na3-Na9=358.40       Na25-Na5-Na3-Na12=356.38      Na25-Na5-Na3-Na13=108.43      
Na25-Na5-Na3-Na17=107.48      Na25-Na5-Na3-Na19=289.14      Na25-Na5-Na3-Na21=307.39      Na25-Na5-Na3-Na22=180.16      
Na25-Na5-Na3-Na23= 51.65      Na25-Na5-Na3-Cl33=236.92      Na25-Na5-Na3-Cl40=323.27      Na25-Na5-Na3-Cl41=231.78      
Na25-Na5-Na3-Cl45= 53.74      Na25-Na5-Na3-Cl46=143.62      Na25-Na5-Na3-Cl49= 49.75      Cl26-Na5-Na3-Na4=177.97       
Cl26-Na5-Na3-Na7=231.87       Cl26-Na5-Na3-Na8=120.71       Cl26-Na5-Na3-Na9=302.14       Cl26-Na5-Na3-Na12=300.12      
Cl26-Na5-Na3-Na13= 52.17      Cl26-Na5-Na3-Na17= 51.22      Cl26-Na5-Na3-Na19=232.88      Cl26-Na5-Na3-Na21=251.13      
Cl26-Na5-Na3-Na22=123.90      Cl26-Na5-Na3-Na23=355.39      Cl26-Na5-Na3-Cl33=180.66      Cl26-Na5-Na3-Cl40=267.00      
Cl26-Na5-Na3-Cl41=175.51      Cl26-Na5-Na3-Cl45=357.48      Cl26-Na5-Na3-Cl46= 87.36      Cl26-Na5-Na3-Cl49=353.49      
Cl27-Na5-Na3-Na4= 91.87       Cl27-Na5-Na3-Na7=145.77       Cl27-Na5-Na3-Na8= 34.61       Cl27-Na5-Na3-Na9=216.04       
Cl27-Na5-Na3-Na12=214.02      Cl27-Na5-Na3-Na13=326.07      Cl27-Na5-Na3-Na17=325.12      Cl27-Na5-Na3-Na19=146.78      
Cl27-Na5-Na3-Na21=165.03      Cl27-Na5-Na3-Na22= 37.80      Cl27-Na5-Na3-Na23=269.29      Cl27-Na5-Na3-Cl33= 94.56      
Cl27-Na5-Na3-Cl40=180.90      Cl27-Na5-Na3-Cl41= 89.41      Cl27-Na5-Na3-Cl45=271.38      Cl27-Na5-Na3-Cl46=  1.26      
Cl27-Na5-Na3-Cl49=267.39      Cl28-Na5-Na3-Na4=270.22       Cl28-Na5-Na3-Na7=324.12       Cl28-Na5-Na3-Na8=212.95       
Cl28-Na5-Na3-Na9= 34.38       Cl28-Na5-Na3-Na12= 32.37      Cl28-Na5-Na3-Na13=144.42      Cl28-Na5-Na3-Na17=143.47      
Cl28-Na5-Na3-Na19=325.13      Cl28-Na5-Na3-Na21=343.38      Cl28-Na5-Na3-Na22=216.15      Cl28-Na5-Na3-Na23= 87.63      
Cl28-Na5-Na3-Cl33=272.90      Cl28-Na5-Na3-Cl40=359.25      Cl28-Na5-Na3-Cl41=267.76      Cl28-Na5-Na3-Cl45= 89.73      
Cl28-Na5-Na3-Cl46=179.60      Cl28-Na5-Na3-Cl49= 85.74      Cl34-Na5-Na3-Na4=  5.88       Cl34-Na5-Na3-Na7= 59.78       
Cl34-Na5-Na3-Na8=308.61       Cl34-Na5-Na3-Na9=130.04       Cl34-Na5-Na3-Na12=128.03      Cl34-Na5-Na3-Na13=240.08      
Cl34-Na5-Na3-Na17=239.13      Cl34-Na5-Na3-Na19= 60.79      Cl34-Na5-Na3-Na21= 79.03      Cl34-Na5-Na3-Na22=311.81      
Cl34-Na5-Na3-Na23=183.29      Cl34-Na5-Na3-Cl33=  8.56      Cl34-Na5-Na3-Cl40= 94.91      Cl34-Na5-Na3-Cl41=  3.42      
Cl34-Na5-Na3-Cl45=185.38      Cl34-Na5-Na3-Cl46=275.26      Cl34-Na5-Na3-Cl49=181.40      Cl41-Na5-Na3-Na4=  2.46       
Cl41-Na5-Na3-Na7= 56.36       Cl41-Na5-Na3-Na8=305.19       Cl41-Na5-Na3-Na9=126.62       Cl41-Na5-Na3-Na12=124.61      
Cl41-Na5-Na3-Na13=236.66      Cl41-Na5-Na3-Na17=235.71      Cl41-Na5-Na3-Na19= 57.37      Cl41-Na5-Na3-Na21= 75.62      
Cl41-Na5-Na3-Na22=308.39      Cl41-Na5-Na3-Na23=179.87      Cl41-Na5-Na3-Cl33=  5.14      Cl41-Na5-Na3-Cl40= 91.49      
Cl41-Na5-Na3-Cl45=181.97      Cl41-Na5-Na3-Cl46=271.84      Cl41-Na5-Na3-Cl49=177.98      Cl45-Na5-Na3-Na4=180.49       
Cl45-Na5-Na3-Na7=234.39       Cl45-Na5-Na3-Na8=123.23       Cl45-Na5-Na3-Na9=304.66       Cl45-Na5-Na3-Na12=302.64      
Cl45-Na5-Na3-Na13= 54.69      Cl45-Na5-Na3-Na17= 53.74      Cl45-Na5-Na3-Na19=235.40      Cl45-Na5-Na3-Na21=253.65      
Cl45-Na5-Na3-Na22=126.42      Cl45-Na5-Na3-Na23=357.91      Cl45-Na5-Na3-Cl33=183.18      Cl45-Na5-Na3-Cl40=269.52      
Cl45-Na5-Na3-Cl41=178.03      Cl45-Na5-Na3-Cl46= 89.88      Cl45-Na5-Na3-Cl49=356.01      Na5-Na6-Na1-Na9=358.84        
Na5-Na6-Na1-Na10=341.52       Na5-Na6-Na1-Na13=288.59       Na5-Na6-Na1-Na20=237.67       Na5-Na6-Na1-Na23=289.84       
Na5-Na6-Na1-Na25= 53.51       Na5-Na6-Na1-Cl26= 58.60       Na5-Na6-Na1-Cl35=232.99       Na5-Na6-Na1-Cl39=234.44       
Na5-Na6-Na1-Cl45=322.50       Na5-Na6-Na1-Cl50= 54.84       Na13-Na6-Na1-Na5= 71.41       Na13-Na6-Na1-Na9= 70.25       
Na13-Na6-Na1-Na10= 52.93      Na13-Na6-Na1-Na20=309.08      Na13-Na6-Na1-Na23=  1.25      Na13-Na6-Na1-Na25=124.92      
Na13-Na6-Na1-Cl26=130.01      Na13-Na6-Na1-Cl35=304.40      Na13-Na6-Na1-Cl39=305.85      Na13-Na6-Na1-Cl45= 33.91      
Na13-Na6-Na1-Cl50=126.25      Na15-Na6-Na1-Na5=  2.84       Na15-Na6-Na1-Na9=  1.68       Na15-Na6-Na1-Na10=344.36      
Na15-Na6-Na1-Na13=291.43      Na15-Na6-Na1-Na20=240.51      Na15-Na6-Na1-Na23=292.68      Na15-Na6-Na1-Na25= 56.35      
Na15-Na6-Na1-Cl26= 61.44      Na15-Na6-Na1-Cl35=235.83      Na15-Na6-Na1-Cl39=237.28      Na15-Na6-Na1-Cl45=325.34      
Na15-Na6-Na1-Cl50= 57.68      Na18-Na6-Na1-Na5=305.77       Na18-Na6-Na1-Na9=304.61       Na18-Na6-Na1-Na10=287.29      
Na18-Na6-Na1-Na13=234.36      Na18-Na6-Na1-Na20=183.44      Na18-Na6-Na1-Na23=235.61      Na18-Na6-Na1-Na25=359.28      
Na18-Na6-Na1-Cl26=  4.37      Na18-Na6-Na1-Cl35=178.76      Na18-Na6-Na1-Cl39=180.20      Na18-Na6-Na1-Cl45=268.27      
Na18-Na6-Na1-Cl50=  0.61      Na24-Na6-Na1-Na5= 75.70       Na24-Na6-Na1-Na9= 74.55       Na24-Na6-Na1-Na10= 57.23      
Na24-Na6-Na1-Na13=  4.29      Na24-Na6-Na1-Na20=313.38      Na24-Na6-Na1-Na23=  5.55      Na24-Na6-Na1-Na25=129.22      
Na24-Na6-Na1-Cl26=134.31      Na24-Na6-Na1-Cl35=308.70      Na24-Na6-Na1-Cl39=310.14      Na24-Na6-Na1-Cl45= 38.21      
Na24-Na6-Na1-Cl50=130.55      Cl26-Na6-Na1-Na5=301.40       Cl26-Na6-Na1-Na9=300.24       Cl26-Na6-Na1-Na10=282.92      
Cl26-Na6-Na1-Na13=229.99      Cl26-Na6-Na1-Na20=179.07      Cl26-Na6-Na1-Na23=231.24      Cl26-Na6-Na1-Na25=354.91      
Cl26-Na6-Na1-Cl35=174.39      Cl26-Na6-Na1-Cl39=175.83      Cl26-Na6-Na1-Cl45=263.90      Cl26-Na6-Na1-Cl50=356.24      
Cl27-Na6-Na1-Na5= 36.04       Cl27-Na6-Na1-Na9= 34.88       Cl27-Na6-Na1-Na10= 17.56      Cl27-Na6-Na1-Na13=324.63      
Cl27-Na6-Na1-Na20=273.71      Cl27-Na6-Na1-Na23=325.88      Cl27-Na6-Na1-Na25= 89.55      Cl27-Na6-Na1-Cl26= 94.64      
Cl27-Na6-Na1-Cl35=269.03      Cl27-Na6-Na1-Cl39=270.48      Cl27-Na6-Na1-Cl45=358.54      Cl27-Na6-Na1-Cl50= 90.88      
Cl39-Na6-Na1-Na5=125.56       Cl39-Na6-Na1-Na9=124.41       Cl39-Na6-Na1-Na10=107.09      Cl39-Na6-Na1-Na13= 54.15      
Cl39-Na6-Na1-Na20=  3.23      Cl39-Na6-Na1-Na23= 55.40      Cl39-Na6-Na1-Na25=179.08      Cl39-Na6-Na1-Cl26=184.17      
Cl39-Na6-Na1-Cl35=358.55      Cl39-Na6-Na1-Cl45= 88.07      Cl39-Na6-Na1-Cl50=180.40      Cl47-Na6-Na1-Na5=304.53       
Cl47-Na6-Na1-Na9=303.37       Cl47-Na6-Na1-Na10=286.05      Cl47-Na6-Na1-Na13=233.12      Cl47-Na6-Na1-Na20=182.20      
Cl47-Na6-Na1-Na23=234.37      Cl47-Na6-Na1-Na25=358.04      Cl47-Na6-Na1-Cl26=  3.13      Cl47-Na6-Na1-Cl35=177.52      
Cl47-Na6-Na1-Cl39=178.97      Cl47-Na6-Na1-Cl45=267.03      Cl47-Na6-Na1-Cl50=359.37      O51-Na6-Na1-Na5=119.13        
O51-Na6-Na1-Na9=117.97        O51-Na6-Na1-Na10=100.65       O51-Na6-Na1-Na13= 47.72       O51-Na6-Na1-Na20=356.80       
O51-Na6-Na1-Na23= 48.97       O51-Na6-Na1-Na25=172.64       O51-Na6-Na1-Cl26=177.73       O51-Na6-Na1-Cl35=352.12       
O51-Na6-Na1-Cl39=353.57       O51-Na6-Na1-Cl45= 81.63       O51-Na6-Na1-Cl50=173.97       Na1-Na6-Na5-Na3= 70.84        
Na1-Na6-Na5-Na7= 94.10        Na1-Na6-Na5-Na8=124.72        Na1-Na6-Na5-Na9=  1.17        Na1-Na6-Na5-Na11=178.60       
Na1-Na6-Na5-Na13= 70.20       Na1-Na6-Na5-Na15=177.44       Na1-Na6-Na5-Na16=249.26       Na1-Na6-Na5-Na18=250.02       
Na1-Na6-Na5-Na25=305.18       Na1-Na6-Na5-Cl26=307.56       Na1-Na6-Na5-Cl27=121.65       Na1-Na6-Na5-Cl28=307.20       
Na1-Na6-Na5-Cl34=212.60       Na1-Na6-Na5-Cl41=122.93       Na1-Na6-Na5-Cl45= 35.66       Na13-Na6-Na5-Na1=289.80       
Na13-Na6-Na5-Na3=  0.64       Na13-Na6-Na5-Na7= 23.90       Na13-Na6-Na5-Na8= 54.52       Na13-Na6-Na5-Na9=290.97       
Na13-Na6-Na5-Na11=108.40      Na13-Na6-Na5-Na15=107.24      Na13-Na6-Na5-Na16=179.05      Na13-Na6-Na5-Na18=179.82      
Na13-Na6-Na5-Na25=234.98      Na13-Na6-Na5-Cl26=237.36      Na13-Na6-Na5-Cl27= 51.45      Na13-Na6-Na5-Cl28=237.00      
Na13-Na6-Na5-Cl34=142.40      Na13-Na6-Na5-Cl41= 52.72      Na13-Na6-Na5-Cl45=325.46      Na15-Na6-Na5-Na1=182.56       
Na15-Na6-Na5-Na3=253.40       Na15-Na6-Na5-Na7=276.66       Na15-Na6-Na5-Na8=307.28       Na15-Na6-Na5-Na9=183.74       
Na15-Na6-Na5-Na11=  1.17      Na15-Na6-Na5-Na13=252.76      Na15-Na6-Na5-Na16= 71.82      Na15-Na6-Na5-Na18= 72.58      
Na15-Na6-Na5-Na25=127.74      Na15-Na6-Na5-Cl26=130.12      Na15-Na6-Na5-Cl27=304.22      Na15-Na6-Na5-Cl28=129.76      
Na15-Na6-Na5-Cl34= 35.17      Na15-Na6-Na5-Cl41=305.49      Na15-Na6-Na5-Cl45=218.22      Na18-Na6-Na5-Na1=109.98       
Na18-Na6-Na5-Na3=180.82       Na18-Na6-Na5-Na7=204.08       Na18-Na6-Na5-Na8=234.70       Na18-Na6-Na5-Na9=111.15       
Na18-Na6-Na5-Na11=288.58      Na18-Na6-Na5-Na13=180.18      Na18-Na6-Na5-Na15=287.42      Na18-Na6-Na5-Na16=359.24      
Na18-Na6-Na5-Na25= 55.16      Na18-Na6-Na5-Cl26= 57.54      Na18-Na6-Na5-Cl27=231.63      Na18-Na6-Na5-Cl28= 57.18      
Na18-Na6-Na5-Cl34=322.58      Na18-Na6-Na5-Cl41=232.91      Na18-Na6-Na5-Cl45=145.64      Na24-Na6-Na5-Na1=240.81       
Na24-Na6-Na5-Na3=311.65       Na24-Na6-Na5-Na7=334.91       Na24-Na6-Na5-Na8=  5.53       Na24-Na6-Na5-Na9=241.98       
Na24-Na6-Na5-Na11= 59.41      Na24-Na6-Na5-Na13=311.01      Na24-Na6-Na5-Na15= 58.25      Na24-Na6-Na5-Na16=130.06      
Na24-Na6-Na5-Na18=130.83      Na24-Na6-Na5-Na25=185.99      Na24-Na6-Na5-Cl26=188.37      Na24-Na6-Na5-Cl27=  2.46      
Na24-Na6-Na5-Cl28=188.01      Na24-Na6-Na5-Cl34= 93.41      Na24-Na6-Na5-Cl41=  3.73      Na24-Na6-Na5-Cl45=276.47      
Cl26-Na6-Na5-Na1= 52.44       Cl26-Na6-Na5-Na3=123.28       Cl26-Na6-Na5-Na7=146.54       Cl26-Na6-Na5-Na8=177.16       
Cl26-Na6-Na5-Na9= 53.61       Cl26-Na6-Na5-Na11=231.04      Cl26-Na6-Na5-Na13=122.64      Cl26-Na6-Na5-Na15=229.88      
Cl26-Na6-Na5-Na16=301.69      Cl26-Na6-Na5-Na18=302.46      Cl26-Na6-Na5-Na25=357.62      Cl26-Na6-Na5-Cl27=174.09      
Cl26-Na6-Na5-Cl28=359.64      Cl26-Na6-Na5-Cl34=265.04      Cl26-Na6-Na5-Cl41=175.36      Cl26-Na6-Na5-Cl45= 88.10      
Cl27-Na6-Na5-Na1=238.35       Cl27-Na6-Na5-Na3=309.19       Cl27-Na6-Na5-Na7=332.45       Cl27-Na6-Na5-Na8=  3.06       
Cl27-Na6-Na5-Na9=239.52       Cl27-Na6-Na5-Na11= 56.95      Cl27-Na6-Na5-Na13=308.55      Cl27-Na6-Na5-Na15= 55.78      
Cl27-Na6-Na5-Na16=127.60      Cl27-Na6-Na5-Na18=128.37      Cl27-Na6-Na5-Na25=183.53      Cl27-Na6-Na5-Cl26=185.91      
Cl27-Na6-Na5-Cl28=185.54      Cl27-Na6-Na5-Cl34= 90.95      Cl27-Na6-Na5-Cl41=  1.27      Cl27-Na6-Na5-Cl45=274.01      
Cl39-Na6-Na5-Na1=322.21       Cl39-Na6-Na5-Na3= 33.05       Cl39-Na6-Na5-Na7= 56.31       Cl39-Na6-Na5-Na8= 86.93       
Cl39-Na6-Na5-Na9=323.38       Cl39-Na6-Na5-Na11=140.81      Cl39-Na6-Na5-Na13= 32.41      Cl39-Na6-Na5-Na15=139.65      
Cl39-Na6-Na5-Na16=211.46      Cl39-Na6-Na5-Na18=212.23      Cl39-Na6-Na5-Na25=267.39      Cl39-Na6-Na5-Cl26=269.77      
Cl39-Na6-Na5-Cl27= 83.86      Cl39-Na6-Na5-Cl28=269.41      Cl39-Na6-Na5-Cl34=174.81      Cl39-Na6-Na5-Cl41= 85.13      
Cl39-Na6-Na5-Cl45=357.87      Cl47-Na6-Na5-Na1=144.30       Cl47-Na6-Na5-Na3=215.14       Cl47-Na6-Na5-Na7=238.40       
Cl47-Na6-Na5-Na8=269.02       Cl47-Na6-Na5-Na9=145.48       Cl47-Na6-Na5-Na11=322.91      Cl47-Na6-Na5-Na13=214.50      
Cl47-Na6-Na5-Na15=321.74      Cl47-Na6-Na5-Na16= 33.56      Cl47-Na6-Na5-Na18= 34.32      Cl47-Na6-Na5-Na25= 89.49      
Cl47-Na6-Na5-Cl26= 91.86      Cl47-Na6-Na5-Cl27=265.96      Cl47-Na6-Na5-Cl28= 91.50      Cl47-Na6-Na5-Cl34=356.91      
Cl47-Na6-Na5-Cl41=267.23      Cl47-Na6-Na5-Cl45=179.96      O51-Na6-Na5-Na1=230.23        O51-Na6-Na5-Na3=301.07        
O51-Na6-Na5-Na7=324.33        O51-Na6-Na5-Na8=354.95        O51-Na6-Na5-Na9=231.41        O51-Na6-Na5-Na11= 48.84       
O51-Na6-Na5-Na13=300.43       O51-Na6-Na5-Na15= 47.67       O51-Na6-Na5-Na16=119.49       O51-Na6-Na5-Na18=120.25       
O51-Na6-Na5-Na25=175.42       O51-Na6-Na5-Cl26=177.79       O51-Na6-Na5-Cl27=351.89       O51-Na6-Na5-Cl28=177.43       
O51-Na6-Na5-Cl34= 82.84       O51-Na6-Na5-Cl41=353.16       O51-Na6-Na5-Cl45=265.89       Na3-Na7-Na2-Na4=357.25        
Na3-Na7-Na2-Na11= 70.86       Na3-Na7-Na2-Cl30= 32.55       Na3-Na7-Na2-Cl37=298.19       Na3-Na7-Na2-Cl38=128.87       
Na4-Na7-Na2-Na11= 73.62       Na4-Na7-Na2-Cl30= 35.30       Na4-Na7-Na2-Cl37=300.94       Na4-Na7-Na2-Cl38=131.62       
Na5-Na7-Na2-Na4=286.89        Na5-Na7-Na2-Na11=  0.50       Na5-Na7-Na2-Cl30=322.19       Na5-Na7-Na2-Cl37=227.83       
Na5-Na7-Na2-Cl38= 58.51       Na9-Na7-Na2-Na4=307.17        Na9-Na7-Na2-Na11= 20.79       Na9-Na7-Na2-Cl30=342.47       
Na9-Na7-Na2-Cl37=248.11       Na9-Na7-Na2-Cl38= 78.79       Na11-Na7-Na2-Na4=286.38       Na11-Na7-Na2-Cl30=321.68      
Na11-Na7-Na2-Cl37=227.33      Na11-Na7-Na2-Cl38= 58.00      Na16-Na7-Na2-Na4=234.08       Na16-Na7-Na2-Na11=307.70      
Na16-Na7-Na2-Cl30=269.38      Na16-Na7-Na2-Cl37=175.02      Na16-Na7-Na2-Cl38=  5.70      Na19-Na7-Na2-Na4= 53.56       
Na19-Na7-Na2-Na11=127.18      Na19-Na7-Na2-Cl30= 88.86      Na19-Na7-Na2-Cl37=354.50      Na19-Na7-Na2-Cl38=185.18      
Cl28-Na7-Na2-Na4=232.09       Cl28-Na7-Na2-Na11=305.71      Cl28-Na7-Na2-Cl30=267.39      Cl28-Na7-Na2-Cl37=173.04      
Cl28-Na7-Na2-Cl38=  3.71      Cl37-Na7-Na2-Na4= 59.06       Cl37-Na7-Na2-Na11=132.67      Cl37-Na7-Na2-Cl30= 94.36      
Cl37-Na7-Na2-Cl38=190.67      Cl38-Na7-Na2-Na4=228.38       Cl38-Na7-Na2-Na11=302.00      Cl38-Na7-Na2-Cl30=263.68      
Cl38-Na7-Na2-Cl37=169.33      Cl40-Na7-Na2-Na4= 52.75       Cl40-Na7-Na2-Na11=126.36      Cl40-Na7-Na2-Cl30= 88.05      
Cl40-Na7-Na2-Cl37=353.69      Cl40-Na7-Na2-Cl38=184.37      Cl41-Na7-Na2-Na4=323.43       Cl41-Na7-Na2-Na11= 37.05      
Cl41-Na7-Na2-Cl30=358.73      Cl41-Na7-Na2-Cl37=264.38      Cl41-Na7-Na2-Cl38= 95.05      Na2-Na7-Na3-Na4=  2.72        
Na2-Na7-Na3-Na5=252.21        Na2-Na7-Na3-Na8=306.71        Na2-Na7-Na3-Na9=181.53        Na2-Na7-Na3-Na12=126.45       
Na2-Na7-Na3-Na13=252.51       Na2-Na7-Na3-Na17= 97.54       Na2-Na7-Na3-Na19= 73.24       Na2-Na7-Na3-Na21= 73.32       
Na2-Na7-Na3-Na22=  2.97       Na2-Na7-Na3-Na23=179.89       Na2-Na7-Na3-Cl33= 38.06       Na2-Na7-Na3-Cl40=127.82       
Na2-Na7-Na3-Cl41=307.83       Na2-Na7-Na3-Cl45=216.16       Na2-Na7-Na3-Cl46=306.74       Na2-Na7-Na3-Cl49=127.45       
Na4-Na7-Na3-Na5=249.49        Na4-Na7-Na3-Na8=304.00        Na4-Na7-Na3-Na9=178.81        Na4-Na7-Na3-Na12=123.73       
Na4-Na7-Na3-Na13=249.79       Na4-Na7-Na3-Na17= 94.82       Na4-Na7-Na3-Na19= 70.52       Na4-Na7-Na3-Na21= 70.60       
Na4-Na7-Na3-Na22=  0.26       Na4-Na7-Na3-Na23=177.17       Na4-Na7-Na3-Cl33= 35.35       Na4-Na7-Na3-Cl40=125.10       
Na4-Na7-Na3-Cl41=305.12       Na4-Na7-Na3-Cl45=213.44       Na4-Na7-Na3-Cl46=304.02       Na4-Na7-Na3-Cl49=124.73       
Na5-Na7-Na3-Na4=110.51        Na5-Na7-Na3-Na8= 54.51        Na5-Na7-Na3-Na9=289.32        Na5-Na7-Na3-Na12=234.24       
Na5-Na7-Na3-Na13=  0.30       Na5-Na7-Na3-Na17=205.33       Na5-Na7-Na3-Na19=181.03       Na5-Na7-Na3-Na21=181.11       
Na5-Na7-Na3-Na22=110.76       Na5-Na7-Na3-Na23=287.68       Na5-Na7-Na3-Cl33=145.85       Na5-Na7-Na3-Cl40=235.61       
Na5-Na7-Na3-Cl41= 55.63       Na5-Na7-Na3-Cl45=323.95       Na5-Na7-Na3-Cl46= 54.53       Na5-Na7-Na3-Cl49=235.24       
Na9-Na7-Na3-Na4=181.19        Na9-Na7-Na3-Na5= 70.68        Na9-Na7-Na3-Na8=125.19        Na9-Na7-Na3-Na12=304.92       
Na9-Na7-Na3-Na13= 70.98       Na9-Na7-Na3-Na17=276.01       Na9-Na7-Na3-Na19=251.72       Na9-Na7-Na3-Na21=251.79       
Na9-Na7-Na3-Na22=181.45       Na9-Na7-Na3-Na23=358.36       Na9-Na7-Na3-Cl33=216.54       Na9-Na7-Na3-Cl40=306.29       
Na9-Na7-Na3-Cl41=126.31       Na9-Na7-Na3-Cl45= 34.63       Na9-Na7-Na3-Cl46=125.21       Na9-Na7-Na3-Cl49=305.92       
Na11-Na7-Na3-Na4= 56.23       Na11-Na7-Na3-Na5=305.72       Na11-Na7-Na3-Na8=  0.23       Na11-Na7-Na3-Na9=235.04       
Na11-Na7-Na3-Na12=179.96      Na11-Na7-Na3-Na13=306.02      Na11-Na7-Na3-Na17=151.05      Na11-Na7-Na3-Na19=126.76      
Na11-Na7-Na3-Na21=126.83      Na11-Na7-Na3-Na22= 56.49      Na11-Na7-Na3-Na23=233.40      Na11-Na7-Na3-Cl33= 91.58      
Na11-Na7-Na3-Cl40=181.33      Na11-Na7-Na3-Cl41=  1.35      Na11-Na7-Na3-Cl45=269.68      Na11-Na7-Na3-Cl46=  0.25      
Na11-Na7-Na3-Cl49=180.97      Na16-Na7-Na3-Na4=109.89       Na16-Na7-Na3-Na5=359.39       Na16-Na7-Na3-Na8= 53.89       
Na16-Na7-Na3-Na9=288.70       Na16-Na7-Na3-Na12=233.62      Na16-Na7-Na3-Na13=359.68      Na16-Na7-Na3-Na17=204.71      
Na16-Na7-Na3-Na19=180.42      Na16-Na7-Na3-Na21=180.49      Na16-Na7-Na3-Na22=110.15      Na16-Na7-Na3-Na23=287.07      
Na16-Na7-Na3-Cl33=145.24      Na16-Na7-Na3-Cl40=235.00      Na16-Na7-Na3-Cl41= 55.01      Na16-Na7-Na3-Cl45=323.34      
Na16-Na7-Na3-Cl46= 53.91      Na16-Na7-Na3-Cl49=234.63      Na19-Na7-Na3-Na4=289.48       Na19-Na7-Na3-Na5=178.97       
Na19-Na7-Na3-Na8=233.47       Na19-Na7-Na3-Na9=108.28       Na19-Na7-Na3-Na12= 53.21      Na19-Na7-Na3-Na13=179.27      
Na19-Na7-Na3-Na17= 24.29      Na19-Na7-Na3-Na21=  0.07      Na19-Na7-Na3-Na22=289.73      Na19-Na7-Na3-Na23=106.65      
Na19-Na7-Na3-Cl33=324.82      Na19-Na7-Na3-Cl40= 54.58      Na19-Na7-Na3-Cl41=234.59      Na19-Na7-Na3-Cl45=142.92      
Na19-Na7-Na3-Cl46=233.50      Na19-Na7-Na3-Cl49= 54.21      Cl28-Na7-Na3-Na4=147.24       Cl28-Na7-Na3-Na5= 36.73       
Cl28-Na7-Na3-Na8= 91.24       Cl28-Na7-Na3-Na9=326.05       Cl28-Na7-Na3-Na12=270.97      Cl28-Na7-Na3-Na13= 37.03      
Cl28-Na7-Na3-Na17=242.06      Cl28-Na7-Na3-Na19=217.76      Cl28-Na7-Na3-Na21=217.84      Cl28-Na7-Na3-Na22=147.50      
Cl28-Na7-Na3-Na23=324.41      Cl28-Na7-Na3-Cl33=182.59      Cl28-Na7-Na3-Cl40=272.34      Cl28-Na7-Na3-Cl41= 92.36      
Cl28-Na7-Na3-Cl45=  0.68      Cl28-Na7-Na3-Cl46= 91.26      Cl28-Na7-Na3-Cl49=271.97      Cl37-Na7-Na3-Na4=323.26       
Cl37-Na7-Na3-Na5=212.75       Cl37-Na7-Na3-Na8=267.26       Cl37-Na7-Na3-Na9=142.07       Cl37-Na7-Na3-Na12= 86.99      
Cl37-Na7-Na3-Na13=213.05      Cl37-Na7-Na3-Na17= 58.08      Cl37-Na7-Na3-Na19= 33.79      Cl37-Na7-Na3-Na21= 33.86      
Cl37-Na7-Na3-Na22=323.52      Cl37-Na7-Na3-Na23=140.43      Cl37-Na7-Na3-Cl33=358.61      Cl37-Na7-Na3-Cl40= 88.36      
Cl37-Na7-Na3-Cl41=268.38      Cl37-Na7-Na3-Cl45=176.71      Cl37-Na7-Na3-Cl46=267.28      Cl37-Na7-Na3-Cl49= 87.99      
Cl38-Na7-Na3-Na4= 57.53       Cl38-Na7-Na3-Na5=307.03       Cl38-Na7-Na3-Na8=  1.53       Cl38-Na7-Na3-Na9=236.34       
Cl38-Na7-Na3-Na12=181.26      Cl38-Na7-Na3-Na13=307.32      Cl38-Na7-Na3-Na17=152.35      Cl38-Na7-Na3-Na19=128.06      
Cl38-Na7-Na3-Na21=128.13      Cl38-Na7-Na3-Na22= 57.79      Cl38-Na7-Na3-Na23=234.71      Cl38-Na7-Na3-Cl33= 92.88      
Cl38-Na7-Na3-Cl40=182.64      Cl38-Na7-Na3-Cl41=  2.65      Cl38-Na7-Na3-Cl45=270.98      Cl38-Na7-Na3-Cl46=  1.55      
Cl38-Na7-Na3-Cl49=182.27      Cl40-Na7-Na3-Na4=234.90       Cl40-Na7-Na3-Na5=124.39       Cl40-Na7-Na3-Na8=178.89       
Cl40-Na7-Na3-Na9= 53.71       Cl40-Na7-Na3-Na12=358.63      Cl40-Na7-Na3-Na13=124.69      Cl40-Na7-Na3-Na17=329.72      
Cl40-Na7-Na3-Na19=305.42      Cl40-Na7-Na3-Na21=305.50      Cl40-Na7-Na3-Na22=235.15      Cl40-Na7-Na3-Na23= 52.07      
Cl40-Na7-Na3-Cl33=270.24      Cl40-Na7-Na3-Cl41=180.01      Cl40-Na7-Na3-Cl45= 88.34      Cl40-Na7-Na3-Cl46=178.92      
Cl40-Na7-Na3-Cl49=359.63      Cl41-Na7-Na3-Na4= 54.88       Cl41-Na7-Na3-Na5=304.37       Cl41-Na7-Na3-Na8=358.88       
Cl41-Na7-Na3-Na9=233.69       Cl41-Na7-Na3-Na12=178.61      Cl41-Na7-Na3-Na13=304.67      Cl41-Na7-Na3-Na17=149.70      
Cl41-Na7-Na3-Na19=125.41      Cl41-Na7-Na3-Na21=125.48      Cl41-Na7-Na3-Na22= 55.14      Cl41-Na7-Na3-Na23=232.05      
Cl41-Na7-Na3-Cl33= 90.23      Cl41-Na7-Na3-Cl40=179.99      Cl41-Na7-Na3-Cl45=268.33      Cl41-Na7-Na3-Cl46=358.90      
Cl41-Na7-Na3-Cl49=179.62      Na2-Na7-Na4-Na3=182.80        Na2-Na7-Na4-Na8=238.13        Na2-Na7-Na4-Na11=291.60       
Na2-Na7-Na4-Na14=288.33       Na2-Na7-Na4-Na19=111.82       Na2-Na7-Na4-Na22=182.55       Na2-Na7-Na4-Cl30=327.81       
Na2-Na7-Na4-Cl33=145.83       Na2-Na7-Na4-Cl36=235.61       Na2-Na7-Na4-Cl37= 57.17       Na2-Na7-Na4-Cl41=237.32       
Na3-Na7-Na4-Na2=177.20        Na3-Na7-Na4-Na8= 55.33        Na3-Na7-Na4-Na11=108.80       Na3-Na7-Na4-Na14=105.53       
Na3-Na7-Na4-Na19=289.02       Na3-Na7-Na4-Na22=359.75       Na3-Na7-Na4-Cl30=145.02       Na3-Na7-Na4-Cl33=323.03       
Na3-Na7-Na4-Cl36= 52.81       Na3-Na7-Na4-Cl37=234.37       Na3-Na7-Na4-Cl41= 54.52       Na5-Na7-Na4-Na2=122.07        
Na5-Na7-Na4-Na3=304.87        Na5-Na7-Na4-Na8=  0.20        Na5-Na7-Na4-Na11= 53.67       Na5-Na7-Na4-Na14= 50.40       
Na5-Na7-Na4-Na19=233.90       Na5-Na7-Na4-Na22=304.62       Na5-Na7-Na4-Cl30= 89.89       Na5-Na7-Na4-Cl33=267.90       
Na5-Na7-Na4-Cl36=357.68       Na5-Na7-Na4-Cl37=179.24       Na5-Na7-Na4-Cl41=359.39       Na9-Na7-Na4-Na2=178.40        
Na9-Na7-Na4-Na3=  1.20        Na9-Na7-Na4-Na8= 56.53        Na9-Na7-Na4-Na11=110.00       Na9-Na7-Na4-Na14=106.73       
Na9-Na7-Na4-Na19=290.22       Na9-Na7-Na4-Na22=  0.95       Na9-Na7-Na4-Cl30=146.22       Na9-Na7-Na4-Cl33=324.23       
Na9-Na7-Na4-Cl36= 54.01       Na9-Na7-Na4-Cl37=235.57       Na9-Na7-Na4-Cl41= 55.72       Na11-Na7-Na4-Na2= 68.40       
Na11-Na7-Na4-Na3=251.20       Na11-Na7-Na4-Na8=306.53       Na11-Na7-Na4-Na14=356.73      Na11-Na7-Na4-Na19=180.22      
Na11-Na7-Na4-Na22=250.95      Na11-Na7-Na4-Cl30= 36.22      Na11-Na7-Na4-Cl33=214.23      Na11-Na7-Na4-Cl36=304.01      
Na11-Na7-Na4-Cl37=125.57      Na11-Na7-Na4-Cl41=305.72      Na16-Na7-Na4-Na2= 69.25       Na16-Na7-Na4-Na3=252.04       
Na16-Na7-Na4-Na8=307.37       Na16-Na7-Na4-Na11=  0.84      Na16-Na7-Na4-Na14=357.57      Na16-Na7-Na4-Na19=181.07      
Na16-Na7-Na4-Na22=251.79      Na16-Na7-Na4-Cl30= 37.06      Na16-Na7-Na4-Cl33=215.08      Na16-Na7-Na4-Cl36=304.86      
Na16-Na7-Na4-Cl37=126.42      Na16-Na7-Na4-Cl41=306.56      Na19-Na7-Na4-Na2=248.18       Na19-Na7-Na4-Na3= 70.98       
Na19-Na7-Na4-Na8=126.30       Na19-Na7-Na4-Na11=179.78      Na19-Na7-Na4-Na14=176.50      Na19-Na7-Na4-Na22= 70.72      
Na19-Na7-Na4-Cl30=215.99      Na19-Na7-Na4-Cl33= 34.01      Na19-Na7-Na4-Cl36=123.79      Na19-Na7-Na4-Cl37=305.35      
Na19-Na7-Na4-Cl41=125.50      Cl28-Na7-Na4-Na2=123.76       Cl28-Na7-Na4-Na3=306.56       Cl28-Na7-Na4-Na8=  1.89       
Cl28-Na7-Na4-Na11= 55.36      Cl28-Na7-Na4-Na14= 52.09      Cl28-Na7-Na4-Na19=235.59      Cl28-Na7-Na4-Na22=306.31      
Cl28-Na7-Na4-Cl30= 91.58      Cl28-Na7-Na4-Cl33=269.60      Cl28-Na7-Na4-Cl36=359.38      Cl28-Na7-Na4-Cl37=180.94      
Cl28-Na7-Na4-Cl41=  1.08      Cl37-Na7-Na4-Na2=302.83       Cl37-Na7-Na4-Na3=125.63       Cl37-Na7-Na4-Na8=180.96       
Cl37-Na7-Na4-Na11=234.43      Cl37-Na7-Na4-Na14=231.15      Cl37-Na7-Na4-Na19= 54.65      Cl37-Na7-Na4-Na22=125.38      
Cl37-Na7-Na4-Cl30=270.64      Cl37-Na7-Na4-Cl33= 88.66      Cl37-Na7-Na4-Cl36=178.44      Cl37-Na7-Na4-Cl41=180.15      
Cl38-Na7-Na4-Na2= 32.62       Cl38-Na7-Na4-Na3=215.42       Cl38-Na7-Na4-Na8=270.75       Cl38-Na7-Na4-Na11=324.22      
Cl38-Na7-Na4-Na14=320.95      Cl38-Na7-Na4-Na19=144.44      Cl38-Na7-Na4-Na22=215.17      Cl38-Na7-Na4-Cl30=  0.43      
Cl38-Na7-Na4-Cl33=178.45      Cl38-Na7-Na4-Cl36=268.23      Cl38-Na7-Na4-Cl37= 89.79      Cl38-Na7-Na4-Cl41=269.94      
Cl40-Na7-Na4-Na2=213.62       Cl40-Na7-Na4-Na3= 36.42       Cl40-Na7-Na4-Na8= 91.74       Cl40-Na7-Na4-Na11=145.22      
Cl40-Na7-Na4-Na14=141.94      Cl40-Na7-Na4-Na19=325.44      Cl40-Na7-Na4-Na22= 36.16      Cl40-Na7-Na4-Cl30=181.43      
Cl40-Na7-Na4-Cl33=359.45      Cl40-Na7-Na4-Cl36= 89.23      Cl40-Na7-Na4-Cl37=270.79      Cl40-Na7-Na4-Cl41= 90.94      
Cl41-Na7-Na4-Na2=122.68       Cl41-Na7-Na4-Na3=305.48       Cl41-Na7-Na4-Na8=  0.81       Cl41-Na7-Na4-Na11= 54.28      
Cl41-Na7-Na4-Na14= 51.01      Cl41-Na7-Na4-Na19=234.50      Cl41-Na7-Na4-Na22=305.23      Cl41-Na7-Na4-Cl30= 90.50      
Cl41-Na7-Na4-Cl33=268.51      Cl41-Na7-Na4-Cl36=358.29      Cl41-Na7-Na4-Cl37=179.85      Na2-Na7-Na5-Na1=178.04        
Na2-Na7-Na5-Na3=108.89        Na2-Na7-Na5-Na6= 85.16        Na2-Na7-Na5-Na8= 54.59        Na2-Na7-Na5-Na9=179.31        
Na2-Na7-Na5-Na11=359.50       Na2-Na7-Na5-Na13=108.60       Na2-Na7-Na5-Na15=  3.11       Na2-Na7-Na5-Na16=289.52       
Na2-Na7-Na5-Na18=289.77       Na2-Na7-Na5-Na25=234.07       Na2-Na7-Na5-Cl26=230.48       Na2-Na7-Na5-Cl27= 58.53       
Na2-Na7-Na5-Cl28=233.22       Na2-Na7-Na5-Cl34=326.72       Na2-Na7-Na5-Cl41= 55.39       Na2-Na7-Na5-Cl45=143.59       
Na3-Na7-Na5-Na1= 69.16        Na3-Na7-Na5-Na6=336.28        Na3-Na7-Na5-Na8=305.70        Na3-Na7-Na5-Na9= 70.42        
Na3-Na7-Na5-Na11=250.62       Na3-Na7-Na5-Na13=359.72       Na3-Na7-Na5-Na15=254.22       Na3-Na7-Na5-Na16=180.64       
Na3-Na7-Na5-Na18=180.88       Na3-Na7-Na5-Na25=125.19       Na3-Na7-Na5-Cl26=121.60       Na3-Na7-Na5-Cl27=309.65       
Na3-Na7-Na5-Cl28=124.33       Na3-Na7-Na5-Cl34=217.84       Na3-Na7-Na5-Cl41=306.50       Na3-Na7-Na5-Cl45= 34.71       
Na4-Na7-Na5-Na1=123.25        Na4-Na7-Na5-Na3= 54.10        Na4-Na7-Na5-Na6= 30.37        Na4-Na7-Na5-Na8=359.80        
Na4-Na7-Na5-Na9=124.52        Na4-Na7-Na5-Na11=304.71       Na4-Na7-Na5-Na13= 53.81       Na4-Na7-Na5-Na15=308.32       
Na4-Na7-Na5-Na16=234.73       Na4-Na7-Na5-Na18=234.98       Na4-Na7-Na5-Na25=179.28       Na4-Na7-Na5-Cl26=175.69       
Na4-Na7-Na5-Cl27=  3.74       Na4-Na7-Na5-Cl28=178.43       Na4-Na7-Na5-Cl34=271.93       Na4-Na7-Na5-Cl41=  0.59       
Na4-Na7-Na5-Cl45= 88.80       Na9-Na7-Na5-Na1=358.73        Na9-Na7-Na5-Na3=289.58        Na9-Na7-Na5-Na6=265.85        
Na9-Na7-Na5-Na8=235.28        Na9-Na7-Na5-Na11=180.19       Na9-Na7-Na5-Na13=289.29       Na9-Na7-Na5-Na15=183.80       
Na9-Na7-Na5-Na16=110.21       Na9-Na7-Na5-Na18=110.46       Na9-Na7-Na5-Na25= 54.76       Na9-Na7-Na5-Cl26= 51.17       
Na9-Na7-Na5-Cl27=239.22       Na9-Na7-Na5-Cl28= 53.91       Na9-Na7-Na5-Cl34=147.41       Na9-Na7-Na5-Cl41=236.07       
Na9-Na7-Na5-Cl45=324.28       Na11-Na7-Na5-Na1=178.54       Na11-Na7-Na5-Na3=109.38       Na11-Na7-Na5-Na6= 85.66       
Na11-Na7-Na5-Na8= 55.09       Na11-Na7-Na5-Na9=179.81       Na11-Na7-Na5-Na13=109.10      Na11-Na7-Na5-Na15=  3.60      
Na11-Na7-Na5-Na16=290.02      Na11-Na7-Na5-Na18=290.26      Na11-Na7-Na5-Na25=234.57      Na11-Na7-Na5-Cl26=230.98      
Na11-Na7-Na5-Cl27= 59.03      Na11-Na7-Na5-Cl28=233.71      Na11-Na7-Na5-Cl34=327.22      Na11-Na7-Na5-Cl41= 55.88      
Na11-Na7-Na5-Cl45=144.09      Na16-Na7-Na5-Na1=248.52       Na16-Na7-Na5-Na3=179.36       Na16-Na7-Na5-Na6=155.64       
Na16-Na7-Na5-Na8=125.07       Na16-Na7-Na5-Na9=249.79       Na16-Na7-Na5-Na11= 69.98      Na16-Na7-Na5-Na13=179.08      
Na16-Na7-Na5-Na15= 73.58      Na16-Na7-Na5-Na18=  0.24      Na16-Na7-Na5-Na25=304.55      Na16-Na7-Na5-Cl26=300.96      
Na16-Na7-Na5-Cl27=129.01      Na16-Na7-Na5-Cl28=303.69      Na16-Na7-Na5-Cl34= 37.20      Na16-Na7-Na5-Cl41=125.86      
Na16-Na7-Na5-Cl45=214.07      Na19-Na7-Na5-Na1= 68.10       Na19-Na7-Na5-Na3=358.95       Na19-Na7-Na5-Na6=335.23       
Na19-Na7-Na5-Na8=304.65       Na19-Na7-Na5-Na9= 69.37       Na19-Na7-Na5-Na11=249.56      Na19-Na7-Na5-Na13=358.66      
Na19-Na7-Na5-Na15=253.17      Na19-Na7-Na5-Na16=179.58      Na19-Na7-Na5-Na18=179.83      Na19-Na7-Na5-Na25=124.13      
Na19-Na7-Na5-Cl26=120.54      Na19-Na7-Na5-Cl27=308.60      Na19-Na7-Na5-Cl28=123.28      Na19-Na7-Na5-Cl34=216.79      
Na19-Na7-Na5-Cl41=305.45      Na19-Na7-Na5-Cl45= 33.65      Cl28-Na7-Na5-Na1=304.83       Cl28-Na7-Na5-Na3=235.67       
Cl28-Na7-Na5-Na6=211.95       Cl28-Na7-Na5-Na8=181.37       Cl28-Na7-Na5-Na9=306.09       Cl28-Na7-Na5-Na11=126.29      
Cl28-Na7-Na5-Na13=235.39      Cl28-Na7-Na5-Na15=129.89      Cl28-Na7-Na5-Na16= 56.31      Cl28-Na7-Na5-Na18= 56.55      
Cl28-Na7-Na5-Na25=  0.86      Cl28-Na7-Na5-Cl26=357.26      Cl28-Na7-Na5-Cl27=185.32      Cl28-Na7-Na5-Cl34= 93.51      
Cl28-Na7-Na5-Cl41=182.17      Cl28-Na7-Na5-Cl45=270.38      Cl37-Na7-Na5-Na1=124.09       Cl37-Na7-Na5-Na3= 54.94       
Cl37-Na7-Na5-Na6= 31.21       Cl37-Na7-Na5-Na8=  0.64       Cl37-Na7-Na5-Na9=125.36       Cl37-Na7-Na5-Na11=305.55      
Cl37-Na7-Na5-Na13= 54.65      Cl37-Na7-Na5-Na15=309.16      Cl37-Na7-Na5-Na16=235.57      Cl37-Na7-Na5-Na18=235.82      
Cl37-Na7-Na5-Na25=180.12      Cl37-Na7-Na5-Cl26=176.53      Cl37-Na7-Na5-Cl27=  4.58      Cl37-Na7-Na5-Cl28=179.27      
Cl37-Na7-Na5-Cl34=272.77      Cl37-Na7-Na5-Cl41=  1.44      Cl37-Na7-Na5-Cl45= 89.64      Cl38-Na7-Na5-Na1=215.94       
Cl38-Na7-Na5-Na3=146.78       Cl38-Na7-Na5-Na6=123.06       Cl38-Na7-Na5-Na8= 92.48       Cl38-Na7-Na5-Na9=217.21       
Cl38-Na7-Na5-Na11= 37.40      Cl38-Na7-Na5-Na13=146.50      Cl38-Na7-Na5-Na15= 41.00      Cl38-Na7-Na5-Na16=327.42      
Cl38-Na7-Na5-Na18=327.66      Cl38-Na7-Na5-Na25=271.97      Cl38-Na7-Na5-Cl26=268.38      Cl38-Na7-Na5-Cl27= 96.43      
Cl38-Na7-Na5-Cl28=271.11      Cl38-Na7-Na5-Cl34=  4.62      Cl38-Na7-Na5-Cl41= 93.28      Cl38-Na7-Na5-Cl45=181.49      
Cl40-Na7-Na5-Na1= 32.36       Cl40-Na7-Na5-Na3=323.21       Cl40-Na7-Na5-Na6=299.48       Cl40-Na7-Na5-Na8=268.91       
Cl40-Na7-Na5-Na9= 33.63       Cl40-Na7-Na5-Na11=213.82      Cl40-Na7-Na5-Na13=322.92      Cl40-Na7-Na5-Na15=217.43      
Cl40-Na7-Na5-Na16=143.84      Cl40-Na7-Na5-Na18=144.09      Cl40-Na7-Na5-Na25= 88.39      Cl40-Na7-Na5-Cl26= 84.80      
Cl40-Na7-Na5-Cl27=272.85      Cl40-Na7-Na5-Cl28= 87.54      Cl40-Na7-Na5-Cl34=181.04      Cl40-Na7-Na5-Cl41=269.71      
Cl40-Na7-Na5-Cl45=357.91      Cl41-Na7-Na5-Na1=122.66       Cl41-Na7-Na5-Na3= 53.50       Cl41-Na7-Na5-Na6= 29.78       
Cl41-Na7-Na5-Na8=359.20       Cl41-Na7-Na5-Na9=123.93       Cl41-Na7-Na5-Na11=304.12      Cl41-Na7-Na5-Na13= 53.22      
Cl41-Na7-Na5-Na15=307.72      Cl41-Na7-Na5-Na16=234.14      Cl41-Na7-Na5-Na18=234.38      Cl41-Na7-Na5-Na25=178.69      
Cl41-Na7-Na5-Cl26=175.10      Cl41-Na7-Na5-Cl27=  3.15      Cl41-Na7-Na5-Cl28=177.83      Cl41-Na7-Na5-Cl34=271.34      
Cl41-Na7-Na5-Cl45= 88.21      Na4-Na8-Na3-Na5=107.27        Na4-Na8-Na3-Na7= 54.29        Na4-Na8-Na3-Na9=108.69        
Na4-Na8-Na3-Na12= 23.13       Na4-Na8-Na3-Na13=179.08       Na4-Na8-Na3-Na17=234.92       Na4-Na8-Na3-Na19=  0.25       
Na4-Na8-Na3-Na21=289.89       Na4-Na8-Na3-Na22=290.40       Na4-Na8-Na3-Na23=179.46       Na4-Na8-Na3-Cl33=325.82       
Na4-Na8-Na3-Cl40= 55.38       Na4-Na8-Na3-Cl41= 53.17       Na4-Na8-Na3-Cl45=144.53       Na4-Na8-Na3-Cl46=234.31       
Na4-Na8-Na3-Cl49=233.52       Na5-Na8-Na3-Na4=252.73        Na5-Na8-Na3-Na7=307.02        Na5-Na8-Na3-Na9=  1.43        
Na5-Na8-Na3-Na12=275.86       Na5-Na8-Na3-Na13= 71.81       Na5-Na8-Na3-Na17=127.65       Na5-Na8-Na3-Na19=252.98       
Na5-Na8-Na3-Na21=182.63       Na5-Na8-Na3-Na22=183.14       Na5-Na8-Na3-Na23= 72.20       Na5-Na8-Na3-Cl33=218.55       
Na5-Na8-Na3-Cl40=308.12       Na5-Na8-Na3-Cl41=305.90       Na5-Na8-Na3-Cl45= 37.26       Na5-Na8-Na3-Cl46=127.05       
Na5-Na8-Na3-Cl49=126.25       Na11-Na8-Na3-Na4=305.49       Na11-Na8-Na3-Na5= 52.75       Na11-Na8-Na3-Na7=359.78       
Na11-Na8-Na3-Na9= 54.18       Na11-Na8-Na3-Na12=328.61      Na11-Na8-Na3-Na13=124.56      Na11-Na8-Na3-Na17=180.40      
Na11-Na8-Na3-Na19=305.74      Na11-Na8-Na3-Na21=235.38      Na11-Na8-Na3-Na22=235.89      Na11-Na8-Na3-Na23=124.95      
Na11-Na8-Na3-Cl33=271.30      Na11-Na8-Na3-Cl40=  0.87      Na11-Na8-Na3-Cl41=358.66      Na11-Na8-Na3-Cl45= 90.01      
Na11-Na8-Na3-Cl46=179.80      Na11-Na8-Na3-Cl49=179.00      Na13-Na8-Na3-Na4=180.92       Na13-Na8-Na3-Na5=288.19       
Na13-Na8-Na3-Na7=235.21       Na13-Na8-Na3-Na9=289.62       Na13-Na8-Na3-Na12=204.05      Na13-Na8-Na3-Na17= 55.84      
Na13-Na8-Na3-Na19=181.17      Na13-Na8-Na3-Na21=110.82      Na13-Na8-Na3-Na22=111.32      Na13-Na8-Na3-Na23=  0.38      
Na13-Na8-Na3-Cl33=146.74      Na13-Na8-Na3-Cl40=236.31      Na13-Na8-Na3-Cl41=234.09      Na13-Na8-Na3-Cl45=325.45      
Na13-Na8-Na3-Cl46= 55.24      Na13-Na8-Na3-Cl49= 54.44      Na14-Na8-Na3-Na4=358.55       Na14-Na8-Na3-Na5=105.81       
Na14-Na8-Na3-Na7= 52.84       Na14-Na8-Na3-Na9=107.24       Na14-Na8-Na3-Na12= 21.67      Na14-Na8-Na3-Na13=177.62      
Na14-Na8-Na3-Na17=233.46      Na14-Na8-Na3-Na19=358.80      Na14-Na8-Na3-Na21=288.44      Na14-Na8-Na3-Na22=288.95      
Na14-Na8-Na3-Na23=178.01      Na14-Na8-Na3-Cl33=324.36      Na14-Na8-Na3-Cl40= 53.93      Na14-Na8-Na3-Cl41= 51.72      
Na14-Na8-Na3-Cl45=143.08      Na14-Na8-Na3-Cl46=232.86      Na14-Na8-Na3-Cl49=232.06      Na15-Na8-Na3-Na4=251.40       
Na15-Na8-Na3-Na5=358.67       Na15-Na8-Na3-Na7=305.69       Na15-Na8-Na3-Na9=  0.10       Na15-Na8-Na3-Na12=274.53      
Na15-Na8-Na3-Na13= 70.48      Na15-Na8-Na3-Na17=126.32      Na15-Na8-Na3-Na19=251.65      Na15-Na8-Na3-Na21=181.30      
Na15-Na8-Na3-Na22=181.81      Na15-Na8-Na3-Na23= 70.87      Na15-Na8-Na3-Cl33=217.22      Na15-Na8-Na3-Cl40=306.79      
Na15-Na8-Na3-Cl41=304.57      Na15-Na8-Na3-Cl45= 35.93      Na15-Na8-Na3-Cl46=125.72      Na15-Na8-Na3-Cl49=124.92      
Na22-Na8-Na3-Na4= 69.60       Na22-Na8-Na3-Na5=176.86       Na22-Na8-Na3-Na7=123.89       Na22-Na8-Na3-Na9=178.29       
Na22-Na8-Na3-Na12= 92.73      Na22-Na8-Na3-Na13=248.68      Na22-Na8-Na3-Na17=304.52      Na22-Na8-Na3-Na19= 69.85      
Na22-Na8-Na3-Na21=359.49      Na22-Na8-Na3-Na23=249.06      Na22-Na8-Na3-Cl33= 35.42      Na22-Na8-Na3-Cl40=124.98      
Na22-Na8-Na3-Cl41=122.77      Na22-Na8-Na3-Cl45=214.13      Na22-Na8-Na3-Cl46=303.91      Na22-Na8-Na3-Cl49=303.11      
Na24-Na8-Na3-Na4=183.88       Na24-Na8-Na3-Na5=291.15       Na24-Na8-Na3-Na7=238.17       Na24-Na8-Na3-Na9=292.57       
Na24-Na8-Na3-Na12=207.01      Na24-Na8-Na3-Na13=  2.96      Na24-Na8-Na3-Na17= 58.80      Na24-Na8-Na3-Na19=184.13      
Na24-Na8-Na3-Na21=113.77      Na24-Na8-Na3-Na22=114.28      Na24-Na8-Na3-Na23=  3.34      Na24-Na8-Na3-Cl33=149.70      
Na24-Na8-Na3-Cl40=239.26      Na24-Na8-Na3-Cl41=237.05      Na24-Na8-Na3-Cl45=328.41      Na24-Na8-Na3-Cl46= 58.19      
Na24-Na8-Na3-Cl49= 57.40      Cl27-Na8-Na3-Na4=218.84       Cl27-Na8-Na3-Na5=326.10       Cl27-Na8-Na3-Na7=273.13       
Cl27-Na8-Na3-Na9=327.53       Cl27-Na8-Na3-Na12=241.96      Cl27-Na8-Na3-Na13= 37.91      Cl27-Na8-Na3-Na17= 93.75      
Cl27-Na8-Na3-Na19=219.09      Cl27-Na8-Na3-Na21=148.73      Cl27-Na8-Na3-Na22=149.24      Cl27-Na8-Na3-Na23= 38.30      
Cl27-Na8-Na3-Cl33=184.65      Cl27-Na8-Na3-Cl40=274.22      Cl27-Na8-Na3-Cl41=272.01      Cl27-Na8-Na3-Cl45=  3.36      
Cl27-Na8-Na3-Cl46= 93.15      Cl27-Na8-Na3-Cl49= 92.35      Cl31-Na8-Na3-Na4=305.91       Cl31-Na8-Na3-Na5= 53.17       
Cl31-Na8-Na3-Na7=  0.20       Cl31-Na8-Na3-Na9= 54.60       Cl31-Na8-Na3-Na12=329.03      Cl31-Na8-Na3-Na13=124.99      
Cl31-Na8-Na3-Na17=180.82      Cl31-Na8-Na3-Na19=306.16      Cl31-Na8-Na3-Na21=235.80      Cl31-Na8-Na3-Na22=236.31      
Cl31-Na8-Na3-Na23=125.37      Cl31-Na8-Na3-Cl33=271.73      Cl31-Na8-Na3-Cl40=  1.29      Cl31-Na8-Na3-Cl41=359.08      
Cl31-Na8-Na3-Cl45= 90.44      Cl31-Na8-Na3-Cl46=180.22      Cl31-Na8-Na3-Cl49=179.42      Cl36-Na8-Na3-Na4= 35.86       
Cl36-Na8-Na3-Na5=143.13       Cl36-Na8-Na3-Na7= 90.15       Cl36-Na8-Na3-Na9=144.55       Cl36-Na8-Na3-Na12= 58.99      
Cl36-Na8-Na3-Na13=214.94      Cl36-Na8-Na3-Na17=270.78      Cl36-Na8-Na3-Na19= 36.11      Cl36-Na8-Na3-Na21=325.76      
Cl36-Na8-Na3-Na22=326.26      Cl36-Na8-Na3-Na23=215.32      Cl36-Na8-Na3-Cl33=  1.68      Cl36-Na8-Na3-Cl40= 91.24      
Cl36-Na8-Na3-Cl41= 89.03      Cl36-Na8-Na3-Cl45=180.39      Cl36-Na8-Na3-Cl46=270.17      Cl36-Na8-Na3-Cl49=269.38      
Cl41-Na8-Na3-Na4=306.83       Cl41-Na8-Na3-Na5= 54.10       Cl41-Na8-Na3-Na7=  1.12       Cl41-Na8-Na3-Na9= 55.52       
Cl41-Na8-Na3-Na12=329.96      Cl41-Na8-Na3-Na13=125.91      Cl41-Na8-Na3-Na17=181.75      Cl41-Na8-Na3-Na19=307.08      
Cl41-Na8-Na3-Na21=236.73      Cl41-Na8-Na3-Na22=237.23      Cl41-Na8-Na3-Na23=126.29      Cl41-Na8-Na3-Cl33=272.65      
Cl41-Na8-Na3-Cl40=  2.21      Cl41-Na8-Na3-Cl45= 91.36      Cl41-Na8-Na3-Cl46=181.14      Cl41-Na8-Na3-Cl49=180.35      
Cl46-Na8-Na3-Na4=125.69       Cl46-Na8-Na3-Na5=232.95       Cl46-Na8-Na3-Na7=179.98       Cl46-Na8-Na3-Na9=234.38       
Cl46-Na8-Na3-Na12=148.81      Cl46-Na8-Na3-Na13=304.76      Cl46-Na8-Na3-Na17=  0.60      Cl46-Na8-Na3-Na19=125.94      
Cl46-Na8-Na3-Na21= 55.58      Cl46-Na8-Na3-Na22= 56.09      Cl46-Na8-Na3-Na23=305.15      Cl46-Na8-Na3-Cl33= 91.50      
Cl46-Na8-Na3-Cl40=181.07      Cl46-Na8-Na3-Cl41=178.86      Cl46-Na8-Na3-Cl45=270.21      Cl46-Na8-Na3-Cl49=359.20      
O66-Na8-Na3-Na4=134.68        O66-Na8-Na3-Na5=241.95        O66-Na8-Na3-Na7=188.97        O66-Na8-Na3-Na9=243.37        
O66-Na8-Na3-Na12=157.81       O66-Na8-Na3-Na13=313.76       O66-Na8-Na3-Na17=  9.60       O66-Na8-Na3-Na19=134.93       
O66-Na8-Na3-Na21= 64.57       O66-Na8-Na3-Na22= 65.08       O66-Na8-Na3-Na23=314.14       O66-Na8-Na3-Cl33=100.50       
O66-Na8-Na3-Cl40=190.06       O66-Na8-Na3-Cl41=187.85       O66-Na8-Na3-Cl45=279.21       O66-Na8-Na3-Cl46=  8.99       
O66-Na8-Na3-Cl49=  8.20       Na3-Na8-Na4-Na2=251.40        Na3-Na8-Na4-Na7=304.96        Na3-Na8-Na4-Na11=251.46       
Na3-Na8-Na4-Na14=181.55       Na3-Na8-Na4-Na19=359.75       Na3-Na8-Na4-Na22= 68.58       Na3-Na8-Na4-Cl30=213.45       
Na3-Na8-Na4-Cl33= 35.77       Na3-Na8-Na4-Cl36=122.46       Na3-Na8-Na4-Cl37=303.92       Na3-Na8-Na4-Cl41=305.78       
Na5-Na8-Na4-Na2=306.25        Na5-Na8-Na4-Na3= 54.85        Na5-Na8-Na4-Na7=359.81        Na5-Na8-Na4-Na11=306.31       
Na5-Na8-Na4-Na14=236.40       Na5-Na8-Na4-Na19= 54.60       Na5-Na8-Na4-Na22=123.43       Na5-Na8-Na4-Cl30=268.30       
Na5-Na8-Na4-Cl33= 90.62       Na5-Na8-Na4-Cl36=177.31       Na5-Na8-Na4-Cl37=358.76       Na5-Na8-Na4-Cl41=  0.63       
Na11-Na8-Na4-Na2=359.94       Na11-Na8-Na4-Na3=108.54       Na11-Na8-Na4-Na7= 53.50       Na11-Na8-Na4-Na14=290.10      
Na11-Na8-Na4-Na19=108.29      Na11-Na8-Na4-Na22=177.12      Na11-Na8-Na4-Cl30=322.00      Na11-Na8-Na4-Cl33=144.31      
Na11-Na8-Na4-Cl36=231.01      Na11-Na8-Na4-Cl37= 52.46      Na11-Na8-Na4-Cl41= 54.32      Na13-Na8-Na4-Na2=252.26       
Na13-Na8-Na4-Na3=  0.86       Na13-Na8-Na4-Na7=305.82       Na13-Na8-Na4-Na11=252.32      Na13-Na8-Na4-Na14=182.42      
Na13-Na8-Na4-Na19=  0.61      Na13-Na8-Na4-Na22= 69.44      Na13-Na8-Na4-Cl30=214.32      Na13-Na8-Na4-Cl33= 36.63      
Na13-Na8-Na4-Cl36=123.33      Na13-Na8-Na4-Cl37=304.78      Na13-Na8-Na4-Cl41=306.64      Na14-Na8-Na4-Na2= 69.85       
Na14-Na8-Na4-Na3=178.45       Na14-Na8-Na4-Na7=123.41       Na14-Na8-Na4-Na11= 69.90      Na14-Na8-Na4-Na19=178.19      
Na14-Na8-Na4-Na22=247.03      Na14-Na8-Na4-Cl30= 31.90      Na14-Na8-Na4-Cl33=214.21      Na14-Na8-Na4-Cl36=300.91      
Na14-Na8-Na4-Cl37=122.36      Na14-Na8-Na4-Cl41=124.23      Na15-Na8-Na4-Na2=  1.44       Na15-Na8-Na4-Na3=110.04       
Na15-Na8-Na4-Na7= 55.00       Na15-Na8-Na4-Na11=  1.50      Na15-Na8-Na4-Na14=291.60      Na15-Na8-Na4-Na19=109.79      
Na15-Na8-Na4-Na22=178.63      Na15-Na8-Na4-Cl30=323.50      Na15-Na8-Na4-Cl33=145.81      Na15-Na8-Na4-Cl36=232.51      
Na15-Na8-Na4-Cl37= 53.96      Na15-Na8-Na4-Cl41= 55.83      Na22-Na8-Na4-Na2=182.82       Na22-Na8-Na4-Na3=291.42       
Na22-Na8-Na4-Na7=236.38       Na22-Na8-Na4-Na11=182.88      Na22-Na8-Na4-Na14=112.97      Na22-Na8-Na4-Na19=291.17      
Na22-Na8-Na4-Cl30=144.87      Na22-Na8-Na4-Cl33=327.18      Na22-Na8-Na4-Cl36= 53.88      Na22-Na8-Na4-Cl37=235.33      
Na22-Na8-Na4-Cl41=237.20      Na24-Na8-Na4-Na2=270.51       Na24-Na8-Na4-Na3= 19.11       Na24-Na8-Na4-Na7=324.07       
Na24-Na8-Na4-Na11=270.56      Na24-Na8-Na4-Na14=200.66      Na24-Na8-Na4-Na19= 18.85      Na24-Na8-Na4-Na22= 87.69      
Na24-Na8-Na4-Cl30=232.56      Na24-Na8-Na4-Cl33= 54.87      Na24-Na8-Na4-Cl36=141.57      Na24-Na8-Na4-Cl37=323.02      
Na24-Na8-Na4-Cl41=324.89      Cl27-Na8-Na4-Na2=302.58       Cl27-Na8-Na4-Na3= 51.18       Cl27-Na8-Na4-Na7=356.14       
Cl27-Na8-Na4-Na11=302.64      Cl27-Na8-Na4-Na14=232.73      Cl27-Na8-Na4-Na19= 50.93      Cl27-Na8-Na4-Na22=119.76      
Cl27-Na8-Na4-Cl30=264.63      Cl27-Na8-Na4-Cl33= 86.94      Cl27-Na8-Na4-Cl36=173.64      Cl27-Na8-Na4-Cl37=355.09      
Cl27-Na8-Na4-Cl41=356.96      Cl31-Na8-Na4-Na2= 32.78       Cl31-Na8-Na4-Na3=141.38       Cl31-Na8-Na4-Na7= 86.34       
Cl31-Na8-Na4-Na11= 32.84      Cl31-Na8-Na4-Na14=322.93      Cl31-Na8-Na4-Na19=141.12      Cl31-Na8-Na4-Na22=209.96      
Cl31-Na8-Na4-Cl30=354.83      Cl31-Na8-Na4-Cl33=177.14      Cl31-Na8-Na4-Cl36=263.84      Cl31-Na8-Na4-Cl37= 85.29      
Cl31-Na8-Na4-Cl41= 87.16      Cl36-Na8-Na4-Na2=128.94       Cl36-Na8-Na4-Na3=237.54       Cl36-Na8-Na4-Na7=182.50       
Cl36-Na8-Na4-Na11=128.99      Cl36-Na8-Na4-Na14= 59.09      Cl36-Na8-Na4-Na19=237.28      Cl36-Na8-Na4-Na22=306.12      
Cl36-Na8-Na4-Cl30= 90.99      Cl36-Na8-Na4-Cl33=273.30      Cl36-Na8-Na4-Cl37=181.45      Cl36-Na8-Na4-Cl41=183.32      
Cl41-Na8-Na4-Na2=305.62       Cl41-Na8-Na4-Na3= 54.22       Cl41-Na8-Na4-Na7=359.18       Cl41-Na8-Na4-Na11=305.68      
Cl41-Na8-Na4-Na14=235.77      Cl41-Na8-Na4-Na19= 53.97      Cl41-Na8-Na4-Na22=122.80      Cl41-Na8-Na4-Cl30=267.67      
Cl41-Na8-Na4-Cl33= 89.98      Cl41-Na8-Na4-Cl36=176.68      Cl41-Na8-Na4-Cl37=358.13      Cl46-Na8-Na4-Na2=216.76       
Cl46-Na8-Na4-Na3=325.36       Cl46-Na8-Na4-Na7=270.32       Cl46-Na8-Na4-Na11=216.82      Cl46-Na8-Na4-Na14=146.92      
Cl46-Na8-Na4-Na19=325.11      Cl46-Na8-Na4-Na22= 33.95      Cl46-Na8-Na4-Cl30=178.82      Cl46-Na8-Na4-Cl33=  1.13      
Cl46-Na8-Na4-Cl36= 87.83      Cl46-Na8-Na4-Cl37=269.28      Cl46-Na8-Na4-Cl41=271.15      O66-Na8-Na4-Na2=126.04        
O66-Na8-Na4-Na3=234.64        O66-Na8-Na4-Na7=179.60        O66-Na8-Na4-Na11=126.10       O66-Na8-Na4-Na14= 56.20       
O66-Na8-Na4-Na19=234.39       O66-Na8-Na4-Na22=303.22       O66-Na8-Na4-Cl30= 88.10       O66-Na8-Na4-Cl33=270.41       
O66-Na8-Na4-Cl36=357.11       O66-Na8-Na4-Cl37=178.56       O66-Na8-Na4-Cl41=180.42       Na3-Na8-Na5-Na1=288.13        
Na3-Na8-Na5-Na6=234.95        Na3-Na8-Na5-Na7= 53.89        Na3-Na8-Na5-Na9=358.57        Na3-Na8-Na5-Na11=108.99       
Na3-Na8-Na5-Na13=291.63       Na3-Na8-Na5-Na15=181.27       Na3-Na8-Na5-Na16=111.42       Na3-Na8-Na5-Na18=182.04       
Na3-Na8-Na5-Na25=244.19       Na3-Na8-Na5-Cl26=237.61       Na3-Na8-Na5-Cl27=238.20       Na3-Na8-Na5-Cl28= 52.47       
Na3-Na8-Na5-Cl34=146.32       Na3-Na8-Na5-Cl41= 53.08       Na3-Na8-Na5-Cl45=324.14       Na4-Na8-Na5-Na1=234.43        
Na4-Na8-Na5-Na3=306.30        Na4-Na8-Na5-Na6=181.26        Na4-Na8-Na5-Na7=  0.19        Na4-Na8-Na5-Na9=304.87        
Na4-Na8-Na5-Na11= 55.30       Na4-Na8-Na5-Na13=237.93       Na4-Na8-Na5-Na15=127.58       Na4-Na8-Na5-Na16= 57.72       
Na4-Na8-Na5-Na18=128.34       Na4-Na8-Na5-Na25=190.50       Na4-Na8-Na5-Cl26=183.92       Na4-Na8-Na5-Cl27=184.50       
Na4-Na8-Na5-Cl28=358.77       Na4-Na8-Na5-Cl34= 92.62       Na4-Na8-Na5-Cl41=359.39       Na4-Na8-Na5-Cl45=270.44       
Na11-Na8-Na5-Na1=179.14       Na11-Na8-Na5-Na3=251.01       Na11-Na8-Na5-Na6=125.96       Na11-Na8-Na5-Na7=304.90       
Na11-Na8-Na5-Na9=249.58       Na11-Na8-Na5-Na13=182.64      Na11-Na8-Na5-Na15= 72.28      Na11-Na8-Na5-Na16=  2.43      
Na11-Na8-Na5-Na18= 73.05      Na11-Na8-Na5-Na25=135.20      Na11-Na8-Na5-Cl26=128.62      Na11-Na8-Na5-Cl27=129.21      
Na11-Na8-Na5-Cl28=303.48      Na11-Na8-Na5-Cl34= 37.33      Na11-Na8-Na5-Cl41=304.09      Na11-Na8-Na5-Cl45=215.15      
Na13-Na8-Na5-Na1=356.50       Na13-Na8-Na5-Na3= 68.37       Na13-Na8-Na5-Na6=303.32       Na13-Na8-Na5-Na7=122.26       
Na13-Na8-Na5-Na9= 66.94       Na13-Na8-Na5-Na11=177.36      Na13-Na8-Na5-Na15=249.64      Na13-Na8-Na5-Na16=179.79      
Na13-Na8-Na5-Na18=250.41      Na13-Na8-Na5-Na25=312.57      Na13-Na8-Na5-Cl26=305.99      Na13-Na8-Na5-Cl27=306.57      
Na13-Na8-Na5-Cl28=120.84      Na13-Na8-Na5-Cl34=214.69      Na13-Na8-Na5-Cl41=121.45      Na13-Na8-Na5-Cl45= 32.51      
Na14-Na8-Na5-Na1=183.05       Na14-Na8-Na5-Na3=254.92       Na14-Na8-Na5-Na6=129.87       Na14-Na8-Na5-Na7=308.81       
Na14-Na8-Na5-Na9=253.49       Na14-Na8-Na5-Na11=  3.91      Na14-Na8-Na5-Na13=186.55      Na14-Na8-Na5-Na15= 76.19      
Na14-Na8-Na5-Na16=  6.34      Na14-Na8-Na5-Na18= 76.96      Na14-Na8-Na5-Na25=139.12      Na14-Na8-Na5-Cl26=132.54      
Na14-Na8-Na5-Cl27=133.12      Na14-Na8-Na5-Cl28=307.39      Na14-Na8-Na5-Cl34= 41.24      Na14-Na8-Na5-Cl41=308.00      
Na14-Na8-Na5-Cl45=219.06      Na15-Na8-Na5-Na1=106.86       Na15-Na8-Na5-Na3=178.73       Na15-Na8-Na5-Na6= 53.68       
Na15-Na8-Na5-Na7=232.61       Na15-Na8-Na5-Na9=177.29       Na15-Na8-Na5-Na11=287.72      Na15-Na8-Na5-Na13=110.36      
Na15-Na8-Na5-Na16=290.15      Na15-Na8-Na5-Na18=  0.77      Na15-Na8-Na5-Na25= 62.92      Na15-Na8-Na5-Cl26= 56.34      
Na15-Na8-Na5-Cl27= 56.93      Na15-Na8-Na5-Cl28=231.19      Na15-Na8-Na5-Cl34=325.04      Na15-Na8-Na5-Cl41=231.81      
Na15-Na8-Na5-Cl45=142.86      Na22-Na8-Na5-Na1=285.24       Na22-Na8-Na5-Na3=357.11       Na22-Na8-Na5-Na6=232.06       
Na22-Na8-Na5-Na7= 51.00       Na22-Na8-Na5-Na9=355.68       Na22-Na8-Na5-Na11=106.10      Na22-Na8-Na5-Na13=288.74      
Na22-Na8-Na5-Na15=178.38      Na22-Na8-Na5-Na16=108.53      Na22-Na8-Na5-Na18=179.15      Na22-Na8-Na5-Na25=241.30      
Na22-Na8-Na5-Cl26=234.72      Na22-Na8-Na5-Cl27=235.31      Na22-Na8-Na5-Cl28= 49.57      Na22-Na8-Na5-Cl34=143.43      
Na22-Na8-Na5-Cl41= 50.19      Na22-Na8-Na5-Cl45=321.24      Na24-Na8-Na5-Na1= 47.99       Na24-Na8-Na5-Na3=119.86       
Na24-Na8-Na5-Na6=354.81       Na24-Na8-Na5-Na7=173.74       Na24-Na8-Na5-Na9=118.42       Na24-Na8-Na5-Na11=228.85      
Na24-Na8-Na5-Na13= 51.48      Na24-Na8-Na5-Na15=301.13      Na24-Na8-Na5-Na16=231.28      Na24-Na8-Na5-Na18=301.89      
Na24-Na8-Na5-Na25=  4.05      Na24-Na8-Na5-Cl26=357.47      Na24-Na8-Na5-Cl27=358.06      Na24-Na8-Na5-Cl28=172.32      
Na24-Na8-Na5-Cl34=266.17      Na24-Na8-Na5-Cl41=172.94      Na24-Na8-Na5-Cl45= 83.99      Cl27-Na8-Na5-Na1= 49.93       
Cl27-Na8-Na5-Na3=121.80       Cl27-Na8-Na5-Na6=356.75       Cl27-Na8-Na5-Na7=175.69       Cl27-Na8-Na5-Na9=120.37       
Cl27-Na8-Na5-Na11=230.79      Cl27-Na8-Na5-Na13= 53.43      Cl27-Na8-Na5-Na15=303.07      Cl27-Na8-Na5-Na16=233.22      
Cl27-Na8-Na5-Na18=303.84      Cl27-Na8-Na5-Na25=  6.00      Cl27-Na8-Na5-Cl26=359.41      Cl27-Na8-Na5-Cl28=174.27      
Cl27-Na8-Na5-Cl34=268.12      Cl27-Na8-Na5-Cl41=174.88      Cl27-Na8-Na5-Cl45= 85.94      Cl31-Na8-Na5-Na1=146.28       
Cl31-Na8-Na5-Na3=218.15       Cl31-Na8-Na5-Na6= 93.10       Cl31-Na8-Na5-Na7=272.03       Cl31-Na8-Na5-Na9=216.72       
Cl31-Na8-Na5-Na11=327.14      Cl31-Na8-Na5-Na13=149.78      Cl31-Na8-Na5-Na15= 39.42      Cl31-Na8-Na5-Na16=329.57      
Cl31-Na8-Na5-Na18= 40.19      Cl31-Na8-Na5-Na25=102.34      Cl31-Na8-Na5-Cl26= 95.76      Cl31-Na8-Na5-Cl27= 96.35      
Cl31-Na8-Na5-Cl28=270.61      Cl31-Na8-Na5-Cl34=  4.46      Cl31-Na8-Na5-Cl41=271.23      Cl31-Na8-Na5-Cl45=182.28      
Cl36-Na8-Na5-Na1=236.86       Cl36-Na8-Na5-Na3=308.73       Cl36-Na8-Na5-Na6=183.68       Cl36-Na8-Na5-Na7=  2.62       
Cl36-Na8-Na5-Na9=307.30       Cl36-Na8-Na5-Na11= 57.72      Cl36-Na8-Na5-Na13=240.36      Cl36-Na8-Na5-Na15=130.00      
Cl36-Na8-Na5-Na16= 60.15      Cl36-Na8-Na5-Na18=130.77      Cl36-Na8-Na5-Na25=192.92      Cl36-Na8-Na5-Cl26=186.34      
Cl36-Na8-Na5-Cl27=186.93      Cl36-Na8-Na5-Cl28=  1.20      Cl36-Na8-Na5-Cl34= 95.05      Cl36-Na8-Na5-Cl41=  1.81      
Cl36-Na8-Na5-Cl45=272.87      Cl41-Na8-Na5-Na1=235.05       Cl41-Na8-Na5-Na3=306.92       Cl41-Na8-Na5-Na6=181.87       
Cl41-Na8-Na5-Na7=  0.81       Cl41-Na8-Na5-Na9=305.49       Cl41-Na8-Na5-Na11= 55.91      Cl41-Na8-Na5-Na13=238.55      
Cl41-Na8-Na5-Na15=128.19      Cl41-Na8-Na5-Na16= 58.34      Cl41-Na8-Na5-Na18=128.96      Cl41-Na8-Na5-Na25=191.11      
Cl41-Na8-Na5-Cl26=184.53      Cl41-Na8-Na5-Cl27=185.12      Cl41-Na8-Na5-Cl28=359.39      Cl41-Na8-Na5-Cl34= 93.24      
Cl41-Na8-Na5-Cl45=271.05      Cl46-Na8-Na5-Na1=322.05       Cl46-Na8-Na5-Na3= 33.92       Cl46-Na8-Na5-Na6=268.87       
Cl46-Na8-Na5-Na7= 87.81       Cl46-Na8-Na5-Na9= 32.49       Cl46-Na8-Na5-Na11=142.91      Cl46-Na8-Na5-Na13=325.55      
Cl46-Na8-Na5-Na15=215.19      Cl46-Na8-Na5-Na16=145.34      Cl46-Na8-Na5-Na18=215.96      Cl46-Na8-Na5-Na25=278.11      
Cl46-Na8-Na5-Cl26=271.53      Cl46-Na8-Na5-Cl27=272.12      Cl46-Na8-Na5-Cl28= 86.39      Cl46-Na8-Na5-Cl34=180.24      
Cl46-Na8-Na5-Cl41= 87.00      Cl46-Na8-Na5-Cl45=358.06      O66-Na8-Na5-Na1= 54.60        O66-Na8-Na5-Na3=126.47        
O66-Na8-Na5-Na6=  1.42        O66-Na8-Na5-Na7=180.36        O66-Na8-Na5-Na9=125.04        O66-Na8-Na5-Na11=235.46       
O66-Na8-Na5-Na13= 58.10       O66-Na8-Na5-Na15=307.74       O66-Na8-Na5-Na16=237.89       O66-Na8-Na5-Na18=308.51       
O66-Na8-Na5-Na25= 10.66       O66-Na8-Na5-Cl26=  4.08       O66-Na8-Na5-Cl27=  4.67       O66-Na8-Na5-Cl28=178.94       
O66-Na8-Na5-Cl34=272.79       O66-Na8-Na5-Cl41=179.55       O66-Na8-Na5-Cl45= 90.60       Na3-Na9-Na1-Na5=303.98        
Na3-Na9-Na1-Na6=305.13        Na3-Na9-Na1-Na10=123.66       Na3-Na9-Na1-Na13=  0.30       Na3-Na9-Na1-Na20= 52.18       
Na3-Na9-Na1-Na23= 55.39       Na3-Na9-Na1-Na25=234.92       Na3-Na9-Na1-Cl26=267.67       Na3-Na9-Na1-Cl35= 90.96       
Na3-Na9-Na1-Cl39=359.63       Na3-Na9-Na1-Cl45=  2.17       Na3-Na9-Na1-Cl50=180.52       Na5-Na9-Na1-Na6=  1.15        
Na5-Na9-Na1-Na10=179.68       Na5-Na9-Na1-Na13= 56.32       Na5-Na9-Na1-Na20=108.20       Na5-Na9-Na1-Na23=111.41       
Na5-Na9-Na1-Na25=290.94       Na5-Na9-Na1-Cl26=323.70       Na5-Na9-Na1-Cl35=146.98       Na5-Na9-Na1-Cl39= 55.65       
Na5-Na9-Na1-Cl45= 58.19       Na5-Na9-Na1-Cl50=236.54       Na7-Na9-Na1-Na5=358.76        Na7-Na9-Na1-Na6=359.92        
Na7-Na9-Na1-Na10=178.45       Na7-Na9-Na1-Na13= 55.08       Na7-Na9-Na1-Na20=106.97       Na7-Na9-Na1-Na23=110.17       
Na7-Na9-Na1-Na25=289.70       Na7-Na9-Na1-Cl26=322.46       Na7-Na9-Na1-Cl35=145.74       Na7-Na9-Na1-Cl39= 54.41       
Na7-Na9-Na1-Cl45= 56.95       Na7-Na9-Na1-Cl50=235.30       Na10-Na9-Na1-Na5=180.32       Na10-Na9-Na1-Na6=181.47       
Na10-Na9-Na1-Na13=236.64      Na10-Na9-Na1-Na20=288.52      Na10-Na9-Na1-Na23=291.73      Na10-Na9-Na1-Na25=111.26      
Na10-Na9-Na1-Cl26=144.01      Na10-Na9-Na1-Cl35=327.30      Na10-Na9-Na1-Cl39=235.97      Na10-Na9-Na1-Cl45=238.51      
Na10-Na9-Na1-Cl50= 56.86      Na12-Na9-Na1-Na5=250.42       Na12-Na9-Na1-Na6=251.58       Na12-Na9-Na1-Na10= 70.11      
Na12-Na9-Na1-Na13=306.74      Na12-Na9-Na1-Na20=358.63      Na12-Na9-Na1-Na23=  1.83      Na12-Na9-Na1-Na25=181.36      
Na12-Na9-Na1-Cl26=214.12      Na12-Na9-Na1-Cl35= 37.40      Na12-Na9-Na1-Cl39=306.07      Na12-Na9-Na1-Cl45=308.61      
Na12-Na9-Na1-Cl50=126.96      Na23-Na9-Na1-Na5=248.59       Na23-Na9-Na1-Na6=249.74       Na23-Na9-Na1-Na10= 68.27      
Na23-Na9-Na1-Na13=304.91      Na23-Na9-Na1-Na20=356.79      Na23-Na9-Na1-Na25=179.53      Na23-Na9-Na1-Cl26=212.29      
Na23-Na9-Na1-Cl35= 35.57      Na23-Na9-Na1-Cl39=304.24      Na23-Na9-Na1-Cl45=306.78      Na23-Na9-Na1-Cl50=125.13      
Na25-Na9-Na1-Na5= 69.06       Na25-Na9-Na1-Na6= 70.21       Na25-Na9-Na1-Na10=248.74      Na25-Na9-Na1-Na13=125.38      
Na25-Na9-Na1-Na20=177.26      Na25-Na9-Na1-Na23=180.47      Na25-Na9-Na1-Cl26= 32.76      Na25-Na9-Na1-Cl35=216.04      
Na25-Na9-Na1-Cl39=124.71      Na25-Na9-Na1-Cl45=127.25      Na25-Na9-Na1-Cl50=305.60      Cl28-Na9-Na1-Na5= 35.44       
Cl28-Na9-Na1-Na6= 36.59       Cl28-Na9-Na1-Na10=215.12      Cl28-Na9-Na1-Na13= 91.76      Cl28-Na9-Na1-Na20=143.64      
Cl28-Na9-Na1-Na23=146.85      Cl28-Na9-Na1-Na25=326.38      Cl28-Na9-Na1-Cl26=359.13      Cl28-Na9-Na1-Cl35=182.42      
Cl28-Na9-Na1-Cl39= 91.09      Cl28-Na9-Na1-Cl45= 93.63      Cl28-Na9-Na1-Cl50=271.98      Cl40-Na9-Na1-Na5=305.21       
Cl40-Na9-Na1-Na6=306.37       Cl40-Na9-Na1-Na10=124.90      Cl40-Na9-Na1-Na13=  1.53      Cl40-Na9-Na1-Na20= 53.42      
Cl40-Na9-Na1-Na23= 56.62      Cl40-Na9-Na1-Na25=236.15      Cl40-Na9-Na1-Cl26=268.91      Cl40-Na9-Na1-Cl35= 92.19      
Cl40-Na9-Na1-Cl39=  0.86      Cl40-Na9-Na1-Cl45=  3.40      Cl40-Na9-Na1-Cl50=181.75      Cl45-Na9-Na1-Na5=301.81       
Cl45-Na9-Na1-Na6=302.96       Cl45-Na9-Na1-Na10=121.49      Cl45-Na9-Na1-Na13=358.13      Cl45-Na9-Na1-Na20= 50.01      
Cl45-Na9-Na1-Na23= 53.22      Cl45-Na9-Na1-Na25=232.75      Cl45-Na9-Na1-Cl26=265.51      Cl45-Na9-Na1-Cl35= 88.79      
Cl45-Na9-Na1-Cl39=357.46      Cl45-Na9-Na1-Cl50=178.35      Cl48-Na9-Na1-Na5=213.11       Cl48-Na9-Na1-Na6=214.26       
Cl48-Na9-Na1-Na10= 32.79      Cl48-Na9-Na1-Na13=269.43      Cl48-Na9-Na1-Na20=321.31      Cl48-Na9-Na1-Na23=324.52      
Cl48-Na9-Na1-Na25=144.05      Cl48-Na9-Na1-Cl26=176.80      Cl48-Na9-Na1-Cl35=  0.09      Cl48-Na9-Na1-Cl39=268.76      
Cl48-Na9-Na1-Cl45=271.30      Cl48-Na9-Na1-Cl50= 89.65      Cl50-Na9-Na1-Na5=123.46       Cl50-Na9-Na1-Na6=124.61       
Cl50-Na9-Na1-Na10=303.14      Cl50-Na9-Na1-Na13=179.78      Cl50-Na9-Na1-Na20=231.66      Cl50-Na9-Na1-Na23=234.87      
Cl50-Na9-Na1-Na25= 54.40      Cl50-Na9-Na1-Cl26= 87.16      Cl50-Na9-Na1-Cl35=270.44      Cl50-Na9-Na1-Cl39=179.11      
Cl50-Na9-Na1-Cl45=181.65      Na1-Na9-Na3-Na4=125.78        Na1-Na9-Na3-Na5= 54.94        Na1-Na9-Na3-Na7=124.61        
Na1-Na9-Na3-Na8= 53.50        Na1-Na9-Na3-Na12=232.90       Na1-Na9-Na3-Na13=359.70       Na1-Na9-Na3-Na17=303.12       
Na1-Na9-Na3-Na19=179.38       Na1-Na9-Na3-Na21=232.32       Na1-Na9-Na3-Na22=172.37       Na1-Na9-Na3-Na23=302.95       
Na1-Na9-Na3-Cl33=178.50       Na1-Na9-Na3-Cl40=178.80       Na1-Na9-Na3-Cl41= 89.52       Na1-Na9-Na3-Cl45=357.87       
Na1-Na9-Na3-Cl46=  0.63       Na1-Na9-Na3-Cl49=268.34       Na5-Na9-Na3-Na4= 70.84        Na5-Na9-Na3-Na7= 69.67        
Na5-Na9-Na3-Na8=358.55        Na5-Na9-Na3-Na12=177.96       Na5-Na9-Na3-Na13=304.75       Na5-Na9-Na3-Na17=248.18       
Na5-Na9-Na3-Na19=124.44       Na5-Na9-Na3-Na21=177.38       Na5-Na9-Na3-Na22=117.42       Na5-Na9-Na3-Na23=248.01       
Na5-Na9-Na3-Cl33=123.56       Na5-Na9-Na3-Cl40=123.86       Na5-Na9-Na3-Cl41= 34.58       Na5-Na9-Na3-Cl45=302.92       
Na5-Na9-Na3-Cl46=305.68       Na5-Na9-Na3-Cl49=213.40       Na7-Na9-Na3-Na4=  1.17        Na7-Na9-Na3-Na5=290.33        
Na7-Na9-Na3-Na8=288.89        Na7-Na9-Na3-Na12=108.29       Na7-Na9-Na3-Na13=235.09       Na7-Na9-Na3-Na17=178.51       
Na7-Na9-Na3-Na19= 54.77       Na7-Na9-Na3-Na21=107.72       Na7-Na9-Na3-Na22= 47.76       Na7-Na9-Na3-Na23=178.34       
Na7-Na9-Na3-Cl33= 53.89       Na7-Na9-Na3-Cl40= 54.19       Na7-Na9-Na3-Cl41=324.91       Na7-Na9-Na3-Cl45=233.26       
Na7-Na9-Na3-Cl46=236.02       Na7-Na9-Na3-Cl49=143.73       Na10-Na9-Na3-Na4=179.37       Na10-Na9-Na3-Na5=108.53       
Na10-Na9-Na3-Na7=178.20       Na10-Na9-Na3-Na8=107.09       Na10-Na9-Na3-Na12=286.49      Na10-Na9-Na3-Na13= 53.29      
Na10-Na9-Na3-Na17=356.71      Na10-Na9-Na3-Na19=232.97      Na10-Na9-Na3-Na21=285.91      Na10-Na9-Na3-Na22=225.96      
Na10-Na9-Na3-Na23=356.54      Na10-Na9-Na3-Cl33=232.09      Na10-Na9-Na3-Cl40=232.39      Na10-Na9-Na3-Cl41=143.11      
Na10-Na9-Na3-Cl45= 51.46      Na10-Na9-Na3-Cl46= 54.22      Na10-Na9-Na3-Cl49=321.93      Na12-Na9-Na3-Na4=252.88       
Na12-Na9-Na3-Na5=182.04       Na12-Na9-Na3-Na7=251.71       Na12-Na9-Na3-Na8=180.59       Na12-Na9-Na3-Na13=126.79      
Na12-Na9-Na3-Na17= 70.22      Na12-Na9-Na3-Na19=306.48      Na12-Na9-Na3-Na21=359.42      Na12-Na9-Na3-Na22=299.46      
Na12-Na9-Na3-Na23= 70.05      Na12-Na9-Na3-Cl33=305.60      Na12-Na9-Na3-Cl40=305.90      Na12-Na9-Na3-Cl41=216.62      
Na12-Na9-Na3-Cl45=124.96      Na12-Na9-Na3-Cl46=127.72      Na12-Na9-Na3-Cl49= 35.44      Na23-Na9-Na3-Na4=182.83       
Na23-Na9-Na3-Na5=111.99       Na23-Na9-Na3-Na7=181.66       Na23-Na9-Na3-Na8=110.55       Na23-Na9-Na3-Na12=289.95      
Na23-Na9-Na3-Na13= 56.75      Na23-Na9-Na3-Na17=  0.17      Na23-Na9-Na3-Na19=236.43      Na23-Na9-Na3-Na21=289.37      
Na23-Na9-Na3-Na22=229.42      Na23-Na9-Na3-Cl33=235.55      Na23-Na9-Na3-Cl40=235.85      Na23-Na9-Na3-Cl41=146.57      
Na23-Na9-Na3-Cl45= 54.92      Na23-Na9-Na3-Cl46= 57.68      Na23-Na9-Na3-Cl49=325.39      Na25-Na9-Na3-Na4= 72.37       
Na25-Na9-Na3-Na5=  1.53       Na25-Na9-Na3-Na7= 71.20       Na25-Na9-Na3-Na8=  0.09       Na25-Na9-Na3-Na12=179.49      
Na25-Na9-Na3-Na13=306.29      Na25-Na9-Na3-Na17=249.71      Na25-Na9-Na3-Na19=125.97      Na25-Na9-Na3-Na21=178.91      
Na25-Na9-Na3-Na22=118.96      Na25-Na9-Na3-Na23=249.54      Na25-Na9-Na3-Cl33=125.09      Na25-Na9-Na3-Cl40=125.39      
Na25-Na9-Na3-Cl41= 36.11      Na25-Na9-Na3-Cl45=304.46      Na25-Na9-Na3-Cl46=307.21      Na25-Na9-Na3-Cl49=214.93      
Cl28-Na9-Na3-Na4= 35.38       Cl28-Na9-Na3-Na5=324.54       Cl28-Na9-Na3-Na7= 34.21       Cl28-Na9-Na3-Na8=323.10       
Cl28-Na9-Na3-Na12=142.50      Cl28-Na9-Na3-Na13=269.30      Cl28-Na9-Na3-Na17=212.72      Cl28-Na9-Na3-Na19= 88.98      
Cl28-Na9-Na3-Na21=141.92      Cl28-Na9-Na3-Na22= 81.97      Cl28-Na9-Na3-Na23=212.55      Cl28-Na9-Na3-Cl33= 88.10      
Cl28-Na9-Na3-Cl40= 88.40      Cl28-Na9-Na3-Cl41=359.12      Cl28-Na9-Na3-Cl45=267.46      Cl28-Na9-Na3-Cl46=270.22      
Cl28-Na9-Na3-Cl49=177.94      Cl40-Na9-Na3-Na4=306.98       Cl40-Na9-Na3-Na5=236.14       Cl40-Na9-Na3-Na7=305.81       
Cl40-Na9-Na3-Na8=234.70       Cl40-Na9-Na3-Na12= 54.10      Cl40-Na9-Na3-Na13=180.90      Cl40-Na9-Na3-Na17=124.32      
Cl40-Na9-Na3-Na19=  0.58      Cl40-Na9-Na3-Na21= 53.52      Cl40-Na9-Na3-Na22=353.57      Cl40-Na9-Na3-Na23=124.15      
Cl40-Na9-Na3-Cl33=359.70      Cl40-Na9-Na3-Cl41=270.72      Cl40-Na9-Na3-Cl45=179.07      Cl40-Na9-Na3-Cl46=181.82      
Cl40-Na9-Na3-Cl49= 89.54      Cl45-Na9-Na3-Na4=127.92       Cl45-Na9-Na3-Na5= 57.08       Cl45-Na9-Na3-Na7=126.74       
Cl45-Na9-Na3-Na8= 55.63       Cl45-Na9-Na3-Na12=235.04      Cl45-Na9-Na3-Na13=  1.83      Cl45-Na9-Na3-Na17=305.26      
Cl45-Na9-Na3-Na19=181.51      Cl45-Na9-Na3-Na21=234.46      Cl45-Na9-Na3-Na22=174.50      Cl45-Na9-Na3-Na23=305.08      
Cl45-Na9-Na3-Cl33=180.63      Cl45-Na9-Na3-Cl40=180.93      Cl45-Na9-Na3-Cl41= 91.66      Cl45-Na9-Na3-Cl46=  2.76      
Cl45-Na9-Na3-Cl49=270.47      Cl48-Na9-Na3-Na4=218.54       Cl48-Na9-Na3-Na5=147.70       Cl48-Na9-Na3-Na7=217.37       
Cl48-Na9-Na3-Na8=146.26       Cl48-Na9-Na3-Na12=325.66      Cl48-Na9-Na3-Na13= 92.46      Cl48-Na9-Na3-Na17= 35.88      
Cl48-Na9-Na3-Na19=272.14      Cl48-Na9-Na3-Na21=325.08      Cl48-Na9-Na3-Na22=265.13      Cl48-Na9-Na3-Na23= 35.71      
Cl48-Na9-Na3-Cl33=271.26      Cl48-Na9-Na3-Cl40=271.56      Cl48-Na9-Na3-Cl41=182.28      Cl48-Na9-Na3-Cl45= 90.63      
Cl48-Na9-Na3-Cl46= 93.39      Cl48-Na9-Na3-Cl49=  1.10      Cl50-Na9-Na3-Na4=125.25       Cl50-Na9-Na3-Na5= 54.41       
Cl50-Na9-Na3-Na7=124.07       Cl50-Na9-Na3-Na8= 52.96       Cl50-Na9-Na3-Na12=232.37      Cl50-Na9-Na3-Na13=359.16      
Cl50-Na9-Na3-Na17=302.59      Cl50-Na9-Na3-Na19=178.84      Cl50-Na9-Na3-Na21=231.79      Cl50-Na9-Na3-Na22=171.83      
Cl50-Na9-Na3-Na23=302.41      Cl50-Na9-Na3-Cl33=177.96      Cl50-Na9-Na3-Cl40=178.26      Cl50-Na9-Na3-Cl41= 88.99      
Cl50-Na9-Na3-Cl45=357.33      Cl50-Na9-Na3-Cl46=  0.09      Cl50-Na9-Na3-Cl49=267.80      Na1-Na9-Na5-Na3=251.97        
Na1-Na9-Na5-Na6=358.84        Na1-Na9-Na5-Na7=181.26        Na1-Na9-Na5-Na8=253.41        Na1-Na9-Na5-Na11=181.45       
Na1-Na9-Na5-Na13=304.60       Na1-Na9-Na5-Na15=293.83       Na1-Na9-Na5-Na16=125.43       Na1-Na9-Na5-Na18= 69.81       
Na1-Na9-Na5-Na25= 70.39       Na1-Na9-Na5-Cl26= 33.31       Na1-Na9-Na5-Cl27=304.00       Na1-Na9-Na5-Cl28=125.99       
Na1-Na9-Na5-Cl34=126.98       Na1-Na9-Na5-Cl41=218.00       Na1-Na9-Na5-Cl45=306.07       Na3-Na9-Na5-Na1=108.03        
Na3-Na9-Na5-Na6=106.87        Na3-Na9-Na5-Na7=289.29        Na3-Na9-Na5-Na8=  1.44        Na3-Na9-Na5-Na11=289.48       
Na3-Na9-Na5-Na13= 52.63       Na3-Na9-Na5-Na15= 41.86       Na3-Na9-Na5-Na16=233.46       Na3-Na9-Na5-Na18=177.84       
Na3-Na9-Na5-Na25=178.43       Na3-Na9-Na5-Cl26=141.34       Na3-Na9-Na5-Cl27= 52.04       Na3-Na9-Na5-Cl28=234.02       
Na3-Na9-Na5-Cl34=235.01       Na3-Na9-Na5-Cl41=326.03       Na3-Na9-Na5-Cl45= 54.10       Na7-Na9-Na5-Na1=178.74        
Na7-Na9-Na5-Na3= 70.71        Na7-Na9-Na5-Na6=177.58        Na7-Na9-Na5-Na8= 72.15        Na7-Na9-Na5-Na11=  0.19       
Na7-Na9-Na5-Na13=123.34       Na7-Na9-Na5-Na15=112.58       Na7-Na9-Na5-Na16=304.17       Na7-Na9-Na5-Na18=248.55       
Na7-Na9-Na5-Na25=249.14       Na7-Na9-Na5-Cl26=212.06       Na7-Na9-Na5-Cl27=122.75       Na7-Na9-Na5-Cl28=304.74       
Na7-Na9-Na5-Cl34=305.72       Na7-Na9-Na5-Cl41= 36.74       Na7-Na9-Na5-Cl45=124.81       Na10-Na9-Na5-Na1=  0.31       
Na10-Na9-Na5-Na3=252.27       Na10-Na9-Na5-Na6=359.14       Na10-Na9-Na5-Na7=181.56       Na10-Na9-Na5-Na8=253.72       
Na10-Na9-Na5-Na11=181.76      Na10-Na9-Na5-Na13=304.91      Na10-Na9-Na5-Na15=294.14      Na10-Na9-Na5-Na16=125.73      
Na10-Na9-Na5-Na18= 70.12      Na10-Na9-Na5-Na25= 70.70      Na10-Na9-Na5-Cl26= 33.62      Na10-Na9-Na5-Cl27=304.31      
Na10-Na9-Na5-Cl28=126.30      Na10-Na9-Na5-Cl34=127.28      Na10-Na9-Na5-Cl41=218.31      Na10-Na9-Na5-Cl45=306.38      
Na12-Na9-Na5-Na1=110.08       Na12-Na9-Na5-Na3=  2.05       Na12-Na9-Na5-Na6=108.92       Na12-Na9-Na5-Na7=291.34       
Na12-Na9-Na5-Na8=  3.49       Na12-Na9-Na5-Na11=291.53      Na12-Na9-Na5-Na13= 54.68      Na12-Na9-Na5-Na15= 43.91      
Na12-Na9-Na5-Na16=235.51      Na12-Na9-Na5-Na18=179.89      Na12-Na9-Na5-Na25=180.48      Na12-Na9-Na5-Cl26=143.39      
Na12-Na9-Na5-Cl27= 54.09      Na12-Na9-Na5-Cl28=236.07      Na12-Na9-Na5-Cl34=237.06      Na12-Na9-Na5-Cl41=328.08      
Na12-Na9-Na5-Cl45= 56.15      Na23-Na9-Na5-Na1= 54.94       Na23-Na9-Na5-Na3=306.91       Na23-Na9-Na5-Na6= 53.78       
Na23-Na9-Na5-Na7=236.20       Na23-Na9-Na5-Na8=308.35       Na23-Na9-Na5-Na11=236.39      Na23-Na9-Na5-Na13=359.54      
Na23-Na9-Na5-Na15=348.77      Na23-Na9-Na5-Na16=180.37      Na23-Na9-Na5-Na18=124.75      Na23-Na9-Na5-Na25=125.33      
Na23-Na9-Na5-Cl26= 88.25      Na23-Na9-Na5-Cl27=358.95      Na23-Na9-Na5-Cl28=180.93      Na23-Na9-Na5-Cl34=181.92      
Na23-Na9-Na5-Cl41=272.94      Na23-Na9-Na5-Cl45=  1.01      Na25-Na9-Na5-Na1=289.61       Na25-Na9-Na5-Na3=181.57       
Na25-Na9-Na5-Na6=288.44       Na25-Na9-Na5-Na7=110.86       Na25-Na9-Na5-Na8=183.02       Na25-Na9-Na5-Na11=111.06      
Na25-Na9-Na5-Na13=234.21      Na25-Na9-Na5-Na15=223.44      Na25-Na9-Na5-Na16= 55.03      Na25-Na9-Na5-Na18=359.42      
Na25-Na9-Na5-Cl26=322.92      Na25-Na9-Na5-Cl27=233.61      Na25-Na9-Na5-Cl28= 55.60      Na25-Na9-Na5-Cl34= 56.58      
Na25-Na9-Na5-Cl41=147.61      Na25-Na9-Na5-Cl45=235.68      Cl28-Na9-Na5-Na1=234.01       Cl28-Na9-Na5-Na3=125.98       
Cl28-Na9-Na5-Na6=232.85       Cl28-Na9-Na5-Na7= 55.26       Cl28-Na9-Na5-Na8=127.42       Cl28-Na9-Na5-Na11= 55.46      
Cl28-Na9-Na5-Na13=178.61      Cl28-Na9-Na5-Na15=167.84      Cl28-Na9-Na5-Na16=359.44      Cl28-Na9-Na5-Na18=303.82      
Cl28-Na9-Na5-Na25=304.40      Cl28-Na9-Na5-Cl26=267.32      Cl28-Na9-Na5-Cl27=178.01      Cl28-Na9-Na5-Cl34=  0.98      
Cl28-Na9-Na5-Cl41= 92.01      Cl28-Na9-Na5-Cl45=180.08      Cl40-Na9-Na5-Na1=144.98       Cl40-Na9-Na5-Na3= 36.95       
Cl40-Na9-Na5-Na6=143.82       Cl40-Na9-Na5-Na7=326.24       Cl40-Na9-Na5-Na8= 38.39       Cl40-Na9-Na5-Na11=326.43      
Cl40-Na9-Na5-Na13= 89.58      Cl40-Na9-Na5-Na15= 78.81      Cl40-Na9-Na5-Na16=270.41      Cl40-Na9-Na5-Na18=214.79      
Cl40-Na9-Na5-Na25=215.37      Cl40-Na9-Na5-Cl26=178.29      Cl40-Na9-Na5-Cl27= 88.99      Cl40-Na9-Na5-Cl28=270.97      
Cl40-Na9-Na5-Cl34=271.96      Cl40-Na9-Na5-Cl41=  2.98      Cl40-Na9-Na5-Cl45= 91.05      Cl45-Na9-Na5-Na1= 53.93       
Cl45-Na9-Na5-Na3=305.90       Cl45-Na9-Na5-Na6= 52.77       Cl45-Na9-Na5-Na7=235.19       Cl45-Na9-Na5-Na8=307.34       
Cl45-Na9-Na5-Na11=235.38      Cl45-Na9-Na5-Na13=358.53      Cl45-Na9-Na5-Na15=347.76      Cl45-Na9-Na5-Na16=179.36      
Cl45-Na9-Na5-Na18=123.74      Cl45-Na9-Na5-Na25=124.32      Cl45-Na9-Na5-Cl26= 87.24      Cl45-Na9-Na5-Cl27=357.94      
Cl45-Na9-Na5-Cl28=179.92      Cl45-Na9-Na5-Cl34=180.91      Cl45-Na9-Na5-Cl41=271.93      Cl48-Na9-Na5-Na1= 54.84       
Cl48-Na9-Na5-Na3=306.81       Cl48-Na9-Na5-Na6= 53.68       Cl48-Na9-Na5-Na7=236.10       Cl48-Na9-Na5-Na8=308.25       
Cl48-Na9-Na5-Na11=236.29      Cl48-Na9-Na5-Na13=359.44      Cl48-Na9-Na5-Na15=348.68      Cl48-Na9-Na5-Na16=180.27      
Cl48-Na9-Na5-Na18=124.65      Cl48-Na9-Na5-Na25=125.24      Cl48-Na9-Na5-Cl26= 88.16      Cl48-Na9-Na5-Cl27=358.85      
Cl48-Na9-Na5-Cl28=180.84      Cl48-Na9-Na5-Cl34=181.82      Cl48-Na9-Na5-Cl41=272.84      Cl48-Na9-Na5-Cl45=  0.91      
Cl50-Na9-Na5-Na1=322.74       Cl50-Na9-Na5-Na3=214.70       Cl50-Na9-Na5-Na6=321.57       Cl50-Na9-Na5-Na7=143.99       
Cl50-Na9-Na5-Na8=216.15       Cl50-Na9-Na5-Na11=144.19      Cl50-Na9-Na5-Na13=267.33      Cl50-Na9-Na5-Na15=256.57      
Cl50-Na9-Na5-Na16= 88.16      Cl50-Na9-Na5-Na18= 32.55      Cl50-Na9-Na5-Na25= 33.13      Cl50-Na9-Na5-Cl26=356.05      
Cl50-Na9-Na5-Cl27=266.74      Cl50-Na9-Na5-Cl28= 88.73      Cl50-Na9-Na5-Cl34= 89.71      Cl50-Na9-Na5-Cl41=180.74      
Cl50-Na9-Na5-Cl45=268.80      Na1-Na9-Na7-Na2=340.62        Na1-Na9-Na7-Na3=289.81        Na1-Na9-Na7-Na4=288.61        
Na1-Na9-Na7-Na5=  1.24        Na1-Na9-Na7-Na11=  1.04       Na1-Na9-Na7-Na16= 53.72       Na1-Na9-Na7-Na19=234.22       
Na1-Na9-Na7-Cl28= 57.38       Na1-Na9-Na7-Cl37=230.31       Na1-Na9-Na7-Cl38= 57.79       Na1-Na9-Na7-Cl40=233.34       
Na1-Na9-Na7-Cl41=324.38       Na3-Na9-Na7-Na2= 50.82        Na3-Na9-Na7-Na4=358.81        Na3-Na9-Na7-Na5= 71.43        
Na3-Na9-Na7-Na11= 71.24       Na3-Na9-Na7-Na16=123.91       Na3-Na9-Na7-Na19=304.41       Na3-Na9-Na7-Cl28=127.58       
Na3-Na9-Na7-Cl37=300.50       Na3-Na9-Na7-Cl38=127.98       Na3-Na9-Na7-Cl40=303.54       Na3-Na9-Na7-Cl41= 34.57       
Na5-Na9-Na7-Na2=339.39        Na5-Na9-Na7-Na3=288.57        Na5-Na9-Na7-Na4=287.38        Na5-Na9-Na7-Na11=359.81       
Na5-Na9-Na7-Na16= 52.48       Na5-Na9-Na7-Na19=232.98       Na5-Na9-Na7-Cl28= 56.15       Na5-Na9-Na7-Cl37=229.07       
Na5-Na9-Na7-Cl38= 56.56       Na5-Na9-Na7-Cl40=232.11       Na5-Na9-Na7-Cl41=323.14       Na10-Na9-Na7-Na2= 12.10       
Na10-Na9-Na7-Na3=321.28       Na10-Na9-Na7-Na4=320.09       Na10-Na9-Na7-Na5= 32.71       Na10-Na9-Na7-Na11= 32.52      
Na10-Na9-Na7-Na16= 85.19      Na10-Na9-Na7-Na19=265.69      Na10-Na9-Na7-Cl28= 88.86      Na10-Na9-Na7-Cl37=261.78      
Na10-Na9-Na7-Cl38= 89.27      Na10-Na9-Na7-Cl40=264.82      Na10-Na9-Na7-Cl41=355.85      Na12-Na9-Na7-Na2=106.08       
Na12-Na9-Na7-Na3= 55.26       Na12-Na9-Na7-Na4= 54.07       Na12-Na9-Na7-Na5=126.69       Na12-Na9-Na7-Na11=126.50      
Na12-Na9-Na7-Na16=179.17      Na12-Na9-Na7-Na19=359.67      Na12-Na9-Na7-Cl28=182.84      Na12-Na9-Na7-Cl37=355.76      
Na12-Na9-Na7-Cl38=183.24      Na12-Na9-Na7-Cl40=358.80      Na12-Na9-Na7-Cl41= 89.83      Na23-Na9-Na7-Na2= 52.47       
Na23-Na9-Na7-Na3=  1.65       Na23-Na9-Na7-Na4=  0.45       Na23-Na9-Na7-Na5= 73.08       Na23-Na9-Na7-Na11= 72.89      
Na23-Na9-Na7-Na16=125.56      Na23-Na9-Na7-Na19=306.06      Na23-Na9-Na7-Cl28=129.22      Na23-Na9-Na7-Cl37=302.15      
Na23-Na9-Na7-Cl38=129.63      Na23-Na9-Na7-Cl40=305.18      Na23-Na9-Na7-Cl41= 36.22      Na25-Na9-Na7-Na2=286.72       
Na25-Na9-Na7-Na3=235.90       Na25-Na9-Na7-Na4=234.71       Na25-Na9-Na7-Na5=307.33       Na25-Na9-Na7-Na11=307.14      
Na25-Na9-Na7-Na16=359.81      Na25-Na9-Na7-Na19=180.31      Na25-Na9-Na7-Cl28=  3.48      Na25-Na9-Na7-Cl37=176.40      
Na25-Na9-Na7-Cl38=  3.89      Na25-Na9-Na7-Cl40=179.44      Na25-Na9-Na7-Cl41=270.47      Cl28-Na9-Na7-Na2=283.24       
Cl28-Na9-Na7-Na3=232.42       Cl28-Na9-Na7-Na4=231.23       Cl28-Na9-Na7-Na5=303.85       Cl28-Na9-Na7-Na11=303.66      
Cl28-Na9-Na7-Na16=356.34      Cl28-Na9-Na7-Na19=176.83      Cl28-Na9-Na7-Cl37=172.93      Cl28-Na9-Na7-Cl38=  0.41      
Cl28-Na9-Na7-Cl40=175.96      Cl28-Na9-Na7-Cl41=266.99      Cl40-Na9-Na7-Na2=107.28       Cl40-Na9-Na7-Na3= 56.46       
Cl40-Na9-Na7-Na4= 55.27       Cl40-Na9-Na7-Na5=127.89       Cl40-Na9-Na7-Na11=127.70      Cl40-Na9-Na7-Na16=180.38      
Cl40-Na9-Na7-Na19=  0.87      Cl40-Na9-Na7-Cl28=184.04      Cl40-Na9-Na7-Cl37=356.97      Cl40-Na9-Na7-Cl38=184.45      
Cl40-Na9-Na7-Cl41= 91.03      Cl45-Na9-Na7-Na2= 16.34       Cl45-Na9-Na7-Na3=325.52       Cl45-Na9-Na7-Na4=324.33       
Cl45-Na9-Na7-Na5= 36.95       Cl45-Na9-Na7-Na11= 36.76      Cl45-Na9-Na7-Na16= 89.43      Cl45-Na9-Na7-Na19=269.93      
Cl45-Na9-Na7-Cl28= 93.09      Cl45-Na9-Na7-Cl37=266.02      Cl45-Na9-Na7-Cl38= 93.50      Cl45-Na9-Na7-Cl40=269.05      
Cl45-Na9-Na7-Cl41=  0.09      Cl48-Na9-Na7-Na2=108.74       Cl48-Na9-Na7-Na3= 57.92       Cl48-Na9-Na7-Na4= 56.73       
Cl48-Na9-Na7-Na5=129.35       Cl48-Na9-Na7-Na11=129.16      Cl48-Na9-Na7-Na16=181.83      Cl48-Na9-Na7-Na19=  2.33      
Cl48-Na9-Na7-Cl28=185.50      Cl48-Na9-Na7-Cl37=358.42      Cl48-Na9-Na7-Cl38=185.90      Cl48-Na9-Na7-Cl40=  1.46      
Cl48-Na9-Na7-Cl41= 92.49      Cl50-Na9-Na7-Na2=284.56       Cl50-Na9-Na7-Na3=233.74       Cl50-Na9-Na7-Na4=232.55       
Cl50-Na9-Na7-Na5=305.17       Cl50-Na9-Na7-Na11=304.98      Cl50-Na9-Na7-Na16=357.65      Cl50-Na9-Na7-Na19=178.15      
Cl50-Na9-Na7-Cl28=  1.32      Cl50-Na9-Na7-Cl37=174.24      Cl50-Na9-Na7-Cl38=  1.73      Cl50-Na9-Na7-Cl40=177.28      
Cl50-Na9-Na7-Cl41=268.31      Na9-Na10-Na1-Na5=  0.31       Na9-Na10-Na1-Na6= 18.09       Na9-Na10-Na1-Na13= 69.29      
Na9-Na10-Na1-Na20=121.94      Na9-Na10-Na1-Na23= 71.84      Na9-Na10-Na1-Na25=306.09      Na9-Na10-Na1-Cl26=304.96      
Na9-Na10-Na1-Cl35=130.54      Na9-Na10-Na1-Cl39=121.13      Na9-Na10-Na1-Cl45= 37.18      Na9-Na10-Na1-Cl50=300.81      
Na23-Na10-Na1-Na5=288.47      Na23-Na10-Na1-Na6=306.25      Na23-Na10-Na1-Na9=288.16      Na23-Na10-Na1-Na13=357.45     
Na23-Na10-Na1-Na20= 50.10     Na23-Na10-Na1-Na25=234.25     Na23-Na10-Na1-Cl26=233.12     Na23-Na10-Na1-Cl35= 58.70     
Na23-Na10-Na1-Cl39= 49.29     Na23-Na10-Na1-Cl45=325.34     Na23-Na10-Na1-Cl50=228.97     Cl35-Na10-Na1-Na5=229.77      
Cl35-Na10-Na1-Na6=247.55      Cl35-Na10-Na1-Na9=229.46      Cl35-Na10-Na1-Na13=298.75     Cl35-Na10-Na1-Na20=351.40     
Cl35-Na10-Na1-Na23=301.30     Cl35-Na10-Na1-Na25=175.55     Cl35-Na10-Na1-Cl26=174.42     Cl35-Na10-Na1-Cl39=350.59     
Cl35-Na10-Na1-Cl45=266.64     Cl35-Na10-Na1-Cl50=170.27     Cl48-Na10-Na1-Na5=323.46      Cl48-Na10-Na1-Na6=341.25      
Cl48-Na10-Na1-Na9=323.16      Cl48-Na10-Na1-Na13= 32.45     Cl48-Na10-Na1-Na20= 85.10     Cl48-Na10-Na1-Na23= 35.00     
Cl48-Na10-Na1-Na25=269.25     Cl48-Na10-Na1-Cl26=268.12     Cl48-Na10-Na1-Cl35= 93.70     Cl48-Na10-Na1-Cl39= 84.29     
Cl48-Na10-Na1-Cl45=  0.33     Cl48-Na10-Na1-Cl50=263.97     Cl50-Na10-Na1-Na5= 59.50      Cl50-Na10-Na1-Na6= 77.28      
Cl50-Na10-Na1-Na9= 59.19      Cl50-Na10-Na1-Na13=128.48     Cl50-Na10-Na1-Na20=181.13     Cl50-Na10-Na1-Na23=131.03     
Cl50-Na10-Na1-Na25=  5.28     Cl50-Na10-Na1-Cl26=  4.15     Cl50-Na10-Na1-Cl35=189.73     Cl50-Na10-Na1-Cl39=180.32     
Cl50-Na10-Na1-Cl45= 96.37     Na1-Na10-Na9-Na3=289.89       Na1-Na10-Na9-Na5=359.69       Na1-Na10-Na9-Na7=327.75       
Na1-Na10-Na9-Na12=233.80      Na1-Na10-Na9-Na23=286.39      Na1-Na10-Na9-Na25= 53.12      Na1-Na10-Na9-Cl28= 54.08      
Na1-Na10-Na9-Cl40=235.13      Na1-Na10-Na9-Cl45=323.50      Na1-Na10-Na9-Cl48=228.66      Na1-Na10-Na9-Cl50= 57.75      
Na23-Na10-Na9-Na1= 73.61      Na23-Na10-Na9-Na3=  3.50      Na23-Na10-Na9-Na5= 73.30      Na23-Na10-Na9-Na7= 41.36      
Na23-Na10-Na9-Na12=307.41     Na23-Na10-Na9-Na25=126.73     Na23-Na10-Na9-Cl28=127.69     Na23-Na10-Na9-Cl40=308.75     
Na23-Na10-Na9-Cl45= 37.11     Na23-Na10-Na9-Cl48=302.27     Na23-Na10-Na9-Cl50=131.36     Cl35-Na10-Na9-Na1= 35.89      
Cl35-Na10-Na9-Na3=325.79      Cl35-Na10-Na9-Na5= 35.58      Cl35-Na10-Na9-Na7=  3.64      Cl35-Na10-Na9-Na12=269.70     
Cl35-Na10-Na9-Na23=322.28     Cl35-Na10-Na9-Na25= 89.01     Cl35-Na10-Na9-Cl28= 89.97     Cl35-Na10-Na9-Cl40=271.03     
Cl35-Na10-Na9-Cl45=359.40     Cl35-Na10-Na9-Cl48=264.56     Cl35-Na10-Na9-Cl50= 93.64     Cl48-Na10-Na9-Na1=131.34      
Cl48-Na10-Na9-Na3= 61.23      Cl48-Na10-Na9-Na5=131.03      Cl48-Na10-Na9-Na7= 99.08      Cl48-Na10-Na9-Na12=  5.14     
Cl48-Na10-Na9-Na23= 57.73     Cl48-Na10-Na9-Na25=184.46     Cl48-Na10-Na9-Cl28=185.41     Cl48-Na10-Na9-Cl40=  6.47     
Cl48-Na10-Na9-Cl45= 94.84     Cl48-Na10-Na9-Cl50=189.09     Cl50-Na10-Na9-Na1=302.25      Cl50-Na10-Na9-Na3=232.14      
Cl50-Na10-Na9-Na5=301.94      Cl50-Na10-Na9-Na7=270.00      Cl50-Na10-Na9-Na12=176.05     Cl50-Na10-Na9-Na23=228.64     
Cl50-Na10-Na9-Na25=355.37     Cl50-Na10-Na9-Cl28=356.33     Cl50-Na10-Na9-Cl40=177.38     Cl50-Na10-Na9-Cl45=265.75     
Cl50-Na10-Na9-Cl48=170.91     

========================================================================
 FINAL SINGLEPOINT CALCULATION ON OPTIMIZED GEOMETRY
========================================================================

 Ncao       : 440
 Nao        : 415
 Nshell     : 185
 Nel        : 296
 T(el)      :   300.0
 intcut     :    25.0
 scfconv/Eh :  0.100E-05
   qconv/e  :  0.100E-03
 intneglect :  0.100E-07
 broydamp   :      0.250
 iter      E             dE          RMSdq      gap      omega  full diag
   1   -176.6968894 -0.176697E+03  0.335E-04    2.41       0.0  T
   2   -176.6968894 -0.366100E-09  0.300E-04    2.41      34.2  T
   3   -176.6968894 -0.406061E-09  0.289E-04    2.41      35.5  T
speedup  1.00
cpu  time for SCC    0.12 s
wall time for SCC    0.12 s

   *** convergence criteria satisfied after 3 iterations ***

          eigenvalues
 #    :         136        137        138        139        140        141        142        143
 occ. :        2.000      2.000      2.000      2.000      2.000      2.000      2.000      2.000
 eps  :       -10.630    -10.625    -10.599    -10.594    -10.574    -10.561    -10.527    -10.506
 #    :         144        145        146        147        148        149        150        151
 occ. :        2.000      2.000      2.000      2.000      2.000      0.000      0.000      0.000
 eps  :       -10.450    -10.389    -10.385    -10.317    -10.265     -7.851     -7.369     -6.786
 #    :         152        153        154        155        156        157        158        159
 occ. :        0.000      0.000      0.000      0.000      0.000      0.000      0.000      0.000
 eps  :        -6.171     -5.589     -5.231     -3.973     -3.958     -3.576     -3.053     -2.808


   #   Z            q   n(s)   n(p)   n(d)      C6AA      α(0)
   1  11 Na     0.708  0.049  0.243  0.000    68.081    26.702
   2  11 Na     0.688  0.118  0.194  0.000    68.333    26.751
   3  11 Na     0.786  0.009  0.205  0.000    67.133    26.515
   4  11 Na     0.699  0.048  0.252  0.000    68.188    26.723
   5  11 Na     0.792  0.005  0.204  0.000    67.065    26.502
   6  11 Na     0.814  0.038  0.148  0.000    66.791    26.448
   7  11 Na     0.692  0.049  0.258  0.000    68.276    26.740
   8  11 Na     0.869  0.008  0.124  0.000    66.148    26.320
   9  11 Na     0.693  0.049  0.259  0.000    68.274    26.740
  10  11 Na     0.694  0.115  0.191  0.000    68.260    26.737
  11  11 Na     0.707  0.048  0.245  0.000    68.089    26.704
  12  11 Na     0.692  0.086  0.222  0.000    68.275    26.740
  13  11 Na     0.824  0.011  0.164  0.000    66.674    26.424
  14  11 Na     0.705  0.104  0.191  0.000    68.121    26.710
  15  11 Na     0.809  0.046  0.145  0.000    66.855    26.460
  16  11 Na     0.701  0.084  0.214  0.000    68.166    26.719
  17  11 Na     0.730  0.068  0.201  0.000    67.809    26.649
  18  11 Na     0.724  0.081  0.195  0.000    67.880    26.663
  19  11 Na     0.687  0.087  0.226  0.000    68.341    26.753
  20  11 Na     0.710  0.107  0.184  0.000    68.062    26.698
  21  11 Na     0.695  0.091  0.215  0.000    68.247    26.734
  22  11 Na     0.727  0.071  0.202  0.000    67.855    26.657
  23  11 Na     0.698  0.051  0.251  0.000    68.207    26.727
  24  11 Na     0.867  0.034  0.099  0.000    66.167    26.324
  25  11 Na     0.715  0.080  0.205  0.000    68.001    26.686
  26  17 Cl    -0.738  1.978  5.759  0.001   124.861    17.095
  27  17 Cl    -0.749  1.982  5.763  0.004   125.288    17.125
  28  17 Cl    -0.735  1.979  5.753  0.003   124.725    17.086
  29  17 Cl    -0.767  1.977  5.788  0.002   126.007    17.174
  30  17 Cl    -0.742  1.977  5.764  0.001   125.006    17.105
  31  17 Cl    -0.750  1.976  5.773  0.001   125.343    17.128
  32  17 Cl    -0.744  1.978  5.760  0.006   125.098    17.112
  33  17 Cl    -0.738  1.978  5.755  0.005   124.861    17.095
  34  17 Cl    -0.733  1.980  5.752  0.001   124.639    17.080
  35  17 Cl    -0.741  1.976  5.764  0.001   124.980    17.104
  36  17 Cl    -0.745  1.978  5.765  0.001   125.135    17.114
  37  17 Cl    -0.739  1.976  5.761  0.002   124.886    17.097
  38  17 Cl    -0.740  1.978  5.760  0.002   124.925    17.100
  39  17 Cl    -0.741  1.974  5.764  0.003   124.963    17.102
  40  17 Cl    -0.732  1.978  5.748  0.007   124.621    17.079
  41  17 Cl    -0.734  1.979  5.753  0.002   124.713    17.085
  42  17 Cl    -0.762  1.976  5.785  0.001   125.812    17.161
  43  17 Cl    -0.794  1.967  5.824  0.003   127.105    17.248
  44  17 Cl    -0.765  1.974  5.788  0.002   125.918    17.168
  45  17 Cl    -0.737  1.980  5.751  0.006   124.804    17.092
  46  17 Cl    -0.746  1.977  5.757  0.012   125.155    17.116
  47  17 Cl    -0.770  1.972  5.797  0.001   126.152    17.184
  48  17 Cl    -0.740  1.977  5.760  0.002   124.925    17.100
  49  17 Cl    -0.738  1.976  5.755  0.006   124.839    17.094
  50  17 Cl    -0.738  1.977  5.760  0.002   124.865    17.096
  51   8 O     -0.531  1.719  4.812  0.000    23.505     6.548
  52   1 H      0.378  0.622  0.000  0.000     0.516     1.123
  53   6 C      0.034  1.049  2.917  0.000    19.955     6.351
  54   1 H      0.066  0.934  0.000  0.000     2.127     2.280
  55   1 H      0.068  0.932  0.000  0.000     2.105     2.269
  56   6 C     -0.088  1.059  3.030  0.000    22.184     6.706
  57   1 H      0.065  0.935  0.000  0.000     2.145     2.290
  58   1 H      0.039  0.961  0.000  0.000     2.458     2.452
  59   6 C     -0.062  1.048  3.014  0.000    21.694     6.632
  60   1 H      0.034  0.966  0.000  0.000     2.533     2.489
  61   1 H      0.033  0.967  0.000  0.000     2.540     2.492
  62   6 C     -0.133  1.041  3.092  0.000    23.119     6.857
  63   1 H      0.072  0.928  0.000  0.000     2.061     2.245
  64   1 H      0.039  0.961  0.000  0.000     2.463     2.454
  65   1 H      0.063  0.937  0.000  0.000     2.167     2.302
  66   8 O     -0.520  1.713  4.808  0.000    23.270     6.515
  67   1 H      0.366  0.634  0.000  0.000     0.542     1.151
  68   6 C      0.046  1.046  2.908  0.000    19.833     6.346
  69   1 H      0.045  0.955  0.000  0.000     2.387     2.416
  70   1 H      0.067  0.933  0.000  0.000     2.116     2.275
  71   6 C     -0.091  1.058  3.032  0.000    22.231     6.713
  72   1 H      0.071  0.929  0.000  0.000     2.074     2.252
  73   1 H      0.040  0.960  0.000  0.000     2.443     2.444
  74   6 C     -0.066  1.049  3.018  0.000    21.775     6.644
  75   1 H      0.053  0.947  0.000  0.000     2.278     2.360
  76   1 H      0.030  0.970  0.000  0.000     2.584     2.514
  77   6 C     -0.127  1.046  3.081  0.000    23.003     6.840
  78   1 H      0.030  0.970  0.000  0.000     2.587     2.515
  79   1 H      0.044  0.956  0.000  0.000     2.396     2.421
  80   1 H      0.082  0.918  0.000  0.000     1.962     2.191
  81   8 O     -0.527  1.715  4.811  0.000    23.412     6.535
  82   1 H      0.367  0.633  0.000  0.000     0.541     1.151
  83   6 C      0.023  1.054  2.923  0.000    20.100     6.367
  84   1 H      0.056  0.944  0.000  0.000     2.252     2.347
  85   1 H      0.075  0.925  0.000  0.000     2.031     2.228
  86   6 C     -0.094  1.057  3.036  0.000    22.284     6.721
  87   1 H      0.084  0.916  0.000  0.000     1.934     2.175
  88   1 H      0.046  0.954  0.000  0.000     2.364     2.405
  89   6 C     -0.065  1.048  3.018  0.000    21.756     6.641
  90   1 H      0.040  0.960  0.000  0.000     2.452     2.449
  91   1 H      0.042  0.958  0.000  0.000     2.416     2.431
  92   6 C     -0.141  1.045  3.096  0.000    23.269     6.879
  93   1 H      0.064  0.936  0.000  0.000     2.146     2.290
  94   1 H      0.051  0.949  0.000  0.000     2.307     2.375
  95   1 H      0.060  0.940  0.000  0.000     2.199     2.319

 Mol. C6AA /au·bohr⁶  :     302728.087180
 Mol. C8AA /au·bohr⁸  :   18050018.445528
 Mol. α(0) /au        :       1260.165348

 
 Wiberg/Mayer (AO) data. WBOs > 0.1 written file <wbo>
 largest (>0.05) Wiberg bond orders for each atom
           total WBO             WBO to atom ...
     1  Na  0.540    Cl  26 0.135    Cl  39 0.123    Cl  35 0.087    Cl  50 0.086    Cl  45 0.058
     2  Na  0.551    Cl  37 0.180    Cl  30 0.166    Cl  38 0.163
     3  Na  0.386    Cl  46 0.152    Cl  45 0.115    Cl  41 0.076    Cl  49 0.054
     4  Na  0.548    Cl  33 0.147    Cl  36 0.129    Cl  37 0.083    Cl  30 0.069    Cl  41 0.067
     5  Na  0.433    Cl  27 0.094    Cl  34 0.079    Cl  41 0.072    Cl  26 0.053    Cl  45 0.050
     6  Na  0.370    Cl  47 0.144    Cl  26 0.076    O   51 0.057
     7  Na  0.559    Cl  40 0.147    Cl  28 0.105    Cl  37 0.104    Cl  41 0.082    Cl  38 0.055
     8  Na  0.277    O   66 0.092    Cl  31 0.079    Cl  27 0.067
     9  Na  0.566    Cl  40 0.120    Cl  48 0.107    Cl  28 0.100    Cl  50 0.084    Cl  45 0.084
    10  Na  0.542    Cl  48 0.174    Cl  50 0.167    Cl  35 0.159
    11  Na  0.550    Cl  31 0.115    Cl  34 0.112    Cl  30 0.105    Cl  38 0.103    Cl  41 0.062
    12  Na  0.558    Cl  44 0.153    Cl  48 0.138    Cl  49 0.118    Cl  40 0.102
    13  Na  0.334    Cl  27 0.122    Cl  39 0.110    O   81 0.093
    14  Na  0.533    Cl  36 0.141    Cl  31 0.141    Cl  30 0.132
    15  Na  0.381    Cl  43 0.129    Cl  47 0.098    Cl  31 0.087    Cl  34 0.052
    16  Na  0.540    Cl  38 0.150    Cl  42 0.142    Cl  34 0.105    Cl  28 0.102
    17  Na  0.495    Cl  32 0.139    Cl  29 0.104    Cl  46 0.090    Cl  49 0.051
    18  Na  0.511    Cl  47 0.152    Cl  42 0.150    Cl  34 0.097    Cl  26 0.079
    19  Na  0.567    Cl  44 0.174    Cl  37 0.118    Cl  33 0.118    Cl  40 0.108
    20  Na  0.518    Cl  39 0.172    Cl  32 0.146    Cl  35 0.129
    21  Na  0.553    Cl  29 0.172    Cl  44 0.131    Cl  49 0.108    Cl  33 0.103
    22  Na  0.506    Cl  29 0.144    Cl  36 0.134    Cl  46 0.100    Cl  33 0.062
    23  Na  0.555    Cl  32 0.149    Cl  49 0.117    Cl  35 0.102    Cl  45 0.069    Cl  48 0.060
    24  Na  0.272    Cl  43 0.149    O   51 0.071
    25  Na  0.521    Cl  42 0.148    Cl  50 0.140    Cl  28 0.099    Cl  26 0.094
    26  Cl  0.478    Na   1 0.135    Na  25 0.094    Na  18 0.079    Na   6 0.076    Na   5 0.053
    27  Cl  0.423    Na  13 0.122    Na   5 0.094    Na   8 0.067
    28  Cl  0.482    Na   7 0.105    Na  16 0.102    Na   9 0.100    Na  25 0.099
    29  Cl  0.435    Na  21 0.172    Na  22 0.144    Na  17 0.104
    30  Cl  0.490    Na   2 0.166    Na  14 0.132    Na  11 0.105    Na   4 0.069
    31  Cl  0.453    Na  14 0.141    Na  11 0.115    Na  15 0.087    Na   8 0.079
    32  Cl  0.468    Na  23 0.149    Na  20 0.146    Na  17 0.139
    33  Cl  0.483    Na   4 0.147    Na  19 0.118    Na  21 0.103    Na  22 0.062
    34  Cl  0.484    Na  11 0.112    Na  16 0.105    Na  18 0.097    Na   5 0.079    Na  15 0.052
    35  Cl  0.491    Na  10 0.159    Na  20 0.129    Na  23 0.102    Na   1 0.087
    36  Cl  0.462    Na  14 0.141    Na  22 0.134    Na   4 0.129
    37  Cl  0.483    Na   2 0.180    Na  19 0.118    Na   7 0.104    Na   4 0.083
    38  Cl  0.485    Na   2 0.163    Na  16 0.150    Na  11 0.103    Na   7 0.055
    39  Cl  0.464    Na  20 0.172    Na   1 0.123    Na  13 0.110
    40  Cl  0.487    Na   7 0.147    Na   9 0.120    Na  19 0.108    Na  12 0.102
    41  Cl  0.481    Na   7 0.082    Na   3 0.076    Na   5 0.072    Na   4 0.067    Na  11 0.062
    42  Cl  0.449    Na  18 0.150    Na  25 0.148    Na  16 0.142
    43  Cl  0.390    Na  24 0.149    Na  15 0.129
    44  Cl  0.439    Na  19 0.174    Na  12 0.153    Na  21 0.131
    45  Cl  0.479    Na   3 0.115    Na   9 0.084    Na  23 0.069    Na   1 0.058    Na   5 0.050
    46  Cl  0.453    Na   3 0.152    Na  22 0.100    Na  17 0.090
    47  Cl  0.421    Na  18 0.152    Na   6 0.144    Na  15 0.098
    48  Cl  0.483    Na  10 0.174    Na  12 0.138    Na   9 0.107    Na  23 0.060
    49  Cl  0.482    Na  12 0.118    Na  23 0.117    Na  21 0.108    Na   3 0.054    Na  17 0.051
    50  Cl  0.485    Na  10 0.167    Na  25 0.140    Na   1 0.086    Na   9 0.084
    51  O   1.989    C   53 0.976    H   52 0.824    Na  24 0.071    Na   6 0.057
    52  H   0.856    O   51 0.824
    53  C   3.932    C   56 1.005    O   51 0.976    H   55 0.972    H   54 0.964
    54  H   0.995    C   53 0.964
    55  H   0.994    C   53 0.972
    56  C   3.994    C   59 1.009    C   53 1.005    H   58 0.975    H   57 0.960
    57  H   0.994    C   56 0.960
    58  H   0.998    C   56 0.975
    59  C   3.996    C   62 1.020    C   56 1.009    H   61 0.977    H   60 0.975
    60  H   0.995    C   59 0.975
    61  H   0.998    C   59 0.977
    62  C   3.990    C   59 1.020    H   64 0.984    H   63 0.973    H   65 0.972
    63  H   0.994    C   62 0.973
    64  H   0.998    C   62 0.984
    65  H   0.996    C   62 0.972
    66  O   1.993    C   68 0.985    H   67 0.812    Na   8 0.092
    67  H   0.865    O   66 0.812
    68  C   3.942    C   71 1.007    O   66 0.985    H   70 0.965    H   69 0.963
    69  H   0.996    C   68 0.963
    70  H   0.994    C   68 0.965
    71  C   3.992    C   68 1.007    C   74 1.005    H   73 0.975    H   72 0.957
    72  H   0.995    C   71 0.957
    73  H   0.998    C   71 0.975
    74  C   3.995    C   77 1.020    C   71 1.005    H   76 0.979    H   75 0.969
    75  H   0.993    C   74 0.969
    76  H   0.998    C   74 0.979
    77  C   3.990    C   74 1.020    H   79 0.985    H   80 0.970    H   78 0.970
    78  H   0.999    C   77 0.970
    79  H   0.998    C   77 0.985
    80  H   0.993    C   77 0.970
    81  O   1.980    C   83 0.976    H   82 0.836    Na  13 0.093
    82  H   0.864    O   81 0.836
    83  C   3.935    C   86 1.005    O   81 0.976    H   85 0.974    H   84 0.968
    84  H   0.995    C   83 0.968
    85  H   0.993    C   83 0.974
    86  C   3.989    C   89 1.009    C   83 1.005    H   88 0.972    H   87 0.952
    87  H   0.992    C   86 0.952
    88  H   0.998    C   86 0.972
    89  C   3.995    C   92 1.019    C   86 1.009    H   91 0.975    H   90 0.973
    90  H   0.993    C   89 0.973
    91  H   0.998    C   89 0.975
    92  C   3.991    C   89 1.019    H   94 0.982    H   95 0.972    H   93 0.960
    93  H   0.995    C   92 0.960
    94  H   0.997    C   92 0.982
    95  H   0.995    C   92 0.972
 MOs/occ written to file <molden.input>
 
molecular dipole:
                 x           y           z       tot (Debye)
 q only:       -0.778       7.445       2.819
   full:        0.259       1.245      -1.989       6.000
molecular quadrupole (traceless):
                xx          xy          yy          xz          yz          zz
 q only:       12.909     -25.480      19.674      63.390     -30.611     -32.583
  q+dip:      -14.996     -34.824      43.405      67.280       9.332     -28.409
   full:      -14.731     -35.138      42.637      65.877       5.734     -27.906

SCC energy    :    -176.6968894
rep           :       0.7464158
ES            :       1.8498872
AES           :      -0.0721903
AXC           :       0.0060787
disp          :      -0.2077395
XB            :       0.0000000
fix           :       0.0000000
total E       :    -175.9397774
atomizationE  :      17.1681690    10773.19
(atE without considering molecular charge,
 total energy contains solvation terms)
H-L gap (eV)  :          2.4140
optimized geometry written to: xtbopt.xyz

           ------------------------------------------------- 
          |                Numerical Hessian                |
           ------------------------------------------------- 
step length          :   0.00500
SCC accuracy         :   0.25000
Hessian scale factor :   1.00000
frozen atoms in %    :   0.00000    0
RMS gradient         :   0.00005
estimated CPU  time      8.18 min
estimated wall time      8.19 min

writing file <hessian>.
 
 projected vibrational frequencies (cm-1)
eigval :       -0.00    -0.00    -0.00     0.00     0.00     0.00
eigval :       15.34    19.14    25.63    26.98    30.81    33.42
eigval :       36.83    38.33    39.30    40.96    41.51    42.02
eigval :       44.17    48.60    49.34    50.28    51.36    52.47
eigval :       54.57    55.50    57.63    59.15    60.31    61.37
eigval :       62.83    64.00    64.99    65.94    66.20    67.05
eigval :       67.88    68.72    69.89    70.16    71.00    72.14
eigval :       72.59    73.66    76.08    77.49    77.92    79.25
eigval :       79.85    80.93    82.08    82.60    83.85    84.60
eigval :       85.14    86.37    87.15    88.21    89.13    89.57
eigval :       89.71    90.57    91.62    93.21    94.73    97.37
eigval :       97.92    98.45    99.50   100.09   101.89   103.13
eigval :      103.93   105.76   107.63   107.96   109.28   109.81
eigval :      111.66   112.19   115.16   115.49   116.37   117.29
eigval :      120.47   120.85   122.22   123.34   123.70   125.63
eigval :      126.44   127.79   128.35   130.96   131.87   132.63
eigval :      133.57   134.35   136.38   138.62   139.22   139.74
eigval :      142.11   143.00   144.29   144.72   144.96   145.45
eigval :      146.48   147.27   150.23   150.80   152.77   153.21
eigval :      154.59   157.07   157.68   159.11   160.38   161.92
eigval :      162.94   164.42   166.83   168.30   169.82   171.64
eigval :      172.84   174.67   175.87   176.26   177.38   178.83
eigval :      180.30   180.39   181.36   182.42   182.55   183.71
eigval :      184.39   185.60   185.99   186.73   188.37   188.98
eigval :      191.70   191.97   193.55   194.67   195.70   197.21
eigval :      198.57   199.23   199.82   201.79   202.53   203.09
eigval :      203.69   206.24   206.73   208.97   209.45   211.48
eigval :      212.37   213.05   214.27   216.79   217.59   218.40
eigval :      220.10   222.57   226.71   229.07   235.78   246.93
eigval :      262.23   282.66   299.74   316.19   322.18   322.75
eigval :      378.23   382.69   392.21   478.97   481.26   489.72
eigval :      505.59   554.84   647.10   792.34   807.07   807.88
eigval :      840.97   848.57   873.09   878.38   893.02   902.92
eigval :      958.78   967.76   983.13   987.30   988.81  1005.87
eigval :     1046.11  1047.09  1069.39  1100.04  1104.25  1114.79
eigval :     1123.39  1123.98  1129.75  1133.22  1133.68  1140.41
eigval :     1189.01  1192.69  1197.07  1214.03  1219.11  1226.68
eigval :     1262.28  1264.03  1265.84  1293.79  1301.52  1313.15
eigval :     1333.63  1335.69  1338.09  1347.82  1349.59  1354.45
eigval :     1356.30  1356.62  1359.85  1399.90  1407.85  1413.99
eigval :     1452.17  1455.94  1456.73  1460.41  1464.44  1471.10
eigval :     1475.26  1478.31  1490.32  1491.77  1492.40  1496.05
eigval :     1497.59  1506.51  1514.20  2859.22  2879.22  2905.10
eigval :     2940.94  2951.69  2956.97  2963.07  2967.46  2968.28
eigval :     2976.05  2980.39  2981.78  2983.72  2984.57  2989.75
eigval :     2994.10  2995.85  2996.64  2998.53  3006.63  3026.85
eigval :     3040.55  3044.49  3049.49  3049.89  3054.35  3074.57
eigval :     3233.64  3370.05  3459.23
 reduced masses (amu)
   1: 24.21   2: 28.55   3: 27.09   4: 29.75   5: 29.32   6: 24.09   7: 12.53   8: 13.16
   9: 18.54  10: 18.10  11: 16.04  12: 19.56  13: 21.40  14: 20.13  15: 26.47  16: 26.12
  17: 21.37  18: 21.99  19: 23.90  20: 27.96  21: 26.61  22: 25.59  23: 18.06  24: 24.09
  25: 19.71  26: 21.34  27: 20.70  28: 24.08  29: 30.26  30: 27.55  31: 27.71  32: 27.61
  33: 25.09  34: 27.76  35: 30.02  36: 26.46  37: 27.99  38: 27.30  39: 27.49  40: 30.24
  41: 29.06  42: 30.66  43: 27.64  44: 28.61  45: 29.88  46: 28.96  47: 28.86  48: 30.28
  49: 30.23  50: 29.04  51: 26.73  52: 27.28  53: 28.85  54: 28.39  55: 30.79  56: 29.46
  57: 28.80  58: 27.68  59: 29.94  60: 28.02  61: 28.53  62: 30.67  63: 29.88  64: 25.32
  65: 29.40  66: 30.55  67: 27.78  68: 28.67  69: 22.70  70: 28.56  71: 29.54  72: 29.66
  73: 31.46  74: 30.20  75: 28.61  76: 29.81  77: 29.12  78: 29.57  79: 29.70  80: 31.14
  81: 28.68  82: 27.34  83: 26.59  84: 27.61  85: 26.64  86: 27.43  87: 24.60  88: 29.13
  89: 25.78  90: 29.32  91: 27.22  92: 27.12  93: 27.61  94: 23.45  95: 27.29  96: 25.93
  97: 25.53  98: 28.88  99: 25.34 100: 24.03 101: 26.43 102: 27.22 103: 27.32 104: 26.52
 105: 28.72 106: 26.94 107: 24.13 108: 24.96 109: 27.45 110: 28.11 111: 26.46 112: 24.54
 113: 26.29 114: 26.79 115: 26.97 116: 26.51 117: 26.19 118: 24.93 119: 23.78 120: 26.31
 121: 24.98 122: 26.63 123: 26.16 124: 27.36 125: 23.12 126: 26.97 127: 25.73 128: 25.11
 129: 26.77 130: 27.14 131: 27.41 132: 27.49 133: 27.26 134: 27.36 135: 27.47 136: 27.42
 137: 27.46 138: 26.07 139: 27.92 140: 28.05 141: 27.20 142: 27.79 143: 27.39 144: 27.09
 145: 26.59 146: 26.18 147: 25.93 148: 27.75 149: 26.92 150: 27.61 151: 26.67 152: 27.81
 153: 27.24 154: 26.94 155: 27.92 156: 26.47 157: 27.11 158: 26.62 159: 26.41 160: 25.51
 161: 26.06 162: 19.10 163: 26.90 164: 23.28 165: 25.65 166: 25.69 167: 27.78 168: 26.75
 169: 26.53 170: 27.79 171: 27.57 172: 18.13 173: 29.36 174: 15.05 175: 15.03 176: 10.57
 177:  6.23 178:  6.40 179:  6.25 180:  7.93 181:  9.15 182:  7.41 183:  9.09 184:  6.68
 185:  7.65 186:  7.10 187:  4.11 188:  2.77 189:  1.91 190:  4.05 191:  2.91 192:  2.78
 193:  8.08 194:  7.82 195:  6.99 196:  4.98 197:  4.88 198:  4.87 199:  3.88 200:  4.21
 201:  3.84 202:  8.32 203:  8.17 204:  9.00 205:  6.88 206:  7.07 207:  7.50 208:  7.88
 209:  8.03 210:  6.45 211:  7.04 212:  6.37 213:  6.60 214:  6.87 215:  6.94 216:  7.76
 217:  4.41 218:  3.80 219:  3.99 220:  3.73 221:  3.58 222:  3.05 223:  2.45 224:  2.36
 225:  2.64 226:  2.69 227:  2.96 228:  2.61 229:  3.81 230:  3.83 231:  3.98 232:  5.13
 233:  4.89 234:  3.82 235:  4.47 236:  4.45 237:  3.94 238:  3.40 239:  3.17 240:  3.29
 241:  1.90 242:  1.89 243:  1.89 244:  1.91 245:  1.86 246:  1.87 247:  1.51 248:  1.52
 249:  1.95 250:  1.58 251:  1.90 252:  1.54 253:  1.92 254:  1.58 255:  1.56 256:  1.74
 257:  1.74 258:  1.77 259:  1.77 260:  1.70 261:  1.77 262:  1.80 263:  1.91 264:  1.84
 265:  1.76 266:  1.65 267:  1.75 268:  1.61 269:  1.67 270:  1.69 271:  1.81 272:  1.66
 273:  1.71 274:  1.66 275:  1.68 276:  1.72 277:  1.92 278:  1.96 279:  1.55 280:  1.76
 281:  1.50 282:  1.68 283:  1.91 284:  1.86 285:  1.87
 IR intensities (amu)
   1:  0.29   2:  0.47   3:  0.15   4:  0.52   5:  0.41   6:  0.29   7:  0.22   8:  0.15
   9:  0.15  10:  0.13  11:  0.17  12:  0.43  13:  0.22  14:  0.19  15:  0.10  16:  0.16
  17:  0.33  18:  0.16  19:  0.18  20:  0.44  21:  0.31  22:  0.45  23:  0.11  24:  0.19
  25:  0.26  26:  0.25  27:  0.17  28:  0.09  29:  0.40  30:  0.18  31:  0.13  32:  0.18
  33:  0.18  34:  0.27  35:  0.23  36:  0.15  37:  0.15  38:  0.12  39:  0.29  40:  0.23
  41:  0.34  42:  0.09  43:  0.13  44:  0.49  45:  0.51  46:  0.32  47:  0.19  48:  0.17
  49:  0.42  50:  0.29  51:  0.08  52:  0.40  53:  0.59  54:  0.13  55:  0.23  56:  0.21
  57:  0.30  58:  0.42  59:  0.67  60:  0.63  61:  0.24  62:  0.29  63:  0.32  64:  0.38
  65:  0.22  66:  0.33  67:  0.41  68:  0.40  69:  0.38  70:  0.09  71:  0.39  72:  0.74
  73:  0.54  74:  0.65  75:  0.43  76:  0.52  77:  0.25  78:  0.12  79:  0.09  80:  0.33
  81:  0.59  82:  0.09  83:  0.34  84:  0.37  85:  0.45  86:  0.07  87:  0.31  88:  0.68
  89:  0.26  90:  0.45  91:  0.25  92:  1.23  93:  0.33  94:  0.72  95:  0.62  96:  0.74
  97:  0.28  98:  0.64  99:  0.85 100:  0.43 101:  0.15 102:  0.48 103:  0.40 104:  0.48
 105:  0.44 106:  0.15 107:  0.34 108:  0.61 109:  0.38 110:  0.40 111:  0.40 112:  0.41
 113:  0.64 114:  0.91 115:  1.26 116:  0.19 117:  1.34 118:  0.86 119:  0.74 120:  1.71
 121:  0.78 122:  1.11 123:  0.81 124:  0.41 125:  0.27 126:  0.40 127:  0.51 128:  0.39
 129:  1.15 130:  0.39 131:  0.88 132:  0.82 133:  0.96 134:  0.78 135:  0.17 136:  0.26
 137:  0.26 138:  0.65 139:  0.20 140:  0.27 141:  0.30 142:  0.38 143:  0.66 144:  0.48
 145:  0.51 146:  0.37 147:  0.57 148:  0.50 149:  1.20 150:  0.37 151:  0.30 152:  0.53
 153:  0.82 154:  0.51 155:  0.71 156:  0.62 157:  0.84 158:  0.75 159:  1.61 160:  1.36
 161:  1.42 162:  2.27 163:  1.60 164:  1.80 165:  1.63 166:  0.70 167:  1.02 168:  1.07
 169:  2.66 170:  2.24 171:  2.15 172:  0.96 173:  1.77 174:  0.83 175:  0.77 176:  0.46
 177:  0.10 178:  0.24 179:  0.24 180:  0.38 181:  0.43 182:  0.14 183:  0.33 184:  0.22
 185:  0.32 186:  0.25 187:  0.69 188:  0.57 189:  0.57 190:  0.09 191:  0.12 192:  0.16
 193:  0.20 194:  0.14 195:  0.23 196:  0.14 197:  0.14 198:  0.14 199:  0.09 200:  0.06
 201:  0.18 202:  0.31 203:  0.31 204:  0.32 205:  0.33 206:  0.33 207:  0.48 208:  0.20
 209:  0.68 210:  0.47 211:  0.22 212:  0.24 213:  0.21 214:  0.22 215:  0.15 216:  0.36
 217:  0.23 218:  0.23 219:  0.08 220:  0.21 221:  0.18 222:  0.29 223:  0.05 224:  0.02
 225:  0.04 226:  0.27 227:  0.33 228:  0.32 229:  0.03 230:  0.11 231:  0.07 232:  0.12
 233:  0.19 234:  0.35 235:  0.11 236:  0.06 237:  0.31 238:  0.13 239:  0.06 240:  0.11
 241:  0.07 242:  0.06 243:  0.06 244:  0.08 245:  0.07 246:  0.05 247:  0.08 248:  0.09
 249:  0.04 250:  0.10 251:  0.08 252:  0.07 253:  0.07 254:  0.04 255:  0.05 256:  0.27
 257:  0.27 258:  0.20 259:  0.25 260:  0.25 261:  0.17 262:  0.10 263:  0.33 264:  0.21
 265:  0.15 266:  0.04 267:  0.22 268:  0.28 269:  0.37 270:  0.09 271:  0.33 272:  0.16
 273:  0.24 274:  0.22 275:  0.20 276:  0.23 277:  0.16 278:  0.22 279:  0.11 280:  0.18
 281:  0.12 282:  0.13 283:  0.63 284:  0.36 285:  0.37
 Raman intensities (amu)
   1:  0.00   2:  0.00   3:  0.00   4:  0.00   5:  0.00   6:  0.00   7:  0.00   8:  0.00
   9:  0.00  10:  0.00  11:  0.00  12:  0.00  13:  0.00  14:  0.00  15:  0.00  16:  0.00
  17:  0.00  18:  0.00  19:  0.00  20:  0.00  21:  0.00  22:  0.00  23:  0.00  24:  0.00
  25:  0.00  26:  0.00  27:  0.00  28:  0.00  29:  0.00  30:  0.00  31:  0.00  32:  0.00
  33:  0.00  34:  0.00  35:  0.00  36:  0.00  37:  0.00  38:  0.00  39:  0.00  40:  0.00
  41:  0.00  42:  0.00  43:  0.00  44:  0.00  45:  0.00  46:  0.00  47:  0.00  48:  0.00
  49:  0.00  50:  0.00  51:  0.00  52:  0.00  53:  0.00  54:  0.00  55:  0.00  56:  0.00
  57:  0.00  58:  0.00  59:  0.00  60:  0.00  61:  0.00  62:  0.00  63:  0.00  64:  0.00
  65:  0.00  66:  0.00  67:  0.00  68:  0.00  69:  0.00  70:  0.00  71:  0.00  72:  0.00
  73:  0.00  74:  0.00  75:  0.00  76:  0.00  77:  0.00  78:  0.00  79:  0.00  80:  0.00
  81:  0.00  82:  0.00  83:  0.00  84:  0.00  85:  0.00  86:  0.00  87:  0.00  88:  0.00
  89:  0.00  90:  0.00  91:  0.00  92:  0.00  93:  0.00  94:  0.00  95:  0.00  96:  0.00
  97:  0.00  98:  0.00  99:  0.00 100:  0.00 101:  0.00 102:  0.00 103:  0.00 104:  0.00
 105:  0.00 106:  0.00 107:  0.00 108:  0.00 109:  0.00 110:  0.00 111:  0.00 112:  0.00
 113:  0.00 114:  0.00 115:  0.00 116:  0.00 117:  0.00 118:  0.00 119:  0.00 120:  0.00
 121:  0.00 122:  0.00 123:  0.00 124:  0.00 125:  0.00 126:  0.00 127:  0.00 128:  0.00
 129:  0.00 130:  0.00 131:  0.00 132:  0.00 133:  0.00 134:  0.00 135:  0.00 136:  0.00
 137:  0.00 138:  0.00 139:  0.00 140:  0.00 141:  0.00 142:  0.00 143:  0.00 144:  0.00
 145:  0.00 146:  0.00 147:  0.00 148:  0.00 149:  0.00 150:  0.00 151:  0.00 152:  0.00
 153:  0.00 154:  0.00 155:  0.00 156:  0.00 157:  0.00 158:  0.00 159:  0.00 160:  0.00
 161:  0.00 162:  0.00 163:  0.00 164:  0.00 165:  0.00 166:  0.00 167:  0.00 168:  0.00
 169:  0.00 170:  0.00 171:  0.00 172:  0.00 173:  0.00 174:  0.00 175:  0.00 176:  0.00
 177:  0.00 178:  0.00 179:  0.00 180:  0.00 181:  0.00 182:  0.00 183:  0.00 184:  0.00
 185:  0.00 186:  0.00 187:  0.00 188:  0.00 189:  0.00 190:  0.00 191:  0.00 192:  0.00
 193:  0.00 194:  0.00 195:  0.00 196:  0.00 197:  0.00 198:  0.00 199:  0.00 200:  0.00
 201:  0.00 202:  0.00 203:  0.00 204:  0.00 205:  0.00 206:  0.00 207:  0.00 208:  0.00
 209:  0.00 210:  0.00 211:  0.00 212:  0.00 213:  0.00 214:  0.00 215:  0.00 216:  0.00
 217:  0.00 218:  0.00 219:  0.00 220:  0.00 221:  0.00 222:  0.00 223:  0.00 224:  0.00
 225:  0.00 226:  0.00 227:  0.00 228:  0.00 229:  0.00 230:  0.00 231:  0.00 232:  0.00
 233:  0.00 234:  0.00 235:  0.00 236:  0.00 237:  0.00 238:  0.00 239:  0.00 240:  0.00
 241:  0.00 242:  0.00 243:  0.00 244:  0.00 245:  0.00 246:  0.00 247:  0.00 248:  0.00
 249:  0.00 250:  0.00 251:  0.00 252:  0.00 253:  0.00 254:  0.00 255:  0.00 256:  0.00
 257:  0.00 258:  0.00 259:  0.00 260:  0.00 261:  0.00 262:  0.00 263:  0.00 264:  0.00
 265:  0.00 266:  0.00 267:  0.00 268:  0.00 269:  0.00 270:  0.00 271:  0.00 272:  0.00
 273:  0.00 274:  0.00 275:  0.00 276:  0.00 277:  0.00 278:  0.00 279:  0.00 280:  0.00
 281:  0.00 282:  0.00 283:  0.00 284:  0.00 285:  0.00
 output can be read by thermo (or use thermo option).
 writing <g98.out> molden fake output.
 recommended (thermochemical) frequency scaling factor: 1.0
                    ==================
                    thermo calculation
                    ==================
Nvib :  279 Nimag : 0  symmetry :   C1  rot number :  1  scale factor : 1.00 sthr :  50.
omega= 15.34     Gvib=    -2.135     Grot=    -1.407     Gused=    -1.413
omega= 19.14     Gvib=    -2.004     Grot=    -1.341     Gused=    -1.355
omega= 25.63     Gvib=    -1.831     Grot=    -1.255     Gused=    -1.292
omega= 26.98     Gvib=    -1.801     Grot=    -1.239     Gused=    -1.283
omega= 30.81     Gvib=    -1.722     Grot=    -1.200     Gused=    -1.266
omega= 33.42     Gvib=    -1.674     Grot=    -1.176     Gused=    -1.259
omega= 36.83     Gvib=    -1.617     Grot=    -1.147     Gused=    -1.254
omega= 38.33     Gvib=    -1.593     Grot=    -1.135     Gused=    -1.253
omega= 39.30     Gvib=    -1.579     Grot=    -1.128     Gused=    -1.252
omega= 40.96     Gvib=    -1.554     Grot=    -1.116     Gused=    -1.252
omega= 41.51     Gvib=    -1.546     Grot=    -1.112     Gused=    -1.252
omega= 42.02     Gvib=    -1.539     Grot=    -1.108     Gused=    -1.251
omega= 44.17     Gvib=    -1.510     Grot=    -1.093     Gused=    -1.251
omega= 48.60     Gvib=    -1.453     Grot=    -1.065     Gused=    -1.248
omega= 49.34     Gvib=    -1.444     Grot=    -1.061     Gused=    -1.247
omega= 50.28     Gvib=    -1.433     Grot=    -1.055     Gused=    -1.246
omega= 51.36     Gvib=    -1.421     Grot=    -1.049     Gused=    -1.245
omega= 52.47     Gvib=    -1.408     Grot=    -1.042     Gused=    -1.243
omega= 54.57     Gvib=    -1.385     Grot=    -1.031     Gused=    -1.238
omega= 55.50     Gvib=    -1.375     Grot=    -1.026     Gused=    -1.236
omega= 57.63     Gvib=    -1.353     Grot=    -1.015     Gused=    -1.230
omega= 59.15     Gvib=    -1.337     Grot=    -1.007     Gused=    -1.226
omega= 60.31     Gvib=    -1.326     Grot=    -1.001     Gused=    -1.222
omega= 61.37     Gvib=    -1.316     Grot=    -0.996     Gused=    -1.218
omega= 62.83     Gvib=    -1.302     Grot=    -0.989     Gused=    -1.212
omega= 64.00     Gvib=    -1.291     Grot=    -0.983     Gused=    -1.208
omega= 64.99     Gvib=    -1.282     Grot=    -0.979     Gused=    -1.203
omega= 65.94     Gvib=    -1.273     Grot=    -0.975     Gused=    -1.199
omega= 66.20     Gvib=    -1.271     Grot=    -0.973     Gused=    -1.198
omega= 67.05     Gvib=    -1.264     Grot=    -0.970     Gused=    -1.194
omega= 67.88     Gvib=    -1.256     Grot=    -0.966     Gused=    -1.190
omega= 68.72     Gvib=    -1.249     Grot=    -0.962     Gused=    -1.186
omega= 69.89     Gvib=    -1.239     Grot=    -0.957     Gused=    -1.181
omega= 70.16     Gvib=    -1.237     Grot=    -0.956     Gused=    -1.179
omega= 71.00     Gvib=    -1.230     Grot=    -0.953     Gused=    -1.175
omega= 72.14     Gvib=    -1.221     Grot=    -0.948     Gused=    -1.170
omega= 72.59     Gvib=    -1.217     Grot=    -0.946     Gused=    -1.167
omega= 73.66     Gvib=    -1.208     Grot=    -0.942     Gused=    -1.162
omega= 76.08     Gvib=    -1.190     Grot=    -0.932     Gused=    -1.149
omega= 77.49     Gvib=    -1.179     Grot=    -0.927     Gused=    -1.142
omega= 77.92     Gvib=    -1.176     Grot=    -0.925     Gused=    -1.139
omega= 79.25     Gvib=    -1.166     Grot=    -0.920     Gused=    -1.132
omega= 79.85     Gvib=    -1.161     Grot=    -0.918     Gused=    -1.129
omega= 80.93     Gvib=    -1.153     Grot=    -0.914     Gused=    -1.123
omega= 82.08     Gvib=    -1.145     Grot=    -0.910     Gused=    -1.117
omega= 82.60     Gvib=    -1.141     Grot=    -0.908     Gused=    -1.114
omega= 83.85     Gvib=    -1.133     Grot=    -0.903     Gused=    -1.107
omega= 84.60     Gvib=    -1.127     Grot=    -0.901     Gused=    -1.103
omega= 85.14     Gvib=    -1.124     Grot=    -0.899     Gused=    -1.100
omega= 86.37     Gvib=    -1.115     Grot=    -0.895     Gused=    -1.093
omega= 87.15     Gvib=    -1.110     Grot=    -0.892     Gused=    -1.089
omega= 88.21     Gvib=    -1.103     Grot=    -0.888     Gused=    -1.083
omega= 89.13     Gvib=    -1.097     Grot=    -0.885     Gused=    -1.078
omega= 89.57     Gvib=    -1.094     Grot=    -0.884     Gused=    -1.075
omega= 89.71     Gvib=    -1.093     Grot=    -0.883     Gused=    -1.075
omega= 90.57     Gvib=    -1.088     Grot=    -0.881     Gused=    -1.070
omega= 91.62     Gvib=    -1.081     Grot=    -0.877     Gused=    -1.064
omega= 93.21     Gvib=    -1.071     Grot=    -0.872     Gused=    -1.056
omega= 94.73     Gvib=    -1.061     Grot=    -0.867     Gused=    -1.047
omega= 97.37     Gvib=    -1.045     Grot=    -0.859     Gused=    -1.033
omega= 97.92     Gvib=    -1.042     Grot=    -0.857     Gused=    -1.030
omega= 98.45     Gvib=    -1.039     Grot=    -0.856     Gused=    -1.028
omega= 99.50     Gvib=    -1.033     Grot=    -0.853     Gused=    -1.022
omega=100.09     Gvib=    -1.029     Grot=    -0.851     Gused=    -1.019
omega=101.89     Gvib=    -1.019     Grot=    -0.846     Gused=    -1.010
omega=103.13     Gvib=    -1.012     Grot=    -0.842     Gused=    -1.003
omega=103.93     Gvib=    -1.008     Grot=    -0.840     Gused=    -0.999
omega=105.76     Gvib=    -0.997     Grot=    -0.835     Gused=    -0.990
omega=107.63     Gvib=    -0.987     Grot=    -0.829     Gused=    -0.980
omega=107.96     Gvib=    -0.986     Grot=    -0.829     Gused=    -0.979
omega=109.28     Gvib=    -0.978     Grot=    -0.825     Gused=    -0.972
omega=109.81     Gvib=    -0.976     Grot=    -0.824     Gused=    -0.969
omega=111.66     Gvib=    -0.966     Grot=    -0.819     Gused=    -0.960
omega=112.19     Gvib=    -0.963     Grot=    -0.817     Gused=    -0.958
omega=115.16     Gvib=    -0.948     Grot=    -0.809     Gused=    -0.943
omega=115.49     Gvib=    -0.947     Grot=    -0.809     Gused=    -0.942
omega=116.37     Gvib=    -0.942     Grot=    -0.806     Gused=    -0.938
omega=117.29     Gvib=    -0.938     Grot=    -0.804     Gused=    -0.933
omega=120.47     Gvib=    -0.922     Grot=    -0.796     Gused=    -0.919
omega=120.85     Gvib=    -0.920     Grot=    -0.795     Gused=    -0.917
omega=122.22     Gvib=    -0.914     Grot=    -0.792     Gused=    -0.911
omega=123.34     Gvib=    -0.909     Grot=    -0.789     Gused=    -0.905
omega=123.70     Gvib=    -0.907     Grot=    -0.788     Gused=    -0.904
omega=125.63     Gvib=    -0.898     Grot=    -0.784     Gused=    -0.895
omega=126.44     Gvib=    -0.894     Grot=    -0.782     Gused=    -0.892
omega=127.79     Gvib=    -0.888     Grot=    -0.779     Gused=    -0.886
omega=128.35     Gvib=    -0.886     Grot=    -0.777     Gused=    -0.883
omega=130.96     Gvib=    -0.874     Grot=    -0.771     Gused=    -0.872
omega=131.87     Gvib=    -0.870     Grot=    -0.769     Gused=    -0.868
omega=132.63     Gvib=    -0.867     Grot=    -0.768     Gused=    -0.865
omega=133.57     Gvib=    -0.863     Grot=    -0.765     Gused=    -0.861
omega=134.35     Gvib=    -0.860     Grot=    -0.764     Gused=    -0.858
omega=136.38     Gvib=    -0.851     Grot=    -0.759     Gused=    -0.849
omega=138.62     Gvib=    -0.842     Grot=    -0.754     Gused=    -0.840
omega=139.22     Gvib=    -0.839     Grot=    -0.753     Gused=    -0.838
omega=139.74     Gvib=    -0.837     Grot=    -0.752     Gused=    -0.836
omega=142.11     Gvib=    -0.827     Grot=    -0.747     Gused=    -0.826
omega=143.00     Gvib=    -0.824     Grot=    -0.745     Gused=    -0.823
omega=144.29     Gvib=    -0.819     Grot=    -0.743     Gused=    -0.818
omega=144.72     Gvib=    -0.817     Grot=    -0.742     Gused=    -0.816
omega=144.96     Gvib=    -0.816     Grot=    -0.741     Gused=    -0.815
omega=145.45     Gvib=    -0.814     Grot=    -0.740     Gused=    -0.813
omega=146.48     Gvib=    -0.810     Grot=    -0.738     Gused=    -0.809
omega=147.27     Gvib=    -0.807     Grot=    -0.737     Gused=    -0.806
omega=150.23     Gvib=    -0.796     Grot=    -0.731     Gused=    -0.795
omega=150.80     Gvib=    -0.794     Grot=    -0.730     Gused=    -0.793
omega=152.77     Gvib=    -0.786     Grot=    -0.726     Gused=    -0.786
omega=153.21     Gvib=    -0.785     Grot=    -0.725     Gused=    -0.784
omega=154.59     Gvib=    -0.780     Grot=    -0.722     Gused=    -0.779
omega=157.07     Gvib=    -0.771     Grot=    -0.717     Gused=    -0.770
omega=157.68     Gvib=    -0.768     Grot=    -0.716     Gused=    -0.768
omega=159.11     Gvib=    -0.763     Grot=    -0.714     Gused=    -0.763
omega=160.38     Gvib=    -0.759     Grot=    -0.711     Gused=    -0.758
omega=161.92     Gvib=    -0.754     Grot=    -0.708     Gused=    -0.753
omega=162.94     Gvib=    -0.750     Grot=    -0.707     Gused=    -0.750
omega=164.42     Gvib=    -0.745     Grot=    -0.704     Gused=    -0.745
omega=166.83     Gvib=    -0.737     Grot=    -0.700     Gused=    -0.736
omega=168.30     Gvib=    -0.732     Grot=    -0.697     Gused=    -0.732
omega=169.82     Gvib=    -0.727     Grot=    -0.694     Gused=    -0.727
omega=171.64     Gvib=    -0.721     Grot=    -0.691     Gused=    -0.721
omega=172.84     Gvib=    -0.717     Grot=    -0.689     Gused=    -0.717
omega=174.67     Gvib=    -0.711     Grot=    -0.686     Gused=    -0.711
omega=175.87     Gvib=    -0.707     Grot=    -0.684     Gused=    -0.707
omega=176.26     Gvib=    -0.706     Grot=    -0.683     Gused=    -0.706
omega=177.38     Gvib=    -0.702     Grot=    -0.681     Gused=    -0.702
omega=178.83     Gvib=    -0.698     Grot=    -0.679     Gused=    -0.698
omega=180.30     Gvib=    -0.693     Grot=    -0.677     Gused=    -0.693
omega=180.39     Gvib=    -0.693     Grot=    -0.676     Gused=    -0.693
omega=181.36     Gvib=    -0.690     Grot=    -0.675     Gused=    -0.690
omega=182.42     Gvib=    -0.687     Grot=    -0.673     Gused=    -0.687
omega=182.55     Gvib=    -0.686     Grot=    -0.673     Gused=    -0.686
omega=183.71     Gvib=    -0.683     Grot=    -0.671     Gused=    -0.683
omega=184.39     Gvib=    -0.681     Grot=    -0.670     Gused=    -0.681
omega=185.60     Gvib=    -0.677     Grot=    -0.668     Gused=    -0.677
omega=185.99     Gvib=    -0.676     Grot=    -0.667     Gused=    -0.676
omega=186.73     Gvib=    -0.674     Grot=    -0.666     Gused=    -0.674
omega=188.37     Gvib=    -0.669     Grot=    -0.664     Gused=    -0.669
omega=188.98     Gvib=    -0.667     Grot=    -0.663     Gused=    -0.667
omega=191.70     Gvib=    -0.659     Grot=    -0.658     Gused=    -0.659
omega=191.97     Gvib=    -0.659     Grot=    -0.658     Gused=    -0.659
omega=193.55     Gvib=    -0.654     Grot=    -0.656     Gused=    -0.654
omega=194.67     Gvib=    -0.651     Grot=    -0.654     Gused=    -0.651
omega=195.70     Gvib=    -0.648     Grot=    -0.652     Gused=    -0.648
omega=197.21     Gvib=    -0.644     Grot=    -0.650     Gused=    -0.644
omega=198.57     Gvib=    -0.640     Grot=    -0.648     Gused=    -0.640
omega=199.23     Gvib=    -0.638     Grot=    -0.647     Gused=    -0.638
omega=199.82     Gvib=    -0.637     Grot=    -0.646     Gused=    -0.637
omega=201.79     Gvib=    -0.631     Grot=    -0.643     Gused=    -0.631
omega=202.53     Gvib=    -0.629     Grot=    -0.642     Gused=    -0.629
omega=203.09     Gvib=    -0.628     Grot=    -0.641     Gused=    -0.628
omega=203.69     Gvib=    -0.626     Grot=    -0.640     Gused=    -0.626
omega=206.24     Gvib=    -0.619     Grot=    -0.637     Gused=    -0.619
omega=206.73     Gvib=    -0.618     Grot=    -0.636     Gused=    -0.618
omega=208.97     Gvib=    -0.612     Grot=    -0.633     Gused=    -0.612
omega=209.45     Gvib=    -0.611     Grot=    -0.632     Gused=    -0.611
omega=211.48     Gvib=    -0.606     Grot=    -0.629     Gused=    -0.606
omega=212.37     Gvib=    -0.603     Grot=    -0.628     Gused=    -0.603
omega=213.05     Gvib=    -0.602     Grot=    -0.627     Gused=    -0.602
omega=214.27     Gvib=    -0.598     Grot=    -0.625     Gused=    -0.598
omega=216.79     Gvib=    -0.592     Grot=    -0.622     Gused=    -0.592
omega=217.59     Gvib=    -0.590     Grot=    -0.621     Gused=    -0.590
omega=218.40     Gvib=    -0.588     Grot=    -0.620     Gused=    -0.588
omega=220.10     Gvib=    -0.584     Grot=    -0.618     Gused=    -0.584
omega=222.57     Gvib=    -0.578     Grot=    -0.614     Gused=    -0.578
omega=226.71     Gvib=    -0.568     Grot=    -0.609     Gused=    -0.568
omega=229.07     Gvib=    -0.562     Grot=    -0.606     Gused=    -0.563
omega=235.78     Gvib=    -0.547     Grot=    -0.597     Gused=    -0.547
omega=246.93     Gvib=    -0.522     Grot=    -0.583     Gused=    -0.523
omega=262.23     Gvib=    -0.491     Grot=    -0.566     Gused=    -0.491
omega=282.66     Gvib=    -0.452     Grot=    -0.543     Gused=    -0.453
omega=299.74     Gvib=    -0.423     Grot=    -0.526     Gused=    -0.423
 
   temp. (K)  partition function   enthalpy   heat capacity  entropy
                                   cal/mol     cal/K/mol   cal/K/mol   J/K/mol
 298.15  VIB  0.187E+68            76549.895    359.018    535.159
         ROT  0.348E+09              888.752      2.981     42.068
         INT  0.650E+76            77438.647    361.999    577.227
         TR   0.668E+29             1481.254      4.968     48.112
         TOT                       78919.9013   366.9669   625.3390  2616.4085
                     Eh         kcal/mol          kJ/mol 
ZPVE            0.452270         283.804         1187.43    
H(0)-H(T)+PV    0.125767         78.9199         330.200    
H(T)            0.578037         362.723         1517.63    
T*S             0.297119         186.445         780.082    
G(T)            0.280918         176.279         737.547    
   -175.65885951  <=== TOTAL FREE ENERGY in Eh incl. el.,ZPVE,RRHO,solv. parts
 
 normal mode %tage of torsion character
   1:  0.00   2:  0.00   3:  0.00   4:  0.00   5:  0.00   6:  0.00   7:  0.29   8:  0.31
   9:  0.33  10:  0.36  11:  0.21  12:  0.48  13:  0.69  14:  0.53  15:  0.42  16:  0.64
  17:  0.87  18:  0.63  19:  0.85  20:  0.88  21:  0.87  22:  0.97  23:  0.82  24:  0.84
  25:  0.64  26:  0.95  27:  0.75  28:  0.91  29:  0.68  30:  0.97  31:  0.95  32:  0.98
  33:  0.59  34:  0.82  35:  0.94  36:  0.75  37:  0.99  38:  0.98  39:  0.79  40:  0.73
  41:  0.97  42:  0.81  43:  0.97  44:  0.89  45:  0.98  46:  0.84  47:  0.80  48:  0.92
  49:  0.99  50:  0.99  51:  0.98  52:  0.98  53:  0.96  54:  0.94  55:  0.95  56:  0.94
  57:  0.98  58:  0.95  59:  0.96  60:  0.92  61:  0.75  62:  0.98  63:  0.74  64:  0.67
  65:  0.96  66:  0.91  67:  0.83  68:  0.97  69:  0.66  70:  0.80  71:  0.89  72:  0.89
  73:  0.88  74:  0.95  75:  0.96  76:  0.99  77:  1.00  78:  1.00  79:  0.80  80:  0.96
  81:  0.90  82:  0.97  83:  0.86  84:  0.88  85:  0.88  86:  0.57  87:  0.99  88:  0.94
  89:  0.89  90:  0.97  91:  0.99  92:  0.99  93:  1.00  94:  0.99  95:  0.99  96:  0.96
  97:  0.96  98:  0.99  99:  0.98 100:  1.00 101:  0.99 102:  0.95 103:  0.62 104:  0.87
 105:  0.97 106:  0.91 107:  0.97 108:  0.97 109:  0.98 110:  0.97 111:  0.41 112:  0.49
 113:  0.97 114:  0.82 115:  0.87 116:  0.95 117:  0.94 118:  0.42 119:  0.73 120:  0.96
 121:  0.91 122:  0.99 123:  0.98 124:  0.91 125:  0.67 126:  0.98 127:  0.95 128:  0.94
 129:  0.98 130:  0.97 131:  0.93 132:  0.96 133:  0.96 134:  0.94 135:  0.99 136:  0.99
 137:  0.77 138:  0.23 139:  0.96 140:  1.00 141:  0.98 142:  0.99 143:  0.99 144:  0.99
 145:  0.81 146:  0.98 147:  0.86 148:  0.88 149:  0.86 150:  0.98 151:  0.84 152:  0.60
 153:  0.84 154:  0.87 155:  0.99 156:  0.90 157:  0.58 158:  0.68 159:  0.95 160:  0.86
 161:  0.98 162:  0.82 163:  0.77 164:  0.88 165:  0.47 166:  0.32 167:  0.78 168:  0.83
 169:  0.70 170:  0.49 171:  0.04 172:  0.48 173:  0.20 174:  0.37 175:  0.36 176:  0.34
 177:  0.36 178:  0.58 179:  0.65 180:  0.59 181:  0.26 182:  0.31 183:  0.40 184:  0.33
 185:  0.43 186:  0.47 187:  0.08 188:  0.41 189:  0.52 190:  0.44 191:  0.50 192:  0.50
 193:  0.32 194:  0.21 195:  0.32 196:  0.42 197:  0.40 198:  0.37 199:  0.38 200:  0.34
 201:  0.28 202:  0.24 203:  0.20 204:  0.22 205:  0.12 206:  0.09 207:  0.11 208:  0.18
 209:  0.23 210:  0.16 211:  0.27 212:  0.26 213:  0.28 214:  0.11 215:  0.12 216:  0.19
 217:  0.42 218:  0.32 219:  0.26 220:  0.30 221:  0.22 222:  0.25 223:  0.19 224:  0.19
 225:  0.25 226:  0.21 227:  0.13 228:  0.07 229:  0.09 230:  0.10 231:  0.10 232:  0.10
 233:  0.13 234:  0.16 235:  0.11 236:  0.12 237:  0.16 238:  0.00 239:  0.00 240:  0.00
 241:  0.62 242:  0.58 243:  0.70 244:  0.61 245:  0.67 246:  0.62 247:  0.89 248:  0.88
 249:  0.63 250:  0.82 251:  0.55 252:  0.94 253:  0.63 254:  0.91 255:  0.91 256:  0.14
 257:  0.13 258:  0.11 259:  0.17 260:  0.12 261:  0.11 262:  0.16 263:  0.12 264:  0.08
 265:  0.14 266:  0.11 267:  0.04 268:  0.08 269:  0.04 270:  0.10 271:  0.12 272:  0.07
 273:  0.04 274:  0.03 275:  0.04 276:  0.03 277:  0.05 278:  0.05 279:  0.01 280:  0.03
 281:  0.01 282:  0.03 283:  0.07 284:  0.16 285:  0.06
 recommended # of modes for mode following         180
 
 Pipek-Mezey localization of normal modes
 number of localized modes          180
 frequency thrshold           500.000000000000     
 number of groups                    68
 atom-group assingment :   
  1  2  3  4  5  6  7  8  9 10 11 12 13 14 15 16 17 18 19 20 21 22 23 24 25 26 27 28 29 30
 31 32 33 34 35 36 37 38 39 40 41 42 43 44 45 46 47 48 49 50 51 52 53 53 53 54 54 54 55 55
 55 56 56 56 56 57 58 59 59 59 60 60 60 61 61 61 62 62 62 62 63 64 63 63 65 66 66 66 67 67
 67 68 68 68 68
 pop matrix done.
 initialization of trafo matrix to unity
iteration     50  convergence  0.10206021D-02
iteration    100  convergence  0.55108524D-04
iteration    150  convergence  0.20695705D-04
iteration    200  convergence  0.39593629D-05

 converged in    243 iterations, threshold :   0.99993193D-06
eig.   :       -0.00    -0.00    -0.00     0.00     0.00     0.00
eig.   :       67.33    73.85    85.38    87.96    91.21    92.28
eig.   :       93.53    93.61    94.47    94.65    96.41    96.44
eig.   :       97.06    97.73    97.96    98.65    98.84    98.86
eig.   :       98.99    99.38   100.54   100.79   101.65   102.43
eig.   :      102.56   104.96   106.27   108.20   108.33   108.49
eig.   :      110.55   110.77   110.86   112.03   112.49   112.51
eig.   :      113.11   113.13   114.16   115.64   116.45   117.46
eig.   :      119.07   120.81   121.15   121.24   121.59   121.85
eig.   :      122.09   123.00   123.14   123.37   124.32   124.51
eig.   :      124.55   124.58   124.66   125.08   127.54   127.59
eig.   :      128.48   128.92   128.99   129.18   129.29   130.21
eig.   :      130.36   131.40   131.51   131.69   131.93   132.07
eig.   :      132.76   133.02   133.16   133.54   133.62   133.66
eig.   :      133.67   135.44   135.79   136.13   136.20   136.89
eig.   :      137.03   138.56   138.95   139.77   140.22   140.43
eig.   :      141.67   141.73   141.87   142.34   142.93   143.79
eig.   :      144.00   144.09   145.01   145.07   145.52   145.80
eig.   :      146.16   146.25   146.55   147.32   147.74   147.92
eig.   :      148.05   148.42   149.18   149.39   151.45   151.92
eig.   :      152.86   152.91   153.41   153.64   155.47   155.51
eig.   :      155.70   155.92   156.12   157.84   158.58   158.68
eig.   :      159.15   159.67   164.18   164.72   164.94   165.64
eig.   :      165.76   165.81   166.62   166.86   166.97   167.94
eig.   :      168.66   169.19   169.81   170.31   170.55   170.63
eig.   :      173.84   174.00   175.46   176.18   176.50   177.07
eig.   :      178.02   180.69   184.33   184.69   186.26   186.37
eig.   :      194.61   195.33   197.57   200.33   200.98   205.21
eig.   :      205.76   206.52   207.12   207.29   209.53   213.50
eig.   :      214.58   217.70   235.70   237.76   247.17   248.16
eig.   :      251.50   255.96   290.67   300.65   337.41   339.03
eig.   :      505.59   554.84   647.10   792.34   807.07   807.88
eig.   :      840.97   848.57   873.09   878.38   893.02   902.92
eig.   :      958.78   967.76   983.13   987.30   988.81  1005.87
eig.   :     1046.11  1047.09  1069.39  1100.04  1104.25  1114.79
eig.   :     1123.39  1123.98  1129.75  1133.22  1133.68  1140.41
eig.   :     1189.01  1192.69  1197.07  1214.03  1219.11  1226.68
eig.   :     1262.28  1264.03  1265.84  1293.79  1301.52  1313.15
eig.   :     1333.63  1335.69  1338.09  1347.82  1349.59  1354.45
eig.   :     1356.30  1356.62  1359.85  1399.90  1407.85  1413.99
eig.   :     1452.17  1455.94  1456.73  1460.41  1464.44  1471.10
eig.   :     1475.26  1478.31  1490.32  1491.77  1492.40  1496.05
eig.   :     1497.59  1506.51  1514.20  2859.22  2879.22  2905.10
eig.   :     2940.94  2951.69  2956.97  2963.07  2967.46  2968.28
eig.   :     2976.05  2980.39  2981.78  2983.72  2984.57  2989.75
eig.   :     2994.10  2995.85  2996.64  2998.53  3006.63  3026.85
eig.   :     3040.55  3044.49  3049.49  3049.89  3054.35  3074.57
eig.   :     3233.64  3370.05  3459.23
written to xtb_localmodes and g98l.out
 
 normal mode %tage of torsion character
   1:  0.00   2:  0.00   3:  0.00   4:  0.00   5:  0.00   6:  0.00   7:  0.41   8:  0.40
   9:  0.67  10:  0.41  11:  0.40  12:  0.75  13:  0.11  14:  0.85  15:  0.05  16:  0.80
  17:  0.08  18:  0.33  19:  0.02  20:  0.01  21:  0.85  22:  0.12  23:  0.38  24:  0.34
  25:  0.04  26:  0.74  27:  0.69  28:  0.11  29:  0.03  30:  0.40  31:  0.09  32:  0.01
  33:  0.11  34:  0.08  35:  0.76  36:  0.04  37:  0.83  38:  0.75  39:  0.02  40:  0.36
  41:  0.19  42:  0.11  43:  0.10  44:  0.00  45:  0.63  46:  0.79  47:  0.03  48:  0.03
  49:  0.99  50:  0.20  51:  0.89  52:  0.18  53:  0.82  54:  0.56  55:  0.06  56:  0.39
  57:  0.41  58:  0.59  59:  0.01  60:  0.82  61:  0.82  62:  0.00  63:  0.38  64:  0.05
  65:  0.13  66:  0.54  67:  0.22  68:  0.53  69:  0.31  70:  0.21  71:  0.07  72:  0.34
  73:  0.11  74:  0.56  75:  0.61  76:  0.23  77:  0.01  78:  0.27  79:  0.01  80:  0.50
  81:  0.01  82:  0.44  83:  0.00  84:  0.10  85:  0.20  86:  0.48  87:  0.03  88:  0.07
  89:  0.01  90:  0.03  91:  0.02  92:  0.06  93:  0.01  94:  0.03  95:  0.90  96:  0.27
  97:  0.27  98:  0.04  99:  0.27 100:  0.31 101:  0.06 102:  0.12 103:  0.42 104:  0.22
 105:  0.13 106:  0.43 107:  0.82 108:  0.07 109:  0.62 110:  0.16 111:  0.52 112:  0.04
 113:  0.03 114:  0.08 115:  0.44 116:  1.00 117:  0.99 118:  0.01 119:  0.22 120:  0.14
 121:  0.58 122:  0.55 123:  0.07 124:  0.51 125:  0.32 126:  0.08 127:  0.12 128:  0.01
 129:  0.90 130:  0.99 131:  0.69 132:  0.36 133:  1.00 134:  0.19 135:  0.65 136:  1.00
 137:  0.24 138:  0.09 139:  0.06 140:  0.05 141:  0.09 142:  0.05 143:  0.26 144:  0.43
 145:  0.24 146:  0.62 147:  0.14 148:  0.48 149:  0.57 150:  0.31 151:  0.32 152:  0.16
 153:  0.03 154:  0.84 155:  0.82 156:  0.22 157:  0.50 158:  0.53 159:  0.55 160:  0.97
 161:  0.45 162:  0.29 163:  0.53 164:  0.67 165:  0.40 166:  0.25 167:  0.43 168:  0.23
 169:  0.36 170:  0.54 171:  0.36 172:  0.28 173:  0.24 174:  0.56 175:  0.36 176:  0.51
 177:  0.54 178:  0.53 179:  0.58 180:  0.69 181:  0.37 182:  0.76 183:  0.45 184:  0.10
 185:  0.60 186:  0.69 187:  0.08 188:  0.41 189:  0.52 190:  0.44 191:  0.50 192:  0.50
 193:  0.32 194:  0.21 195:  0.32 196:  0.42 197:  0.40 198:  0.37 199:  0.38 200:  0.34
 201:  0.28 202:  0.24 203:  0.20 204:  0.22 205:  0.12 206:  0.09 207:  0.11 208:  0.18
 209:  0.23 210:  0.16 211:  0.27 212:  0.26 213:  0.28 214:  0.11 215:  0.12 216:  0.19
 217:  0.42 218:  0.32 219:  0.26 220:  0.30 221:  0.22 222:  0.25 223:  0.19 224:  0.19
 225:  0.25 226:  0.21 227:  0.13 228:  0.07 229:  0.09 230:  0.10 231:  0.10 232:  0.10
 233:  0.13 234:  0.16 235:  0.11 236:  0.12 237:  0.16 238:  0.00 239:  0.00 240:  0.00
 241:  0.62 242:  0.58 243:  0.70 244:  0.61 245:  0.67 246:  0.62 247:  0.89 248:  0.88
 249:  0.63 250:  0.82 251:  0.55 252:  0.94 253:  0.63 254:  0.91 255:  0.91 256:  0.14
 257:  0.13 258:  0.11 259:  0.17 260:  0.12 261:  0.11 262:  0.16 263:  0.12 264:  0.08
 265:  0.14 266:  0.11 267:  0.04 268:  0.08 269:  0.04 270:  0.10 271:  0.12 272:  0.07
 273:  0.04 274:  0.03 275:  0.04 276:  0.03 277:  0.05 278:  0.05 279:  0.01 280:  0.03
 281:  0.01 282:  0.03 283:  0.07 284:  0.16 285:  0.06
 recommended # of modes for mode following         182

------------------------------------------------------------------------
 * finished run on 2020/05/27 at 15:19:54.922     
------------------------------------------------------------------------
 total:
 * wall-time:     0 d,  0 h,  9 min, 12.182 sec
 *  cpu-time:     0 d,  0 h,  9 min, 11.427 sec
 * ratio c/w:     0.999 speedup
 SCF:
 * wall-time:     0 d,  0 h,  0 min,  7.185 sec
 *  cpu-time:     0 d,  0 h,  0 min,  7.134 sec
 * ratio c/w:     0.993 speedup
 ANC optimizer:
 * wall-time:     0 d,  0 h,  0 min,  7.210 sec
 *  cpu-time:     0 d,  0 h,  0 min,  7.155 sec
 * ratio c/w:     0.992 speedup
 numerical hessian:
 * wall-time:     0 d,  0 h,  8 min, 57.753 sec
 *  cpu-time:     0 d,  0 h,  8 min, 57.107 sec
 * ratio c/w:     0.999 speedup

normal termination of xtb
