# Supplementary material for: Heterogeneous Nucleation of Butanol on NaCl: A Computational Study of Temperature, Humidity, Seed Charge, and Seed Size Effects
Source: J Phys Chem A. 2021 Mar 31;125(14):3025–36. doi: 10.1021/acs.jpca.0c10972 (PMC8054243; doi:10.1021/acs.jpca.0c10972)
Supplement: Supplementary file 2 — jp0c10972_si_002.zip [file jp0c10972_si_002.zip › ALL CLUSTERS/low_level_calc/big seed/1Seed3BuOH.xyz]

    95
       -175.93977735  Gyration_radius:  5.15977604728
 Na         -3.82261555443002   -1.21422326929542   -2.68404891111925
Na          2.72433963664728   -7.11962601791883    0.37901334001486
Na          1.21043573839662   -2.26300032821031   -2.91361759879951
Na          3.56105576269554   -3.97745892899829   -0.74740045005138
Na         -1.49916478342915   -2.94667694202691   -0.49759485893264
Na         -3.41379342131102   -0.16032284232305    0.73339951561237
Na          0.52102286725299   -5.66015931987659   -1.76057257330896
Na          1.56749546882414   -1.05967757722755    0.63509744316315
Na         -1.82377493529050   -4.02046079405740   -3.97059347164601
Na         -3.99912714515035   -2.35326542494815   -5.96954447076473
Na          0.83818159916439   -4.56385819606555    1.70831454186754
Na          0.87593792142375   -3.45788496304099   -6.34182648033214
Na         -0.74045200509054    0.45583445016303   -1.68906928312464
Na          3.72797654538439   -2.80495439416956    2.52253645523376
Na         -1.06335185656191   -1.60122323188253    3.11464016446516
Na         -2.16962667142503   -6.18860923347422    0.65885760849211
Na          1.90146206250358    0.95970550125707   -4.08335992524850
Na         -4.11264396549586   -3.46549182256412    1.87058905777339
Na          3.15482785599586   -5.08794422413852   -4.16846174034139
Na         -2.95723197040374    1.89232846979488   -3.77368707264177
Na          3.86214001958477   -1.77348545299986   -5.32950988378130
Na          4.19108805996706   -0.65422015051738   -1.91858013542890
Na         -1.11038095226259   -0.68184872985732   -5.19600430926721
Na         -0.67845481375470    1.51315800048319    1.38756366402746
Na         -4.48747529288095   -4.57817531347801   -1.53218594710688
Cl         -4.09532118333666   -2.28873540528060   -0.45800798310439
Cl         -0.94876195371575   -0.74353097767609    0.51251387232507
Cl         -2.00127509603647   -5.20269736740127   -1.72172246897637
Cl          4.33029883329428    0.47110069133163   -4.14845608693181
Cl          3.49066349283320   -5.13020591503282    1.62698617031438
Cl          1.35803712330914   -2.37524827659249    2.85243297536331
Cl         -0.53211820012953    1.61843599424288   -4.02957139049735
Cl          3.76000795242786   -2.89411017095537   -3.02310540065567
Cl         -1.61462409600969   -3.99743957520857    1.90006693226173
Cl         -3.71624179223670   -0.05452699061427   -5.07202461835386
Cl          4.15397730176264   -1.67225742161472    0.36607104687750
Cl          3.08460715438462   -6.32356408398348   -1.92961018053702
Cl          0.27726287019307   -6.88563468722850    0.56243134870267
Cl         -3.21973102897272    1.13151578291305   -1.46116920069735
Cl          0.64773489961408   -4.58360675978282   -4.06437049050485
Cl          1.07323844798290   -3.39033491597748   -0.60590644234835
Cl         -4.61980442453125   -5.65918651662216    0.71732757158324
Cl         -0.35653891990207    0.75331136454595    3.63138817127274
Cl          3.33253459700470   -3.99597260313303   -6.45178624168773
Cl         -1.31940120111928   -1.72316477020140   -2.86840466427878
Cl          1.73160899855681    0.02391763508910   -1.71651508605878
Cl         -3.59754229189665   -1.26963892715562    2.93690613487576
Cl         -1.64725668699563   -2.94372455467630   -6.41548807076692
Cl          1.35031653544089   -1.16313108567737   -5.31689142299480
Cl         -4.43128018743236   -3.53457107307924   -3.86094640260294
O          -2.76580913414705    1.66395040218348    1.83609287217551
H          -2.78036747739499    1.39953196185227    2.77261675356508
C          -3.69374248999573    2.74145823626206    1.75865416517129
H          -4.71040658217041    2.38876551391182    1.96765480497289
H          -3.66462123201107    3.10185034183623    0.73038666370233
C          -3.33403294566066    3.86625823012603    2.72822246589909
H          -2.24387909544073    3.90307711070011    2.81689448295843
H          -3.67183539639753    4.82044453649453    2.32206128847251
C          -3.94659897054591    3.68474749217931    4.11770365380113
H          -5.03571576885067    3.72157313840598    4.03538659869623
H          -3.63776160524029    4.52756884989191    4.73938970822051
C          -3.53631925627648    2.38593605639959    4.80329285767017
H          -2.45512284484598    2.26884805989595    4.79809689874157
H          -3.86050057153301    2.39918069825816    5.84085688014990
H          -4.00338224529612    1.52134966205905    4.33709629733418
O           1.76034075433636    0.81305787076119    1.60825041311782
H           1.47111579782929    0.82045167473553    2.54312205435126
C           2.85860735154141    1.70560941804782    1.53321667379988
H           2.52156702425582    2.73768009279901    1.70704302807452
H           3.26156922377884    1.62481841094751    0.52114943721382
C           3.97393504019018    1.38668057967208    2.52325108411679
H           4.29315808738230    0.35423094220533    2.37213550156472
H           4.81977564147347    2.03076180455583    2.28061021187618
C           3.57360046752966    1.58644402213542    3.99021099753490
H           2.73101458021056    2.27905595017615    4.05370940479903
H           4.40790459111033    2.04060148064007    4.52813536924232
C           3.19718265245774    0.29167877855623    4.69934734106157
H           4.01716975007376   -0.42699971437770    4.63946217648205
H           2.99450145553016    0.48857856872223    5.74832560061823
H           2.30572762766464   -0.15281429259014    4.27186752842050
O          -0.03546218306441    2.28477878504616   -0.39782341882623
H           0.86305300456571    2.24692791575744   -0.75427247068564
C          -0.34845398954156    3.66789553920755   -0.25967849540922
H           0.23445490289188    4.11507926902166    0.55594603970372
H          -1.40366837453412    3.71403639471314    0.00426330597005
C          -0.12278760736157    4.46759094394832   -1.54025757697961
H          -0.37859585644795    3.83138529412680   -2.38873985656719
H          -0.80379029190489    5.31905132141414   -1.54532037748107
C           1.30231884531977    4.99335585973730   -1.70868390335765
H           1.55661492523572    5.62808680606059   -0.85599469776944
H           1.32804722396502    5.61864897835128   -2.60222038242982
C           2.34930232819410    3.89507707215304   -1.84993243552340
H           2.05619477771845    3.18973911588118   -2.62825451980312
H           3.30338925495068    4.32808679848027   -2.13722686473600
H           2.50404722569293    3.37042544219830   -0.91215031947588
