# Supplementary material for: Heterogeneous Nucleation of Butanol on NaCl: A Computational Study of Temperature, Humidity, Seed Charge, and Seed Size Effects
Source: J Phys Chem A. 2021 Mar 31;125(14):3025–36. doi: 10.1021/acs.jpca.0c10972 (PMC8054243; doi:10.1021/acs.jpca.0c10972)
Supplement: Supplementary file 2 — jp0c10972_si_002.zip [file jp0c10972_si_002.zip › ALL CLUSTERS/low_level_calc/big seed/1Seed3BuOH1W.log]

      -----------------------------------------------------------      
     |                   =====================                   |     
     |                           x T B                           |     
     |                   =====================                   |     
     |                         S. Grimme                         |     
     |          Mulliken Center for Theoretical Chemistry        |     
     |                    University of Bonn                     |     
     |                 Version 6.0.1 (SAW181210)                 |     
      -----------------------------------------------------------      

   This program is distributed in the hope that it will be useful,
   but WITHOUT ANY WARRANTY; without even the implied warranty of
   MERCHANTABILITY or FITNESS FOR A PARTICULAR PURPOSE.
   
   FOR NON-COMMERCIAL, ACADEMIA USE ONLY.
   
   Cite this work as:
   S. Grimme, C. Bannwarth, P. Shushkov, J. Comput. Theory Chem., 2017,
   13, 1989-2009.
   C. Bannwarth, S. Ehlert and S. Grimme., ChemRxiv, 2018, preprint.
   http://doi.org/10.26434/chemrxiv.7246238.v1
   
   for sTDA-xTB:
   S. Grimme and C. Bannwarth, J. Chem. Phys., 2016, 145, 054103.
   
   in the mass-spec context:
   V. Asgeirsson, C. Bauer and S. Grimme, Chem. Sci., 2017, 8, 4879.
   
   if GBSA is used:
   P. Shushkov, F. März and S. Grimme, unpublished.
   
   for ANC optimizer:
   S. Grimme, unpublished.
   Rational Function algorithm used in ANCopt:
   F. Eckert, P. Pulay, H.-J. Werner, J. Comput. Chem., 1997, 18, 1473.
   
   with help from (in alphabetical order)
   C. Bannwarth, F. Bohle, G. Brandenburg, E. Caldeweyher, M. Checinski,
   S. Dohm, S. Ehlert, S. Ehrlich, F. März, H. Neugebauer, J. Pisarek,
   P. Pracht, P. Shushkov, and S. Spicher.
   
 * started run on 2020/05/27 at 15:10:58.014     
========================================================================
 # omp threads = 1
========================================================================
number of atoms            : 98
number of electrons        : 304
charge                     : 0
spin                       : .0
first test random number   : .7939

########################################################################
# WARNING! Please study the warnings concerning your input carefully
#  - the use of '-ohess' is discouraged, please use '--ohess' next time
########################################################################

           ------------------------------------------------- 
          |                 G F N 2 - x T B                 |
          | Geometry, Frequencies, Noncovalent interactions |
          |            JCTC 2018 parametrisation            |
           ------------------------------------------------- 
      method parameters     
 k(s)        :  1.8500
 k(p)        :  2.2300
 k(d)        :  2.2300
 k(f)        :  2.0000
 kEN (H0ij)  : -2.0000
 D4 a1       :  0.5200
 D4 a2       :  5.0000
 D4 s6       :  1.0000
 D4 s8       :  2.7000
 D4 s9       :  5.0000
 alphaj      :  2.0000


            Z     q(EN)     CN     RAES       Cart. coordinates
     1  Na  1.0    0.25   10.80    5.00     2.89705    -0.98239    -3.20400
     2  Na  1.0    0.28    6.79    5.00    -3.16224    -8.14556    -5.01145
     3  Na  1.0    0.20    9.28    5.00     2.32065     5.10244     0.48725
     4  Na  1.0    0.23    9.11    5.00    -1.11398    -2.63638    -8.62509
     5  Na  1.0    0.30    6.75    5.00    -5.39719    -8.16084     1.38624
     6  Na  1.0    0.33    7.28    5.00     1.03932    -6.70740    -0.04193
     7  Na  1.0    0.25   10.54    5.00     0.65588    -1.03727     3.58866
     8  Na  1.0    0.27    8.59    5.00     4.48179     4.84529    -5.85637
     9  Na  1.0    0.18    9.13    5.00    -8.16463    -3.79727    -6.66556
    10  Na  1.0    0.18    9.16    5.00    -6.75490     2.23894    -9.79449
    11  Na  1.0    0.21    9.38    5.00    -4.27384     3.61726     1.88946
    12  Na  1.0    0.41    7.14    5.00    -0.10953     4.82140     6.60267
    13  Na  1.0    0.09   12.17    5.00    -2.27543     3.69627    -4.61398
    14  Na  1.0    0.09   12.21    5.00    -3.73490    -2.27870    -1.75335
    15  Na  1.0    0.28    6.79    5.00   -10.20477    -3.70513    -0.11618
    16  Na  1.0    0.32    5.07    5.00   -12.75247     0.77592    -8.00840
    17  Na  1.0    0.39    6.30    5.00     4.91889     1.79856   -10.89964
    18  Na  1.0    0.31    6.86    5.00    -5.93310    -2.31476     4.74206
    19  Na  1.0    0.33    5.10    5.00    -6.06589    -3.66533   -12.72004
    20  Na  1.0    0.28    6.58    5.00    -7.06396     8.20539    -6.19571
    21  Na  1.0    0.29    6.74    5.00    -2.53131     9.47520    -1.29778
    22  Na  1.0    0.40    5.24    5.00     6.62732     0.46780     2.04412
    23  Na  1.0    0.27    6.74    5.00    -0.31818     9.16126    -7.82782
    24  Na  1.0    0.23    7.90    5.00    -0.63873     3.47718   -11.14964
    25  Na  1.0    0.18    9.26    5.00    -8.72532     2.24563    -3.20484
    26  Cl  7.0   -0.26    2.04    3.35     3.68602    -2.57206   -11.43447
    27  Cl  7.0   -0.14    4.85    5.00    -6.92256    -6.06963    -2.70909
    28  Cl  7.0   -0.11    3.85    5.00     4.24766    -3.31973     0.98203
    29  Cl  7.0   -0.20    3.77    5.00   -11.90848    -1.51204    -4.06331
    30  Cl  7.0   -0.19    3.77    5.00    -4.63269    -6.26934    -9.18251
    31  Cl  7.0   -0.14    4.85    5.00     1.15446     7.33949    -3.61417
    32  Cl  7.0   -0.24    2.97    4.89    -3.76287    11.56922    -5.36395
    33  Cl  7.0   -0.15    3.88    5.00    -1.25920     7.41250     2.80882
    34  Cl  7.0   -0.06    5.91    5.00     1.19335     1.54164    -7.05437
    35  Cl  7.0   -0.14    3.84    5.00     3.67249     2.91073     4.64595
    36  Cl  7.0   -0.12    3.85    5.00    -3.14435     1.29656     6.05988
    37  Cl  7.0   -0.10    5.03    5.00    -2.42380    -4.46458     2.36066
    38  Cl  7.0   -0.13    4.83    5.00    -5.82648     5.97257    -2.06663
    39  Cl  7.0   -0.13    4.87    5.00    -7.39253     0.12248     0.83836
    40  Cl  7.0   -0.21    2.93    4.87    -1.84634   -10.34004    -0.97922
    41  Cl  7.0   -0.21    3.74    4.99    -9.89254    -1.59191   -10.84745
    42  Cl  7.0   -0.11    5.78    5.00    -5.17303    -0.05572    -5.84901
    43  Cl  7.0   -0.09    5.96    5.00    -0.59497     1.37870    -0.54606
    44  Cl  7.0   -0.13    3.86    5.00     5.99791     2.89632    -1.83253
    45  Cl  7.0   -0.22    2.92    4.87    -8.86922    -5.91591     3.88339
    46  Cl  7.0   -0.15    4.82    5.00    -3.83487     6.02856    -8.95362
    47  Cl  7.0   -0.20    3.77    5.00   -10.30299     4.70254    -7.22851
    48  Cl  7.0   -0.11    4.91    5.00    -0.13143    -4.52354    -4.22036
    49  Cl  7.0   -0.18    3.71    4.99     3.19334     6.45768   -10.35383
    50  Cl  7.0   -0.20    3.77    5.00    -3.30921     0.00177   -12.55919
    51  O   6.0   -0.32    3.05    2.93     1.38470    -2.46117     7.18452
    52  H   1.0    0.04    1.23    1.47     0.19631    -2.10329     8.51642
    53  C   4.0   -0.04    4.31    4.22     3.26198    -4.04783     8.22741
    54  H   1.0   -0.01    1.01    1.43     4.35768    -3.01030     9.65189
    55  H   1.0   -0.02    1.06    1.44     4.52365    -4.53220     6.67547
    56  C   4.0   -0.08    4.14    3.88     2.16509    -6.43733     9.41505
    57  H   1.0   -0.00    1.03    1.43     3.70430    -7.52147    10.25594
    58  H   1.0   -0.01    1.02    1.43     0.87941    -5.87890    10.93506
    59  C   4.0   -0.09    4.12    3.84     0.72523    -8.08482     7.52874
    60  H   1.0   -0.03    1.06    1.44    -0.64772    -6.91598     6.53546
    61  H   1.0   -0.01    1.03    1.43    -0.31805    -9.52410     8.57470
    62  C   4.0   -0.14    4.18    3.96     2.43921    -9.38263     5.61765
    63  H   1.0   -0.00    1.00    1.43     3.81589   -10.57207     6.57187
    64  H   1.0   -0.03    1.06    1.44     1.32183   -10.56807     4.36827
    65  H   1.0   -0.02    1.14    1.45     3.45370    -8.00566     4.48004
    66  O   6.0   -0.32    3.23    3.50     5.43097    -2.41106    -5.84428
    67  H   1.0    0.02    1.48    1.59     4.91291    -2.62872    -7.60708
    68  C   4.0   -0.04    4.41    4.40     7.06018    -4.47393    -5.29778
    69  H   1.0   -0.02    1.01    1.43     6.46161    -6.14507    -6.35073
    70  H   1.0   -0.02    1.12    1.45     6.88779    -4.88354    -3.28856
    71  C   4.0   -0.08    4.14    3.89     9.80713    -3.85541    -5.93328
    72  H   1.0   -0.01    1.03    1.43    10.90532    -5.59859    -5.92807
    73  H   1.0   -0.00    1.02    1.43     9.86866    -3.08780    -7.85221
    74  C   4.0   -0.09    4.11    3.81    10.98196    -1.98682    -4.06258
    75  H   1.0   -0.01    1.06    1.44     9.63216    -0.49540    -3.62100
    76  H   1.0   -0.01    1.02    1.43    12.65846    -1.13332    -4.91108
    77  C   4.0   -0.14    4.05    3.72    11.74354    -3.24671    -1.58698
    78  H   1.0   -0.00    1.00    1.43    13.14410    -4.71302    -1.91832
    79  H   1.0   -0.02    1.00    1.43    12.55137    -1.85353    -0.30428
    80  H   1.0   -0.01    1.02    1.43    10.11420    -4.10444    -0.67521
    81  O   6.0   -0.33    3.00    2.79    -0.16649     6.24942    10.19786
    82  H   1.0    0.04    1.16    1.46     0.68056     7.56562    11.12539
    83  C   4.0   -0.03    4.55    4.60    -2.56178     5.94311    11.36091
    84  H   1.0   -0.01    1.01    1.43    -2.31430     5.29418    13.31575
    85  H   1.0   -0.02    1.22    1.47    -3.53163     4.46534    10.31188
    86  C   4.0   -0.09    4.19    3.98    -4.11088     8.37221    11.33628
    87  H   1.0   -0.01    1.03    1.43    -5.85524     8.05249    12.38809
    88  H   1.0   -0.01    1.02    1.43    -3.03667     9.83965    12.32139
    89  C   4.0   -0.09    4.20    4.01    -4.73892     9.28736     8.67040
    90  H   1.0   -0.02    1.15    1.45    -3.02048     9.27829     7.53215
    91  H   1.0   -0.01    1.03    1.43    -5.39847    11.23823     8.78181
    92  C   4.0   -0.15    4.10    3.80    -6.76158     7.70069     7.37948
    93  H   1.0   -0.01    1.00    1.43    -8.52855     7.79798     8.42329
    94  H   1.0   -0.04    1.01    1.43    -7.09141     8.40222     5.47737
    95  H   1.0   -0.03    1.07    1.44    -6.19699     5.73316     7.24853
    96  O   6.0   -0.35    3.74    4.67     7.40467     2.07147    -7.67632
    97  H   1.0    0.04    1.54    1.64     7.03571     0.46539    -6.81651
    98  H   1.0    0.02    1.17    1.46     9.13068     2.41257    -7.20978

  Z AO/shell   Hii/eV     exponent
  1     Wed Apr 25 08:07:45 CEST 2018   EN: 2.200 GM2: 0.406  GM3: 0.0800  RAES: 1.40
     1s    -10.707211    1.230000
  6     Wed Apr 25 08:07:45 CEST 2018   EN: 2.550 GM2: 0.538  GM3: 0.1500  RAES: 3.00
     2s    -13.970922    2.096432
     2p    -10.063292    1.800000
  8     Wed Apr 25 08:07:45 CEST 2018   EN: 3.440 GM2: 0.452  GM3:-0.0517  RAES: 1.80
     2s    -20.229985    2.439742
     2p    -15.503117    2.137023
 11     Tue Apr 24 16:34:09 CEST 2018   EN: 0.930 GM2: 0.271  GM3: 0.1799  RAES: 5.00
     3s     -4.546934    0.763787
     3p     -1.332719    0.573553
 17     Mon Apr 23 14:09:22 CEST 2018   EN: 3.160 GM2: 0.249  GM3: 0.1495  RAES: 2.50
     3s    -29.278781    2.485265
     3p    -12.673758    2.199650
     3d     -0.240338    2.476089
 no old-style atom pair restraining (fixing) potential
           ------------------------------------------------- 
          |        Self-Consistent Charge Iterations        |
           ------------------------------------------------- 

 Ncao       : 446
 Nao        : 421
 Nshell     : 189
 Nel        : 304
 T(el)      :   300.0
 intcut     :    25.0
 scfconv/Eh :  0.100E-05
   qconv/e  :  0.100E-03
 intneglect :  0.100E-07
 broydamp   :      0.250
 iter      E             dE          RMSdq      gap      omega  full diag
   1   -180.9206423 -0.180921E+03  0.121E+01    3.53       0.0  T
   2   -181.3332535 -0.412611E+00  0.677E+00    4.37       1.0  T
   3   -181.6631369 -0.329883E+00  0.443E+00    3.94       1.0  T
   4   -181.7644425 -0.101306E+00  0.238E+00    3.21       1.0  T
   5   -181.8124030 -0.479604E-01  0.189E+00    2.26       1.0  T
   6   -181.8136412 -0.123824E-02  0.638E-01    2.59       1.0  T
   7   -181.8162825 -0.264126E-02  0.319E-01    2.49       1.0  T
   8   -181.8168173 -0.534828E-03  0.200E-01    2.48       1.0  T
   9   -181.8171406 -0.323332E-03  0.146E-01    2.48       1.0  T
  10   -181.8174698 -0.329201E-03  0.107E-01    2.48       1.0  T
  11   -181.8176899 -0.220107E-03  0.830E-02    2.47       1.0  T
  12   -181.8177860 -0.961135E-04  0.642E-02    2.48       1.0  T
  13   -181.8178561 -0.700596E-04  0.542E-02    2.47       1.0  T
  14   -181.8179313 -0.752198E-04  0.426E-02    2.47       1.0  T
  15   -181.8179804 -0.490818E-04  0.328E-02    2.48       1.0  T
  16   -181.8180094 -0.289575E-04  0.256E-02    2.48       1.0  T
  17   -181.8180254 -0.160058E-04  0.204E-02    2.48       1.0  T
  18   -181.8180367 -0.112846E-04  0.166E-02    2.49       1.0  T
  19   -181.8180437 -0.700505E-05  0.137E-02    2.49       1.0  T
  20   -181.8180490 -0.535479E-05  0.118E-02    2.49       1.0  T
  21   -181.8180531 -0.412912E-05  0.107E-02    2.49       1.0  T
  22   -181.8180566 -0.343775E-05  0.921E-03    2.49       1.1  T
  23   -181.8180599 -0.336540E-05  0.821E-03    2.49       1.2  T
  24   -181.8180629 -0.290366E-05  0.740E-03    2.49       1.4  T
  25   -181.8180657 -0.289880E-05  0.624E-03    2.49       1.6  T
  26   -181.8180685 -0.277612E-05  0.428E-03    2.49       2.4  T
  27   -181.8180693 -0.803670E-06  0.330E-03    2.49       3.1  T
  28   -181.8180698 -0.456645E-06  0.235E-03    2.49       4.3  T
  29   -181.8180700 -0.225819E-06  0.190E-03    2.49       5.3  T
  30   -181.8180701 -0.827807E-07  0.167E-03    2.49       6.1  T
  31   -181.8180702 -0.958963E-07  0.141E-03    2.49       7.1  T
  32   -181.8180703 -0.693995E-07  0.123E-03    2.49       8.2  T
  33   -181.8180703 -0.596192E-07  0.983E-04    2.49      10.3  T
  34   -181.8180704 -0.388677E-07  0.805E-04    2.49      12.6  T
speedup  1.00
cpu  time for SCC    1.41 s
wall time for SCC    1.41 s

   *** convergence criteria satisfied after 34 iterations ***

          eigenvalues
 #    :         140        141        142        143        144        145        146        147
 occ. :        2.000      2.000      2.000      2.000      2.000      2.000      2.000      2.000
 eps  :       -10.789    -10.615    -10.597    -10.543    -10.537    -10.482    -10.476    -10.470
 #    :         148        149        150        151        152        153        154        155
 occ. :        2.000      2.000      2.000      2.000      2.000      0.000      0.000      0.000
 eps  :       -10.406    -10.393    -10.350    -10.282    -10.211     -7.725     -7.109     -6.861
 #    :         156        157        158        159        160        161        162        163
 occ. :        0.000      0.000      0.000      0.000      0.000      0.000      0.000      0.000
 eps  :        -6.325     -5.590     -5.043     -4.466     -3.628     -3.412     -3.089     -2.409


   #   Z            q   n(s)   n(p)   n(d)      C6AA      α(0)
   1  11 Na     0.868  0.011  0.121  0.000    66.159    26.322
   2  11 Na     0.712  0.079  0.209  0.000    68.030    26.692
   3  11 Na     0.744  0.036  0.220  0.000    67.642    26.616
   4  11 Na     0.726  0.047  0.228  0.000    67.864    26.659
   5  11 Na     0.712  0.081  0.207  0.000    68.032    26.692
   6  11 Na     0.743  0.064  0.193  0.000    67.653    26.618
   7  11 Na     0.813  0.023  0.164  0.000    66.806    26.451
   8  11 Na     0.781  0.049  0.170  0.000    67.186    26.526
   9  11 Na     0.698  0.050  0.252  0.000    68.211    26.727
  10  11 Na     0.695  0.049  0.255  0.000    68.242    26.733
  11  11 Na     0.735  0.037  0.228  0.000    67.752    26.637
  12  11 Na     0.794  0.067  0.138  0.000    67.031    26.495
  13  11 Na     0.786  0.009  0.204  0.000    67.127    26.514
  14  11 Na     0.789  0.006  0.205  0.000    67.092    26.507
  15  11 Na     0.712  0.080  0.208  0.000    68.031    26.692
  16  11 Na     0.697  0.115  0.188  0.000    68.217    26.729
  17  11 Na     0.711  0.100  0.189  0.000    68.048    26.695
  18  11 Na     0.721  0.071  0.208  0.000    67.926    26.672
  19  11 Na     0.705  0.111  0.184  0.000    68.121    26.710
  20  11 Na     0.725  0.081  0.193  0.000    67.868    26.660
  21  11 Na     0.727  0.077  0.196  0.000    67.845    26.656
  22  11 Na     0.721  0.093  0.186  0.000    67.920    26.670
  23  11 Na     0.709  0.091  0.201  0.000    68.072    26.700
  24  11 Na     0.681  0.073  0.246  0.000    68.412    26.767
  25  11 Na     0.712  0.048  0.240  0.000    68.028    26.691
  26  17 Cl    -0.774  1.982  5.780  0.012   126.308    17.194
  27  17 Cl    -0.737  1.978  5.757  0.002   124.813    17.092
  28  17 Cl    -0.758  1.978  5.777  0.002   125.636    17.148
  29  17 Cl    -0.737  1.977  5.759  0.001   124.809    17.092
  30  17 Cl    -0.734  1.976  5.757  0.001   124.697    17.084
  31  17 Cl    -0.737  1.978  5.758  0.000   124.814    17.092
  32  17 Cl    -0.756  1.974  5.781  0.001   125.564    17.144
  33  17 Cl    -0.751  1.979  5.772  0.000   125.374    17.131
  34  17 Cl    -0.731  1.976  5.754  0.001   124.592    17.077
  35  17 Cl    -0.756  1.978  5.777  0.001   125.567    17.144
  36  17 Cl    -0.762  1.978  5.782  0.001   125.804    17.160
  37  17 Cl    -0.747  1.979  5.767  0.002   125.224    17.120
  38  17 Cl    -0.735  1.980  5.754  0.001   124.729    17.086
  39  17 Cl    -0.734  1.979  5.753  0.002   124.695    17.084
  40  17 Cl    -0.765  1.975  5.789  0.001   125.938    17.169
  41  17 Cl    -0.743  1.977  5.764  0.001   125.034    17.107
  42  17 Cl    -0.729  1.981  5.747  0.001   124.513    17.072
  43  17 Cl    -0.743  1.980  5.762  0.001   125.035    17.107
  44  17 Cl    -0.749  1.977  5.769  0.004   125.289    17.125
  45  17 Cl    -0.761  1.975  5.785  0.001   125.783    17.159
  46  17 Cl    -0.733  1.979  5.753  0.001   124.662    17.082
  47  17 Cl    -0.737  1.979  5.758  0.001   124.827    17.093
  48  17 Cl    -0.738  1.980  5.756  0.002   124.849    17.095
  49  17 Cl    -0.735  1.977  5.758  0.001   124.752    17.088
  50  17 Cl    -0.735  1.975  5.758  0.001   124.730    17.087
  51   8 O     -0.452  1.695  4.757  0.000    21.837     6.311
  52   1 H      0.309  0.691  0.000  0.000     0.690     1.302
  53   6 C      0.060  1.042  2.898  0.000    19.642     6.323
  54   1 H      0.026  0.974  0.000  0.000     2.644     2.543
  55   1 H      0.064  0.936  0.000  0.000     2.151     2.294
  56   6 C     -0.075  1.055  3.020  0.000    21.932     6.668
  57   1 H      0.038  0.962  0.000  0.000     2.479     2.462
  58   1 H      0.033  0.967  0.000  0.000     2.546     2.495
  59   6 C     -0.066  1.050  3.017  0.000    21.770     6.643
  60   1 H      0.064  0.936  0.000  0.000     2.147     2.292
  61   1 H      0.034  0.966  0.000  0.000     2.533     2.489
  62   6 C     -0.127  1.046  3.081  0.000    22.968     6.829
  63   1 H      0.037  0.963  0.000  0.000     2.484     2.465
  64   1 H      0.052  0.948  0.000  0.000     2.296     2.369
  65   1 H      0.048  0.952  0.000  0.000     2.341     2.392
  66   8 O     -0.488  1.701  4.787  0.000    22.575     6.417
  67   1 H      0.350  0.650  0.000  0.000     0.585     1.199
  68   6 C      0.044  1.045  2.911  0.000    19.812     6.332
  69   1 H      0.047  0.953  0.000  0.000     2.360     2.402
  70   1 H      0.067  0.933  0.000  0.000     2.118     2.276
  71   6 C     -0.084  1.056  3.028  0.000    22.096     6.693
  72   1 H      0.042  0.958  0.000  0.000     2.420     2.433
  73   1 H      0.059  0.941  0.000  0.000     2.210     2.325
  74   6 C     -0.078  1.053  3.025  0.000    21.999     6.678
  75   1 H      0.075  0.925  0.000  0.000     2.033     2.230
  76   1 H      0.035  0.965  0.000  0.000     2.521     2.483
  77   6 C     -0.123  1.041  3.082  0.000    22.923     6.828
  78   1 H      0.040  0.960  0.000  0.000     2.446     2.446
  79   1 H      0.038  0.962  0.000  0.000     2.482     2.464
  80   1 H      0.053  0.947  0.000  0.000     2.288     2.366
  81   8 O     -0.461  1.700  4.761  0.000    22.015     6.337
  82   1 H      0.309  0.691  0.000  0.000     0.694     1.308
  83   6 C      0.051  1.047  2.902  0.000    19.650     6.297
  84   1 H      0.031  0.969  0.000  0.000     2.577     2.511
  85   1 H      0.070  0.930  0.000  0.000     2.076     2.252
  86   6 C     -0.077  1.056  3.021  0.000    21.967     6.673
  87   1 H      0.044  0.956  0.000  0.000     2.391     2.418
  88   1 H      0.033  0.967  0.000  0.000     2.543     2.494
  89   6 C     -0.068  1.051  3.017  0.000    21.801     6.647
  90   1 H      0.057  0.943  0.000  0.000     2.239     2.340
  91   1 H      0.037  0.963  0.000  0.000     2.492     2.469
  92   6 C     -0.124  1.043  3.080  0.000    22.933     6.829
  93   1 H      0.038  0.962  0.000  0.000     2.480     2.463
  94   1 H      0.049  0.951  0.000  0.000     2.327     2.386
  95   1 H      0.052  0.948  0.000  0.000     2.295     2.369
  96   8 O     -0.666  1.729  4.937  0.000    26.724     6.982
  97   1 H      0.373  0.627  0.000  0.000     0.528     1.137
  98   1 H      0.330  0.670  0.000  0.000     0.636     1.253

 Mol. C6AA /au·bohr⁶  :     310112.666322
 Mol. C8AA /au·bohr⁸  :   18267745.431412
 Mol. α(0) /au        :       1270.277535

 
 Wiberg/Mayer (AO) data. WBOs > 0.1 written file <wbo>
 largest (>0.05) Wiberg bond orders for each atom
           total WBO             WBO to atom ...
     1  Na  0.274    O   66 0.075    Cl  34 0.073    Cl  44 0.072
     2  Na  0.526    Cl  40 0.174    Cl  30 0.111    Cl  48 0.105    Cl  27 0.091
     3  Na  0.489    Cl  31 0.114    Cl  44 0.114    Cl  33 0.097    Cl  35 0.095
     4  Na  0.521    Cl  48 0.120    Cl  30 0.099    Cl  26 0.096    Cl  34 0.084    Cl  50 0.055
     5  Na  0.526    Cl  40 0.151    Cl  45 0.138    Cl  37 0.102    Cl  27 0.077
     6  Na  0.475    Cl  28 0.140    Cl  40 0.109    Cl  48 0.098    Cl  37 0.063
     7  Na  0.362    Cl  28 0.092    Cl  35 0.082    O   51 0.072    Cl  37 0.059
     8  Na  0.415    Cl  49 0.106    Cl  31 0.091    Cl  44 0.089    O   96 0.061
     9  Na  0.555    Cl  27 0.153    Cl  30 0.103    Cl  29 0.102    Cl  42 0.072    Cl  41 0.069
    10  Na  0.564    Cl  46 0.117    Cl  50 0.111    Cl  47 0.102    Cl  41 0.097    Cl  42 0.079
    11  Na  0.510    Cl  36 0.122    Cl  33 0.117    Cl  39 0.079    Cl  38 0.071    Cl  43 0.051
    12  Na  0.373    Cl  35 0.132    O   81 0.092    Cl  36 0.079    Cl  33 0.077
    13  Na  0.432    Cl  43 0.084    Cl  38 0.076    Cl  42 0.074    Cl  34 0.068    Cl  31 0.055
    14  Na  0.418    Cl  43 0.099    Cl  37 0.082    Cl  48 0.071    Cl  42 0.058    Cl  39 0.057
    15  Na  0.528    Cl  45 0.183    Cl  29 0.108    Cl  39 0.099    Cl  27 0.096
    16  Na  0.538    Cl  29 0.174    Cl  47 0.165    Cl  41 0.159
    17  Na  0.533    Cl  26 0.183    O   96 0.099    Cl  49 0.091    Cl  34 0.066
    18  Na  0.505    Cl  36 0.162    Cl  45 0.122    Cl  37 0.092    Cl  39 0.067
    19  Na  0.529    Cl  30 0.172    Cl  50 0.163    Cl  41 0.148
    20  Na  0.506    Cl  32 0.150    Cl  47 0.134    Cl  38 0.097    Cl  46 0.088
    21  Na  0.500    Cl  33 0.145    Cl  32 0.144    Cl  38 0.087    Cl  31 0.079
    22  Na  0.509    Cl  44 0.141    Cl  28 0.137    Cl  35 0.123
    23  Na  0.536    Cl  32 0.156    Cl  49 0.135    Cl  46 0.101    Cl  31 0.100
    24  Na  0.589    Cl  49 0.142    Cl  50 0.139    Cl  46 0.109    Cl  34 0.094
    25  Na  0.526    Cl  39 0.138    Cl  38 0.115    Cl  29 0.092    Cl  47 0.070    Cl  42 0.061
    26  Cl  0.432    Na  17 0.183    Na   4 0.096
    27  Cl  0.487    Na   9 0.153    Na  15 0.096    Na   2 0.091    Na   5 0.077
    28  Cl  0.438    Na   6 0.140    Na  22 0.137    Na   7 0.092
    29  Cl  0.489    Na  16 0.174    Na  15 0.108    Na   9 0.102    Na  25 0.092
    30  Cl  0.495    Na  19 0.172    Na   2 0.111    Na   9 0.103    Na   4 0.099
    31  Cl  0.484    Na   3 0.114    Na  23 0.100    Na   8 0.091    Na  21 0.079    Na  13 0.055
    32  Cl  0.456    Na  23 0.156    Na  20 0.150    Na  21 0.144
    33  Cl  0.453    Na  21 0.145    Na  11 0.117    Na   3 0.097    Na  12 0.077
    34  Cl  0.476    Na  24 0.094    Na   4 0.084    Na   1 0.073    Na  13 0.068    Na  17 0.066
    35  Cl  0.454    Na  12 0.132    Na  22 0.123    Na   3 0.095    Na   7 0.082
    36  Cl  0.433    Na  18 0.162    Na  11 0.122    Na  12 0.079
    37  Cl  0.465    Na   5 0.102    Na  18 0.092    Na  14 0.082    Na   6 0.063    Na   7 0.059
    38  Cl  0.483    Na  25 0.115    Na  20 0.097    Na  21 0.087    Na  13 0.076    Na  11 0.071
    39  Cl  0.480    Na  25 0.138    Na  15 0.099    Na  11 0.079    Na  18 0.067    Na  14 0.057
    40  Cl  0.439    Na   2 0.174    Na   5 0.151    Na   6 0.109
    41  Cl  0.491    Na  16 0.159    Na  19 0.148    Na  10 0.097    Na   9 0.069
    42  Cl  0.496    Na  10 0.079    Na  13 0.074    Na   9 0.072    Na  25 0.061    Na  14 0.058
    43  Cl  0.458    Na  14 0.099    Na  13 0.084    Na  11 0.051
    44  Cl  0.457    Na  22 0.141    Na   3 0.114    Na   8 0.089    Na   1 0.072
    45  Cl  0.446    Na  15 0.183    Na   5 0.138    Na  18 0.122
    46  Cl  0.496    Na  10 0.117    Na  24 0.109    Na  23 0.101    Na  20 0.088
    47  Cl  0.488    Na  16 0.165    Na  20 0.134    Na  10 0.102    Na  25 0.070
    48  Cl  0.467    Na   4 0.120    Na   2 0.105    Na   6 0.098    Na  14 0.071
    49  Cl  0.482    Na  24 0.142    Na  23 0.135    Na   8 0.106    Na  17 0.091
    50  Cl  0.494    Na  19 0.163    Na  24 0.139    Na  10 0.111    Na   4 0.055
    51  O   2.020    C   53 0.989    H   52 0.891    Na   7 0.072
    52  H   0.904    O   51 0.891
    53  C   3.947    C   56 1.004    O   51 0.989    H   54 0.972    H   55 0.968
    54  H   0.998    C   53 0.972
    55  H   0.994    C   53 0.968
    56  C   3.993    C   59 1.008    C   53 1.004    H   58 0.974    H   57 0.974
    57  H   0.997    C   56 0.974
    58  H   0.998    C   56 0.974
    59  C   3.992    C   62 1.021    C   56 1.008    H   61 0.976    H   60 0.965
    60  H   0.995    C   59 0.965
    61  H   0.998    C   59 0.976
    62  C   3.994    C   59 1.021    H   63 0.987    H   64 0.981    H   65 0.974
    63  H   0.998    C   62 0.987
    64  H   0.997    C   62 0.981
    65  H   0.998    C   62 0.974
    66  O   2.037    C   68 0.983    H   67 0.822    Na   1 0.075
    67  H   0.877    O   66 0.822
    68  C   3.942    C   71 1.004    O   66 0.983    H   69 0.976    H   70 0.966
    69  H   0.997    C   68 0.976
    70  H   0.992    C   68 0.966
    71  C   3.993    C   74 1.008    C   68 1.004    H   72 0.973    H   73 0.963
    72  H   0.996    C   71 0.973
    73  H   0.996    C   71 0.963
    74  C   3.994    C   77 1.020    C   71 1.008    H   76 0.976    H   75 0.958
    75  H   0.995    C   74 0.958
    76  H   0.997    C   74 0.976
    77  C   3.991    C   74 1.020    H   78 0.986    H   79 0.976    H   80 0.974
    78  H   0.997    C   77 0.986
    79  H   0.999    C   77 0.976
    80  H   0.996    C   77 0.974
    81  O   2.019    C   83 0.980    H   82 0.894    Na  12 0.092
    82  H   0.904    O   81 0.894
    83  C   3.937    C   86 1.007    O   81 0.980    H   84 0.973    H   85 0.968
    84  H   0.998    C   83 0.973
    85  H   0.995    C   83 0.968
    86  C   3.994    C   89 1.010    C   83 1.007    H   88 0.974    H   87 0.973
    87  H   0.997    C   86 0.973
    88  H   0.998    C   86 0.974
    89  C   3.993    C   92 1.022    C   86 1.010    H   91 0.977    H   90 0.967
    90  H   0.996    C   89 0.967
    91  H   0.997    C   89 0.977
    92  C   3.991    C   89 1.022    H   93 0.987    H   94 0.981    H   95 0.976
    93  H   0.998    C   92 0.987
    94  H   0.997    C   92 0.981
    95  H   0.998    C   92 0.976
    96  O   1.884    H   98 0.889    H   97 0.803    Na  17 0.099    Na   8 0.061
    97  H   0.861    O   96 0.803
    98  H   0.891    O   96 0.889
 MOs/occ written to file <molden.input>
 
molecular dipole:
                 x           y           z       tot (Debye)
 q only:        4.793       2.177       4.116
   full:        0.775       1.281       1.727       5.810
molecular quadrupole (traceless):
                xx          xy          yy          xz          yz          zz
 q only:       34.775     -11.719     -49.281      -4.360      18.981      14.505
  q+dip:       28.663     -11.501     -70.851      30.515      29.282      42.188
   full:       28.234     -10.116     -69.148      29.713      28.368      40.914

SCC energy    :    -181.8180704
rep           :       0.7800145
ES            :       1.8680750
AES           :      -0.0366230
AXC           :       0.0153964
disp          :      -0.2055321
XB            :       0.0000000
fix           :       0.0000000
total E       :    -181.0282673
atomizationE  :      17.7039006    11109.37
(atE without considering molecular charge,
 total energy contains solvation terms)
H-L gap (eV)  :          2.4859
           ------------------------------------------------- 
          |                 ===============                 |
          |                   A N C O P T                   |
          |                 ===============                 |
          |          Approximate Normal Coordinate          |
          |           Rational Function Optimizer           |
           ------------------------------------------------- 
dumping coords to <xtbopt.coord> and <xtbopt.log>
 optlevel               0
 Maxcycle             294
 Maxmicro              25
 Econv         5.000000000000000E-006
 Gconv         1.000000000000000E-003
 Maxdispl       1.00000000000000     
 Hlow          5.000000000000000E-003
 S6             20.0000000000000     
 Nvar              288

generating ANC from model Hessian ...
 Shifting diagonal of input Hessian by   2.271873189968029E-002
 Lowest  eigenvalues of input Hessian
    0.005000    0.005141    0.005548    0.005702    0.006286    0.006713
    0.007098    0.007189    0.007740    0.008419    0.008631    0.010141
    0.010182    0.010472    0.010615    0.011596    0.011909    0.012242
 Highest eigenvalues
    1.365200    1.382989    1.407492    1.475073    1.495309    1.517009
 
cpu  time for ANC gen    0.06 s
wall time for ANC gen    0.06 s
................................................................................
.............................. CYCLE    1 ......................................
................................................................................
   1   -181.8180704 -0.181818E+03  0.699E-04    2.49       0.0  T
   2   -181.8180704 -0.157689E-08  0.612E-04    2.49      16.5  T
   3   -181.8180704 -0.983420E-09  0.576E-04    2.49      17.5  T
speedup  1.00
cpu  time for SCC    0.13 s
wall time for SCC    0.13 s
speedup  1.00
cpu  time for grad    0.42 s
wall time for grad    0.42 s
 E :   -181.02826724  G :  0.000126    pred/act E change:  0.000D+00  0.678D-07
Maxdispl :   0.0052   ||displ|| :   0.0094   Lambda : -0.754D-06
Largest |displ|/coords:  0.0052 (   6)  0.0029 (   7)  0.0026 (   8)
................................................................................
.............................. CYCLE    2 ......................................
................................................................................
   1   -181.8180219 -0.181818E+03  0.147E-02    2.49       0.0  T
   2   -181.8180221 -0.167921E-06  0.589E-03    2.49       1.7  T
   3   -181.8180221 -0.277138E-07  0.202E-03    2.49       5.0  T
   4   -181.8180221 -0.368135E-08  0.936E-04    2.49      10.8  T
   5   -181.8180221 -0.224895E-08  0.632E-04    2.49      16.0  T
speedup  1.00
cpu  time for SCC    0.21 s
wall time for SCC    0.21 s
speedup  1.00
cpu  time for grad    0.50 s
wall time for grad    0.50 s
 E :   -181.02826648  G :  0.000281    pred/act E change:  0.000D+00  0.763D-06
Maxdispl :   0.0047   ||displ|| :   0.0074   Lambda : -0.193D-05
Largest |displ|/coords:  0.0047 (   6)  0.0030 (   5)  0.0022 (   3)
................................................................................
.............................. CYCLE    3 ......................................
................................................................................
   1   -181.8180335 -0.181818E+03  0.132E-02    2.49       0.0  T
   2   -181.8180337 -0.141277E-06  0.503E-03    2.49       2.0  T
   3   -181.8180337 -0.208997E-07  0.170E-03    2.49       6.0  T
   4   -181.8180337 -0.236213E-08  0.700E-04    2.49      14.4  T
   5   -181.8180337 -0.119655E-08  0.447E-04    2.49      22.6  T
speedup  1.00
cpu  time for SCC    0.20 s
wall time for SCC    0.20 s
speedup  1.00
cpu  time for grad    0.50 s
wall time for grad    0.50 s
 E :   -181.02826738  G :  0.000073    pred/act E change: -0.377D-06 -0.900D-06
Maxdispl :   0.0021   ||displ|| :   0.0054   Lambda : -0.307D-06
Largest |displ|/coords:  0.0021 (  16)  0.0020 (   5)  0.0017 (   7)

   *** GEOMETRY OPTIMIZATION CONVERGED AFTER 3 ITERATIONS ***

------------------------------------------------------------------------
 total energy gain (kcal):     -0.0001
------------------------------------------------------------------------
================
 final structure:
================
$coord
        2.89704906414986       -0.98241512009740       -3.20424094547443      Na
       -3.16262972610820       -8.14559927550301       -5.01113971570793      Na
        2.32065322157104        5.10231435552035        0.48789722481147      Na
       -1.11394660220907       -2.63644824993491       -8.62503932893640      Na
       -5.39702542965517       -8.16047106491059        1.38642183007360      Na
        1.03915393671955       -6.70749441683909       -0.04159592983090      Na
        0.65560666199900       -1.03665508675536        3.58897638382250      Na
        4.48207799242456        4.84504491353817       -5.85531630335202      Na
       -8.16504998735826       -3.79744805371448       -6.66638503291052      Na
       -6.75449983265932        2.23874298291730       -9.79487121197379      Na
       -4.27400940950297        3.61665745191114        1.88918793063143      Na
       -0.10946524220665        4.82137937982135        6.60280399832026      Na
       -2.27556438247384        3.69574746770843       -4.61423230816054      Na
       -3.73457374955500       -2.27842043506882       -1.75367460969285      Na
      -10.20510846236055       -3.70485757312315       -0.11602961145611      Na
      -12.75240811387984        0.77589297863741       -8.00844813674983      Na
        4.91896664881625        1.79885695447377      -10.89939309781982      Na
       -5.93311831426557       -2.31462962939204        4.74228954234630      Na
       -6.06594341513782       -3.66549677917446      -12.72004028947856      Na
       -7.06390035487234        8.20532714722738       -6.19583410218926      Na
       -2.53133125596056        9.47516779314890       -1.29762749201409      Na
        6.62729869170867        0.46766059449602        2.04415892927470      Na
       -0.31853990861020        9.16146850067507       -7.82746090668514      Na
       -0.63877270055553        3.47735210244292      -11.14982049660757      Na
       -8.72576061569139        2.24580278844993       -3.20481319374428      Na
        3.68615186284462       -2.57194170448349      -11.43473810349020      Cl
       -6.92233244227855       -6.07014521469146       -2.70926828122864      Cl
        4.24819003185632       -3.32007412122083        0.98171670117101      Cl
      -11.90828862310617       -1.51165277422294       -4.06300724034798      Cl
       -4.63269522249576       -6.26939948727739       -9.18224121848425      Cl
        1.15472852470601        7.33971127897121       -3.61386836382740      Cl
       -3.76258641878732       11.56902283509586       -5.36400056258196      Cl
       -1.25851061915852        7.41302067194612        2.80883222226424      Cl
        1.19306667996879        1.54100202893208       -7.05366582166964      Cl
        3.67232466413785        2.91073850595941        4.64576857151871      Cl
       -3.14384008029088        1.29637571786790        6.05995304009772      Cl
       -2.42439477017165       -4.46499842638800        2.36053102106991      Cl
       -5.82673438073110        5.97249623664525       -2.06621566252764      Cl
       -7.39264013334539        0.12303930278803        0.83836900297722      Cl
       -1.84671415472729      -10.34000692203432       -0.97903507189178      Cl
       -9.89226875617995       -1.59216775234718      -10.84702235209944      Cl
       -5.17261290350056       -0.05532239236590       -5.84860165579430      Cl
       -0.59517654775640        1.37894371274945       -0.54548398309858      Cl
        5.99811524662829        2.89599093506148       -1.83264599199469      Cl
       -8.86945680449116       -5.91569042792089        3.88353637783683      Cl
       -3.83483186367247        6.02823389671732       -8.95340266506298      Cl
      -10.30306428177995        4.70257493353510       -7.22802942278003      Cl
       -0.13170872193409       -4.52358402768494       -4.22022310914458      Cl
        3.19314202887531        6.45752277319797      -10.35539010285222      Cl
       -3.30958867587791        0.00167515975945      -12.55900504622957      Cl
        1.38483200361644       -2.46123460785412        7.18445784414125      O 
        0.19655123102755       -2.10335114880865        8.51644623709113      H 
        3.26219580278831       -4.04791198522624        8.22721230046248      C 
        4.35800624075740       -3.01044036893986        9.65168328474925      H 
        4.52377666515140       -4.53233876138442        6.67517906384968      H 
        2.16526740940740       -6.43738394246469        9.41492844392574      C 
        3.70449526650846       -7.52159225558229       10.25574279428982      H 
        0.87966754802977       -5.87890387735652       10.93501474317992      H 
        0.72523620069443       -8.08480137860768        7.52865498769414      C 
       -0.64770965321565       -6.91588089503857        6.53544718232130      H 
       -0.31809237042900       -9.52404153601526        8.57464454939395      H 
        2.43909607978693       -9.38270335009557        5.61746960613258      C 
        3.81569220990648      -10.57229142732946        6.57162950237225      H 
        1.32160536592250      -10.56803669029062        4.36804732982696      H 
        3.45371547238781       -8.00577637371868        4.47991746297109      H 
        5.43114051488424       -2.41088501630759       -5.84433036095594      O 
        4.91328971718941       -2.62843319052785       -7.60718386002482      H 
        7.06016667269149       -4.47387026229161       -5.29779179238517      C 
        6.46148464914202       -6.14506771286013       -6.35066722415707      H 
        6.88770527215923       -4.88334331536034       -3.28850769768418      H 
        9.80715939956699       -3.85555393482061       -5.93333010933399      C 
       10.90525106983972       -5.59880400552264       -5.92805386738009      H 
        9.86875212578206       -3.08799705892676       -7.85230436054426      H 
       10.98208723204814       -1.98691069111881       -4.06267873719871      C 
        9.63235817382804       -0.49538696616999       -3.62113268632599      H 
       12.65858604292475       -1.13338389820227       -4.91126279727294      H 
       11.74375426208264       -3.24672755340506       -1.58704836419870      C 
       13.14439436276597       -4.71297590276115       -1.91842933965768      H 
       12.55139121211197       -1.85346757388801       -0.30435396776768      H 
       10.11445949536060       -4.10471835917383       -0.67534547521306      H 
       -0.16662168655349        6.24964731613554       10.19797278471604      O 
        0.68035243120119        7.56584616637160       11.12559175990096      H 
       -2.56195951073859        5.94322274019279       11.36090317703054      C 
       -2.31454243968548        5.29426974667349       13.31575251936645      H 
       -3.53170940190914        4.46543335850442       10.31179992822126      H 
       -4.11114599129680        8.37226057674416       11.33625785879095      C 
       -5.85553664021813        8.05243041143378       12.38799548456760      H 
       -3.03704011117187        9.83972230478252       12.32143145889475      H 
       -4.73912310675301        9.28742809225025        8.67036538262786      C 
       -3.02066354842819        9.27841291482904        7.53215521650444      H 
       -5.39870932654477       11.23829443321630        8.78175870056344      H 
       -6.76172537034692        7.70073413806337        7.37937733333064      C 
       -8.52869417042749        7.79792137958724        8.42319395747946      H 
       -7.09158038029559        8.40232274773676        5.47730582491788      H 
       -6.19709510583168        5.73320903312778        7.24834443422798      H 
        7.40491804128287        2.07167881670249       -7.67636097175430      O 
        7.03612336926577        0.46563368069270       -6.81652996960832      H 
        9.13100493966886        2.41290168015136       -7.21000501853376      H 
$end
 
 Bond Distances (Angstroems)
 ---------------------------
Na1-Na3=3.7786       Na1-Na4=3.6742       Na1-Na6=3.5980       Na1-Na7=3.7856       Na1-Na8=3.4902       Na1-Na13=3.7653      
Na1-Na14=3.6572      Na1-Na22=3.4927      Na1-Cl28=2.6359      Na1-Cl34=2.5972      Na1-Cl43=2.6374      Na1-Cl44=2.7262      
Na1-Cl48=2.5238      Na1-O66=2.0788       Na2-Na4=3.6513       Na2-Na5=3.5860       Na2-Na6=3.5269       Na2-Na9=3.6151       
Na2-Na14=3.5641      Na2-Cl27=2.5784      Na2-Cl30=2.5422      Na2-Cl40=2.5271      Na2-Cl48=2.5340      Na3-Na1=3.7786       
Na3-Na7=3.7447       Na3-Na8=3.5488       Na3-Na11=3.6533      Na3-Na12=3.4852      Na3-Na13=3.7094      Na3-Na21=3.5833      
Na3-Na22=3.4477      Na3-Cl31=2.5483      Na3-Cl33=2.5673      Na3-Cl35=2.5880      Na3-Cl43=2.5616      Na3-Cl44=2.5803      
Na4-Na1=3.6742       Na4-Na2=3.6513       Na4-Na9=3.9210       Na4-Na10=3.9935      Na4-Na13=4.0138      Na4-Na14=3.8963      
Na4-Na17=4.1412      Na4-Na19=3.4437      Na4-Na24=3.5093      Na4-Cl26=2.9435      Na4-Cl30=2.6926      Na4-Cl34=2.6587      
Na4-Cl42=2.9389      Na4-Cl48=2.5886      Na4-Cl50=2.7627      Na5-Na2=3.5860       Na5-Na6=3.5724       Na5-Na14=3.6364      
Na5-Na15=3.5588      Na5-Na18=3.5782      Na5-Cl27=2.5637      Na5-Cl37=2.5621      Na5-Cl40=2.5351      Na5-Cl45=2.5561      
Na6-Na1=3.5980       Na6-Na2=3.5269       Na6-Na5=3.5724       Na6-Na7=3.5690       Na6-Na14=3.5631      Na6-Cl28=2.5279      
Na6-Cl37=2.5265      Na6-Cl40=2.5046      Na6-Cl48=2.5708      Na7-Na1=3.7856       Na7-Na3=3.7447       Na7-Na6=3.5690       
Na7-Na11=3.6983      Na7-Na12=3.5096      Na7-Na14=3.7178      Na7-Na18=3.6036      Na7-Na22=3.3598      Na7-Cl28=2.6416      
Na7-Cl35=2.6879      Na7-Cl36=2.6975      Na7-Cl37=2.5240      Na7-Cl43=2.6189      Na7-O51=2.0826       Na8-Na1=3.4902       
Na8-Na3=3.5488       Na8-Na13=3.6863      Na8-Na17=3.1268      Na8-Na23=3.5721      Na8-Na24=3.9644      Na8-Cl31=2.5000      
Na8-Cl34=2.5472      Na8-Cl44=2.4978      Na8-Cl49=2.6199      Na8-O96=2.3398       Na9-Na2=3.6151       Na9-Na4=3.9210       
Na9-Na10=3.6744      Na9-Na14=3.5918      Na9-Na15=3.6308      Na9-Na16=3.5006      Na9-Na19=3.3913      Na9-Na25=3.6973      
Na9-Cl27=2.5027      Na9-Cl29=2.6990      Na9-Cl30=2.6415      Na9-Cl41=2.6630      Na9-Cl42=2.5722      Na10-Na4=3.9935      
Na10-Na9=3.6744      Na10-Na13=3.7051     Na10-Na16=3.4010     Na10-Na19=3.5058     Na10-Na20=3.6909     Na10-Na24=3.3790     
Na10-Na25=3.6400     Na10-Cl41=2.6789     Na10-Cl42=2.5564     Na10-Cl46=2.5703     Na10-Cl47=2.6592     Na10-Cl50=2.6200     
Na11-Na3=3.6533      Na11-Na7=3.6983      Na11-Na12=3.3889     Na11-Na13=3.6005     Na11-Na14=3.6782     Na11-Na18=3.5919     
Na11-Na21=3.6477     Na11-Na25=3.6527     Na11-Cl33=2.6113     Na11-Cl36=2.5955     Na11-Cl38=2.5711     Na11-Cl39=2.5398     
Na11-Cl43=2.6176     Na12-Na3=3.4852      Na12-Na7=3.5096      Na12-Na11=3.3889     Na12-Cl33=2.5063     Na12-Cl35=2.4698     
Na12-Cl36=2.4780     Na12-O81=2.0473      Na12-C83=2.8942      Na13-Na1=3.7653      Na13-Na3=3.7094      Na13-Na4=4.0138      
Na13-Na8=3.6863      Na13-Na10=3.7051     Na13-Na11=3.6005     Na13-Na14=3.5891     Na13-Na20=3.5799     Na13-Na21=3.5287     
Na13-Na23=3.5113     Na13-Na24=3.5672     Na13-Na25=3.5771     Na13-Cl31=2.7007     Na13-Cl34=2.5171     Na13-Cl38=2.6079     
Na13-Cl42=2.5917     Na13-Cl43=2.6324     Na13-Cl46=2.7344     Na14-Na1=3.6572      Na14-Na2=3.5641      Na14-Na4=3.8963      
Na14-Na5=3.6364      Na14-Na6=3.5631      Na14-Na7=3.7178      Na14-Na9=3.5918      Na14-Na11=3.6782     Na14-Na13=3.5891     
Na14-Na15=3.6118     Na14-Na18=3.6291     Na14-Na25=3.6466     Na14-Cl27=2.6697     Na14-Cl37=2.5612     Na14-Cl39=2.6914     
Na14-Cl42=2.5804     Na14-Cl43=2.6295     Na14-Cl48=2.5981     Na15-Na5=3.5588      Na15-Na9=3.6308      Na15-Na14=3.6118     
Na15-Na18=3.5016     Na15-Na25=3.6332     Na15-Cl27=2.5431     Na15-Cl29=2.5538     Na15-Cl39=2.5638     Na15-Cl45=2.5195     
Na16-Na9=3.5006      Na16-Na10=3.4010     Na16-Na25=3.4069     Na16-Cl29=2.4544     Na16-Cl41=2.4733     Na16-Cl47=2.4836     
Na17-Na4=4.1412      Na17-Na8=3.1268      Na17-Na24=3.0751     Na17-Cl26=2.4198     Na17-Cl34=2.8368     Na17-Cl49=2.6447     
Na17-O96=2.1588      Na18-Na5=3.5782      Na18-Na7=3.6036      Na18-Na11=3.5919     Na18-Na14=3.6291     Na18-Na15=3.5016     
Na18-Cl36=2.5132     Na18-Cl37=2.5161     Na18-Cl39=2.5551     Na18-Cl45=2.5004     Na19-Na4=3.4437      Na19-Na9=3.3913      
Na19-Na10=3.5058     Na19-Cl30=2.4452     Na19-Cl41=2.5072     Na19-Cl50=2.4291     Na20-Na10=3.6909     Na20-Na13=3.5799     
Na20-Na21=3.5949     Na20-Na23=3.7071     Na20-Na25=3.6365     Na20-Cl32=2.5326     Na20-Cl38=2.5691     Na20-Cl46=2.5252     
Na20-Cl47=2.5831     Na21-Na3=3.5833      Na21-Na11=3.6477     Na21-Na13=3.5287     Na21-Na20=3.5949     Na21-Na23=3.6522     
Na21-Cl31=2.5659     Na21-Cl32=2.5065     Na21-Cl33=2.5232     Na21-Cl38=2.5772     Na22-Na1=3.4927      Na22-Na3=3.4477      
Na22-Na7=3.3598      Na22-Cl28=2.4328     Na22-Cl35=2.4519     Na22-Cl44=2.4435     Na23-Na8=3.5721      Na23-Na13=3.5113     
Na23-Na20=3.7071     Na23-Na21=3.6522     Na23-Na24=3.4881     Na23-Cl31=2.5513     Na23-Cl32=2.5776     Na23-Cl46=2.5625     
Na23-Cl49=2.7000     Na24-Na4=3.5093      Na24-Na8=3.9644      Na24-Na10=3.3790     Na24-Na13=3.5672     Na24-Na17=3.0751     
Na24-Na23=3.4881     Na24-Cl34=2.5861     Na24-Cl46=2.4563     Na24-Cl49=2.6030     Na24-Cl50=2.4365     Na25-Na9=3.6973      
Na25-Na10=3.6400     Na25-Na11=3.6527     Na25-Na13=3.5771     Na25-Na14=3.6466     Na25-Na15=3.6332     Na25-Na16=3.4069     
Na25-Na20=3.6365     Na25-Cl29=2.6450     Na25-Cl38=2.5701     Na25-Cl39=2.5174     Na25-Cl42=2.6411     Na25-Cl47=2.6305     
Cl26-Na4=2.9435      Cl26-Na17=2.4198     Cl27-Na2=2.5784      Cl27-Na5=2.5637      Cl27-Na9=2.5027      Cl27-Na14=2.6697     
Cl27-Na15=2.5431     Cl28-Na1=2.6359      Cl28-Na6=2.5279      Cl28-Na7=2.6416      Cl28-Na22=2.4328     Cl29-Na9=2.6990      
Cl29-Na15=2.5538     Cl29-Na16=2.4544     Cl29-Na25=2.6450     Cl30-Na2=2.5422      Cl30-Na4=2.6926      Cl30-Na9=2.6415      
Cl30-Na19=2.4452     Cl31-Na3=2.5483      Cl31-Na8=2.5000      Cl31-Na13=2.7007     Cl31-Na21=2.5659     Cl31-Na23=2.5513     
Cl32-Na20=2.5326     Cl32-Na21=2.5065     Cl32-Na23=2.5776     Cl33-Na3=2.5673      Cl33-Na11=2.6113     Cl33-Na12=2.5063     
Cl33-Na21=2.5232     Cl34-Na1=2.5972      Cl34-Na4=2.6587      Cl34-Na8=2.5472      Cl34-Na13=2.5171     Cl34-Na17=2.8368     
Cl34-Na24=2.5861     Cl35-Na3=2.5880      Cl35-Na7=2.6879      Cl35-Na12=2.4698     Cl35-Na22=2.4519     Cl36-Na7=2.6975      
Cl36-Na11=2.5955     Cl36-Na12=2.4780     Cl36-Na18=2.5132     Cl37-Na5=2.5621      Cl37-Na6=2.5265      Cl37-Na7=2.5240      
Cl37-Na14=2.5612     Cl37-Na18=2.5161     Cl38-Na11=2.5711     Cl38-Na13=2.6079     Cl38-Na20=2.5691     Cl38-Na21=2.5772     
Cl38-Na25=2.5701     Cl39-Na11=2.5398     Cl39-Na14=2.6914     Cl39-Na15=2.5638     Cl39-Na18=2.5551     Cl39-Na25=2.5174     
Cl40-Na2=2.5271      Cl40-Na5=2.5351      Cl40-Na6=2.5046      Cl41-Na9=2.6630      Cl41-Na10=2.6789     Cl41-Na16=2.4733     
Cl41-Na19=2.5072     Cl42-Na4=2.9389      Cl42-Na9=2.5722      Cl42-Na10=2.5564     Cl42-Na13=2.5917     Cl42-Na14=2.5804     
Cl42-Na25=2.6411     Cl43-Na1=2.6374      Cl43-Na3=2.5616      Cl43-Na7=2.6189      Cl43-Na11=2.6176     Cl43-Na13=2.6324     
Cl43-Na14=2.6295     Cl44-Na1=2.7262      Cl44-Na3=2.5803      Cl44-Na8=2.4978      Cl44-Na22=2.4435     Cl45-Na5=2.5561      
Cl45-Na15=2.5195     Cl45-Na18=2.5004     Cl46-Na10=2.5703     Cl46-Na13=2.7344     Cl46-Na20=2.5252     Cl46-Na23=2.5625     
Cl46-Na24=2.4563     Cl47-Na10=2.6592     Cl47-Na16=2.4836     Cl47-Na20=2.5831     Cl47-Na25=2.6305     Cl48-Na1=2.5238      
Cl48-Na2=2.5340      Cl48-Na4=2.5886      Cl48-Na6=2.5708      Cl48-Na14=2.5981     Cl49-Na8=2.6199      Cl49-Na17=2.6447     
Cl49-Na23=2.7000     Cl49-Na24=2.6030     Cl50-Na4=2.7627      Cl50-Na10=2.6200     Cl50-Na19=2.4291     Cl50-Na24=2.4365     
O51-Na7=2.0826       O51-H52=0.9634       O51-C53=1.4130       H52-O51=0.9634       C53-O51=1.4130       C53-H54=1.0981       
C53-H55=1.0890       C53-C56=1.5267       H54-C53=1.0981       H55-C53=1.0890       C56-C53=1.5267       C56-H57=1.0911       
C56-H58=1.0942       C56-C59=1.5287       H57-C56=1.0911       H58-C56=1.0942       C59-C56=1.5287       C59-H60=1.0894       
C59-H61=1.0914       C59-C62=1.5222       H60-C59=1.0894       H61-C59=1.0914       C62-C59=1.5222       C62-H63=1.0871       
C62-H64=1.0864       C62-H65=1.0870       H63-C62=1.0871       H64-C62=1.0864       H65-C62=1.0870       O66-Na1=2.0788       
O66-H67=0.9791       O66-C68=1.4208       H67-O66=0.9791       C68-O66=1.4208       C68-H69=1.0922       C68-H70=1.0890       
C68-C71=1.5275       H69-C68=1.0922       H70-C68=1.0890       C71-C68=1.5275       C71-H72=1.0903       C71-H73=1.0942       
C71-C74=1.5311       H72-C71=1.0903       H73-C71=1.0942       C74-C71=1.5311       C74-H75=1.0898       C74-H76=1.0921       
C74-C77=1.5242       H75-C74=1.0898       H76-C74=1.0921       C77-C74=1.5242       C77-H78=1.0873       C77-H79=1.0895       
C77-H80=1.0873       H78-C77=1.0873       H79-C77=1.0895       H80-C77=1.0873       O81-Na12=2.0473      O81-H82=0.9628       
O81-C83=1.4183       H82-O81=0.9628       C83-Na12=2.8942      C83-O81=1.4183       C83-H84=1.0978       C83-H85=1.0877       
C83-C86=1.5246       H84-C83=1.0978       H85-C83=1.0877       C86-C83=1.5246       C86-H87=1.0911       C86-H88=1.0945       
C86-C89=1.5281       H87-C86=1.0911       H88-C86=1.0945       C89-C86=1.5281       C89-H90=1.0908       C89-H91=1.0914       
C89-C92=1.5223       H90-C89=1.0908       H91-C89=1.0914       C92-C89=1.5223       C92-H93=1.0872       C92-H94=1.0869       
C92-H95=1.0854       H93-C92=1.0872       H94-C92=1.0869       H95-C92=1.0854       O96-Na8=2.3398       O96-Na17=2.1588      
O96-H97=0.9836       O96-H98=0.9632       H97-O96=0.9836       H98-O96=0.9632       
 C  H  Rav=1.0903 sigma=0.0033  Rmin=1.0854  Rmax=1.0981    27
 C  C  Rav=1.5262 sigma=0.0029  Rmin=1.5222  Rmax=1.5311     9
 O  H  Rav=0.9704 sigma=0.0090  Rmin=0.9628  Rmax=0.9836     5
 O  C  Rav=1.4174 sigma=0.0033  Rmin=1.4130  Rmax=1.4208     3
 Na C  Rav=2.8942 sigma=0.0000  Rmin=2.8942  Rmax=2.8942     1
 Na O  Rav=2.1415 sigma=0.1057  Rmin=2.0473  Rmax=2.3398     5
 Na Na Rav=3.6064 sigma=0.1650  Rmin=3.0751  Rmax=4.1412    78
 Cl Na Rav=2.5799 sigma=0.0915  Rmin=2.4198  Rmax=2.9435   108
 
 selected bond angles (degree)
 --------------------
Na4-Na1-Na3=124.06             Na6-Na1-Na3=117.06             Na6-Na1-Na4= 90.27             Na7-Na1-Na3= 59.35             
Na7-Na1-Na4=123.96             Na7-Na1-Na6= 57.74             Na8-Na1-Na3= 58.29             Na8-Na1-Na4= 92.03             
Na8-Na1-Na6=175.27             Na8-Na1-Na7=117.63             Na13-Na1-Na3= 58.90            Na13-Na1-Na4= 65.29            
Na13-Na1-Na6=116.56            Na13-Na1-Na7= 88.02            Na13-Na1-Na8= 60.93            Na14-Na1-Na3= 88.50            
Na14-Na1-Na4= 64.21            Na14-Na1-Na6= 58.82            Na14-Na1-Na7= 59.91            Na14-Na1-Na8=118.73            
Na14-Na1-Na13= 57.81           Na22-Na1-Na3= 56.44            Na22-Na1-Na4=178.47            Na22-Na1-Na6= 88.25            
Na22-Na1-Na7= 54.80            Na22-Na1-Na8= 89.41            Na22-Na1-Na13=115.09           Na22-Na1-Na14=114.62           
Cl28-Na1-Na3= 89.27            Cl28-Na1-Na4=134.51            Cl28-Na1-Na6= 44.61            Cl28-Na1-Na7= 44.23            
Cl28-Na1-Na8=133.41            Cl28-Na1-Na13=132.24           Cl28-Na1-Na14= 89.76           Cl28-Na1-Na22= 44.08           
Cl34-Na1-Na3= 86.53            Cl34-Na1-Na4= 46.34            Cl34-Na1-Na6=134.66            Cl34-Na1-Na7=129.78            
Cl34-Na1-Na8= 46.68            Cl34-Na1-Na13= 41.77           Cl34-Na1-Na14= 85.86           Cl34-Na1-Na22=134.99           
Cl34-Na1-Cl28=174.01           Cl43-Na1-Na3= 42.60            Cl43-Na1-Na4= 97.16            Cl43-Na1-Na6= 87.67            
Cl43-Na1-Na7= 43.74            Cl43-Na1-Na8= 87.95            Cl43-Na1-Na13= 44.34           Cl43-Na1-Na14= 45.93           
Cl43-Na1-Na22= 82.40           Cl43-Na1-Cl28= 87.94           Cl43-Na1-Cl34= 86.07           Cl44-Na1-Na3= 43.06            
Cl44-Na1-Na4=137.30            Cl44-Na1-Na6=132.42            Cl44-Na1-Na7= 86.65            Cl44-Na1-Na8= 45.35            
Cl44-Na1-Na13= 89.74           Cl44-Na1-Na14=131.52           Cl44-Na1-Na22= 44.17           Cl44-Na1-Cl28= 88.07           
Cl44-Na1-Cl34= 91.76           Cl44-Na1-Cl43= 85.59           Cl48-Na1-Na3=133.76            Cl48-Na1-Na4= 44.76            
Cl48-Na1-Na6= 45.60            Cl48-Na1-Na7= 89.87            Cl48-Na1-Na8=136.31            Cl48-Na1-Na13= 89.10           
Cl48-Na1-Na14= 45.26           Cl48-Na1-Na22=133.74           Cl48-Na1-Cl28= 90.16           Cl48-Na1-Cl34= 89.67           
Cl48-Na1-Cl43= 91.17           Cl48-Na1-Cl44=176.36           O66-Na1-Na3=135.19             O66-Na1-Na4= 76.19             
O66-Na1-Na6=100.53             O66-Na1-Na7=146.88             O66-Na1-Na8= 84.04             O66-Na1-Na13=125.09            
O66-Na1-Na14=133.78            O66-Na1-Na22=104.46            O66-Na1-Cl28=102.66            O66-Na1-Cl34= 83.33            
O66-Na1-Cl43=169.35            O66-Na1-Cl44= 93.69            O66-Na1-Cl48= 89.80            Na5-Na2-Na4=126.45             
Na6-Na2-Na4= 91.78             Na6-Na2-Na5= 60.29             Na9-Na2-Na4= 65.31             Na9-Na2-Na5= 89.35             
Na9-Na2-Na6=120.33             Na14-Na2-Na4= 65.35            Na14-Na2-Na5= 61.14            Na14-Na2-Na6= 60.33            
Na14-Na2-Na9= 60.04            Cl27-Na2-Na4= 97.84            Cl27-Na2-Na5= 45.61            Cl27-Na2-Na6= 92.42            
Cl27-Na2-Na9= 43.81            Cl27-Na2-Na14= 48.31           Cl30-Na2-Na4= 47.49            Cl30-Na2-Na5=136.02            
Cl30-Na2-Na6=139.12            Cl30-Na2-Na9= 46.92            Cl30-Na2-Na14= 93.08           Cl30-Na2-Cl27= 90.44           
Cl40-Na2-Na4=136.66            Cl40-Na2-Na5= 44.99            Cl40-Na2-Na6= 45.24            Cl40-Na2-Na9=134.33            
Cl40-Na2-Na14= 90.88           Cl40-Na2-Cl27= 90.54           Cl40-Na2-Cl30=175.47           Cl48-Na2-Na4= 45.14            
Cl48-Na2-Na5= 93.12            Cl48-Na2-Na6= 46.73            Cl48-Na2-Na9= 91.26            Cl48-Na2-Na14= 46.76           
Cl48-Na2-Cl27= 95.06           Cl48-Na2-Cl30= 92.39           Cl48-Na2-Cl40= 91.93           Na7-Na3-Na1= 60.42             
Na8-Na3-Na1= 56.79             Na8-Na3-Na7=117.20             Na11-Na3-Na1= 89.92            Na11-Na3-Na7= 59.97            
Na11-Na3-Na8=119.45            Na12-Na3-Na1=118.26            Na12-Na3-Na7= 57.95            Na12-Na3-Na8=174.55            
Na12-Na3-Na11= 56.63           Na13-Na3-Na1= 60.37            Na13-Na3-Na7= 89.46            Na13-Na3-Na8= 61.00            
Na13-Na3-Na11= 58.55           Na13-Na3-Na12=115.17           Na21-Na3-Na1=118.15            Na21-Na3-Na7=120.48            
Na21-Na3-Na8= 90.36            Na21-Na3-Na11= 60.53           Na21-Na3-Na12= 90.46           Na21-Na3-Na13= 57.85           
Na22-Na3-Na1= 57.59            Na22-Na3-Na7= 55.51            Na22-Na3-Na8= 89.17            Na22-Na3-Na11=115.46           
Na22-Na3-Na12= 89.53           Na22-Na3-Na13=117.68           Na22-Na3-Na21=174.87           Cl31-Na3-Na1= 88.57            
Cl31-Na3-Na7=136.00            Cl31-Na3-Na8= 44.78            Cl31-Na3-Na11= 92.38           Cl31-Na3-Na12=136.16           
Cl31-Na3-Na13= 46.72           Cl31-Na3-Na21= 45.72           Cl31-Na3-Na22=133.95           Cl33-Na3-Na1=135.46            
Cl33-Na3-Na7= 91.72            Cl33-Na3-Na8=135.12            Cl33-Na3-Na11= 45.63           Cl33-Na3-Na12= 45.89           
Cl33-Na3-Na13= 87.71           Cl33-Na3-Na21= 44.76           Cl33-Na3-Na22=135.41           Cl33-Na3-Cl31= 90.43           
Cl35-Na3-Na1= 92.03            Cl35-Na3-Na7= 45.87            Cl35-Na3-Na8=134.26            Cl35-Na3-Na11= 89.71           
Cl35-Na3-Na12= 45.05           Cl35-Na3-Na13=135.24           Cl35-Na3-Na21=135.37           Cl35-Na3-Na22= 45.21           
Cl35-Na3-Cl31=177.82           Cl35-Na3-Cl33= 90.61           Cl43-Na3-Na1= 44.18            Cl43-Na3-Na7= 44.32            
Cl43-Na3-Na8= 87.86            Cl43-Na3-Na11= 45.77           Cl43-Na3-Na12= 86.74           Cl43-Na3-Na13= 45.20           
Cl43-Na3-Na21= 90.51           Cl43-Na3-Na22= 84.38           Cl43-Na3-Cl31= 91.70           Cl43-Na3-Cl33= 91.38           
Cl43-Na3-Cl35= 90.19           Cl44-Na3-Na1= 46.17            Cl44-Na3-Na7= 89.63            Cl44-Na3-Na8= 44.72            
Cl44-Na3-Na11=136.03           Cl44-Na3-Na12=134.49           Cl44-Na3-Na13= 93.29           Cl44-Na3-Na21=135.00           
Cl44-Na3-Na22= 45.03           Cl44-Na3-Cl31= 89.28           Cl44-Na3-Cl33=178.34           Cl44-Na3-Cl35= 89.62           
Cl44-Na3-Cl43= 90.27           Na2-Na4-Na1= 87.30             Na9-Na4-Na1=112.38             Na9-Na4-Na2= 56.90             
Na10-Na4-Na1=113.51            Na10-Na4-Na2=112.03            Na10-Na4-Na9= 55.32            Na13-Na4-Na1= 58.45            
Na13-Na4-Na2=110.13            Na13-Na4-Na9= 81.10            Na13-Na4-Na10= 55.12           Na14-Na4-Na1= 57.68            
Na14-Na4-Na2= 56.24            Na14-Na4-Na9= 54.71            Na14-Na4-Na10= 81.21           Na14-Na4-Na13= 53.94           
Na17-Na4-Na1= 69.30            Na17-Na4-Na2=146.48            Na17-Na4-Na9=154.06            Na17-Na4-Na10= 99.50           
Na17-Na4-Na13= 78.38           Na17-Na4-Na14=121.20           Na19-Na4-Na1=165.59            Na19-Na4-Na2= 88.70            
Na19-Na4-Na9= 54.37            Na19-Na4-Na10= 55.66           Na19-Na4-Na13=110.38           Na19-Na4-Na14=108.91           
Na19-Na4-Na17=119.56           Na24-Na4-Na1= 92.08            Na24-Na4-Na2=163.09            Na24-Na4-Na9=108.26            
Na24-Na4-Na10= 53.06           Na24-Na4-Na13= 56.13           Na24-Na4-Na14=109.63           Na24-Na4-Na17= 46.50           
Na24-Na4-Na19= 87.75           Cl26-Na4-Na1= 83.86            Cl26-Na4-Na2=122.01            Cl26-Na4-Na9=163.05            
Cl26-Na4-Na10=124.00           Cl26-Na4-Na13=112.93           Cl26-Na4-Na14=141.08           Cl26-Na4-Na17= 35.05           
Cl26-Na4-Na19=109.92           Cl26-Na4-Na24= 74.64           Cl30-Na4-Na1=130.93            Cl30-Na4-Na2= 44.11            
Cl30-Na4-Na9= 42.18            Cl30-Na4-Na10= 85.84           Cl30-Na4-Na13=123.23           Cl30-Na4-Na14= 83.73           
Cl30-Na4-Na17=154.95           Cl30-Na4-Na19= 44.92           Cl30-Na4-Na24=131.77           Cl30-Na4-Cl26=123.35           
Cl34-Na4-Na1= 44.97            Cl34-Na4-Na2=129.52            Cl34-Na4-Na9=118.98            Cl34-Na4-Na10= 81.64           
Cl34-Na4-Na13= 37.89           Cl34-Na4-Na14= 80.28           Cl34-Na4-Na17= 42.75           Cl34-Na4-Na19=132.66           
Cl34-Na4-Na24= 47.13           Cl34-Na4-Cl26= 75.65           Cl34-Na4-Cl30=160.99           Cl42-Na4-Na1= 85.48            
Cl42-Na4-Na2= 83.81            Cl42-Na4-Na9= 40.99            Cl42-Na4-Na10= 39.74           Cl42-Na4-Na13= 40.16           
Cl42-Na4-Na14= 41.47           Cl42-Na4-Na17=116.44           Cl42-Na4-Na19= 80.33           Cl42-Na4-Na24= 79.29           
Cl42-Na4-Cl26=151.38           Cl42-Na4-Cl30= 83.18           Cl42-Na4-Cl34= 78.04           Cl48-Na4-Na1= 43.35            
Cl48-Na4-Na2= 43.94            Cl48-Na4-Na9= 83.83            Cl48-Na4-Na10=122.61           Cl48-Na4-Na13= 82.92           
Cl48-Na4-Na14= 41.40           Cl48-Na4-Na17=109.00           Cl48-Na4-Na19=131.18           Cl48-Na4-Na24=133.16           
Cl48-Na4-Cl26=106.62           Cl48-Na4-Cl30= 87.82           Cl48-Na4-Cl34= 86.96           Cl48-Na4-Cl42= 82.87           
Cl50-Na4-Na1=135.31            Cl50-Na4-Na2=132.32            Cl50-Na4-Na9= 83.00            Cl50-Na4-Na10= 40.75           
Cl50-Na4-Na13= 84.96           Cl50-Na4-Na14=121.94           Cl50-Na4-Na17= 79.56           Cl50-Na4-Na19= 44.42           
Cl50-Na4-Na24= 43.73           Cl50-Na4-Cl26= 88.65           Cl50-Na4-Cl30= 89.28           Cl50-Na4-Cl34= 90.49           
Cl50-Na4-Cl42= 80.47           Cl50-Na4-Cl48=163.32           Na6-Na5-Na2= 59.03             Na14-Na5-Na2= 59.13            
Na14-Na5-Na6= 59.23            Na15-Na5-Na2= 91.34            Na15-Na5-Na6=119.46            Na15-Na5-Na14= 60.25           
Na18-Na5-Na2=119.52            Na18-Na5-Na6= 89.68            Na18-Na5-Na14= 60.39           Na18-Na5-Na15= 58.76           
Cl27-Na5-Na2= 45.95            Cl27-Na5-Na6= 91.63            Cl27-Na5-Na14= 47.20           Cl27-Na5-Na15= 45.59           
Cl27-Na5-Na18= 91.24           Cl37-Na5-Na2= 89.19            Cl37-Na5-Na6= 45.00            Cl37-Na5-Na14= 44.77           
Cl37-Na5-Na15= 88.75           Cl37-Na5-Na18= 44.68           Cl37-Na5-Cl27= 91.95           Cl40-Na5-Na2= 44.81            
Cl40-Na5-Na6= 44.52            Cl40-Na5-Na14= 89.11           Cl40-Na5-Na15=136.13           Cl40-Na5-Na18=134.20           
Cl40-Na5-Cl27= 90.70           Cl40-Na5-Cl37= 89.52           Cl45-Na5-Na2=136.39            Cl45-Na5-Na6=134.00            
Cl45-Na5-Na14= 90.71           Cl45-Na5-Na15= 45.06           Cl45-Na5-Na18= 44.33           Cl45-Na5-Cl27= 90.58           
Cl45-Na5-Cl37= 89.01           Cl45-Na5-Cl40=178.08           Na2-Na6-Na1= 90.41             Na5-Na6-Na1=122.69             
Na5-Na6-Na2= 60.67             Na7-Na6-Na1= 63.77             Na7-Na6-Na2=123.16             Na7-Na6-Na5= 90.74             
Na14-Na6-Na1= 61.42            Na14-Na6-Na2= 60.35            Na14-Na6-Na5= 61.28            Na14-Na6-Na7= 62.84            
Cl28-Na6-Na1= 47.08            Cl28-Na6-Na2=137.41            Cl28-Na6-Na5=138.40            Cl28-Na6-Na7= 47.67            
Cl28-Na6-Na14= 93.69           Cl37-Na6-Na1= 92.11            Cl37-Na6-Na2= 91.10            Cl37-Na6-Na5= 45.82            
Cl37-Na6-Na7= 45.01            Cl37-Na6-Na14= 45.95           Cl37-Na6-Cl28= 92.66           Cl40-Na6-Na1=136.11            
Cl40-Na6-Na2= 45.76            Cl40-Na6-Na5= 45.20            Cl40-Na6-Na7=135.83            Cl40-Na6-Na14= 91.27           
Cl40-Na6-Cl28=175.03           Cl40-Na6-Cl37= 91.02           Cl48-Na6-Na1= 44.54            Cl48-Na6-Na2= 45.87            
Cl48-Na6-Na5= 92.80            Cl48-Na6-Na7= 94.09            Cl48-Na6-Na14= 46.74           Cl48-Na6-Cl28= 91.57           
Cl48-Na6-Cl37= 92.68           Cl48-Na6-Cl40= 91.59           Na3-Na7-Na1= 60.23             Na6-Na7-Na1= 58.49             
Na6-Na7-Na3=118.70             Na11-Na7-Na1= 89.14            Na11-Na7-Na3= 58.79            Na11-Na7-Na6=117.97            
Na12-Na7-Na1=117.45            Na12-Na7-Na3= 57.32            Na12-Na7-Na6=173.65            Na12-Na7-Na11= 56.02           
Na14-Na7-Na1= 58.33            Na14-Na7-Na3= 88.12            Na14-Na7-Na6= 58.50            Na14-Na7-Na11= 59.47           
Na14-Na7-Na12=115.44           Na18-Na7-Na1=117.74            Na18-Na7-Na3=117.69            Na18-Na7-Na6= 89.34            
Na18-Na7-Na11= 58.92           Na18-Na7-Na12= 88.69           Na18-Na7-Na14= 59.41           Na22-Na7-Na1= 58.16            
Na22-Na7-Na3= 57.76            Na22-Na7-Na6= 90.85            Na22-Na7-Na11=116.52           Na22-Na7-Na12= 90.56           
Na22-Na7-Na14=116.40           Na22-Na7-Na18=174.68           Cl28-Na7-Na1= 44.11            Cl28-Na7-Na3= 89.92            
Cl28-Na7-Na6= 45.03            Cl28-Na7-Na11=133.25           Cl28-Na7-Na12=136.42           Cl28-Na7-Na14= 88.38           
Cl28-Na7-Na18=134.34           Cl28-Na7-Na22= 45.92           Cl35-Na7-Na1= 90.32            Cl35-Na7-Na3= 43.72            
Cl35-Na7-Na6=137.03            Cl35-Na7-Na11= 87.25           Cl35-Na7-Na12= 44.56           Cl35-Na7-Na14=131.81           
Cl35-Na7-Na18=133.25           Cl35-Na7-Na22= 46.20           Cl35-Na7-Cl28= 92.10           Cl36-Na7-Na1=133.66            
Cl36-Na7-Na3= 89.47            Cl36-Na7-Na6=133.48            Cl36-Na7-Na11= 44.55           Cl36-Na7-Na12= 44.72           
Cl36-Na7-Na14= 89.07           Cl36-Na7-Na18= 44.16           Cl36-Na7-Na22=135.28           Cl36-Na7-Cl28=177.39           
Cl36-Na7-Cl35= 89.21           Cl37-Na7-Na1= 87.89            Cl37-Na7-Na3=131.50            Cl37-Na7-Na6= 45.07            
Cl37-Na7-Na11= 87.73           Cl37-Na7-Na12=132.64           Cl37-Na7-Na14= 43.41           Cl37-Na7-Na18= 44.27           
Cl37-Na7-Na22=135.64           Cl37-Na7-Cl28= 90.08           Cl37-Na7-Cl35=174.70           Cl37-Na7-Cl36= 88.42           
Cl43-Na7-Na1= 44.13            Cl43-Na7-Na3= 43.11            Cl43-Na7-Na6= 88.57            Cl43-Na7-Na11= 45.05           
Cl43-Na7-Na12= 85.37           Cl43-Na7-Na14= 45.01           Cl43-Na7-Na18= 89.34           Cl43-Na7-Na22= 85.34           
Cl43-Na7-Cl28= 88.21           Cl43-Na7-Cl35= 86.82           Cl43-Na7-Cl36= 89.61           Cl43-Na7-Cl37= 88.42           
O51-Na7-Na1=144.32             O51-Na7-Na3=132.13             O51-Na7-Na6=100.19             O51-Na7-Na11=126.43            
O51-Na7-Na12= 85.75            O51-Na7-Na14=138.29            O51-Na7-Na18= 87.51            O51-Na7-Na22= 97.69            
O51-Na7-Cl28=100.27            O51-Na7-Cl35= 88.92            O51-Na7-Cl36= 82.01            O51-Na7-Cl37= 95.44            
O51-Na7-Cl43=170.65            Na3-Na8-Na1= 64.93             Na13-Na8-Na1= 63.22            Na13-Na8-Na3= 61.65            
Na17-Na8-Na1= 84.57            Na17-Na8-Na3=148.33            Na17-Na8-Na13= 97.98           Na23-Na8-Na1=120.76            
Na23-Na8-Na3= 91.29            Na23-Na8-Na13= 57.84           Na23-Na8-Na17= 97.63           Na24-Na8-Na1= 87.62            
Na24-Na8-Na3=117.07            Na24-Na8-Na13= 55.44           Na24-Na8-Na17= 49.69           Na24-Na8-Na23= 54.84           
Cl31-Na8-Na1= 96.12            Cl31-Na8-Na3= 45.89            Cl31-Na8-Na13= 47.11           Cl31-Na8-Na17=136.83           
Cl31-Na8-Na23= 45.58           Cl31-Na8-Na24= 87.15           Cl34-Na8-Na1= 47.89            Cl34-Na8-Na3= 92.38            
Cl34-Na8-Na13= 42.97           Cl34-Na8-Na17= 58.94           Cl34-Na8-Na23= 83.12           Cl34-Na8-Na24= 39.80           
Cl34-Na8-Cl31= 89.96           Cl44-Na8-Na1= 50.93            Cl44-Na8-Na3= 46.63            Cl44-Na8-Na13= 95.26           
Cl44-Na8-Na17=119.40           Cl44-Na8-Na23=137.86           Cl44-Na8-Na24=138.28           Cl44-Na8-Cl31= 92.29           
Cl44-Na8-Cl34= 98.52           Cl49-Na8-Na1=126.20            Cl49-Na8-Na3=139.76            Cl49-Na8-Na13= 87.89           
Cl49-Na8-Na17= 53.93           Cl49-Na8-Na23= 48.78           Cl49-Na8-Na24= 40.46           Cl49-Na8-Cl31= 94.35           
Cl49-Na8-Cl34= 79.59           Cl49-Na8-Cl44=173.09           O96-Na8-Na1= 76.72             O96-Na8-Na3=128.80             
O96-Na8-Na13=127.67            O96-Na8-Na17= 43.63            O96-Na8-Na23=138.66            O96-Na8-Na24= 92.65            
O96-Na8-Cl31=172.83            O96-Na8-Cl34= 85.33            O96-Na8-Cl44= 83.09            O96-Na8-Cl49= 90.12            
Na4-Na9-Na2= 57.79             Na10-Na9-Na2=120.91            Na10-Na9-Na4= 63.34            Na14-Na9-Na2= 59.28            
Na14-Na9-Na4= 62.30            Na14-Na9-Na10= 89.94           Na15-Na9-Na2= 89.71            Na15-Na9-Na4=122.22            
Na15-Na9-Na10=118.61           Na15-Na9-Na14= 60.01           Na16-Na9-Na2=175.54            Na16-Na9-Na4=119.86            
Na16-Na9-Na10= 56.53           Na16-Na9-Na14=116.41           Na16-Na9-Na15= 88.75           Na19-Na9-Na2= 90.12            
Na19-Na9-Na4= 55.62            Na19-Na9-Na10= 59.33           Na19-Na9-Na14=117.73           Na19-Na9-Na15=177.33           
Na19-Na9-Na16= 91.22           Na25-Na9-Na2=119.29            Na25-Na9-Na4= 94.12            Na25-Na9-Na10= 59.18           
Na25-Na9-Na14= 60.02           Na25-Na9-Na15= 59.44           Na25-Na9-Na16= 56.42           Na25-Na9-Na19=118.45           
Cl27-Na9-Na2= 45.49            Cl27-Na9-Na4= 92.66            Cl27-Na9-Na10=137.85           Cl27-Na9-Na14= 47.97           
Cl27-Na9-Na15= 44.43           Cl27-Na9-Na16=133.17           Cl27-Na9-Na19=135.58           Cl27-Na9-Na25= 91.27           
Cl29-Na9-Na2=134.34            Cl29-Na9-Na4=139.74            Cl29-Na9-Na10= 89.40           Cl29-Na9-Na14= 90.53           
Cl29-Na9-Na15= 44.64           Cl29-Na9-Na16= 44.34           Cl29-Na9-Na19=135.51           Cl29-Na9-Na25= 45.62           
Cl29-Na9-Cl27= 88.92           Cl30-Na9-Na2= 44.66            Cl30-Na9-Na4= 43.19            Cl30-Na9-Na10= 93.42           
Cl30-Na9-Na14= 90.79           Cl30-Na9-Na15=134.29           Cl30-Na9-Na16=136.96           Cl30-Na9-Na19= 45.76           
Cl30-Na9-Na25=137.29           Cl30-Na9-Cl27= 89.87           Cl30-Na9-Cl29=176.89           Cl41-Na9-Na2=137.02            
Cl41-Na9-Na4= 92.20            Cl41-Na9-Na10= 46.72           Cl41-Na9-Na14=136.66           Cl41-Na9-Na15=133.25           
Cl41-Na9-Na16= 44.80           Cl41-Na9-Na19= 47.05           Cl41-Na9-Na25= 90.29           Cl41-Na9-Cl27=174.78           
Cl41-Na9-Cl29= 88.61           Cl41-Na9-Cl30= 92.36           Cl42-Na9-Na2= 89.91            Cl42-Na9-Na4= 48.55            
Cl42-Na9-Na10= 44.07           Cl42-Na9-Na14= 45.90           Cl42-Na9-Na15= 90.69           Cl42-Na9-Na16= 85.92           
Cl42-Na9-Na19= 86.64           Cl42-Na9-Na25= 45.59           Cl42-Na9-Cl27= 93.87           Cl42-Na9-Cl29= 91.20           
Cl42-Na9-Cl30= 91.74           Cl42-Na9-Cl41= 90.78           Na9-Na10-Na4= 61.34            Na13-Na10-Na4= 62.72           
Na13-Na10-Na9= 88.71           Na16-Na10-Na4=120.49           Na16-Na10-Na9= 59.16           Na16-Na10-Na13=116.02          
Na19-Na10-Na4= 54.20           Na19-Na10-Na9= 56.31           Na19-Na10-Na13=116.47          Na19-Na10-Na16= 90.97          
Na20-Na10-Na4=120.38           Na20-Na10-Na9=120.14           Na20-Na10-Na13= 57.90          Na20-Na10-Na16= 90.57          
Na20-Na10-Na19=174.16          Na24-Na10-Na4= 56.11           Na24-Na10-Na9=117.31           Na24-Na10-Na13= 60.26          
Na24-Na10-Na16=175.54          Na24-Na10-Na19= 88.83          Na24-Na10-Na20= 89.20          Na25-Na10-Na4= 93.80           
Na25-Na10-Na9= 60.73           Na25-Na10-Na13= 58.28          Na25-Na10-Na16= 57.76          Na25-Na10-Na19=116.98          
Na25-Na10-Na20= 59.47          Na25-Na10-Na24=118.53          Cl41-Na10-Na4= 90.38           Cl41-Na10-Na9= 46.36           
Cl41-Na10-Na13=135.05          Cl41-Na10-Na16= 46.14          Cl41-Na10-Na19= 45.43          Cl41-Na10-Na20=136.64          
Cl41-Na10-Na24=134.13          Cl41-Na10-Na25= 91.28          Cl42-Na10-Na4= 47.30           Cl42-Na10-Na9= 44.41           
Cl42-Na10-Na13= 44.35          Cl42-Na10-Na16= 88.31          Cl42-Na10-Na19= 84.46          Cl42-Na10-Na20= 89.96          
Cl42-Na10-Na24= 87.24          Cl42-Na10-Na25= 46.51          Cl42-Na10-Cl41= 90.77          Cl46-Na10-Na4= 91.60           
Cl46-Na10-Na9=136.24           Cl46-Na10-Na13= 47.54          Cl46-Na10-Na16=133.66          Cl46-Na10-Na19=135.18          
Cl46-Na10-Na20= 43.10          Cl46-Na10-Na24= 46.35          Cl46-Na10-Na25= 90.31          Cl46-Na10-Cl41=177.38          
Cl46-Na10-Cl42= 91.84          Cl47-Na10-Na4=139.94           Cl47-Na10-Na9= 93.02           Cl47-Na10-Na13= 88.38          
Cl47-Na10-Na16= 46.42          Cl47-Na10-Na19=137.38          Cl47-Na10-Na20= 44.41          Cl47-Na10-Na24=133.60          
Cl47-Na10-Na25= 46.19          Cl47-Na10-Cl41= 92.26          Cl47-Na10-Cl42= 92.68          Cl47-Na10-Cl46= 87.33          
Cl50-Na10-Na4= 43.50           Cl50-Na10-Na9= 90.01           Cl50-Na10-Na13= 93.56          Cl50-Na10-Na16=134.56          
Cl50-Na10-Na19= 43.82          Cl50-Na10-Na20=134.87          Cl50-Na10-Na24= 45.79          Cl50-Na10-Na25=137.29          
Cl50-Na10-Cl41= 88.47          Cl50-Na10-Cl42= 90.78          Cl50-Na10-Cl46= 91.78          Cl50-Na10-Cl47=176.45          
 
 selected dihedral angles (degree)
 ---------------------------------
Na7-Na3-Na1-Na4=112.53        Na7-Na3-Na1-Na6=  1.93        Na7-Na3-Na1-Na8=180.97        Na7-Na3-Na1-Na13=108.09       
Na7-Na3-Na1-Na14= 55.42       Na7-Na3-Na1-Na22=294.26       Na7-Na3-Na1-Cl28=325.64       Na7-Na3-Na1-Cl34=141.37       
Na7-Na3-Na1-Cl43= 53.39       Na7-Na3-Na1-Cl44=237.69       Na7-Na3-Na1-Cl48= 55.17       Na7-Na3-Na1-O66=218.29        
Na8-Na3-Na1-Na4=291.55        Na8-Na3-Na1-Na6=180.96        Na8-Na3-Na1-Na7=179.03        Na8-Na3-Na1-Na13=287.11       
Na8-Na3-Na1-Na14=234.45       Na8-Na3-Na1-Na22=113.29       Na8-Na3-Na1-Cl28=144.67       Na8-Na3-Na1-Cl34=320.40       
Na8-Na3-Na1-Cl43=232.42       Na8-Na3-Na1-Cl44= 56.72       Na8-Na3-Na1-Cl48=234.19       Na8-Na3-Na1-O66= 37.32        
Na11-Na3-Na1-Na4= 57.60       Na11-Na3-Na1-Na6=307.01       Na11-Na3-Na1-Na7=305.08       Na11-Na3-Na1-Na8=126.05       
Na11-Na3-Na1-Na13= 53.16      Na11-Na3-Na1-Na14=  0.50      Na11-Na3-Na1-Na22=239.34      Na11-Na3-Na1-Cl28=270.71      
Na11-Na3-Na1-Cl34= 86.45      Na11-Na3-Na1-Cl43=358.47      Na11-Na3-Na1-Cl44=182.76      Na11-Na3-Na1-Cl48=  0.24      
Na11-Na3-Na1-O66=163.37       Na12-Na3-Na1-Na4=108.90       Na12-Na3-Na1-Na6=358.31       Na12-Na3-Na1-Na7=356.37       
Na12-Na3-Na1-Na8=177.35       Na12-Na3-Na1-Na13=104.46      Na12-Na3-Na1-Na14= 51.80      Na12-Na3-Na1-Na22=290.63      
Na12-Na3-Na1-Cl28=322.01      Na12-Na3-Na1-Cl34=137.74      Na12-Na3-Na1-Cl43= 49.77      Na12-Na3-Na1-Cl44=234.06      
Na12-Na3-Na1-Cl48= 51.54      Na12-Na3-Na1-O66=214.67       Na13-Na3-Na1-Na4=  4.44       Na13-Na3-Na1-Na6=253.85       
Na13-Na3-Na1-Na7=251.91       Na13-Na3-Na1-Na8= 72.89       Na13-Na3-Na1-Na14=307.34      Na13-Na3-Na1-Na22=186.17      
Na13-Na3-Na1-Cl28=217.55      Na13-Na3-Na1-Cl34= 33.28      Na13-Na3-Na1-Cl43=305.31      Na13-Na3-Na1-Cl44=129.60      
Na13-Na3-Na1-Cl48=307.08      Na13-Na3-Na1-O66=110.21       Na21-Na3-Na1-Na4=  1.57       Na21-Na3-Na1-Na6=250.97       
Na21-Na3-Na1-Na7=249.04       Na21-Na3-Na1-Na8= 70.01       Na21-Na3-Na1-Na13=357.13      Na21-Na3-Na1-Na14=304.46      
Na21-Na3-Na1-Na22=183.30      Na21-Na3-Na1-Cl28=214.68      Na21-Na3-Na1-Cl34= 30.41      Na21-Na3-Na1-Cl43=302.43      
Na21-Na3-Na1-Cl44=126.73      Na21-Na3-Na1-Cl48=304.21      Na21-Na3-Na1-O66=107.33       Na22-Na3-Na1-Na4=178.27       
Na22-Na3-Na1-Na6= 67.67       Na22-Na3-Na1-Na7= 65.74       Na22-Na3-Na1-Na8=246.71       Na22-Na3-Na1-Na13=173.83      
Na22-Na3-Na1-Na14=121.16      Na22-Na3-Na1-Cl28= 31.38      Na22-Na3-Na1-Cl34=207.11      Na22-Na3-Na1-Cl43=119.13      
Na22-Na3-Na1-Cl44=303.43      Na22-Na3-Na1-Cl48=120.91      Na22-Na3-Na1-O66=284.03       Cl31-Na3-Na1-Na4=325.22       
Cl31-Na3-Na1-Na6=214.62       Cl31-Na3-Na1-Na7=212.69       Cl31-Na3-Na1-Na8= 33.66       Cl31-Na3-Na1-Na13=320.78      
Cl31-Na3-Na1-Na14=268.11      Cl31-Na3-Na1-Na22=146.95      Cl31-Na3-Na1-Cl28=178.33      Cl31-Na3-Na1-Cl34=354.06      
Cl31-Na3-Na1-Cl43=266.08      Cl31-Na3-Na1-Cl44= 90.38      Cl31-Na3-Na1-Cl48=267.85      Cl31-Na3-Na1-O66= 70.98       
Cl33-Na3-Na1-Na4= 54.38       Cl33-Na3-Na1-Na6=303.79       Cl33-Na3-Na1-Na7=301.85       Cl33-Na3-Na1-Na8=122.83       
Cl33-Na3-Na1-Na13= 49.94      Cl33-Na3-Na1-Na14=357.28      Cl33-Na3-Na1-Na22=236.11      Cl33-Na3-Na1-Cl28=267.49      
Cl33-Na3-Na1-Cl34= 83.22      Cl33-Na3-Na1-Cl43=355.25      Cl33-Na3-Na1-Cl44=179.54      Cl33-Na3-Na1-Cl48=357.02      
Cl33-Na3-Na1-O66=160.15       Cl35-Na3-Na1-Na4=147.31       Cl35-Na3-Na1-Na6= 36.72       Cl35-Na3-Na1-Na7= 34.79       
Cl35-Na3-Na1-Na8=215.76       Cl35-Na3-Na1-Na13=142.87      Cl35-Na3-Na1-Na14= 90.21      Cl35-Na3-Na1-Na22=329.05      
Cl35-Na3-Na1-Cl28=  0.43      Cl35-Na3-Na1-Cl34=176.16      Cl35-Na3-Na1-Cl43= 88.18      Cl35-Na3-Na1-Cl44=272.48      
Cl35-Na3-Na1-Cl48= 89.95      Cl35-Na3-Na1-O66=253.08       Cl43-Na3-Na1-Na4= 59.13       Cl43-Na3-Na1-Na6=308.54       
Cl43-Na3-Na1-Na7=306.61       Cl43-Na3-Na1-Na8=127.58       Cl43-Na3-Na1-Na13= 54.69      Cl43-Na3-Na1-Na14=  2.03      
Cl43-Na3-Na1-Na22=240.87      Cl43-Na3-Na1-Cl28=272.25      Cl43-Na3-Na1-Cl34= 87.98      Cl43-Na3-Na1-Cl44=184.30      
Cl43-Na3-Na1-Cl48=  1.77      Cl43-Na3-Na1-O66=164.90       Cl44-Na3-Na1-Na4=234.84       Cl44-Na3-Na1-Na6=124.24       
Cl44-Na3-Na1-Na7=122.31       Cl44-Na3-Na1-Na8=303.28       Cl44-Na3-Na1-Na13=230.40      Cl44-Na3-Na1-Na14=177.73      
Cl44-Na3-Na1-Na22= 56.57      Cl44-Na3-Na1-Cl28= 87.95      Cl44-Na3-Na1-Cl34=263.68      Cl44-Na3-Na1-Cl43=175.70      
Cl44-Na3-Na1-Cl48=177.48      Cl44-Na3-Na1-O66=340.60       Na2-Na4-Na1-Na3=240.14        Na2-Na4-Na1-Na6=  3.67        
Na2-Na4-Na1-Na7=313.48        Na2-Na4-Na1-Na8=187.79        Na2-Na4-Na1-Na13=244.32       Na2-Na4-Na1-Na14=308.93       
Na2-Na4-Na1-Na22=348.92       Na2-Na4-Na1-Cl28= 10.15       Na2-Na4-Na1-Cl34=198.41       Na2-Na4-Na1-Cl43=275.98       
Na2-Na4-Na1-Cl44=184.74       Na2-Na4-Na1-Cl48=  0.40       Na2-Na4-Na1-O66=104.44        Na9-Na4-Na1-Na3=292.50        
Na9-Na4-Na1-Na6= 56.03        Na9-Na4-Na1-Na7=  5.84        Na9-Na4-Na1-Na8=240.16        Na9-Na4-Na1-Na13=296.69       
Na9-Na4-Na1-Na14=  1.29       Na9-Na4-Na1-Na22= 41.28       Na9-Na4-Na1-Cl28= 62.51       Na9-Na4-Na1-Cl34=250.77       
Na9-Na4-Na1-Cl43=328.34       Na9-Na4-Na1-Cl44=237.10       Na9-Na4-Na1-Cl48= 52.76       Na9-Na4-Na1-O66=156.80        
Na10-Na4-Na1-Na3=353.03       Na10-Na4-Na1-Na6=116.55       Na10-Na4-Na1-Na7= 66.37       Na10-Na4-Na1-Na8=300.68       
Na10-Na4-Na1-Na13=357.21      Na10-Na4-Na1-Na14= 61.82      Na10-Na4-Na1-Na22=101.81      Na10-Na4-Na1-Cl28=123.04      
Na10-Na4-Na1-Cl34=311.30      Na10-Na4-Na1-Cl43= 28.87      Na10-Na4-Na1-Cl44=297.62      Na10-Na4-Na1-Cl48=113.28      
Na10-Na4-Na1-O66=217.33       Na13-Na4-Na1-Na3=355.82       Na13-Na4-Na1-Na6=119.34       Na13-Na4-Na1-Na7= 69.16       
Na13-Na4-Na1-Na8=303.47       Na13-Na4-Na1-Na14= 64.60      Na13-Na4-Na1-Na22=104.60      Na13-Na4-Na1-Cl28=125.83      
Na13-Na4-Na1-Cl34=314.08      Na13-Na4-Na1-Cl43= 31.66      Na13-Na4-Na1-Cl44=300.41      Na13-Na4-Na1-Cl48=116.07      
Na13-Na4-Na1-O66=220.12       Na14-Na4-Na1-Na3=291.21       Na14-Na4-Na1-Na6= 54.74       Na14-Na4-Na1-Na7=  4.55       
Na14-Na4-Na1-Na8=238.87       Na14-Na4-Na1-Na13=295.40      Na14-Na4-Na1-Na22= 39.99      Na14-Na4-Na1-Cl28= 61.22      
Na14-Na4-Na1-Cl34=249.48      Na14-Na4-Na1-Cl43=327.05      Na14-Na4-Na1-Cl44=235.81      Na14-Na4-Na1-Cl48= 51.47      
Na14-Na4-Na1-O66=155.51       Na17-Na4-Na1-Na3= 84.63       Na17-Na4-Na1-Na6=208.16       Na17-Na4-Na1-Na7=157.97       
Na17-Na4-Na1-Na8= 32.29       Na17-Na4-Na1-Na13= 88.82      Na17-Na4-Na1-Na14=153.42      Na17-Na4-Na1-Na22=193.41      
Na17-Na4-Na1-Cl28=214.64      Na17-Na4-Na1-Cl34= 42.90      Na17-Na4-Na1-Cl43=120.47      Na17-Na4-Na1-Cl44= 29.23      
Na17-Na4-Na1-Cl48=204.89      Na17-Na4-Na1-O66=308.93       Na19-Na4-Na1-Na3=314.19       Na19-Na4-Na1-Na6= 77.72       
Na19-Na4-Na1-Na7= 27.53       Na19-Na4-Na1-Na8=261.85       Na19-Na4-Na1-Na13=318.38      Na19-Na4-Na1-Na14= 22.98      
Na19-Na4-Na1-Na22= 62.97      Na19-Na4-Na1-Cl28= 84.20      Na19-Na4-Na1-Cl34=272.46      Na19-Na4-Na1-Cl43=350.03      
Na19-Na4-Na1-Cl44=258.79      Na19-Na4-Na1-Cl48= 74.45      Na19-Na4-Na1-O66=178.49       Na24-Na4-Na1-Na3= 43.23       
Na24-Na4-Na1-Na6=166.76       Na24-Na4-Na1-Na7=116.57       Na24-Na4-Na1-Na8=350.88       Na24-Na4-Na1-Na13= 47.41      
Na24-Na4-Na1-Na14=112.02      Na24-Na4-Na1-Na22=152.01      Na24-Na4-Na1-Cl28=173.24      Na24-Na4-Na1-Cl34=  1.50      
Na24-Na4-Na1-Cl43= 79.07      Na24-Na4-Na1-Cl44=347.83      Na24-Na4-Na1-Cl48=163.48      Na24-Na4-Na1-O66=267.53       
Cl26-Na4-Na1-Na3=117.54       Cl26-Na4-Na1-Na6=241.07       Cl26-Na4-Na1-Na7=190.88       Cl26-Na4-Na1-Na8= 65.19       
Cl26-Na4-Na1-Na13=121.72      Cl26-Na4-Na1-Na14=186.33      Cl26-Na4-Na1-Na22=226.32      Cl26-Na4-Na1-Cl28=247.55      
Cl26-Na4-Na1-Cl34= 75.81      Cl26-Na4-Na1-Cl43=153.38      Cl26-Na4-Na1-Cl44= 62.14      Cl26-Na4-Na1-Cl48=237.79      
Cl26-Na4-Na1-O66=341.84       Cl30-Na4-Na1-Na3=247.22       Cl30-Na4-Na1-Na6= 10.75       Cl30-Na4-Na1-Na7=320.56       
Cl30-Na4-Na1-Na8=194.88       Cl30-Na4-Na1-Na13=251.41      Cl30-Na4-Na1-Na14=316.01      Cl30-Na4-Na1-Na22=356.00      
Cl30-Na4-Na1-Cl28= 17.23      Cl30-Na4-Na1-Cl34=205.49      Cl30-Na4-Na1-Cl43=283.06      Cl30-Na4-Na1-Cl44=191.82      
Cl30-Na4-Na1-Cl48=  7.48      Cl30-Na4-Na1-O66=111.53       Cl34-Na4-Na1-Na3= 41.73       Cl34-Na4-Na1-Na6=165.26       
Cl34-Na4-Na1-Na7=115.07       Cl34-Na4-Na1-Na8=349.39       Cl34-Na4-Na1-Na13= 45.92      Cl34-Na4-Na1-Na14=110.52      
Cl34-Na4-Na1-Na22=150.51      Cl34-Na4-Na1-Cl28=171.74      Cl34-Na4-Na1-Cl43= 77.57      Cl34-Na4-Na1-Cl44=346.33      
Cl34-Na4-Na1-Cl48=161.99      Cl34-Na4-Na1-O66=266.03       Cl42-Na4-Na1-Na3=324.14       Cl42-Na4-Na1-Na6= 87.67       
Cl42-Na4-Na1-Na7= 37.48       Cl42-Na4-Na1-Na8=271.80       Cl42-Na4-Na1-Na13=328.33      Cl42-Na4-Na1-Na14= 32.93      
Cl42-Na4-Na1-Na22= 72.92      Cl42-Na4-Na1-Cl28= 94.15      Cl42-Na4-Na1-Cl34=282.41      Cl42-Na4-Na1-Cl43=  0.00      
Cl42-Na4-Na1-Cl44=268.74      Cl42-Na4-Na1-Cl48= 84.40      Cl42-Na4-Na1-O66=188.45       Cl48-Na4-Na1-Na3=239.74       
Cl48-Na4-Na1-Na6=  3.27       Cl48-Na4-Na1-Na7=313.08       Cl48-Na4-Na1-Na8=187.40       Cl48-Na4-Na1-Na13=243.93      
Cl48-Na4-Na1-Na14=308.53      Cl48-Na4-Na1-Na22=348.52      Cl48-Na4-Na1-Cl28=  9.75      Cl48-Na4-Na1-Cl34=198.01      
Cl48-Na4-Na1-Cl43=275.59      Cl48-Na4-Na1-Cl44=184.34      Cl48-Na4-Na1-O66=104.05       Cl50-Na4-Na1-Na3= 35.72       
Cl50-Na4-Na1-Na6=159.25       Cl50-Na4-Na1-Na7=109.06       Cl50-Na4-Na1-Na8=343.38       Cl50-Na4-Na1-Na13= 39.91      
Cl50-Na4-Na1-Na14=104.51      Cl50-Na4-Na1-Na22=144.50      Cl50-Na4-Na1-Cl28=165.73      Cl50-Na4-Na1-Cl34=353.99      
Cl50-Na4-Na1-Cl43= 71.57      Cl50-Na4-Na1-Cl44=340.32      Cl50-Na4-Na1-Cl48=155.98      Cl50-Na4-Na1-O66=260.03       
Na1-Na4-Na2-Na5= 49.85        Na1-Na4-Na2-Na6=356.26        Na1-Na4-Na2-Na9=119.06        Na1-Na4-Na2-Na14= 52.26       
Na1-Na4-Na2-Cl27= 88.95       Na1-Na4-Na2-Cl30=172.31       Na1-Na4-Na2-Cl40=349.75       Na1-Na4-Na2-Cl48=359.61       
Na9-Na4-Na2-Na5=290.79        Na9-Na4-Na2-Na6=237.20        Na9-Na4-Na2-Na14=293.20       Na9-Na4-Na2-Cl27=329.89       
Na9-Na4-Na2-Cl30= 53.25       Na9-Na4-Na2-Cl40=230.69       Na9-Na4-Na2-Cl48=240.55       Na10-Na4-Na2-Na5=295.54       
Na10-Na4-Na2-Na6=241.95       Na10-Na4-Na2-Na9=  4.75       Na10-Na4-Na2-Na14=297.95      Na10-Na4-Na2-Cl27=334.64      
Na10-Na4-Na2-Cl30= 58.00      Na10-Na4-Na2-Cl40=235.44      Na10-Na4-Na2-Cl48=245.30      Na13-Na4-Na2-Na5=354.97       
Na13-Na4-Na2-Na6=301.37       Na13-Na4-Na2-Na9= 64.17       Na13-Na4-Na2-Na14=357.37      Na13-Na4-Na2-Cl27= 34.07      
Na13-Na4-Na2-Cl30=117.42      Na13-Na4-Na2-Cl40=294.86      Na13-Na4-Na2-Cl48=304.72      Na14-Na4-Na2-Na5=357.60       
Na14-Na4-Na2-Na6=304.00       Na14-Na4-Na2-Na9= 66.80       Na14-Na4-Na2-Cl27= 36.69      Na14-Na4-Na2-Cl30=120.05      
Na14-Na4-Na2-Cl40=297.49      Na14-Na4-Na2-Cl48=307.35      Na17-Na4-Na2-Na5= 94.46       Na17-Na4-Na2-Na6= 40.86       
Na17-Na4-Na2-Na9=163.66       Na17-Na4-Na2-Na14= 96.86      Na17-Na4-Na2-Cl27=133.55      Na17-Na4-Na2-Cl30=216.91      
Na17-Na4-Na2-Cl40= 34.35      Na17-Na4-Na2-Cl48= 44.21      Na19-Na4-Na2-Na5=243.70       Na19-Na4-Na2-Na6=190.11       
Na19-Na4-Na2-Na9=312.91       Na19-Na4-Na2-Na14=246.11      Na19-Na4-Na2-Cl27=282.80      Na19-Na4-Na2-Cl30=  6.16      
Na19-Na4-Na2-Cl40=183.60      Na19-Na4-Na2-Cl48=193.46      Na24-Na4-Na2-Na5=321.61       Na24-Na4-Na2-Na6=268.02       
Na24-Na4-Na2-Na9= 30.82       Na24-Na4-Na2-Na14=324.02      Na24-Na4-Na2-Cl27=  0.71      Na24-Na4-Na2-Cl30= 84.07      
Na24-Na4-Na2-Cl40=261.51      Na24-Na4-Na2-Cl48=271.37      Cl26-Na4-Na2-Na5=130.89       Cl26-Na4-Na2-Na6= 77.30       
Cl26-Na4-Na2-Na9=200.10       Cl26-Na4-Na2-Na14=133.30      Cl26-Na4-Na2-Cl27=169.99      Cl26-Na4-Na2-Cl30=253.35      
Cl26-Na4-Na2-Cl40= 70.79      Cl26-Na4-Na2-Cl48= 80.65      Cl30-Na4-Na2-Na5=237.55       Cl30-Na4-Na2-Na6=183.95       
Cl30-Na4-Na2-Na9=306.75       Cl30-Na4-Na2-Na14=239.95      Cl30-Na4-Na2-Cl27=276.64      Cl30-Na4-Na2-Cl40=177.44      
Cl30-Na4-Na2-Cl48=187.30      Cl34-Na4-Na2-Na5= 33.04       Cl34-Na4-Na2-Na6=339.44       Cl34-Na4-Na2-Na9=102.24       
Cl34-Na4-Na2-Na14= 35.44      Cl34-Na4-Na2-Cl27= 72.13      Cl34-Na4-Na2-Cl30=155.49      Cl34-Na4-Na2-Cl40=332.93      
Cl34-Na4-Na2-Cl48=342.79      Cl42-Na4-Na2-Na5=324.11       Cl42-Na4-Na2-Na6=270.52       Cl42-Na4-Na2-Na9= 33.32       
Cl42-Na4-Na2-Na14=326.52      Cl42-Na4-Na2-Cl27=  3.21      Cl42-Na4-Na2-Cl30= 86.57      Cl42-Na4-Na2-Cl40=264.01      
Cl42-Na4-Na2-Cl48=273.87      Cl48-Na4-Na2-Na5= 50.25       Cl48-Na4-Na2-Na6=356.65       Cl48-Na4-Na2-Na9=119.45       
Cl48-Na4-Na2-Na14= 52.65      Cl48-Na4-Na2-Cl27= 89.34      Cl48-Na4-Na2-Cl30=172.70      Cl48-Na4-Na2-Cl40=350.14      
Cl50-Na4-Na2-Na5=253.01       Cl50-Na4-Na2-Na6=199.41       Cl50-Na4-Na2-Na9=322.21       Cl50-Na4-Na2-Na14=255.41      
Cl50-Na4-Na2-Cl27=292.10      Cl50-Na4-Na2-Cl30= 15.46      Cl50-Na4-Na2-Cl40=192.90      Cl50-Na4-Na2-Cl48=202.76      
Na6-Na5-Na2-Na4=292.15        Na6-Na5-Na2-Na9=233.99        Na6-Na5-Na2-Na14=289.65       Na6-Na5-Na2-Cl27=231.20       
Na6-Na5-Na2-Cl30=228.53       Na6-Na5-Na2-Cl40= 54.84       Na6-Na5-Na2-Cl48=325.22       Na14-Na5-Na2-Na4=  2.49       
Na14-Na5-Na2-Na6= 70.35       Na14-Na5-Na2-Na9=304.34       Na14-Na5-Na2-Cl27=301.54      Na14-Na5-Na2-Cl30=298.87      
Na14-Na5-Na2-Cl40=125.18      Na14-Na5-Na2-Cl48= 35.57      Na15-Na5-Na2-Na4= 56.18       Na15-Na5-Na2-Na6=124.03       
Na15-Na5-Na2-Na9=358.02       Na15-Na5-Na2-Na14= 53.68      Na15-Na5-Na2-Cl27=355.23      Na15-Na5-Na2-Cl30=352.56      
Na15-Na5-Na2-Cl40=178.87      Na15-Na5-Na2-Cl48= 89.25      Na18-Na5-Na2-Na4=  1.83       Na18-Na5-Na2-Na6= 69.68       
Na18-Na5-Na2-Na9=303.68       Na18-Na5-Na2-Na14=359.34      Na18-Na5-Na2-Cl27=300.88      Na18-Na5-Na2-Cl30=298.21      
Na18-Na5-Na2-Cl40=124.52      Na18-Na5-Na2-Cl48= 34.91      Cl27-Na5-Na2-Na4= 60.95       Cl27-Na5-Na2-Na6=128.80       
Cl27-Na5-Na2-Na9=  2.80       Cl27-Na5-Na2-Na14= 58.46      Cl27-Na5-Na2-Cl30=357.33      Cl27-Na5-Na2-Cl40=183.64      
Cl27-Na5-Na2-Cl48= 94.03      Cl37-Na5-Na2-Na4=327.45       Cl37-Na5-Na2-Na6= 35.30       Cl37-Na5-Na2-Na9=269.29       
Cl37-Na5-Na2-Na14=324.95      Cl37-Na5-Na2-Cl27=266.50      Cl37-Na5-Na2-Cl30=263.83      Cl37-Na5-Na2-Cl40= 90.13      
Cl37-Na5-Na2-Cl48=  0.52      Cl40-Na5-Na2-Na4=237.31       Cl40-Na5-Na2-Na6=305.16       Cl40-Na5-Na2-Na9=179.16       
Cl40-Na5-Na2-Na14=234.82      Cl40-Na5-Na2-Cl27=176.36      Cl40-Na5-Na2-Cl30=173.69      Cl40-Na5-Na2-Cl48=270.39      
Cl45-Na5-Na2-Na4= 55.15       Cl45-Na5-Na2-Na6=123.00       Cl45-Na5-Na2-Na9=357.00       Cl45-Na5-Na2-Na14= 52.66      
Cl45-Na5-Na2-Cl27=354.20      Cl45-Na5-Na2-Cl30=351.53      Cl45-Na5-Na2-Cl40=177.84      Cl45-Na5-Na2-Cl48= 88.23      
Na2-Na6-Na1-Na3=125.36        Na2-Na6-Na1-Na4=356.21        Na2-Na6-Na1-Na7=127.32        Na2-Na6-Na1-Na8=115.40        
Na2-Na6-Na1-Na13= 58.50       Na2-Na6-Na1-Na14= 55.45       Na2-Na6-Na1-Na22=175.82       Na2-Na6-Na1-Cl28=182.79       
Na2-Na6-Na1-Cl34= 11.21       Na2-Na6-Na1-Cl43= 93.36       Na2-Na6-Na1-Cl44=175.23       Na2-Na6-Na1-Cl48=359.43       
Na2-Na6-Na1-O66=280.21        Na5-Na6-Na1-Na3= 70.62        Na5-Na6-Na1-Na4=301.48        Na5-Na6-Na1-Na7= 72.59        
Na5-Na6-Na1-Na8= 60.67        Na5-Na6-Na1-Na13=  3.77       Na5-Na6-Na1-Na14=  0.71       Na5-Na6-Na1-Na22=121.09       
Na5-Na6-Na1-Cl28=128.06       Na5-Na6-Na1-Cl34=316.47       Na5-Na6-Na1-Cl43= 38.63       Na5-Na6-Na1-Cl44=120.49       
Na5-Na6-Na1-Cl48=304.70       Na5-Na6-Na1-O66=225.47        Na7-Na6-Na1-Na3=358.03        Na7-Na6-Na1-Na4=228.89        
Na7-Na6-Na1-Na8=348.08        Na7-Na6-Na1-Na13=291.18       Na7-Na6-Na1-Na14=288.13       Na7-Na6-Na1-Na22= 48.50       
Na7-Na6-Na1-Cl28= 55.47       Na7-Na6-Na1-Cl34=243.89       Na7-Na6-Na1-Cl43=326.04       Na7-Na6-Na1-Cl44= 47.90       
Na7-Na6-Na1-Cl48=232.11       Na7-Na6-Na1-O66=152.88        Na14-Na6-Na1-Na3= 69.91       Na14-Na6-Na1-Na4=300.76       
Na14-Na6-Na1-Na7= 71.87       Na14-Na6-Na1-Na8= 59.95       Na14-Na6-Na1-Na13=  3.05      Na14-Na6-Na1-Na22=120.37      
Na14-Na6-Na1-Cl28=127.35      Na14-Na6-Na1-Cl34=315.76      Na14-Na6-Na1-Cl43= 37.91      Na14-Na6-Na1-Cl44=119.78      
Na14-Na6-Na1-Cl48=303.98      Na14-Na6-Na1-O66=224.76       Cl28-Na6-Na1-Na3=302.56       Cl28-Na6-Na1-Na4=173.42       
Cl28-Na6-Na1-Na7=304.53       Cl28-Na6-Na1-Na8=292.61       Cl28-Na6-Na1-Na13=235.70      Cl28-Na6-Na1-Na14=232.65      
Cl28-Na6-Na1-Na22=353.03      Cl28-Na6-Na1-Cl34=188.41      Cl28-Na6-Na1-Cl43=270.57      Cl28-Na6-Na1-Cl44=352.43      
Cl28-Na6-Na1-Cl48=176.64      Cl28-Na6-Na1-O66= 97.41       Cl37-Na6-Na1-Na3= 34.24       Cl37-Na6-Na1-Na4=265.09       
Cl37-Na6-Na1-Na7= 36.21       Cl37-Na6-Na1-Na8= 24.29       Cl37-Na6-Na1-Na13=327.38      Cl37-Na6-Na1-Na14=324.33      
Cl37-Na6-Na1-Na22= 84.71      Cl37-Na6-Na1-Cl28= 91.68      Cl37-Na6-Na1-Cl34=280.09      Cl37-Na6-Na1-Cl43=  2.25      
Cl37-Na6-Na1-Cl44= 84.11      Cl37-Na6-Na1-Cl48=268.32      Cl37-Na6-Na1-O66=189.09       Cl40-Na6-Na1-Na3=127.91       
Cl40-Na6-Na1-Na4=358.76       Cl40-Na6-Na1-Na7=129.87       Cl40-Na6-Na1-Na8=117.95       Cl40-Na6-Na1-Na13= 61.05      
Cl40-Na6-Na1-Na14= 58.00      Cl40-Na6-Na1-Na22=178.37      Cl40-Na6-Na1-Cl28=185.35      Cl40-Na6-Na1-Cl34= 13.76      
Cl40-Na6-Na1-Cl43= 95.91      Cl40-Na6-Na1-Cl44=177.78      Cl40-Na6-Na1-Cl48=  1.99      Cl40-Na6-Na1-O66=282.76       
Cl48-Na6-Na1-Na3=125.92       Cl48-Na6-Na1-Na4=356.78       Cl48-Na6-Na1-Na7=127.89       Cl48-Na6-Na1-Na8=115.97       
Cl48-Na6-Na1-Na13= 59.07      Cl48-Na6-Na1-Na14= 56.02      Cl48-Na6-Na1-Na22=176.39      Cl48-Na6-Na1-Cl28=183.36      
Cl48-Na6-Na1-Cl34= 11.77      Cl48-Na6-Na1-Cl43= 93.93      Cl48-Na6-Na1-Cl44=175.79      Cl48-Na6-Na1-O66=280.77       
Na1-Na6-Na2-Na4=  3.82        Na1-Na6-Na2-Na5=232.01        Na1-Na6-Na2-Na9=301.59        Na1-Na6-Na2-Na14=303.68       
Na1-Na6-Na2-Cl27=265.89       Na1-Na6-Na2-Cl30=359.37       Na1-Na6-Na2-Cl40=177.53       Na1-Na6-Na2-Cl48=  0.56       
Na5-Na6-Na2-Na4=131.81        Na5-Na6-Na2-Na9= 69.58        Na5-Na6-Na2-Na14= 71.67       Na5-Na6-Na2-Cl27= 33.88       
Na5-Na6-Na2-Cl30=127.36       Na5-Na6-Na2-Cl40=305.52       Na5-Na6-Na2-Cl48=128.55       Na7-Na6-Na2-Na4= 62.26        
Na7-Na6-Na2-Na5=290.45        Na7-Na6-Na2-Na9=  0.03        Na7-Na6-Na2-Na14=  2.12       Na7-Na6-Na2-Cl27=324.33       
Na7-Na6-Na2-Cl30= 57.81       Na7-Na6-Na2-Cl40=235.97       Na7-Na6-Na2-Cl48= 58.99       Na14-Na6-Na2-Na4= 60.14       
Na14-Na6-Na2-Na5=288.33       Na14-Na6-Na2-Na9=357.91       Na14-Na6-Na2-Cl27=322.21      Na14-Na6-Na2-Cl30= 55.69      
Na14-Na6-Na2-Cl40=233.85      Na14-Na6-Na2-Cl48= 56.88      Cl28-Na6-Na2-Na4=  0.80       Cl28-Na6-Na2-Na5=228.99       
Cl28-Na6-Na2-Na9=298.57       Cl28-Na6-Na2-Na14=300.66      Cl28-Na6-Na2-Cl27=262.87      Cl28-Na6-Na2-Cl30=356.35      
Cl28-Na6-Na2-Cl40=174.51      Cl28-Na6-Na2-Cl48=357.53      Cl37-Na6-Na2-Na4= 95.93       Cl37-Na6-Na2-Na5=324.13       
Cl37-Na6-Na2-Na9= 33.71       Cl37-Na6-Na2-Na14= 35.79      Cl37-Na6-Na2-Cl27=358.00      Cl37-Na6-Na2-Cl30= 91.48      
Cl37-Na6-Na2-Cl40=269.64      Cl37-Na6-Na2-Cl48= 92.67      Cl40-Na6-Na2-Na4=186.29       Cl40-Na6-Na2-Na5= 54.48       
Cl40-Na6-Na2-Na9=124.06       Cl40-Na6-Na2-Na14=126.15      Cl40-Na6-Na2-Cl27= 88.36      Cl40-Na6-Na2-Cl30=181.84      
Cl40-Na6-Na2-Cl48=183.03      Cl48-Na6-Na2-Na4=  3.26       Cl48-Na6-Na2-Na5=231.45       Cl48-Na6-Na2-Na9=301.03       
Cl48-Na6-Na2-Na14=303.12      Cl48-Na6-Na2-Cl27=265.33      Cl48-Na6-Na2-Cl30=358.81      Cl48-Na6-Na2-Cl40=176.97      
Na1-Na6-Na5-Na2= 69.46        Na1-Na6-Na5-Na14=359.28       Na1-Na6-Na5-Na15=357.38       Na1-Na6-Na5-Na18=304.15       
Na1-Na6-Na5-Cl27= 35.38       Na1-Na6-Na5-Cl37=304.25       Na1-Na6-Na5-Cl40=124.72       Na1-Na6-Na5-Cl45=302.99       
Na2-Na6-Na5-Na14=289.82       Na2-Na6-Na5-Na15=287.91       Na2-Na6-Na5-Na18=234.69       Na2-Na6-Na5-Cl27=325.92       
Na2-Na6-Na5-Cl37=234.79       Na2-Na6-Na5-Cl40= 55.26       Na2-Na6-Na5-Cl45=233.53       Na7-Na6-Na5-Na2=128.33        
Na7-Na6-Na5-Na14= 58.15       Na7-Na6-Na5-Na15= 56.24       Na7-Na6-Na5-Na18=  3.02       Na7-Na6-Na5-Cl27= 94.25       
Na7-Na6-Na5-Cl37=  3.12       Na7-Na6-Na5-Cl40=183.58       Na7-Na6-Na5-Cl45=  1.86       Na14-Na6-Na5-Na2= 70.18       
Na14-Na6-Na5-Na15=358.09      Na14-Na6-Na5-Na18=304.87      Na14-Na6-Na5-Cl27= 36.10      Na14-Na6-Na5-Cl37=304.97      
Na14-Na6-Na5-Cl40=125.43      Na14-Na6-Na5-Cl45=303.71      Cl28-Na6-Na5-Na2=129.73       Cl28-Na6-Na5-Na14= 59.55      
Cl28-Na6-Na5-Na15= 57.65      Cl28-Na6-Na5-Na18=  4.42      Cl28-Na6-Na5-Cl27= 95.65      Cl28-Na6-Na5-Cl37=  4.52      
Cl28-Na6-Na5-Cl40=184.99      Cl28-Na6-Na5-Cl45=  3.26      Cl37-Na6-Na5-Na2=125.21       Cl37-Na6-Na5-Na14= 55.03      
Cl37-Na6-Na5-Na15= 53.13      Cl37-Na6-Na5-Na18=359.90      Cl37-Na6-Na5-Cl27= 91.13      Cl37-Na6-Na5-Cl40=180.47      
Cl37-Na6-Na5-Cl45=358.74      Cl40-Na6-Na5-Na2=304.74       Cl40-Na6-Na5-Na14=234.57      Cl40-Na6-Na5-Na15=232.66      
Cl40-Na6-Na5-Na18=179.43      Cl40-Na6-Na5-Cl27=270.66      Cl40-Na6-Na5-Cl37=179.53      Cl40-Na6-Na5-Cl45=178.27      
Cl48-Na6-Na5-Na2= 34.20       Cl48-Na6-Na5-Na14=324.02      Cl48-Na6-Na5-Na15=322.11      Cl48-Na6-Na5-Na18=268.89      
Cl48-Na6-Na5-Cl27=  0.12      Cl48-Na6-Na5-Cl37=268.99      Cl48-Na6-Na5-Cl40= 89.45      Cl48-Na6-Na5-Cl45=267.73      
Na3-Na7-Na1-Na4=247.31        Na3-Na7-Na1-Na6=182.04        Na3-Na7-Na1-Na8=  0.93        Na3-Na7-Na1-Na13=305.46       
Na3-Na7-Na1-Na14=252.05       Na3-Na7-Na1-Na22= 68.39       Na3-Na7-Na1-Cl28=125.99       Na3-Na7-Na1-Cl34=305.82       
Na3-Na7-Na1-Cl43=308.19       Na3-Na7-Na1-Cl44= 35.32       Na3-Na7-Na1-Cl48=216.36       Na3-Na7-Na1-O66=126.93        
Na6-Na7-Na1-Na3=177.96        Na6-Na7-Na1-Na4= 65.27        Na6-Na7-Na1-Na8=178.90        Na6-Na7-Na1-Na13=123.43       
Na6-Na7-Na1-Na14= 70.01       Na6-Na7-Na1-Na22=246.36       Na6-Na7-Na1-Cl28=303.96       Na6-Na7-Na1-Cl34=123.78       
Na6-Na7-Na1-Cl43=126.16       Na6-Na7-Na1-Cl44=213.28       Na6-Na7-Na1-Cl48= 34.32       Na6-Na7-Na1-O66=304.90        
Na11-Na7-Na1-Na3= 53.95       Na11-Na7-Na1-Na4=301.26       Na11-Na7-Na1-Na6=235.99       Na11-Na7-Na1-Na8= 54.88       
Na11-Na7-Na1-Na13=359.41      Na11-Na7-Na1-Na14=306.00      Na11-Na7-Na1-Na22=122.34      Na11-Na7-Na1-Cl28=179.94      
Na11-Na7-Na1-Cl34=359.77      Na11-Na7-Na1-Cl43=  2.14      Na11-Na7-Na1-Cl44= 89.27      Na11-Na7-Na1-Cl48=270.31      
Na11-Na7-Na1-O66=180.88       Na12-Na7-Na1-Na3=  3.57       Na12-Na7-Na1-Na4=250.88       Na12-Na7-Na1-Na6=185.61       
Na12-Na7-Na1-Na8=  4.51       Na12-Na7-Na1-Na13=309.04      Na12-Na7-Na1-Na14=255.62      Na12-Na7-Na1-Na22= 71.96      
Na12-Na7-Na1-Cl28=129.57      Na12-Na7-Na1-Cl34=309.39      Na12-Na7-Na1-Cl43=311.77      Na12-Na7-Na1-Cl44= 38.89      
Na12-Na7-Na1-Cl48=219.93      Na12-Na7-Na1-O66=130.50       Na14-Na7-Na1-Na3=107.95       Na14-Na7-Na1-Na4=355.26       
Na14-Na7-Na1-Na6=289.99       Na14-Na7-Na1-Na8=108.89       Na14-Na7-Na1-Na13= 53.42      Na14-Na7-Na1-Na22=176.35      
Na14-Na7-Na1-Cl28=233.95      Na14-Na7-Na1-Cl34= 53.77      Na14-Na7-Na1-Cl43= 56.15      Na14-Na7-Na1-Cl44=143.27      
Na14-Na7-Na1-Cl48=324.31      Na14-Na7-Na1-O66=234.89       Na18-Na7-Na1-Na3=107.70       Na18-Na7-Na1-Na4=355.01       
Na18-Na7-Na1-Na6=289.74       Na18-Na7-Na1-Na8=108.64       Na18-Na7-Na1-Na13= 53.17      Na18-Na7-Na1-Na14=359.75      
Na18-Na7-Na1-Na22=176.09      Na18-Na7-Na1-Cl28=233.69      Na18-Na7-Na1-Cl34= 53.52      Na18-Na7-Na1-Cl43= 55.90      
Na18-Na7-Na1-Cl44=143.02      Na18-Na7-Na1-Cl48=324.06      Na18-Na7-Na1-O66=234.63       Na22-Na7-Na1-Na3=291.61       
Na22-Na7-Na1-Na4=178.92       Na22-Na7-Na1-Na6=113.64       Na22-Na7-Na1-Na8=292.54       Na22-Na7-Na1-Na13=237.07      
Na22-Na7-Na1-Na14=183.65      Na22-Na7-Na1-Cl28= 57.60      Na22-Na7-Na1-Cl34=237.42      Na22-Na7-Na1-Cl43=239.80      
Na22-Na7-Na1-Cl44=326.92      Na22-Na7-Na1-Cl48=147.97      Na22-Na7-Na1-O66= 58.54       Cl28-Na7-Na1-Na3=234.01       
Cl28-Na7-Na1-Na4=121.32       Cl28-Na7-Na1-Na6= 56.04       Cl28-Na7-Na1-Na8=234.94       Cl28-Na7-Na1-Na13=179.47      
Cl28-Na7-Na1-Na14=126.05      Cl28-Na7-Na1-Na22=302.40      Cl28-Na7-Na1-Cl34=179.82      Cl28-Na7-Na1-Cl43=182.20      
Cl28-Na7-Na1-Cl44=269.32      Cl28-Na7-Na1-Cl48= 90.37      Cl28-Na7-Na1-O66=  0.94       Cl35-Na7-Na1-Na3=326.70       
Cl35-Na7-Na1-Na4=214.01       Cl35-Na7-Na1-Na6=148.74       Cl35-Na7-Na1-Na8=327.64       Cl35-Na7-Na1-Na13=272.17      
Cl35-Na7-Na1-Na14=218.75      Cl35-Na7-Na1-Na22= 35.09      Cl35-Na7-Na1-Cl28= 92.69      Cl35-Na7-Na1-Cl34=272.52      
Cl35-Na7-Na1-Cl43=274.90      Cl35-Na7-Na1-Cl44=  2.02      Cl35-Na7-Na1-Cl48=183.06      Cl35-Na7-Na1-O66= 93.63       
Cl36-Na7-Na1-Na3= 55.91       Cl36-Na7-Na1-Na4=303.22       Cl36-Na7-Na1-Na6=237.95       Cl36-Na7-Na1-Na8= 56.84       
Cl36-Na7-Na1-Na13=  1.37      Cl36-Na7-Na1-Na14=307.96      Cl36-Na7-Na1-Na22=124.30      Cl36-Na7-Na1-Cl28=181.90      
Cl36-Na7-Na1-Cl34=  1.73      Cl36-Na7-Na1-Cl43=  4.10      Cl36-Na7-Na1-Cl44= 91.23      Cl36-Na7-Na1-Cl48=272.27      
Cl36-Na7-Na1-O66=182.84       Cl37-Na7-Na1-Na3=141.71       Cl37-Na7-Na1-Na4= 29.02       Cl37-Na7-Na1-Na6=323.75       
Cl37-Na7-Na1-Na8=142.65       Cl37-Na7-Na1-Na13= 87.18      Cl37-Na7-Na1-Na14= 33.76      Cl37-Na7-Na1-Na22=210.11      
Cl37-Na7-Na1-Cl28=267.71      Cl37-Na7-Na1-Cl34= 87.53      Cl37-Na7-Na1-Cl43= 89.91      Cl37-Na7-Na1-Cl44=177.03      
Cl37-Na7-Na1-Cl48=358.07      Cl37-Na7-Na1-O66=268.64       Cl43-Na7-Na1-Na3= 51.81       Cl43-Na7-Na1-Na4=299.11       
Cl43-Na7-Na1-Na6=233.84       Cl43-Na7-Na1-Na8= 52.74       Cl43-Na7-Na1-Na13=357.27      Cl43-Na7-Na1-Na14=303.85      
Cl43-Na7-Na1-Na22=120.20      Cl43-Na7-Na1-Cl28=177.80      Cl43-Na7-Na1-Cl34=357.62      Cl43-Na7-Na1-Cl44= 87.12      
Cl43-Na7-Na1-Cl48=268.17      Cl43-Na7-Na1-O66=178.74       O51-Na7-Na1-Na3=238.10        O51-Na7-Na1-Na4=125.41        
O51-Na7-Na1-Na6= 60.14        O51-Na7-Na1-Na8=239.04        O51-Na7-Na1-Na13=183.57       O51-Na7-Na1-Na14=130.15       
O51-Na7-Na1-Na22=306.50       O51-Na7-Na1-Cl28=  4.10       O51-Na7-Na1-Cl34=183.92       O51-Na7-Na1-Cl43=186.30       
O51-Na7-Na1-Cl44=273.42       O51-Na7-Na1-Cl48= 94.46       O51-Na7-Na1-O66=  5.04        Na1-Na7-Na3-Na8=359.08        
Na1-Na7-Na3-Na11=109.05       Na1-Na7-Na3-Na12=176.23       Na1-Na7-Na3-Na13= 55.72       Na1-Na7-Na3-Na21=107.18       
Na1-Na7-Na3-Na22=290.97       Na1-Na7-Na3-Cl31= 51.01       Na1-Na7-Na3-Cl33=143.41       Na1-Na7-Na3-Cl35=232.60       
Na1-Na7-Na3-Cl43= 53.20       Na1-Na7-Na3-Cl44=322.43       Na6-Na7-Na3-Na1=358.02        Na6-Na7-Na3-Na8=357.11        
Na6-Na7-Na3-Na11=107.07       Na6-Na7-Na3-Na12=174.25       Na6-Na7-Na3-Na13= 53.74       Na6-Na7-Na3-Na21=105.20       
Na6-Na7-Na3-Na22=288.99       Na6-Na7-Na3-Cl31= 49.03       Na6-Na7-Na3-Cl33=141.44       Na6-Na7-Na3-Cl35=230.62       
Na6-Na7-Na3-Cl43= 51.22       Na6-Na7-Na3-Cl44=320.45       Na11-Na7-Na3-Na1=250.95       Na11-Na7-Na3-Na8=250.04       
Na11-Na7-Na3-Na12= 67.19      Na11-Na7-Na3-Na13=306.67      Na11-Na7-Na3-Na21=358.14      Na11-Na7-Na3-Na22=181.92      
Na11-Na7-Na3-Cl31=301.96      Na11-Na7-Na3-Cl33= 34.37      Na11-Na7-Na3-Cl35=123.55      Na11-Na7-Na3-Cl43=304.15      
Na11-Na7-Na3-Cl44=213.38      Na12-Na7-Na3-Na1=183.77       Na12-Na7-Na3-Na8=182.85       Na12-Na7-Na3-Na11=292.81      
Na12-Na7-Na3-Na13=239.49      Na12-Na7-Na3-Na21=290.95      Na12-Na7-Na3-Na22=114.73      Na12-Na7-Na3-Cl31=234.78      
Na12-Na7-Na3-Cl33=327.18      Na12-Na7-Na3-Cl35= 56.36      Na12-Na7-Na3-Cl43=236.96      Na12-Na7-Na3-Cl44=146.20      
Na14-Na7-Na3-Na1=305.90       Na14-Na7-Na3-Na8=304.98       Na14-Na7-Na3-Na11= 54.94      Na14-Na7-Na3-Na12=122.13      
Na14-Na7-Na3-Na13=  1.62      Na14-Na7-Na3-Na21= 53.08      Na14-Na7-Na3-Na22=236.86      Na14-Na7-Na3-Cl31=356.91      
Na14-Na7-Na3-Cl33= 89.31      Na14-Na7-Na3-Cl35=178.49      Na14-Na7-Na3-Cl43=359.09      Na14-Na7-Na3-Cl44=268.33      
Na18-Na7-Na3-Na1=252.22       Na18-Na7-Na3-Na8=251.31       Na18-Na7-Na3-Na11=  1.27      Na18-Na7-Na3-Na12= 68.45      
Na18-Na7-Na3-Na13=307.94      Na18-Na7-Na3-Na21=359.40      Na18-Na7-Na3-Na22=183.19      Na18-Na7-Na3-Cl31=303.23      
Na18-Na7-Na3-Cl33= 35.63      Na18-Na7-Na3-Cl35=124.82      Na18-Na7-Na3-Cl43=305.42      Na18-Na7-Na3-Cl44=214.65      
Na22-Na7-Na3-Na1= 69.03       Na22-Na7-Na3-Na8= 68.12       Na22-Na7-Na3-Na11=178.08      Na22-Na7-Na3-Na12=245.27      
Na22-Na7-Na3-Na13=124.76      Na22-Na7-Na3-Na21=176.22      Na22-Na7-Na3-Cl31=120.04      Na22-Na7-Na3-Cl33=212.45      
Na22-Na7-Na3-Cl35=301.63      Na22-Na7-Na3-Cl43=122.23      Na22-Na7-Na3-Cl44= 31.47      Cl28-Na7-Na3-Na1= 34.27       
Cl28-Na7-Na3-Na8= 33.36       Cl28-Na7-Na3-Na11=143.32      Cl28-Na7-Na3-Na12=210.51      Cl28-Na7-Na3-Na13= 90.00      
Cl28-Na7-Na3-Na21=141.46      Cl28-Na7-Na3-Na22=325.24      Cl28-Na7-Na3-Cl31= 85.28      Cl28-Na7-Na3-Cl33=177.69      
Cl28-Na7-Na3-Cl35=266.87      Cl28-Na7-Na3-Cl43= 87.47      Cl28-Na7-Na3-Cl44=356.71      Cl35-Na7-Na3-Na1=127.40       
Cl35-Na7-Na3-Na8=126.49       Cl35-Na7-Na3-Na11=236.45      Cl35-Na7-Na3-Na12=303.64      Cl35-Na7-Na3-Na13=183.13      
Cl35-Na7-Na3-Na21=234.59      Cl35-Na7-Na3-Na22= 58.37      Cl35-Na7-Na3-Cl31=178.41      Cl35-Na7-Na3-Cl33=270.82      
Cl35-Na7-Na3-Cl43=180.60      Cl35-Na7-Na3-Cl44= 89.84      Cl36-Na7-Na3-Na1=216.81       Cl36-Na7-Na3-Na8=215.89       
Cl36-Na7-Na3-Na11=325.86      Cl36-Na7-Na3-Na12= 33.04      Cl36-Na7-Na3-Na13=272.53      Cl36-Na7-Na3-Na21=323.99      
Cl36-Na7-Na3-Na22=147.77      Cl36-Na7-Na3-Cl31=267.82      Cl36-Na7-Na3-Cl33=  0.22      Cl36-Na7-Na3-Cl35= 89.40      
Cl36-Na7-Na3-Cl43=270.01      Cl36-Na7-Na3-Cl44=179.24      Cl37-Na7-Na3-Na1=304.24       Cl37-Na7-Na3-Na8=303.32       
Cl37-Na7-Na3-Na11= 53.28      Cl37-Na7-Na3-Na12=120.47      Cl37-Na7-Na3-Na13=359.96      Cl37-Na7-Na3-Na21= 51.42      
Cl37-Na7-Na3-Na22=235.20      Cl37-Na7-Na3-Cl31=355.25      Cl37-Na7-Na3-Cl33= 87.65      Cl37-Na7-Na3-Cl35=176.83      
Cl37-Na7-Na3-Cl43=357.43      Cl37-Na7-Na3-Cl44=266.67      Cl43-Na7-Na3-Na1=306.80       Cl43-Na7-Na3-Na8=305.89       
Cl43-Na7-Na3-Na11= 55.85      Cl43-Na7-Na3-Na12=123.04      Cl43-Na7-Na3-Na13=  2.53      Cl43-Na7-Na3-Na21= 53.99      
Cl43-Na7-Na3-Na22=237.77      Cl43-Na7-Na3-Cl31=357.81      Cl43-Na7-Na3-Cl33= 90.22      Cl43-Na7-Na3-Cl35=179.40      
Cl43-Na7-Na3-Cl44=269.24      O51-Na7-Na3-Na1=138.11        O51-Na7-Na3-Na8=137.19        O51-Na7-Na3-Na11=247.15       
O51-Na7-Na3-Na12=314.34       O51-Na7-Na3-Na13=193.83       O51-Na7-Na3-Na21=245.29       O51-Na7-Na3-Na22= 69.07       
O51-Na7-Na3-Cl31=189.12       O51-Na7-Na3-Cl33=281.52       O51-Na7-Na3-Cl35= 10.70       O51-Na7-Na3-Cl43=191.30       
O51-Na7-Na3-Cl44=100.54       Na1-Na7-Na6-Na2=288.21        Na1-Na7-Na6-Na5=233.43        Na1-Na7-Na6-Na14=290.28       
Na1-Na7-Na6-Cl28= 54.69       Na1-Na7-Na6-Cl37=236.59       Na1-Na7-Na6-Cl40=229.78       Na1-Na7-Na6-Cl48=326.29       
Na3-Na7-Na6-Na1=  2.01        Na3-Na7-Na6-Na2=290.22        Na3-Na7-Na6-Na5=235.44        Na3-Na7-Na6-Na14=292.29       
Na3-Na7-Na6-Cl28= 56.70       Na3-Na7-Na6-Cl37=238.60       Na3-Na7-Na6-Cl40=231.79       Na3-Na7-Na6-Cl48=328.30       
Na11-Na7-Na6-Na1= 69.79       Na11-Na7-Na6-Na2=358.00       Na11-Na7-Na6-Na5=303.22       Na11-Na7-Na6-Na14=  0.07      
Na11-Na7-Na6-Cl28=124.48      Na11-Na7-Na6-Cl37=306.38      Na11-Na7-Na6-Cl40=299.57      Na11-Na7-Na6-Cl48= 36.08      
Na12-Na7-Na6-Na1= 51.68       Na12-Na7-Na6-Na2=339.89       Na12-Na7-Na6-Na5=285.10       Na12-Na7-Na6-Na14=341.96      
Na12-Na7-Na6-Cl28=106.36      Na12-Na7-Na6-Cl37=288.26      Na12-Na7-Na6-Cl40=281.45      Na12-Na7-Na6-Cl48= 17.97      
Na14-Na7-Na6-Na1= 69.72       Na14-Na7-Na6-Na2=357.93       Na14-Na7-Na6-Na5=303.15       Na14-Na7-Na6-Cl28=124.41      
Na14-Na7-Na6-Cl37=306.31      Na14-Na7-Na6-Cl40=299.50      Na14-Na7-Na6-Cl48= 36.01      Na18-Na7-Na6-Na1=123.58       
Na18-Na7-Na6-Na2= 51.79       Na18-Na7-Na6-Na5=357.00       Na18-Na7-Na6-Na14= 53.85      Na18-Na7-Na6-Cl28=178.26      
Na18-Na7-Na6-Cl37=  0.16      Na18-Na7-Na6-Cl40=353.35      Na18-Na7-Na6-Cl48= 89.87      Na22-Na7-Na6-Na1=308.90       
Na22-Na7-Na6-Na2=237.11       Na22-Na7-Na6-Na5=182.32       Na22-Na7-Na6-Na14=239.17      Na22-Na7-Na6-Cl28=  3.58      
Na22-Na7-Na6-Cl37=185.48      Na22-Na7-Na6-Cl40=178.67      Na22-Na7-Na6-Cl48=275.19      Cl28-Na7-Na6-Na1=305.31       
Cl28-Na7-Na6-Na2=233.52       Cl28-Na7-Na6-Na5=178.74       Cl28-Na7-Na6-Na14=235.59      Cl28-Na7-Na6-Cl37=181.90      
Cl28-Na7-Na6-Cl40=175.09      Cl28-Na7-Na6-Cl48=271.60      Cl35-Na7-Na6-Na1=310.42       Cl35-Na7-Na6-Na2=238.63       
Cl35-Na7-Na6-Na5=183.85       Cl35-Na7-Na6-Na14=240.70      Cl35-Na7-Na6-Cl28=  5.11      Cl35-Na7-Na6-Cl37=187.01      
Cl35-Na7-Na6-Cl40=180.20      Cl35-Na7-Na6-Cl48=276.71      Cl36-Na7-Na6-Na1=122.32       Cl36-Na7-Na6-Na2= 50.53       
Cl36-Na7-Na6-Na5=355.75       Cl36-Na7-Na6-Na14= 52.60      Cl36-Na7-Na6-Cl28=177.01      Cl36-Na7-Na6-Cl37=358.91      
Cl36-Na7-Na6-Cl40=352.10      Cl36-Na7-Na6-Cl48= 88.61      Cl37-Na7-Na6-Na1=123.41       Cl37-Na7-Na6-Na2= 51.62       
Cl37-Na7-Na6-Na5=356.84       Cl37-Na7-Na6-Na14= 53.69      Cl37-Na7-Na6-Cl28=178.10      Cl37-Na7-Na6-Cl40=353.19      
Cl37-Na7-Na6-Cl48= 89.70      Cl43-Na7-Na6-Na1= 34.21       Cl43-Na7-Na6-Na2=322.42       Cl43-Na7-Na6-Na5=267.64       
Cl43-Na7-Na6-Na14=324.49      Cl43-Na7-Na6-Cl28= 88.90      Cl43-Na7-Na6-Cl37=270.80      Cl43-Na7-Na6-Cl40=263.99      
Cl43-Na7-Na6-Cl48=  0.51      O51-Na7-Na6-Na1=210.93        O51-Na7-Na6-Na2=139.14        O51-Na7-Na6-Na5= 84.36        
O51-Na7-Na6-Na14=141.21       O51-Na7-Na6-Cl28=265.62       O51-Na7-Na6-Cl37= 87.52       O51-Na7-Na6-Cl40= 80.71       
O51-Na7-Na6-Cl48=177.22       Na3-Na8-Na1-Na4=129.56        Na3-Na8-Na1-Na6= 10.43        Na3-Na8-Na1-Na7=359.06        
Na3-Na8-Na1-Na13= 69.44       Na3-Na8-Na1-Na14= 68.05       Na3-Na8-Na1-Na22=310.05       Na3-Na8-Na1-Cl28=307.24       
Na3-Na8-Na1-Cl34=119.00       Na3-Na8-Na1-Cl43= 32.46       Na3-Na8-Na1-Cl44=306.64       Na3-Na8-Na1-Cl48=122.01       
Na3-Na8-Na1-O66=205.44        Na13-Na8-Na1-Na3=290.56       Na13-Na8-Na1-Na4= 60.11       Na13-Na8-Na1-Na6=300.98       
Na13-Na8-Na1-Na7=289.61       Na13-Na8-Na1-Na14=358.60      Na13-Na8-Na1-Na22=240.60      Na13-Na8-Na1-Cl28=237.80      
Na13-Na8-Na1-Cl34= 49.56      Na13-Na8-Na1-Cl43=323.02      Na13-Na8-Na1-Cl44=237.20      Na13-Na8-Na1-Cl48= 52.57      
Na13-Na8-Na1-O66=136.00       Na17-Na8-Na1-Na3=188.78       Na17-Na8-Na1-Na4=318.33       Na17-Na8-Na1-Na6=199.21       
Na17-Na8-Na1-Na7=187.84       Na17-Na8-Na1-Na13=258.22      Na17-Na8-Na1-Na14=256.83      Na17-Na8-Na1-Na22=138.83      
Na17-Na8-Na1-Cl28=136.02      Na17-Na8-Na1-Cl34=307.78      Na17-Na8-Na1-Cl43=221.24      Na17-Na8-Na1-Cl44=135.42      
Na17-Na8-Na1-Cl48=310.79      Na17-Na8-Na1-O66= 34.22       Na23-Na8-Na1-Na3=284.45       Na23-Na8-Na1-Na4= 54.00       
Na23-Na8-Na1-Na6=294.87       Na23-Na8-Na1-Na7=283.50       Na23-Na8-Na1-Na13=353.89      Na23-Na8-Na1-Na14=352.49      
Na23-Na8-Na1-Na22=234.49      Na23-Na8-Na1-Cl28=231.69      Na23-Na8-Na1-Cl34= 43.45      Na23-Na8-Na1-Cl43=316.91      
Na23-Na8-Na1-Cl44=231.08      Na23-Na8-Na1-Cl48= 46.46      Na23-Na8-Na1-O66=129.89       Na24-Na8-Na1-Na3=238.51       
Na24-Na8-Na1-Na4=  8.06       Na24-Na8-Na1-Na6=248.94       Na24-Na8-Na1-Na7=237.56       Na24-Na8-Na1-Na13=307.95      
Na24-Na8-Na1-Na14=306.56      Na24-Na8-Na1-Na22=188.56      Na24-Na8-Na1-Cl28=185.75      Na24-Na8-Na1-Cl34=357.51      
Na24-Na8-Na1-Cl43=270.97      Na24-Na8-Na1-Cl44=185.15      Na24-Na8-Na1-Cl48=  0.52      Na24-Na8-Na1-O66= 83.95       
Cl31-Na8-Na1-Na3=325.38       Cl31-Na8-Na1-Na4= 94.94       Cl31-Na8-Na1-Na6=335.81       Cl31-Na8-Na1-Na7=324.44       
Cl31-Na8-Na1-Na13= 34.83      Cl31-Na8-Na1-Na14= 33.43      Cl31-Na8-Na1-Na22=275.43      Cl31-Na8-Na1-Cl28=272.63      
Cl31-Na8-Na1-Cl34= 84.39      Cl31-Na8-Na1-Cl43=357.85      Cl31-Na8-Na1-Cl44=272.02      Cl31-Na8-Na1-Cl48= 87.40      
Cl31-Na8-Na1-O66=170.83       Cl34-Na8-Na1-Na3=241.00       Cl34-Na8-Na1-Na4= 10.55       Cl34-Na8-Na1-Na6=251.43       
Cl34-Na8-Na1-Na7=240.05       Cl34-Na8-Na1-Na13=310.44      Cl34-Na8-Na1-Na14=309.05      Cl34-Na8-Na1-Na22=191.05      
Cl34-Na8-Na1-Cl28=188.24      Cl34-Na8-Na1-Cl43=273.46      Cl34-Na8-Na1-Cl44=187.64      Cl34-Na8-Na1-Cl48=  3.01      
Cl34-Na8-Na1-O66= 86.44       Cl44-Na8-Na1-Na3= 53.36       Cl44-Na8-Na1-Na4=182.92       Cl44-Na8-Na1-Na6= 63.79       
Cl44-Na8-Na1-Na7= 52.42       Cl44-Na8-Na1-Na13=122.80      Cl44-Na8-Na1-Na14=121.41      Cl44-Na8-Na1-Na22=  3.41      
Cl44-Na8-Na1-Cl28=  0.60      Cl44-Na8-Na1-Cl34=172.36      Cl44-Na8-Na1-Cl43= 85.82      Cl44-Na8-Na1-Cl48=175.37      
Cl44-Na8-Na1-O66=258.80       Cl49-Na8-Na1-Na3=225.42       Cl49-Na8-Na1-Na4=354.97       Cl49-Na8-Na1-Na6=235.85       
Cl49-Na8-Na1-Na7=224.48       Cl49-Na8-Na1-Na13=294.86      Cl49-Na8-Na1-Na14=293.47      Cl49-Na8-Na1-Na22=175.47      
Cl49-Na8-Na1-Cl28=172.66      Cl49-Na8-Na1-Cl34=344.42      Cl49-Na8-Na1-Cl43=257.88      Cl49-Na8-Na1-Cl44=172.06      
Cl49-Na8-Na1-Cl48=347.43      Cl49-Na8-Na1-O66= 70.86       O96-Na8-Na1-Na3=145.22        O96-Na8-Na1-Na4=274.77        
O96-Na8-Na1-Na6=155.65        O96-Na8-Na1-Na7=144.27        O96-Na8-Na1-Na13=214.66       O96-Na8-Na1-Na14=213.27       
O96-Na8-Na1-Na22= 95.27       O96-Na8-Na1-Cl28= 92.46       O96-Na8-Na1-Cl34=264.22       O96-Na8-Na1-Cl43=177.68       
O96-Na8-Na1-Cl44= 91.86       O96-Na8-Na1-Cl48=267.23       O96-Na8-Na1-O66=350.66        Na1-Na8-Na3-Na7=  0.95        
Na1-Na8-Na3-Na11=291.80       Na1-Na8-Na3-Na12=334.59       Na1-Na8-Na3-Na13=288.22       Na1-Na8-Na3-Na21=235.96       
Na1-Na8-Na3-Na22= 50.85       Na1-Na8-Na3-Cl31=231.87       Na1-Na8-Na3-Cl33=236.64       Na1-Na8-Na3-Cl35= 54.63       
Na1-Na8-Na3-Cl43=326.45       Na1-Na8-Na3-Cl44= 58.99       Na13-Na8-Na3-Na1= 71.78       Na13-Na8-Na3-Na7= 72.73       
Na13-Na8-Na3-Na11=  3.58      Na13-Na8-Na3-Na12= 46.36      Na13-Na8-Na3-Na21=307.73      Na13-Na8-Na3-Na22=122.63      
Na13-Na8-Na3-Cl31=303.65      Na13-Na8-Na3-Cl33=308.41      Na13-Na8-Na3-Cl35=126.41      Na13-Na8-Na3-Cl43= 38.23      
Na13-Na8-Na3-Cl44=130.76      Na17-Na8-Na3-Na1= 16.82       Na17-Na8-Na3-Na7= 17.77       Na17-Na8-Na3-Na11=308.63      
Na17-Na8-Na3-Na12=351.41      Na17-Na8-Na3-Na13=305.05      Na17-Na8-Na3-Na21=252.78      Na17-Na8-Na3-Na22= 67.67      
Na17-Na8-Na3-Cl31=248.69      Na17-Na8-Na3-Cl33=253.46      Na17-Na8-Na3-Cl35= 71.45      Na17-Na8-Na3-Cl43=343.27      
Na17-Na8-Na3-Cl44= 75.81      Na23-Na8-Na3-Na1=123.66       Na23-Na8-Na3-Na7=124.61       Na23-Na8-Na3-Na11= 55.47      
Na23-Na8-Na3-Na12= 98.25      Na23-Na8-Na3-Na13= 51.89      Na23-Na8-Na3-Na21=359.62      Na23-Na8-Na3-Na22=174.51      
Na23-Na8-Na3-Cl31=355.53      Na23-Na8-Na3-Cl33=  0.30      Na23-Na8-Na3-Cl35=178.29      Na23-Na8-Na3-Cl43= 90.11      
Na23-Na8-Na3-Cl44=182.65      Na24-Na8-Na3-Na1= 73.11       Na24-Na8-Na3-Na7= 74.06       Na24-Na8-Na3-Na11=  4.91      
Na24-Na8-Na3-Na12= 47.69      Na24-Na8-Na3-Na13=  1.33      Na24-Na8-Na3-Na21=309.06      Na24-Na8-Na3-Na22=123.96      
Na24-Na8-Na3-Cl31=304.98      Na24-Na8-Na3-Cl33=309.74      Na24-Na8-Na3-Cl35=127.74      Na24-Na8-Na3-Cl43= 39.56      
Na24-Na8-Na3-Cl44=132.09      Cl31-Na8-Na3-Na1=128.13       Cl31-Na8-Na3-Na7=129.08       Cl31-Na8-Na3-Na11= 59.93      
Cl31-Na8-Na3-Na12=102.71      Cl31-Na8-Na3-Na13= 56.35      Cl31-Na8-Na3-Na21=  4.08      Cl31-Na8-Na3-Na22=178.98      
Cl31-Na8-Na3-Cl33=  4.77      Cl31-Na8-Na3-Cl35=182.76      Cl31-Na8-Na3-Cl43= 94.58      Cl31-Na8-Na3-Cl44=187.12      
Cl34-Na8-Na3-Na1= 40.49       Cl34-Na8-Na3-Na7= 41.44       Cl34-Na8-Na3-Na11=332.30      Cl34-Na8-Na3-Na12= 15.08      
Cl34-Na8-Na3-Na13=328.72      Cl34-Na8-Na3-Na21=276.45      Cl34-Na8-Na3-Na22= 91.34      Cl34-Na8-Na3-Cl31=272.37      
Cl34-Na8-Na3-Cl33=277.13      Cl34-Na8-Na3-Cl35= 95.12      Cl34-Na8-Na3-Cl43=  6.94      Cl34-Na8-Na3-Cl44= 99.48      
Cl44-Na8-Na3-Na1=301.01       Cl44-Na8-Na3-Na7=301.96       Cl44-Na8-Na3-Na11=232.82      Cl44-Na8-Na3-Na12=275.60      
Cl44-Na8-Na3-Na13=229.24      Cl44-Na8-Na3-Na21=176.97      Cl44-Na8-Na3-Na22=351.86      Cl44-Na8-Na3-Cl31=172.88      
Cl44-Na8-Na3-Cl33=177.65      Cl44-Na8-Na3-Cl35=355.64      Cl44-Na8-Na3-Cl43=267.46      Cl49-Na8-Na3-Na1=117.16       
Cl49-Na8-Na3-Na7=118.11       Cl49-Na8-Na3-Na11= 48.96      Cl49-Na8-Na3-Na12= 91.75      Cl49-Na8-Na3-Na13= 45.38      
Cl49-Na8-Na3-Na21=353.12      Cl49-Na8-Na3-Na22=168.01      Cl49-Na8-Na3-Cl31=349.03      Cl49-Na8-Na3-Cl33=353.80      
Cl49-Na8-Na3-Cl35=171.79      Cl49-Na8-Na3-Cl43= 83.61      Cl49-Na8-Na3-Cl44=176.15      O96-Na8-Na3-Na1=314.57        
O96-Na8-Na3-Na7=315.52        O96-Na8-Na3-Na11=246.37       O96-Na8-Na3-Na12=289.16       O96-Na8-Na3-Na13=242.79       
O96-Na8-Na3-Na21=190.53       O96-Na8-Na3-Na22=  5.42       O96-Na8-Na3-Cl31=186.44       O96-Na8-Na3-Cl33=191.21       
O96-Na8-Na3-Cl35=  9.20       O96-Na8-Na3-Cl43=281.02       O96-Na8-Na3-Cl44= 13.56       Na4-Na9-Na2-Na5=131.23        
Na4-Na9-Na2-Na6= 76.74        Na4-Na9-Na2-Na14= 74.65       Na4-Na9-Na2-Cl27=134.12       Na4-Na9-Na2-Cl30=306.04       
Na4-Na9-Na2-Cl40=132.07       Na4-Na9-Na2-Cl48= 38.13       Na10-Na9-Na2-Na4=354.42       Na10-Na9-Na2-Na5=125.65       
Na10-Na9-Na2-Na6= 71.16       Na10-Na9-Na2-Na14= 69.07      Na10-Na9-Na2-Cl27=128.54      Na10-Na9-Na2-Cl30=300.46      
Na10-Na9-Na2-Cl40=126.49      Na10-Na9-Na2-Cl48= 32.55      Na14-Na9-Na2-Na4=285.35       Na14-Na9-Na2-Na5= 56.59       
Na14-Na9-Na2-Na6=  2.09       Na14-Na9-Na2-Cl27= 59.47      Na14-Na9-Na2-Cl30=231.39      Na14-Na9-Na2-Cl40= 57.42      
Na14-Na9-Na2-Cl48=323.48      Na15-Na9-Na2-Na4=230.70       Na15-Na9-Na2-Na5=  1.94       Na15-Na9-Na2-Na6=307.45       
Na15-Na9-Na2-Na14=305.35      Na15-Na9-Na2-Cl27=  4.82      Na15-Na9-Na2-Cl30=176.74      Na15-Na9-Na2-Cl40=  2.77      
Na15-Na9-Na2-Cl48=268.83      Na16-Na9-Na2-Na4=300.55       Na16-Na9-Na2-Na5= 71.78       Na16-Na9-Na2-Na6= 17.29       
Na16-Na9-Na2-Na14= 15.19      Na16-Na9-Na2-Cl27= 74.67      Na16-Na9-Na2-Cl30=246.58      Na16-Na9-Na2-Cl40= 72.61      
Na16-Na9-Na2-Cl48=338.67      Na19-Na9-Na2-Na4= 48.03       Na19-Na9-Na2-Na5=179.27       Na19-Na9-Na2-Na6=124.78       
Na19-Na9-Na2-Na14=122.68      Na19-Na9-Na2-Cl27=182.15      Na19-Na9-Na2-Cl30=354.07      Na19-Na9-Na2-Cl40=180.10      
Na19-Na9-Na2-Cl48= 86.16      Na25-Na9-Na2-Na4=284.84       Na25-Na9-Na2-Na5= 56.07       Na25-Na9-Na2-Na6=  1.58       
Na25-Na9-Na2-Na14=359.49      Na25-Na9-Na2-Cl27= 58.96      Na25-Na9-Na2-Cl30=230.88      Na25-Na9-Na2-Cl40= 56.90      
Na25-Na9-Na2-Cl48=322.97      Cl27-Na9-Na2-Na4=225.88       Cl27-Na9-Na2-Na5=357.11       Cl27-Na9-Na2-Na6=302.62       
Cl27-Na9-Na2-Na14=300.53      Cl27-Na9-Na2-Cl30=171.92      Cl27-Na9-Na2-Cl40=357.95      Cl27-Na9-Na2-Cl48=264.01      
Cl29-Na9-Na2-Na4=229.80       Cl29-Na9-Na2-Na5=  1.04       Cl29-Na9-Na2-Na6=306.55       Cl29-Na9-Na2-Na14=304.45      
Cl29-Na9-Na2-Cl27=  3.92      Cl29-Na9-Na2-Cl30=175.84      Cl29-Na9-Na2-Cl40=  1.87      Cl29-Na9-Na2-Cl48=267.93      
Cl30-Na9-Na2-Na4= 53.96       Cl30-Na9-Na2-Na5=185.20       Cl30-Na9-Na2-Na6=130.70       Cl30-Na9-Na2-Na14=128.61      
Cl30-Na9-Na2-Cl27=188.08      Cl30-Na9-Na2-Cl40=186.03      Cl30-Na9-Na2-Cl48= 92.09      Cl41-Na9-Na2-Na4= 52.45       
Cl41-Na9-Na2-Na5=183.68       Cl41-Na9-Na2-Na6=129.19       Cl41-Na9-Na2-Na14=127.10      Cl41-Na9-Na2-Cl27=186.57      
Cl41-Na9-Na2-Cl30=358.49      Cl41-Na9-Na2-Cl40=184.51      Cl41-Na9-Na2-Cl48= 90.58      Cl42-Na9-Na2-Na4=321.39       
Cl42-Na9-Na2-Na5= 92.63       Cl42-Na9-Na2-Na6= 38.14       Cl42-Na9-Na2-Na14= 36.04      Cl42-Na9-Na2-Cl27= 95.51      
Cl42-Na9-Na2-Cl30=267.43      Cl42-Na9-Na2-Cl40= 93.46      Cl42-Na9-Na2-Cl48=359.52      Na2-Na9-Na4-Na1=289.23        
Na2-Na9-Na4-Na10=185.36       Na2-Na9-Na4-Na13=238.81       Na2-Na9-Na4-Na14=290.56       Na2-Na9-Na4-Na17=200.80       
Na2-Na9-Na4-Na19=115.72       Na2-Na9-Na4-Na24=189.03       Na2-Na9-Na4-Cl26= 91.80       Na2-Na9-Na4-Cl30= 56.14       
Na2-Na9-Na4-Cl34=239.51       Na2-Na9-Na4-Cl42=236.36       Na2-Na9-Na4-Cl48=322.57       Na2-Na9-Na4-Cl50=152.84       
Na10-Na9-Na4-Na1=103.87       Na10-Na9-Na4-Na2=174.64       Na10-Na9-Na4-Na13= 53.45      Na10-Na9-Na4-Na14=105.20      
Na10-Na9-Na4-Na17= 15.45      Na10-Na9-Na4-Na19=290.37      Na10-Na9-Na4-Na24=  3.67      Na10-Na9-Na4-Cl26=266.44      
Na10-Na9-Na4-Cl30=230.79      Na10-Na9-Na4-Cl34= 54.16      Na10-Na9-Na4-Cl42= 51.00      Na10-Na9-Na4-Cl48=137.22      
Na10-Na9-Na4-Cl50=327.49      Na14-Na9-Na4-Na1=358.67       Na14-Na9-Na4-Na2= 69.44       Na14-Na9-Na4-Na10=254.80      
Na14-Na9-Na4-Na13=308.25      Na14-Na9-Na4-Na17=270.24      Na14-Na9-Na4-Na19=185.16      Na14-Na9-Na4-Na24=258.47      
Na14-Na9-Na4-Cl26=161.24      Na14-Na9-Na4-Cl30=125.58      Na14-Na9-Na4-Cl34=308.95      Na14-Na9-Na4-Cl42=305.80      
Na14-Na9-Na4-Cl48= 32.01      Na14-Na9-Na4-Cl50=222.28      Na15-Na9-Na4-Na1=355.39       Na15-Na9-Na4-Na2= 66.17       
Na15-Na9-Na4-Na10=251.52      Na15-Na9-Na4-Na13=304.98      Na15-Na9-Na4-Na14=356.73      Na15-Na9-Na4-Na17=266.97      
Na15-Na9-Na4-Na19=181.89      Na15-Na9-Na4-Na24=255.20      Na15-Na9-Na4-Cl26=157.97      Na15-Na9-Na4-Cl30=122.31      
Na15-Na9-Na4-Cl34=305.68      Na15-Na9-Na4-Cl42=302.53      Na15-Na9-Na4-Cl48= 28.74      Na15-Na9-Na4-Cl50=219.01      
Na16-Na9-Na4-Na1=104.79       Na16-Na9-Na4-Na2=175.57       Na16-Na9-Na4-Na10=  0.92      Na16-Na9-Na4-Na13= 54.38      
Na16-Na9-Na4-Na14=106.13      Na16-Na9-Na4-Na17= 16.37      Na16-Na9-Na4-Na19=291.29      Na16-Na9-Na4-Na24=  4.59      
Na16-Na9-Na4-Cl26=267.37      Na16-Na9-Na4-Cl30=231.71      Na16-Na9-Na4-Cl34= 55.08      Na16-Na9-Na4-Cl42= 51.92      
Na16-Na9-Na4-Cl48=138.14      Na16-Na9-Na4-Cl50=328.41      Na19-Na9-Na4-Na1=173.50       Na19-Na9-Na4-Na2=244.28       
Na19-Na9-Na4-Na10= 69.63      Na19-Na9-Na4-Na13=123.08      Na19-Na9-Na4-Na14=174.84      Na19-Na9-Na4-Na17= 85.08      
Na19-Na9-Na4-Na24= 73.30      Na19-Na9-Na4-Cl26=336.08      Na19-Na9-Na4-Cl30=300.42      Na19-Na9-Na4-Cl34=123.79      
Na19-Na9-Na4-Cl42=120.63      Na19-Na9-Na4-Cl48=206.85      Na19-Na9-Na4-Cl50= 37.12      Na25-Na9-Na4-Na1= 51.53       
Na25-Na9-Na4-Na2=122.30       Na25-Na9-Na4-Na10=307.66      Na25-Na9-Na4-Na13=  1.11      Na25-Na9-Na4-Na14= 52.86      
Na25-Na9-Na4-Na17=323.10      Na25-Na9-Na4-Na19=238.03      Na25-Na9-Na4-Na24=311.33      Na25-Na9-Na4-Cl26=214.10      
Na25-Na9-Na4-Cl30=178.45      Na25-Na9-Na4-Cl34=  1.81      Na25-Na9-Na4-Cl42=358.66      Na25-Na9-Na4-Cl48= 84.87      
Na25-Na9-Na4-Cl50=275.14      Cl27-Na9-Na4-Na1=320.06       Cl27-Na9-Na4-Na2= 30.83       Cl27-Na9-Na4-Na10=216.19      
Cl27-Na9-Na4-Na13=269.64      Cl27-Na9-Na4-Na14=321.39      Cl27-Na9-Na4-Na17=231.64      Cl27-Na9-Na4-Na19=146.56      
Cl27-Na9-Na4-Na24=219.86      Cl27-Na9-Na4-Cl26=122.63      Cl27-Na9-Na4-Cl30= 86.98      Cl27-Na9-Na4-Cl34=270.35      
Cl27-Na9-Na4-Cl42=267.19      Cl27-Na9-Na4-Cl48=353.40      Cl27-Na9-Na4-Cl50=183.67      Cl29-Na9-Na4-Na1= 51.53       
Cl29-Na9-Na4-Na2=122.30       Cl29-Na9-Na4-Na10=307.66      Cl29-Na9-Na4-Na13=  1.11      Cl29-Na9-Na4-Na14= 52.86      
Cl29-Na9-Na4-Na17=323.11      Cl29-Na9-Na4-Na19=238.03      Cl29-Na9-Na4-Na24=311.33      Cl29-Na9-Na4-Cl26=214.10      
Cl29-Na9-Na4-Cl30=178.45      Cl29-Na9-Na4-Cl34=  1.82      Cl29-Na9-Na4-Cl42=358.66      Cl29-Na9-Na4-Cl48= 84.87      
Cl29-Na9-Na4-Cl50=275.14      Cl30-Na9-Na4-Na1=233.08       Cl30-Na9-Na4-Na2=303.86       Cl30-Na9-Na4-Na10=129.21      
Cl30-Na9-Na4-Na13=182.66      Cl30-Na9-Na4-Na14=234.42      Cl30-Na9-Na4-Na17=144.66      Cl30-Na9-Na4-Na19= 59.58      
Cl30-Na9-Na4-Na24=132.88      Cl30-Na9-Na4-Cl26= 35.66      Cl30-Na9-Na4-Cl34=183.37      Cl30-Na9-Na4-Cl42=180.21      
Cl30-Na9-Na4-Cl48=266.43      Cl30-Na9-Na4-Cl50= 96.70      Cl41-Na9-Na4-Na1=141.97       Cl41-Na9-Na4-Na2=212.75       
Cl41-Na9-Na4-Na10= 38.10      Cl41-Na9-Na4-Na13= 91.56      Cl41-Na9-Na4-Na14=143.31      Cl41-Na9-Na4-Na17= 53.55      
Cl41-Na9-Na4-Na19=328.47      Cl41-Na9-Na4-Na24= 41.77      Cl41-Na9-Na4-Cl26=304.55      Cl41-Na9-Na4-Cl30=268.89      
Cl41-Na9-Na4-Cl34= 92.26      Cl41-Na9-Na4-Cl42= 89.11      Cl41-Na9-Na4-Cl48=175.32      Cl41-Na9-Na4-Cl50=  5.59      
Cl42-Na9-Na4-Na1= 52.87       Cl42-Na9-Na4-Na2=123.64       Cl42-Na9-Na4-Na10=309.00      Cl42-Na9-Na4-Na13=  2.45      
Cl42-Na9-Na4-Na14= 54.20      Cl42-Na9-Na4-Na17=324.44      Cl42-Na9-Na4-Na19=239.37      Cl42-Na9-Na4-Na24=312.67      
Cl42-Na9-Na4-Cl26=215.44      Cl42-Na9-Na4-Cl30=179.79      Cl42-Na9-Na4-Cl34=  3.16      Cl42-Na9-Na4-Cl48= 86.21      
Cl42-Na9-Na4-Cl50=276.48      Na9-Na10-Na4-Na1=258.24       Na9-Na10-Na4-Na2=355.16       Na9-Na10-Na4-Na13=255.34      
Na9-Na10-Na4-Na14=307.16      Na9-Na10-Na4-Na17=186.78      Na9-Na10-Na4-Na19= 67.34      Na9-Na10-Na4-Na24=184.36      
Na9-Na10-Na4-Cl26=159.45      Na9-Na10-Na4-Cl30= 31.44      Na9-Na10-Na4-Cl34=225.78      Na9-Na10-Na4-Cl42=307.11      
Na9-Na10-Na4-Cl48=306.71      Na9-Na10-Na4-Cl50=125.18      Na13-Na10-Na4-Na1=  2.90      Na13-Na10-Na4-Na2= 99.82      
Na13-Na10-Na4-Na9=104.66      Na13-Na10-Na4-Na14= 51.81     Na13-Na10-Na4-Na17=291.44     Na13-Na10-Na4-Na19=172.00     
Na13-Na10-Na4-Na24=289.02     Na13-Na10-Na4-Cl26=264.11     Na13-Na10-Na4-Cl30=136.10     Na13-Na10-Na4-Cl34=330.44     
Na13-Na10-Na4-Cl42= 51.77     Na13-Na10-Na4-Cl48= 51.37     Na13-Na10-Na4-Cl50=229.84     Na16-Na10-Na4-Na1=257.28      
Na16-Na10-Na4-Na2=354.21      Na16-Na10-Na4-Na9=359.04      Na16-Na10-Na4-Na13=254.39     Na16-Na10-Na4-Na14=306.20     
Na16-Na10-Na4-Na17=185.83     Na16-Na10-Na4-Na19= 66.39     Na16-Na10-Na4-Na24=183.41     Na16-Na10-Na4-Cl26=158.50     
Na16-Na10-Na4-Cl30= 30.49     Na16-Na10-Na4-Cl34=224.83     Na16-Na10-Na4-Cl42=306.16     Na16-Na10-Na4-Cl48=305.75     
Na16-Na10-Na4-Cl50=124.23     Na19-Na10-Na4-Na1=190.90      Na19-Na10-Na4-Na2=287.82      Na19-Na10-Na4-Na9=292.66      
Na19-Na10-Na4-Na13=188.00     Na19-Na10-Na4-Na14=239.81     Na19-Na10-Na4-Na17=119.44     Na19-Na10-Na4-Na24=117.02     
Na19-Na10-Na4-Cl26= 92.11     Na19-Na10-Na4-Cl30=324.10     Na19-Na10-Na4-Cl34=158.44     Na19-Na10-Na4-Cl42=239.77     
Na19-Na10-Na4-Cl48=239.37     Na19-Na10-Na4-Cl50= 57.84     Na20-Na10-Na4-Na1=  8.30      Na20-Na10-Na4-Na2=105.22      
Na20-Na10-Na4-Na9=110.05      Na20-Na10-Na4-Na13=  5.40     Na20-Na10-Na4-Na14= 57.21     Na20-Na10-Na4-Na17=296.84     
Na20-Na10-Na4-Na19=177.40     Na20-Na10-Na4-Na24=294.42     Na20-Na10-Na4-Cl26=269.51     Na20-Na10-Na4-Cl30=141.50     
Na20-Na10-Na4-Cl34=335.84     Na20-Na10-Na4-Cl42= 57.17     Na20-Na10-Na4-Cl48= 56.76     Na20-Na10-Na4-Cl50=235.24     
Na24-Na10-Na4-Na1= 73.88      Na24-Na10-Na4-Na2=170.80      Na24-Na10-Na4-Na9=175.64      Na24-Na10-Na4-Na13= 70.98     
Na24-Na10-Na4-Na14=122.79     Na24-Na10-Na4-Na17=  2.42     Na24-Na10-Na4-Na19=242.98     Na24-Na10-Na4-Cl26=335.09     
Na24-Na10-Na4-Cl30=207.08     Na24-Na10-Na4-Cl34= 41.42     Na24-Na10-Na4-Cl42=122.75     Na24-Na10-Na4-Cl48=122.35     
Na24-Na10-Na4-Cl50=300.82     Na25-Na10-Na4-Na1=311.74      Na25-Na10-Na4-Na2= 48.66      Na25-Na10-Na4-Na9= 53.50      
Na25-Na10-Na4-Na13=308.84     Na25-Na10-Na4-Na14=  0.66     Na25-Na10-Na4-Na17=240.28     Na25-Na10-Na4-Na19=120.84     
Na25-Na10-Na4-Na24=237.86     Na25-Na10-Na4-Cl26=212.95     Na25-Na10-Na4-Cl30= 84.94     Na25-Na10-Na4-Cl34=279.28     
Na25-Na10-Na4-Cl42=  0.61     Na25-Na10-Na4-Cl48=  0.21     Na25-Na10-Na4-Cl50=178.68     Cl41-Na10-Na4-Na1=220.44      
Cl41-Na10-Na4-Na2=317.36      Cl41-Na10-Na4-Na9=322.20      Cl41-Na10-Na4-Na13=217.54     Cl41-Na10-Na4-Na14=269.35     
Cl41-Na10-Na4-Na17=148.98     Cl41-Na10-Na4-Na19= 29.54     Cl41-Na10-Na4-Na24=146.56     Cl41-Na10-Na4-Cl26=121.65     
Cl41-Na10-Na4-Cl30=353.64     Cl41-Na10-Na4-Cl34=187.98     Cl41-Na10-Na4-Cl42=269.31     Cl41-Na10-Na4-Cl48=268.90     
Cl41-Na10-Na4-Cl50= 87.38     Cl42-Na10-Na4-Na1=311.13      Cl42-Na10-Na4-Na2= 48.05      Cl42-Na10-Na4-Na9= 52.89      
Cl42-Na10-Na4-Na13=308.23     Cl42-Na10-Na4-Na14=  0.05     Cl42-Na10-Na4-Na17=239.67     Cl42-Na10-Na4-Na19=120.23     
Cl42-Na10-Na4-Na24=237.25     Cl42-Na10-Na4-Cl26=212.34     Cl42-Na10-Na4-Cl30= 84.33     Cl42-Na10-Na4-Cl34=278.67     
Cl42-Na10-Na4-Cl48=359.60     Cl42-Na10-Na4-Cl50=178.07     Cl46-Na10-Na4-Na1= 42.16      Cl46-Na10-Na4-Na2=139.08      
Cl46-Na10-Na4-Na9=143.92      Cl46-Na10-Na4-Na13= 39.26     Cl46-Na10-Na4-Na14= 91.08     Cl46-Na10-Na4-Na17=330.70     
Cl46-Na10-Na4-Na19=211.26     Cl46-Na10-Na4-Na24=328.28     Cl46-Na10-Na4-Cl26=303.37     Cl46-Na10-Na4-Cl30=175.36     
Cl46-Na10-Na4-Cl34=  9.71     Cl46-Na10-Na4-Cl42= 91.03     Cl46-Na10-Na4-Cl48= 90.63     Cl46-Na10-Na4-Cl50=269.10     
Cl47-Na10-Na4-Na1=314.41      Cl47-Na10-Na4-Na2= 51.33      Cl47-Na10-Na4-Na9= 56.17      Cl47-Na10-Na4-Na13=311.51     
Cl47-Na10-Na4-Na14=  3.32     Cl47-Na10-Na4-Na17=242.95     Cl47-Na10-Na4-Na19=123.51     Cl47-Na10-Na4-Na24=240.53     
Cl47-Na10-Na4-Cl26=215.62     Cl47-Na10-Na4-Cl30= 87.61     Cl47-Na10-Na4-Cl34=281.95     Cl47-Na10-Na4-Cl42=  3.28     
Cl47-Na10-Na4-Cl48=  2.88     Cl47-Na10-Na4-Cl50=181.35     Cl50-Na10-Na4-Na1=133.06      Cl50-Na10-Na4-Na2=229.98      
Cl50-Na10-Na4-Na9=234.82      Cl50-Na10-Na4-Na13=130.16     Cl50-Na10-Na4-Na14=181.98     Cl50-Na10-Na4-Na17= 61.60     
Cl50-Na10-Na4-Na19=302.16     Cl50-Na10-Na4-Na24= 59.18     Cl50-Na10-Na4-Cl26= 34.27     Cl50-Na10-Na4-Cl30=266.26     
Cl50-Na10-Na4-Cl34=100.60     Cl50-Na10-Na4-Cl42=181.93     Cl50-Na10-Na4-Cl48=181.53     Na4-Na10-Na9-Na2=  5.28       
Na4-Na10-Na9-Na14= 58.69      Na4-Na10-Na9-Na15=113.94      Na4-Na10-Na9-Na16=180.96      Na4-Na10-Na9-Na19=295.90      
Na4-Na10-Na9-Na25=113.15      Na4-Na10-Na9-Cl27= 61.50      Na4-Na10-Na9-Cl29=149.23      Na4-Na10-Na9-Cl30=327.91      
Na4-Na10-Na9-Cl41=237.88      Na4-Na10-Na9-Cl42= 56.88      Na13-Na10-Na9-Na2=305.96      Na13-Na10-Na9-Na4=300.68      
Na13-Na10-Na9-Na14=359.37     Na13-Na10-Na9-Na15= 54.62     Na13-Na10-Na9-Na16=121.64     Na13-Na10-Na9-Na19=236.58     
Na13-Na10-Na9-Na25= 53.82     Na13-Na10-Na9-Cl27=  2.18     Na13-Na10-Na9-Cl29= 89.90     Na13-Na10-Na9-Cl30=268.59     
Na13-Na10-Na9-Cl41=178.56     Na13-Na10-Na9-Cl42=357.56     Na16-Na10-Na9-Na2=184.32      Na16-Na10-Na9-Na4=179.04      
Na16-Na10-Na9-Na14=237.73     Na16-Na10-Na9-Na15=292.98     Na16-Na10-Na9-Na19=114.94     Na16-Na10-Na9-Na25=292.19     
Na16-Na10-Na9-Cl27=240.54     Na16-Na10-Na9-Cl29=328.27     Na16-Na10-Na9-Cl30=146.95     Na16-Na10-Na9-Cl41= 56.93     
Na16-Na10-Na9-Cl42=235.92     Na19-Na10-Na9-Na2= 69.38      Na19-Na10-Na9-Na4= 64.10      Na19-Na10-Na9-Na14=122.79     
Na19-Na10-Na9-Na15=178.04     Na19-Na10-Na9-Na16=245.06     Na19-Na10-Na9-Na25=177.24     Na19-Na10-Na9-Cl27=125.60     
Na19-Na10-Na9-Cl29=213.32     Na19-Na10-Na9-Cl30= 32.01     Na19-Na10-Na9-Cl41=301.98     Na19-Na10-Na9-Cl42=120.98     
Na20-Na10-Na9-Na2=254.85      Na20-Na10-Na9-Na4=249.56      Na20-Na10-Na9-Na14=308.25     Na20-Na10-Na9-Na15=  3.50     
Na20-Na10-Na9-Na16= 70.52     Na20-Na10-Na9-Na19=185.47     Na20-Na10-Na9-Na25=  2.71     Na20-Na10-Na9-Cl27=311.07     
Na20-Na10-Na9-Cl29= 38.79     Na20-Na10-Na9-Cl30=217.47     Na20-Na10-Na9-Cl41=127.45     Na20-Na10-Na9-Cl42=306.44     
Na24-Na10-Na9-Na2=  1.21      Na24-Na10-Na9-Na4=355.92      Na24-Na10-Na9-Na14= 54.61     Na24-Na10-Na9-Na15=109.86     
Na24-Na10-Na9-Na16=176.88     Na24-Na10-Na9-Na19=291.83     Na24-Na10-Na9-Na25=109.07     Na24-Na10-Na9-Cl27= 57.43     
Na24-Na10-Na9-Cl29=145.15     Na24-Na10-Na9-Cl30=323.83     Na24-Na10-Na9-Cl41=233.81     Na24-Na10-Na9-Cl42= 52.80     
Na25-Na10-Na9-Na2=252.14      Na25-Na10-Na9-Na4=246.85      Na25-Na10-Na9-Na14=305.55     Na25-Na10-Na9-Na15=  0.79     
Na25-Na10-Na9-Na16= 67.81     Na25-Na10-Na9-Na19=182.76     Na25-Na10-Na9-Cl27=308.36     Na25-Na10-Na9-Cl29= 36.08     
Na25-Na10-Na9-Cl30=214.76     Na25-Na10-Na9-Cl41=124.74     Na25-Na10-Na9-Cl42=303.73     Cl41-Na10-Na9-Na2=127.40      
Cl41-Na10-Na9-Na4=122.12      Cl41-Na10-Na9-Na14=180.81     Cl41-Na10-Na9-Na15=236.06     Cl41-Na10-Na9-Na16=303.07     
Cl41-Na10-Na9-Na19= 58.02     Cl41-Na10-Na9-Na25=235.26     Cl41-Na10-Na9-Cl27=183.62     Cl41-Na10-Na9-Cl29=271.34     
Cl41-Na10-Na9-Cl30= 90.02     Cl41-Na10-Na9-Cl42=178.99     Cl42-Na10-Na9-Na2=308.40      Cl42-Na10-Na9-Na4=303.12      
Cl42-Na10-Na9-Na14=  1.81     Cl42-Na10-Na9-Na15= 57.06     Cl42-Na10-Na9-Na16=124.08     Cl42-Na10-Na9-Na19=239.02     
Cl42-Na10-Na9-Na25= 56.27     Cl42-Na10-Na9-Cl27=  4.63     Cl42-Na10-Na9-Cl29= 92.35     Cl42-Na10-Na9-Cl30=271.03     
Cl42-Na10-Na9-Cl41=181.01     Cl46-Na10-Na9-Na2=306.94      Cl46-Na10-Na9-Na4=301.66      Cl46-Na10-Na9-Na14=  0.35     
Cl46-Na10-Na9-Na15= 55.60     Cl46-Na10-Na9-Na16=122.62     Cl46-Na10-Na9-Na19=237.56     Cl46-Na10-Na9-Na25= 54.81     
Cl46-Na10-Na9-Cl27=  3.16     Cl46-Na10-Na9-Cl29= 90.89     Cl46-Na10-Na9-Cl30=269.57     Cl46-Na10-Na9-Cl41=179.54     
Cl46-Na10-Na9-Cl42=358.54     Cl47-Na10-Na9-Na2=217.65      Cl47-Na10-Na9-Na4=212.37      Cl47-Na10-Na9-Na14=271.06     
Cl47-Na10-Na9-Na15=326.31     Cl47-Na10-Na9-Na16= 33.33     Cl47-Na10-Na9-Na19=148.27     Cl47-Na10-Na9-Na25=325.51     
Cl47-Na10-Na9-Cl27=273.87     Cl47-Na10-Na9-Cl29=  1.59     Cl47-Na10-Na9-Cl30=180.27     Cl47-Na10-Na9-Cl41= 90.25     
Cl47-Na10-Na9-Cl42=269.25     Cl50-Na10-Na9-Na2= 39.52      Cl50-Na10-Na9-Na4= 34.23      Cl50-Na10-Na9-Na14= 92.93     
Cl50-Na10-Na9-Na15=148.17     Cl50-Na10-Na9-Na16=215.19     Cl50-Na10-Na9-Na19=330.14     Cl50-Na10-Na9-Na25=147.38     
Cl50-Na10-Na9-Cl27= 95.74     Cl50-Na10-Na9-Cl29=183.46     Cl50-Na10-Na9-Cl30=  2.14     Cl50-Na10-Na9-Cl41=272.12     
Cl50-Na10-Na9-Cl42= 91.11     

========================================================================
 FINAL SINGLEPOINT CALCULATION ON OPTIMIZED GEOMETRY
========================================================================

 Ncao       : 446
 Nao        : 421
 Nshell     : 189
 Nel        : 304
 T(el)      :   300.0
 intcut     :    25.0
 scfconv/Eh :  0.100E-05
   qconv/e  :  0.100E-03
 intneglect :  0.100E-07
 broydamp   :      0.250
 iter      E             dE          RMSdq      gap      omega  full diag
   1   -181.8180337 -0.181818E+03  0.330E-04    2.49       0.0  T
   2   -181.8180337 -0.379686E-09  0.304E-04    2.49      33.2  T
   3   -181.8180337 -0.663590E-09  0.288E-04    2.49      35.1  T
speedup  0.99
cpu  time for SCC    0.12 s
wall time for SCC    0.12 s

   *** convergence criteria satisfied after 3 iterations ***

          eigenvalues
 #    :         140        141        142        143        144        145        146        147
 occ. :        2.000      2.000      2.000      2.000      2.000      2.000      2.000      2.000
 eps  :       -10.788    -10.615    -10.597    -10.543    -10.537    -10.482    -10.476    -10.471
 #    :         148        149        150        151        152        153        154        155
 occ. :        2.000      2.000      2.000      2.000      2.000      0.000      0.000      0.000
 eps  :       -10.405    -10.393    -10.350    -10.281    -10.211     -7.726     -7.109     -6.861
 #    :         156        157        158        159        160        161        162        163
 occ. :        0.000      0.000      0.000      0.000      0.000      0.000      0.000      0.000
 eps  :        -6.325     -5.590     -5.043     -4.466     -3.628     -3.412     -3.089     -2.410


   #   Z            q   n(s)   n(p)   n(d)      C6AA      α(0)
   1  11 Na     0.868  0.011  0.121  0.000    66.159    26.322
   2  11 Na     0.712  0.079  0.209  0.000    68.029    26.692
   3  11 Na     0.744  0.036  0.220  0.000    67.641    26.616
   4  11 Na     0.726  0.047  0.228  0.000    67.864    26.659
   5  11 Na     0.712  0.081  0.207  0.000    68.031    26.692
   6  11 Na     0.743  0.064  0.193  0.000    67.653    26.618
   7  11 Na     0.813  0.023  0.164  0.000    66.807    26.451
   8  11 Na     0.781  0.049  0.170  0.000    67.187    26.526
   9  11 Na     0.698  0.050  0.252  0.000    68.212    26.728
  10  11 Na     0.695  0.049  0.255  0.000    68.242    26.733
  11  11 Na     0.735  0.037  0.228  0.000    67.752    26.637
  12  11 Na     0.794  0.067  0.138  0.000    67.031    26.495
  13  11 Na     0.786  0.009  0.204  0.000    67.127    26.514
  14  11 Na     0.789  0.006  0.205  0.000    67.092    26.507
  15  11 Na     0.712  0.080  0.208  0.000    68.031    26.692
  16  11 Na     0.697  0.115  0.188  0.000    68.217    26.729
  17  11 Na     0.711  0.100  0.189  0.000    68.048    26.695
  18  11 Na     0.721  0.071  0.208  0.000    67.927    26.672
  19  11 Na     0.705  0.111  0.184  0.000    68.122    26.710
  20  11 Na     0.725  0.081  0.193  0.000    67.869    26.660
  21  11 Na     0.727  0.077  0.196  0.000    67.845    26.656
  22  11 Na     0.721  0.093  0.185  0.000    67.920    26.670
  23  11 Na     0.709  0.091  0.201  0.000    68.073    26.700
  24  11 Na     0.681  0.073  0.246  0.000    68.413    26.767
  25  11 Na     0.713  0.048  0.240  0.000    68.027    26.691
  26  17 Cl    -0.774  1.982  5.780  0.012   126.308    17.194
  27  17 Cl    -0.737  1.978  5.757  0.002   124.812    17.092
  28  17 Cl    -0.758  1.978  5.777  0.002   125.636    17.148
  29  17 Cl    -0.737  1.977  5.759  0.001   124.808    17.092
  30  17 Cl    -0.734  1.976  5.757  0.001   124.697    17.084
  31  17 Cl    -0.737  1.978  5.758  0.000   124.813    17.092
  32  17 Cl    -0.756  1.974  5.781  0.001   125.564    17.144
  33  17 Cl    -0.751  1.979  5.772  0.000   125.374    17.131
  34  17 Cl    -0.731  1.976  5.754  0.001   124.592    17.077
  35  17 Cl    -0.756  1.978  5.777  0.001   125.567    17.144
  36  17 Cl    -0.762  1.978  5.782  0.001   125.805    17.160
  37  17 Cl    -0.747  1.979  5.767  0.002   125.223    17.120
  38  17 Cl    -0.735  1.980  5.754  0.001   124.729    17.086
  39  17 Cl    -0.734  1.979  5.753  0.002   124.695    17.084
  40  17 Cl    -0.765  1.975  5.789  0.001   125.938    17.169
  41  17 Cl    -0.743  1.977  5.764  0.001   125.034    17.107
  42  17 Cl    -0.729  1.981  5.747  0.001   124.513    17.072
  43  17 Cl    -0.743  1.980  5.762  0.001   125.035    17.107
  44  17 Cl    -0.749  1.977  5.769  0.004   125.289    17.125
  45  17 Cl    -0.761  1.975  5.785  0.001   125.783    17.159
  46  17 Cl    -0.733  1.979  5.753  0.001   124.662    17.082
  47  17 Cl    -0.737  1.979  5.758  0.001   124.827    17.093
  48  17 Cl    -0.738  1.980  5.756  0.002   124.849    17.095
  49  17 Cl    -0.735  1.977  5.758  0.001   124.750    17.088
  50  17 Cl    -0.735  1.975  5.758  0.001   124.731    17.087
  51   8 O     -0.452  1.695  4.757  0.000    21.837     6.311
  52   1 H      0.309  0.691  0.000  0.000     0.690     1.302
  53   6 C      0.060  1.042  2.898  0.000    19.642     6.323
  54   1 H      0.026  0.974  0.000  0.000     2.644     2.543
  55   1 H      0.064  0.936  0.000  0.000     2.151     2.294
  56   6 C     -0.075  1.055  3.020  0.000    21.932     6.668
  57   1 H      0.038  0.962  0.000  0.000     2.479     2.462
  58   1 H      0.033  0.967  0.000  0.000     2.546     2.495
  59   6 C     -0.066  1.050  3.017  0.000    21.770     6.643
  60   1 H      0.064  0.936  0.000  0.000     2.147     2.292
  61   1 H      0.034  0.966  0.000  0.000     2.533     2.489
  62   6 C     -0.127  1.046  3.081  0.000    22.969     6.829
  63   1 H      0.037  0.963  0.000  0.000     2.484     2.465
  64   1 H      0.052  0.948  0.000  0.000     2.296     2.369
  65   1 H      0.048  0.952  0.000  0.000     2.341     2.392
  66   8 O     -0.488  1.701  4.787  0.000    22.575     6.417
  67   1 H      0.350  0.650  0.000  0.000     0.585     1.199
  68   6 C      0.044  1.045  2.911  0.000    19.812     6.332
  69   1 H      0.047  0.953  0.000  0.000     2.360     2.402
  70   1 H      0.067  0.933  0.000  0.000     2.117     2.276
  71   6 C     -0.084  1.056  3.028  0.000    22.096     6.693
  72   1 H      0.042  0.958  0.000  0.000     2.420     2.433
  73   1 H      0.059  0.941  0.000  0.000     2.210     2.325
  74   6 C     -0.078  1.053  3.025  0.000    21.999     6.678
  75   1 H      0.075  0.925  0.000  0.000     2.033     2.230
  76   1 H      0.035  0.965  0.000  0.000     2.521     2.483
  77   6 C     -0.123  1.041  3.082  0.000    22.923     6.828
  78   1 H      0.040  0.960  0.000  0.000     2.446     2.446
  79   1 H      0.038  0.962  0.000  0.000     2.482     2.464
  80   1 H      0.053  0.947  0.000  0.000     2.288     2.366
  81   8 O     -0.461  1.700  4.761  0.000    22.016     6.337
  82   1 H      0.309  0.691  0.000  0.000     0.694     1.308
  83   6 C      0.051  1.047  2.902  0.000    19.650     6.297
  84   1 H      0.031  0.969  0.000  0.000     2.577     2.510
  85   1 H      0.070  0.930  0.000  0.000     2.076     2.252
  86   6 C     -0.077  1.056  3.021  0.000    21.967     6.673
  87   1 H      0.044  0.956  0.000  0.000     2.391     2.418
  88   1 H      0.033  0.967  0.000  0.000     2.543     2.494
  89   6 C     -0.068  1.051  3.017  0.000    21.801     6.647
  90   1 H      0.057  0.943  0.000  0.000     2.239     2.340
  91   1 H      0.037  0.963  0.000  0.000     2.492     2.469
  92   6 C     -0.124  1.043  3.080  0.000    22.933     6.829
  93   1 H      0.038  0.962  0.000  0.000     2.480     2.463
  94   1 H      0.049  0.951  0.000  0.000     2.327     2.386
  95   1 H      0.052  0.948  0.000  0.000     2.295     2.369
  96   8 O     -0.666  1.729  4.937  0.000    26.723     6.982
  97   1 H      0.373  0.627  0.000  0.000     0.529     1.137
  98   1 H      0.330  0.670  0.000  0.000     0.636     1.253

 Mol. C6AA /au·bohr⁶  :     310112.443515
 Mol. C8AA /au·bohr⁸  :   18267742.239057
 Mol. α(0) /au        :       1270.277325

 
 Wiberg/Mayer (AO) data. WBOs > 0.1 written file <wbo>
 largest (>0.05) Wiberg bond orders for each atom
           total WBO             WBO to atom ...
     1  Na  0.274    O   66 0.075    Cl  44 0.073    Cl  34 0.072
     2  Na  0.526    Cl  40 0.175    Cl  30 0.111    Cl  48 0.105    Cl  27 0.091
     3  Na  0.489    Cl  31 0.115    Cl  44 0.114    Cl  33 0.097    Cl  35 0.095
     4  Na  0.521    Cl  48 0.120    Cl  30 0.099    Cl  26 0.096    Cl  34 0.084    Cl  50 0.055
     5  Na  0.526    Cl  40 0.151    Cl  45 0.138    Cl  37 0.102    Cl  27 0.077
     6  Na  0.475    Cl  28 0.140    Cl  40 0.109    Cl  48 0.098    Cl  37 0.063
     7  Na  0.362    Cl  28 0.092    Cl  35 0.082    O   51 0.072    Cl  37 0.058
     8  Na  0.415    Cl  49 0.106    Cl  31 0.091    Cl  44 0.089    O   96 0.061
     9  Na  0.555    Cl  27 0.153    Cl  30 0.103    Cl  29 0.102    Cl  42 0.072    Cl  41 0.069
    10  Na  0.564    Cl  46 0.117    Cl  50 0.111    Cl  47 0.102    Cl  41 0.097    Cl  42 0.079
    11  Na  0.510    Cl  36 0.122    Cl  33 0.117    Cl  39 0.079    Cl  38 0.071    Cl  43 0.051
    12  Na  0.374    Cl  35 0.132    O   81 0.092    Cl  36 0.079    Cl  33 0.077
    13  Na  0.432    Cl  43 0.084    Cl  38 0.076    Cl  42 0.074    Cl  34 0.069    Cl  31 0.055
    14  Na  0.418    Cl  43 0.099    Cl  37 0.082    Cl  48 0.071    Cl  42 0.058    Cl  39 0.057
    15  Na  0.528    Cl  45 0.183    Cl  29 0.107    Cl  39 0.099    Cl  27 0.096
    16  Na  0.538    Cl  29 0.174    Cl  47 0.165    Cl  41 0.159
    17  Na  0.533    Cl  26 0.183    O   96 0.099    Cl  49 0.091    Cl  34 0.066
    18  Na  0.505    Cl  36 0.162    Cl  45 0.122    Cl  37 0.092    Cl  39 0.067
    19  Na  0.529    Cl  30 0.173    Cl  50 0.163    Cl  41 0.148
    20  Na  0.506    Cl  32 0.150    Cl  47 0.134    Cl  38 0.097    Cl  46 0.088
    21  Na  0.500    Cl  33 0.145    Cl  32 0.144    Cl  38 0.087    Cl  31 0.079
    22  Na  0.509    Cl  44 0.141    Cl  28 0.137    Cl  35 0.124
    23  Na  0.536    Cl  32 0.156    Cl  49 0.135    Cl  46 0.101    Cl  31 0.100
    24  Na  0.589    Cl  49 0.142    Cl  50 0.139    Cl  46 0.109    Cl  34 0.094
    25  Na  0.525    Cl  39 0.138    Cl  38 0.115    Cl  29 0.092    Cl  47 0.070    Cl  42 0.061
    26  Cl  0.431    Na  17 0.183    Na   4 0.096
    27  Cl  0.487    Na   9 0.153    Na  15 0.096    Na   2 0.091    Na   5 0.077
    28  Cl  0.438    Na   6 0.140    Na  22 0.137    Na   7 0.092
    29  Cl  0.490    Na  16 0.174    Na  15 0.107    Na   9 0.102    Na  25 0.092
    30  Cl  0.495    Na  19 0.173    Na   2 0.111    Na   9 0.103    Na   4 0.099
    31  Cl  0.484    Na   3 0.115    Na  23 0.100    Na   8 0.091    Na  21 0.079    Na  13 0.055
    32  Cl  0.456    Na  23 0.156    Na  20 0.150    Na  21 0.144
    33  Cl  0.453    Na  21 0.145    Na  11 0.117    Na   3 0.097    Na  12 0.077
    34  Cl  0.476    Na  24 0.094    Na   4 0.084    Na   1 0.072    Na  13 0.069    Na  17 0.066
    35  Cl  0.454    Na  12 0.132    Na  22 0.124    Na   3 0.095    Na   7 0.082
    36  Cl  0.433    Na  18 0.162    Na  11 0.122    Na  12 0.079
    37  Cl  0.465    Na   5 0.102    Na  18 0.092    Na  14 0.082    Na   6 0.063    Na   7 0.058
    38  Cl  0.483    Na  25 0.115    Na  20 0.097    Na  21 0.087    Na  13 0.076    Na  11 0.071
    39  Cl  0.480    Na  25 0.138    Na  15 0.099    Na  11 0.079    Na  18 0.067    Na  14 0.057
    40  Cl  0.439    Na   2 0.175    Na   5 0.151    Na   6 0.109
    41  Cl  0.491    Na  16 0.159    Na  19 0.148    Na  10 0.097    Na   9 0.069
    42  Cl  0.496    Na  10 0.079    Na  13 0.074    Na   9 0.072    Na  25 0.061    Na  14 0.058
    43  Cl  0.458    Na  14 0.099    Na  13 0.084    Na  11 0.051
    44  Cl  0.457    Na  22 0.141    Na   3 0.114    Na   8 0.089    Na   1 0.073
    45  Cl  0.446    Na  15 0.183    Na   5 0.138    Na  18 0.122
    46  Cl  0.496    Na  10 0.117    Na  24 0.109    Na  23 0.101    Na  20 0.088
    47  Cl  0.488    Na  16 0.165    Na  20 0.134    Na  10 0.102    Na  25 0.070
    48  Cl  0.467    Na   4 0.120    Na   2 0.105    Na   6 0.098    Na  14 0.071
    49  Cl  0.482    Na  24 0.142    Na  23 0.135    Na   8 0.106    Na  17 0.091
    50  Cl  0.494    Na  19 0.163    Na  24 0.139    Na  10 0.111    Na   4 0.055
    51  O   2.020    C   53 0.989    H   52 0.891    Na   7 0.072
    52  H   0.904    O   51 0.891
    53  C   3.947    C   56 1.004    O   51 0.989    H   54 0.972    H   55 0.968
    54  H   0.998    C   53 0.972
    55  H   0.994    C   53 0.968
    56  C   3.993    C   59 1.008    C   53 1.004    H   58 0.974    H   57 0.974
    57  H   0.997    C   56 0.974
    58  H   0.998    C   56 0.974
    59  C   3.992    C   62 1.021    C   56 1.008    H   61 0.976    H   60 0.965
    60  H   0.995    C   59 0.965
    61  H   0.998    C   59 0.976
    62  C   3.994    C   59 1.021    H   63 0.987    H   64 0.981    H   65 0.974
    63  H   0.998    C   62 0.987
    64  H   0.997    C   62 0.981
    65  H   0.998    C   62 0.974
    66  O   2.037    C   68 0.983    H   67 0.822    Na   1 0.075
    67  H   0.877    O   66 0.822
    68  C   3.942    C   71 1.004    O   66 0.983    H   69 0.976    H   70 0.966
    69  H   0.997    C   68 0.976
    70  H   0.992    C   68 0.966
    71  C   3.993    C   74 1.008    C   68 1.004    H   72 0.973    H   73 0.963
    72  H   0.996    C   71 0.973
    73  H   0.996    C   71 0.963
    74  C   3.994    C   77 1.020    C   71 1.008    H   76 0.976    H   75 0.958
    75  H   0.995    C   74 0.958
    76  H   0.997    C   74 0.976
    77  C   3.991    C   74 1.020    H   78 0.986    H   79 0.976    H   80 0.974
    78  H   0.997    C   77 0.986
    79  H   0.999    C   77 0.976
    80  H   0.996    C   77 0.974
    81  O   2.019    C   83 0.980    H   82 0.894    Na  12 0.092
    82  H   0.904    O   81 0.894
    83  C   3.937    C   86 1.007    O   81 0.980    H   84 0.973    H   85 0.968
    84  H   0.998    C   83 0.973
    85  H   0.995    C   83 0.968
    86  C   3.994    C   89 1.010    C   83 1.007    H   88 0.974    H   87 0.973
    87  H   0.997    C   86 0.973
    88  H   0.998    C   86 0.974
    89  C   3.993    C   92 1.022    C   86 1.010    H   91 0.977    H   90 0.967
    90  H   0.996    C   89 0.967
    91  H   0.997    C   89 0.977
    92  C   3.991    C   89 1.022    H   93 0.987    H   94 0.981    H   95 0.976
    93  H   0.998    C   92 0.987
    94  H   0.997    C   92 0.981
    95  H   0.998    C   92 0.976
    96  O   1.884    H   98 0.889    H   97 0.803    Na  17 0.099    Na   8 0.061
    97  H   0.861    O   96 0.803
    98  H   0.891    O   96 0.889
 MOs/occ written to file <molden.input>
 
molecular dipole:
                 x           y           z       tot (Debye)
 q only:        4.791       2.178       4.118
   full:        0.773       1.283       1.726       5.809
molecular quadrupole (traceless):
                xx          xy          yy          xz          yz          zz
 q only:       34.783     -11.725     -49.295      -4.321      18.990      14.512
  q+dip:       28.681     -11.512     -70.886      30.567      29.276      42.205
   full:       28.252     -10.127     -69.182      29.766      28.361      40.931

SCC energy    :    -181.8180337
rep           :       0.7799777
ES            :       1.8680836
AES           :      -0.0366387
AXC           :       0.0153867
disp          :      -0.2055302
XB            :       0.0000000
fix           :       0.0000000
total E       :    -181.0282674
atomizationE  :      17.7039007    11109.37
(atE without considering molecular charge,
 total energy contains solvation terms)
H-L gap (eV)  :          2.4855
optimized geometry written to: xtbopt.xyz

           ------------------------------------------------- 
          |                Numerical Hessian                |
           ------------------------------------------------- 
step length          :   0.00500
SCC accuracy         :   0.25000
Hessian scale factor :   1.00000
frozen atoms in %    :   0.00000    0
RMS gradient         :   0.00007
estimated CPU  time      8.12 min
estimated wall time      8.13 min

writing file <hessian>.
 
 projected vibrational frequencies (cm-1)
eigval :       -0.00    -0.00    -0.00     0.00     0.00     0.00
eigval :       -0.92    13.07    20.10    21.15    23.54    26.22
eigval :       27.89    29.49    31.93    34.84    37.64    39.51
eigval :       40.71    41.84    44.08    46.20    48.33    49.57
eigval :       51.46    52.74    54.45    54.75    57.13    59.65
eigval :       60.21    61.97    62.44    63.86    64.64    65.58
eigval :       66.30    67.81    68.57    68.99    69.51    70.18
eigval :       71.93    72.57    73.14    74.57    75.90    76.70
eigval :       78.41    79.08    80.16    81.32    81.44    82.16
eigval :       82.71    85.66    86.18    87.07    87.47    89.49
eigval :       89.99    90.82    91.11    91.99    93.18    94.62
eigval :       95.07    96.16    97.50    98.21    98.75   101.24
eigval :      101.57   102.08   102.75   104.14   105.55   106.27
eigval :      107.24   109.28   111.60   113.56   113.95   114.74
eigval :      115.40   116.89   118.67   120.03   120.76   122.88
eigval :      123.27   124.62   127.08   127.43   129.44   130.91
eigval :      131.58   133.52   134.59   135.08   136.20   137.77
eigval :      138.37   138.87   140.38   140.97   142.37   143.96
eigval :      145.14   145.28   145.87   146.46   147.48   148.06
eigval :      151.23   151.84   153.31   156.07   156.96   158.08
eigval :      159.42   160.37   160.56   161.58   163.10   165.18
eigval :      166.31   167.10   168.22   168.91   172.10   172.52
eigval :      173.38   174.55   175.72   176.78   177.68   178.97
eigval :      180.30   181.33   181.69   184.01   185.62   186.40
eigval :      188.07   188.66   189.58   191.72   192.79   193.73
eigval :      194.65   195.94   196.81   197.40   198.04   200.39
eigval :      200.99   203.28   204.34   204.76   205.64   207.86
eigval :      208.35   208.65   210.61   211.57   212.11   215.99
eigval :      219.20   220.73   222.90   225.70   226.40   229.39
eigval :      239.87   240.19   242.47   247.91   249.86   260.10
eigval :      273.90   276.70   298.52   306.37   372.52   388.00
eigval :      395.22   395.46   412.20   468.96   498.15   507.83
eigval :      513.41   583.75   732.39   776.36   780.88   797.38
eigval :      853.74   854.84   862.33   892.44   893.79   894.62
eigval :      976.83   978.55   981.29   988.74   990.04   996.38
eigval :     1046.48  1048.65  1049.22  1080.81  1081.73  1107.38
eigval :     1126.20  1130.74  1131.43  1131.82  1137.22  1137.27
eigval :     1169.84  1172.48  1185.84  1232.58  1233.37  1241.90
eigval :     1275.22  1275.52  1275.69  1312.47  1313.54  1327.08
eigval :     1335.95  1340.07  1341.35  1349.28  1350.42  1351.19
eigval :     1351.42  1352.56  1353.06  1400.36  1406.58  1408.26
eigval :     1458.26  1466.14  1470.37  1471.03  1471.47  1473.21
eigval :     1474.87  1477.43  1477.78  1485.88  1487.25  1487.64
eigval :     1497.50  1498.04  1498.49  1549.59  2890.08  2893.44
eigval :     2944.76  2946.31  2949.55  2962.82  2968.89  2973.86
eigval :     2977.19  2987.73  2987.89  2991.90  2991.98  2998.95
eigval :     3006.03  3006.39  3008.54  3009.05  3019.73  3025.31
eigval :     3030.35  3030.98  3032.94  3035.11  3038.02  3039.76
eigval :     3052.42  3153.46  3220.22  3536.87  3556.82  3576.41
 reduced masses (amu)
   1: 24.84   2: 25.03   3: 29.59   4: 29.06   5: 25.69   6: 25.97   7: 13.28   8: 12.55
   9: 13.46  10: 15.40  11: 14.38  12: 18.99  13: 20.89  14: 18.36  15: 17.13  16: 21.49
  17: 26.68  18: 27.11  19: 29.21  20: 27.20  21: 29.08  22: 29.64  23: 25.89  24: 25.04
  25: 23.67  26: 23.05  27: 24.85  28: 25.65  29: 24.05  30: 27.43  31: 25.36  32: 23.16
  33: 28.27  34: 29.99  35: 28.34  36: 25.90  37: 27.11  38: 26.71  39: 25.46  40: 25.78
  41: 24.11  42: 29.73  43: 29.06  44: 29.79  45: 26.63  46: 28.21  47: 29.37  48: 30.00
  49: 30.67  50: 24.83  51: 29.01  52: 30.06  53: 27.42  54: 29.54  55: 27.56  56: 28.89
  57: 27.46  58: 29.05  59: 31.34  60: 28.14  61: 25.44  62: 29.79  63: 28.06  64: 31.64
  65: 29.87  66: 27.60  67: 27.37  68: 29.24  69: 30.27  70: 25.29  71: 29.88  72: 29.19
  73: 26.83  74: 27.36  75: 29.54  76: 25.30  77: 27.45  78: 29.90  79: 28.74  80: 29.68
  81: 29.06  82: 28.72  83: 29.33  84: 28.89  85: 28.22  86: 29.16  87: 28.67  88: 25.20
  89: 25.30  90: 29.00  91: 28.85  92: 29.20  93: 27.85  94: 25.36  95: 25.85  96: 24.33
  97: 26.79  98: 26.84  99: 25.53 100: 27.06 101: 24.94 102: 24.38 103: 25.56 104: 27.61
 105: 27.58 106: 27.75 107: 27.35 108: 26.56 109: 27.93 110: 26.59 111: 25.52 112: 25.73
 113: 25.78 114: 26.67 115: 26.82 116: 27.90 117: 25.85 118: 19.09 119: 24.00 120: 22.58
 121: 22.48 122: 20.89 123: 23.40 124: 26.08 125: 26.35 126: 26.97 127: 25.30 128: 25.92
 129: 27.04 130: 25.32 131: 26.44 132: 27.79 133: 26.58 134: 26.34 135: 27.30 136: 26.80
 137: 27.31 138: 26.71 139: 28.02 140: 27.00 141: 27.79 142: 27.57 143: 26.89 144: 27.87
 145: 27.53 146: 26.43 147: 27.24 148: 27.48 149: 28.43 150: 27.47 151: 25.73 152: 27.61
 153: 26.87 154: 27.45 155: 25.48 156: 25.89 157: 25.61 158: 26.91 159: 26.41 160: 27.24
 161: 26.75 162: 23.18 163: 22.55 164: 27.75 165: 27.55 166: 25.06 167: 27.76 168: 27.85
 169: 27.18 170: 27.75 171: 27.88 172: 27.84 173: 27.52 174:  6.01 175:  6.04 176: 19.73
 177: 25.39 178: 19.74 179: 19.76 180:  3.65 181:  9.13 182:  9.62 183:  9.10 184:  3.42
 185:  3.37 186:  3.48 187:  6.94 188:  7.13 189:  6.72 190:  6.00 191:  5.71 192:  8.43
 193:  8.41 194:  2.09 195:  1.82 196:  3.20 197:  3.24 198:  3.26 199:  6.23 200:  6.35
 201:  6.99 202:  5.95 203:  6.17 204:  5.56 205:  5.44 206:  5.42 207:  5.58 208:  6.42
 209:  6.46 210:  6.21 211:  7.15 212:  7.33 213:  6.79 214:  4.68 215:  4.64 216:  7.02
 217:  8.07 218:  8.33 219:  8.52 220:  7.34 221:  7.43 222:  7.63 223:  4.82 224:  4.85
 225:  3.31 226:  3.57 227:  3.60 228:  3.39 229:  2.31 230:  2.26 231:  2.27 232:  3.34
 233:  3.28 234:  3.24 235:  3.67 236:  3.76 237:  3.87 238:  4.05 239:  4.41 240:  4.95
 241:  4.56 242:  4.27 243:  5.11 244:  3.39 245:  3.32 246:  3.23 247:  1.81 248:  1.89
 249:  1.84 250:  1.88 251:  1.81 252:  1.94 253:  1.91 254:  1.84 255:  1.87 256:  1.54
 257:  1.66 258:  1.69 259:  1.60 260:  1.60 261:  1.60 262:  1.87 263:  1.75 264:  1.74
 265:  1.78 266:  1.76 267:  1.78 268:  1.80 269:  1.79 270:  1.94 271:  1.85 272:  1.55
 273:  1.63 274:  1.69 275:  1.67 276:  1.75 277:  1.73 278:  1.67 279:  1.72 280:  1.66
 281:  1.72 282:  1.89 283:  1.80 284:  1.90 285:  1.92 286:  1.69 287:  1.58 288:  1.35
 289:  1.57 290:  1.92 291:  1.91 292:  1.88 293:  1.87 294:  1.83
 IR intensities (amu)
   1:  0.38   2:  0.36   3:  0.52   4:  0.46   5:  0.17   6:  0.46   7:  0.16   8:  0.19
   9:  0.19  10:  0.18  11:  0.14  12:  0.18  13:  0.23  14:  0.06  15:  0.12  16:  0.02
  17:  0.14  18:  0.05  19:  0.24  20:  0.12  21:  0.22  22:  0.16  23:  0.31  24:  0.23
  25:  0.10  26:  0.12  27:  0.08  28:  0.13  29:  0.16  30:  0.04  31:  0.05  32:  0.08
  33:  0.18  34:  0.15  35:  0.21  36:  0.12  37:  0.13  38:  0.12  39:  0.12  40:  0.22
  41:  0.14  42:  0.08  43:  0.17  44:  0.19  45:  0.19  46:  0.20  47:  0.15  48:  0.18
  49:  0.08  50:  0.27  51:  0.21  52:  0.21  53:  0.25  54:  0.10  55:  0.14  56:  0.14
  57:  0.09  58:  0.24  59:  0.23  60:  0.21  61:  0.19  62:  0.26  63:  0.35  64:  0.27
  65:  0.17  66:  0.31  67:  0.31  68:  0.47  69:  0.08  70:  0.21  71:  0.14  72:  0.20
  73:  0.15  74:  0.23  75:  0.19  76:  0.23  77:  0.20  78:  0.33  79:  0.04  80:  0.24
  81:  0.45  82:  0.16  83:  0.18  84:  0.48  85:  0.36  86:  0.25  87:  0.32  88:  0.22
  89:  0.32  90:  0.29  91:  0.61  92:  1.06  93:  0.64  94:  0.75  95:  0.35  96:  0.90
  97:  0.34  98:  0.25  99:  0.38 100:  0.19 101:  0.97 102:  0.71 103:  0.30 104:  0.54
 105:  0.45 106:  0.26 107:  0.50 108:  0.53 109:  1.16 110:  0.20 111:  0.38 112:  0.15
 113:  0.48 114:  0.74 115:  0.35 116:  0.49 117:  0.48 118:  0.57 119:  0.49 120:  0.73
 121:  0.96 122:  1.04 123:  0.73 124:  1.15 125:  1.45 126:  0.74 127:  1.00 128:  1.20
 129:  0.32 130:  0.96 131:  0.50 132:  0.39 133:  0.33 134:  0.32 135:  0.29 136:  0.50
 137:  0.28 138:  0.59 139:  0.53 140:  0.64 141:  0.47 142:  0.73 143:  0.49 144:  0.59
 145:  0.78 146:  0.18 147:  0.78 148:  0.81 149:  0.58 150:  0.76 151:  0.46 152:  0.33
 153:  0.56 154:  0.25 155:  0.57 156:  0.26 157:  0.98 158:  1.12 159:  1.75 160:  0.83
 161:  1.41 162:  1.24 163:  0.98 164:  1.19 165:  1.29 166:  0.65 167:  1.43 168:  1.66
 169:  2.30 170:  2.00 171:  2.30 172:  2.25 173:  1.76 174:  0.36 175:  0.34 176:  1.20
 177:  1.16 178:  1.09 179:  0.86 180:  0.12 181:  0.46 182:  0.52 183:  0.52 184:  0.37
 185:  0.60 186:  0.61 187:  0.14 188:  0.21 189:  0.14 190:  0.45 191:  0.82 192:  0.58
 193:  0.43 194:  0.52 195:  0.58 196:  0.06 197:  0.08 198:  0.07 199:  0.17 200:  0.12
 201:  0.23 202:  0.35 203:  0.32 204:  0.22 205:  0.29 206:  0.29 207:  0.12 208:  0.23
 209:  0.33 210:  0.31 211:  0.59 212:  0.50 213:  0.64 214:  0.45 215:  0.49 216:  0.45
 217:  0.68 218:  0.27 219:  0.95 220:  0.16 221:  0.16 222:  0.16 223:  0.12 224:  0.09
 225:  0.13 226:  0.09 227:  0.08 228:  0.08 229:  0.06 230:  0.04 231:  0.04 232:  0.36
 233:  0.35 234:  0.27 235:  0.18 236:  0.33 237:  0.29 238:  0.24 239:  0.27 240:  0.18
 241:  0.18 242:  0.36 243:  0.11 244:  0.19 245:  0.06 246:  0.08 247:  0.02 248:  0.05
 249:  0.07 250:  0.07 251:  0.08 252:  0.04 253:  0.09 254:  0.11 255:  0.05 256:  0.03
 257:  0.07 258:  0.06 259:  0.06 260:  0.11 261:  0.04 262:  0.56 263:  0.30 264:  0.33
 265:  0.23 266:  0.18 267:  0.20 268:  0.21 269:  0.20 270:  0.18 271:  0.16 272:  0.17
 273:  0.21 274:  0.12 275:  0.24 276:  0.15 277:  0.25 278:  0.14 279:  0.20 280:  0.17
 281:  0.16 282:  0.36 283:  0.31 284:  0.27 285:  0.26 286:  0.20 287:  0.21 288:  0.20
 289:  0.25 290:  0.58 291:  0.79 292:  0.27 293:  0.31 294:  0.42
 Raman intensities (amu)
   1:  0.00   2:  0.00   3:  0.00   4:  0.00   5:  0.00   6:  0.00   7:  0.00   8:  0.00
   9:  0.00  10:  0.00  11:  0.00  12:  0.00  13:  0.00  14:  0.00  15:  0.00  16:  0.00
  17:  0.00  18:  0.00  19:  0.00  20:  0.00  21:  0.00  22:  0.00  23:  0.00  24:  0.00
  25:  0.00  26:  0.00  27:  0.00  28:  0.00  29:  0.00  30:  0.00  31:  0.00  32:  0.00
  33:  0.00  34:  0.00  35:  0.00  36:  0.00  37:  0.00  38:  0.00  39:  0.00  40:  0.00
  41:  0.00  42:  0.00  43:  0.00  44:  0.00  45:  0.00  46:  0.00  47:  0.00  48:  0.00
  49:  0.00  50:  0.00  51:  0.00  52:  0.00  53:  0.00  54:  0.00  55:  0.00  56:  0.00
  57:  0.00  58:  0.00  59:  0.00  60:  0.00  61:  0.00  62:  0.00  63:  0.00  64:  0.00
  65:  0.00  66:  0.00  67:  0.00  68:  0.00  69:  0.00  70:  0.00  71:  0.00  72:  0.00
  73:  0.00  74:  0.00  75:  0.00  76:  0.00  77:  0.00  78:  0.00  79:  0.00  80:  0.00
  81:  0.00  82:  0.00  83:  0.00  84:  0.00  85:  0.00  86:  0.00  87:  0.00  88:  0.00
  89:  0.00  90:  0.00  91:  0.00  92:  0.00  93:  0.00  94:  0.00  95:  0.00  96:  0.00
  97:  0.00  98:  0.00  99:  0.00 100:  0.00 101:  0.00 102:  0.00 103:  0.00 104:  0.00
 105:  0.00 106:  0.00 107:  0.00 108:  0.00 109:  0.00 110:  0.00 111:  0.00 112:  0.00
 113:  0.00 114:  0.00 115:  0.00 116:  0.00 117:  0.00 118:  0.00 119:  0.00 120:  0.00
 121:  0.00 122:  0.00 123:  0.00 124:  0.00 125:  0.00 126:  0.00 127:  0.00 128:  0.00
 129:  0.00 130:  0.00 131:  0.00 132:  0.00 133:  0.00 134:  0.00 135:  0.00 136:  0.00
 137:  0.00 138:  0.00 139:  0.00 140:  0.00 141:  0.00 142:  0.00 143:  0.00 144:  0.00
 145:  0.00 146:  0.00 147:  0.00 148:  0.00 149:  0.00 150:  0.00 151:  0.00 152:  0.00
 153:  0.00 154:  0.00 155:  0.00 156:  0.00 157:  0.00 158:  0.00 159:  0.00 160:  0.00
 161:  0.00 162:  0.00 163:  0.00 164:  0.00 165:  0.00 166:  0.00 167:  0.00 168:  0.00
 169:  0.00 170:  0.00 171:  0.00 172:  0.00 173:  0.00 174:  0.00 175:  0.00 176:  0.00
 177:  0.00 178:  0.00 179:  0.00 180:  0.00 181:  0.00 182:  0.00 183:  0.00 184:  0.00
 185:  0.00 186:  0.00 187:  0.00 188:  0.00 189:  0.00 190:  0.00 191:  0.00 192:  0.00
 193:  0.00 194:  0.00 195:  0.00 196:  0.00 197:  0.00 198:  0.00 199:  0.00 200:  0.00
 201:  0.00 202:  0.00 203:  0.00 204:  0.00 205:  0.00 206:  0.00 207:  0.00 208:  0.00
 209:  0.00 210:  0.00 211:  0.00 212:  0.00 213:  0.00 214:  0.00 215:  0.00 216:  0.00
 217:  0.00 218:  0.00 219:  0.00 220:  0.00 221:  0.00 222:  0.00 223:  0.00 224:  0.00
 225:  0.00 226:  0.00 227:  0.00 228:  0.00 229:  0.00 230:  0.00 231:  0.00 232:  0.00
 233:  0.00 234:  0.00 235:  0.00 236:  0.00 237:  0.00 238:  0.00 239:  0.00 240:  0.00
 241:  0.00 242:  0.00 243:  0.00 244:  0.00 245:  0.00 246:  0.00 247:  0.00 248:  0.00
 249:  0.00 250:  0.00 251:  0.00 252:  0.00 253:  0.00 254:  0.00 255:  0.00 256:  0.00
 257:  0.00 258:  0.00 259:  0.00 260:  0.00 261:  0.00 262:  0.00 263:  0.00 264:  0.00
 265:  0.00 266:  0.00 267:  0.00 268:  0.00 269:  0.00 270:  0.00 271:  0.00 272:  0.00
 273:  0.00 274:  0.00 275:  0.00 276:  0.00 277:  0.00 278:  0.00 279:  0.00 280:  0.00
 281:  0.00 282:  0.00 283:  0.00 284:  0.00 285:  0.00 286:  0.00 287:  0.00 288:  0.00
 289:  0.00 290:  0.00 291:  0.00 292:  0.00 293:  0.00 294:  0.00
 output can be read by thermo (or use thermo option).
 writing <g98.out> molden fake output.
 recommended (thermochemical) frequency scaling factor: 1.0
                    ==================
                    thermo calculation
                    ==================
Nvib :  287 Nimag : 0  symmetry :   C1  rot number :  1  scale factor : 1.00 sthr :  50.
omega= 13.07     Gvib=    -2.230     Grot=    -1.454     Gused=    -1.458
omega= 20.10     Gvib=    -1.975     Grot=    -1.327     Gused=    -1.343
omega= 21.15     Gvib=    -1.945     Grot=    -1.311     Gused=    -1.331
omega= 23.54     Gvib=    -1.881     Grot=    -1.280     Gused=    -1.308
omega= 26.22     Gvib=    -1.818     Grot=    -1.248     Gused=    -1.288
omega= 27.89     Gvib=    -1.781     Grot=    -1.230     Gused=    -1.278
omega= 29.49     Gvib=    -1.748     Grot=    -1.213     Gused=    -1.271
omega= 31.93     Gvib=    -1.701     Grot=    -1.189     Gused=    -1.262
omega= 34.84     Gvib=    -1.650     Grot=    -1.164     Gused=    -1.256
omega= 37.64     Gvib=    -1.604     Grot=    -1.141     Gused=    -1.253
omega= 39.51     Gvib=    -1.575     Grot=    -1.126     Gused=    -1.252
omega= 40.71     Gvib=    -1.558     Grot=    -1.118     Gused=    -1.252
omega= 41.84     Gvib=    -1.541     Grot=    -1.109     Gused=    -1.252
omega= 44.08     Gvib=    -1.511     Grot=    -1.094     Gused=    -1.251
omega= 46.20     Gvib=    -1.483     Grot=    -1.080     Gused=    -1.250
omega= 48.33     Gvib=    -1.456     Grot=    -1.067     Gused=    -1.248
omega= 49.57     Gvib=    -1.441     Grot=    -1.059     Gused=    -1.247
omega= 51.46     Gvib=    -1.419     Grot=    -1.048     Gused=    -1.244
omega= 52.74     Gvib=    -1.405     Grot=    -1.041     Gused=    -1.242
omega= 54.45     Gvib=    -1.386     Grot=    -1.031     Gused=    -1.239
omega= 54.75     Gvib=    -1.383     Grot=    -1.030     Gused=    -1.238
omega= 57.13     Gvib=    -1.358     Grot=    -1.017     Gused=    -1.232
omega= 59.65     Gvib=    -1.332     Grot=    -1.004     Gused=    -1.224
omega= 60.21     Gvib=    -1.327     Grot=    -1.002     Gused=    -1.222
omega= 61.97     Gvib=    -1.310     Grot=    -0.993     Gused=    -1.216
omega= 62.44     Gvib=    -1.305     Grot=    -0.991     Gused=    -1.214
omega= 63.86     Gvib=    -1.292     Grot=    -0.984     Gused=    -1.208
omega= 64.64     Gvib=    -1.285     Grot=    -0.981     Gused=    -1.205
omega= 65.58     Gvib=    -1.277     Grot=    -0.976     Gused=    -1.201
omega= 66.30     Gvib=    -1.270     Grot=    -0.973     Gused=    -1.198
omega= 67.81     Gvib=    -1.257     Grot=    -0.966     Gused=    -1.191
omega= 68.57     Gvib=    -1.251     Grot=    -0.963     Gused=    -1.187
omega= 68.99     Gvib=    -1.247     Grot=    -0.961     Gused=    -1.185
omega= 69.51     Gvib=    -1.242     Grot=    -0.959     Gused=    -1.183
omega= 70.18     Gvib=    -1.237     Grot=    -0.956     Gused=    -1.179
omega= 71.93     Gvib=    -1.222     Grot=    -0.949     Gused=    -1.171
omega= 72.57     Gvib=    -1.217     Grot=    -0.946     Gused=    -1.167
omega= 73.14     Gvib=    -1.213     Grot=    -0.944     Gused=    -1.164
omega= 74.57     Gvib=    -1.201     Grot=    -0.938     Gused=    -1.157
omega= 75.90     Gvib=    -1.191     Grot=    -0.933     Gused=    -1.150
omega= 76.70     Gvib=    -1.185     Grot=    -0.930     Gused=    -1.146
omega= 78.41     Gvib=    -1.172     Grot=    -0.923     Gused=    -1.137
omega= 79.08     Gvib=    -1.167     Grot=    -0.921     Gused=    -1.133
omega= 80.16     Gvib=    -1.159     Grot=    -0.917     Gused=    -1.127
omega= 81.32     Gvib=    -1.151     Grot=    -0.912     Gused=    -1.121
omega= 81.44     Gvib=    -1.150     Grot=    -0.912     Gused=    -1.120
omega= 82.16     Gvib=    -1.144     Grot=    -0.909     Gused=    -1.116
omega= 82.71     Gvib=    -1.141     Grot=    -0.907     Gused=    -1.113
omega= 85.66     Gvib=    -1.120     Grot=    -0.897     Gused=    -1.097
omega= 86.18     Gvib=    -1.117     Grot=    -0.895     Gused=    -1.094
omega= 87.07     Gvib=    -1.111     Grot=    -0.892     Gused=    -1.089
omega= 87.47     Gvib=    -1.108     Grot=    -0.891     Gused=    -1.087
omega= 89.49     Gvib=    -1.095     Grot=    -0.884     Gused=    -1.076
omega= 89.99     Gvib=    -1.091     Grot=    -0.882     Gused=    -1.073
omega= 90.82     Gvib=    -1.086     Grot=    -0.880     Gused=    -1.069
omega= 91.11     Gvib=    -1.084     Grot=    -0.879     Gused=    -1.067
omega= 91.99     Gvib=    -1.079     Grot=    -0.876     Gused=    -1.062
omega= 93.18     Gvib=    -1.071     Grot=    -0.872     Gused=    -1.056
omega= 94.62     Gvib=    -1.062     Grot=    -0.868     Gused=    -1.048
omega= 95.07     Gvib=    -1.059     Grot=    -0.866     Gused=    -1.046
omega= 96.16     Gvib=    -1.053     Grot=    -0.863     Gused=    -1.040
omega= 97.50     Gvib=    -1.045     Grot=    -0.859     Gused=    -1.033
omega= 98.21     Gvib=    -1.040     Grot=    -0.857     Gused=    -1.029
omega= 98.75     Gvib=    -1.037     Grot=    -0.855     Gused=    -1.026
omega=101.24     Gvib=    -1.023     Grot=    -0.848     Gused=    -1.013
omega=101.57     Gvib=    -1.021     Grot=    -0.847     Gused=    -1.011
omega=102.08     Gvib=    -1.018     Grot=    -0.845     Gused=    -1.009
omega=102.75     Gvib=    -1.014     Grot=    -0.843     Gused=    -1.005
omega=104.14     Gvib=    -1.006     Grot=    -0.839     Gused=    -0.998
omega=105.55     Gvib=    -0.999     Grot=    -0.835     Gused=    -0.991
omega=106.27     Gvib=    -0.995     Grot=    -0.833     Gused=    -0.987
omega=107.24     Gvib=    -0.989     Grot=    -0.831     Gused=    -0.982
omega=109.28     Gvib=    -0.978     Grot=    -0.825     Gused=    -0.972
omega=111.60     Gvib=    -0.966     Grot=    -0.819     Gused=    -0.961
omega=113.56     Gvib=    -0.956     Grot=    -0.814     Gused=    -0.951
omega=113.95     Gvib=    -0.954     Grot=    -0.813     Gused=    -0.949
omega=114.74     Gvib=    -0.950     Grot=    -0.810     Gused=    -0.945
omega=115.40     Gvib=    -0.947     Grot=    -0.809     Gused=    -0.942
omega=116.89     Gvib=    -0.940     Grot=    -0.805     Gused=    -0.935
omega=118.67     Gvib=    -0.931     Grot=    -0.801     Gused=    -0.927
omega=120.03     Gvib=    -0.924     Grot=    -0.797     Gused=    -0.921
omega=120.76     Gvib=    -0.921     Grot=    -0.795     Gused=    -0.917
omega=122.88     Gvib=    -0.911     Grot=    -0.790     Gused=    -0.908
omega=123.27     Gvib=    -0.909     Grot=    -0.789     Gused=    -0.906
omega=124.62     Gvib=    -0.903     Grot=    -0.786     Gused=    -0.900
omega=127.08     Gvib=    -0.891     Grot=    -0.780     Gused=    -0.889
omega=127.43     Gvib=    -0.890     Grot=    -0.779     Gused=    -0.887
omega=129.44     Gvib=    -0.881     Grot=    -0.775     Gused=    -0.879
omega=130.91     Gvib=    -0.874     Grot=    -0.771     Gused=    -0.872
omega=131.58     Gvib=    -0.871     Grot=    -0.770     Gused=    -0.869
omega=133.52     Gvib=    -0.863     Grot=    -0.766     Gused=    -0.861
omega=134.59     Gvib=    -0.859     Grot=    -0.763     Gused=    -0.857
omega=135.08     Gvib=    -0.856     Grot=    -0.762     Gused=    -0.855
omega=136.20     Gvib=    -0.852     Grot=    -0.760     Gused=    -0.850
omega=137.77     Gvib=    -0.845     Grot=    -0.756     Gused=    -0.844
omega=138.37     Gvib=    -0.843     Grot=    -0.755     Gused=    -0.841
omega=138.87     Gvib=    -0.841     Grot=    -0.754     Gused=    -0.839
omega=140.38     Gvib=    -0.834     Grot=    -0.751     Gused=    -0.833
omega=140.97     Gvib=    -0.832     Grot=    -0.750     Gused=    -0.831
omega=142.37     Gvib=    -0.826     Grot=    -0.747     Gused=    -0.825
omega=143.96     Gvib=    -0.820     Grot=    -0.743     Gused=    -0.819
omega=145.14     Gvib=    -0.815     Grot=    -0.741     Gused=    -0.814
omega=145.28     Gvib=    -0.815     Grot=    -0.741     Gused=    -0.814
omega=145.87     Gvib=    -0.813     Grot=    -0.739     Gused=    -0.812
omega=146.46     Gvib=    -0.810     Grot=    -0.738     Gused=    -0.809
omega=147.48     Gvib=    -0.806     Grot=    -0.736     Gused=    -0.805
omega=148.06     Gvib=    -0.804     Grot=    -0.735     Gused=    -0.803
omega=151.23     Gvib=    -0.792     Grot=    -0.729     Gused=    -0.791
omega=151.84     Gvib=    -0.790     Grot=    -0.727     Gused=    -0.789
omega=153.31     Gvib=    -0.784     Grot=    -0.725     Gused=    -0.784
omega=156.07     Gvib=    -0.774     Grot=    -0.719     Gused=    -0.774
omega=156.96     Gvib=    -0.771     Grot=    -0.718     Gused=    -0.771
omega=158.08     Gvib=    -0.767     Grot=    -0.716     Gused=    -0.767
omega=159.42     Gvib=    -0.762     Grot=    -0.713     Gused=    -0.762
omega=160.37     Gvib=    -0.759     Grot=    -0.711     Gused=    -0.758
omega=160.56     Gvib=    -0.758     Grot=    -0.711     Gused=    -0.758
omega=161.58     Gvib=    -0.755     Grot=    -0.709     Gused=    -0.754
omega=163.10     Gvib=    -0.749     Grot=    -0.706     Gused=    -0.749
omega=165.18     Gvib=    -0.742     Grot=    -0.703     Gused=    -0.742
omega=166.31     Gvib=    -0.738     Grot=    -0.701     Gused=    -0.738
omega=167.10     Gvib=    -0.736     Grot=    -0.699     Gused=    -0.736
omega=168.22     Gvib=    -0.732     Grot=    -0.697     Gused=    -0.732
omega=168.91     Gvib=    -0.730     Grot=    -0.696     Gused=    -0.730
omega=172.10     Gvib=    -0.719     Grot=    -0.690     Gused=    -0.719
omega=172.52     Gvib=    -0.718     Grot=    -0.690     Gused=    -0.718
omega=173.38     Gvib=    -0.715     Grot=    -0.688     Gused=    -0.715
omega=174.55     Gvib=    -0.711     Grot=    -0.686     Gused=    -0.711
omega=175.72     Gvib=    -0.708     Grot=    -0.684     Gused=    -0.708
omega=176.78     Gvib=    -0.704     Grot=    -0.682     Gused=    -0.704
omega=177.68     Gvib=    -0.701     Grot=    -0.681     Gused=    -0.701
omega=178.97     Gvib=    -0.697     Grot=    -0.679     Gused=    -0.697
omega=180.30     Gvib=    -0.693     Grot=    -0.677     Gused=    -0.693
omega=181.33     Gvib=    -0.690     Grot=    -0.675     Gused=    -0.690
omega=181.69     Gvib=    -0.689     Grot=    -0.674     Gused=    -0.689
omega=184.01     Gvib=    -0.682     Grot=    -0.671     Gused=    -0.682
omega=185.62     Gvib=    -0.677     Grot=    -0.668     Gused=    -0.677
omega=186.40     Gvib=    -0.675     Grot=    -0.667     Gused=    -0.675
omega=188.07     Gvib=    -0.670     Grot=    -0.664     Gused=    -0.670
omega=188.66     Gvib=    -0.668     Grot=    -0.663     Gused=    -0.668
omega=189.58     Gvib=    -0.665     Grot=    -0.662     Gused=    -0.665
omega=191.72     Gvib=    -0.659     Grot=    -0.658     Gused=    -0.659
omega=192.79     Gvib=    -0.656     Grot=    -0.657     Gused=    -0.656
omega=193.73     Gvib=    -0.654     Grot=    -0.655     Gused=    -0.654
omega=194.65     Gvib=    -0.651     Grot=    -0.654     Gused=    -0.651
omega=195.94     Gvib=    -0.647     Grot=    -0.652     Gused=    -0.647
omega=196.81     Gvib=    -0.645     Grot=    -0.651     Gused=    -0.645
omega=197.40     Gvib=    -0.643     Grot=    -0.650     Gused=    -0.643
omega=198.04     Gvib=    -0.641     Grot=    -0.649     Gused=    -0.641
omega=200.39     Gvib=    -0.635     Grot=    -0.645     Gused=    -0.635
omega=200.99     Gvib=    -0.633     Grot=    -0.644     Gused=    -0.633
omega=203.28     Gvib=    -0.627     Grot=    -0.641     Gused=    -0.627
omega=204.34     Gvib=    -0.624     Grot=    -0.640     Gused=    -0.624
omega=204.76     Gvib=    -0.623     Grot=    -0.639     Gused=    -0.623
omega=205.64     Gvib=    -0.621     Grot=    -0.638     Gused=    -0.621
omega=207.86     Gvib=    -0.615     Grot=    -0.634     Gused=    -0.615
omega=208.35     Gvib=    -0.614     Grot=    -0.634     Gused=    -0.614
omega=208.65     Gvib=    -0.613     Grot=    -0.633     Gused=    -0.613
omega=210.61     Gvib=    -0.608     Grot=    -0.631     Gused=    -0.608
omega=211.57     Gvib=    -0.605     Grot=    -0.629     Gused=    -0.605
omega=212.11     Gvib=    -0.604     Grot=    -0.628     Gused=    -0.604
omega=215.99     Gvib=    -0.594     Grot=    -0.623     Gused=    -0.594
omega=219.20     Gvib=    -0.586     Grot=    -0.619     Gused=    -0.586
omega=220.73     Gvib=    -0.582     Grot=    -0.617     Gused=    -0.582
omega=222.90     Gvib=    -0.577     Grot=    -0.614     Gused=    -0.577
omega=225.70     Gvib=    -0.570     Grot=    -0.610     Gused=    -0.570
omega=226.40     Gvib=    -0.569     Grot=    -0.609     Gused=    -0.569
omega=229.39     Gvib=    -0.562     Grot=    -0.605     Gused=    -0.562
omega=239.87     Gvib=    -0.538     Grot=    -0.592     Gused=    -0.538
omega=240.19     Gvib=    -0.537     Grot=    -0.592     Gused=    -0.537
omega=242.47     Gvib=    -0.532     Grot=    -0.589     Gused=    -0.532
omega=247.91     Gvib=    -0.520     Grot=    -0.582     Gused=    -0.521
omega=249.86     Gvib=    -0.516     Grot=    -0.580     Gused=    -0.516
omega=260.10     Gvib=    -0.495     Grot=    -0.568     Gused=    -0.495
omega=273.90     Gvib=    -0.469     Grot=    -0.553     Gused=    -0.469
omega=276.70     Gvib=    -0.463     Grot=    -0.550     Gused=    -0.463
omega=298.52     Gvib=    -0.425     Grot=    -0.527     Gused=    -0.425
 
   temp. (K)  partition function   enthalpy   heat capacity  entropy
                                   cal/mol     cal/K/mol   cal/K/mol   J/K/mol
 298.15  VIB  0.228E+70            78351.066    367.707    547.296
         ROT  0.376E+09              888.752      2.981     42.217
         INT  0.857E+78            79239.819    370.687    589.513
         TR   0.679E+29             1481.254      4.968     48.144
         TOT                       80721.0726   375.6556   637.6574  2667.9483
                     Eh         kcal/mol          kJ/mol 
ZPVE            0.474757         297.914         1246.47    
H(0)-H(T)+PV    0.128637         80.7211         337.736    
H(T)            0.603394         378.635         1584.20    
T*S             0.302972         190.118         795.449    
G(T)            0.300422         188.518         788.756    
   -180.72784498  <=== TOTAL FREE ENERGY in Eh incl. el.,ZPVE,RRHO,solv. parts
 
 normal mode %tage of torsion character
   1:  0.00   2:  0.00   3:  0.00   4:  0.00   5:  0.00   6:  0.00   7:  0.28   8:  0.20
   9:  0.33  10:  0.48  11:  0.33  12:  0.54  13:  0.52  14:  0.52  15:  0.40  16:  0.35
  17:  0.82  18:  0.86  19:  0.92  20:  0.43  21:  0.94  22:  0.90  23:  0.36  24:  0.57
  25:  0.62  26:  0.63  27:  0.89  28:  0.76  29:  0.73  30:  0.47  31:  0.96  32:  0.58
  33:  0.78  34:  0.84  35:  0.74  36:  0.32  37:  0.86  38:  0.82  39:  0.89  40:  0.44
  41:  0.72  42:  0.89  43:  0.47  44:  0.53  45:  0.72  46:  0.68  47:  0.60  48:  0.88
  49:  0.98  50:  0.54  51:  0.87  52:  0.95  53:  0.86  54:  0.31  55:  0.28  56:  0.49
  57:  0.52  58:  0.72  59:  0.89  60:  0.92  61:  0.57  62:  0.40  63:  0.56  64:  0.95
  65:  0.89  66:  0.66  67:  0.85  68:  0.33  69:  0.65  70:  0.34  71:  0.47  72:  0.96
  73:  0.40  74:  0.57  75:  0.74  76:  0.32  77:  0.84  78:  0.34  79:  0.96  80:  0.42
  81:  0.38  82:  0.86  83:  0.82  84:  0.89  85:  0.73  86:  0.28  87:  0.85  88:  0.93
  89:  0.95  90:  0.89  91:  0.78  92:  0.55  93:  0.92  94:  0.41  95:  0.89  96:  0.41
  97:  0.77  98:  0.87  99:  0.71 100:  0.93 101:  0.84 102:  0.44 103:  0.37 104:  0.53
 105:  0.39 106:  0.77 107:  0.76 108:  0.42 109:  0.97 110:  0.40 111:  0.92 112:  0.87
 113:  0.37 114:  0.73 115:  0.45 116:  0.87 117:  0.24 118:  0.77 119:  0.60 120:  0.66
 121:  0.77 122:  0.85 123:  0.37 124:  0.13 125:  0.54 126:  0.48 127:  0.59 128:  0.40
 129:  0.71 130:  0.96 131:  0.20 132:  0.20 133:  0.71 134:  0.85 135:  0.74 136:  0.37
 137:  0.76 138:  0.34 139:  0.20 140:  0.47 141:  0.20 142:  0.44 143:  0.70 144:  0.44
 145:  0.35 146:  0.93 147:  0.62 148:  0.17 149:  0.25 150:  0.57 151:  0.36 152:  0.42
 153:  0.21 154:  0.33 155:  0.13 156:  0.76 157:  0.50 158:  0.06 159:  0.80 160:  0.11
 161:  0.44 162:  0.40 163:  0.46 164:  0.15 165:  0.72 166:  0.49 167:  0.04 168:  0.49
 169:  0.13 170:  0.21 171:  0.38 172:  0.30 173:  0.04 174:  0.79 175:  0.71 176:  0.67
 177:  0.08 178:  0.76 179:  0.24 180:  0.77 181:  0.49 182:  0.48 183:  0.45 184:  0.33
 185:  0.71 186:  0.73 187:  0.42 188:  0.45 189:  0.35 190:  0.43 191:  0.42 192:  0.46
 193:  0.50 194:  0.46 195:  0.52 196:  0.54 197:  0.54 198:  0.50 199:  0.43 200:  0.55
 201:  0.49 202:  0.30 203:  0.31 204:  0.28 205:  0.31 206:  0.26 207:  0.37 208:  0.34
 209:  0.24 210:  0.19 211:  0.09 212:  0.09 213:  0.10 214:  0.16 215:  0.12 216:  0.22
 217:  0.20 218:  0.21 219:  0.19 220:  0.10 221:  0.12 222:  0.12 223:  0.29 224:  0.27
 225:  0.21 226:  0.31 227:  0.31 228:  0.31 229:  0.16 230:  0.10 231:  0.10 232:  0.13
 233:  0.14 234:  0.17 235:  0.14 236:  0.14 237:  0.11 238:  0.11 239:  0.09 240:  0.10
 241:  0.12 242:  0.10 243:  0.11 244:  0.00 245:  0.00 246:  0.00 247:  0.61 248:  0.60
 249:  0.60 250:  0.65 251:  0.63 252:  0.63 253:  0.68 254:  0.68 255:  0.67 256:  0.89
 257:  0.80 258:  0.78 259:  0.89 260:  0.89 261:  0.89 262:  0.41 263:  0.16 264:  0.11
 265:  0.12 266:  0.13 267:  0.13 268:  0.14 269:  0.09 270:  0.18 271:  0.15 272:  0.05
 273:  0.07 274:  0.11 275:  0.02 276:  0.06 277:  0.04 278:  0.05 279:  0.09 280:  0.07
 281:  0.10 282:  0.05 283:  0.04 284:  0.04 285:  0.04 286:  0.03 287:  0.02 288:  0.00
 289:  0.02 290:  0.12 291:  0.08 292:  0.02 293:  0.03 294:  0.00
 recommended # of modes for mode following         187
 
 Pipek-Mezey localization of normal modes
 number of localized modes          185
 frequency thrshold           500.000000000000     
 number of groups                    70
 atom-group assingment :   
  1  2  3  4  5  6  7  8  9 10 11 12 13 14 15 16 17 18 19 20 21 22 23 24 25 26 27 28 29 30
 31 32 33 34 35 36 37 38 39 40 41 42 43 44 45 46 47 48 49 50 51 52 53 53 53 54 54 54 55 55
 55 56 56 56 56 57 58 59 59 59 60 60 60 61 61 61 62 62 62 62 63 63 64 64 65 66 66 66 67 67
 67 68 68 68 68 69 70 69
 pop matrix done.
 initialization of trafo matrix to unity
iteration     50  convergence  0.43474993D-04

 converged in     74 iterations, threshold :   0.99991729D-06
eig.   :       -0.00    -0.00    -0.00     0.00     0.00     0.00
eig.   :       71.18    78.70    81.40    85.00    85.68    86.77
eig.   :       88.48    90.12    90.72    91.36    91.68    92.32
eig.   :       93.27    93.56    94.64    95.88    96.68    97.45
eig.   :       97.83    97.90    97.95    99.46    99.66    99.81
eig.   :       99.93   100.03   100.04   100.71   102.21   104.26
eig.   :      104.35   104.58   104.89   105.64   106.10   106.12
eig.   :      106.25   107.49   109.32   109.88   110.97   111.74
eig.   :      112.78   113.88   115.20   115.28   117.42   117.49
eig.   :      119.65   122.58   123.55   123.81   124.24   124.56
eig.   :      125.48   126.03   126.18   126.19   126.30   126.31
eig.   :      126.37   126.62   127.02   127.33   127.50   128.13
eig.   :      128.16   129.24   129.75   129.89   131.37   131.54
eig.   :      132.14   132.39   132.39   132.63   133.78   133.80
eig.   :      133.83   134.69   135.39   135.63   136.73   136.74
eig.   :      137.56   138.56   138.60   138.78   138.94   139.26
eig.   :      139.60   139.67   140.65   141.45   141.87   142.96
eig.   :      143.28   143.54   143.95   144.56   144.85   144.88
eig.   :      145.38   145.49   145.98   147.37   148.27   149.08
eig.   :      149.10   149.12   149.23   150.89   151.77   152.50
eig.   :      152.75   154.07   154.86   155.46   156.20   156.32
eig.   :      156.41   157.06   157.21   157.62   158.65   158.79
eig.   :      158.93   159.43   159.62   159.89   160.08   160.18
eig.   :      160.28   160.54   162.21   162.62   162.99   163.18
eig.   :      166.52   166.88   166.89   167.63   167.64   167.64
eig.   :      168.28   168.33   168.69   169.31   169.44   170.48
eig.   :      171.31   175.81   176.03   177.89   178.45   179.66
eig.   :      182.60   182.80   185.10   185.75   188.78   189.23
eig.   :      190.40   191.07   191.11   195.60   196.24   196.85
eig.   :      197.48   202.35   208.58   208.69   209.41   212.74
eig.   :      213.08   214.26   224.94   229.70   244.82   244.84
eig.   :      272.81   313.50   325.81   429.67   453.61   507.83
eig.   :      513.41   583.75   732.39   776.36   780.88   797.38
eig.   :      853.74   854.84   862.33   892.44   893.79   894.62
eig.   :      976.83   978.55   981.29   988.74   990.04   996.38
eig.   :     1046.48  1048.65  1049.22  1080.81  1081.73  1107.38
eig.   :     1126.20  1130.74  1131.43  1131.82  1137.22  1137.27
eig.   :     1169.84  1172.48  1185.84  1232.58  1233.37  1241.90
eig.   :     1275.22  1275.52  1275.69  1312.47  1313.54  1327.08
eig.   :     1335.95  1340.07  1341.35  1349.28  1350.42  1351.19
eig.   :     1351.42  1352.56  1353.06  1400.36  1406.58  1408.26
eig.   :     1458.26  1466.14  1470.37  1471.03  1471.47  1473.21
eig.   :     1474.87  1477.43  1477.78  1485.88  1487.25  1487.64
eig.   :     1497.50  1498.04  1498.49  1549.59  2890.08  2893.44
eig.   :     2944.76  2946.31  2949.55  2962.82  2968.89  2973.86
eig.   :     2977.19  2987.73  2987.89  2991.90  2991.98  2998.95
eig.   :     3006.03  3006.39  3008.54  3009.05  3019.73  3025.31
eig.   :     3030.35  3030.98  3032.94  3035.11  3038.02  3039.76
eig.   :     3052.42  3153.46  3220.22  3536.87  3556.82  3576.41
written to xtb_localmodes and g98l.out
 
 normal mode %tage of torsion character
   1:  0.00   2:  0.00   3:  0.00   4:  0.00   5:  0.00   6:  0.00   7:  0.69   8:  0.42
   9:  0.64  10:  0.81  11:  0.89  12:  0.90  13:  0.02  14:  0.62  15:  0.42  16:  0.08
  17:  0.62  18:  0.01  19:  0.37  20:  0.55  21:  0.41  22:  0.12  23:  0.62  24:  0.39
  25:  0.22  26:  0.01  27:  0.49  28:  0.49  29:  0.50  30:  0.04  31:  0.24  32:  0.31
  33:  0.02  34:  0.56  35:  0.37  36:  0.05  37:  0.56  38:  0.87  39:  0.06  40:  0.09
  41:  0.45  42:  0.61  43:  0.07  44:  0.36  45:  0.26  46:  0.74  47:  0.26  48:  1.00
  49:  0.33  50:  0.12  51:  0.05  52:  0.12  53:  0.82  54:  0.09  55:  0.02  56:  0.71
  57:  0.73  58:  0.97  59:  0.08  60:  0.07  61:  0.05  62:  0.00  63:  0.16  64:  0.11
  65:  0.08  66:  0.38  67:  0.10  68:  0.06  69:  0.01  70:  0.13  71:  0.90  72:  0.18
  73:  0.14  74:  0.05  75:  0.37  76:  0.00  77:  0.43  78:  0.01  79:  0.38  80:  0.83
  81:  0.02  82:  0.64  83:  0.22  84:  0.30  85:  0.03  86:  0.13  87:  0.34  88:  0.03
  89:  0.02  90:  0.02  91:  0.03  92:  0.66  93:  0.01  94:  0.11  95:  0.97  96:  0.87
  97:  0.03  98:  0.02  99:  0.01 100:  0.07 101:  0.07 102:  0.06 103:  0.69 104:  0.21
 105:  0.27 106:  0.04 107:  0.01 108:  0.02 109:  0.01 110:  0.09 111:  0.04 112:  0.40
 113:  0.02 114:  0.49 115:  0.06 116:  0.45 117:  0.05 118:  0.03 119:  0.01 120:  0.03
 121:  0.03 122:  0.43 123:  0.07 124:  0.30 125:  0.61 126:  0.96 127:  0.05 128:  0.04
 129:  0.42 130:  0.03 131:  0.56 132:  0.20 133:  0.00 134:  0.56 135:  0.14 136:  0.08
 137:  0.15 138:  0.11 139:  0.01 140:  0.03 141:  0.11 142:  0.35 143:  0.36 144:  0.58
 145:  0.38 146:  0.18 147:  0.70 148:  0.34 149:  0.02 150:  0.96 151:  0.01 152:  0.77
 153:  0.27 154:  0.13 155:  0.21 156:  0.15 157:  0.17 158:  0.64 159:  0.71 160:  0.07
 161:  0.82 162:  0.53 163:  0.38 164:  0.09 165:  0.12 166:  0.38 167:  0.52 168:  0.48
 169:  0.05 170:  0.33 171:  0.10 172:  0.05 173:  0.22 174:  0.18 175:  0.51 176:  0.62
 177:  0.57 178:  0.60 179:  0.54 180:  0.49 181:  0.18 182:  0.57 183:  0.56 184:  0.13
 185:  0.47 186:  0.52 187:  0.54 188:  0.28 189:  0.48 190:  0.42 191:  0.76 192:  0.46
 193:  0.50 194:  0.46 195:  0.52 196:  0.54 197:  0.54 198:  0.50 199:  0.43 200:  0.55
 201:  0.49 202:  0.30 203:  0.31 204:  0.28 205:  0.31 206:  0.26 207:  0.37 208:  0.34
 209:  0.24 210:  0.19 211:  0.09 212:  0.09 213:  0.10 214:  0.16 215:  0.12 216:  0.22
 217:  0.20 218:  0.21 219:  0.19 220:  0.10 221:  0.12 222:  0.12 223:  0.29 224:  0.27
 225:  0.21 226:  0.31 227:  0.31 228:  0.31 229:  0.16 230:  0.10 231:  0.10 232:  0.13
 233:  0.14 234:  0.17 235:  0.14 236:  0.14 237:  0.11 238:  0.11 239:  0.09 240:  0.10
 241:  0.12 242:  0.10 243:  0.11 244:  0.00 245:  0.00 246:  0.00 247:  0.61 248:  0.60
 249:  0.60 250:  0.65 251:  0.63 252:  0.63 253:  0.68 254:  0.68 255:  0.67 256:  0.89
 257:  0.80 258:  0.78 259:  0.89 260:  0.89 261:  0.89 262:  0.41 263:  0.16 264:  0.11
 265:  0.12 266:  0.13 267:  0.13 268:  0.14 269:  0.09 270:  0.18 271:  0.15 272:  0.05
 273:  0.07 274:  0.11 275:  0.02 276:  0.06 277:  0.04 278:  0.05 279:  0.09 280:  0.07
 281:  0.10 282:  0.05 283:  0.04 284:  0.04 285:  0.04 286:  0.03 287:  0.02 288:  0.00
 289:  0.02 290:  0.12 291:  0.08 292:  0.02 293:  0.03 294:  0.00
 recommended # of modes for mode following         193

------------------------------------------------------------------------
 * finished run on 2020/05/27 at 15:20:14.426     
------------------------------------------------------------------------
 total:
 * wall-time:     0 d,  0 h,  9 min, 16.410 sec
 *  cpu-time:     0 d,  0 h,  9 min, 15.564 sec
 * ratio c/w:     0.998 speedup
 SCF:
 * wall-time:     0 d,  0 h,  0 min,  6.782 sec
 *  cpu-time:     0 d,  0 h,  0 min,  6.737 sec
 * ratio c/w:     0.993 speedup
 ANC optimizer:
 * wall-time:     0 d,  0 h,  0 min,  6.581 sec
 *  cpu-time:     0 d,  0 h,  0 min,  6.533 sec
 * ratio c/w:     0.993 speedup
 numerical hessian:
 * wall-time:     0 d,  0 h,  9 min,  3.013 sec
 *  cpu-time:     0 d,  0 h,  9 min,  2.262 sec
 * ratio c/w:     0.999 speedup

normal termination of xtb
