# Supplementary material for: Heterogeneous Nucleation of Butanol on NaCl: A Computational Study of Temperature, Humidity, Seed Charge, and Seed Size Effects
Source: J Phys Chem A. 2021 Mar 31;125(14):3025–36. doi: 10.1021/acs.jpca.0c10972 (PMC8054243; doi:10.1021/acs.jpca.0c10972)
Supplement: Supplementary file 2 — jp0c10972_si_002.zip [file jp0c10972_si_002.zip › ALL CLUSTERS/low_level_calc/big seed/1Seed3BuOH1W.xyz]

    98
       -181.02826738  Gyration_radius:  5.40052805522
 Na          1.53305248585239   -0.51987174143572   -1.69561144390597
Na         -1.67359173285649   -4.31046590566867   -2.65178118423550
Na          1.22803691320114    2.70002873031292    0.25818411658734
Na         -0.58947521074331   -1.39514846103235   -4.56417467947880
Na         -2.85598312901525   -4.31833571843867    0.73366290524253
Na          0.54989663295146   -3.54945351696821   -0.02201162017507
Na          0.34693213703438   -0.54857429837426    1.89920468899590
Na          2.37181375113753    2.56388759192307   -3.09850023784115
Na         -4.32075878007328   -2.00952315605696   -3.52769936582060
Na         -3.57432771411712    1.18469187754441   -5.18322311000517
Na         -2.26170858853500    1.91385288076092    0.99971529275661
Na         -0.05792651693615    2.55136432963436    3.49405372814816
Na         -1.20417692487110    1.95570551861389   -2.44174680983587
Na         -1.97625150405744   -1.20568828295773   -0.92800472488883
Na         -5.40031133411477   -1.96052637923556   -0.06140023186921
Na         -6.74828438410470    0.41058492048858   -4.23788864185738
Na          2.60300529325196    0.95191419430038   -5.76771097516720
Na         -3.13967129279887   -1.22484936519650    2.50951178614547
Na         -3.20995931573768   -1.93969754214237   -6.73115606747587
Na         -3.73805543470437    4.34207253717340   -3.27869451361107
Na         -1.33952293818157    5.01404333081878   -0.68667496072469
Na          3.50701576287998    0.24747535200538    1.08172242119812
Na         -0.16856407603900    4.84804079876354   -4.14211431535676
Na         -0.33802398744278    1.84013565762599   -5.90023145988664
Na         -4.61747409402748    1.18842776609229   -1.69591426467744
Cl          1.95062774272401   -1.36101306405830   -6.05100337842254
Cl         -3.66314091461407   -3.21218281251254   -1.43368316566548
Cl          2.24804556101704   -1.75690772646455    0.51950215402192
Cl         -6.30159554486449   -0.79993227313469   -2.15005103880751
Cl         -2.45151696425540   -3.31762364252286   -4.85903324865655
Cl          0.61105607674777    3.88400830379708   -1.91237695877087
Cl         -1.99107517160709    6.12206380475346   -2.83850712034558
Cl         -0.66597520112721    3.92280196750381    1.48637013917750
Cl          0.63134375670318    0.81546323132472   -3.73263955246679
Cl          1.94331070359889    1.54029662716010    2.45843508327038
Cl         -1.66364867956651    0.68601255031187    3.20678934548758
Cl         -1.28293458163776   -2.36277563318031    1.24913933787478
Cl         -3.08337533434308    3.16050919386824   -1.09339434286546
Cl         -3.91201704992975    0.06510960112168    0.44364581186442
Cl         -0.97723913640180   -5.47169653138315   -0.51808309678759
Cl         -5.23476367557891   -0.84253896864744   -5.73999756744274
Cl         -2.73722912331507   -0.02927535200883   -3.09494699904469
Cl         -0.31495389475799    0.72970565560698   -0.28865771954999
Cl          3.17406619137498    1.53249254800067   -0.96979458459373
Cl         -4.69351484948899   -3.13044885165540    2.05507913953402
Cl         -2.02930581817889    3.19000429610399   -4.73793708997473
Cl         -5.45214732623618    2.48849571827279   -3.82490880514612
Cl         -0.06969726059118   -2.39377780115008   -2.23324610148581
Cl          1.68973814963108    3.41717420750851   -5.47983696085845
Cl         -1.75135906722810    0.00088645645157   -6.64593987868994
O           0.73282160523406   -1.30242938600142    3.80185171654817
H           0.10401044188479   -1.11304559774441    4.50670968468120
C           1.72627983650302   -2.14206297306318    4.35365366259703
H           2.30615780154690   -1.59305658582899    5.10745131501141
H           2.39387974051676   -2.39841060714120    3.53235296701734
C           1.14581027487751   -3.40651719624146    4.98216603705269
H           1.96033465481392   -3.98025558064626    5.42710587114703
H           0.46550006277731   -3.11098224562290    5.78656113985555
C           0.38377850553629   -4.27829304117584    3.98399301787332
H          -0.34275321956421   -3.65972690252286    3.45841003281551
H          -0.16832724901053   -5.03990620415475    4.53750690812223
C           1.29071418037839   -4.96511325019639    2.97263717430652
H           2.01917754864166   -5.59461620943569    3.47755689380051
H           0.69936350634016   -5.59236469934746    2.31147131754814
H           1.82762769049779   -4.23647480561719    2.37067044808119
O           2.87403605634143   -1.27578552710471   -3.09268672694547
H           2.60000119012847   -1.39090707385659   -4.02554871136416
C           3.73607965499820   -2.36747040699495   -2.80347094474487
H           3.41927074216503   -3.25183009480579   -3.36062868085125
H           3.64481700360878   -2.58415423526170   -1.74020349294942
C           5.18972573944610   -2.04027146701059   -3.13978336993286
H           5.77081088074985   -2.96275976291949   -3.13699130267260
H           5.22231920954052   -1.63409782253092   -4.15526090619886
C           5.81147083053622   -1.05142795539096   -2.14987720241107
H           5.09722490576493   -0.26214751739755   -1.91622107304643
H           6.69863587766916   -0.59976098577880   -2.59892859020083
C           6.21452770252221   -1.71809439067739   -0.83982990485415
H           6.95571459324794   -2.49399967466917   -1.01518918146366
H           6.64191081081349   -0.98081289224891   -0.16105719873343
H           5.35234196213591   -2.17212361437930   -0.35737746812665
O          -0.08817240754695    3.30717124271896    5.39653529577060
H           0.36002703537739    4.00367374390202    5.88741016338297
C          -1.35573071412359    3.14501832522491    6.01193161434632
H          -1.22480322638648    2.80160715824557    7.04639343303643
H          -1.86890030441852    2.36300578936597    5.45677003168432
C          -2.17552497113442    4.43040991200750    5.99888987236846
H          -3.09861683510024    4.26116306146320    6.55544550741585
H          -1.60713256454002    5.20695728840570    6.52022133869573
C          -2.50783618043424    4.91469575030402    4.58816019637786
H          -1.59846645993911    4.90992512341785    3.98584525936452
H          -2.85687420895740    5.94704985524266    4.64710700714532
C          -3.57815130435267    4.07505339116884    3.90499867775802
H          -4.51319101248479    4.12648266934540    4.45736269886754
H          -3.75270307471458    4.44631812928301    2.89846568861209
H          -3.27936180806342    3.03388384715781    3.83565904724101
O           3.91851423961063    1.09628531982267   -4.06215566580388
H           3.72335648557003    0.24640275531268   -3.60715265202522
H           4.83192017502043    1.27685269975189   -3.81537070029395
