# Supplementary material for: Heterogeneous Nucleation of Butanol on NaCl: A Computational Study of Temperature, Humidity, Seed Charge, and Seed Size Effects
Source: J Phys Chem A. 2021 Mar 31;125(14):3025–36. doi: 10.1021/acs.jpca.0c10972 (PMC8054243; doi:10.1021/acs.jpca.0c10972)
Supplement: Supplementary file 2 — jp0c10972_si_002.zip [file jp0c10972_si_002.zip › ALL CLUSTERS/low_level_calc/big seed/1Seed3BuOH2W.log]

      -----------------------------------------------------------      
     |                   =====================                   |     
     |                           x T B                           |     
     |                   =====================                   |     
     |                         S. Grimme                         |     
     |          Mulliken Center for Theoretical Chemistry        |     
     |                    University of Bonn                     |     
     |                 Version 6.0.1 (SAW181210)                 |     
      -----------------------------------------------------------      

   This program is distributed in the hope that it will be useful,
   but WITHOUT ANY WARRANTY; without even the implied warranty of
   MERCHANTABILITY or FITNESS FOR A PARTICULAR PURPOSE.
   
   FOR NON-COMMERCIAL, ACADEMIA USE ONLY.
   
   Cite this work as:
   S. Grimme, C. Bannwarth, P. Shushkov, J. Comput. Theory Chem., 2017,
   13, 1989-2009.
   C. Bannwarth, S. Ehlert and S. Grimme., ChemRxiv, 2018, preprint.
   http://doi.org/10.26434/chemrxiv.7246238.v1
   
   for sTDA-xTB:
   S. Grimme and C. Bannwarth, J. Chem. Phys., 2016, 145, 054103.
   
   in the mass-spec context:
   V. Asgeirsson, C. Bauer and S. Grimme, Chem. Sci., 2017, 8, 4879.
   
   if GBSA is used:
   P. Shushkov, F. März and S. Grimme, unpublished.
   
   for ANC optimizer:
   S. Grimme, unpublished.
   Rational Function algorithm used in ANCopt:
   F. Eckert, P. Pulay, H.-J. Werner, J. Comput. Chem., 1997, 18, 1473.
   
   with help from (in alphabetical order)
   C. Bannwarth, F. Bohle, G. Brandenburg, E. Caldeweyher, M. Checinski,
   S. Dohm, S. Ehlert, S. Ehrlich, F. März, H. Neugebauer, J. Pisarek,
   P. Pracht, P. Shushkov, and S. Spicher.
   
 * started run on 2020/05/27 at 15:11:10.285     
========================================================================
 # omp threads = 1
========================================================================
number of atoms            : 101
number of electrons        : 312
charge                     : 0
spin                       : .0
first test random number   : .7762

########################################################################
# WARNING! Please study the warnings concerning your input carefully
#  - the use of '-ohess' is discouraged, please use '--ohess' next time
########################################################################

           ------------------------------------------------- 
          |                 G F N 2 - x T B                 |
          | Geometry, Frequencies, Noncovalent interactions |
          |            JCTC 2018 parametrisation            |
           ------------------------------------------------- 
      method parameters     
 k(s)        :  1.8500
 k(p)        :  2.2300
 k(d)        :  2.2300
 k(f)        :  2.0000
 kEN (H0ij)  : -2.0000
 D4 a1       :  0.5200
 D4 a2       :  5.0000
 D4 s6       :  1.0000
 D4 s8       :  2.7000
 D4 s9       :  5.0000
 alphaj      :  2.0000


            Z     q(EN)     CN     RAES       Cart. coordinates
     1  Na  1.0    0.29    6.68    5.00     8.96271     7.62107    -0.07512
     2  Na  1.0    0.18    9.25    5.00    -7.30568     0.48300    -3.69702
     3  Na  1.0    0.28    6.73    5.00    -4.56648     9.24821    -6.75609
     4  Na  1.0    0.13   11.79    5.00    -0.71513    -1.39391    -3.59113
     5  Na  1.0    0.32    6.93    5.00     6.20781    -0.94478     3.14935
     6  Na  1.0    0.33    7.01    5.00     4.61607     5.32221     4.61417
     7  Na  1.0    0.20    9.14    5.00     3.72277     0.85949    -8.34896
     8  Na  1.0    0.30    8.69    5.00    -6.75328     2.69230     2.83276
     9  Na  1.0    0.28    6.81    5.00    -1.17462    -3.58837    -9.96820
    10  Na  1.0    0.35    6.72    5.00    -3.93584    11.02695    -0.22345
    11  Na  1.0    0.31   10.70    5.00    -0.52405     1.03558     3.35518
    12  Na  1.0    0.33    8.48    5.00    -4.89720    -3.85226     1.35096
    13  Na  1.0    0.30    8.50    5.00     5.71484    -3.43350    -3.04618
    14  Na  1.0    0.29    6.71    5.00    10.60571     1.09260    -1.52446
    15  Na  1.0    0.30    6.69    5.00    -5.54738    -5.93616    -5.30337
    16  Na  1.0    0.37    6.40    5.00     1.34469     5.01665   -12.82188
    17  Na  1.0    0.18    9.19    5.00    -2.95502     2.83384    -8.54035
    18  Na  1.0    0.28    6.86    5.00     8.46999     5.23898    -6.38851
    19  Na  1.0    0.33    9.68    5.00     0.84625    -7.68325    -5.20721
    20  Na  1.0    0.12   11.97    5.00    -2.44796     4.99410    -2.02895
    21  Na  1.0    0.36    5.04    5.00   -11.18357    -1.70234     0.85415
    22  Na  1.0    0.19    9.17    5.00     2.02532     7.38840    -6.83075
    23  Na  1.0    0.09   12.44    5.00     4.17312     3.12552    -1.75380
    24  Na  1.0    0.28    8.61    5.00     2.45577     9.46570    -0.26345
    25  Na  1.0    0.29    6.71    5.00    -8.95042     6.93079    -2.08636
    26  Cl  7.0   -0.08    5.18    5.00     0.99081     5.09168     1.32965
    27  Cl  7.0   -0.11    4.80    5.00     2.51853    -3.59421    -6.76094
    28  Cl  7.0   -0.23    2.92    4.87    11.95307     5.43019    -3.18410
    29  Cl  7.0   -0.19    3.79    5.00   -10.52314     2.67621    -0.57462
    30  Cl  7.0   -0.18    3.80    5.00     0.14089     0.60866   -11.77926
    31  Cl  7.0   -0.13    4.88    5.00     7.14949     0.81179    -4.97441
    32  Cl  7.0   -0.18    3.80    5.00    -1.68683     7.37747   -10.11608
    33  Cl  7.0   -0.17    3.10    4.93    -8.08398    -1.70278     4.25628
    34  Cl  7.0   -0.23    2.98    4.89    -7.42306    11.19960    -3.43824
    35  Cl  7.0   -0.06    5.96    5.00    -3.77431     0.58674    -0.32941
    36  Cl  7.0   -0.13    4.83    5.00    -0.91115     9.58498    -3.60887
    37  Cl  7.0   -0.14    4.85    5.00    -6.09509     4.84071    -5.40879
    38  Cl  7.0   -0.20    2.93    4.87     5.76533     9.64472     3.08862
    39  Cl  7.0   -0.19    2.94    4.87     9.14293    -3.19278     0.20223
    40  Cl  7.0   -0.13    4.95    5.00     7.72858     3.31794     1.64970
    41  Cl  7.0   -0.18    3.80    5.00    -8.59564    -4.12619    -2.16042
    42  Cl  7.0   -0.08    5.18    5.00     2.59591    -1.15653    -0.10156
    43  Cl  7.0   -0.09    5.97    5.00     0.64078     2.98185    -5.20282
    44  Cl  7.0   -0.14    4.88    5.00    -4.34372    -1.55357    -6.93535
    45  Cl  7.0   -0.14    4.02    5.00    -5.55313     6.92341     1.40520
    46  Cl  7.0   -0.11    3.98    5.00    -2.08473    -6.04046    -1.84795
    47  Cl  7.0   -0.15    3.00    4.90     3.25619     1.11311     6.23191
    48  Cl  7.0   -0.14    4.88    5.00     5.47765     7.62670    -3.47718
    49  Cl  7.0   -0.20    2.96    4.89    -2.56369    -7.89421    -8.40104
    50  Cl  7.0   -0.16    3.80    5.00     5.28770     5.30366   -10.00791
    51  O   6.0   -0.27    3.77    4.70     3.75180    -6.85197    -1.70783
    52  H   1.0    0.00    1.56    1.66     2.17644    -6.59211    -0.80233
    53  C   4.0   -0.07    4.55    4.61     4.68600    -9.24654    -0.95033
    54  H   1.0   -0.01    1.01    1.43     4.56983    -9.44677     1.10905
    55  H   1.0   -0.02    1.05    1.44     6.67717    -9.31711    -1.48886
    56  C   4.0   -0.08    4.68    4.74     3.26268   -11.40223    -2.23092
    57  H   1.0   -0.01    1.03    1.43     3.72121   -13.17679    -1.28877
    58  H   1.0   -0.02    1.34    1.51     1.23071   -11.09278    -2.00094
    59  C   4.0   -0.08    4.80    4.83     3.92155   -11.62082    -5.02875
    60  H   1.0   -0.01    1.03    1.43     5.80653   -12.43934    -5.20961
    61  H   1.0   -0.05    1.82    2.04     3.99649    -9.74525    -5.89267
    62  C   4.0   -0.14    4.34    4.27     2.04145   -13.24942    -6.46238
    63  H   1.0   -0.03    1.22    1.47     0.13990   -12.48288    -6.32957
    64  H   1.0   -0.02    1.01    1.43     2.54948   -13.36207    -8.44812
    65  H   1.0   -0.01    1.00    1.43     2.01375   -15.15527    -5.69420
    66  O   6.0   -0.27    3.86    4.79    -3.64909     1.64662     5.83411
    67  H   1.0    0.02    1.54    1.64    -4.46905     0.08604     6.31790
    68  C   4.0   -0.06    4.57    4.63    -3.18122     2.98173     8.13538
    69  H   1.0   -0.00    1.05    1.44    -1.71954     2.01445     9.23468
    70  H   1.0   -0.01    1.02    1.43    -4.91389     3.09060     9.26508
    71  C   4.0   -0.10    4.42    4.42    -2.27259     5.62762     7.50462
    72  H   1.0   -0.03    1.28    1.49    -0.58135     5.44464     6.34687
    73  H   1.0   -0.02    1.08    1.44    -3.75070     6.59130     6.44318
    74  C   4.0   -0.09    4.10    3.80    -1.61750     7.15547     9.85476
    75  H   1.0   -0.00    1.03    1.43    -0.21590     6.12380    10.96111
    76  H   1.0   -0.00    1.02    1.43    -3.30516     7.39580    11.01736
    77  C   4.0   -0.13    4.01    3.65    -0.55734     9.74039     9.16383
    78  H   1.0   -0.00    1.00    1.43    -1.93638    10.80397     8.06827
    79  H   1.0   -0.01    1.00    1.43    -0.12558    10.81656    10.85727
    80  H   1.0   -0.02    1.01    1.43     1.18589     9.51871     8.08870
    81  O   6.0   -0.25    3.78    4.71    -1.18974    -3.41488     3.54578
    82  H   1.0   -0.03    1.79    1.98    -0.05232    -3.39222     2.10510
    83  C   4.0   -0.07    4.42    4.41     0.05730    -4.98757     5.35347
    84  H   1.0   -0.02    1.08    1.44     2.07445    -4.51591     5.41904
    85  H   1.0    0.00    1.02    1.43    -0.14912    -6.97801     4.81845
    86  C   4.0   -0.08    4.21    4.02    -1.04449    -4.56491     7.97040
    87  H   1.0    0.00    1.03    1.43     0.17035    -5.49517     9.35036
    88  H   1.0    0.00    1.06    1.44    -0.98649    -2.54253     8.34940
    89  C   4.0   -0.08    4.15    3.89    -3.74159    -5.54691     8.25787
    90  H   1.0   -0.01    1.16    1.46    -4.88224    -4.90487     6.66891
    91  H   1.0   -0.00    1.03    1.43    -4.55205    -4.76819     9.98530
    92  C   4.0   -0.13    4.01    3.64    -3.87814    -8.41926     8.39243
    93  H   1.0   -0.00    1.00    1.43    -2.72755    -9.12839     9.94149
    94  H   1.0   -0.01    1.00    1.43    -5.81747    -9.01991     8.69978
    95  H   1.0   -0.00    1.00    1.43    -3.22059    -9.27484     6.64452
    96  O   6.0   -0.42    2.89    2.51     3.73372     6.57644   -15.61588
    97  H   1.0    0.01    1.36    1.52     5.23926     6.72679   -14.59518
    98  H   1.0    0.03    1.05    1.44     4.18562     7.26503   -17.23321
    99  O   6.0   -0.35    3.68    4.58    -0.81562    10.60701     2.59628
   100  H   1.0    0.01    1.19    1.46     0.12062    11.33448     3.98034
   101  H   1.0   -0.01    1.50    1.61    -1.15726     8.88795     3.14249

  Z AO/shell   Hii/eV     exponent
  1     Wed Apr 25 08:07:45 CEST 2018   EN: 2.200 GM2: 0.406  GM3: 0.0800  RAES: 1.40
     1s    -10.707211    1.230000
  6     Wed Apr 25 08:07:45 CEST 2018   EN: 2.550 GM2: 0.538  GM3: 0.1500  RAES: 3.00
     2s    -13.970922    2.096432
     2p    -10.063292    1.800000
  8     Wed Apr 25 08:07:45 CEST 2018   EN: 3.440 GM2: 0.452  GM3:-0.0517  RAES: 1.80
     2s    -20.229985    2.439742
     2p    -15.503117    2.137023
 11     Tue Apr 24 16:34:09 CEST 2018   EN: 0.930 GM2: 0.271  GM3: 0.1799  RAES: 5.00
     3s     -4.546934    0.763787
     3p     -1.332719    0.573553
 17     Mon Apr 23 14:09:22 CEST 2018   EN: 3.160 GM2: 0.249  GM3: 0.1495  RAES: 2.50
     3s    -29.278781    2.485265
     3p    -12.673758    2.199650
     3d     -0.240338    2.476089
 no old-style atom pair restraining (fixing) potential
           ------------------------------------------------- 
          |        Self-Consistent Charge Iterations        |
           ------------------------------------------------- 

 Ncao       : 452
 Nao        : 427
 Nshell     : 193
 Nel        : 312
 T(el)      :   300.0
 intcut     :    25.0
 scfconv/Eh :  0.100E-05
   qconv/e  :  0.100E-03
 intneglect :  0.100E-07
 broydamp   :      0.250
 iter      E             dE          RMSdq      gap      omega  full diag
   1   -185.9859869 -0.185986E+03  0.125E+01    4.01       0.0  T
   2   -186.4437682 -0.457781E+00  0.657E+00    4.87       1.0  T
   3   -186.7399915 -0.296223E+00  0.452E+00    4.71       1.0  T
   4   -186.8672778 -0.127286E+00  0.318E+00    3.97       1.0  T
   5   -186.9378700 -0.705922E-01  0.140E+00    2.89       1.0  T
   6   -186.9389878 -0.111775E-02  0.650E-01    2.91       1.0  T
   7   -186.9413832 -0.239546E-02  0.540E-01    2.62       1.0  T
   8   -186.9425546 -0.117132E-02  0.267E-01    2.73       1.0  T
   9   -186.9430274 -0.472849E-03  0.183E-01    2.72       1.0  T
  10   -186.9434265 -0.399063E-03  0.141E-01    2.73       1.0  T
  11   -186.9437482 -0.321766E-03  0.960E-02    2.76       1.0  T
  12   -186.9439267 -0.178413E-03  0.799E-02    2.75       1.0  T
  13   -186.9440155 -0.888336E-04  0.626E-02    2.76       1.0  T
  14   -186.9440961 -0.806270E-04  0.511E-02    2.75       1.0  T
  15   -186.9441497 -0.535679E-04  0.351E-02    2.75       1.0  T
  16   -186.9441831 -0.334165E-04  0.274E-02    2.75       1.0  T
  17   -186.9442004 -0.173065E-04  0.195E-02    2.75       1.0  T
  18   -186.9442100 -0.961860E-05  0.154E-02    2.75       1.0  T
  19   -186.9442153 -0.526503E-05  0.120E-02    2.75       1.0  T
  20   -186.9442183 -0.301804E-05  0.997E-03    2.75       1.0  T
  21   -186.9442206 -0.230041E-05  0.861E-03    2.75       1.2  T
  22   -186.9442224 -0.182799E-05  0.767E-03    2.75       1.3  T
  23   -186.9442238 -0.140810E-05  0.638E-03    2.74       1.6  T
  24   -186.9442253 -0.141275E-05  0.527E-03    2.74       1.9  T
  25   -186.9442263 -0.108183E-05  0.403E-03    2.74       2.5  T
  26   -186.9442271 -0.709774E-06  0.301E-03    2.74       3.3  T
  27   -186.9442274 -0.315107E-06  0.239E-03    2.74       4.2  T
  28   -186.9442276 -0.190703E-06  0.176E-03    2.74       5.6  T
  29   -186.9442276 -0.728940E-07  0.151E-03    2.74       6.6  T
  30   -186.9442277 -0.542816E-07  0.134E-03    2.74       7.4  T
  31   -186.9442277 -0.604470E-07  0.112E-03    2.74       8.9  T
  32   -186.9442278 -0.514613E-07  0.880E-04    2.74      11.3  T
  33   -186.9442278 -0.334477E-07  0.663E-04    2.74      15.0  T
speedup  1.00
cpu  time for SCC    1.46 s
wall time for SCC    1.47 s

   *** convergence criteria satisfied after 33 iterations ***

          eigenvalues
 #    :         144        145        146        147        148        149        150        151
 occ. :        2.000      2.000      2.000      2.000      2.000      2.000      2.000      2.000
 eps  :       -10.698    -10.667    -10.621    -10.606    -10.591    -10.572    -10.562    -10.528
 #    :         152        153        154        155        156        157        158        159
 occ. :        2.000      2.000      2.000      2.000      2.000      0.000      0.000      0.000
 eps  :       -10.486    -10.449    -10.439    -10.427    -10.319     -7.577     -7.114     -6.605
 #    :         160        161        162        163        164        165        166        167
 occ. :        0.000      0.000      0.000      0.000      0.000      0.000      0.000      0.000
 eps  :        -6.317     -5.111     -4.295     -3.931     -3.567     -3.072     -2.935     -2.250


   #   Z            q   n(s)   n(p)   n(d)      C6AA      α(0)
   1  11 Na     0.704  0.089  0.207  0.000    68.129    26.711
   2  11 Na     0.701  0.046  0.252  0.000    68.166    26.719
   3  11 Na     0.705  0.084  0.211  0.000    68.121    26.710
   4  11 Na     0.791  0.001  0.207  0.000    67.069    26.503
   5  11 Na     0.734  0.068  0.198  0.000    67.760    26.639
   6  11 Na     0.746  0.065  0.189  0.000    67.618    26.611
   7  11 Na     0.698  0.052  0.250  0.000    68.207    26.727
   8  11 Na     0.784  0.046  0.170  0.000    67.156    26.520
   9  11 Na     0.690  0.083  0.227  0.000    68.307    26.746
  10  11 Na     0.744  0.079  0.177  0.000    67.639    26.615
  11  11 Na     0.905  0.014  0.080  0.000    65.720    26.235
  12  11 Na     0.793  0.044  0.163  0.000    67.050    26.499
  13  11 Na     0.766  0.048  0.186  0.000    67.371    26.562
  14  11 Na     0.698  0.088  0.214  0.000    68.210    26.727
  15  11 Na     0.711  0.076  0.213  0.000    68.046    26.695
  16  11 Na     0.726  0.092  0.182  0.000    67.861    26.659
  17  11 Na     0.683  0.053  0.265  0.000    68.397    26.764
  18  11 Na     0.694  0.082  0.224  0.000    68.257    26.736
  19  11 Na     0.776  0.061  0.163  0.000    67.247    26.538
  20  11 Na     0.798  0.005  0.196  0.000    66.984    26.486
  21  11 Na     0.705  0.111  0.183  0.000    68.116    26.709
  22  11 Na     0.701  0.051  0.248  0.000    68.166    26.719
  23  11 Na     0.799 -0.001  0.202  0.000    66.971    26.483
  24  11 Na     0.768  0.046  0.186  0.000    67.349    26.558
  25  11 Na     0.720  0.078  0.202  0.000    67.935    26.673
  26  17 Cl    -0.748  1.975  5.768  0.005   125.247    17.122
  27  17 Cl    -0.745  1.981  5.761  0.003   125.146    17.115
  28  17 Cl    -0.764  1.976  5.786  0.001   125.908    17.167
  29  17 Cl    -0.741  1.976  5.764  0.001   124.965    17.103
  30  17 Cl    -0.747  1.979  5.766  0.002   125.209    17.119
  31  17 Cl    -0.739  1.977  5.758  0.003   124.882    17.097
  32  17 Cl    -0.747  1.979  5.766  0.002   125.196    17.118
  33  17 Cl    -0.773  1.971  5.800  0.002   126.270    17.192
  34  17 Cl    -0.764  1.974  5.789  0.001   125.889    17.166
  35  17 Cl    -0.742  1.983  5.758  0.002   125.032    17.107
  36  17 Cl    -0.736  1.982  5.753  0.002   124.783    17.090
  37  17 Cl    -0.735  1.980  5.753  0.002   124.721    17.086
  38  17 Cl    -0.773  1.978  5.793  0.003   126.273    17.192
  39  17 Cl    -0.774  1.978  5.794  0.002   126.283    17.193
  40  17 Cl    -0.746  1.975  5.767  0.003   125.157    17.116
  41  17 Cl    -0.740  1.976  5.763  0.001   124.936    17.101
  42  17 Cl    -0.736  1.974  5.757  0.006   124.789    17.091
  43  17 Cl    -0.736  1.982  5.752  0.003   124.782    17.090
  44  17 Cl    -0.736  1.980  5.753  0.003   124.784    17.090
  45  17 Cl    -0.754  1.975  5.777  0.002   125.503    17.139
  46  17 Cl    -0.762  1.975  5.782  0.005   125.797    17.159
  47  17 Cl    -0.782  1.978  5.801  0.003   126.619    17.215
  48  17 Cl    -0.739  1.977  5.760  0.002   124.913    17.099
  49  17 Cl    -0.780  1.974  5.804  0.002   126.538    17.210
  50  17 Cl    -0.751  1.977  5.774  0.000   125.359    17.130
  51   8 O     -0.487  1.706  4.781  0.000    22.552     6.414
  52   1 H      0.345  0.655  0.000  0.000     0.589     1.200
  53   6 C      0.049  1.041  2.910  0.000    19.731     6.320
  54   1 H      0.053  0.947  0.000  0.000     2.287     2.365
  55   1 H      0.070  0.930  0.000  0.000     2.090     2.261
  56   6 C     -0.100  1.066  3.034  0.000    22.308     6.708
  57   1 H      0.048  0.952  0.000  0.000     2.347     2.396
  58   1 H      0.049  0.951  0.000  0.000     2.318     2.378
  59   6 C     -0.084  1.061  3.023  0.000    22.008     6.663
  60   1 H      0.042  0.958  0.000  0.000     2.416     2.431
  61   1 H      0.027  0.973  0.000  0.000     2.616     2.525
  62   6 C     -0.124  1.045  3.078  0.000    22.802     6.787
  63   1 H      0.046  0.954  0.000  0.000     2.370     2.406
  64   1 H      0.044  0.956  0.000  0.000     2.401     2.423
  65   1 H      0.039  0.961  0.000  0.000     2.465     2.455
  66   8 O     -0.517  1.713  4.804  0.000    23.209     6.506
  67   1 H      0.359  0.641  0.000  0.000     0.559     1.169
  68   6 C      0.039  1.048  2.913  0.000    19.879     6.340
  69   1 H      0.069  0.931  0.000  0.000     2.101     2.267
  70   1 H      0.056  0.944  0.000  0.000     2.251     2.346
  71   6 C     -0.116  1.067  3.050  0.000    22.705     6.781
  72   1 H      0.087  0.913  0.000  0.000     1.906     2.159
  73   1 H      0.082  0.918  0.000  0.000     1.962     2.190
  74   6 C     -0.068  1.048  3.020  0.000    21.809     6.649
  75   1 H      0.047  0.953  0.000  0.000     2.363     2.404
  76   1 H      0.039  0.961  0.000  0.000     2.458     2.452
  77   6 C     -0.130  1.043  3.087  0.000    23.066     6.849
  78   1 H      0.054  0.946  0.000  0.000     2.271     2.357
  79   1 H      0.043  0.957  0.000  0.000     2.415     2.430
  80   1 H      0.058  0.942  0.000  0.000     2.225     2.333
  81   8 O     -0.514  1.713  4.802  0.000    23.143     6.497
  82   1 H      0.350  0.650  0.000  0.000     0.576     1.185
  83   6 C      0.048  1.044  2.908  0.000    19.896     6.374
  84   1 H      0.060  0.940  0.000  0.000     2.197     2.318
  85   1 H      0.052  0.948  0.000  0.000     2.299     2.371
  86   6 C     -0.085  1.056  3.029  0.000    22.127     6.697
  87   1 H      0.047  0.953  0.000  0.000     2.359     2.402
  88   1 H      0.073  0.927  0.000  0.000     2.054     2.241
  89   6 C     -0.077  1.053  3.024  0.000    21.970     6.673
  90   1 H      0.069  0.931  0.000  0.000     2.097     2.264
  91   1 H      0.040  0.960  0.000  0.000     2.449     2.447
  92   6 C     -0.116  1.039  3.077  0.000    22.776     6.806
  93   1 H      0.034  0.966  0.000  0.000     2.537     2.491
  94   1 H      0.036  0.964  0.000  0.000     2.501     2.473
  95   1 H      0.037  0.963  0.000  0.000     2.484     2.465
  96   8 O     -0.586  1.720  4.865  0.000    24.756     6.720
  97   1 H      0.313  0.687  0.000  0.000     0.670     1.278
  98   1 H      0.297  0.703  0.000  0.000     0.729     1.341
  99   8 O     -0.640  1.723  4.918  0.000    26.078     6.897
 100   1 H      0.336  0.664  0.000  0.000     0.619     1.234
 101   1 H      0.361  0.639  0.000  0.000     0.553     1.163

 Mol. C6AA /au·bohr⁶  :     316974.033329
 Mol. C8AA /au·bohr⁸  :   18481908.949143
 Mol. α(0) /au        :       1279.152222

 
 Wiberg/Mayer (AO) data. WBOs > 0.1 written file <wbo>
 largest (>0.05) Wiberg bond orders for each atom
           total WBO             WBO to atom ...
     1  Na  0.541    Cl  38 0.160    Cl  28 0.142    Cl  40 0.112    Cl  48 0.091
     2  Na  0.559    Cl  41 0.114    Cl  44 0.112    Cl  29 0.103    Cl  37 0.102    Cl  35 0.073
     3  Na  0.540    Cl  32 0.148    Cl  34 0.147    Cl  36 0.106    Cl  37 0.098
     4  Na  0.398    Cl  42 0.116    Cl  35 0.110    Cl  43 0.072    Cl  46 0.058
     5  Na  0.494    Cl  47 0.169    Cl  39 0.115    Cl  42 0.084    Cl  40 0.063
     6  Na  0.478    Cl  47 0.145    Cl  38 0.119    Cl  26 0.071    Cl  40 0.060
     7  Na  0.558    Cl  31 0.146    Cl  27 0.114    Cl  50 0.101    Cl  43 0.074    Cl  30 0.070
     8  Na  0.407    Cl  45 0.109    Cl  33 0.102    Cl  29 0.077    O   66 0.061
     9  Na  0.558    Cl  30 0.151    Cl  49 0.151    Cl  27 0.113    Cl  44 0.101
    10  Na  0.459    Cl  34 0.136    Cl  45 0.095    O   99 0.094    Cl  36 0.077
    11  Na  0.203    O   66 0.077
    12  Na  0.395    Cl  46 0.098    Cl  33 0.093    O   81 0.084    Cl  41 0.055
    13  Na  0.440    Cl  39 0.125    Cl  31 0.087    Cl  27 0.071    O   51 0.066    Cl  42 0.063
    14  Na  0.550    Cl  39 0.169    Cl  28 0.138    Cl  40 0.113    Cl  31 0.094
    15  Na  0.530    Cl  49 0.155    Cl  41 0.141    Cl  46 0.105    Cl  44 0.085
    16  Na  0.486    Cl  30 0.141    Cl  32 0.133    Cl  50 0.112    O   96 0.076
    17  Na  0.579    Cl  44 0.125    Cl  37 0.121    Cl  30 0.098    Cl  32 0.093    Cl  43 0.084
    18  Na  0.556    Cl  28 0.166    Cl  50 0.130    Cl  31 0.107    Cl  48 0.104
    19  Na  0.386    Cl  49 0.115    Cl  46 0.107    Cl  27 0.105    O   51 0.054
    20  Na  0.414    Cl  26 0.092    Cl  45 0.083    Cl  35 0.073    Cl  36 0.062
    21  Na  0.528    Cl  33 0.175    Cl  41 0.158    Cl  29 0.152
    22  Na  0.557    Cl  48 0.131    Cl  36 0.111    Cl  50 0.106    Cl  32 0.085    Cl  43 0.069
    23  Na  0.389    Cl  26 0.113    Cl  42 0.085    Cl  40 0.083
    24  Na  0.442    Cl  38 0.116    Cl  36 0.085    Cl  48 0.084    O   99 0.051    Cl  26 0.051
    25  Na  0.518    Cl  34 0.152    Cl  29 0.138    Cl  45 0.101    Cl  37 0.089
    26  Cl  0.452    Na  23 0.113    Na  20 0.092    Na   6 0.071    Na  24 0.051
    27  Cl  0.464    Na   7 0.114    Na   9 0.113    Na  19 0.105    Na  13 0.071
    28  Cl  0.441    Na  18 0.166    Na   1 0.142    Na  14 0.138
    29  Cl  0.479    Na  21 0.152    Na  25 0.138    Na   2 0.103    Na   8 0.077
    30  Cl  0.470    Na   9 0.151    Na  16 0.141    Na  17 0.098    Na   7 0.070
    31  Cl  0.479    Na   7 0.146    Na  18 0.107    Na  14 0.094    Na  13 0.087
    32  Cl  0.473    Na   3 0.148    Na  16 0.133    Na  17 0.093    Na  22 0.085
    33  Cl  0.433    Na  21 0.175    Na   8 0.102    Na  12 0.093
    34  Cl  0.445    Na  25 0.152    Na   3 0.147    Na  10 0.136
    35  Cl  0.452    Na   4 0.110    Na  20 0.073    Na   2 0.073
    36  Cl  0.477    Na  22 0.111    Na   3 0.106    Na  24 0.085    Na  10 0.077    Na  20 0.062
    37  Cl  0.484    Na  17 0.121    Na   2 0.102    Na   3 0.098    Na  25 0.089
    38  Cl  0.413    Na   1 0.160    Na   6 0.119    Na  24 0.116
    39  Cl  0.415    Na  14 0.169    Na  13 0.125    Na   5 0.115
    40  Cl  0.477    Na  14 0.113    Na   1 0.112    Na  23 0.083    Na   5 0.063    Na   6 0.060
    41  Cl  0.476    Na  21 0.158    Na  15 0.141    Na   2 0.114    Na  12 0.055
    42  Cl  0.478    Na   4 0.116    Na  23 0.085    Na   5 0.084    Na  13 0.063
    43  Cl  0.474    Na  17 0.084    Na   7 0.074    Na   4 0.072    Na  22 0.069
    44  Cl  0.480    Na  17 0.125    Na   2 0.112    Na   9 0.101    Na  15 0.085
    45  Cl  0.452    Na   8 0.109    Na  25 0.101    Na  10 0.095    Na  20 0.083
    46  Cl  0.449    Na  19 0.107    Na  15 0.105    Na  12 0.098    Na   4 0.058
    47  Cl  0.390    Na   5 0.169    Na   6 0.145
    48  Cl  0.478    Na  22 0.131    Na  18 0.104    Na   1 0.091    Na  24 0.084
    49  Cl  0.417    Na  15 0.155    Na   9 0.151    Na  19 0.115
    50  Cl  0.466    Na  18 0.130    Na  16 0.112    Na  22 0.106    Na   7 0.101
    51  O   2.010    C   53 0.986    H   52 0.849    Na  13 0.066    Na  19 0.054
    52  H   0.880    O   51 0.849
    53  C   3.943    C   56 1.007    O   51 0.986    H   55 0.970    H   54 0.970
    54  H   0.996    C   53 0.970
    55  H   0.993    C   53 0.970
    56  C   3.993    C   59 1.017    C   53 1.007    H   57 0.976    H   58 0.966
    57  H   0.997    C   56 0.976
    58  H   0.998    C   56 0.966
    59  C   3.995    C   62 1.027    C   56 1.017    H   60 0.979    H   61 0.973
    60  H   0.997    C   59 0.979
    61  H   0.999    C   59 0.973
    62  C   3.989    C   59 1.027    H   65 0.989    H   64 0.989    H   63 0.984
    63  H   0.998    C   62 0.984
    64  H   0.997    C   62 0.989
    65  H   0.998    C   62 0.989
    66  O   1.993    C   68 0.966    H   67 0.846    Na  11 0.077    Na   8 0.061
    67  H   0.870    O   66 0.846
    68  C   3.929    C   71 1.013    H   70 0.969    H   69 0.966    O   66 0.966
    69  H   0.994    C   68 0.966
    70  H   0.994    C   68 0.969
    71  C   3.987    C   68 1.013    C   74 1.007    H   73 0.961    H   72 0.951
    72  H   0.992    C   71 0.951
    73  H   0.992    C   71 0.961
    74  C   3.995    C   77 1.020    C   71 1.007    H   76 0.975    H   75 0.972
    75  H   0.995    C   74 0.972
    76  H   0.994    C   74 0.975
    77  C   3.989    C   74 1.020    H   79 0.986    H   78 0.978    H   80 0.970
    78  H   0.997    C   77 0.978
    79  H   0.998    C   77 0.986
    80  H   0.997    C   77 0.970
    81  O   1.991    C   83 0.971    H   82 0.830    Na  12 0.084
    82  H   0.877    O   81 0.830
    83  C   3.935    C   86 1.013    O   81 0.971    H   85 0.963    H   84 0.962
    84  H   0.996    C   83 0.962
    85  H   0.994    C   83 0.963
    86  C   3.990    C   83 1.013    C   89 1.009    H   87 0.971    H   88 0.964
    87  H   0.997    C   86 0.971
    88  H   0.994    C   86 0.964
    89  C   3.990    C   92 1.021    C   86 1.009    H   91 0.977    H   90 0.959
    90  H   0.994    C   89 0.959
    91  H   0.997    C   89 0.977
    92  C   3.994    C   89 1.021    H   93 0.987    H   94 0.987    H   95 0.982
    93  H   0.998    C   92 0.987
    94  H   0.998    C   92 0.987
    95  H   0.998    C   92 0.982
    96  O   1.893    H   98 0.915    H   97 0.895    Na  16 0.076
    97  H   0.902    O   96 0.895
    98  H   0.912    O   96 0.915
    99  O   1.894    H  100 0.881    H  101 0.851    Na  10 0.094    Na  24 0.051
   100  H   0.886    O   99 0.881
   101  H   0.869    O   99 0.851
 MOs/occ written to file <molden.input>
 
molecular dipole:
                 x           y           z       tot (Debye)
 q only:       -2.032      -1.008       3.730
   full:       -0.763      -1.392      -2.004       6.498
molecular quadrupole (traceless):
                xx          xy          yy          xz          yz          zz
 q only:      -59.116     -14.699      24.938     -33.594       1.215      34.178
  q+dip:      -40.956      -0.715      -5.567     -35.146     -19.784      46.523
   full:      -44.625      -0.365      -2.111     -35.697     -19.862      46.736

SCC energy    :    -186.9442278
rep           :       0.8104992
ES            :       1.9141205
AES           :      -0.0548193
AXC           :       0.0103833
disp          :      -0.2108390
XB            :       0.0000000
fix           :       0.0000000
total E       :    -186.1225915
atomizationE  :      18.2454665    11449.20
(atE without considering molecular charge,
 total energy contains solvation terms)
H-L gap (eV)  :          2.7422
           ------------------------------------------------- 
          |                 ===============                 |
          |                   A N C O P T                   |
          |                 ===============                 |
          |          Approximate Normal Coordinate          |
          |           Rational Function Optimizer           |
           ------------------------------------------------- 
dumping coords to <xtbopt.coord> and <xtbopt.log>
 optlevel               0
 Maxcycle             303
 Maxmicro              25
 Econv         5.000000000000000E-006
 Gconv         1.000000000000000E-003
 Maxdispl       1.00000000000000     
 Hlow          5.000000000000000E-003
 S6             20.0000000000000     
 Nvar              297

generating ANC from model Hessian ...
 Shifting diagonal of input Hessian by   2.326906204561767E-002
 Lowest  eigenvalues of input Hessian
    0.005000    0.007381    0.007628    0.007883    0.008239    0.008428
    0.008501    0.009089    0.009713    0.010043    0.010296    0.010318
    0.010558    0.010964    0.011023    0.011179    0.011422    0.011795
 Highest eigenvalues
    1.314681    1.410796    1.448615    1.467884    1.468369    1.485690
 
cpu  time for ANC gen    0.07 s
wall time for ANC gen    0.07 s
................................................................................
.............................. CYCLE    1 ......................................
................................................................................
   1   -186.9442278 -0.186944E+03  0.574E-04    2.74       0.0  T
   2   -186.9442278 -0.140653E-08  0.503E-04    2.74      19.8  T
   3   -186.9442278 -0.967844E-09  0.477E-04    2.74      20.8  T
speedup  0.99
cpu  time for SCC    0.13 s
wall time for SCC    0.13 s
speedup  1.00
cpu  time for grad    0.43 s
wall time for grad    0.44 s
 E :   -186.12259165  G :  0.000069    pred/act E change:  0.000D+00 -0.154D-06
Maxdispl :   0.0024   ||displ|| :   0.0052   Lambda : -0.293D-06
Largest |displ|/coords:  0.0024 (   5)  0.0023 (   2)  0.0015 (  13)

   *** GEOMETRY OPTIMIZATION CONVERGED AFTER 1 ITERATIONS ***

------------------------------------------------------------------------
 total energy gain (kcal):      0.0000
------------------------------------------------------------------------
================
 final structure:
================
$coord
        8.96270779003778        7.62107397458602       -0.07511992854997      Na
       -7.30568342445095        0.48300216096296       -3.69701905684447      Na
       -4.56648323970019        9.24820720616604       -6.75608858309348      Na
       -0.71512647327457       -1.39390540289675       -3.59112802441762      Na
        6.20781322013639       -0.94477747959529        3.14934996899695      Na
        4.61607368364521        5.32220908533732        4.61417270551713      Na
        3.72276678543868        0.85949162090357       -8.34895984479932      Na
       -6.75327951748849        2.69229787233074        2.83276282554039      Na
       -1.17461742275651       -3.58837271951642       -9.96819820896593      Na
       -3.93584489636979       11.02694856624846       -0.22344660540553      Na
       -0.52404579729790        1.03558401803857        3.35518405907733      Na
       -4.89719831381158       -3.85225746531408        1.35096126611829      Na
        5.71484011192637       -3.43350279401146       -3.04618232468721      Na
       10.60571389701600        1.09259985041211       -1.52446490619102      Na
       -5.54737883424760       -5.93616353850874       -5.30337235699246      Na
        1.34468629078202        5.01664577936478      -12.82187964283172      Na
       -2.95501682021115        2.83384432636234       -8.54034897969185      Na
        8.46999489802997        5.23898240600309       -6.38851156678059      Na
        0.84625097648822       -7.68325483600308       -5.20720960047497      Na
       -2.44796307484288        4.99409668338452       -2.02894792265081      Na
      -11.18356817543813       -1.70233911771063        0.85414587912224      Na
        2.02531693332266        7.38840496753783       -6.83075260712155      Na
        4.17311618611174        3.12552400549149       -1.75379715700968      Na
        2.45576861446592        9.46569649530065       -0.26344644104034      Na
       -8.95042401798169        6.93078780059113       -2.08635537127697      Na
        0.99080540571842        5.09168106914076        1.32964773870361      Cl
        2.51852970011844       -3.59420530907451       -6.76093634268336      Cl
       11.95307207020765        5.43018828736163       -3.18410453992946      Cl
      -10.52313621722659        2.67621479455345       -0.57462317000988      Cl
        0.14089233418265        0.60865541619434      -11.77925547010703      Cl
        7.14948738747419        0.81179226224165       -4.97441497424831      Cl
       -1.68682885286703        7.37746619084221      -10.11607528061393      Cl
       -8.08397869905476       -1.70277909558434        4.25627596591618      Cl
       -7.42306276729225       11.19959795030236       -3.43824290041335      Cl
       -3.77431197018067        0.58674144396919       -0.32941159405321      Cl
       -0.91114633448395        9.58497814893575       -3.60887424615425      Cl
       -6.09509286096666        4.84071333858713       -5.40878977945738      Cl
        5.76532904040979        9.64472077191206        3.08861504118178      Cl
        9.14292593794134       -3.19278253954811        0.20223208718906      Cl
        7.72858065238843        3.31793670970189        1.64970469817841      Cl
       -8.59564474774377       -4.12619120118111       -2.16041619804145      Cl
        2.59590562499035       -1.15652819490633       -0.10156313615494      Cl
        0.64077754907114        2.98185383409474       -5.20282182803091      Cl
       -4.34371981449793       -1.55357277166198       -6.93534826045031      Cl
       -5.55313023219507        6.92341400363661        1.40520054283633      Cl
       -2.08472533425975       -6.04045878767693       -1.84795177622515      Cl
        3.25618572391728        1.11311448837097        6.23190531683021      Cl
        5.47765078466078        7.62670035177067       -3.47717783026807      Cl
       -2.56368936395869       -7.89421024419046       -8.40104447179839      Cl
        5.28769798906746        5.30365703102775      -10.00791323769720      Cl
        3.75179947504498       -6.85197416216200       -1.70783402644023      O 
        2.17643725179854       -6.59210721345719       -0.80233489082222      H 
        4.68600170813400       -9.24653966236945       -0.95032794611847      C 
        4.56982839637442       -9.44676654800240        1.10905378076360      H 
        6.67716995415497       -9.31711208528543       -1.48885796159903      H 
        3.26267523414154      -11.40223405692873       -2.23091589113500      C 
        3.72121436597748      -13.17679477463019       -1.28877061050414      H 
        1.23070564504331      -11.09277555378727       -2.00094187980598      H 
        3.92154774792339      -11.62082338053795       -5.02875435902673      C 
        5.80653283828963      -12.43934212313316       -5.20960773234343      H 
        3.99648978563094       -9.74524879710878       -5.89266669232030      H 
        2.04144549395581      -13.24941839278549       -6.46238354618297      C 
        0.13989606775142      -12.48288324840743       -6.32957417798862      H 
        2.54948173583910      -13.36206923015993       -8.44812311513522      H 
        2.01374628741108      -15.15527418653453       -5.69420463618548      H 
       -3.64909167883667        1.64662141453467        5.83411472239565      O 
       -4.46904689891393        0.08603529754697        6.31789889776297      H 
       -3.18121786963393        2.98172829998419        8.13537592113021      C 
       -1.71953740868362        2.01445393409106        9.23467999419083      H 
       -4.91389172494411        3.09059910498811        9.26507832572862      H 
       -2.27259346118801        5.62762068804793        7.50461896476190      C 
       -0.58135147873739        5.44463852484169        6.34687145039124      H 
       -3.75069781578156        6.59130247954572        6.44318428793775      H 
       -1.61750128867881        7.15547400104419        9.85475639692027      C 
       -0.21590176325629        6.12379730561757       10.96110889065774      H 
       -3.30515783813220        7.39580443045400       11.01736198017224      H 
       -0.55733783734836        9.74039429289811        9.16383465921041      C 
       -1.93638400413818       10.80397367139111        8.06826994312165      H 
       -0.12558108816131       10.81655866407102       10.85727279798695      H 
        1.18588596029043        9.51870519892724        8.08869740229446      H 
       -1.18973613277369       -3.41487675458462        3.54577811179214      O 
       -0.05232219483802       -3.39222195265161        2.10510239850518      H 
        0.05729581939103       -4.98757218138310        5.35347307217385      C 
        2.07444853849255       -4.51590863794225        5.41904451738748      H 
       -0.14911831703513       -6.97800516798494        4.81844770817113      H 
       -1.04449202278766       -4.56490610101026        7.97039906858103      C 
        0.17035414118282       -5.49517062804940        9.35036359557584      H 
       -0.98649226987348       -2.54253048404221        8.34939885164073      H 
       -3.74158611453325       -5.54690862134424        8.25786606795133      C 
       -4.88223910594694       -4.90487106073672        6.66891271865866      H 
       -4.55204967849752       -4.76818606026259        9.98530037601206      H 
       -3.87813526997795       -8.41926162059196        8.39242500212761      C 
       -2.72755073856479       -9.12839479667838        9.94148999531458      H 
       -5.81747092824040       -9.01990801209060        8.69978292986154      H 
       -3.22059381920391       -9.27483744070839        6.64451544986684      H 
        3.73371930644919        6.57644280433747      -15.61587725303680      O 
        5.23925839364261        6.72678727822662      -14.59517815391497      H 
        4.18561915367847        7.26502535720864      -17.23320532747885      H 
       -0.81562492528046       10.60701005213697        2.59628032315089      O 
        0.12062144633613       11.33447675752800        3.98034331687375      H 
       -1.15726343947140        8.88795192548155        3.14249235075239      H 
$end
 
 Bond Distances (Angstroems)
 ---------------------------
Na1-Na6=3.5956       Na1-Na14=3.6441      Na1-Na18=3.5803      Na1-Na23=3.5878      Na1-Na24=3.5804      Na1-Cl28=2.5603      
Na1-Cl38=2.6101      Na1-Cl40=2.5387      Na1-Cl48=2.5772      Na2-Na4=3.6267       Na2-Na8=3.6595       Na2-Na12=3.7447      
Na2-Na15=3.6231      Na2-Na17=3.6629      Na2-Na20=3.6174      Na2-Na21=3.3688      Na2-Na25=3.6230      Na2-Cl29=2.6412      
Na2-Cl35=2.5828      Na2-Cl37=2.5590      Na2-Cl41=2.6601      Na2-Cl44=2.5602      Na3-Na10=3.5983      Na3-Na17=3.6249      
Na3-Na20=3.5471      Na3-Na22=3.6246      Na3-Na25=3.6045      Na3-Cl32=2.5423      Na3-Cl34=2.5365      Na3-Cl36=2.5587      
Na3-Cl37=2.5695      Na4-Na2=3.6267       Na4-Na7=3.6436       Na4-Na9=3.5771       Na4-Na11=3.8955      Na4-Na12=3.6646      
Na4-Na13=3.5813      Na4-Na15=3.6246      Na4-Na17=3.6427      Na4-Na19=3.5342      Na4-Na20=3.5988      Na4-Na23=3.6546      
Na4-Cl27=2.6641      Na4-Cl35=2.5881      Na4-Cl42=2.5487      Na4-Cl43=2.5698      Na4-Cl44=2.6127      Na4-Cl46=2.7244      
Na5-Na6=3.5083       Na5-Na11=3.7149      Na5-Na13=3.5428      Na5-Na14=3.5631      Na5-Na23=3.5399      Na5-Cl39=2.5019      
Na5-Cl40=2.5230      Na5-Cl42=2.5740      Na5-Cl47=2.5073      Na6-Na1=3.5956       Na6-Na5=3.5083       Na6-Na11=3.6039      
Na6-Na23=3.5723      Na6-Na24=3.5745      Na6-Cl26=2.5916      Na6-Cl38=2.5007      Na6-Cl40=2.5097      Na6-Cl47=2.4924      
Na7-Na4=3.6436       Na7-Na9=3.6042       Na7-Na13=3.7612      Na7-Na16=3.4678      Na7-Na17=3.6863      Na7-Na18=3.5718      
Na7-Na22=3.6591      Na7-Na23=3.6980      Na7-Cl27=2.5820      Na7-Cl30=2.6278      Na7-Cl31=2.5451      Na7-Cl43=2.5871      
Na7-Cl50=2.6433      Na8-Na2=3.6595       Na8-Na11=3.4221      Na8-Na12=3.6842      Na8-Na20=3.6460      Na8-Na21=3.4642      
Na8-Na25=3.6275      Na8-Cl29=2.6891      Na8-Cl33=2.5441      Na8-Cl35=2.5547      Na8-Cl45=2.4469      Na8-O66=2.3510       
Na9-Na4=3.5771       Na9-Na7=3.6042       Na9-Na15=3.6044      Na9-Na17=3.6067      Na9-Na19=3.4909      Na9-Cl27=2.5884      
Na9-Cl30=2.5171      Na9-Cl44=2.5588      Na9-Cl49=2.5337      Na10-Na3=3.5983      Na10-Na20=3.4241     Na10-Na24=3.4818     
Na10-Na25=3.5654     Na10-Cl34=2.5115     Na10-Cl36=2.5206     Na10-Cl45=2.4881     Na10-O99=2.2365      Na11-Na4=3.8955      
Na11-Na5=3.7149      Na11-Na6=3.6039      Na11-Na8=3.4221      Na11-Na12=3.6291     Na11-Na20=3.6800     Na11-Na23=3.8355     
Na11-Cl26=2.5295     Na11-Cl35=2.6108     Na11-Cl42=2.7235     Na11-Cl47=2.5141     Na11-O66=2.1354      Na11-O81=2.3834      
Na11-H82=2.4474      Na12-Na2=3.7447      Na12-Na4=3.6646      Na12-Na8=3.6842      Na12-Na11=3.6291     Na12-Na15=3.7060     
Na12-Na21=3.5256     Na12-Cl33=2.5498     Na12-Cl35=2.5810     Na12-Cl41=2.7026     Na12-Cl46=2.5341     Na12-O81=2.2916      
Na13-Na4=3.5813      Na13-Na5=3.5428      Na13-Na7=3.7612      Na13-Na14=3.6171     Na13-Na19=3.6059     Na13-Na23=3.6305     
Na13-Cl27=2.5947     Na13-Cl31=2.5815     Na13-Cl39=2.5024     Na13-Cl42=2.5698     Na13-O51=2.2030      Na14-Na1=3.6441      
Na14-Na5=3.5631      Na14-Na13=3.6171     Na14-Na18=3.5661     Na14-Na23=3.5720     Na14-Cl28=2.5590     Na14-Cl31=2.5885     
Na14-Cl39=2.5645     Na14-Cl40=2.5546     Na15-Na2=3.6231      Na15-Na4=3.6246      Na15-Na9=3.6044      Na15-Na12=3.7060     
Na15-Na19=3.5078     Na15-Cl41=2.5071     Na15-Cl44=2.5554     Na15-Cl46=2.5892     Na15-Cl49=2.5007     Na16-Na7=3.4678      
Na16-Na17=3.4124     Na16-Na22=3.4287     Na16-Cl30=2.4802     Na16-Cl32=2.4868     Na16-Cl50=2.5679     Na16-O96=2.1132      
Na16-H97=2.4386      Na17-Na2=3.6629      Na17-Na3=3.6249      Na17-Na4=3.6427      Na17-Na7=3.6863      Na17-Na9=3.6067      
Na17-Na16=3.4124     Na17-Na20=3.6403     Na17-Na22=3.6842     Na17-Cl30=2.6473     Na17-Cl32=2.6319     Na17-Cl37=2.5759     
Na17-Cl43=2.5973     Na17-Cl44=2.5791     Na18-Na1=3.5803      Na18-Na7=3.5718      Na18-Na14=3.5661     Na18-Na22=3.6027     
Na18-Na23=3.5265     Na18-Cl28=2.5066     Na18-Cl31=2.5567     Na18-Cl48=2.5451     Na18-Cl50=2.5506     Na19-Na4=3.5342      
Na19-Na9=3.4909      Na19-Na13=3.6059     Na19-Na15=3.5078     Na19-Cl27=2.4782     Na19-Cl46=2.5142     Na19-Cl49=2.4749     
Na19-O51=2.4468      Na19-C56=2.8264      Na19-H58=2.4850      Na19-C59=2.6456      Na19-H61=2.0251      Na20-Na2=3.6174      
Na20-Na3=3.5471      Na20-Na4=3.5988      Na20-Na8=3.6460      Na20-Na10=3.4241     Na20-Na11=3.6800     Na20-Na17=3.6403     
Na20-Na22=3.6967     Na20-Na23=3.6435     Na20-Na24=3.6340     Na20-Na25=3.5905     Na20-Cl26=2.5442     Na20-Cl35=2.5963     
Na20-Cl36=2.6949     Na20-Cl37=2.6325     Na20-Cl43=2.5742     Na20-Cl45=2.6542     Na21-Na2=3.3688      Na21-Na8=3.4642      
Na21-Na12=3.5256     Na21-Cl29=2.4622     Na21-Cl33=2.4355     Na21-Cl41=2.4628     Na22-Na3=3.6246      Na22-Na7=3.6591      
Na22-Na16=3.4287     Na22-Na17=3.6842     Na22-Na18=3.6027     Na22-Na20=3.6967     Na22-Na23=3.6876     Na22-Na24=3.6521     
Na22-Cl32=2.6232     Na22-Cl36=2.5831     Na22-Cl43=2.5916     Na22-Cl48=2.5501     Na22-Cl50=2.6503     Na23-Na1=3.5878      
Na23-Na4=3.6546      Na23-Na5=3.5399      Na23-Na6=3.5723      Na23-Na7=3.6980      Na23-Na11=3.8355     Na23-Na13=3.6305     
Na23-Na14=3.5720     Na23-Na18=3.5265     Na23-Na20=3.6435     Na23-Na22=3.6876     Na23-Na24=3.5643     Na23-Cl26=2.5653     
Na23-Cl31=2.6238     Na23-Cl40=2.6065     Na23-Cl42=2.5682     Na23-Cl43=2.6136     Na23-Cl48=2.6423     Na24-Na1=3.5804      
Na24-Na6=3.5745      Na24-Na10=3.4818     Na24-Na20=3.6340     Na24-Na22=3.6521     Na24-Na23=3.5643     Na24-Cl26=2.5825     
Na24-Cl36=2.5125     Na24-Cl38=2.4945     Na24-Cl48=2.5291     Na24-O99=2.3773      Na25-Na2=3.6230      Na25-Na3=3.6045      
Na25-Na8=3.6275      Na25-Na10=3.5654     Na25-Na20=3.5905     Na25-Cl29=2.5301     Na25-Cl34=2.5036     Na25-Cl37=2.5685     
Na25-Cl45=2.5779     Cl26-Na6=2.5916      Cl26-Na11=2.5295     Cl26-Na20=2.5442     Cl26-Na23=2.5653     Cl26-Na24=2.5825     
Cl27-Na4=2.6641      Cl27-Na7=2.5820      Cl27-Na9=2.5884      Cl27-Na13=2.5947     Cl27-Na19=2.4782     Cl28-Na1=2.5603      
Cl28-Na14=2.5590     Cl28-Na18=2.5066     Cl29-Na2=2.6412      Cl29-Na8=2.6891      Cl29-Na21=2.4622     Cl29-Na25=2.5301     
Cl30-Na7=2.6278      Cl30-Na9=2.5171      Cl30-Na16=2.4802     Cl30-Na17=2.6473     Cl31-Na7=2.5451      Cl31-Na13=2.5815     
Cl31-Na14=2.5885     Cl31-Na18=2.5567     Cl31-Na23=2.6238     Cl32-Na3=2.5423      Cl32-Na16=2.4868     Cl32-Na17=2.6319     
Cl32-Na22=2.6232     Cl33-Na8=2.5441      Cl33-Na12=2.5498     Cl33-Na21=2.4355     Cl34-Na3=2.5365      Cl34-Na10=2.5115     
Cl34-Na25=2.5036     Cl35-Na2=2.5828      Cl35-Na4=2.5881      Cl35-Na8=2.5547      Cl35-Na11=2.6108     Cl35-Na12=2.5810     
Cl35-Na20=2.5963     Cl36-Na3=2.5587      Cl36-Na10=2.5206     Cl36-Na20=2.6949     Cl36-Na22=2.5831     Cl36-Na24=2.5125     
Cl37-Na2=2.5590      Cl37-Na3=2.5695      Cl37-Na17=2.5759     Cl37-Na20=2.6325     Cl37-Na25=2.5685     Cl38-Na1=2.6101      
Cl38-Na6=2.5007      Cl38-Na24=2.4945     Cl39-Na5=2.5019      Cl39-Na13=2.5024     Cl39-Na14=2.5645     Cl40-Na1=2.5387      
Cl40-Na5=2.5230      Cl40-Na6=2.5097      Cl40-Na14=2.5546     Cl40-Na23=2.6065     Cl41-Na2=2.6601      Cl41-Na12=2.7026     
Cl41-Na15=2.5071     Cl41-Na21=2.4628     Cl42-Na4=2.5487      Cl42-Na5=2.5740      Cl42-Na11=2.7235     Cl42-Na13=2.5698     
Cl42-Na23=2.5682     Cl43-Na4=2.5698      Cl43-Na7=2.5871      Cl43-Na17=2.5973     Cl43-Na20=2.5742     Cl43-Na22=2.5916     
Cl43-Na23=2.6136     Cl44-Na2=2.5602      Cl44-Na4=2.6127      Cl44-Na9=2.5588      Cl44-Na15=2.5554     Cl44-Na17=2.5791     
Cl45-Na8=2.4469      Cl45-Na10=2.4881     Cl45-Na20=2.6542     Cl45-Na25=2.5779     Cl46-Na4=2.7244      Cl46-Na12=2.5341     
Cl46-Na15=2.5892     Cl46-Na19=2.5142     Cl47-Na5=2.5073      Cl47-Na6=2.4924      Cl47-Na11=2.5141     Cl48-Na1=2.5772      
Cl48-Na18=2.5451     Cl48-Na22=2.5501     Cl48-Na23=2.6423     Cl48-Na24=2.5291     Cl49-Na9=2.5337      Cl49-Na15=2.5007     
Cl49-Na19=2.4749     Cl50-Na7=2.6433      Cl50-Na16=2.5679     Cl50-Na18=2.5506     Cl50-Na22=2.6503     O51-Na13=2.2030      
O51-Na19=2.4468      O51-H52=0.9713       O51-C53=1.4180       H52-O51=0.9713       C53-O51=1.4180       C53-H54=1.0966       
C53-H55=1.0922       C53-C56=1.5257       H54-C53=1.0966       H55-C53=1.0922       C56-Na19=2.8264      C56-C53=1.5257       
C56-H57=1.0905       C56-H58=1.0945       C56-C59=1.5254       H57-C56=1.0905       H58-Na19=2.4850      H58-C56=1.0945       
C59-Na19=2.6456      C59-C56=1.5254       C59-H60=1.0917       C59-H61=1.0935       C59-C62=1.5192       H60-C59=1.0917       
H61-Na19=2.0251      H61-C59=1.0935       C62-C59=1.5192       C62-H63=1.0872       C62-H64=1.0863       C62-H65=1.0875       
H63-C62=1.0872       H64-C62=1.0863       H65-C62=1.0875       O66-Na8=2.3510       O66-Na11=2.1354      O66-H67=0.9674       
O66-C68=1.4295       H67-O66=0.9674       C68-O66=1.4295       C68-H69=1.0948       C68-H70=1.0961       C68-C71=1.5176       
H69-C68=1.0948       H70-C68=1.0961       C71-C68=1.5176       C71-H72=1.0889       C71-H73=1.0897       C71-C74=1.5233       
H72-C71=1.0889       H73-C71=1.0897       C74-C71=1.5233       C74-H75=1.0913       C74-H76=1.0919       C74-C77=1.5230       
H75-C74=1.0913       H76-C74=1.0919       C77-C74=1.5230       C77-H78=1.0888       C77-H79=1.0861       C77-H80=1.0901       
H78-C77=1.0888       H79-C77=1.0861       H80-C77=1.0901       O81-Na11=2.3834      O81-Na12=2.2916      O81-H82=0.9714       
O81-C83=1.4294       H82-Na11=2.4474      H82-O81=0.9714       C83-O81=1.4294       C83-H84=1.0968       C83-H85=1.0961       
C83-C86=1.5191       H84-C83=1.0968       H85-C83=1.0961       C86-C83=1.5191       C86-H87=1.0904       C86-H88=1.0893       
C86-C89=1.5265       H87-C86=1.0904       H88-C86=1.0893       C89-C86=1.5265       C89-H90=1.0894       C89-H91=1.0906       
C89-C92=1.5234       H90-C89=1.0894       H91-C89=1.0906       C92-C89=1.5234       C92-H93=1.0879       C92-H94=1.0866       
C92-H95=1.0870       H93-C92=1.0879       H94-C92=1.0866       H95-C92=1.0870       O96-Na16=2.1132      O96-H97=0.9658       
O96-H98=0.9604       H97-Na16=2.4386      H97-O96=0.9658       H98-O96=0.9604       O99-Na10=2.2365      O99-Na24=2.3773      
O99-H100=0.9644      O99-H101=0.9715      H100-O99=0.9644      H101-O99=0.9715      
 C  H  Rav=1.0908 sigma=0.0033  Rmin=1.0861  Rmax=1.0968    27
 C  C  Rav=1.5226 sigma=0.0030  Rmin=1.5176  Rmax=1.5265     9
 O  H  Rav=0.9675 sigma=0.0039  Rmin=0.9604  Rmax=0.9715     7
 O  C  Rav=1.4256 sigma=0.0054  Rmin=1.4180  Rmax=1.4295     3
 Na H  Rav=2.3491 sigma=0.1878  Rmin=2.0251  Rmax=2.4850     4
 Na C  Rav=2.7360 sigma=0.0904  Rmin=2.6456  Rmax=2.8264     2
 Na O  Rav=2.2820 sigma=0.1104  Rmin=2.1132  Rmax=2.4468     9
 Na Na Rav=3.6033 sigma=0.0879  Rmin=3.3688  Rmax=3.8955    78
 Cl Na Rav=2.5653 sigma=0.0581  Rmin=2.4355  Rmax=2.7244   106
 
 selected bond angles (degree)
 --------------------
Na14-Na1-Na6= 88.69            Na18-Na1-Na6=118.57            Na18-Na1-Na14= 59.15           Na23-Na1-Na6= 59.64            
Na23-Na1-Na14= 59.19           Na23-Na1-Na18= 58.94           Na24-Na1-Na6= 59.75            Na24-Na1-Na14=118.82           
Na24-Na1-Na18= 90.00           Na24-Na1-Na23= 59.64           Cl28-Na1-Na6=133.29            Cl28-Na1-Na14= 44.60           
Cl28-Na1-Na18= 44.43           Cl28-Na1-Na23= 88.70           Cl28-Na1-Na24=134.43           Cl38-Na1-Na6= 44.06            
Cl38-Na1-Na14=132.74           Cl38-Na1-Na18=134.09           Cl38-Na1-Na23= 88.45           Cl38-Na1-Na24= 44.16           
Cl38-Na1-Cl28=177.01           Cl40-Na1-Na6= 44.26            Cl40-Na1-Na14= 44.49           Cl40-Na1-Na18= 90.05           
Cl40-Na1-Na23= 46.57           Cl40-Na1-Na24= 90.41           Cl40-Na1-Cl28= 89.07           Cl40-Na1-Cl38= 88.32           
Cl48-Na1-Na6= 91.42            Cl48-Na1-Na14= 91.42           Cl48-Na1-Na18= 45.29           Cl48-Na1-Na23= 47.34           
Cl48-Na1-Na24= 44.93           Cl48-Na1-Cl28= 89.65           Cl48-Na1-Cl38= 89.07           Cl48-Na1-Cl40= 93.90           
Na8-Na2-Na4= 89.78             Na12-Na2-Na4= 59.60            Na12-Na2-Na8= 59.67            Na15-Na2-Na4= 59.99            
Na15-Na2-Na8=120.04            Na15-Na2-Na12= 60.37           Na17-Na2-Na4= 59.96            Na17-Na2-Na8=120.13            
Na17-Na2-Na12=119.56           Na17-Na2-Na15= 89.59           Na20-Na2-Na4= 59.58            Na20-Na2-Na8= 60.13            
Na20-Na2-Na12= 89.33           Na20-Na2-Na15=119.57           Na20-Na2-Na17= 60.00           Na21-Na2-Na4=118.73            
Na21-Na2-Na8= 58.89            Na21-Na2-Na12= 59.14           Na21-Na2-Na15= 90.13           Na21-Na2-Na17=178.57           
Na21-Na2-Na20=119.01           Na25-Na2-Na4=119.03            Na25-Na2-Na8= 59.75            Na25-Na2-Na12=119.40           
Na25-Na2-Na15=179.02           Na25-Na2-Na17= 89.76           Na25-Na2-Na20= 59.46           Na25-Na2-Na21= 90.50           
Cl29-Na2-Na4=136.94            Cl29-Na2-Na8= 47.19            Cl29-Na2-Na12= 92.43           Cl29-Na2-Na15=136.41           
Cl29-Na2-Na17=133.92           Cl29-Na2-Na20= 90.89           Cl29-Na2-Na21= 46.44           Cl29-Na2-Na25= 44.29           
Cl35-Na2-Na4= 45.52            Cl35-Na2-Na8= 44.27            Cl35-Na2-Na12= 43.50           Cl35-Na2-Na15= 89.77           
Cl35-Na2-Na17= 91.19           Cl35-Na2-Na20= 45.85           Cl35-Na2-Na21= 87.41           Cl35-Na2-Na25= 89.51           
Cl35-Na2-Cl29= 91.46           Cl37-Na2-Na4= 90.66            Cl37-Na2-Na8= 91.51            Cl37-Na2-Na12=136.00           
Cl37-Na2-Na15=134.23           Cl37-Na2-Na17= 44.68           Cl37-Na2-Na20= 46.67           Cl37-Na2-Na21=135.63           
Cl37-Na2-Na25= 45.15           Cl37-Na2-Cl29= 89.25           Cl37-Na2-Cl35= 92.52           Cl41-Na2-Na4= 89.48            
Cl41-Na2-Na8= 91.42            Cl41-Na2-Na12= 46.18           Cl41-Na2-Na15= 43.78           Cl41-Na2-Na17=133.36           
Cl41-Na2-Na20=135.47           Cl41-Na2-Na21= 46.40           Cl41-Na2-Na25=136.88           Cl41-Na2-Cl29= 92.65           
Cl41-Na2-Cl35= 89.67           Cl41-Na2-Cl37=177.07           Cl44-Na2-Na4= 46.08            Cl44-Na2-Na8=135.85            
Cl44-Na2-Na12= 90.64           Cl44-Na2-Na15= 44.85           Cl44-Na2-Na17= 44.75           Cl44-Na2-Na20= 90.35           
Cl44-Na2-Na21=134.99           Cl44-Na2-Na25=134.50           Cl44-Na2-Cl29=176.70           Cl44-Na2-Cl35= 91.59           
Cl44-Na2-Cl37= 89.38           Cl44-Na2-Cl41= 88.61           Na17-Na3-Na10=118.25           Na20-Na3-Na10= 57.26           
Na20-Na3-Na17= 60.99           Na22-Na3-Na10= 89.56           Na22-Na3-Na17= 61.09           Na22-Na3-Na20= 62.04           
Na25-Na3-Na10= 59.34           Na25-Na3-Na17= 90.65           Na25-Na3-Na20= 60.27           Na25-Na3-Na22=122.31           
Cl32-Na3-Na10=135.90           Cl32-Na3-Na17= 46.55           Cl32-Na3-Na20= 93.25           Cl32-Na3-Na22= 46.36           
Cl32-Na3-Na25=137.12           Cl34-Na3-Na10= 44.26           Cl34-Na3-Na17=134.56           Cl34-Na3-Na20= 87.63           
Cl34-Na3-Na22=133.76           Cl34-Na3-Na25= 43.98           Cl34-Na3-Cl32=178.89           Cl36-Na3-Na10= 44.47           
Cl36-Na3-Na17= 93.26           Cl36-Na3-Na20= 49.18           Cl36-Na3-Na22= 45.45           Cl36-Na3-Na25= 93.67           
Cl36-Na3-Cl32= 91.67           Cl36-Na3-Cl34= 88.37           Cl37-Na3-Na10= 90.00           Cl37-Na3-Na17= 45.28           
Cl37-Na3-Na20= 47.76           Cl37-Na3-Na22= 93.41           Cl37-Na3-Na25= 45.44           Cl37-Na3-Cl32= 91.68           
Cl37-Na3-Cl34= 89.42           Cl37-Na3-Cl36= 96.93           Na7-Na4-Na2=121.30             Na9-Na4-Na2= 90.51             
Na9-Na4-Na7= 59.88             Na11-Na4-Na2= 87.09            Na11-Na4-Na7=121.82            Na11-Na4-Na9=177.57            
Na12-Na4-Na2= 61.80            Na12-Na4-Na7=176.90            Na12-Na4-Na9=121.13            Na12-Na4-Na11= 57.28           
Na13-Na4-Na2=175.90            Na13-Na4-Na7= 62.74            Na13-Na4-Na9= 92.45            Na13-Na4-Na11= 89.93           
Na13-Na4-Na12=114.16           Na15-Na4-Na2= 59.95            Na15-Na4-Na7=119.93            Na15-Na4-Na9= 60.06            
Na15-Na4-Na11=118.23           Na15-Na4-Na12= 61.11           Na15-Na4-Na13=119.38           Na17-Na4-Na2= 60.51            
Na17-Na4-Na7= 60.79            Na17-Na4-Na9= 59.93            Na17-Na4-Na11=118.96           Na17-Na4-Na12=122.32           
Na17-Na4-Na13=123.51           Na17-Na4-Na15= 89.89           Na19-Na4-Na2=118.62            Na19-Na4-Na7= 89.44            
Na19-Na4-Na9= 58.80            Na19-Na4-Na11=122.21           Na19-Na4-Na12= 88.83           Na19-Na4-Na13= 60.89           
Na19-Na4-Na15= 58.66           Na19-Na4-Na17=118.72           Na20-Na4-Na2= 60.08            Na20-Na4-Na7= 90.89            
Na20-Na4-Na9=120.29            Na20-Na4-Na11= 58.66           Na20-Na4-Na12= 90.90           Na20-Na4-Na13=120.44           
Na20-Na4-Na15=120.04           Na20-Na4-Na17= 60.35           Na20-Na4-Na19=178.60           Na23-Na4-Na2=120.37            
Na23-Na4-Na7= 60.89            Na23-Na4-Na9=120.77            Na23-Na4-Na11= 60.96           Na23-Na4-Na12=118.03           
Na23-Na4-Na13= 60.22           Na23-Na4-Na15=178.94           Na23-Na4-Na17= 91.13           Na23-Na4-Na19=121.01           
Na23-Na4-Na20= 60.30           Cl27-Na4-Na2=136.69            Cl27-Na4-Na7= 45.09            Cl27-Na4-Na9= 46.19            
Cl27-Na4-Na11=136.19           Cl27-Na4-Na12=133.01           Cl27-Na4-Na13= 46.27           Cl27-Na4-Na15= 90.34           
Cl27-Na4-Na17= 91.42           Cl27-Na4-Na19= 44.43           Cl27-Na4-Na20=135.96           Cl27-Na4-Na23= 89.94           
Cl35-Na4-Na2= 45.40            Cl35-Na4-Na7=137.01            Cl35-Na4-Na9=135.90            Cl35-Na4-Na11= 41.69           
Cl35-Na4-Na12= 44.77           Cl35-Na4-Na13=131.50           Cl35-Na4-Na15= 89.66           Cl35-Na4-Na17= 91.56           
Cl35-Na4-Na19=133.55           Cl35-Na4-Na20= 46.13           Cl35-Na4-Na23= 90.02           Cl35-Na4-Cl27=177.02           
Cl42-Na4-Na2=131.21            Cl42-Na4-Na7= 92.37            Cl42-Na4-Na9=138.27            Cl42-Na4-Na11= 44.13           
Cl42-Na4-Na12= 85.16           Cl42-Na4-Na13= 45.84           Cl42-Na4-Na15=134.33           Cl42-Na4-Na17=135.59           
Cl42-Na4-Na19= 93.50           Cl42-Na4-Na20= 87.85           Cl42-Na4-Na23= 44.63           Cl42-Na4-Cl27= 92.07           
Cl42-Na4-Cl35= 85.81           Cl43-Na4-Na2= 90.95            Cl43-Na4-Na7= 45.24            Cl43-Na4-Na9= 89.91            
Cl43-Na4-Na11= 90.49           Cl43-Na4-Na12=136.50           Cl43-Na4-Na13= 91.89           Cl43-Na4-Na15=135.36           
Cl43-Na4-Na17= 45.48           Cl43-Na4-Na19=134.66           Cl43-Na4-Na20= 45.65           Cl43-Na4-Na23= 45.65           
Cl43-Na4-Cl27= 90.32           Cl43-Na4-Cl35= 91.78           Cl43-Na4-Cl42= 90.24           Cl44-Na4-Na2= 44.90            
Cl44-Na4-Na7= 90.93            Cl44-Na4-Na9= 45.62            Cl44-Na4-Na11=131.98           Cl44-Na4-Na12= 91.61           
Cl44-Na4-Na13=137.99           Cl44-Na4-Na15= 44.82           Cl44-Na4-Na17= 45.07           Cl44-Na4-Na19= 88.71           
Cl44-Na4-Na20= 89.93           Cl44-Na4-Na23=136.18           Cl44-Na4-Cl27= 91.80           Cl44-Na4-Cl35= 90.29           
Cl44-Na4-Cl42=176.04           Cl44-Na4-Cl43= 90.55           Cl46-Na4-Na2= 89.80            Cl46-Na4-Na7=134.49            
Cl46-Na4-Na9= 90.48            Cl46-Na4-Na11= 89.16           Cl46-Na4-Na12= 43.72           Cl46-Na4-Na13= 87.33           
Cl46-Na4-Na15= 45.45           Cl46-Na4-Na17=135.33           Cl46-Na4-Na19= 45.11           Cl46-Na4-Na20=134.60           
Cl46-Na4-Na23=133.54           Cl46-Na4-Cl27= 89.40           Cl46-Na4-Cl35= 88.47           Cl46-Na4-Cl42= 88.97           
Cl46-Na4-Cl43=179.15           Cl46-Na4-Cl44= 90.27           Na11-Na5-Na6= 59.78            Na13-Na5-Na6=122.56            
Na13-Na5-Na11= 93.52           Na14-Na5-Na6= 91.38            Na14-Na5-Na11=124.15           Na14-Na5-Na13= 61.20           
Na23-Na5-Na6= 60.91            Na23-Na5-Na11= 63.78           Na23-Na5-Na13= 61.67           Na23-Na5-Na14= 60.38           
Cl39-Na5-Na6=137.41            Cl39-Na5-Na11=138.39           Cl39-Na5-Na13= 44.94           Cl39-Na5-Na14= 46.03           
Cl39-Na5-Na23= 91.22           Cl40-Na5-Na6= 45.65            Cl40-Na5-Na11= 93.60           Cl40-Na5-Na13= 93.71           
Cl40-Na5-Na14= 45.80           Cl40-Na5-Na23= 47.35           Cl40-Na5-Cl39= 91.78           Cl42-Na5-Na6= 90.60            
Cl42-Na5-Na11= 47.14           Cl42-Na5-Na13= 46.42           Cl42-Na5-Na14= 91.96           Cl42-Na5-Na23= 46.43           
Cl42-Na5-Cl39= 91.36           Cl42-Na5-Cl40= 93.76           Cl47-Na5-Na6= 45.26            Cl47-Na5-Na11= 42.36           
Cl47-Na5-Na13=135.86           Cl47-Na5-Na14=136.64           Cl47-Na5-Na23= 91.32           Cl47-Na5-Cl39=177.17           
Cl47-Na5-Cl40= 90.86           Cl47-Na5-Cl42= 89.49           Na5-Na6-Na1= 90.79             Na11-Na6-Na1=124.62            
Na11-Na6-Na5= 62.96            Na23-Na6-Na1= 60.07            Na23-Na6-Na5= 59.98            Na23-Na6-Na11= 64.61           
Na24-Na6-Na1= 59.91            Na24-Na6-Na5=119.81            Na24-Na6-Na11= 90.64           Na24-Na6-Na23= 59.83           
Cl26-Na6-Na1= 91.52            Cl26-Na6-Na5= 89.14            Cl26-Na6-Na11= 44.58           Cl26-Na6-Na23= 45.85           
Cl26-Na6-Na24= 46.20           Cl38-Na6-Na1= 46.54            Cl38-Na6-Na5=137.30            Cl38-Na6-Na11=134.39           
Cl38-Na6-Na23= 90.52           Cl38-Na6-Na24= 44.24           Cl38-Na6-Cl26= 90.38           Cl40-Na6-Na1= 44.91            
Cl40-Na6-Na5= 45.96            Cl40-Na6-Na11= 96.53           Cl40-Na6-Na23= 46.84           Cl40-Na6-Na24= 91.02           
Cl40-Na6-Cl26= 92.68           Cl40-Na6-Cl38= 91.44           Cl47-Na6-Na1=136.40            Cl47-Na6-Na5= 45.61            
Cl47-Na6-Na11= 44.20           Cl47-Na6-Na23= 90.82           Cl47-Na6-Na24=134.74           Cl47-Na6-Cl26= 88.54           
Cl47-Na6-Cl38=176.89           Cl47-Na6-Cl40= 91.52           Na9-Na7-Na4= 59.14             Na13-Na7-Na4= 57.82            
Na13-Na7-Na9= 89.11            Na16-Na7-Na4=116.45            Na16-Na7-Na9= 89.49            Na16-Na7-Na13=173.78           
Na17-Na7-Na4= 59.59            Na17-Na7-Na9= 59.29            Na17-Na7-Na13=117.41           Na17-Na7-Na16= 56.88           
Na18-Na7-Na4=117.71            Na18-Na7-Na9=176.84            Na18-Na7-Na13= 88.74           Na18-Na7-Na16= 92.40           
Na18-Na7-Na17=119.89           Na22-Na7-Na4= 89.95            Na22-Na7-Na9=119.49            Na22-Na7-Na13=118.38           
Na22-Na7-Na16= 57.44           Na22-Na7-Na17= 60.21           Na22-Na7-Na18= 59.75           Na23-Na7-Na4= 59.70            
Na23-Na7-Na9=118.85            Na23-Na7-Na13= 58.24           Na23-Na7-Na16=117.51           Na23-Na7-Na17= 89.76           
Na23-Na7-Na18= 58.01           Na23-Na7-Na22= 60.16           Cl27-Na7-Na4= 46.95            Cl27-Na7-Na9= 45.88            
Cl27-Na7-Na13= 43.53           Cl27-Na7-Na16=135.37           Cl27-Na7-Na17= 91.78           Cl27-Na7-Na18=132.17           
Cl27-Na7-Na22=136.87           Cl27-Na7-Na23= 90.27           Cl30-Na7-Na4= 89.76            Cl30-Na7-Na9= 44.29            
Cl30-Na7-Na13=133.39           Cl30-Na7-Na16= 45.48           Cl30-Na7-Na17= 45.88           Cl30-Na7-Na18=137.79           
Cl30-Na7-Na22= 91.28           Cl30-Na7-Na23=135.63           Cl30-Na7-Cl27= 90.04           Cl31-Na7-Na4= 88.35            
Cl31-Na7-Na9=132.27            Cl31-Na7-Na13= 43.19           Cl31-Na7-Na16=138.05           Cl31-Na7-Na17=134.84           
Cl31-Na7-Na18= 45.70           Cl31-Na7-Na22= 91.73           Cl31-Na7-Na23= 45.18           Cl31-Na7-Cl27= 86.47           
Cl31-Na7-Cl30=176.45           Cl43-Na7-Na4= 44.85            Cl43-Na7-Na9= 89.04            Cl43-Na7-Na13= 87.64           
Cl43-Na7-Na16= 86.28           Cl43-Na7-Na17= 44.79           Cl43-Na7-Na18= 88.56           Cl43-Na7-Na22= 45.09           
Cl43-Na7-Na23= 44.97           Cl43-Na7-Cl27= 91.79           Cl43-Na7-Cl30= 90.67           Cl43-Na7-Cl31= 90.11           
Cl50-Na7-Na4=136.27            Cl50-Na7-Na9=136.66            Cl50-Na7-Na13=134.21           Cl50-Na7-Na16= 47.36           
Cl50-Na7-Na17= 92.24           Cl50-Na7-Na18= 45.48           Cl50-Na7-Na22= 46.35           Cl50-Na7-Na23= 90.27           
Cl50-Na7-Cl27=175.95           Cl50-Na7-Cl30= 92.38           Cl50-Na7-Cl31= 91.07           Cl50-Na7-Cl43= 91.43           
Na11-Na8-Na2= 94.09            Na12-Na8-Na2= 61.32            Na12-Na8-Na11= 61.29           Na20-Na8-Na2= 59.36            
Na20-Na8-Na11= 62.66           Na20-Na8-Na12= 89.84           Na21-Na8-Na2= 56.36            Na21-Na8-Na11=120.29           
Na21-Na8-Na12= 59.01           Na21-Na8-Na20=115.71           Na25-Na8-Na2= 59.63            Na25-Na8-Na11=121.68           
Na25-Na8-Na12=120.93           Na25-Na8-Na20= 59.16           Na25-Na8-Na21= 88.93           Cl29-Na8-Na2= 46.10            
Cl29-Na8-Na11=140.17           Cl29-Na8-Na12= 92.99           Cl29-Na8-Na20= 89.51           Cl29-Na8-Na21= 45.02           
Cl29-Na8-Na25= 44.19           Cl33-Na8-Na2= 88.02            Cl33-Na8-Na11= 90.49           Cl33-Na8-Na12= 43.74           
Cl33-Na8-Na20=133.42           Cl33-Na8-Na21= 44.64           Cl33-Na8-Na25=133.55           Cl33-Na8-Cl29= 89.44           
Cl35-Na8-Na2= 44.89            Cl35-Na8-Na11= 49.22           Cl35-Na8-Na12= 44.45           Cl35-Na8-Na20= 45.41           
Cl35-Na8-Na21= 85.80           Cl35-Na8-Na25= 89.85           Cl35-Na8-Cl29= 90.98           Cl35-Na8-Cl33= 88.05           
Cl45-Na8-Na2= 91.23            Cl45-Na8-Na11= 90.54           Cl45-Na8-Na12=136.49           Cl45-Na8-Na20= 46.71           
Cl45-Na8-Na21=134.16           Cl45-Na8-Na25= 45.24           Cl45-Na8-Cl29= 89.34           Cl45-Na8-Cl33=178.77           
Cl45-Na8-Cl35= 92.10           O66-Na8-Na2=128.21             O66-Na8-Na11= 38.01            O66-Na8-Na12= 74.71            
O66-Na8-Na20= 96.82            O66-Na8-Na21=121.27            O66-Na8-Na25=148.68            O66-Na8-Cl29=166.07            
O66-Na8-Cl33= 77.18            O66-Na8-Cl35= 84.76            O66-Na8-Cl45=104.04            Na7-Na9-Na4= 60.98             
Na15-Na9-Na4= 60.62            Na15-Na9-Na7=121.59            Na17-Na9-Na4= 60.94            Na17-Na9-Na7= 61.49            
Na17-Na9-Na15= 90.78           Na19-Na9-Na4= 59.99            Na19-Na9-Na7= 90.77            Na19-Na9-Na15= 59.23           
Na19-Na9-Na17=120.91           Cl27-Na9-Na4= 47.97            Cl27-Na9-Na7= 45.73            Cl27-Na9-Na15= 92.02           
Cl27-Na9-Na17= 93.50           Cl27-Na9-Na19= 45.15           Cl30-Na9-Na4= 93.09            Cl30-Na9-Na7= 46.80            
Cl30-Na9-Na15=137.94           Cl30-Na9-Na17= 47.20           Cl30-Na9-Na19=137.54           Cl30-Na9-Cl27= 92.40           
Cl44-Na9-Na4= 46.86            Cl44-Na9-Na7= 92.71            Cl44-Na9-Na15= 45.15           Cl44-Na9-Na17= 45.64           
Cl44-Na9-Na19= 90.53           Cl44-Na9-Cl27= 94.82           Cl44-Na9-Cl30= 92.79           Cl49-Na9-Na4= 90.17            
Cl49-Na9-Na7=135.89            Cl49-Na9-Na15= 43.91           Cl49-Na9-Na17=134.67           Cl49-Na9-Na19= 45.13           
Cl49-Na9-Cl27= 90.19           Cl49-Na9-Cl30=176.70           Cl49-Na9-Cl44= 89.03           Na20-Na10-Na3= 60.62           
Na24-Na10-Na3= 91.27           Na24-Na10-Na20= 63.49          Na25-Na10-Na3= 60.42           Na25-Na10-Na20= 61.78          
Na25-Na10-Na24=125.24          Cl34-Na10-Na3= 44.82           Cl34-Na10-Na20= 90.79          Cl34-Na10-Na24=135.91          
Cl34-Na10-Na25= 44.60          Cl36-Na10-Na3= 45.32           Cl36-Na10-Na20= 51.20          Cl36-Na10-Na24= 46.13          
Cl36-Na10-Na25= 95.28          Cl36-Na10-Cl34= 89.78          Cl45-Na10-Na3= 94.16           Cl45-Na10-Na20= 50.36          
Cl45-Na10-Na24= 97.42          Cl45-Na10-Na25= 46.30          Cl45-Na10-Cl34= 90.78          Cl45-Na10-Cl36=101.56          
O99-Na10-Na3=133.11            O99-Na10-Na20= 85.63           O99-Na10-Na24= 42.55           O99-Na10-Na25=132.34           
O99-Na10-Cl34=176.34           O99-Na10-Cl36= 88.58           O99-Na10-Cl45= 86.34           
 
 selected dihedral angles (degree)
 ---------------------------------
Na7-Na4-Na2-Na8=234.31        Na7-Na4-Na2-Na12=179.99       Na7-Na4-Na2-Na15=108.84       Na7-Na4-Na2-Na17=359.91       
Na7-Na4-Na2-Na20=289.20       Na7-Na4-Na2-Na21=180.57       Na7-Na4-Na2-Na25=288.98       Na7-Na4-Na2-Cl29=236.22       
Na7-Na4-Na2-Cl35=232.94       Na7-Na4-Na2-Cl37=325.82       Na7-Na4-Na2-Cl41=142.89       Na7-Na4-Na2-Cl44= 54.32       
Na9-Na4-Na2-Na8=179.90        Na9-Na4-Na2-Na12=125.58       Na9-Na4-Na2-Na15= 54.43       Na9-Na4-Na2-Na17=305.50       
Na9-Na4-Na2-Na20=234.78       Na9-Na4-Na2-Na21=126.15       Na9-Na4-Na2-Na25=234.56       Na9-Na4-Na2-Cl29=181.80       
Na9-Na4-Na2-Cl35=178.52       Na9-Na4-Na2-Cl37=271.40       Na9-Na4-Na2-Cl41= 88.47       Na9-Na4-Na2-Cl44=359.90       
Na11-Na4-Na2-Na8=  0.25       Na11-Na4-Na2-Na12=305.93      Na11-Na4-Na2-Na15=234.78      Na11-Na4-Na2-Na17=125.86      
Na11-Na4-Na2-Na20= 55.14      Na11-Na4-Na2-Na21=306.51      Na11-Na4-Na2-Na25= 54.92      Na11-Na4-Na2-Cl29=  2.16      
Na11-Na4-Na2-Cl35=358.88      Na11-Na4-Na2-Cl37= 91.76      Na11-Na4-Na2-Cl41=268.83      Na11-Na4-Na2-Cl44=180.26      
Na12-Na4-Na2-Na8= 54.32       Na12-Na4-Na2-Na15=288.85      Na12-Na4-Na2-Na17=179.92      Na12-Na4-Na2-Na20=109.20      
Na12-Na4-Na2-Na21=  0.58      Na12-Na4-Na2-Na25=108.98      Na12-Na4-Na2-Cl29= 56.23      Na12-Na4-Na2-Cl35= 52.94      
Na12-Na4-Na2-Cl37=145.83      Na12-Na4-Na2-Cl41=322.90      Na12-Na4-Na2-Cl44=234.33      Na13-Na4-Na2-Na8= 43.67       
Na13-Na4-Na2-Na12=349.35      Na13-Na4-Na2-Na15=278.21      Na13-Na4-Na2-Na17=169.28      Na13-Na4-Na2-Na20= 98.56      
Na13-Na4-Na2-Na21=349.93      Na13-Na4-Na2-Na25= 98.34      Na13-Na4-Na2-Cl29= 45.58      Na13-Na4-Na2-Cl35= 42.30      
Na13-Na4-Na2-Cl37=135.18      Na13-Na4-Na2-Cl41=312.25      Na13-Na4-Na2-Cl44=223.68      Na15-Na4-Na2-Na8=125.47       
Na15-Na4-Na2-Na12= 71.15      Na15-Na4-Na2-Na17=251.07      Na15-Na4-Na2-Na20=180.35      Na15-Na4-Na2-Na21= 71.73      
Na15-Na4-Na2-Na25=180.13      Na15-Na4-Na2-Cl29=127.37      Na15-Na4-Na2-Cl35=124.09      Na15-Na4-Na2-Cl37=216.98      
Na15-Na4-Na2-Cl41= 34.05      Na15-Na4-Na2-Cl44=305.48      Na17-Na4-Na2-Na8=234.40       Na17-Na4-Na2-Na12=180.08      
Na17-Na4-Na2-Na15=108.93      Na17-Na4-Na2-Na20=289.28      Na17-Na4-Na2-Na21=180.66      Na17-Na4-Na2-Na25=289.06      
Na17-Na4-Na2-Cl29=236.30      Na17-Na4-Na2-Cl35=233.02      Na17-Na4-Na2-Cl37=325.91      Na17-Na4-Na2-Cl41=142.98      
Na17-Na4-Na2-Cl44= 54.41      Na19-Na4-Na2-Na8=125.72       Na19-Na4-Na2-Na12= 71.40      Na19-Na4-Na2-Na15=  0.25      
Na19-Na4-Na2-Na17=251.32      Na19-Na4-Na2-Na20=180.61      Na19-Na4-Na2-Na21= 71.98      Na19-Na4-Na2-Na25=180.38      
Na19-Na4-Na2-Cl29=127.63      Na19-Na4-Na2-Cl35=124.35      Na19-Na4-Na2-Cl37=217.23      Na19-Na4-Na2-Cl41= 34.30      
Na19-Na4-Na2-Cl44=305.73      Na20-Na4-Na2-Na8=305.12       Na20-Na4-Na2-Na12=250.80      Na20-Na4-Na2-Na15=179.65      
Na20-Na4-Na2-Na17= 70.72      Na20-Na4-Na2-Na21=251.37      Na20-Na4-Na2-Na25=359.78      Na20-Na4-Na2-Cl29=307.02      
Na20-Na4-Na2-Cl35=303.74      Na20-Na4-Na2-Cl37= 36.62      Na20-Na4-Na2-Cl41=213.69      Na20-Na4-Na2-Cl44=125.12      
Na23-Na4-Na2-Na8=306.63       Na23-Na4-Na2-Na12=252.31      Na23-Na4-Na2-Na15=181.16      Na23-Na4-Na2-Na17= 72.23      
Na23-Na4-Na2-Na20=  1.52      Na23-Na4-Na2-Na21=252.89      Na23-Na4-Na2-Na25=  1.30      Na23-Na4-Na2-Cl29=308.54      
Na23-Na4-Na2-Cl35=305.26      Na23-Na4-Na2-Cl37= 38.14      Na23-Na4-Na2-Cl41=215.21      Na23-Na4-Na2-Cl44=126.64      
Cl27-Na4-Na2-Na8=178.34       Cl27-Na4-Na2-Na12=124.02      Cl27-Na4-Na2-Na15= 52.87      Cl27-Na4-Na2-Na17=303.94      
Cl27-Na4-Na2-Na20=233.23      Cl27-Na4-Na2-Na21=124.60      Cl27-Na4-Na2-Na25=233.01      Cl27-Na4-Na2-Cl29=180.25      
Cl27-Na4-Na2-Cl35=176.97      Cl27-Na4-Na2-Cl37=269.85      Cl27-Na4-Na2-Cl41= 86.92      Cl27-Na4-Na2-Cl44=358.35      
Cl35-Na4-Na2-Na8=  1.38       Cl35-Na4-Na2-Na12=307.06      Cl35-Na4-Na2-Na15=235.91      Cl35-Na4-Na2-Na17=126.98      
Cl35-Na4-Na2-Na20= 56.26      Cl35-Na4-Na2-Na21=307.63      Cl35-Na4-Na2-Na25= 56.04      Cl35-Na4-Na2-Cl29=  3.28      
Cl35-Na4-Na2-Cl37= 92.88      Cl35-Na4-Na2-Cl41=269.95      Cl35-Na4-Na2-Cl44=181.38      Cl42-Na4-Na2-Na8=  0.96       
Cl42-Na4-Na2-Na12=306.64      Cl42-Na4-Na2-Na15=235.49      Cl42-Na4-Na2-Na17=126.56      Cl42-Na4-Na2-Na20= 55.84      
Cl42-Na4-Na2-Na21=307.22      Cl42-Na4-Na2-Na25= 55.62      Cl42-Na4-Na2-Cl29=  2.86      Cl42-Na4-Na2-Cl35=359.58      
Cl42-Na4-Na2-Cl37= 92.47      Cl42-Na4-Na2-Cl41=269.54      Cl42-Na4-Na2-Cl44=180.97      Cl43-Na4-Na2-Na8=269.81       
Cl43-Na4-Na2-Na12=215.49      Cl43-Na4-Na2-Na15=144.34      Cl43-Na4-Na2-Na17= 35.41      Cl43-Na4-Na2-Na20=324.70      
Cl43-Na4-Na2-Na21=216.07      Cl43-Na4-Na2-Na25=324.47      Cl43-Na4-Na2-Cl29=271.72      Cl43-Na4-Na2-Cl35=268.44      
Cl43-Na4-Na2-Cl37=  1.32      Cl43-Na4-Na2-Cl41=178.39      Cl43-Na4-Na2-Cl44= 89.82      Cl44-Na4-Na2-Na8=179.99       
Cl44-Na4-Na2-Na12=125.67      Cl44-Na4-Na2-Na15= 54.52      Cl44-Na4-Na2-Na17=305.59      Cl44-Na4-Na2-Na20=234.88      
Cl44-Na4-Na2-Na21=126.25      Cl44-Na4-Na2-Na25=234.65      Cl44-Na4-Na2-Cl29=181.90      Cl44-Na4-Na2-Cl35=178.62      
Cl44-Na4-Na2-Cl37=271.50      Cl44-Na4-Na2-Cl41= 88.57      Cl46-Na4-Na2-Na8= 89.42       Cl46-Na4-Na2-Na12= 35.10      
Cl46-Na4-Na2-Na15=323.95      Cl46-Na4-Na2-Na17=215.02      Cl46-Na4-Na2-Na20=144.30      Cl46-Na4-Na2-Na21= 35.68      
Cl46-Na4-Na2-Na25=144.08      Cl46-Na4-Na2-Cl29= 91.32      Cl46-Na4-Na2-Cl35= 88.04      Cl46-Na4-Na2-Cl37=180.93      
Cl46-Na4-Na2-Cl41=358.00      Cl46-Na4-Na2-Cl44=269.43      Na5-Na6-Na1-Na14=359.65       Na5-Na6-Na1-Na18= 53.03       
Na5-Na6-Na1-Na23= 54.18       Na5-Na6-Na1-Na24=124.51       Na5-Na6-Na1-Cl28=  0.19       Na5-Na6-Na1-Cl38=178.24       
Na5-Na6-Na1-Cl40=356.90       Na5-Na6-Na1-Cl48= 91.04       Na11-Na6-Na1-Na14=302.54      Na11-Na6-Na1-Na18=355.92      
Na11-Na6-Na1-Na23=357.07      Na11-Na6-Na1-Na24= 67.40      Na11-Na6-Na1-Cl28=303.08      Na11-Na6-Na1-Cl38=121.13      
Na11-Na6-Na1-Cl40=299.79      Na11-Na6-Na1-Cl48= 33.93      Na23-Na6-Na1-Na14=305.47      Na23-Na6-Na1-Na18=358.85      
Na23-Na6-Na1-Na24= 70.33      Na23-Na6-Na1-Cl28=306.01      Na23-Na6-Na1-Cl38=124.05      Na23-Na6-Na1-Cl40=302.72      
Na23-Na6-Na1-Cl48= 36.86      Na24-Na6-Na1-Na14=235.14      Na24-Na6-Na1-Na18=288.52      Na24-Na6-Na1-Na23=289.67      
Na24-Na6-Na1-Cl28=235.68      Na24-Na6-Na1-Cl38= 53.73      Na24-Na6-Na1-Cl40=232.39      Na24-Na6-Na1-Cl48=326.53      
Cl26-Na6-Na1-Na14=270.49      Cl26-Na6-Na1-Na18=323.87      Cl26-Na6-Na1-Na23=325.02      Cl26-Na6-Na1-Na24= 35.35      
Cl26-Na6-Na1-Cl28=271.02      Cl26-Na6-Na1-Cl38= 89.07      Cl26-Na6-Na1-Cl40=267.74      Cl26-Na6-Na1-Cl48=  1.88      
Cl38-Na6-Na1-Na14=181.42      Cl38-Na6-Na1-Na18=234.79      Cl38-Na6-Na1-Na23=235.95      Cl38-Na6-Na1-Na24=306.27      
Cl38-Na6-Na1-Cl28=181.95      Cl38-Na6-Na1-Cl40=178.66      Cl38-Na6-Na1-Cl48=272.81      Cl40-Na6-Na1-Na14=  2.75      
Cl40-Na6-Na1-Na18= 56.13      Cl40-Na6-Na1-Na23= 57.28      Cl40-Na6-Na1-Na24=127.61      Cl40-Na6-Na1-Cl28=  3.29      
Cl40-Na6-Na1-Cl38=181.34      Cl40-Na6-Na1-Cl48= 94.14      Cl47-Na6-Na1-Na14=  0.00      Cl47-Na6-Na1-Na18= 53.36      
Cl47-Na6-Na1-Na23= 54.51      Cl47-Na6-Na1-Na24=124.84      Cl47-Na6-Na1-Cl28=  0.51      Cl47-Na6-Na1-Cl38=178.56      
Cl47-Na6-Na1-Cl40=357.23      Cl47-Na6-Na1-Cl48= 91.37      Na1-Na6-Na5-Na11=230.88       Na1-Na6-Na5-Na13=304.16       
Na1-Na6-Na5-Na14=  0.35       Na1-Na6-Na5-Na23=305.75       Na1-Na6-Na5-Cl39=  1.04       Na1-Na6-Na5-Cl40=  3.04       
Na1-Na6-Na5-Cl42=268.37       Na1-Na6-Na5-Cl47=179.69       Na11-Na6-Na5-Na13= 73.28      Na11-Na6-Na5-Na14=129.48      
Na11-Na6-Na5-Na23= 74.87      Na11-Na6-Na5-Cl39=130.16      Na11-Na6-Na5-Cl40=132.16      Na11-Na6-Na5-Cl42= 37.50      
Na11-Na6-Na5-Cl47=308.81      Na23-Na6-Na5-Na11=285.13      Na23-Na6-Na5-Na13=358.41      Na23-Na6-Na5-Na14= 54.61      
Na23-Na6-Na5-Cl39= 55.29      Na23-Na6-Na5-Cl40= 57.29      Na23-Na6-Na5-Cl42=322.63      Na23-Na6-Na5-Cl47=233.94      
Na24-Na6-Na5-Na11=286.13      Na24-Na6-Na5-Na13=359.41      Na24-Na6-Na5-Na14= 55.61      Na24-Na6-Na5-Na23=  1.00      
Na24-Na6-Na5-Cl39= 56.29      Na24-Na6-Na5-Cl40= 58.30      Na24-Na6-Na5-Cl42=323.63      Na24-Na6-Na5-Cl47=234.94      
Cl26-Na6-Na5-Na11=322.39      Cl26-Na6-Na5-Na13= 35.67      Cl26-Na6-Na5-Na14= 91.87      Cl26-Na6-Na5-Na23= 37.26      
Cl26-Na6-Na5-Cl39= 92.55      Cl26-Na6-Na5-Cl40= 94.56      Cl26-Na6-Na5-Cl42=359.89      Cl26-Na6-Na5-Cl47=271.20      
Cl38-Na6-Na5-Na11=232.76      Cl38-Na6-Na5-Na13=306.05      Cl38-Na6-Na5-Na14=  2.24      Cl38-Na6-Na5-Na23=307.63      
Cl38-Na6-Na5-Cl39=  2.92      Cl38-Na6-Na5-Cl40=  4.93      Cl38-Na6-Na5-Cl42=270.26      Cl38-Na6-Na5-Cl47=181.57      
Cl40-Na6-Na5-Na11=227.84      Cl40-Na6-Na5-Na13=301.12      Cl40-Na6-Na5-Na14=357.31      Cl40-Na6-Na5-Na23=302.71      
Cl40-Na6-Na5-Cl39=357.99      Cl40-Na6-Na5-Cl42=265.33      Cl40-Na6-Na5-Cl47=176.65      Cl47-Na6-Na5-Na11= 51.19      
Cl47-Na6-Na5-Na13=124.47      Cl47-Na6-Na5-Na14=180.67      Cl47-Na6-Na5-Na23=126.06      Cl47-Na6-Na5-Cl39=181.35      
Cl47-Na6-Na5-Cl40=183.35      Cl47-Na6-Na5-Cl42= 88.69      Na9-Na7-Na4-Na2=289.91        Na9-Na7-Na4-Na11=182.02       
Na9-Na7-Na4-Na12=109.81       Na9-Na7-Na4-Na13=110.77       Na9-Na7-Na4-Na15=  0.88       Na9-Na7-Na4-Na17=289.83       
Na9-Na7-Na4-Na19= 53.60       Na9-Na7-Na4-Na20=234.96       Na9-Na7-Na4-Na23=180.12       Na9-Na7-Na4-Cl27= 56.52       
Na9-Na7-Na4-Cl35=233.48       Na9-Na7-Na4-Cl42=147.08       Na9-Na7-Na4-Cl43=235.06       Na9-Na7-Na4-Cl44=324.90       
Na9-Na7-Na4-Cl46= 56.19       Na13-Na7-Na4-Na2=179.15       Na13-Na7-Na4-Na9=249.23       Na13-Na7-Na4-Na11= 71.25      
Na13-Na7-Na4-Na12=359.04      Na13-Na7-Na4-Na15=250.12      Na13-Na7-Na4-Na17=179.06      Na13-Na7-Na4-Na19=302.84      
Na13-Na7-Na4-Na20=124.20      Na13-Na7-Na4-Na23= 69.36      Na13-Na7-Na4-Cl27=305.76      Na13-Na7-Na4-Cl35=122.71      
Na13-Na7-Na4-Cl42= 36.32      Na13-Na7-Na4-Cl43=124.29      Na13-Na7-Na4-Cl44=214.14      Na13-Na7-Na4-Cl46=305.43      
Na16-Na7-Na4-Na2=  1.93       Na16-Na7-Na4-Na9= 72.01       Na16-Na7-Na4-Na11=254.03      Na16-Na7-Na4-Na12=181.82      
Na16-Na7-Na4-Na13=182.78      Na16-Na7-Na4-Na15= 72.90      Na16-Na7-Na4-Na17=  1.84      Na16-Na7-Na4-Na19=125.62      
Na16-Na7-Na4-Na20=306.98      Na16-Na7-Na4-Na23=252.13      Na16-Na7-Na4-Cl27=128.53      Na16-Na7-Na4-Cl35=305.49      
Na16-Na7-Na4-Cl42=219.09      Na16-Na7-Na4-Cl43=307.07      Na16-Na7-Na4-Cl44= 36.92      Na16-Na7-Na4-Cl46=128.20      
Na17-Na7-Na4-Na2=  0.09       Na17-Na7-Na4-Na9= 70.17       Na17-Na7-Na4-Na11=252.19      Na17-Na7-Na4-Na12=179.98      
Na17-Na7-Na4-Na13=180.94      Na17-Na7-Na4-Na15= 71.06      Na17-Na7-Na4-Na19=123.77      Na17-Na7-Na4-Na20=305.13      
Na17-Na7-Na4-Na23=250.29      Na17-Na7-Na4-Cl27=126.69      Na17-Na7-Na4-Cl35=303.65      Na17-Na7-Na4-Cl42=217.25      
Na17-Na7-Na4-Cl43=305.23      Na17-Na7-Na4-Cl44= 35.08      Na17-Na7-Na4-Cl46=126.36      Na18-Na7-Na4-Na2=110.23       
Na18-Na7-Na4-Na9=180.32       Na18-Na7-Na4-Na11=  2.34      Na18-Na7-Na4-Na12=290.12      Na18-Na7-Na4-Na13=291.08      
Na18-Na7-Na4-Na15=181.20      Na18-Na7-Na4-Na17=110.14      Na18-Na7-Na4-Na19=233.92      Na18-Na7-Na4-Na20= 55.28      
Na18-Na7-Na4-Na23=  0.44      Na18-Na7-Na4-Cl27=236.84      Na18-Na7-Na4-Cl35= 53.79      Na18-Na7-Na4-Cl42=327.40      
Na18-Na7-Na4-Cl43= 55.37      Na18-Na7-Na4-Cl44=145.22      Na18-Na7-Na4-Cl46=236.51      Na22-Na7-Na4-Na2= 54.94       
Na22-Na7-Na4-Na9=125.03       Na22-Na7-Na4-Na11=307.05      Na22-Na7-Na4-Na12=234.84      Na22-Na7-Na4-Na13=235.80      
Na22-Na7-Na4-Na15=125.91      Na22-Na7-Na4-Na17= 54.86      Na22-Na7-Na4-Na19=178.63      Na22-Na7-Na4-Na20=  0.00      
Na22-Na7-Na4-Na23=305.15      Na22-Na7-Na4-Cl27=181.55      Na22-Na7-Na4-Cl35=358.51      Na22-Na7-Na4-Cl42=272.11      
Na22-Na7-Na4-Cl43=  0.09      Na22-Na7-Na4-Cl44= 89.93      Na22-Na7-Na4-Cl46=181.22      Na23-Na7-Na4-Na2=109.79       
Na23-Na7-Na4-Na9=179.88       Na23-Na7-Na4-Na11=  1.90      Na23-Na7-Na4-Na12=289.69      Na23-Na7-Na4-Na13=290.64      
Na23-Na7-Na4-Na15=180.76      Na23-Na7-Na4-Na17=109.71      Na23-Na7-Na4-Na19=233.48      Na23-Na7-Na4-Na20= 54.84      
Na23-Na7-Na4-Cl27=236.40      Na23-Na7-Na4-Cl35= 53.35      Na23-Na7-Na4-Cl42=326.96      Na23-Na7-Na4-Cl43= 54.94      
Na23-Na7-Na4-Cl44=144.78      Na23-Na7-Na4-Cl46=236.07      Cl27-Na7-Na4-Na2=233.39       Cl27-Na7-Na4-Na9=303.48       
Cl27-Na7-Na4-Na11=125.50      Cl27-Na7-Na4-Na12= 53.28      Cl27-Na7-Na4-Na13= 54.24      Cl27-Na7-Na4-Na15=304.36      
Cl27-Na7-Na4-Na17=233.31      Cl27-Na7-Na4-Na19=357.08      Cl27-Na7-Na4-Na20=178.44      Cl27-Na7-Na4-Na23=123.60      
Cl27-Na7-Na4-Cl35=176.95      Cl27-Na7-Na4-Cl42= 90.56      Cl27-Na7-Na4-Cl43=178.53      Cl27-Na7-Na4-Cl44=268.38      
Cl27-Na7-Na4-Cl46=359.67      Cl30-Na7-Na4-Na2=323.67       Cl30-Na7-Na4-Na9= 33.75       Cl30-Na7-Na4-Na11=215.77      
Cl30-Na7-Na4-Na12=143.56      Cl30-Na7-Na4-Na13=144.52      Cl30-Na7-Na4-Na15= 34.64      Cl30-Na7-Na4-Na17=323.58      
Cl30-Na7-Na4-Na19= 87.36      Cl30-Na7-Na4-Na20=268.72      Cl30-Na7-Na4-Na23=213.87      Cl30-Na7-Na4-Cl27= 90.27      
Cl30-Na7-Na4-Cl35=267.23      Cl30-Na7-Na4-Cl42=180.83      Cl30-Na7-Na4-Cl43=268.81      Cl30-Na7-Na4-Cl44=358.66      
Cl30-Na7-Na4-Cl46= 89.94      Cl31-Na7-Na4-Na2=146.68       Cl31-Na7-Na4-Na9=216.76       Cl31-Na7-Na4-Na11= 38.78      
Cl31-Na7-Na4-Na12=326.57      Cl31-Na7-Na4-Na13=327.53      Cl31-Na7-Na4-Na15=217.65      Cl31-Na7-Na4-Na17=146.59      
Cl31-Na7-Na4-Na19=270.37      Cl31-Na7-Na4-Na20= 91.73      Cl31-Na7-Na4-Na23= 36.88      Cl31-Na7-Na4-Cl27=273.29      
Cl31-Na7-Na4-Cl35= 90.24      Cl31-Na7-Na4-Cl42=  3.85      Cl31-Na7-Na4-Cl43= 91.82      Cl31-Na7-Na4-Cl44=181.67      
Cl31-Na7-Na4-Cl46=272.95      Cl43-Na7-Na4-Na2= 54.86       Cl43-Na7-Na4-Na9=124.94       Cl43-Na7-Na4-Na11=306.96      
Cl43-Na7-Na4-Na12=234.75      Cl43-Na7-Na4-Na13=235.71      Cl43-Na7-Na4-Na15=125.83      Cl43-Na7-Na4-Na17= 54.77      
Cl43-Na7-Na4-Na19=178.55      Cl43-Na7-Na4-Na20=359.91      Cl43-Na7-Na4-Na23=305.06      Cl43-Na7-Na4-Cl27=181.47      
Cl43-Na7-Na4-Cl35=358.42      Cl43-Na7-Na4-Cl42=272.03      Cl43-Na7-Na4-Cl44= 89.85      Cl43-Na7-Na4-Cl46=181.13      
Cl50-Na7-Na4-Na2= 56.86       Cl50-Na7-Na4-Na9=126.95       Cl50-Na7-Na4-Na11=308.97      Cl50-Na7-Na4-Na12=236.75      
Cl50-Na7-Na4-Na13=237.71      Cl50-Na7-Na4-Na15=127.83      Cl50-Na7-Na4-Na17= 56.78      Cl50-Na7-Na4-Na19=180.55      
Cl50-Na7-Na4-Na20=  1.91      Cl50-Na7-Na4-Na23=307.07      Cl50-Na7-Na4-Cl27=183.47      Cl50-Na7-Na4-Cl35=  0.42      
Cl50-Na7-Na4-Cl42=274.03      Cl50-Na7-Na4-Cl43=  2.00      Cl50-Na7-Na4-Cl44= 91.85      Cl50-Na7-Na4-Cl46=183.14      
Na11-Na8-Na2-Na4=359.71       Na11-Na8-Na2-Na12= 53.97      Na11-Na8-Na2-Na15= 54.26      Na11-Na8-Na2-Na17=305.24      
Na11-Na8-Na2-Na20=305.28      Na11-Na8-Na2-Na21=124.03      Na11-Na8-Na2-Na25=235.37      Na11-Na8-Na2-Cl29=181.48      
Na11-Na8-Na2-Cl35=  1.12      Na11-Na8-Na2-Cl37=269.06      Na11-Na8-Na2-Cl41= 89.19      Na11-Na8-Na2-Cl44=359.72      
Na12-Na8-Na2-Na4=305.74       Na12-Na8-Na2-Na15=  0.29      Na12-Na8-Na2-Na17=251.27      Na12-Na8-Na2-Na20=251.31      
Na12-Na8-Na2-Na21= 70.06      Na12-Na8-Na2-Na25=181.40      Na12-Na8-Na2-Cl29=127.51      Na12-Na8-Na2-Cl35=307.14      
Na12-Na8-Na2-Cl37=215.08      Na12-Na8-Na2-Cl41= 35.21      Na12-Na8-Na2-Cl44=305.75      Na20-Na8-Na2-Na4= 54.43       
Na20-Na8-Na2-Na12=108.69      Na20-Na8-Na2-Na15=108.98      Na20-Na8-Na2-Na17=359.96      Na20-Na8-Na2-Na21=178.75      
Na20-Na8-Na2-Na25=290.09      Na20-Na8-Na2-Cl29=236.20      Na20-Na8-Na2-Cl35= 55.83      Na20-Na8-Na2-Cl37=323.77      
Na20-Na8-Na2-Cl41=143.90      Na20-Na8-Na2-Cl44= 54.44      Na21-Na8-Na2-Na4=235.68       Na21-Na8-Na2-Na12=289.94      
Na21-Na8-Na2-Na15=290.23      Na21-Na8-Na2-Na17=181.20      Na21-Na8-Na2-Na20=181.25      Na21-Na8-Na2-Na25=111.34      
Na21-Na8-Na2-Cl29= 57.45      Na21-Na8-Na2-Cl35=237.08      Na21-Na8-Na2-Cl37=145.02      Na21-Na8-Na2-Cl41=325.15      
Na21-Na8-Na2-Cl44=235.68      Na25-Na8-Na2-Na4=124.34       Na25-Na8-Na2-Na12=178.60      Na25-Na8-Na2-Na15=178.89      
Na25-Na8-Na2-Na17= 69.87      Na25-Na8-Na2-Na20= 69.91      Na25-Na8-Na2-Na21=248.66      Na25-Na8-Na2-Cl29=306.11      
Na25-Na8-Na2-Cl35=125.75      Na25-Na8-Na2-Cl37= 33.69      Na25-Na8-Na2-Cl41=213.82      Na25-Na8-Na2-Cl44=124.35      
Cl29-Na8-Na2-Na4=178.23       Cl29-Na8-Na2-Na12=232.49      Cl29-Na8-Na2-Na15=232.78      Cl29-Na8-Na2-Na17=123.75      
Cl29-Na8-Na2-Na20=123.80      Cl29-Na8-Na2-Na21=302.55      Cl29-Na8-Na2-Na25= 53.89      Cl29-Na8-Na2-Cl35=179.63      
Cl29-Na8-Na2-Cl37= 87.57      Cl29-Na8-Na2-Cl41=267.70      Cl29-Na8-Na2-Cl44=178.23      Cl33-Na8-Na2-Na4=269.36       
Cl33-Na8-Na2-Na12=323.63      Cl33-Na8-Na2-Na15=323.92      Cl33-Na8-Na2-Na17=214.89      Cl33-Na8-Na2-Na20=214.94      
Cl33-Na8-Na2-Na21= 33.69      Cl33-Na8-Na2-Na25=145.02      Cl33-Na8-Na2-Cl29= 91.14      Cl33-Na8-Na2-Cl35=270.77      
Cl33-Na8-Na2-Cl37=178.71      Cl33-Na8-Na2-Cl41=358.84      Cl33-Na8-Na2-Cl44=269.37      Cl35-Na8-Na2-Na4=358.59       
Cl35-Na8-Na2-Na12= 52.86      Cl35-Na8-Na2-Na15= 53.15      Cl35-Na8-Na2-Na17=304.12      Cl35-Na8-Na2-Na20=304.17      
Cl35-Na8-Na2-Na21=122.92      Cl35-Na8-Na2-Na25=234.25      Cl35-Na8-Na2-Cl29=180.37      Cl35-Na8-Na2-Cl37=267.94      
Cl35-Na8-Na2-Cl41= 88.07      Cl35-Na8-Na2-Cl44=358.60      Cl45-Na8-Na2-Na4= 90.34       Cl45-Na8-Na2-Na12=144.60      
Cl45-Na8-Na2-Na15=144.89      Cl45-Na8-Na2-Na17= 35.86      Cl45-Na8-Na2-Na20= 35.91      Cl45-Na8-Na2-Na21=214.66      
Cl45-Na8-Na2-Na25=326.00      Cl45-Na8-Na2-Cl29=272.11      Cl45-Na8-Na2-Cl35= 91.74      Cl45-Na8-Na2-Cl37=359.68      
Cl45-Na8-Na2-Cl41=179.81      Cl45-Na8-Na2-Cl44= 90.34      O66-Na8-Na2-Na4=341.32        O66-Na8-Na2-Na12= 35.59       
O66-Na8-Na2-Na15= 35.88       O66-Na8-Na2-Na17=286.85       O66-Na8-Na2-Na20=286.90       O66-Na8-Na2-Na21=105.65       
O66-Na8-Na2-Na25=216.98       O66-Na8-Na2-Cl29=163.10       O66-Na8-Na2-Cl35=342.73       O66-Na8-Na2-Cl37=250.67       
O66-Na8-Na2-Cl41= 70.80       O66-Na8-Na2-Cl44=341.33       Na7-Na9-Na4-Na2=126.54        Na7-Na9-Na4-Na11=135.03       
Na7-Na9-Na4-Na12=183.41       Na7-Na9-Na4-Na13=303.70       Na7-Na9-Na4-Na15=180.88       Na7-Na9-Na4-Na17= 71.57       
Na7-Na9-Na4-Na19=250.23       Na7-Na9-Na4-Na20= 71.46       Na7-Na9-Na4-Na23=  0.12       Na7-Na9-Na4-Cl27=305.07       
Na7-Na9-Na4-Cl35=128.06       Na7-Na9-Na4-Cl42=305.34       Na7-Na9-Na4-Cl43= 35.59       Na7-Na9-Na4-Cl44=126.45       
Na7-Na9-Na4-Cl46=216.35       Na15-Na9-Na4-Na2=305.66       Na15-Na9-Na4-Na7=179.12       Na15-Na9-Na4-Na11=314.15      
Na15-Na9-Na4-Na12=  2.53      Na15-Na9-Na4-Na13=122.82      Na15-Na9-Na4-Na17=250.69      Na15-Na9-Na4-Na19= 69.34      
Na15-Na9-Na4-Na20=250.57      Na15-Na9-Na4-Na23=179.24      Na15-Na9-Na4-Cl27=124.18      Na15-Na9-Na4-Cl35=307.17      
Na15-Na9-Na4-Cl42=124.46      Na15-Na9-Na4-Cl43=214.71      Na15-Na9-Na4-Cl44=305.56      Na15-Na9-Na4-Cl46= 35.47      
Na17-Na9-Na4-Na2= 54.97       Na17-Na9-Na4-Na7=288.43       Na17-Na9-Na4-Na11= 63.46      Na17-Na9-Na4-Na12=111.84      
Na17-Na9-Na4-Na13=232.13      Na17-Na9-Na4-Na15=109.31      Na17-Na9-Na4-Na19=178.66      Na17-Na9-Na4-Na20=359.89      
Na17-Na9-Na4-Na23=288.55      Na17-Na9-Na4-Cl27=233.50      Na17-Na9-Na4-Cl35= 56.49      Na17-Na9-Na4-Cl42=233.77      
Na17-Na9-Na4-Cl43=324.02      Na17-Na9-Na4-Cl44= 54.88      Na17-Na9-Na4-Cl46=144.78      Na19-Na9-Na4-Na2=236.32       
Na19-Na9-Na4-Na7=109.77       Na19-Na9-Na4-Na11=244.81      Na19-Na9-Na4-Na12=293.19      Na19-Na9-Na4-Na13= 53.48      
Na19-Na9-Na4-Na15=290.66      Na19-Na9-Na4-Na17=181.34      Na19-Na9-Na4-Na20=181.23      Na19-Na9-Na4-Na23=109.90      
Na19-Na9-Na4-Cl27= 54.84      Na19-Na9-Na4-Cl35=237.83      Na19-Na9-Na4-Cl42= 55.12      Na19-Na9-Na4-Cl43=145.37      
Na19-Na9-Na4-Cl44=236.22      Na19-Na9-Na4-Cl46=326.13      Cl27-Na9-Na4-Na2=181.48       Cl27-Na9-Na4-Na7= 54.93       
Cl27-Na9-Na4-Na11=189.97      Cl27-Na9-Na4-Na12=238.34      Cl27-Na9-Na4-Na13=358.64      Cl27-Na9-Na4-Na15=235.82      
Cl27-Na9-Na4-Na17=126.50      Cl27-Na9-Na4-Na19=305.16      Cl27-Na9-Na4-Na20=126.39      Cl27-Na9-Na4-Na23= 55.05      
Cl27-Na9-Na4-Cl35=182.99      Cl27-Na9-Na4-Cl42=  0.27      Cl27-Na9-Na4-Cl43= 90.53      Cl27-Na9-Na4-Cl44=181.38      
Cl27-Na9-Na4-Cl46=271.28      Cl30-Na9-Na4-Na2= 91.03       Cl30-Na9-Na4-Na7=324.49       Cl30-Na9-Na4-Na11= 99.52      
Cl30-Na9-Na4-Na12=147.90      Cl30-Na9-Na4-Na13=268.19      Cl30-Na9-Na4-Na15=145.37      Cl30-Na9-Na4-Na17= 36.06      
Cl30-Na9-Na4-Na19=214.71      Cl30-Na9-Na4-Na20= 35.94      Cl30-Na9-Na4-Na23=324.61      Cl30-Na9-Na4-Cl27=269.55      
Cl30-Na9-Na4-Cl35= 92.54      Cl30-Na9-Na4-Cl42=269.83      Cl30-Na9-Na4-Cl43=  0.08      Cl30-Na9-Na4-Cl44= 90.93      
Cl30-Na9-Na4-Cl46=180.84      Cl44-Na9-Na4-Na2=  0.10       Cl44-Na9-Na4-Na7=233.55       Cl44-Na9-Na4-Na11=  8.59      
Cl44-Na9-Na4-Na12= 56.96      Cl44-Na9-Na4-Na13=177.26      Cl44-Na9-Na4-Na15= 54.44      Cl44-Na9-Na4-Na17=305.12      
Cl44-Na9-Na4-Na19=123.78      Cl44-Na9-Na4-Na20=305.01      Cl44-Na9-Na4-Na23=233.68      Cl44-Na9-Na4-Cl27=178.62      
Cl44-Na9-Na4-Cl35=  1.61      Cl44-Na9-Na4-Cl42=178.89      Cl44-Na9-Na4-Cl43=269.15      Cl44-Na9-Na4-Cl46= 89.90      
Cl49-Na9-Na4-Na2=271.59       Cl49-Na9-Na4-Na7=145.04       Cl49-Na9-Na4-Na11=280.08      Cl49-Na9-Na4-Na12=328.45      
Cl49-Na9-Na4-Na13= 88.75      Cl49-Na9-Na4-Na15=325.93      Cl49-Na9-Na4-Na17=216.61      Cl49-Na9-Na4-Na19= 35.27      
Cl49-Na9-Na4-Na20=216.50      Cl49-Na9-Na4-Na23=145.16      Cl49-Na9-Na4-Cl27= 90.11      Cl49-Na9-Na4-Cl35=273.10      
Cl49-Na9-Na4-Cl42= 90.38      Cl49-Na9-Na4-Cl43=180.64      Cl49-Na9-Na4-Cl44=271.49      Cl49-Na9-Na4-Cl46=  1.39      
Na4-Na9-Na7-Na13= 52.33       Na4-Na9-Na7-Na16=238.39       Na4-Na9-Na7-Na17=289.32       Na4-Na9-Na7-Na18=  5.09       
Na4-Na9-Na7-Na22=289.82       Na4-Na9-Na7-Na23=359.88       Na4-Na9-Na7-Cl27= 58.10       Na4-Na9-Na7-Cl30=232.72       
Na4-Na9-Na7-Cl31= 53.95       Na4-Na9-Na7-Cl43=324.67       Na4-Na9-Na7-Cl50=233.61       Na15-Na9-Na7-Na4=359.10       
Na15-Na9-Na7-Na13= 51.42      Na15-Na9-Na7-Na16=237.49      Na15-Na9-Na7-Na17=288.42      Na15-Na9-Na7-Na18=  4.18      
Na15-Na9-Na7-Na22=288.92      Na15-Na9-Na7-Na23=358.98      Na15-Na9-Na7-Cl27= 57.20      Na15-Na9-Na7-Cl30=231.82      
Na15-Na9-Na7-Cl31= 53.05      Na15-Na9-Na7-Cl43=323.77      Na15-Na9-Na7-Cl50=232.70      Na17-Na9-Na7-Na4= 70.68       
Na17-Na9-Na7-Na13=123.01      Na17-Na9-Na7-Na16=309.07      Na17-Na9-Na7-Na18= 75.77      Na17-Na9-Na7-Na22=  0.51      
Na17-Na9-Na7-Na23= 70.56      Na17-Na9-Na7-Cl27=128.78      Na17-Na9-Na7-Cl30=303.40      Na17-Na9-Na7-Cl31=124.63      
Na17-Na9-Na7-Cl43= 35.36      Na17-Na9-Na7-Cl50=304.29      Na19-Na9-Na7-Na4=305.42       Na19-Na9-Na7-Na13=357.74      
Na19-Na9-Na7-Na16=183.81      Na19-Na9-Na7-Na17=234.74      Na19-Na9-Na7-Na18=310.51      Na19-Na9-Na7-Na22=235.24      
Na19-Na9-Na7-Na23=305.30      Na19-Na9-Na7-Cl27=  3.52      Na19-Na9-Na7-Cl30=178.14      Na19-Na9-Na7-Cl31=359.37      
Na19-Na9-Na7-Cl43=270.09      Na19-Na9-Na7-Cl50=179.03      Cl27-Na9-Na7-Na4=301.90       Cl27-Na9-Na7-Na13=354.22      
Cl27-Na9-Na7-Na16=180.29      Cl27-Na9-Na7-Na17=231.22      Cl27-Na9-Na7-Na18=306.98      Cl27-Na9-Na7-Na22=231.72      
Cl27-Na9-Na7-Na23=301.78      Cl27-Na9-Na7-Cl30=174.62      Cl27-Na9-Na7-Cl31=355.85      Cl27-Na9-Na7-Cl43=266.57      
Cl27-Na9-Na7-Cl50=175.51      Cl30-Na9-Na7-Na4=127.28       Cl30-Na9-Na7-Na13=179.60      Cl30-Na9-Na7-Na16=  5.67      
Cl30-Na9-Na7-Na17= 56.60      Cl30-Na9-Na7-Na18=132.36      Cl30-Na9-Na7-Na22= 57.10      Cl30-Na9-Na7-Na23=127.16      
Cl30-Na9-Na7-Cl27=185.38      Cl30-Na9-Na7-Cl31=181.23      Cl30-Na9-Na7-Cl43= 91.95      Cl30-Na9-Na7-Cl50=  0.89      
Cl44-Na9-Na7-Na4= 35.99       Cl44-Na9-Na7-Na13= 88.32      Cl44-Na9-Na7-Na16=274.38      Cl44-Na9-Na7-Na17=325.31      
Cl44-Na9-Na7-Na18= 41.08      Cl44-Na9-Na7-Na22=325.81      Cl44-Na9-Na7-Na23= 35.87      Cl44-Na9-Na7-Cl27= 94.09      
Cl44-Na9-Na7-Cl30=268.71      Cl44-Na9-Na7-Cl31= 89.94      Cl44-Na9-Na7-Cl43=  0.66      Cl44-Na9-Na7-Cl50=269.60      
Cl49-Na9-Na7-Na4=304.59       Cl49-Na9-Na7-Na13=356.92      Cl49-Na9-Na7-Na16=182.98      Cl49-Na9-Na7-Na17=233.91      
Cl49-Na9-Na7-Na18=309.68      Cl49-Na9-Na7-Na22=234.41      Cl49-Na9-Na7-Na23=304.47      Cl49-Na9-Na7-Cl27=  2.69      
Cl49-Na9-Na7-Cl30=177.31      Cl49-Na9-Na7-Cl31=358.54      Cl49-Na9-Na7-Cl43=269.26      Cl49-Na9-Na7-Cl50=178.20      
Na20-Na10-Na3-Na17=359.95     Na20-Na10-Na3-Na22=303.53     Na20-Na10-Na3-Na25= 72.28     Na20-Na10-Na3-Cl32=304.52     
Na20-Na10-Na3-Cl34=126.10     Na20-Na10-Na3-Cl36=297.03     Na20-Na10-Na3-Cl37= 36.94     Na24-Na10-Na3-Na17= 58.30     
Na24-Na10-Na3-Na20= 58.34     Na24-Na10-Na3-Na22=  1.87     Na24-Na10-Na3-Na25=130.63     Na24-Na10-Na3-Cl32=  2.87     
Na24-Na10-Na3-Cl34=184.45     Na24-Na10-Na3-Cl36=355.38     Na24-Na10-Na3-Cl37= 95.29     Na25-Na10-Na3-Na17=287.67     
Na25-Na10-Na3-Na20=287.72     Na25-Na10-Na3-Na22=231.25     Na25-Na10-Na3-Cl32=232.24     Na25-Na10-Na3-Cl34= 53.82     
Na25-Na10-Na3-Cl36=224.75     Na25-Na10-Na3-Cl37=324.66     Cl34-Na10-Na3-Na17=233.85     Cl34-Na10-Na3-Na20=233.90     
Cl34-Na10-Na3-Na22=177.42     Cl34-Na10-Na3-Na25=306.18     Cl34-Na10-Na3-Cl32=178.42     Cl34-Na10-Na3-Cl36=170.93     
Cl34-Na10-Na3-Cl37=270.84     Cl36-Na10-Na3-Na17= 62.92     Cl36-Na10-Na3-Na20= 62.97     Cl36-Na10-Na3-Na22=  6.50     
Cl36-Na10-Na3-Na25=135.25     Cl36-Na10-Na3-Cl32=  7.49     Cl36-Na10-Na3-Cl34=189.07     Cl36-Na10-Na3-Cl37= 99.91     
Cl45-Na10-Na3-Na17=320.76     Cl45-Na10-Na3-Na20=320.81     Cl45-Na10-Na3-Na22=264.34     Cl45-Na10-Na3-Na25= 33.09     
Cl45-Na10-Na3-Cl32=265.33     Cl45-Na10-Na3-Cl34= 86.91     Cl45-Na10-Na3-Cl36=257.84     Cl45-Na10-Na3-Cl37=357.75     
O99-Na10-Na3-Na17= 49.64      O99-Na10-Na3-Na20= 49.69      O99-Na10-Na3-Na22=353.21      O99-Na10-Na3-Na25=121.97      
O99-Na10-Na3-Cl32=354.21      O99-Na10-Na3-Cl34=175.79      O99-Na10-Na3-Cl36=346.72      O99-Na10-Na3-Cl37= 86.63      

========================================================================
 FINAL SINGLEPOINT CALCULATION ON OPTIMIZED GEOMETRY
========================================================================

 Ncao       : 452
 Nao        : 427
 Nshell     : 193
 Nel        : 312
 T(el)      :   300.0
 intcut     :    25.0
 scfconv/Eh :  0.100E-05
   qconv/e  :  0.100E-03
 intneglect :  0.100E-07
 broydamp   :      0.250
 iter      E             dE          RMSdq      gap      omega  full diag
   1   -186.9442279 -0.186944E+03  0.425E-04    2.74       0.0  T
   2   -186.9442279 -0.762299E-09  0.411E-04    2.74      24.2  T
   3   -186.9442279 -0.247670E-08  0.379E-04    2.74      26.2  T
speedup  1.01
cpu  time for SCC    0.13 s
wall time for SCC    0.13 s

   *** convergence criteria satisfied after 3 iterations ***

          eigenvalues
 #    :         144        145        146        147        148        149        150        151
 occ. :        2.000      2.000      2.000      2.000      2.000      2.000      2.000      2.000
 eps  :       -10.698    -10.667    -10.621    -10.606    -10.591    -10.572    -10.562    -10.528
 #    :         152        153        154        155        156        157        158        159
 occ. :        2.000      2.000      2.000      2.000      2.000      0.000      0.000      0.000
 eps  :       -10.486    -10.449    -10.439    -10.427    -10.319     -7.577     -7.114     -6.605
 #    :         160        161        162        163        164        165        166        167
 occ. :        0.000      0.000      0.000      0.000      0.000      0.000      0.000      0.000
 eps  :        -6.317     -5.111     -4.295     -3.931     -3.567     -3.072     -2.935     -2.250


   #   Z            q   n(s)   n(p)   n(d)      C6AA      α(0)
   1  11 Na     0.704  0.089  0.207  0.000    68.129    26.711
   2  11 Na     0.701  0.046  0.252  0.000    68.166    26.719
   3  11 Na     0.705  0.084  0.211  0.000    68.121    26.710
   4  11 Na     0.791  0.001  0.207  0.000    67.069    26.503
   5  11 Na     0.734  0.068  0.198  0.000    67.760    26.639
   6  11 Na     0.746  0.065  0.189  0.000    67.618    26.611
   7  11 Na     0.698  0.052  0.250  0.000    68.207    26.727
   8  11 Na     0.784  0.046  0.170  0.000    67.156    26.520
   9  11 Na     0.690  0.083  0.227  0.000    68.307    26.746
  10  11 Na     0.744  0.079  0.177  0.000    67.639    26.615
  11  11 Na     0.905  0.014  0.080  0.000    65.720    26.235
  12  11 Na     0.793  0.044  0.163  0.000    67.050    26.499
  13  11 Na     0.766  0.048  0.186  0.000    67.371    26.562
  14  11 Na     0.698  0.088  0.214  0.000    68.210    26.727
  15  11 Na     0.711  0.076  0.213  0.000    68.046    26.695
  16  11 Na     0.726  0.092  0.182  0.000    67.861    26.659
  17  11 Na     0.683  0.053  0.265  0.000    68.397    26.764
  18  11 Na     0.694  0.082  0.224  0.000    68.257    26.736
  19  11 Na     0.776  0.061  0.163  0.000    67.247    26.538
  20  11 Na     0.798  0.005  0.196  0.000    66.984    26.486
  21  11 Na     0.705  0.111  0.183  0.000    68.116    26.709
  22  11 Na     0.701  0.051  0.248  0.000    68.167    26.719
  23  11 Na     0.799 -0.001  0.202  0.000    66.971    26.483
  24  11 Na     0.768  0.046  0.186  0.000    67.349    26.558
  25  11 Na     0.720  0.078  0.202  0.000    67.935    26.673
  26  17 Cl    -0.748  1.975  5.768  0.005   125.246    17.122
  27  17 Cl    -0.745  1.981  5.761  0.003   125.146    17.115
  28  17 Cl    -0.764  1.976  5.786  0.001   125.908    17.167
  29  17 Cl    -0.741  1.976  5.764  0.001   124.965    17.103
  30  17 Cl    -0.747  1.979  5.766  0.002   125.209    17.119
  31  17 Cl    -0.739  1.977  5.758  0.003   124.882    17.097
  32  17 Cl    -0.747  1.979  5.766  0.002   125.196    17.118
  33  17 Cl    -0.773  1.971  5.800  0.002   126.270    17.192
  34  17 Cl    -0.764  1.974  5.789  0.001   125.890    17.166
  35  17 Cl    -0.742  1.983  5.758  0.002   125.032    17.107
  36  17 Cl    -0.736  1.982  5.753  0.002   124.783    17.090
  37  17 Cl    -0.735  1.980  5.753  0.002   124.721    17.086
  38  17 Cl    -0.773  1.978  5.792  0.003   126.273    17.192
  39  17 Cl    -0.774  1.978  5.794  0.002   126.283    17.193
  40  17 Cl    -0.746  1.975  5.767  0.003   125.157    17.116
  41  17 Cl    -0.740  1.976  5.763  0.001   124.936    17.101
  42  17 Cl    -0.736  1.974  5.757  0.006   124.789    17.091
  43  17 Cl    -0.736  1.982  5.752  0.003   124.782    17.090
  44  17 Cl    -0.736  1.980  5.753  0.003   124.784    17.090
  45  17 Cl    -0.754  1.975  5.777  0.002   125.503    17.139
  46  17 Cl    -0.762  1.975  5.782  0.005   125.797    17.159
  47  17 Cl    -0.782  1.978  5.801  0.003   126.619    17.215
  48  17 Cl    -0.739  1.977  5.760  0.002   124.913    17.099
  49  17 Cl    -0.780  1.974  5.804  0.002   126.538    17.210
  50  17 Cl    -0.751  1.977  5.774  0.000   125.359    17.130
  51   8 O     -0.487  1.706  4.781  0.000    22.552     6.414
  52   1 H      0.345  0.655  0.000  0.000     0.589     1.200
  53   6 C      0.049  1.041  2.910  0.000    19.731     6.320
  54   1 H      0.053  0.947  0.000  0.000     2.287     2.365
  55   1 H      0.070  0.930  0.000  0.000     2.090     2.261
  56   6 C     -0.100  1.066  3.034  0.000    22.308     6.708
  57   1 H      0.048  0.952  0.000  0.000     2.346     2.395
  58   1 H      0.049  0.951  0.000  0.000     2.318     2.378
  59   6 C     -0.084  1.061  3.023  0.000    22.008     6.663
  60   1 H      0.043  0.957  0.000  0.000     2.416     2.431
  61   1 H      0.027  0.973  0.000  0.000     2.616     2.525
  62   6 C     -0.124  1.045  3.078  0.000    22.802     6.787
  63   1 H      0.046  0.954  0.000  0.000     2.370     2.406
  64   1 H      0.044  0.956  0.000  0.000     2.401     2.423
  65   1 H      0.039  0.961  0.000  0.000     2.465     2.455
  66   8 O     -0.517  1.713  4.804  0.000    23.209     6.506
  67   1 H      0.359  0.641  0.000  0.000     0.559     1.169
  68   6 C      0.039  1.048  2.913  0.000    19.879     6.340
  69   1 H      0.069  0.931  0.000  0.000     2.101     2.267
  70   1 H      0.056  0.944  0.000  0.000     2.251     2.346
  71   6 C     -0.116  1.067  3.050  0.000    22.705     6.781
  72   1 H      0.087  0.913  0.000  0.000     1.906     2.159
  73   1 H      0.082  0.918  0.000  0.000     1.962     2.190
  74   6 C     -0.068  1.048  3.020  0.000    21.809     6.649
  75   1 H      0.047  0.953  0.000  0.000     2.363     2.404
  76   1 H      0.039  0.961  0.000  0.000     2.458     2.452
  77   6 C     -0.130  1.043  3.087  0.000    23.066     6.849
  78   1 H      0.054  0.946  0.000  0.000     2.271     2.357
  79   1 H      0.043  0.957  0.000  0.000     2.415     2.430
  80   1 H      0.058  0.942  0.000  0.000     2.225     2.333
  81   8 O     -0.514  1.713  4.802  0.000    23.143     6.497
  82   1 H      0.350  0.650  0.000  0.000     0.576     1.185
  83   6 C      0.048  1.044  2.908  0.000    19.896     6.374
  84   1 H      0.060  0.940  0.000  0.000     2.197     2.318
  85   1 H      0.052  0.948  0.000  0.000     2.299     2.371
  86   6 C     -0.085  1.056  3.029  0.000    22.127     6.697
  87   1 H      0.047  0.953  0.000  0.000     2.359     2.402
  88   1 H      0.073  0.927  0.000  0.000     2.054     2.241
  89   6 C     -0.077  1.053  3.024  0.000    21.970     6.673
  90   1 H      0.069  0.931  0.000  0.000     2.097     2.264
  91   1 H      0.040  0.960  0.000  0.000     2.448     2.447
  92   6 C     -0.116  1.039  3.077  0.000    22.776     6.806
  93   1 H      0.034  0.966  0.000  0.000     2.537     2.491
  94   1 H      0.036  0.964  0.000  0.000     2.501     2.473
  95   1 H      0.037  0.963  0.000  0.000     2.484     2.465
  96   8 O     -0.586  1.720  4.865  0.000    24.756     6.720
  97   1 H      0.313  0.687  0.000  0.000     0.670     1.278
  98   1 H      0.297  0.703  0.000  0.000     0.729     1.341
  99   8 O     -0.640  1.723  4.918  0.000    26.078     6.897
 100   1 H      0.336  0.664  0.000  0.000     0.619     1.234
 101   1 H      0.361  0.639  0.000  0.000     0.553     1.163

 Mol. C6AA /au·bohr⁶  :     316973.739153
 Mol. C8AA /au·bohr⁸  :   18481905.161223
 Mol. α(0) /au        :       1279.151902

 
 Wiberg/Mayer (AO) data. WBOs > 0.1 written file <wbo>
 largest (>0.05) Wiberg bond orders for each atom
           total WBO             WBO to atom ...
     1  Na  0.541    Cl  38 0.160    Cl  28 0.142    Cl  40 0.112    Cl  48 0.091
     2  Na  0.559    Cl  41 0.114    Cl  44 0.112    Cl  29 0.103    Cl  37 0.102    Cl  35 0.073
     3  Na  0.540    Cl  32 0.148    Cl  34 0.147    Cl  36 0.106    Cl  37 0.098
     4  Na  0.398    Cl  42 0.116    Cl  35 0.110    Cl  43 0.072    Cl  46 0.058
     5  Na  0.494    Cl  47 0.169    Cl  39 0.115    Cl  42 0.084    Cl  40 0.063
     6  Na  0.478    Cl  47 0.145    Cl  38 0.119    Cl  26 0.071    Cl  40 0.060
     7  Na  0.558    Cl  31 0.146    Cl  27 0.114    Cl  50 0.101    Cl  43 0.074    Cl  30 0.070
     8  Na  0.407    Cl  45 0.109    Cl  33 0.102    Cl  29 0.077    O   66 0.061
     9  Na  0.558    Cl  30 0.151    Cl  49 0.151    Cl  27 0.113    Cl  44 0.101
    10  Na  0.459    Cl  34 0.136    Cl  45 0.095    O   99 0.094    Cl  36 0.077
    11  Na  0.203    O   66 0.077
    12  Na  0.394    Cl  46 0.098    Cl  33 0.093    O   81 0.084    Cl  41 0.055
    13  Na  0.440    Cl  39 0.125    Cl  31 0.087    Cl  27 0.071    O   51 0.066    Cl  42 0.063
    14  Na  0.550    Cl  39 0.169    Cl  28 0.138    Cl  40 0.113    Cl  31 0.094
    15  Na  0.530    Cl  49 0.155    Cl  41 0.141    Cl  46 0.105    Cl  44 0.085
    16  Na  0.486    Cl  30 0.141    Cl  32 0.133    Cl  50 0.112    O   96 0.076
    17  Na  0.579    Cl  44 0.125    Cl  37 0.121    Cl  30 0.098    Cl  32 0.093    Cl  43 0.084
    18  Na  0.556    Cl  28 0.166    Cl  50 0.130    Cl  31 0.107    Cl  48 0.104
    19  Na  0.386    Cl  49 0.115    Cl  46 0.107    Cl  27 0.105    O   51 0.054
    20  Na  0.414    Cl  26 0.092    Cl  45 0.083    Cl  35 0.073    Cl  36 0.062
    21  Na  0.528    Cl  33 0.175    Cl  41 0.158    Cl  29 0.152
    22  Na  0.557    Cl  48 0.131    Cl  36 0.111    Cl  50 0.106    Cl  32 0.085    Cl  43 0.069
    23  Na  0.389    Cl  26 0.113    Cl  42 0.085    Cl  40 0.083
    24  Na  0.442    Cl  38 0.116    Cl  36 0.085    Cl  48 0.084    O   99 0.051    Cl  26 0.051
    25  Na  0.518    Cl  34 0.152    Cl  29 0.139    Cl  45 0.101    Cl  37 0.089
    26  Cl  0.452    Na  23 0.113    Na  20 0.092    Na   6 0.071    Na  24 0.051
    27  Cl  0.464    Na   7 0.114    Na   9 0.113    Na  19 0.105    Na  13 0.071
    28  Cl  0.441    Na  18 0.166    Na   1 0.142    Na  14 0.138
    29  Cl  0.479    Na  21 0.152    Na  25 0.139    Na   2 0.103    Na   8 0.077
    30  Cl  0.470    Na   9 0.151    Na  16 0.141    Na  17 0.098    Na   7 0.070
    31  Cl  0.479    Na   7 0.146    Na  18 0.107    Na  14 0.094    Na  13 0.087
    32  Cl  0.473    Na   3 0.148    Na  16 0.133    Na  17 0.093    Na  22 0.085
    33  Cl  0.433    Na  21 0.175    Na   8 0.102    Na  12 0.093
    34  Cl  0.445    Na  25 0.152    Na   3 0.147    Na  10 0.136
    35  Cl  0.452    Na   4 0.110    Na  20 0.073    Na   2 0.073
    36  Cl  0.477    Na  22 0.111    Na   3 0.106    Na  24 0.085    Na  10 0.077    Na  20 0.062
    37  Cl  0.484    Na  17 0.121    Na   2 0.102    Na   3 0.098    Na  25 0.089
    38  Cl  0.413    Na   1 0.160    Na   6 0.119    Na  24 0.116
    39  Cl  0.415    Na  14 0.169    Na  13 0.125    Na   5 0.115
    40  Cl  0.477    Na  14 0.113    Na   1 0.112    Na  23 0.083    Na   5 0.063    Na   6 0.060
    41  Cl  0.476    Na  21 0.158    Na  15 0.141    Na   2 0.114    Na  12 0.055
    42  Cl  0.478    Na   4 0.116    Na  23 0.085    Na   5 0.084    Na  13 0.063
    43  Cl  0.474    Na  17 0.084    Na   7 0.074    Na   4 0.072    Na  22 0.069
    44  Cl  0.480    Na  17 0.125    Na   2 0.112    Na   9 0.101    Na  15 0.085
    45  Cl  0.452    Na   8 0.109    Na  25 0.101    Na  10 0.095    Na  20 0.083
    46  Cl  0.449    Na  19 0.107    Na  15 0.105    Na  12 0.098    Na   4 0.058
    47  Cl  0.390    Na   5 0.169    Na   6 0.145
    48  Cl  0.478    Na  22 0.131    Na  18 0.104    Na   1 0.091    Na  24 0.084
    49  Cl  0.417    Na  15 0.155    Na   9 0.151    Na  19 0.115
    50  Cl  0.466    Na  18 0.130    Na  16 0.112    Na  22 0.106    Na   7 0.101
    51  O   2.010    C   53 0.986    H   52 0.849    Na  13 0.066    Na  19 0.054
    52  H   0.880    O   51 0.849
    53  C   3.943    C   56 1.007    O   51 0.986    H   55 0.970    H   54 0.970
    54  H   0.996    C   53 0.970
    55  H   0.993    C   53 0.970
    56  C   3.993    C   59 1.017    C   53 1.007    H   57 0.976    H   58 0.966
    57  H   0.997    C   56 0.976
    58  H   0.998    C   56 0.966
    59  C   3.995    C   62 1.027    C   56 1.017    H   60 0.979    H   61 0.973
    60  H   0.997    C   59 0.979
    61  H   0.999    C   59 0.973
    62  C   3.989    C   59 1.027    H   65 0.989    H   64 0.989    H   63 0.984
    63  H   0.998    C   62 0.984
    64  H   0.997    C   62 0.989
    65  H   0.998    C   62 0.989
    66  O   1.993    C   68 0.966    H   67 0.846    Na  11 0.077    Na   8 0.061
    67  H   0.870    O   66 0.846
    68  C   3.929    C   71 1.013    H   70 0.969    H   69 0.966    O   66 0.966
    69  H   0.994    C   68 0.966
    70  H   0.994    C   68 0.969
    71  C   3.987    C   68 1.013    C   74 1.007    H   73 0.961    H   72 0.951
    72  H   0.992    C   71 0.951
    73  H   0.992    C   71 0.961
    74  C   3.995    C   77 1.020    C   71 1.007    H   76 0.975    H   75 0.972
    75  H   0.995    C   74 0.972
    76  H   0.994    C   74 0.975
    77  C   3.989    C   74 1.020    H   79 0.986    H   78 0.978    H   80 0.970
    78  H   0.997    C   77 0.978
    79  H   0.998    C   77 0.986
    80  H   0.997    C   77 0.970
    81  O   1.991    C   83 0.971    H   82 0.830    Na  12 0.084
    82  H   0.877    O   81 0.830
    83  C   3.935    C   86 1.013    O   81 0.971    H   85 0.963    H   84 0.962
    84  H   0.996    C   83 0.962
    85  H   0.994    C   83 0.963
    86  C   3.990    C   83 1.013    C   89 1.009    H   87 0.971    H   88 0.964
    87  H   0.997    C   86 0.971
    88  H   0.994    C   86 0.964
    89  C   3.990    C   92 1.021    C   86 1.009    H   91 0.977    H   90 0.959
    90  H   0.994    C   89 0.959
    91  H   0.997    C   89 0.977
    92  C   3.994    C   89 1.021    H   93 0.987    H   94 0.987    H   95 0.982
    93  H   0.998    C   92 0.987
    94  H   0.998    C   92 0.987
    95  H   0.998    C   92 0.982
    96  O   1.893    H   98 0.915    H   97 0.895    Na  16 0.076
    97  H   0.902    O   96 0.895
    98  H   0.912    O   96 0.915
    99  O   1.894    H  100 0.881    H  101 0.851    Na  10 0.094    Na  24 0.051
   100  H   0.886    O   99 0.881
   101  H   0.869    O   99 0.851
 MOs/occ written to file <molden.input>
 
molecular dipole:
                 x           y           z       tot (Debye)
 q only:       -2.032      -1.009       3.730
   full:       -0.763      -1.391      -2.006       6.501
molecular quadrupole (traceless):
                xx          xy          yy          xz          yz          zz
 q only:      -59.113     -14.697      24.938     -33.594       1.224      34.176
  q+dip:      -40.961      -0.716      -5.568     -35.150     -19.794      46.529
   full:      -44.630      -0.366      -2.112     -35.701     -19.871      46.742

SCC energy    :    -186.9442279
rep           :       0.8104992
ES            :       1.9141110
AES           :      -0.0548318
AXC           :       0.0103757
disp          :      -0.2108388
XB            :       0.0000000
fix           :       0.0000000
total E       :    -186.1225916
atomizationE  :      18.2454665    11449.20
(atE without considering molecular charge,
 total energy contains solvation terms)
H-L gap (eV)  :          2.7421
optimized geometry written to: xtbopt.xyz

           ------------------------------------------------- 
          |                Numerical Hessian                |
           ------------------------------------------------- 
step length          :   0.00500
SCC accuracy         :   0.25000
Hessian scale factor :   1.00000
frozen atoms in %    :   0.00000    0
RMS gradient         :   0.00007
estimated CPU  time      8.39 min
estimated wall time      8.41 min

writing file <hessian>.
 
 projected vibrational frequencies (cm-1)
eigval :       -0.00    -0.00    -0.00     0.00     0.00     0.00
eigval :        4.03    12.69    21.07    22.30    25.33    27.52
eigval :       29.35    30.62    36.14    36.77    38.03    40.25
eigval :       40.67    41.61    43.21    45.64    47.77    50.57
eigval :       51.28    52.69    54.34    56.18    58.38    59.89
eigval :       61.55    61.69    61.89    63.67    64.69    65.70
eigval :       66.48    66.90    67.61    68.58    70.43    70.86
eigval :       71.34    72.57    74.40    74.69    75.40    78.10
eigval :       78.20    80.69    80.90    82.62    82.92    83.76
eigval :       84.56    85.59    85.95    86.21    86.67    88.23
eigval :       89.59    90.48    91.27    91.76    92.12    94.75
eigval :       95.38    95.95    97.26    97.96    98.77   100.51
eigval :      101.60   102.93   104.14   105.33   106.21   108.05
eigval :      108.68   109.40   111.04   112.32   113.64   114.45
eigval :      115.85   117.44   117.83   119.39   119.69   121.11
eigval :      123.07   124.96   125.42   125.94   126.99   127.83
eigval :      128.60   131.20   132.34   133.83   134.11   135.28
eigval :      135.67   136.47   137.55   139.26   139.32   140.27
eigval :      141.46   142.26   143.05   143.87   145.23   146.67
eigval :      147.37   148.60   149.28   151.47   152.46   153.13
eigval :      154.66   155.54   156.81   158.20   158.53   161.00
eigval :      161.66   162.63   163.44   166.67   167.22   169.47
eigval :      170.75   172.91   173.92   174.44   175.34   176.29
eigval :      177.21   177.90   179.32   180.03   181.56   181.73
eigval :      183.04   184.29   185.30   185.61   186.73   187.03
eigval :      187.68   188.07   189.11   189.65   190.59   191.62
eigval :      192.08   194.24   195.66   196.63   197.18   198.10
eigval :      199.13   200.27   201.59   201.78   204.06   204.28
eigval :      205.38   206.75   208.86   210.11   211.65   215.62
eigval :      216.86   218.15   220.22   223.10   224.44   228.61
eigval :      230.76   238.70   245.55   246.28   265.21   273.00
eigval :      278.14   291.91   310.47   340.66   365.74   380.95
eigval :      402.31   405.76   443.69   468.40   472.94   473.99
eigval :      489.15   533.24   542.27   783.35   786.10   796.03
eigval :      849.55   856.62   875.29   884.53   888.74   942.63
eigval :      953.84   972.28   986.04   996.67  1000.01  1034.22
eigval :     1041.12  1078.61  1086.38  1090.92  1098.87  1111.26
eigval :     1123.67  1128.86  1129.84  1130.12  1139.30  1157.47
eigval :     1193.13  1203.07  1218.80  1224.62  1236.08  1241.93
eigval :     1264.73  1267.85  1269.00  1277.58  1279.34  1285.89
eigval :     1299.13  1315.83  1338.58  1346.25  1351.28  1353.39
eigval :     1357.57  1368.34  1372.21  1399.92  1413.84  1416.77
eigval :     1457.46  1459.79  1462.42  1470.20  1471.63  1474.38
eigval :     1476.26  1482.75  1488.09  1488.76  1495.50  1499.27
eigval :     1500.27  1504.21  1507.77  1533.23  1544.99  2885.83
eigval :     2904.48  2909.10  2911.06  2920.06  2926.67  2929.41
eigval :     2970.65  2970.68  2977.85  2982.69  2986.02  2987.71
eigval :     2989.29  2991.86  2992.35  3000.83  3003.19  3008.58
eigval :     3014.04  3020.06  3029.86  3031.07  3032.63  3042.71
eigval :     3046.44  3054.39  3327.29  3359.41  3419.19  3444.88
eigval :     3506.98  3554.83  3621.64
 reduced masses (amu)
   1: 26.43   2: 26.64   3: 26.59   4: 26.70   5: 27.32   6: 27.13   7: 11.01   8: 11.69
   9: 14.46  10: 16.61  11: 14.24  12: 14.84  13: 15.65  14: 23.19  15: 22.64  16: 23.50
  17: 20.73  18: 23.89  19: 22.72  20: 28.08  21: 24.88  22: 23.31  23: 21.91  24: 28.59
  25: 26.08  26: 26.72  27: 22.78  28: 23.24  29: 22.78  30: 21.43  31: 29.11  32: 29.93
  33: 29.15  34: 29.32  35: 28.28  36: 28.21  37: 26.88  38: 28.66  39: 24.92  40: 26.08
  41: 27.25  42: 29.46  43: 28.81  44: 28.04  45: 25.17  46: 27.27  47: 28.42  48: 28.96
  49: 27.69  50: 26.62  51: 25.26  52: 29.12  53: 28.21  54: 27.95  55: 27.05  56: 28.25
  57: 27.97  58: 29.59  59: 28.95  60: 30.19  61: 27.32  62: 29.50  63: 29.48  64: 28.62
  65: 28.53  66: 27.89  67: 28.09  68: 28.28  69: 26.47  70: 26.46  71: 26.24  72: 28.30
  73: 29.00  74: 29.57  75: 28.36  76: 24.40  77: 23.72  78: 27.88  79: 26.57  80: 26.82
  81: 27.60  82: 26.76  83: 26.75  84: 25.55  85: 26.83  86: 28.76  87: 27.13  88: 24.33
  89: 26.71  90: 26.35  91: 27.03  92: 25.05  93: 25.18  94: 25.69  95: 25.87  96: 29.08
  97: 23.76  98: 26.82  99: 26.91 100: 25.61 101: 26.97 102: 24.96 103: 24.15 104: 21.14
 105: 26.47 106: 26.53 107: 26.79 108: 26.91 109: 26.70 110: 26.22 111: 27.47 112: 24.44
 113: 25.71 114: 26.27 115: 26.05 116: 27.46 117: 25.70 118: 26.75 119: 27.90 120: 25.97
 121: 24.52 122: 25.68 123: 25.64 124: 24.07 125: 22.88 126: 26.46 127: 26.55 128: 26.34
 129: 25.10 130: 25.92 131: 24.80 132: 26.00 133: 26.00 134: 26.87 135: 27.62 136: 27.07
 137: 27.38 138: 26.29 139: 27.89 140: 25.18 141: 27.39 142: 27.47 143: 27.28 144: 26.82
 145: 28.11 146: 27.73 147: 27.27 148: 28.55 149: 27.07 150: 27.64 151: 27.42 152: 27.80
 153: 26.22 154: 26.10 155: 26.39 156: 27.50 157: 26.87 158: 28.09 159: 26.35 160: 20.94
 161: 21.47 162: 17.74 163: 24.11 164: 26.14 165: 26.22 166: 25.52 167: 27.03 168: 26.43
 169: 23.90 170: 26.84 171: 26.65 172: 24.18 173: 26.31 174: 24.96 175: 25.48 176: 25.18
 177: 24.64 178: 27.40 179: 22.73 180: 24.78 181: 24.76 182:  4.92 183: 17.85 184:  5.95
 185:  7.04 186:  7.45 187:  2.46 188: 10.41 189:  1.82 190:  4.11 191:  9.10 192:  3.74
 193:  9.88 194:  6.86 195: 10.60 196:  3.34 197:  6.65 198:  4.40 199:  5.06 200:  6.54
 201:  2.26 202:  2.36 203:  3.33 204:  1.72 205:  2.35 206:  6.23 207:  6.48 208:  4.25
 209:  6.24 210:  5.53 211:  2.32 212:  4.05 213:  6.41 214:  5.53 215:  7.39 216: 10.92
 217:  7.05 218:  6.09 219:  9.02 220:  7.71 221:  9.41 222:  8.39 223:  7.74 224:  7.03
 225:  7.39 226:  7.28 227:  7.84 228:  4.86 229:  4.72 230:  3.30 231:  4.36 232:  3.46
 233:  3.70 234:  3.04 235:  1.50 236:  1.95 237:  1.99 238:  3.31 239:  2.84 240:  2.59
 241:  3.95 242:  3.16 243:  3.95 244:  3.39 245:  4.75 246:  5.07 247:  5.70 248:  5.10
 249:  4.83 250:  3.26 251:  3.23 252:  3.26 253:  1.93 254:  1.90 255:  1.90 256:  1.91
 257:  1.94 258:  1.85 259:  1.96 260:  1.70 261:  1.86 262:  1.62 263:  1.82 264:  1.60
 265:  1.57 266:  1.67 267:  1.55 268:  1.91 269:  2.05 270:  1.97 271:  1.93 272:  1.49
 273:  1.76 274:  1.81 275:  1.52 276:  1.78 277:  1.67 278:  1.89 279:  1.69 280:  1.49
 281:  1.85 282:  1.54 283:  1.71 284:  1.77 285:  1.72 286:  1.91 287:  1.71 288:  1.62
 289:  1.87 290:  1.90 291:  1.81 292:  1.83 293:  1.80 294:  1.47 295:  1.54 296:  1.68
 297:  1.90 298:  1.90 299:  1.91 300:  1.89 301:  1.94 302:  1.79 303:  1.76
 IR intensities (amu)
   1:  0.65   2:  0.43   3:  0.24   4:  0.44   5:  0.40   6:  0.52   7:  0.16   8:  0.21
   9:  0.34  10:  0.13  11:  0.23  12:  0.18  13:  0.11  14:  0.07  15:  0.06  16:  0.11
  17:  0.25  18:  0.12  19:  0.16  20:  0.06  21:  0.18  22:  0.03  23:  0.10  24:  0.12
  25:  0.19  26:  0.12  27:  0.18  28:  0.15  29:  0.03  30:  0.12  31:  0.07  32:  0.07
  33:  0.11  34:  0.09  35:  0.04  36:  0.04  37:  0.16  38:  0.12  39:  0.15  40:  0.13
  41:  0.09  42:  0.05  43:  0.05  44:  0.13  45:  0.10  46:  0.11  47:  0.20  48:  0.13
  49:  0.10  50:  0.18  51:  0.15  52:  0.07  53:  0.17  54:  0.07  55:  0.21  56:  0.15
  57:  0.15  58:  0.14  59:  0.10  60:  0.22  61:  0.08  62:  0.06  63:  0.19  64:  0.17
  65:  0.15  66:  0.19  67:  0.15  68:  0.21  69:  0.21  70:  0.28  71:  0.24  72:  0.15
  73:  0.24  74:  0.17  75:  0.09  76:  0.25  77:  0.25  78:  0.15  79:  0.11  80:  0.27
  81:  0.15  82:  0.14  83:  0.25  84:  0.33  85:  0.09  86:  0.04  87:  0.21  88:  0.28
  89:  0.24  90:  0.45  91:  0.26  92:  0.55  93:  0.68  94:  0.79  95:  0.43  96:  0.92
  97:  0.63  98:  0.51  99:  0.59 100:  0.25 101:  0.57 102:  0.34 103:  0.32 104:  0.61
 105:  0.45 106:  0.37 107:  0.44 108:  0.40 109:  0.56 110:  0.57 111:  0.47 112:  0.60
 113:  0.57 114:  0.45 115:  0.56 116:  0.47 117:  0.41 118:  0.29 119:  0.28 120:  0.29
 121:  0.76 122:  1.11 123:  0.82 124:  1.33 125:  0.58 126:  1.18 127:  1.62 128:  0.91
 129:  0.68 130:  0.77 131:  0.18 132:  0.85 133:  0.61 134:  0.38 135:  0.25 136:  0.84
 137:  0.36 138:  1.03 139:  0.57 140:  0.84 141:  0.39 142:  0.43 143:  0.44 144:  0.60
 145:  0.22 146:  0.24 147:  0.64 148:  0.19 149:  0.51 150:  0.38 151:  0.69 152:  0.50
 153:  0.57 154:  0.22 155:  0.34 156:  0.70 157:  0.61 158:  0.51 159:  0.68 160:  1.13
 161:  0.52 162:  0.89 163:  1.15 164:  0.31 165:  1.12 166:  0.54 167:  0.62 168:  2.21
 169:  1.33 170:  1.42 171:  0.36 172:  2.33 173:  2.08 174:  2.33 175:  1.15 176:  1.86
 177:  0.81 178:  2.44 179:  1.88 180:  1.64 181:  1.43 182:  0.07 183:  1.25 184:  0.23
 185:  0.61 186:  0.25 187:  0.34 188:  0.27 189:  0.15 190:  1.08 191:  0.25 192:  0.68
 193:  0.21 194:  0.17 195:  0.42 196:  0.52 197:  0.46 198:  0.72 199:  0.28 200:  0.70
 201:  0.55 202:  0.09 203:  0.10 204:  0.02 205:  0.10 206:  0.18 207:  0.16 208:  0.23
 209:  0.24 210:  0.19 211:  0.06 212:  0.20 213:  0.31 214:  0.21 215:  0.45 216:  0.43
 217:  0.46 218:  0.18 219:  0.73 220:  0.42 221:  0.34 222:  0.61 223:  0.39 224:  0.20
 225:  0.34 226:  0.41 227:  0.47 228:  0.25 229:  0.17 230:  0.19 231:  0.12 232:  0.19
 233:  0.13 234:  0.07 235:  0.03 236:  0.16 237:  0.11 238:  0.26 239:  0.13 240:  0.32
 241:  0.05 242:  0.38 243:  0.09 244:  0.32 245:  0.19 246:  0.07 247:  0.08 248:  0.19
 249:  0.17 250:  0.08 251:  0.07 252:  0.10 253:  0.10 254:  0.04 255:  0.04 256:  0.08
 257:  0.07 258:  0.04 259:  0.10 260:  0.11 261:  0.17 262:  0.08 263:  0.04 264:  0.04
 265:  0.03 266:  0.04 267:  0.02 268:  0.46 269:  0.55 270:  0.29 271:  0.24 272:  0.22
 273:  0.20 274:  0.23 275:  0.17 276:  0.37 277:  0.12 278:  0.06 279:  0.24 280:  0.06
 281:  0.15 282:  0.12 283:  0.20 284:  0.08 285:  0.29 286:  0.35 287:  0.19 288:  0.21
 289:  0.29 290:  0.29 291:  0.21 292:  0.30 293:  0.26 294:  0.13 295:  0.17 296:  0.18
 297:  0.70 298:  0.42 299:  0.36 300:  0.44 301:  0.29 302:  0.35 303:  0.33
 Raman intensities (amu)
   1:  0.00   2:  0.00   3:  0.00   4:  0.00   5:  0.00   6:  0.00   7:  0.00   8:  0.00
   9:  0.00  10:  0.00  11:  0.00  12:  0.00  13:  0.00  14:  0.00  15:  0.00  16:  0.00
  17:  0.00  18:  0.00  19:  0.00  20:  0.00  21:  0.00  22:  0.00  23:  0.00  24:  0.00
  25:  0.00  26:  0.00  27:  0.00  28:  0.00  29:  0.00  30:  0.00  31:  0.00  32:  0.00
  33:  0.00  34:  0.00  35:  0.00  36:  0.00  37:  0.00  38:  0.00  39:  0.00  40:  0.00
  41:  0.00  42:  0.00  43:  0.00  44:  0.00  45:  0.00  46:  0.00  47:  0.00  48:  0.00
  49:  0.00  50:  0.00  51:  0.00  52:  0.00  53:  0.00  54:  0.00  55:  0.00  56:  0.00
  57:  0.00  58:  0.00  59:  0.00  60:  0.00  61:  0.00  62:  0.00  63:  0.00  64:  0.00
  65:  0.00  66:  0.00  67:  0.00  68:  0.00  69:  0.00  70:  0.00  71:  0.00  72:  0.00
  73:  0.00  74:  0.00  75:  0.00  76:  0.00  77:  0.00  78:  0.00  79:  0.00  80:  0.00
  81:  0.00  82:  0.00  83:  0.00  84:  0.00  85:  0.00  86:  0.00  87:  0.00  88:  0.00
  89:  0.00  90:  0.00  91:  0.00  92:  0.00  93:  0.00  94:  0.00  95:  0.00  96:  0.00
  97:  0.00  98:  0.00  99:  0.00 100:  0.00 101:  0.00 102:  0.00 103:  0.00 104:  0.00
 105:  0.00 106:  0.00 107:  0.00 108:  0.00 109:  0.00 110:  0.00 111:  0.00 112:  0.00
 113:  0.00 114:  0.00 115:  0.00 116:  0.00 117:  0.00 118:  0.00 119:  0.00 120:  0.00
 121:  0.00 122:  0.00 123:  0.00 124:  0.00 125:  0.00 126:  0.00 127:  0.00 128:  0.00
 129:  0.00 130:  0.00 131:  0.00 132:  0.00 133:  0.00 134:  0.00 135:  0.00 136:  0.00
 137:  0.00 138:  0.00 139:  0.00 140:  0.00 141:  0.00 142:  0.00 143:  0.00 144:  0.00
 145:  0.00 146:  0.00 147:  0.00 148:  0.00 149:  0.00 150:  0.00 151:  0.00 152:  0.00
 153:  0.00 154:  0.00 155:  0.00 156:  0.00 157:  0.00 158:  0.00 159:  0.00 160:  0.00
 161:  0.00 162:  0.00 163:  0.00 164:  0.00 165:  0.00 166:  0.00 167:  0.00 168:  0.00
 169:  0.00 170:  0.00 171:  0.00 172:  0.00 173:  0.00 174:  0.00 175:  0.00 176:  0.00
 177:  0.00 178:  0.00 179:  0.00 180:  0.00 181:  0.00 182:  0.00 183:  0.00 184:  0.00
 185:  0.00 186:  0.00 187:  0.00 188:  0.00 189:  0.00 190:  0.00 191:  0.00 192:  0.00
 193:  0.00 194:  0.00 195:  0.00 196:  0.00 197:  0.00 198:  0.00 199:  0.00 200:  0.00
 201:  0.00 202:  0.00 203:  0.00 204:  0.00 205:  0.00 206:  0.00 207:  0.00 208:  0.00
 209:  0.00 210:  0.00 211:  0.00 212:  0.00 213:  0.00 214:  0.00 215:  0.00 216:  0.00
 217:  0.00 218:  0.00 219:  0.00 220:  0.00 221:  0.00 222:  0.00 223:  0.00 224:  0.00
 225:  0.00 226:  0.00 227:  0.00 228:  0.00 229:  0.00 230:  0.00 231:  0.00 232:  0.00
 233:  0.00 234:  0.00 235:  0.00 236:  0.00 237:  0.00 238:  0.00 239:  0.00 240:  0.00
 241:  0.00 242:  0.00 243:  0.00 244:  0.00 245:  0.00 246:  0.00 247:  0.00 248:  0.00
 249:  0.00 250:  0.00 251:  0.00 252:  0.00 253:  0.00 254:  0.00 255:  0.00 256:  0.00
 257:  0.00 258:  0.00 259:  0.00 260:  0.00 261:  0.00 262:  0.00 263:  0.00 264:  0.00
 265:  0.00 266:  0.00 267:  0.00 268:  0.00 269:  0.00 270:  0.00 271:  0.00 272:  0.00
 273:  0.00 274:  0.00 275:  0.00 276:  0.00 277:  0.00 278:  0.00 279:  0.00 280:  0.00
 281:  0.00 282:  0.00 283:  0.00 284:  0.00 285:  0.00 286:  0.00 287:  0.00 288:  0.00
 289:  0.00 290:  0.00 291:  0.00 292:  0.00 293:  0.00 294:  0.00 295:  0.00 296:  0.00
 297:  0.00 298:  0.00 299:  0.00 300:  0.00 301:  0.00 302:  0.00 303:  0.00
 output can be read by thermo (or use thermo option).
 writing <g98.out> molden fake output.
 recommended (thermochemical) frequency scaling factor: 1.0
                    ==================
                    thermo calculation
                    ==================
Nvib :  297 Nimag : 0  symmetry :   C1  rot number :  1  scale factor : 1.00 sthr :  50.
omega=  4.03     Gvib=    -2.927     Grot=    -1.802     Gused=    -1.802
omega= 12.69     Gvib=    -2.247     Grot=    -1.463     Gused=    -1.466
omega= 21.07     Gvib=    -1.947     Grot=    -1.313     Gused=    -1.332
omega= 22.30     Gvib=    -1.914     Grot=    -1.296     Gused=    -1.319
omega= 25.33     Gvib=    -1.838     Grot=    -1.258     Gused=    -1.294
omega= 27.52     Gvib=    -1.789     Grot=    -1.233     Gused=    -1.280
omega= 29.35     Gvib=    -1.751     Grot=    -1.214     Gused=    -1.271
omega= 30.62     Gvib=    -1.726     Grot=    -1.202     Gused=    -1.266
omega= 36.14     Gvib=    -1.628     Grot=    -1.153     Gused=    -1.255
omega= 36.77     Gvib=    -1.618     Grot=    -1.148     Gused=    -1.254
omega= 38.03     Gvib=    -1.598     Grot=    -1.138     Gused=    -1.253
omega= 40.25     Gvib=    -1.564     Grot=    -1.121     Gused=    -1.252
omega= 40.67     Gvib=    -1.558     Grot=    -1.118     Gused=    -1.252
omega= 41.61     Gvib=    -1.545     Grot=    -1.111     Gused=    -1.252
omega= 43.21     Gvib=    -1.522     Grot=    -1.100     Gused=    -1.251
omega= 45.64     Gvib=    -1.490     Grot=    -1.084     Gused=    -1.250
omega= 47.77     Gvib=    -1.463     Grot=    -1.070     Gused=    -1.249
omega= 50.57     Gvib=    -1.430     Grot=    -1.053     Gused=    -1.246
omega= 51.28     Gvib=    -1.421     Grot=    -1.049     Gused=    -1.245
omega= 52.69     Gvib=    -1.405     Grot=    -1.041     Gused=    -1.242
omega= 54.34     Gvib=    -1.387     Grot=    -1.032     Gused=    -1.239
omega= 56.18     Gvib=    -1.368     Grot=    -1.022     Gused=    -1.234
omega= 58.38     Gvib=    -1.345     Grot=    -1.011     Gused=    -1.228
omega= 59.89     Gvib=    -1.330     Grot=    -1.003     Gused=    -1.223
omega= 61.55     Gvib=    -1.314     Grot=    -0.995     Gused=    -1.217
omega= 61.69     Gvib=    -1.313     Grot=    -0.994     Gused=    -1.217
omega= 61.89     Gvib=    -1.311     Grot=    -0.993     Gused=    -1.216
omega= 63.67     Gvib=    -1.294     Grot=    -0.985     Gused=    -1.209
omega= 64.69     Gvib=    -1.285     Grot=    -0.980     Gused=    -1.205
omega= 65.70     Gvib=    -1.276     Grot=    -0.976     Gused=    -1.200
omega= 66.48     Gvib=    -1.269     Grot=    -0.972     Gused=    -1.197
omega= 66.90     Gvib=    -1.265     Grot=    -0.970     Gused=    -1.195
omega= 67.61     Gvib=    -1.259     Grot=    -0.967     Gused=    -1.192
omega= 68.58     Gvib=    -1.250     Grot=    -0.963     Gused=    -1.187
omega= 70.43     Gvib=    -1.235     Grot=    -0.955     Gused=    -1.178
omega= 70.86     Gvib=    -1.231     Grot=    -0.953     Gused=    -1.176
omega= 71.34     Gvib=    -1.227     Grot=    -0.951     Gused=    -1.174
omega= 72.57     Gvib=    -1.217     Grot=    -0.946     Gused=    -1.167
omega= 74.40     Gvib=    -1.203     Grot=    -0.939     Gused=    -1.158
omega= 74.69     Gvib=    -1.200     Grot=    -0.938     Gused=    -1.156
omega= 75.40     Gvib=    -1.195     Grot=    -0.935     Gused=    -1.153
omega= 78.10     Gvib=    -1.174     Grot=    -0.924     Gused=    -1.138
omega= 78.20     Gvib=    -1.173     Grot=    -0.924     Gused=    -1.138
omega= 80.69     Gvib=    -1.155     Grot=    -0.915     Gused=    -1.124
omega= 80.90     Gvib=    -1.154     Grot=    -0.914     Gused=    -1.123
omega= 82.62     Gvib=    -1.141     Grot=    -0.908     Gused=    -1.114
omega= 82.92     Gvib=    -1.139     Grot=    -0.907     Gused=    -1.112
omega= 83.76     Gvib=    -1.133     Grot=    -0.904     Gused=    -1.107
omega= 84.56     Gvib=    -1.128     Grot=    -0.901     Gused=    -1.103
omega= 85.59     Gvib=    -1.121     Grot=    -0.897     Gused=    -1.097
omega= 85.95     Gvib=    -1.118     Grot=    -0.896     Gused=    -1.095
omega= 86.21     Gvib=    -1.116     Grot=    -0.895     Gused=    -1.094
omega= 86.67     Gvib=    -1.113     Grot=    -0.894     Gused=    -1.091
omega= 88.23     Gvib=    -1.103     Grot=    -0.888     Gused=    -1.083
omega= 89.59     Gvib=    -1.094     Grot=    -0.884     Gused=    -1.075
omega= 90.48     Gvib=    -1.088     Grot=    -0.881     Gused=    -1.071
omega= 91.27     Gvib=    -1.083     Grot=    -0.878     Gused=    -1.066
omega= 91.76     Gvib=    -1.080     Grot=    -0.877     Gused=    -1.064
omega= 92.12     Gvib=    -1.078     Grot=    -0.876     Gused=    -1.062
omega= 94.75     Gvib=    -1.061     Grot=    -0.867     Gused=    -1.047
omega= 95.38     Gvib=    -1.057     Grot=    -0.865     Gused=    -1.044
omega= 95.95     Gvib=    -1.054     Grot=    -0.863     Gused=    -1.041
omega= 97.26     Gvib=    -1.046     Grot=    -0.859     Gused=    -1.034
omega= 97.96     Gvib=    -1.042     Grot=    -0.857     Gused=    -1.030
omega= 98.77     Gvib=    -1.037     Grot=    -0.855     Gused=    -1.026
omega=100.51     Gvib=    -1.027     Grot=    -0.850     Gused=    -1.017
omega=101.60     Gvib=    -1.021     Grot=    -0.847     Gused=    -1.011
omega=102.93     Gvib=    -1.013     Grot=    -0.843     Gused=    -1.004
omega=104.14     Gvib=    -1.006     Grot=    -0.839     Gused=    -0.998
omega=105.33     Gvib=    -1.000     Grot=    -0.836     Gused=    -0.992
omega=106.21     Gvib=    -0.995     Grot=    -0.833     Gused=    -0.987
omega=108.05     Gvib=    -0.985     Grot=    -0.828     Gused=    -0.978
omega=108.68     Gvib=    -0.982     Grot=    -0.827     Gused=    -0.975
omega=109.40     Gvib=    -0.978     Grot=    -0.825     Gused=    -0.971
omega=111.04     Gvib=    -0.969     Grot=    -0.820     Gused=    -0.963
omega=112.32     Gvib=    -0.963     Grot=    -0.817     Gused=    -0.957
omega=113.64     Gvib=    -0.956     Grot=    -0.813     Gused=    -0.951
omega=114.45     Gvib=    -0.952     Grot=    -0.811     Gused=    -0.947
omega=115.85     Gvib=    -0.945     Grot=    -0.808     Gused=    -0.940
omega=117.44     Gvib=    -0.937     Grot=    -0.804     Gused=    -0.933
omega=117.83     Gvib=    -0.935     Grot=    -0.803     Gused=    -0.931
omega=119.39     Gvib=    -0.927     Grot=    -0.799     Gused=    -0.923
omega=119.69     Gvib=    -0.926     Grot=    -0.798     Gused=    -0.922
omega=121.11     Gvib=    -0.919     Grot=    -0.795     Gused=    -0.916
omega=123.07     Gvib=    -0.910     Grot=    -0.790     Gused=    -0.907
omega=124.96     Gvib=    -0.901     Grot=    -0.785     Gused=    -0.898
omega=125.42     Gvib=    -0.899     Grot=    -0.784     Gused=    -0.896
omega=125.94     Gvib=    -0.897     Grot=    -0.783     Gused=    -0.894
omega=126.99     Gvib=    -0.892     Grot=    -0.780     Gused=    -0.889
omega=127.83     Gvib=    -0.888     Grot=    -0.778     Gused=    -0.886
omega=128.60     Gvib=    -0.885     Grot=    -0.777     Gused=    -0.882
omega=131.20     Gvib=    -0.873     Grot=    -0.771     Gused=    -0.871
omega=132.34     Gvib=    -0.868     Grot=    -0.768     Gused=    -0.866
omega=133.83     Gvib=    -0.862     Grot=    -0.765     Gused=    -0.860
omega=134.11     Gvib=    -0.861     Grot=    -0.764     Gused=    -0.859
omega=135.28     Gvib=    -0.856     Grot=    -0.762     Gused=    -0.854
omega=135.67     Gvib=    -0.854     Grot=    -0.761     Gused=    -0.852
omega=136.47     Gvib=    -0.851     Grot=    -0.759     Gused=    -0.849
omega=137.55     Gvib=    -0.846     Grot=    -0.757     Gused=    -0.845
omega=139.26     Gvib=    -0.839     Grot=    -0.753     Gused=    -0.838
omega=139.32     Gvib=    -0.839     Grot=    -0.753     Gused=    -0.837
omega=140.27     Gvib=    -0.835     Grot=    -0.751     Gused=    -0.834
omega=141.46     Gvib=    -0.830     Grot=    -0.748     Gused=    -0.829
omega=142.26     Gvib=    -0.827     Grot=    -0.747     Gused=    -0.826
omega=143.05     Gvib=    -0.824     Grot=    -0.745     Gused=    -0.823
omega=143.87     Gvib=    -0.820     Grot=    -0.743     Gused=    -0.819
omega=145.23     Gvib=    -0.815     Grot=    -0.741     Gused=    -0.814
omega=146.67     Gvib=    -0.810     Grot=    -0.738     Gused=    -0.809
omega=147.37     Gvib=    -0.807     Grot=    -0.736     Gused=    -0.806
omega=148.60     Gvib=    -0.802     Grot=    -0.734     Gused=    -0.801
omega=149.28     Gvib=    -0.800     Grot=    -0.733     Gused=    -0.799
omega=151.47     Gvib=    -0.791     Grot=    -0.728     Gused=    -0.790
omega=152.46     Gvib=    -0.788     Grot=    -0.726     Gused=    -0.787
omega=153.13     Gvib=    -0.785     Grot=    -0.725     Gused=    -0.784
omega=154.66     Gvib=    -0.779     Grot=    -0.722     Gused=    -0.779
omega=155.54     Gvib=    -0.776     Grot=    -0.720     Gused=    -0.776
omega=156.81     Gvib=    -0.772     Grot=    -0.718     Gused=    -0.771
omega=158.20     Gvib=    -0.767     Grot=    -0.715     Gused=    -0.766
omega=158.53     Gvib=    -0.765     Grot=    -0.715     Gused=    -0.765
omega=161.00     Gvib=    -0.757     Grot=    -0.710     Gused=    -0.756
omega=161.66     Gvib=    -0.754     Grot=    -0.709     Gused=    -0.754
omega=162.63     Gvib=    -0.751     Grot=    -0.707     Gused=    -0.751
omega=163.44     Gvib=    -0.748     Grot=    -0.706     Gused=    -0.748
omega=166.67     Gvib=    -0.737     Grot=    -0.700     Gused=    -0.737
omega=167.22     Gvib=    -0.735     Grot=    -0.699     Gused=    -0.735
omega=169.47     Gvib=    -0.728     Grot=    -0.695     Gused=    -0.728
omega=170.75     Gvib=    -0.724     Grot=    -0.693     Gused=    -0.723
omega=172.91     Gvib=    -0.717     Grot=    -0.689     Gused=    -0.716
omega=173.92     Gvib=    -0.713     Grot=    -0.687     Gused=    -0.713
omega=174.44     Gvib=    -0.712     Grot=    -0.686     Gused=    -0.712
omega=175.34     Gvib=    -0.709     Grot=    -0.685     Gused=    -0.709
omega=176.29     Gvib=    -0.706     Grot=    -0.683     Gused=    -0.706
omega=177.21     Gvib=    -0.703     Grot=    -0.682     Gused=    -0.703
omega=177.90     Gvib=    -0.701     Grot=    -0.681     Gused=    -0.701
omega=179.32     Gvib=    -0.696     Grot=    -0.678     Gused=    -0.696
omega=180.03     Gvib=    -0.694     Grot=    -0.677     Gused=    -0.694
omega=181.56     Gvib=    -0.689     Grot=    -0.675     Gused=    -0.689
omega=181.73     Gvib=    -0.689     Grot=    -0.674     Gused=    -0.689
omega=183.04     Gvib=    -0.685     Grot=    -0.672     Gused=    -0.685
omega=184.29     Gvib=    -0.681     Grot=    -0.670     Gused=    -0.681
omega=185.30     Gvib=    -0.678     Grot=    -0.669     Gused=    -0.678
omega=185.61     Gvib=    -0.677     Grot=    -0.668     Gused=    -0.677
omega=186.73     Gvib=    -0.674     Grot=    -0.666     Gused=    -0.674
omega=187.03     Gvib=    -0.673     Grot=    -0.666     Gused=    -0.673
omega=187.68     Gvib=    -0.671     Grot=    -0.665     Gused=    -0.671
omega=188.07     Gvib=    -0.670     Grot=    -0.664     Gused=    -0.670
omega=189.11     Gvib=    -0.667     Grot=    -0.662     Gused=    -0.667
omega=189.65     Gvib=    -0.665     Grot=    -0.662     Gused=    -0.665
omega=190.59     Gvib=    -0.663     Grot=    -0.660     Gused=    -0.663
omega=191.62     Gvib=    -0.660     Grot=    -0.659     Gused=    -0.660
omega=192.08     Gvib=    -0.658     Grot=    -0.658     Gused=    -0.658
omega=194.24     Gvib=    -0.652     Grot=    -0.655     Gused=    -0.652
omega=195.66     Gvib=    -0.648     Grot=    -0.652     Gused=    -0.648
omega=196.63     Gvib=    -0.645     Grot=    -0.651     Gused=    -0.645
omega=197.18     Gvib=    -0.644     Grot=    -0.650     Gused=    -0.644
omega=198.10     Gvib=    -0.641     Grot=    -0.649     Gused=    -0.641
omega=199.13     Gvib=    -0.638     Grot=    -0.647     Gused=    -0.638
omega=200.27     Gvib=    -0.635     Grot=    -0.645     Gused=    -0.635
omega=201.59     Gvib=    -0.632     Grot=    -0.644     Gused=    -0.632
omega=201.78     Gvib=    -0.631     Grot=    -0.643     Gused=    -0.631
omega=204.06     Gvib=    -0.625     Grot=    -0.640     Gused=    -0.625
omega=204.28     Gvib=    -0.624     Grot=    -0.640     Gused=    -0.624
omega=205.38     Gvib=    -0.621     Grot=    -0.638     Gused=    -0.622
omega=206.75     Gvib=    -0.618     Grot=    -0.636     Gused=    -0.618
omega=208.86     Gvib=    -0.612     Grot=    -0.633     Gused=    -0.612
omega=210.11     Gvib=    -0.609     Grot=    -0.631     Gused=    -0.609
omega=211.65     Gvib=    -0.605     Grot=    -0.629     Gused=    -0.605
omega=215.62     Gvib=    -0.595     Grot=    -0.624     Gused=    -0.595
omega=216.86     Gvib=    -0.592     Grot=    -0.622     Gused=    -0.592
omega=218.15     Gvib=    -0.589     Grot=    -0.620     Gused=    -0.589
omega=220.22     Gvib=    -0.584     Grot=    -0.617     Gused=    -0.584
omega=223.10     Gvib=    -0.577     Grot=    -0.614     Gused=    -0.577
omega=224.44     Gvib=    -0.573     Grot=    -0.612     Gused=    -0.573
omega=228.61     Gvib=    -0.563     Grot=    -0.606     Gused=    -0.564
omega=230.76     Gvib=    -0.558     Grot=    -0.604     Gused=    -0.559
omega=238.70     Gvib=    -0.540     Grot=    -0.593     Gused=    -0.541
omega=245.55     Gvib=    -0.525     Grot=    -0.585     Gused=    -0.526
omega=246.28     Gvib=    -0.524     Grot=    -0.584     Gused=    -0.524
omega=265.21     Gvib=    -0.485     Grot=    -0.562     Gused=    -0.485
omega=273.00     Gvib=    -0.470     Grot=    -0.554     Gused=    -0.470
omega=278.14     Gvib=    -0.461     Grot=    -0.548     Gused=    -0.461
omega=291.91     Gvib=    -0.436     Grot=    -0.534     Gused=    -0.436
 
   temp. (K)  partition function   enthalpy   heat capacity  entropy
                                   cal/mol     cal/K/mol   cal/K/mol   J/K/mol
 298.15  VIB  0.369E+73            81356.311    381.430    569.086
         ROT  0.378E+09              888.752      2.981     42.229
         INT  0.139E+82            82245.063    384.411    611.315
         TR   0.690E+29             1481.254      4.968     48.175
         TOT                       83726.3168   389.3794   659.4899  2759.2955
                     Eh         kcal/mol          kJ/mol 
ZPVE            0.496014         311.254         1302.28    
H(0)-H(T)+PV    0.133426         83.7263         350.310    
H(T)            0.629441         394.980         1652.59    
T*S             0.313345         196.627         822.684    
G(T)            0.316096         198.353         829.906    
   -185.80649604  <=== TOTAL FREE ENERGY in Eh incl. el.,ZPVE,RRHO,solv. parts
 
 normal mode %tage of torsion character
   1:  0.00   2:  0.00   3:  0.00   4:  0.00   5:  0.00   6:  0.00   7:  0.23   8:  0.47
   9:  0.98  10:  0.21  11:  0.42  12:  0.34  13:  0.25  14:  0.27  15:  0.12  16:  0.29
  17:  0.25  18:  0.09  19:  0.03  20:  0.31  21:  0.22  22:  0.23  23:  0.35  24:  0.30
  25:  0.23  26:  0.36  27:  0.33  28:  0.41  29:  0.33  30:  0.31  31:  0.42  32:  0.39
  33:  0.44  34:  0.19  35:  0.35  36:  0.22  37:  0.39  38:  0.45  39:  0.31  40:  0.34
  41:  0.33  42:  0.30  43:  0.37  44:  0.43  45:  0.39  46:  0.31  47:  0.36  48:  0.36
  49:  0.41  50:  0.26  51:  0.22  52:  0.46  53:  0.29  54:  0.38  55:  0.20  56:  0.39
  57:  0.20  58:  0.39  59:  0.48  60:  0.31  61:  0.19  62:  0.37  63:  0.27  64:  0.33
  65:  0.29  66:  0.32  67:  0.30  68:  0.40  69:  0.31  70:  0.33  71:  0.38  72:  0.37
  73:  0.14  74:  0.36  75:  0.34  76:  0.41  77:  0.47  78:  0.26  79:  0.34  80:  0.57
  81:  0.37  82:  0.44  83:  0.47  84:  0.42  85:  0.41  86:  0.25  87:  0.34  88:  0.38
  89:  0.40  90:  0.34  91:  0.36  92:  0.19  93:  0.39  94:  0.41  95:  0.30  96:  0.45
  97:  0.22  98:  0.25  99:  0.38 100:  0.29 101:  0.36 102:  0.28 103:  0.37 104:  0.51
 105:  0.44 106:  0.31 107:  0.08 108:  0.18 109:  0.29 110:  0.27 111:  0.32 112:  0.41
 113:  0.28 114:  0.31 115:  0.42 116:  0.25 117:  0.20 118:  0.36 119:  0.17 120:  0.43
 121:  0.36 122:  0.25 123:  0.23 124:  0.37 125:  0.52 126:  0.20 127:  0.28 128:  0.18
 129:  0.26 130:  0.24 131:  0.22 132:  0.18 133:  0.19 134:  0.17 135:  0.29 136:  0.19
 137:  0.35 138:  0.44 139:  0.14 140:  0.25 141:  0.19 142:  0.18 143:  0.14 144:  0.18
 145:  0.22 146:  0.06 147:  0.15 148:  0.09 149:  0.24 150:  0.17 151:  0.19 152:  0.09
 153:  0.18 154:  0.28 155:  0.18 156:  0.16 157:  0.11 158:  0.13 159:  0.32 160:  0.68
 161:  0.67 162:  0.81 163:  0.39 164:  0.15 165:  0.20 166:  0.24 167:  0.03 168:  0.09
 169:  0.31 170:  0.05 171:  0.09 172:  0.15 173:  0.05 174:  0.28 175:  0.21 176:  0.04
 177:  0.04 178:  0.04 179:  0.08 180:  0.01 181:  0.12 182:  0.74 183:  0.40 184:  0.66
 185:  0.00 186:  0.40 187:  0.66 188:  0.62 189:  0.68 190:  0.99 191:  0.31 192:  0.39
 193:  0.08 194:  0.46 195:  0.27 196:  0.51 197:  0.39 198:  0.39 199:  0.35 200:  0.43
 201:  0.41 202:  0.50 203:  0.53 204:  0.53 205:  0.49 206:  0.44 207:  0.53 208:  0.47
 209:  0.31 210:  0.10 211:  0.51 212:  0.32 213:  0.22 214:  0.29 215:  0.12 216:  0.04
 217:  0.11 218:  0.16 219:  0.15 220:  0.11 221:  0.05 222:  0.04 223:  0.28 224:  0.17
 225:  0.15 226:  0.14 227:  0.17 228:  0.33 229:  0.36 230:  0.14 231:  0.42 232:  0.18
 233:  0.26 234:  0.29 235:  0.06 236:  0.19 237:  0.22 238:  0.11 239:  0.21 240:  0.10
 241:  0.14 242:  0.16 243:  0.10 244:  0.12 245:  0.09 246:  0.09 247:  0.08 248:  0.15
 249:  0.23 250:  0.00 251:  0.00 252:  0.00 253:  0.53 254:  0.66 255:  0.63 256:  0.59
 257:  0.63 258:  0.58 259:  0.68 260:  0.69 261:  0.60 262:  0.83 263:  0.66 264:  0.87
 265:  0.95 266:  0.80 267:  0.93 268:  0.41 269:  0.00 270:  0.13 271:  0.18 272:  0.08
 273:  0.16 274:  0.23 275:  0.06 276:  0.04 277:  0.10 278:  0.21 279:  0.11 280:  0.03
 281:  0.15 282:  0.02 283:  0.06 284:  0.15 285:  0.08 286:  0.09 287:  0.03 288:  0.04
 289:  0.03 290:  0.05 291:  0.04 292:  0.03 293:  0.03 294:  0.01 295:  0.01 296:  0.02
 297:  0.23 298:  0.06 299:  0.04 300:  0.09 301:  0.00 302:  0.00 303:  0.00
 recommended # of modes for mode following         192
 
 Pipek-Mezey localization of normal modes
 number of localized modes          193
 frequency thrshold           500.000000000000     
 number of groups                    74
 atom-group assingment :   
  1  2  3  4  5  6  7  8  9 10 11 12 13 14 15 16 17 18 19 20 21 22 23 24 25 26 27 28 29 30
 31 32 33 34 35 36 37 38 39 40 41 42 43 44 45 46 47 48 49 50 51 52 51 51 51 51 51 53 54 54
 55 56 57 56 56 58 59 60 60 60 61 62 61 63 63 63 64 64 64 64 65 66 67 67 67 68 68 68 69 69
 69 70 70 70 70 71 72 71 73 73 74
 pop matrix done.
 initialization of trafo matrix to unity
iteration     50  convergence  0.31721077D-01
iteration    100  convergence  0.27137884D-03
iteration    150  convergence  0.50662531D-05

 converged in    160 iterations, threshold :   0.99985499D-06
eig.   :       -0.00    -0.00    -0.00     0.00     0.00     0.00
eig.   :       56.30    60.18    67.21    87.13    88.52    89.43
eig.   :       90.36    91.32    91.39    91.85    92.57    92.67
eig.   :       92.86    94.60    95.21    95.43    96.39    98.21
eig.   :       98.44    99.18   100.88   101.06   102.57   102.99
eig.   :      103.72   103.83   104.81   106.40   107.10   107.12
eig.   :      107.26   110.34   111.20   111.53   111.79   112.19
eig.   :      114.07   114.61   115.67   116.03   116.53   116.78
eig.   :      117.25   117.97   118.26   119.25   119.33   119.92
eig.   :      120.39   121.00   121.49   121.88   122.92   123.27
eig.   :      123.72   124.62   125.86   125.90   126.29   126.31
eig.   :      127.52   127.72   127.80   127.84   127.85   128.16
eig.   :      129.31   129.74   130.08   130.09   131.11   131.27
eig.   :      131.83   132.11   132.38   133.09   133.47   134.36
eig.   :      134.69   134.75   135.06   135.71   136.13   136.83
eig.   :      137.39   137.57   137.59   137.77   138.03   138.09
eig.   :      138.99   139.99   140.65   140.99   141.87   141.97
eig.   :      142.25   142.96   143.20   143.47   143.59   143.62
eig.   :      144.31   144.58   144.84   146.10   146.76   147.56
eig.   :      147.76   148.00   150.08   150.28   150.45   151.00
eig.   :      152.11   152.19   152.30   152.47   152.76   153.18
eig.   :      153.31   153.42   153.66   154.68   154.98   155.03
eig.   :      155.73   155.88   156.10   156.37   157.19   158.37
eig.   :      159.56   159.84   160.88   161.16   162.37   162.87
eig.   :      163.02   163.08   163.68   164.91   165.08   165.33
eig.   :      165.80   165.97   167.57   170.15   170.34   170.53
eig.   :      173.73   174.94   175.51   176.10   178.46   178.48
eig.   :      178.49   178.74   180.19   180.36   181.46   182.41
eig.   :      183.75   184.06   184.10   184.49   186.72   192.98
eig.   :      193.93   195.17   197.39   211.88   212.15   212.22
eig.   :      214.07   223.33   226.63   227.49   229.54   233.01
eig.   :      236.24   238.21   240.97   241.33   265.28   273.44
eig.   :      273.53   359.10   365.82   384.51   402.31   426.61
eig.   :      515.05   533.24   542.27   783.35   786.10   796.03
eig.   :      849.55   856.62   875.29   884.53   888.74   942.63
eig.   :      953.84   972.28   986.04   996.67  1000.01  1034.22
eig.   :     1041.12  1078.61  1086.38  1090.92  1098.87  1111.26
eig.   :     1123.67  1128.86  1129.84  1130.12  1139.30  1157.47
eig.   :     1193.13  1203.07  1218.80  1224.62  1236.08  1241.93
eig.   :     1264.73  1267.85  1269.00  1277.58  1279.34  1285.89
eig.   :     1299.13  1315.83  1338.58  1346.25  1351.28  1353.39
eig.   :     1357.57  1368.34  1372.21  1399.92  1413.84  1416.77
eig.   :     1457.46  1459.79  1462.42  1470.20  1471.63  1474.38
eig.   :     1476.26  1482.75  1488.09  1488.76  1495.50  1499.27
eig.   :     1500.27  1504.21  1507.77  1533.23  1544.99  2885.83
eig.   :     2904.48  2909.10  2911.06  2920.06  2926.67  2929.41
eig.   :     2970.65  2970.68  2977.85  2982.69  2986.02  2987.71
eig.   :     2989.29  2991.86  2992.35  3000.83  3003.19  3008.58
eig.   :     3014.04  3020.06  3029.86  3031.07  3032.63  3042.71
eig.   :     3046.44  3054.39  3327.29  3359.41  3419.19  3444.88
eig.   :     3506.98  3554.83  3621.64
written to xtb_localmodes and g98l.out
 
 normal mode %tage of torsion character
   1:  0.00   2:  0.00   3:  0.00   4:  0.00   5:  0.00   6:  0.00   7:  0.37   8:  0.02
   9:  0.44  10:  0.77  11:  0.54  12:  0.84  13:  0.60  14:  0.59  15:  0.78  16:  0.42
  17:  0.50  18:  0.91  19:  0.30  20:  0.05  21:  0.81  22:  0.46  23:  0.30  24:  0.15
  25:  0.22  26:  0.84  27:  0.69  28:  0.56  29:  0.36  30:  0.45  31:  0.56  32:  0.27
  33:  0.01  34:  0.73  35:  0.23  36:  0.68  37:  0.04  38:  0.00  39:  0.11  40:  0.03
  41:  0.83  42:  0.16  43:  0.30  44:  0.63  45:  0.51  46:  0.22  47:  0.14  48:  0.11
  49:  0.30  50:  0.89  51:  0.07  52:  0.07  53:  0.28  54:  0.72  55:  0.29  56:  0.04
  57:  0.09  58:  0.14  59:  0.29  60:  0.08  61:  0.14  62:  0.16  63:  0.01  64:  0.42
  65:  0.06  66:  0.42  67:  0.32  68:  0.02  69:  0.40  70:  0.23  71:  0.03  72:  0.58
  73:  0.14  74:  0.05  75:  0.01  76:  0.40  77:  0.50  78:  0.50  79:  0.25  80:  0.39
  81:  0.02  82:  0.33  83:  0.03  84:  0.13  85:  0.09  86:  0.22  87:  0.28  88:  0.82
  89:  0.02  90:  0.65  91:  0.36  92:  0.04  93:  0.34  94:  0.06  95:  0.08  96:  0.04
  97:  0.02  98:  0.31  99:  0.10 100:  0.01 101:  0.22 102:  0.05 103:  0.02 104:  0.07
 105:  0.05 106:  0.30 107:  0.37 108:  0.48 109:  0.66 110:  0.01 111:  0.04 112:  0.00
 113:  0.26 114:  0.18 115:  0.29 116:  0.36 117:  0.01 118:  0.04 119:  0.01 120:  0.65
 121:  0.06 122:  0.50 123:  0.23 124:  0.22 125:  0.03 126:  0.02 127:  0.38 128:  0.21
 129:  0.02 130:  0.58 131:  0.23 132:  0.28 133:  0.01 134:  0.09 135:  0.17 136:  0.01
 137:  0.01 138:  0.58 139:  0.22 140:  0.60 141:  0.01 142:  0.30 143:  0.41 144:  0.53
 145:  0.09 146:  0.36 147:  0.43 148:  0.01 149:  0.07 150:  0.67 151:  0.00 152:  0.14
 153:  0.08 154:  0.06 155:  0.25 156:  0.00 157:  0.03 158:  0.52 159:  0.15 160:  0.33
 161:  0.68 162:  0.27 163:  0.31 164:  0.20 165:  0.39 166:  0.08 167:  0.06 168:  0.13
 169:  0.00 170:  0.14 171:  0.46 172:  0.13 173:  0.04 174:  0.31 175:  0.59 176:  0.63
 177:  0.49 178:  0.24 179:  0.14 180:  0.05 181:  0.34 182:  0.01 183:  0.33 184:  0.27
 185:  0.25 186:  0.09 187:  0.72 188:  1.00 189:  0.16 190:  0.48 191:  0.96 192:  0.94
 193:  0.54 194:  0.43 195:  0.52 196:  0.53 197:  0.60 198:  0.35 199:  0.28 200:  0.43
 201:  0.41 202:  0.50 203:  0.53 204:  0.53 205:  0.49 206:  0.44 207:  0.53 208:  0.47
 209:  0.31 210:  0.10 211:  0.51 212:  0.32 213:  0.22 214:  0.29 215:  0.12 216:  0.04
 217:  0.11 218:  0.16 219:  0.15 220:  0.11 221:  0.05 222:  0.04 223:  0.28 224:  0.17
 225:  0.15 226:  0.14 227:  0.17 228:  0.33 229:  0.36 230:  0.14 231:  0.42 232:  0.18
 233:  0.26 234:  0.29 235:  0.06 236:  0.19 237:  0.22 238:  0.11 239:  0.21 240:  0.10
 241:  0.14 242:  0.16 243:  0.10 244:  0.12 245:  0.09 246:  0.09 247:  0.08 248:  0.15
 249:  0.23 250:  0.00 251:  0.00 252:  0.00 253:  0.53 254:  0.66 255:  0.63 256:  0.59
 257:  0.63 258:  0.58 259:  0.68 260:  0.69 261:  0.60 262:  0.83 263:  0.66 264:  0.87
 265:  0.95 266:  0.80 267:  0.93 268:  0.41 269:  0.00 270:  0.13 271:  0.18 272:  0.08
 273:  0.16 274:  0.23 275:  0.06 276:  0.04 277:  0.10 278:  0.21 279:  0.11 280:  0.03
 281:  0.15 282:  0.02 283:  0.06 284:  0.15 285:  0.08 286:  0.09 287:  0.03 288:  0.04
 289:  0.03 290:  0.05 291:  0.04 292:  0.03 293:  0.03 294:  0.01 295:  0.01 296:  0.02
 297:  0.23 298:  0.06 299:  0.04 300:  0.09 301:  0.00 302:  0.00 303:  0.00
 recommended # of modes for mode following         195

------------------------------------------------------------------------
 * finished run on 2020/05/27 at 15:22:29.962     
------------------------------------------------------------------------
 total:
 * wall-time:     0 d,  0 h, 11 min, 19.675 sec
 *  cpu-time:     0 d,  0 h, 11 min, 17.530 sec
 * ratio c/w:     0.997 speedup
 SCF:
 * wall-time:     0 d,  0 h,  0 min,  7.245 sec
 *  cpu-time:     0 d,  0 h,  0 min,  7.186 sec
 * ratio c/w:     0.992 speedup
 ANC optimizer:
 * wall-time:     0 d,  0 h,  0 min,  9.115 sec
 *  cpu-time:     0 d,  0 h,  0 min,  8.985 sec
 * ratio c/w:     0.986 speedup
 numerical hessian:
 * wall-time:     0 d,  0 h, 11 min,  3.285 sec
 *  cpu-time:     0 d,  0 h, 11 min,  1.332 sec
 * ratio c/w:     0.997 speedup

normal termination of xtb
