# Supplementary material for: Heterogeneous Nucleation of Butanol on NaCl: A Computational Study of Temperature, Humidity, Seed Charge, and Seed Size Effects
Source: J Phys Chem A. 2021 Mar 31;125(14):3025–36. doi: 10.1021/acs.jpca.0c10972 (PMC8054243; doi:10.1021/acs.jpca.0c10972)
Supplement: Supplementary file 2 — jp0c10972_si_002.zip [file jp0c10972_si_002.zip › ALL CLUSTERS/low_level_calc/big seed/1Seed3BuOH2W.xyz]

   101
       -186.12259157  Gyration_radius:  5.31125109167
 Na          4.74286115051285    4.03289904412874   -0.03975175796147
Na         -3.86600153697837    0.25559376011246   -1.95637841466874
Na         -2.41647908862047    4.89394094927120   -3.57516844471869
Na         -0.37842866768090   -0.73762304180410   -1.90034328827053
Na          3.28503359042355   -0.49995475796194    1.66656438737489
Na          2.44272122386948    2.81639202092591    2.44171526947234
Na          1.97000352713745    0.45482342094271   -4.41807969452093
Na         -3.57368195107868    1.42470281118381    1.49903367024932
Na         -0.62158082932255   -1.89888524357245   -5.27494381535750
Na         -2.08275961804595    5.83521042844829   -0.11824286240480
Na         -0.27731311912862    0.54800751316544    1.77548710717822
Na         -2.59148598537943   -2.03852705030945    0.71489798117061
Na          3.02416343176729   -1.81693160073733   -1.61197041603841
Na          5.61230262036685    0.57817899511749   -0.80671216202432
Na         -2.93554673168914   -3.14128275621996   -2.80642405263301
Na          0.71157740691559    2.65469486791482   -6.78504713744347
Na         -1.56372770417325    1.49960597589097   -4.51935847251713
Na          4.48212869235348    2.77235035479692   -3.38065504638726
Na          0.44781677301036   -4.06580374199786   -2.75553690862504
Na         -1.29540639252653    2.64276239908851   -1.07367310239105
Na         -5.91808996410155   -0.90083914990093    0.45199457595420
Na          1.07175166540729    3.90977589649206   -3.61467894837444
Na          2.20831818902826    1.65395622929021   -0.92806957414217
Na          1.29953690659707    5.00903133537480   -0.13940986582648
Na         -4.73636085767374    3.66761529795824   -1.10405181875863
Cl          0.52431168979126    2.69440183696178    0.70361934713237
Cl          1.33274864593730   -1.90197171733350   -3.57773376885560
Cl          6.32529392669501    2.87353215919012   -1.68495571599343
Cl         -5.56860439003873    1.41619201215326   -0.30407751463834
Cl          0.07455701935778    0.32208660542588   -6.23331413451125
Cl          3.78334614610815    0.42958200502224   -2.63234728617569
Cl         -0.89263147044912    3.90398734461252   -5.35319699894901
Cl         -4.27785769786416   -0.90107197618660    2.25232445344738
Cl         -3.92811601600373    5.92657255644262   -1.81943995725519
Cl         -1.99728006676541    0.31049022964806   -0.17431712475331
Cl         -0.48215792074126    5.07215247401369   -1.90973418526447
Cl         -3.22538453961190    2.56159542095899   -2.86220855540926
Cl          3.05088102460248    5.10376691154551    1.63442484468736
Cl          4.83822849622273   -1.68954791605391    0.10701662178279
Cl          4.08978913331992    1.75577665689346    0.87298621199118
Cl         -4.54861973554444   -2.18348655407713   -1.14324312413919
Cl          1.37369422585098   -0.61200842129328   -0.05374490210748
Cl          0.33908490768698    1.57792924164675   -2.75321499922559
Cl         -2.29859774964372   -0.82211538251869   -3.67002858961086
Cl         -2.93859024069615    3.66371325229005    0.74360017300864
Cl         -1.10318924023616   -3.19647343040580   -0.97789405755496
Cl          1.72309943943366    0.58903487502245    3.29778258013964
Cl          2.89864823346364    4.03587639499104   -1.84004343675400
Cl         -1.35664611311080   -4.17743654688464   -4.44564169472442
Cl          2.79812953356223    2.80657469565900   -5.29596010544233
O           1.98536696627374   -3.62590891272368   -0.90374693064641
H           1.15172110146868   -3.48839323284351   -0.42457737912770
C           2.47972554426567   -4.89305852301399   -0.50289193862840
H           2.41824926946361   -4.99901403773157    0.58688604089712
H           3.53340650089405   -4.93040384440423   -0.78786977664816
C           1.72653354067288   -6.03380297612423   -1.18054995856128
H           1.96918202206060   -6.97286015442112   -0.68198810043511
H           0.65126144111055   -5.87004457334813   -1.05885294137498
C           2.07519389220527   -6.14947547545701   -2.66110245292282
H           3.07268513746613   -6.58261698092219   -2.75680594547631
H           2.11485151437817   -5.15696405647232   -3.11826521433532
C           1.08028653293088   -7.01129092168783   -3.41974641803819
H           0.07402981781747   -6.60565795429214   -3.34946672047477
H           1.34912775939138   -7.07090318314634   -4.47055464220992
H           1.06562874270737   -8.01982646857907   -3.01324360725593
O          -1.93101633609559    0.87135460840078    3.08728084332299
H          -2.36491799277877    0.04552792301919    3.34328842767523
C          -1.68342815571592    1.57786281185009    4.30505593901366
H          -0.90994009439470    1.06600321323853    4.88678265630272
H          -2.60031975894260    1.63547476613606    4.90286876209446
C          -1.20260478088539    2.97800889602052    3.97127370111674
H          -0.30763798261520    2.88117889626617    3.35862004369026
H          -1.98478399324327    3.48796738595721    3.40958660716595
C          -0.85594489998952    3.78651412587380    5.21491298808974
H          -0.11425030350913    3.24057427898209    5.80036956931990
H          -1.74901436865032    3.91369152400351    5.83013742509572
C          -0.29493050966233    5.15439516323546    4.84929291605400
H          -1.02469038161767    5.71721718453889    4.26954498144147
H          -0.06645465614102    5.72387687648236    5.74542187031127
H           0.62754388313896    5.03708233591607    4.28035472831530
O          -0.62958130686418   -1.80707512422878    1.87634514576614
H          -0.02768771570157   -1.79508671821603    1.11397231926040
C           0.03031964471480   -2.63930978099653    2.83293621181674
H           1.09775099361049   -2.38971615943661    2.86763512952913
H          -0.07891002242446   -3.69260165506011    2.54981295566328
C          -0.55272142671063   -2.41564450268989    4.21775394021826
H           0.09014753766078   -2.90791933618366    4.94799978751057
H          -0.52202927638283   -1.34544931501193    4.41831200695839
C          -1.97996228814275   -2.93529790571332    4.36987493928546
H          -2.58356991274985   -2.59554622857395    3.52903695963894
H          -2.40884117625120   -2.52321563453995    5.28399389325503
C          -2.05222099607629   -4.45528179560801    4.44108046738138
H          -1.44335782634469   -4.83053894670452    5.26081043603798
H          -3.07847332593591   -4.77313020729015    4.60372729341890
H          -1.70426501281926   -4.90803306381948    3.51612647978820
O           1.97579935219588    3.48010398374602   -8.26356713725834
H           2.77249640117980    3.55966286049482   -7.72343638470058
H           2.21493447514709    3.84448621235819   -9.11942037621266
O          -0.43161016314762    5.61298851618230    1.37389250759690
H           0.06383012646939    5.99794735408235    2.10630717028256
H          -0.61239749599765    4.70330204693805    1.66293549174211
