# Supplementary material for: Heterogeneous Nucleation of Butanol on NaCl: A Computational Study of Temperature, Humidity, Seed Charge, and Seed Size Effects
Source: J Phys Chem A. 2021 Mar 31;125(14):3025–36. doi: 10.1021/acs.jpca.0c10972 (PMC8054243; doi:10.1021/acs.jpca.0c10972)
Supplement: Supplementary file 2 — jp0c10972_si_002.zip [file jp0c10972_si_002.zip › ALL CLUSTERS/low_level_calc/big seed/1Seed3BuOH3W.log]

      -----------------------------------------------------------      
     |                   =====================                   |     
     |                           x T B                           |     
     |                   =====================                   |     
     |                         S. Grimme                         |     
     |          Mulliken Center for Theoretical Chemistry        |     
     |                    University of Bonn                     |     
     |                 Version 6.0.1 (SAW181210)                 |     
      -----------------------------------------------------------      

   This program is distributed in the hope that it will be useful,
   but WITHOUT ANY WARRANTY; without even the implied warranty of
   MERCHANTABILITY or FITNESS FOR A PARTICULAR PURPOSE.
   
   FOR NON-COMMERCIAL, ACADEMIA USE ONLY.
   
   Cite this work as:
   S. Grimme, C. Bannwarth, P. Shushkov, J. Comput. Theory Chem., 2017,
   13, 1989-2009.
   C. Bannwarth, S. Ehlert and S. Grimme., ChemRxiv, 2018, preprint.
   http://doi.org/10.26434/chemrxiv.7246238.v1
   
   for sTDA-xTB:
   S. Grimme and C. Bannwarth, J. Chem. Phys., 2016, 145, 054103.
   
   in the mass-spec context:
   V. Asgeirsson, C. Bauer and S. Grimme, Chem. Sci., 2017, 8, 4879.
   
   if GBSA is used:
   P. Shushkov, F. März and S. Grimme, unpublished.
   
   for ANC optimizer:
   S. Grimme, unpublished.
   Rational Function algorithm used in ANCopt:
   F. Eckert, P. Pulay, H.-J. Werner, J. Comput. Chem., 1997, 18, 1473.
   
   with help from (in alphabetical order)
   C. Bannwarth, F. Bohle, G. Brandenburg, E. Caldeweyher, M. Checinski,
   S. Dohm, S. Ehlert, S. Ehrlich, F. März, H. Neugebauer, J. Pisarek,
   P. Pracht, P. Shushkov, and S. Spicher.
   
 * started run on 2020/05/27 at 16:05:42.831     
========================================================================
 # omp threads = 1
========================================================================
number of atoms            : 104
number of electrons        : 320
charge                     : 0
spin                       : .0
first test random number   : .2883

########################################################################
# WARNING! Please study the warnings concerning your input carefully
#  - the use of '-ohess' is discouraged, please use '--ohess' next time
########################################################################

           ------------------------------------------------- 
          |                 G F N 2 - x T B                 |
          | Geometry, Frequencies, Noncovalent interactions |
          |            JCTC 2018 parametrisation            |
           ------------------------------------------------- 
      method parameters     
 k(s)        :  1.8500
 k(p)        :  2.2300
 k(d)        :  2.2300
 k(f)        :  2.0000
 kEN (H0ij)  : -2.0000
 D4 a1       :  0.5200
 D4 a2       :  5.0000
 D4 s6       :  1.0000
 D4 s8       :  2.7000
 D4 s9       :  5.0000
 alphaj      :  2.0000


            Z     q(EN)     CN     RAES       Cart. coordinates
     1  Na  1.0    0.27    6.76    5.00     0.41533   -12.18054     0.89597
     2  Na  1.0    0.33    5.25    5.00    -7.77133   -10.26586    -3.37626
     3  Na  1.0    0.29    6.67    5.00    -8.57518    -3.93337    10.13439
     4  Na  1.0    0.45    9.05    5.00     3.19893     2.76727    -0.98207
     5  Na  1.0    0.09   12.34    5.00    -5.43695    -2.76894     4.46559
     6  Na  1.0    0.41    6.47    5.00    -4.47933    -2.19571    -7.19055
     7  Na  1.0    0.19    9.15    5.00    -5.52897    -9.15522     2.54042
     8  Na  1.0    0.27    6.81    5.00     3.13277   -10.30448     6.74264
     9  Na  1.0    0.40    6.43    5.00     3.42775     2.59166    10.25188
    10  Na  1.0    0.31    7.20    5.00    -5.08045     3.98431     6.03632
    11  Na  1.0    0.08   12.41    5.00     0.51537    -5.64520     2.62390
    12  Na  1.0    0.21   11.18    5.00     0.58293     1.15547     4.53850
    13  Na  1.0    0.20    9.25    5.00    -2.14367    -7.57922    -3.40750
    14  Na  1.0    0.34    7.67    5.00    -7.35862     2.73658     0.12989
    15  Na  1.0    0.19   11.28    5.00    -2.24407    -0.93350    -1.60458
    16  Na  1.0    0.30    6.63    5.00   -10.89973     1.00326     5.88450
    17  Na  1.0    0.31    8.00    5.00   -11.28991    -5.77389     4.07848
    18  Na  1.0    0.33    5.18    5.00    -0.01440    -5.20775    13.95092
    19  Na  1.0    0.20    9.11    5.00    -8.13516    -4.07892    -1.70277
    20  Na  1.0    0.18    9.15    5.00    -2.77392    -7.29551     8.56456
    21  Na  1.0    0.30    7.68    5.00     3.53891    -4.06653    -3.05854
    22  Na  1.0    0.29    6.67    5.00     6.32637    -8.80244     0.99566
    23  Na  1.0    0.19    9.23    5.00    -2.54898    -0.55012    10.38507
    24  Na  1.0    0.19    9.20    5.00     3.40679    -3.79216     8.60288
    25  Na  1.0    0.29    8.08    5.00     6.35520    -2.16837     2.81051
    26  Cl  7.0   -0.18    3.78    5.00    -6.39251    -6.50771    -5.80964
    27  Cl  7.0   -0.09    5.47    5.00    -3.59280     1.08285     2.56098
    28  Cl  7.0   -0.18    3.83    5.00    -9.83196    -8.34935     0.28578
    29  Cl  7.0   -0.14    4.91    5.00     2.16632    -8.26653    -1.28031
    30  Cl  7.0   -0.20    2.93    4.87   -12.74536    -2.82067     8.20170
    31  Cl  7.0   -0.14    4.87    5.00    -6.76478     0.18291     8.41095
    32  Cl  7.0   -0.19    3.06    4.92     7.84477    -4.56393    -1.07685
    33  Cl  7.0   -0.09    5.99    5.00    -0.91485    -3.16299     6.63668
    34  Cl  7.0   -0.14    4.84    5.00     5.05372    -6.23833     4.88775
    35  Cl  7.0   -0.20    3.74    4.99     1.78247    -8.06608    10.76645
    36  Cl  7.0   -0.13    4.77    5.00    -7.16433    -6.84380     6.53358
    37  Cl  7.0   -0.18    3.80    5.00     1.94189    -1.18037    12.55984
    38  Cl  7.0   -0.14    3.86    5.00     5.03883     0.61297     6.33631
    39  Cl  7.0   -0.12    3.90    5.00    -0.95767     3.73288     8.43590
    40  Cl  7.0   -0.20    3.76    5.00    -4.41391    -4.74662    12.54077
    41  Cl  7.0   -0.19    3.74    4.99    -3.79060   -11.84007    -1.43567
    42  Cl  7.0   -0.13    4.81    5.00    -9.61634    -1.63291     2.13452
    43  Cl  7.0   -0.13    4.06    5.00    -0.37557    -3.58542    -5.31959
    44  Cl  7.0   -0.05    6.00    5.00     2.09135    -1.46545     0.71619
    45  Cl  7.0   -0.13    3.94    5.00    -6.58023     0.01190    -3.62256
    46  Cl  7.0   -0.20    2.92    4.87    -9.07473     5.01545     3.95157
    47  Cl  7.0   -0.24    2.93    4.87     4.69395   -12.81180     3.01692
    48  Cl  7.0   -0.09    6.04    5.00    -3.77196    -5.11612     0.45628
    49  Cl  7.0   -0.15    4.88    5.00    -1.23157    -9.77245     4.75706
    50  Cl  7.0   -0.17    2.68    4.68    -0.27120     2.79772    -3.95970
    51  O   6.0   -0.30    3.58    4.42     6.86979     1.26311    -1.07265
    52  H   1.0    0.00    1.69    1.81     7.33979    -0.46147    -1.51345
    53  C   4.0   -0.04    4.49    4.52     8.72630     2.77175    -2.30244
    54  H   1.0   -0.01    1.01    1.43    10.61040     2.33798    -1.55352
    55  H   1.0    0.01    1.11    1.45     8.30763     4.74043    -1.87069
    56  C   4.0   -0.09    4.22    4.05     8.71840     2.35139    -5.15317
    57  H   1.0    0.00    1.03    1.43    10.15687     3.56188    -6.00137
    58  H   1.0   -0.01    1.03    1.43     9.23216     0.38726    -5.53105
    59  C   4.0   -0.08    4.33    4.26     6.16130     2.88455    -6.37852
    60  H   1.0   -0.02    1.26    1.48     4.74024     1.61549    -5.58927
    61  H   1.0    0.01    1.03    1.43     6.30763     2.45157    -8.38760
    62  C   4.0   -0.11    4.24    4.08     5.31424     5.61676    -6.08839
    63  H   1.0    0.01    1.00    1.43     6.71879     6.89288    -6.87724
    64  H   1.0    0.01    1.01    1.43     3.54602     5.91452    -7.08229
    65  H   1.0    0.00    1.23    1.47     5.01316     6.10644    -4.11473
    66  O   6.0   -0.32    3.04    2.92    -3.04984     1.05008    -8.83428
    67  H   1.0    0.05    1.45    1.57    -2.05736     1.90499    -7.53619
    68  C   4.0   -0.03    4.27    4.14    -2.39647     2.20226   -11.14460
    69  H   1.0   -0.00    1.01    1.43    -3.02103     4.18428   -11.15455
    70  H   1.0   -0.01    1.03    1.43    -3.43240     1.19925   -12.61586
    71  C   4.0   -0.07    4.14    3.89     0.44177     2.10860   -11.66995
    72  H   1.0    0.00    1.03    1.43     0.78911     2.94399   -13.52338
    73  H   1.0    0.01    1.03    1.43     1.40767     3.26238   -10.25733
    74  C   4.0   -0.08    4.12    3.83     1.53909    -0.56097   -11.57257
    75  H   1.0   -0.01    1.07    1.44     1.26455    -1.33604    -9.68474
    76  H   1.0    0.00    1.03    1.43     3.57085    -0.43804   -11.91231
    77  C   4.0   -0.13    4.02    3.66     0.36894    -2.34785   -13.50044
    78  H   1.0   -0.00    1.00    1.43     0.48112    -1.55316   -15.39350
    79  H   1.0   -0.02    1.00    1.43     1.36673    -4.14283   -13.48789
    80  H   1.0   -0.01    1.01    1.43    -1.60347    -2.71328   -13.05136
    81  O   6.0   -0.26    3.81    4.74     0.74242     4.73909     1.67881
    82  H   1.0    0.02    1.49    1.60    -0.97803     4.69586     1.00144
    83  C   4.0   -0.06    4.48    4.51     1.01818     7.25258     2.61897
    84  H   1.0   -0.02    1.04    1.43    -0.63048     7.75420     3.77126
    85  H   1.0    0.01    1.02    1.43     1.14540     8.58919     1.04125
    86  C   4.0   -0.09    4.32    4.24     3.36284     7.45854     4.26402
    87  H   1.0    0.00    1.03    1.43     3.38499     9.32296     5.14193
    88  H   1.0   -0.02    1.20    1.46     3.22883     6.04233     5.74912
    89  C   4.0   -0.08    4.29    4.18     5.83849     7.04308     2.85010
    90  H   1.0   -0.01    1.41    1.54     5.76141     5.22403     1.88849
    91  H   1.0   -0.01    1.03    1.43     7.35825     6.93983     4.23651
    92  C   4.0   -0.11    4.04    3.70     6.43488     9.14061     0.97228
    93  H   1.0    0.00    1.00    1.43     6.42865    10.96519     1.91787
    94  H   1.0    0.00    1.00    1.43     8.29682     8.86224     0.15071
    95  H   1.0    0.01    1.01    1.43     5.05831     9.19806    -0.55153
    96  O   6.0   -0.38    3.00    2.80    -4.12878     5.50172    -0.77479
    97  H   1.0    0.04    1.39    1.54    -3.17351     4.67263    -2.12132
    98  H   1.0    0.05    1.05    1.44    -4.23660     7.24035    -1.28304
    99  O   6.0   -0.41    2.90    2.55   -15.05120    -6.83957     4.79501
   100  H   1.0    0.01    1.53    1.63   -15.15459    -5.62993     6.16958
   101  H   1.0    0.03    1.04    1.43   -16.72161    -7.52959     4.65764
   102  O   6.0   -0.39    2.90    2.55     3.35312     6.43419    11.20210
   103  H   1.0    0.02    1.46    1.58     1.65958     6.68780    10.56073
   104  H   1.0    0.04    1.05    1.44     3.82803     8.02951    11.92344

  Z AO/shell   Hii/eV     exponent
  1     Wed Apr 25 08:07:45 CEST 2018   EN: 2.200 GM2: 0.406  GM3: 0.0800  RAES: 1.40
     1s    -10.707211    1.230000
  6     Wed Apr 25 08:07:45 CEST 2018   EN: 2.550 GM2: 0.538  GM3: 0.1500  RAES: 3.00
     2s    -13.970922    2.096432
     2p    -10.063292    1.800000
  8     Wed Apr 25 08:07:45 CEST 2018   EN: 3.440 GM2: 0.452  GM3:-0.0517  RAES: 1.80
     2s    -20.229985    2.439742
     2p    -15.503117    2.137023
 11     Tue Apr 24 16:34:09 CEST 2018   EN: 0.930 GM2: 0.271  GM3: 0.1799  RAES: 5.00
     3s     -4.546934    0.763787
     3p     -1.332719    0.573553
 17     Mon Apr 23 14:09:22 CEST 2018   EN: 3.160 GM2: 0.249  GM3: 0.1495  RAES: 2.50
     3s    -29.278781    2.485265
     3p    -12.673758    2.199650
     3d     -0.240338    2.476089
 no old-style atom pair restraining (fixing) potential
           ------------------------------------------------- 
          |        Self-Consistent Charge Iterations        |
           ------------------------------------------------- 

 Ncao       : 458
 Nao        : 433
 Nshell     : 197
 Nel        : 320
 T(el)      :   300.0
 intcut     :    25.0
 scfconv/Eh :  0.100E-05
   qconv/e  :  0.100E-03
 intneglect :  0.100E-07
 broydamp   :      0.250
 iter      E             dE          RMSdq      gap      omega  full diag
   1   -191.1672769 -0.191167E+03  0.118E+01    3.65       0.0  T
   2   -191.5761349 -0.408858E+00  0.638E+00    4.37       1.0  T
   3   -191.8942237 -0.318089E+00  0.423E+00    4.02       1.0  T
   4   -192.0262055 -0.131982E+00  0.229E+00    3.38       1.0  T
   5   -192.0678989 -0.416934E-01  0.148E+00    2.70       1.0  T
   6   -192.0657097  0.218924E-02  0.651E-01    2.94       1.0  T
   7   -192.0703419 -0.463225E-02  0.456E-01    2.64       1.0  T
   8   -192.0713554 -0.101345E-02  0.245E-01    2.71       1.0  T
   9   -192.0717678 -0.412468E-03  0.204E-01    2.68       1.0  T
  10   -192.0724893 -0.721497E-03  0.156E-01    2.71       1.0  T
  11   -192.0729295 -0.440169E-03  0.140E-01    2.70       1.0  T
  12   -192.0732828 -0.353326E-03  0.114E-01    2.71       1.0  T
  13   -192.0735866 -0.303796E-03  0.958E-02    2.70       1.0  T
  14   -192.0738465 -0.259879E-03  0.755E-02    2.70       1.0  T
  15   -192.0740275 -0.180952E-03  0.553E-02    2.70       1.0  T
  16   -192.0741022 -0.747629E-04  0.448E-02    2.70       1.0  T
  17   -192.0741537 -0.514645E-04  0.357E-02    2.70       1.0  T
  18   -192.0741845 -0.307571E-04  0.286E-02    2.70       1.0  T
  19   -192.0741975 -0.130675E-04  0.253E-02    2.70       1.0  T
  20   -192.0742118 -0.142764E-04  0.201E-02    2.69       1.0  T
  21   -192.0742229 -0.110934E-04  0.173E-02    2.69       1.0  T
  22   -192.0742341 -0.112188E-04  0.147E-02    2.69       1.0  T
  23   -192.0742458 -0.116541E-04  0.115E-02    2.69       1.0  T
  24   -192.0742529 -0.713306E-05  0.935E-03    2.69       1.0  T
  25   -192.0742577 -0.483703E-05  0.717E-03    2.69       1.4  T
  26   -192.0742602 -0.251311E-05  0.569E-03    2.68       1.7  T
  27   -192.0742612 -0.990531E-06  0.378E-03    2.68       2.6  T
  28   -192.0742615 -0.274374E-06  0.240E-03    2.68       4.1  T
  29   -192.0742616 -0.939703E-07  0.192E-03    2.68       5.1  T
  30   -192.0742617 -0.617151E-07  0.156E-03    2.68       6.3  T
  31   -192.0742617 -0.418257E-07  0.122E-03    2.68       8.0  T
  32   -192.0742617 -0.328367E-07  0.965E-04    2.68      10.2  T
  33   -192.0742618 -0.232168E-07  0.825E-04    2.68      11.9  T
speedup  0.99
cpu  time for SCC    1.66 s
wall time for SCC    1.68 s

   *** convergence criteria satisfied after 33 iterations ***

          eigenvalues
 #    :         148        149        150        151        152        153        154        155
 occ. :        2.000      2.000      2.000      2.000      2.000      2.000      2.000      2.000
 eps  :       -10.549    -10.542    -10.532    -10.529    -10.516    -10.509    -10.458    -10.440
 #    :         156        157        158        159        160        161        162        163
 occ. :        2.000      2.000      2.000      2.000      2.000      0.000      0.000      0.000
 eps  :       -10.424    -10.402    -10.398    -10.333    -10.283     -7.601     -6.941     -6.603
 #    :         164        165        166        167        168        169        170        171
 occ. :        0.000      0.000      0.000      0.000      0.000      0.000      0.000      0.000
 eps  :        -5.995     -5.122     -4.467     -3.787     -3.309     -3.208     -3.017     -2.271


   #   Z            q   n(s)   n(p)   n(d)      C6AA      α(0)
   1  11 Na     0.692  0.086  0.222  0.000    68.279    26.741
   2  11 Na     0.679  0.118  0.203  0.000    68.440    26.772
   3  11 Na     0.703  0.085  0.213  0.000    68.150    26.715
   4  11 Na     0.865  0.048  0.087  0.000    66.191    26.329
   5  11 Na     0.789  0.005  0.206  0.000    67.092    26.507
   6  11 Na     0.783  0.075  0.142  0.000    67.172    26.523
   7  11 Na     0.681  0.053  0.266  0.000    68.418    26.768
   8  11 Na     0.692  0.084  0.224  0.000    68.276    26.740
   9  11 Na     0.766  0.080  0.154  0.000    67.371    26.562
  10  11 Na     0.746  0.060  0.195  0.000    67.620    26.611
  11  11 Na     0.788  0.009  0.203  0.000    67.111    26.511
  12  11 Na     0.842  0.009  0.149  0.000    66.459    26.382
  13  11 Na     0.712  0.047  0.241  0.000    68.029    26.692
  14  11 Na     0.790  0.057  0.153  0.000    67.086    26.506
  15  11 Na     0.833 -0.007  0.174  0.000    66.566    26.403
  16  11 Na     0.707  0.084  0.209  0.000    68.097    26.705
  17  11 Na     0.737  0.069  0.194  0.000    67.721    26.631
  18  11 Na     0.689  0.116  0.195  0.000    68.318    26.748
  19  11 Na     0.704  0.048  0.247  0.000    68.127    26.711
  20  11 Na     0.686  0.055  0.259  0.000    68.356    26.756
  21  11 Na     0.729  0.056  0.215  0.000    67.821    26.651
  22  11 Na     0.712  0.089  0.199  0.000    68.038    26.694
  23  11 Na     0.710  0.047  0.243  0.000    68.058    26.697
  24  11 Na     0.696  0.050  0.254  0.000    68.229    26.731
  25  11 Na     0.738  0.056  0.206  0.000    67.713    26.630
  26  17 Cl    -0.743  1.977  5.766  0.001   125.059    17.109
  27  17 Cl    -0.750  1.977  5.770  0.003   125.342    17.128
  28  17 Cl    -0.745  1.977  5.766  0.002   125.152    17.115
  29  17 Cl    -0.737  1.977  5.754  0.006   124.815    17.092
  30  17 Cl    -0.761  1.974  5.786  0.001   125.787    17.159
  31  17 Cl    -0.739  1.978  5.759  0.002   124.873    17.096
  32  17 Cl    -0.756  1.973  5.777  0.006   125.562    17.143
  33  17 Cl    -0.736  1.979  5.755  0.002   124.765    17.089
  34  17 Cl    -0.735  1.978  5.753  0.005   124.749    17.088
  35  17 Cl    -0.737  1.976  5.760  0.002   124.828    17.093
  36  17 Cl    -0.737  1.981  5.753  0.003   124.812    17.092
  37  17 Cl    -0.749  1.979  5.769  0.001   125.273    17.124
  38  17 Cl    -0.753  1.977  5.775  0.001   125.441    17.135
  39  17 Cl    -0.755  1.978  5.776  0.001   125.525    17.141
  40  17 Cl    -0.739  1.978  5.760  0.001   124.908    17.099
  41  17 Cl    -0.739  1.977  5.760  0.002   124.911    17.099
  42  17 Cl    -0.739  1.979  5.759  0.002   124.909    17.099
  43  17 Cl    -0.750  1.976  5.771  0.004   125.342    17.128
  44  17 Cl    -0.743  1.980  5.753  0.009   125.055    17.109
  45  17 Cl    -0.757  1.979  5.777  0.002   125.632    17.148
  46  17 Cl    -0.769  1.976  5.792  0.001   126.081    17.179
  47  17 Cl    -0.765  1.974  5.789  0.002   125.930    17.169
  48  17 Cl    -0.737  1.981  5.751  0.005   124.803    17.092
  49  17 Cl    -0.732  1.978  5.747  0.007   124.603    17.078
  50  17 Cl    -0.771  1.967  5.798  0.006   126.193    17.186
  51   8 O     -0.513  1.714  4.800  0.000    23.120     6.494
  52   1 H      0.347  0.653  0.000  0.000     0.584     1.195
  53   6 C      0.045  1.043  2.912  0.000    19.757     6.318
  54   1 H      0.049  0.951  0.000  0.000     2.337     2.391
  55   1 H      0.062  0.938  0.000  0.000     2.179     2.308
  56   6 C     -0.087  1.056  3.031  0.000    22.152     6.701
  57   1 H      0.044  0.956  0.000  0.000     2.393     2.419
  58   1 H      0.057  0.943  0.000  0.000     2.237     2.339
  59   6 C     -0.084  1.055  3.029  0.000    22.061     6.680
  60   1 H      0.066  0.934  0.000  0.000     2.120     2.276
  61   1 H      0.046  0.954  0.000  0.000     2.366     2.406
  62   6 C     -0.128  1.044  3.084  0.000    22.963     6.823
  63   1 H      0.038  0.962  0.000  0.000     2.481     2.463
  64   1 H      0.057  0.943  0.000  0.000     2.236     2.338
  65   1 H      0.040  0.960  0.000  0.000     2.447     2.444
  66   8 O     -0.480  1.703  4.777  0.000    22.401     6.392
  67   1 H      0.344  0.656  0.000  0.000     0.592     1.204
  68   6 C      0.068  1.038  2.894  0.000    19.571     6.322
  69   1 H      0.027  0.973  0.000  0.000     2.628     2.535
  70   1 H      0.046  0.954  0.000  0.000     2.376     2.411
  71   6 C     -0.077  1.056  3.021  0.000    21.969     6.673
  72   1 H      0.030  0.970  0.000  0.000     2.582     2.513
  73   1 H      0.047  0.953  0.000  0.000     2.359     2.402
  74   6 C     -0.067  1.050  3.017  0.000    21.784     6.645
  75   1 H      0.069  0.931  0.000  0.000     2.094     2.263
  76   1 H      0.029  0.971  0.000  0.000     2.602     2.522
  77   6 C     -0.112  1.039  3.074  0.000    22.711     6.796
  78   1 H      0.031  0.969  0.000  0.000     2.570     2.507
  79   1 H      0.037  0.963  0.000  0.000     2.496     2.471
  80   1 H      0.042  0.958  0.000  0.000     2.428     2.437
  81   8 O     -0.537  1.719  4.818  0.000    23.638     6.566
  82   1 H      0.387  0.613  0.000  0.000     0.505     1.113
  83   6 C      0.039  1.044  2.917  0.000    19.977     6.374
  84   1 H      0.067  0.933  0.000  0.000     2.116     2.275
  85   1 H      0.063  0.937  0.000  0.000     2.170     2.303
  86   6 C     -0.095  1.058  3.037  0.000    22.313     6.725
  87   1 H      0.051  0.949  0.000  0.000     2.313     2.378
  88   1 H      0.078  0.922  0.000  0.000     2.004     2.214
  89   6 C     -0.084  1.055  3.028  0.000    22.075     6.685
  90   1 H      0.052  0.948  0.000  0.000     2.284     2.359
  91   1 H      0.050  0.950  0.000  0.000     2.314     2.379
  92   6 C     -0.122  1.040  3.082  0.000    22.900     6.824
  93   1 H      0.042  0.958  0.000  0.000     2.419     2.432
  94   1 H      0.036  0.964  0.000  0.000     2.508     2.476
  95   1 H      0.043  0.957  0.000  0.000     2.404     2.425
  96   8 O     -0.613  1.726  4.887  0.000    25.405     6.807
  97   1 H      0.347  0.653  0.000  0.000     0.589     1.203
  98   1 H      0.298  0.702  0.000  0.000     0.726     1.338
  99   8 O     -0.598  1.724  4.873  0.000    25.037     6.758
 100   1 H      0.314  0.686  0.000  0.000     0.666     1.274
 101   1 H      0.289  0.711  0.000  0.000     0.754     1.364
 102   8 O     -0.601  1.723  4.878  0.000    25.118     6.769
 103   1 H      0.323  0.677  0.000  0.000     0.640     1.249
 104   1 H      0.304  0.696  0.000  0.000     0.710     1.323

 Mol. C6AA /au·bohr⁶  :     324311.034105
 Mol. C8AA /au·bohr⁸  :   18700285.705788
 Mol. α(0) /au        :       1289.011113

 
 Wiberg/Mayer (AO) data. WBOs > 0.1 written file <wbo>
 largest (>0.05) Wiberg bond orders for each atom
           total WBO             WBO to atom ...
     1  Na  0.558    Cl  47 0.161    Cl  41 0.133    Cl  29 0.121    Cl  49 0.095
     2  Na  0.565    Cl  26 0.176    Cl  41 0.172    Cl  28 0.170
     3  Na  0.545    Cl  30 0.158    Cl  40 0.130    Cl  36 0.113    Cl  31 0.097
     4  Na  0.256    Cl  50 0.117    O   81 0.095    O   51 0.052
     5  Na  0.413    Cl  27 0.087    Cl  33 0.085    Cl  48 0.083    Cl  36 0.050
     6  Na  0.406    O   66 0.112    Cl  26 0.105    Cl  45 0.101    Cl  43 0.066
     7  Na  0.585    Cl  49 0.139    Cl  41 0.121    Cl  36 0.096    Cl  48 0.086    Cl  28 0.076
     8  Na  0.559    Cl  47 0.177    Cl  35 0.116    Cl  34 0.113    Cl  49 0.102
     9  Na  0.435    Cl  37 0.115    Cl  38 0.113    O  102 0.090    Cl  39 0.083
    10  Na  0.472    Cl  46 0.142    Cl  39 0.127    Cl  31 0.085    Cl  27 0.069
    11  Na  0.405    Cl  44 0.155    Cl  48 0.088    Cl  29 0.084
    12  Na  0.324    Cl  39 0.090    Cl  27 0.063    O   81 0.058    Cl  38 0.057
    13  Na  0.526    Cl  43 0.158    Cl  29 0.115    Cl  26 0.096    Cl  48 0.058    Cl  41 0.054
    14  Na  0.405    Cl  46 0.149    O   96 0.075    Cl  45 0.073    Cl  42 0.060
    15  Na  0.351    Cl  50 0.132    Cl  45 0.114    Cl  27 0.073
    16  Na  0.538    Cl  30 0.166    Cl  46 0.131    Cl  42 0.107    Cl  31 0.093
    17  Na  0.475    Cl  28 0.122    Cl  36 0.088    Cl  42 0.085    Cl  30 0.081    O   99 0.072
    18  Na  0.550    Cl  35 0.175    Cl  40 0.171    Cl  37 0.158
    19  Na  0.549    Cl  42 0.133    Cl  45 0.130    Cl  28 0.094    Cl  26 0.086    Cl  48 0.058
    20  Na  0.573    Cl  49 0.146    Cl  36 0.109    Cl  35 0.106    Cl  33 0.081    Cl  40 0.066
    21  Na  0.492    Cl  43 0.157    Cl  32 0.097    Cl  44 0.080
    22  Na  0.520    Cl  32 0.168    Cl  47 0.112    Cl  29 0.108    Cl  34 0.096
    23  Na  0.542    Cl  31 0.121    Cl  40 0.109    Cl  37 0.101    Cl  39 0.101    Cl  33 0.058
    24  Na  0.553    Cl  34 0.149    Cl  38 0.118    Cl  35 0.091    Cl  37 0.077    Cl  33 0.068
    25  Na  0.483    Cl  38 0.130    Cl  32 0.117    Cl  44 0.074    O   51 0.050
    26  Cl  0.484    Na   2 0.176    Na   6 0.105    Na  13 0.096    Na  19 0.086
    27  Cl  0.437    Na   5 0.087    Na  15 0.073    Na  10 0.069    Na  12 0.063
    28  Cl  0.474    Na   2 0.170    Na  17 0.122    Na  19 0.094    Na   7 0.076
    29  Cl  0.484    Na   1 0.121    Na  13 0.115    Na  22 0.108    Na  11 0.084
    30  Cl  0.449    Na  16 0.166    Na   3 0.158    Na  17 0.081
    31  Cl  0.483    Na  23 0.121    Na   3 0.097    Na  16 0.093    Na  10 0.085
    32  Cl  0.456    Na  22 0.168    Na  25 0.117    Na  21 0.097
    33  Cl  0.479    Na   5 0.085    Na  20 0.081    Na  24 0.068    Na  23 0.058
    34  Cl  0.487    Na  24 0.149    Na   8 0.113    Na  22 0.096
    35  Cl  0.484    Na  18 0.175    Na   8 0.116    Na  20 0.106    Na  24 0.091
    36  Cl  0.480    Na   3 0.113    Na  20 0.109    Na   7 0.096    Na  17 0.088    Na   5 0.050
    37  Cl  0.477    Na  18 0.158    Na   9 0.115    Na  23 0.101    Na  24 0.077
    38  Cl  0.445    Na  25 0.130    Na  24 0.118    Na   9 0.113    Na  12 0.057
    39  Cl  0.449    Na  10 0.127    Na  23 0.101    Na  12 0.090    Na   9 0.083
    40  Cl  0.488    Na  18 0.171    Na   3 0.130    Na  23 0.109    Na  20 0.066
    41  Cl  0.484    Na   2 0.172    Na   1 0.133    Na   7 0.121    Na  13 0.054
    42  Cl  0.478    Na  19 0.133    Na  16 0.107    Na  17 0.085    Na  14 0.060
    43  Cl  0.444    Na  13 0.158    Na  21 0.157    Na   6 0.066
    44  Cl  0.451    Na  11 0.155    Na  21 0.080    Na  25 0.074
    45  Cl  0.434    Na  19 0.130    Na  15 0.114    Na   6 0.101    Na  14 0.073
    46  Cl  0.422    Na  14 0.149    Na  10 0.142    Na  16 0.131
    47  Cl  0.442    Na   8 0.177    Na   1 0.161    Na  22 0.112
    48  Cl  0.473    Na  11 0.088    Na   7 0.086    Na   5 0.083    Na  13 0.058    Na  19 0.058
    49  Cl  0.489    Na  20 0.146    Na   7 0.139    Na   8 0.102    Na   1 0.095
    50  Cl  0.429    Na  15 0.132    Na   4 0.117
    51  O   1.984    C   53 0.977    H   52 0.830    Na   4 0.052    Na  25 0.050
    52  H   0.878    O   51 0.830
    53  C   3.941    C   56 1.008    O   51 0.977    H   54 0.968    H   55 0.968
    54  H   0.998    C   53 0.968
    55  H   0.993    C   53 0.968
    56  C   3.994    C   59 1.010    C   53 1.008    H   57 0.972    H   58 0.967
    57  H   0.997    C   56 0.972
    58  H   0.996    C   56 0.967
    59  C   3.992    C   62 1.025    C   56 1.010    H   61 0.975    H   60 0.960
    60  H   0.996    C   59 0.960
    61  H   0.997    C   59 0.975
    62  C   3.990    C   59 1.025    H   63 0.987    H   64 0.984    H   65 0.973
    63  H   0.997    C   62 0.987
    64  H   0.995    C   62 0.984
    65  H   0.997    C   62 0.973
    66  O   2.014    C   68 0.995    H   67 0.834    Na   6 0.112
    67  H   0.881    O   66 0.834
    68  C   3.952    C   71 1.001    O   66 0.995    H   70 0.972    H   69 0.970
    69  H   0.998    C   68 0.970
    70  H   0.997    C   68 0.972
    71  C   3.995    C   74 1.009    C   68 1.001    H   72 0.976    H   73 0.971
    72  H   0.999    C   71 0.976
    73  H   0.996    C   71 0.971
    74  C   3.995    C   77 1.021    C   71 1.009    H   76 0.976    H   75 0.964
    75  H   0.994    C   74 0.964
    76  H   0.999    C   74 0.976
    77  C   3.994    C   74 1.021    H   78 0.988    H   79 0.987    H   80 0.980
    78  H   0.999    C   77 0.988
    79  H   0.997    C   77 0.987
    80  H   0.998    C   77 0.980
    81  O   1.979    C   83 0.973    H   82 0.797    Na   4 0.095    Na  12 0.058
    82  H   0.850    O   81 0.797
    83  C   3.939    C   86 1.014    O   81 0.973    H   84 0.964    H   85 0.959
    84  H   0.994    C   83 0.964
    85  H   0.994    C   83 0.959
    86  C   3.990    C   83 1.014    C   89 1.011    H   87 0.971    H   88 0.959
    87  H   0.996    C   86 0.971
    88  H   0.993    C   86 0.959
    89  C   3.991    C   92 1.022    C   86 1.011    H   91 0.975    H   90 0.963
    90  H   0.996    C   89 0.963
    91  H   0.997    C   89 0.975
    92  C   3.993    C   89 1.022    H   93 0.986    H   94 0.985    H   95 0.978
    93  H   0.997    C   92 0.986
    94  H   0.998    C   92 0.985
    95  H   0.997    C   92 0.978
    96  O   1.908    H   98 0.909    H   97 0.826    Na  14 0.075
    97  H   0.878    O   96 0.826
    98  H   0.911    O   96 0.909
    99  O   1.891    H  101 0.920    H  100 0.876    Na  17 0.072
   100  H   0.902    O   99 0.876
   101  H   0.916    O   99 0.920
   102  O   1.890    H  104 0.910    H  103 0.879    Na   9 0.090
   103  H   0.895    O  102 0.879
   104  H   0.908    O  102 0.910
 MOs/occ written to file <molden.input>
 
molecular dipole:
                 x           y           z       tot (Debye)
 q only:        4.066       7.262      -1.723
   full:        1.755       1.461       1.198       6.554
molecular quadrupole (traceless):
                xx          xy          yy          xz          yz          zz
 q only:      -18.346      46.424     -14.504      32.864      33.600      32.850
  q+dip:      -32.070      66.542       6.456      12.854       0.818      25.614
   full:      -30.489      65.216       4.974      12.465       3.022      25.515

SCC energy    :    -192.0742618
rep           :       0.8462367
ES            :       1.9288701
AES           :      -0.0617475
AXC           :       0.0032319
disp          :      -0.2154611
XB            :       0.0000000
fix           :       0.0000000
total E       :    -191.2165386
atomizationE  :      18.7866552    11788.80
(atE without considering molecular charge,
 total energy contains solvation terms)
H-L gap (eV)  :          2.6816
           ------------------------------------------------- 
          |                 ===============                 |
          |                   A N C O P T                   |
          |                 ===============                 |
          |          Approximate Normal Coordinate          |
          |           Rational Function Optimizer           |
           ------------------------------------------------- 
dumping coords to <xtbopt.coord> and <xtbopt.log>
 optlevel               0
 Maxcycle             312
 Maxmicro              25
 Econv         5.000000000000000E-006
 Gconv         1.000000000000000E-003
 Maxdispl       1.00000000000000     
 Hlow          5.000000000000000E-003
 S6             20.0000000000000     
 Nvar              306

generating ANC from model Hessian ...
 Shifting diagonal of input Hessian by   2.280881523070944E-002
 Lowest  eigenvalues of input Hessian
    0.005000    0.006743    0.006828    0.007136    0.007415    0.008135
    0.008630    0.008868    0.009165    0.009469    0.009530    0.009785
    0.010098    0.010594    0.011256    0.012143    0.012451    0.012558
 Highest eigenvalues
    1.409554    1.449158    1.452619    1.473552    1.475529    1.524961
 
cpu  time for ANC gen    0.08 s
wall time for ANC gen    0.08 s
................................................................................
.............................. CYCLE    1 ......................................
................................................................................
   1   -192.0742618 -0.192074E+03  0.761E-04    2.68       0.0  T
   2   -192.0742618 -0.236039E-08  0.634E-04    2.68      15.5  T
   3   -192.0742618 -0.120798E-08  0.598E-04    2.68      16.4  T
speedup  0.98
cpu  time for SCC    0.15 s
wall time for SCC    0.15 s
speedup  0.99
cpu  time for grad    0.48 s
wall time for grad    0.49 s
 E :   -191.21653854  G :  0.000111    pred/act E change:  0.000D+00  0.337D-07
Maxdispl :   0.0060   ||displ|| :   0.0095   Lambda : -0.863D-06
Largest |displ|/coords:  0.0060 (   4)  0.0040 (  11)  0.0030 (   7)
................................................................................
.............................. CYCLE    2 ......................................
................................................................................
   1   -192.0742495 -0.192074E+03  0.162E-02    2.68       0.0  T
   2   -192.0742497 -0.205380E-06  0.457E-03    2.68       2.1  T
   3   -192.0742498 -0.233165E-07  0.219E-03    2.68       4.5  T
   4   -192.0742498 -0.641660E-08  0.104E-03    2.68       9.4  T
   5   -192.0742498 -0.264643E-08  0.755E-04    2.68      13.0  T
   6   -192.0742498 -0.305607E-08  0.532E-04    2.68      18.4  T
speedup  0.99
cpu  time for SCC    0.29 s
wall time for SCC    0.30 s
speedup  0.99
cpu  time for grad    0.62 s
wall time for grad    0.63 s
 E :   -191.21653798  G :  0.000241    pred/act E change:  0.000D+00  0.560D-06
Maxdispl :   0.0054   ||displ|| :   0.0070   Lambda : -0.157D-05
Largest |displ|/coords:  0.0054 (   4)  0.0023 (  11)  0.0020 (   7)
................................................................................
.............................. CYCLE    3 ......................................
................................................................................
   1   -192.0742502 -0.192074E+03  0.123E-02    2.68       0.0  T
   2   -192.0742503 -0.116076E-06  0.320E-03    2.68       3.1  T
   3   -192.0742503 -0.124124E-07  0.138E-03    2.68       7.1  T
   4   -192.0742503 -0.281983E-08  0.629E-04    2.68      15.6  T
   5   -192.0742504 -0.123478E-08  0.437E-04    2.68      22.5  T
speedup  0.99
cpu  time for SCC    0.25 s
wall time for SCC    0.25 s
speedup  0.99
cpu  time for grad    0.57 s
wall time for grad    0.58 s
 E :   -191.21653875  G :  0.000065    pred/act E change: -0.431D-06 -0.765D-06
Maxdispl :   0.0026   ||displ|| :   0.0053   Lambda : -0.268D-06
Largest |displ|/coords:  0.0026 (   1)  0.0021 (  11)  0.0018 (   4)

   *** GEOMETRY OPTIMIZATION CONVERGED AFTER 3 ITERATIONS ***

------------------------------------------------------------------------
 total energy gain (kcal):     -0.0001
------------------------------------------------------------------------
================
 final structure:
================
$coord
        0.41529304103582      -12.18062670840606        0.89565134233798      Na
       -7.77146127938009      -10.26602263341021       -3.37629398646291      Na
       -8.57493791788718       -3.93354568551980       10.13446478315732      Na
        3.19880635834623        2.76746851182212       -0.98192287389705      Na
       -5.43714107661016       -2.76890547475407        4.46551623611545      Na
       -4.47942845055485       -2.19575193205369       -7.19060650447575      Na
       -5.52863037482838       -9.15571965266411        2.53981611334127      Na
        3.13301412826214      -10.30461740976322        6.74257219780556      Na
        3.42814149390284        2.59163075950853       10.25216087865252      Na
       -5.08030312962370        3.98431926578599        6.03639708045171      Na
        0.51603815591727       -5.64468926589351        2.62364343734941      Na
        0.58320779519903        1.15539224005675        4.53814115387837      Na
       -2.14465848301008       -7.57900174463207       -3.40835056433249      Na
       -7.35878740721507        2.73669591046560        0.12992081544618      Na
       -2.24397033414131       -0.93334456102812       -1.60464557893980      Na
      -10.90004240440228        1.00322076928935        5.88450472806870      Na
      -11.28966572942894       -5.77418178033199        4.07876039704659      Na
       -0.01431898043980       -5.20783504325143       13.95093007906439      Na
       -8.13512138198097       -4.07955713614414       -1.70333089888784      Na
       -2.77308095460940       -7.29551535863287        8.56497251585131      Na
        3.53901991096618       -4.06660346533679       -3.05881522001930      Na
        6.32628700378124       -8.80278974177810        0.99553158356617      Na
       -2.54893846529517       -0.55050765315350       10.38548078599353      Na
        3.40695459644167       -3.79244346442906        8.60306498369754      Na
        6.35529922347836       -2.16817195722896        2.81059723287184      Na
       -6.39192706748263       -6.50749732039117       -5.80877036465438      Cl
       -3.59270811144116        1.08277462784119        2.56101793459261      Cl
       -9.83197378822561       -8.34931116581892        0.28577317517205      Cl
        2.16646690446207       -8.26641373559152       -1.28002576586406      Cl
      -12.74527469731323       -2.82084949645013        8.20179521714012      Cl
       -6.76454941177469        0.18263253433429        8.41113709871522      Cl
        7.84478558851825       -4.56364319476140       -1.07691962748313      Cl
       -0.91498523490799       -3.16346366813145        6.63702839924244      Cl
        5.05369983696133       -6.23841938605683        4.88783240292411      Cl
        1.78232157678727       -8.06587843504795       10.76594161551023      Cl
       -7.16532856109668       -6.84316878988389        6.53343203340454      Cl
        1.94171660707738       -1.18038720298981       12.55985807049027      Cl
        5.03865918551622        0.61323764994727        6.33614965985225      Cl
       -0.95823956137158        3.73310662649269        8.43570902452561      Cl
       -4.41385683328502       -4.74627103183963       12.54067126633624      Cl
       -3.79088449976760      -11.83993301366195       -1.43518990630301      Cl
       -9.61628873576787       -1.63266916492273        2.13497031091452      Cl
       -0.37563925774500       -3.58553136671798       -5.31966947827708      Cl
        2.09092984235649       -1.46542669947747        0.71658774556344      Cl
       -6.58041551103412        0.01194894307715       -3.62254876171735      Cl
       -9.07476777922944        5.01541490544419        3.95177074770768      Cl
        4.69387945884090      -12.81170716713944        3.01665664295578      Cl
       -3.77223139712336       -5.11598326796388        0.45641782338325      Cl
       -1.23221277356070       -9.77278927028837        4.75699717915469      Cl
       -0.27127379177067        2.79769005158904       -3.95972600585369      Cl
        6.86975249880245        1.26315843954126       -1.07252579279056      O 
        7.33979590338835       -0.46141518368565       -1.51327314335220      H 
        8.72631539080752        2.77171273083676       -2.30240730733900      C 
       10.61039482310675        2.33789478034806       -1.55347572278385      H 
        8.30772829614740        4.74041932084443       -1.87071690343896      H 
        8.71833401748566        2.35119426979944       -5.15310349046145      C 
       10.15678035653942        3.56161537337242       -6.00143763532087      H 
        9.23207175324417        0.38704041056317       -5.53087746349666      H 
        6.16121217683644        2.88431791014982       -6.37844776844546      C 
        4.74014840338599        1.61531052588307       -5.58913695194259      H 
        6.30753940143993        2.45129146755958       -8.38751624296596      H 
        5.31419214074013        5.61654771424664       -6.08837002435123      C 
        6.71872042642694        6.89261099399015       -6.87732992800883      H 
        3.54592557611395        5.91429999585950       -7.08219733222647      H 
        5.01321498061259        6.10626699041698       -4.11471027997106      H 
       -3.04981998412443        1.04996824125386       -8.83431051887351      O 
       -2.05731879974204        1.90479223948562       -7.53616775568264      H 
       -2.39638130548481        2.20230840850388      -11.14455072025048      C 
       -3.02091572811188        4.18433094888516      -11.15435517799847      H 
       -3.43229914446451        1.19942248564600      -12.61590866670967      H 
        0.44187426282033        2.10865827718125      -11.66984510707907      C 
        0.78925587682316        2.94405499120187      -13.52326527918938      H 
        1.40773293233537        3.26244703060019      -10.25719145921545      H 
        1.53921033982961       -0.56089908414432      -11.57245654107332      C 
        1.26454470620758       -1.33604221528227       -9.68468898381569      H 
        3.57099213650856       -0.43795081734882      -11.91205215750454      H 
        0.36920041520331       -2.34769414326699      -13.50050512375648      C 
        0.48172587156036       -1.55299117756164      -15.39353682629005      H 
        1.36685326452077       -4.14274398293822      -13.48781496569477      H 
       -1.60329464388714       -2.71296902481941      -13.05169914110986      H 
        0.74230131777580        4.73931315025626        1.67881302932142      O 
       -0.97822686895669        4.69607250787369        1.00163492488198      H 
        1.01815660891662        7.25277852521028        2.61898219216340      C 
       -0.63045441090420        7.75442531346824        3.77134072502590      H 
        1.14534157325817        8.58938157893625        1.04125275331407      H 
        3.36288283934446        7.45865543827855        4.26394978252167      C 
        3.38516299888937        9.32307327818327        5.14185710680889      H 
        3.22885791157078        6.04244552877051        5.74904889415467      H 
        5.83846178030202        7.04311560821005        2.84994004435045      C 
        5.76136738222723        5.22403141891301        1.88839800036554      H 
        7.35827521901428        6.93987695810270        4.23629435731266      H 
        6.43480863989744        9.14060560793114        0.97205119264895      C 
        6.42845081259445       10.96522113904050        1.91757471535324      H 
        8.29678271933173        8.86229501094697        0.15054945125869      H 
        5.05827370064105        9.19796592593237       -0.55180809183038      H 
       -4.12881001161547        5.50177102236824       -0.77489810491702      O 
       -3.17357133740875        4.67266688199039       -2.12141805961950      H 
       -4.23669449328421        7.24038355811104       -1.28319154486962      H 
      -15.05108077291434       -6.83955559451809        4.79503297666943      O 
      -15.15454251859066       -5.62993452967997        6.16963899650870      H 
      -16.72149172516358       -7.52956285970722        4.65760462454949      H 
        3.35322403797366        6.43429166176985       11.20208862069711      O 
        1.65968537952017        6.68769233011818       10.56062935489089      H 
        3.82787550921820        8.02967392846549       11.92345137161795      H 
$end
 
 Bond Distances (Angstroems)
 ---------------------------
Na1-Na7=3.6349       Na1-Na8=3.5535       Na1-Na11=3.5779      Na1-Na13=3.5989      Na1-Na22=3.6031      Na1-Cl29=2.5445      
Na1-Cl41=2.5511      Na1-Cl47=2.5490      Na1-Cl49=2.5610      Na2-Na7=3.3993       Na2-Na13=3.2997      Na2-Na19=3.3968      
Na2-Cl26=2.4790      Na2-Cl28=2.4440      Na2-Cl41=2.4871      Na3-Na5=3.4837       Na3-Na16=3.6601      Na3-Na17=3.6444      
Na3-Na20=3.6443      Na3-Na23=3.6594      Na3-Cl30=2.5026      Na3-Cl31=2.5483      Na3-Cl36=2.5609      Na3-Cl40=2.5797      
Na4-Na12=3.3431      Na4-Na15=3.4985      Na4-Na21=3.7840      Na4-Na25=3.6932      Na4-Cl44=2.4837      Na4-Cl50=2.4198      
Na4-O51=2.0999       Na4-C53=3.0073       Na4-O81=2.1820       Na4-H90=2.4157       Na5-Na3=3.4837       Na5-Na7=3.5304       
Na5-Na10=3.6739      Na5-Na11=3.6318      Na5-Na12=3.8031      Na5-Na14=3.8453      Na5-Na15=3.7573      Na5-Na16=3.5924      
Na5-Na17=3.4875      Na5-Na19=3.6298      Na5-Na20=3.5258      Na5-Na23=3.6780      Na5-Cl27=2.4744      Na5-Cl31=2.7004      
Na5-Cl33=2.6628      Na5-Cl36=2.5850      Na5-Cl42=2.6025      Na5-Cl48=2.6115      Na6-Na13=3.6942      Na6-Na15=3.2532      
Na6-Na19=3.6287      Na6-Cl26=2.6010      Na6-Cl43=2.4974      Na6-Cl45=2.4831      Na6-O66=2.0686       Na7-Na1=3.6349       
Na7-Na2=3.3993       Na7-Na5=3.5304       Na7-Na11=3.6994      Na7-Na13=3.7162      Na7-Na17=3.6276      Na7-Na19=3.7629      
Na7-Na20=3.6416      Na7-Cl28=2.6059      Na7-Cl36=2.5911      Na7-Cl41=2.6996      Na7-Cl48=2.5786      Na7-Cl49=2.5792      
Na8-Na1=3.5535       Na8-Na11=3.5706      Na8-Na20=3.6378      Na8-Na22=3.5687      Na8-Na24=3.5869      Na8-Cl34=2.5742      
Na8-Cl35=2.5392      Na8-Cl47=2.5159      Na8-Cl49=2.5533      Na9-Na12=3.4622      Na9-Na23=3.5741      Na9-Na24=3.4892      
Na9-Cl37=2.4687      Na9-Cl38=2.4732      Na9-Cl39=2.5839      Na9-O102=2.0950      Na9-H103=2.3666      Na10-Na5=3.6739      
Na10-Na12=3.4426     Na10-Na14=3.4145     Na10-Na16=3.4611     Na10-Na23=3.5846     Na10-Cl27=2.5218     Na10-Cl31=2.5339     
Na10-Cl39=2.5274     Na10-Cl46=2.4460     Na11-Na1=3.5779      Na11-Na5=3.6318      Na11-Na7=3.6994      Na11-Na8=3.5706      
Na11-Na12=3.7385     Na11-Na13=3.6358     Na11-Na15=3.6545     Na11-Na20=3.6983     Na11-Na21=3.5069     Na11-Na22=3.6040     
Na11-Na24=3.6487     Na11-Na25=3.5976     Na11-Cl29=2.6372     Na11-Cl33=2.6092     Na11-Cl34=2.7019     Na11-Cl44=2.5698     
Na11-Cl48=2.5579     Na11-Cl49=2.6272     Na12-Na4=3.3431      Na12-Na5=3.8031      Na12-Na9=3.4622      Na12-Na10=3.4426     
Na12-Na11=3.7385     Na12-Na15=3.7452     Na12-Na23=3.6245     Na12-Na24=3.7034     Na12-Na25=3.6412     Na12-Cl27=2.4453     
Na12-Cl33=2.6618     Na12-Cl38=2.5586     Na12-Cl39=2.6038     Na12-Cl44=2.5787     Na12-O81=2.4276      Na13-Na1=3.5989      
Na13-Na2=3.2997      Na13-Na6=3.6942      Na13-Na7=3.7162      Na13-Na11=3.6358     Na13-Na15=3.6443     Na13-Na19=3.7805     
Na13-Na21=3.5405     Na13-Cl26=2.6432     Na13-Cl29=2.5701     Na13-Cl41=2.6331     Na13-Cl43=2.5229     Na13-Cl48=2.5736     
Na14-Na5=3.8453      Na14-Na10=3.4145     Na14-Na15=3.4555     Na14-Na16=3.6914     Na14-Na19=3.7577     Na14-Cl27=2.5284     
Na14-Cl42=2.8105     Na14-Cl45=2.4883     Na14-Cl46=2.5237     Na14-O96=2.3004      Na15-Na4=3.4985      Na15-Na5=3.7573      
Na15-Na6=3.2532      Na15-Na11=3.6545     Na15-Na12=3.7452     Na15-Na13=3.6443     Na15-Na14=3.4555     Na15-Na19=3.5346     
Na15-Na21=3.5646     Na15-Cl27=2.5509     Na15-Cl43=2.6100     Na15-Cl44=2.6173     Na15-Cl45=2.5800     Na15-Cl48=2.5966     
Na15-Cl50=2.5576     Na16-Na3=3.6601      Na16-Na5=3.5924      Na16-Na10=3.4611     Na16-Na14=3.6914     Na16-Na17=3.7173     
Na16-Cl30=2.5597     Na16-Cl31=2.6010     Na16-Cl42=2.5187     Na16-Cl46=2.5469     Na17-Na3=3.6444      Na17-Na5=3.4875      
Na17-Na7=3.6276      Na17-Na16=3.7173     Na17-Na19=3.5990     Na17-Cl28=2.5457     Na17-Cl30=2.7922     Na17-Cl36=2.6020     
Na17-Cl42=2.5778     Na17-O99=2.1032      Na17-H100=2.3266     Na18-Na20=3.3875     Na18-Na23=3.3812     Na18-Na24=3.4420     
Na18-Cl35=2.4560     Na18-Cl37=2.4810     Na18-Cl40=2.4570     Na19-Na2=3.3968      Na19-Na5=3.6298      Na19-Na6=3.6287      
Na19-Na7=3.7629      Na19-Na13=3.7805     Na19-Na14=3.7577     Na19-Na15=3.5346     Na19-Na17=3.5990     Na19-Cl26=2.6873     
Na19-Cl28=2.6494     Na19-Cl42=2.5331     Na19-Cl45=2.5291     Na19-Cl48=2.6339     Na20-Na3=3.6443      Na20-Na5=3.5258      
Na20-Na7=3.6416      Na20-Na8=3.6378      Na20-Na11=3.6983     Na20-Na18=3.3875     Na20-Na23=3.6989     Na20-Na24=3.7592     
Na20-Cl33=2.6055     Na20-Cl35=2.7081     Na20-Cl36=2.5720     Na20-Cl40=2.6457     Na20-Cl49=2.5385     Na21-Na4=3.7840      
Na21-Na11=3.5069     Na21-Na13=3.5405     Na21-Na15=3.5646     Na21-Na22=3.6139     Na21-Na25=3.5885     Na21-Cl29=2.5205     
Na21-Cl32=2.5220     Na21-Cl43=2.4057     Na21-Cl44=2.5443     Na22-Na1=3.6031      Na22-Na8=3.5687      Na22-Na11=3.6040     
Na22-Na21=3.6139     Na22-Na25=3.6399     Na22-Cl29=2.5251     Na22-Cl32=2.6231     Na22-Cl34=2.5568     Na22-Cl47=2.5280     
Na23-Na3=3.6594      Na23-Na5=3.6780      Na23-Na9=3.5741      Na23-Na10=3.5846     Na23-Na12=3.6245     Na23-Na18=3.3812     
Na23-Na20=3.6989     Na23-Na24=3.7103     Na23-Cl31=2.4937     Na23-Cl33=2.5679     Na23-Cl37=2.6612     Na23-Cl39=2.6290     
Na23-Cl40=2.6841     Na24-Na8=3.5869      Na24-Na9=3.4892      Na24-Na11=3.6487     Na24-Na12=3.7034     Na24-Na18=3.4420     
Na24-Na20=3.7592     Na24-Na23=3.7103     Na24-Na25=3.5452     Na24-Cl33=2.5345     Na24-Cl34=2.5100     Na24-Cl35=2.6764     
Na24-Cl37=2.6260     Na24-Cl38=2.7604     Na25-Na4=3.6932      Na25-Na11=3.5976     Na25-Na12=3.6412     Na25-Na21=3.5885     
Na25-Na22=3.6399     Na25-Na24=3.5452     Na25-Cl32=2.5417     Na25-Cl34=2.5143     Na25-Cl38=2.4764     Na25-Cl44=2.5413     
Na25-O51=2.7557      Cl26-Na2=2.4790      Cl26-Na6=2.6010      Cl26-Na13=2.6432     Cl26-Na19=2.6873     Cl27-Na5=2.4744      
Cl27-Na10=2.5218     Cl27-Na12=2.4453     Cl27-Na14=2.5284     Cl27-Na15=2.5509     Cl28-Na2=2.4440      Cl28-Na7=2.6059      
Cl28-Na17=2.5457     Cl28-Na19=2.6494     Cl29-Na1=2.5445      Cl29-Na11=2.6372     Cl29-Na13=2.5701     Cl29-Na21=2.5205     
Cl29-Na22=2.5251     Cl30-Na3=2.5026      Cl30-Na16=2.5597     Cl30-Na17=2.7922     Cl31-Na3=2.5483      Cl31-Na5=2.7004      
Cl31-Na10=2.5339     Cl31-Na16=2.6010     Cl31-Na23=2.4937     Cl32-Na21=2.5220     Cl32-Na22=2.6231     Cl32-Na25=2.5417     
Cl33-Na5=2.6628      Cl33-Na11=2.6092     Cl33-Na12=2.6618     Cl33-Na20=2.6055     Cl33-Na23=2.5679     Cl33-Na24=2.5345     
Cl34-Na8=2.5742      Cl34-Na11=2.7019     Cl34-Na22=2.5568     Cl34-Na24=2.5100     Cl34-Na25=2.5143     Cl35-Na8=2.5392      
Cl35-Na18=2.4560     Cl35-Na20=2.7081     Cl35-Na24=2.6764     Cl36-Na3=2.5609      Cl36-Na5=2.5850      Cl36-Na7=2.5911      
Cl36-Na17=2.6020     Cl36-Na20=2.5720     Cl37-Na9=2.4687      Cl37-Na18=2.4810     Cl37-Na23=2.6612     Cl37-Na24=2.6260     
Cl38-Na9=2.4732      Cl38-Na12=2.5586     Cl38-Na24=2.7604     Cl38-Na25=2.4764     Cl39-Na9=2.5839      Cl39-Na10=2.5274     
Cl39-Na12=2.6038     Cl39-Na23=2.6290     Cl40-Na3=2.5797      Cl40-Na18=2.4570     Cl40-Na20=2.6457     Cl40-Na23=2.6841     
Cl41-Na1=2.5511      Cl41-Na2=2.4871      Cl41-Na7=2.6996      Cl41-Na13=2.6331     Cl42-Na5=2.6025      Cl42-Na14=2.8105     
Cl42-Na16=2.5187     Cl42-Na17=2.5778     Cl42-Na19=2.5331     Cl43-Na6=2.4974      Cl43-Na13=2.5229     Cl43-Na15=2.6100     
Cl43-Na21=2.4057     Cl44-Na4=2.4837      Cl44-Na11=2.5698     Cl44-Na12=2.5787     Cl44-Na15=2.6173     Cl44-Na21=2.5443     
Cl44-Na25=2.5413     Cl45-Na6=2.4831      Cl45-Na14=2.4883     Cl45-Na15=2.5800     Cl45-Na19=2.5291     Cl46-Na10=2.4460     
Cl46-Na14=2.5237     Cl46-Na16=2.5469     Cl47-Na1=2.5490      Cl47-Na8=2.5159      Cl47-Na22=2.5280     Cl48-Na5=2.6115      
Cl48-Na7=2.5786      Cl48-Na11=2.5579     Cl48-Na13=2.5736     Cl48-Na15=2.5966     Cl48-Na19=2.6339     Cl49-Na1=2.5610      
Cl49-Na7=2.5792      Cl49-Na8=2.5533      Cl49-Na11=2.6272     Cl49-Na20=2.5385     Cl50-Na4=2.4198      Cl50-Na15=2.5576     
O51-Na4=2.0999       O51-Na25=2.7557      O51-H52=0.9742       O51-C53=1.4234       H52-O51=0.9742       C53-Na4=3.0073       
C53-O51=1.4234       C53-H54=1.0972       C53-H55=1.0893       C53-C56=1.5249       H54-C53=1.0972       H55-C53=1.0893       
C56-C53=1.5249       C56-H57=1.0914       C56-H58=1.0928       C56-C59=1.5268       H57-C56=1.0914       H58-C56=1.0928       
C59-C56=1.5268       C59-H60=1.0913       C59-H61=1.0903       C59-C62=1.5215       H60-C59=1.0913       H61-C59=1.0903       
C62-C59=1.5215       C62-H63=1.0875       C62-H64=1.0849       C62-H65=1.0878       H63-C62=1.0875       H64-C62=1.0849       
H65-C62=1.0878       O66-Na6=2.0686       O66-H67=0.9759       O66-C68=1.4092       H67-O66=0.9759       C68-O66=1.4092       
C68-H69=1.0997       C68-H70=1.0901       C68-C71=1.5283       H69-C68=1.0997       H70-C68=1.0901       C71-C68=1.5283       
C71-H72=1.0914       C71-H73=1.0922       C71-C74=1.5282       H72-C71=1.0914       H73-C71=1.0922       C74-C71=1.5282       
C74-H75=1.0896       C74-H76=1.0920       C74-C77=1.5226       H75-C74=1.0896       H76-C74=1.0920       C77-C74=1.5226       
C77-H78=1.0881       C77-H79=1.0868       C77-H80=1.0878       H78-C77=1.0881       H79-C77=1.0868       H80-C77=1.0878       
O81-Na4=2.1820       O81-Na12=2.4276      O81-H82=0.9787       O81-C83=1.4276       H82-O81=0.9787       C83-O81=1.4276       
C83-H84=1.0970       C83-H85=1.0963       C83-C86=1.5196       H84-C83=1.0970       H85-C83=1.0963       C86-C83=1.5196       
C86-H87=1.0906       C86-H88=1.0882       C86-C89=1.5246       H87-C86=1.0906       H88-C86=1.0882       C89-C86=1.5246       
C89-H90=1.0896       C89-H91=1.0900       C89-C92=1.5229       H90-Na4=2.4157       H90-C89=1.0896       H91-C89=1.0900       
C92-C89=1.5229       C92-H93=1.0875       C92-H94=1.0870       C92-H95=1.0871       H93-C92=1.0875       H94-C92=1.0870       
H95-C92=1.0871       O96-Na14=2.3004      O96-H97=0.9776       O96-H98=0.9602       H97-O96=0.9776       H98-O96=0.9602       
O99-Na17=2.1032      O99-H100=0.9705      O99-H101=0.9592      H100-Na17=2.3266     H100-O99=0.9705      H101-O99=0.9592      
O102-Na9=2.0950      O102-H103=0.9677     O102-H104=0.9600     H103-Na9=2.3666      H103-O102=0.9677     H104-O102=0.9600     
 C  H  Rav=1.0905 sigma=0.0035  Rmin=1.0849  Rmax=1.0997    27
 C  C  Rav=1.5244 sigma=0.0028  Rmin=1.5196  Rmax=1.5283     9
 O  H  Rav=0.9693 sigma=0.0075  Rmin=0.9592  Rmax=0.9787     9
 O  C  Rav=1.4201 sigma=0.0078  Rmin=1.4092  Rmax=1.4276     3
 Na H  Rav=2.3696 sigma=0.0365  Rmin=2.3266  Rmax=2.4157     3
 Na C  Rav=3.0073 sigma=0.0000  Rmin=3.0073  Rmax=3.0073     1
 Na O  Rav=2.2540 sigma=0.2223  Rmin=2.0686  Rmax=2.7557     8
 Na Na Rav=3.5987 sigma=0.1200  Rmin=3.2532  Rmax=3.8453    79
 Cl Na Rav=2.5679 sigma=0.0750  Rmin=2.4057  Rmax=2.8105   107
 
 selected bond angles (degree)
 --------------------
Na8-Na1-Na7= 91.08             Na11-Na1-Na7= 61.71            Na11-Na1-Na8= 60.09            Na13-Na1-Na7= 61.82            
Na13-Na1-Na8=120.95            Na13-Na1-Na11= 60.87           Na22-Na1-Na7=121.95            Na22-Na1-Na8= 59.82            
Na22-Na1-Na11= 60.25           Na22-Na1-Na13= 90.02           Cl29-Na1-Na7= 93.73            Cl29-Na1-Na8= 91.10            
Cl29-Na1-Na11= 47.41           Cl29-Na1-Na13= 45.57           Cl29-Na1-Na22= 44.49           Cl41-Na1-Na7= 47.90            
Cl41-Na1-Na8=138.97            Cl41-Na1-Na11= 93.91           Cl41-Na1-Na13= 46.98           Cl41-Na1-Na22=136.84           
Cl41-Na1-Cl29= 92.38           Cl47-Na1-Na7=136.13            Cl47-Na1-Na8= 45.07            Cl47-Na1-Na11= 90.05           
Cl47-Na1-Na13=134.56           Cl47-Na1-Na22= 44.56           Cl47-Na1-Cl29= 88.99           Cl47-Na1-Cl41=175.65           
Cl49-Na1-Na7= 45.20            Cl49-Na1-Na8= 45.90            Cl49-Na1-Na11= 47.17           Cl49-Na1-Na13= 92.30           
Cl49-Na1-Na22= 92.12           Cl49-Na1-Cl29= 94.59           Cl49-Na1-Cl41= 93.07           Cl49-Na1-Cl47= 90.93           
Na13-Na2-Na7= 67.37            Na19-Na2-Na7= 67.24            Na19-Na2-Na13= 68.72           Cl26-Na2-Na7=103.69            
Cl26-Na2-Na13= 52.11           Cl26-Na2-Na19= 51.59           Cl28-Na2-Na7= 49.74            Cl28-Na2-Na13=103.17           
Cl28-Na2-Na19= 50.81           Cl28-Na2-Cl26=102.13           Cl41-Na2-Na7= 51.82            Cl41-Na2-Na13= 51.84           
Cl41-Na2-Na19=105.25           Cl41-Na2-Cl26=103.52           Cl41-Na2-Cl28=100.92           Na16-Na3-Na5= 60.32            
Na17-Na3-Na5= 58.53            Na17-Na3-Na16= 61.18           Na20-Na3-Na5= 59.24            Na20-Na3-Na16=119.45           
Na20-Na3-Na17= 90.07           Na23-Na3-Na5= 61.92            Na23-Na3-Na16= 88.05           Na23-Na3-Na17=120.41           
Na23-Na3-Na20= 60.85           Cl30-Na3-Na5= 91.53            Cl30-Na3-Na16= 44.32           Cl30-Na3-Na17= 49.90           
Cl30-Na3-Na20=139.87           Cl30-Na3-Na23=131.93           Cl31-Na3-Na5= 50.32            Cl31-Na3-Na16= 45.28           
Cl31-Na3-Na17= 93.55           Cl31-Na3-Na20= 91.09           Cl31-Na3-Na23= 42.88           Cl31-Na3-Cl30= 89.09           
Cl36-Na3-Na5= 47.68            Cl36-Na3-Na16= 94.00           Cl36-Na3-Na17= 45.56           Cl36-Na3-Na20= 44.89           
Cl36-Na3-Na23= 93.86           Cl36-Na3-Cl30= 95.41           Cl36-Na3-Cl31= 97.94           Cl40-Na3-Na5= 92.73            
Cl40-Na3-Na16=135.17           Cl40-Na3-Na17=136.55           Cl40-Na3-Na20= 46.53           Cl40-Na3-Na23= 47.14           
Cl40-Na3-Cl30=173.54           Cl40-Na3-Cl31= 89.90           Cl40-Na3-Cl36= 91.06           Na15-Na4-Na12= 66.33           
Na21-Na4-Na12= 91.70           Na21-Na4-Na15= 58.45           Na25-Na4-Na12= 62.09           Na25-Na4-Na15= 91.58           
Na25-Na4-Na21= 57.35           Cl44-Na4-Na12= 49.91           Cl44-Na4-Na15= 48.31           Cl44-Na4-Na21= 41.79           
Cl44-Na4-Na25= 43.31           Cl50-Na4-Na12=104.86           Cl50-Na4-Na15= 46.97           Cl50-Na4-Na21= 81.56           
Cl50-Na4-Na25=134.57           Cl50-Na4-Cl44= 93.58           O51-Na4-Na12=107.83            O51-Na4-Na15=123.18            
O51-Na4-Na21= 65.61            O51-Na4-Na25= 47.62            O51-Na4-Cl44= 83.38            O51-Na4-Cl50=133.60            
C53-Na4-Na12=127.29            C53-Na4-Na15=141.19            C53-Na4-Na21= 83.51            C53-Na4-Na25= 71.75            
C53-Na4-Cl44=108.32            C53-Na4-Cl50=125.93            C53-Na4-O51= 25.21             O81-Na4-Na12= 46.49            
O81-Na4-Na15= 80.68            O81-Na4-Na21=132.28            O81-Na4-Na25=104.89            O81-Na4-Cl44= 93.28            
O81-Na4-Cl50= 87.99            O81-Na4-O51=138.34             O81-Na4-C53=136.80             H90-Na4-Na12= 79.65            
H90-Na4-Na15=145.34            H90-Na4-Na21=132.08            H90-Na4-Na25= 77.58            H90-Na4-Cl44=112.97            
H90-Na4-Cl50=146.29            H90-Na4-O51= 72.49             H90-Na4-C53= 66.40             H90-Na4-O81= 70.81             
Na7-Na5-Na3= 94.17             Na10-Na5-Na3= 90.10            Na10-Na5-Na7=175.73            Na11-Na5-Na3=124.78            
Na11-Na5-Na7= 62.18            Na11-Na5-Na10=115.07           Na12-Na5-Na3=119.15            Na12-Na5-Na7=122.49            
Na12-Na5-Na10= 54.80           Na12-Na5-Na11= 60.32           Na14-Na5-Na3=121.45            Na14-Na5-Na7=123.33            
Na14-Na5-Na10= 53.96           Na14-Na5-Na11=112.75           Na14-Na5-Na12= 79.27           Na15-Na5-Na3=175.06            
Na15-Na5-Na7= 90.39            Na15-Na5-Na10= 85.35           Na15-Na5-Na11= 59.26           Na15-Na5-Na12= 59.39           
Na15-Na5-Na14= 54.05           Na16-Na5-Na3= 62.27            Na16-Na5-Na7=125.54            Na16-Na5-Na10= 56.88           
Na16-Na5-Na11=170.73           Na16-Na5-Na12=111.63           Na16-Na5-Na14= 59.40           Na16-Na5-Na15=113.39           
Na17-Na5-Na3= 63.04            Na17-Na5-Na7= 62.25            Na17-Na5-Na10=120.16           Na17-Na5-Na11=124.30           
Na17-Na5-Na12=173.46           Na17-Na5-Na14= 94.34           Na17-Na5-Na15=117.85           Na17-Na5-Na16= 63.32           
Na19-Na5-Na3=123.58            Na19-Na5-Na7= 63.39            Na19-Na5-Na10=114.18           Na19-Na5-Na11= 91.13           
Na19-Na5-Na12=116.29           Na19-Na5-Na14= 60.28           Na19-Na5-Na15= 57.14           Na19-Na5-Na16= 88.72           
Na19-Na5-Na17= 60.71           Na20-Na5-Na3= 62.65            Na20-Na5-Na7= 62.14            Na20-Na5-Na10=120.07           
Na20-Na5-Na11= 62.20           Na20-Na5-Na12= 91.71           Na20-Na5-Na14=170.97           Na20-Na5-Na15=121.46           
Na20-Na5-Na16=124.80           Na20-Na5-Na17= 94.67           Na20-Na5-Na19=125.51           Na23-Na5-Na3= 61.39            
Na23-Na5-Na7=123.86            Na23-Na5-Na10= 58.36           Na23-Na5-Na11= 90.11           Na23-Na5-Na12= 57.93           
Na23-Na5-Na14=112.10           Na23-Na5-Na15=117.31           Na23-Na5-Na16= 88.80           Na23-Na5-Na17=124.37           
Na23-Na5-Na19=172.06           Na23-Na5-Na20= 61.75           Cl27-Na5-Na3=133.19            Cl27-Na5-Na7=132.56            
Cl27-Na5-Na10= 43.17           Cl27-Na5-Na11= 83.90           Cl27-Na5-Na12= 39.09           Cl27-Na5-Na14= 40.29           
Cl27-Na5-Na15= 42.39           Cl27-Na5-Na16= 86.84           Cl27-Na5-Na17=134.59           Cl27-Na5-Na19= 86.92           
Cl27-Na5-Na20=130.73           Cl27-Na5-Na23= 85.42           Cl31-Na5-Na3= 46.57            Cl31-Na5-Na7=140.65            
Cl31-Na5-Na10= 43.60           Cl31-Na5-Na11=132.49           Cl31-Na5-Na12= 83.93           Cl31-Na5-Na14= 87.38           
Cl31-Na5-Na15=128.94           Cl31-Na5-Na16= 46.19           Cl31-Na5-Na17= 94.48           Cl31-Na5-Na19=134.71           
Cl31-Na5-Na20= 91.22           Cl31-Na5-Na23= 42.69           Cl31-Na5-Cl27= 86.62           Cl33-Na5-Na3= 92.46            
Cl33-Na5-Na7= 93.54            Cl33-Na5-Na10= 86.13           Cl33-Na5-Na11= 45.85           Cl33-Na5-Na12= 44.41           
Cl33-Na5-Na14=123.68           Cl33-Na5-Na15= 89.14           Cl33-Na5-Na16=132.57           Cl33-Na5-Na17=141.96           
Cl33-Na5-Na19=136.60           Cl33-Na5-Na20= 47.30           Cl33-Na5-Na23= 44.28           Cl33-Na5-Cl27= 83.45           
Cl33-Na5-Cl31= 86.87           Cl36-Na5-Na3= 47.10            Cl36-Na5-Na7= 47.07            Cl36-Na5-Na10=137.20           
Cl36-Na5-Na11= 94.07           Cl36-Na5-Na12=138.37           Cl36-Na5-Na14=142.27           Cl36-Na5-Na15=137.45           
Cl36-Na5-Na16= 95.18           Cl36-Na5-Na17= 47.96           Cl36-Na5-Na19= 94.71           Cl36-Na5-Na20= 46.71           
Cl36-Na5-Na23= 93.02           Cl36-Na5-Cl27=177.43           Cl36-Na5-Cl31= 93.62           Cl36-Na5-Cl33= 94.01           
Cl42-Na5-Na3= 92.52            Cl42-Na5-Na7= 94.17            Cl42-Na5-Na10= 85.77           Cl42-Na5-Na11=134.97           
Cl42-Na5-Na12=126.19           Cl42-Na5-Na14= 46.96           Cl42-Na5-Na15= 85.26           Cl42-Na5-Na16= 44.51           
Cl42-Na5-Na17= 47.39           Cl42-Na5-Na19= 44.25           Cl42-Na5-Na20=142.03           Cl42-Na5-Na23=133.08           
Cl42-Na5-Cl27= 87.24           Cl42-Na5-Cl31= 90.67           Cl42-Na5-Cl33=170.49           Cl42-Na5-Cl36= 95.32           
Cl48-Na5-Na3=140.92            Cl48-Na5-Na7= 46.75            Cl48-Na5-Na10=128.98           Cl48-Na5-Na11= 44.77           
Cl48-Na5-Na12= 89.16           Cl48-Na5-Na14= 87.99           Cl48-Na5-Na15= 43.67           Cl48-Na5-Na16=134.88           
Cl48-Na5-Na17= 92.01           Cl48-Na5-Na19= 46.47           Cl48-Na5-Na20= 92.40           Cl48-Na5-Na23=134.71           
Cl48-Na5-Cl27= 85.86           Cl48-Na5-Cl31=172.29           Cl48-Na5-Cl33= 90.58           Cl48-Na5-Cl36= 93.82           
Cl48-Na5-Cl42= 90.66           Na15-Na6-Na13= 62.90           Na19-Na6-Na13= 62.15           Na19-Na6-Na15= 61.52           
Cl26-Na6-Na13= 45.68           Cl26-Na6-Na15= 93.79           Cl26-Na6-Na19= 47.67           Cl43-Na6-Na13= 42.89           
Cl43-Na6-Na15= 51.98           Cl43-Na6-Na19= 93.75           Cl43-Na6-Cl26= 88.20           Cl45-Na6-Na13= 95.77           
Cl45-Na6-Na15= 51.34           Cl45-Na6-Na19= 44.12           Cl45-Na6-Cl26= 91.42           Cl45-Na6-Cl43=103.09           
O66-Na6-Na13=138.23            O66-Na6-Na15= 94.51            O66-Na6-Na19=139.42            O66-Na6-Cl26=171.46            
O66-Na6-Cl43= 95.35            O66-Na6-Cl45= 95.33            Na2-Na7-Na1= 90.32             Na5-Na7-Na1=118.61             
Na5-Na7-Na2=115.86             Na11-Na7-Na1= 58.39            Na11-Na7-Na2=113.56            Na11-Na7-Na5= 60.26            
Na13-Na7-Na1= 58.61            Na13-Na7-Na2= 55.04            Na13-Na7-Na5= 91.31            Na13-Na7-Na11= 58.72           
Na17-Na7-Na1=176.54            Na17-Na7-Na2= 89.92            Na17-Na7-Na5= 58.30            Na17-Na7-Na11=118.44           
Na17-Na7-Na13=118.97           Na19-Na7-Na1=119.26            Na19-Na7-Na2= 56.35            Na19-Na7-Na5= 59.59            
Na19-Na7-Na11= 88.03           Na19-Na7-Na13= 60.72           Na19-Na7-Na17= 58.25           Na20-Na7-Na1= 88.98            
Na20-Na7-Na2=173.17            Na20-Na7-Na5= 58.87            Na20-Na7-Na11= 60.50           Na20-Na7-Na13=119.21           
Na20-Na7-Na17= 90.38           Na20-Na7-Na19=118.44           Cl28-Na7-Na1=135.95            Cl28-Na7-Na2= 45.70            
Cl28-Na7-Na5= 89.27            Cl28-Na7-Na11=132.75           Cl28-Na7-Na13= 89.81           Cl28-Na7-Na17= 44.57           
Cl28-Na7-Na19= 44.74           Cl28-Na7-Na20=134.94           Cl36-Na7-Na1=133.82            Cl36-Na7-Na2=135.73            
Cl36-Na7-Na5= 46.92            Cl36-Na7-Na11= 92.41           Cl36-Na7-Na13=138.23           Cl36-Na7-Na17= 45.81           
Cl36-Na7-Na19= 91.55           Cl36-Na7-Na20= 44.93           Cl36-Na7-Cl28= 90.22           Cl41-Na7-Na1= 44.52            
Cl41-Na7-Na2= 46.40            Cl41-Na7-Na5=136.38            Cl41-Na7-Na11= 88.80           Cl41-Na7-Na13= 45.09           
Cl41-Na7-Na17=136.12           Cl41-Na7-Na19= 92.04           Cl41-Na7-Na20=133.48           Cl41-Na7-Cl28= 91.56           
Cl41-Na7-Cl36=176.26           Cl48-Na7-Na1= 87.18            Cl48-Na7-Na2= 82.84            Cl48-Na7-Na5= 47.53            
Cl48-Na7-Na11= 43.71           Cl48-Na7-Na13= 43.78           Cl48-Na7-Na17= 89.42           Cl48-Na7-Na19= 44.37           
Cl48-Na7-Na20= 90.34           Cl48-Na7-Cl28= 89.06           Cl48-Na7-Cl36= 94.45           Cl48-Na7-Cl41= 88.87           
Cl49-Na7-Na1= 44.79            Cl49-Na7-Na2=134.82            Cl49-Na7-Na5= 88.73            Cl49-Na7-Na11= 45.25           
Cl49-Na7-Na13= 89.37           Cl49-Na7-Na17=134.52           Cl49-Na7-Na19=133.23           Cl49-Na7-Na20= 44.19           
Cl49-Na7-Cl28=177.82           Cl49-Na7-Cl36= 89.05           Cl49-Na7-Cl41= 89.29           Cl49-Na7-Cl48= 88.95           
Na11-Na8-Na1= 60.29            Na20-Na8-Na1= 90.31            Na20-Na8-Na11= 61.73           Na22-Na8-Na1= 60.78            
Na22-Na8-Na11= 60.64           Na22-Na8-Na20=122.36           Na24-Na8-Na1=121.58            Na24-Na8-Na11= 61.30           
Na24-Na8-Na20= 62.70           Na24-Na8-Na22= 90.05           Cl34-Na8-Na1= 93.52            Cl34-Na8-Na11= 48.94           
Cl34-Na8-Na20= 94.27           Cl34-Na8-Na22= 45.73           Cl34-Na8-Na24= 44.41           Cl35-Na8-Na1=138.29            
Cl35-Na8-Na11= 94.61           Cl35-Na8-Na20= 48.06           Cl35-Na8-Na22=138.07           Cl35-Na8-Na24= 48.16           
Cl35-Na8-Cl34= 92.34           Cl47-Na8-Na1= 45.83            Cl47-Na8-Na11= 90.75           Cl47-Na8-Na20=136.11           
Cl47-Na8-Na22= 45.10           Cl47-Na8-Na24=135.11           Cl47-Na8-Cl34= 90.71           Cl47-Na8-Cl35=174.60           
Cl49-Na8-Na1= 46.08            Cl49-Na8-Na11= 47.30           Cl49-Na8-Na20= 44.24           Cl49-Na8-Na22= 93.05           
Cl49-Na8-Na24= 92.50           Cl49-Na8-Cl34= 96.21           Cl49-Na8-Cl35= 92.23           Cl49-Na8-Cl47= 91.87           
Na23-Na9-Na12= 61.99           Na24-Na9-Na12= 64.38           Na24-Na9-Na23= 63.36           Cl37-Na9-Na12= 96.66           
Cl37-Na9-Na23= 48.09           Cl37-Na9-Na24= 48.69           Cl38-Na9-Na12= 47.56           Cl38-Na9-Na23= 97.16           
Cl38-Na9-Na24= 51.81           Cl38-Na9-Cl37=100.49           Cl39-Na9-Na12= 48.38           Cl39-Na9-Na23= 47.24           
Cl39-Na9-Na24= 97.49           Cl39-Na9-Cl37= 94.98           Cl39-Na9-Cl38= 95.56           O102-Na9-Na12=114.48           
O102-Na9-Na23=115.47           O102-Na9-Na24=178.60           O102-Na9-Cl37=131.31           O102-Na9-Cl38=128.20           
O102-Na9-Cl39= 81.10           H103-Na9-Na12= 95.13           H103-Na9-Na23= 94.29           H103-Na9-Na24=154.52           
H103-Na9-Cl37=125.48           H103-Na9-Cl38=125.57           H103-Na9-Cl39= 57.07           H103-Na9-O102= 24.08           
Na12-Na10-Na5= 64.51           Na14-Na10-Na5= 65.58           Na14-Na10-Na12= 90.72          Na16-Na10-Na5= 60.37           
Na16-Na10-Na12=124.82          Na16-Na10-Na14= 64.94          Na23-Na10-Na5= 60.88           Na23-Na10-Na12= 62.06          
Na23-Na10-Na14=126.17          Na23-Na10-Na16= 92.42          Cl27-Na10-Na5= 42.17           Cl27-Na10-Na12= 45.21          
Cl27-Na10-Na14= 47.54          Cl27-Na10-Na16= 89.04          Cl27-Na10-Na23= 86.79          Cl31-Na10-Na5= 47.30           
Cl31-Na10-Na12= 94.31          Cl31-Na10-Na14=100.15          Cl31-Na10-Na16= 48.45          Cl31-Na10-Na23= 44.07          
Cl31-Na10-Cl27= 89.32          Cl39-Na10-Na5= 96.13           Cl39-Na10-Na12= 48.81          Cl39-Na10-Na14=138.98          
Cl39-Na10-Na16=139.08          Cl39-Na10-Na23= 47.14          Cl39-Na10-Cl27= 93.72          Cl39-Na10-Cl31= 90.73          
Cl46-Na10-Na5= 94.04           Cl46-Na10-Na12=138.20          Cl46-Na10-Na14= 47.56          Cl46-Na10-Na16= 47.33          
Cl46-Na10-Na23=139.63          Cl46-Na10-Cl27= 94.40          Cl46-Na10-Cl31= 95.56          Cl46-Na10-Cl39=169.79          
 
 selected dihedral angles (degree)
 ---------------------------------
Na7-Na5-Na3-Na16=231.68       Na7-Na5-Na3-Na17=304.12       Na7-Na5-Na3-Na20= 55.58       Na7-Na5-Na3-Na23=126.62       
Na7-Na5-Na3-Cl30=264.63       Na7-Na5-Na3-Cl31=177.09       Na7-Na5-Na3-Cl36=  0.55       Na7-Na5-Na3-Cl40= 89.49       
Na10-Na5-Na3-Na16= 51.81      Na10-Na5-Na3-Na17=124.26      Na10-Na5-Na3-Na20=235.72      Na10-Na5-Na3-Na23=306.76      
Na10-Na5-Na3-Cl30= 84.77      Na10-Na5-Na3-Cl31=357.22      Na10-Na5-Na3-Cl36=180.69      Na10-Na5-Na3-Cl40=269.63      
Na11-Na5-Na3-Na16=172.95      Na11-Na5-Na3-Na17=245.39      Na11-Na5-Na3-Na20=356.86      Na11-Na5-Na3-Na23= 67.90      
Na11-Na5-Na3-Cl30=205.91      Na11-Na5-Na3-Cl31=118.36      Na11-Na5-Na3-Cl36=301.82      Na11-Na5-Na3-Cl40= 30.76      
Na12-Na5-Na3-Na16=100.58      Na12-Na5-Na3-Na17=173.02      Na12-Na5-Na3-Na20=284.48      Na12-Na5-Na3-Na23=355.53      
Na12-Na5-Na3-Cl30=133.54      Na12-Na5-Na3-Cl31= 45.99      Na12-Na5-Na3-Cl36=229.45      Na12-Na5-Na3-Cl40=318.39      
Na14-Na5-Na3-Na16=  5.34      Na14-Na5-Na3-Na17= 77.78      Na14-Na5-Na3-Na20=189.24      Na14-Na5-Na3-Na23=260.29      
Na14-Na5-Na3-Cl30= 38.30      Na14-Na5-Na3-Cl31=310.75      Na14-Na5-Na3-Cl36=134.21      Na14-Na5-Na3-Cl40=223.15      
Na15-Na5-Na3-Na16= 29.12      Na15-Na5-Na3-Na17=101.56      Na15-Na5-Na3-Na20=213.02      Na15-Na5-Na3-Na23=284.06      
Na15-Na5-Na3-Cl30= 62.07      Na15-Na5-Na3-Cl31=334.53      Na15-Na5-Na3-Cl36=157.99      Na15-Na5-Na3-Cl40=246.93      
Na16-Na5-Na3-Na17= 72.44      Na16-Na5-Na3-Na20=183.91      Na16-Na5-Na3-Na23=254.95      Na16-Na5-Na3-Cl30= 32.96      
Na16-Na5-Na3-Cl31=305.41      Na16-Na5-Na3-Cl36=128.87      Na16-Na5-Na3-Cl40=217.81      Na17-Na5-Na3-Na16=287.56      
Na17-Na5-Na3-Na20=111.46      Na17-Na5-Na3-Na23=182.51      Na17-Na5-Na3-Cl30=320.52      Na17-Na5-Na3-Cl31=232.97      
Na17-Na5-Na3-Cl36= 56.43      Na17-Na5-Na3-Cl40=145.37      Na19-Na5-Na3-Na16=292.29      Na19-Na5-Na3-Na17=  4.73      
Na19-Na5-Na3-Na20=116.20      Na19-Na5-Na3-Na23=187.24      Na19-Na5-Na3-Cl30=325.25      Na19-Na5-Na3-Cl31=237.70      
Na19-Na5-Na3-Cl36= 61.16      Na19-Na5-Na3-Cl40=150.10      Na20-Na5-Na3-Na16=176.09      Na20-Na5-Na3-Na17=248.54      
Na20-Na5-Na3-Na23= 71.04      Na20-Na5-Na3-Cl30=209.05      Na20-Na5-Na3-Cl31=121.50      Na20-Na5-Na3-Cl36=304.97      
Na20-Na5-Na3-Cl40= 33.91      Na23-Na5-Na3-Na16=105.05      Na23-Na5-Na3-Na17=177.49      Na23-Na5-Na3-Na20=288.96      
Na23-Na5-Na3-Cl30=138.01      Na23-Na5-Na3-Cl31= 50.46      Na23-Na5-Na3-Cl36=233.93      Na23-Na5-Na3-Cl40=322.87      
Cl27-Na5-Na3-Na16= 54.63      Cl27-Na5-Na3-Na17=127.07      Cl27-Na5-Na3-Na20=238.53      Cl27-Na5-Na3-Na23=309.57      
Cl27-Na5-Na3-Cl30= 87.58      Cl27-Na5-Na3-Cl31=  0.04      Cl27-Na5-Na3-Cl36=183.50      Cl27-Na5-Na3-Cl40=272.44      
Cl31-Na5-Na3-Na16= 54.59      Cl31-Na5-Na3-Na17=127.03      Cl31-Na5-Na3-Na20=238.50      Cl31-Na5-Na3-Na23=309.54      
Cl31-Na5-Na3-Cl30= 87.55      Cl31-Na5-Na3-Cl36=183.46      Cl31-Na5-Na3-Cl40=272.40      Cl33-Na5-Na3-Na16=137.94      
Cl33-Na5-Na3-Na17=210.38      Cl33-Na5-Na3-Na20=321.85      Cl33-Na5-Na3-Na23= 32.89      Cl33-Na5-Na3-Cl30=170.90      
Cl33-Na5-Na3-Cl31= 83.35      Cl33-Na5-Na3-Cl36=266.81      Cl33-Na5-Na3-Cl40=355.75      Cl36-Na5-Na3-Na16=231.13      
Cl36-Na5-Na3-Na17=303.57      Cl36-Na5-Na3-Na20= 55.03      Cl36-Na5-Na3-Na23=126.07      Cl36-Na5-Na3-Cl30=264.08      
Cl36-Na5-Na3-Cl31=176.54      Cl36-Na5-Na3-Cl40= 88.94      Cl42-Na5-Na3-Na16=326.05      Cl42-Na5-Na3-Na17= 38.49      
Cl42-Na5-Na3-Na20=149.95      Cl42-Na5-Na3-Na23=220.99      Cl42-Na5-Na3-Cl30=359.00      Cl42-Na5-Na3-Cl31=271.46      
Cl42-Na5-Na3-Cl36= 94.92      Cl42-Na5-Na3-Cl40=183.86      Cl48-Na5-Na3-Na16=231.89      Cl48-Na5-Na3-Na17=304.33      
Cl48-Na5-Na3-Na20= 55.79      Cl48-Na5-Na3-Na23=126.84      Cl48-Na5-Na3-Cl30=264.85      Cl48-Na5-Na3-Cl31=177.30      
Cl48-Na5-Na3-Cl36=  0.76      Cl48-Na5-Na3-Cl40= 89.70      Na2-Na7-Na1-Na8=172.57        Na2-Na7-Na1-Na11=117.77       
Na2-Na7-Na1-Na13= 47.57       Na2-Na7-Na1-Na22=118.08       Na2-Na7-Na1-Cl29= 81.40       Na2-Na7-Na1-Cl41=351.56       
Na2-Na7-Na1-Cl47=173.82       Na2-Na7-Na1-Cl49=174.17       Na5-Na7-Na1-Na8= 52.58        Na5-Na7-Na1-Na11=357.79       
Na5-Na7-Na1-Na13=287.59       Na5-Na7-Na1-Na22=358.10       Na5-Na7-Na1-Cl29=321.41       Na5-Na7-Na1-Cl41=231.58       
Na5-Na7-Na1-Cl47= 53.84       Na5-Na7-Na1-Cl49= 54.18       Na11-Na7-Na1-Na8= 54.80       Na11-Na7-Na1-Na13=289.80      
Na11-Na7-Na1-Na22=  0.31      Na11-Na7-Na1-Cl29=323.63      Na11-Na7-Na1-Cl41=233.79      Na11-Na7-Na1-Cl47= 56.05      
Na11-Na7-Na1-Cl49= 56.40      Na13-Na7-Na1-Na8=125.00       Na13-Na7-Na1-Na11= 70.20      Na13-Na7-Na1-Na22= 70.51      
Na13-Na7-Na1-Cl29= 33.83      Na13-Na7-Na1-Cl41=303.99      Na13-Na7-Na1-Cl47=126.25      Na13-Na7-Na1-Cl49=126.60      
Na17-Na7-Na1-Na8= 78.63       Na17-Na7-Na1-Na11= 23.83      Na17-Na7-Na1-Na13=313.63      Na17-Na7-Na1-Na22= 24.14      
Na17-Na7-Na1-Cl29=347.46      Na17-Na7-Na1-Cl41=257.62      Na17-Na7-Na1-Cl47= 79.88      Na17-Na7-Na1-Cl49= 80.22      
Na19-Na7-Na1-Na8=121.77       Na19-Na7-Na1-Na11= 66.98      Na19-Na7-Na1-Na13=356.77      Na19-Na7-Na1-Na22= 67.29      
Na19-Na7-Na1-Cl29= 30.60      Na19-Na7-Na1-Cl41=300.76      Na19-Na7-Na1-Cl47=123.02      Na19-Na7-Na1-Cl49=123.37      
Na20-Na7-Na1-Na8=359.36       Na20-Na7-Na1-Na11=304.57      Na20-Na7-Na1-Na13=234.37      Na20-Na7-Na1-Na22=304.88      
Na20-Na7-Na1-Cl29=268.19      Na20-Na7-Na1-Cl41=178.36      Na20-Na7-Na1-Cl47=  0.62      Na20-Na7-Na1-Cl49=  0.96      
Cl28-Na7-Na1-Na8=175.48       Cl28-Na7-Na1-Na11=120.68      Cl28-Na7-Na1-Na13= 50.48      Cl28-Na7-Na1-Na22=120.99      
Cl28-Na7-Na1-Cl29= 84.30      Cl28-Na7-Na1-Cl41=354.47      Cl28-Na7-Na1-Cl47=176.73      Cl28-Na7-Na1-Cl49=177.07      
Cl36-Na7-Na1-Na8=356.28       Cl36-Na7-Na1-Na11=301.49      Cl36-Na7-Na1-Na13=231.29      Cl36-Na7-Na1-Na22=301.80      
Cl36-Na7-Na1-Cl29=265.11      Cl36-Na7-Na1-Cl41=175.28      Cl36-Na7-Na1-Cl47=357.54      Cl36-Na7-Na1-Cl49=357.88      
Cl41-Na7-Na1-Na8=181.01       Cl41-Na7-Na1-Na11=126.21      Cl41-Na7-Na1-Na13= 56.01      Cl41-Na7-Na1-Na22=126.52      
Cl41-Na7-Na1-Cl29= 89.84      Cl41-Na7-Na1-Cl47=182.26      Cl41-Na7-Na1-Cl49=182.61      Cl48-Na7-Na1-Na8= 89.75       
Cl48-Na7-Na1-Na11= 34.96      Cl48-Na7-Na1-Na13=324.76      Cl48-Na7-Na1-Na22= 35.27      Cl48-Na7-Na1-Cl29=358.58      
Cl48-Na7-Na1-Cl41=268.75      Cl48-Na7-Na1-Cl47= 91.01      Cl48-Na7-Na1-Cl49= 91.35      Cl49-Na7-Na1-Na8=358.40       
Cl49-Na7-Na1-Na11=303.60      Cl49-Na7-Na1-Na13=233.40      Cl49-Na7-Na1-Na22=303.92      Cl49-Na7-Na1-Cl29=267.23      
Cl49-Na7-Na1-Cl41=177.39      Cl49-Na7-Na1-Cl47=359.65      Na1-Na7-Na2-Na13=309.75       Na1-Na7-Na2-Na19=234.31       
Na1-Na7-Na2-Cl26=271.60       Na1-Na7-Na2-Cl28=177.18       Na1-Na7-Na2-Cl41=  8.17       Na5-Na7-Na2-Na13= 72.08       
Na5-Na7-Na2-Na19=356.64       Na5-Na7-Na2-Cl26= 33.93       Na5-Na7-Na2-Cl28=299.51       Na5-Na7-Na2-Cl41=130.50       
Na11-Na7-Na2-Na13=  5.04      Na11-Na7-Na2-Na19=289.60      Na11-Na7-Na2-Cl26=326.89      Na11-Na7-Na2-Cl28=232.47      
Na11-Na7-Na2-Cl41= 63.46      Na13-Na7-Na2-Na19=284.56      Na13-Na7-Na2-Cl26=321.85      Na13-Na7-Na2-Cl28=227.43      
Na13-Na7-Na2-Cl41= 58.42      Na17-Na7-Na2-Na13=126.30      Na17-Na7-Na2-Na19= 50.86      Na17-Na7-Na2-Cl26= 88.15      
Na17-Na7-Na2-Cl28=353.73      Na17-Na7-Na2-Cl41=184.72      Na19-Na7-Na2-Na13= 75.44      Na19-Na7-Na2-Cl26= 37.29      
Na19-Na7-Na2-Cl28=302.87      Na19-Na7-Na2-Cl41=133.86      Na20-Na7-Na2-Na13= 33.78      Na20-Na7-Na2-Na19=318.34      
Na20-Na7-Na2-Cl26=355.63      Na20-Na7-Na2-Cl28=261.21      Na20-Na7-Na2-Cl41= 92.20      Cl28-Na7-Na2-Na13=132.57      
Cl28-Na7-Na2-Na19= 57.13      Cl28-Na7-Na2-Cl26= 94.42      Cl28-Na7-Na2-Cl41=190.99      Cl36-Na7-Na2-Na13=125.91      
Cl36-Na7-Na2-Na19= 50.47      Cl36-Na7-Na2-Cl26= 87.76      Cl36-Na7-Na2-Cl28=353.34      Cl36-Na7-Na2-Cl41=184.33      
Cl41-Na7-Na2-Na13=301.58      Cl41-Na7-Na2-Na19=226.14      Cl41-Na7-Na2-Cl26=263.43      Cl41-Na7-Na2-Cl28=169.01      
Cl48-Na7-Na2-Na13= 36.87      Cl48-Na7-Na2-Na19=321.43      Cl48-Na7-Na2-Cl26=358.72      Cl48-Na7-Na2-Cl28=264.30      
Cl48-Na7-Na2-Cl41= 95.29      Cl49-Na7-Na2-Na13=315.54      Cl49-Na7-Na2-Na19=240.10      Cl49-Na7-Na2-Cl26=277.39      
Cl49-Na7-Na2-Cl28=182.97      Cl49-Na7-Na2-Cl41= 13.96      Na1-Na7-Na5-Na3=234.71        Na1-Na7-Na5-Na10= 52.87       
Na1-Na7-Na5-Na11=  2.17       Na1-Na7-Na5-Na12=  3.43       Na1-Na7-Na5-Na14=102.33       Na1-Na7-Na5-Na15= 56.60       
Na1-Na7-Na5-Na16=176.12       Na1-Na7-Na5-Na17=178.22       Na1-Na7-Na5-Na19=108.99       Na1-Na7-Na5-Na20=290.68       
Na1-Na7-Na5-Na23=292.75       Na1-Na7-Na5-Cl27= 51.79       Na1-Na7-Na5-Cl31=238.05       Na1-Na7-Na5-Cl33=327.44       
Na1-Na7-Na5-Cl36=235.26       Na1-Na7-Na5-Cl42=141.87       Na1-Na7-Na5-Cl48= 54.89       Na2-Na7-Na5-Na3=128.96        
Na2-Na7-Na5-Na10=307.13       Na2-Na7-Na5-Na11=256.43       Na2-Na7-Na5-Na12=257.68       Na2-Na7-Na5-Na14=356.58       
Na2-Na7-Na5-Na15=310.86       Na2-Na7-Na5-Na16= 70.38       Na2-Na7-Na5-Na17= 72.47       Na2-Na7-Na5-Na19=  3.24       
Na2-Na7-Na5-Na20=184.94       Na2-Na7-Na5-Na23=187.00       Na2-Na7-Na5-Cl27=306.05       Na2-Na7-Na5-Cl31=132.30       
Na2-Na7-Na5-Cl33=221.69       Na2-Na7-Na5-Cl36=129.52       Na2-Na7-Na5-Cl42= 36.13       Na2-Na7-Na5-Cl48=309.15       
Na11-Na7-Na5-Na3=232.54       Na11-Na7-Na5-Na10= 50.70      Na11-Na7-Na5-Na12=  1.26      Na11-Na7-Na5-Na14=100.16      
Na11-Na7-Na5-Na15= 54.43      Na11-Na7-Na5-Na16=173.95      Na11-Na7-Na5-Na17=176.05      Na11-Na7-Na5-Na19=106.82      
Na11-Na7-Na5-Na20=288.51      Na11-Na7-Na5-Na23=290.58      Na11-Na7-Na5-Cl27= 49.62      Na11-Na7-Na5-Cl31=235.88      
Na11-Na7-Na5-Cl33=325.27      Na11-Na7-Na5-Cl36=233.09      Na11-Na7-Na5-Cl42=139.70      Na11-Na7-Na5-Cl48= 52.72      
Na13-Na7-Na5-Na3=180.22       Na13-Na7-Na5-Na10=358.39      Na13-Na7-Na5-Na11=307.68      Na13-Na7-Na5-Na12=308.94      
Na13-Na7-Na5-Na14= 47.84      Na13-Na7-Na5-Na15=  2.12      Na13-Na7-Na5-Na16=121.64      Na13-Na7-Na5-Na17=123.73      
Na13-Na7-Na5-Na19= 54.50      Na13-Na7-Na5-Na20=236.20      Na13-Na7-Na5-Na23=238.26      Na13-Na7-Na5-Cl27=357.30      
Na13-Na7-Na5-Cl31=183.56      Na13-Na7-Na5-Cl33=272.95      Na13-Na7-Na5-Cl36=180.77      Na13-Na7-Na5-Cl42= 87.39      
Na13-Na7-Na5-Cl48=  0.41      Na17-Na7-Na5-Na3= 56.49       Na17-Na7-Na5-Na10=234.66      Na17-Na7-Na5-Na11=183.95      
Na17-Na7-Na5-Na12=185.21      Na17-Na7-Na5-Na14=284.11      Na17-Na7-Na5-Na15=238.39      Na17-Na7-Na5-Na16=357.91      
Na17-Na7-Na5-Na19=290.77      Na17-Na7-Na5-Na20=112.47      Na17-Na7-Na5-Na23=114.53      Na17-Na7-Na5-Cl27=233.57      
Na17-Na7-Na5-Cl31= 59.83      Na17-Na7-Na5-Cl33=149.22      Na17-Na7-Na5-Cl36= 57.04      Na17-Na7-Na5-Cl42=323.66      
Na17-Na7-Na5-Cl48=236.68      Na19-Na7-Na5-Na3=125.72       Na19-Na7-Na5-Na10=303.88      Na19-Na7-Na5-Na11=253.18      
Na19-Na7-Na5-Na12=254.44      Na19-Na7-Na5-Na14=353.34      Na19-Na7-Na5-Na15=307.61      Na19-Na7-Na5-Na16= 67.13      
Na19-Na7-Na5-Na17= 69.23      Na19-Na7-Na5-Na20=181.69      Na19-Na7-Na5-Na23=183.76      Na19-Na7-Na5-Cl27=302.80      
Na19-Na7-Na5-Cl31=129.06      Na19-Na7-Na5-Cl33=218.45      Na19-Na7-Na5-Cl36=126.27      Na19-Na7-Na5-Cl42= 32.88      
Na19-Na7-Na5-Cl48=305.90      Na20-Na7-Na5-Na3=304.03       Na20-Na7-Na5-Na10=122.19      Na20-Na7-Na5-Na11= 71.49      
Na20-Na7-Na5-Na12= 72.74      Na20-Na7-Na5-Na14=171.64      Na20-Na7-Na5-Na15=125.92      Na20-Na7-Na5-Na16=245.44      
Na20-Na7-Na5-Na17=247.53      Na20-Na7-Na5-Na19=178.31      Na20-Na7-Na5-Na23=  2.06      Na20-Na7-Na5-Cl27=121.11      
Na20-Na7-Na5-Cl31=307.36      Na20-Na7-Na5-Cl33= 36.75      Na20-Na7-Na5-Cl36=304.58      Na20-Na7-Na5-Cl42=211.19      
Na20-Na7-Na5-Cl48=124.21      Cl28-Na7-Na5-Na3= 90.43       Cl28-Na7-Na5-Na10=268.60      Cl28-Na7-Na5-Na11=217.89      
Cl28-Na7-Na5-Na12=219.15      Cl28-Na7-Na5-Na14=318.05      Cl28-Na7-Na5-Na15=272.32      Cl28-Na7-Na5-Na16= 31.85      
Cl28-Na7-Na5-Na17= 33.94      Cl28-Na7-Na5-Na19=324.71      Cl28-Na7-Na5-Na20=146.41      Cl28-Na7-Na5-Na23=148.47      
Cl28-Na7-Na5-Cl27=267.51      Cl28-Na7-Na5-Cl31= 93.77      Cl28-Na7-Na5-Cl33=183.16      Cl28-Na7-Na5-Cl36= 90.98      
Cl28-Na7-Na5-Cl42=357.60      Cl28-Na7-Na5-Cl48=270.62      Cl36-Na7-Na5-Na3=359.45       Cl36-Na7-Na5-Na10=177.61      
Cl36-Na7-Na5-Na11=126.91      Cl36-Na7-Na5-Na12=128.17      Cl36-Na7-Na5-Na14=227.07      Cl36-Na7-Na5-Na15=181.34      
Cl36-Na7-Na5-Na16=300.86      Cl36-Na7-Na5-Na17=302.96      Cl36-Na7-Na5-Na19=233.73      Cl36-Na7-Na5-Na20= 55.42      
Cl36-Na7-Na5-Na23= 57.49      Cl36-Na7-Na5-Cl27=176.53      Cl36-Na7-Na5-Cl31=  2.79      Cl36-Na7-Na5-Cl33= 92.18      
Cl36-Na7-Na5-Cl42=266.61      Cl36-Na7-Na5-Cl48=179.63      Cl41-Na7-Na5-Na3=181.93       Cl41-Na7-Na5-Na10=  0.09      
Cl41-Na7-Na5-Na11=309.39      Cl41-Na7-Na5-Na12=310.65      Cl41-Na7-Na5-Na14= 49.55      Cl41-Na7-Na5-Na15=  3.82      
Cl41-Na7-Na5-Na16=123.34      Cl41-Na7-Na5-Na17=125.44      Cl41-Na7-Na5-Na19= 56.21      Cl41-Na7-Na5-Na20=237.90      
Cl41-Na7-Na5-Na23=239.97      Cl41-Na7-Na5-Cl27=359.01      Cl41-Na7-Na5-Cl31=185.27      Cl41-Na7-Na5-Cl33=274.66      
Cl41-Na7-Na5-Cl36=182.48      Cl41-Na7-Na5-Cl42= 89.09      Cl41-Na7-Na5-Cl48=  2.11      Cl48-Na7-Na5-Na3=179.82       
Cl48-Na7-Na5-Na10=357.98      Cl48-Na7-Na5-Na11=307.28      Cl48-Na7-Na5-Na12=308.54      Cl48-Na7-Na5-Na14= 47.43      
Cl48-Na7-Na5-Na15=  1.71      Cl48-Na7-Na5-Na16=121.23      Cl48-Na7-Na5-Na17=123.32      Cl48-Na7-Na5-Na19= 54.10      
Cl48-Na7-Na5-Na20=235.79      Cl48-Na7-Na5-Na23=237.85      Cl48-Na7-Na5-Cl27=356.90      Cl48-Na7-Na5-Cl31=183.15      
Cl48-Na7-Na5-Cl33=272.54      Cl48-Na7-Na5-Cl36=180.37      Cl48-Na7-Na5-Cl42= 86.98      Cl49-Na7-Na5-Na3=269.56       
Cl49-Na7-Na5-Na10= 87.72      Cl49-Na7-Na5-Na11= 37.02      Cl49-Na7-Na5-Na12= 38.28      Cl49-Na7-Na5-Na14=137.18      
Cl49-Na7-Na5-Na15= 91.45      Cl49-Na7-Na5-Na16=210.97      Cl49-Na7-Na5-Na17=213.07      Cl49-Na7-Na5-Na19=143.84      
Cl49-Na7-Na5-Na20=325.54      Cl49-Na7-Na5-Na23=327.60      Cl49-Na7-Na5-Cl27= 86.64      Cl49-Na7-Na5-Cl31=272.90      
Cl49-Na7-Na5-Cl33=  2.29      Cl49-Na7-Na5-Cl36=270.11      Cl49-Na7-Na5-Cl42=176.73      Cl49-Na7-Na5-Cl48= 89.74      
Na11-Na8-Na1-Na7=303.90       Na11-Na8-Na1-Na13=  1.25      Na11-Na8-Na1-Na22= 70.87      Na11-Na8-Na1-Cl29= 37.64      
Na11-Na8-Na1-Cl41=302.76      Na11-Na8-Na1-Cl47=125.12      Na11-Na8-Na1-Cl49=302.32      Na20-Na8-Na1-Na7=  0.64       
Na20-Na8-Na1-Na11= 56.74      Na20-Na8-Na1-Na13= 57.99      Na20-Na8-Na1-Na22=127.61      Na20-Na8-Na1-Cl29= 94.38      
Na20-Na8-Na1-Cl41=359.50      Na20-Na8-Na1-Cl47=181.86      Na20-Na8-Na1-Cl49=359.06      Na22-Na8-Na1-Na7=233.03       
Na22-Na8-Na1-Na11=289.13      Na22-Na8-Na1-Na13=290.38      Na22-Na8-Na1-Cl29=326.78      Na22-Na8-Na1-Cl41=231.89      
Na22-Na8-Na1-Cl47= 54.25      Na22-Na8-Na1-Cl49=231.45      Na24-Na8-Na1-Na7=302.98       Na24-Na8-Na1-Na11=359.08      
Na24-Na8-Na1-Na13=  0.33      Na24-Na8-Na1-Na22= 69.95      Na24-Na8-Na1-Cl29= 36.73      Na24-Na8-Na1-Cl41=301.84      
Na24-Na8-Na1-Cl47=124.21      Na24-Na8-Na1-Cl49=301.40      Cl34-Na8-Na1-Na7=266.34       Cl34-Na8-Na1-Na11=322.45      
Cl34-Na8-Na1-Na13=323.70      Cl34-Na8-Na1-Na22= 33.31      Cl34-Na8-Na1-Cl29=  0.09      Cl34-Na8-Na1-Cl41=265.20      
Cl34-Na8-Na1-Cl47= 87.57      Cl34-Na8-Na1-Cl49=264.76      Cl35-Na8-Na1-Na7=  3.84       Cl35-Na8-Na1-Na11= 59.94      
Cl35-Na8-Na1-Na13= 61.19      Cl35-Na8-Na1-Na22=130.81      Cl35-Na8-Na1-Cl29= 97.58      Cl35-Na8-Na1-Cl41=  2.70      
Cl35-Na8-Na1-Cl47=185.06      Cl35-Na8-Na1-Cl49=  2.26      Cl47-Na8-Na1-Na7=178.77       Cl47-Na8-Na1-Na11=234.88      
Cl47-Na8-Na1-Na13=236.13      Cl47-Na8-Na1-Na22=305.75      Cl47-Na8-Na1-Cl29=272.52      Cl47-Na8-Na1-Cl41=177.63      
Cl47-Na8-Na1-Cl49=177.19      Cl49-Na8-Na1-Na7=  1.58       Cl49-Na8-Na1-Na11= 57.68      Cl49-Na8-Na1-Na13= 58.93      
Cl49-Na8-Na1-Na22=128.55      Cl49-Na8-Na1-Cl29= 95.33      Cl49-Na8-Na1-Cl41=  0.44      Cl49-Na8-Na1-Cl47=182.81      
Na12-Na10-Na5-Na3=126.51      Na12-Na10-Na5-Na7=308.34      Na12-Na10-Na5-Na11=357.42     Na12-Na10-Na5-Na14=256.61     
Na12-Na10-Na5-Na15=304.60     Na12-Na10-Na5-Na16=182.69     Na12-Na10-Na5-Na17=184.95     Na12-Na10-Na5-Na19=253.89     
Na12-Na10-Na5-Na20= 68.51     Na12-Na10-Na5-Na23= 70.82     Na12-Na10-Na5-Cl27=309.51     Na12-Na10-Na5-Cl31=123.59     
Na12-Na10-Na5-Cl33= 34.06     Na12-Na10-Na5-Cl36=125.77     Na12-Na10-Na5-Cl42=219.03     Na12-Na10-Na5-Cl48=306.45     
Na14-Na10-Na5-Na3=229.91      Na14-Na10-Na5-Na7= 51.74      Na14-Na10-Na5-Na11=100.81     Na14-Na10-Na5-Na12=103.39     
Na14-Na10-Na5-Na15= 48.00     Na14-Na10-Na5-Na16=286.08     Na14-Na10-Na5-Na17=288.34     Na14-Na10-Na5-Na19=357.29     
Na14-Na10-Na5-Na20=171.90     Na14-Na10-Na5-Na23=174.21     Na14-Na10-Na5-Cl27= 52.90     Na14-Na10-Na5-Cl31=226.98     
Na14-Na10-Na5-Cl33=137.45     Na14-Na10-Na5-Cl36=229.16     Na14-Na10-Na5-Cl42=322.42     Na14-Na10-Na5-Cl48= 49.84     
Na16-Na10-Na5-Na3=303.82      Na16-Na10-Na5-Na7=125.66      Na16-Na10-Na5-Na11=174.73     Na16-Na10-Na5-Na12=177.31     
Na16-Na10-Na5-Na14= 73.92     Na16-Na10-Na5-Na15=121.91     Na16-Na10-Na5-Na17=  2.26     Na16-Na10-Na5-Na19= 71.21     
Na16-Na10-Na5-Na20=245.82     Na16-Na10-Na5-Na23=248.13     Na16-Na10-Na5-Cl27=126.82     Na16-Na10-Na5-Cl31=300.90     
Na16-Na10-Na5-Cl33=211.37     Na16-Na10-Na5-Cl36=303.08     Na16-Na10-Na5-Cl42= 36.34     Na16-Na10-Na5-Cl48=123.76     
Na23-Na10-Na5-Na3= 55.70      Na23-Na10-Na5-Na7=237.53      Na23-Na10-Na5-Na11=286.61     Na23-Na10-Na5-Na12=289.18     
Na23-Na10-Na5-Na14=185.79     Na23-Na10-Na5-Na15=233.79     Na23-Na10-Na5-Na16=111.87     Na23-Na10-Na5-Na17=114.13     
Na23-Na10-Na5-Na19=183.08     Na23-Na10-Na5-Na20=357.69     Na23-Na10-Na5-Cl27=238.69     Na23-Na10-Na5-Cl31= 52.77     
Na23-Na10-Na5-Cl33=323.24     Na23-Na10-Na5-Cl36= 54.95     Na23-Na10-Na5-Cl42=148.21     Na23-Na10-Na5-Cl48=235.63     
Cl27-Na10-Na5-Na3=177.00      Cl27-Na10-Na5-Na7=358.83      Cl27-Na10-Na5-Na11= 47.91     Cl27-Na10-Na5-Na12= 50.49     
Cl27-Na10-Na5-Na14=307.10     Cl27-Na10-Na5-Na15=355.09     Cl27-Na10-Na5-Na16=233.18     Cl27-Na10-Na5-Na17=235.44     
Cl27-Na10-Na5-Na19=304.38     Cl27-Na10-Na5-Na20=119.00     Cl27-Na10-Na5-Na23=121.31     Cl27-Na10-Na5-Cl31=174.08     
Cl27-Na10-Na5-Cl33= 84.55     Cl27-Na10-Na5-Cl36=176.26     Cl27-Na10-Na5-Cl42=269.52     Cl27-Na10-Na5-Cl48=356.94     
Cl31-Na10-Na5-Na3=  2.92      Cl31-Na10-Na5-Na7=184.76      Cl31-Na10-Na5-Na11=233.83     Cl31-Na10-Na5-Na12=236.41     
Cl31-Na10-Na5-Na14=133.02     Cl31-Na10-Na5-Na15=181.01     Cl31-Na10-Na5-Na16= 59.10     Cl31-Na10-Na5-Na17= 61.36     
Cl31-Na10-Na5-Na19=130.30     Cl31-Na10-Na5-Na20=304.92     Cl31-Na10-Na5-Na23=307.23     Cl31-Na10-Na5-Cl27=185.92     
Cl31-Na10-Na5-Cl33=270.47     Cl31-Na10-Na5-Cl36=  2.18     Cl31-Na10-Na5-Cl42= 95.44     Cl31-Na10-Na5-Cl48=182.86     
Cl39-Na10-Na5-Na3= 88.23      Cl39-Na10-Na5-Na7=270.06      Cl39-Na10-Na5-Na11=319.14     Cl39-Na10-Na5-Na12=321.72     
Cl39-Na10-Na5-Na14=218.32     Cl39-Na10-Na5-Na15=266.32     Cl39-Na10-Na5-Na16=144.41     Cl39-Na10-Na5-Na17=146.67     
Cl39-Na10-Na5-Na19=215.61     Cl39-Na10-Na5-Na20= 30.23     Cl39-Na10-Na5-Na23= 32.53     Cl39-Na10-Na5-Cl27=271.23     
Cl39-Na10-Na5-Cl31= 85.31     Cl39-Na10-Na5-Cl33=355.77     Cl39-Na10-Na5-Cl36= 87.49     Cl39-Na10-Na5-Cl42=180.75     
Cl39-Na10-Na5-Cl48=268.17     Cl46-Na10-Na5-Na3=269.09      Cl46-Na10-Na5-Na7= 90.92      Cl46-Na10-Na5-Na11=140.00     
Cl46-Na10-Na5-Na12=142.58     Cl46-Na10-Na5-Na14= 39.19     Cl46-Na10-Na5-Na15= 87.18     Cl46-Na10-Na5-Na16=325.27     
Cl46-Na10-Na5-Na17=327.53     Cl46-Na10-Na5-Na19= 36.47     Cl46-Na10-Na5-Na20=211.09     Cl46-Na10-Na5-Na23=213.40     
Cl46-Na10-Na5-Cl27= 92.09     Cl46-Na10-Na5-Cl31=266.17     Cl46-Na10-Na5-Cl33=176.64     Cl46-Na10-Na5-Cl36=268.35     
Cl46-Na10-Na5-Cl42=  1.61     Cl46-Na10-Na5-Cl48= 89.03     

========================================================================
 FINAL SINGLEPOINT CALCULATION ON OPTIMIZED GEOMETRY
========================================================================

 Ncao       : 458
 Nao        : 433
 Nshell     : 197
 Nel        : 320
 T(el)      :   300.0
 intcut     :    25.0
 scfconv/Eh :  0.100E-05
   qconv/e  :  0.100E-03
 intneglect :  0.100E-07
 broydamp   :      0.250
 iter      E             dE          RMSdq      gap      omega  full diag
   1   -192.0742504 -0.192074E+03  0.326E-04    2.68       0.0  T
   2   -192.0742504 -0.434170E-09  0.305E-04    2.68      32.2  T
   3   -192.0742504 -0.728335E-09  0.288E-04    2.68      34.0  T
speedup  0.99
cpu  time for SCC    0.14 s
wall time for SCC    0.14 s

   *** convergence criteria satisfied after 3 iterations ***

          eigenvalues
 #    :         148        149        150        151        152        153        154        155
 occ. :        2.000      2.000      2.000      2.000      2.000      2.000      2.000      2.000
 eps  :       -10.549    -10.542    -10.532    -10.530    -10.516    -10.508    -10.457    -10.439
 #    :         156        157        158        159        160        161        162        163
 occ. :        2.000      2.000      2.000      2.000      2.000      0.000      0.000      0.000
 eps  :       -10.423    -10.402    -10.397    -10.332    -10.282     -7.601     -6.941     -6.603
 #    :         164        165        166        167        168        169        170        171
 occ. :        0.000      0.000      0.000      0.000      0.000      0.000      0.000      0.000
 eps  :        -5.995     -5.122     -4.467     -3.786     -3.309     -3.208     -3.017     -2.271


   #   Z            q   n(s)   n(p)   n(d)      C6AA      α(0)
   1  11 Na     0.692  0.086  0.222  0.000    68.279    26.741
   2  11 Na     0.679  0.118  0.203  0.000    68.441    26.772
   3  11 Na     0.703  0.084  0.213  0.000    68.149    26.715
   4  11 Na     0.865  0.048  0.087  0.000    66.192    26.329
   5  11 Na     0.789  0.005  0.206  0.000    67.091    26.507
   6  11 Na     0.783  0.075  0.142  0.000    67.173    26.523
   7  11 Na     0.681  0.053  0.266  0.000    68.417    26.768
   8  11 Na     0.692  0.084  0.224  0.000    68.277    26.740
   9  11 Na     0.766  0.080  0.154  0.000    67.372    26.563
  10  11 Na     0.746  0.060  0.195  0.000    67.620    26.611
  11  11 Na     0.788  0.009  0.203  0.000    67.111    26.511
  12  11 Na     0.842  0.009  0.149  0.000    66.459    26.382
  13  11 Na     0.712  0.047  0.241  0.000    68.029    26.692
  14  11 Na     0.790  0.057  0.153  0.000    67.086    26.506
  15  11 Na     0.833 -0.007  0.174  0.000    66.566    26.403
  16  11 Na     0.707  0.084  0.209  0.000    68.096    26.705
  17  11 Na     0.737  0.069  0.194  0.000    67.720    26.631
  18  11 Na     0.689  0.116  0.195  0.000    68.318    26.748
  19  11 Na     0.704  0.048  0.247  0.000    68.127    26.711
  20  11 Na     0.686  0.055  0.259  0.000    68.356    26.756
  21  11 Na     0.729  0.056  0.215  0.000    67.822    26.651
  22  11 Na     0.712  0.089  0.199  0.000    68.039    26.694
  23  11 Na     0.710  0.047  0.243  0.000    68.057    26.697
  24  11 Na     0.696  0.050  0.254  0.000    68.229    26.731
  25  11 Na     0.738  0.056  0.206  0.000    67.714    26.630
  26  17 Cl    -0.743  1.977  5.766  0.001   125.060    17.109
  27  17 Cl    -0.750  1.977  5.770  0.003   125.342    17.128
  28  17 Cl    -0.745  1.977  5.766  0.002   125.151    17.115
  29  17 Cl    -0.737  1.977  5.754  0.006   124.814    17.092
  30  17 Cl    -0.761  1.974  5.786  0.001   125.787    17.159
  31  17 Cl    -0.739  1.978  5.759  0.002   124.873    17.096
  32  17 Cl    -0.756  1.973  5.777  0.006   125.562    17.143
  33  17 Cl    -0.736  1.979  5.755  0.002   124.764    17.089
  34  17 Cl    -0.735  1.978  5.753  0.005   124.749    17.088
  35  17 Cl    -0.737  1.976  5.760  0.002   124.828    17.093
  36  17 Cl    -0.737  1.981  5.753  0.003   124.811    17.092
  37  17 Cl    -0.749  1.979  5.769  0.001   125.272    17.124
  38  17 Cl    -0.753  1.977  5.775  0.001   125.441    17.135
  39  17 Cl    -0.755  1.978  5.776  0.001   125.525    17.141
  40  17 Cl    -0.739  1.978  5.760  0.001   124.908    17.099
  41  17 Cl    -0.739  1.977  5.760  0.002   124.911    17.099
  42  17 Cl    -0.739  1.979  5.759  0.002   124.909    17.099
  43  17 Cl    -0.750  1.976  5.771  0.004   125.342    17.128
  44  17 Cl    -0.743  1.980  5.753  0.009   125.055    17.109
  45  17 Cl    -0.757  1.979  5.777  0.002   125.631    17.148
  46  17 Cl    -0.769  1.976  5.792  0.001   126.081    17.179
  47  17 Cl    -0.765  1.974  5.789  0.002   125.930    17.169
  48  17 Cl    -0.737  1.981  5.751  0.005   124.802    17.091
  49  17 Cl    -0.732  1.978  5.747  0.007   124.602    17.078
  50  17 Cl    -0.771  1.967  5.798  0.006   126.193    17.186
  51   8 O     -0.513  1.714  4.800  0.000    23.120     6.494
  52   1 H      0.347  0.653  0.000  0.000     0.584     1.195
  53   6 C      0.045  1.043  2.912  0.000    19.757     6.318
  54   1 H      0.049  0.951  0.000  0.000     2.337     2.391
  55   1 H      0.062  0.938  0.000  0.000     2.179     2.309
  56   6 C     -0.087  1.056  3.031  0.000    22.152     6.701
  57   1 H      0.044  0.956  0.000  0.000     2.393     2.419
  58   1 H      0.057  0.943  0.000  0.000     2.237     2.339
  59   6 C     -0.084  1.055  3.029  0.000    22.060     6.680
  60   1 H      0.066  0.934  0.000  0.000     2.120     2.276
  61   1 H      0.046  0.954  0.000  0.000     2.366     2.406
  62   6 C     -0.128  1.044  3.084  0.000    22.963     6.823
  63   1 H      0.038  0.962  0.000  0.000     2.481     2.463
  64   1 H      0.057  0.943  0.000  0.000     2.236     2.338
  65   1 H      0.040  0.960  0.000  0.000     2.447     2.444
  66   8 O     -0.480  1.703  4.777  0.000    22.401     6.392
  67   1 H      0.344  0.656  0.000  0.000     0.592     1.204
  68   6 C      0.068  1.038  2.894  0.000    19.571     6.322
  69   1 H      0.027  0.973  0.000  0.000     2.628     2.535
  70   1 H      0.046  0.954  0.000  0.000     2.376     2.411
  71   6 C     -0.077  1.056  3.021  0.000    21.969     6.673
  72   1 H      0.030  0.970  0.000  0.000     2.582     2.513
  73   1 H      0.047  0.953  0.000  0.000     2.359     2.402
  74   6 C     -0.067  1.050  3.017  0.000    21.784     6.645
  75   1 H      0.069  0.931  0.000  0.000     2.094     2.263
  76   1 H      0.029  0.971  0.000  0.000     2.602     2.522
  77   6 C     -0.112  1.039  3.074  0.000    22.711     6.796
  78   1 H      0.031  0.969  0.000  0.000     2.570     2.507
  79   1 H      0.036  0.964  0.000  0.000     2.496     2.471
  80   1 H      0.042  0.958  0.000  0.000     2.428     2.437
  81   8 O     -0.537  1.719  4.818  0.000    23.638     6.566
  82   1 H      0.387  0.613  0.000  0.000     0.505     1.113
  83   6 C      0.039  1.044  2.917  0.000    19.976     6.374
  84   1 H      0.067  0.933  0.000  0.000     2.116     2.275
  85   1 H      0.063  0.937  0.000  0.000     2.170     2.303
  86   6 C     -0.095  1.058  3.037  0.000    22.313     6.725
  87   1 H      0.051  0.949  0.000  0.000     2.313     2.378
  88   1 H      0.078  0.922  0.000  0.000     2.004     2.214
  89   6 C     -0.084  1.055  3.028  0.000    22.075     6.685
  90   1 H      0.052  0.948  0.000  0.000     2.284     2.360
  91   1 H      0.050  0.950  0.000  0.000     2.314     2.379
  92   6 C     -0.122  1.040  3.082  0.000    22.900     6.824
  93   1 H      0.042  0.958  0.000  0.000     2.419     2.432
  94   1 H      0.036  0.964  0.000  0.000     2.508     2.476
  95   1 H      0.043  0.957  0.000  0.000     2.404     2.425
  96   8 O     -0.613  1.726  4.887  0.000    25.405     6.807
  97   1 H      0.347  0.653  0.000  0.000     0.589     1.203
  98   1 H      0.298  0.702  0.000  0.000     0.725     1.338
  99   8 O     -0.598  1.724  4.873  0.000    25.038     6.758
 100   1 H      0.314  0.686  0.000  0.000     0.666     1.274
 101   1 H      0.289  0.711  0.000  0.000     0.754     1.364
 102   8 O     -0.601  1.723  4.878  0.000    25.118     6.769
 103   1 H      0.323  0.677  0.000  0.000     0.640     1.249
 104   1 H      0.304  0.696  0.000  0.000     0.710     1.323

 Mol. C6AA /au·bohr⁶  :     324311.111828
 Mol. C8AA /au·bohr⁸  :   18700285.469230
 Mol. α(0) /au        :       1289.011466

 
 Wiberg/Mayer (AO) data. WBOs > 0.1 written file <wbo>
 largest (>0.05) Wiberg bond orders for each atom
           total WBO             WBO to atom ...
     1  Na  0.558    Cl  47 0.161    Cl  41 0.133    Cl  29 0.121    Cl  49 0.095
     2  Na  0.565    Cl  26 0.176    Cl  41 0.172    Cl  28 0.170
     3  Na  0.544    Cl  30 0.158    Cl  40 0.130    Cl  36 0.113    Cl  31 0.097
     4  Na  0.256    Cl  50 0.117    O   81 0.095    O   51 0.052
     5  Na  0.413    Cl  27 0.087    Cl  33 0.085    Cl  48 0.083    Cl  36 0.050
     6  Na  0.406    O   66 0.112    Cl  26 0.105    Cl  45 0.101    Cl  43 0.066
     7  Na  0.585    Cl  49 0.138    Cl  41 0.121    Cl  36 0.096    Cl  48 0.086    Cl  28 0.076
     8  Na  0.559    Cl  47 0.177    Cl  35 0.116    Cl  34 0.113    Cl  49 0.102
     9  Na  0.435    Cl  37 0.115    Cl  38 0.113    O  102 0.090    Cl  39 0.083
    10  Na  0.472    Cl  46 0.142    Cl  39 0.127    Cl  31 0.085    Cl  27 0.069
    11  Na  0.405    Cl  44 0.155    Cl  48 0.088    Cl  29 0.084
    12  Na  0.324    Cl  39 0.090    Cl  27 0.063    O   81 0.058    Cl  38 0.057
    13  Na  0.526    Cl  43 0.158    Cl  29 0.115    Cl  26 0.096    Cl  48 0.058    Cl  41 0.054
    14  Na  0.405    Cl  46 0.149    O   96 0.075    Cl  45 0.073    Cl  42 0.060
    15  Na  0.351    Cl  50 0.132    Cl  45 0.114    Cl  27 0.073
    16  Na  0.538    Cl  30 0.166    Cl  46 0.131    Cl  42 0.107    Cl  31 0.093
    17  Na  0.475    Cl  28 0.122    Cl  36 0.088    Cl  42 0.085    Cl  30 0.081    O   99 0.072
    18  Na  0.550    Cl  35 0.176    Cl  40 0.171    Cl  37 0.158
    19  Na  0.549    Cl  42 0.133    Cl  45 0.130    Cl  28 0.094    Cl  26 0.086    Cl  48 0.058
    20  Na  0.573    Cl  49 0.146    Cl  36 0.109    Cl  35 0.106    Cl  33 0.081    Cl  40 0.066
    21  Na  0.492    Cl  43 0.157    Cl  32 0.097    Cl  44 0.080
    22  Na  0.520    Cl  32 0.168    Cl  47 0.112    Cl  29 0.108    Cl  34 0.096
    23  Na  0.542    Cl  31 0.121    Cl  40 0.109    Cl  37 0.101    Cl  39 0.101    Cl  33 0.058
    24  Na  0.553    Cl  34 0.149    Cl  38 0.118    Cl  35 0.091    Cl  37 0.077    Cl  33 0.068
    25  Na  0.483    Cl  38 0.130    Cl  32 0.117    Cl  44 0.074    O   51 0.050
    26  Cl  0.484    Na   2 0.176    Na   6 0.105    Na  13 0.096    Na  19 0.086
    27  Cl  0.437    Na   5 0.087    Na  15 0.073    Na  10 0.069    Na  12 0.063
    28  Cl  0.474    Na   2 0.170    Na  17 0.122    Na  19 0.094    Na   7 0.076
    29  Cl  0.484    Na   1 0.121    Na  13 0.115    Na  22 0.108    Na  11 0.084
    30  Cl  0.449    Na  16 0.166    Na   3 0.158    Na  17 0.081
    31  Cl  0.483    Na  23 0.121    Na   3 0.097    Na  16 0.093    Na  10 0.085
    32  Cl  0.456    Na  22 0.168    Na  25 0.117    Na  21 0.097
    33  Cl  0.479    Na   5 0.085    Na  20 0.081    Na  24 0.068    Na  23 0.058
    34  Cl  0.487    Na  24 0.149    Na   8 0.113    Na  22 0.096
    35  Cl  0.484    Na  18 0.176    Na   8 0.116    Na  20 0.106    Na  24 0.091
    36  Cl  0.480    Na   3 0.113    Na  20 0.109    Na   7 0.096    Na  17 0.088    Na   5 0.050
    37  Cl  0.477    Na  18 0.158    Na   9 0.115    Na  23 0.101    Na  24 0.077
    38  Cl  0.445    Na  25 0.130    Na  24 0.118    Na   9 0.113    Na  12 0.057
    39  Cl  0.449    Na  10 0.127    Na  23 0.101    Na  12 0.090    Na   9 0.083
    40  Cl  0.488    Na  18 0.171    Na   3 0.130    Na  23 0.109    Na  20 0.066
    41  Cl  0.484    Na   2 0.172    Na   1 0.133    Na   7 0.121    Na  13 0.054
    42  Cl  0.478    Na  19 0.133    Na  16 0.107    Na  17 0.085    Na  14 0.060
    43  Cl  0.445    Na  13 0.158    Na  21 0.157    Na   6 0.066
    44  Cl  0.451    Na  11 0.155    Na  21 0.080    Na  25 0.074
    45  Cl  0.434    Na  19 0.130    Na  15 0.114    Na   6 0.101    Na  14 0.073
    46  Cl  0.422    Na  14 0.149    Na  10 0.142    Na  16 0.131
    47  Cl  0.442    Na   8 0.177    Na   1 0.161    Na  22 0.112
    48  Cl  0.473    Na  11 0.088    Na   7 0.086    Na   5 0.083    Na  13 0.058    Na  19 0.058
    49  Cl  0.489    Na  20 0.146    Na   7 0.138    Na   8 0.102    Na   1 0.095
    50  Cl  0.429    Na  15 0.132    Na   4 0.117
    51  O   1.984    C   53 0.977    H   52 0.830    Na   4 0.052    Na  25 0.050
    52  H   0.878    O   51 0.830
    53  C   3.941    C   56 1.008    O   51 0.977    H   54 0.968    H   55 0.968
    54  H   0.998    C   53 0.968
    55  H   0.993    C   53 0.968
    56  C   3.994    C   59 1.010    C   53 1.008    H   57 0.972    H   58 0.967
    57  H   0.997    C   56 0.972
    58  H   0.996    C   56 0.967
    59  C   3.992    C   62 1.025    C   56 1.010    H   61 0.975    H   60 0.960
    60  H   0.996    C   59 0.960
    61  H   0.997    C   59 0.975
    62  C   3.990    C   59 1.025    H   63 0.987    H   64 0.984    H   65 0.973
    63  H   0.997    C   62 0.987
    64  H   0.995    C   62 0.984
    65  H   0.997    C   62 0.973
    66  O   2.014    C   68 0.995    H   67 0.834    Na   6 0.112
    67  H   0.881    O   66 0.834
    68  C   3.952    C   71 1.001    O   66 0.995    H   70 0.972    H   69 0.970
    69  H   0.998    C   68 0.970
    70  H   0.997    C   68 0.972
    71  C   3.995    C   74 1.009    C   68 1.001    H   72 0.976    H   73 0.971
    72  H   0.999    C   71 0.976
    73  H   0.996    C   71 0.971
    74  C   3.995    C   77 1.021    C   71 1.009    H   76 0.976    H   75 0.964
    75  H   0.994    C   74 0.964
    76  H   0.999    C   74 0.976
    77  C   3.994    C   74 1.021    H   78 0.988    H   79 0.987    H   80 0.980
    78  H   0.999    C   77 0.988
    79  H   0.997    C   77 0.987
    80  H   0.998    C   77 0.980
    81  O   1.979    C   83 0.973    H   82 0.797    Na   4 0.095    Na  12 0.058
    82  H   0.850    O   81 0.797
    83  C   3.939    C   86 1.014    O   81 0.973    H   84 0.964    H   85 0.959
    84  H   0.994    C   83 0.964
    85  H   0.994    C   83 0.959
    86  C   3.990    C   83 1.014    C   89 1.011    H   87 0.971    H   88 0.959
    87  H   0.996    C   86 0.971
    88  H   0.993    C   86 0.959
    89  C   3.991    C   92 1.022    C   86 1.011    H   91 0.975    H   90 0.963
    90  H   0.996    C   89 0.963
    91  H   0.997    C   89 0.975
    92  C   3.993    C   89 1.022    H   93 0.986    H   94 0.985    H   95 0.978
    93  H   0.997    C   92 0.986
    94  H   0.998    C   92 0.985
    95  H   0.997    C   92 0.978
    96  O   1.908    H   98 0.909    H   97 0.826    Na  14 0.075
    97  H   0.878    O   96 0.826
    98  H   0.911    O   96 0.909
    99  O   1.891    H  101 0.920    H  100 0.876    Na  17 0.072
   100  H   0.902    O   99 0.876
   101  H   0.916    O   99 0.920
   102  O   1.890    H  104 0.910    H  103 0.879    Na   9 0.090
   103  H   0.895    O  102 0.879
   104  H   0.908    O  102 0.910
 MOs/occ written to file <molden.input>
 
molecular dipole:
                 x           y           z       tot (Debye)
 q only:        4.063       7.260      -1.723
   full:        1.759       1.455       1.196       6.551
molecular quadrupole (traceless):
                xx          xy          yy          xz          yz          zz
 q only:      -18.349      46.437     -14.514      32.889      33.607      32.863
  q+dip:      -32.119      66.531       6.492      12.925       0.809      25.627
   full:      -30.537      65.206       5.009      12.537       3.014      25.528

SCC energy    :    -192.0742504
rep           :       0.8462250
ES            :       1.9288185
AES           :      -0.0617146
AXC           :       0.0032409
disp          :      -0.2154619
XB            :       0.0000000
fix           :       0.0000000
total E       :    -191.2165387
atomizationE  :      18.7866554    11788.80
(atE without considering molecular charge,
 total energy contains solvation terms)
H-L gap (eV)  :          2.6810
optimized geometry written to: xtbopt.xyz

           ------------------------------------------------- 
          |                Numerical Hessian                |
           ------------------------------------------------- 
step length          :   0.00500
SCC accuracy         :   0.25000
Hessian scale factor :   1.00000
frozen atoms in %    :   0.00000    0
RMS gradient         :   0.00006
estimated CPU  time      9.36 min
estimated wall time      9.45 min

writing file <hessian>.
 
 projected vibrational frequencies (cm-1)
eigval :       -0.00    -0.00    -0.00     0.00     0.00     0.00
eigval :       10.57    15.44    17.29    20.50    25.07    26.29
eigval :       29.29    31.19    32.81    35.52    37.69    39.21
eigval :       40.51    41.33    42.76    45.80    47.49    47.97
eigval :       49.06    51.69    52.13    53.20    55.15    57.59
eigval :       58.42    58.63    60.53    61.69    64.25    64.41
eigval :       64.51    65.63    66.41    67.16    68.74    70.36
eigval :       71.17    71.80    73.26    73.76    74.27    75.23
eigval :       75.94    76.45    77.24    78.61    79.97    80.41
eigval :       81.36    81.79    82.93    84.63    85.32    86.66
eigval :       87.45    87.95    88.90    89.37    89.68    90.56
eigval :       91.18    91.93    94.63    94.81    95.36    97.88
eigval :       98.21    98.71   100.82   101.19   103.60   104.56
eigval :      105.63   106.02   107.14   108.21   109.45   111.60
eigval :      112.72   113.88   114.37   115.59   117.67   118.91
eigval :      120.05   120.68   122.34   123.45   124.73   126.42
eigval :      127.08   128.31   129.09   129.90   132.38   133.16
eigval :      134.68   136.30   136.64   138.96   139.38   140.35
eigval :      141.29   143.10   143.55   144.75   144.97   146.92
eigval :      147.45   148.47   150.69   151.54   152.65   153.58
eigval :      154.35   155.75   157.78   158.80   159.31   160.89
eigval :      161.99   163.69   164.47   165.29   167.12   168.20
eigval :      169.16   171.71   172.65   174.23   174.89   175.91
eigval :      176.58   177.79   179.07   180.08   180.85   181.32
eigval :      182.16   183.31   184.63   185.07   186.45   187.15
eigval :      187.44   189.54   191.33   192.46   193.31   194.50
eigval :      195.27   195.82   197.18   198.62   199.35   201.03
eigval :      202.25   202.70   203.89   205.99   206.35   207.86
eigval :      208.76   210.11   210.41   211.38   212.73   213.65
eigval :      216.28   217.13   220.04   221.97   225.02   225.90
eigval :      231.52   234.64   242.71   246.33   251.90   256.55
eigval :      262.23   265.63   279.59   281.75   287.07   310.11
eigval :      321.68   325.97   365.47   379.06   385.18   394.41
eigval :      404.44   430.11   484.43   488.52   502.74   525.43
eigval :      582.15   597.67   710.18   770.25   773.52   773.92
eigval :      858.22   860.64   861.75   886.11   892.35   894.49
eigval :      981.13   984.95   985.66   994.14   996.67  1000.00
eigval :     1044.03  1047.89  1055.80  1092.21  1098.45  1121.10
eigval :     1124.91  1133.38  1136.59  1138.36  1143.77  1144.19
eigval :     1180.49  1186.26  1204.33  1233.06  1235.28  1238.55
eigval :     1266.98  1271.08  1275.48  1280.26  1321.09  1325.29
eigval :     1341.81  1347.23  1349.04  1350.79  1351.22  1352.84
eigval :     1360.21  1361.50  1369.48  1407.81  1410.44  1411.03
eigval :     1452.32  1467.04  1468.53  1468.68  1471.95  1475.34
eigval :     1477.02  1479.52  1482.09  1492.61  1498.58  1500.85
eigval :     1505.07  1509.38  1509.45  1524.18  1543.13  1552.20
eigval :     2872.23  2887.53  2904.53  2910.69  2959.66  2967.67
eigval :     2968.67  2972.80  2980.62  2985.59  2987.77  2991.24
eigval :     2993.09  2995.43  2997.01  3002.27  3006.34  3013.11
eigval :     3014.04  3020.98  3027.78  3028.79  3029.38  3033.89
eigval :     3040.04  3041.95  3060.31  3221.24  3277.60  3292.80
eigval :     3298.26  3392.97  3475.84  3641.23  3643.81  3653.16
 reduced masses (amu)
   1: 26.67   2: 23.74   3: 28.89   4: 27.34   5: 28.23   6: 23.82   7: 15.10   8: 14.64
   9: 16.14  10: 13.08  11: 12.26  12: 14.97  13: 23.01  14: 17.27  15: 15.41  16: 21.16
  17: 23.56  18: 27.63  19: 23.55  20: 23.30  21: 26.49  22: 25.35  23: 21.49  24: 23.88
  25: 26.26  26: 22.26  27: 20.21  28: 27.24  29: 23.63  30: 19.92  31: 24.73  32: 25.28
  33: 27.70  34: 28.63  35: 27.69  36: 23.65  37: 28.30  38: 30.05  39: 29.44  40: 28.33
  41: 22.80  42: 28.49  43: 27.86  44: 28.71  45: 23.08  46: 29.47  47: 21.17  48: 29.38
  49: 27.95  50: 27.12  51: 27.93  52: 28.01  53: 25.23  54: 27.33  55: 30.02  56: 28.31
  57: 28.29  58: 27.10  59: 29.85  60: 27.08  61: 27.66  62: 29.50  63: 27.70  64: 29.22
  65: 29.90  66: 27.52  67: 30.10  68: 29.52  69: 26.03  70: 28.79  71: 29.77  72: 26.95
  73: 28.33  74: 26.62  75: 28.77  76: 25.05  77: 28.79  78: 26.07  79: 29.92  80: 27.08
  81: 27.89  82: 28.51  83: 28.41  84: 28.20  85: 26.57  86: 25.33  87: 27.63  88: 25.68
  89: 27.57  90: 26.47  91: 27.85  92: 26.59  93: 26.12  94: 27.92  95: 22.96  96: 28.13
  97: 27.38  98: 26.93  99: 23.08 100: 27.20 101: 25.98 102: 26.74 103: 28.10 104: 27.56
 105: 26.04 106: 25.41 107: 25.39 108: 27.75 109: 25.85 110: 23.94 111: 26.83 112: 24.96
 113: 25.56 114: 26.54 115: 25.28 116: 23.53 117: 22.17 118: 23.87 119: 23.76 120: 24.71
 121: 18.37 122: 22.94 123: 23.23 124: 26.63 125: 25.58 126: 25.48 127: 25.82 128: 25.39
 129: 26.53 130: 26.38 131: 25.92 132: 25.87 133: 26.22 134: 27.30 135: 25.60 136: 26.70
 137: 27.83 138: 28.00 139: 26.80 140: 27.12 141: 26.34 142: 26.76 143: 27.15 144: 27.09
 145: 27.72 146: 27.45 147: 27.30 148: 28.10 149: 27.95 150: 27.80 151: 27.53 152: 27.72
 153: 25.09 154: 25.83 155: 23.14 156: 27.28 157: 26.65 158: 27.78 159: 25.65 160: 25.03
 161: 27.04 162: 28.21 163: 25.90 164: 24.44 165: 25.73 166: 26.26 167: 26.93 168: 26.52
 169: 24.82 170: 22.12 171: 19.26 172: 18.46 173: 11.88 174: 22.76 175: 25.73 176: 25.49
 177: 25.86 178: 25.90 179: 25.68 180: 23.98 181: 26.32 182: 26.86 183: 22.94 184: 22.76
 185: 24.05 186:  7.93 187:  5.97 188:  5.08 189:  7.06 190:  9.73 191:  7.92 192:  4.51
 193:  3.01 194:  3.84 195:  2.95 196:  3.67 197:  7.65 198:  7.61 199:  7.01 200:  2.65
 201:  7.80 202:  6.65 203:  7.78 204:  3.22 205:  4.42 206:  3.28 207:  1.68 208:  3.08
 209:  3.19 210:  3.07 211:  6.05 212:  6.48 213:  6.00 214:  6.15 215:  5.94 216:  5.64
 217:  6.14 218:  6.58 219:  5.81 220:  6.44 221:  6.30 222:  5.57 223:  6.85 224:  7.12
 225:  6.49 226:  5.03 227:  5.15 228:  7.21 229:  7.87 230:  7.32 231:  8.44 232:  7.61
 233:  8.12 234:  8.10 235:  4.25 236:  4.14 237:  3.30 238:  3.46 239:  2.90 240:  3.55
 241:  2.17 242:  2.18 243:  2.14 244:  2.28 245:  3.37 246:  3.44 247:  3.97 248:  4.10
 249:  4.09 250:  5.13 251:  4.83 252:  5.07 253:  3.93 254:  3.85 255:  4.75 256:  3.38
 257:  3.32 258:  3.30 259:  1.95 260:  1.88 261:  1.91 262:  1.89 263:  1.91 264:  1.95
 265:  1.86 266:  1.82 267:  1.81 268:  1.73 269:  1.61 270:  1.58 271:  1.60 272:  1.58
 273:  1.57 274:  2.05 275:  2.02 276:  2.00 277:  1.75 278:  1.99 279:  1.76 280:  1.46
 281:  1.83 282:  1.80 283:  1.77 284:  1.91 285:  1.87 286:  1.52 287:  1.69 288:  1.88
 289:  1.73 290:  1.62 291:  1.51 292:  1.73 293:  1.69 294:  1.69 295:  1.77 296:  1.79
 297:  1.77 298:  1.88 299:  1.74 300:  1.94 301:  1.34 302:  1.59 303:  1.62 304:  1.92
 305:  1.89 306:  1.90 307:  1.91 308:  1.90 309:  1.91 310:  1.80 311:  1.82 312:  1.82
 IR intensities (amu)
   1:  0.37   2:  0.38   3:  0.55   4:  0.64   5:  0.65   6:  0.40   7:  0.28   8:  0.32
   9:  0.21  10:  0.23  11:  0.05  12:  0.13  13:  0.23  14:  0.15  15:  0.50  16:  0.23
  17:  0.20  18:  0.21  19:  0.14  20:  0.27  21:  0.28  22:  0.16  23:  0.22  24:  0.15
  25:  0.25  26:  0.21  27:  0.09  28:  0.11  29:  0.30  30:  0.35  31:  0.22  32:  0.13
  33:  0.09  34:  0.11  35:  0.14  36:  0.11  37:  0.06  38:  0.06  39:  0.17  40:  0.11
  41:  0.12  42:  0.27  43:  0.17  44:  0.18  45:  0.12  46:  0.12  47:  0.21  48:  0.13
  49:  0.04  50:  0.26  51:  0.16  52:  0.11  53:  0.14  54:  0.18  55:  0.28  56:  0.26
  57:  0.31  58:  0.14  59:  0.19  60:  0.25  61:  0.26  62:  0.45  63:  0.40  64:  0.09
  65:  0.19  66:  0.24  67:  0.11  68:  0.17  69:  0.27  70:  0.17  71:  0.32  72:  0.03
  73:  0.19  74:  0.36  75:  0.17  76:  0.19  77:  0.34  78:  0.32  79:  0.38  80:  0.23
  81:  0.37  82:  0.43  83:  0.33  84:  0.28  85:  0.30  86:  0.39  87:  0.15  88:  0.25
  89:  0.19  90:  0.30  91:  0.05  92:  0.40  93:  0.53  94:  0.41  95:  0.37  96:  0.87
  97:  0.79  98:  0.20  99:  0.83 100:  0.80 101:  0.36 102:  0.45 103:  0.64 104:  0.63
 105:  0.38 106:  0.31 107:  0.65 108:  0.37 109:  0.47 110:  0.59 111:  0.11 112:  0.14
 113:  0.17 114:  0.54 115:  0.34 116:  0.42 117:  0.13 118:  0.52 119:  1.35 120:  0.30
 121:  0.62 122:  0.78 123:  0.51 124:  0.60 125:  0.62 126:  0.81 127:  0.65 128:  0.94
 129:  0.83 130:  0.80 131:  0.79 132:  0.19 133:  1.16 134:  0.27 135:  0.81 136:  1.04
 137:  0.50 138:  0.35 139:  0.85 140:  0.36 141:  1.25 142:  0.17 143:  0.49 144:  0.54
 145:  0.51 146:  0.74 147:  0.26 148:  0.36 149:  0.48 150:  0.67 151:  1.41 152:  0.69
 153:  0.81 154:  0.52 155:  0.44 156:  0.66 157:  0.85 158:  0.43 159:  0.98 160:  0.66
 161:  0.52 162:  0.35 163:  0.87 164:  1.77 165:  1.33 166:  1.29 167:  0.43 168:  1.28
 169:  1.24 170:  0.69 171:  0.47 172:  0.74 173:  1.26 174:  1.16 175:  1.62 176:  2.41
 177:  0.89 178:  2.37 179:  2.41 180:  1.13 181:  1.13 182:  1.24 183:  1.30 184:  0.67
 185:  1.79 186:  0.48 187:  0.38 188:  0.16 189:  0.31 190:  0.44 191:  0.46 192:  0.71
 193:  0.44 194:  0.72 195:  0.51 196:  1.03 197:  0.20 198:  0.20 199:  0.27 200:  0.81
 201:  0.15 202:  0.34 203:  0.22 204:  0.65 205:  0.74 206:  0.58 207:  0.62 208:  0.06
 209:  0.08 210:  0.10 211:  0.16 212:  0.13 213:  0.15 214:  0.26 215:  0.25 216:  0.29
 217:  0.30 218:  0.37 219:  0.41 220:  0.11 221:  0.15 222:  0.10 223:  0.50 224:  0.60
 225:  0.61 226:  0.37 227:  0.42 228:  0.35 229:  0.53 230:  0.38 231:  0.77 232:  0.41
 233:  0.52 234:  0.41 235:  0.10 236:  0.12 237:  0.14 238:  0.07 239:  0.12 240:  0.10
 241:  0.29 242:  0.12 243:  0.10 244:  0.28 245:  0.18 246:  0.24 247:  0.12 248:  0.03
 249:  0.29 250:  0.10 251:  0.08 252:  0.19 253:  0.25 254:  0.62 255:  0.19 256:  0.09
 257:  0.08 258:  0.15 259:  0.06 260:  0.04 261:  0.05 262:  0.02 263:  0.06 264:  0.08
 265:  0.06 266:  0.11 267:  0.05 268:  0.06 269:  0.04 270:  0.06 271:  0.14 272:  0.03
 273:  0.08 274:  0.53 275:  0.50 276:  0.55 277:  0.31 278:  0.29 279:  0.22 280:  0.18
 281:  0.13 282:  0.23 283:  0.15 284:  0.18 285:  0.14 286:  0.20 287:  0.24 288:  0.28
 289:  0.28 290:  0.18 291:  0.16 292:  0.25 293:  0.13 294:  0.26 295:  0.34 296:  0.28
 297:  0.32 298:  0.26 299:  0.29 300:  0.25 301:  0.17 302:  0.18 303:  0.15 304:  0.59
 305:  0.74 306:  0.55 307:  0.66 308:  0.53 309:  0.37 310:  0.35 311:  0.32 312:  0.34
 Raman intensities (amu)
   1:  0.00   2:  0.00   3:  0.00   4:  0.00   5:  0.00   6:  0.00   7:  0.00   8:  0.00
   9:  0.00  10:  0.00  11:  0.00  12:  0.00  13:  0.00  14:  0.00  15:  0.00  16:  0.00
  17:  0.00  18:  0.00  19:  0.00  20:  0.00  21:  0.00  22:  0.00  23:  0.00  24:  0.00
  25:  0.00  26:  0.00  27:  0.00  28:  0.00  29:  0.00  30:  0.00  31:  0.00  32:  0.00
  33:  0.00  34:  0.00  35:  0.00  36:  0.00  37:  0.00  38:  0.00  39:  0.00  40:  0.00
  41:  0.00  42:  0.00  43:  0.00  44:  0.00  45:  0.00  46:  0.00  47:  0.00  48:  0.00
  49:  0.00  50:  0.00  51:  0.00  52:  0.00  53:  0.00  54:  0.00  55:  0.00  56:  0.00
  57:  0.00  58:  0.00  59:  0.00  60:  0.00  61:  0.00  62:  0.00  63:  0.00  64:  0.00
  65:  0.00  66:  0.00  67:  0.00  68:  0.00  69:  0.00  70:  0.00  71:  0.00  72:  0.00
  73:  0.00  74:  0.00  75:  0.00  76:  0.00  77:  0.00  78:  0.00  79:  0.00  80:  0.00
  81:  0.00  82:  0.00  83:  0.00  84:  0.00  85:  0.00  86:  0.00  87:  0.00  88:  0.00
  89:  0.00  90:  0.00  91:  0.00  92:  0.00  93:  0.00  94:  0.00  95:  0.00  96:  0.00
  97:  0.00  98:  0.00  99:  0.00 100:  0.00 101:  0.00 102:  0.00 103:  0.00 104:  0.00
 105:  0.00 106:  0.00 107:  0.00 108:  0.00 109:  0.00 110:  0.00 111:  0.00 112:  0.00
 113:  0.00 114:  0.00 115:  0.00 116:  0.00 117:  0.00 118:  0.00 119:  0.00 120:  0.00
 121:  0.00 122:  0.00 123:  0.00 124:  0.00 125:  0.00 126:  0.00 127:  0.00 128:  0.00
 129:  0.00 130:  0.00 131:  0.00 132:  0.00 133:  0.00 134:  0.00 135:  0.00 136:  0.00
 137:  0.00 138:  0.00 139:  0.00 140:  0.00 141:  0.00 142:  0.00 143:  0.00 144:  0.00
 145:  0.00 146:  0.00 147:  0.00 148:  0.00 149:  0.00 150:  0.00 151:  0.00 152:  0.00
 153:  0.00 154:  0.00 155:  0.00 156:  0.00 157:  0.00 158:  0.00 159:  0.00 160:  0.00
 161:  0.00 162:  0.00 163:  0.00 164:  0.00 165:  0.00 166:  0.00 167:  0.00 168:  0.00
 169:  0.00 170:  0.00 171:  0.00 172:  0.00 173:  0.00 174:  0.00 175:  0.00 176:  0.00
 177:  0.00 178:  0.00 179:  0.00 180:  0.00 181:  0.00 182:  0.00 183:  0.00 184:  0.00
 185:  0.00 186:  0.00 187:  0.00 188:  0.00 189:  0.00 190:  0.00 191:  0.00 192:  0.00
 193:  0.00 194:  0.00 195:  0.00 196:  0.00 197:  0.00 198:  0.00 199:  0.00 200:  0.00
 201:  0.00 202:  0.00 203:  0.00 204:  0.00 205:  0.00 206:  0.00 207:  0.00 208:  0.00
 209:  0.00 210:  0.00 211:  0.00 212:  0.00 213:  0.00 214:  0.00 215:  0.00 216:  0.00
 217:  0.00 218:  0.00 219:  0.00 220:  0.00 221:  0.00 222:  0.00 223:  0.00 224:  0.00
 225:  0.00 226:  0.00 227:  0.00 228:  0.00 229:  0.00 230:  0.00 231:  0.00 232:  0.00
 233:  0.00 234:  0.00 235:  0.00 236:  0.00 237:  0.00 238:  0.00 239:  0.00 240:  0.00
 241:  0.00 242:  0.00 243:  0.00 244:  0.00 245:  0.00 246:  0.00 247:  0.00 248:  0.00
 249:  0.00 250:  0.00 251:  0.00 252:  0.00 253:  0.00 254:  0.00 255:  0.00 256:  0.00
 257:  0.00 258:  0.00 259:  0.00 260:  0.00 261:  0.00 262:  0.00 263:  0.00 264:  0.00
 265:  0.00 266:  0.00 267:  0.00 268:  0.00 269:  0.00 270:  0.00 271:  0.00 272:  0.00
 273:  0.00 274:  0.00 275:  0.00 276:  0.00 277:  0.00 278:  0.00 279:  0.00 280:  0.00
 281:  0.00 282:  0.00 283:  0.00 284:  0.00 285:  0.00 286:  0.00 287:  0.00 288:  0.00
 289:  0.00 290:  0.00 291:  0.00 292:  0.00 293:  0.00 294:  0.00 295:  0.00 296:  0.00
 297:  0.00 298:  0.00 299:  0.00 300:  0.00 301:  0.00 302:  0.00 303:  0.00 304:  0.00
 305:  0.00 306:  0.00 307:  0.00 308:  0.00 309:  0.00 310:  0.00 311:  0.00 312:  0.00
 output can be read by thermo (or use thermo option).
 writing <g98.out> molden fake output.
 recommended (thermochemical) frequency scaling factor: 1.0
                    ==================
                    thermo calculation
                    ==================
Nvib :  306 Nimag : 0  symmetry :   C1  rot number :  1  scale factor : 1.00 sthr :  50.
omega= 10.57     Gvib=    -2.355     Grot=    -1.517     Gused=    -1.518
omega= 15.44     Gvib=    -2.131     Grot=    -1.405     Gused=    -1.411
omega= 17.29     Gvib=    -2.064     Grot=    -1.371     Gused=    -1.381
omega= 20.50     Gvib=    -1.963     Grot=    -1.321     Gused=    -1.338
omega= 25.07     Gvib=    -1.844     Grot=    -1.261     Gused=    -1.296
omega= 26.29     Gvib=    -1.816     Grot=    -1.247     Gused=    -1.287
omega= 29.29     Gvib=    -1.752     Grot=    -1.215     Gused=    -1.272
omega= 31.19     Gvib=    -1.715     Grot=    -1.196     Gused=    -1.265
omega= 32.81     Gvib=    -1.685     Grot=    -1.181     Gused=    -1.260
omega= 35.52     Gvib=    -1.638     Grot=    -1.158     Gused=    -1.255
omega= 37.69     Gvib=    -1.603     Grot=    -1.140     Gused=    -1.253
omega= 39.21     Gvib=    -1.580     Grot=    -1.129     Gused=    -1.252
omega= 40.51     Gvib=    -1.561     Grot=    -1.119     Gused=    -1.252
omega= 41.33     Gvib=    -1.549     Grot=    -1.113     Gused=    -1.252
omega= 42.76     Gvib=    -1.529     Grot=    -1.103     Gused=    -1.251
omega= 45.80     Gvib=    -1.488     Grot=    -1.083     Gused=    -1.250
omega= 47.49     Gvib=    -1.467     Grot=    -1.072     Gused=    -1.249
omega= 47.97     Gvib=    -1.461     Grot=    -1.069     Gused=    -1.249
omega= 49.06     Gvib=    -1.448     Grot=    -1.062     Gused=    -1.248
omega= 51.69     Gvib=    -1.417     Grot=    -1.047     Gused=    -1.244
omega= 52.13     Gvib=    -1.412     Grot=    -1.044     Gused=    -1.243
omega= 53.20     Gvib=    -1.400     Grot=    -1.038     Gused=    -1.241
omega= 55.15     Gvib=    -1.379     Grot=    -1.028     Gused=    -1.237
omega= 57.59     Gvib=    -1.353     Grot=    -1.015     Gused=    -1.230
omega= 58.42     Gvib=    -1.345     Grot=    -1.010     Gused=    -1.228
omega= 58.63     Gvib=    -1.343     Grot=    -1.009     Gused=    -1.227
omega= 60.53     Gvib=    -1.324     Grot=    -1.000     Gused=    -1.221
omega= 61.69     Gvib=    -1.313     Grot=    -0.994     Gused=    -1.217
omega= 64.25     Gvib=    -1.289     Grot=    -0.982     Gused=    -1.206
omega= 64.41     Gvib=    -1.287     Grot=    -0.982     Gused=    -1.206
omega= 64.51     Gvib=    -1.286     Grot=    -0.981     Gused=    -1.205
omega= 65.63     Gvib=    -1.276     Grot=    -0.976     Gused=    -1.201
omega= 66.41     Gvib=    -1.269     Grot=    -0.972     Gused=    -1.197
omega= 67.16     Gvib=    -1.263     Grot=    -0.969     Gused=    -1.194
omega= 68.74     Gvib=    -1.249     Grot=    -0.962     Gused=    -1.186
omega= 70.36     Gvib=    -1.235     Grot=    -0.955     Gused=    -1.178
omega= 71.17     Gvib=    -1.229     Grot=    -0.952     Gused=    -1.174
omega= 71.80     Gvib=    -1.223     Grot=    -0.949     Gused=    -1.171
omega= 73.26     Gvib=    -1.212     Grot=    -0.943     Gused=    -1.164
omega= 73.76     Gvib=    -1.208     Grot=    -0.941     Gused=    -1.161
omega= 74.27     Gvib=    -1.204     Grot=    -0.939     Gused=    -1.159
omega= 75.23     Gvib=    -1.196     Grot=    -0.936     Gused=    -1.154
omega= 75.94     Gvib=    -1.191     Grot=    -0.933     Gused=    -1.150
omega= 76.45     Gvib=    -1.187     Grot=    -0.931     Gused=    -1.147
omega= 77.24     Gvib=    -1.181     Grot=    -0.928     Gused=    -1.143
omega= 78.61     Gvib=    -1.170     Grot=    -0.923     Gused=    -1.135
omega= 79.97     Gvib=    -1.160     Grot=    -0.917     Gused=    -1.128
omega= 80.41     Gvib=    -1.157     Grot=    -0.916     Gused=    -1.126
omega= 81.36     Gvib=    -1.150     Grot=    -0.912     Gused=    -1.121
omega= 81.79     Gvib=    -1.147     Grot=    -0.911     Gused=    -1.118
omega= 82.93     Gvib=    -1.139     Grot=    -0.907     Gused=    -1.112
omega= 84.63     Gvib=    -1.127     Grot=    -0.901     Gused=    -1.103
omega= 85.32     Gvib=    -1.122     Grot=    -0.898     Gused=    -1.099
omega= 86.66     Gvib=    -1.113     Grot=    -0.894     Gused=    -1.091
omega= 87.45     Gvib=    -1.108     Grot=    -0.891     Gused=    -1.087
omega= 87.95     Gvib=    -1.105     Grot=    -0.889     Gused=    -1.084
omega= 88.90     Gvib=    -1.098     Grot=    -0.886     Gused=    -1.079
omega= 89.37     Gvib=    -1.095     Grot=    -0.885     Gused=    -1.077
omega= 89.68     Gvib=    -1.093     Grot=    -0.884     Gused=    -1.075
omega= 90.56     Gvib=    -1.088     Grot=    -0.881     Gused=    -1.070
omega= 91.18     Gvib=    -1.084     Grot=    -0.879     Gused=    -1.067
omega= 91.93     Gvib=    -1.079     Grot=    -0.876     Gused=    -1.063
omega= 94.63     Gvib=    -1.062     Grot=    -0.868     Gused=    -1.048
omega= 94.81     Gvib=    -1.061     Grot=    -0.867     Gused=    -1.047
omega= 95.36     Gvib=    -1.058     Grot=    -0.865     Gused=    -1.044
omega= 97.88     Gvib=    -1.042     Grot=    -0.858     Gused=    -1.031
omega= 98.21     Gvib=    -1.040     Grot=    -0.857     Gused=    -1.029
omega= 98.71     Gvib=    -1.037     Grot=    -0.855     Gused=    -1.026
omega=100.82     Gvib=    -1.025     Grot=    -0.849     Gused=    -1.015
omega=101.19     Gvib=    -1.023     Grot=    -0.848     Gused=    -1.013
omega=103.60     Gvib=    -1.009     Grot=    -0.841     Gused=    -1.001
omega=104.56     Gvib=    -1.004     Grot=    -0.838     Gused=    -0.996
omega=105.63     Gvib=    -0.998     Grot=    -0.835     Gused=    -0.990
omega=106.02     Gvib=    -0.996     Grot=    -0.834     Gused=    -0.988
omega=107.14     Gvib=    -0.990     Grot=    -0.831     Gused=    -0.983
omega=108.21     Gvib=    -0.984     Grot=    -0.828     Gused=    -0.977
omega=109.45     Gvib=    -0.978     Grot=    -0.824     Gused=    -0.971
omega=111.60     Gvib=    -0.966     Grot=    -0.819     Gused=    -0.961
omega=112.72     Gvib=    -0.961     Grot=    -0.816     Gused=    -0.955
omega=113.88     Gvib=    -0.955     Grot=    -0.813     Gused=    -0.950
omega=114.37     Gvib=    -0.952     Grot=    -0.811     Gused=    -0.947
omega=115.59     Gvib=    -0.946     Grot=    -0.808     Gused=    -0.941
omega=117.67     Gvib=    -0.936     Grot=    -0.803     Gused=    -0.932
omega=118.91     Gvib=    -0.930     Grot=    -0.800     Gused=    -0.926
omega=120.05     Gvib=    -0.924     Grot=    -0.797     Gused=    -0.920
omega=120.68     Gvib=    -0.921     Grot=    -0.796     Gused=    -0.918
omega=122.34     Gvib=    -0.913     Grot=    -0.791     Gused=    -0.910
omega=123.45     Gvib=    -0.908     Grot=    -0.789     Gused=    -0.905
omega=124.73     Gvib=    -0.902     Grot=    -0.786     Gused=    -0.899
omega=126.42     Gvib=    -0.894     Grot=    -0.782     Gused=    -0.892
omega=127.08     Gvib=    -0.891     Grot=    -0.780     Gused=    -0.889
omega=128.31     Gvib=    -0.886     Grot=    -0.777     Gused=    -0.883
omega=129.09     Gvib=    -0.882     Grot=    -0.776     Gused=    -0.880
omega=129.90     Gvib=    -0.879     Grot=    -0.774     Gused=    -0.877
omega=132.38     Gvib=    -0.868     Grot=    -0.768     Gused=    -0.866
omega=133.16     Gvib=    -0.865     Grot=    -0.766     Gused=    -0.863
omega=134.68     Gvib=    -0.858     Grot=    -0.763     Gused=    -0.856
omega=136.30     Gvib=    -0.851     Grot=    -0.759     Gused=    -0.850
omega=136.64     Gvib=    -0.850     Grot=    -0.759     Gused=    -0.848
omega=138.96     Gvib=    -0.840     Grot=    -0.754     Gused=    -0.839
omega=139.38     Gvib=    -0.839     Grot=    -0.753     Gused=    -0.837
omega=140.35     Gvib=    -0.835     Grot=    -0.751     Gused=    -0.833
omega=141.29     Gvib=    -0.831     Grot=    -0.749     Gused=    -0.830
omega=143.10     Gvib=    -0.824     Grot=    -0.745     Gused=    -0.822
omega=143.55     Gvib=    -0.822     Grot=    -0.744     Gused=    -0.821
omega=144.75     Gvib=    -0.817     Grot=    -0.742     Gused=    -0.816
omega=144.97     Gvib=    -0.816     Grot=    -0.741     Gused=    -0.815
omega=146.92     Gvib=    -0.809     Grot=    -0.737     Gused=    -0.808
omega=147.45     Gvib=    -0.806     Grot=    -0.736     Gused=    -0.806
omega=148.47     Gvib=    -0.803     Grot=    -0.734     Gused=    -0.802
omega=150.69     Gvib=    -0.794     Grot=    -0.730     Gused=    -0.793
omega=151.54     Gvib=    -0.791     Grot=    -0.728     Gused=    -0.790
omega=152.65     Gvib=    -0.787     Grot=    -0.726     Gused=    -0.786
omega=153.58     Gvib=    -0.783     Grot=    -0.724     Gused=    -0.783
omega=154.35     Gvib=    -0.781     Grot=    -0.723     Gused=    -0.780
omega=155.75     Gvib=    -0.775     Grot=    -0.720     Gused=    -0.775
omega=157.78     Gvib=    -0.768     Grot=    -0.716     Gused=    -0.768
omega=158.80     Gvib=    -0.765     Grot=    -0.714     Gused=    -0.764
omega=159.31     Gvib=    -0.763     Grot=    -0.713     Gused=    -0.762
omega=160.89     Gvib=    -0.757     Grot=    -0.710     Gused=    -0.757
omega=161.99     Gvib=    -0.753     Grot=    -0.708     Gused=    -0.753
omega=163.69     Gvib=    -0.747     Grot=    -0.705     Gused=    -0.747
omega=164.47     Gvib=    -0.745     Grot=    -0.704     Gused=    -0.744
omega=165.29     Gvib=    -0.742     Grot=    -0.702     Gused=    -0.742
omega=167.12     Gvib=    -0.736     Grot=    -0.699     Gused=    -0.735
omega=168.20     Gvib=    -0.732     Grot=    -0.697     Gused=    -0.732
omega=169.16     Gvib=    -0.729     Grot=    -0.696     Gused=    -0.729
omega=171.71     Gvib=    -0.721     Grot=    -0.691     Gused=    -0.720
omega=172.65     Gvib=    -0.718     Grot=    -0.689     Gused=    -0.717
omega=174.23     Gvib=    -0.712     Grot=    -0.687     Gused=    -0.712
omega=174.89     Gvib=    -0.710     Grot=    -0.686     Gused=    -0.710
omega=175.91     Gvib=    -0.707     Grot=    -0.684     Gused=    -0.707
omega=176.58     Gvib=    -0.705     Grot=    -0.683     Gused=    -0.705
omega=177.79     Gvib=    -0.701     Grot=    -0.681     Gused=    -0.701
omega=179.07     Gvib=    -0.697     Grot=    -0.679     Gused=    -0.697
omega=180.08     Gvib=    -0.694     Grot=    -0.677     Gused=    -0.694
omega=180.85     Gvib=    -0.692     Grot=    -0.676     Gused=    -0.692
omega=181.32     Gvib=    -0.690     Grot=    -0.675     Gused=    -0.690
omega=182.16     Gvib=    -0.688     Grot=    -0.674     Gused=    -0.688
omega=183.31     Gvib=    -0.684     Grot=    -0.672     Gused=    -0.684
omega=184.63     Gvib=    -0.680     Grot=    -0.670     Gused=    -0.680
omega=185.07     Gvib=    -0.679     Grot=    -0.669     Gused=    -0.679
omega=186.45     Gvib=    -0.675     Grot=    -0.667     Gused=    -0.675
omega=187.15     Gvib=    -0.673     Grot=    -0.666     Gused=    -0.673
omega=187.44     Gvib=    -0.672     Grot=    -0.665     Gused=    -0.672
omega=189.54     Gvib=    -0.666     Grot=    -0.662     Gused=    -0.666
omega=191.33     Gvib=    -0.660     Grot=    -0.659     Gused=    -0.660
omega=192.46     Gvib=    -0.657     Grot=    -0.657     Gused=    -0.657
omega=193.31     Gvib=    -0.655     Grot=    -0.656     Gused=    -0.655
omega=194.50     Gvib=    -0.651     Grot=    -0.654     Gused=    -0.651
omega=195.27     Gvib=    -0.649     Grot=    -0.653     Gused=    -0.649
omega=195.82     Gvib=    -0.648     Grot=    -0.652     Gused=    -0.648
omega=197.18     Gvib=    -0.644     Grot=    -0.650     Gused=    -0.644
omega=198.62     Gvib=    -0.640     Grot=    -0.648     Gused=    -0.640
omega=199.35     Gvib=    -0.638     Grot=    -0.647     Gused=    -0.638
omega=201.03     Gvib=    -0.633     Grot=    -0.644     Gused=    -0.633
omega=202.25     Gvib=    -0.630     Grot=    -0.643     Gused=    -0.630
omega=202.70     Gvib=    -0.629     Grot=    -0.642     Gused=    -0.629
omega=203.89     Gvib=    -0.625     Grot=    -0.640     Gused=    -0.626
omega=205.99     Gvib=    -0.620     Grot=    -0.637     Gused=    -0.620
omega=206.35     Gvib=    -0.619     Grot=    -0.637     Gused=    -0.619
omega=207.86     Gvib=    -0.615     Grot=    -0.634     Gused=    -0.615
omega=208.76     Gvib=    -0.613     Grot=    -0.633     Gused=    -0.613
omega=210.11     Gvib=    -0.609     Grot=    -0.631     Gused=    -0.609
omega=210.41     Gvib=    -0.608     Grot=    -0.631     Gused=    -0.608
omega=211.38     Gvib=    -0.606     Grot=    -0.629     Gused=    -0.606
omega=212.73     Gvib=    -0.602     Grot=    -0.628     Gused=    -0.602
omega=213.65     Gvib=    -0.600     Grot=    -0.626     Gused=    -0.600
omega=216.28     Gvib=    -0.593     Grot=    -0.623     Gused=    -0.593
omega=217.13     Gvib=    -0.591     Grot=    -0.622     Gused=    -0.591
omega=220.04     Gvib=    -0.584     Grot=    -0.618     Gused=    -0.584
omega=221.97     Gvib=    -0.579     Grot=    -0.615     Gused=    -0.579
omega=225.02     Gvib=    -0.572     Grot=    -0.611     Gused=    -0.572
omega=225.90     Gvib=    -0.570     Grot=    -0.610     Gused=    -0.570
omega=231.52     Gvib=    -0.557     Grot=    -0.603     Gused=    -0.557
omega=234.64     Gvib=    -0.550     Grot=    -0.599     Gused=    -0.550
omega=242.71     Gvib=    -0.532     Grot=    -0.589     Gused=    -0.532
omega=246.33     Gvib=    -0.524     Grot=    -0.584     Gused=    -0.524
omega=251.90     Gvib=    -0.512     Grot=    -0.578     Gused=    -0.512
omega=256.55     Gvib=    -0.502     Grot=    -0.572     Gused=    -0.503
omega=262.23     Gvib=    -0.491     Grot=    -0.566     Gused=    -0.491
omega=265.63     Gvib=    -0.484     Grot=    -0.562     Gused=    -0.484
omega=279.59     Gvib=    -0.458     Grot=    -0.547     Gused=    -0.458
omega=281.75     Gvib=    -0.454     Grot=    -0.544     Gused=    -0.454
omega=287.07     Gvib=    -0.445     Grot=    -0.539     Gused=    -0.445
 
   temp. (K)  partition function   enthalpy   heat capacity  entropy
                                   cal/mol     cal/K/mol   cal/K/mol   J/K/mol
 298.15  VIB  0.458E+74            82945.062    390.536    578.584
         ROT  0.389E+09              888.752      2.981     42.288
         INT  0.178E+83            83833.814    393.517    620.871
         TR   0.701E+29             1481.254      4.968     48.206
         TOT                       85315.0680   398.4855   669.0775  2799.4096
                     Eh         kcal/mol          kJ/mol 
ZPVE            0.520125         326.384         1365.58    
H(0)-H(T)+PV    0.135958         85.3151         356.957    
H(T)            0.656084         411.699         1722.54    
T*S             0.317900         199.485         834.644    
G(T)            0.338183         212.213         887.897    
   -190.87835548  <=== TOTAL FREE ENERGY in Eh incl. el.,ZPVE,RRHO,solv. parts
 
 normal mode %tage of torsion character
   1:  0.00   2:  0.00   3:  0.00   4:  0.00   5:  0.00   6:  0.00   7:  0.91   8:  0.99
   9:  0.88  10:  0.95  11:  0.77  12:  0.89  13:  0.87  14:  0.63  15:  0.95  16:  0.96
  17:  0.59  18:  0.60  19:  0.53  20:  0.89  21:  0.99  22:  0.34  23:  0.79  24:  0.82
  25:  0.78  26:  0.75  27:  0.92  28:  0.79  29:  0.81  30:  0.62  31:  0.89  32:  0.93
  33:  0.85  34:  0.71  35:  0.85  36:  0.98  37:  0.42  38:  0.92  39:  0.91  40:  0.96
  41:  0.89  42:  0.79  43:  0.95  44:  0.91  45:  0.60  46:  0.85  47:  0.46  48:  0.99
  49:  0.87  50:  0.84  51:  0.78  52:  0.97  53:  0.80  54:  0.64  55:  0.73  56:  0.97
  57:  0.96  58:  0.82  59:  0.95  60:  0.82  61:  0.59  62:  0.87  63:  0.65  64:  0.97
  65:  0.92  66:  0.59  67:  0.85  68:  0.93  69:  0.95  70:  0.65  71:  0.86  72:  0.94
  73:  0.60  74:  0.81  75:  0.53  76:  0.91  77:  0.67  78:  0.73  79:  0.93  80:  0.89
  81:  0.99  82:  0.98  83:  0.98  84:  0.90  85:  0.77  86:  0.99  87:  0.88  88:  0.98
  89:  0.93  90:  0.88  91:  0.87  92:  0.87  93:  0.81  94:  0.82  95:  0.97  96:  0.93
  97:  0.59  98:  0.99  99:  0.92 100:  0.95 101:  0.86 102:  0.88 103:  0.87 104:  0.95
 105:  0.97 106:  0.75 107:  0.95 108:  0.97 109:  0.79 110:  0.87 111:  0.92 112:  0.94
 113:  0.78 114:  0.85 115:  0.98 116:  0.99 117:  0.54 118:  0.83 119:  0.97 120:  0.91
 121:  0.63 122:  0.89 123:  0.90 124:  0.96 125:  0.60 126:  0.77 127:  0.66 128:  0.98
 129:  0.68 130:  0.92 131:  0.97 132:  0.97 133:  0.99 134:  0.82 135:  0.60 136:  0.67
 137:  0.95 138:  0.98 139:  0.95 140:  0.35 141:  0.96 142:  0.50 143:  0.82 144:  0.97
 145:  0.37 146:  0.91 147:  0.67 148:  0.50 149:  0.98 150:  0.82 151:  0.96 152:  0.86
 153:  0.96 154:  0.83 155:  0.81 156:  0.50 157:  0.88 158:  0.55 159:  0.92 160:  0.35
 161:  0.61 162:  0.85 163:  0.92 164:  0.90 165:  0.96 166:  0.64 167:  0.91 168:  0.94
 169:  0.94 170:  0.87 171:  0.87 172:  0.90 173:  0.94 174:  0.98 175:  0.52 176:  0.61
 177:  0.49 178:  0.44 179:  0.41 180:  0.53 181:  0.06 182:  0.22 183:  0.30 184:  0.81
 185:  0.94 186:  0.96 187:  0.79 188:  0.73 189:  0.97 190:  0.53 191:  0.51 192:  0.01
 193:  0.02 194:  0.14 195:  0.89 196:  0.96 197:  0.93 198:  0.46 199:  0.55 200:  0.99
 201:  0.34 202:  0.70 203:  0.26 204:  0.90 205:  0.95 206:  0.54 207:  0.83 208:  0.71
 209:  0.54 210:  0.61 211:  0.52 212:  0.59 213:  0.42 214:  0.38 215:  0.32 216:  0.69
 217:  0.25 218:  0.25 219:  0.82 220:  0.34 221:  0.50 222:  0.32 223:  0.60 224:  0.11
 225:  0.78 226:  0.21 227:  0.54 228:  0.32 229:  0.19 230:  0.22 231:  0.81 232:  0.36
 233:  0.68 234:  0.70 235:  0.27 236:  0.26 237:  0.29 238:  0.31 239:  0.49 240:  0.50
 241:  0.89 242:  0.65 243:  0.27 244:  0.83 245:  0.17 246:  0.16 247:  0.20 248:  0.19
 249:  0.27 250:  0.10 251:  0.17 252:  0.10 253:  0.53 254:  0.46 255:  0.70 256:  0.00
 257:  0.00 258:  0.00 259:  0.67 260:  0.63 261:  0.62 262:  0.64 263:  0.62 264:  0.63
 265:  0.62 266:  0.71 267:  0.70 268:  0.78 269:  0.89 270:  0.89 271:  0.87 272:  0.88
 273:  0.91 274:  0.83 275:  0.02 276:  0.14 277:  0.15 278:  0.15 279:  0.10 280:  0.07
 281:  0.19 282:  0.11 283:  0.12 284:  0.22 285:  0.20 286:  0.03 287:  0.08 288:  0.08
 289:  0.07 290:  0.04 291:  0.03 292:  0.06 293:  0.07 294:  0.06 295:  0.06 296:  0.03
 297:  0.02 298:  0.03 299:  0.03 300:  0.04 301:  0.00 302:  0.02 303:  0.02 304:  0.11
 305:  0.89 306:  0.96 307:  0.36 308:  0.03 309:  0.00 310:  0.00 311:  0.00 312:  0.04
 recommended # of modes for mode following         199
 
 Pipek-Mezey localization of normal modes
 number of localized modes          196
 frequency thrshold           500.000000000000     
 number of groups                    77
 atom-group assingment :   
  1  2  3  4  5  6  7  8  9 10 11 12 13 14 15 16 17 18 19 20 21 22 23 24 25 26 27 28 29 30
 31 32 33 34 35 36 37 38 39 40 41 42 43 44 45 46 47 48 49 50 51 52 53 53 53 54 54 54 55 56
 55 57 57 57 58 59 60 61 61 61 62 62 62 63 63 63 64 64 64 64 65 66 67 67 67 68 68 68 69 70
 69 71 71 71 71 72 73 72 74 75 74 76 77 76
 pop matrix done.
 initialization of trafo matrix to unity
iteration     50  convergence  0.27595160D-02

 converged in     81 iterations, threshold :   0.99998859D-06
eig.   :       -0.00    -0.00    -0.00     0.00     0.00     0.00
eig.   :       55.33    57.51    79.08    81.19    86.22    88.22
eig.   :       88.27    88.82    88.92    88.94    90.08    92.79
eig.   :       94.01    95.51    96.60    97.96    98.63    98.98
eig.   :       99.83   100.63   100.75   100.80   101.30   102.87
eig.   :      102.90   103.68   103.69   105.45   105.97   106.05
eig.   :      106.09   106.64   107.34   108.84   110.17   110.77
eig.   :      112.08   112.36   112.70   114.05   114.95   115.15
eig.   :      115.70   117.58   119.92   120.60   121.78   122.23
eig.   :      122.73   123.05   123.67   124.21   124.42   125.02
eig.   :      125.42   125.60   125.94   126.60   127.73   128.34
eig.   :      128.61   129.61   129.99   130.12   130.15   131.32
eig.   :      131.43   132.40   132.67   132.90   133.14   133.21
eig.   :      133.53   134.24   135.64   135.75   136.03   136.48
eig.   :      136.50   136.64   136.92   137.00   137.02   137.45
eig.   :      138.45   138.57   138.81   139.90   140.12   140.35
eig.   :      140.86   141.11   141.65   141.95   142.32   142.67
eig.   :      142.93   143.92   144.04   144.46   145.88   145.98
eig.   :      146.17   146.71   147.46   148.14   148.43   148.47
eig.   :      148.84   148.89   149.30   149.32   149.84   150.22
eig.   :      150.22   150.71   150.97   151.25   151.26   152.23
eig.   :      152.80   153.54   153.58   155.09   156.30   157.57
eig.   :      157.68   158.92   158.96   159.54   159.55   159.72
eig.   :      160.55   161.38   162.38   162.52   162.55   163.06
eig.   :      163.08   163.21   164.21   165.84   166.14   166.22
eig.   :      167.55   170.24   170.37   172.19   172.75   173.86
eig.   :      174.26   175.69   176.03   176.28   176.75   178.24
eig.   :      180.17   181.10   181.87   182.81   185.47   186.62
eig.   :      187.31   187.88   189.09   189.16   190.17   191.79
eig.   :      195.41   197.47   199.05   199.47   205.32   206.12
eig.   :      207.94   209.30   211.92   211.95   216.48   226.07
eig.   :      228.12   240.58   242.91   246.08   250.69   251.05
eig.   :      265.17   275.28   285.62   287.53   299.12   309.52
eig.   :      318.12   328.00   351.90   436.74   502.74   525.43
eig.   :      582.15   597.67   710.18   770.25   773.52   773.92
eig.   :      858.22   860.64   861.75   886.11   892.35   894.49
eig.   :      981.13   984.95   985.66   994.14   996.67  1000.00
eig.   :     1044.03  1047.89  1055.80  1092.21  1098.45  1121.10
eig.   :     1124.91  1133.38  1136.59  1138.36  1143.77  1144.19
eig.   :     1180.49  1186.26  1204.33  1233.06  1235.28  1238.55
eig.   :     1266.98  1271.08  1275.48  1280.26  1321.09  1325.29
eig.   :     1341.81  1347.23  1349.04  1350.79  1351.22  1352.84
eig.   :     1360.21  1361.50  1369.48  1407.81  1410.44  1411.03
eig.   :     1452.32  1467.04  1468.53  1468.68  1471.95  1475.34
eig.   :     1477.02  1479.52  1482.09  1492.61  1498.58  1500.85
eig.   :     1505.07  1509.38  1509.45  1524.18  1543.13  1552.20
eig.   :     2872.23  2887.53  2904.53  2910.69  2959.66  2967.67
eig.   :     2968.67  2972.80  2980.62  2985.59  2987.77  2991.24
eig.   :     2993.09  2995.43  2997.01  3002.27  3006.34  3013.11
eig.   :     3014.04  3020.98  3027.78  3028.79  3029.38  3033.89
eig.   :     3040.04  3041.95  3060.31  3221.24  3277.60  3292.80
eig.   :     3298.26  3392.97  3475.84  3641.23  3643.81  3653.16
written to xtb_localmodes and g98l.out
 
 normal mode %tage of torsion character
   1:  0.00   2:  0.00   3:  0.00   4:  0.00   5:  0.00   6:  0.00   7:  0.53   8:  0.95
   9:  0.42  10:  0.09  11:  0.67  12:  0.42  13:  0.75  14:  0.63  15:  0.90  16:  0.74
  17:  0.82  18:  0.99  19:  0.84  20:  0.87  21:  0.17  22:  0.52  23:  0.62  24:  0.43
  25:  0.50  26:  0.17  27:  0.26  28:  0.16  29:  0.51  30:  0.38  31:  0.26  32:  0.87
  33:  0.37  34:  0.63  35:  0.54  36:  0.54  37:  0.96  38:  0.65  39:  0.68  40:  0.27
  41:  0.34  42:  0.68  43:  0.20  44:  0.54  45:  0.61  46:  0.54  47:  0.79  48:  0.12
  49:  0.56  50:  0.75  51:  0.55  52:  0.98  53:  0.95  54:  0.49  55:  0.08  56:  0.70
  57:  0.99  58:  0.37  59:  0.38  60:  0.23  61:  0.29  62:  0.55  63:  0.91  64:  0.28
  65:  0.18  66:  0.69  67:  0.28  68:  0.14  69:  0.42  70:  0.19  71:  0.93  72:  0.78
  73:  0.59  74:  0.44  75:  0.74  76:  0.24  77:  0.25  78:  0.28  79:  0.49  80:  0.57
  81:  0.49  82:  0.46  83:  0.87  84:  0.08  85:  0.77  86:  0.70  87:  0.18  88:  0.88
  89:  0.27  90:  0.01  91:  0.07  92:  1.00  93:  0.29  94:  0.18  95:  0.09  96:  0.36
  97:  0.96  98:  0.73  99:  0.82 100:  0.77 101:  0.33 102:  0.62 103:  0.37 104:  0.09
 105:  0.92 106:  0.41 107:  0.07 108:  0.90 109:  0.06 110:  0.67 111:  0.58 112:  0.72
 113:  0.77 114:  0.95 115:  0.77 116:  0.28 117:  0.31 118:  0.31 119:  0.03 120:  0.31
 121:  0.17 122:  0.48 123:  0.58 124:  0.33 125:  0.26 126:  0.16 127:  0.65 128:  0.58
 129:  0.45 130:  0.47 131:  0.68 132:  0.25 133:  0.65 134:  0.54 135:  0.59 136:  0.02
 137:  0.53 138:  0.62 139:  0.24 140:  0.51 141:  0.39 142:  0.09 143:  0.48 144:  0.18
 145:  0.90 146:  0.69 147:  0.32 148:  0.59 149:  0.48 150:  0.59 151:  0.05 152:  0.43
 153:  0.75 154:  0.73 155:  0.58 156:  0.93 157:  0.09 158:  0.52 159:  0.59 160:  0.41
 161:  0.58 162:  0.68 163:  0.36 164:  0.11 165:  0.70 166:  0.16 167:  0.99 168:  0.57
 169:  0.07 170:  0.75 171:  0.88 172:  0.60 173:  0.29 174:  0.43 175:  1.00 176:  0.12
 177:  0.67 178:  0.72 179:  0.56 180:  0.76 181:  0.59 182:  0.50 183:  0.60 184:  0.61
 185:  0.79 186:  0.57 187:  0.99 188:  0.60 189:  0.98 190:  0.69 191:  0.96 192:  0.70
 193:  0.72 194:  0.89 195:  0.16 196:  0.41 197:  0.66 198:  0.31 199:  0.08 200:  0.91
 201:  0.94 202:  0.92 203:  0.26 204:  0.90 205:  0.95 206:  0.54 207:  0.83 208:  0.71
 209:  0.54 210:  0.61 211:  0.52 212:  0.59 213:  0.42 214:  0.38 215:  0.32 216:  0.69
 217:  0.25 218:  0.25 219:  0.82 220:  0.34 221:  0.50 222:  0.32 223:  0.60 224:  0.11
 225:  0.78 226:  0.21 227:  0.54 228:  0.32 229:  0.19 230:  0.22 231:  0.81 232:  0.36
 233:  0.68 234:  0.70 235:  0.27 236:  0.26 237:  0.29 238:  0.31 239:  0.49 240:  0.50
 241:  0.89 242:  0.65 243:  0.27 244:  0.83 245:  0.17 246:  0.16 247:  0.20 248:  0.19
 249:  0.27 250:  0.10 251:  0.17 252:  0.10 253:  0.53 254:  0.46 255:  0.70 256:  0.00
 257:  0.00 258:  0.00 259:  0.67 260:  0.63 261:  0.62 262:  0.64 263:  0.62 264:  0.63
 265:  0.62 266:  0.71 267:  0.70 268:  0.78 269:  0.89 270:  0.89 271:  0.87 272:  0.88
 273:  0.91 274:  0.83 275:  0.02 276:  0.14 277:  0.15 278:  0.15 279:  0.10 280:  0.07
 281:  0.19 282:  0.11 283:  0.12 284:  0.22 285:  0.20 286:  0.03 287:  0.08 288:  0.08
 289:  0.07 290:  0.04 291:  0.03 292:  0.06 293:  0.07 294:  0.06 295:  0.06 296:  0.03
 297:  0.02 298:  0.03 299:  0.03 300:  0.04 301:  0.00 302:  0.02 303:  0.02 304:  0.11
 305:  0.89 306:  0.96 307:  0.36 308:  0.03 309:  0.00 310:  0.00 311:  0.00 312:  0.04
 recommended # of modes for mode following         202

------------------------------------------------------------------------
 * finished run on 2020/05/27 at 16:17:14.549     
------------------------------------------------------------------------
 total:
 * wall-time:     0 d,  0 h, 11 min, 31.715 sec
 *  cpu-time:     0 d,  0 h, 11 min, 24.516 sec
 * ratio c/w:     0.990 speedup
 SCF:
 * wall-time:     0 d,  0 h,  0 min,  8.471 sec
 *  cpu-time:     0 d,  0 h,  0 min,  8.318 sec
 * ratio c/w:     0.982 speedup
 ANC optimizer:
 * wall-time:     0 d,  0 h,  0 min,  9.354 sec
 *  cpu-time:     0 d,  0 h,  0 min,  9.185 sec
 * ratio c/w:     0.982 speedup
 numerical hessian:
 * wall-time:     0 d,  0 h, 11 min, 13.854 sec
 *  cpu-time:     0 d,  0 h, 11 min,  6.983 sec
 * ratio c/w:     0.990 speedup

normal termination of xtb
