# Supplementary material for: Heterogeneous Nucleation of Butanol on NaCl: A Computational Study of Temperature, Humidity, Seed Charge, and Seed Size Effects
Source: J Phys Chem A. 2021 Mar 31;125(14):3025–36. doi: 10.1021/acs.jpca.0c10972 (PMC8054243; doi:10.1021/acs.jpca.0c10972)
Supplement: Supplementary file 2 — jp0c10972_si_002.zip [file jp0c10972_si_002.zip › ALL CLUSTERS/low_level_calc/big seed/1Seed3BuOH3W.xyz]

   104
       -191.21653873  Gyration_radius:  5.38099934888
 Na          0.21976363355240   -6.44571066663714    0.47395832325374
Na         -4.11248058601845   -5.43254572824600   -1.78665800071092
Na         -4.53766215205764   -2.08154292794819    5.36292830551768
Na          1.69273558398024    1.46448140422231   -0.51961125594017
Na         -2.87721141715402   -1.46524181232936    2.36304964631309
Na         -2.37041167383066   -1.16194199104388   -3.80510544777665
Na         -2.92562547330445   -4.84499863912494    1.34401293176178
Na          1.65791983193505   -5.45296920624680    3.56801588098692
Na          1.81409452263581    1.37143206424844    5.42521040284453
Na         -2.68838089010370    2.10841115203384    3.19432406730543
Na          0.27307565740375   -2.98704119927694    1.38837244539354
Na          0.30862030307406    0.61140729981849    2.40148110130260
Na         -1.13490449967503   -4.01063537675962   -1.80362161275292
Na         -3.89410295707258    1.44819724335339    0.06875114113477
Na         -1.18745807294218   -0.49390471744076   -0.84914195073448
Na         -5.76805457344541    0.53088161786763    3.11394608845644
Na         -5.97423437701511   -3.05556569325801    2.15838725110562
Na         -0.00757727883513   -2.75586787871977    7.38251495369088
Na         -4.30492124268410   -2.15880886731820   -0.90136397794681
Na         -1.46745138131839   -3.86062082776926    4.53238868791350
Na          1.87276885957052   -2.15195407929343   -1.61865545697611
Na          3.34772722263457   -4.65823615591024    0.52681267563501
Na         -1.34884027297350   -0.29131613150480    5.49576026611470
Na          1.80288289828941   -2.00687484121148    4.55254635567501
Na          3.36307982956041   -1.14734729553526    1.48730414265470
Cl         -3.38246245169029   -3.44361960146194   -3.07386918553701
Cl         -1.90117943439221    0.57297971075852    1.35523245343858
Cl         -5.20285694964505   -4.41826560561546    0.15122466581905
Cl          1.14644502038392   -4.37439817062669   -0.67736052750935
Cl         -6.74450954227154   -1.49272940740386    4.34020352008732
Cl         -3.57964572285754    0.09664498410587    4.45098248338247
Cl          4.15128214301957   -2.41497620142148   -0.56988137771174
Cl         -0.48418937954906   -1.67403303601135    3.51216450285330
Cl          2.67430303258564   -3.30122967744443    2.58652975831860
Cl          0.94316404844317   -4.26827944975176    5.69709148541567
Cl         -3.79172893496089   -3.62124930994827    3.45734366183324
Cl          1.02751227382971   -0.62463406581721    6.64639127973093
Cl          2.66634386186530    0.32451141932793    3.35294631595055
Cl         -0.50707858551021    1.97547513589524    4.46398538775573
Cl         -2.33571266507004   -2.51161869984627    6.63623805928054
Cl         -2.00604987256349   -6.26542331075317   -0.75946986219709
Cl         -5.08872132456251   -0.86397139518030    1.12977773931110
Cl         -0.19877975316194   -1.89738166428387   -2.81504811862030
Cl          1.10647252483044   -0.77547048556033    0.37920193974684
Cl         -3.48220624979054    0.00632310895746   -1.91697042794198
Cl         -4.80216074854892    2.65404351742611    2.09118721642010
Cl          2.48389427079971   -6.77966409462921    1.59634609668014
Cl         -1.99617907481571   -2.70726200794697    0.24152593319311
Cl         -0.65205897924985   -5.17153784860860    2.51729473309281
Cl         -0.14355192183902    1.48047395582915   -2.09539695812840
O           3.63531680419443    0.66843472198232   -0.56755626030824
H           3.88405308511427   -0.24417042262517   -0.80078973563070
C           4.61776766840335    1.46672734841131   -1.21838159030163
H           5.61477966000981    1.23716075403289   -0.82206402645928
H           4.39626089657975    2.50852210745552   -0.98994084519751
C           4.61354410713785    1.24419854142017   -2.72690518557883
H           5.37473719949536    1.88472586445509   -3.17582432391997
H           4.88540243450514    0.20481298397110   -2.92681458152891
C           3.26037337801694    1.52631544866201   -3.37532951315909
H           2.50837874409717    0.85478559813596   -2.95764417799373
H           3.33780641779602    1.29716770226456   -4.43848286365822
C           2.81214963615040    2.97214933008430   -3.22182696735232
H           3.55539406596264    3.64741300004558   -3.63932660741971
H           1.87642318053190    3.12971306662694   -3.74773777904691
H           2.65287936723152    3.23129763481730   -2.17741111164892
O          -1.61389538269221    0.55561931699373   -4.67491623436666
H          -1.08868632539398    1.00797273816026   -3.98796860385249
C          -1.26811049315167    1.16541152928704   -5.89744281407318
H          -1.59859990769315    2.21425278646425   -5.90263111016004
H          -1.81629465676807    0.63470710453654   -6.67605198065968
C           0.23382981166378    1.11585400939509   -6.17541665838851
H           0.41765626233618    1.55792695353353   -7.15620446669457
H           0.74494025594500    1.72641278054814   -5.42787247168304
C           0.81451511019470   -0.29681504048400   -6.12388084387426
H           0.66916830277843   -0.70700315872740   -5.12491718040777
H           1.88968783427914   -0.23175361353941   -6.30358712168534
C           0.19537246410815   -1.24234635405207   -7.14416031000542
H           0.25491837678342   -0.82180761614624   -8.14590963944526
H           0.72330766534116   -2.19224590977273   -7.13744496693335
H          -0.84842706662487   -1.43564151501881   -6.90666238983687
O           0.39280897743499    2.50793674713458    0.88838967890861
H          -0.51765541417288    2.48505478247793    0.53004242506935
C           0.53878532455739    3.83800546735762    1.38590582043782
H          -0.33362213771720    4.10346554025576    1.99570775139562
H           0.60608871550085    4.54530540903596    0.55100727896620
C           1.77956112662532    3.94695084811234    2.25638526269242
H           1.79135128040566    4.93355837212824    2.72095385509266
H           1.70863818257435    3.19752476861403    3.04226594141480
C           3.08958120751495    3.72705661941583    1.50812346383365
H           3.04878460518038    2.76443863241430    0.99929727962292
H           3.89383191872388    3.67242507342592    2.24175064055617
C           3.40515440468526    4.83700063034563    0.51438738670570
H           3.40178998705351    5.80254567765153    1.01473693371591
H           4.39046874623131    4.68972499120459    0.07966734611158
H           2.67672341723529    4.86735440625825   -0.29200429408063
O          -2.18487236900724    2.91141211476422   -0.41005845593918
H          -1.67938178474450    2.47266905750442   -1.12260619610396
H          -2.24196238341323    3.83144633263025   -0.67903578576927
O          -7.96468968344950   -3.61933728912475    2.53742241220357
H          -8.01943928654131   -2.97923332839544    3.26483265936163
H          -8.84863317423473   -3.98447344309763    2.46469845338243
O           1.77444990858104    3.40488083161621    5.92789056257767
H           0.87826776159654    3.53897470297495    5.58844490589673
H           2.02562467358919    4.24912084815880    6.30961932657603
