# Supplementary material for: Heterogeneous Nucleation of Butanol on NaCl: A Computational Study of Temperature, Humidity, Seed Charge, and Seed Size Effects
Source: J Phys Chem A. 2021 Mar 31;125(14):3025–36. doi: 10.1021/acs.jpca.0c10972 (PMC8054243; doi:10.1021/acs.jpca.0c10972)
Supplement: Supplementary file 2 — jp0c10972_si_002.zip [file jp0c10972_si_002.zip › ALL CLUSTERS/low_level_calc/big seed/1Seed3BuOH4W.log]

      -----------------------------------------------------------      
     |                   =====================                   |     
     |                           x T B                           |     
     |                   =====================                   |     
     |                         S. Grimme                         |     
     |          Mulliken Center for Theoretical Chemistry        |     
     |                    University of Bonn                     |     
     |                 Version 6.0.1 (SAW181210)                 |     
      -----------------------------------------------------------      

   This program is distributed in the hope that it will be useful,
   but WITHOUT ANY WARRANTY; without even the implied warranty of
   MERCHANTABILITY or FITNESS FOR A PARTICULAR PURPOSE.
   
   FOR NON-COMMERCIAL, ACADEMIA USE ONLY.
   
   Cite this work as:
   S. Grimme, C. Bannwarth, P. Shushkov, J. Comput. Theory Chem., 2017,
   13, 1989-2009.
   C. Bannwarth, S. Ehlert and S. Grimme., ChemRxiv, 2018, preprint.
   http://doi.org/10.26434/chemrxiv.7246238.v1
   
   for sTDA-xTB:
   S. Grimme and C. Bannwarth, J. Chem. Phys., 2016, 145, 054103.
   
   in the mass-spec context:
   V. Asgeirsson, C. Bauer and S. Grimme, Chem. Sci., 2017, 8, 4879.
   
   if GBSA is used:
   P. Shushkov, F. März and S. Grimme, unpublished.
   
   for ANC optimizer:
   S. Grimme, unpublished.
   Rational Function algorithm used in ANCopt:
   F. Eckert, P. Pulay, H.-J. Werner, J. Comput. Chem., 1997, 18, 1473.
   
   with help from (in alphabetical order)
   C. Bannwarth, F. Bohle, G. Brandenburg, E. Caldeweyher, M. Checinski,
   S. Dohm, S. Ehlert, S. Ehrlich, F. März, H. Neugebauer, J. Pisarek,
   P. Pracht, P. Shushkov, and S. Spicher.
   
 * started run on 2020/05/27 at 16:06:01.318     
========================================================================
 # omp threads = 1
========================================================================
number of atoms            : 107
number of electrons        : 328
charge                     : 0
spin                       : .0
first test random number   : .2784

########################################################################
# WARNING! Please study the warnings concerning your input carefully
#  - the use of '-ohess' is discouraged, please use '--ohess' next time
########################################################################

           ------------------------------------------------- 
          |                 G F N 2 - x T B                 |
          | Geometry, Frequencies, Noncovalent interactions |
          |            JCTC 2018 parametrisation            |
           ------------------------------------------------- 
      method parameters     
 k(s)        :  1.8500
 k(p)        :  2.2300
 k(d)        :  2.2300
 k(f)        :  2.0000
 kEN (H0ij)  : -2.0000
 D4 a1       :  0.5200
 D4 a2       :  5.0000
 D4 s6       :  1.0000
 D4 s8       :  2.7000
 D4 s9       :  5.0000
 alphaj      :  2.0000


            Z     q(EN)     CN     RAES       Cart. coordinates
     1  Na  1.0    0.14   11.57    5.00     4.51569    -0.92338     0.26368
     2  Na  1.0    0.43    5.88    5.00    -2.34105     3.61167    -8.83775
     3  Na  1.0    0.28    8.42    5.00     5.06463     6.15103     2.23484
     4  Na  1.0    0.20    9.24    5.00     4.53641     1.20257     6.65102
     5  Na  1.0    0.30    7.39    5.00     3.26097    -6.97013    -1.62825
     6  Na  1.0    0.39    7.53    5.00     9.43842    -2.21649     3.40593
     7  Na  1.0    0.10   12.22    5.00    -0.92097     1.55439    -3.39371
     8  Na  1.0    0.34    8.27    5.00    -2.84224    -9.63742    -1.30159
     9  Na  1.0    0.08   12.61    5.00    -1.99302    -3.35936     1.05233
    10  Na  1.0    0.30    8.52    5.00    -1.87602    -4.90289    -5.77530
    11  Na  1.0    0.27    8.15    5.00    -7.43175     0.56359     3.59273
    12  Na  1.0    0.34    5.37    5.00     3.37478    -3.47950    10.66899
    13  Na  1.0    0.34    7.76    5.00     3.40150    -1.32767    -6.52119
    14  Na  1.0    0.33    8.24    5.00    -5.47801     7.24491     5.28863
    15  Na  1.0    0.09   12.47    5.00    -0.82981     2.96383     3.21126
    16  Na  1.0    0.19    9.11    5.00    -1.99416    -1.66850     7.63330
    17  Na  1.0    0.29    7.85    5.00     0.57476     7.27159    -2.70344
    18  Na  1.0    0.30    8.53    5.00    -5.88031     5.28465    -0.95914
    19  Na  1.0    0.38    7.55    5.00     0.32475     9.58578     4.88622
    20  Na  1.0    0.29    6.79    5.00    -3.02911    -8.01014     5.53335
    21  Na  1.0    0.32    6.98    5.00    -7.92712    -5.92710     1.40765
    22  Na  1.0    0.30    6.69    5.00    -0.83957     4.81408     9.57098
    23  Na  1.0    0.30    7.24    5.00     6.09662     3.94315    -3.43554
    24  Na  1.0    0.21    9.07    5.00     3.35801    -5.68322     4.92597
    25  Na  1.0    0.29    8.89    5.00    -6.66805    -0.98098    -3.25953
    26  Cl  7.0   -0.18    2.98    4.90    -6.02895   -10.10380     2.47140
    27  Cl  7.0   -0.18    3.73    4.99     0.16257    -6.23011     8.69665
    28  Cl  7.0   -0.19    3.77    5.00     1.25770     0.64799    10.65117
    29  Cl  7.0   -0.16    3.04    4.92     0.53951    -8.89508    -4.99180
    30  Cl  7.0   -0.18    3.05    4.92    -9.98883    -1.88875     0.17333
    31  Cl  7.0   -0.08    6.37    5.00     2.32429     3.27290    -0.48641
    32  Cl  7.0   -0.18    2.96    4.89    -2.47353     9.09925     8.55833
    33  Cl  7.0   -0.13    4.85    5.00    -5.19672    -3.73605     4.75654
    34  Cl  7.0   -0.14    4.10    5.00     7.59437     2.17047     2.82099
    35  Cl  7.0   -0.16    3.00    4.90    -8.82419     5.06117     2.63190
    36  Cl  7.0   -0.07    6.12    5.00     1.11537    -2.77336    -2.68003
    37  Cl  7.0   -0.12    4.92    5.00     0.16653    -7.76351     1.91328
    38  Cl  7.0   -0.07    6.07    5.00    -3.92144     0.96823     0.11570
    39  Cl  7.0   -0.14    3.88    5.00    -3.40866     5.88244    -4.96070
    40  Cl  7.0   -0.09    4.98    5.00    -4.96131    -5.38019    -2.36060
    41  Cl  7.0   -0.18    3.16    4.95     7.25834    -0.61289    -3.97711
    42  Cl  7.0   -0.12    4.88    5.00     2.49095     5.48293     6.07102
    43  Cl  7.0   -0.09    4.96    5.00    -2.06547     7.45862     1.41428
    44  Cl  7.0   -0.09    6.09    5.00     1.31992    -1.35440     4.05885
    45  Cl  7.0   -0.16    3.77    5.00     6.90101    -3.05633     7.54794
    46  Cl  7.0   -0.17    3.01    4.91     5.22214     8.57906    -2.02410
    47  Cl  7.0   -0.11    4.35    5.00     2.40340     3.34609    -6.87410
    48  Cl  7.0   -0.13    4.07    5.00    -3.32022    -0.64079    -7.10242
    49  Cl  7.0   -0.13    3.94    5.00     6.42827    -5.29196     1.28131
    50  Cl  7.0   -0.13    4.80    5.00    -4.10340     2.66559     6.73122
    51  O   6.0   -0.33    3.10    3.07    11.36917    -1.89664     0.04024
    52  H   1.0    0.03    1.33    1.51    10.51661    -1.44963    -1.52939
    53  C   4.0   -0.03    4.56    4.62    12.80034    -4.09256    -0.43554
    54  H   1.0   -0.00    1.01    1.43    14.42854    -3.63679    -1.64391
    55  H   1.0   -0.02    1.04    1.43    11.64836    -5.51908    -1.40378
    56  C   4.0   -0.08    4.68    4.74    13.74262    -5.16171     2.05753
    57  H   1.0   -0.01    1.13    1.45    14.71639    -3.65967     3.08219
    58  H   1.0   -0.04    1.45    1.57    12.12544    -5.78355     3.17682
    59  C   4.0   -0.09    4.10    3.80    15.52042    -7.39515     1.69284
    60  H   1.0    0.00    1.03    1.43    17.16241    -6.78917     0.59868
    61  H   1.0   -0.00    1.03    1.43    14.54756    -8.86270     0.61547
    62  C   4.0   -0.13    4.01    3.64    16.39072    -8.47529     4.21373
    63  H   1.0   -0.01    1.00    1.43    14.77802    -9.12247     5.31232
    64  H   1.0   -0.00    1.00    1.43    17.65525   -10.06766     3.92191
    65  H   1.0   -0.00    1.00    1.43    17.38805    -7.04582     5.30399
    66  O   6.0   -0.32    3.04    2.89    -7.25915    10.57986     3.74581
    67  H   1.0    0.03    1.25    1.48    -8.99775    10.20227     3.36500
    68  C   4.0   -0.04    4.23    4.06    -6.85130    13.18408     3.29786
    69  H   1.0   -0.00    1.01    1.43    -7.82288    14.31946     4.73832
    70  H   1.0   -0.00    1.01    1.43    -7.58204    13.71885     1.43183
    71  C   4.0   -0.09    4.50    4.53    -4.02429    13.68538     3.40701
    72  H   1.0   -0.02    1.26    1.48    -3.34627    13.07763     5.25233
    73  H   1.0   -0.02    1.17    1.46    -3.12280    12.55156     1.94320
    74  C   4.0   -0.08    4.10    3.80    -3.32209    16.44419     3.01688
    75  H   1.0    0.00    1.03    1.43    -4.17196    17.59079     4.50670
    76  H   1.0    0.00    1.03    1.43    -4.06606    17.09842     1.20622
    77  C   4.0   -0.13    4.04    3.70    -0.46519    16.77831     3.05615
    78  H   1.0   -0.00    1.00    1.43     0.39053    15.70241     1.52646
    79  H   1.0   -0.00    1.00    1.43     0.04319    18.75341     2.82110
    80  H   1.0   -0.00    1.01    1.43     0.29690    16.12184     4.85107
    81  O   6.0   -0.32    3.02    2.85    -5.22297   -12.00021    -3.22689
    82  H   1.0    0.05    1.39    1.53    -6.68560   -12.14209    -2.14946
    83  C   4.0   -0.04    4.30    4.19    -6.05801   -12.40163    -5.72826
    84  H   1.0    0.00    1.01    1.43    -6.92686   -14.27719    -5.90846
    85  H   1.0   -0.01    1.03    1.43    -4.34995   -12.36865    -6.88194
    86  C   4.0   -0.09    4.17    3.93    -7.88944   -10.36909    -6.65756
    87  H   1.0   -0.02    1.07    1.44    -7.29613    -8.55595    -5.87711
    88  H   1.0   -0.01    1.03    1.43    -7.73878   -10.24891    -8.70941
    89  C   4.0   -0.08    4.08    3.77   -10.65445   -10.84832    -5.97232
    90  H   1.0    0.01    1.02    1.43   -11.24479   -12.66790    -6.75228
    91  H   1.0   -0.00    1.03    1.43   -11.79427    -9.38375    -6.87409
    92  C   4.0   -0.13    4.04    3.69   -11.18567   -10.80971    -3.14124
    93  H   1.0   -0.03    1.11    1.44   -10.40586    -9.10461    -2.28607
    94  H   1.0   -0.01    1.00    1.43   -13.21250   -10.81814    -2.80587
    95  H   1.0    0.00    1.00    1.43   -10.40621   -12.46309    -2.20177
    96  O   6.0   -0.37    3.37    3.92     3.57643    11.05489     2.95738
    97  H   1.0    0.03    1.11    1.45     4.69823    12.40068     3.44870
    98  H   1.0    0.01    1.47    1.59     3.93253    10.82142     1.16015
    99  O   6.0   -0.36    3.54    4.35     2.08231    -4.56315    -8.55268
   100  H   1.0   -0.00    1.56    1.66     2.23984    -6.20292    -7.72099
   101  H   1.0    0.02    1.13    1.45     1.96008    -4.98389   -10.31912
   102  O   6.0   -0.34    3.65    4.55    -8.78462     2.70220    -3.31257
   103  H   1.0    0.01    1.13    1.45    -9.90932     3.56669    -4.45115
   104  H   1.0   -0.01    1.55    1.65    -9.87735     2.11099    -1.95775
   105  O   6.0   -0.40    2.91    2.56    -0.06569     4.71447   -11.87119
   106  H   1.0    0.05    1.05    1.44     0.49425     5.32756   -13.48466
   107  H   1.0    0.01    1.52    1.62     1.44903     4.64773   -10.84048

  Z AO/shell   Hii/eV     exponent
  1     Wed Apr 25 08:07:45 CEST 2018   EN: 2.200 GM2: 0.406  GM3: 0.0800  RAES: 1.40
     1s    -10.707211    1.230000
  6     Wed Apr 25 08:07:45 CEST 2018   EN: 2.550 GM2: 0.538  GM3: 0.1500  RAES: 3.00
     2s    -13.970922    2.096432
     2p    -10.063292    1.800000
  8     Wed Apr 25 08:07:45 CEST 2018   EN: 3.440 GM2: 0.452  GM3:-0.0517  RAES: 1.80
     2s    -20.229985    2.439742
     2p    -15.503117    2.137023
 11     Tue Apr 24 16:34:09 CEST 2018   EN: 0.930 GM2: 0.271  GM3: 0.1799  RAES: 5.00
     3s     -4.546934    0.763787
     3p     -1.332719    0.573553
 17     Mon Apr 23 14:09:22 CEST 2018   EN: 3.160 GM2: 0.249  GM3: 0.1495  RAES: 2.50
     3s    -29.278781    2.485265
     3p    -12.673758    2.199650
     3d     -0.240338    2.476089
 no old-style atom pair restraining (fixing) potential
           ------------------------------------------------- 
          |        Self-Consistent Charge Iterations        |
           ------------------------------------------------- 

 Ncao       : 464
 Nao        : 439
 Nshell     : 201
 Nel        : 328
 T(el)      :   300.0
 intcut     :    25.0
 scfconv/Eh :  0.100E-05
   qconv/e  :  0.100E-03
 intneglect :  0.100E-07
 broydamp   :      0.250
 iter      E             dE          RMSdq      gap      omega  full diag
   1   -196.2672229 -0.196267E+03  0.115E+01    4.10       0.0  T
   2   -196.6844732 -0.417250E+00  0.667E+00    4.86       1.0  T
   3   -197.0200633 -0.335590E+00  0.433E+00    4.53       1.0  T
   4   -197.1415245 -0.121461E+00  0.235E+00    3.63       1.0  T
   5   -197.1887660 -0.472415E-01  0.139E+00    2.72       1.0  T
   6   -197.1850131  0.375284E-02  0.680E-01    3.00       1.0  T
   7   -197.1902021 -0.518899E-02  0.495E-01    2.63       1.0  T
   8   -197.1912665 -0.106437E-02  0.216E-01    2.72       1.0  T
   9   -197.1915967 -0.330241E-03  0.176E-01    2.71       1.0  T
  10   -197.1920427 -0.446018E-03  0.136E-01    2.72       1.0  T
  11   -197.1924723 -0.429530E-03  0.112E-01    2.71       1.0  T
  12   -197.1927325 -0.260228E-03  0.994E-02    2.71       1.0  T
  13   -197.1930243 -0.291766E-03  0.858E-02    2.69       1.0  T
  14   -197.1932309 -0.206584E-03  0.742E-02    2.68       1.0  T
  15   -197.1934549 -0.224002E-03  0.604E-02    2.66       1.0  T
  16   -197.1936015 -0.146670E-03  0.484E-02    2.64       1.0  T
  17   -197.1936858 -0.842915E-04  0.399E-02    2.63       1.0  T
  18   -197.1937219 -0.361105E-04  0.349E-02    2.62       1.0  T
  19   -197.1937460 -0.240976E-04  0.325E-02    2.62       1.0  T
  20   -197.1937769 -0.308342E-04  0.291E-02    2.62       1.0  T
  21   -197.1938126 -0.357213E-04  0.252E-02    2.61       1.0  T
  22   -197.1938644 -0.518415E-04  0.193E-02    2.60       1.0  T
  23   -197.1938907 -0.263262E-04  0.157E-02    2.59       1.0  T
  24   -197.1939053 -0.145329E-04  0.129E-02    2.58       1.0  T
  25   -197.1939154 -0.100750E-04  0.980E-03    2.58       1.0  T
  26   -197.1939204 -0.501352E-05  0.806E-03    2.57       1.2  T
  27   -197.1939221 -0.173256E-05  0.653E-03    2.57       1.5  T
  28   -197.1939228 -0.743494E-06  0.589E-03    2.57       1.6  T
  29   -197.1939234 -0.570647E-06  0.545E-03    2.57       1.8  T
  30   -197.1939243 -0.832928E-06  0.517E-03    2.57       1.9  T
  31   -197.1939256 -0.130305E-05  0.474E-03    2.57       2.0  T
  32   -197.1939271 -0.149923E-05  0.420E-03    2.56       2.3  T
  33   -197.1939286 -0.155586E-05  0.357E-03    2.56       2.7  T
  34   -197.1939295 -0.909212E-06  0.311E-03    2.56       3.1  T
  35   -197.1939302 -0.698105E-06  0.274E-03    2.56       3.5  T
  36   -197.1939307 -0.440134E-06  0.228E-03    2.56       4.2  T
  37   -197.1939309 -0.270682E-06  0.195E-03    2.56       5.0  T
  38   -197.1939312 -0.224410E-06  0.174E-03    2.56       5.6  T
  39   -197.1939313 -0.183578E-06  0.151E-03    2.56       6.4  T
  40   -197.1939315 -0.134113E-06  0.129E-03    2.56       7.5  T
  41   -197.1939316 -0.100886E-06  0.106E-03    2.56       9.2  T
  42   -197.1939316 -0.737284E-07  0.798E-04    2.56      12.1  T
  43   -197.1939317 -0.345810E-07  0.581E-04    2.56      16.6  T
speedup  1.00
cpu  time for SCC    1.96 s
wall time for SCC    1.96 s

   *** convergence criteria satisfied after 43 iterations ***

          eigenvalues
 #    :         152        153        154        155        156        157        158        159
 occ. :        2.000      2.000      2.000      2.000      2.000      2.000      2.000      2.000
 eps  :       -10.651    -10.513    -10.461    -10.438    -10.435    -10.404    -10.392    -10.354
 #    :         160        161        162        163        164        165        166        167
 occ. :        2.000      2.000      2.000      2.000      2.000      0.000      0.000      0.000
 eps  :       -10.341    -10.302    -10.293    -10.266    -10.249     -7.691     -6.930     -6.584
 #    :         168        169        170        171        172        173        174        175
 occ. :        0.000      0.000      0.000      0.000      0.000      0.000      0.000      0.000
 eps  :        -6.091     -4.934     -4.237     -3.558     -3.410     -3.060     -2.922     -1.719


   #   Z            q   n(s)   n(p)   n(d)      C6AA      α(0)
   1  11 Na     0.783  0.008  0.210  0.000    67.172    26.523
   2  11 Na     0.772  0.089  0.139  0.000    67.300    26.548
   3  11 Na     0.716  0.062  0.222  0.000    67.985    26.683
   4  11 Na     0.665  0.054  0.280  0.000    68.616    26.807
   5  11 Na     0.725  0.065  0.209  0.000    67.867    26.660
   6  11 Na     0.769  0.088  0.144  0.000    67.342    26.557
   7  11 Na     0.758  0.011  0.231  0.000    67.475    26.583
   8  11 Na     0.781  0.061  0.158  0.000    67.189    26.526
   9  11 Na     0.789  0.005  0.207  0.000    67.098    26.508
  10  11 Na     0.784  0.051  0.165  0.000    67.158    26.520
  11  11 Na     0.747  0.054  0.199  0.000    67.601    26.608
  12  11 Na     0.663  0.121  0.216  0.000    68.639    26.811
  13  11 Na     0.760  0.072  0.168  0.000    67.451    26.578
  14  11 Na     0.743  0.066  0.191  0.000    67.648    26.617
  15  11 Na     0.791  0.006  0.203  0.000    67.069    26.503
  16  11 Na     0.677  0.062  0.261  0.000    68.471    26.778
  17  11 Na     0.724  0.067  0.209  0.000    67.883    26.663
  18  11 Na     0.780  0.049  0.171  0.000    67.205    26.530
  19  11 Na     0.743  0.078  0.179  0.000    67.652    26.618
  20  11 Na     0.684  0.090  0.226  0.000    68.382    26.761
  21  11 Na     0.712  0.073  0.215  0.000    68.032    26.692
  22  11 Na     0.703  0.085  0.212  0.000    68.143    26.714
  23  11 Na     0.720  0.079  0.201  0.000    67.937    26.674
  24  11 Na     0.693  0.055  0.252  0.000    68.268    26.739
  25  11 Na     0.784  0.054  0.162  0.000    67.158    26.520
  26  17 Cl    -0.780  1.975  5.803  0.002   126.525    17.209
  27  17 Cl    -0.738  1.976  5.760  0.003   124.864    17.096
  28  17 Cl    -0.740  1.976  5.761  0.003   124.946    17.101
  29  17 Cl    -0.761  1.975  5.778  0.009   125.781    17.158
  30  17 Cl    -0.764  1.974  5.786  0.004   125.898    17.166
  31  17 Cl    -0.741  1.977  5.763  0.001   124.961    17.102
  32  17 Cl    -0.784  1.974  5.809  0.001   126.719    17.222
  33  17 Cl    -0.734  1.978  5.747  0.008   124.683    17.083
  34  17 Cl    -0.743  1.978  5.762  0.003   125.036    17.107
  35  17 Cl    -0.782  1.976  5.805  0.002   126.623    17.216
  36  17 Cl    -0.737  1.981  5.748  0.008   124.831    17.093
  37  17 Cl    -0.741  1.977  5.759  0.005   124.975    17.103
  38  17 Cl    -0.739  1.981  5.752  0.006   124.888    17.097
  39  17 Cl    -0.745  1.979  5.765  0.001   125.120    17.113
  40  17 Cl    -0.750  1.974  5.769  0.006   125.321    17.127
  41  17 Cl    -0.755  1.976  5.779  0.000   125.549    17.143
  42  17 Cl    -0.739  1.979  5.756  0.003   124.873    17.096
  43  17 Cl    -0.735  1.981  5.754  0.001   124.748    17.088
  44  17 Cl    -0.732  1.980  5.744  0.008   124.627    17.079
  45  17 Cl    -0.749  1.977  5.771  0.001   125.286    17.125
  46  17 Cl    -0.751  1.972  5.774  0.005   125.382    17.131
  47  17 Cl    -0.730  1.974  5.754  0.002   124.546    17.074
  48  17 Cl    -0.739  1.978  5.758  0.002   124.890    17.098
  49  17 Cl    -0.757  1.979  5.778  0.001   125.630    17.148
  50  17 Cl    -0.736  1.979  5.752  0.005   124.792    17.091
  51   8 O     -0.475  1.698  4.777  0.000    22.298     6.378
  52   1 H      0.336  0.664  0.000  0.000     0.618     1.233
  53   6 C      0.070  1.040  2.890  0.000    19.328     6.245
  54   1 H      0.025  0.975  0.000  0.000     2.662     2.552
  55   1 H      0.038  0.962  0.000  0.000     2.474     2.460
  56   6 C     -0.088  1.069  3.019  0.000    22.077     6.673
  57   1 H      0.044  0.956  0.000  0.000     2.393     2.419
  58   1 H      0.041  0.959  0.000  0.000     2.420     2.429
  59   6 C     -0.055  1.047  3.008  0.000    21.568     6.612
  60   1 H      0.033  0.967  0.000  0.000     2.547     2.496
  61   1 H      0.036  0.964  0.000  0.000     2.498     2.472
  62   6 C     -0.107  1.037  3.070  0.000    22.614     6.781
  63   1 H      0.039  0.961  0.000  0.000     2.457     2.451
  64   1 H      0.036  0.964  0.000  0.000     2.503     2.474
  65   1 H      0.037  0.963  0.000  0.000     2.490     2.468
  66   8 O     -0.446  1.693  4.753  0.000    21.709     6.293
  67   1 H      0.310  0.690  0.000  0.000     0.685     1.297
  68   6 C      0.078  1.037  2.886  0.000    19.451     6.310
  69   1 H      0.026  0.974  0.000  0.000     2.643     2.542
  70   1 H      0.024  0.976  0.000  0.000     2.668     2.554
  71   6 C     -0.090  1.065  3.025  0.000    22.166     6.695
  72   1 H      0.059  0.941  0.000  0.000     2.201     2.319
  73   1 H      0.057  0.943  0.000  0.000     2.238     2.339
  74   6 C     -0.060  1.048  3.012  0.000    21.661     6.626
  75   1 H      0.034  0.966  0.000  0.000     2.526     2.485
  76   1 H      0.033  0.967  0.000  0.000     2.545     2.495
  77   6 C     -0.116  1.043  3.073  0.000    22.780     6.806
  78   1 H      0.045  0.955  0.000  0.000     2.380     2.413
  79   1 H      0.038  0.962  0.000  0.000     2.478     2.461
  80   1 H      0.041  0.959  0.000  0.000     2.433     2.439
  81   8 O     -0.464  1.698  4.766  0.000    22.079     6.346
  82   1 H      0.319  0.681  0.000  0.000     0.654     1.264
  83   6 C      0.066  1.040  2.894  0.000    19.560     6.312
  84   1 H      0.028  0.972  0.000  0.000     2.610     2.526
  85   1 H      0.057  0.943  0.000  0.000     2.237     2.339
  86   6 C     -0.090  1.061  3.029  0.000    22.227     6.712
  87   1 H      0.072  0.928  0.000  0.000     2.068     2.249
  88   1 H      0.036  0.964  0.000  0.000     2.500     2.472
  89   6 C     -0.059  1.048  3.012  0.000    21.641     6.624
  90   1 H      0.031  0.969  0.000  0.000     2.570     2.507
  91   1 H      0.037  0.963  0.000  0.000     2.484     2.465
  92   6 C     -0.115  1.041  3.075  0.000    22.773     6.806
  93   1 H      0.058  0.942  0.000  0.000     2.222     2.331
  94   1 H      0.039  0.961  0.000  0.000     2.458     2.452
  95   1 H      0.041  0.959  0.000  0.000     2.438     2.442
  96   8 O     -0.614  1.716  4.898  0.000    25.440     6.812
  97   1 H      0.305  0.695  0.000  0.000     0.706     1.320
  98   1 H      0.334  0.666  0.000  0.000     0.619     1.232
  99   8 O     -0.630  1.720  4.910  0.000    25.825     6.863
 100   1 H      0.345  0.655  0.000  0.000     0.588     1.199
 101   1 H      0.322  0.678  0.000  0.000     0.658     1.274
 102   8 O     -0.622  1.718  4.904  0.000    25.625     6.837
 103   1 H      0.323  0.677  0.000  0.000     0.656     1.272
 104   1 H      0.349  0.651  0.000  0.000     0.577     1.187
 105   8 O     -0.605  1.722  4.882  0.000    25.206     6.781
 106   1 H      0.305  0.695  0.000  0.000     0.706     1.320
 107   1 H      0.327  0.673  0.000  0.000     0.630     1.239

 Mol. C6AA /au·bohr⁶  :     332040.891990
 Mol. C8AA /au·bohr⁸  :   18926470.783610
 Mol. α(0) /au        :       1299.189050

 
 Wiberg/Mayer (AO) data. WBOs > 0.1 written file <wbo>
 largest (>0.05) Wiberg bond orders for each atom
           total WBO             WBO to atom ...
     1  Na  0.424    Cl  41 0.083    Cl  31 0.075    Cl  36 0.072    Cl  34 0.064    Cl  49 0.055
     2  Na  0.430    Cl  39 0.129    Cl  48 0.105    O  105 0.105    Cl  47 0.082
     3  Na  0.511    Cl  42 0.138    Cl  34 0.118    Cl  46 0.081    Cl  31 0.063
     4  Na  0.609    Cl  42 0.120    Cl  28 0.117    Cl  45 0.108    Cl  34 0.099    Cl  44 0.088
     5  Na  0.497    Cl  49 0.150    Cl  29 0.139    Cl  36 0.090    Cl  37 0.052
     6  Na  0.428    Cl  34 0.123    Cl  45 0.118    O   51 0.099    Cl  49 0.076
     7  Na  0.487    Cl  39 0.131    Cl  47 0.111    Cl  31 0.082    Cl  48 0.060
     8  Na  0.400    Cl  29 0.125    O   81 0.090    Cl  37 0.080    Cl  26 0.053
     9  Na  0.408    Cl  40 0.146    Cl  36 0.123    Cl  38 0.085
    10  Na  0.407    Cl  48 0.137    Cl  29 0.093    O   99 0.075    Cl  40 0.059
    11  Na  0.481    Cl  30 0.169    Cl  35 0.105    Cl  33 0.084    Cl  38 0.054
    12  Na  0.585    Cl  27 0.189    Cl  28 0.170    Cl  45 0.169
    13  Na  0.446    Cl  41 0.151    Cl  47 0.138    O   99 0.065
    14  Na  0.469    Cl  35 0.129    Cl  32 0.110    Cl  50 0.107    O   66 0.075    Cl  43 0.059
    15  Na  0.384    Cl  38 0.138    Cl  44 0.103    Cl  50 0.078    Cl  31 0.053
    16  Na  0.579    Cl  33 0.196    Cl  27 0.116    Cl  50 0.107    Cl  44 0.078
    17  Na  0.516    Cl  46 0.149    Cl  43 0.134    Cl  39 0.103
    18  Na  0.422    Cl  35 0.136    Cl  43 0.083    Cl  39 0.074    O  102 0.059
    19  Na  0.473    Cl  32 0.162    Cl  42 0.103    Cl  43 0.080    O   96 0.072
    20  Na  0.572    Cl  26 0.200    Cl  37 0.114    Cl  33 0.110    Cl  27 0.098
    21  Na  0.528    Cl  26 0.141    Cl  30 0.138    Cl  40 0.095    Cl  33 0.054
    22  Na  0.540    Cl  28 0.160    Cl  32 0.135    Cl  50 0.118    Cl  42 0.088
    23  Na  0.511    Cl  46 0.162    Cl  41 0.121    Cl  47 0.080    Cl  31 0.069    Cl  34 0.056
    24  Na  0.554    Cl  37 0.147    Cl  49 0.141    Cl  27 0.086    Cl  45 0.067    Cl  44 0.064
    25  Na  0.412    Cl  48 0.114    O  102 0.080    Cl  30 0.074    Cl  40 0.073
    26  Cl  0.408    Na  20 0.200    Na  21 0.141    Na   8 0.053
    27  Cl  0.489    Na  12 0.189    Na  16 0.116    Na  20 0.098    Na  24 0.086
    28  Cl  0.484    Na  12 0.170    Na  22 0.160    Na   4 0.117
    29  Cl  0.447    Na   5 0.139    Na   8 0.125    Na  10 0.093
    30  Cl  0.433    Na  11 0.169    Na  21 0.138    Na  25 0.074
    31  Cl  0.469    Na   7 0.082    Na   1 0.075    Na  23 0.069    Na   3 0.063    Na  15 0.053
    32  Cl  0.406    Na  19 0.162    Na  22 0.135    Na  14 0.110
    33  Cl  0.481    Na  16 0.196    Na  20 0.110    Na  11 0.084    Na  21 0.054
    34  Cl  0.468    Na   6 0.123    Na   3 0.118    Na   4 0.099    Na   1 0.064    Na  23 0.056
    35  Cl  0.404    Na  18 0.136    Na  14 0.129    Na  11 0.105
    36  Cl  0.471    Na   9 0.123    Na   5 0.090    Na   1 0.072
    37  Cl  0.475    Na  24 0.147    Na  20 0.114    Na   8 0.080    Na   5 0.052
    38  Cl  0.464    Na  15 0.138    Na   9 0.085    Na  11 0.054
    39  Cl  0.468    Na   7 0.131    Na   2 0.129    Na  17 0.103    Na  18 0.074
    40  Cl  0.459    Na   9 0.146    Na  21 0.095    Na  25 0.073    Na  10 0.059
    41  Cl  0.457    Na  13 0.151    Na  23 0.121    Na   1 0.083
    42  Cl  0.476    Na   3 0.138    Na   4 0.120    Na  19 0.103    Na  22 0.088
    43  Cl  0.485    Na  17 0.134    Na  18 0.083    Na  19 0.080    Na  14 0.059
    44  Cl  0.493    Na  15 0.103    Na   4 0.088    Na  16 0.078    Na  24 0.064
    45  Cl  0.477    Na  12 0.169    Na   6 0.118    Na   4 0.108    Na  24 0.067
    46  Cl  0.464    Na  23 0.162    Na  17 0.149    Na   3 0.081
    47  Cl  0.504    Na  13 0.138    Na   7 0.111    Na   2 0.082    Na  23 0.080
    48  Cl  0.469    Na  10 0.137    Na  25 0.114    Na   2 0.105    Na   7 0.060
    49  Cl  0.439    Na   5 0.150    Na  24 0.141    Na   6 0.076    Na   1 0.055
    50  Cl  0.484    Na  22 0.118    Na  14 0.107    Na  16 0.107    Na  15 0.078
    51  O   1.996    C   53 0.996    H   52 0.843    Na   6 0.099
    52  H   0.886    O   51 0.843
    53  C   3.949    C   56 1.014    O   51 0.996    H   55 0.972    H   54 0.971
    54  H   0.998    C   53 0.971
    55  H   0.997    C   53 0.972
    56  C   3.994    C   53 1.014    C   59 1.008    H   57 0.977    H   58 0.974
    57  H   0.997    C   56 0.977
    58  H   0.998    C   56 0.974
    59  C   3.997    C   62 1.020    C   56 1.008    H   60 0.977    H   61 0.977
    60  H   0.999    C   59 0.977
    61  H   0.998    C   59 0.977
    62  C   3.996    C   59 1.020    H   64 0.987    H   65 0.987    H   63 0.986
    63  H   0.998    C   62 0.986
    64  H   0.998    C   62 0.987
    65  H   0.998    C   62 0.987
    66  O   2.015    C   68 0.987    H   67 0.892    Na  14 0.075
    67  H   0.903    O   66 0.892
    68  C   3.950    C   71 1.009    O   66 0.987    H   70 0.974    H   69 0.973
    69  H   0.998    C   68 0.973
    70  H   0.998    C   68 0.974
    71  C   3.991    C   74 1.009    C   68 1.009    H   72 0.971    H   73 0.970
    72  H   0.995    C   71 0.971
    73  H   0.994    C   71 0.970
    74  C   3.997    C   77 1.021    C   71 1.009    H   75 0.977    H   76 0.976
    75  H   0.998    C   74 0.977
    76  H   0.998    C   74 0.976
    77  C   3.990    C   74 1.021    H   79 0.987    H   80 0.984    H   78 0.983
    78  H   0.997    C   77 0.983
    79  H   0.998    C   77 0.987
    80  H   0.997    C   77 0.984
    81  O   2.013    C   83 0.990    H   82 0.874    Na   8 0.090
    82  H   0.898    O   81 0.874
    83  C   3.947    C   86 1.002    O   81 0.990    H   85 0.975    H   84 0.970
    84  H   0.998    C   83 0.970
    85  H   0.995    C   83 0.975
    86  C   3.990    C   89 1.009    C   83 1.002    H   88 0.976    H   87 0.963
    87  H   0.993    C   86 0.963
    88  H   0.998    C   86 0.976
    89  C   3.998    C   92 1.019    C   86 1.009    H   91 0.977    H   90 0.975
    90  H   0.996    C   89 0.975
    91  H   0.999    C   89 0.977
    92  C   3.996    C   89 1.019    H   94 0.985    H   95 0.980    H   93 0.968
    93  H   0.995    C   92 0.968
    94  H   0.998    C   92 0.985
    95  H   0.998    C   92 0.980
    96  O   1.899    H   97 0.909    H   98 0.847    Na  19 0.072
    97  H   0.907    O   96 0.909
    98  H   0.887    O   96 0.847
    99  O   1.889    H  101 0.896    H  100 0.843    Na  10 0.075    Na  13 0.065
   100  H   0.879    O   99 0.843
   101  H   0.896    O   99 0.896
   102  O   1.906    H  103 0.896    H  104 0.859    Na  25 0.080    Na  18 0.059
   103  H   0.895    O  102 0.896
   104  H   0.877    O  102 0.859
   105  O   1.895    H  106 0.908    H  107 0.867    Na   2 0.105
   106  H   0.907    O  105 0.908
   107  H   0.893    O  105 0.867
 MOs/occ written to file <molden.input>
 
molecular dipole:
                 x           y           z       tot (Debye)
 q only:        0.542       2.165      -7.524
   full:        1.964       1.342      -1.740       7.492
molecular quadrupole (traceless):
                xx          xy          yy          xz          yz          zz
 q only:      -22.187     -10.108      -0.484      38.377       2.983      22.671
  q+dip:      -32.365      -9.373      -1.497      29.729      -5.213      33.862
   full:      -31.834      -9.380      -1.130      29.665      -7.578      32.964

SCC energy    :    -197.1939317
rep           :       0.8821364
ES            :       1.9451260
AES           :      -0.0659517
AXC           :      -0.0021873
disp          :      -0.2122114
XB            :       0.0000000
fix           :       0.0000000
total E       :    -196.3022886
atomizationE  :      19.3196469    12123.26
(atE without considering molecular charge,
 total energy contains solvation terms)
H-L gap (eV)  :          2.5580
           ------------------------------------------------- 
          |                 ===============                 |
          |                   A N C O P T                   |
          |                 ===============                 |
          |          Approximate Normal Coordinate          |
          |           Rational Function Optimizer           |
           ------------------------------------------------- 
dumping coords to <xtbopt.coord> and <xtbopt.log>
 optlevel               0
 Maxcycle             321
 Maxmicro              25
 Econv         5.000000000000000E-006
 Gconv         1.000000000000000E-003
 Maxdispl       1.00000000000000     
 Hlow          5.000000000000000E-003
 S6             20.0000000000000     
 Nvar              315

generating ANC from model Hessian ...
 Shifting diagonal of input Hessian by   2.369537673547341E-002
 Lowest  eigenvalues of input Hessian
    0.005000    0.005881    0.007333    0.007954    0.008259    0.008931
    0.010003    0.010339    0.010990    0.011110    0.011624    0.011879
    0.012133    0.012453    0.012546    0.012815    0.012869    0.013820
 Highest eigenvalues
    1.410180    1.411830    1.475918    1.517240    1.526641    1.533135
 
cpu  time for ANC gen    0.06 s
wall time for ANC gen    0.06 s
................................................................................
.............................. CYCLE    1 ......................................
................................................................................
   1   -197.1939317 -0.197194E+03  0.669E-04    2.56       0.0  T
   2   -197.1939317 -0.143581E-08  0.419E-04    2.56      23.1  T
   3   -197.1939317 -0.363372E-09  0.356E-04    2.56      27.2  T
speedup  0.99
cpu  time for SCC    0.14 s
wall time for SCC    0.14 s
speedup  1.00
cpu  time for grad    0.46 s
wall time for grad    0.46 s
 E :   -196.30228869  G :  0.000182    pred/act E change:  0.000D+00 -0.116D-06
Maxdispl :   0.0079   ||displ|| :   0.0148   Lambda : -0.189D-05
Largest |displ|/coords:  0.0079 (   4)  0.0079 (   1)  0.0073 (   6)

   *** GEOMETRY OPTIMIZATION CONVERGED AFTER 1 ITERATIONS ***

------------------------------------------------------------------------
 total energy gain (kcal):      0.0000
------------------------------------------------------------------------
================
 final structure:
================
$coord
        4.51568641982552       -0.92338104568140        0.26368146598805      Na
       -2.34105346692445        3.61166904462098       -8.83774614071468      Na
        5.06462606625532        6.15102965763569        2.23483523847056      Na
        4.53641465815905        1.20256958074725        6.65101838939117      Na
        3.26097296660883       -6.97013342420209       -1.62825215244567      Na
        9.43842029682697       -2.21648749528440        3.40593075143048      Na
       -0.92097152206814        1.55439045671010       -3.39371434450057      Na
       -2.84223776418031       -9.63741574406920       -1.30159114999775      Na
       -1.99302249162795       -3.35936447261551        1.05232940536098      Na
       -1.87602166034436       -4.90288529248205       -5.77530112252511      Na
       -7.43175488005707        0.56359013096285        3.59272817837787      Na
        3.37478237909919       -3.47949754930246       10.66898607011180      Na
        3.40149908762907       -1.32766890298476       -6.52118912848562      Na
       -5.47800579054601        7.24491435116556        5.28863470610959      Na
       -0.82980796500628        2.96382687746675        3.21126156867086      Na
       -1.99416195989350       -1.66850406883293        7.63330418378989      Na
        0.57476223301621        7.27158925549938       -2.70343936112822      Na
       -5.88031288760534        5.28465206779367       -0.95913833302977      Na
        0.32475004869718        9.58578277514266        4.88622317541222      Na
       -3.02911116690602       -8.01013705920468        5.53335393978320      Na
       -7.92711786191918       -5.92710137845806        1.40764840461905      Na
       -0.83957461443438        4.81407924912456        9.57098389692669      Na
        6.09662421785700        3.94314967607569       -3.43554139949651      Na
        3.35800709642699       -5.68321599141670        4.92596539204020      Na
       -6.66804803377596       -0.98097769978164       -3.25953417905170      Na
       -6.02895431091542      -10.10379684268408        2.47140294372362      Cl
        0.16257211746240       -6.23011151647091        8.69664763085022      Cl
        1.25770103739822        0.64799047965035       10.65117115557586      Cl
        0.53951485905842       -8.89508396806282       -4.99180379713624      Cl
       -9.98883006883094       -1.88875035303601        0.17333163053131      Cl
        2.32429244750848        3.27290084647787       -0.48641325784715      Cl
       -2.47353021703132        9.09924828518981        8.55832660412348      Cl
       -5.19671825735295       -3.73605249679109        4.75653532916855      Cl
        7.59437468366003        2.17047177053515        2.82098977331675      Cl
       -8.82419258402281        5.06116930801199        2.63189940741305      Cl
        1.11536871136995       -2.77335610536193       -2.68003081932088      Cl
        0.16652768179014       -7.76350714597472        1.91327943467667      Cl
       -3.92143792933568        0.96822663026191        0.11569983428808      Cl
       -3.40866211489328        5.88244438217302       -4.96070179606722      Cl
       -4.96131419392220       -5.38018502516471       -2.36059599803370      Cl
        7.25833906153146       -0.61289191226564       -3.97711342070079      Cl
        2.49095077138196        5.48293156895219        6.07101550481007      Cl
       -2.06547221323849        7.45862277050503        1.41427752154626      Cl
        1.31991797792825       -1.35440487114679        4.05884843205368      Cl
        6.90101467072967       -3.05632706786091        7.54794127390578      Cl
        5.22213608605861        8.57906003866398       -2.02410273104128      Cl
        2.40340384377127        3.34609076114132       -6.87409588040799      Cl
       -3.32021939406363       -0.64078940029691       -7.10242326105077      Cl
        6.42826863442549       -5.29195710186679        1.28131419862796      Cl
       -4.10339844197999        2.66558672862109        6.73121983143098      Cl
       11.36916611074722       -1.89664234554673        0.04024115698025      O 
       10.51661064731347       -1.44963277462675       -1.52939311640925      H 
       12.80034250505354       -4.09256466408029       -0.43554362902614      C 
       14.42853919238827       -3.63679007910928       -1.64391092832593      H 
       11.64836394615273       -5.51907779795245       -1.40377669901997      H 
       13.74261767672073       -5.16171320019946        2.05752696865742      C 
       14.71639288999097       -3.65967214163768        3.08219202804287      H 
       12.12543844856518       -5.78354654240093        3.17681927665888      H 
       15.52042332745680       -7.39514910892881        1.69283546952762      C 
       17.16241185668275       -6.78917455193868        0.59867717285450      H 
       14.54756262524650       -8.86269658044817        0.61546621053924      H 
       16.39072184748661       -8.47528910542091        4.21372842687125      C 
       14.77801717718222       -9.12246705297543        5.31231706137206      H 
       17.65525059382327      -10.06766445201708        3.92190749577255      H 
       17.38805160012411       -7.04582369157673        5.30399322987488      H 
       -7.25914641985986       10.57986071096169        3.74581275659149      O 
       -8.99774663073066       10.20227152455045        3.36500261604329      H 
       -6.85130169151250       13.18408345634295        3.29786309912726      C 
       -7.82287839215258       14.31946039292934        4.73832498437265      H 
       -7.58204292964299       13.71884974401650        1.43183021732567      H 
       -4.02428559191175       13.68537956635969        3.40700804327380      C 
       -3.34626577207874       13.07763248798000        5.25232689717695      H 
       -3.12279887923933       12.55156420100346        1.94319859184924      H 
       -3.32208544670829       16.44418534306075        3.01687648566444      C 
       -4.17195608554899       17.59079064124282        4.50669863899724      H 
       -4.06606464146855       17.09842276511914        1.20622398231889      H 
       -0.46519491701015       16.77831352425934        3.05615003987309      C 
        0.39053203306096       15.70241324471679        1.52646029561023      H 
        0.04319474144456       18.75340923096684        2.82110065728826      H 
        0.29690076624215       16.12184289557769        4.85107075603800      H 
       -5.22297219241209      -12.00020693761588       -3.22689353111696      O 
       -6.68560468754559      -12.14209199586660       -2.14945685064368      H 
       -6.05800607570174      -12.40163063972073       -5.72825556925177      C 
       -6.92685604252866      -14.27718799909524       -5.90846316214690      H 
       -4.34995024427010      -12.36864546232064       -6.88194128475337      H 
       -7.88944108088297      -10.36909252367487       -6.65756243073586      C 
       -7.29612790217603       -8.55594593676922       -5.87711169310002      H 
       -7.73878015005558      -10.24891095516055       -8.70941041244628      H 
      -10.65444889468251      -10.84832138883935       -5.97231598001025      C 
      -11.24479362652150      -12.66789926269080       -6.75228070269291      H 
      -11.79427298593273       -9.38374821387306       -6.87408942932676      H 
      -11.18566539404789      -10.80971125556217       -3.14124296217997      C 
      -10.40586093664985       -9.10461117340987       -2.28607011631588      H 
      -13.21250022884239      -10.81814199878035       -2.80586804005340      H 
      -10.40621357136422      -12.46309120379304       -2.20177040273399      H 
        3.57643006506136       11.05488909205443        2.95737665742942      O 
        4.69823236613028       12.40067529538573        3.44870307228079      H 
        3.93253325086256       10.82142023198453        1.16015456107471      H 
        2.08231466302807       -4.56314873949574       -8.55267574080623      O 
        2.23983801641777       -6.20292139054050       -7.72098818422842      H 
        1.96008123727427       -4.98388876711855      -10.31911502386149      H 
       -8.78462128609287        2.70219792649117       -3.31257229297045      O 
       -9.90931699469323        3.56668836790717       -4.45115484745877      H 
       -9.87735165417573        2.11098674671525       -1.95775093102364      H 
       -0.06569179526101        4.71447051205583      -11.87118860965318      O 
        0.49424784004675        5.32756282739445      -13.48466321885685      H 
        1.44903141626029        4.64772646140261      -10.84047806014113      H 
$end
 
 Bond Distances (Angstroems)
 ---------------------------
Na1-Na3=3.8971       Na1-Na4=3.5624       Na1-Na5=3.4179       Na1-Na6=3.1653       Na1-Na7=3.7070       Na1-Na9=3.7012       
Na1-Na13=3.6448      Na1-Na15=3.8296      Na1-Na23=3.3412      Na1-Na24=3.5786      Na1-Cl31=2.5364      Na1-Cl34=2.6769      
Na1-Cl36=2.5735      Na1-Cl41=2.6776      Na1-Cl44=2.6354      Na1-Cl49=2.5804      Na2-Na7=3.1701       Na2-Na17=4.0828      
Na2-Cl39=2.4438      Na2-Cl47=2.7208      Na2-Cl48=2.4851      Na2-O105=2.0898      Na2-H107=2.3337      Na3-Na1=3.8971       
Na3-Na4=3.5209       Na3-Na15=3.5834      Na3-Na17=3.5813      Na3-Na19=3.4005      Na3-Na23=3.2661      Na3-Cl31=2.5488      
Na3-Cl34=2.5150      Na3-Cl42=2.4700      Na3-Cl46=2.5956      Na3-O96=2.7387       Na4-Na1=3.5624       Na4-Na3=3.5209       
Na4-Na6=3.5988       Na4-Na12=3.3223      Na4-Na15=3.4994      Na4-Na16=3.8107      Na4-Na22=3.7594      Na4-Na24=3.8078      
Na4-Cl28=2.7527      Na4-Cl34=2.6436      Na4-Cl42=2.5291      Na4-Cl44=2.5709      Na4-Cl45=2.6211      Na5-Na1=3.4179       
Na5-Na8=3.5289       Na5-Na9=3.6597       Na5-Na10=3.6609      Na5-Na13=3.9529      Na5-Na24=3.5349      Na5-Cl29=2.5059      
Na5-Cl36=2.5556      Na5-Cl37=2.5239      Na5-Cl49=2.4430      Na6-Na1=3.1653       Na6-Na4=3.5988       Na6-Na24=3.7902      
Na6-Cl34=2.5372      Na6-Cl45=2.6086      Na6-Cl49=2.5397      Na6-O51=2.0603       Na6-C53=2.8780       Na6-C56=2.8506       
Na6-H58=2.3663       Na7-Na1=3.7070       Na7-Na2=3.1701       Na7-Na9=3.5523       Na7-Na10=3.6769      Na7-Na13=3.2089      
Na7-Na15=3.5742      Na7-Na17=3.1485      Na7-Na18=3.5276      Na7-Na23=3.9229      Na7-Na25=3.3248      Na7-Cl31=2.4785      
Na7-Cl36=2.5590      Na7-Cl38=2.4629      Na7-Cl39=2.7688      Na7-Cl47=2.7177      Na7-Cl48=2.6102      Na8-Na5=3.5289       
Na8-Na9=3.5764       Na8-Na10=3.4847      Na8-Na20=3.7193      Na8-Na21=3.6264      Na8-Cl26=2.6251      Na8-Cl29=2.6777      
Na8-Cl37=2.5323      Na8-Cl40=2.5781      Na8-O81=2.0466       Na8-H82=2.4687       Na9-Na1=3.7012       Na9-Na5=3.6597       
Na9-Na7=3.5523       Na9-Na8=3.5764       Na9-Na10=3.7047      Na9-Na11=3.7947      Na9-Na15=3.5889      Na9-Na16=3.5956      
Na9-Na20=3.4613      Na9-Na21=3.4267      Na9-Na24=3.7057      Na9-Na25=3.5931      Na9-Cl33=2.5993      Na9-Cl36=2.5890      
Na9-Cl37=2.6354      Na9-Cl38=2.5557      Na9-Cl40=2.6216      Na9-Cl44=2.5943      Na10-Na5=3.6609      Na10-Na7=3.6769      
Na10-Na8=3.4847      Na10-Na9=3.7047      Na10-Na13=3.3963     Na10-Na25=3.5369     Na10-Cl29=2.5038     Na10-Cl36=2.5414     
Na10-Cl40=2.4484     Na10-Cl48=2.4828     Na10-O99=2.5652      Na11-Na9=3.7947      Na11-Na14=3.7914     Na11-Na15=3.7228     
Na11-Na16=3.7745     Na11-Na18=3.5662     Na11-Na21=3.6336     Na11-Na25=3.7389     Na11-Cl30=2.6056     Na11-Cl33=2.6372     
Na11-Cl35=2.5428     Na11-Cl38=2.6233     Na11-Cl50=2.6642     Na12-Na4=3.3223      Na12-Na16=3.4016     Na12-Na24=3.2551     
Na12-Cl27=2.4693     Na12-Cl28=2.4547     Na12-Cl45=2.5020     Na13-Na1=3.6448      Na13-Na5=3.9529      Na13-Na7=3.2089      
Na13-Na10=3.3963     Na13-Na23=3.5327     Na13-Cl36=2.4861     Na13-Cl41=2.4741     Na13-Cl47=2.5359     Na13-O99=2.1388      
Na14-Na11=3.7914     Na14-Na15=3.5201     Na14-Na18=3.4716     Na14-Na19=3.3180     Na14-Na22=3.5798     Na14-Cl32=2.5465     
Na14-Cl35=2.5392     Na14-Cl43=2.7345     Na14-Cl50=2.6428     Na14-O66=2.1609      Na15-Na1=3.8296      Na15-Na3=3.5834      
Na15-Na4=3.4994      Na15-Na7=3.5742      Na15-Na9=3.5889      Na15-Na11=3.7228     Na15-Na14=3.5201     Na15-Na16=3.4445     
Na15-Na17=3.9428     Na15-Na18=3.6772     Na15-Na19=3.6658     Na15-Na22=3.5050     Na15-Cl31=2.5771     Na15-Cl38=2.5446     
Na15-Cl42=2.6749     Na15-Cl43=2.6437     Na15-Cl44=2.5917     Na15-Cl50=2.5486     Na16-Na4=3.8107      Na16-Na9=3.5956      
Na16-Na11=3.7745     Na16-Na12=3.4016     Na16-Na15=3.4445     Na16-Na20=3.5772     Na16-Na22=3.6322     Na16-Na24=3.8194     
Na16-Cl27=2.7288     Na16-Cl28=2.6484     Na16-Cl33=2.5272     Na16-Cl44=2.5848     Na16-Cl50=2.5950     Na17-Na2=4.0828      
Na17-Na3=3.5813      Na17-Na7=3.1485      Na17-Na15=3.9428     Na17-Na18=3.6913     Na17-Na23=3.4338     Na17-Cl31=2.5906     
Na17-Cl39=2.5319     Na17-Cl43=2.5903     Na17-Cl46=2.5799     Na17-Cl47=3.1816     Na18-Na7=3.5276      Na18-Na11=3.5662     
Na18-Na14=3.4716     Na18-Na15=3.6772     Na18-Na17=3.6913     Na18-Na25=3.5565     Na18-Cl35=2.4601     Na18-Cl38=2.5720     
Na18-Cl39=2.5089     Na18-Cl43=2.6412     Na18-O102=2.4043     Na19-Na3=3.4005      Na19-Na14=3.3180     Na19-Na15=3.6658     
Na19-Na22=3.5919     Na19-Cl32=2.4566     Na19-Cl42=2.5340     Na19-Cl43=2.4985     Na19-O96=2.1464      Na20-Na8=3.7193      
Na20-Na9=3.4613      Na20-Na16=3.5772     Na20-Na21=3.5636     Na20-Na24=3.6116     Na20-Cl26=2.5245     Na20-Cl27=2.5577     
Na20-Cl33=2.5691     Na20-Cl37=2.5586     Na21-Na8=3.6264      Na21-Na9=3.4267      Na21-Na11=3.6336     Na21-Na20=3.5636     
Na21-Na25=3.6598     Na21-Cl26=2.4922     Na21-Cl30=2.4867     Na21-Cl33=2.5637     Na21-Cl40=2.5541     Na22-Na4=3.7594      
Na22-Na14=3.5798     Na22-Na15=3.5050     Na22-Na16=3.6322     Na22-Na19=3.5919     Na22-Cl28=2.5335     Na22-Cl32=2.4853     
Na22-Cl42=2.5810     Na22-Cl50=2.5561     Na23-Na1=3.3412      Na23-Na3=3.2661      Na23-Na7=3.9229      Na23-Na13=3.5327     
Na23-Na17=3.4338     Na23-Cl31=2.5586     Na23-Cl41=2.5045     Na23-Cl46=2.6058     Na23-Cl47=2.6889     Na24-Na1=3.5786      
Na24-Na4=3.8078      Na24-Na5=3.5349      Na24-Na6=3.7902      Na24-Na9=3.7057      Na24-Na12=3.2551     Na24-Na16=3.8194     
Na24-Na20=3.6116     Na24-Cl27=2.6315     Na24-Cl37=2.5702     Na24-Cl44=2.5731     Na24-Cl45=2.7153     Na24-Cl49=2.5303     
Na25-Na7=3.3248      Na25-Na9=3.5931      Na25-Na10=3.5369     Na25-Na11=3.7389     Na25-Na18=3.5565     Na25-Na21=3.6598     
Na25-Cl30=2.5727     Na25-Cl38=2.5232     Na25-Cl40=2.5419     Na25-Cl48=2.7030     Na25-O102=2.2481     Na25-H104=2.4568     
Cl26-Na8=2.6251      Cl26-Na20=2.5245     Cl26-Na21=2.4922     Cl27-Na12=2.4693     Cl27-Na16=2.7288     Cl27-Na20=2.5577     
Cl27-Na24=2.6315     Cl28-Na4=2.7527      Cl28-Na12=2.4547     Cl28-Na16=2.6484     Cl28-Na22=2.5335     Cl29-Na5=2.5059      
Cl29-Na8=2.6777      Cl29-Na10=2.5038     Cl30-Na11=2.6056     Cl30-Na21=2.4867     Cl30-Na25=2.5727     Cl31-Na1=2.5364      
Cl31-Na3=2.5488      Cl31-Na7=2.4785      Cl31-Na15=2.5771     Cl31-Na17=2.5906     Cl31-Na23=2.5586     Cl32-Na14=2.5465     
Cl32-Na19=2.4566     Cl32-Na22=2.4853     Cl33-Na9=2.5993      Cl33-Na11=2.6372     Cl33-Na16=2.5272     Cl33-Na20=2.5691     
Cl33-Na21=2.5637     Cl34-Na1=2.6769      Cl34-Na3=2.5150      Cl34-Na4=2.6436      Cl34-Na6=2.5372      Cl35-Na11=2.5428     
Cl35-Na14=2.5392     Cl35-Na18=2.4601     Cl36-Na1=2.5735      Cl36-Na5=2.5556      Cl36-Na7=2.5590      Cl36-Na9=2.5890      
Cl36-Na10=2.5414     Cl36-Na13=2.4861     Cl37-Na5=2.5239      Cl37-Na8=2.5323      Cl37-Na9=2.6354      Cl37-Na20=2.5586     
Cl37-Na24=2.5702     Cl38-Na7=2.4629      Cl38-Na9=2.5557      Cl38-Na11=2.6233     Cl38-Na15=2.5446     Cl38-Na18=2.5720     
Cl38-Na25=2.5232     Cl39-Na2=2.4438      Cl39-Na7=2.7688      Cl39-Na17=2.5319     Cl39-Na18=2.5089     Cl40-Na8=2.5781      
Cl40-Na9=2.6216      Cl40-Na10=2.4484     Cl40-Na21=2.5541     Cl40-Na25=2.5419     Cl41-Na1=2.6776      Cl41-Na13=2.4741     
Cl41-Na23=2.5045     Cl42-Na3=2.4700      Cl42-Na4=2.5291      Cl42-Na15=2.6749     Cl42-Na19=2.5340     Cl42-Na22=2.5810     
Cl43-Na14=2.7345     Cl43-Na15=2.6437     Cl43-Na17=2.5903     Cl43-Na18=2.6412     Cl43-Na19=2.4985     Cl44-Na1=2.6354      
Cl44-Na4=2.5709      Cl44-Na9=2.5943      Cl44-Na15=2.5917     Cl44-Na16=2.5848     Cl44-Na24=2.5731     Cl45-Na4=2.6211      
Cl45-Na6=2.6086      Cl45-Na12=2.5020     Cl45-Na24=2.7153     Cl46-Na3=2.5956      Cl46-Na17=2.5799     Cl46-Na23=2.6058     
Cl47-Na2=2.7208      Cl47-Na7=2.7177      Cl47-Na13=2.5359     Cl47-Na17=3.1816     Cl47-Na23=2.6889     Cl48-Na2=2.4851      
Cl48-Na7=2.6102      Cl48-Na10=2.4828     Cl48-Na25=2.7030     Cl49-Na1=2.5804      Cl49-Na5=2.4430      Cl49-Na6=2.5397      
Cl49-Na24=2.5303     Cl50-Na11=2.6642     Cl50-Na14=2.6428     Cl50-Na15=2.5486     Cl50-Na16=2.5950     Cl50-Na22=2.5561     
O51-Na6=2.0603       O51-H52=0.9744       O51-C53=1.4097       H52-O51=0.9744       C53-Na6=2.8780       C53-O51=1.4097       
C53-H54=1.0997       C53-H55=1.0973       C53-C56=1.5196       H54-C53=1.0997       H55-C53=1.0973       C56-Na6=2.8506       
C56-C53=1.5196       C56-H57=1.0915       C56-H58=1.0915       C56-C59=1.5229       H57-C56=1.0915       H58-Na6=2.3663       
H58-C56=1.0915       C59-C56=1.5229       C59-H60=1.0923       C59-H61=1.0923       C59-C62=1.5226       H60-C59=1.0923       
H61-C59=1.0923       C62-C59=1.5226       C62-H63=1.0879       C62-H64=1.0871       C62-H65=1.0879       H63-C62=1.0879       
H64-C62=1.0871       H65-C62=1.0879       O66-Na14=2.1609      O66-H67=0.9628       O66-C68=1.4149       H67-O66=0.9628       
C68-O66=1.4149       C68-H69=1.0983       C68-H70=1.0976       C68-C71=1.5204       H69-C68=1.0983       H70-C68=1.0976       
C71-C68=1.5204       C71-H72=1.0889       C71-H73=1.0898       C71-C74=1.5205       H72-C71=1.0889       H73-C71=1.0898       
C74-C71=1.5205       C74-H75=1.0918       C74-H76=1.0922       C74-C77=1.5222       H75-C74=1.0918       H76-C74=1.0922       
C77-C74=1.5222       C77-H78=1.0883       C77-H79=1.0864       C77-H80=1.0888       H78-C77=1.0883       H79-C77=1.0864       
H80-C77=1.0888       O81-Na8=2.0466       O81-H82=0.9642       O81-C83=1.4115       H82-Na8=2.4687       H82-O81=0.9642       
C83-O81=1.4115       C83-H84=1.0980       C83-H85=1.0909       C83-C86=1.5290       H84-C83=1.0980       H85-C83=1.0909       
C86-C83=1.5290       C86-H87=1.0908       C86-H88=1.0906       C86-C89=1.5286       H87-C86=1.0908       H88-C86=1.0906       
C89-C86=1.5286       C89-H90=1.0932       C89-H91=1.0919       C89-C92=1.5244       H90-C89=1.0932       H91-C89=1.0919       
C92-C89=1.5244       C92-H93=1.0905       C92-H94=1.0871       C92-H95=1.0876       H93-C92=1.0905       H94-C92=1.0871       
H95-C92=1.0876       O96-Na3=2.7387       O96-Na19=2.1464      O96-H97=0.9629       O96-H98=0.9774       H97-O96=0.9629       
H98-O96=0.9774       O99-Na10=2.5652      O99-Na13=2.1388      O99-H100=0.9765      O99-H101=0.9631      H100-O99=0.9765      
H101-O99=0.9631      O102-Na18=2.4043     O102-Na25=2.2481     O102-H103=0.9626     O102-H104=0.9728     H103-O102=0.9626     
H104-Na25=2.4568     H104-O102=0.9728     O105-Na2=2.0898      O105-H106=0.9602     O105-H107=0.9702     H106-O105=0.9602     
H107-Na2=2.3337      H107-O105=0.9702     
 C  H  Rav=1.0915 sigma=0.0037  Rmin=1.0864  Rmax=1.0997    27
 C  C  Rav=1.5234 sigma=0.0032  Rmin=1.5196  Rmax=1.5290     9
 O  H  Rav=0.9679 sigma=0.0061  Rmin=0.9602  Rmax=0.9774    11
 O  C  Rav=1.4120 sigma=0.0021  Rmin=1.4097  Rmax=1.4149     3
 Na H  Rav=2.4064 sigma=0.0577  Rmin=2.3337  Rmax=2.4687     4
 Na C  Rav=2.8643 sigma=0.0137  Rmin=2.8506  Rmax=2.8780     2
 Na O  Rav=2.2599 sigma=0.2225  Rmin=2.0466  Rmax=2.7387    10
 Na Na Rav=3.5848 sigma=0.1865  Rmin=3.1485  Rmax=4.0828    79
 Cl Na Rav=2.5771 sigma=0.0936  Rmin=2.4430  Rmax=3.1816   108
 
 selected bond angles (degree)
 --------------------
Na4-Na1-Na3= 56.11             Na5-Na1-Na3=172.85             Na5-Na1-Na4=125.04             Na6-Na1-Na3= 90.33             
Na6-Na1-Na4= 64.36             Na6-Na1-Na5= 96.39             Na7-Na1-Na3= 81.83             Na7-Na1-Na4=112.71             
Na7-Na1-Na5= 91.57             Na7-Na1-Na6=171.67             Na9-Na1-Na3=111.95             Na9-Na1-Na4= 90.34             
Na9-Na1-Na5= 61.72             Na9-Na1-Na6=129.15             Na9-Na1-Na7= 57.31             Na13-Na1-Na3=109.40            
Na13-Na1-Na4=162.50            Na13-Na1-Na5= 67.98            Na13-Na1-Na6=129.64            Na13-Na1-Na7= 51.75            
Na13-Na1-Na9= 86.57            Na15-Na1-Na3= 55.25            Na15-Na1-Na4= 56.37            Na15-Na1-Na5=118.60            
Na15-Na1-Na6=120.67            Na15-Na1-Na7= 56.59            Na15-Na1-Na9= 56.89            Na15-Na1-Na13=108.26           
Na23-Na1-Na3= 52.97            Na23-Na1-Na4=108.16            Na23-Na1-Na5=126.77            Na23-Na1-Na6=105.57            
Na23-Na1-Na7= 67.41            Na23-Na1-Na9=124.58            Na23-Na1-Na13= 60.57           Na23-Na1-Na15= 90.55           
Na24-Na1-Na3=120.29            Na24-Na1-Na4= 64.45            Na24-Na1-Na5= 60.64            Na24-Na1-Na6= 68.07            
Na24-Na1-Na7=118.43            Na24-Na1-Na9= 61.17            Na24-Na1-Na13=127.60           Na24-Na1-Na15= 88.33           
Na24-Na1-Na23=171.60           Cl31-Na1-Na3= 40.09            Cl31-Na1-Na4= 82.73            Cl31-Na1-Na5=133.23            
Cl31-Na1-Na6=130.37            Cl31-Na1-Na7= 41.74            Cl31-Na1-Na9= 84.09            Cl31-Na1-Na13= 79.82           
Cl31-Na1-Na15= 41.91           Cl31-Na1-Na23= 49.31           Cl31-Na1-Na24=130.23           Cl34-Na1-Na3= 39.81            
Cl34-Na1-Na4= 47.57            Cl34-Na1-Na5=147.02            Cl34-Na1-Na6= 50.64            Cl34-Na1-Na7=121.33            
Cl34-Na1-Na9=136.25            Cl34-Na1-Na13=129.22           Cl34-Na1-Na15= 85.13           Cl34-Na1-Na23= 70.88           
Cl34-Na1-Na24=100.73           Cl34-Na1-Cl31= 79.74           Cl36-Na1-Na3=125.42            Cl36-Na1-Na4=134.16            
Cl36-Na1-Na5= 47.99            Cl36-Na1-Na6=144.21            Cl36-Na1-Na7= 43.60            Cl36-Na1-Na9= 44.36            
Cl36-Na1-Na13= 42.97           Cl36-Na1-Na15= 86.24           Cl36-Na1-Na23= 96.52           Cl36-Na1-Na24= 91.71           
Cl36-Na1-Cl31= 85.33           Cl36-Na1-Cl34=164.62           Cl41-Na1-Na3= 97.18            Cl41-Na1-Na4=140.73            
Cl41-Na1-Na5= 85.25            Cl41-Na1-Na6= 90.43            Cl41-Na1-Na7= 87.79            Cl41-Na1-Na9=128.34            
Cl41-Na1-Na13= 42.75           Cl41-Na1-Na15=135.14           Cl41-Na1-Na23= 47.62           Cl41-Na1-Na24=135.54           
Cl41-Na1-Cl31= 93.61           Cl41-Na1-Cl34= 93.23           Cl41-Na1-Cl36= 83.97           Cl44-Na1-Na3= 85.81            
Cl44-Na1-Na4= 46.07            Cl44-Na1-Na5= 91.00            Cl44-Na1-Na6= 96.26            Cl44-Na1-Na7= 86.01            
Cl44-Na1-Na9= 44.50            Cl44-Na1-Na13=129.93           Cl44-Na1-Na15= 42.45           Cl44-Na1-Na23=132.36           
Cl44-Na1-Na24= 45.88           Cl44-Na1-Cl31= 84.36           Cl44-Na1-Cl34= 93.34           Cl44-Na1-Cl36= 88.84           
Cl44-Na1-Cl41=172.67           Cl49-Na1-Na3=140.85            Cl49-Na1-Na4= 94.80            Cl49-Na1-Na5= 45.46            
Cl49-Na1-Na6= 51.24            Cl49-Na1-Na7=136.91            Cl49-Na1-Na9= 91.69            Cl49-Na1-Na13=102.50           
Cl49-Na1-Na15=133.31           Cl49-Na1-Na23=135.61           Cl49-Na1-Na24= 44.98           Cl49-Na1-Cl31=175.08           
Cl49-Na1-Cl34=101.75           Cl49-Na1-Cl36= 93.43           Cl49-Na1-Cl41= 90.99           Cl49-Na1-Cl44= 90.87           
Na17-Na2-Na7= 49.52            Cl39-Na2-Na7= 57.37            Cl39-Na2-Na17= 35.57           Cl47-Na2-Na7= 54.30            
Cl47-Na2-Na17= 51.11           Cl47-Na2-Cl39= 85.30           Cl48-Na2-Na7= 53.32            Cl48-Na2-Na17=102.39           
Cl48-Na2-Cl39= 94.98           Cl48-Na2-Cl47= 90.26           O105-Na2-Na7=131.10            O105-Na2-Na17=105.10           
O105-Na2-Cl39=129.85           O105-Na2-Cl47= 77.06           O105-Na2-Cl48=131.06           H107-Na2-Na7=106.84            
H107-Na2-Na17= 85.69           H107-Na2-Cl39=117.67           H107-Na2-Cl47= 52.59           H107-Na2-Cl48=124.04           
H107-Na2-O105= 24.55           Na4-Na3-Na1= 57.13             Na15-Na3-Na1= 61.42            Na15-Na3-Na4= 59.01            
Na17-Na3-Na1= 85.08            Na17-Na3-Na4=123.70            Na17-Na3-Na15= 66.78           Na19-Na3-Na1=124.67            
Na19-Na3-Na4= 93.73            Na19-Na3-Na15= 63.26           Na19-Na3-Na17= 73.93           Na23-Na3-Na1= 54.75            
Na23-Na3-Na4=110.92            Na23-Na3-Na15= 96.30           Na23-Na3-Na17= 59.98           Na23-Na3-Na19=133.92           
Cl31-Na3-Na1= 39.86            Cl31-Na3-Na4= 83.42            Cl31-Na3-Na15= 45.97           Cl31-Na3-Na17= 46.31           
Cl31-Na3-Na19= 97.63           Cl31-Na3-Na23= 50.38           Cl34-Na3-Na1= 42.96            Cl34-Na3-Na4= 48.51            
Cl34-Na3-Na15= 92.94           Cl34-Na3-Na17=125.58           Cl34-Na3-Na19=142.13           Cl34-Na3-Na23= 74.02           
Cl34-Na3-Cl31= 82.65           Cl42-Na3-Na1= 92.37            Cl42-Na3-Na4= 45.91            Cl42-Na3-Na15= 48.25           
Cl42-Na3-Na17=104.93           Cl42-Na3-Na19= 47.99           Cl42-Na3-Na23=142.76           Cl42-Na3-Cl31= 93.73           
Cl42-Na3-Cl34= 94.14           Cl46-Na3-Na1=104.21            Cl46-Na3-Na4=161.27            Cl46-Na3-Na15=112.71           
Cl46-Na3-Na17= 46.03           Cl46-Na3-Na19= 96.74           Cl46-Na3-Na23= 51.24           Cl46-Na3-Cl31= 79.83           
Cl46-Na3-Cl34=120.30           Cl46-Na3-Cl42=143.34           O96-Na3-Na1=157.84             O96-Na3-Na4=126.10             
O96-Na3-Na15=100.11            O96-Na3-Na17= 75.77            O96-Na3-Na19= 39.09            O96-Na3-Na23=121.02            
O96-Na3-Cl31=118.78            O96-Na3-Cl34=158.35            O96-Na3-Cl42= 82.09            O96-Na3-Cl46= 70.21            
Na3-Na4-Na1= 66.76             Na6-Na4-Na1= 52.46             Na6-Na4-Na3= 90.00             Na12-Na4-Na1=111.79            
Na12-Na4-Na3=173.79            Na12-Na4-Na6= 93.66            Na15-Na4-Na1= 65.67            Na15-Na4-Na3= 61.39            
Na15-Na4-Na6=118.07            Na15-Na4-Na12=112.42           Na16-Na4-Na1= 90.04            Na16-Na4-Na3=117.33            
Na16-Na4-Na6=121.22            Na16-Na4-Na12= 56.47           Na16-Na4-Na15= 56.03           Na22-Na4-Na1=123.24            
Na22-Na4-Na3= 87.41            Na22-Na4-Na6=175.67            Na22-Na4-Na12= 88.63           Na22-Na4-Na15= 57.61           
Na22-Na4-Na16= 57.34           Na24-Na4-Na1= 57.98            Na24-Na4-Na3=124.44            Na24-Na4-Na6= 61.48            
Na24-Na4-Na12= 53.81           Na24-Na4-Na15= 89.84           Na24-Na4-Na16= 60.18           Na24-Na4-Na22=117.46           
Cl28-Na4-Na1=133.95            Cl28-Na4-Na3=129.77            Cl28-Na4-Na6=140.14            Cl28-Na4-Na12= 46.51           
Cl28-Na4-Na15= 85.23           Cl28-Na4-Na16= 44.03           Cl28-Na4-Na22= 42.37           Cl28-Na4-Na24= 88.80           
Cl34-Na4-Na1= 48.37            Cl34-Na4-Na3= 45.45            Cl34-Na4-Na6= 44.79            Cl34-Na4-Na12=138.45           
Cl34-Na4-Na15= 92.66           Cl34-Na4-Na16=137.47           Cl34-Na4-Na22=132.83           Cl34-Na4-Na24= 95.85           
Cl34-Na4-Cl28=174.90           Cl42-Na4-Na1= 99.58            Cl42-Na4-Na3= 44.55            Cl42-Na4-Na6=134.49            
Cl42-Na4-Na12=131.79           Cl42-Na4-Na15= 49.54           Cl42-Na4-Na16= 89.17           Cl42-Na4-Na22= 43.17           
Cl42-Na4-Na24=139.27           Cl42-Na4-Cl28= 85.36           Cl42-Na4-Cl34= 89.74           Cl44-Na4-Na1= 47.59            
Cl44-Na4-Na3= 95.16            Cl44-Na4-Na6= 87.59            Cl44-Na4-Na12= 80.01           Cl44-Na4-Na15= 47.58           
Cl44-Na4-Na16= 42.48           Cl44-Na4-Na22= 89.19           Cl44-Na4-Na24= 42.27           Cl44-Na4-Cl28= 86.38           
Cl44-Na4-Cl34= 95.63           Cl44-Na4-Cl42= 97.08           Cl45-Na4-Na1= 84.36            Cl45-Na4-Na3=136.20            
Cl45-Na4-Na6= 46.37            Cl45-Na4-Na12= 48.03           Cl45-Na4-Na15=135.28           Cl45-Na4-Na16= 93.75           
Cl45-Na4-Na22=136.38           Cl45-Na4-Na24= 45.48           Cl45-Na4-Cl28= 94.01           Cl45-Na4-Cl34= 90.76           
Cl45-Na4-Cl42=175.11           Cl45-Na4-Cl44= 87.72           Na8-Na5-Na1=122.54             Na9-Na5-Na1= 62.95             
Na9-Na5-Na8= 59.64             Na10-Na5-Na1= 92.30            Na10-Na5-Na8= 57.95            Na10-Na5-Na9= 60.80            
Na13-Na5-Na1= 58.74            Na13-Na5-Na8=110.58            Na13-Na5-Na9= 82.75            Na13-Na5-Na10= 52.81           
Na24-Na5-Na1= 61.93            Na24-Na5-Na8= 92.42            Na24-Na5-Na9= 61.98            Na24-Na5-Na10=122.78           
Na24-Na5-Na13=119.79           Cl29-Na5-Na1=134.45            Cl29-Na5-Na8= 49.17            Cl29-Na5-Na9= 92.92            
Cl29-Na5-Na10= 43.03           Cl29-Na5-Na13= 81.52           Cl29-Na5-Na24=141.59           Cl36-Na5-Na1= 48.44            
Cl36-Na5-Na8= 87.23            Cl36-Na5-Na9= 45.02            Cl36-Na5-Na10= 43.94           Cl36-Na5-Na13= 37.75           
Cl36-Na5-Na24= 93.02           Cl36-Na5-Cl29= 86.75           Cl37-Na5-Na1= 93.68            Cl37-Na5-Na8= 45.84            
Cl37-Na5-Na9= 46.06            Cl37-Na5-Na10= 90.75           Cl37-Na5-Na13=128.63           Cl37-Na5-Na24= 46.60           
Cl37-Na5-Cl29= 94.99           Cl37-Na5-Cl36= 91.03           Cl49-Na5-Na1= 48.84            Cl49-Na5-Na8=137.94            
Cl49-Na5-Na9= 95.00            Cl49-Na5-Na10=141.13           Cl49-Na5-Na13= 97.20           Cl49-Na5-Na24= 45.71           
Cl49-Na5-Cl29=171.76           Cl49-Na5-Cl36= 97.25           Cl49-Na5-Cl37= 92.16           Na4-Na6-Na1= 63.18             
Na24-Na6-Na1= 61.15            Na24-Na6-Na4= 61.98            Cl34-Na6-Na1= 54.66            Cl34-Na6-Na4= 47.23            
Cl34-Na6-Na24= 98.18           Cl45-Na6-Na1= 93.13            Cl45-Na6-Na4= 46.66            Cl45-Na6-Na24= 45.75           
Cl45-Na6-Cl34= 93.46           Cl49-Na6-Na1= 52.40            Cl49-Na6-Na4= 94.66            Cl49-Na6-Na24= 41.52           
Cl49-Na6-Cl34=106.92           Cl49-Na6-Cl45= 86.56           O51-Na6-Na1= 86.34             O51-Na6-Na4=136.77             
O51-Na6-Na24=130.11            O51-Na6-Cl34= 90.58            O51-Na6-Cl45=174.65            O51-Na6-Cl49= 88.91            
C53-Na6-Na1=102.25             C53-Na6-Na4=162.95             C53-Na6-Na24=120.51            C53-Na6-Cl34=117.85            
C53-Na6-Cl45=148.53            C53-Na6-Cl49= 81.60            C53-Na6-O51= 27.28             C56-Na6-Na1=130.11             
C56-Na6-Na4=165.99             C56-Na6-Na24=117.83            C56-Na6-Cl34=140.99            C56-Na6-Cl45=121.90            
C56-Na6-Cl49= 92.29            C56-Na6-O51= 55.41             C56-Na6-C53= 30.76             H58-Na6-Na1=129.80             
H58-Na6-Na4=149.16             H58-Na6-Na24= 97.75            H58-Na6-Cl34=162.69            H58-Na6-Cl45=102.50            
H58-Na6-Cl49= 80.97            H58-Na6-O51= 73.93             H58-Na6-C53= 46.94             H58-Na6-C56= 21.71             
Na2-Na7-Na1=141.25             Na9-Na7-Na1= 61.26             Na9-Na7-Na2=144.63             Na10-Na7-Na1= 87.53            
Na10-Na7-Na2= 88.57            Na10-Na7-Na9= 61.63            Na13-Na7-Na1= 63.13            Na13-Na7-Na2= 82.15            
Na13-Na7-Na9= 96.17            Na13-Na7-Na10= 58.64           Na15-Na7-Na1= 63.43            Na15-Na7-Na2=145.11            
Na15-Na7-Na9= 60.48            Na15-Na7-Na10=122.07           Na15-Na7-Na13=126.43           Na17-Na7-Na1= 94.83            
Na17-Na7-Na2= 80.50            Na17-Na7-Na9=131.81            Na17-Na7-Na10=165.31           Na17-Na7-Na13=109.71           
Na17-Na7-Na15= 71.50           Na18-Na7-Na1=125.78            Na18-Na7-Na2= 87.90            Na18-Na7-Na9= 92.80            
Na18-Na7-Na10=122.88           Na18-Na7-Na13=169.94           Na18-Na7-Na15= 62.36           Na18-Na7-Na17= 66.86           
Na23-Na7-Na1= 51.85            Na23-Na7-Na2= 96.24            Na23-Na7-Na9=113.00            Na23-Na7-Na10=115.32           
Na23-Na7-Na13= 58.36           Na23-Na7-Na15= 85.73           Na23-Na7-Na17= 56.84           Na23-Na7-Na18=121.74           
Na25-Na7-Na1=123.78            Na25-Na7-Na2= 86.63            Na25-Na7-Na9= 62.90            Na25-Na7-Na10= 60.43           
Na25-Na7-Na13=118.12           Na25-Na7-Na15= 94.34           Na25-Na7-Na17=127.97           Na25-Na7-Na18= 62.45           
Na25-Na7-Na23=174.91           Cl31-Na7-Na1= 42.94            Cl31-Na7-Na2=127.04            Cl31-Na7-Na9= 88.17            
Cl31-Na7-Na10=130.46           Cl31-Na7-Na13= 90.04           Cl31-Na7-Na15= 46.14           Cl31-Na7-Na17= 53.22           
Cl31-Na7-Na18= 94.79           Cl31-Na7-Na23= 39.59           Cl31-Na7-Na25=140.23           Cl36-Na7-Na1= 43.91            
Cl36-Na7-Na2=122.77            Cl36-Na7-Na9= 46.72            Cl36-Na7-Na10= 43.68           Cl36-Na7-Na13= 49.50           
Cl36-Na7-Na15= 92.11           Cl36-Na7-Na17=137.47           Cl36-Na7-Na18=139.48           Cl36-Na7-Na23= 83.72           
Cl36-Na7-Na25= 91.20           Cl36-Na7-Cl31= 86.85           Cl38-Na7-Na1= 93.56            Cl38-Na7-Na2=125.15            
Cl38-Na7-Na9= 46.01            Cl38-Na7-Na10= 93.03           Cl38-Na7-Na13=142.05           Cl38-Na7-Na15= 45.38           
Cl38-Na7-Na17=101.28           Cl38-Na7-Na18= 46.80           Cl38-Na7-Na23=130.93           Cl38-Na7-Na25= 48.96           
Cl38-Na7-Cl31= 91.42           Cl38-Na7-Cl36= 92.72           Cl39-Na7-Na1=144.88            Cl39-Na7-Na2= 48.01            
Cl39-Na7-Na9=136.71            Cl39-Na7-Na10=126.92           Cl39-Na7-Na13=125.28           Cl39-Na7-Na15= 97.28           
Cl39-Na7-Na17= 50.16           Cl39-Na7-Na18= 44.99           Cl39-Na7-Na23=100.48           Cl39-Na7-Na25= 84.57           
Cl39-Na7-Cl31=102.23           Cl39-Na7-Cl36=169.96           Cl39-Na7-Cl38= 91.35           Cl47-Na7-Na1= 88.56            
Cl47-Na7-Na2= 54.39            Cl47-Na7-Na9=143.86            Cl47-Na7-Na10=100.42           Cl47-Na7-Na13= 49.82           
Cl47-Na7-Na15=125.53           Cl47-Na7-Na17= 65.21           Cl47-Na7-Na18=122.27           Cl47-Na7-Na23= 43.20           
Cl47-Na7-Na25=138.36           Cl47-Na7-Cl31= 81.03           Cl47-Na7-Cl36= 98.03           Cl47-Na7-Cl38=166.47           
Cl47-Na7-Cl39= 79.41           Cl48-Na7-Na1=127.78            Cl48-Na7-Na2= 49.78            Cl48-Na7-Na9= 95.42            
Cl48-Na7-Na10= 42.43           Cl48-Na7-Na13= 75.37           Cl48-Na7-Na15=146.58           Cl48-Na7-Na17=129.58           
Cl48-Na7-Na18= 99.31           Cl48-Na7-Na23=126.84           Cl48-Na7-Na25= 52.52           Cl48-Na7-Cl31=165.25           
Cl48-Na7-Cl36= 85.27           Cl48-Na7-Cl38=101.38           Cl48-Na7-Cl39= 84.93           Cl48-Na7-Cl47= 87.74           
Na9-Na8-Na5= 62.00             Na10-Na8-Na5= 62.93            Na10-Na8-Na9= 63.28            Na20-Na8-Na5= 88.82            
Na20-Na8-Na9= 56.60            Na20-Na8-Na10=119.87           Na21-Na8-Na5=118.81            Na21-Na8-Na9= 56.81            
Na21-Na8-Na10= 89.32           Na21-Na8-Na20= 58.03           Cl26-Na8-Na5=131.51            Cl26-Na8-Na9= 84.44            
Cl26-Na8-Na10=132.73           Cl26-Na8-Na20= 42.70           Cl26-Na8-Na21= 43.41           Cl29-Na8-Na5= 45.09            
Cl29-Na8-Na9= 91.93            Cl29-Na8-Na10= 45.65           Cl29-Na8-Na20=133.87           Cl29-Na8-Na21=134.81           
Cl29-Na8-Cl26=176.19           Cl37-Na8-Na5= 45.64            Cl37-Na8-Na9= 47.41            Cl37-Na8-Na10= 94.74           
Cl37-Na8-Na20= 43.34           Cl37-Na8-Na21= 89.37           Cl37-Na8-Cl26= 85.97           Cl37-Na8-Cl29= 90.70           
Cl40-Na8-Na5= 92.17            Cl40-Na8-Na9= 47.05            Cl40-Na8-Na10= 44.59           Cl40-Na8-Na20= 89.86           
Cl40-Na8-Na21= 44.77           Cl40-Na8-Cl26= 88.17           Cl40-Na8-Cl29= 90.23           Cl40-Na8-Cl37= 94.43           
O81-Na8-Na5=141.57             O81-Na8-Na9=144.91             O81-Na8-Na10=101.03            O81-Na8-Na20=127.53            
O81-Na8-Na21= 94.06            O81-Na8-Cl26= 85.74            O81-Na8-Cl29= 97.93            O81-Na8-Cl37=163.89            
O81-Na8-Cl40= 99.08            H82-Na8-Na5=163.71             H82-Na8-Na9=131.72             H82-Na8-Na10=112.55            
H82-Na8-Na20=106.21            H82-Na8-Na21= 75.60            H82-Na8-Cl26= 63.80            H82-Na8-Cl29=119.79            
H82-Na8-Cl37=148.25            H82-Na8-Cl40= 94.09            H82-Na8-O81= 22.24             Na5-Na9-Na1= 55.33             
Na7-Na9-Na1= 61.43             Na7-Na9-Na5= 90.24             Na8-Na9-Na1=113.65             Na8-Na9-Na5= 58.36             
Na8-Na9-Na7=117.99             Na10-Na9-Na1= 87.21            Na10-Na9-Na5= 59.61            Na10-Na9-Na7= 60.84            
Na10-Na9-Na8= 57.15            Na11-Na9-Na1=123.72            Na11-Na9-Na5=177.61            Na11-Na9-Na7= 87.44            
Na11-Na9-Na8=122.43            Na11-Na9-Na10=118.61           Na15-Na9-Na1= 63.36            Na15-Na9-Na5=118.68            
Na15-Na9-Na7= 60.06            Na15-Na9-Na8=176.85            Na15-Na9-Na10=120.87           Na15-Na9-Na11= 60.48           
Na16-Na9-Na1= 91.30            Na16-Na9-Na5=120.36            Na16-Na9-Na7=117.35            Na16-Na9-Na8=124.64            
Na16-Na9-Na10=178.08           Na16-Na9-Na11= 61.36           Na16-Na9-Na15= 57.30           Na20-Na9-Na1=118.18            
Na20-Na9-Na5= 90.84            Na20-Na9-Na7=178.23            Na20-Na9-Na8= 63.78            Na20-Na9-Na10=120.93           
Na20-Na9-Na11= 91.50           Na20-Na9-Na15=118.16           Na20-Na9-Na16= 60.88           Na21-Na9-Na1=175.61            
Na21-Na9-Na5=120.69            Na21-Na9-Na7=118.23            Na21-Na9-Na8= 62.33            Na21-Na9-Na10= 88.93           
Na21-Na9-Na11= 60.16           Na21-Na9-Na15=120.62           Na21-Na9-Na16= 92.60           Na21-Na9-Na20= 62.31           
Na24-Na9-Na1= 57.78            Na24-Na9-Na5= 57.36            Na24-Na9-Na7=119.16            Na24-Na9-Na8= 88.88            
Na24-Na9-Na10=116.97           Na24-Na9-Na11=124.41           Na24-Na9-Na15= 90.13           Na24-Na9-Na16= 63.06           
Na24-Na9-Na20= 60.40           Na24-Na9-Na21=122.57           Na25-Na9-Na1=116.56            Na25-Na9-Na5=117.38            
Na25-Na9-Na7= 55.46            Na25-Na9-Na8= 91.01            Na25-Na9-Na10= 57.96           Na25-Na9-Na11= 60.74           
Na25-Na9-Na15= 89.64           Na25-Na9-Na16=121.85           Na25-Na9-Na20=125.10           Na25-Na9-Na21= 62.79           
Na25-Na9-Na24=173.52           Cl33-Na9-Na1=135.95            Cl33-Na9-Na5=138.40            Cl33-Na9-Na7=131.28            
Cl33-Na9-Na8= 96.28            Cl33-Na9-Na10=136.84           Cl33-Na9-Na11= 43.96           Cl33-Na9-Na15= 86.75           
Cl33-Na9-Na16= 44.65           Cl33-Na9-Na20= 47.59           Cl33-Na9-Na21= 47.97           Cl33-Na9-Na24= 93.20           
Cl33-Na9-Na25= 93.25           Cl36-Na9-Na1= 44.03            Cl36-Na9-Na5= 44.29            Cl36-Na9-Na7= 46.02            
Cl36-Na9-Na8= 85.72            Cl36-Na9-Na10= 43.26           Cl36-Na9-Na11=133.36           Cl36-Na9-Na15= 91.27           
Cl36-Na9-Na16=135.17           Cl36-Na9-Na20=135.11           Cl36-Na9-Na21=132.19           Cl36-Na9-Na24= 88.64           
Cl36-Na9-Na25= 84.90           Cl36-Na9-Cl33=177.30           Cl37-Na9-Na1= 85.64            Cl37-Na9-Na5= 43.60            
Cl37-Na9-Na7=133.84            Cl37-Na9-Na8= 45.03            Cl37-Na9-Na10= 88.07           Cl37-Na9-Na11=138.71           
Cl37-Na9-Na15=134.04           Cl37-Na9-Na16= 93.02           Cl37-Na9-Na20= 47.27           Cl37-Na9-Na21= 92.13           
Cl37-Na9-Na24= 43.91           Cl37-Na9-Na25=135.90           Cl37-Na9-Cl33= 94.86           Cl37-Na9-Cl36= 87.84           
Cl38-Na9-Na1= 92.16            Cl38-Na9-Na5=134.11            Cl38-Na9-Na7= 43.90            Cl38-Na9-Na8=135.62            
Cl38-Na9-Na10= 90.86           Cl38-Na9-Na11= 43.59           Cl38-Na9-Na15= 45.15           Cl38-Na9-Na16= 87.98           
Cl38-Na9-Na20=134.97           Cl38-Na9-Na21= 90.00           Cl38-Na9-Na24=135.21           Cl38-Na9-Na25= 44.61           
Cl38-Na9-Cl33= 87.39           Cl38-Na9-Cl36= 89.91           Cl38-Na9-Cl37=177.60           Cl40-Na9-Na1=128.46            
Cl40-Na9-Na5= 88.58            Cl40-Na9-Na7= 86.45            Cl40-Na9-Na8= 46.04            Cl40-Na9-Na10= 41.25           
Cl40-Na9-Na11= 90.73           Cl40-Na9-Na15=134.62           Cl40-Na9-Na16=140.23           Cl40-Na9-Na20= 94.99           
Cl40-Na9-Na21= 47.70           Cl40-Na9-Na24=134.71           Cl40-Na9-Na25= 45.00           Cl40-Na9-Cl33= 95.59           
Cl40-Na9-Cl36= 84.49           Cl40-Na9-Cl37= 91.04           Cl40-Na9-Cl38= 89.58           Cl44-Na9-Na1= 45.40            
Cl44-Na9-Na5= 86.44            Cl44-Na9-Na7= 89.94            Cl44-Na9-Na8=132.72            Cl44-Na9-Na10=132.61           
Cl44-Na9-Na11= 94.10           Cl44-Na9-Na15= 46.18           Cl44-Na9-Na16= 45.92           Cl44-Na9-Na20= 88.72           
Cl44-Na9-Na21=138.40           Cl44-Na9-Na24= 43.95           Cl44-Na9-Na25=135.35           Cl44-Na9-Cl33= 90.55           
Cl44-Na9-Cl36= 89.40           Cl44-Na9-Cl37= 87.86           Cl44-Na9-Cl38= 91.28           Cl44-Na9-Cl40=173.83           
Na7-Na10-Na5= 88.29            Na8-Na10-Na5= 59.13            Na8-Na10-Na7=117.10            Na9-Na10-Na5= 59.58            
Na9-Na10-Na7= 57.53            Na9-Na10-Na8= 59.57            Na13-Na10-Na5= 68.01           Na13-Na10-Na7= 53.78           
Na13-Na10-Na8=126.88           Na13-Na10-Na9= 90.24           Na25-Na10-Na5=118.82           Na25-Na10-Na7= 54.85           
Na25-Na10-Na8= 93.50           Na25-Na10-Na9= 59.44           Na25-Na10-Na13=107.84          Cl29-Na10-Na5= 43.07           
Cl29-Na10-Na7=131.09           Cl29-Na10-Na8= 49.89           Cl29-Na10-Na9= 91.89           Cl29-Na10-Na13= 93.98          
Cl29-Na10-Na25=143.02          Cl36-Na10-Na5= 44.24           Cl36-Na10-Na7= 44.06           Cl36-Na10-Na8= 88.42           
Cl36-Na10-Na9= 44.28           Cl36-Na10-Na13= 46.82          Cl36-Na10-Na25= 86.78          Cl36-Na10-Cl29= 87.10          
Cl40-Na10-Na5= 91.26           Cl40-Na10-Na7= 86.25           Cl40-Na10-Na8= 47.67           Cl40-Na10-Na9= 44.91           
Cl40-Na10-Na13=133.76          Cl40-Na10-Na25= 45.94          Cl40-Na10-Cl29= 97.54          Cl40-Na10-Cl36= 89.17          
Cl48-Na10-Na5=132.03           Cl48-Na10-Na7= 45.17           Cl48-Na10-Na8=143.14           Cl48-Na10-Na9= 94.04           
Cl48-Na10-Na13= 73.39          Cl48-Na10-Na25= 49.66          Cl48-Na10-Cl29=166.05          Cl48-Na10-Cl36= 88.35          
Cl48-Na10-Cl40= 95.58          O99-Na10-Na5= 76.00            O99-Na10-Na7= 91.09            O99-Na10-Na8=124.02            
O99-Na10-Na9=123.85            O99-Na10-Na13= 39.00           O99-Na10-Na25=139.46           O99-Na10-Cl29= 74.76           
O99-Na10-Cl36= 80.19           O99-Na10-Cl40=167.06           O99-Na10-Cl48= 91.47           
 
 selected dihedral angles (degree)
 ---------------------------------
Na4-Na3-Na1-Na5=101.70        Na4-Na3-Na1-Na6=301.67        Na4-Na3-Na1-Na7=124.49        Na4-Na3-Na1-Na9= 74.75        
Na4-Na3-Na1-Na13=168.96       Na4-Na3-Na1-Na15= 69.76       Na4-Na3-Na1-Na23=192.29       Na4-Na3-Na1-Na24=  6.26       
Na4-Na3-Na1-Cl31=124.13       Na4-Na3-Na1-Cl34=297.62       Na4-Na3-Na1-Cl36=123.51       Na4-Na3-Na1-Cl41=211.20       
Na4-Na3-Na1-Cl44= 37.93       Na4-Na3-Na1-Cl49=311.71       Na15-Na3-Na1-Na4=290.24       Na15-Na3-Na1-Na5= 31.94       
Na15-Na3-Na1-Na6=231.92       Na15-Na3-Na1-Na7= 54.74       Na15-Na3-Na1-Na9=  4.99       Na15-Na3-Na1-Na13= 99.20      
Na15-Na3-Na1-Na23=122.54      Na15-Na3-Na1-Na24=296.51      Na15-Na3-Na1-Cl31= 54.38      Na15-Na3-Na1-Cl34=227.86      
Na15-Na3-Na1-Cl36= 53.75      Na15-Na3-Na1-Cl41=141.45      Na15-Na3-Na1-Cl44=328.17      Na15-Na3-Na1-Cl49=241.95      
Na17-Na3-Na1-Na4=224.06       Na17-Na3-Na1-Na5=325.76       Na17-Na3-Na1-Na6=165.74       Na17-Na3-Na1-Na7=348.56       
Na17-Na3-Na1-Na9=298.81       Na17-Na3-Na1-Na13= 33.02      Na17-Na3-Na1-Na15=293.82      Na17-Na3-Na1-Na23= 56.36      
Na17-Na3-Na1-Na24=230.32      Na17-Na3-Na1-Cl31=348.20      Na17-Na3-Na1-Cl34=161.68      Na17-Na3-Na1-Cl36=347.57      
Na17-Na3-Na1-Cl41= 75.27      Na17-Na3-Na1-Cl44=261.99      Na17-Na3-Na1-Cl49=175.77      Na19-Na3-Na1-Na4=290.65       
Na19-Na3-Na1-Na5= 32.35       Na19-Na3-Na1-Na6=232.33       Na19-Na3-Na1-Na7= 55.15       Na19-Na3-Na1-Na9=  5.40       
Na19-Na3-Na1-Na13= 99.61      Na19-Na3-Na1-Na15=  0.41      Na19-Na3-Na1-Na23=122.95      Na19-Na3-Na1-Na24=296.92      
Na19-Na3-Na1-Cl31= 54.79      Na19-Na3-Na1-Cl34=228.27      Na19-Na3-Na1-Cl36= 54.16      Na19-Na3-Na1-Cl41=141.86      
Na19-Na3-Na1-Cl44=328.58      Na19-Na3-Na1-Cl49=242.36      Na23-Na3-Na1-Na4=167.71       Na23-Na3-Na1-Na5=269.40       
Na23-Na3-Na1-Na6=109.38       Na23-Na3-Na1-Na7=292.20       Na23-Na3-Na1-Na9=242.46       Na23-Na3-Na1-Na13=336.67      
Na23-Na3-Na1-Na15=237.46      Na23-Na3-Na1-Na24=173.97      Na23-Na3-Na1-Cl31=291.84      Na23-Na3-Na1-Cl34=105.32      
Na23-Na3-Na1-Cl36=291.21      Na23-Na3-Na1-Cl41= 18.91      Na23-Na3-Na1-Cl44=205.63      Na23-Na3-Na1-Cl49=119.41      
Cl31-Na3-Na1-Na4=235.87       Cl31-Na3-Na1-Na5=337.56       Cl31-Na3-Na1-Na6=177.54       Cl31-Na3-Na1-Na7=  0.36       
Cl31-Na3-Na1-Na9=310.62       Cl31-Na3-Na1-Na13= 44.83      Cl31-Na3-Na1-Na15=305.62      Cl31-Na3-Na1-Na23= 68.16      
Cl31-Na3-Na1-Na24=242.13      Cl31-Na3-Na1-Cl34=173.48      Cl31-Na3-Na1-Cl36=359.38      Cl31-Na3-Na1-Cl41= 87.07      
Cl31-Na3-Na1-Cl44=273.79      Cl31-Na3-Na1-Cl49=187.57      Cl34-Na3-Na1-Na4= 62.38       Cl34-Na3-Na1-Na5=164.08       
Cl34-Na3-Na1-Na6=  4.06       Cl34-Na3-Na1-Na7=186.88       Cl34-Na3-Na1-Na9=137.13       Cl34-Na3-Na1-Na13=231.34      
Cl34-Na3-Na1-Na15=132.14      Cl34-Na3-Na1-Na23=254.68      Cl34-Na3-Na1-Na24= 68.64      Cl34-Na3-Na1-Cl31=186.52      
Cl34-Na3-Na1-Cl36=185.89      Cl34-Na3-Na1-Cl41=273.59      Cl34-Na3-Na1-Cl44=100.31      Cl34-Na3-Na1-Cl49= 14.09      
Cl42-Na3-Na1-Na4=328.85       Cl42-Na3-Na1-Na5= 70.55       Cl42-Na3-Na1-Na6=270.52       Cl42-Na3-Na1-Na7= 93.34       
Cl42-Na3-Na1-Na9= 43.60       Cl42-Na3-Na1-Na13=137.81      Cl42-Na3-Na1-Na15= 38.61      Cl42-Na3-Na1-Na23=161.15      
Cl42-Na3-Na1-Na24=335.11      Cl42-Na3-Na1-Cl31= 92.98      Cl42-Na3-Na1-Cl34=266.47      Cl42-Na3-Na1-Cl36= 92.36      
Cl42-Na3-Na1-Cl41=180.05      Cl42-Na3-Na1-Cl44=  6.78      Cl42-Na3-Na1-Cl49=280.56      Cl46-Na3-Na1-Na4=181.85       
Cl46-Na3-Na1-Na5=283.54       Cl46-Na3-Na1-Na6=123.52       Cl46-Na3-Na1-Na7=306.34       Cl46-Na3-Na1-Na9=256.60       
Cl46-Na3-Na1-Na13=350.81      Cl46-Na3-Na1-Na15=251.60      Cl46-Na3-Na1-Na23= 14.14      Cl46-Na3-Na1-Na24=188.11      
Cl46-Na3-Na1-Cl31=305.98      Cl46-Na3-Na1-Cl34=119.46      Cl46-Na3-Na1-Cl36=305.35      Cl46-Na3-Na1-Cl41= 33.05      
Cl46-Na3-Na1-Cl44=219.77      Cl46-Na3-Na1-Cl49=133.55      O96-Na3-Na1-Na4=254.14        O96-Na3-Na1-Na5=355.83        
O96-Na3-Na1-Na6=195.81        O96-Na3-Na1-Na7= 18.63        O96-Na3-Na1-Na9=328.89        O96-Na3-Na1-Na13= 63.10       
O96-Na3-Na1-Na15=323.89       O96-Na3-Na1-Na23= 86.43       O96-Na3-Na1-Na24=260.40       O96-Na3-Na1-Cl31= 18.27       
O96-Na3-Na1-Cl34=191.75       O96-Na3-Na1-Cl36= 17.65       O96-Na3-Na1-Cl41=105.34       O96-Na3-Na1-Cl44=292.07       
O96-Na3-Na1-Cl49=205.84       Na3-Na4-Na1-Na5=188.57        Na3-Na4-Na1-Na6=109.27        Na3-Na4-Na1-Na7=297.82        
Na3-Na4-Na1-Na9=243.49        Na3-Na4-Na1-Na13=323.09       Na3-Na4-Na1-Na15=292.20       Na3-Na4-Na1-Na23= 10.31       
Na3-Na4-Na1-Na24=185.99       Na3-Na4-Na1-Cl31=327.50       Na3-Na4-Na1-Cl34= 50.22       Na3-Na4-Na1-Cl36=251.28       
Na3-Na4-Na1-Cl41= 54.29       Na3-Na4-Na1-Cl44=238.34       Na3-Na4-Na1-Cl49=151.77       Na6-Na4-Na1-Na3=250.73        
Na6-Na4-Na1-Na5= 79.30        Na6-Na4-Na1-Na7=188.56        Na6-Na4-Na1-Na9=134.22        Na6-Na4-Na1-Na13=213.82       
Na6-Na4-Na1-Na15=182.93       Na6-Na4-Na1-Na23=261.04       Na6-Na4-Na1-Na24= 76.72       Na6-Na4-Na1-Cl31=218.23       
Na6-Na4-Na1-Cl34=300.96       Na6-Na4-Na1-Cl36=142.01       Na6-Na4-Na1-Cl41=305.03       Na6-Na4-Na1-Cl44=129.07       
Na6-Na4-Na1-Cl49= 42.50       Na12-Na4-Na1-Na3=173.47       Na12-Na4-Na1-Na5=  2.03       Na12-Na4-Na1-Na6=282.74       
Na12-Na4-Na1-Na7=111.29       Na12-Na4-Na1-Na9= 56.96       Na12-Na4-Na1-Na13=136.56      Na12-Na4-Na1-Na15=105.67      
Na12-Na4-Na1-Na23=183.77      Na12-Na4-Na1-Na24=359.46      Na12-Na4-Na1-Cl31=140.96      Na12-Na4-Na1-Cl34=223.69      
Na12-Na4-Na1-Cl36= 64.75      Na12-Na4-Na1-Cl41=227.76      Na12-Na4-Na1-Cl44= 51.81      Na12-Na4-Na1-Cl49=325.24      
Na15-Na4-Na1-Na3= 67.80       Na15-Na4-Na1-Na5=256.37       Na15-Na4-Na1-Na6=177.07       Na15-Na4-Na1-Na7=  5.62       
Na15-Na4-Na1-Na9=311.29       Na15-Na4-Na1-Na13= 30.89      Na15-Na4-Na1-Na23= 78.11      Na15-Na4-Na1-Na24=253.79      
Na15-Na4-Na1-Cl31= 35.30      Na15-Na4-Na1-Cl34=118.02      Na15-Na4-Na1-Cl36=319.08      Na15-Na4-Na1-Cl41=122.09      
Na15-Na4-Na1-Cl44=306.14      Na15-Na4-Na1-Cl49=219.57      Na16-Na4-Na1-Na3=119.95       Na16-Na4-Na1-Na5=308.52       
Na16-Na4-Na1-Na6=229.22       Na16-Na4-Na1-Na7= 57.78       Na16-Na4-Na1-Na9=  3.45       Na16-Na4-Na1-Na13= 83.04      
Na16-Na4-Na1-Na15= 52.15      Na16-Na4-Na1-Na23=130.26      Na16-Na4-Na1-Na24=305.95      Na16-Na4-Na1-Cl31= 87.45      
Na16-Na4-Na1-Cl34=170.18      Na16-Na4-Na1-Cl36= 11.23      Na16-Na4-Na1-Cl41=174.25      Na16-Na4-Na1-Cl44=358.29      
Na16-Na4-Na1-Cl49=271.73      Na22-Na4-Na1-Na3= 70.10       Na22-Na4-Na1-Na5=258.67       Na22-Na4-Na1-Na6=179.37       
Na22-Na4-Na1-Na7=  7.93       Na22-Na4-Na1-Na9=313.60       Na22-Na4-Na1-Na13= 33.19      Na22-Na4-Na1-Na15=  2.30      
Na22-Na4-Na1-Na23= 80.41      Na22-Na4-Na1-Na24=256.09      Na22-Na4-Na1-Cl31= 37.60      Na22-Na4-Na1-Cl34=120.33      
Na22-Na4-Na1-Cl36=321.38      Na22-Na4-Na1-Cl41=124.40      Na22-Na4-Na1-Cl44=308.44      Na22-Na4-Na1-Cl49=221.87      
Na24-Na4-Na1-Na3=174.01       Na24-Na4-Na1-Na5=  2.57       Na24-Na4-Na1-Na6=283.28       Na24-Na4-Na1-Na7=111.83       
Na24-Na4-Na1-Na9= 57.50       Na24-Na4-Na1-Na13=137.10      Na24-Na4-Na1-Na15=106.21      Na24-Na4-Na1-Na23=184.31      
Na24-Na4-Na1-Cl31=141.50      Na24-Na4-Na1-Cl34=224.23      Na24-Na4-Na1-Cl36= 65.29      Na24-Na4-Na1-Cl41=228.30      
Na24-Na4-Na1-Cl44= 52.35      Na24-Na4-Na1-Cl49=325.78      Cl28-Na4-Na1-Na3=123.58       Cl28-Na4-Na1-Na5=312.14       
Cl28-Na4-Na1-Na6=232.84       Cl28-Na4-Na1-Na7= 61.40       Cl28-Na4-Na1-Na9=  7.07       Cl28-Na4-Na1-Na13= 86.67      
Cl28-Na4-Na1-Na15= 55.78      Cl28-Na4-Na1-Na23=133.88      Cl28-Na4-Na1-Na24=309.57      Cl28-Na4-Na1-Cl31= 91.07      
Cl28-Na4-Na1-Cl34=173.80      Cl28-Na4-Na1-Cl36= 14.85      Cl28-Na4-Na1-Cl41=177.87      Cl28-Na4-Na1-Cl44=  1.92      
Cl28-Na4-Na1-Cl49=275.35      Cl34-Na4-Na1-Na3=309.78       Cl34-Na4-Na1-Na5=138.34       Cl34-Na4-Na1-Na6= 59.04       
Cl34-Na4-Na1-Na7=247.60       Cl34-Na4-Na1-Na9=193.27       Cl34-Na4-Na1-Na13=272.87      Cl34-Na4-Na1-Na15=241.98      
Cl34-Na4-Na1-Na23=320.08      Cl34-Na4-Na1-Na24=135.77      Cl34-Na4-Na1-Cl31=277.27      Cl34-Na4-Na1-Cl36=201.05      
Cl34-Na4-Na1-Cl41=  4.07      Cl34-Na4-Na1-Cl44=188.12      Cl34-Na4-Na1-Cl49=101.55      Cl42-Na4-Na1-Na3= 30.79       
Cl42-Na4-Na1-Na5=219.36       Cl42-Na4-Na1-Na6=140.06       Cl42-Na4-Na1-Na7=328.61       Cl42-Na4-Na1-Na9=274.28       
Cl42-Na4-Na1-Na13=353.88      Cl42-Na4-Na1-Na15=322.99      Cl42-Na4-Na1-Na23= 41.10      Cl42-Na4-Na1-Na24=216.78      
Cl42-Na4-Na1-Cl31=358.29      Cl42-Na4-Na1-Cl34= 81.01      Cl42-Na4-Na1-Cl36=282.07      Cl42-Na4-Na1-Cl41= 85.08      
Cl42-Na4-Na1-Cl44=269.13      Cl42-Na4-Na1-Cl49=182.56      Cl44-Na4-Na1-Na3=121.66       Cl44-Na4-Na1-Na5=310.22       
Cl44-Na4-Na1-Na6=230.93       Cl44-Na4-Na1-Na7= 59.48       Cl44-Na4-Na1-Na9=  5.15       Cl44-Na4-Na1-Na13= 84.75      
Cl44-Na4-Na1-Na15= 53.86      Cl44-Na4-Na1-Na23=131.97      Cl44-Na4-Na1-Na24=307.65      Cl44-Na4-Na1-Cl31= 89.16      
Cl44-Na4-Na1-Cl34=171.88      Cl44-Na4-Na1-Cl36= 12.94      Cl44-Na4-Na1-Cl41=175.95      Cl44-Na4-Na1-Cl49=273.43      
Cl45-Na4-Na1-Na3=213.72       Cl45-Na4-Na1-Na5= 42.28       Cl45-Na4-Na1-Na6=322.99       Cl45-Na4-Na1-Na7=151.54       
Cl45-Na4-Na1-Na9= 97.21       Cl45-Na4-Na1-Na13=176.81      Cl45-Na4-Na1-Na15=145.92      Cl45-Na4-Na1-Na23=224.03      
Cl45-Na4-Na1-Na24= 39.71      Cl45-Na4-Na1-Cl31=181.22      Cl45-Na4-Na1-Cl34=263.94      Cl45-Na4-Na1-Cl36=105.00      
Cl45-Na4-Na1-Cl41=268.01      Cl45-Na4-Na1-Cl44= 92.06      Cl45-Na4-Na1-Cl49=  5.49      Na1-Na4-Na3-Na15= 73.96       
Na1-Na4-Na3-Na17= 56.39       Na1-Na4-Na3-Na19=129.54       Na1-Na4-Na3-Na23=349.27       Na1-Na4-Na3-Cl31= 32.27       
Na1-Na4-Na3-Cl34=306.28       Na1-Na4-Na3-Cl42=133.98       Na1-Na4-Na3-Cl46=  5.58       Na1-Na4-Na3-O96=153.32        
Na6-Na4-Na3-Na1= 48.46        Na6-Na4-Na3-Na15=122.42       Na6-Na4-Na3-Na17=104.85       Na6-Na4-Na3-Na19=178.00       
Na6-Na4-Na3-Na23= 37.73       Na6-Na4-Na3-Cl31= 80.74       Na6-Na4-Na3-Cl34=354.75       Na6-Na4-Na3-Cl42=182.45       
Na6-Na4-Na3-Cl46= 54.04       Na6-Na4-Na3-O96=201.78        Na12-Na4-Na3-Na1=282.31       Na12-Na4-Na3-Na15=356.27      
Na12-Na4-Na3-Na17=338.70      Na12-Na4-Na3-Na19= 51.85      Na12-Na4-Na3-Na23=271.58      Na12-Na4-Na3-Cl31=314.58      
Na12-Na4-Na3-Cl34=228.59      Na12-Na4-Na3-Cl42= 56.30      Na12-Na4-Na3-Cl46=287.89      Na12-Na4-Na3-O96= 75.63       
Na15-Na4-Na3-Na1=286.04       Na15-Na4-Na3-Na17=342.43      Na15-Na4-Na3-Na19= 55.58      Na15-Na4-Na3-Na23=275.31      
Na15-Na4-Na3-Cl31=318.32      Na15-Na4-Na3-Cl34=232.33      Na15-Na4-Na3-Cl42= 60.03      Na15-Na4-Na3-Cl46=291.62      
Na15-Na4-Na3-O96= 79.37       Na16-Na4-Na3-Na1=282.77       Na16-Na4-Na3-Na15=356.73      Na16-Na4-Na3-Na17=339.16      
Na16-Na4-Na3-Na19= 52.31      Na16-Na4-Na3-Na23=272.04      Na16-Na4-Na3-Cl31=315.04      Na16-Na4-Na3-Cl34=229.05      
Na16-Na4-Na3-Cl42= 56.76      Na16-Na4-Na3-Cl46=288.35      Na16-Na4-Na3-O96= 76.09       Na22-Na4-Na3-Na1=231.93       
Na22-Na4-Na3-Na15=305.88      Na22-Na4-Na3-Na17=288.32      Na22-Na4-Na3-Na19=  1.47      Na22-Na4-Na3-Na23=221.20      
Na22-Na4-Na3-Cl31=264.20      Na22-Na4-Na3-Cl34=178.21      Na22-Na4-Na3-Cl42=  5.91      Na22-Na4-Na3-Cl46=237.51      
Na22-Na4-Na3-O96= 25.25       Na24-Na4-Na3-Na1=353.84       Na24-Na4-Na3-Na15= 67.80      Na24-Na4-Na3-Na17= 50.23      
Na24-Na4-Na3-Na19=123.38      Na24-Na4-Na3-Na23=343.11      Na24-Na4-Na3-Cl31= 26.11      Na24-Na4-Na3-Cl34=300.12      
Na24-Na4-Na3-Cl42=127.82      Na24-Na4-Na3-Cl46=359.42      Na24-Na4-Na3-O96=147.16       Cl28-Na4-Na3-Na1=231.30       
Cl28-Na4-Na3-Na15=305.26      Cl28-Na4-Na3-Na17=287.69      Cl28-Na4-Na3-Na19=  0.84      Cl28-Na4-Na3-Na23=220.57      
Cl28-Na4-Na3-Cl31=263.57      Cl28-Na4-Na3-Cl34=177.58      Cl28-Na4-Na3-Cl42=  5.28      Cl28-Na4-Na3-Cl46=236.88      
Cl28-Na4-Na3-O96= 24.62       Cl34-Na4-Na3-Na1= 53.72       Cl34-Na4-Na3-Na15=127.67      Cl34-Na4-Na3-Na17=110.11      
Cl34-Na4-Na3-Na19=183.26      Cl34-Na4-Na3-Na23= 42.99      Cl34-Na4-Na3-Cl31= 85.99      Cl34-Na4-Na3-Cl42=187.70      
Cl34-Na4-Na3-Cl46= 59.30      Cl34-Na4-Na3-O96=207.04       Cl42-Na4-Na3-Na1=226.02       Cl42-Na4-Na3-Na15=299.97      
Cl42-Na4-Na3-Na17=282.41      Cl42-Na4-Na3-Na19=355.56      Cl42-Na4-Na3-Na23=215.29      Cl42-Na4-Na3-Cl31=258.29      
Cl42-Na4-Na3-Cl34=172.30      Cl42-Na4-Na3-Cl46=231.59      Cl42-Na4-Na3-O96= 19.34       Cl44-Na4-Na3-Na1=320.88       
Cl44-Na4-Na3-Na15= 34.83      Cl44-Na4-Na3-Na17= 17.27      Cl44-Na4-Na3-Na19= 90.42      Cl44-Na4-Na3-Na23=310.15      
Cl44-Na4-Na3-Cl31=353.15      Cl44-Na4-Na3-Cl34=267.16      Cl44-Na4-Na3-Cl42= 94.86      Cl44-Na4-Na3-Cl46=326.46      
Cl44-Na4-Na3-O96=114.20       Cl45-Na4-Na3-Na1= 52.96       Cl45-Na4-Na3-Na15=126.91      Cl45-Na4-Na3-Na17=109.35      
Cl45-Na4-Na3-Na19=182.50      Cl45-Na4-Na3-Na23= 42.23      Cl45-Na4-Na3-Cl31= 85.23      Cl45-Na4-Na3-Cl34=359.24      
Cl45-Na4-Na3-Cl42=186.94      Cl45-Na4-Na3-Cl46= 58.54      Cl45-Na4-Na3-O96=206.28       Na8-Na5-Na1-Na3=334.02        
Na8-Na5-Na1-Na4= 70.87        Na8-Na5-Na1-Na6=133.92        Na8-Na5-Na1-Na7=311.46        Na8-Na5-Na1-Na9=  2.53        
Na8-Na5-Na1-Na13=264.24       Na8-Na5-Na1-Na15=  3.70       Na8-Na5-Na1-Na23=248.80       Na8-Na5-Na1-Na24= 73.53       
Na8-Na5-Na1-Cl31=314.31       Na8-Na5-Na1-Cl34=135.21       Na8-Na5-Na1-Cl36=309.98       Na8-Na5-Na1-Cl41=223.82       
Na8-Na5-Na1-Cl44= 37.50       Na8-Na5-Na1-Cl49=127.73       Na9-Na5-Na1-Na3=331.49        Na9-Na5-Na1-Na4= 68.33        
Na9-Na5-Na1-Na6=131.38        Na9-Na5-Na1-Na7=308.93        Na9-Na5-Na1-Na13=261.71       Na9-Na5-Na1-Na15=  1.17       
Na9-Na5-Na1-Na23=246.27       Na9-Na5-Na1-Na24= 71.00       Na9-Na5-Na1-Cl31=311.78       Na9-Na5-Na1-Cl34=132.67       
Na9-Na5-Na1-Cl36=307.44       Na9-Na5-Na1-Cl41=221.28       Na9-Na5-Na1-Cl44= 34.97       Na9-Na5-Na1-Cl49=125.19       
Na10-Na5-Na1-Na3= 26.84       Na10-Na5-Na1-Na4=123.68       Na10-Na5-Na1-Na6=186.73       Na10-Na5-Na1-Na7=  4.28       
Na10-Na5-Na1-Na9= 55.35       Na10-Na5-Na1-Na13=317.05      Na10-Na5-Na1-Na15= 56.51      Na10-Na5-Na1-Na23=301.62      
Na10-Na5-Na1-Na24=126.35      Na10-Na5-Na1-Cl31=  7.12      Na10-Na5-Na1-Cl34=188.02      Na10-Na5-Na1-Cl36=  2.79      
Na10-Na5-Na1-Cl41=276.63      Na10-Na5-Na1-Cl44= 90.31      Na10-Na5-Na1-Cl49=180.54      Na13-Na5-Na1-Na3= 69.78       
Na13-Na5-Na1-Na4=166.63       Na13-Na5-Na1-Na6=229.68       Na13-Na5-Na1-Na7= 47.22       Na13-Na5-Na1-Na9= 98.29       
Na13-Na5-Na1-Na15= 99.46      Na13-Na5-Na1-Na23=344.56      Na13-Na5-Na1-Na24=169.29      Na13-Na5-Na1-Cl31= 50.07      
Na13-Na5-Na1-Cl34=230.96      Na13-Na5-Na1-Cl36= 45.73      Na13-Na5-Na1-Cl41=319.57      Na13-Na5-Na1-Cl44=133.26      
Na13-Na5-Na1-Cl49=223.49      Na24-Na5-Na1-Na3=260.49       Na24-Na5-Na1-Na4=357.34       Na24-Na5-Na1-Na6= 60.38       
Na24-Na5-Na1-Na7=237.93       Na24-Na5-Na1-Na9=289.00       Na24-Na5-Na1-Na13=190.71      Na24-Na5-Na1-Na15=290.17      
Na24-Na5-Na1-Na23=175.27      Na24-Na5-Na1-Cl31=240.78      Na24-Na5-Na1-Cl34= 61.67      Na24-Na5-Na1-Cl36=236.44      
Na24-Na5-Na1-Cl41=150.28      Na24-Na5-Na1-Cl44=323.97      Na24-Na5-Na1-Cl49= 54.20      Cl29-Na5-Na1-Na3= 36.61       
Cl29-Na5-Na1-Na4=133.45       Cl29-Na5-Na1-Na6=196.50       Cl29-Na5-Na1-Na7= 14.05       Cl29-Na5-Na1-Na9= 65.12       
Cl29-Na5-Na1-Na13=326.83      Cl29-Na5-Na1-Na15= 66.29      Cl29-Na5-Na1-Na23=311.39      Cl29-Na5-Na1-Na24=136.12      
Cl29-Na5-Na1-Cl31= 16.90      Cl29-Na5-Na1-Cl34=197.79      Cl29-Na5-Na1-Cl36= 12.56      Cl29-Na5-Na1-Cl41=286.40      
Cl29-Na5-Na1-Cl44=100.09      Cl29-Na5-Na1-Cl49=190.31      Cl36-Na5-Na1-Na3= 24.05       Cl36-Na5-Na1-Na4=120.89       
Cl36-Na5-Na1-Na6=183.94       Cl36-Na5-Na1-Na7=  1.49       Cl36-Na5-Na1-Na9= 52.56       Cl36-Na5-Na1-Na13=314.27      
Cl36-Na5-Na1-Na15= 53.73      Cl36-Na5-Na1-Na23=298.83      Cl36-Na5-Na1-Na24=123.56      Cl36-Na5-Na1-Cl31=  4.33      
Cl36-Na5-Na1-Cl34=185.23      Cl36-Na5-Na1-Cl41=273.84      Cl36-Na5-Na1-Cl44= 87.53      Cl36-Na5-Na1-Cl49=177.75      
Cl37-Na5-Na1-Na3=295.94       Cl37-Na5-Na1-Na4= 32.78       Cl37-Na5-Na1-Na6= 95.83       Cl37-Na5-Na1-Na7=273.38       
Cl37-Na5-Na1-Na9=324.45       Cl37-Na5-Na1-Na13=226.16      Cl37-Na5-Na1-Na15=325.62      Cl37-Na5-Na1-Na23=210.72      
Cl37-Na5-Na1-Na24= 35.45      Cl37-Na5-Na1-Cl31=276.22      Cl37-Na5-Na1-Cl34= 97.12      Cl37-Na5-Na1-Cl36=271.89      
Cl37-Na5-Na1-Cl41=185.73      Cl37-Na5-Na1-Cl44=359.42      Cl37-Na5-Na1-Cl49= 89.64      Cl49-Na5-Na1-Na3=206.30       
Cl49-Na5-Na1-Na4=303.14       Cl49-Na5-Na1-Na6=  6.19       Cl49-Na5-Na1-Na7=183.74       Cl49-Na5-Na1-Na9=234.81       
Cl49-Na5-Na1-Na13=136.51      Cl49-Na5-Na1-Na15=235.97      Cl49-Na5-Na1-Na23=121.07      Cl49-Na5-Na1-Na24=305.80      
Cl49-Na5-Na1-Cl31=186.58      Cl49-Na5-Na1-Cl34=  7.48      Cl49-Na5-Na1-Cl36=182.25      Cl49-Na5-Na1-Cl41= 96.09      
Cl49-Na5-Na1-Cl44=269.77      Na4-Na6-Na1-Na3= 51.60        Na4-Na6-Na1-Na5=234.05        Na4-Na6-Na1-Na7= 71.22        
Na4-Na6-Na1-Na9=292.48        Na4-Na6-Na1-Na13=167.44       Na4-Na6-Na1-Na15=  2.84       Na4-Na6-Na1-Na23=103.02       
Na4-Na6-Na1-Na24=288.82       Na4-Na6-Na1-Cl31= 53.67       Na4-Na6-Na1-Cl34= 54.95       Na4-Na6-Na1-Cl36=229.04       
Na4-Na6-Na1-Cl41=148.78       Na4-Na6-Na1-Cl44=325.77       Na4-Na6-Na1-Cl49=239.70       Na24-Na6-Na1-Na3=122.78       
Na24-Na6-Na1-Na4= 71.18       Na24-Na6-Na1-Na5=305.23       Na24-Na6-Na1-Na7=142.41       Na24-Na6-Na1-Na9=  3.66       
Na24-Na6-Na1-Na13=238.63      Na24-Na6-Na1-Na15= 74.02      Na24-Na6-Na1-Na23=174.20      Na24-Na6-Na1-Cl31=124.86      
Na24-Na6-Na1-Cl34=126.14      Na24-Na6-Na1-Cl36=300.22      Na24-Na6-Na1-Cl41=219.96      Na24-Na6-Na1-Cl44= 36.95      
Na24-Na6-Na1-Cl49=310.89      Cl34-Na6-Na1-Na3=356.64       Cl34-Na6-Na1-Na4=305.05       Cl34-Na6-Na1-Na5=179.09       
Cl34-Na6-Na1-Na7= 16.27       Cl34-Na6-Na1-Na9=237.52       Cl34-Na6-Na1-Na13=112.49      Cl34-Na6-Na1-Na15=307.88      
Cl34-Na6-Na1-Na23= 48.06      Cl34-Na6-Na1-Na24=233.86      Cl34-Na6-Na1-Cl31=358.72      Cl34-Na6-Na1-Cl36=174.08      
Cl34-Na6-Na1-Cl41= 93.82      Cl34-Na6-Na1-Cl44=270.82      Cl34-Na6-Na1-Cl49=184.75      Cl45-Na6-Na1-Na3= 88.67       
Cl45-Na6-Na1-Na4= 37.07       Cl45-Na6-Na1-Na5=271.12       Cl45-Na6-Na1-Na7=108.30       Cl45-Na6-Na1-Na9=329.55       
Cl45-Na6-Na1-Na13=204.52      Cl45-Na6-Na1-Na15= 39.91      Cl45-Na6-Na1-Na23=140.09      Cl45-Na6-Na1-Na24=325.89      
Cl45-Na6-Na1-Cl31= 90.75      Cl45-Na6-Na1-Cl34= 92.03      Cl45-Na6-Na1-Cl36=266.11      Cl45-Na6-Na1-Cl41=185.85      
Cl45-Na6-Na1-Cl44=  2.85      Cl45-Na6-Na1-Cl49=276.78      Cl49-Na6-Na1-Na3=171.89       Cl49-Na6-Na1-Na4=120.30       
Cl49-Na6-Na1-Na5=354.34       Cl49-Na6-Na1-Na7=191.52       Cl49-Na6-Na1-Na9= 52.77       Cl49-Na6-Na1-Na13=287.74      
Cl49-Na6-Na1-Na15=123.13      Cl49-Na6-Na1-Na23=223.31      Cl49-Na6-Na1-Na24= 49.11      Cl49-Na6-Na1-Cl31=173.97      
Cl49-Na6-Na1-Cl34=175.25      Cl49-Na6-Na1-Cl36=349.33      Cl49-Na6-Na1-Cl41=269.07      Cl49-Na6-Na1-Cl44= 86.07      
O51-Na6-Na1-Na3=263.33        O51-Na6-Na1-Na4=211.74        O51-Na6-Na1-Na5= 85.79        O51-Na6-Na1-Na7=282.96        
O51-Na6-Na1-Na9=144.21        O51-Na6-Na1-Na13= 19.18       O51-Na6-Na1-Na15=214.57       O51-Na6-Na1-Na23=314.75       
O51-Na6-Na1-Na24=140.55       O51-Na6-Na1-Cl31=265.41       O51-Na6-Na1-Cl34=266.69       O51-Na6-Na1-Cl36= 80.77       
O51-Na6-Na1-Cl41=  0.51       O51-Na6-Na1-Cl44=177.51       O51-Na6-Na1-Cl49= 91.44       C53-Na6-Na1-Na3=241.04        
C53-Na6-Na1-Na4=189.45        C53-Na6-Na1-Na5= 63.50        C53-Na6-Na1-Na7=260.67        C53-Na6-Na1-Na9=121.92        
C53-Na6-Na1-Na13=356.89       C53-Na6-Na1-Na15=192.28       C53-Na6-Na1-Na23=292.46       C53-Na6-Na1-Na24=118.26       
C53-Na6-Na1-Cl31=243.12       C53-Na6-Na1-Cl34=244.40       C53-Na6-Na1-Cl36= 58.48       C53-Na6-Na1-Cl41=338.22       
C53-Na6-Na1-Cl44=155.22       C53-Na6-Na1-Cl49= 69.15       C56-Na6-Na1-Na3=226.24        C56-Na6-Na1-Na4=174.64        
C56-Na6-Na1-Na5= 48.69        C56-Na6-Na1-Na7=245.86        C56-Na6-Na1-Na9=107.12        C56-Na6-Na1-Na13=342.09       
C56-Na6-Na1-Na15=177.48       C56-Na6-Na1-Na23=277.66       C56-Na6-Na1-Na24=103.46       C56-Na6-Na1-Cl31=228.32       
C56-Na6-Na1-Cl34=229.60       C56-Na6-Na1-Cl36= 43.68       C56-Na6-Na1-Cl41=323.42       C56-Na6-Na1-Cl44=140.41       
C56-Na6-Na1-Cl49= 54.35       H58-Na6-Na1-Na3=197.80        H58-Na6-Na1-Na4=146.20        H58-Na6-Na1-Na5= 20.25        
H58-Na6-Na1-Na7=217.42        H58-Na6-Na1-Na9= 78.68        H58-Na6-Na1-Na13=313.65       H58-Na6-Na1-Na15=149.04       
H58-Na6-Na1-Na23=249.22       H58-Na6-Na1-Na24= 75.02       H58-Na6-Na1-Cl31=199.88       H58-Na6-Na1-Cl34=201.16       
H58-Na6-Na1-Cl36= 15.24       H58-Na6-Na1-Cl41=294.98       H58-Na6-Na1-Cl44=111.97       H58-Na6-Na1-Cl49= 25.91       
Na1-Na6-Na4-Na3=299.85        Na1-Na6-Na4-Na12=114.83       Na1-Na6-Na4-Na15=356.97       Na1-Na6-Na4-Na16= 62.31       
Na1-Na6-Na4-Na22=353.01       Na1-Na6-Na4-Na24= 69.92       Na1-Na6-Na4-Cl28=116.44       Na1-Na6-Na4-Cl34=294.53       
Na1-Na6-Na4-Cl42=297.44       Na1-Na6-Na4-Cl44= 35.01       Na1-Na6-Na4-Cl45=124.14       Na24-Na6-Na4-Na1=290.08       
Na24-Na6-Na4-Na3=229.93       Na24-Na6-Na4-Na12= 44.91      Na24-Na6-Na4-Na15=287.06      Na24-Na6-Na4-Na16=352.40      
Na24-Na6-Na4-Na22=283.09      Na24-Na6-Na4-Cl28= 46.53      Na24-Na6-Na4-Cl34=224.62      Na24-Na6-Na4-Cl42=227.53      
Na24-Na6-Na4-Cl44=325.09      Na24-Na6-Na4-Cl45= 54.23      Cl34-Na6-Na4-Na1= 65.47       Cl34-Na6-Na4-Na3=  5.31       
Cl34-Na6-Na4-Na12=180.29      Cl34-Na6-Na4-Na15= 62.44      Cl34-Na6-Na4-Na16=127.78      Cl34-Na6-Na4-Na22= 58.47      
Cl34-Na6-Na4-Na24=135.38      Cl34-Na6-Na4-Cl28=181.91      Cl34-Na6-Na4-Cl42=  2.91      Cl34-Na6-Na4-Cl44=100.47      
Cl34-Na6-Na4-Cl45=189.61      Cl45-Na6-Na4-Na1=235.86       Cl45-Na6-Na4-Na3=175.70       Cl45-Na6-Na4-Na12=350.68      
Cl45-Na6-Na4-Na15=232.83      Cl45-Na6-Na4-Na16=298.17      Cl45-Na6-Na4-Na22=228.86      Cl45-Na6-Na4-Na24=305.77      
Cl45-Na6-Na4-Cl28=352.30      Cl45-Na6-Na4-Cl34=170.39      Cl45-Na6-Na4-Cl42=173.30      Cl45-Na6-Na4-Cl44=270.86      
Cl49-Na6-Na4-Na1=316.66       Cl49-Na6-Na4-Na3=256.51       Cl49-Na6-Na4-Na12= 71.49      Cl49-Na6-Na4-Na15=313.63      
Cl49-Na6-Na4-Na16= 18.97      Cl49-Na6-Na4-Na22=309.67      Cl49-Na6-Na4-Na24= 26.57      Cl49-Na6-Na4-Cl28= 73.10      
Cl49-Na6-Na4-Cl34=251.19      Cl49-Na6-Na4-Cl42=254.10      Cl49-Na6-Na4-Cl44=351.67      Cl49-Na6-Na4-Cl45= 80.80      
O51-Na6-Na4-Na1= 50.04        O51-Na6-Na4-Na3=349.89        O51-Na6-Na4-Na12=164.87       O51-Na6-Na4-Na15= 47.01       
O51-Na6-Na4-Na16=112.35       O51-Na6-Na4-Na22= 43.04       O51-Na6-Na4-Na24=119.95       O51-Na6-Na4-Cl28=166.48       
O51-Na6-Na4-Cl34=344.57       O51-Na6-Na4-Cl42=347.48       O51-Na6-Na4-Cl44= 85.05       O51-Na6-Na4-Cl45=174.18       
C53-Na6-Na4-Na1= 33.15        C53-Na6-Na4-Na3=333.00        C53-Na6-Na4-Na12=147.98       C53-Na6-Na4-Na15= 30.12       
C53-Na6-Na4-Na16= 95.46       C53-Na6-Na4-Na22= 26.16       C53-Na6-Na4-Na24=103.07       C53-Na6-Na4-Cl28=149.59       
C53-Na6-Na4-Cl34=327.68       C53-Na6-Na4-Cl42=330.59       C53-Na6-Na4-Cl44= 68.16       C53-Na6-Na4-Cl45=157.29       
C56-Na6-Na4-Na1=197.15        C56-Na6-Na4-Na3=137.00        C56-Na6-Na4-Na12=311.98       C56-Na6-Na4-Na15=194.12       
C56-Na6-Na4-Na16=259.46       C56-Na6-Na4-Na22=190.16       C56-Na6-Na4-Na24=267.07       C56-Na6-Na4-Cl28=313.60       
C56-Na6-Na4-Cl34=131.68       C56-Na6-Na4-Cl42=134.59       C56-Na6-Na4-Cl44=232.16       C56-Na6-Na4-Cl45=321.29       
H58-Na6-Na4-Na1=236.48        H58-Na6-Na4-Na3=176.33        H58-Na6-Na4-Na12=351.31       H58-Na6-Na4-Na15=233.45       
H58-Na6-Na4-Na16=298.79       H58-Na6-Na4-Na22=229.49       H58-Na6-Na4-Na24=306.40       H58-Na6-Na4-Cl28=352.93       
H58-Na6-Na4-Cl34=171.01       H58-Na6-Na4-Cl42=173.92       H58-Na6-Na4-Cl44=271.49       H58-Na6-Na4-Cl45=  0.62       
Na2-Na7-Na1-Na3= 93.88        Na2-Na7-Na1-Na4=141.75        Na2-Na7-Na1-Na5=271.11        Na2-Na7-Na1-Na6= 74.04        
Na2-Na7-Na1-Na9=216.62        Na2-Na7-Na1-Na13=331.16       Na2-Na7-Na1-Na15=147.36       Na2-Na7-Na1-Na23= 40.69       
Na2-Na7-Na1-Na24=213.99       Na2-Na7-Na1-Cl31= 94.23       Na2-Na7-Na1-Cl34= 88.73       Na2-Na7-Na1-Cl36=272.72       
Na2-Na7-Na1-Cl41=356.30       Na2-Na7-Na1-Cl44=180.21       Na2-Na7-Na1-Cl49=267.21       Na9-Na7-Na1-Na3=237.26        
Na9-Na7-Na1-Na4=285.13        Na9-Na7-Na1-Na5= 54.49        Na9-Na7-Na1-Na6=217.42        Na9-Na7-Na1-Na13=114.54       
Na9-Na7-Na1-Na15=290.74       Na9-Na7-Na1-Na23=184.07       Na9-Na7-Na1-Na24=357.37       Na9-Na7-Na1-Cl31=237.60       
Na9-Na7-Na1-Cl34=232.11       Na9-Na7-Na1-Cl36= 56.09       Na9-Na7-Na1-Cl41=139.68       Na9-Na7-Na1-Cl44=323.59       
Na9-Na7-Na1-Cl49= 50.59       Na10-Na7-Na1-Na3=178.51       Na10-Na7-Na1-Na4=226.38       Na10-Na7-Na1-Na5=355.74       
Na10-Na7-Na1-Na6=158.67       Na10-Na7-Na1-Na9=301.25       Na10-Na7-Na1-Na13= 55.79      Na10-Na7-Na1-Na15=231.99      
Na10-Na7-Na1-Na23=125.32      Na10-Na7-Na1-Na24=298.62      Na10-Na7-Na1-Cl31=178.86      Na10-Na7-Na1-Cl34=173.36      
Na10-Na7-Na1-Cl36=357.35      Na10-Na7-Na1-Cl41= 80.93      Na10-Na7-Na1-Cl44=264.84      Na10-Na7-Na1-Cl49=351.84      
Na13-Na7-Na1-Na3=122.72       Na13-Na7-Na1-Na4=170.59       Na13-Na7-Na1-Na5=299.95       Na13-Na7-Na1-Na6=102.88       
Na13-Na7-Na1-Na9=245.46       Na13-Na7-Na1-Na15=176.20      Na13-Na7-Na1-Na23= 69.53      Na13-Na7-Na1-Na24=242.83      
Na13-Na7-Na1-Cl31=123.06      Na13-Na7-Na1-Cl34=117.57      Na13-Na7-Na1-Cl36=301.55      Na13-Na7-Na1-Cl41= 25.14      
Na13-Na7-Na1-Cl44=209.05      Na13-Na7-Na1-Cl49=296.05      Na15-Na7-Na1-Na3=306.51       Na15-Na7-Na1-Na4=354.39       
Na15-Na7-Na1-Na5=123.75       Na15-Na7-Na1-Na6=286.68       Na15-Na7-Na1-Na9= 69.26       Na15-Na7-Na1-Na13=183.80      
Na15-Na7-Na1-Na23=253.33      Na15-Na7-Na1-Na24= 66.62      Na15-Na7-Na1-Cl31=306.86      Na15-Na7-Na1-Cl34=301.37      
Na15-Na7-Na1-Cl36=125.35      Na15-Na7-Na1-Cl41=208.93      Na15-Na7-Na1-Cl44= 32.85      Na15-Na7-Na1-Cl49=119.85      
Na17-Na7-Na1-Na3= 13.04       Na17-Na7-Na1-Na4= 60.92       Na17-Na7-Na1-Na5=190.27       Na17-Na7-Na1-Na6=353.20       
Na17-Na7-Na1-Na9=135.78       Na17-Na7-Na1-Na13=250.32      Na17-Na7-Na1-Na15= 66.53      Na17-Na7-Na1-Na23=319.85      
Na17-Na7-Na1-Na24=133.15      Na17-Na7-Na1-Cl31= 13.39      Na17-Na7-Na1-Cl34=  7.89      Na17-Na7-Na1-Cl36=191.88      
Na17-Na7-Na1-Cl41=275.46      Na17-Na7-Na1-Cl44= 99.38      Na17-Na7-Na1-Cl49=186.38      Na18-Na7-Na1-Na3=308.21       
Na18-Na7-Na1-Na4=356.09       Na18-Na7-Na1-Na5=125.44       Na18-Na7-Na1-Na6=288.37       Na18-Na7-Na1-Na9= 70.95       
Na18-Na7-Na1-Na13=185.49      Na18-Na7-Na1-Na15=  1.70      Na18-Na7-Na1-Na23=255.03      Na18-Na7-Na1-Na24= 68.32      
Na18-Na7-Na1-Cl31=308.56      Na18-Na7-Na1-Cl34=303.06      Na18-Na7-Na1-Cl36=127.05      Na18-Na7-Na1-Cl41=210.63      
Na18-Na7-Na1-Cl44= 34.55      Na18-Na7-Na1-Cl49=121.55      Na23-Na7-Na1-Na3= 53.18       Na23-Na7-Na1-Na4=101.06       
Na23-Na7-Na1-Na5=230.42       Na23-Na7-Na1-Na6= 33.35       Na23-Na7-Na1-Na9=175.93       Na23-Na7-Na1-Na13=290.47      
Na23-Na7-Na1-Na15=106.67      Na23-Na7-Na1-Na24=173.29      Na23-Na7-Na1-Cl31= 53.53      Na23-Na7-Na1-Cl34= 48.04      
Na23-Na7-Na1-Cl36=232.02      Na23-Na7-Na1-Cl41=315.61      Na23-Na7-Na1-Cl44=139.52      Na23-Na7-Na1-Cl49=226.52      
Na25-Na7-Na1-Na3=229.97       Na25-Na7-Na1-Na4=277.85       Na25-Na7-Na1-Na5= 47.20       Na25-Na7-Na1-Na6=210.13       
Na25-Na7-Na1-Na9=352.71       Na25-Na7-Na1-Na13=107.25      Na25-Na7-Na1-Na15=283.46      Na25-Na7-Na1-Na23=176.79      
Na25-Na7-Na1-Na24=350.08      Na25-Na7-Na1-Cl31=230.32      Na25-Na7-Na1-Cl34=224.82      Na25-Na7-Na1-Cl36= 48.81      
Na25-Na7-Na1-Cl41=132.39      Na25-Na7-Na1-Cl44=316.31      Na25-Na7-Na1-Cl49= 43.31      Cl31-Na7-Na1-Na3=359.65       
Cl31-Na7-Na1-Na4= 47.53       Cl31-Na7-Na1-Na5=176.89       Cl31-Na7-Na1-Na6=339.82       Cl31-Na7-Na1-Na9=122.40       
Cl31-Na7-Na1-Na13=236.94      Cl31-Na7-Na1-Na15= 53.14      Cl31-Na7-Na1-Na23=306.47      Cl31-Na7-Na1-Na24=119.76      
Cl31-Na7-Na1-Cl34=354.50      Cl31-Na7-Na1-Cl36=178.49      Cl31-Na7-Na1-Cl41=262.07      Cl31-Na7-Na1-Cl44= 85.99      
Cl31-Na7-Na1-Cl49=172.99      Cl36-Na7-Na1-Na3=181.16       Cl36-Na7-Na1-Na4=229.04       Cl36-Na7-Na1-Na5=358.40       
Cl36-Na7-Na1-Na6=161.33       Cl36-Na7-Na1-Na9=303.91       Cl36-Na7-Na1-Na13= 58.45      Cl36-Na7-Na1-Na15=234.65      
Cl36-Na7-Na1-Na23=127.98      Cl36-Na7-Na1-Na24=301.27      Cl36-Na7-Na1-Cl31=181.51      Cl36-Na7-Na1-Cl34=176.01      
Cl36-Na7-Na1-Cl41= 83.58      Cl36-Na7-Na1-Cl44=267.50      Cl36-Na7-Na1-Cl49=354.50      Cl38-Na7-Na1-Na3=271.39       
Cl38-Na7-Na1-Na4=319.27       Cl38-Na7-Na1-Na5= 88.62       Cl38-Na7-Na1-Na6=251.55       Cl38-Na7-Na1-Na9= 34.13       
Cl38-Na7-Na1-Na13=148.67      Cl38-Na7-Na1-Na15=324.88      Cl38-Na7-Na1-Na23=218.20      Cl38-Na7-Na1-Na24= 31.50      
Cl38-Na7-Na1-Cl31=271.74      Cl38-Na7-Na1-Cl34=266.24      Cl38-Na7-Na1-Cl36= 90.23      Cl38-Na7-Na1-Cl41=173.81      
Cl38-Na7-Na1-Cl44=357.72      Cl38-Na7-Na1-Cl49= 84.73      Cl39-Na7-Na1-Na3=  8.82       Cl39-Na7-Na1-Na4= 56.70       
Cl39-Na7-Na1-Na5=186.06       Cl39-Na7-Na1-Na6=348.99       Cl39-Na7-Na1-Na9=131.57       Cl39-Na7-Na1-Na13=246.11      
Cl39-Na7-Na1-Na15= 62.31      Cl39-Na7-Na1-Na23=315.64      Cl39-Na7-Na1-Na24=128.93      Cl39-Na7-Na1-Cl31=  9.17      
Cl39-Na7-Na1-Cl34=  3.67      Cl39-Na7-Na1-Cl36=187.66      Cl39-Na7-Na1-Cl41=271.24      Cl39-Na7-Na1-Cl44= 95.16      
Cl39-Na7-Na1-Cl49=182.16      Cl47-Na7-Na1-Na3= 78.01       Cl47-Na7-Na1-Na4=125.89       Cl47-Na7-Na1-Na5=255.24       
Cl47-Na7-Na1-Na6= 58.17       Cl47-Na7-Na1-Na9=200.75       Cl47-Na7-Na1-Na13=315.29      Cl47-Na7-Na1-Na15=131.50      
Cl47-Na7-Na1-Na23= 24.82      Cl47-Na7-Na1-Na24=198.12      Cl47-Na7-Na1-Cl31= 78.36      Cl47-Na7-Na1-Cl34= 72.86      
Cl47-Na7-Na1-Cl36=256.85      Cl47-Na7-Na1-Cl41=340.43      Cl47-Na7-Na1-Cl44=164.34      Cl47-Na7-Na1-Cl49=251.35      
Cl48-Na7-Na1-Na3=164.03       Cl48-Na7-Na1-Na4=211.91       Cl48-Na7-Na1-Na5=341.26       Cl48-Na7-Na1-Na6=144.19       
Cl48-Na7-Na1-Na9=286.77       Cl48-Na7-Na1-Na13= 41.31      Cl48-Na7-Na1-Na15=217.52      Cl48-Na7-Na1-Na23=110.85      
Cl48-Na7-Na1-Na24=284.14      Cl48-Na7-Na1-Cl31=164.38      Cl48-Na7-Na1-Cl34=158.88      Cl48-Na7-Na1-Cl36=342.87      
Cl48-Na7-Na1-Cl41= 66.45      Cl48-Na7-Na1-Cl44=250.37      Cl48-Na7-Na1-Cl49=337.37      Na1-Na7-Na2-Na17=274.13       
Na1-Na7-Na2-Cl39=230.45       Na1-Na7-Na2-Cl47=340.35       Na1-Na7-Na2-Cl48=103.19       Na1-Na7-Na2-O105=347.27       
Na1-Na7-Na2-H107=342.93       Na9-Na7-Na2-Na17=158.77       Na9-Na7-Na2-Cl39=115.09       Na9-Na7-Na2-Cl47=224.99       
Na9-Na7-Na2-Cl48=347.82       Na9-Na7-Na2-O105=231.90       Na9-Na7-Na2-H107=227.57       Na10-Na7-Na2-Na17=189.86      
Na10-Na7-Na2-Cl39=146.19      Na10-Na7-Na2-Cl47=256.09      Na10-Na7-Na2-Cl48= 18.92      Na10-Na7-Na2-O105=263.00      
Na10-Na7-Na2-H107=258.67      Na13-Na7-Na2-Na17=248.39      Na13-Na7-Na2-Cl39=204.71      Na13-Na7-Na2-Cl47=314.61      
Na13-Na7-Na2-Cl48= 77.44      Na13-Na7-Na2-O105=321.52      Na13-Na7-Na2-H107=317.19      Na15-Na7-Na2-Na17= 36.65      
Na15-Na7-Na2-Cl39=352.97      Na15-Na7-Na2-Cl47=102.87      Na15-Na7-Na2-Cl48=225.70      Na15-Na7-Na2-O105=109.78      
Na15-Na7-Na2-H107=105.45      Na17-Na7-Na2-Cl39=316.32      Na17-Na7-Na2-Cl47= 66.22      Na17-Na7-Na2-Cl48=189.06      
Na17-Na7-Na2-O105= 73.14      Na17-Na7-Na2-H107= 68.80      Na18-Na7-Na2-Na17= 66.88      Na18-Na7-Na2-Cl39= 23.20      
Na18-Na7-Na2-Cl47=133.10      Na18-Na7-Na2-Cl48=255.94      Na18-Na7-Na2-O105=140.02      Na18-Na7-Na2-H107=135.68      
Na23-Na7-Na2-Na17=305.18      Na23-Na7-Na2-Cl39=261.50      Na23-Na7-Na2-Cl47= 11.40      Na23-Na7-Na2-Cl48=134.23      
Na23-Na7-Na2-O105= 18.31      Na23-Na7-Na2-H107= 13.98      Na25-Na7-Na2-Na17=129.40      Na25-Na7-Na2-Cl39= 85.72      
Na25-Na7-Na2-Cl47=195.62      Na25-Na7-Na2-Cl48=318.45      Na25-Na7-Na2-O105=202.53      Na25-Na7-Na2-H107=198.20      
Cl31-Na7-Na2-Na17=332.47      Cl31-Na7-Na2-Cl39=288.79      Cl31-Na7-Na2-Cl47= 38.69      Cl31-Na7-Na2-Cl48=161.52      
Cl31-Na7-Na2-O105= 45.60      Cl31-Na7-Na2-H107= 41.27      Cl36-Na7-Na2-Na17=218.65      Cl36-Na7-Na2-Cl39=174.97      
Cl36-Na7-Na2-Cl47=284.87      Cl36-Na7-Na2-Cl48= 47.71      Cl36-Na7-Na2-O105=291.79      Cl36-Na7-Na2-H107=287.46      
Cl38-Na7-Na2-Na17= 97.17      Cl38-Na7-Na2-Cl39= 53.49      Cl38-Na7-Na2-Cl47=163.39      Cl38-Na7-Na2-Cl48=286.22      
Cl38-Na7-Na2-O105=170.30      Cl38-Na7-Na2-H107=165.97      Cl39-Na7-Na2-Na17= 43.68      Cl39-Na7-Na2-Cl47=109.90      
Cl39-Na7-Na2-Cl48=232.73      Cl39-Na7-Na2-O105=116.81      Cl39-Na7-Na2-H107=112.48      Cl47-Na7-Na2-Na17=293.78      
Cl47-Na7-Na2-Cl39=250.10      Cl47-Na7-Na2-Cl48=122.83      Cl47-Na7-Na2-O105=  6.91      Cl47-Na7-Na2-H107=  2.58      
Cl48-Na7-Na2-Na17=170.94      Cl48-Na7-Na2-Cl39=127.27      Cl48-Na7-Na2-Cl47=237.17      Cl48-Na7-Na2-O105=244.08      
Cl48-Na7-Na2-H107=239.75      Na9-Na8-Na5-Na1=357.38        Na9-Na8-Na5-Na10=287.47       Na9-Na8-Na5-Na13=292.09       
Na9-Na8-Na5-Na24= 55.26       Na9-Na8-Na5-Cl29=234.26       Na9-Na8-Na5-Cl36=322.35       Na9-Na8-Na5-Cl37= 56.49       
Na9-Na8-Na5-Cl49= 60.10       Na10-Na8-Na5-Na1= 69.91       Na10-Na8-Na5-Na9= 72.53       Na10-Na8-Na5-Na13=  4.62      
Na10-Na8-Na5-Na24=127.79      Na10-Na8-Na5-Cl29=306.79      Na10-Na8-Na5-Cl36= 34.88      Na10-Na8-Na5-Cl37=129.02      
Na10-Na8-Na5-Cl49=132.63      Na20-Na8-Na5-Na1=305.16       Na20-Na8-Na5-Na9=307.78       Na20-Na8-Na5-Na10=235.24      
Na20-Na8-Na5-Na13=239.87      Na20-Na8-Na5-Na24=  3.04      Na20-Na8-Na5-Cl29=182.03      Na20-Na8-Na5-Cl36=270.13      
Na20-Na8-Na5-Cl37=  4.27      Na20-Na8-Na5-Cl49=  7.88      Na21-Na8-Na5-Na1=357.15       Na21-Na8-Na5-Na9=359.76       
Na21-Na8-Na5-Na10=287.23      Na21-Na8-Na5-Na13=291.86      Na21-Na8-Na5-Na24= 55.03      Na21-Na8-Na5-Cl29=234.02      
Na21-Na8-Na5-Cl36=322.12      Na21-Na8-Na5-Cl37= 56.25      Na21-Na8-Na5-Cl49= 59.87      Cl26-Na8-Na5-Na1=305.49       
Cl26-Na8-Na5-Na9=308.11       Cl26-Na8-Na5-Na10=235.58      Cl26-Na8-Na5-Na13=240.20      Cl26-Na8-Na5-Na24=  3.37      
Cl26-Na8-Na5-Cl29=182.37      Cl26-Na8-Na5-Cl36=270.46      Cl26-Na8-Na5-Cl37=  4.60      Cl26-Na8-Na5-Cl49=  8.21      
Cl29-Na8-Na5-Na1=123.12       Cl29-Na8-Na5-Na9=125.74       Cl29-Na8-Na5-Na10= 53.21      Cl29-Na8-Na5-Na13= 57.83      
Cl29-Na8-Na5-Na24=181.00      Cl29-Na8-Na5-Cl36= 88.09      Cl29-Na8-Na5-Cl37=182.23      Cl29-Na8-Na5-Cl49=185.85      
Cl37-Na8-Na5-Na1=300.89       Cl37-Na8-Na5-Na9=303.51       Cl37-Na8-Na5-Na10=230.98      Cl37-Na8-Na5-Na13=235.60      
Cl37-Na8-Na5-Na24=358.77      Cl37-Na8-Na5-Cl29=177.77      Cl37-Na8-Na5-Cl36=265.86      Cl37-Na8-Na5-Cl49=  3.61      
Cl40-Na8-Na5-Na1= 34.97       Cl40-Na8-Na5-Na9= 37.59       Cl40-Na8-Na5-Na10=325.06      Cl40-Na8-Na5-Na13=329.68      
Cl40-Na8-Na5-Na24= 92.85      Cl40-Na8-Na5-Cl29=271.85      Cl40-Na8-Na5-Cl36=359.94      Cl40-Na8-Na5-Cl37= 94.08      
Cl40-Na8-Na5-Cl49= 97.69      O81-Na8-Na5-Na1=142.55        O81-Na8-Na5-Na9=145.17        O81-Na8-Na5-Na10= 72.64       
O81-Na8-Na5-Na13= 77.26       O81-Na8-Na5-Na24=200.43       O81-Na8-Na5-Cl29= 19.43       O81-Na8-Na5-Cl36=107.52       
O81-Na8-Na5-Cl37=201.66       O81-Na8-Na5-Cl49=205.27       H82-Na8-Na5-Na1=147.56        H82-Na8-Na5-Na9=150.18        
H82-Na8-Na5-Na10= 77.65       H82-Na8-Na5-Na13= 82.27       H82-Na8-Na5-Na24=205.44       H82-Na8-Na5-Cl29= 24.44       
H82-Na8-Na5-Cl36=112.53       H82-Na8-Na5-Cl37=206.67       H82-Na8-Na5-Cl49=210.28       Na5-Na9-Na1-Na3=176.33        
Na5-Na9-Na1-Na4=229.54        Na5-Na9-Na1-Na6=285.96        Na5-Na9-Na1-Na7=112.48        Na5-Na9-Na1-Na13= 66.78       
Na5-Na9-Na1-Na15=181.23       Na5-Na9-Na1-Na23=117.05       Na5-Na9-Na1-Na24=289.84       Na5-Na9-Na1-Cl31=146.89       
Na5-Na9-Na1-Cl34=215.36       Na5-Na9-Na1-Cl36= 57.53       Na5-Na9-Na1-Cl41= 56.96       Na5-Na9-Na1-Cl44=234.84       
Na5-Na9-Na1-Cl49=324.36       Na7-Na9-Na1-Na3= 63.85        Na7-Na9-Na1-Na4=117.06        Na7-Na9-Na1-Na5=247.52        
Na7-Na9-Na1-Na6=173.48        Na7-Na9-Na1-Na13=314.30       Na7-Na9-Na1-Na15= 68.75       Na7-Na9-Na1-Na23=  4.57       
Na7-Na9-Na1-Na24=177.36       Na7-Na9-Na1-Cl31= 34.41       Na7-Na9-Na1-Cl34=102.88       Na7-Na9-Na1-Cl36=305.05       
Na7-Na9-Na1-Cl41=304.48       Na7-Na9-Na1-Cl44=122.36       Na7-Na9-Na1-Cl49=211.88       Na8-Na9-Na1-Na3=174.02        
Na8-Na9-Na1-Na4=227.24        Na8-Na9-Na1-Na5=357.70        Na8-Na9-Na1-Na6=283.66        Na8-Na9-Na1-Na7=110.18        
Na8-Na9-Na1-Na13= 64.48       Na8-Na9-Na1-Na15=178.92       Na8-Na9-Na1-Na23=114.75       Na8-Na9-Na1-Na24=287.53       
Na8-Na9-Na1-Cl31=144.59       Na8-Na9-Na1-Cl34=213.06       Na8-Na9-Na1-Cl36= 55.23       Na8-Na9-Na1-Cl41= 54.65       
Na8-Na9-Na1-Cl44=232.54       Na8-Na9-Na1-Cl49=322.06       Na10-Na9-Na1-Na3=121.92       Na10-Na9-Na1-Na4=175.14       
Na10-Na9-Na1-Na5=305.59       Na10-Na9-Na1-Na6=231.55       Na10-Na9-Na1-Na7= 58.07       Na10-Na9-Na1-Na13= 12.37      
Na10-Na9-Na1-Na15=126.82      Na10-Na9-Na1-Na23= 62.64      Na10-Na9-Na1-Na24=235.43      Na10-Na9-Na1-Cl31= 92.48      
Na10-Na9-Na1-Cl34=160.95      Na10-Na9-Na1-Cl36=  3.12      Na10-Na9-Na1-Cl41=  2.55      Na10-Na9-Na1-Cl44=180.43      
Na10-Na9-Na1-Cl49=269.95      Na11-Na9-Na1-Na3=358.98       Na11-Na9-Na1-Na4= 52.19       Na11-Na9-Na1-Na5=182.65       
Na11-Na9-Na1-Na6=108.61       Na11-Na9-Na1-Na7=295.13       Na11-Na9-Na1-Na13=249.43      Na11-Na9-Na1-Na15=  3.88      
Na11-Na9-Na1-Na23=299.70      Na11-Na9-Na1-Na24=112.49      Na11-Na9-Na1-Cl31=329.54      Na11-Na9-Na1-Cl34= 38.01      
Na11-Na9-Na1-Cl36=240.18      Na11-Na9-Na1-Cl41=239.61      Na11-Na9-Na1-Cl44= 57.49      Na11-Na9-Na1-Cl49=147.01      
Na15-Na9-Na1-Na3=355.10       Na15-Na9-Na1-Na4= 48.32       Na15-Na9-Na1-Na5=178.77       Na15-Na9-Na1-Na6=104.73       
Na15-Na9-Na1-Na7=291.25       Na15-Na9-Na1-Na13=245.56      Na15-Na9-Na1-Na23=295.82      Na15-Na9-Na1-Na24=108.61      
Na15-Na9-Na1-Cl31=325.67      Na15-Na9-Na1-Cl34= 34.14      Na15-Na9-Na1-Cl36=236.31      Na15-Na9-Na1-Cl41=235.73      
Na15-Na9-Na1-Cl44= 53.61      Na15-Na9-Na1-Cl49=143.13      Na16-Na9-Na1-Na3=303.13       Na16-Na9-Na1-Na4=356.35       
Na16-Na9-Na1-Na5=126.80       Na16-Na9-Na1-Na6= 52.76       Na16-Na9-Na1-Na7=239.28       Na16-Na9-Na1-Na13=193.58      
Na16-Na9-Na1-Na15=308.03      Na16-Na9-Na1-Na23=243.85      Na16-Na9-Na1-Na24= 56.64      Na16-Na9-Na1-Cl31=273.69      
Na16-Na9-Na1-Cl34=342.16      Na16-Na9-Na1-Cl36=184.33      Na16-Na9-Na1-Cl41=183.76      Na16-Na9-Na1-Cl44=  1.64      
Na16-Na9-Na1-Cl49= 91.16      Na20-Na9-Na1-Na3=245.81       Na20-Na9-Na1-Na4=299.03       Na20-Na9-Na1-Na5= 69.49       
Na20-Na9-Na1-Na6=355.45       Na20-Na9-Na1-Na7=181.97       Na20-Na9-Na1-Na13=136.27      Na20-Na9-Na1-Na15=250.71      
Na20-Na9-Na1-Na23=186.54      Na20-Na9-Na1-Na24=359.32      Na20-Na9-Na1-Cl31=216.38      Na20-Na9-Na1-Cl34=284.85      
Na20-Na9-Na1-Cl36=127.02      Na20-Na9-Na1-Cl41=126.44      Na20-Na9-Na1-Cl44=304.33      Na20-Na9-Na1-Cl49= 33.85      
Na21-Na9-Na1-Na3=150.53       Na21-Na9-Na1-Na4=203.75       Na21-Na9-Na1-Na5=334.21       Na21-Na9-Na1-Na6=260.17       
Na21-Na9-Na1-Na7= 86.69       Na21-Na9-Na1-Na13= 40.99      Na21-Na9-Na1-Na15=155.43      Na21-Na9-Na1-Na23= 91.25      
Na21-Na9-Na1-Na24=264.04      Na21-Na9-Na1-Cl31=121.10      Na21-Na9-Na1-Cl34=189.57      Na21-Na9-Na1-Cl36= 31.74      
Na21-Na9-Na1-Cl41= 31.16      Na21-Na9-Na1-Cl44=209.05      Na21-Na9-Na1-Cl49=298.57      Na24-Na9-Na1-Na3=246.49       
Na24-Na9-Na1-Na4=299.71       Na24-Na9-Na1-Na5= 70.16       Na24-Na9-Na1-Na6=356.12       Na24-Na9-Na1-Na7=182.64       
Na24-Na9-Na1-Na13=136.95      Na24-Na9-Na1-Na15=251.39      Na24-Na9-Na1-Na23=187.21      Na24-Na9-Na1-Cl31=217.06      
Na24-Na9-Na1-Cl34=285.53      Na24-Na9-Na1-Cl36=127.70      Na24-Na9-Na1-Cl41=127.12      Na24-Na9-Na1-Cl44=305.00      
Na24-Na9-Na1-Cl49= 34.52      Na25-Na9-Na1-Na3= 70.11       Na25-Na9-Na1-Na4=123.32       Na25-Na9-Na1-Na5=253.78       
Na25-Na9-Na1-Na6=179.74       Na25-Na9-Na1-Na7=  6.26       Na25-Na9-Na1-Na13=320.56      Na25-Na9-Na1-Na15= 75.01      
Na25-Na9-Na1-Na23= 10.83      Na25-Na9-Na1-Na24=183.62      Na25-Na9-Na1-Cl31= 40.67      Na25-Na9-Na1-Cl34=109.14      
Na25-Na9-Na1-Cl36=311.31      Na25-Na9-Na1-Cl41=310.74      Na25-Na9-Na1-Cl44=128.62      Na25-Na9-Na1-Cl49=218.14      
Cl33-Na9-Na1-Na3=302.68       Cl33-Na9-Na1-Na4=355.89       Cl33-Na9-Na1-Na5=126.35       Cl33-Na9-Na1-Na6= 52.31       
Cl33-Na9-Na1-Na7=238.83       Cl33-Na9-Na1-Na13=193.13      Cl33-Na9-Na1-Na15=307.57      Cl33-Na9-Na1-Na23=243.40      
Cl33-Na9-Na1-Na24= 56.19      Cl33-Na9-Na1-Cl31=273.24      Cl33-Na9-Na1-Cl34=341.71      Cl33-Na9-Na1-Cl36=183.88      
Cl33-Na9-Na1-Cl41=183.31      Cl33-Na9-Na1-Cl44=  1.19      Cl33-Na9-Na1-Cl49= 90.71      Cl36-Na9-Na1-Na3=118.79       
Cl36-Na9-Na1-Na4=172.01       Cl36-Na9-Na1-Na5=302.47       Cl36-Na9-Na1-Na6=228.43       Cl36-Na9-Na1-Na7= 54.95       
Cl36-Na9-Na1-Na13=  9.25      Cl36-Na9-Na1-Na15=123.69      Cl36-Na9-Na1-Na23= 59.51      Cl36-Na9-Na1-Na24=232.30      
Cl36-Na9-Na1-Cl31= 89.36      Cl36-Na9-Na1-Cl34=157.83      Cl36-Na9-Na1-Cl41=359.42      Cl36-Na9-Na1-Cl44=177.31      
Cl36-Na9-Na1-Cl49=266.82      Cl37-Na9-Na1-Na3=210.20       Cl37-Na9-Na1-Na4=263.41       Cl37-Na9-Na1-Na5= 33.87       
Cl37-Na9-Na1-Na6=319.83       Cl37-Na9-Na1-Na7=146.35       Cl37-Na9-Na1-Na13=100.65      Cl37-Na9-Na1-Na15=215.10      
Cl37-Na9-Na1-Na23=150.92      Cl37-Na9-Na1-Na24=323.71      Cl37-Na9-Na1-Cl31=180.76      Cl37-Na9-Na1-Cl34=249.23      
Cl37-Na9-Na1-Cl36= 91.40      Cl37-Na9-Na1-Cl41= 90.83      Cl37-Na9-Na1-Cl44=268.71      Cl37-Na9-Na1-Cl49=358.23      
Cl38-Na9-Na1-Na3= 31.16       Cl38-Na9-Na1-Na4= 84.37       Cl38-Na9-Na1-Na5=214.83       Cl38-Na9-Na1-Na6=140.79       
Cl38-Na9-Na1-Na7=327.31       Cl38-Na9-Na1-Na13=281.61      Cl38-Na9-Na1-Na15= 36.06      Cl38-Na9-Na1-Na23=331.88      
Cl38-Na9-Na1-Na24=144.67      Cl38-Na9-Na1-Cl31=  1.72      Cl38-Na9-Na1-Cl34= 70.19      Cl38-Na9-Na1-Cl36=272.36      
Cl38-Na9-Na1-Cl41=271.79      Cl38-Na9-Na1-Cl44= 89.67      Cl38-Na9-Na1-Cl49=179.19      Cl40-Na9-Na1-Na3=122.33       
Cl40-Na9-Na1-Na4=175.55       Cl40-Na9-Na1-Na5=306.01       Cl40-Na9-Na1-Na6=231.97       Cl40-Na9-Na1-Na7= 58.49       
Cl40-Na9-Na1-Na13= 12.79      Cl40-Na9-Na1-Na15=127.23      Cl40-Na9-Na1-Na23= 63.05      Cl40-Na9-Na1-Na24=235.84      
Cl40-Na9-Na1-Cl31= 92.90      Cl40-Na9-Na1-Cl34=161.37      Cl40-Na9-Na1-Cl36=  3.54      Cl40-Na9-Na1-Cl41=  2.96      
Cl40-Na9-Na1-Cl44=180.85      Cl40-Na9-Na1-Cl49=270.36      Cl44-Na9-Na1-Na3=301.49       Cl44-Na9-Na1-Na4=354.71       
Cl44-Na9-Na1-Na5=125.16       Cl44-Na9-Na1-Na6= 51.12       Cl44-Na9-Na1-Na7=237.64       Cl44-Na9-Na1-Na13=191.94      
Cl44-Na9-Na1-Na15=306.39      Cl44-Na9-Na1-Na23=242.21      Cl44-Na9-Na1-Na24= 55.00      Cl44-Na9-Na1-Cl31=272.05      
Cl44-Na9-Na1-Cl34=340.52      Cl44-Na9-Na1-Cl36=182.69      Cl44-Na9-Na1-Cl41=182.12      Cl44-Na9-Na1-Cl49= 89.52      
Na1-Na9-Na5-Na8=182.48        Na1-Na9-Na5-Na10=250.31       Na1-Na9-Na5-Na13=301.50       Na1-Na9-Na5-Na24= 70.93       
Na1-Na9-Na5-Cl29=220.43       Na1-Na9-Na5-Cl36=302.88       Na1-Na9-Na5-Cl37=126.31       Na1-Na9-Na5-Cl49= 38.14       
Na7-Na9-Na5-Na1= 54.24        Na7-Na9-Na5-Na8=236.72        Na7-Na9-Na5-Na10=304.56       Na7-Na9-Na5-Na13=355.74       
Na7-Na9-Na5-Na24=125.17       Na7-Na9-Na5-Cl29=274.67       Na7-Na9-Na5-Cl36=357.12       Na7-Na9-Na5-Cl37=180.56       
Na7-Na9-Na5-Cl49= 92.38       Na8-Na9-Na5-Na1=177.52        Na8-Na9-Na5-Na10= 67.84       Na8-Na9-Na5-Na13=119.02       
Na8-Na9-Na5-Na24=248.45       Na8-Na9-Na5-Cl29= 37.95       Na8-Na9-Na5-Cl36=120.40       Na8-Na9-Na5-Cl37=303.84       
Na8-Na9-Na5-Cl49=215.66       Na10-Na9-Na5-Na1=109.69       Na10-Na9-Na5-Na8=292.16       Na10-Na9-Na5-Na13= 51.18      
Na10-Na9-Na5-Na24=180.61      Na10-Na9-Na5-Cl29=330.11      Na10-Na9-Na5-Cl36= 52.57      Na10-Na9-Na5-Cl37=236.00      
Na10-Na9-Na5-Cl49=147.83      Na11-Na9-Na5-Na1= 67.44       Na11-Na9-Na5-Na8=249.91       Na11-Na9-Na5-Na10=317.75      
Na11-Na9-Na5-Na13=  8.93      Na11-Na9-Na5-Na24=138.36      Na11-Na9-Na5-Cl29=287.86      Na11-Na9-Na5-Cl36= 10.32      
Na11-Na9-Na5-Cl37=193.75      Na11-Na9-Na5-Cl49=105.58      Na15-Na9-Na5-Na1=358.75       Na15-Na9-Na5-Na8=181.23       
Na15-Na9-Na5-Na10=249.07      Na15-Na9-Na5-Na13=300.25      Na15-Na9-Na5-Na24= 69.68      Na15-Na9-Na5-Cl29=219.18      
Na15-Na9-Na5-Cl36=301.63      Na15-Na9-Na5-Cl37=125.07      Na15-Na9-Na5-Cl49= 36.89      Na16-Na9-Na5-Na1=291.91       
Na16-Na9-Na5-Na8=114.39       Na16-Na9-Na5-Na10=182.23      Na16-Na9-Na5-Na13=233.41      Na16-Na9-Na5-Na24=  2.84      
Na16-Na9-Na5-Cl29=152.34      Na16-Na9-Na5-Cl36=234.79      Na16-Na9-Na5-Cl37= 58.23      Na16-Na9-Na5-Cl49=330.05      
Na20-Na9-Na5-Na1=235.65       Na20-Na9-Na5-Na8= 58.13       Na20-Na9-Na5-Na10=125.97      Na20-Na9-Na5-Na13=177.15      
Na20-Na9-Na5-Na24=306.58      Na20-Na9-Na5-Cl29= 96.08      Na20-Na9-Na5-Cl36=178.54      Na20-Na9-Na5-Cl37=  1.97      
Na20-Na9-Na5-Cl49=273.79      Na21-Na9-Na5-Na1=177.78       Na21-Na9-Na5-Na8=  0.25       Na21-Na9-Na5-Na10= 68.09      
Na21-Na9-Na5-Na13=119.27      Na21-Na9-Na5-Na24=248.70      Na21-Na9-Na5-Cl29= 38.21      Na21-Na9-Na5-Cl36=120.66      
Na21-Na9-Na5-Cl37=304.09      Na21-Na9-Na5-Cl49=215.92      Na24-Na9-Na5-Na1=289.07       Na24-Na9-Na5-Na8=111.55       
Na24-Na9-Na5-Na10=179.39      Na24-Na9-Na5-Na13=230.57      Na24-Na9-Na5-Cl29=149.50      Na24-Na9-Na5-Cl36=231.96      
Na24-Na9-Na5-Cl37= 55.39      Na24-Na9-Na5-Cl49=327.21      Na25-Na9-Na5-Na1=104.72       Na25-Na9-Na5-Na8=287.19       
Na25-Na9-Na5-Na10=355.03      Na25-Na9-Na5-Na13= 46.21      Na25-Na9-Na5-Na24=175.64      Na25-Na9-Na5-Cl29=325.15      
Na25-Na9-Na5-Cl36= 47.60      Na25-Na9-Na5-Cl37=231.03      Na25-Na9-Na5-Cl49=142.86      Cl33-Na9-Na5-Na1=237.51       
Cl33-Na9-Na5-Na8= 59.98       Cl33-Na9-Na5-Na10=127.82      Cl33-Na9-Na5-Na13=179.00      Cl33-Na9-Na5-Na24=308.43      
Cl33-Na9-Na5-Cl29= 97.94      Cl33-Na9-Na5-Cl36=180.39      Cl33-Na9-Na5-Cl37=  3.82      Cl33-Na9-Na5-Cl49=275.65      
Cl36-Na9-Na5-Na1= 57.12       Cl36-Na9-Na5-Na8=239.60       Cl36-Na9-Na5-Na10=307.43      Cl36-Na9-Na5-Na13=358.61      
Cl36-Na9-Na5-Na24=128.04      Cl36-Na9-Na5-Cl29=277.55      Cl36-Na9-Na5-Cl37=183.43      Cl36-Na9-Na5-Cl49= 95.26      
Cl37-Na9-Na5-Na1=233.69       Cl37-Na9-Na5-Na8= 56.16       Cl37-Na9-Na5-Na10=124.00      Cl37-Na9-Na5-Na13=175.18      
Cl37-Na9-Na5-Na24=304.61      Cl37-Na9-Na5-Cl29= 94.11      Cl37-Na9-Na5-Cl36=176.57      Cl37-Na9-Na5-Cl49=271.83      
Cl38-Na9-Na5-Na1= 52.65       Cl38-Na9-Na5-Na8=235.12       Cl38-Na9-Na5-Na10=302.96      Cl38-Na9-Na5-Na13=354.14      
Cl38-Na9-Na5-Na24=123.57      Cl38-Na9-Na5-Cl29=273.07      Cl38-Na9-Na5-Cl36=355.53      Cl38-Na9-Na5-Cl37=178.96      
Cl38-Na9-Na5-Cl49= 90.78      Cl40-Na9-Na5-Na1=140.68       Cl40-Na9-Na5-Na8=323.16       Cl40-Na9-Na5-Na10= 30.99      
Cl40-Na9-Na5-Na13= 82.18      Cl40-Na9-Na5-Na24=211.61      Cl40-Na9-Na5-Cl29=  1.11      Cl40-Na9-Na5-Cl36= 83.56      
Cl40-Na9-Na5-Cl37=266.99      Cl40-Na9-Na5-Cl49=178.82      Cl44-Na9-Na5-Na1=324.32       Cl44-Na9-Na5-Na8=146.80       
Cl44-Na9-Na5-Na10=214.64      Cl44-Na9-Na5-Na13=265.82      Cl44-Na9-Na5-Na24= 35.25      Cl44-Na9-Na5-Cl29=184.75      
Cl44-Na9-Na5-Cl36=267.20      Cl44-Na9-Na5-Cl37= 90.63      Cl44-Na9-Na5-Cl49=  2.46      Na1-Na9-Na7-Na2=139.83        
Na1-Na9-Na7-Na10=103.90       Na1-Na9-Na7-Na13= 54.70       Na1-Na9-Na7-Na15=286.00       Na1-Na9-Na7-Na17=291.20       
Na1-Na9-Na7-Na18=230.16       Na1-Na9-Na7-Na23=356.52       Na1-Na9-Na7-Na25=173.20       Na1-Na9-Na7-Cl31=324.86       
Na1-Na9-Na7-Cl36= 52.25       Na1-Na9-Na7-Cl38=231.12       Na1-Na9-Na7-Cl39=218.89       Na1-Na9-Na7-Cl47= 36.92       
Na1-Na9-Na7-Cl48=130.52       Na5-Na9-Na7-Na1=310.54        Na5-Na9-Na7-Na2= 90.37        Na5-Na9-Na7-Na10= 54.44       
Na5-Na9-Na7-Na13=  5.24       Na5-Na9-Na7-Na15=236.54       Na5-Na9-Na7-Na17=241.74       Na5-Na9-Na7-Na18=180.70       
Na5-Na9-Na7-Na23=307.06       Na5-Na9-Na7-Na25=123.74       Na5-Na9-Na7-Cl31=275.40       Na5-Na9-Na7-Cl36=  2.79       
Na5-Na9-Na7-Cl38=181.65       Na5-Na9-Na7-Cl39=169.43       Na5-Na9-Na7-Cl47=347.46       Na5-Na9-Na7-Cl48= 81.06       
Na8-Na9-Na7-Na1=256.83        Na8-Na9-Na7-Na2= 36.66        Na8-Na9-Na7-Na10=  0.73       Na8-Na9-Na7-Na13=311.53       
Na8-Na9-Na7-Na15=182.83       Na8-Na9-Na7-Na17=188.03       Na8-Na9-Na7-Na18=126.98       Na8-Na9-Na7-Na23=253.35       
Na8-Na9-Na7-Na25= 70.03       Na8-Na9-Na7-Cl31=221.69       Na8-Na9-Na7-Cl36=309.08       Na8-Na9-Na7-Cl38=127.94       
Na8-Na9-Na7-Cl39=115.71       Na8-Na9-Na7-Cl47=293.74       Na8-Na9-Na7-Cl48= 27.35       Na10-Na9-Na7-Na1=256.10       
Na10-Na9-Na7-Na2= 35.93       Na10-Na9-Na7-Na13=310.80      Na10-Na9-Na7-Na15=182.10      Na10-Na9-Na7-Na17=187.30      
Na10-Na9-Na7-Na18=126.25      Na10-Na9-Na7-Na23=252.62      Na10-Na9-Na7-Na25= 69.30      Na10-Na9-Na7-Cl31=220.96      
Na10-Na9-Na7-Cl36=308.35      Na10-Na9-Na7-Cl38=127.21      Na10-Na9-Na7-Cl39=114.98      Na10-Na9-Na7-Cl47=293.01      
Na10-Na9-Na7-Cl48= 26.62      Na11-Na9-Na7-Na1=131.08       Na11-Na9-Na7-Na2=270.92       Na11-Na9-Na7-Na10=234.99      
Na11-Na9-Na7-Na13=185.79      Na11-Na9-Na7-Na15= 57.08      Na11-Na9-Na7-Na17= 62.28      Na11-Na9-Na7-Na18=  1.24      
Na11-Na9-Na7-Na23=127.61      Na11-Na9-Na7-Na25=304.28      Na11-Na9-Na7-Cl31= 95.95      Na11-Na9-Na7-Cl36=183.34      
Na11-Na9-Na7-Cl38=  2.20      Na11-Na9-Na7-Cl39=349.97      Na11-Na9-Na7-Cl47=168.00      Na11-Na9-Na7-Cl48=261.61      
Na15-Na9-Na7-Na1= 74.00       Na15-Na9-Na7-Na2=213.83       Na15-Na9-Na7-Na10=177.90      Na15-Na9-Na7-Na13=128.70      
Na15-Na9-Na7-Na17=  5.20      Na15-Na9-Na7-Na18=304.16      Na15-Na9-Na7-Na23= 70.52      Na15-Na9-Na7-Na25=247.20      
Na15-Na9-Na7-Cl31= 38.86      Na15-Na9-Na7-Cl36=126.25      Na15-Na9-Na7-Cl38=305.12      Na15-Na9-Na7-Cl39=292.89      
Na15-Na9-Na7-Cl47=110.92      Na15-Na9-Na7-Cl48=204.52      Na16-Na9-Na7-Na1= 75.37       Na16-Na9-Na7-Na2=215.21       
Na16-Na9-Na7-Na10=179.28      Na16-Na9-Na7-Na13=130.07      Na16-Na9-Na7-Na15=  1.37      Na16-Na9-Na7-Na17=  6.57      
Na16-Na9-Na7-Na18=305.53      Na16-Na9-Na7-Na23= 71.90      Na16-Na9-Na7-Na25=248.57      Na16-Na9-Na7-Cl31= 40.24      
Na16-Na9-Na7-Cl36=127.62      Na16-Na9-Na7-Cl38=306.49      Na16-Na9-Na7-Cl39=294.26      Na16-Na9-Na7-Cl47=112.29      
Na16-Na9-Na7-Cl48=205.90      Na20-Na9-Na7-Na1= 77.87       Na20-Na9-Na7-Na2=217.70       Na20-Na9-Na7-Na10=181.77      
Na20-Na9-Na7-Na13=132.57      Na20-Na9-Na7-Na15=  3.87      Na20-Na9-Na7-Na17=  9.07      Na20-Na9-Na7-Na18=308.02      
Na20-Na9-Na7-Na23= 74.39      Na20-Na9-Na7-Na25=251.07      Na20-Na9-Na7-Cl31= 42.73      Na20-Na9-Na7-Cl36=130.12      
Na20-Na9-Na7-Cl38=308.98      Na20-Na9-Na7-Cl39=296.75      Na20-Na9-Na7-Cl47=114.78      Na20-Na9-Na7-Cl48=208.39      
Na21-Na9-Na7-Na1=184.98       Na21-Na9-Na7-Na2=324.82       Na21-Na9-Na7-Na10=288.88      Na21-Na9-Na7-Na13=239.68      
Na21-Na9-Na7-Na15=110.98      Na21-Na9-Na7-Na17=116.18      Na21-Na9-Na7-Na18= 55.14      Na21-Na9-Na7-Na23=181.50      
Na21-Na9-Na7-Na25=358.18      Na21-Na9-Na7-Cl31=149.84      Na21-Na9-Na7-Cl36=237.23      Na21-Na9-Na7-Cl38= 56.10      
Na21-Na9-Na7-Cl39= 43.87      Na21-Na9-Na7-Cl47=221.90      Na21-Na9-Na7-Cl48=315.50      Na24-Na9-Na7-Na1=  2.56       
Na24-Na9-Na7-Na2=142.40       Na24-Na9-Na7-Na10=106.46      Na24-Na9-Na7-Na13= 57.26      Na24-Na9-Na7-Na15=288.56      
Na24-Na9-Na7-Na17=293.76      Na24-Na9-Na7-Na18=232.72      Na24-Na9-Na7-Na23=359.08      Na24-Na9-Na7-Na25=175.76      
Na24-Na9-Na7-Cl31=327.42      Na24-Na9-Na7-Cl36= 54.81      Na24-Na9-Na7-Cl38=233.68      Na24-Na9-Na7-Cl39=221.45      
Na24-Na9-Na7-Cl47= 39.48      Na24-Na9-Na7-Cl48=133.09      Na25-Na9-Na7-Na1=186.80       Na25-Na9-Na7-Na2=326.64       
Na25-Na9-Na7-Na10=290.70      Na25-Na9-Na7-Na13=241.50      Na25-Na9-Na7-Na15=112.80      Na25-Na9-Na7-Na17=118.00      
Na25-Na9-Na7-Na18= 56.96      Na25-Na9-Na7-Na23=183.32      Na25-Na9-Na7-Cl31=151.66      Na25-Na9-Na7-Cl36=239.05      
Na25-Na9-Na7-Cl38= 57.92      Na25-Na9-Na7-Cl39= 45.69      Na25-Na9-Na7-Cl47=223.72      Na25-Na9-Na7-Cl48=317.33      
Cl33-Na9-Na7-Na1=127.65       Cl33-Na9-Na7-Na2=267.49       Cl33-Na9-Na7-Na10=231.56      Cl33-Na9-Na7-Na13=182.36      
Cl33-Na9-Na7-Na15= 53.65      Cl33-Na9-Na7-Na17= 58.85      Cl33-Na9-Na7-Na18=357.81      Cl33-Na9-Na7-Na23=124.18      
Cl33-Na9-Na7-Na25=300.85      Cl33-Na9-Na7-Cl31= 92.52      Cl33-Na9-Na7-Cl36=179.91      Cl33-Na9-Na7-Cl38=358.77      
Cl33-Na9-Na7-Cl39=346.54      Cl33-Na9-Na7-Cl47=164.57      Cl33-Na9-Na7-Cl48=258.18      Cl36-Na9-Na7-Na1=307.75       
Cl36-Na9-Na7-Na2= 87.58       Cl36-Na9-Na7-Na10= 51.65      Cl36-Na9-Na7-Na13=  2.45      Cl36-Na9-Na7-Na15=233.75      
Cl36-Na9-Na7-Na17=238.95      Cl36-Na9-Na7-Na18=177.91      Cl36-Na9-Na7-Na23=304.27      Cl36-Na9-Na7-Na25=120.95      
Cl36-Na9-Na7-Cl31=272.61      Cl36-Na9-Na7-Cl38=178.86      Cl36-Na9-Na7-Cl39=166.64      Cl36-Na9-Na7-Cl47=344.67      
Cl36-Na9-Na7-Cl48= 78.27      Cl37-Na9-Na7-Na1=310.01       Cl37-Na9-Na7-Na2= 89.84       Cl37-Na9-Na7-Na10= 53.91      
Cl37-Na9-Na7-Na13=  4.71      Cl37-Na9-Na7-Na15=236.01      Cl37-Na9-Na7-Na17=241.21      Cl37-Na9-Na7-Na18=180.16      
Cl37-Na9-Na7-Na23=306.53      Cl37-Na9-Na7-Na25=123.21      Cl37-Na9-Na7-Cl31=274.87      Cl37-Na9-Na7-Cl36=  2.26      
Cl37-Na9-Na7-Cl38=181.12      Cl37-Na9-Na7-Cl39=168.89      Cl37-Na9-Na7-Cl47=346.92      Cl37-Na9-Na7-Cl48= 80.53      
Cl38-Na9-Na7-Na1=128.88       Cl38-Na9-Na7-Na2=268.72       Cl38-Na9-Na7-Na10=232.79      Cl38-Na9-Na7-Na13=183.59      
Cl38-Na9-Na7-Na15= 54.88      Cl38-Na9-Na7-Na17= 60.08      Cl38-Na9-Na7-Na18=359.04      Cl38-Na9-Na7-Na23=125.41      
Cl38-Na9-Na7-Na25=302.08      Cl38-Na9-Na7-Cl31= 93.75      Cl38-Na9-Na7-Cl36=181.14      Cl38-Na9-Na7-Cl39=347.77      
Cl38-Na9-Na7-Cl47=165.80      Cl38-Na9-Na7-Cl48=259.41      Cl40-Na9-Na7-Na1=221.98       Cl40-Na9-Na7-Na2=  1.81       
Cl40-Na9-Na7-Na10=325.88      Cl40-Na9-Na7-Na13=276.68      Cl40-Na9-Na7-Na15=147.98      Cl40-Na9-Na7-Na17=153.18      
Cl40-Na9-Na7-Na18= 92.14      Cl40-Na9-Na7-Na23=218.50      Cl40-Na9-Na7-Na25= 35.18      Cl40-Na9-Na7-Cl31=186.84      
Cl40-Na9-Na7-Cl36=274.23      Cl40-Na9-Na7-Cl38= 93.09      Cl40-Na9-Na7-Cl39= 80.87      Cl40-Na9-Na7-Cl47=258.90      
Cl40-Na9-Na7-Cl48=352.50      Cl44-Na9-Na7-Na1= 36.98       Cl44-Na9-Na7-Na2=176.81       Cl44-Na9-Na7-Na10=140.88      
Cl44-Na9-Na7-Na13= 91.68      Cl44-Na9-Na7-Na15=322.98      Cl44-Na9-Na7-Na17=328.17      Cl44-Na9-Na7-Na18=267.13      
Cl44-Na9-Na7-Na23= 33.50      Cl44-Na9-Na7-Na25=210.17      Cl44-Na9-Na7-Cl31=  1.84      Cl44-Na9-Na7-Cl36= 89.23      
Cl44-Na9-Na7-Cl38=268.09      Cl44-Na9-Na7-Cl39=255.86      Cl44-Na9-Na7-Cl47= 73.89      Cl44-Na9-Na7-Cl48=167.50      
Na1-Na9-Na8-Na5=  2.22        Na1-Na9-Na8-Na10=290.25       Na1-Na9-Na8-Na20=111.04       Na1-Na9-Na8-Na21=181.98       
Na1-Na9-Na8-Cl26=145.93       Na1-Na9-Na8-Cl29=327.12       Na1-Na9-Na8-Cl37= 56.29       Na1-Na9-Na8-Cl40=238.61       
Na1-Na9-Na8-O81=220.36        Na1-Na9-Na8-H82=193.00        Na5-Na9-Na8-Na10=288.02       Na5-Na9-Na8-Na20=108.82       
Na5-Na9-Na8-Na21=179.75       Na5-Na9-Na8-Cl26=143.70       Na5-Na9-Na8-Cl29=324.89       Na5-Na9-Na8-Cl37= 54.07       
Na5-Na9-Na8-Cl40=236.38       Na5-Na9-Na8-O81=218.14        Na5-Na9-Na8-H82=190.77        Na7-Na9-Na8-Na5= 71.22        
Na7-Na9-Na8-Na10=359.24       Na7-Na9-Na8-Na20=180.04       Na7-Na9-Na8-Na21=250.97       Na7-Na9-Na8-Cl26=214.92       
Na7-Na9-Na8-Cl29= 36.11       Na7-Na9-Na8-Cl37=125.29       Na7-Na9-Na8-Cl40=307.60       Na7-Na9-Na8-O81=289.36        
Na7-Na9-Na8-H82=261.99        Na10-Na9-Na8-Na5= 71.98       Na10-Na9-Na8-Na20=180.79      Na10-Na9-Na8-Na21=251.73      
Na10-Na9-Na8-Cl26=215.68      Na10-Na9-Na8-Cl29= 36.87      Na10-Na9-Na8-Cl37=126.05      Na10-Na9-Na8-Cl40=308.36      
Na10-Na9-Na8-O81=290.12       Na10-Na9-Na8-H82=262.75       Na11-Na9-Na8-Na5=177.34       Na11-Na9-Na8-Na10=105.37      
Na11-Na9-Na8-Na20=286.16      Na11-Na9-Na8-Na21=357.10      Na11-Na9-Na8-Cl26=321.05      Na11-Na9-Na8-Cl29=142.24      
Na11-Na9-Na8-Cl37=231.41      Na11-Na9-Na8-Cl40= 53.73      Na11-Na9-Na8-O81= 35.48       Na11-Na9-Na8-H82=  8.12       
Na15-Na9-Na8-Na5= 20.04       Na15-Na9-Na8-Na10=308.07      Na15-Na9-Na8-Na20=128.86      Na15-Na9-Na8-Na21=199.80      
Na15-Na9-Na8-Cl26=163.75      Na15-Na9-Na8-Cl29=344.94      Na15-Na9-Na8-Cl37= 74.11      Na15-Na9-Na8-Cl40=256.43      
Na15-Na9-Na8-O81=238.18       Na15-Na9-Na8-H82=210.82       Na16-Na9-Na8-Na5=252.79       Na16-Na9-Na8-Na10=180.81      
Na16-Na9-Na8-Na20=  1.61      Na16-Na9-Na8-Na21= 72.54      Na16-Na9-Na8-Cl26= 36.49      Na16-Na9-Na8-Cl29=217.68      
Na16-Na9-Na8-Cl37=306.86      Na16-Na9-Na8-Cl40=129.17      Na16-Na9-Na8-O81=110.93       Na16-Na9-Na8-H82= 83.56       
Na20-Na9-Na8-Na5=251.18       Na20-Na9-Na8-Na10=179.21      Na20-Na9-Na8-Na21= 70.93      Na20-Na9-Na8-Cl26= 34.88      
Na20-Na9-Na8-Cl29=216.07      Na20-Na9-Na8-Cl37=305.25      Na20-Na9-Na8-Cl40=127.56      Na20-Na9-Na8-O81=109.32       
Na20-Na9-Na8-H82= 81.96       Na21-Na9-Na8-Na5=180.25       Na21-Na9-Na8-Na10=108.27      Na21-Na9-Na8-Na20=289.07      
Na21-Na9-Na8-Cl26=323.95      Na21-Na9-Na8-Cl29=145.14      Na21-Na9-Na8-Cl37=234.32      Na21-Na9-Na8-Cl40= 56.63      
Na21-Na9-Na8-O81= 38.39       Na21-Na9-Na8-H82= 11.02       Na24-Na9-Na8-Na5=308.43       Na24-Na9-Na8-Na10=236.46      
Na24-Na9-Na8-Na20= 57.25      Na24-Na9-Na8-Na21=128.18      Na24-Na9-Na8-Cl26= 92.13      Na24-Na9-Na8-Cl29=273.32      
Na24-Na9-Na8-Cl37=  2.50      Na24-Na9-Na8-Cl40=184.81      Na24-Na9-Na8-O81=166.57       Na24-Na9-Na8-H82=139.21       
Na25-Na9-Na8-Na5=121.96       Na25-Na9-Na8-Na10= 49.98      Na25-Na9-Na8-Na20=230.77      Na25-Na9-Na8-Na21=301.71      
Na25-Na9-Na8-Cl26=265.66      Na25-Na9-Na8-Cl29= 86.85      Na25-Na9-Na8-Cl37=176.03      Na25-Na9-Na8-Cl40=358.34      
Na25-Na9-Na8-O81=340.10       Na25-Na9-Na8-H82=312.73       Cl33-Na9-Na8-Na5=215.34       Cl33-Na9-Na8-Na10=143.36      
Cl33-Na9-Na8-Na20=324.16      Cl33-Na9-Na8-Na21= 35.09      Cl33-Na9-Na8-Cl26=359.04      Cl33-Na9-Na8-Cl29=180.23      
Cl33-Na9-Na8-Cl37=269.41      Cl33-Na9-Na8-Cl40= 91.72      Cl33-Na9-Na8-O81= 73.48       Cl33-Na9-Na8-H82= 46.11       
Cl36-Na9-Na8-Na5= 37.15       Cl36-Na9-Na8-Na10=325.18      Cl36-Na9-Na8-Na20=145.97      Cl36-Na9-Na8-Na21=216.90      
Cl36-Na9-Na8-Cl26=180.85      Cl36-Na9-Na8-Cl29=  2.04      Cl36-Na9-Na8-Cl37= 91.22      Cl36-Na9-Na8-Cl40=273.53      
Cl36-Na9-Na8-O81=255.29       Cl36-Na9-Na8-H82=227.92       Cl37-Na9-Na8-Na5=305.93       Cl37-Na9-Na8-Na10=233.95      
Cl37-Na9-Na8-Na20= 54.75      Cl37-Na9-Na8-Na21=125.68      Cl37-Na9-Na8-Cl26= 89.63      Cl37-Na9-Na8-Cl29=270.82      
Cl37-Na9-Na8-Cl40=182.31      Cl37-Na9-Na8-O81=164.07       Cl37-Na9-Na8-H82=136.70       Cl38-Na9-Na8-Na5=122.64       
Cl38-Na9-Na8-Na10= 50.66      Cl38-Na9-Na8-Na20=231.45      Cl38-Na9-Na8-Na21=302.39      Cl38-Na9-Na8-Cl26=266.34      
Cl38-Na9-Na8-Cl29= 87.53      Cl38-Na9-Na8-Cl37=176.71      Cl38-Na9-Na8-Cl40=359.02      Cl38-Na9-Na8-O81=340.78       
Cl38-Na9-Na8-H82=313.41       Cl40-Na9-Na8-Na5=123.62       Cl40-Na9-Na8-Na10= 51.64      Cl40-Na9-Na8-Na20=232.44      
Cl40-Na9-Na8-Na21=303.37      Cl40-Na9-Na8-Cl26=267.32      Cl40-Na9-Na8-Cl29= 88.51      Cl40-Na9-Na8-Cl37=177.69      
Cl40-Na9-Na8-O81=341.76       Cl40-Na9-Na8-H82=314.39       Cl44-Na9-Na8-Na5=311.93       Cl44-Na9-Na8-Na10=239.96      
Cl44-Na9-Na8-Na20= 60.75      Cl44-Na9-Na8-Na21=131.69      Cl44-Na9-Na8-Cl26= 95.64      Cl44-Na9-Na8-Cl29=276.83      
Cl44-Na9-Na8-Cl37=  6.01      Cl44-Na9-Na8-Cl40=188.32      Cl44-Na9-Na8-O81=170.07       Cl44-Na9-Na8-H82=142.71       
Na7-Na10-Na5-Na1=355.69       Na7-Na10-Na5-Na8=123.28       Na7-Na10-Na5-Na9= 52.75       Na7-Na10-Na5-Na13=308.72      
Na7-Na10-Na5-Na24= 53.39      Na7-Na10-Na5-Cl29=185.92      Na7-Na10-Na5-Cl36=358.69      Na7-Na10-Na5-Cl37= 89.41      
Na7-Na10-Na5-Cl49=355.04      Na8-Na10-Na5-Na1=232.41       Na8-Na10-Na5-Na9=289.47       Na8-Na10-Na5-Na13=185.44      
Na8-Na10-Na5-Na24=290.11      Na8-Na10-Na5-Cl29= 62.64      Na8-Na10-Na5-Cl36=235.41      Na8-Na10-Na5-Cl37=326.13      
Na8-Na10-Na5-Cl49=231.76      Na9-Na10-Na5-Na1=302.94       Na9-Na10-Na5-Na8= 70.53       Na9-Na10-Na5-Na13=255.97      
Na9-Na10-Na5-Na24=  0.64      Na9-Na10-Na5-Cl29=133.17      Na9-Na10-Na5-Cl36=305.95      Na9-Na10-Na5-Cl37= 36.66      
Na9-Na10-Na5-Cl49=302.29      Na13-Na10-Na5-Na1= 46.97      Na13-Na10-Na5-Na8=174.56      Na13-Na10-Na5-Na9=104.03      
Na13-Na10-Na5-Na24=104.67     Na13-Na10-Na5-Cl29=237.20     Na13-Na10-Na5-Cl36= 49.98     Na13-Na10-Na5-Cl37=140.69     
Na13-Na10-Na5-Cl49= 46.32     Na25-Na10-Na5-Na1=308.06      Na25-Na10-Na5-Na8= 75.65      Na25-Na10-Na5-Na9=  5.12      
Na25-Na10-Na5-Na13=261.08     Na25-Na10-Na5-Na24=  5.76     Na25-Na10-Na5-Cl29=138.29     Na25-Na10-Na5-Cl36=311.06     
Na25-Na10-Na5-Cl37= 41.77     Na25-Na10-Na5-Cl49=307.41     Cl29-Na10-Na5-Na1=169.77      Cl29-Na10-Na5-Na8=297.36      
Cl29-Na10-Na5-Na9=226.83      Cl29-Na10-Na5-Na13=122.80     Cl29-Na10-Na5-Na24=227.47     Cl29-Na10-Na5-Cl36=172.78     
Cl29-Na10-Na5-Cl37=263.49     Cl29-Na10-Na5-Cl49=169.12     Cl36-Na10-Na5-Na1=356.99      Cl36-Na10-Na5-Na8=124.59      
Cl36-Na10-Na5-Na9= 54.05      Cl36-Na10-Na5-Na13=310.02     Cl36-Na10-Na5-Na24= 54.70     Cl36-Na10-Na5-Cl29=187.22     
Cl36-Na10-Na5-Cl37= 90.71     Cl36-Na10-Na5-Cl49=356.34     Cl40-Na10-Na5-Na1=269.48      Cl40-Na10-Na5-Na8= 37.07      
Cl40-Na10-Na5-Na9=326.54      Cl40-Na10-Na5-Na13=222.51     Cl40-Na10-Na5-Na24=327.18     Cl40-Na10-Na5-Cl29= 99.71     
Cl40-Na10-Na5-Cl36=272.49     Cl40-Na10-Na5-Cl37=  3.20     Cl40-Na10-Na5-Cl49=268.83     Cl48-Na10-Na5-Na1=  8.15      
Cl48-Na10-Na5-Na8=135.74      Cl48-Na10-Na5-Na9= 65.21      Cl48-Na10-Na5-Na13=321.18     Cl48-Na10-Na5-Na24= 65.85     
Cl48-Na10-Na5-Cl29=198.38     Cl48-Na10-Na5-Cl36= 11.15     Cl48-Na10-Na5-Cl37=101.86     Cl48-Na10-Na5-Cl49=  7.50     
O99-Na10-Na5-Na1= 87.24       O99-Na10-Na5-Na8=214.83       O99-Na10-Na5-Na9=144.30       O99-Na10-Na5-Na13= 40.27      
O99-Na10-Na5-Na24=144.94      O99-Na10-Na5-Cl29=277.47      O99-Na10-Na5-Cl36= 90.24      O99-Na10-Na5-Cl37=180.96      
O99-Na10-Na5-Cl49= 86.59      Na5-Na10-Na7-Na1=  3.98       Na5-Na10-Na7-Na2=145.41       Na5-Na10-Na7-Na9=305.55       
Na5-Na10-Na7-Na13= 63.74      Na5-Na10-Na7-Na15=307.70      Na5-Na10-Na7-Na17=103.64      Na5-Na10-Na7-Na18=231.99      
Na5-Na10-Na7-Na23= 49.19      Na5-Na10-Na7-Na25=232.35      Na5-Na10-Na7-Cl31=  5.00      Na5-Na10-Na7-Cl36=  1.31      
Na5-Na10-Na7-Cl38=270.54      Na5-Na10-Na7-Cl39=176.57      Na5-Na10-Na7-Cl47= 92.05      Na5-Na10-Na7-Cl48=166.94      
Na8-Na10-Na7-Na1= 57.68       Na8-Na10-Na7-Na2=199.12       Na8-Na10-Na7-Na9=359.26       Na8-Na10-Na7-Na13=117.44      
Na8-Na10-Na7-Na15=  1.41      Na8-Na10-Na7-Na17=157.34      Na8-Na10-Na7-Na18=285.70      Na8-Na10-Na7-Na23=102.90      
Na8-Na10-Na7-Na25=286.05      Na8-Na10-Na7-Cl31= 58.71      Na8-Na10-Na7-Cl36= 55.02      Na8-Na10-Na7-Cl38=324.24      
Na8-Na10-Na7-Cl39=230.28      Na8-Na10-Na7-Cl47=145.76      Na8-Na10-Na7-Cl48=220.65      Na9-Na10-Na7-Na1= 58.42       
Na9-Na10-Na7-Na2=199.86       Na9-Na10-Na7-Na13=118.19      Na9-Na10-Na7-Na15=  2.15      Na9-Na10-Na7-Na17=158.09      
Na9-Na10-Na7-Na18=286.44      Na9-Na10-Na7-Na23=103.64      Na9-Na10-Na7-Na25=286.80      Na9-Na10-Na7-Cl31= 59.45      
Na9-Na10-Na7-Cl36= 55.76      Na9-Na10-Na7-Cl38=324.99      Na9-Na10-Na7-Cl39=231.02      Na9-Na10-Na7-Cl47=146.50      
Na9-Na10-Na7-Cl48=221.39      Na13-Na10-Na7-Na1=300.24      Na13-Na10-Na7-Na2= 81.68      Na13-Na10-Na7-Na9=241.81      
Na13-Na10-Na7-Na15=243.97     Na13-Na10-Na7-Na17= 39.90     Na13-Na10-Na7-Na18=168.25     Na13-Na10-Na7-Na23=345.46     
Na13-Na10-Na7-Na25=168.61     Na13-Na10-Na7-Cl31=301.26     Na13-Na10-Na7-Cl36=297.57     Na13-Na10-Na7-Cl38=206.80     
Na13-Na10-Na7-Cl39=112.84     Na13-Na10-Na7-Cl47= 28.32     Na13-Na10-Na7-Cl48=103.21     Na25-Na10-Na7-Na1=131.63      
Na25-Na10-Na7-Na2=273.07      Na25-Na10-Na7-Na9= 73.20      Na25-Na10-Na7-Na13=191.39     Na25-Na10-Na7-Na15= 75.36     
Na25-Na10-Na7-Na17=231.29     Na25-Na10-Na7-Na18=359.64     Na25-Na10-Na7-Na23=176.85     Na25-Na10-Na7-Cl31=132.65     
Na25-Na10-Na7-Cl36=128.96     Na25-Na10-Na7-Cl38= 38.19     Na25-Na10-Na7-Cl39=304.23     Na25-Na10-Na7-Cl47=219.71     
Na25-Na10-Na7-Cl48=294.60     Cl29-Na10-Na7-Na1=358.61      Cl29-Na10-Na7-Na2=140.05      Cl29-Na10-Na7-Na9=300.19      
Cl29-Na10-Na7-Na13= 58.37     Cl29-Na10-Na7-Na15=302.34     Cl29-Na10-Na7-Na17= 98.28     Cl29-Na10-Na7-Na18=226.63     
Cl29-Na10-Na7-Na23= 43.83     Cl29-Na10-Na7-Na25=226.98     Cl29-Na10-Na7-Cl31=359.64     Cl29-Na10-Na7-Cl36=355.95     
Cl29-Na10-Na7-Cl38=265.18     Cl29-Na10-Na7-Cl39=171.21     Cl29-Na10-Na7-Cl47= 86.69     Cl29-Na10-Na7-Cl48=161.58     
Cl36-Na10-Na7-Na1=  2.67      Cl36-Na10-Na7-Na2=144.11      Cl36-Na10-Na7-Na9=304.24      Cl36-Na10-Na7-Na13= 62.43     
Cl36-Na10-Na7-Na15=306.39     Cl36-Na10-Na7-Na17=102.33     Cl36-Na10-Na7-Na18=230.68     Cl36-Na10-Na7-Na23= 47.88     
Cl36-Na10-Na7-Na25=231.04     Cl36-Na10-Na7-Cl31=  3.69     Cl36-Na10-Na7-Cl38=269.23     Cl36-Na10-Na7-Cl39=175.26     
Cl36-Na10-Na7-Cl47= 90.74     Cl36-Na10-Na7-Cl48=165.63     Cl40-Na10-Na7-Na1= 95.35      Cl40-Na10-Na7-Na2=236.79      
Cl40-Na10-Na7-Na9= 36.92      Cl40-Na10-Na7-Na13=155.11     Cl40-Na10-Na7-Na15= 39.08     Cl40-Na10-Na7-Na17=195.01     
Cl40-Na10-Na7-Na18=323.36     Cl40-Na10-Na7-Na23=140.56     Cl40-Na10-Na7-Na25=323.72     Cl40-Na10-Na7-Cl31= 96.37     
Cl40-Na10-Na7-Cl36= 92.68     Cl40-Na10-Na7-Cl38=  1.91     Cl40-Na10-Na7-Cl39=267.94     Cl40-Na10-Na7-Cl47=183.42     
Cl40-Na10-Na7-Cl48=258.31     Cl48-Na10-Na7-Na1=197.03      Cl48-Na10-Na7-Na2=338.47      Cl48-Na10-Na7-Na9=138.61      
Cl48-Na10-Na7-Na13=256.79     Cl48-Na10-Na7-Na15=140.76     Cl48-Na10-Na7-Na17=296.69     Cl48-Na10-Na7-Na18= 65.05     
Cl48-Na10-Na7-Na23=242.25     Cl48-Na10-Na7-Na25= 65.40     Cl48-Na10-Na7-Cl31=198.06     Cl48-Na10-Na7-Cl36=194.37     
Cl48-Na10-Na7-Cl38=103.59     Cl48-Na10-Na7-Cl39=  9.63     Cl48-Na10-Na7-Cl47=285.11     O99-Na10-Na7-Na1=288.02       
O99-Na10-Na7-Na2= 69.46       O99-Na10-Na7-Na9=229.59       O99-Na10-Na7-Na13=347.78      O99-Na10-Na7-Na15=231.75      
O99-Na10-Na7-Na17= 27.68      O99-Na10-Na7-Na18=156.03      O99-Na10-Na7-Na23=333.24      O99-Na10-Na7-Na25=156.39      
O99-Na10-Na7-Cl31=289.04      O99-Na10-Na7-Cl36=285.35      O99-Na10-Na7-Cl38=194.58      O99-Na10-Na7-Cl39=100.62      
O99-Na10-Na7-Cl47= 16.10      O99-Na10-Na7-Cl48= 90.99      Na5-Na10-Na8-Na9= 70.55       Na5-Na10-Na8-Na20= 71.32      
Na5-Na10-Na8-Na21=123.18      Na5-Na10-Na8-Cl26=122.76      Na5-Na10-Na8-Cl29=307.53      Na5-Na10-Na8-Cl37= 33.87      
Na5-Na10-Na8-Cl40=125.39      Na5-Na10-Na8-O81=217.19       Na5-Na10-Na8-H82=197.26       Na7-Na10-Na8-Na5=290.18       
Na7-Na10-Na8-Na9=  0.73       Na7-Na10-Na8-Na20=  1.49      Na7-Na10-Na8-Na21= 53.36      Na7-Na10-Na8-Cl26= 52.94      
Na7-Na10-Na8-Cl29=237.71      Na7-Na10-Na8-Cl37=324.05      Na7-Na10-Na8-Cl40= 55.57      Na7-Na10-Na8-O81=147.36       
Na7-Na10-Na8-H82=127.44       Na9-Na10-Na8-Na5=289.45       Na9-Na10-Na8-Na20=  0.77      Na9-Na10-Na8-Na21= 52.63      
Na9-Na10-Na8-Cl26= 52.21      Na9-Na10-Na8-Cl29=236.98      Na9-Na10-Na8-Cl37=323.32      Na9-Na10-Na8-Cl40= 54.84      
Na9-Na10-Na8-O81=146.64       Na9-Na10-Na8-H82=126.71       Na13-Na10-Na8-Na5=353.69      Na13-Na10-Na8-Na9= 64.25      
Na13-Na10-Na8-Na20= 65.01     Na13-Na10-Na8-Na21=116.88     Na13-Na10-Na8-Cl26=116.46     Na13-Na10-Na8-Cl29=301.23     
Na13-Na10-Na8-Cl37= 27.57     Na13-Na10-Na8-Cl40=119.08     Na13-Na10-Na8-O81=210.88      Na13-Na10-Na8-H82=190.96      
Na25-Na10-Na8-Na5=238.25      Na25-Na10-Na8-Na9=308.80      Na25-Na10-Na8-Na20=309.57     Na25-Na10-Na8-Na21=  1.43     
Na25-Na10-Na8-Cl26=  1.01     Na25-Na10-Na8-Cl29=185.78     Na25-Na10-Na8-Cl37=272.13     Na25-Na10-Na8-Cl40=  3.64     
Na25-Na10-Na8-O81= 95.44      Na25-Na10-Na8-H82= 75.51      Cl29-Na10-Na8-Na5= 52.47      Cl29-Na10-Na8-Na9=123.02      
Cl29-Na10-Na8-Na20=123.79     Cl29-Na10-Na8-Na21=175.65     Cl29-Na10-Na8-Cl26=175.23     Cl29-Na10-Na8-Cl37= 86.34     
Cl29-Na10-Na8-Cl40=177.86     Cl29-Na10-Na8-O81=269.66      Cl29-Na10-Na8-H82=249.73      Cl36-Na10-Na8-Na5=324.93      
Cl36-Na10-Na8-Na9= 35.48      Cl36-Na10-Na8-Na20= 36.24     Cl36-Na10-Na8-Na21= 88.11     Cl36-Na10-Na8-Cl26= 87.69     
Cl36-Na10-Na8-Cl29=272.46     Cl36-Na10-Na8-Cl37=358.80     Cl36-Na10-Na8-Cl40= 90.31     Cl36-Na10-Na8-O81=182.11      
Cl36-Na10-Na8-H82=162.19      Cl40-Na10-Na8-Na5=234.61      Cl40-Na10-Na8-Na9=305.16      Cl40-Na10-Na8-Na20=305.93     
Cl40-Na10-Na8-Na21=357.79     Cl40-Na10-Na8-Cl26=357.37     Cl40-Na10-Na8-Cl29=182.14     Cl40-Na10-Na8-Cl37=268.49     
Cl40-Na10-Na8-O81= 91.80      Cl40-Na10-Na8-H82= 71.87      Cl48-Na10-Na8-Na5=239.80      Cl48-Na10-Na8-Na9=310.35      
Cl48-Na10-Na8-Na20=311.11     Cl48-Na10-Na8-Na21=  2.98     Cl48-Na10-Na8-Cl26=  2.56     Cl48-Na10-Na8-Cl29=187.33     
Cl48-Na10-Na8-Cl37=273.67     Cl48-Na10-Na8-Cl40=  5.18     Cl48-Na10-Na8-O81= 96.98      Cl48-Na10-Na8-H82= 77.06      
O99-Na10-Na8-Na5= 41.96       O99-Na10-Na8-Na9=112.51       O99-Na10-Na8-Na20=113.28      O99-Na10-Na8-Na21=165.14      
O99-Na10-Na8-Cl26=164.72      O99-Na10-Na8-Cl29=349.49      O99-Na10-Na8-Cl37= 75.83      O99-Na10-Na8-Cl40=167.35      
O99-Na10-Na8-O81=259.15       O99-Na10-Na8-H82=239.22       Na5-Na10-Na9-Na1= 50.83       Na5-Na10-Na9-Na7=109.43       
Na5-Na10-Na9-Na8=290.20       Na5-Na10-Na9-Na11=178.17      Na5-Na10-Na9-Na15=107.31      Na5-Na10-Na9-Na16= 89.86      
Na5-Na10-Na9-Na20=289.36      Na5-Na10-Na9-Na21=232.94      Na5-Na10-Na9-Na24=359.42      Na5-Na10-Na9-Na25=174.79      
Na5-Na10-Na9-Cl33=230.06      Na5-Na10-Na9-Cl36= 54.00      Na5-Na10-Na9-Cl37=325.11      Na5-Na10-Na9-Cl38=142.95      
Na5-Na10-Na9-Cl40=231.33      Na5-Na10-Na9-Cl44= 50.42      Na7-Na10-Na9-Na1=301.40       Na7-Na10-Na9-Na5=250.57       
Na7-Na10-Na9-Na8=180.77       Na7-Na10-Na9-Na11= 68.74      Na7-Na10-Na9-Na15=357.88      Na7-Na10-Na9-Na16=340.43      
Na7-Na10-Na9-Na20=179.94      Na7-Na10-Na9-Na21=123.51      Na7-Na10-Na9-Na24=249.99      Na7-Na10-Na9-Na25= 65.37      
Na7-Na10-Na9-Cl33=120.63      Na7-Na10-Na9-Cl36=304.57      Na7-Na10-Na9-Cl37=215.68      Na7-Na10-Na9-Cl38= 33.52      
Na7-Na10-Na9-Cl40=121.90      Na7-Na10-Na9-Cl44=300.99      Na8-Na10-Na9-Na1=120.64       Na8-Na10-Na9-Na5= 69.80       
Na8-Na10-Na9-Na7=179.23       Na8-Na10-Na9-Na11=247.98      Na8-Na10-Na9-Na15=177.12      Na8-Na10-Na9-Na16=159.67      
Na8-Na10-Na9-Na20=359.17      Na8-Na10-Na9-Na21=302.74      Na8-Na10-Na9-Na24= 69.23      Na8-Na10-Na9-Na25=244.60      
Na8-Na10-Na9-Cl33=299.87      Na8-Na10-Na9-Cl36=123.81      Na8-Na10-Na9-Cl37= 34.91      Na8-Na10-Na9-Cl38=212.75      
Na8-Na10-Na9-Cl40=301.13      Na8-Na10-Na9-Cl44=120.22      Na13-Na10-Na9-Na1=346.73      Na13-Na10-Na9-Na5=295.90      
Na13-Na10-Na9-Na7= 45.32      Na13-Na10-Na9-Na8=226.09      Na13-Na10-Na9-Na11=114.07     Na13-Na10-Na9-Na15= 43.21     
Na13-Na10-Na9-Na16= 25.76     Na13-Na10-Na9-Na20=225.26     Na13-Na10-Na9-Na21=168.83     Na13-Na10-Na9-Na24=295.32     
Na13-Na10-Na9-Na25=110.69     Na13-Na10-Na9-Cl33=165.96     Na13-Na10-Na9-Cl36=349.90     Na13-Na10-Na9-Cl37=261.00     
Na13-Na10-Na9-Cl38= 78.85     Na13-Na10-Na9-Cl40=167.22     Na13-Na10-Na9-Cl44=346.31     Na25-Na10-Na9-Na1=236.04      
Na25-Na10-Na9-Na5=185.21      Na25-Na10-Na9-Na7=294.63      Na25-Na10-Na9-Na8=115.40      Na25-Na10-Na9-Na11=  3.38     
Na25-Na10-Na9-Na15=292.52     Na25-Na10-Na9-Na16=275.07     Na25-Na10-Na9-Na20=114.57     Na25-Na10-Na9-Na21= 58.14     
Na25-Na10-Na9-Na24=184.63     Na25-Na10-Na9-Cl33= 55.27     Na25-Na10-Na9-Cl36=239.21     Na25-Na10-Na9-Cl37=150.31     
Na25-Na10-Na9-Cl38=328.15     Na25-Na10-Na9-Cl40= 56.53     Na25-Na10-Na9-Cl44=235.62     Cl29-Na10-Na9-Na1= 80.72      
Cl29-Na10-Na9-Na5= 29.89      Cl29-Na10-Na9-Na7=139.32      Cl29-Na10-Na9-Na8=320.09      Cl29-Na10-Na9-Na11=208.06     
Cl29-Na10-Na9-Na15=137.20     Cl29-Na10-Na9-Na16=119.75     Cl29-Na10-Na9-Na20=319.25     Cl29-Na10-Na9-Na21=262.83     
Cl29-Na10-Na9-Na24= 29.31     Cl29-Na10-Na9-Na25=204.69     Cl29-Na10-Na9-Cl33=259.95     Cl29-Na10-Na9-Cl36= 83.89     
Cl29-Na10-Na9-Cl37=355.00     Cl29-Na10-Na9-Cl38=172.84     Cl29-Na10-Na9-Cl40=261.22     Cl29-Na10-Na9-Cl44= 80.31     
Cl36-Na10-Na9-Na1=356.83      Cl36-Na10-Na9-Na5=306.00      Cl36-Na10-Na9-Na7= 55.43      Cl36-Na10-Na9-Na8=236.19      
Cl36-Na10-Na9-Na11=124.17     Cl36-Na10-Na9-Na15= 53.31     Cl36-Na10-Na9-Na16= 35.86     Cl36-Na10-Na9-Na20=235.36     
Cl36-Na10-Na9-Na21=178.93     Cl36-Na10-Na9-Na24=305.42     Cl36-Na10-Na9-Na25=120.79     Cl36-Na10-Na9-Cl33=176.06     
Cl36-Na10-Na9-Cl37=271.11     Cl36-Na10-Na9-Cl38= 88.95     Cl36-Na10-Na9-Cl40=177.32     Cl36-Na10-Na9-Cl44=356.42     
Cl40-Na10-Na9-Na1=179.51      Cl40-Na10-Na9-Na5=128.67      Cl40-Na10-Na9-Na7=238.10      Cl40-Na10-Na9-Na8= 58.87      
Cl40-Na10-Na9-Na11=306.85     Cl40-Na10-Na9-Na15=235.99     Cl40-Na10-Na9-Na16=218.54     Cl40-Na10-Na9-Na20= 58.04     
Cl40-Na10-Na9-Na21=  1.61     Cl40-Na10-Na9-Na24=128.10     Cl40-Na10-Na9-Na25=303.47     Cl40-Na10-Na9-Cl33=358.74     
Cl40-Na10-Na9-Cl36=182.68     Cl40-Na10-Na9-Cl37= 93.78     Cl40-Na10-Na9-Cl38=271.62     Cl40-Na10-Na9-Cl44=179.09     
Cl48-Na10-Na9-Na1=273.36      Cl48-Na10-Na9-Na5=222.53      Cl48-Na10-Na9-Na7=331.96      Cl48-Na10-Na9-Na8=152.72      
Cl48-Na10-Na9-Na11= 40.70     Cl48-Na10-Na9-Na15=329.84     Cl48-Na10-Na9-Na16=312.39     Cl48-Na10-Na9-Na20=151.89     
Cl48-Na10-Na9-Na21= 95.46     Cl48-Na10-Na9-Na24=221.95     Cl48-Na10-Na9-Na25= 37.32     Cl48-Na10-Na9-Cl33= 92.59     
Cl48-Na10-Na9-Cl36=276.53     Cl48-Na10-Na9-Cl37=187.63     Cl48-Na10-Na9-Cl38=  5.48     Cl48-Na10-Na9-Cl40= 93.85     
Cl48-Na10-Na9-Cl44=272.94     O99-Na10-Na9-Na1=  7.85       O99-Na10-Na9-Na5=317.02       O99-Na10-Na9-Na7= 66.45       
O99-Na10-Na9-Na8=247.21       O99-Na10-Na9-Na11=135.19      O99-Na10-Na9-Na15= 64.33      O99-Na10-Na9-Na16= 46.88      
O99-Na10-Na9-Na20=246.38      O99-Na10-Na9-Na21=189.95      O99-Na10-Na9-Na24=316.44      O99-Na10-Na9-Na25=131.81      
O99-Na10-Na9-Cl33=187.08      O99-Na10-Na9-Cl36= 11.02      O99-Na10-Na9-Cl37=282.12      O99-Na10-Na9-Cl38= 99.97      
O99-Na10-Na9-Cl40=188.34      O99-Na10-Na9-Cl44=  7.43      

========================================================================
 FINAL SINGLEPOINT CALCULATION ON OPTIMIZED GEOMETRY
========================================================================

 Ncao       : 464
 Nao        : 439
 Nshell     : 201
 Nel        : 328
 T(el)      :   300.0
 intcut     :    25.0
 scfconv/Eh :  0.100E-05
   qconv/e  :  0.100E-03
 intneglect :  0.100E-07
 broydamp   :      0.250
 iter      E             dE          RMSdq      gap      omega  full diag
   1   -197.1939317 -0.197194E+03  0.316E-04    2.56       0.0  T
   2   -197.1939317 -0.307296E-09  0.256E-04    2.56      37.8  T
   3   -197.1939317 -0.343249E-09  0.237E-04    2.56      40.7  T
speedup  1.00
cpu  time for SCC    0.14 s
wall time for SCC    0.14 s

   *** convergence criteria satisfied after 3 iterations ***

          eigenvalues
 #    :         152        153        154        155        156        157        158        159
 occ. :        2.000      2.000      2.000      2.000      2.000      2.000      2.000      2.000
 eps  :       -10.651    -10.513    -10.461    -10.438    -10.435    -10.404    -10.392    -10.354
 #    :         160        161        162        163        164        165        166        167
 occ. :        2.000      2.000      2.000      2.000      2.000      0.000      0.000      0.000
 eps  :       -10.341    -10.302    -10.293    -10.266    -10.249     -7.691     -6.930     -6.585
 #    :         168        169        170        171        172        173        174        175
 occ. :        0.000      0.000      0.000      0.000      0.000      0.000      0.000      0.000
 eps  :        -6.091     -4.934     -4.237     -3.558     -3.410     -3.060     -2.922     -1.719


   #   Z            q   n(s)   n(p)   n(d)      C6AA      α(0)
   1  11 Na     0.783  0.008  0.210  0.000    67.172    26.523
   2  11 Na     0.772  0.089  0.139  0.000    67.300    26.548
   3  11 Na     0.716  0.062  0.222  0.000    67.985    26.683
   4  11 Na     0.665  0.054  0.280  0.000    68.617    26.807
   5  11 Na     0.725  0.065  0.209  0.000    67.867    26.660
   6  11 Na     0.769  0.088  0.144  0.000    67.342    26.557
   7  11 Na     0.758  0.011  0.231  0.000    67.475    26.583
   8  11 Na     0.781  0.061  0.158  0.000    67.189    26.526
   9  11 Na     0.789  0.005  0.207  0.000    67.098    26.508
  10  11 Na     0.784  0.051  0.165  0.000    67.157    26.520
  11  11 Na     0.747  0.054  0.199  0.000    67.601    26.608
  12  11 Na     0.663  0.121  0.216  0.000    68.639    26.811
  13  11 Na     0.760  0.072  0.168  0.000    67.451    26.578
  14  11 Na     0.743  0.066  0.191  0.000    67.648    26.617
  15  11 Na     0.791  0.006  0.203  0.000    67.069    26.503
  16  11 Na     0.677  0.062  0.261  0.000    68.471    26.778
  17  11 Na     0.724  0.067  0.209  0.000    67.883    26.663
  18  11 Na     0.780  0.049  0.171  0.000    67.205    26.530
  19  11 Na     0.743  0.078  0.179  0.000    67.653    26.618
  20  11 Na     0.684  0.090  0.226  0.000    68.381    26.761
  21  11 Na     0.712  0.073  0.215  0.000    68.032    26.692
  22  11 Na     0.703  0.085  0.212  0.000    68.143    26.714
  23  11 Na     0.720  0.079  0.201  0.000    67.937    26.674
  24  11 Na     0.693  0.055  0.252  0.000    68.268    26.739
  25  11 Na     0.784  0.054  0.162  0.000    67.158    26.520
  26  17 Cl    -0.780  1.975  5.803  0.002   126.524    17.209
  27  17 Cl    -0.738  1.976  5.760  0.003   124.864    17.096
  28  17 Cl    -0.740  1.976  5.761  0.003   124.946    17.101
  29  17 Cl    -0.761  1.975  5.778  0.009   125.780    17.158
  30  17 Cl    -0.764  1.974  5.786  0.004   125.898    17.166
  31  17 Cl    -0.741  1.977  5.763  0.001   124.961    17.102
  32  17 Cl    -0.784  1.974  5.809  0.001   126.719    17.222
  33  17 Cl    -0.734  1.978  5.747  0.008   124.683    17.083
  34  17 Cl    -0.743  1.978  5.762  0.003   125.036    17.107
  35  17 Cl    -0.782  1.976  5.805  0.002   126.623    17.216
  36  17 Cl    -0.737  1.981  5.748  0.008   124.832    17.093
  37  17 Cl    -0.741  1.977  5.759  0.005   124.975    17.103
  38  17 Cl    -0.739  1.981  5.752  0.006   124.888    17.097
  39  17 Cl    -0.745  1.979  5.765  0.001   125.120    17.113
  40  17 Cl    -0.750  1.974  5.769  0.006   125.321    17.127
  41  17 Cl    -0.755  1.976  5.779  0.000   125.549    17.143
  42  17 Cl    -0.739  1.979  5.756  0.003   124.874    17.096
  43  17 Cl    -0.735  1.981  5.754  0.001   124.748    17.088
  44  17 Cl    -0.732  1.980  5.744  0.008   124.627    17.079
  45  17 Cl    -0.749  1.977  5.771  0.001   125.286    17.125
  46  17 Cl    -0.751  1.972  5.774  0.005   125.382    17.131
  47  17 Cl    -0.730  1.974  5.754  0.002   124.546    17.074
  48  17 Cl    -0.739  1.978  5.758  0.002   124.890    17.098
  49  17 Cl    -0.757  1.979  5.778  0.001   125.630    17.148
  50  17 Cl    -0.736  1.979  5.752  0.005   124.792    17.091
  51   8 O     -0.475  1.698  4.777  0.000    22.298     6.378
  52   1 H      0.336  0.664  0.000  0.000     0.618     1.233
  53   6 C      0.070  1.040  2.890  0.000    19.328     6.245
  54   1 H      0.025  0.975  0.000  0.000     2.662     2.552
  55   1 H      0.038  0.962  0.000  0.000     2.474     2.460
  56   6 C     -0.088  1.069  3.019  0.000    22.077     6.673
  57   1 H      0.044  0.956  0.000  0.000     2.393     2.419
  58   1 H      0.041  0.959  0.000  0.000     2.420     2.429
  59   6 C     -0.055  1.047  3.008  0.000    21.568     6.612
  60   1 H      0.033  0.967  0.000  0.000     2.547     2.496
  61   1 H      0.036  0.964  0.000  0.000     2.498     2.472
  62   6 C     -0.107  1.037  3.070  0.000    22.614     6.781
  63   1 H      0.039  0.961  0.000  0.000     2.457     2.451
  64   1 H      0.036  0.964  0.000  0.000     2.503     2.474
  65   1 H      0.037  0.963  0.000  0.000     2.490     2.468
  66   8 O     -0.446  1.693  4.753  0.000    21.709     6.293
  67   1 H      0.310  0.690  0.000  0.000     0.685     1.297
  68   6 C      0.078  1.037  2.886  0.000    19.451     6.310
  69   1 H      0.026  0.974  0.000  0.000     2.643     2.542
  70   1 H      0.024  0.976  0.000  0.000     2.668     2.554
  71   6 C     -0.090  1.065  3.025  0.000    22.166     6.695
  72   1 H      0.059  0.941  0.000  0.000     2.201     2.319
  73   1 H      0.057  0.943  0.000  0.000     2.238     2.339
  74   6 C     -0.060  1.048  3.012  0.000    21.661     6.626
  75   1 H      0.034  0.966  0.000  0.000     2.526     2.485
  76   1 H      0.033  0.967  0.000  0.000     2.546     2.495
  77   6 C     -0.116  1.043  3.073  0.000    22.780     6.806
  78   1 H      0.045  0.955  0.000  0.000     2.380     2.413
  79   1 H      0.038  0.962  0.000  0.000     2.478     2.461
  80   1 H      0.041  0.959  0.000  0.000     2.433     2.439
  81   8 O     -0.464  1.698  4.766  0.000    22.079     6.346
  82   1 H      0.319  0.681  0.000  0.000     0.654     1.264
  83   6 C      0.066  1.040  2.894  0.000    19.561     6.312
  84   1 H      0.028  0.972  0.000  0.000     2.610     2.526
  85   1 H      0.057  0.943  0.000  0.000     2.237     2.339
  86   6 C     -0.091  1.061  3.029  0.000    22.227     6.713
  87   1 H      0.072  0.928  0.000  0.000     2.068     2.249
  88   1 H      0.036  0.964  0.000  0.000     2.499     2.472
  89   6 C     -0.059  1.048  3.012  0.000    21.641     6.624
  90   1 H      0.031  0.969  0.000  0.000     2.570     2.507
  91   1 H      0.037  0.963  0.000  0.000     2.484     2.465
  92   6 C     -0.115  1.041  3.075  0.000    22.773     6.806
  93   1 H      0.058  0.942  0.000  0.000     2.222     2.331
  94   1 H      0.039  0.961  0.000  0.000     2.458     2.452
  95   1 H      0.041  0.959  0.000  0.000     2.438     2.442
  96   8 O     -0.614  1.716  4.898  0.000    25.440     6.812
  97   1 H      0.305  0.695  0.000  0.000     0.706     1.320
  98   1 H      0.334  0.666  0.000  0.000     0.619     1.232
  99   8 O     -0.630  1.720  4.910  0.000    25.825     6.864
 100   1 H      0.345  0.655  0.000  0.000     0.588     1.199
 101   1 H      0.322  0.678  0.000  0.000     0.658     1.274
 102   8 O     -0.622  1.718  4.904  0.000    25.625     6.837
 103   1 H      0.323  0.677  0.000  0.000     0.656     1.272
 104   1 H      0.349  0.651  0.000  0.000     0.577     1.187
 105   8 O     -0.605  1.722  4.882  0.000    25.206     6.781
 106   1 H      0.305  0.695  0.000  0.000     0.706     1.320
 107   1 H      0.327  0.673  0.000  0.000     0.630     1.240

 Mol. C6AA /au·bohr⁶  :     332040.782700
 Mol. C8AA /au·bohr⁸  :   18926469.020020
 Mol. α(0) /au        :       1299.188915

 
 Wiberg/Mayer (AO) data. WBOs > 0.1 written file <wbo>
 largest (>0.05) Wiberg bond orders for each atom
           total WBO             WBO to atom ...
     1  Na  0.424    Cl  41 0.083    Cl  31 0.075    Cl  36 0.072    Cl  34 0.064    Cl  49 0.055
     2  Na  0.430    Cl  39 0.129    Cl  48 0.105    O  105 0.105    Cl  47 0.082
     3  Na  0.511    Cl  42 0.138    Cl  34 0.118    Cl  46 0.081    Cl  31 0.063
     4  Na  0.609    Cl  42 0.120    Cl  28 0.117    Cl  45 0.108    Cl  34 0.099    Cl  44 0.088
     5  Na  0.497    Cl  49 0.149    Cl  29 0.139    Cl  36 0.090    Cl  37 0.052
     6  Na  0.428    Cl  34 0.123    Cl  45 0.118    O   51 0.099    Cl  49 0.076
     7  Na  0.487    Cl  39 0.131    Cl  47 0.111    Cl  31 0.082    Cl  48 0.060
     8  Na  0.400    Cl  29 0.125    O   81 0.090    Cl  37 0.080    Cl  26 0.053
     9  Na  0.408    Cl  40 0.146    Cl  36 0.123    Cl  38 0.085
    10  Na  0.407    Cl  48 0.137    Cl  29 0.093    O   99 0.075    Cl  40 0.059
    11  Na  0.481    Cl  30 0.169    Cl  35 0.105    Cl  33 0.084    Cl  38 0.054
    12  Na  0.585    Cl  27 0.189    Cl  28 0.170    Cl  45 0.169
    13  Na  0.446    Cl  41 0.151    Cl  47 0.138    O   99 0.065
    14  Na  0.469    Cl  35 0.129    Cl  32 0.110    Cl  50 0.107    O   66 0.075    Cl  43 0.059
    15  Na  0.384    Cl  38 0.138    Cl  44 0.104    Cl  50 0.078    Cl  31 0.053
    16  Na  0.579    Cl  33 0.196    Cl  27 0.116    Cl  50 0.107    Cl  44 0.078
    17  Na  0.516    Cl  46 0.149    Cl  43 0.134    Cl  39 0.103
    18  Na  0.422    Cl  35 0.136    Cl  43 0.083    Cl  39 0.074    O  102 0.058
    19  Na  0.473    Cl  32 0.162    Cl  42 0.103    Cl  43 0.080    O   96 0.072
    20  Na  0.572    Cl  26 0.200    Cl  37 0.114    Cl  33 0.110    Cl  27 0.098
    21  Na  0.528    Cl  26 0.141    Cl  30 0.138    Cl  40 0.095    Cl  33 0.054
    22  Na  0.540    Cl  28 0.160    Cl  32 0.135    Cl  50 0.118    Cl  42 0.088
    23  Na  0.511    Cl  46 0.162    Cl  41 0.121    Cl  47 0.080    Cl  31 0.069    Cl  34 0.056
    24  Na  0.554    Cl  37 0.148    Cl  49 0.141    Cl  27 0.086    Cl  45 0.067    Cl  44 0.064
    25  Na  0.412    Cl  48 0.114    O  102 0.080    Cl  30 0.074    Cl  40 0.073
    26  Cl  0.408    Na  20 0.200    Na  21 0.141    Na   8 0.053
    27  Cl  0.489    Na  12 0.189    Na  16 0.116    Na  20 0.098    Na  24 0.086
    28  Cl  0.484    Na  12 0.170    Na  22 0.160    Na   4 0.117
    29  Cl  0.447    Na   5 0.139    Na   8 0.125    Na  10 0.093
    30  Cl  0.433    Na  11 0.169    Na  21 0.138    Na  25 0.074
    31  Cl  0.469    Na   7 0.082    Na   1 0.075    Na  23 0.069    Na   3 0.063    Na  15 0.053
    32  Cl  0.406    Na  19 0.162    Na  22 0.135    Na  14 0.110
    33  Cl  0.481    Na  16 0.196    Na  20 0.110    Na  11 0.084    Na  21 0.054
    34  Cl  0.468    Na   6 0.123    Na   3 0.118    Na   4 0.099    Na   1 0.064    Na  23 0.056
    35  Cl  0.404    Na  18 0.136    Na  14 0.129    Na  11 0.105
    36  Cl  0.471    Na   9 0.123    Na   5 0.090    Na   1 0.072
    37  Cl  0.475    Na  24 0.148    Na  20 0.114    Na   8 0.080    Na   5 0.052
    38  Cl  0.464    Na  15 0.138    Na   9 0.085    Na  11 0.054
    39  Cl  0.468    Na   7 0.131    Na   2 0.129    Na  17 0.103    Na  18 0.074
    40  Cl  0.459    Na   9 0.146    Na  21 0.095    Na  25 0.073    Na  10 0.059
    41  Cl  0.457    Na  13 0.151    Na  23 0.121    Na   1 0.083
    42  Cl  0.476    Na   3 0.138    Na   4 0.120    Na  19 0.103    Na  22 0.088
    43  Cl  0.485    Na  17 0.134    Na  18 0.083    Na  19 0.080    Na  14 0.059
    44  Cl  0.493    Na  15 0.104    Na   4 0.088    Na  16 0.078    Na  24 0.064
    45  Cl  0.477    Na  12 0.169    Na   6 0.118    Na   4 0.108    Na  24 0.067
    46  Cl  0.464    Na  23 0.162    Na  17 0.149    Na   3 0.081
    47  Cl  0.504    Na  13 0.138    Na   7 0.111    Na   2 0.082    Na  23 0.080
    48  Cl  0.469    Na  10 0.137    Na  25 0.114    Na   2 0.105    Na   7 0.060
    49  Cl  0.439    Na   5 0.149    Na  24 0.141    Na   6 0.076    Na   1 0.055
    50  Cl  0.484    Na  22 0.118    Na  14 0.107    Na  16 0.107    Na  15 0.078
    51  O   1.996    C   53 0.996    H   52 0.843    Na   6 0.099
    52  H   0.886    O   51 0.843
    53  C   3.949    C   56 1.014    O   51 0.996    H   55 0.972    H   54 0.971
    54  H   0.998    C   53 0.971
    55  H   0.997    C   53 0.972
    56  C   3.994    C   53 1.014    C   59 1.008    H   57 0.977    H   58 0.974
    57  H   0.997    C   56 0.977
    58  H   0.998    C   56 0.974
    59  C   3.997    C   62 1.020    C   56 1.008    H   60 0.977    H   61 0.977
    60  H   0.999    C   59 0.977
    61  H   0.998    C   59 0.977
    62  C   3.996    C   59 1.020    H   64 0.987    H   65 0.987    H   63 0.986
    63  H   0.998    C   62 0.986
    64  H   0.998    C   62 0.987
    65  H   0.998    C   62 0.987
    66  O   2.015    C   68 0.987    H   67 0.892    Na  14 0.075
    67  H   0.903    O   66 0.892
    68  C   3.950    C   71 1.009    O   66 0.987    H   70 0.974    H   69 0.973
    69  H   0.998    C   68 0.973
    70  H   0.998    C   68 0.974
    71  C   3.991    C   74 1.009    C   68 1.009    H   72 0.971    H   73 0.970
    72  H   0.995    C   71 0.971
    73  H   0.994    C   71 0.970
    74  C   3.997    C   77 1.021    C   71 1.009    H   75 0.977    H   76 0.976
    75  H   0.998    C   74 0.977
    76  H   0.998    C   74 0.976
    77  C   3.990    C   74 1.021    H   79 0.987    H   80 0.984    H   78 0.983
    78  H   0.997    C   77 0.983
    79  H   0.998    C   77 0.987
    80  H   0.997    C   77 0.984
    81  O   2.013    C   83 0.990    H   82 0.874    Na   8 0.090
    82  H   0.898    O   81 0.874
    83  C   3.947    C   86 1.002    O   81 0.990    H   85 0.975    H   84 0.970
    84  H   0.998    C   83 0.970
    85  H   0.995    C   83 0.975
    86  C   3.990    C   89 1.009    C   83 1.002    H   88 0.976    H   87 0.963
    87  H   0.993    C   86 0.963
    88  H   0.998    C   86 0.976
    89  C   3.998    C   92 1.019    C   86 1.009    H   91 0.977    H   90 0.975
    90  H   0.996    C   89 0.975
    91  H   0.999    C   89 0.977
    92  C   3.996    C   89 1.019    H   94 0.985    H   95 0.980    H   93 0.968
    93  H   0.995    C   92 0.968
    94  H   0.998    C   92 0.985
    95  H   0.998    C   92 0.980
    96  O   1.899    H   97 0.909    H   98 0.847    Na  19 0.072
    97  H   0.907    O   96 0.909
    98  H   0.887    O   96 0.847
    99  O   1.889    H  101 0.896    H  100 0.843    Na  10 0.075    Na  13 0.065
   100  H   0.879    O   99 0.843
   101  H   0.896    O   99 0.896
   102  O   1.906    H  103 0.896    H  104 0.859    Na  25 0.080    Na  18 0.058
   103  H   0.895    O  102 0.896
   104  H   0.877    O  102 0.859
   105  O   1.895    H  106 0.908    H  107 0.867    Na   2 0.105
   106  H   0.907    O  105 0.908
   107  H   0.893    O  105 0.867
 MOs/occ written to file <molden.input>
 
molecular dipole:
                 x           y           z       tot (Debye)
 q only:        0.541       2.162      -7.525
   full:        1.963       1.340      -1.741       7.488
molecular quadrupole (traceless):
                xx          xy          yy          xz          yz          zz
 q only:      -22.182     -10.097      -0.486      38.381       2.979      22.668
  q+dip:      -32.363      -9.362      -1.499      29.734      -5.218      33.862
   full:      -31.832      -9.370      -1.131      29.670      -7.583      32.963

SCC energy    :    -197.1939317
rep           :       0.8821364
ES            :       1.9451157
AES           :      -0.0659393
AXC           :      -0.0021772
disp          :      -0.2122114
XB            :       0.0000000
fix           :       0.0000000
total E       :    -196.3022887
atomizationE  :      19.3196470    12123.26
(atE without considering molecular charge,
 total energy contains solvation terms)
H-L gap (eV)  :          2.5580
optimized geometry written to: xtbopt.xyz

           ------------------------------------------------- 
          |                Numerical Hessian                |
           ------------------------------------------------- 
step length          :   0.00500
SCC accuracy         :   0.25000
Hessian scale factor :   1.00000
frozen atoms in %    :   0.00000    0
RMS gradient         :   0.00018
estimated CPU  time      9.66 min
estimated wall time      9.68 min

writing file <hessian>.
 
 projected vibrational frequencies (cm-1)
eigval :       -0.00    -0.00    -0.00     0.00     0.00     0.00
eigval :       10.19    11.58    12.84    16.19    17.40    18.79
eigval :       21.51    22.58    23.79    29.39    31.25    33.11
eigval :       35.89    37.49    39.20    41.36    42.79    44.39
eigval :       45.97    46.34    47.76    50.25    51.53    53.65
eigval :       54.18    55.53    57.54    58.34    58.37    60.80
eigval :       61.97    62.59    63.60    64.67    65.66    66.81
eigval :       68.22    68.55    69.04    71.20    71.76    72.61
eigval :       73.01    74.75    75.69    76.70    77.69    79.80
eigval :       80.28    81.61    82.07    83.15    83.82    84.66
eigval :       85.34    86.35    87.20    88.04    89.70    90.60
eigval :       91.19    92.21    93.11    94.17    95.15    96.53
eigval :       96.60    98.21    99.97   101.70   102.44   103.80
eigval :      105.29   105.45   106.61   107.59   108.25   108.80
eigval :      109.91   110.36   112.49   113.55   114.71   115.22
eigval :      116.37   117.88   118.22   119.92   121.54   122.66
eigval :      123.15   124.07   124.90   126.09   126.29   128.48
eigval :      129.82   131.30   132.11   133.76   134.17   135.59
eigval :      137.17   137.89   138.93   139.30   139.92   140.59
eigval :      141.87   142.50   143.33   144.34   145.49   145.81
eigval :      147.67   149.71   150.30   152.06   153.83   154.50
eigval :      155.52   156.35   159.97   160.44   161.54   162.16
eigval :      163.67   166.04   166.30   168.23   168.49   169.60
eigval :      169.66   171.33   172.89   174.06   175.57   176.61
eigval :      177.50   178.74   180.50   181.68   183.88   185.09
eigval :      185.60   186.26   186.57   188.13   188.87   189.96
eigval :      190.35   192.67   192.90   194.91   196.17   196.73
eigval :      198.03   198.20   201.34   202.20   202.82   204.60
eigval :      206.02   207.26   208.31   210.04   210.72   214.15
eigval :      215.62   217.97   218.67   219.25   221.06   222.59
eigval :      224.19   226.85   227.07   231.56   234.14   236.61
eigval :      237.28   239.92   246.08   251.37   253.90   261.27
eigval :      279.99   285.72   288.68   313.48   336.34   351.36
eigval :      352.53   361.67   365.36   374.56   399.95   402.15
eigval :      414.90   438.75   446.39   455.35   477.17   487.19
eigval :      507.62   549.85   577.04   785.38   796.33   808.73
eigval :      839.10   841.05   847.19   894.82   942.95   943.66
eigval :      958.63   958.93   959.81   990.11  1039.20  1042.90
eigval :     1055.10  1084.15  1093.88  1103.39  1104.20  1112.22
eigval :     1126.06  1133.51  1134.83  1139.75  1162.79  1163.72
eigval :     1194.49  1218.13  1220.55  1225.32  1226.18  1238.65
eigval :     1266.71  1272.31  1275.27  1279.19  1281.47  1284.66
eigval :     1286.79  1314.05  1340.07  1350.62  1350.85  1355.71
eigval :     1364.78  1379.14  1381.95  1405.03  1405.41  1415.34
eigval :     1458.64  1463.20  1465.99  1473.75  1486.64  1487.81
eigval :     1490.68  1492.19  1492.75  1495.74  1495.75  1500.20
eigval :     1502.76  1503.44  1512.81  1537.89  1540.15  1542.54
eigval :     1545.23  2867.39  2881.64  2893.29  2903.91  2908.36
eigval :     2948.29  2960.20  2963.23  2966.77  2970.35  2978.75
eigval :     2979.14  2980.59  2982.37  2986.12  2987.02  2993.92
eigval :     2998.87  2999.98  3010.86  3015.72  3021.34  3028.65
eigval :     3031.77  3040.15  3041.80  3045.44  3267.18  3290.32
eigval :     3291.82  3382.58  3418.08  3518.38  3537.17  3582.36
eigval :     3584.50  3586.60  3638.85
 reduced masses (amu)
   1: 24.80   2: 25.62   3: 25.52   4: 25.22   5: 26.36   6: 26.24   7: 12.54   8: 12.05
   9: 13.55  10: 14.04  11: 13.26  12: 15.51  13: 17.48  14: 11.40  15: 24.37  16: 19.40
  17: 24.35  18: 27.44  19: 22.34  20: 21.95  21: 26.23  22: 15.14  23: 23.51  24: 18.04
  25: 25.12  26: 18.55  27: 19.61  28: 26.11  29: 23.67  30: 21.58  31: 26.92  32: 27.65
  33: 24.72  34: 26.51  35: 23.31  36: 26.54  37: 25.77  38: 23.98  39: 26.58  40: 24.55
  41: 24.61  42: 25.55  43: 24.42  44: 27.60  45: 26.28  46: 27.46  47: 25.42  48: 28.38
  49: 25.55  50: 28.44  51: 28.33  52: 30.16  53: 28.81  54: 28.77  55: 28.19  56: 27.97
  57: 28.25  58: 27.94  59: 28.33  60: 29.32  61: 27.19  62: 26.92  63: 28.52  64: 28.30
  65: 30.23  66: 29.81  67: 28.19  68: 28.13  69: 29.26  70: 27.98  71: 24.62  72: 28.81
  73: 28.70  74: 28.78  75: 28.81  76: 26.65  77: 29.14  78: 24.44  79: 20.74  80: 29.39
  81: 26.39  82: 22.33  83: 26.38  84: 27.75  85: 26.14  86: 27.30  87: 25.81  88: 27.53
  89: 28.68  90: 27.60  91: 28.08  92: 28.66  93: 25.64  94: 23.90  95: 24.42  96: 22.99
  97: 24.11  98: 24.20  99: 25.63 100: 23.06 101: 22.37 102: 25.14 103: 27.33 104: 25.75
 105: 22.08 106: 27.38 107: 24.65 108: 25.32 109: 26.20 110: 25.37 111: 27.00 112: 28.14
 113: 27.50 114: 25.98 115: 27.08 116: 27.12 117: 26.15 118: 26.84 119: 27.30 120: 25.94
 121: 24.57 122: 27.98 123: 26.32 124: 26.91 125: 27.28 126: 25.90 127: 24.74 128: 26.30
 129: 25.03 130: 27.70 131: 26.35 132: 26.37 133: 26.61 134: 26.70 135: 26.27 136: 27.21
 137: 27.91 138: 27.23 139: 27.05 140: 26.69 141: 26.94 142: 26.54 143: 27.25 144: 27.08
 145: 26.83 146: 27.00 147: 28.15 148: 26.73 149: 25.41 150: 27.12 151: 27.27 152: 26.62
 153: 27.24 154: 27.17 155: 25.82 156: 27.72 157: 25.80 158: 25.91 159: 26.62 160: 26.94
 161: 27.50 162: 28.05 163: 27.51 164: 26.87 165: 25.90 166: 26.17 167: 27.43 168: 27.31
 169: 26.90 170: 26.35 171: 23.50 172: 25.90 173: 23.05 174: 26.41 175: 21.31 176: 26.04
 177: 13.49 178: 25.73 179: 25.70 180: 22.99 181: 25.70 182: 25.22 183: 25.17 184: 23.18
 185: 23.90 186: 18.60 187:  2.90 188: 24.18 189: 16.23 190: 23.18 191:  1.96 192:  3.83
 193:  2.45 194:  6.57 195:  4.12 196:  6.30 197:  3.96 198:  7.00 199:  2.88 200:  2.92
 201:  4.01 202:  3.42 203:  9.92 204:  9.67 205:  3.04 206: 10.99 207: 10.77 208:  4.89
 209:  6.74 210:  2.78 211:  2.58 212:  2.15 213:  2.10 214:  1.72 215:  1.72 216:  2.75
 217:  8.14 218:  2.38 219:  2.33 220:  4.86 221:  5.55 222:  5.47 223:  2.38 224:  2.58
 225:  3.82 226:  8.17 227:  9.81 228: 10.06 229:  6.77 230:  8.83 231:  8.00 232: 10.28
 233:  6.86 234: 11.06 235:  7.32 236:  7.67 237:  7.19 238:  7.67 239:  5.12 240:  5.32
 241:  4.38 242:  3.69 243:  3.62 244:  4.28 245:  4.28 246:  2.96 247:  2.40 248:  1.91
 249:  1.62 250:  2.29 251:  2.45 252:  3.93 253:  3.89 254:  3.03 255:  4.24 256:  4.87
 257:  4.95 258:  4.98 259:  3.73 260:  5.07 261:  4.90 262:  3.20 263:  3.32 264:  3.19
 265:  1.92 266:  1.88 267:  1.98 268:  1.82 269:  1.53 270:  1.84 271:  1.87 272:  1.94
 273:  1.63 274:  1.87 275:  1.87 276:  1.55 277:  1.65 278:  1.54 279:  1.58 280:  1.97
 281:  1.98 282:  2.00 283:  2.01 284:  1.91 285:  1.97 286:  1.74 287:  1.50 288:  1.44
 289:  1.92 290:  1.85 291:  1.55 292:  1.94 293:  1.98 294:  1.49 295:  1.63 296:  1.49
 297:  1.79 298:  1.67 299:  1.68 300:  1.87 301:  1.82 302:  1.57 303:  1.80 304:  1.71
 305:  1.88 306:  1.96 307:  1.68 308:  1.55 309:  1.52 310:  1.66 311:  1.91 312:  1.91
 313:  1.91 314:  1.89 315:  1.90 316:  1.87 317:  1.88 318:  1.82 319:  1.82 320:  1.82
 321:  1.82
 IR intensities (amu)
   1:  0.42   2:  0.53   3:  0.56   4:  0.46   5:  0.56   6:  0.58   7:  0.26   8:  0.26
   9:  0.24  10:  0.41  11:  0.45  12:  0.13  13:  0.10  14:  0.04  15:  0.21  16:  0.15
  17:  0.10  18:  0.17  19:  0.15  20:  0.24  21:  0.13  22:  0.08  23:  0.12  24:  0.35
  25:  0.12  26:  0.13  27:  0.26  28:  0.20  29:  0.16  30:  0.29  31:  0.08  32:  0.23
  33:  0.11  34:  0.29  35:  0.28  36:  0.30  37:  0.31  38:  0.11  39:  0.21  40:  0.18
  41:  0.40  42:  0.30  43:  0.16  44:  0.23  45:  0.17  46:  0.14  47:  0.35  48:  0.10
  49:  0.26  50:  0.12  51:  0.23  52:  0.15  53:  0.17  54:  0.35  55:  0.15  56:  0.26
  57:  0.25  58:  0.07  59:  0.37  60:  0.10  61:  0.14  62:  0.26  63:  0.10  64:  0.35
  65:  0.17  66:  0.39  67:  0.27  68:  0.17  69:  0.30  70:  0.37  71:  0.35  72:  0.15
  73:  0.27  74:  0.27  75:  0.52  76:  0.39  77:  0.21  78:  0.18  79:  0.15  80:  0.12
  81:  0.31  82:  0.18  83:  0.19  84:  0.32  85:  0.20  86:  0.22  87:  0.30  88:  0.19
  89:  0.22  90:  0.21  91:  0.46  92:  0.21  93:  0.19  94:  0.36  95:  0.23  96:  0.20
  97:  0.46  98:  0.52  99:  0.68 100:  0.59 101:  0.31 102:  0.55 103:  0.46 104:  0.28
 105:  0.52 106:  0.59 107:  0.90 108:  0.70 109:  0.57 110:  0.43 111:  0.36 112:  0.33
 113:  0.86 114:  0.43 115:  0.43 116:  0.32 117:  0.56 118:  0.72 119:  0.49 120:  0.32
 121:  0.39 122:  0.74 123:  0.68 124:  0.53 125:  0.61 126:  0.27 127:  0.44 128:  0.55
 129:  1.19 130:  0.98 131:  0.72 132:  0.87 133:  0.68 134:  0.87 135:  0.31 136:  1.01
 137:  0.69 138:  0.44 139:  0.46 140:  0.59 141:  1.00 142:  0.88 143:  0.58 144:  0.88
 145:  1.26 146:  0.51 147:  0.24 148:  0.74 149:  0.52 150:  0.49 151:  0.59 152:  0.44
 153:  0.95 154:  0.75 155:  0.53 156:  0.88 157:  0.46 158:  0.40 159:  0.77 160:  1.12
 161:  1.12 162:  1.03 163:  0.97 164:  0.55 165:  1.31 166:  1.21 167:  0.31 168:  0.84
 169:  1.27 170:  1.08 171:  1.47 172:  1.76 173:  1.64 174:  0.59 175:  1.28 176:  0.89
 177:  0.85 178:  1.42 179:  0.59 180:  1.93 181:  2.01 182:  1.91 183:  1.17 184:  0.81
 185:  0.95 186:  1.20 187:  0.11 188:  1.53 189:  0.76 190:  1.25 191:  0.07 192:  0.73
 193:  0.48 194:  0.34 195:  0.69 196:  0.13 197:  0.51 198:  0.19 199:  0.36 200:  0.81
 201:  0.55 202:  0.94 203:  0.18 204:  0.21 205:  0.75 206:  0.40 207:  0.45 208:  0.73
 209:  0.17 210:  0.76 211:  0.61 212:  0.77 213:  0.72 214:  0.03 215:  0.13 216:  0.14
 217:  0.27 218:  0.11 219:  0.09 220:  0.15 221:  0.17 222:  0.20 223:  0.06 224:  0.08
 225:  0.09 226:  0.46 227:  0.38 228:  0.33 229:  0.51 230:  0.78 231:  0.60 232:  0.70
 233:  0.63 234:  0.88 235:  0.41 236:  0.47 237:  0.26 238:  0.52 239:  0.31 240:  0.27
 241:  0.20 242:  0.32 243:  0.36 244:  0.10 245:  0.09 246:  0.27 247:  0.05 248:  0.05
 249:  0.03 250:  0.10 251:  0.06 252:  0.42 253:  0.41 254:  0.29 255:  0.11 256:  0.16
 257:  0.23 258:  0.21 259:  0.38 260:  0.20 261:  0.22 262:  0.05 263:  0.10 264:  0.05
 265:  0.07 266:  0.03 267:  0.07 268:  0.03 269:  0.06 270:  0.13 271:  0.04 272:  0.04
 273:  0.02 274:  0.12 275:  0.06 276:  0.03 277:  0.03 278:  0.03 279:  0.04 280:  0.56
 281:  0.52 282:  0.39 283:  0.56 284:  0.35 285:  0.32 286:  0.35 287:  0.23 288:  0.28
 289:  0.26 290:  0.17 291:  0.25 292:  0.13 293:  0.34 294:  0.22 295:  0.09 296:  0.09
 297:  0.19 298:  0.24 299:  0.31 300:  0.37 301:  0.13 302:  0.27 303:  0.33 304:  0.34
 305:  0.25 306:  0.27 307:  0.24 308:  0.15 309:  0.20 310:  0.22 311:  0.66 312:  0.40
 313:  0.77 314:  0.43 315:  0.36 316:  0.32 317:  0.28 318:  0.35 319:  0.38 320:  0.39
 321:  0.27
 Raman intensities (amu)
   1:  0.00   2:  0.00   3:  0.00   4:  0.00   5:  0.00   6:  0.00   7:  0.00   8:  0.00
   9:  0.00  10:  0.00  11:  0.00  12:  0.00  13:  0.00  14:  0.00  15:  0.00  16:  0.00
  17:  0.00  18:  0.00  19:  0.00  20:  0.00  21:  0.00  22:  0.00  23:  0.00  24:  0.00
  25:  0.00  26:  0.00  27:  0.00  28:  0.00  29:  0.00  30:  0.00  31:  0.00  32:  0.00
  33:  0.00  34:  0.00  35:  0.00  36:  0.00  37:  0.00  38:  0.00  39:  0.00  40:  0.00
  41:  0.00  42:  0.00  43:  0.00  44:  0.00  45:  0.00  46:  0.00  47:  0.00  48:  0.00
  49:  0.00  50:  0.00  51:  0.00  52:  0.00  53:  0.00  54:  0.00  55:  0.00  56:  0.00
  57:  0.00  58:  0.00  59:  0.00  60:  0.00  61:  0.00  62:  0.00  63:  0.00  64:  0.00
  65:  0.00  66:  0.00  67:  0.00  68:  0.00  69:  0.00  70:  0.00  71:  0.00  72:  0.00
  73:  0.00  74:  0.00  75:  0.00  76:  0.00  77:  0.00  78:  0.00  79:  0.00  80:  0.00
  81:  0.00  82:  0.00  83:  0.00  84:  0.00  85:  0.00  86:  0.00  87:  0.00  88:  0.00
  89:  0.00  90:  0.00  91:  0.00  92:  0.00  93:  0.00  94:  0.00  95:  0.00  96:  0.00
  97:  0.00  98:  0.00  99:  0.00 100:  0.00 101:  0.00 102:  0.00 103:  0.00 104:  0.00
 105:  0.00 106:  0.00 107:  0.00 108:  0.00 109:  0.00 110:  0.00 111:  0.00 112:  0.00
 113:  0.00 114:  0.00 115:  0.00 116:  0.00 117:  0.00 118:  0.00 119:  0.00 120:  0.00
 121:  0.00 122:  0.00 123:  0.00 124:  0.00 125:  0.00 126:  0.00 127:  0.00 128:  0.00
 129:  0.00 130:  0.00 131:  0.00 132:  0.00 133:  0.00 134:  0.00 135:  0.00 136:  0.00
 137:  0.00 138:  0.00 139:  0.00 140:  0.00 141:  0.00 142:  0.00 143:  0.00 144:  0.00
 145:  0.00 146:  0.00 147:  0.00 148:  0.00 149:  0.00 150:  0.00 151:  0.00 152:  0.00
 153:  0.00 154:  0.00 155:  0.00 156:  0.00 157:  0.00 158:  0.00 159:  0.00 160:  0.00
 161:  0.00 162:  0.00 163:  0.00 164:  0.00 165:  0.00 166:  0.00 167:  0.00 168:  0.00
 169:  0.00 170:  0.00 171:  0.00 172:  0.00 173:  0.00 174:  0.00 175:  0.00 176:  0.00
 177:  0.00 178:  0.00 179:  0.00 180:  0.00 181:  0.00 182:  0.00 183:  0.00 184:  0.00
 185:  0.00 186:  0.00 187:  0.00 188:  0.00 189:  0.00 190:  0.00 191:  0.00 192:  0.00
 193:  0.00 194:  0.00 195:  0.00 196:  0.00 197:  0.00 198:  0.00 199:  0.00 200:  0.00
 201:  0.00 202:  0.00 203:  0.00 204:  0.00 205:  0.00 206:  0.00 207:  0.00 208:  0.00
 209:  0.00 210:  0.00 211:  0.00 212:  0.00 213:  0.00 214:  0.00 215:  0.00 216:  0.00
 217:  0.00 218:  0.00 219:  0.00 220:  0.00 221:  0.00 222:  0.00 223:  0.00 224:  0.00
 225:  0.00 226:  0.00 227:  0.00 228:  0.00 229:  0.00 230:  0.00 231:  0.00 232:  0.00
 233:  0.00 234:  0.00 235:  0.00 236:  0.00 237:  0.00 238:  0.00 239:  0.00 240:  0.00
 241:  0.00 242:  0.00 243:  0.00 244:  0.00 245:  0.00 246:  0.00 247:  0.00 248:  0.00
 249:  0.00 250:  0.00 251:  0.00 252:  0.00 253:  0.00 254:  0.00 255:  0.00 256:  0.00
 257:  0.00 258:  0.00 259:  0.00 260:  0.00 261:  0.00 262:  0.00 263:  0.00 264:  0.00
 265:  0.00 266:  0.00 267:  0.00 268:  0.00 269:  0.00 270:  0.00 271:  0.00 272:  0.00
 273:  0.00 274:  0.00 275:  0.00 276:  0.00 277:  0.00 278:  0.00 279:  0.00 280:  0.00
 281:  0.00 282:  0.00 283:  0.00 284:  0.00 285:  0.00 286:  0.00 287:  0.00 288:  0.00
 289:  0.00 290:  0.00 291:  0.00 292:  0.00 293:  0.00 294:  0.00 295:  0.00 296:  0.00
 297:  0.00 298:  0.00 299:  0.00 300:  0.00 301:  0.00 302:  0.00 303:  0.00 304:  0.00
 305:  0.00 306:  0.00 307:  0.00 308:  0.00 309:  0.00 310:  0.00 311:  0.00 312:  0.00
 313:  0.00 314:  0.00 315:  0.00 316:  0.00 317:  0.00 318:  0.00 319:  0.00 320:  0.00
 321:  0.00
 output can be read by thermo (or use thermo option).
 writing <g98.out> molden fake output.
 recommended (thermochemical) frequency scaling factor: 1.0
                    ==================
                    thermo calculation
                    ==================
Nvib :  315 Nimag : 0  symmetry :   C1  rot number :  1  scale factor : 1.00 sthr :  50.
omega= 10.19     Gvib=    -2.377     Grot=    -1.528     Gused=    -1.529
omega= 11.58     Gvib=    -2.302     Grot=    -1.490     Gused=    -1.492
omega= 12.84     Gvib=    -2.240     Grot=    -1.459     Gused=    -1.463
omega= 16.19     Gvib=    -2.103     Grot=    -1.391     Gused=    -1.398
omega= 17.40     Gvib=    -2.060     Grot=    -1.369     Gused=    -1.379
omega= 18.79     Gvib=    -2.015     Grot=    -1.347     Gused=    -1.360
omega= 21.51     Gvib=    -1.935     Grot=    -1.306     Gused=    -1.327
omega= 22.58     Gvib=    -1.906     Grot=    -1.292     Gused=    -1.317
omega= 23.79     Gvib=    -1.875     Grot=    -1.277     Gused=    -1.306
omega= 29.39     Gvib=    -1.750     Grot=    -1.214     Gused=    -1.271
omega= 31.25     Gvib=    -1.714     Grot=    -1.196     Gused=    -1.264
omega= 33.11     Gvib=    -1.680     Grot=    -1.179     Gused=    -1.259
omega= 35.89     Gvib=    -1.632     Grot=    -1.155     Gused=    -1.255
omega= 37.49     Gvib=    -1.606     Grot=    -1.142     Gused=    -1.253
omega= 39.20     Gvib=    -1.580     Grot=    -1.129     Gused=    -1.252
omega= 41.36     Gvib=    -1.548     Grot=    -1.113     Gused=    -1.252
omega= 42.79     Gvib=    -1.528     Grot=    -1.103     Gused=    -1.251
omega= 44.39     Gvib=    -1.507     Grot=    -1.092     Gused=    -1.251
omega= 45.97     Gvib=    -1.486     Grot=    -1.081     Gused=    -1.250
omega= 46.34     Gvib=    -1.481     Grot=    -1.079     Gused=    -1.250
omega= 47.76     Gvib=    -1.463     Grot=    -1.070     Gused=    -1.249
omega= 50.25     Gvib=    -1.433     Grot=    -1.055     Gused=    -1.246
omega= 51.53     Gvib=    -1.419     Grot=    -1.048     Gused=    -1.244
omega= 53.65     Gvib=    -1.395     Grot=    -1.036     Gused=    -1.240
omega= 54.18     Gvib=    -1.389     Grot=    -1.033     Gused=    -1.239
omega= 55.53     Gvib=    -1.375     Grot=    -1.026     Gused=    -1.236
omega= 57.54     Gvib=    -1.354     Grot=    -1.015     Gused=    -1.231
omega= 58.34     Gvib=    -1.345     Grot=    -1.011     Gused=    -1.228
omega= 58.37     Gvib=    -1.345     Grot=    -1.011     Gused=    -1.228
omega= 60.80     Gvib=    -1.321     Grot=    -0.999     Gused=    -1.220
omega= 61.97     Gvib=    -1.310     Grot=    -0.993     Gused=    -1.216
omega= 62.59     Gvib=    -1.304     Grot=    -0.990     Gused=    -1.213
omega= 63.60     Gvib=    -1.295     Grot=    -0.985     Gused=    -1.209
omega= 64.67     Gvib=    -1.285     Grot=    -0.980     Gused=    -1.205
omega= 65.66     Gvib=    -1.276     Grot=    -0.976     Gused=    -1.200
omega= 66.81     Gvib=    -1.266     Grot=    -0.971     Gused=    -1.195
omega= 68.22     Gvib=    -1.253     Grot=    -0.965     Gused=    -1.189
omega= 68.55     Gvib=    -1.251     Grot=    -0.963     Gused=    -1.187
omega= 69.04     Gvib=    -1.247     Grot=    -0.961     Gused=    -1.185
omega= 71.20     Gvib=    -1.228     Grot=    -0.952     Gused=    -1.174
omega= 71.76     Gvib=    -1.224     Grot=    -0.950     Gused=    -1.172
omega= 72.61     Gvib=    -1.217     Grot=    -0.946     Gused=    -1.167
omega= 73.01     Gvib=    -1.214     Grot=    -0.944     Gused=    -1.165
omega= 74.75     Gvib=    -1.200     Grot=    -0.937     Gused=    -1.156
omega= 75.69     Gvib=    -1.193     Grot=    -0.934     Gused=    -1.151
omega= 76.70     Gvib=    -1.185     Grot=    -0.930     Gused=    -1.146
omega= 77.69     Gvib=    -1.177     Grot=    -0.926     Gused=    -1.140
omega= 79.80     Gvib=    -1.162     Grot=    -0.918     Gused=    -1.129
omega= 80.28     Gvib=    -1.158     Grot=    -0.916     Gused=    -1.126
omega= 81.61     Gvib=    -1.148     Grot=    -0.911     Gused=    -1.119
omega= 82.07     Gvib=    -1.145     Grot=    -0.910     Gused=    -1.117
omega= 83.15     Gvib=    -1.137     Grot=    -0.906     Gused=    -1.111
omega= 83.82     Gvib=    -1.133     Grot=    -0.904     Gused=    -1.107
omega= 84.66     Gvib=    -1.127     Grot=    -0.901     Gused=    -1.102
omega= 85.34     Gvib=    -1.122     Grot=    -0.898     Gused=    -1.099
omega= 86.35     Gvib=    -1.115     Grot=    -0.895     Gused=    -1.093
omega= 87.20     Gvib=    -1.110     Grot=    -0.892     Gused=    -1.088
omega= 88.04     Gvib=    -1.104     Grot=    -0.889     Gused=    -1.084
omega= 89.70     Gvib=    -1.093     Grot=    -0.883     Gused=    -1.075
omega= 90.60     Gvib=    -1.087     Grot=    -0.880     Gused=    -1.070
omega= 91.19     Gvib=    -1.084     Grot=    -0.879     Gused=    -1.067
omega= 92.21     Gvib=    -1.077     Grot=    -0.875     Gused=    -1.061
omega= 93.11     Gvib=    -1.071     Grot=    -0.872     Gused=    -1.056
omega= 94.17     Gvib=    -1.065     Grot=    -0.869     Gused=    -1.050
omega= 95.15     Gvib=    -1.059     Grot=    -0.866     Gused=    -1.045
omega= 96.53     Gvib=    -1.050     Grot=    -0.862     Gused=    -1.038
omega= 96.60     Gvib=    -1.050     Grot=    -0.861     Gused=    -1.037
omega= 98.21     Gvib=    -1.040     Grot=    -0.857     Gused=    -1.029
omega= 99.97     Gvib=    -1.030     Grot=    -0.851     Gused=    -1.020
omega=101.70     Gvib=    -1.020     Grot=    -0.846     Gused=    -1.011
omega=102.44     Gvib=    -1.016     Grot=    -0.844     Gused=    -1.007
omega=103.80     Gvib=    -1.008     Grot=    -0.840     Gused=    -1.000
omega=105.29     Gvib=    -1.000     Grot=    -0.836     Gused=    -0.992
omega=105.45     Gvib=    -0.999     Grot=    -0.836     Gused=    -0.991
omega=106.61     Gvib=    -0.993     Grot=    -0.832     Gused=    -0.985
omega=107.59     Gvib=    -0.987     Grot=    -0.830     Gused=    -0.980
omega=108.25     Gvib=    -0.984     Grot=    -0.828     Gused=    -0.977
omega=108.80     Gvib=    -0.981     Grot=    -0.826     Gused=    -0.974
omega=109.91     Gvib=    -0.975     Grot=    -0.823     Gused=    -0.969
omega=110.36     Gvib=    -0.973     Grot=    -0.822     Gused=    -0.967
omega=112.49     Gvib=    -0.962     Grot=    -0.816     Gused=    -0.956
omega=113.55     Gvib=    -0.956     Grot=    -0.814     Gused=    -0.951
omega=114.71     Gvib=    -0.950     Grot=    -0.811     Gused=    -0.946
omega=115.22     Gvib=    -0.948     Grot=    -0.809     Gused=    -0.943
omega=116.37     Gvib=    -0.942     Grot=    -0.806     Gused=    -0.938
omega=117.88     Gvib=    -0.935     Grot=    -0.803     Gused=    -0.931
omega=118.22     Gvib=    -0.933     Grot=    -0.802     Gused=    -0.929
omega=119.92     Gvib=    -0.925     Grot=    -0.797     Gused=    -0.921
omega=121.54     Gvib=    -0.917     Grot=    -0.793     Gused=    -0.914
omega=122.66     Gvib=    -0.912     Grot=    -0.791     Gused=    -0.909
omega=123.15     Gvib=    -0.910     Grot=    -0.790     Gused=    -0.906
omega=124.07     Gvib=    -0.905     Grot=    -0.787     Gused=    -0.902
omega=124.90     Gvib=    -0.901     Grot=    -0.785     Gused=    -0.898
omega=126.09     Gvib=    -0.896     Grot=    -0.783     Gused=    -0.893
omega=126.29     Gvib=    -0.895     Grot=    -0.782     Gused=    -0.892
omega=128.48     Gvib=    -0.885     Grot=    -0.777     Gused=    -0.883
omega=129.82     Gvib=    -0.879     Grot=    -0.774     Gused=    -0.877
omega=131.30     Gvib=    -0.873     Grot=    -0.771     Gused=    -0.871
omega=132.11     Gvib=    -0.869     Grot=    -0.769     Gused=    -0.867
omega=133.76     Gvib=    -0.862     Grot=    -0.765     Gused=    -0.860
omega=134.17     Gvib=    -0.860     Grot=    -0.764     Gused=    -0.858
omega=135.59     Gvib=    -0.854     Grot=    -0.761     Gused=    -0.853
omega=137.17     Gvib=    -0.848     Grot=    -0.758     Gused=    -0.846
omega=137.89     Gvib=    -0.845     Grot=    -0.756     Gused=    -0.843
omega=138.93     Gvib=    -0.840     Grot=    -0.754     Gused=    -0.839
omega=139.30     Gvib=    -0.839     Grot=    -0.753     Gused=    -0.837
omega=139.92     Gvib=    -0.836     Grot=    -0.752     Gused=    -0.835
omega=140.59     Gvib=    -0.834     Grot=    -0.750     Gused=    -0.832
omega=141.87     Gvib=    -0.828     Grot=    -0.748     Gused=    -0.827
omega=142.50     Gvib=    -0.826     Grot=    -0.746     Gused=    -0.825
omega=143.33     Gvib=    -0.823     Grot=    -0.745     Gused=    -0.821
omega=144.34     Gvib=    -0.819     Grot=    -0.743     Gused=    -0.818
omega=145.49     Gvib=    -0.814     Grot=    -0.740     Gused=    -0.813
omega=145.81     Gvib=    -0.813     Grot=    -0.740     Gused=    -0.812
omega=147.67     Gvib=    -0.806     Grot=    -0.736     Gused=    -0.805
omega=149.71     Gvib=    -0.798     Grot=    -0.732     Gused=    -0.797
omega=150.30     Gvib=    -0.796     Grot=    -0.731     Gused=    -0.795
omega=152.06     Gvib=    -0.789     Grot=    -0.727     Gused=    -0.788
omega=153.83     Gvib=    -0.782     Grot=    -0.724     Gused=    -0.782
omega=154.50     Gvib=    -0.780     Grot=    -0.722     Gused=    -0.779
omega=155.52     Gvib=    -0.776     Grot=    -0.720     Gused=    -0.776
omega=156.35     Gvib=    -0.773     Grot=    -0.719     Gused=    -0.773
omega=159.97     Gvib=    -0.760     Grot=    -0.712     Gused=    -0.760
omega=160.44     Gvib=    -0.759     Grot=    -0.711     Gused=    -0.758
omega=161.54     Gvib=    -0.755     Grot=    -0.709     Gused=    -0.754
omega=162.16     Gvib=    -0.753     Grot=    -0.708     Gused=    -0.752
omega=163.67     Gvib=    -0.747     Grot=    -0.705     Gused=    -0.747
omega=166.04     Gvib=    -0.739     Grot=    -0.701     Gused=    -0.739
omega=166.30     Gvib=    -0.739     Grot=    -0.701     Gused=    -0.738
omega=168.23     Gvib=    -0.732     Grot=    -0.697     Gused=    -0.732
omega=168.49     Gvib=    -0.731     Grot=    -0.697     Gused=    -0.731
omega=169.60     Gvib=    -0.728     Grot=    -0.695     Gused=    -0.727
omega=169.66     Gvib=    -0.727     Grot=    -0.695     Gused=    -0.727
omega=171.33     Gvib=    -0.722     Grot=    -0.692     Gused=    -0.722
omega=172.89     Gvib=    -0.717     Grot=    -0.689     Gused=    -0.717
omega=174.06     Gvib=    -0.713     Grot=    -0.687     Gused=    -0.713
omega=175.57     Gvib=    -0.708     Grot=    -0.684     Gused=    -0.708
omega=176.61     Gvib=    -0.705     Grot=    -0.683     Gused=    -0.705
omega=177.50     Gvib=    -0.702     Grot=    -0.681     Gused=    -0.702
omega=178.74     Gvib=    -0.698     Grot=    -0.679     Gused=    -0.698
omega=180.50     Gvib=    -0.693     Grot=    -0.676     Gused=    -0.693
omega=181.68     Gvib=    -0.689     Grot=    -0.674     Gused=    -0.689
omega=183.88     Gvib=    -0.682     Grot=    -0.671     Gused=    -0.682
omega=185.09     Gvib=    -0.679     Grot=    -0.669     Gused=    -0.679
omega=185.60     Gvib=    -0.677     Grot=    -0.668     Gused=    -0.677
omega=186.26     Gvib=    -0.675     Grot=    -0.667     Gused=    -0.675
omega=186.57     Gvib=    -0.674     Grot=    -0.666     Gused=    -0.674
omega=188.13     Gvib=    -0.670     Grot=    -0.664     Gused=    -0.670
omega=188.87     Gvib=    -0.668     Grot=    -0.663     Gused=    -0.668
omega=189.96     Gvib=    -0.664     Grot=    -0.661     Gused=    -0.664
omega=190.35     Gvib=    -0.663     Grot=    -0.661     Gused=    -0.663
omega=192.67     Gvib=    -0.657     Grot=    -0.657     Gused=    -0.657
omega=192.90     Gvib=    -0.656     Grot=    -0.657     Gused=    -0.656
omega=194.91     Gvib=    -0.650     Grot=    -0.654     Gused=    -0.650
omega=196.17     Gvib=    -0.647     Grot=    -0.652     Gused=    -0.647
omega=196.73     Gvib=    -0.645     Grot=    -0.651     Gused=    -0.645
omega=198.03     Gvib=    -0.641     Grot=    -0.649     Gused=    -0.641
omega=198.20     Gvib=    -0.641     Grot=    -0.649     Gused=    -0.641
omega=201.34     Gvib=    -0.632     Grot=    -0.644     Gused=    -0.632
omega=202.20     Gvib=    -0.630     Grot=    -0.643     Gused=    -0.630
omega=202.82     Gvib=    -0.628     Grot=    -0.642     Gused=    -0.628
omega=204.60     Gvib=    -0.624     Grot=    -0.639     Gused=    -0.624
omega=206.02     Gvib=    -0.620     Grot=    -0.637     Gused=    -0.620
omega=207.26     Gvib=    -0.617     Grot=    -0.635     Gused=    -0.617
omega=208.31     Gvib=    -0.614     Grot=    -0.634     Gused=    -0.614
omega=210.04     Gvib=    -0.609     Grot=    -0.631     Gused=    -0.609
omega=210.72     Gvib=    -0.607     Grot=    -0.630     Gused=    -0.608
omega=214.15     Gvib=    -0.599     Grot=    -0.626     Gused=    -0.599
omega=215.62     Gvib=    -0.595     Grot=    -0.624     Gused=    -0.595
omega=217.97     Gvib=    -0.589     Grot=    -0.620     Gused=    -0.589
omega=218.67     Gvib=    -0.587     Grot=    -0.619     Gused=    -0.588
omega=219.25     Gvib=    -0.586     Grot=    -0.619     Gused=    -0.586
omega=221.06     Gvib=    -0.582     Grot=    -0.616     Gused=    -0.582
omega=222.59     Gvib=    -0.578     Grot=    -0.614     Gused=    -0.578
omega=224.19     Gvib=    -0.574     Grot=    -0.612     Gused=    -0.574
omega=226.85     Gvib=    -0.568     Grot=    -0.609     Gused=    -0.568
omega=227.07     Gvib=    -0.567     Grot=    -0.608     Gused=    -0.567
omega=231.56     Gvib=    -0.557     Grot=    -0.602     Gused=    -0.557
omega=234.14     Gvib=    -0.551     Grot=    -0.599     Gused=    -0.551
omega=236.61     Gvib=    -0.545     Grot=    -0.596     Gused=    -0.545
omega=237.28     Gvib=    -0.544     Grot=    -0.595     Gused=    -0.544
omega=239.92     Gvib=    -0.538     Grot=    -0.592     Gused=    -0.538
omega=246.08     Gvib=    -0.524     Grot=    -0.584     Gused=    -0.524
omega=251.37     Gvib=    -0.513     Grot=    -0.578     Gused=    -0.513
omega=253.90     Gvib=    -0.508     Grot=    -0.575     Gused=    -0.508
omega=261.27     Gvib=    -0.493     Grot=    -0.567     Gused=    -0.493
omega=279.99     Gvib=    -0.457     Grot=    -0.546     Gused=    -0.457
omega=285.72     Gvib=    -0.447     Grot=    -0.540     Gused=    -0.447
omega=288.68     Gvib=    -0.442     Grot=    -0.537     Gused=    -0.442
 
   temp. (K)  partition function   enthalpy   heat capacity  entropy
                                   cal/mol     cal/K/mol   cal/K/mol   J/K/mol
 298.15  VIB  0.329E+78            85528.457    401.934    597.629
         ROT  0.430E+09              888.752      2.981     42.485
         INT  0.141E+87            86417.210    404.915    640.114
         TR   0.712E+29             1481.254      4.968     48.237
         TOT                       87898.4636   409.8827   688.3509  2880.0491
                     Eh         kcal/mol          kJ/mol 
ZPVE            0.541359         339.708         1421.33    
H(0)-H(T)+PV    0.140075         87.8985         367.766    
H(T)            0.681434         427.606         1789.10    
T*S             0.327058         205.232         858.687    
G(T)            0.354376         222.374         930.411    
   -195.94791260  <=== TOTAL FREE ENERGY in Eh incl. el.,ZPVE,RRHO,solv. parts
 
 normal mode %tage of torsion character
   1:  0.00   2:  0.00   3:  0.00   4:  0.00   5:  0.00   6:  0.00   7:  0.31   8:  0.34
   9:  0.41  10:  0.98  11:  0.56  12:  0.68  13:  0.55  14:  0.31  15:  0.81  16:  0.70
  17:  0.54  18:  0.38  19:  0.67  20:  0.47  21:  0.61  22:  0.46  23:  0.55  24:  0.59
  25:  0.65  26:  0.81  27:  0.70  28:  0.92  29:  0.72  30:  0.46  31:  0.94  32:  0.80
  33:  0.76  34:  0.86  35:  0.87  36:  0.87  37:  0.67  38:  0.86  39:  0.80  40:  0.74
  41:  0.88  42:  0.93  43:  0.93  44:  0.93  45:  0.50  46:  0.91  47:  0.74  48:  0.73
  49:  0.63  50:  0.84  51:  0.50  52:  0.90  53:  0.86  54:  0.65  55:  0.74  56:  0.69
  57:  0.71  58:  0.83  59:  0.91  60:  0.81  61:  0.88  62:  0.93  63:  0.81  64:  0.54
  65:  0.67  66:  0.63  67:  0.88  68:  0.81  69:  0.90  70:  0.57  71:  0.82  72:  0.68
  73:  0.80  74:  0.78  75:  0.25  76:  0.77  77:  0.89  78:  0.84  79:  0.74  80:  0.88
  81:  0.52  82:  0.71  83:  0.80  84:  0.70  85:  0.79  86:  0.80  87:  0.80  88:  0.78
  89:  0.82  90:  0.74  91:  0.59  92:  0.67  93:  0.82  94:  0.67  95:  0.86  96:  0.67
  97:  0.95  98:  0.76  99:  0.96 100:  0.88 101:  0.80 102:  0.93 103:  0.81 104:  0.96
 105:  0.87 106:  0.97 107:  0.85 108:  0.90 109:  0.91 110:  0.85 111:  0.96 112:  0.79
 113:  0.88 114:  0.92 115:  0.92 116:  0.60 117:  0.70 118:  0.89 119:  0.93 120:  0.77
 121:  0.63 122:  0.91 123:  0.81 124:  0.93 125:  0.92 126:  0.78 127:  0.96 128:  0.92
 129:  0.73 130:  0.87 131:  0.94 132:  0.86 133:  0.70 134:  0.45 135:  0.91 136:  0.76
 137:  0.73 138:  0.53 139:  0.76 140:  0.91 141:  0.79 142:  0.43 143:  0.54 144:  0.83
 145:  0.95 146:  0.94 147:  0.62 148:  0.68 149:  0.94 150:  0.84 151:  0.46 152:  0.17
 153:  0.37 154:  0.96 155:  0.64 156:  0.97 157:  0.91 158:  0.93 159:  0.84 160:  0.86
 161:  0.80 162:  0.88 163:  0.58 164:  0.49 165:  0.77 166:  0.35 167:  0.71 168:  0.82
 169:  0.92 170:  0.61 171:  0.76 172:  0.59 173:  0.82 174:  0.74 175:  0.67 176:  0.42
 177:  0.94 178:  0.24 179:  0.77 180:  0.74 181:  0.75 182:  0.31 183:  0.61 184:  0.33
 185:  0.39 186:  0.24 187:  0.85 188:  0.22 189:  0.08 190:  0.29 191:  0.89 192:  0.84
 193:  0.11 194:  0.29 195:  0.74 196:  0.65 197:  0.00 198:  0.48 199:  0.72 200:  0.17
 201:  0.51 202:  0.28 203:  0.08 204:  0.08 205:  0.95 206:  0.05 207:  0.11 208:  0.66
 209:  0.54 210:  0.22 211:  0.18 212:  0.89 213:  0.72 214:  0.50 215:  0.50 216:  0.53
 217:  0.18 218:  0.51 219:  0.50 220:  0.41 221:  0.09 222:  0.12 223:  0.51 224:  0.46
 225:  0.32 226:  0.20 227:  0.05 228:  0.05 229:  0.10 230:  0.04 231:  0.10 232:  0.02
 233:  0.14 234:  0.04 235:  0.31 236:  0.06 237:  0.06 238:  0.14 239:  0.44 240:  0.37
 241:  0.34 242:  0.05 243:  0.20 244:  0.42 245:  0.43 246:  0.17 247:  0.19 248:  0.12
 249:  0.08 250:  0.19 251:  0.20 252:  0.05 253:  0.12 254:  0.09 255:  0.08 256:  0.10
 257:  0.07 258:  0.08 259:  0.21 260:  0.09 261:  0.15 262:  0.00 263:  0.00 264:  0.00
 265:  0.64 266:  0.67 267:  0.56 268:  0.66 269:  0.88 270:  0.63 271:  0.61 272:  0.65
 273:  0.73 274:  0.59 275:  0.59 276:  0.94 277:  0.82 278:  0.93 279:  0.89 280:  0.62
 281:  0.09 282:  0.05 283:  0.02 284:  0.20 285:  0.30 286:  0.11 287:  0.06 288:  0.01
 289:  0.25 290:  0.17 291:  0.06 292:  0.23 293:  0.07 294:  0.01 295:  0.08 296:  0.02
 297:  0.06 298:  0.13 299:  0.04 300:  0.11 301:  0.11 302:  0.02 303:  0.03 304:  0.03
 305:  0.04 306:  0.05 307:  0.02 308:  0.01 309:  0.01 310:  0.02 311:  0.01 312:  0.01
 313:  0.01 314:  0.07 315:  0.01 316:  0.14 317:  0.00 318:  0.00 319:  0.01 320:  0.00
 321:  0.00
 recommended # of modes for mode following         199
 
 Pipek-Mezey localization of normal modes
 number of localized modes          204
 frequency thrshold           500.000000000000     
 number of groups                    76
 atom-group assingment :   
  1  2  3  4  5  6  7  8  9 10 11 12 13 14 15 16 17 18 19 20 21 22 23 24 25 26 27 28 29 30
 31 32 33 34 35 36 37 38 39 40 41 42 43 44 45 46 47 48 49 50 51 52 51 51 51 51 51 53 54 54
 54 55 55 55 55 56 57 58 58 58 59 60 59 61 61 61 62 62 62 62 63 64 65 65 65 66 66 66 67 67
 67 68 68 68 68 69 69 70 71 72 71 73 73 74 75 75 76
 pop matrix done.
 initialization of trafo matrix to unity
iteration     50  convergence  0.65783311D-01
iteration    100  convergence  0.14132637D-05

 converged in    113 iterations, threshold :   0.99995199D-06
eig.   :       -0.00    -0.00    -0.00     0.00     0.00     0.00
eig.   :       54.38    66.63    68.18    68.66    73.72    82.71
eig.   :       89.15    89.66    90.76    91.22    93.22    93.31
eig.   :       93.48    93.50    94.34    95.07    95.08    95.28
eig.   :       96.80    97.48    99.22    99.32    99.55    99.64
eig.   :       99.80   101.45   101.63   101.86   102.07   102.09
eig.   :      104.16   104.90   105.18   106.79   108.15   108.78
eig.   :      108.97   109.52   109.84   110.59   110.76   110.89
eig.   :      111.85   111.92   112.20   114.86   114.89   115.17
eig.   :      116.35   117.39   118.39   119.10   120.41   120.52
eig.   :      121.92   122.68   123.28   123.97   123.97   124.05
eig.   :      124.07   124.53   126.20   126.35   126.39   126.64
eig.   :      127.81   127.84   127.97   127.98   128.50   129.12
eig.   :      130.56   130.61   130.94   131.09   131.09   131.28
eig.   :      131.33   131.41   131.95   131.96   132.08   132.87
eig.   :      132.98   133.52   133.87   134.04   134.20   134.75
eig.   :      134.85   136.32   136.96   137.03   139.40   139.87
eig.   :      141.25   141.27   141.58   144.28   144.36   144.55
eig.   :      145.05   145.84   146.34   146.62   147.71   148.63
eig.   :      149.77   150.09   151.20   151.26   151.75   151.87
eig.   :      153.26   153.33   153.38   154.37   154.55   155.42
eig.   :      155.45   155.66   155.84   156.46   157.66   157.95
eig.   :      158.19   158.24   159.08   160.88   160.91   161.58
eig.   :      162.25   163.04   163.23   163.77   164.11   165.21
eig.   :      165.43   165.71   166.90   167.04   167.21   167.34
eig.   :      167.42   168.27   168.54   169.16   170.23   170.35
eig.   :      170.49   171.26   171.73   172.37   173.50   175.26
eig.   :      175.85   175.92   176.92   177.02   179.70   180.99
eig.   :      181.61   181.76   182.14   185.01   186.01   187.27
eig.   :      193.17   194.19   196.49   197.85   198.49   199.34
eig.   :      201.79   203.65   203.76   204.29   207.33   215.52
eig.   :      223.26   226.97   236.05   240.81   243.57   249.76
eig.   :      254.31   255.17   257.50   261.59   275.17   276.42
eig.   :      299.02   299.12   314.59   316.65   323.53   329.02
eig.   :      366.90   393.93   399.42   452.15   457.54   534.13
eig.   :      507.62   549.85   577.04   785.38   796.33   808.73
eig.   :      839.10   841.05   847.19   894.82   942.95   943.66
eig.   :      958.63   958.93   959.81   990.11  1039.20  1042.90
eig.   :     1055.10  1084.15  1093.88  1103.39  1104.20  1112.22
eig.   :     1126.06  1133.51  1134.83  1139.75  1162.79  1163.72
eig.   :     1194.49  1218.13  1220.55  1225.32  1226.18  1238.65
eig.   :     1266.71  1272.31  1275.27  1279.19  1281.47  1284.66
eig.   :     1286.79  1314.05  1340.07  1350.62  1350.85  1355.71
eig.   :     1364.78  1379.14  1381.95  1405.03  1405.41  1415.34
eig.   :     1458.64  1463.20  1465.99  1473.75  1486.64  1487.81
eig.   :     1490.68  1492.19  1492.75  1495.74  1495.75  1500.20
eig.   :     1502.76  1503.44  1512.81  1537.89  1540.15  1542.54
eig.   :     1545.23  2867.39  2881.64  2893.29  2903.91  2908.36
eig.   :     2948.29  2960.20  2963.23  2966.77  2970.35  2978.75
eig.   :     2979.14  2980.59  2982.37  2986.12  2987.02  2993.92
eig.   :     2998.87  2999.98  3010.86  3015.72  3021.34  3028.65
eig.   :     3031.77  3040.15  3041.80  3045.44  3267.18  3290.32
eig.   :     3291.82  3382.58  3418.08  3518.38  3537.17  3582.36
eig.   :     3584.50  3586.60  3638.85
written to xtb_localmodes and g98l.out
 
 normal mode %tage of torsion character
   1:  0.00   2:  0.00   3:  0.00   4:  0.00   5:  0.00   6:  0.00   7:  0.41   8:  0.98
   9:  0.37  10:  0.45  11:  0.76  12:  0.76  13:  0.76  14:  0.71  15:  0.02  16:  0.14
  17:  0.65  18:  0.03  19:  0.24  20:  0.23  21:  0.19  22:  0.32  23:  0.19  24:  0.15
  25:  0.49  26:  0.17  27:  0.14  28:  0.81  29:  0.50  30:  0.00  31:  0.11  32:  0.38
  33:  0.56  34:  0.02  35:  0.01  36:  0.65  37:  0.10  38:  0.01  39:  0.00  40:  0.14
  41:  0.25  42:  0.12  43:  0.70  44:  0.00  45:  0.08  46:  0.60  47:  0.26  48:  0.60
  49:  0.01  50:  0.60  51:  0.43  52:  0.03  53:  0.30  54:  0.48  55:  0.03  56:  0.25
  57:  0.83  58:  0.09  59:  0.37  60:  0.19  61:  0.76  62:  0.82  63:  0.55  64:  0.84
  65:  0.63  66:  0.06  67:  0.97  68:  0.89  69:  0.60  70:  0.82  71:  0.18  72:  0.13
  73:  0.09  74:  0.33  75:  0.36  76:  0.02  77:  0.00  78:  0.02  79:  0.57  80:  1.00
  81:  0.00  82:  0.41  83:  0.23  84:  0.47  85:  0.93  86:  0.36  87:  0.72  88:  0.36
  89:  0.13  90:  0.61  91:  0.23  92:  0.01  93:  0.03  94:  0.21  95:  0.13  96:  0.42
  97:  0.82  98:  0.98  99:  0.02 100:  0.89 101:  0.61 102:  0.09 103:  0.82 104:  0.05
 105:  0.06 106:  0.19 107:  0.03 108:  0.65 109:  0.12 110:  0.24 111:  0.38 112:  0.27
 113:  0.16 114:  0.12 115:  0.01 116:  0.49 117:  0.15 118:  0.84 119:  0.38 120:  0.11
 121:  0.67 122:  0.52 123:  0.99 124:  0.03 125:  0.93 126:  0.25 127:  0.22 128:  0.05
 129:  0.97 130:  0.05 131:  0.44 132:  0.16 133:  0.90 134:  0.13 135:  0.27 136:  0.01
 137:  0.23 138:  0.11 139:  0.50 140:  0.18 141:  0.09 142:  0.10 143:  0.04 144:  0.54
 145:  0.02 146:  0.06 147:  0.07 148:  0.99 149:  0.06 150:  0.99 151:  0.02 152:  0.10
 153:  0.60 154:  0.37 155:  0.01 156:  0.23 157:  0.06 158:  0.01 159:  0.09 160:  0.01
 161:  0.06 162:  0.13 163:  0.53 164:  0.91 165:  0.55 166:  0.97 167:  0.02 168:  0.90
 169:  0.08 170:  0.77 171:  0.89 172:  0.34 173:  0.15 174:  0.30 175:  0.07 176:  0.95
 177:  0.17 178:  0.20 179:  0.20 180:  0.01 181:  0.42 182:  0.16 183:  0.04 184:  0.18
 185:  0.74 186:  0.26 187:  0.28 188:  0.91 189:  0.44 190:  0.87 191:  0.16 192:  0.69
 193:  0.54 194:  0.19 195:  0.99 196:  0.15 197:  0.93 198:  0.16 199:  0.03 200:  0.18
 201:  0.05 202:  0.92 203:  0.02 204:  0.01 205:  0.05 206:  0.86 207:  0.75 208:  0.81
 209:  0.40 210:  0.67 211:  0.18 212:  0.89 213:  0.72 214:  0.50 215:  0.50 216:  0.53
 217:  0.18 218:  0.51 219:  0.50 220:  0.41 221:  0.09 222:  0.12 223:  0.51 224:  0.46
 225:  0.32 226:  0.20 227:  0.05 228:  0.05 229:  0.10 230:  0.04 231:  0.10 232:  0.02
 233:  0.14 234:  0.04 235:  0.31 236:  0.06 237:  0.06 238:  0.14 239:  0.44 240:  0.37
 241:  0.34 242:  0.05 243:  0.20 244:  0.42 245:  0.43 246:  0.17 247:  0.19 248:  0.12
 249:  0.08 250:  0.19 251:  0.20 252:  0.05 253:  0.12 254:  0.09 255:  0.08 256:  0.10
 257:  0.07 258:  0.08 259:  0.21 260:  0.09 261:  0.15 262:  0.00 263:  0.00 264:  0.00
 265:  0.64 266:  0.67 267:  0.56 268:  0.66 269:  0.88 270:  0.63 271:  0.61 272:  0.65
 273:  0.73 274:  0.59 275:  0.59 276:  0.94 277:  0.82 278:  0.93 279:  0.89 280:  0.62
 281:  0.09 282:  0.05 283:  0.02 284:  0.20 285:  0.30 286:  0.11 287:  0.06 288:  0.01
 289:  0.25 290:  0.17 291:  0.06 292:  0.23 293:  0.07 294:  0.01 295:  0.08 296:  0.02
 297:  0.06 298:  0.13 299:  0.04 300:  0.11 301:  0.11 302:  0.02 303:  0.03 304:  0.03
 305:  0.04 306:  0.05 307:  0.02 308:  0.01 309:  0.01 310:  0.02 311:  0.01 312:  0.01
 313:  0.01 314:  0.07 315:  0.01 316:  0.14 317:  0.00 318:  0.00 319:  0.01 320:  0.00
 321:  0.00
 recommended # of modes for mode following         203

------------------------------------------------------------------------
 * finished run on 2020/05/27 at 16:17:58.429     
------------------------------------------------------------------------
 total:
 * wall-time:     0 d,  0 h, 11 min, 57.109 sec
 *  cpu-time:     0 d,  0 h, 11 min, 56.144 sec
 * ratio c/w:     0.999 speedup
 SCF:
 * wall-time:     0 d,  0 h,  0 min,  6.699 sec
 *  cpu-time:     0 d,  0 h,  0 min,  6.645 sec
 * ratio c/w:     0.992 speedup
 ANC optimizer:
 * wall-time:     0 d,  0 h,  0 min,  5.692 sec
 *  cpu-time:     0 d,  0 h,  0 min,  5.634 sec
 * ratio c/w:     0.990 speedup
 numerical hessian:
 * wall-time:     0 d,  0 h, 11 min, 44.685 sec
 *  cpu-time:     0 d,  0 h, 11 min, 43.834 sec
 * ratio c/w:     0.999 speedup

normal termination of xtb
