# Supplementary material for: Heterogeneous Nucleation of Butanol on NaCl: A Computational Study of Temperature, Humidity, Seed Charge, and Seed Size Effects
Source: J Phys Chem A. 2021 Mar 31;125(14):3025–36. doi: 10.1021/acs.jpca.0c10972 (PMC8054243; doi:10.1021/acs.jpca.0c10972)
Supplement: Supplementary file 2 — jp0c10972_si_002.zip [file jp0c10972_si_002.zip › ALL CLUSTERS/low_level_calc/big seed/1Seed3BuOH4W.xyz]

   107
       -196.30228871  Gyration_radius:  5.83416982107
 Na          2.38959856666248   -0.48863225168962    0.13953423568434
Na         -1.23883225914058    1.91121312905935   -4.67673428731897
Na          2.68008494466557    3.25498502040639    1.18262398804530
Na          2.40056747902844    0.63637247569918    3.51956768750763
Na          1.72563273940413   -3.68843610725368   -0.86163401262030
Na          4.99459739140328   -1.17291477957886    1.80234110279172
Na         -0.48735718658605    0.82254808285200   -1.79587645804551
Na         -1.50404759231746   -5.09990125692740   -0.68877243839606
Na         -1.05466218123805   -1.77769928696002    0.55686879134635
Na         -0.99274800192168   -2.59449540516995   -3.05615802369276
Na         -3.93271568442023    0.29823908126596    1.90119005335879
Na          1.78585809246799   -1.84127097931659    5.64578481555993
Na          1.79999596708405   -0.70257219226868   -3.45086499495381
Na         -2.89883609450527    3.83384392528447    2.79862522291998
Na         -0.43911550524820    1.56838978613221    1.69932659805255
Na         -1.05526516193267   -0.88293441144386    4.03937099272447
Na          0.30415110361900    3.84795967807060   -1.43059863369798
Na         -3.11172786180568    2.79651770128839   -0.50755419503366
Na          0.17185034095444    5.07257826390519    2.58567819171314
Na         -1.60293674753873   -4.23878238121439    2.92812507646468
Na         -4.19485050986745   -3.13648726719466    0.74489552579968
Na         -0.44428379403194    2.54750126647459    5.06474703407979
Na          3.22619489885521    2.08662514135562   -1.81801038440213
Na          1.77698099434779   -3.00742866632607    2.60670886901466
Na         -3.52857938806195   -0.51911109129155   -1.72487136574693
Cl         -3.19038552291541   -5.34669952880821    1.30781023811560
Cl          0.08602946767115   -3.29683334178052    4.60206816447881
Cl          0.66554678886955    0.34290182652746    5.63635756789867
Cl          0.28549899484582   -4.70707616168941   -2.64154905582615
Cl         -5.28586172642957   -0.99948373664363    0.09172315731589
Cl          1.22996270881123    1.73194470219084   -0.25739883501523
Cl         -1.30893594277584    4.81511527561644    4.52887182255517
Cl         -2.74998512841801   -1.97703402346807    2.51705033258261
Cl          4.01877038651258    1.14856430443914    1.49280363873178
Cl         -4.66956205332551    2.67825570680988    1.39274131701046
Cl          0.59022775857248   -1.46759698483970   -1.41821136568378
Cl          0.08812266236386   -4.10827143949732    1.01246396885655
Cl         -2.07513577870593    0.51236351526103    0.06122572129102
Cl         -1.80378647822503    3.11285580026071   -2.62509058411993
Cl         -2.62541465113886   -2.84707156990969   -1.24917372220644
Cl          3.84094797673219   -0.32432846280889   -2.10459798267567
Cl          1.31815450399479    2.90144270442562    3.21264335025291
Cl         -1.09300092640768    3.94693356106946    0.74840350373144
Cl          0.69847057898481   -0.71672025864411    2.14785029202946
Cl          3.65186003467653   -1.61733878343447    3.99419888196637
Cl          2.76343566536762    4.53984348463570   -1.07110913717094
Cl          1.27182666072035    1.77067514069208   -3.63761522297159
Cl         -1.75698460154945   -0.33909117908616   -3.75844088064311
Cl          3.40169358250922   -2.80038335920341    0.67804233682904
Cl         -2.17142514421524    1.41056788134407    3.56200846685431
O           6.01630417097007   -1.00365999961639    0.02129470519004
H           5.56515120683217   -0.76711269968318   -0.80932005880431
C           6.77365017388577   -2.16569215531083   -0.23047978421851
H           7.63525483563064   -1.92450660925823   -0.86992028073557
H           6.16404931650789   -2.92057046684731   -0.74284670723923
C           7.27228076739464   -2.73146124818738    1.08879648365024
H           7.78758046660890   -1.93661527641016    1.63102593219357
H           6.41650629451037   -3.06052131239020    1.68110052033753
C           8.21305509046367   -3.91334474275439    0.89581003539544
H           9.08195808131089   -3.59267678705664    0.31680634595569
H           7.69823932970635   -4.68993749265293    0.32569072291574
C           8.67359727667510   -4.48493026651449    2.22980926331584
H           7.82019063805422   -4.82740211953381    2.81115738678812
H           9.34275713385277   -5.32757908931780    2.07538426258638
H           9.20136150249229   -3.72848967555166    2.80675260444374
O          -3.84137521240025    5.59862170220836    1.98219893100613
H          -4.76140290822428    5.39881009113763    1.78068286425062
C          -3.62555305654795    6.97671715903889    1.74515415865127
H          -4.13968935287251    7.57753281540887    2.50741383221986
H          -4.01224470271085    7.25970331789035    0.75769199118960
C          -2.12956042298534    7.24199166098621    1.80291118113759
H          -1.77076775250041    6.92038572727624    2.77941195607240
H          -1.65251415444694    6.64200235260110    1.02829650647064
C          -1.75797207417497    8.70188894277305    1.59646243244234
H          -2.20770429019114    9.30864639276652    2.38484243743029
H          -2.15166894595521    9.04809650916737    0.63830630190980
C          -0.24617057154936    8.87870197818850    1.61724510424893
H           0.20666067119743    8.30936001622694    0.80776807672981
H           0.02285767492404    9.92387771250174    1.49286231600800
H           0.15711313397192    8.53131264963227    2.56707633074632
O          -2.76387811383682   -6.35023662668056   -1.70759867710820
H          -3.53786996999853   -6.42531897304062   -1.13744368671185
C          -3.20575905620320   -6.56266092145946   -3.03126258671639
H          -3.66553470099976   -7.55516322586610   -3.12662434695583
H          -2.30189475139918   -6.54520591566227   -3.64176683254667
C          -4.17491281411309   -5.48708797036475   -3.52303064537574
H          -3.86094497188306   -4.52761202752767   -3.11003386246863
H          -4.09518647554880   -5.42349061723584   -4.60882193827379
C          -5.63809207289812   -5.74068498814540   -3.16041380615604
H          -5.95048908054811   -6.70356422178674   -3.57315340100191
H          -6.24126106238790   -4.96566616834724   -3.63761180920610
C          -5.91919976449908   -5.72025338360955   -1.66227434372068
H          -5.50654497839740   -4.81795319411042   -1.20973632031992
H          -6.99175466884819   -5.72471474120551   -1.48480156135703
H          -5.50673158466933   -6.59518445435330   -1.16512682886787
O           1.89256546241079    5.84999591933725    1.56497647636646
H           2.48619773035214    6.56215537496191    1.82497524234313
H           2.08100717055034    5.72644950767014    0.61392741180602
O           1.10191356783902   -2.41471454693881   -4.52588151418831
H           1.18527134437179   -3.28244494544161   -4.08577137182237
H           1.03723041851821   -2.63736060192857   -5.46064101395186
O          -4.64862182231230    1.42994169471828   -1.75293792954602
H          -5.24378521572320    1.88741037780299   -2.35544992601395
H          -5.22686988441318    1.11708618252309   -1.03599727344154
O          -0.03476260422070    2.49479058792050   -6.28196306139948
H           0.26154471775686    2.81922509947845   -7.13577713417745
H           0.76679447451054    2.45947115407453   -5.73653447695560
