# Supplementary material for: Heterogeneous Nucleation of Butanol on NaCl: A Computational Study of Temperature, Humidity, Seed Charge, and Seed Size Effects
Source: J Phys Chem A. 2021 Mar 31;125(14):3025–36. doi: 10.1021/acs.jpca.0c10972 (PMC8054243; doi:10.1021/acs.jpca.0c10972)
Supplement: Supplementary file 2 — jp0c10972_si_002.zip [file jp0c10972_si_002.zip › ALL CLUSTERS/low_level_calc/big seed/1Seed3BuOH5W.log]

      -----------------------------------------------------------      
     |                   =====================                   |     
     |                           x T B                           |     
     |                   =====================                   |     
     |                         S. Grimme                         |     
     |          Mulliken Center for Theoretical Chemistry        |     
     |                    University of Bonn                     |     
     |                 Version 6.0.1 (SAW181210)                 |     
      -----------------------------------------------------------      

   This program is distributed in the hope that it will be useful,
   but WITHOUT ANY WARRANTY; without even the implied warranty of
   MERCHANTABILITY or FITNESS FOR A PARTICULAR PURPOSE.
   
   FOR NON-COMMERCIAL, ACADEMIA USE ONLY.
   
   Cite this work as:
   S. Grimme, C. Bannwarth, P. Shushkov, J. Comput. Theory Chem., 2017,
   13, 1989-2009.
   C. Bannwarth, S. Ehlert and S. Grimme., ChemRxiv, 2018, preprint.
   http://doi.org/10.26434/chemrxiv.7246238.v1
   
   for sTDA-xTB:
   S. Grimme and C. Bannwarth, J. Chem. Phys., 2016, 145, 054103.
   
   in the mass-spec context:
   V. Asgeirsson, C. Bauer and S. Grimme, Chem. Sci., 2017, 8, 4879.
   
   if GBSA is used:
   P. Shushkov, F. März and S. Grimme, unpublished.
   
   for ANC optimizer:
   S. Grimme, unpublished.
   Rational Function algorithm used in ANCopt:
   F. Eckert, P. Pulay, H.-J. Werner, J. Comput. Chem., 1997, 18, 1473.
   
   with help from (in alphabetical order)
   C. Bannwarth, F. Bohle, G. Brandenburg, E. Caldeweyher, M. Checinski,
   S. Dohm, S. Ehlert, S. Ehrlich, F. März, H. Neugebauer, J. Pisarek,
   P. Pracht, P. Shushkov, and S. Spicher.
   
 * started run on 2020/05/27 at 16:06:16.513     
========================================================================
 # omp threads = 1
========================================================================
number of atoms            : 110
number of electrons        : 336
charge                     : 0
spin                       : .0
first test random number   : .8898

########################################################################
# WARNING! Please study the warnings concerning your input carefully
#  - the use of '-ohess' is discouraged, please use '--ohess' next time
########################################################################

           ------------------------------------------------- 
          |                 G F N 2 - x T B                 |
          | Geometry, Frequencies, Noncovalent interactions |
          |            JCTC 2018 parametrisation            |
           ------------------------------------------------- 
      method parameters     
 k(s)        :  1.8500
 k(p)        :  2.2300
 k(d)        :  2.2300
 k(f)        :  2.0000
 kEN (H0ij)  : -2.0000
 D4 a1       :  0.5200
 D4 a2       :  5.0000
 D4 s6       :  1.0000
 D4 s8       :  2.7000
 D4 s9       :  5.0000
 alphaj      :  2.0000


            Z     q(EN)     CN     RAES       Cart. coordinates
     1  Na  1.0    0.42    7.94    5.00    -0.04532     6.75502    -2.53517
     2  Na  1.0    0.34    5.07    5.00   -10.46061     2.70460   -11.60135
     3  Na  1.0    0.29    6.67    5.00   -12.79351    -4.62791     1.03392
     4  Na  1.0    0.32    5.21    5.00    -7.47028    -5.93160   -12.87827
     5  Na  1.0    0.16   11.90    5.00    -1.42859    -0.71252    -5.19032
     6  Na  1.0    0.18    9.33    5.00    -4.61357    -0.42333   -11.23467
     7  Na  1.0    0.33    9.10    5.00    -8.99239     6.36887    -1.14119
     8  Na  1.0    0.34    8.41    5.00    -0.88957    -7.18322    -1.58381
     9  Na  1.0    0.28    8.41    5.00   -12.81445     0.99743    -2.63036
    10  Na  1.0    0.26    8.24    5.00    -9.82387     1.40573     3.33356
    11  Na  1.0    0.18   11.44    5.00    -7.37046     2.98898    -5.98210
    12  Na  1.0    0.36    6.22    5.00     4.30716    -3.45557    -3.99334
    13  Na  1.0    0.23   11.91    5.00    -3.88834     2.64616     0.17876
    14  Na  1.0    0.29    7.08    5.00    -1.92472     5.19419    -8.85798
    15  Na  1.0    0.45    7.46    5.00     1.43815    -5.42152     4.34189
    16  Na  1.0    0.36    6.19    5.00    -5.24713     6.92190     4.54781
    17  Na  1.0    0.43    7.28    5.00    -0.35993     2.34453     5.96911
    18  Na  1.0    0.27    6.85    5.00   -10.17184    -8.20658    -4.18021
    19  Na  1.0    0.30    6.85    5.00    -7.11068    -8.03407     1.61832
    20  Na  1.0    0.32    6.91    5.00    -4.55507    -2.70271     5.49449
    21  Na  1.0    0.14   11.87    5.00    -7.03524    -2.72070    -2.08364
    22  Na  1.0    0.18    9.22    5.00   -10.45815    -2.71884    -8.02274
    23  Na  1.0    0.33    6.66    5.00     3.70869     2.44898    -7.46686
    24  Na  1.0    0.29    6.64    5.00     1.35486    -3.62849   -10.24907
    25  Na  1.0    0.19    9.20    5.00    -4.38029    -6.27922    -7.46214
    26  Cl  7.0   -0.12    4.06    5.00    -2.86526    -6.74827     3.15669
    27  Cl  7.0   -0.12    4.85    5.00     0.04502    -5.22189    -5.83473
    28  Cl  7.0   -0.21    2.95    4.88   -14.11802    -0.12333     1.75021
    29  Cl  7.0   -0.09    5.61    5.00    -2.98991     3.56217    -4.51645
    30  Cl  7.0   -0.14    4.89    5.00    -0.28096     0.84074    -9.84248
    31  Cl  7.0   -0.16    3.83    5.00   -11.96315     2.10446    -7.24160
    32  Cl  7.0   -0.05    6.07    5.00    -8.21872     1.74105    -1.43580
    33  Cl  7.0   -0.17    2.95    4.88    -0.14372    -2.17416     7.11997
    34  Cl  7.0   -0.20    3.73    4.99    -2.93217    -5.13191   -12.11457
    35  Cl  7.0   -0.20    3.73    4.99    -9.04513    -7.58666    -8.82482
    36  Cl  7.0   -0.24    2.92    4.87   -11.42867    -9.23765     0.29671
    37  Cl  7.0   -0.17    3.78    5.00    -6.23750     4.36313   -10.63996
    38  Cl  7.0   -0.14    3.71    4.99     2.68673     0.89757    -3.09026
    39  Cl  7.0   -0.20    3.74    4.99    -9.26901    -1.62359   -12.84627
    40  Cl  7.0   -0.21    2.18    3.70    -0.80978     7.10120     6.10615
    41  Cl  7.0   -0.13    4.88    5.00    -8.39519    -3.44772     2.70283
    42  Cl  7.0   -0.19    2.96    4.89     1.94121     6.86691    -6.89908
    43  Cl  7.0   -0.14    4.87    5.00   -11.74146    -3.69227    -3.59638
    44  Cl  7.0   -0.22    3.01    4.91     5.46712    -2.03590    -8.33140
    45  Cl  7.0   -0.14    2.96    4.89     3.29606    -5.29842     0.12645
    46  Cl  7.0   -0.19    3.11    4.94    -9.87005     6.26069     3.44795
    47  Cl  7.0   -0.11    4.83    5.00    -5.16177     1.94895     4.79651
    48  Cl  7.0   -0.12    4.89    5.00    -5.55442    -7.29847    -2.90190
    49  Cl  7.0   -0.09    6.08    5.00    -5.90799    -1.69921    -6.74279
    50  Cl  7.0   -0.11    3.97    5.00    -4.43587     7.67253    -0.18970
    51  O   6.0   -0.31    3.11    3.10     1.43948     7.97590     0.87667
    52  H   1.0    0.04    1.32    1.50     0.61614     8.26020     2.50691
    53  C   4.0   -0.03    4.40    4.38     4.04921     8.41271     1.23842
    54  H   1.0    0.02    1.01    1.43     4.68321     7.48901     2.98233
    55  H   1.0   -0.01    1.01    1.43     4.42436    10.44252     1.41763
    56  C   4.0   -0.08    4.53    4.58     5.47706     7.35363    -1.01273
    57  H   1.0   -0.01    1.17    1.46     4.95371     5.37959    -1.26819
    58  H   1.0   -0.02    1.19    1.46     4.91117     8.39613    -2.69196
    59  C   4.0   -0.08    4.09    3.79     8.33599     7.51683    -0.72445
    60  H   1.0    0.02    1.02    1.43     8.91744     6.56155     1.01217
    61  H   1.0    0.00    1.02    1.43     8.90462     9.49400    -0.57097
    62  C   4.0   -0.13    4.02    3.65     9.66125     6.30174    -2.97157
    63  H   1.0   -0.01    1.00    1.43     9.10309     7.23738    -4.71373
    64  H   1.0   -0.00    1.00    1.43    11.70129     6.44030    -2.78295
    65  H   1.0   -0.01    1.00    1.43     9.15324     4.31270    -3.11360
    66  O   6.0   -0.28    3.00    2.78     3.56721     2.60556     5.10627
    67  H   1.0    0.06    1.23    1.47     4.46881     3.91182     5.98562
    68  C   4.0   -0.03    4.28    4.16     5.37430     1.22382     3.70349
    69  H   1.0    0.02    1.01    1.43     6.16617     2.38698     2.18224
    70  H   1.0   -0.02    1.09    1.44     4.34026    -0.34810     2.86611
    71  C   4.0   -0.08    4.14    3.88     7.51441     0.18805     5.33814
    72  H   1.0    0.01    1.03    1.43     6.72100    -0.34867     7.16654
    73  H   1.0    0.01    1.03    1.43     8.26332    -1.50876     4.44089
    74  C   4.0   -0.07    4.08    3.76     9.70304     2.03372     5.73084
    75  H   1.0    0.01    1.02    1.43    10.52512     2.50565     3.89666
    76  H   1.0    0.00    1.03    1.43    11.16224     1.07501     6.83093
    77  C   4.0   -0.11    4.01    3.64     8.96185     4.46284     7.09770
    78  H   1.0    0.00    1.00    1.43     7.90278     4.04213     8.81029
    79  H   1.0   -0.00    1.00    1.43    10.64687     5.50876     7.63661
    80  H   1.0    0.02    1.00    1.43     7.84445     5.69850     5.89161
    81  O   6.0   -0.31    3.01    2.82     2.99109    -8.95669     5.05127
    82  H   1.0    0.06    1.30    1.49     4.46138    -9.22169     4.00864
    83  C   4.0   -0.03    4.67    4.73     3.88193    -8.70404     7.55502
    84  H   1.0   -0.00    1.01    1.43     4.78907   -10.46517     8.17678
    85  H   1.0   -0.03    1.15    1.45     2.20192    -8.40042     8.70833
    86  C   4.0   -0.08    4.53    4.58     5.70025    -6.49412     7.90150
    87  H   1.0   -0.01    1.51    1.61     5.04623    -4.90878     6.75605
    88  H   1.0   -0.01    1.03    1.43     5.62724    -5.90303     9.87222
    89  C   4.0   -0.08    4.09    3.79     8.44365    -7.08740     7.22453
    90  H   1.0    0.00    1.02    1.43     9.13367    -8.60775     8.44096
    91  H   1.0    0.01    1.03    1.43     9.57257    -5.40940     7.63066
    92  C   4.0   -0.12    4.03    3.67     8.84194    -7.82265     4.46569
    93  H   1.0    0.00    1.01    1.43     7.90247    -6.49150     3.21128
    94  H   1.0   -0.00    1.00    1.43    10.84668    -7.80239     4.01488
    95  H   1.0    0.00    1.00    1.43     8.15998    -9.72657     4.08569
    96  O   6.0   -0.31    4.08    4.91    -0.19713     2.94199     1.35568
    97  H   1.0    0.03    1.67    1.78     0.69125     4.47734     1.84589
    98  H   1.0    0.02    1.50    1.61     1.06563     2.09961     0.30828
    99  O   6.0   -0.40    2.93    2.61    -0.38191   -10.86613    -0.08459
   100  H   1.0    0.03    1.41    1.55    -0.61581   -10.45687     1.67582
   101  H   1.0    0.04    1.05    1.44     0.01043   -12.63458    -0.10998
   102  O   6.0   -0.34    3.67    4.58   -13.12139     5.36486    -1.43087
   103  H   1.0   -0.00    1.14    1.45   -14.64854     6.22232    -1.92226
   104  H   1.0   -0.02    1.56    1.65   -13.22834     5.27006     0.40085
   105  O   6.0   -0.33    4.29    4.96    -2.46382    -1.51990    -0.54639
   106  H   1.0   -0.02    1.52    1.62    -0.66504    -1.18816    -0.40303
   107  H   1.0   -0.06    1.66    1.77    -2.72921    -2.83057     0.69947
   108  O   6.0   -0.34    3.78    4.71    -7.70456     7.21847    -4.96329
   109  H   1.0   -0.03    1.62    1.72    -6.11180     7.83656    -4.27912
   110  H   1.0   -0.01    1.18    1.46    -8.03516     8.28502    -6.39781

  Z AO/shell   Hii/eV     exponent
  1     Wed Apr 25 08:07:45 CEST 2018   EN: 2.200 GM2: 0.406  GM3: 0.0800  RAES: 1.40
     1s    -10.707211    1.230000
  6     Wed Apr 25 08:07:45 CEST 2018   EN: 2.550 GM2: 0.538  GM3: 0.1500  RAES: 3.00
     2s    -13.970922    2.096432
     2p    -10.063292    1.800000
  8     Wed Apr 25 08:07:45 CEST 2018   EN: 3.440 GM2: 0.452  GM3:-0.0517  RAES: 1.80
     2s    -20.229985    2.439742
     2p    -15.503117    2.137023
 11     Tue Apr 24 16:34:09 CEST 2018   EN: 0.930 GM2: 0.271  GM3: 0.1799  RAES: 5.00
     3s     -4.546934    0.763787
     3p     -1.332719    0.573553
 17     Mon Apr 23 14:09:22 CEST 2018   EN: 3.160 GM2: 0.249  GM3: 0.1495  RAES: 2.50
     3s    -29.278781    2.485265
     3p    -12.673758    2.199650
     3d     -0.240338    2.476089
 no old-style atom pair restraining (fixing) potential
           ------------------------------------------------- 
          |        Self-Consistent Charge Iterations        |
           ------------------------------------------------- 

 Ncao       : 470
 Nao        : 445
 Nshell     : 205
 Nel        : 336
 T(el)      :   300.0
 intcut     :    25.0
 scfconv/Eh :  0.100E-05
   qconv/e  :  0.100E-03
 intneglect :  0.100E-07
 broydamp   :      0.250
 iter      E             dE          RMSdq      gap      omega  full diag
   1   -201.4369227 -0.201437E+03  0.116E+01    3.40       0.0  T
   2   -201.8430109 -0.406088E+00  0.686E+00    4.21       1.0  T
   3   -202.0695961 -0.226585E+00  0.612E+00    4.12       1.0  T
   4   -202.2454750 -0.175879E+00  0.347E+00    3.14       1.0  T
   5   -202.3078596 -0.623846E-01  0.192E+00    2.31       1.0  T
   6   -202.3065101  0.134955E-02  0.825E-01    2.59       1.0  T
   7   -202.3108569 -0.434682E-02  0.673E-01    2.32       1.0  T
   8   -202.3124996 -0.164267E-02  0.281E-01    2.45       1.0  T
   9   -202.3130181 -0.518563E-03  0.224E-01    2.46       1.0  T
  10   -202.3137469 -0.728812E-03  0.175E-01    2.44       1.0  T
  11   -202.3142308 -0.483878E-03  0.117E-01    2.44       1.0  T
  12   -202.3144883 -0.257526E-03  0.983E-02    2.44       1.0  T
  13   -202.3146374 -0.149033E-03  0.836E-02    2.43       1.0  T
  14   -202.3148286 -0.191210E-03  0.647E-02    2.42       1.0  T
  15   -202.3149669 -0.138310E-03  0.482E-02    2.42       1.0  T
  16   -202.3150155 -0.486030E-04  0.392E-02    2.42       1.0  T
  17   -202.3150551 -0.396366E-04  0.305E-02    2.42       1.0  T
  18   -202.3150766 -0.214827E-04  0.243E-02    2.42       1.0  T
  19   -202.3150921 -0.154852E-04  0.191E-02    2.42       1.0  T
  20   -202.3151042 -0.120921E-04  0.161E-02    2.42       1.0  T
  21   -202.3151108 -0.662261E-05  0.123E-02    2.42       1.0  T
  22   -202.3151164 -0.554809E-05  0.992E-03    2.42       1.0  T
  23   -202.3151192 -0.283254E-05  0.776E-03    2.42       1.2  T
  24   -202.3151210 -0.183126E-05  0.606E-03    2.42       1.6  T
  25   -202.3151222 -0.116683E-05  0.403E-03    2.42       2.4  T
  26   -202.3151227 -0.515465E-06  0.289E-03    2.42       3.3  T
  27   -202.3151229 -0.147780E-06  0.226E-03    2.42       4.2  T
  28   -202.3151230 -0.115598E-06  0.156E-03    2.42       6.1  T
  29   -202.3151230 -0.542979E-07  0.126E-03    2.42       7.6  T
  30   -202.3151231 -0.444315E-07  0.104E-03    2.42       9.1  T
  31   -202.3151231 -0.332871E-07  0.886E-04    2.42      10.8  T
  32   -202.3151231 -0.231282E-07  0.793E-04    2.42      12.0  T
speedup  1.00
cpu  time for SCC    1.62 s
wall time for SCC    1.62 s

   *** convergence criteria satisfied after 32 iterations ***

          eigenvalues
 #    :         156        157        158        159        160        161        162        163
 occ. :        2.000      2.000      2.000      2.000      2.000      2.000      2.000      2.000
 eps  :       -10.471    -10.462    -10.442    -10.432    -10.409    -10.404    -10.326    -10.305
 #    :         164        165        166        167        168        169        170        171
 occ. :        2.000      2.000      2.000      2.000      2.000      0.000      0.000      0.000
 eps  :       -10.300    -10.252    -10.233    -10.147    -10.112     -7.696     -6.781     -6.392
 #    :         172        173        174        175        176        177        178        179
 occ. :        0.000      0.000      0.000      0.000      0.000      0.000      0.000      0.000
 eps  :        -6.350     -4.896     -4.647     -3.938     -3.555     -3.033     -2.835     -2.171


   #   Z            q   n(s)   n(p)   n(d)      C6AA      α(0)
   1  11 Na     0.821  0.051  0.129  0.000    66.716    26.433
   2  11 Na     0.685  0.119  0.197  0.000    68.374    26.759
   3  11 Na     0.694  0.088  0.218  0.000    68.256    26.736
   4  11 Na     0.665  0.123  0.212  0.000    68.617    26.807
   5  11 Na     0.824 -0.000  0.176  0.000    66.675    26.425
   6  11 Na     0.673  0.057  0.270  0.000    68.518    26.787
   7  11 Na     0.813  0.047  0.140  0.000    66.807    26.451
   8  11 Na     0.760  0.035  0.205  0.000    67.446    26.577
   9  11 Na     0.766  0.055  0.179  0.000    67.377    26.564
  10  11 Na     0.748  0.053  0.199  0.000    67.590    26.605
  11  11 Na     0.813  0.016  0.170  0.000    66.805    26.451
  12  11 Na     0.730  0.064  0.205  0.000    67.807    26.648
  13  11 Na     0.905 -0.007  0.102  0.000    65.722    26.235
  14  11 Na     0.718  0.068  0.215  0.000    67.964    26.679
  15  11 Na     0.802  0.048  0.150  0.000    66.933    26.476
  16  11 Na     0.733  0.079  0.188  0.000    67.779    26.643
  17  11 Na     0.787  0.051  0.162  0.000    67.115    26.512
  18  11 Na     0.682  0.088  0.230  0.000    68.403    26.765
  19  11 Na     0.678  0.078  0.245  0.000    68.459    26.776
  20  11 Na     0.696  0.061  0.242  0.000    68.228    26.731
  21  11 Na     0.795  0.013  0.193  0.000    67.026    26.494
  22  11 Na     0.668  0.056  0.276  0.000    68.583    26.800
  23  11 Na     0.711  0.076  0.214  0.000    68.051    26.696
  24  11 Na     0.684  0.094  0.223  0.000    68.386    26.762
  25  11 Na     0.669  0.057  0.274  0.000    68.571    26.798
  26  17 Cl    -0.750  1.975  5.771  0.004   125.314    17.126
  27  17 Cl    -0.740  1.980  5.753  0.008   124.937    17.101
  28  17 Cl    -0.771  1.977  5.793  0.001   126.192    17.186
  29  17 Cl    -0.748  1.976  5.763  0.009   125.271    17.124
  30  17 Cl    -0.739  1.975  5.758  0.006   124.882    17.097
  31  17 Cl    -0.743  1.978  5.764  0.001   125.050    17.108
  32  17 Cl    -0.745  1.983  5.760  0.002   125.122    17.113
  33  17 Cl    -0.789  1.981  5.805  0.003   126.904    17.235
  34  17 Cl    -0.739  1.976  5.760  0.003   124.897    17.098
  35  17 Cl    -0.742  1.977  5.762  0.003   125.028    17.107
  36  17 Cl    -0.769  1.976  5.791  0.002   126.108    17.181
  37  17 Cl    -0.746  1.980  5.763  0.003   125.177    17.117
  38  17 Cl    -0.737  1.963  5.757  0.017   124.798    17.091
  39  17 Cl    -0.746  1.976  5.767  0.002   125.157    17.116
  40  17 Cl    -0.793  1.978  5.804  0.010   127.047    17.245
  41  17 Cl    -0.730  1.978  5.748  0.004   124.543    17.074
  42  17 Cl    -0.770  1.976  5.791  0.002   126.118    17.181
  43  17 Cl    -0.738  1.975  5.759  0.004   124.860    17.095
  44  17 Cl    -0.767  1.975  5.790  0.002   126.015    17.174
  45  17 Cl    -0.784  1.977  5.805  0.003   126.698    17.221
  46  17 Cl    -0.768  1.977  5.788  0.002   126.038    17.176
  47  17 Cl    -0.736  1.979  5.755  0.001   124.773    17.090
  48  17 Cl    -0.736  1.980  5.751  0.005   124.785    17.090
  49  17 Cl    -0.736  1.979  5.749  0.008   124.786    17.090
  50  17 Cl    -0.756  1.977  5.777  0.002   125.567    17.144
  51   8 O     -0.485  1.701  4.785  0.000    22.523     6.410
  52   1 H      0.353  0.647  0.000  0.000     0.580     1.195
  53   6 C      0.056  1.042  2.902  0.000    19.614     6.300
  54   1 H      0.040  0.960  0.000  0.000     2.451     2.448
  55   1 H      0.035  0.965  0.000  0.000     2.521     2.483
  56   6 C     -0.110  1.070  3.040  0.000    22.513     6.741
  57   1 H      0.076  0.924  0.000  0.000     2.022     2.223
  58   1 H      0.063  0.937  0.000  0.000     2.165     2.301
  59   6 C     -0.057  1.047  3.010  0.000    21.602     6.617
  60   1 H      0.031  0.969  0.000  0.000     2.575     2.509
  61   1 H      0.031  0.969  0.000  0.000     2.571     2.507
  62   6 C     -0.116  1.041  3.075  0.000    22.770     6.804
  63   1 H      0.047  0.953  0.000  0.000     2.361     2.403
  64   1 H      0.033  0.967  0.000  0.000     2.538     2.491
  65   1 H      0.047  0.953  0.000  0.000     2.357     2.401
  66   8 O     -0.453  1.691  4.762  0.000    21.849     6.313
  67   1 H      0.308  0.692  0.000  0.000     0.692     1.304
  68   6 C      0.041  1.047  2.912  0.000    20.007     6.392
  69   1 H      0.056  0.944  0.000  0.000     2.247     2.344
  70   1 H      0.082  0.918  0.000  0.000     1.955     2.186
  71   6 C     -0.085  1.058  3.028  0.000    22.127     6.697
  72   1 H      0.051  0.949  0.000  0.000     2.301     2.372
  73   1 H      0.041  0.959  0.000  0.000     2.433     2.439
  74   6 C     -0.061  1.048  3.013  0.000    21.669     6.628
  75   1 H      0.036  0.964  0.000  0.000     2.502     2.473
  76   1 H      0.029  0.971  0.000  0.000     2.603     2.523
  77   6 C     -0.112  1.037  3.075  0.000    22.706     6.796
  78   1 H      0.041  0.959  0.000  0.000     2.438     2.442
  79   1 H      0.035  0.965  0.000  0.000     2.520     2.483
  80   1 H      0.037  0.963  0.000  0.000     2.485     2.465
  81   8 O     -0.468  1.697  4.771  0.000    22.151     6.356
  82   1 H      0.316  0.684  0.000  0.000     0.667     1.278
  83   6 C      0.050  1.046  2.903  0.000    19.649     6.296
  84   1 H      0.033  0.967  0.000  0.000     2.545     2.495
  85   1 H      0.055  0.945  0.000  0.000     2.258     2.350
  86   6 C     -0.098  1.065  3.032  0.000    22.275     6.704
  87   1 H      0.057  0.943  0.000  0.000     2.217     2.325
  88   1 H      0.048  0.952  0.000  0.000     2.349     2.397
  89   6 C     -0.060  1.047  3.012  0.000    21.647     6.625
  90   1 H      0.033  0.967  0.000  0.000     2.546     2.495
  91   1 H      0.038  0.962  0.000  0.000     2.471     2.458
  92   6 C     -0.115  1.039  3.076  0.000    22.760     6.804
  93   1 H      0.056  0.944  0.000  0.000     2.244     2.342
  94   1 H      0.037  0.963  0.000  0.000     2.488     2.467
  95   1 H      0.030  0.970  0.000  0.000     2.581     2.512
  96   8 O     -0.727  1.749  4.979  0.000    28.344     7.190
  97   1 H      0.366  0.634  0.000  0.000     0.540     1.148
  98   1 H      0.376  0.624  0.000  0.000     0.525     1.135
  99   8 O     -0.588  1.717  4.871  0.000    24.817     6.728
 100   1 H      0.314  0.686  0.000  0.000     0.667     1.276
 101   1 H      0.293  0.707  0.000  0.000     0.741     1.352
 102   8 O     -0.625  1.719  4.906  0.000    25.693     6.846
 103   1 H      0.323  0.677  0.000  0.000     0.654     1.271
 104   1 H      0.353  0.647  0.000  0.000     0.568     1.178
 105   8 O     -0.700  1.747  4.953  0.000    27.616     7.097
 106   1 H      0.396  0.604  0.000  0.000     0.484     1.089
 107   1 H      0.368  0.632  0.000  0.000     0.542     1.154
 108   8 O     -0.647  1.724  4.922  0.000    26.240     6.918
 109   1 H      0.359  0.641  0.000  0.000     0.555     1.163
 110   1 H      0.333  0.667  0.000  0.000     0.630     1.246

 Mol. C6AA /au·bohr⁶  :     339352.659452
 Mol. C8AA /au·bohr⁸  :   19154261.583602
 Mol. α(0) /au        :       1308.376290

 
 Wiberg/Mayer (AO) data. WBOs > 0.1 written file <wbo>
 largest (>0.05) Wiberg bond orders for each atom
           total WBO             WBO to atom ...
     1  Na  0.336    Cl  50 0.113    O   51 0.112    Cl  42 0.057
     2  Na  0.558    Cl  37 0.181    Cl  31 0.179    Cl  39 0.154
     3  Na  0.555    Cl  28 0.156    Cl  36 0.147    Cl  41 0.109    Cl  43 0.100
     4  Na  0.586    Cl  34 0.191    Cl  35 0.173    Cl  39 0.170
     5  Na  0.320    Cl  29 0.125    Cl  38 0.122    O  105 0.065
     6  Na  0.590    Cl  30 0.180    Cl  37 0.130    Cl  34 0.083    Cl  49 0.080    Cl  39 0.051
     7  Na  0.374    Cl  46 0.113    Cl  50 0.080    O  102 0.072    O  108 0.050
     8  Na  0.445    Cl  27 0.126    Cl  45 0.099    Cl  48 0.072    O   99 0.062    Cl  26 0.054
     9  Na  0.448    Cl  28 0.120    Cl  31 0.088    Cl  43 0.083    O  102 0.068    Cl  32 0.054
    10  Na  0.485    Cl  28 0.132    Cl  46 0.123    Cl  47 0.091    Cl  41 0.072    Cl  32 0.051
    11  Na  0.368    Cl  32 0.094    Cl  29 0.077    O  108 0.074    Cl  31 0.050
    12  Na  0.490    Cl  45 0.159    Cl  44 0.122    Cl  38 0.120    Cl  27 0.052
    13  Na  0.225    Cl  47 0.093    Cl  50 0.067    O   96 0.053
    14  Na  0.524    Cl  42 0.183    Cl  37 0.108    Cl  29 0.100    Cl  30 0.072
    15  Na  0.355    Cl  33 0.107    Cl  45 0.106    Cl  26 0.085    O   81 0.070
    16  Na  0.507    Cl  40 0.190    Cl  46 0.124    Cl  50 0.097    Cl  47 0.073
    17  Na  0.398    Cl  33 0.106    Cl  40 0.104    O   66 0.088    O   96 0.052    Cl  47 0.051
    18  Na  0.575    Cl  35 0.148    Cl  36 0.144    Cl  48 0.120    Cl  43 0.111
    19  Na  0.578    Cl  36 0.155    Cl  26 0.150    Cl  48 0.115    Cl  41 0.104
    20  Na  0.564    Cl  33 0.156    Cl  47 0.126    Cl  41 0.115    Cl  26 0.109
    21  Na  0.395    Cl  32 0.111    Cl  49 0.071    O  105 0.057    Cl  41 0.051
    22  Na  0.610    Cl  43 0.125    Cl  31 0.123    Cl  39 0.102    Cl  35 0.096    Cl  49 0.089
    23  Na  0.530    Cl  42 0.163    Cl  38 0.111    Cl  44 0.109    Cl  30 0.062
    24  Na  0.577    Cl  44 0.197    Cl  30 0.121    Cl  27 0.115    Cl  34 0.101
    25  Na  0.601    Cl  27 0.156    Cl  34 0.120    Cl  48 0.108    Cl  49 0.096    Cl  35 0.066
    26  Cl  0.458    Na  19 0.150    Na  20 0.109    Na  15 0.085    Na   8 0.054
    27  Cl  0.465    Na  25 0.156    Na   8 0.126    Na  24 0.115    Na  12 0.052
    28  Cl  0.427    Na   3 0.156    Na  10 0.132    Na   9 0.120
    29  Cl  0.427    Na   5 0.125    Na  14 0.100    Na  11 0.077
    30  Cl  0.478    Na   6 0.180    Na  24 0.121    Na  14 0.072    Na  23 0.062
    31  Cl  0.468    Na   2 0.179    Na  22 0.123    Na   9 0.088    Na  11 0.050
    32  Cl  0.438    Na  21 0.111    Na  11 0.094    Na   9 0.054    Na  10 0.051
    33  Cl  0.388    Na  20 0.156    Na  15 0.107    Na  17 0.106
    34  Cl  0.491    Na   4 0.191    Na  25 0.120    Na  24 0.101    Na   6 0.083
    35  Cl  0.484    Na   4 0.173    Na  18 0.148    Na  22 0.096    Na  25 0.066
    36  Cl  0.438    Na  19 0.155    Na   3 0.147    Na  18 0.144
    37  Cl  0.468    Na   2 0.181    Na   6 0.130    Na  14 0.108
    38  Cl  0.491    Na   5 0.122    Na  12 0.120    Na  23 0.111
    39  Cl  0.489    Na   4 0.170    Na   2 0.154    Na  22 0.102    Na   6 0.051
    40  Cl  0.398    Na  16 0.190    Na  17 0.104
    41  Cl  0.492    Na  20 0.115    Na   3 0.109    Na  19 0.104    Na  10 0.072    Na  21 0.051
    42  Cl  0.422    Na  14 0.183    Na  23 0.163    Na   1 0.057
    43  Cl  0.489    Na  22 0.125    Na  18 0.111    Na   3 0.100    Na   9 0.083
    44  Cl  0.423    Na  24 0.197    Na  12 0.122    Na  23 0.109
    45  Cl  0.398    Na  12 0.159    Na  15 0.106    Na   8 0.099
    46  Cl  0.434    Na  16 0.124    Na  10 0.123    Na   7 0.113
    47  Cl  0.471    Na  20 0.126    Na  13 0.093    Na  10 0.091    Na  16 0.073    Na  17 0.051
    48  Cl  0.476    Na  18 0.120    Na  19 0.115    Na  25 0.108    Na   8 0.072
    49  Cl  0.482    Na  25 0.096    Na  22 0.089    Na   6 0.080    Na  21 0.071
    50  Cl  0.445    Na   1 0.113    Na  16 0.097    Na   7 0.080    Na  13 0.067
    51  O   2.012    C   53 0.988    H   52 0.819    Na   1 0.112
    52  H   0.875    O   51 0.819
    53  C   3.949    C   56 1.013    O   51 0.988    H   55 0.972    H   54 0.965
    54  H   0.997    C   53 0.965
    55  H   0.997    C   53 0.972
    56  C   3.984    C   53 1.013    C   59 1.007    H   58 0.973    H   57 0.962
    57  H   0.994    C   56 0.962
    58  H   0.995    C   56 0.973
    59  C   3.997    C   62 1.020    C   56 1.007    H   61 0.977    H   60 0.974
    60  H   0.998    C   59 0.974
    61  H   0.997    C   59 0.977
    62  C   3.993    C   59 1.020    H   64 0.987    H   63 0.983    H   65 0.980
    63  H   0.997    C   62 0.983
    64  H   0.998    C   62 0.987
    65  H   0.997    C   62 0.980
    66  O   2.020    C   68 0.987    H   67 0.882    Na  17 0.088
    67  H   0.903    O   66 0.882
    68  C   3.937    C   71 1.003    O   66 0.987    H   70 0.963    H   69 0.961
    69  H   0.995    C   68 0.961
    70  H   0.993    C   68 0.963
    71  C   3.993    C   74 1.008    C   68 1.003    H   73 0.974    H   72 0.971
    72  H   0.996    C   71 0.971
    73  H   0.998    C   71 0.974
    74  C   3.997    C   77 1.019    C   71 1.008    H   76 0.978    H   75 0.976
    75  H   0.997    C   74 0.976
    76  H   0.999    C   74 0.978
    77  C   3.995    C   74 1.019    H   79 0.986    H   78 0.985    H   80 0.978
    78  H   0.998    C   77 0.985
    79  H   0.999    C   77 0.986
    80  H   0.998    C   77 0.978
    81  O   1.998    C   83 0.993    H   82 0.878    Na  15 0.070
    82  H   0.900    O   81 0.878
    83  C   3.948    C   86 1.009    O   81 0.993    H   85 0.978    H   84 0.969
    84  H   0.998    C   83 0.969
    85  H   0.997    C   83 0.978
    86  C   3.994    C   89 1.011    C   83 1.009    H   88 0.977    H   87 0.967
    87  H   0.997    C   86 0.967
    88  H   0.997    C   86 0.977
    89  C   3.997    C   92 1.020    C   86 1.011    H   91 0.977    H   90 0.975
    90  H   0.999    C   89 0.975
    91  H   0.998    C   89 0.977
    92  C   3.994    C   89 1.020    H   94 0.985    H   95 0.981    H   93 0.979
    93  H   0.998    C   92 0.979
    94  H   0.998    C   92 0.985
    95  H   0.999    C   92 0.981
    96  O   1.832    H   97 0.832    H   98 0.809    Na  13 0.053    Na  17 0.052
    97  H   0.865    O   96 0.832
    98  H   0.858    O   96 0.809
    99  O   1.891    H  101 0.917    H  100 0.891    Na   8 0.062
   100  H   0.901    O   99 0.891
   101  H   0.914    O   99 0.917
   102  O   1.903    H  103 0.895    H  104 0.858    Na   7 0.072    Na   9 0.068
   103  H   0.895    O  102 0.895
   104  H   0.875    O  102 0.858
   105  O   1.855    H  107 0.843    H  106 0.822    Na   5 0.065    Na  21 0.057
   106  H   0.843    O  105 0.822
   107  H   0.864    O  105 0.843
   108  O   1.882    H  110 0.889    H  109 0.848    Na  11 0.074    Na   7 0.050
   109  H   0.870    O  108 0.848
   110  H   0.889    O  108 0.889
 MOs/occ written to file <molden.input>
 
molecular dipole:
                 x           y           z       tot (Debye)
 q only:        2.222       1.902       1.253
   full:        1.017      -3.853      -2.396      11.818
molecular quadrupole (traceless):
                xx          xy          yy          xz          yz          zz
 q only:       -9.222     -71.079      33.807      61.667     -49.976     -24.585
  q+dip:      -28.777     -18.273       7.097      98.279     -20.071      21.680
   full:      -24.865     -17.643       4.918      98.038     -18.822      19.947

SCC energy    :    -202.3151231
rep           :       0.9130527
ES            :       2.0032874
AES           :      -0.1194783
AXC           :       0.0034972
disp          :      -0.2180254
XB            :       0.0000000
fix           :       0.0000000
total E       :    -201.3895416
atomizationE  :      19.8541416    12458.66
(atE without considering molecular charge,
 total energy contains solvation terms)
H-L gap (eV)  :          2.4156
           ------------------------------------------------- 
          |                 ===============                 |
          |                   A N C O P T                   |
          |                 ===============                 |
          |          Approximate Normal Coordinate          |
          |           Rational Function Optimizer           |
           ------------------------------------------------- 
dumping coords to <xtbopt.coord> and <xtbopt.log>
 optlevel               0
 Maxcycle             330
 Maxmicro              25
 Econv         5.000000000000000E-006
 Gconv         1.000000000000000E-003
 Maxdispl       1.00000000000000     
 Hlow          5.000000000000000E-003
 S6             20.0000000000000     
 Nvar              324

generating ANC from model Hessian ...
 Shifting diagonal of input Hessian by   2.143511281934351E-002
 Lowest  eigenvalues of input Hessian
    0.005000    0.005671    0.006676    0.007542    0.007816    0.007913
    0.008534    0.009007    0.009227    0.009571    0.010575    0.011138
    0.011831    0.011897    0.011927    0.012041    0.012508    0.012558
 Highest eigenvalues
    1.408481    1.428185    1.469490    1.499181    1.507803    1.515260
 
cpu  time for ANC gen    0.09 s
wall time for ANC gen    0.09 s
................................................................................
.............................. CYCLE    1 ......................................
................................................................................
   1   -202.3151231 -0.202315E+03  0.719E-04    2.42       0.0  T
   2   -202.3151231 -0.159719E-08  0.560E-04    2.42      17.0  T
   3   -202.3151231 -0.108889E-08  0.523E-04    2.42      18.2  T
speedup  1.00
cpu  time for SCC    0.14 s
wall time for SCC    0.14 s
speedup  1.00
cpu  time for grad    0.47 s
wall time for grad    0.47 s
 E :   -201.38954172  G :  0.000114    pred/act E change:  0.000D+00 -0.117D-06
Maxdispl :   0.0006   ||displ|| :   0.0017   Lambda : -0.705D-07
Largest |displ|/coords:  0.0006 (  10)  0.0004 (  14)  0.0004 (   6)

   *** GEOMETRY OPTIMIZATION CONVERGED AFTER 1 ITERATIONS ***

------------------------------------------------------------------------
 total energy gain (kcal):      0.0000
------------------------------------------------------------------------
================
 final structure:
================
$coord
       -0.04532183849404        6.75501864998037       -2.53517062864410      Na
      -10.46060886019838        2.70460371186466      -11.60134752569527      Na
      -12.79350853183096       -4.62791474938787        1.03392065040801      Na
       -7.47028080424947       -5.93159702828929      -12.87826889398486      Na
       -1.42858820289797       -0.71251678136723       -5.19032496009555      Na
       -4.61356812301143       -0.42333306311154      -11.23466760780773      Na
       -8.99238747929716        6.36886979486862       -1.14118886464519      Na
       -0.88957079736612       -7.18322155111094       -1.58381466724589      Na
      -12.81444989676866        0.99743411440675       -2.63036408307829      Na
       -9.82387390193264        1.40573052076140        3.33355725568648      Na
       -7.37045597043390        2.98898444522992       -5.98209857617468      Na
        4.30715622410285       -3.45556740376499       -3.99333860973368      Na
       -3.88833871297026        2.64616356287205        0.17875648174377      Na
       -1.92472202472294        5.19418806341784       -8.85797966604638      Na
        1.43814869024782       -5.42151693920359        4.34188595560992      Na
       -5.24712963311545        6.92190157547959        4.54780812317602      Na
       -0.35992560403317        2.34453303240789        5.96910914816510      Na
      -10.17183697516416       -8.20657733770412       -4.18021117636181      Na
       -7.11068333572327       -8.03407233516389        1.61831548425310      Na
       -4.55507458074007       -2.70270928976529        5.49448843891484      Na
       -7.03524075683460       -2.72069689263909       -2.08364061805934      Na
      -10.45814507529817       -2.71884203683936       -8.02273616472412      Na
        3.70869170876727        2.44897810770196       -7.46686140812285      Na
        1.35485870194228       -3.62849349559380      -10.24907073403494      Na
       -4.38028535028028       -6.27922398084768       -7.46213562957473      Na
       -2.86525692076460       -6.74826848535058        3.15669322565563      Cl
        0.04502383817339       -5.22189061457745       -5.83472720465959      Cl
      -14.11801523098111       -0.12332709018475        1.75021199545685      Cl
       -2.98990595878952        3.56217213124472       -4.51644626566382      Cl
       -0.28095589556411        0.84073863132159       -9.84248338425240      Cl
      -11.96315324267959        2.10445654171523       -7.24159535063935      Cl
       -8.21872289699308        1.74105119427876       -1.43579602246489      Cl
       -0.14371794829763       -2.17415831660066        7.11996784382490      Cl
       -2.93217088171782       -5.13191018777710      -12.11456637201013      Cl
       -9.04512745140165       -7.58666130198244       -8.82482132934590      Cl
      -11.42867114329395       -9.23764642967812        0.29670641497600      Cl
       -6.23750366499530        4.36312777415734      -10.63995686638332      Cl
        2.68672962014530        0.89756891413444       -3.09025800346801      Cl
       -9.26901072766386       -1.62359163544286      -12.84626956922127      Cl
       -0.80978372799442        7.10120150315329        6.10614674387014      Cl
       -8.39519475027183       -3.44772045274377        2.70283395525558      Cl
        1.94120958204357        6.86690948708673       -6.89907728550146      Cl
      -11.74146141698973       -3.69226550296717       -3.59637815247624      Cl
        5.46712246306831       -2.03589773316786       -8.33139814324077      Cl
        3.29605621411871       -5.29842388540364        0.12644816141780      Cl
       -9.87004950885805        6.26068800491934        3.44794866729285      Cl
       -5.16176907292169        1.94894968299282        4.79650621432325      Cl
       -5.55442023561523       -7.29847008751230       -2.90189881260107      Cl
       -5.90799253099347       -1.69921220867527       -6.74279231966702      Cl
       -4.43586630598692        7.67253433172907       -0.18969788803221      Cl
        1.43948143267940        7.97590214075552        0.87666653256578      O 
        0.61613574289041        8.26019657146258        2.50690884360552      H 
        4.04920817143369        8.41270665723119        1.23841973778911      C 
        4.68321422568298        7.48900562754955        2.98233441349999      H 
        4.42436069398027       10.44252301391829        1.41763077176648      H 
        5.47706264721766        7.35362668397735       -1.01272846580142      C 
        4.95370527369290        5.37959201479210       -1.26818507210028      H 
        4.91117029683743        8.39613374679634       -2.69196435098732      H 
        8.33599216931982        7.51683021538091       -0.72445279045521      C 
        8.91744266951924        6.56154535272914        1.01217148017509      H 
        8.90461915922338        9.49400340542889       -0.57096694500633      H 
        9.66124893594528        6.30173995901704       -2.97157459755965      C 
        9.10309256773375        7.23738075076586       -4.71372541184115      H 
       11.70129344284318        6.44029898068485       -2.78295285184518      H 
        9.15323537051222        4.31269917109836       -3.11360421072451      H 
        3.56720800473495        2.60555803280336        5.10626952744373      O 
        4.46880656555439        3.91181752266409        5.98561781597133      H 
        5.37430225303909        1.22381901436273        3.70348538323947      C 
        6.16616617345366        2.38698150626202        2.18223805870269      H 
        4.34025833301590       -0.34809635386982        2.86611294458842      H 
        7.51440964799336        0.18805235088904        5.33813644895111      C 
        6.72100432724503       -0.34867396512815        7.16654458905615      H 
        8.26331660592579       -1.50876203504504        4.44088927575195      H 
        9.70304161788324        2.03371907435490        5.73083912221498      C 
       10.52512361145385        2.50565490041171        3.89666479065208      H 
       11.16224252174325        1.07501375424876        6.83092706944930      H 
        8.96185178189613        4.46284104797126        7.09770460957703      C 
        7.90278158828947        4.04213323001822        8.81029077634011      H 
       10.64687005763129        5.50875565268426        7.63661074451187      H 
        7.84444904448135        5.69850170752848        5.89161189067518      H 
        2.99108806276043       -8.95668556331540        5.05127112102045      O 
        4.46137957759256       -9.22169139831768        4.00863511230930      H 
        3.88193168409427       -8.70404321077469        7.55501982806567      C 
        4.78907411986946      -10.46516917735477        8.17678350465971      H 
        2.20192179697115       -8.40041582484754        8.70832809972793      H 
        5.70025394511618       -6.49411958120168        7.90149737585037      C 
        5.04622886036652       -4.90878290586670        6.75604843156152      H 
        5.62723588600697       -5.90302989892232        9.87222378894354      H 
        8.44365326540056       -7.08739845839283        7.22452574769747      C 
        9.13366707503051       -8.60775192981025        8.44095574695914      H 
        9.57256639316892       -5.40940105754983        7.63066143589953      H 
        8.84193598591892       -7.82265346871933        4.46569044736442      C 
        7.90246933978954       -6.49149771416098        3.21128122920356      H 
       10.84667957129879       -7.80238851470126        4.01488160414197      H 
        8.15998148909813       -9.72657386193118        4.08568759210611      H 
       -0.19713455741354        2.94198866599500        1.35568343418529      O 
        0.69124690886874        4.47733968619035        1.84589110439115      H 
        1.06562882660597        2.09961233792418        0.30828153811847      H 
       -0.38191080276002      -10.86612917836519       -0.08459483058630      O 
       -0.61581164657797      -10.45687166347649        1.67581866139333      H 
        0.01043250654529      -12.63458135240997       -0.10997984660087      H 
      -13.12139073690914        5.36486040866924       -1.43086525943976      O 
      -14.64854404506431        6.22232236575126       -1.92225567648154      H 
      -13.22833899394553        5.27005877593937        0.40084735011966      H 
       -2.46381582261628       -1.51990412108323       -0.54638849845473      O 
       -0.66504421736677       -1.18816321013819       -0.40302522944263      H 
       -2.72921223356742       -2.83056593540108        0.69947177021292      H 
       -7.70455683291519        7.21847156536547       -4.96328677144796      O 
       -6.11180015202928        7.83656476769264       -4.27912192437842      H 
       -8.03516122365411        8.28502264210545       -6.39780909118549      H 
$end
 
 Bond Distances (Angstroems)
 ---------------------------
Na1-Na13=3.3054      Na1-Na14=3.5870      Na1-Na23=3.9937      Na1-Cl29=2.5262      Na1-Cl42=2.5380      Na1-Cl50=2.6785      
Na1-O51=2.0723       Na1-C56=3.0478       Na1-O96=2.8839       Na2-Na6=3.5144       Na2-Na11=3.3969      Na2-Na22=3.4384      
Na2-Cl31=2.4608      Na2-Cl37=2.4542      Na2-Cl39=2.4653      Na3-Na9=3.5527       Na3-Na10=3.7610      Na3-Na18=3.6227      
Na3-Na19=3.5196      Na3-Na21=3.6091      Na3-Cl28=2.5134      Na3-Cl36=2.5738      Na3-Cl41=2.5666      Na3-Cl43=2.5610      
Na4-Na6=3.3968       Na4-Na22=3.4630      Na4-Na25=3.3049      Na4-Cl34=2.4717      Na4-Cl35=2.4622      Na4-Cl39=2.4705      
Na5-Na6=3.6187       Na5-Na8=3.9305       Na5-Na11=3.7281      Na5-Na12=3.4236      Na5-Na13=3.5952      Na5-Na14=3.6886      
Na5-Na21=3.5545      Na5-Na23=3.4118      Na5-Na24=3.4230      Na5-Na25=3.5444      Na5-Cl27=2.5335      Na5-Cl29=2.4345      
Na5-Cl30=2.6655      Na5-Cl38=2.5891      Na5-Cl49=2.5625      Na5-O105=2.5538      Na6-Na2=3.5144       Na6-Na4=3.3968       
Na6-Na5=3.6187       Na6-Na11=3.6214      Na6-Na14=3.5275      Na6-Na22=3.7323      Na6-Na24=3.6227      Na6-Na25=3.6883      
Na6-Cl30=2.4994      Na6-Cl34=2.6864      Na6-Cl37=2.6931      Na6-Cl39=2.6832      Na6-Cl49=2.5642      Na7-Na9=3.5765       
Na7-Na10=3.5635      Na7-Na11=3.2400      Na7-Na13=3.4152      Na7-Na16=3.6162      Na7-Cl32=2.4878      Na7-Cl46=2.4731      
Na7-Cl50=2.5580      Na7-O102=2.2539      Na7-H104=2.4553      Na7-O108=2.1811      Na7-H109=2.3841      Na8-Na5=3.9305       
Na8-Na12=3.6165      Na8-Na15=3.4956      Na8-Na19=3.7298      Na8-Na21=4.0278      Na8-Na25=3.6493      Na8-Cl26=2.7274      
Na8-Cl27=2.5263      Na8-Cl45=2.5923      Na8-Cl48=2.5659      Na8-O99=2.1213       Na8-H100=2.4489      Na9-Na3=3.5527       
Na9-Na7=3.5765       Na9-Na10=3.5371      Na9-Na11=3.5434      Na9-Na21=3.6480      Na9-Na22=3.6830      Na9-Cl28=2.4902      
Na9-Cl31=2.5496      Na9-Cl32=2.5434      Na9-Cl43=2.5966      Na9-O102=2.4022      Na10-Na3=3.7610      Na10-Na7=3.5635      
Na10-Na9=3.5371      Na10-Na13=3.6171     Na10-Na16=3.8470     Na10-Na20=3.7159     Na10-Na21=3.8940     Na10-Cl28=2.5535     
Na10-Cl32=2.6688     Na10-Cl41=2.6980     Na10-Cl46=2.5700     Na10-Cl47=2.6016     Na11-Na2=3.3969      Na11-Na5=3.7281      
Na11-Na6=3.6214      Na11-Na7=3.2400      Na11-Na9=3.5434      Na11-Na13=3.7493     Na11-Na14=3.4615     Na11-Na21=3.6628     
Na11-Na22=3.5999     Na11-Cl29=2.4631     Na11-Cl31=2.5632     Na11-Cl32=2.5349     Na11-Cl37=2.6389     Na11-Cl49=2.6298     
Na11-O108=2.3089     Na12-Na5=3.4236      Na12-Na8=3.6165      Na12-Na23=3.6389     Na12-Na24=3.6617     Na12-Cl27=2.6287     
Na12-Cl38=2.5040     Na12-Cl44=2.4922     Na12-Cl45=2.4475     Na13-Na1=3.3054      Na13-Na5=3.5952      Na13-Na7=3.4152      
Na13-Na10=3.6171     Na13-Na11=3.7493     Na13-Na16=3.3139     Na13-Na17=3.5917     Na13-Na20=4.0061     Na13-Na21=3.5032     
Na13-Cl29=2.5757     Na13-Cl32=2.4921     Na13-Cl47=2.5615     Na13-Cl50=2.6827     Na13-O96=2.0562      Na13-O105=2.3613     
Na14-Na1=3.5870      Na14-Na5=3.6886      Na14-Na6=3.5275      Na14-Na11=3.4615     Na14-Na23=3.3969     Na14-Cl29=2.5183     
Na14-Cl30=2.5170     Na14-Cl37=2.5082     Na14-Cl42=2.4583     Na15-Na8=3.4956      Na15-Na20=3.5356     Na15-Cl26=2.4642     
Na15-Cl33=2.4114     Na15-Cl45=2.4386     Na15-O81=2.0775      Na15-C83=2.7533      Na15-C86=2.9929      Na15-H87=2.3133      
Na16-Na7=3.6162      Na16-Na10=3.8470     Na16-Na13=3.3139     Na16-Na17=3.6223     Na16-Cl40=2.4905     Na16-Cl46=2.5389     
Na16-Cl47=2.6352     Na16-Cl50=2.5743     Na17-Na13=3.5917     Na17-Na16=3.6223     Na17-Na20=3.4821     Na17-Cl33=2.4702     
Na17-Cl40=2.5294     Na17-Cl47=2.6241     Na17-O66=2.1322      Na17-O96=2.4632      Na18-Na3=3.6227      Na18-Na19=3.4710     
Na18-Na21=3.5233     Na18-Na22=3.5483     Na18-Na25=3.6673     Na18-Cl35=2.5503     Na18-Cl36=2.5204     Na18-Cl43=2.5480     
Na18-Cl48=2.5805     Na19-Na3=3.5196      Na19-Na8=3.7298      Na19-Na18=3.4710     Na19-Na20=3.7411     Na19-Na21=3.4271     
Na19-Cl26=2.4845     Na19-Cl36=2.4730     Na19-Cl41=2.5849     Na19-Cl48=2.5596     Na20-Na10=3.7159     Na20-Na13=4.0061     
Na20-Na15=3.5356     Na20-Na17=3.4821     Na20-Na19=3.7411     Na20-Cl26=2.6293     Na20-Cl33=2.5035     Na20-Cl41=2.5431     
Na20-Cl47=2.5097     Na21-Na3=3.6091      Na21-Na5=3.5545      Na21-Na8=4.0278      Na21-Na9=3.6480      Na21-Na10=3.8940     
Na21-Na11=3.6628     Na21-Na13=3.5032     Na21-Na18=3.5233     Na21-Na19=3.4271     Na21-Na22=3.6274     Na21-Na25=3.6906     
Na21-Cl32=2.4666     Na21-Cl41=2.6611     Na21-Cl43=2.6660     Na21-Cl48=2.5826     Na21-Cl49=2.5936     Na21-O105=2.6301     
Na22-Na2=3.4384      Na22-Na4=3.4630      Na22-Na6=3.7323      Na22-Na9=3.6830      Na22-Na11=3.5999     Na22-Na18=3.5483     
Na22-Na21=3.6274     Na22-Na25=3.7393     Na22-Cl31=2.7055     Na22-Cl35=2.7156     Na22-Cl39=2.6921     Na22-Cl43=2.4926     
Na22-Cl49=2.5588     Na23-Na1=3.9937      Na23-Na5=3.4118      Na23-Na12=3.6389     Na23-Na14=3.3969     Na23-Na24=3.7500     
Na23-Cl30=2.6004     Na23-Cl38=2.5160     Na23-Cl42=2.5359     Na23-Cl44=2.5899     Na24-Na5=3.4230      Na24-Na6=3.6227      
Na24-Na12=3.6617     Na24-Na23=3.7500     Na24-Na25=3.6542     Na24-Cl27=2.5784     Na24-Cl30=2.5276     Na24-Cl34=2.5988     
Na24-Cl44=2.5447     Na25-Na4=3.3049      Na25-Na5=3.5444      Na25-Na6=3.6883      Na25-Na8=3.6493      Na25-Na18=3.6673     
Na25-Na21=3.6906     Na25-Na22=3.7393     Na25-Na24=3.6542     Na25-Cl27=2.5571     Na25-Cl34=2.6490     Na25-Cl35=2.6631     
Na25-Cl48=2.5496     Na25-Cl49=2.5831     Cl26-Na8=2.7274      Cl26-Na15=2.4642     Cl26-Na19=2.4845     Cl26-Na20=2.6293     
Cl27-Na5=2.5335      Cl27-Na8=2.5263      Cl27-Na12=2.6287     Cl27-Na24=2.5784     Cl27-Na25=2.5571     Cl28-Na3=2.5134      
Cl28-Na9=2.4902      Cl28-Na10=2.5535     Cl29-Na1=2.5262      Cl29-Na5=2.4345      Cl29-Na11=2.4631     Cl29-Na13=2.5757     
Cl29-Na14=2.5183     Cl30-Na5=2.6655      Cl30-Na6=2.4994      Cl30-Na14=2.5170     Cl30-Na23=2.6004     Cl30-Na24=2.5276     
Cl31-Na2=2.4608      Cl31-Na9=2.5496      Cl31-Na11=2.5632     Cl31-Na22=2.7055     Cl32-Na7=2.4878      Cl32-Na9=2.5434      
Cl32-Na10=2.6688     Cl32-Na11=2.5349     Cl32-Na13=2.4921     Cl32-Na21=2.4666     Cl33-Na15=2.4114     Cl33-Na17=2.4702     
Cl33-Na20=2.5035     Cl34-Na4=2.4717      Cl34-Na6=2.6864      Cl34-Na24=2.5988     Cl34-Na25=2.6490     Cl35-Na4=2.4622      
Cl35-Na18=2.5503     Cl35-Na22=2.7156     Cl35-Na25=2.6631     Cl36-Na3=2.5738      Cl36-Na18=2.5204     Cl36-Na19=2.4730     
Cl37-Na2=2.4542      Cl37-Na6=2.6931      Cl37-Na11=2.6389     Cl37-Na14=2.5082     Cl38-Na5=2.5891      Cl38-Na12=2.5040     
Cl38-Na23=2.5160     Cl39-Na2=2.4653      Cl39-Na4=2.4705      Cl39-Na6=2.6832      Cl39-Na22=2.6921     Cl40-Na16=2.4905     
Cl40-Na17=2.5294     Cl41-Na3=2.5666      Cl41-Na10=2.6980     Cl41-Na19=2.5849     Cl41-Na20=2.5431     Cl41-Na21=2.6611     
Cl42-Na1=2.5380      Cl42-Na14=2.4583     Cl42-Na23=2.5359     Cl43-Na3=2.5610      Cl43-Na9=2.5966      Cl43-Na18=2.5480     
Cl43-Na21=2.6660     Cl43-Na22=2.4926     Cl44-Na12=2.4922     Cl44-Na23=2.5899     Cl44-Na24=2.5447     Cl45-Na8=2.5923      
Cl45-Na12=2.4475     Cl45-Na15=2.4386     Cl46-Na7=2.4731      Cl46-Na10=2.5700     Cl46-Na16=2.5389     Cl47-Na10=2.6016     
Cl47-Na13=2.5615     Cl47-Na16=2.6352     Cl47-Na17=2.6241     Cl47-Na20=2.5097     Cl48-Na8=2.5659      Cl48-Na18=2.5805     
Cl48-Na19=2.5596     Cl48-Na21=2.5826     Cl48-Na25=2.5496     Cl49-Na5=2.5625      Cl49-Na6=2.5642      Cl49-Na11=2.6298     
Cl49-Na21=2.5936     Cl49-Na22=2.5588     Cl49-Na25=2.5831     Cl50-Na1=2.6785      Cl50-Na7=2.5580      Cl50-Na13=2.6827     
Cl50-Na16=2.5743     O51-Na1=2.0723       O51-H52=0.9781       O51-C53=1.4132       H52-O51=0.9781       C53-O51=1.4132       
C53-H54=1.0969       C53-H55=1.0964       C53-C56=1.5179       H54-C53=1.0969       H55-C53=1.0964       C56-Na1=3.0478       
C56-C53=1.5179       C56-H57=1.0891       C56-H58=1.0880       C56-C59=1.5230       H57-C56=1.0891       H58-C56=1.0880       
C59-C56=1.5230       C59-H60=1.0930       C59-H61=1.0917       C59-C62=1.5229       H60-C59=1.0930       H61-C59=1.0917       
C62-C59=1.5229       C62-H63=1.0873       C62-H64=1.0866       C62-H65=1.0889       H63-C62=1.0873       H64-C62=1.0866       
H65-C62=1.0889       O66-Na17=2.1322      O66-H67=0.9602       O66-C68=1.4143       H67-O66=0.9602       C68-O66=1.4143       
C68-H69=1.0966       C68-H70=1.0898       C68-C71=1.5268       H69-C68=1.0966       H70-C68=1.0898       C71-C68=1.5268       
C71-H72=1.0923       C71-H73=1.0903       C71-C74=1.5292       H72-C71=1.0923       H73-C71=1.0903       C74-C71=1.5292       
C74-H75=1.0926       C74-H76=1.0920       C74-C77=1.5262       H75-C74=1.0926       H76-C74=1.0920       C77-C74=1.5262       
C77-H78=1.0886       C77-H79=1.0875       C77-H80=1.0884       H78-C77=1.0886       H79-C77=1.0875       H80-C77=1.0884       
O81-Na15=2.0775      O81-H82=0.9641       O81-C83=1.4126       H82-O81=0.9641       C83-Na15=2.7533      C83-O81=1.4126       
C83-H84=1.0987       C83-H85=1.0903       C83-C86=1.5255       H84-C83=1.0987       H85-C83=1.0903       C86-Na15=2.9929      
C86-C83=1.5255       C86-H87=1.0913       C86-H88=1.0894       C86-C89=1.5279       H87-Na15=2.3133      H87-C86=1.0913       
H88-C86=1.0894       C89-C86=1.5279       C89-H90=1.0931       C89-H91=1.0916       C89-C92=1.5255       H90-C89=1.0931       
H91-C89=1.0916       C92-C89=1.5255       C92-H93=1.0881       C92-H94=1.0874       C92-H95=1.0889       H93-C92=1.0881       
H94-C92=1.0874       H95-C92=1.0889       O96-Na1=2.8839       O96-Na13=2.0562      O96-Na17=2.4632      O96-H97=0.9739       
O96-H98=0.9759       H97-O96=0.9739       H98-O96=0.9759       O99-Na8=2.1213       O99-H100=0.9644      O99-H101=0.9587      
H100-Na8=2.4489      H100-O99=0.9644      H101-O99=0.9587      O102-Na7=2.2539      O102-Na9=2.4022      O102-H103=0.9626     
O102-H104=0.9722     H103-O102=0.9626     H104-Na7=2.4553      H104-O102=0.9722     O105-Na5=2.5538      O105-Na13=2.3613     
O105-Na21=2.6301     O105-H106=0.9709     O105-H107=0.9672     H106-O105=0.9709     H107-O105=0.9672     O108-Na7=2.1811      
O108-Na11=2.3089     O108-H109=0.9739     O108-H110=0.9620     H109-Na7=2.3841      H109-O108=0.9739     H110-O108=0.9620     
 C  H  Rav=1.0909 sigma=0.0032  Rmin=1.0866  Rmax=1.0987    27
 C  C  Rav=1.5250 sigma=0.0032  Rmin=1.5179  Rmax=1.5292     9
 O  H  Rav=0.9680 sigma=0.0062  Rmin=0.9587  Rmax=0.9781    13
 O  C  Rav=1.4134 sigma=0.0007  Rmin=1.4126  Rmax=1.4143     3
 Na H  Rav=2.4004 sigma=0.0575  Rmin=2.3133  Rmax=2.4553     4
 Na C  Rav=2.9313 sigma=0.1279  Rmin=2.7533  Rmax=3.0478     3
 Na O  Rav=2.3213 sigma=0.2370  Rmin=2.0562  Rmax=2.8839    14
 Na Na Rav=3.5980 sigma=0.1592  Rmin=3.2400  Rmax=4.0278    72
 Cl Na Rav=2.5581 sigma=0.0733  Rmin=2.4114  Rmax=2.7274   101
 
 selected bond angles (degree)
 --------------------
Na14-Na1-Na13= 94.77           Na23-Na1-Na13=102.39           Na23-Na1-Na14= 52.91           Cl29-Na1-Na13= 50.27           
Cl29-Na1-Na14= 44.59           Cl29-Na1-Na23= 69.76           Cl42-Na1-Na13=131.72           Cl42-Na1-Na14= 43.24           
Cl42-Na1-Na23= 38.07           Cl42-Na1-Cl29= 83.88           Cl50-Na1-Na13= 51.99           Cl50-Na1-Na14=103.50           
Cl50-Na1-Na23=146.90           Cl50-Na1-Cl29= 77.20           Cl50-Na1-Cl42=140.96           O51-Na1-Na13= 93.43            
O51-Na1-Na14=171.73            O51-Na1-Na23=123.96            O51-Na1-Cl29=143.51            O51-Na1-Cl42=128.93            
O51-Na1-Cl50= 82.45            C56-Na1-Na13=122.92            C56-Na1-Na14=122.44            C56-Na1-Na23= 75.82            
C56-Na1-Cl29=140.41            C56-Na1-Cl42= 80.85            C56-Na1-Cl50=133.66            C56-Na1-O51= 51.23             
O96-Na1-Na13= 38.04            O96-Na1-Na14=119.81            O96-Na1-Na23= 94.66            O96-Na1-Cl29= 79.12            
O96-Na1-Cl42=132.65            O96-Na1-Cl50= 76.81            O96-Na1-O51= 66.84             O96-Na1-C56= 84.88             
Na11-Na2-Na6= 63.17            Na22-Na2-Na6= 64.92            Na22-Na2-Na11= 63.56           Cl31-Na2-Na6= 99.90            
Cl31-Na2-Na11= 48.74           Cl31-Na2-Na22= 51.40           Cl37-Na2-Na6= 49.86            Cl37-Na2-Na11= 50.53           
Cl37-Na2-Na22=100.60           Cl37-Na2-Cl31= 98.40           Cl39-Na2-Na6= 49.61            Cl39-Na2-Na11= 98.74           
Cl39-Na2-Na22= 51.07           Cl39-Na2-Cl31=102.31           Cl39-Na2-Cl37= 98.90           Na10-Na3-Na9= 57.76            
Na18-Na3-Na9= 91.35            Na18-Na3-Na10=122.02           Na19-Na3-Na9=118.67            Na19-Na3-Na10= 92.83           
Na19-Na3-Na18= 58.13           Na21-Na3-Na9= 61.24            Na21-Na3-Na10= 63.75           Na21-Na3-Na18= 58.31           
Na21-Na3-Na19= 57.45           Cl28-Na3-Na9= 44.50            Cl28-Na3-Na10= 42.49           Cl28-Na3-Na18=135.84           
Cl28-Na3-Na19=135.29           Cl28-Na3-Na21= 92.24           Cl36-Na3-Na9=135.42            Cl36-Na3-Na10=137.43           
Cl36-Na3-Na18= 44.08           Cl36-Na3-Na19= 44.62           Cl36-Na3-Na21= 87.64           Cl36-Na3-Cl28=179.88           
Cl41-Na3-Na9= 89.24            Cl41-Na3-Na10= 45.83           Cl41-Na3-Na18= 92.41           Cl41-Na3-Na19= 47.12           
Cl41-Na3-Na21= 47.44           Cl41-Na3-Cl28= 88.29           Cl41-Na3-Cl36= 91.62           Cl43-Na3-Na9= 46.88            
Cl43-Na3-Na10= 93.13           Cl43-Na3-Na18= 44.69           Cl43-Na3-Na19= 89.85           Cl43-Na3-Na21= 47.55           
Cl43-Na3-Cl28= 91.23           Cl43-Na3-Cl36= 88.69           Cl43-Na3-Cl41= 94.88           Na22-Na4-Na6= 65.92            
Na25-Na4-Na6= 66.77            Na25-Na4-Na22= 67.03           Cl34-Na4-Na6= 51.60            Cl34-Na4-Na22=103.78           
Cl34-Na4-Na25= 52.20           Cl35-Na4-Na6=103.46            Cl35-Na4-Na22= 51.22           Cl35-Na4-Na25= 52.57           
Cl35-Na4-Cl34=104.32           Cl39-Na4-Na6= 51.53            Cl39-Na4-Na22= 50.65           Cl39-Na4-Na25=103.65           
Cl39-Na4-Cl34=102.43           Cl39-Na4-Cl35=101.06           Na8-Na5-Na6=119.99             Na11-Na5-Na6= 59.04            
Na11-Na5-Na8=124.99            Na12-Na5-Na6=126.47            Na12-Na5-Na8= 58.43            Na12-Na5-Na11=172.43           
Na13-Na5-Na6=120.60            Na13-Na5-Na8= 94.20            Na13-Na5-Na11= 61.56           Na13-Na5-Na12=112.60           
Na14-Na5-Na6= 57.72            Na14-Na5-Na8=177.30            Na14-Na5-Na11= 55.64           Na14-Na5-Na12=121.31           
Na14-Na5-Na13= 88.35           Na21-Na5-Na6= 91.87            Na21-Na5-Na8= 64.88            Na21-Na5-Na11= 60.34           
Na21-Na5-Na12=121.85           Na21-Na5-Na13= 58.67           Na21-Na5-Na14=115.93           Na23-Na5-Na6= 92.19            
Na23-Na5-Na8=122.74            Na23-Na5-Na11=112.01           Na23-Na5-Na12= 64.33           Na23-Na5-Na13=108.97           
Na23-Na5-Na14= 57.00           Na23-Na5-Na21=167.16           Na24-Na5-Na6= 61.85            Na24-Na5-Na8= 87.47            
Na24-Na5-Na11=120.79           Na24-Na5-Na12= 64.66           Na24-Na5-Na13=175.34           Na24-Na5-Na14= 90.06           
Na24-Na5-Na21=125.88           Na24-Na5-Na23= 66.55           Na25-Na5-Na6= 61.97            Na25-Na5-Na8= 58.17            
Na25-Na5-Na11= 91.54           Na25-Na5-Na12= 95.80           Na25-Na5-Na13=121.29           Na25-Na5-Na14=119.63           
Na25-Na5-Na21= 62.65           Na25-Na5-Na23=129.71           Na25-Na5-Na24= 63.24           Cl27-Na5-Na6= 93.68            
Cl27-Na5-Na8= 38.96            Cl27-Na5-Na11=137.67           Cl27-Na5-Na12= 49.66           Cl27-Na5-Na13=133.11           
Cl27-Na5-Na14=138.52           Cl27-Na5-Na21= 92.15           Cl27-Na5-Na23= 99.73           Cl27-Na5-Na24= 48.52           
Cl27-Na5-Na25= 46.15           Cl29-Na5-Na6= 86.11            Cl29-Na5-Na8=139.73            Cl29-Na5-Na11= 40.72           
Cl29-Na5-Na12=131.89           Cl29-Na5-Na13= 45.74           Cl29-Na5-Na14= 42.74           Cl29-Na5-Na21= 85.80           
Cl29-Na5-Na23= 82.33           Cl29-Na5-Na24=132.80           Cl29-Na5-Na25=132.25           Cl29-Na5-Cl27=177.93           
Cl30-Na5-Na6= 43.67            Cl30-Na5-Na8=134.47            Cl30-Na5-Na11= 85.78           Cl30-Na5-Na12= 95.72           
Cl30-Na5-Na13=131.29           Cl30-Na5-Na14= 43.03           Cl30-Na5-Na21=135.20           Cl30-Na5-Na23= 48.79           
Cl30-Na5-Na24= 47.05           Cl30-Na5-Na25= 92.49           Cl30-Na5-Cl27= 95.51           Cl30-Na5-Cl29= 85.76           
Cl38-Na5-Na6=139.22            Cl38-Na5-Na8= 90.99            Cl38-Na5-Na11=125.78           Cl38-Na5-Na12= 46.72           
Cl38-Na5-Na13= 78.62           Cl38-Na5-Na14= 90.39           Cl38-Na5-Na21=127.01           Cl38-Na5-Na23= 47.16           
Cl38-Na5-Na24= 97.01           Cl38-Na5-Na25=142.16           Cl38-Na5-Cl27= 96.25           Cl38-Na5-Cl29= 85.23           
Cl38-Na5-Cl30= 95.93           Cl49-Na5-Na6= 45.12            Cl49-Na5-Na8= 92.60            Cl49-Na5-Na11= 44.83           
Cl49-Na5-Na12=142.47           Cl49-Na5-Na13= 91.10           Cl49-Na5-Na14= 86.45           Cl49-Na5-Na21= 46.78           
Cl49-Na5-Na23=136.37           Cl49-Na5-Na24= 93.18           Cl49-Na5-Na25= 46.71           Cl49-Na5-Cl27= 92.85           
Cl49-Na5-Cl29= 85.55           Cl49-Na5-Cl30= 88.71           Cl49-Na5-Cl38=169.34           O105-Na5-Na6=139.26            
O105-Na5-Na8= 53.31            O105-Na5-Na11= 90.87           O105-Na5-Na12= 86.63           O105-Na5-Na13= 40.94           
O105-Na5-Na14=129.26           O105-Na5-Na21= 47.61           O105-Na5-Na23=126.35           O105-Na5-Na24=140.30           
O105-Na5-Na25= 95.33           O105-Na5-Cl27= 92.18           O105-Na5-Cl29= 86.66           O105-Na5-Cl30=171.58           
O105-Na5-Cl38= 79.77           O105-Na5-Cl49= 94.36           Na4-Na6-Na2= 89.90             Na5-Na6-Na2=118.61             
Na5-Na6-Na4=113.41             Na11-Na6-Na2= 56.83            Na11-Na6-Na4=116.43            Na11-Na6-Na5= 61.99            
Na14-Na6-Na2= 88.73            Na14-Na6-Na4=173.70            Na14-Na6-Na5= 62.14            Na14-Na6-Na11= 57.90           
Na22-Na6-Na2= 56.56            Na22-Na6-Na4= 57.89            Na22-Na6-Na5= 88.26            Na22-Na6-Na11= 58.60           
Na22-Na6-Na14=116.50           Na24-Na6-Na2=174.89            Na24-Na6-Na4= 91.32            Na24-Na6-Na5= 56.42            
Na24-Na6-Na11=118.30           Na24-Na6-Na14= 89.52           Na24-Na6-Na22=120.30           Na25-Na6-Na2=117.07            
Na25-Na6-Na4= 55.42            Na25-Na6-Na5= 58.03            Na25-Na6-Na11= 90.97           Na25-Na6-Na14=120.10           
Na25-Na6-Na22= 60.51           Na25-Na6-Na24= 59.97           Cl30-Na6-Na2=134.25            Cl30-Na6-Na4=135.51            
Cl30-Na6-Na5= 47.43            Cl30-Na6-Na11= 90.56           Cl30-Na6-Na14= 45.52           Cl30-Na6-Na22=135.48           
Cl30-Na6-Na24= 44.20           Cl30-Na6-Na25= 91.98           Cl34-Na6-Na2=135.96            Cl34-Na6-Na4= 46.14            
Cl34-Na6-Na5= 87.69            Cl34-Na6-Na11=136.80           Cl34-Na6-Na14=135.22           Cl34-Na6-Na22= 92.95           
Cl34-Na6-Na24= 45.73           Cl34-Na6-Na25= 45.85           Cl34-Na6-Cl30= 89.74           Cl37-Na6-Na2= 44.16            
Cl37-Na6-Na4=134.03            Cl37-Na6-Na5= 94.88            Cl37-Na6-Na11= 46.59           Cl37-Na6-Na14= 45.13           
Cl37-Na6-Na22= 89.34           Cl37-Na6-Na24=134.56           Cl37-Na6-Na25=137.53           Cl37-Na6-Cl30= 90.38           
Cl37-Na6-Cl34=176.61           Cl39-Na6-Na2= 44.41            Cl39-Na6-Na4= 46.12            Cl39-Na6-Na5=134.31            
Cl39-Na6-Na11= 89.55           Cl39-Na6-Na14=133.09           Cl39-Na6-Na22= 46.12           Cl39-Na6-Na24=137.34           
Cl39-Na6-Na25= 90.22           Cl39-Na6-Cl30=177.79           Cl39-Na6-Cl34= 91.69           Cl39-Na6-Cl37= 88.10           
Cl49-Na6-Na2= 86.56            Cl49-Na6-Na4= 83.83            Cl49-Na6-Na5= 45.08            Cl49-Na6-Na11= 46.54           
Cl49-Na6-Na14= 89.95           Cl49-Na6-Na22= 43.18           Cl49-Na6-Na24= 88.63           Cl49-Na6-Na25= 44.44           
Cl49-Na6-Cl30= 92.42           Cl49-Na6-Cl34= 90.28           Cl49-Na6-Cl37= 93.10           Cl49-Na6-Cl39= 89.26           
Na10-Na7-Na9= 59.39            Na11-Na7-Na9= 62.41            Na11-Na7-Na10= 98.70           Na13-Na7-Na9= 91.94            
Na13-Na7-Na10= 62.39           Na13-Na7-Na11= 68.52           Na16-Na7-Na9=123.90            Na16-Na7-Na10= 64.79           
Na16-Na7-Na11=123.90           Na16-Na7-Na13= 56.15           Cl32-Na7-Na9= 45.32            Cl32-Na7-Na10= 48.43           
Cl32-Na7-Na11= 50.47           Cl32-Na7-Na13= 46.75           Cl32-Na7-Na16= 92.39           Cl46-Na7-Na9= 95.27            
Cl46-Na7-Na10= 46.15           Cl46-Na7-Na11=144.42           Cl46-Na7-Na13= 86.24           Cl46-Na7-Na16= 44.55           
Cl46-Na7-Cl32= 93.99           Cl50-Na7-Na9=142.26            Cl50-Na7-Na10=100.62           Cl50-Na7-Na11= 93.14           
Cl50-Na7-Na13= 50.94           Cl50-Na7-Na16= 45.39           Cl50-Na7-Cl32= 97.05           Cl50-Na7-Cl46= 89.43           
O102-Na7-Na9= 41.36            O102-Na7-Na10= 75.63           O102-Na7-Na11= 94.18           O102-Na7-Na13=130.14           
O102-Na7-Na16=127.37           O102-Na7-Cl32= 85.60           O102-Na7-Cl46= 83.07           O102-Na7-Cl50=172.21           
H104-Na7-Na9= 50.86            H104-Na7-Na10= 59.46           H104-Na7-Na11=111.95           H104-Na7-Na13=121.16           
H104-Na7-Na16=104.05           H104-Na7-Cl32= 86.44           H104-Na7-Cl46= 59.78           H104-Na7-Cl50=149.20           
H104-Na7-O102= 23.33           O108-Na7-Na9= 97.83            O108-Na7-Na10=143.77           O108-Na7-Na11= 45.40           
O108-Na7-Na13= 93.52           O108-Na7-Na16=125.74           O108-Na7-Cl32= 95.36           O108-Na7-Cl46=166.91           
O108-Na7-Cl50= 80.35           O108-Na7-O102=106.76           O108-Na7-H104=129.96           H109-Na7-Na9=117.84            
H109-Na7-Na10=141.43           H109-Na7-Na11= 57.30           H109-Na7-Na13= 79.90           H109-Na7-Na16=101.72           
H109-Na7-Cl32= 99.89           H109-Na7-Cl46=144.24           H109-Na7-Cl50= 56.40           H109-Na7-O102=130.48           
H109-Na7-H104=153.17           H109-Na7-O108= 24.11           Na12-Na8-Na5= 53.76            Na15-Na8-Na5=103.23            
Na15-Na8-Na12= 84.43           Na19-Na8-Na5=105.17            Na19-Na8-Na12=153.79           Na19-Na8-Na15= 86.31           
Na21-Na8-Na5= 53.04            Na21-Na8-Na12=105.73           Na21-Na8-Na15=100.78           Na21-Na8-Na19= 52.26           
Na25-Na8-Na5= 55.61            Na25-Na8-Na12= 90.74           Na25-Na8-Na15=155.24           Na25-Na8-Na19= 87.50           
Na25-Na8-Na21= 57.21           Cl26-Na8-Na5=110.20            Cl26-Na8-Na12=124.73           Cl26-Na8-Na15= 44.56           
Cl26-Na8-Na19= 41.76           Cl26-Na8-Na21= 72.63           Cl26-Na8-Na25=125.37           Cl27-Na8-Na5= 39.10            
Cl27-Na8-Na12= 46.62           Cl27-Na8-Na15=128.33           Cl27-Na8-Na19=128.82           Cl27-Na8-Na21= 81.88           
Cl27-Na8-Na25= 44.46           Cl27-Na8-Cl26=149.24           Cl45-Na8-Na5= 84.05            Cl45-Na8-Na12= 42.57           
Cl45-Na8-Na15= 44.20           Cl45-Na8-Na19=129.94           Cl45-Na8-Na21=119.16           Cl45-Na8-Na25=132.82           
Cl45-Na8-Cl26= 88.51           Cl45-Na8-Cl27= 89.17           Cl48-Na8-Na5= 79.57            Cl48-Na8-Na12=130.44           
Cl48-Na8-Na15=126.10           Cl48-Na8-Na19= 43.24           Cl48-Na8-Na21= 38.67           Cl48-Na8-Na25= 44.31           
Cl48-Na8-Cl26= 83.30           Cl48-Na8-Cl27= 87.48           Cl48-Na8-Cl45=157.83           O99-Na8-Na5=172.39             
O99-Na8-Na12=122.46            O99-Na8-Na15= 82.24            O99-Na8-Na19= 80.27            O99-Na8-Na21=131.72            
O99-Na8-Na25=120.22            O99-Na8-Cl26= 77.41            O99-Na8-Cl27=133.29            O99-Na8-Cl45= 96.59            
O99-Na8-Cl48=101.63            H100-Na8-Na5=164.27            H100-Na8-Na12=126.10           H100-Na8-Na15= 62.35           
H100-Na8-Na19= 69.32           H100-Na8-Na21=120.58           H100-Na8-Na25=136.31           H100-Na8-Cl26= 55.57           
H100-Na8-Cl27=154.99           H100-Na8-Cl45= 88.61           H100-Na8-Cl48=103.39           H100-Na8-O99= 22.95            
Na7-Na9-Na3=122.95             Na10-Na9-Na3= 64.07            Na10-Na9-Na7= 60.12            Na11-Na9-Na3=121.32            
Na11-Na9-Na7= 54.14            Na11-Na9-Na10= 93.71           Na21-Na9-Na3= 60.14            Na21-Na9-Na7= 86.39            
Na21-Na9-Na10= 65.61           Na21-Na9-Na11= 61.22           Na22-Na9-Na3= 88.53            Na22-Na9-Na7=113.80            
Na22-Na9-Na10=124.92           Na22-Na9-Na11= 59.72           Na22-Na9-Na21= 59.31           Cl28-Na9-Na3= 45.03            
Cl28-Na9-Na7= 98.10            Cl28-Na9-Na10= 46.20           Cl28-Na9-Na11=139.64           Cl28-Na9-Na21= 91.72           
Cl28-Na9-Na22=133.46           Cl31-Na9-Na3=135.59            Cl31-Na9-Na7= 85.89            Cl31-Na9-Na10=139.54           
Cl31-Na9-Na11= 46.29           Cl31-Na9-Na21= 92.96           Cl31-Na9-Na22= 47.26           Cl31-Na9-Cl28=174.04           
Cl32-Na9-Na3= 89.48            Cl32-Na9-Na7= 44.07            Cl32-Na9-Na10= 48.78           Cl32-Na9-Na11= 45.65           
Cl32-Na9-Na21= 42.45           Cl32-Na9-Na22= 87.22           Cl32-Na9-Cl28= 94.03           Cl32-Na9-Cl31= 91.91           
Cl43-Na9-Na3= 46.05            Cl43-Na9-Na7=132.79            Cl43-Na9-Na10= 97.83           Cl43-Na9-Na11= 90.45           
Cl43-Na9-Na21= 46.91           Cl43-Na9-Na22= 42.53           Cl43-Na9-Cl28= 90.93           Cl43-Na9-Cl31= 89.57           
Cl43-Na9-Cl32= 89.30           O102-Na9-Na3=131.46            O102-Na9-Na7= 38.32            O102-Na9-Na10= 74.68           
O102-Na9-Na11= 84.32           O102-Na9-Na21=123.69           O102-Na9-Na22=137.84           O102-Na9-Cl28= 87.96           
O102-Na9-Cl31= 92.51           O102-Na9-Cl32= 81.38           O102-Na9-Cl43=170.51           Na7-Na10-Na3=117.53            
Na9-Na10-Na3= 58.16            Na9-Na10-Na7= 60.49            Na13-Na10-Na3=111.56           Na13-Na10-Na7= 56.79           
Na13-Na10-Na9= 89.30           Na16-Na10-Na3=164.00           Na16-Na10-Na7= 58.27           Na16-Na10-Na9=118.49           
Na16-Na10-Na13= 52.61          Na20-Na10-Na3= 85.20           Na20-Na10-Na7=122.89           Na20-Na10-Na9=125.07           
Na20-Na10-Na13= 66.21          Na20-Na10-Na16= 85.42          Na21-Na10-Na3= 56.23           Na21-Na10-Na7= 82.95           
Na21-Na10-Na9= 58.56           Na21-Na10-Na13= 55.45          Na21-Na10-Na16=108.05          Na21-Na10-Na20= 67.30          
Cl28-Na10-Na3= 41.67           Cl28-Na10-Na7= 97.20           Cl28-Na10-Na9= 44.74           Cl28-Na10-Na13=132.75          
Cl28-Na10-Na16=148.81          Cl28-Na10-Na20=125.68          Cl28-Na10-Na21= 85.30          Cl32-Na10-Na3= 83.31           
Cl32-Na10-Na7= 44.22           Cl32-Na10-Na9= 45.79           Cl32-Na10-Na13= 43.54          Cl32-Na10-Na16= 84.67          
Cl32-Na10-Na20= 95.23          Cl32-Na10-Na21= 38.79          Cl32-Na10-Cl28= 89.66          Cl41-Na10-Na3= 43.02           
Cl41-Na10-Na7=125.79           Cl41-Na10-Na9= 87.53           Cl41-Na10-Na13= 82.66          Cl41-Na10-Na16=124.51          
Cl41-Na10-Na20= 43.19          Cl41-Na10-Na21= 43.02          Cl41-Na10-Cl28= 84.67          Cl41-Na10-Cl32= 81.79          
Cl46-Na10-Na3=148.47           Cl46-Na10-Na7= 43.95           Cl46-Na10-Na9= 94.46           Cl46-Na10-Na13= 80.66          
Cl46-Na10-Na16= 40.84          Cl46-Na10-Na20=125.79          Cl46-Na10-Na21=125.56          Cl46-Na10-Cl28=108.42          
Cl46-Na10-Cl32= 87.64          Cl46-Na10-Cl41=163.18          Cl47-Na10-Na3=125.90           Cl47-Na10-Na7= 89.95           
Cl47-Na10-Na9=134.15           Cl47-Na10-Na13= 45.08          Cl47-Na10-Na16= 43.07          Cl47-Na10-Na20= 42.40          
Cl47-Na10-Na21= 85.51          Cl47-Na10-Cl28=167.56          Cl47-Na10-Cl32= 88.41          Cl47-Na10-Cl41= 82.89          
Cl47-Na10-Cl46= 83.77          
 
 selected dihedral angles (degree)
 ---------------------------------
Na4-Na6-Na2-Na11=122.21       Na4-Na6-Na2-Na22= 50.52       Na4-Na6-Na2-Cl31= 89.18       Na4-Na6-Na2-Cl37=181.85       
Na4-Na6-Na2-Cl39=351.37       Na5-Na6-Na2-Na11=  5.36       Na5-Na6-Na2-Na22=293.68       Na5-Na6-Na2-Cl31=332.33       
Na5-Na6-Na2-Cl37= 65.01       Na5-Na6-Na2-Cl39=234.53       Na11-Na6-Na2-Na22=288.32      Na11-Na6-Na2-Cl31=326.97      
Na11-Na6-Na2-Cl37= 59.65      Na11-Na6-Na2-Cl39=229.17      Na14-Na6-Na2-Na11=308.35      Na14-Na6-Na2-Na22=236.67      
Na14-Na6-Na2-Cl31=275.32      Na14-Na6-Na2-Cl37=  8.00      Na14-Na6-Na2-Cl39=177.52      Na22-Na6-Na2-Na11= 71.68      
Na22-Na6-Na2-Cl31= 38.65      Na22-Na6-Na2-Cl37=131.33      Na22-Na6-Na2-Cl39=300.85      Na24-Na6-Na2-Na11= 18.37      
Na24-Na6-Na2-Na22=306.69      Na24-Na6-Na2-Cl31=345.34      Na24-Na6-Na2-Cl37= 78.02      Na24-Na6-Na2-Cl39=247.54      
Na25-Na6-Na2-Na11= 71.86      Na25-Na6-Na2-Na22=  0.18      Na25-Na6-Na2-Cl31= 38.83      Na25-Na6-Na2-Cl37=131.51      
Na25-Na6-Na2-Cl39=301.03      Cl30-Na6-Na2-Na11=308.35      Cl30-Na6-Na2-Na22=236.67      Cl30-Na6-Na2-Cl31=275.32      
Cl30-Na6-Na2-Cl37=  8.00      Cl30-Na6-Na2-Cl39=177.51      Cl34-Na6-Na2-Na11=125.22      Cl34-Na6-Na2-Na22= 53.54      
Cl34-Na6-Na2-Cl31= 92.19      Cl34-Na6-Na2-Cl37=184.87      Cl34-Na6-Na2-Cl39=354.39      Cl37-Na6-Na2-Na11=300.35      
Cl37-Na6-Na2-Na22=228.67      Cl37-Na6-Na2-Cl31=267.32      Cl37-Na6-Na2-Cl39=169.52      Cl39-Na6-Na2-Na11=130.83      
Cl39-Na6-Na2-Na22= 59.15      Cl39-Na6-Na2-Cl31= 97.80      Cl39-Na6-Na2-Cl37=190.48      Cl49-Na6-Na2-Na11= 38.38      
Cl49-Na6-Na2-Na22=326.70      Cl49-Na6-Na2-Cl31=  5.35      Cl49-Na6-Na2-Cl37= 98.03      Cl49-Na6-Na2-Cl39=267.55      
Na2-Na6-Na4-Na22=310.50       Na2-Na6-Na4-Na25=236.36       Na2-Na6-Na4-Cl34=177.09       Na2-Na6-Na4-Cl35=274.83       
Na2-Na6-Na4-Cl39=  8.37       Na5-Na6-Na4-Na22= 71.90       Na5-Na6-Na4-Na25=357.76       Na5-Na6-Na4-Cl34=298.49       
Na5-Na6-Na4-Cl35= 36.23       Na5-Na6-Na4-Cl39=129.77       Na11-Na6-Na4-Na22=  2.78      Na11-Na6-Na4-Na25=288.64      
Na11-Na6-Na4-Cl34=229.36      Na11-Na6-Na4-Cl35=327.11      Na11-Na6-Na4-Cl39= 60.65      Na14-Na6-Na4-Na22= 27.93      
Na14-Na6-Na4-Na25=313.79      Na14-Na6-Na4-Cl34=254.52      Na14-Na6-Na4-Cl35=352.26      Na14-Na6-Na4-Cl39= 85.80      
Na22-Na6-Na4-Na25=285.86      Na22-Na6-Na4-Cl34=226.59      Na22-Na6-Na4-Cl35=324.33      Na22-Na6-Na4-Cl39= 57.87      
Na24-Na6-Na4-Na22=125.54      Na24-Na6-Na4-Na25= 51.40      Na24-Na6-Na4-Cl34=352.12      Na24-Na6-Na4-Cl35= 89.87      
Na24-Na6-Na4-Cl39=183.41      Na25-Na6-Na4-Na22= 74.14      Na25-Na6-Na4-Cl34=300.73      Na25-Na6-Na4-Cl35= 38.47      
Na25-Na6-Na4-Cl39=132.01      Cl30-Na6-Na4-Na22=124.23      Cl30-Na6-Na4-Na25= 50.09      Cl30-Na6-Na4-Cl34=350.81      
Cl30-Na6-Na4-Cl35= 88.56      Cl30-Na6-Na4-Cl39=182.10      Cl34-Na6-Na4-Na22=133.41      Cl34-Na6-Na4-Na25= 59.27      
Cl34-Na6-Na4-Cl35= 97.74      Cl34-Na6-Na4-Cl39=191.28      Cl37-Na6-Na4-Na22=308.71      Cl37-Na6-Na4-Na25=234.57      
Cl37-Na6-Na4-Cl34=175.29      Cl37-Na6-Na4-Cl35=273.04      Cl37-Na6-Na4-Cl39=  6.58      Cl39-Na6-Na4-Na22=302.13      
Cl39-Na6-Na4-Na25=227.99      Cl39-Na6-Na4-Cl34=168.72      Cl39-Na6-Na4-Cl35=266.46      Cl49-Na6-Na4-Na22= 37.06      
Cl49-Na6-Na4-Na25=322.92      Cl49-Na6-Na4-Cl34=263.64      Cl49-Na6-Na4-Cl35=  1.38      Cl49-Na6-Na4-Cl39= 94.93      
Na2-Na6-Na5-Na8=110.13        Na2-Na6-Na5-Na11=354.92       Na2-Na6-Na5-Na12=181.16       Na2-Na6-Na5-Na13=354.06       
Na2-Na6-Na5-Na14=288.47       Na2-Na6-Na5-Na21= 48.26       Na2-Na6-Na5-Na23=240.44       Na2-Na6-Na5-Na24=178.62       
Na2-Na6-Na5-Na25=105.70       Na2-Na6-Na5-Cl27=140.54       Na2-Na6-Na5-Cl29=322.60       Na2-Na6-Na5-Cl30=234.66       
Na2-Na6-Na5-Cl38=244.52       Na2-Na6-Na5-Cl49= 50.19       Na2-Na6-Na5-O105= 42.90       Na4-Na6-Na5-Na8=  6.61        
Na4-Na6-Na5-Na11=251.39       Na4-Na6-Na5-Na12= 77.63       Na4-Na6-Na5-Na13=250.54       Na4-Na6-Na5-Na14=184.94       
Na4-Na6-Na5-Na21=304.73       Na4-Na6-Na5-Na23=136.92       Na4-Na6-Na5-Na24= 75.09       Na4-Na6-Na5-Na25=  2.17       
Na4-Na6-Na5-Cl27= 37.01       Na4-Na6-Na5-Cl29=219.07       Na4-Na6-Na5-Cl30=131.14       Na4-Na6-Na5-Cl38=140.99       
Na4-Na6-Na5-Cl49=306.66       Na4-Na6-Na5-O105=299.37       Na11-Na6-Na5-Na8=115.21       Na11-Na6-Na5-Na12=186.24      
Na11-Na6-Na5-Na13=359.14      Na11-Na6-Na5-Na14=293.55      Na11-Na6-Na5-Na21= 53.34      Na11-Na6-Na5-Na23=245.53      
Na11-Na6-Na5-Na24=183.70      Na11-Na6-Na5-Na25=110.78      Na11-Na6-Na5-Cl27=145.62      Na11-Na6-Na5-Cl29=327.68      
Na11-Na6-Na5-Cl30=239.74      Na11-Na6-Na5-Cl38=249.60      Na11-Na6-Na5-Cl49= 55.27      Na11-Na6-Na5-O105= 47.98      
Na14-Na6-Na5-Na8=181.66       Na14-Na6-Na5-Na11= 66.45      Na14-Na6-Na5-Na12=252.69      Na14-Na6-Na5-Na13= 65.59      
Na14-Na6-Na5-Na21=119.79      Na14-Na6-Na5-Na23=311.98      Na14-Na6-Na5-Na24=250.15      Na14-Na6-Na5-Na25=177.23      
Na14-Na6-Na5-Cl27=212.07      Na14-Na6-Na5-Cl29= 34.13      Na14-Na6-Na5-Cl30=306.20      Na14-Na6-Na5-Cl38=316.05      
Na14-Na6-Na5-Cl49=121.72      Na14-Na6-Na5-O105=114.43      Na22-Na6-Na5-Na8= 60.27       Na22-Na6-Na5-Na11=305.05      
Na22-Na6-Na5-Na12=131.29      Na22-Na6-Na5-Na13=304.20      Na22-Na6-Na5-Na14=238.60      Na22-Na6-Na5-Na21=358.40      
Na22-Na6-Na5-Na23=190.58      Na22-Na6-Na5-Na24=128.76      Na22-Na6-Na5-Na25= 55.84      Na22-Na6-Na5-Cl27= 90.68      
Na22-Na6-Na5-Cl29=272.73      Na22-Na6-Na5-Cl30=184.80      Na22-Na6-Na5-Cl38=194.66      Na22-Na6-Na5-Cl49=  0.32      
Na22-Na6-Na5-O105=353.03      Na24-Na6-Na5-Na8=291.51       Na24-Na6-Na5-Na11=176.30      Na24-Na6-Na5-Na12=  2.54      
Na24-Na6-Na5-Na13=175.44      Na24-Na6-Na5-Na14=109.85      Na24-Na6-Na5-Na21=229.64      Na24-Na6-Na5-Na23= 61.82      
Na24-Na6-Na5-Na25=287.08      Na24-Na6-Na5-Cl27=321.92      Na24-Na6-Na5-Cl29=143.98      Na24-Na6-Na5-Cl30= 56.04      
Na24-Na6-Na5-Cl38= 65.90      Na24-Na6-Na5-Cl49=231.57      Na24-Na6-Na5-O105=224.27      Na25-Na6-Na5-Na8=  4.43       
Na25-Na6-Na5-Na11=249.22      Na25-Na6-Na5-Na12= 75.46      Na25-Na6-Na5-Na13=248.36      Na25-Na6-Na5-Na14=182.77      
Na25-Na6-Na5-Na21=302.56      Na25-Na6-Na5-Na23=134.74      Na25-Na6-Na5-Na24= 72.92      Na25-Na6-Na5-Cl27= 34.84      
Na25-Na6-Na5-Cl29=216.90      Na25-Na6-Na5-Cl30=128.96      Na25-Na6-Na5-Cl38=138.82      Na25-Na6-Na5-Cl49=304.49      
Na25-Na6-Na5-O105=297.19      Cl30-Na6-Na5-Na8=235.47       Cl30-Na6-Na5-Na11=120.26      Cl30-Na6-Na5-Na12=306.49      
Cl30-Na6-Na5-Na13=119.40      Cl30-Na6-Na5-Na14= 53.80      Cl30-Na6-Na5-Na21=173.60      Cl30-Na6-Na5-Na23=  5.78      
Cl30-Na6-Na5-Na24=303.96      Cl30-Na6-Na5-Na25=231.04      Cl30-Na6-Na5-Cl27=265.88      Cl30-Na6-Na5-Cl29= 87.94      
Cl30-Na6-Na5-Cl38=  9.86      Cl30-Na6-Na5-Cl49=175.52      Cl30-Na6-Na5-O105=168.23      Cl34-Na6-Na5-Na8=327.24       
Cl34-Na6-Na5-Na11=212.03      Cl34-Na6-Na5-Na12= 38.27      Cl34-Na6-Na5-Na13=211.17      Cl34-Na6-Na5-Na14=145.58      
Cl34-Na6-Na5-Na21=265.37      Cl34-Na6-Na5-Na23= 97.55      Cl34-Na6-Na5-Na24= 35.73      Cl34-Na6-Na5-Na25=322.81      
Cl34-Na6-Na5-Cl27=357.65      Cl34-Na6-Na5-Cl29=179.71      Cl34-Na6-Na5-Cl30= 91.77      Cl34-Na6-Na5-Cl38=101.63      
Cl34-Na6-Na5-Cl49=267.30      Cl34-Na6-Na5-O105=260.00      Cl37-Na6-Na5-Na8=149.45       Cl37-Na6-Na5-Na11= 34.24      
Cl37-Na6-Na5-Na12=220.48      Cl37-Na6-Na5-Na13= 33.39      Cl37-Na6-Na5-Na14=327.79      Cl37-Na6-Na5-Na21= 87.58      
Cl37-Na6-Na5-Na23=279.77      Cl37-Na6-Na5-Na24=217.94      Cl37-Na6-Na5-Na25=145.02      Cl37-Na6-Na5-Cl27=179.86      
Cl37-Na6-Na5-Cl29=  1.92      Cl37-Na6-Na5-Cl30=273.99      Cl37-Na6-Na5-Cl38=283.84      Cl37-Na6-Na5-Cl49= 89.51      
Cl37-Na6-Na5-O105= 82.22      Cl39-Na6-Na5-Na8= 57.34       Cl39-Na6-Na5-Na11=302.13      Cl39-Na6-Na5-Na12=128.37      
Cl39-Na6-Na5-Na13=301.28      Cl39-Na6-Na5-Na14=235.68      Cl39-Na6-Na5-Na21=355.47      Cl39-Na6-Na5-Na23=187.66      
Cl39-Na6-Na5-Na24=125.83      Cl39-Na6-Na5-Na25= 52.91      Cl39-Na6-Na5-Cl27= 87.75      Cl39-Na6-Na5-Cl29=269.81      
Cl39-Na6-Na5-Cl30=181.88      Cl39-Na6-Na5-Cl38=191.73      Cl39-Na6-Na5-Cl49=357.40      Cl39-Na6-Na5-O105=350.11      
Cl49-Na6-Na5-Na8= 59.94       Cl49-Na6-Na5-Na11=304.73      Cl49-Na6-Na5-Na12=130.97      Cl49-Na6-Na5-Na13=303.87      
Cl49-Na6-Na5-Na14=238.28      Cl49-Na6-Na5-Na21=358.07      Cl49-Na6-Na5-Na23=190.26      Cl49-Na6-Na5-Na24=128.43      
Cl49-Na6-Na5-Na25= 55.51      Cl49-Na6-Na5-Cl27= 90.35      Cl49-Na6-Na5-Cl29=272.41      Cl49-Na6-Na5-Cl30=184.48      
Cl49-Na6-Na5-Cl38=194.33      Cl49-Na6-Na5-O105=352.71      Na12-Na8-Na5-Na6=116.80       Na12-Na8-Na5-Na11=188.08      
Na12-Na8-Na5-Na13=245.97      Na12-Na8-Na5-Na14= 85.38      Na12-Na8-Na5-Na21=193.57      Na12-Na8-Na5-Na23=  1.74      
Na12-Na8-Na5-Na24= 61.60      Na12-Na8-Na5-Na25=121.40      Na12-Na8-Na5-Cl27= 63.36      Na12-Na8-Na5-Cl29=240.85      
Na12-Na8-Na5-Cl30= 63.93      Na12-Na8-Na5-Cl38=324.63      Na12-Na8-Na5-Cl49=154.67      Na12-Na8-Na5-O105=248.18      
Na15-Na8-Na5-Na6=189.58       Na15-Na8-Na5-Na11=260.86      Na15-Na8-Na5-Na12= 72.78      Na15-Na8-Na5-Na13=318.75      
Na15-Na8-Na5-Na14=158.16      Na15-Na8-Na5-Na21=266.35      Na15-Na8-Na5-Na23= 74.52      Na15-Na8-Na5-Na24=134.39      
Na15-Na8-Na5-Na25=194.18      Na15-Na8-Na5-Cl27=136.14      Na15-Na8-Na5-Cl29=313.63      Na15-Na8-Na5-Cl30=136.72      
Na15-Na8-Na5-Cl38= 37.41      Na15-Na8-Na5-Cl49=227.46      Na15-Na8-Na5-O105=320.96      Na19-Na8-Na5-Na6=279.31       
Na19-Na8-Na5-Na11=350.59      Na19-Na8-Na5-Na12=162.51      Na19-Na8-Na5-Na13= 48.48      Na19-Na8-Na5-Na14=247.89      
Na19-Na8-Na5-Na21=356.08      Na19-Na8-Na5-Na23=164.25      Na19-Na8-Na5-Na24=224.11      Na19-Na8-Na5-Na25=283.91      
Na19-Na8-Na5-Cl27=225.87      Na19-Na8-Na5-Cl29= 43.36      Na19-Na8-Na5-Cl30=226.44      Na19-Na8-Na5-Cl38=127.14      
Na19-Na8-Na5-Cl49=317.19      Na19-Na8-Na5-O105= 50.69      Na21-Na8-Na5-Na6=283.23       Na21-Na8-Na5-Na11=354.51      
Na21-Na8-Na5-Na12=166.43      Na21-Na8-Na5-Na13= 52.40      Na21-Na8-Na5-Na14=251.81      Na21-Na8-Na5-Na23=168.17      
Na21-Na8-Na5-Na24=228.03      Na21-Na8-Na5-Na25=287.83      Na21-Na8-Na5-Cl27=229.79      Na21-Na8-Na5-Cl29= 47.28      
Na21-Na8-Na5-Cl30=230.36      Na21-Na8-Na5-Cl38=131.06      Na21-Na8-Na5-Cl49=321.10      Na21-Na8-Na5-O105= 54.61      
Na25-Na8-Na5-Na6=355.40       Na25-Na8-Na5-Na11= 66.68      Na25-Na8-Na5-Na12=238.60      Na25-Na8-Na5-Na13=124.57      
Na25-Na8-Na5-Na14=323.98      Na25-Na8-Na5-Na21= 72.17      Na25-Na8-Na5-Na23=240.34      Na25-Na8-Na5-Na24=300.20      
Na25-Na8-Na5-Cl27=301.95      Na25-Na8-Na5-Cl29=119.45      Na25-Na8-Na5-Cl30=302.53      Na25-Na8-Na5-Cl38=203.22      
Na25-Na8-Na5-Cl49= 33.27      Na25-Na8-Na5-O105=126.77      Cl26-Na8-Na5-Na6=235.68       Cl26-Na8-Na5-Na11=306.96      
Cl26-Na8-Na5-Na12=118.88      Cl26-Na8-Na5-Na13=  4.85      Cl26-Na8-Na5-Na14=204.26      Cl26-Na8-Na5-Na21=312.45      
Cl26-Na8-Na5-Na23=120.62      Cl26-Na8-Na5-Na24=180.49      Cl26-Na8-Na5-Na25=240.28      Cl26-Na8-Na5-Cl27=182.24      
Cl26-Na8-Na5-Cl29=359.73      Cl26-Na8-Na5-Cl30=182.82      Cl26-Na8-Na5-Cl38= 83.51      Cl26-Na8-Na5-Cl49=273.56      
Cl26-Na8-Na5-O105=  7.06      Cl27-Na8-Na5-Na6= 53.44       Cl27-Na8-Na5-Na11=124.72      Cl27-Na8-Na5-Na12=296.64      
Cl27-Na8-Na5-Na13=182.61      Cl27-Na8-Na5-Na14= 22.02      Cl27-Na8-Na5-Na21=130.21      Cl27-Na8-Na5-Na23=298.38      
Cl27-Na8-Na5-Na24=358.25      Cl27-Na8-Na5-Na25= 58.05      Cl27-Na8-Na5-Cl29=177.49      Cl27-Na8-Na5-Cl30=  0.58      
Cl27-Na8-Na5-Cl38=261.27      Cl27-Na8-Na5-Cl49= 91.32      Cl27-Na8-Na5-O105=184.82      Cl45-Na8-Na5-Na6=149.48       
Cl45-Na8-Na5-Na11=220.76      Cl45-Na8-Na5-Na12= 32.68      Cl45-Na8-Na5-Na13=278.65      Cl45-Na8-Na5-Na14=118.06      
Cl45-Na8-Na5-Na21=226.25      Cl45-Na8-Na5-Na23= 34.42      Cl45-Na8-Na5-Na24= 94.28      Cl45-Na8-Na5-Na25=154.08      
Cl45-Na8-Na5-Cl27= 96.04      Cl45-Na8-Na5-Cl29=273.53      Cl45-Na8-Na5-Cl30= 96.61      Cl45-Na8-Na5-Cl38=357.31      
Cl45-Na8-Na5-Cl49=187.36      Cl45-Na8-Na5-O105=280.86      Cl48-Na8-Na5-Na6=314.48       Cl48-Na8-Na5-Na11= 25.76      
Cl48-Na8-Na5-Na12=197.68      Cl48-Na8-Na5-Na13= 83.65      Cl48-Na8-Na5-Na14=283.06      Cl48-Na8-Na5-Na21= 31.25      
Cl48-Na8-Na5-Na23=199.42      Cl48-Na8-Na5-Na24=259.29      Cl48-Na8-Na5-Na25=319.08      Cl48-Na8-Na5-Cl27=261.04      
Cl48-Na8-Na5-Cl29= 78.53      Cl48-Na8-Na5-Cl30=261.62      Cl48-Na8-Na5-Cl38=162.31      Cl48-Na8-Na5-Cl49=352.36      
Cl48-Na8-Na5-O105= 85.86      O99-Na8-Na5-Na6= 54.27        O99-Na8-Na5-Na11=125.55       O99-Na8-Na5-Na12=297.47       
O99-Na8-Na5-Na13=183.44       O99-Na8-Na5-Na14= 22.85       O99-Na8-Na5-Na21=131.04       O99-Na8-Na5-Na23=299.21       
O99-Na8-Na5-Na24=359.08       O99-Na8-Na5-Na25= 58.88       O99-Na8-Na5-Cl27=  0.83       O99-Na8-Na5-Cl29=178.32       
O99-Na8-Na5-Cl30=  1.41       O99-Na8-Na5-Cl38=262.10       O99-Na8-Na5-Cl49= 92.15       O99-Na8-Na5-O105=185.65       
H100-Na8-Na5-Na6=212.08       H100-Na8-Na5-Na11=283.36      H100-Na8-Na5-Na12= 95.28      H100-Na8-Na5-Na13=341.25      
H100-Na8-Na5-Na14=180.66      H100-Na8-Na5-Na21=288.85      H100-Na8-Na5-Na23= 97.02      H100-Na8-Na5-Na24=156.89      
H100-Na8-Na5-Na25=216.69      H100-Na8-Na5-Cl27=158.64      H100-Na8-Na5-Cl29=336.13      H100-Na8-Na5-Cl30=159.22      
H100-Na8-Na5-Cl38= 59.91      H100-Na8-Na5-Cl49=249.96      H100-Na8-Na5-O105=343.46      Na7-Na9-Na3-Na10= 12.79       
Na7-Na9-Na3-Na18=245.05       Na7-Na9-Na3-Na19=298.96       Na7-Na9-Na3-Na21=297.29       Na7-Na9-Na3-Cl28= 65.77       
Na7-Na9-Na3-Cl36=245.90       Na7-Na9-Na3-Cl41=337.44       Na7-Na9-Na3-Cl43=240.03       Na10-Na9-Na3-Na18=232.25      
Na10-Na9-Na3-Na19=286.16      Na10-Na9-Na3-Na21=284.50      Na10-Na9-Na3-Cl28= 52.98      Na10-Na9-Na3-Cl36=233.10      
Na10-Na9-Na3-Cl41=324.64      Na10-Na9-Na3-Cl43=227.23      Na11-Na9-Na3-Na10= 77.78      Na11-Na9-Na3-Na18=310.03      
Na11-Na9-Na3-Na19=  3.94      Na11-Na9-Na3-Na21=  2.28      Na11-Na9-Na3-Cl28=130.76      Na11-Na9-Na3-Cl36=310.88      
Na11-Na9-Na3-Cl41= 42.42      Na11-Na9-Na3-Cl43=305.02      Na21-Na9-Na3-Na10= 75.50      Na21-Na9-Na3-Na18=307.76      
Na21-Na9-Na3-Na19=  1.67      Na21-Na9-Na3-Cl28=128.48      Na21-Na9-Na3-Cl36=308.61      Na21-Na9-Na3-Cl41= 40.15      
Na21-Na9-Na3-Cl43=302.74      Na22-Na9-Na3-Na10=130.48      Na22-Na9-Na3-Na18=  2.73      Na22-Na9-Na3-Na19= 56.64      
Na22-Na9-Na3-Na21= 54.97      Na22-Na9-Na3-Cl28=183.46      Na22-Na9-Na3-Cl36=  3.58      Na22-Na9-Na3-Cl41= 95.12      
Na22-Na9-Na3-Cl43=357.71      Cl28-Na9-Na3-Na10=307.02      Cl28-Na9-Na3-Na18=179.27      Cl28-Na9-Na3-Na19=233.18      
Cl28-Na9-Na3-Na21=231.52      Cl28-Na9-Na3-Cl36=180.12      Cl28-Na9-Na3-Cl41=271.66      Cl28-Na9-Na3-Cl43=174.26      
Cl31-Na9-Na3-Na10=135.45      Cl31-Na9-Na3-Na18=  7.71      Cl31-Na9-Na3-Na19= 61.62      Cl31-Na9-Na3-Na21= 59.95      
Cl31-Na9-Na3-Cl28=188.43      Cl31-Na9-Na3-Cl36=  8.55      Cl31-Na9-Na3-Cl41=100.10      Cl31-Na9-Na3-Cl43=  2.69      
Cl32-Na9-Na3-Na10= 43.25      Cl32-Na9-Na3-Na18=275.50      Cl32-Na9-Na3-Na19=329.41      Cl32-Na9-Na3-Na21=327.74      
Cl32-Na9-Na3-Cl28= 96.23      Cl32-Na9-Na3-Cl36=276.35      Cl32-Na9-Na3-Cl41=  7.89      Cl32-Na9-Na3-Cl43=270.48      
Cl43-Na9-Na3-Na10=132.77      Cl43-Na9-Na3-Na18=  5.02      Cl43-Na9-Na3-Na19= 58.93      Cl43-Na9-Na3-Na21= 57.26      
Cl43-Na9-Na3-Cl28=185.74      Cl43-Na9-Na3-Cl36=  5.87      Cl43-Na9-Na3-Cl41= 97.41      O102-Na9-Na3-Na10=325.25      
O102-Na9-Na3-Na18=197.50      O102-Na9-Na3-Na19=251.41      O102-Na9-Na3-Na21=249.74      O102-Na9-Na3-Cl28= 18.23      
O102-Na9-Na3-Cl36=198.35      O102-Na9-Na3-Cl41=289.89      O102-Na9-Na3-Cl43=192.48      Na3-Na9-Na7-Na10=346.72       
Na3-Na9-Na7-Na11=107.21       Na3-Na9-Na7-Na13= 42.75       Na3-Na9-Na7-Na16=353.19       Na3-Na9-Na7-Cl32= 46.77       
Na3-Na9-Na7-Cl46=316.35       Na3-Na9-Na7-Cl50= 52.24       Na3-Na9-Na7-O102=243.10       Na3-Na9-Na7-H104=272.96       
Na3-Na9-Na7-O108=136.58       Na3-Na9-Na7-H109=122.35       Na10-Na9-Na7-Na11=120.49      Na10-Na9-Na7-Na13= 56.03      
Na10-Na9-Na7-Na16=  6.47      Na10-Na9-Na7-Cl32= 60.05      Na10-Na9-Na7-Cl46=329.63      Na10-Na9-Na7-Cl50= 65.52      
Na10-Na9-Na7-O102=256.38      Na10-Na9-Na7-H104=286.24      Na10-Na9-Na7-O108=149.86      Na10-Na9-Na7-H109=135.63      
Na11-Na9-Na7-Na10=239.51      Na11-Na9-Na7-Na13=295.54      Na11-Na9-Na7-Na16=245.98      Na11-Na9-Na7-Cl32=299.56      
Na11-Na9-Na7-Cl46=209.14      Na11-Na9-Na7-Cl50=305.03      Na11-Na9-Na7-O102=135.89      Na11-Na9-Na7-H104=165.75      
Na11-Na9-Na7-O108= 29.37      Na11-Na9-Na7-H109= 15.14      Na21-Na9-Na7-Na10=296.16      Na21-Na9-Na7-Na11= 56.65      
Na21-Na9-Na7-Na13=352.19      Na21-Na9-Na7-Na16=302.64      Na21-Na9-Na7-Cl32=356.21      Na21-Na9-Na7-Cl46=265.80      
Na21-Na9-Na7-Cl50=  1.69      Na21-Na9-Na7-O102=192.54      Na21-Na9-Na7-H104=222.40      Na21-Na9-Na7-O108= 86.02      
Na21-Na9-Na7-H109= 71.80      Na22-Na9-Na7-Na10=242.09      Na22-Na9-Na7-Na11=  2.58      Na22-Na9-Na7-Na13=298.12      
Na22-Na9-Na7-Na16=248.56      Na22-Na9-Na7-Cl32=302.14      Na22-Na9-Na7-Cl46=211.72      Na22-Na9-Na7-Cl50=307.61      
Na22-Na9-Na7-O102=138.47      Na22-Na9-Na7-H104=168.33      Na22-Na9-Na7-O108= 31.94      Na22-Na9-Na7-H109= 17.72      
Cl28-Na9-Na7-Na10= 27.39      Cl28-Na9-Na7-Na11=147.88      Cl28-Na9-Na7-Na13= 83.42      Cl28-Na9-Na7-Na16= 33.86      
Cl28-Na9-Na7-Cl32= 87.43      Cl28-Na9-Na7-Cl46=357.02      Cl28-Na9-Na7-Cl50= 92.91      Cl28-Na9-Na7-O102=283.77      
Cl28-Na9-Na7-H104=313.63      Cl28-Na9-Na7-O108=177.24      Cl28-Na9-Na7-H109=163.02      Cl31-Na9-Na7-Na10=202.93      
Cl31-Na9-Na7-Na11=323.42      Cl31-Na9-Na7-Na13=258.96      Cl31-Na9-Na7-Na16=209.40      Cl31-Na9-Na7-Cl32=262.97      
Cl31-Na9-Na7-Cl46=172.56      Cl31-Na9-Na7-Cl50=268.45      Cl31-Na9-Na7-O102= 99.31      Cl31-Na9-Na7-H104=129.17      
Cl31-Na9-Na7-O108=352.78      Cl31-Na9-Na7-H109=338.56      Cl32-Na9-Na7-Na10=299.95      Cl32-Na9-Na7-Na11= 60.44      
Cl32-Na9-Na7-Na13=355.98      Cl32-Na9-Na7-Na16=306.42      Cl32-Na9-Na7-Cl46=269.58      Cl32-Na9-Na7-Cl50=  5.47      
Cl32-Na9-Na7-O102=196.33      Cl32-Na9-Na7-H104=226.19      Cl32-Na9-Na7-O108= 89.81      Cl32-Na9-Na7-H109= 75.58      
Cl43-Na9-Na7-Na10=288.53      Cl43-Na9-Na7-Na11= 49.02      Cl43-Na9-Na7-Na13=344.56      Cl43-Na9-Na7-Na16=295.00      
Cl43-Na9-Na7-Cl32=348.58      Cl43-Na9-Na7-Cl46=258.16      Cl43-Na9-Na7-Cl50=354.05      Cl43-Na9-Na7-O102=184.91      
Cl43-Na9-Na7-H104=214.77      Cl43-Na9-Na7-O108= 78.38      Cl43-Na9-Na7-H109= 64.16      O102-Na9-Na7-Na10=103.62      
O102-Na9-Na7-Na11=224.11      O102-Na9-Na7-Na13=159.65      O102-Na9-Na7-Na16=110.09      O102-Na9-Na7-Cl32=163.67      
O102-Na9-Na7-Cl46= 73.25      O102-Na9-Na7-Cl50=169.14      O102-Na9-Na7-H104= 29.86      O102-Na9-Na7-O108=253.48      
O102-Na9-Na7-H109=239.25      Na7-Na10-Na3-Na9=347.86       Na7-Na10-Na3-Na18= 56.66      Na7-Na10-Na3-Na19=110.32      
Na7-Na10-Na3-Na21= 59.00      Na7-Na10-Na3-Cl28=291.91      Na7-Na10-Na3-Cl36=111.79      Na7-Na10-Na3-Cl41=114.08      
Na7-Na10-Na3-Cl43= 20.32      Na9-Na10-Na3-Na18= 68.80      Na9-Na10-Na3-Na19=122.46      Na9-Na10-Na3-Na21= 71.14      
Na9-Na10-Na3-Cl28=304.05      Na9-Na10-Na3-Cl36=123.94      Na9-Na10-Na3-Cl41=126.22      Na9-Na10-Na3-Cl43= 32.46      
Na13-Na10-Na3-Na9=285.12      Na13-Na10-Na3-Na18=353.92     Na13-Na10-Na3-Na19= 47.58     Na13-Na10-Na3-Na21=356.26     
Na13-Na10-Na3-Cl28=229.17     Na13-Na10-Na3-Cl36= 49.06     Na13-Na10-Na3-Cl41= 51.34     Na13-Na10-Na3-Cl43=317.58     
Na16-Na10-Na3-Na9=277.37      Na16-Na10-Na3-Na18=346.17     Na16-Na10-Na3-Na19= 39.83     Na16-Na10-Na3-Na21=348.50     
Na16-Na10-Na3-Cl28=221.41     Na16-Na10-Na3-Cl36= 41.30     Na16-Na10-Na3-Cl41= 43.59     Na16-Na10-Na3-Cl43=309.82     
Na20-Na10-Na3-Na9=223.05      Na20-Na10-Na3-Na18=291.85     Na20-Na10-Na3-Na19=345.51     Na20-Na10-Na3-Na21=294.19     
Na20-Na10-Na3-Cl28=167.10     Na20-Na10-Na3-Cl36=346.99     Na20-Na10-Na3-Cl41=349.27     Na20-Na10-Na3-Cl43=255.51     
Na21-Na10-Na3-Na9=288.86      Na21-Na10-Na3-Na18=357.66     Na21-Na10-Na3-Na19= 51.32     Na21-Na10-Na3-Cl28=232.91     
Na21-Na10-Na3-Cl36= 52.80     Na21-Na10-Na3-Cl41= 55.08     Na21-Na10-Na3-Cl43=321.32     Cl28-Na10-Na3-Na9= 55.95      
Cl28-Na10-Na3-Na18=124.75     Cl28-Na10-Na3-Na19=178.41     Cl28-Na10-Na3-Na21=127.09     Cl28-Na10-Na3-Cl36=179.89     
Cl28-Na10-Na3-Cl41=182.17     Cl28-Na10-Na3-Cl43= 88.41     Cl32-Na10-Na3-Na9=318.90      Cl32-Na10-Na3-Na18= 27.70     
Cl32-Na10-Na3-Na19= 81.36     Cl32-Na10-Na3-Na21= 30.04     Cl32-Na10-Na3-Cl28=262.95     Cl32-Na10-Na3-Cl36= 82.84     
Cl32-Na10-Na3-Cl41= 85.12     Cl32-Na10-Na3-Cl43=351.36     Cl41-Na10-Na3-Na9=233.78      Cl41-Na10-Na3-Na18=302.58     
Cl41-Na10-Na3-Na19=356.24     Cl41-Na10-Na3-Na21=304.92     Cl41-Na10-Na3-Cl28=177.83     Cl41-Na10-Na3-Cl36=357.72     
Cl41-Na10-Na3-Cl43=266.24     Cl46-Na10-Na3-Na9= 33.21      Cl46-Na10-Na3-Na18=102.01     Cl46-Na10-Na3-Na19=155.66     
Cl46-Na10-Na3-Na21=104.34     Cl46-Na10-Na3-Cl28=337.25     Cl46-Na10-Na3-Cl36=157.14     Cl46-Na10-Na3-Cl41=159.42     
Cl46-Na10-Na3-Cl43= 65.66     Cl47-Na10-Na3-Na9=235.76      Cl47-Na10-Na3-Na18=304.56     Cl47-Na10-Na3-Na19=358.22     
Cl47-Na10-Na3-Na21=306.90     Cl47-Na10-Na3-Cl28=179.81     Cl47-Na10-Na3-Cl36=359.70     Cl47-Na10-Na3-Cl41=  1.98     
Cl47-Na10-Na3-Cl43=268.22     Na3-Na10-Na7-Na9= 11.85       Na3-Na10-Na7-Na11=321.26      Na3-Na10-Na7-Na13=261.13      
Na3-Na10-Na7-Na16=197.79      Na3-Na10-Na7-Cl32=316.41      Na3-Na10-Na7-Cl46=147.58      Na3-Na10-Na7-Cl50=226.38      
Na3-Na10-Na7-O102= 53.38      Na3-Na10-Na7-H104= 71.68      Na3-Na10-Na7-O108=314.52      Na3-Na10-Na7-H109=274.47      
Na9-Na10-Na7-Na11=309.41      Na9-Na10-Na7-Na13=249.28      Na9-Na10-Na7-Na16=185.94      Na9-Na10-Na7-Cl32=304.56      
Na9-Na10-Na7-Cl46=135.73      Na9-Na10-Na7-Cl50=214.53      Na9-Na10-Na7-O102= 41.53      Na9-Na10-Na7-H104= 59.83      
Na9-Na10-Na7-O108=302.67      Na9-Na10-Na7-H109=262.62      Na13-Na10-Na7-Na9=110.72      Na13-Na10-Na7-Na11= 60.13     
Na13-Na10-Na7-Na16=296.65     Na13-Na10-Na7-Cl32= 55.27     Na13-Na10-Na7-Cl46=246.45     Na13-Na10-Na7-Cl50=325.25     
Na13-Na10-Na7-O102=152.24     Na13-Na10-Na7-H104=170.55     Na13-Na10-Na7-O108= 53.39     Na13-Na10-Na7-H109= 13.34     
Na16-Na10-Na7-Na9=174.06      Na16-Na10-Na7-Na11=123.47     Na16-Na10-Na7-Na13= 63.35     Na16-Na10-Na7-Cl32=118.62     
Na16-Na10-Na7-Cl46=309.80     Na16-Na10-Na7-Cl50= 28.59     Na16-Na10-Na7-O102=215.59     Na16-Na10-Na7-H104=233.89     
Na16-Na10-Na7-O108=116.73     Na16-Na10-Na7-H109= 76.68     Na20-Na10-Na7-Na9=114.84      Na20-Na10-Na7-Na11= 64.25     
Na20-Na10-Na7-Na13=  4.13     Na20-Na10-Na7-Na16=300.78     Na20-Na10-Na7-Cl32= 59.40     Na20-Na10-Na7-Cl46=250.58     
Na20-Na10-Na7-Cl50=329.37     Na20-Na10-Na7-O102=156.37     Na20-Na10-Na7-H104=174.67     Na20-Na10-Na7-O108= 57.51     
Na20-Na10-Na7-H109= 17.46     Na21-Na10-Na7-Na9= 57.73      Na21-Na10-Na7-Na11=  7.14     Na21-Na10-Na7-Na13=307.01     
Na21-Na10-Na7-Na16=243.67     Na21-Na10-Na7-Cl32=  2.29     Na21-Na10-Na7-Cl46=193.46     Na21-Na10-Na7-Cl50=272.26     
Na21-Na10-Na7-O102= 99.26     Na21-Na10-Na7-H104=117.56     Na21-Na10-Na7-O108=  0.40     Na21-Na10-Na7-H109=320.35     
Cl28-Na10-Na7-Na9=333.41      Cl28-Na10-Na7-Na11=282.82     Cl28-Na10-Na7-Na13=222.69     Cl28-Na10-Na7-Na16=159.34     
Cl28-Na10-Na7-Cl32=277.96     Cl28-Na10-Na7-Cl46=109.14     Cl28-Na10-Na7-Cl50=187.94     Cl28-Na10-Na7-O102= 14.93     
Cl28-Na10-Na7-H104= 33.24     Cl28-Na10-Na7-O108=276.08     Cl28-Na10-Na7-H109=236.03     Cl32-Na10-Na7-Na9= 55.44      
Cl32-Na10-Na7-Na11=  4.85     Cl32-Na10-Na7-Na13=304.73     Cl32-Na10-Na7-Na16=241.38     Cl32-Na10-Na7-Cl46=191.18     
Cl32-Na10-Na7-Cl50=269.97     Cl32-Na10-Na7-O102= 96.97     Cl32-Na10-Na7-H104=115.27     Cl32-Na10-Na7-O108=358.11     
Cl32-Na10-Na7-H109=318.06     Cl41-Na10-Na7-Na9= 62.02      Cl41-Na10-Na7-Na11= 11.43     Cl41-Na10-Na7-Na13=311.30     
Cl41-Na10-Na7-Na16=247.95     Cl41-Na10-Na7-Cl32=  6.57     Cl41-Na10-Na7-Cl46=197.75     Cl41-Na10-Na7-Cl50=276.54     
Cl41-Na10-Na7-O102=103.54     Cl41-Na10-Na7-H104=121.85     Cl41-Na10-Na7-O108=  4.68     Cl41-Na10-Na7-H109=324.64     
Cl46-Na10-Na7-Na9=224.27      Cl46-Na10-Na7-Na11=173.68     Cl46-Na10-Na7-Na13=113.55     Cl46-Na10-Na7-Na16= 50.20     
Cl46-Na10-Na7-Cl32=168.82     Cl46-Na10-Na7-Cl50= 78.80     Cl46-Na10-Na7-O102=265.79     Cl46-Na10-Na7-H104=284.10     
Cl46-Na10-Na7-O108=166.93     Cl46-Na10-Na7-H109=126.89     Cl47-Na10-Na7-Na9=143.21      Cl47-Na10-Na7-Na11= 92.62     
Cl47-Na10-Na7-Na13= 32.49     Cl47-Na10-Na7-Na16=329.15     Cl47-Na10-Na7-Cl32= 87.77     Cl47-Na10-Na7-Cl46=278.94     
Cl47-Na10-Na7-Cl50=357.74     Cl47-Na10-Na7-O102=184.74     Cl47-Na10-Na7-H104=203.04     Cl47-Na10-Na7-O108= 85.88     
Cl47-Na10-Na7-H109= 45.83     Na3-Na10-Na9-Na7=192.38       Na3-Na10-Na9-Na11=236.79      Na3-Na10-Na9-Na21=292.79      
Na3-Na10-Na9-Na22=291.97      Na3-Na10-Na9-Cl28= 51.49      Na3-Na10-Na9-Cl31=229.15      Na3-Na10-Na9-Cl32=245.63      
Na3-Na10-Na9-Cl43=327.76      Na3-Na10-Na9-O102=153.71      Na7-Na10-Na9-Na3=167.62       Na7-Na10-Na9-Na11= 44.41      
Na7-Na10-Na9-Na21=100.42      Na7-Na10-Na9-Na22= 99.59      Na7-Na10-Na9-Cl28=219.12      Na7-Na10-Na9-Cl31= 36.78      
Na7-Na10-Na9-Cl32= 53.25      Na7-Na10-Na9-Cl43=135.38      Na7-Na10-Na9-O102=321.33      Na13-Na10-Na9-Na3=116.12      
Na13-Na10-Na9-Na7=308.50      Na13-Na10-Na9-Na11=352.91     Na13-Na10-Na9-Na21= 48.91     Na13-Na10-Na9-Na22= 48.09     
Na13-Na10-Na9-Cl28=167.61     Na13-Na10-Na9-Cl31=345.27     Na13-Na10-Na9-Cl32=  1.75     Na13-Na10-Na9-Cl43= 83.88     
Na13-Na10-Na9-O102=269.83     Na16-Na10-Na9-Na3=161.88      Na16-Na10-Na9-Na7=354.26      Na16-Na10-Na9-Na11= 38.67     
Na16-Na10-Na9-Na21= 94.67     Na16-Na10-Na9-Na22= 93.85     Na16-Na10-Na9-Cl28=213.37     Na16-Na10-Na9-Cl31= 31.03     
Na16-Na10-Na9-Cl32= 47.51     Na16-Na10-Na9-Cl43=129.64     Na16-Na10-Na9-O102=315.59     Na20-Na10-Na9-Na3= 56.21      
Na20-Na10-Na9-Na7=248.59      Na20-Na10-Na9-Na11=293.00     Na20-Na10-Na9-Na21=349.00     Na20-Na10-Na9-Na22=348.18     
Na20-Na10-Na9-Cl28=107.70     Na20-Na10-Na9-Cl31=285.37     Na20-Na10-Na9-Cl32=301.84     Na20-Na10-Na9-Cl43= 23.97     
Na20-Na10-Na9-O102=209.92     Na21-Na10-Na9-Na3= 67.21      Na21-Na10-Na9-Na7=259.58      Na21-Na10-Na9-Na11=304.00     
Na21-Na10-Na9-Na22=359.18     Na21-Na10-Na9-Cl28=118.70     Na21-Na10-Na9-Cl31=296.36     Na21-Na10-Na9-Cl32=312.84     
Na21-Na10-Na9-Cl43= 34.97     Na21-Na10-Na9-O102=220.92     Cl28-Na10-Na9-Na3=308.51      Cl28-Na10-Na9-Na7=140.88      
Cl28-Na10-Na9-Na11=185.30     Cl28-Na10-Na9-Na21=241.30     Cl28-Na10-Na9-Na22=240.48     Cl28-Na10-Na9-Cl31=177.66     
Cl28-Na10-Na9-Cl32=194.14     Cl28-Na10-Na9-Cl43=276.27     Cl28-Na10-Na9-O102=102.22     Cl32-Na10-Na9-Na3=114.37      
Cl32-Na10-Na9-Na7=306.75      Cl32-Na10-Na9-Na11=351.16     Cl32-Na10-Na9-Na21= 47.16     Cl32-Na10-Na9-Na22= 46.34     
Cl32-Na10-Na9-Cl28=165.86     Cl32-Na10-Na9-Cl31=343.53     Cl32-Na10-Na9-Cl43= 82.13     Cl32-Na10-Na9-O102=268.08     
Cl41-Na10-Na9-Na3= 33.43      Cl41-Na10-Na9-Na7=225.81      Cl41-Na10-Na9-Na11=270.22     Cl41-Na10-Na9-Na21=326.22     
Cl41-Na10-Na9-Na22=325.40     Cl41-Na10-Na9-Cl28= 84.92     Cl41-Na10-Na9-Cl31=262.59     Cl41-Na10-Na9-Cl32=279.06     
Cl41-Na10-Na9-Cl43=  1.19     Cl41-Na10-Na9-O102=187.14     Cl46-Na10-Na9-Na3=196.70      Cl46-Na10-Na9-Na7= 29.07      
Cl46-Na10-Na9-Na11= 73.48     Cl46-Na10-Na9-Na21=129.49     Cl46-Na10-Na9-Na22=128.66     Cl46-Na10-Na9-Cl28=248.19     
Cl46-Na10-Na9-Cl31= 65.85     Cl46-Na10-Na9-Cl32= 82.33     Cl46-Na10-Na9-Cl43=164.45     Cl46-Na10-Na9-O102=350.41     
Cl47-Na10-Na9-Na3=111.04      Cl47-Na10-Na9-Na7=303.42      Cl47-Na10-Na9-Na11=347.83     Cl47-Na10-Na9-Na21= 43.84     
Cl47-Na10-Na9-Na22= 43.01     Cl47-Na10-Na9-Cl28=162.54     Cl47-Na10-Na9-Cl31=340.20     Cl47-Na10-Na9-Cl32=356.67     
Cl47-Na10-Na9-Cl43= 78.80     Cl47-Na10-Na9-O102=264.75     

========================================================================
 FINAL SINGLEPOINT CALCULATION ON OPTIMIZED GEOMETRY
========================================================================

 Ncao       : 470
 Nao        : 445
 Nshell     : 205
 Nel        : 336
 T(el)      :   300.0
 intcut     :    25.0
 scfconv/Eh :  0.100E-05
   qconv/e  :  0.100E-03
 intneglect :  0.100E-07
 broydamp   :      0.250
 iter      E             dE          RMSdq      gap      omega  full diag
   1   -202.3151232 -0.202315E+03  0.475E-04    2.42       0.0  T
   2   -202.3151232 -0.870500E-09  0.446E-04    2.42      21.4  T
   3   -202.3151232 -0.162896E-08  0.412E-04    2.42      23.2  T
speedup  0.99
cpu  time for SCC    0.15 s
wall time for SCC    0.15 s

   *** convergence criteria satisfied after 3 iterations ***

          eigenvalues
 #    :         156        157        158        159        160        161        162        163
 occ. :        2.000      2.000      2.000      2.000      2.000      2.000      2.000      2.000
 eps  :       -10.471    -10.462    -10.442    -10.432    -10.409    -10.404    -10.326    -10.305
 #    :         164        165        166        167        168        169        170        171
 occ. :        2.000      2.000      2.000      2.000      2.000      0.000      0.000      0.000
 eps  :       -10.300    -10.252    -10.233    -10.147    -10.112     -7.696     -6.781     -6.392
 #    :         172        173        174        175        176        177        178        179
 occ. :        0.000      0.000      0.000      0.000      0.000      0.000      0.000      0.000
 eps  :        -6.350     -4.896     -4.647     -3.938     -3.555     -3.033     -2.835     -2.171


   #   Z            q   n(s)   n(p)   n(d)      C6AA      α(0)
   1  11 Na     0.821  0.051  0.129  0.000    66.716    26.433
   2  11 Na     0.685  0.119  0.197  0.000    68.374    26.759
   3  11 Na     0.694  0.088  0.218  0.000    68.256    26.736
   4  11 Na     0.665  0.123  0.212  0.000    68.617    26.807
   5  11 Na     0.824 -0.000  0.176  0.000    66.675    26.425
   6  11 Na     0.673  0.057  0.270  0.000    68.518    26.787
   7  11 Na     0.813  0.047  0.140  0.000    66.808    26.451
   8  11 Na     0.760  0.035  0.205  0.000    67.446    26.577
   9  11 Na     0.766  0.055  0.179  0.000    67.377    26.563
  10  11 Na     0.748  0.053  0.199  0.000    67.590    26.605
  11  11 Na     0.813  0.017  0.170  0.000    66.805    26.451
  12  11 Na     0.730  0.064  0.205  0.000    67.806    26.648
  13  11 Na     0.905 -0.007  0.102  0.000    65.722    26.235
  14  11 Na     0.718  0.068  0.215  0.000    67.964    26.679
  15  11 Na     0.802  0.048  0.150  0.000    66.933    26.476
  16  11 Na     0.733  0.079  0.188  0.000    67.779    26.643
  17  11 Na     0.787  0.051  0.162  0.000    67.115    26.512
  18  11 Na     0.682  0.088  0.230  0.000    68.403    26.765
  19  11 Na     0.678  0.078  0.245  0.000    68.459    26.776
  20  11 Na     0.696  0.061  0.242  0.000    68.228    26.731
  21  11 Na     0.795  0.013  0.193  0.000    67.026    26.494
  22  11 Na     0.668  0.056  0.276  0.000    68.583    26.800
  23  11 Na     0.711  0.076  0.214  0.000    68.051    26.696
  24  11 Na     0.684  0.094  0.223  0.000    68.386    26.762
  25  11 Na     0.669  0.057  0.274  0.000    68.571    26.798
  26  17 Cl    -0.750  1.975  5.771  0.004   125.313    17.126
  27  17 Cl    -0.740  1.980  5.753  0.008   124.937    17.101
  28  17 Cl    -0.771  1.977  5.793  0.001   126.192    17.186
  29  17 Cl    -0.748  1.976  5.763  0.009   125.271    17.124
  30  17 Cl    -0.739  1.975  5.758  0.006   124.881    17.097
  31  17 Cl    -0.743  1.978  5.764  0.001   125.050    17.108
  32  17 Cl    -0.745  1.983  5.760  0.002   125.122    17.113
  33  17 Cl    -0.789  1.981  5.805  0.003   126.904    17.235
  34  17 Cl    -0.739  1.976  5.760  0.003   124.896    17.098
  35  17 Cl    -0.742  1.977  5.762  0.003   125.028    17.107
  36  17 Cl    -0.769  1.976  5.791  0.002   126.107    17.181
  37  17 Cl    -0.746  1.980  5.763  0.003   125.177    17.117
  38  17 Cl    -0.737  1.963  5.757  0.017   124.797    17.091
  39  17 Cl    -0.746  1.976  5.767  0.002   125.157    17.116
  40  17 Cl    -0.793  1.978  5.804  0.010   127.048    17.245
  41  17 Cl    -0.730  1.978  5.748  0.004   124.543    17.074
  42  17 Cl    -0.770  1.976  5.791  0.002   126.118    17.181
  43  17 Cl    -0.738  1.975  5.759  0.004   124.860    17.095
  44  17 Cl    -0.767  1.975  5.790  0.002   126.015    17.174
  45  17 Cl    -0.784  1.977  5.805  0.003   126.697    17.221
  46  17 Cl    -0.768  1.977  5.788  0.002   126.038    17.176
  47  17 Cl    -0.736  1.979  5.755  0.001   124.773    17.089
  48  17 Cl    -0.736  1.980  5.751  0.005   124.784    17.090
  49  17 Cl    -0.736  1.979  5.749  0.008   124.786    17.090
  50  17 Cl    -0.756  1.977  5.777  0.002   125.567    17.144
  51   8 O     -0.485  1.701  4.785  0.000    22.523     6.410
  52   1 H      0.353  0.647  0.000  0.000     0.580     1.195
  53   6 C      0.056  1.042  2.902  0.000    19.614     6.300
  54   1 H      0.040  0.960  0.000  0.000     2.451     2.448
  55   1 H      0.035  0.965  0.000  0.000     2.521     2.483
  56   6 C     -0.110  1.070  3.040  0.000    22.513     6.741
  57   1 H      0.076  0.924  0.000  0.000     2.022     2.223
  58   1 H      0.063  0.937  0.000  0.000     2.165     2.301
  59   6 C     -0.057  1.047  3.010  0.000    21.602     6.617
  60   1 H      0.031  0.969  0.000  0.000     2.575     2.509
  61   1 H      0.031  0.969  0.000  0.000     2.571     2.507
  62   6 C     -0.116  1.041  3.075  0.000    22.770     6.804
  63   1 H      0.047  0.953  0.000  0.000     2.361     2.403
  64   1 H      0.033  0.967  0.000  0.000     2.538     2.491
  65   1 H      0.047  0.953  0.000  0.000     2.357     2.401
  66   8 O     -0.453  1.691  4.762  0.000    21.849     6.313
  67   1 H      0.308  0.692  0.000  0.000     0.692     1.304
  68   6 C      0.041  1.047  2.912  0.000    20.007     6.392
  69   1 H      0.056  0.944  0.000  0.000     2.247     2.344
  70   1 H      0.082  0.918  0.000  0.000     1.955     2.186
  71   6 C     -0.085  1.058  3.028  0.000    22.127     6.697
  72   1 H      0.051  0.949  0.000  0.000     2.301     2.372
  73   1 H      0.041  0.959  0.000  0.000     2.433     2.439
  74   6 C     -0.061  1.048  3.013  0.000    21.669     6.628
  75   1 H      0.036  0.964  0.000  0.000     2.502     2.473
  76   1 H      0.029  0.971  0.000  0.000     2.603     2.523
  77   6 C     -0.112  1.037  3.075  0.000    22.706     6.796
  78   1 H      0.041  0.959  0.000  0.000     2.438     2.442
  79   1 H      0.035  0.965  0.000  0.000     2.520     2.483
  80   1 H      0.037  0.963  0.000  0.000     2.485     2.465
  81   8 O     -0.468  1.697  4.771  0.000    22.151     6.356
  82   1 H      0.316  0.684  0.000  0.000     0.667     1.278
  83   6 C      0.050  1.046  2.903  0.000    19.649     6.296
  84   1 H      0.033  0.967  0.000  0.000     2.545     2.495
  85   1 H      0.055  0.945  0.000  0.000     2.258     2.350
  86   6 C     -0.098  1.065  3.032  0.000    22.275     6.704
  87   1 H      0.057  0.943  0.000  0.000     2.217     2.325
  88   1 H      0.048  0.952  0.000  0.000     2.349     2.397
  89   6 C     -0.060  1.047  3.012  0.000    21.648     6.625
  90   1 H      0.033  0.967  0.000  0.000     2.546     2.495
  91   1 H      0.038  0.962  0.000  0.000     2.471     2.458
  92   6 C     -0.115  1.039  3.076  0.000    22.761     6.804
  93   1 H      0.056  0.944  0.000  0.000     2.244     2.342
  94   1 H      0.037  0.963  0.000  0.000     2.488     2.467
  95   1 H      0.030  0.970  0.000  0.000     2.581     2.512
  96   8 O     -0.727  1.749  4.979  0.000    28.343     7.190
  97   1 H      0.366  0.634  0.000  0.000     0.540     1.148
  98   1 H      0.376  0.624  0.000  0.000     0.525     1.135
  99   8 O     -0.588  1.717  4.871  0.000    24.817     6.728
 100   1 H      0.314  0.686  0.000  0.000     0.667     1.276
 101   1 H      0.293  0.707  0.000  0.000     0.741     1.352
 102   8 O     -0.625  1.719  4.906  0.000    25.693     6.846
 103   1 H      0.323  0.677  0.000  0.000     0.654     1.271
 104   1 H      0.353  0.647  0.000  0.000     0.568     1.178
 105   8 O     -0.700  1.747  4.953  0.000    27.616     7.097
 106   1 H      0.396  0.604  0.000  0.000     0.484     1.089
 107   1 H      0.368  0.632  0.000  0.000     0.542     1.154
 108   8 O     -0.647  1.724  4.922  0.000    26.240     6.918
 109   1 H      0.359  0.641  0.000  0.000     0.555     1.164
 110   1 H      0.333  0.667  0.000  0.000     0.630     1.246

 Mol. C6AA /au·bohr⁶  :     339352.565418
 Mol. C8AA /au·bohr⁸  :   19154257.693350
 Mol. α(0) /au        :       1308.376248

 
 Wiberg/Mayer (AO) data. WBOs > 0.1 written file <wbo>
 largest (>0.05) Wiberg bond orders for each atom
           total WBO             WBO to atom ...
     1  Na  0.336    Cl  50 0.113    O   51 0.112    Cl  42 0.057
     2  Na  0.558    Cl  37 0.180    Cl  31 0.179    Cl  39 0.154
     3  Na  0.555    Cl  28 0.156    Cl  36 0.147    Cl  41 0.109    Cl  43 0.100
     4  Na  0.586    Cl  34 0.191    Cl  35 0.173    Cl  39 0.170
     5  Na  0.320    Cl  29 0.125    Cl  38 0.122    O  105 0.065
     6  Na  0.590    Cl  30 0.180    Cl  37 0.130    Cl  34 0.083    Cl  49 0.080    Cl  39 0.051
     7  Na  0.374    Cl  46 0.113    Cl  50 0.080    O  102 0.072    O  108 0.051
     8  Na  0.445    Cl  27 0.126    Cl  45 0.099    Cl  48 0.072    O   99 0.062    Cl  26 0.054
     9  Na  0.448    Cl  28 0.119    Cl  31 0.088    Cl  43 0.083    O  102 0.068    Cl  32 0.054
    10  Na  0.485    Cl  28 0.132    Cl  46 0.123    Cl  47 0.091    Cl  41 0.072    Cl  32 0.051
    11  Na  0.368    Cl  32 0.094    Cl  29 0.077    O  108 0.074    Cl  31 0.050
    12  Na  0.490    Cl  45 0.159    Cl  44 0.122    Cl  38 0.120    Cl  27 0.052
    13  Na  0.225    Cl  47 0.093    Cl  50 0.067    O   96 0.053
    14  Na  0.524    Cl  42 0.183    Cl  37 0.108    Cl  29 0.100    Cl  30 0.072
    15  Na  0.355    Cl  33 0.107    Cl  45 0.106    Cl  26 0.085    O   81 0.070
    16  Na  0.507    Cl  40 0.190    Cl  46 0.124    Cl  50 0.097    Cl  47 0.073
    17  Na  0.398    Cl  33 0.106    Cl  40 0.104    O   66 0.088    O   96 0.052    Cl  47 0.051
    18  Na  0.575    Cl  35 0.148    Cl  36 0.144    Cl  48 0.120    Cl  43 0.111
    19  Na  0.578    Cl  36 0.154    Cl  26 0.150    Cl  48 0.115    Cl  41 0.104
    20  Na  0.564    Cl  33 0.156    Cl  47 0.126    Cl  41 0.115    Cl  26 0.109
    21  Na  0.395    Cl  32 0.111    Cl  49 0.071    O  105 0.057    Cl  41 0.051
    22  Na  0.610    Cl  43 0.125    Cl  31 0.123    Cl  39 0.102    Cl  35 0.096    Cl  49 0.089
    23  Na  0.530    Cl  42 0.163    Cl  38 0.111    Cl  44 0.109    Cl  30 0.062
    24  Na  0.577    Cl  44 0.197    Cl  30 0.121    Cl  27 0.115    Cl  34 0.101
    25  Na  0.601    Cl  27 0.156    Cl  34 0.120    Cl  48 0.108    Cl  49 0.096    Cl  35 0.066
    26  Cl  0.458    Na  19 0.150    Na  20 0.109    Na  15 0.085    Na   8 0.054
    27  Cl  0.465    Na  25 0.156    Na   8 0.126    Na  24 0.115    Na  12 0.052
    28  Cl  0.427    Na   3 0.156    Na  10 0.132    Na   9 0.119
    29  Cl  0.427    Na   5 0.125    Na  14 0.100    Na  11 0.077
    30  Cl  0.478    Na   6 0.180    Na  24 0.121    Na  14 0.072    Na  23 0.062
    31  Cl  0.468    Na   2 0.179    Na  22 0.123    Na   9 0.088    Na  11 0.050
    32  Cl  0.438    Na  21 0.111    Na  11 0.094    Na   9 0.054    Na  10 0.051
    33  Cl  0.388    Na  20 0.156    Na  15 0.107    Na  17 0.106
    34  Cl  0.491    Na   4 0.191    Na  25 0.120    Na  24 0.101    Na   6 0.083
    35  Cl  0.484    Na   4 0.173    Na  18 0.148    Na  22 0.096    Na  25 0.066
    36  Cl  0.438    Na  19 0.154    Na   3 0.147    Na  18 0.144
    37  Cl  0.468    Na   2 0.180    Na   6 0.130    Na  14 0.108
    38  Cl  0.491    Na   5 0.122    Na  12 0.120    Na  23 0.111
    39  Cl  0.489    Na   4 0.170    Na   2 0.154    Na  22 0.102    Na   6 0.051
    40  Cl  0.398    Na  16 0.190    Na  17 0.104
    41  Cl  0.492    Na  20 0.115    Na   3 0.109    Na  19 0.104    Na  10 0.072    Na  21 0.051
    42  Cl  0.422    Na  14 0.183    Na  23 0.163    Na   1 0.057
    43  Cl  0.489    Na  22 0.125    Na  18 0.111    Na   3 0.100    Na   9 0.083
    44  Cl  0.423    Na  24 0.197    Na  12 0.122    Na  23 0.109
    45  Cl  0.398    Na  12 0.159    Na  15 0.106    Na   8 0.099
    46  Cl  0.434    Na  16 0.124    Na  10 0.123    Na   7 0.113
    47  Cl  0.471    Na  20 0.126    Na  13 0.093    Na  10 0.091    Na  16 0.073    Na  17 0.051
    48  Cl  0.476    Na  18 0.120    Na  19 0.115    Na  25 0.108    Na   8 0.072
    49  Cl  0.482    Na  25 0.096    Na  22 0.089    Na   6 0.080    Na  21 0.071
    50  Cl  0.445    Na   1 0.113    Na  16 0.097    Na   7 0.080    Na  13 0.067
    51  O   2.012    C   53 0.988    H   52 0.819    Na   1 0.112
    52  H   0.875    O   51 0.819
    53  C   3.949    C   56 1.013    O   51 0.988    H   55 0.972    H   54 0.965
    54  H   0.997    C   53 0.965
    55  H   0.997    C   53 0.972
    56  C   3.984    C   53 1.013    C   59 1.007    H   58 0.973    H   57 0.962
    57  H   0.994    C   56 0.962
    58  H   0.995    C   56 0.973
    59  C   3.997    C   62 1.020    C   56 1.007    H   61 0.977    H   60 0.974
    60  H   0.998    C   59 0.974
    61  H   0.997    C   59 0.977
    62  C   3.993    C   59 1.020    H   64 0.987    H   63 0.983    H   65 0.980
    63  H   0.997    C   62 0.983
    64  H   0.998    C   62 0.987
    65  H   0.997    C   62 0.980
    66  O   2.020    C   68 0.987    H   67 0.882    Na  17 0.088
    67  H   0.903    O   66 0.882
    68  C   3.937    C   71 1.003    O   66 0.987    H   70 0.963    H   69 0.961
    69  H   0.995    C   68 0.961
    70  H   0.993    C   68 0.963
    71  C   3.993    C   74 1.008    C   68 1.003    H   73 0.974    H   72 0.971
    72  H   0.996    C   71 0.971
    73  H   0.998    C   71 0.974
    74  C   3.997    C   77 1.019    C   71 1.008    H   76 0.978    H   75 0.976
    75  H   0.997    C   74 0.976
    76  H   0.999    C   74 0.978
    77  C   3.995    C   74 1.019    H   79 0.986    H   78 0.985    H   80 0.978
    78  H   0.998    C   77 0.985
    79  H   0.999    C   77 0.986
    80  H   0.998    C   77 0.978
    81  O   1.998    C   83 0.993    H   82 0.878    Na  15 0.070
    82  H   0.900    O   81 0.878
    83  C   3.948    C   86 1.009    O   81 0.993    H   85 0.978    H   84 0.969
    84  H   0.998    C   83 0.969
    85  H   0.997    C   83 0.978
    86  C   3.994    C   89 1.011    C   83 1.009    H   88 0.977    H   87 0.967
    87  H   0.997    C   86 0.967
    88  H   0.997    C   86 0.977
    89  C   3.997    C   92 1.020    C   86 1.011    H   91 0.977    H   90 0.975
    90  H   0.999    C   89 0.975
    91  H   0.998    C   89 0.977
    92  C   3.994    C   89 1.020    H   94 0.985    H   95 0.981    H   93 0.979
    93  H   0.998    C   92 0.979
    94  H   0.998    C   92 0.985
    95  H   0.999    C   92 0.981
    96  O   1.832    H   97 0.832    H   98 0.809    Na  13 0.053    Na  17 0.052
    97  H   0.865    O   96 0.832
    98  H   0.858    O   96 0.809
    99  O   1.891    H  101 0.917    H  100 0.891    Na   8 0.062
   100  H   0.901    O   99 0.891
   101  H   0.914    O   99 0.917
   102  O   1.903    H  103 0.895    H  104 0.858    Na   7 0.072    Na   9 0.068
   103  H   0.895    O  102 0.895
   104  H   0.875    O  102 0.858
   105  O   1.855    H  107 0.843    H  106 0.822    Na   5 0.065    Na  21 0.057
   106  H   0.843    O  105 0.822
   107  H   0.864    O  105 0.843
   108  O   1.882    H  110 0.889    H  109 0.848    Na  11 0.074    Na   7 0.051
   109  H   0.870    O  108 0.848
   110  H   0.889    O  108 0.889
 MOs/occ written to file <molden.input>
 
molecular dipole:
                 x           y           z       tot (Debye)
 q only:        2.221       1.900       1.252
   full:        1.017      -3.853      -2.395      11.818
molecular quadrupole (traceless):
                xx          xy          yy          xz          yz          zz
 q only:       -9.221     -71.071      33.805      61.671     -49.973     -24.585
  q+dip:      -28.789     -18.272       7.101      98.266     -20.064      21.688
   full:      -24.876     -17.643       4.921      98.024     -18.814      19.954

SCC energy    :    -202.3151232
rep           :       0.9130527
ES            :       2.0032570
AES           :      -0.1194786
AXC           :       0.0034943
disp          :      -0.2180255
XB            :       0.0000000
fix           :       0.0000000
total E       :    -201.3895418
atomizationE  :      19.8541417    12458.66
(atE without considering molecular charge,
 total energy contains solvation terms)
H-L gap (eV)  :          2.4155
optimized geometry written to: xtbopt.xyz

           ------------------------------------------------- 
          |                Numerical Hessian                |
           ------------------------------------------------- 
step length          :   0.00500
SCC accuracy         :   0.25000
Hessian scale factor :   1.00000
frozen atoms in %    :   0.00000    0
RMS gradient         :   0.00011
estimated CPU  time     10.01 min
estimated wall time     10.02 min

writing file <hessian>.
 
 projected vibrational frequencies (cm-1)
eigval :       -0.00    -0.00    -0.00    -0.00     0.00     0.00
eigval :        9.52    12.45    14.27    18.82    23.24    26.65
eigval :       28.76    29.12    32.46    33.43    34.43    37.44
eigval :       37.91    38.03    40.60    40.93    41.84    43.61
eigval :       43.87    45.84    47.91    48.98    51.40    52.39
eigval :       53.05    54.75    54.96    56.73    59.03    59.54
eigval :       61.17    61.93    62.40    64.09    64.53    66.54
eigval :       67.79    68.94    69.88    70.92    71.43    71.78
eigval :       73.40    74.50    76.04    76.75    77.84    79.22
eigval :       79.82    81.08    82.35    84.08    84.19    84.82
eigval :       86.46    86.65    87.51    88.18    88.56    90.43
eigval :       91.20    92.29    93.82    94.43    95.45    96.60
eigval :       98.20    98.44    99.74   100.89   102.13   103.86
eigval :      104.23   104.89   105.27   106.69   108.49   108.94
eigval :      109.10   109.91   111.18   113.40   114.91   115.51
eigval :      116.18   116.59   117.65   118.33   120.14   120.44
eigval :      122.62   123.99   125.40   125.94   126.64   127.36
eigval :      128.94   129.86   131.23   131.91   132.94   133.63
eigval :      136.02   136.46   137.72   138.08   139.05   140.41
eigval :      141.85   142.39   143.83   145.23   145.64   147.68
eigval :      148.38   149.73   150.29   152.65   153.50   154.00
eigval :      156.90   157.73   159.93   160.23   160.55   161.40
eigval :      163.11   164.32   164.70   165.56   167.97   168.42
eigval :      169.12   171.13   171.96   172.71   173.76   174.83
eigval :      176.52   178.19   179.37   181.34   182.84   184.64
eigval :      184.73   185.77   186.20   187.36   187.99   190.45
eigval :      191.68   192.51   193.31   194.54   196.25   196.90
eigval :      197.36   199.25   199.63   201.34   201.74   201.91
eigval :      202.98   204.66   207.03   207.55   208.37   209.56
eigval :      211.56   212.59   214.57   216.83   219.60   223.24
eigval :      225.17   227.37   228.70   232.09   233.11   237.01
eigval :      239.16   240.29   249.25   254.96   265.56   266.82
eigval :      273.36   278.45   289.13   290.42   291.52   308.87
eigval :      310.13   352.95   355.02   365.90   372.66   396.23
eigval :      403.40   411.30   427.21   433.71   449.31   457.00
eigval :      477.01   480.68   485.77   491.42   504.97   520.74
eigval :      594.71   640.92   659.63   788.65   806.94   808.87
eigval :      840.01   842.53   845.74   890.52   900.56   946.39
eigval :      954.42   959.68   960.78   989.08   989.90  1047.69
eigval :     1052.62  1054.48  1096.33  1100.53  1102.45  1113.20
eigval :     1127.48  1131.57  1134.47  1139.69  1141.58  1158.70
eigval :     1192.36  1193.12  1220.89  1222.47  1224.38  1241.47
eigval :     1265.70  1266.80  1267.34  1271.93  1289.05  1303.27
eigval :     1312.55  1339.90  1341.74  1350.65  1352.14  1353.93
eigval :     1363.33  1366.47  1374.18  1410.94  1412.21  1414.35
eigval :     1460.14  1462.33  1468.76  1470.05  1475.97  1489.99
eigval :     1492.69  1493.58  1495.06  1497.74  1499.20  1499.40
eigval :     1500.66  1502.94  1518.98  1520.91  1521.09  1529.89
eigval :     1541.04  1550.54  2882.07  2891.14  2907.37  2919.54
eigval :     2957.45  2959.16  2965.39  2971.31  2978.32  2979.46
eigval :     2982.36  2982.58  2986.09  2987.91  2995.33  3000.05
eigval :     3002.83  3008.41  3011.64  3012.79  3016.94  3022.72
eigval :     3025.58  3034.21  3041.11  3041.34  3042.99  3239.57
eigval :     3259.98  3340.83  3347.20  3371.48  3395.30  3410.69
eigval :     3528.88  3536.54  3582.81  3584.66  3601.60  3658.78
 reduced masses (amu)
   1: 27.57   2: 22.70   3: 25.40   4: 26.24   5: 28.02   6: 28.26   7: 20.49   8: 12.71
   9: 15.93  10: 19.56  11: 13.35  12: 18.69  13: 18.72  14: 18.87  15: 23.45  16: 21.32
  17: 22.54  18: 24.54  19: 21.91  20: 18.39  21: 27.34  22: 23.38  23: 22.16  24: 21.52
  25: 24.84  26: 24.91  27: 25.42  28: 22.83  29: 25.09  30: 21.08  31: 25.21  32: 23.09
  33: 23.72  34: 20.31  35: 19.17  36: 23.54  37: 27.95  38: 28.33  39: 26.59  40: 28.97
  41: 24.87  42: 26.37  43: 26.24  44: 27.41  45: 29.36  46: 28.60  47: 23.61  48: 24.82
  49: 26.30  50: 30.67  51: 25.87  52: 25.96  53: 29.97  54: 26.97  55: 28.82  56: 28.74
  57: 26.06  58: 28.59  59: 30.00  60: 28.92  61: 29.21  62: 29.30  63: 29.21  64: 30.22
  65: 27.95  66: 29.34  67: 29.19  68: 29.58  69: 28.54  70: 28.53  71: 27.55  72: 27.98
  73: 28.07  74: 29.63  75: 29.06  76: 28.66  77: 28.95  78: 26.35  79: 27.48  80: 27.67
  81: 28.12  82: 24.27  83: 23.01  84: 23.54  85: 24.61  86: 27.88  87: 24.27  88: 23.95
  89: 26.23  90: 27.22  91: 22.20  92: 25.71  93: 22.12  94: 23.92  95: 24.48  96: 25.57
  97: 22.04  98: 25.67  99: 21.33 100: 24.48 101: 26.24 102: 24.57 103: 26.79 104: 24.71
 105: 26.20 106: 14.42 107: 25.00 108: 25.64 109: 25.70 110: 28.53 111: 26.12 112: 27.11
 113: 26.58 114: 25.83 115: 25.77 116: 24.86 117: 25.62 118: 28.67 119: 25.93 120: 24.16
 121: 25.40 122: 24.75 123: 25.22 124: 25.15 125: 25.61 126: 25.07 127: 25.59 128: 26.04
 129: 24.88 130: 25.12 131: 24.66 132: 22.66 133: 18.61 134: 24.84 135: 25.46 136: 27.40
 137: 25.50 138: 26.03 139: 27.42 140: 26.54 141: 24.94 142: 25.80 143: 25.68 144: 25.20
 145: 26.10 146: 25.13 147: 26.30 148: 25.53 149: 26.31 150: 26.10 151: 26.68 152: 24.68
 153: 26.51 154: 26.04 155: 25.84 156: 26.02 157: 27.13 158: 26.35 159: 27.84 160: 25.84
 161: 25.82 162: 24.77 163: 25.86 164: 25.33 165: 25.84 166: 26.91 167: 25.13 168: 25.12
 169: 23.81 170: 23.66 171: 26.91 172: 27.44 173: 27.68 174: 25.51 175: 25.58 176: 28.37
 177: 23.45 178: 26.89 179: 23.26 180: 22.58 181: 25.90 182: 26.21 183: 23.30 184: 26.34
 185: 26.85 186: 26.64 187: 26.20 188:  4.90 189: 18.97 190: 24.69 191:  6.46 192:  9.43
 193:  9.73 194:  5.81 195:  3.56 196: 10.10 197: 14.24 198:  7.02 199:  5.92 200:  5.14
 201:  6.26 202:  4.44 203:  4.59 204:  3.00 205:  9.90 206:  3.65 207:  6.08 208:  4.69
 209:  8.99 210:  4.52 211:  3.14 212:  6.95 213:  7.02 214:  2.39 215:  2.43 216:  2.55
 217:  2.11 218:  1.81 219:  1.96 220:  1.72 221:  2.80 222:  2.76 223:  2.46 224:  8.16
 225:  8.01 226:  4.82 227:  4.74 228:  5.61 229:  2.37 230:  4.09 231:  3.87 232:  8.14
 233:  7.87 234: 10.22 235:  6.54 236:  6.48 237:  7.69 238:  7.40 239:  7.27 240: 11.18
 241:  6.99 242:  7.03 243:  7.81 244:  7.69 245:  7.80 246:  5.25 247:  4.20 248:  4.28
 249:  3.63 250:  4.31 251:  3.72 252:  2.77 253:  2.41 254:  1.91 255:  2.33 256:  2.39
 257:  3.74 258:  2.93 259:  3.01 260:  3.70 261:  4.04 262:  4.90 263:  4.99 264:  4.94
 265:  4.18 266:  3.94 267:  5.22 268:  3.28 269:  3.18 270:  3.25 271:  1.88 272:  1.94
 273:  1.90 274:  1.93 275:  1.84 276:  1.76 277:  1.82 278:  1.79 279:  1.71 280:  1.78
 281:  1.75 282:  1.53 283:  1.87 284:  1.70 285:  1.67 286:  1.58 287:  1.78 288:  1.92
 289:  1.97 290:  2.03 291:  1.75 292:  1.96 293:  1.74 294:  1.45 295:  1.88 296:  1.83
 297:  1.89 298:  1.83 299:  1.88 300:  1.55 301:  1.52 302:  1.63 303:  1.68 304:  1.68
 305:  1.77 306:  1.69 307:  1.68 308:  1.76 309:  1.76 310:  1.77 311:  1.75 312:  1.88
 313:  1.85 314:  1.77 315:  1.53 316:  1.55 317:  1.60 318:  1.93 319:  1.98 320:  1.72
 321:  1.88 322:  2.04 323:  1.90 324:  1.68 325:  1.87 326:  1.92 327:  1.82 328:  1.83
 329:  1.87 330:  1.78
 IR intensities (amu)
   1:  0.59   2:  0.27   3:  0.39   4:  0.72   5:  0.54   6:  0.77   7:  0.33   8:  0.36
   9:  0.33  10:  0.23  11:  0.24  12:  0.26  13:  0.09  14:  0.17  15:  0.15  16:  0.17
  17:  0.12  18:  0.16  19:  0.21  20:  0.15  21:  0.27  22:  0.21  23:  0.14  24:  0.39
  25:  0.19  26:  0.16  27:  0.37  28:  0.39  29:  0.06  30:  0.23  31:  0.10  32:  0.15
  33:  0.23  34:  0.15  35:  0.21  36:  0.13  37:  0.15  38:  0.18  39:  0.32  40:  0.10
  41:  0.25  42:  0.35  43:  0.24  44:  0.31  45:  0.23  46:  0.09  47:  0.44  48:  0.26
  49:  0.15  50:  0.11  51:  0.27  52:  0.27  53:  0.14  54:  0.11  55:  0.19  56:  0.23
  57:  0.19  58:  0.27  59:  0.47  60:  0.29  61:  0.17  62:  0.20  63:  0.38  64:  0.11
  65:  0.11  66:  0.26  67:  0.49  68:  0.31  69:  0.38  70:  0.23  71:  0.29  72:  0.16
  73:  0.29  74:  0.16  75:  0.44  76:  0.11  77:  0.24  78:  0.47  79:  0.09  80:  0.43
  81:  0.35  82:  0.56  83:  0.25  84:  0.57  85:  0.41  86:  0.57  87:  0.43  88:  0.23
  89:  0.32  90:  0.21  91:  0.59  92:  0.12  93:  0.69  94:  0.35  95:  0.35  96:  0.57
  97:  0.25  98:  0.43  99:  0.26 100:  0.20 101:  0.10 102:  0.65 103:  0.72 104:  0.71
 105:  0.59 106:  0.61 107:  0.61 108:  0.47 109:  0.66 110:  0.29 111:  0.85 112:  0.34
 113:  0.80 114:  0.49 115:  0.35 116:  0.15 117:  0.32 118:  0.76 119:  0.60 120:  1.10
 121:  0.54 122:  0.40 123:  0.70 124:  0.21 125:  0.83 126:  0.38 127:  0.44 128:  0.28
 129:  0.93 130:  0.58 131:  1.40 132:  1.01 133:  0.69 134:  0.41 135:  0.42 136:  0.54
 137:  0.94 138:  1.27 139:  0.55 140:  0.63 141:  1.01 142:  0.27 143:  1.27 144:  0.48
 145:  0.68 146:  0.60 147:  0.58 148:  0.23 149:  0.11 150:  0.74 151:  0.41 152:  0.19
 153:  0.91 154:  0.66 155:  0.89 156:  0.44 157:  0.59 158:  1.20 159:  0.48 160:  0.46
 161:  1.23 162:  0.84 163:  0.96 164:  0.58 165:  1.41 166:  0.85 167:  1.17 168:  0.35
 169:  0.62 170:  0.85 171:  1.51 172:  1.64 173:  0.48 174:  0.80 175:  1.53 176:  1.69
 177:  0.64 178:  2.13 179:  0.91 180:  0.80 181:  0.93 182:  1.41 183:  1.00 184:  1.46
 185:  2.41 186:  1.61 187:  1.00 188:  0.43 189:  0.76 190:  1.23 191:  0.45 192:  0.82
 193:  0.50 194:  0.94 195:  0.49 196:  0.98 197:  0.76 198:  0.20 199:  0.26 200:  0.24
 201:  0.22 202:  0.95 203:  0.72 204:  0.32 205:  0.16 206:  0.91 207:  0.70 208:  0.75
 209:  0.57 210:  0.59 211:  0.61 212:  0.28 213:  0.24 214:  0.49 215:  0.37 216:  1.23
 217:  0.29 218:  0.30 219:  0.79 220:  0.05 221:  0.16 222:  0.14 223:  0.12 224:  0.20
 225:  0.23 226:  0.13 227:  0.17 228:  0.15 229:  0.08 230:  0.12 231:  0.09 232:  0.48
 233:  0.39 234:  0.37 235:  0.45 236:  0.50 237:  0.33 238:  0.56 239:  0.71 240:  0.95
 241:  0.44 242:  0.31 243:  0.44 244:  0.57 245:  0.46 246:  0.31 247:  0.17 248:  0.27
 249:  0.35 250:  0.06 251:  0.22 252:  0.25 253:  0.07 254:  0.06 255:  0.04 256:  0.05
 257:  0.43 258:  0.26 259:  0.29 260:  0.24 261:  0.12 262:  0.15 263:  0.17 264:  0.24
 265:  0.33 266:  0.44 267:  0.23 268:  0.08 269:  0.05 270:  0.10 271:  0.08 272:  0.14
 273:  0.02 274:  0.09 275:  0.05 276:  0.08 277:  0.07 278:  0.09 279:  0.04 280:  0.37
 281:  0.32 282:  0.06 283:  0.12 284:  0.04 285:  0.32 286:  0.10 287:  0.48 288:  0.48
 289:  0.50 290:  0.51 291:  0.34 292:  0.30 293:  0.21 294:  0.25 295:  0.23 296:  0.07
 297:  0.13 298:  0.42 299:  0.21 300:  0.14 301:  0.19 302:  0.09 303:  0.13 304:  0.21
 305:  0.22 306:  0.25 307:  0.22 308:  0.28 309:  0.23 310:  0.33 311:  0.27 312:  0.24
 313:  0.24 314:  0.25 315:  0.16 316:  0.15 317:  0.23 318:  0.86 319:  0.67 320:  0.50
 321:  0.48 322:  0.55 323:  0.43 324:  0.42 325:  0.36 326:  0.31 327:  0.35 328:  0.33
 329:  0.42 330:  0.35
 Raman intensities (amu)
   1:  0.00   2:  0.00   3:  0.00   4:  0.00   5:  0.00   6:  0.00   7:  0.00   8:  0.00
   9:  0.00  10:  0.00  11:  0.00  12:  0.00  13:  0.00  14:  0.00  15:  0.00  16:  0.00
  17:  0.00  18:  0.00  19:  0.00  20:  0.00  21:  0.00  22:  0.00  23:  0.00  24:  0.00
  25:  0.00  26:  0.00  27:  0.00  28:  0.00  29:  0.00  30:  0.00  31:  0.00  32:  0.00
  33:  0.00  34:  0.00  35:  0.00  36:  0.00  37:  0.00  38:  0.00  39:  0.00  40:  0.00
  41:  0.00  42:  0.00  43:  0.00  44:  0.00  45:  0.00  46:  0.00  47:  0.00  48:  0.00
  49:  0.00  50:  0.00  51:  0.00  52:  0.00  53:  0.00  54:  0.00  55:  0.00  56:  0.00
  57:  0.00  58:  0.00  59:  0.00  60:  0.00  61:  0.00  62:  0.00  63:  0.00  64:  0.00
  65:  0.00  66:  0.00  67:  0.00  68:  0.00  69:  0.00  70:  0.00  71:  0.00  72:  0.00
  73:  0.00  74:  0.00  75:  0.00  76:  0.00  77:  0.00  78:  0.00  79:  0.00  80:  0.00
  81:  0.00  82:  0.00  83:  0.00  84:  0.00  85:  0.00  86:  0.00  87:  0.00  88:  0.00
  89:  0.00  90:  0.00  91:  0.00  92:  0.00  93:  0.00  94:  0.00  95:  0.00  96:  0.00
  97:  0.00  98:  0.00  99:  0.00 100:  0.00 101:  0.00 102:  0.00 103:  0.00 104:  0.00
 105:  0.00 106:  0.00 107:  0.00 108:  0.00 109:  0.00 110:  0.00 111:  0.00 112:  0.00
 113:  0.00 114:  0.00 115:  0.00 116:  0.00 117:  0.00 118:  0.00 119:  0.00 120:  0.00
 121:  0.00 122:  0.00 123:  0.00 124:  0.00 125:  0.00 126:  0.00 127:  0.00 128:  0.00
 129:  0.00 130:  0.00 131:  0.00 132:  0.00 133:  0.00 134:  0.00 135:  0.00 136:  0.00
 137:  0.00 138:  0.00 139:  0.00 140:  0.00 141:  0.00 142:  0.00 143:  0.00 144:  0.00
 145:  0.00 146:  0.00 147:  0.00 148:  0.00 149:  0.00 150:  0.00 151:  0.00 152:  0.00
 153:  0.00 154:  0.00 155:  0.00 156:  0.00 157:  0.00 158:  0.00 159:  0.00 160:  0.00
 161:  0.00 162:  0.00 163:  0.00 164:  0.00 165:  0.00 166:  0.00 167:  0.00 168:  0.00
 169:  0.00 170:  0.00 171:  0.00 172:  0.00 173:  0.00 174:  0.00 175:  0.00 176:  0.00
 177:  0.00 178:  0.00 179:  0.00 180:  0.00 181:  0.00 182:  0.00 183:  0.00 184:  0.00
 185:  0.00 186:  0.00 187:  0.00 188:  0.00 189:  0.00 190:  0.00 191:  0.00 192:  0.00
 193:  0.00 194:  0.00 195:  0.00 196:  0.00 197:  0.00 198:  0.00 199:  0.00 200:  0.00
 201:  0.00 202:  0.00 203:  0.00 204:  0.00 205:  0.00 206:  0.00 207:  0.00 208:  0.00
 209:  0.00 210:  0.00 211:  0.00 212:  0.00 213:  0.00 214:  0.00 215:  0.00 216:  0.00
 217:  0.00 218:  0.00 219:  0.00 220:  0.00 221:  0.00 222:  0.00 223:  0.00 224:  0.00
 225:  0.00 226:  0.00 227:  0.00 228:  0.00 229:  0.00 230:  0.00 231:  0.00 232:  0.00
 233:  0.00 234:  0.00 235:  0.00 236:  0.00 237:  0.00 238:  0.00 239:  0.00 240:  0.00
 241:  0.00 242:  0.00 243:  0.00 244:  0.00 245:  0.00 246:  0.00 247:  0.00 248:  0.00
 249:  0.00 250:  0.00 251:  0.00 252:  0.00 253:  0.00 254:  0.00 255:  0.00 256:  0.00
 257:  0.00 258:  0.00 259:  0.00 260:  0.00 261:  0.00 262:  0.00 263:  0.00 264:  0.00
 265:  0.00 266:  0.00 267:  0.00 268:  0.00 269:  0.00 270:  0.00 271:  0.00 272:  0.00
 273:  0.00 274:  0.00 275:  0.00 276:  0.00 277:  0.00 278:  0.00 279:  0.00 280:  0.00
 281:  0.00 282:  0.00 283:  0.00 284:  0.00 285:  0.00 286:  0.00 287:  0.00 288:  0.00
 289:  0.00 290:  0.00 291:  0.00 292:  0.00 293:  0.00 294:  0.00 295:  0.00 296:  0.00
 297:  0.00 298:  0.00 299:  0.00 300:  0.00 301:  0.00 302:  0.00 303:  0.00 304:  0.00
 305:  0.00 306:  0.00 307:  0.00 308:  0.00 309:  0.00 310:  0.00 311:  0.00 312:  0.00
 313:  0.00 314:  0.00 315:  0.00 316:  0.00 317:  0.00 318:  0.00 319:  0.00 320:  0.00
 321:  0.00 322:  0.00 323:  0.00 324:  0.00 325:  0.00 326:  0.00 327:  0.00 328:  0.00
 329:  0.00 330:  0.00
 output can be read by thermo (or use thermo option).
 writing <g98.out> molden fake output.
 recommended (thermochemical) frequency scaling factor: 1.0
                    ==================
                    thermo calculation
                    ==================
Nvib :  324 Nimag : 0  symmetry :   C1  rot number :  1  scale factor : 1.00 sthr :  50.
omega=  9.52     Gvib=    -2.418     Grot=    -1.548     Gused=    -1.549
omega= 12.45     Gvib=    -2.259     Grot=    -1.469     Gused=    -1.472
omega= 14.27     Gvib=    -2.178     Grot=    -1.428     Gused=    -1.433
omega= 18.82     Gvib=    -2.014     Grot=    -1.346     Gused=    -1.359
omega= 23.24     Gvib=    -1.889     Grot=    -1.284     Gused=    -1.311
omega= 26.65     Gvib=    -1.808     Grot=    -1.243     Gused=    -1.285
omega= 28.76     Gvib=    -1.763     Grot=    -1.220     Gused=    -1.274
omega= 29.12     Gvib=    -1.756     Grot=    -1.217     Gused=    -1.272
omega= 32.46     Gvib=    -1.692     Grot=    -1.185     Gused=    -1.261
omega= 33.43     Gvib=    -1.674     Grot=    -1.176     Gused=    -1.259
omega= 34.43     Gvib=    -1.657     Grot=    -1.167     Gused=    -1.257
omega= 37.44     Gvib=    -1.607     Grot=    -1.142     Gused=    -1.253
omega= 37.91     Gvib=    -1.600     Grot=    -1.139     Gused=    -1.253
omega= 38.03     Gvib=    -1.598     Grot=    -1.138     Gused=    -1.253
omega= 40.60     Gvib=    -1.559     Grot=    -1.118     Gused=    -1.252
omega= 40.93     Gvib=    -1.554     Grot=    -1.116     Gused=    -1.252
omega= 41.84     Gvib=    -1.541     Grot=    -1.109     Gused=    -1.252
omega= 43.61     Gvib=    -1.517     Grot=    -1.097     Gused=    -1.251
omega= 43.87     Gvib=    -1.513     Grot=    -1.095     Gused=    -1.251
omega= 45.84     Gvib=    -1.488     Grot=    -1.082     Gused=    -1.250
omega= 47.91     Gvib=    -1.462     Grot=    -1.069     Gused=    -1.249
omega= 48.98     Gvib=    -1.449     Grot=    -1.063     Gused=    -1.248
omega= 51.40     Gvib=    -1.420     Grot=    -1.048     Gused=    -1.244
omega= 52.39     Gvib=    -1.409     Grot=    -1.043     Gused=    -1.243
omega= 53.05     Gvib=    -1.401     Grot=    -1.039     Gused=    -1.242
omega= 54.75     Gvib=    -1.383     Grot=    -1.030     Gused=    -1.238
omega= 54.96     Gvib=    -1.381     Grot=    -1.029     Gused=    -1.238
omega= 56.73     Gvib=    -1.362     Grot=    -1.019     Gused=    -1.233
omega= 59.03     Gvib=    -1.339     Grot=    -1.007     Gused=    -1.226
omega= 59.54     Gvib=    -1.333     Grot=    -1.005     Gused=    -1.224
omega= 61.17     Gvib=    -1.318     Grot=    -0.997     Gused=    -1.219
omega= 61.93     Gvib=    -1.310     Grot=    -0.993     Gused=    -1.216
omega= 62.40     Gvib=    -1.306     Grot=    -0.991     Gused=    -1.214
omega= 64.09     Gvib=    -1.290     Grot=    -0.983     Gused=    -1.207
omega= 64.53     Gvib=    -1.286     Grot=    -0.981     Gused=    -1.205
omega= 66.54     Gvib=    -1.268     Grot=    -0.972     Gused=    -1.197
omega= 67.79     Gvib=    -1.257     Grot=    -0.966     Gused=    -1.191
omega= 68.94     Gvib=    -1.247     Grot=    -0.961     Gused=    -1.185
omega= 69.88     Gvib=    -1.239     Grot=    -0.957     Gused=    -1.181
omega= 70.92     Gvib=    -1.231     Grot=    -0.953     Gused=    -1.176
omega= 71.43     Gvib=    -1.227     Grot=    -0.951     Gused=    -1.173
omega= 71.78     Gvib=    -1.224     Grot=    -0.949     Gused=    -1.171
omega= 73.40     Gvib=    -1.211     Grot=    -0.943     Gused=    -1.163
omega= 74.50     Gvib=    -1.202     Grot=    -0.938     Gused=    -1.157
omega= 76.04     Gvib=    -1.190     Grot=    -0.932     Gused=    -1.149
omega= 76.75     Gvib=    -1.184     Grot=    -0.930     Gused=    -1.146
omega= 77.84     Gvib=    -1.176     Grot=    -0.925     Gused=    -1.140
omega= 79.22     Gvib=    -1.166     Grot=    -0.920     Gused=    -1.132
omega= 79.82     Gvib=    -1.161     Grot=    -0.918     Gused=    -1.129
omega= 81.08     Gvib=    -1.152     Grot=    -0.913     Gused=    -1.122
omega= 82.35     Gvib=    -1.143     Grot=    -0.909     Gused=    -1.115
omega= 84.08     Gvib=    -1.131     Grot=    -0.903     Gused=    -1.106
omega= 84.19     Gvib=    -1.130     Grot=    -0.902     Gused=    -1.105
omega= 84.82     Gvib=    -1.126     Grot=    -0.900     Gused=    -1.102
omega= 86.46     Gvib=    -1.115     Grot=    -0.894     Gused=    -1.093
omega= 86.65     Gvib=    -1.113     Grot=    -0.894     Gused=    -1.092
omega= 87.51     Gvib=    -1.108     Grot=    -0.891     Gused=    -1.087
omega= 88.18     Gvib=    -1.103     Grot=    -0.889     Gused=    -1.083
omega= 88.56     Gvib=    -1.101     Grot=    -0.887     Gused=    -1.081
omega= 90.43     Gvib=    -1.089     Grot=    -0.881     Gused=    -1.071
omega= 91.20     Gvib=    -1.084     Grot=    -0.879     Gused=    -1.067
omega= 92.29     Gvib=    -1.077     Grot=    -0.875     Gused=    -1.061
omega= 93.82     Gvib=    -1.067     Grot=    -0.870     Gused=    -1.052
omega= 94.43     Gvib=    -1.063     Grot=    -0.868     Gused=    -1.049
omega= 95.45     Gvib=    -1.057     Grot=    -0.865     Gused=    -1.044
omega= 96.60     Gvib=    -1.050     Grot=    -0.861     Gused=    -1.037
omega= 98.20     Gvib=    -1.040     Grot=    -0.857     Gused=    -1.029
omega= 98.44     Gvib=    -1.039     Grot=    -0.856     Gused=    -1.028
omega= 99.74     Gvib=    -1.031     Grot=    -0.852     Gused=    -1.021
omega=100.89     Gvib=    -1.025     Grot=    -0.849     Gused=    -1.015
omega=102.13     Gvib=    -1.018     Grot=    -0.845     Gused=    -1.008
omega=103.86     Gvib=    -1.008     Grot=    -0.840     Gused=    -0.999
omega=104.23     Gvib=    -1.006     Grot=    -0.839     Gused=    -0.998
omega=104.89     Gvib=    -1.002     Grot=    -0.837     Gused=    -0.994
omega=105.27     Gvib=    -1.000     Grot=    -0.836     Gused=    -0.992
omega=106.69     Gvib=    -0.992     Grot=    -0.832     Gused=    -0.985
omega=108.49     Gvib=    -0.983     Grot=    -0.827     Gused=    -0.976
omega=108.94     Gvib=    -0.980     Grot=    -0.826     Gused=    -0.974
omega=109.10     Gvib=    -0.979     Grot=    -0.825     Gused=    -0.973
omega=109.91     Gvib=    -0.975     Grot=    -0.823     Gused=    -0.969
omega=111.18     Gvib=    -0.968     Grot=    -0.820     Gused=    -0.963
omega=113.40     Gvib=    -0.957     Grot=    -0.814     Gused=    -0.952
omega=114.91     Gvib=    -0.949     Grot=    -0.810     Gused=    -0.945
omega=115.51     Gvib=    -0.946     Grot=    -0.809     Gused=    -0.942
omega=116.18     Gvib=    -0.943     Grot=    -0.807     Gused=    -0.939
omega=116.59     Gvib=    -0.941     Grot=    -0.806     Gused=    -0.937
omega=117.65     Gvib=    -0.936     Grot=    -0.803     Gused=    -0.932
omega=118.33     Gvib=    -0.932     Grot=    -0.801     Gused=    -0.928
omega=120.14     Gvib=    -0.924     Grot=    -0.797     Gused=    -0.920
omega=120.44     Gvib=    -0.922     Grot=    -0.796     Gused=    -0.919
omega=122.62     Gvib=    -0.912     Grot=    -0.791     Gused=    -0.909
omega=123.99     Gvib=    -0.906     Grot=    -0.788     Gused=    -0.903
omega=125.40     Gvib=    -0.899     Grot=    -0.784     Gused=    -0.896
omega=125.94     Gvib=    -0.897     Grot=    -0.783     Gused=    -0.894
omega=126.64     Gvib=    -0.893     Grot=    -0.781     Gused=    -0.891
omega=127.36     Gvib=    -0.890     Grot=    -0.780     Gused=    -0.888
omega=128.94     Gvib=    -0.883     Grot=    -0.776     Gused=    -0.881
omega=129.86     Gvib=    -0.879     Grot=    -0.774     Gused=    -0.877
omega=131.23     Gvib=    -0.873     Grot=    -0.771     Gused=    -0.871
omega=131.91     Gvib=    -0.870     Grot=    -0.769     Gused=    -0.868
omega=132.94     Gvib=    -0.866     Grot=    -0.767     Gused=    -0.864
omega=133.63     Gvib=    -0.863     Grot=    -0.765     Gused=    -0.861
omega=136.02     Gvib=    -0.852     Grot=    -0.760     Gused=    -0.851
omega=136.46     Gvib=    -0.851     Grot=    -0.759     Gused=    -0.849
omega=137.72     Gvib=    -0.845     Grot=    -0.756     Gused=    -0.844
omega=138.08     Gvib=    -0.844     Grot=    -0.756     Gused=    -0.842
omega=139.05     Gvib=    -0.840     Grot=    -0.754     Gused=    -0.838
omega=140.41     Gvib=    -0.834     Grot=    -0.751     Gused=    -0.833
omega=141.85     Gvib=    -0.829     Grot=    -0.748     Gused=    -0.827
omega=142.39     Gvib=    -0.826     Grot=    -0.747     Gused=    -0.825
omega=143.83     Gvib=    -0.821     Grot=    -0.744     Gused=    -0.820
omega=145.23     Gvib=    -0.815     Grot=    -0.741     Gused=    -0.814
omega=145.64     Gvib=    -0.814     Grot=    -0.740     Gused=    -0.813
omega=147.68     Gvib=    -0.806     Grot=    -0.736     Gused=    -0.805
omega=148.38     Gvib=    -0.803     Grot=    -0.734     Gused=    -0.802
omega=149.73     Gvib=    -0.798     Grot=    -0.732     Gused=    -0.797
omega=150.29     Gvib=    -0.796     Grot=    -0.731     Gused=    -0.795
omega=152.65     Gvib=    -0.787     Grot=    -0.726     Gused=    -0.786
omega=153.50     Gvib=    -0.784     Grot=    -0.724     Gused=    -0.783
omega=154.00     Gvib=    -0.782     Grot=    -0.723     Gused=    -0.781
omega=156.90     Gvib=    -0.771     Grot=    -0.718     Gused=    -0.771
omega=157.73     Gvib=    -0.768     Grot=    -0.716     Gused=    -0.768
omega=159.93     Gvib=    -0.760     Grot=    -0.712     Gused=    -0.760
omega=160.23     Gvib=    -0.759     Grot=    -0.712     Gused=    -0.759
omega=160.55     Gvib=    -0.758     Grot=    -0.711     Gused=    -0.758
omega=161.40     Gvib=    -0.755     Grot=    -0.709     Gused=    -0.755
omega=163.11     Gvib=    -0.749     Grot=    -0.706     Gused=    -0.749
omega=164.32     Gvib=    -0.745     Grot=    -0.704     Gused=    -0.745
omega=164.70     Gvib=    -0.744     Grot=    -0.703     Gused=    -0.744
omega=165.56     Gvib=    -0.741     Grot=    -0.702     Gused=    -0.741
omega=167.97     Gvib=    -0.733     Grot=    -0.698     Gused=    -0.733
omega=168.42     Gvib=    -0.731     Grot=    -0.697     Gused=    -0.731
omega=169.12     Gvib=    -0.729     Grot=    -0.696     Gused=    -0.729
omega=171.13     Gvib=    -0.722     Grot=    -0.692     Gused=    -0.722
omega=171.96     Gvib=    -0.720     Grot=    -0.691     Gused=    -0.720
omega=172.71     Gvib=    -0.717     Grot=    -0.689     Gused=    -0.717
omega=173.76     Gvib=    -0.714     Grot=    -0.688     Gused=    -0.714
omega=174.83     Gvib=    -0.711     Grot=    -0.686     Gused=    -0.710
omega=176.52     Gvib=    -0.705     Grot=    -0.683     Gused=    -0.705
omega=178.19     Gvib=    -0.700     Grot=    -0.680     Gused=    -0.700
omega=179.37     Gvib=    -0.696     Grot=    -0.678     Gused=    -0.696
omega=181.34     Gvib=    -0.690     Grot=    -0.675     Gused=    -0.690
omega=182.84     Gvib=    -0.686     Grot=    -0.672     Gused=    -0.685
omega=184.64     Gvib=    -0.680     Grot=    -0.670     Gused=    -0.680
omega=184.73     Gvib=    -0.680     Grot=    -0.669     Gused=    -0.680
omega=185.77     Gvib=    -0.677     Grot=    -0.668     Gused=    -0.677
omega=186.20     Gvib=    -0.675     Grot=    -0.667     Gused=    -0.675
omega=187.36     Gvib=    -0.672     Grot=    -0.665     Gused=    -0.672
omega=187.99     Gvib=    -0.670     Grot=    -0.664     Gused=    -0.670
omega=190.45     Gvib=    -0.663     Grot=    -0.660     Gused=    -0.663
omega=191.68     Gvib=    -0.659     Grot=    -0.658     Gused=    -0.659
omega=192.51     Gvib=    -0.657     Grot=    -0.657     Gused=    -0.657
omega=193.31     Gvib=    -0.655     Grot=    -0.656     Gused=    -0.655
omega=194.54     Gvib=    -0.651     Grot=    -0.654     Gused=    -0.651
omega=196.25     Gvib=    -0.646     Grot=    -0.652     Gused=    -0.646
omega=196.90     Gvib=    -0.645     Grot=    -0.651     Gused=    -0.645
omega=197.36     Gvib=    -0.643     Grot=    -0.650     Gused=    -0.643
omega=199.25     Gvib=    -0.638     Grot=    -0.647     Gused=    -0.638
omega=199.63     Gvib=    -0.637     Grot=    -0.646     Gused=    -0.637
omega=201.34     Gvib=    -0.632     Grot=    -0.644     Gused=    -0.632
omega=201.74     Gvib=    -0.631     Grot=    -0.643     Gused=    -0.631
omega=201.91     Gvib=    -0.631     Grot=    -0.643     Gused=    -0.631
omega=202.98     Gvib=    -0.628     Grot=    -0.642     Gused=    -0.628
omega=204.66     Gvib=    -0.623     Grot=    -0.639     Gused=    -0.623
omega=207.03     Gvib=    -0.617     Grot=    -0.636     Gused=    -0.617
omega=207.55     Gvib=    -0.616     Grot=    -0.635     Gused=    -0.616
omega=208.37     Gvib=    -0.614     Grot=    -0.634     Gused=    -0.614
omega=209.56     Gvib=    -0.610     Grot=    -0.632     Gused=    -0.611
omega=211.56     Gvib=    -0.605     Grot=    -0.629     Gused=    -0.605
omega=212.59     Gvib=    -0.603     Grot=    -0.628     Gused=    -0.603
omega=214.57     Gvib=    -0.598     Grot=    -0.625     Gused=    -0.598
omega=216.83     Gvib=    -0.592     Grot=    -0.622     Gused=    -0.592
omega=219.60     Gvib=    -0.585     Grot=    -0.618     Gused=    -0.585
omega=223.24     Gvib=    -0.576     Grot=    -0.613     Gused=    -0.576
omega=225.17     Gvib=    -0.572     Grot=    -0.611     Gused=    -0.572
omega=227.37     Gvib=    -0.566     Grot=    -0.608     Gused=    -0.566
omega=228.70     Gvib=    -0.563     Grot=    -0.606     Gused=    -0.563
omega=232.09     Gvib=    -0.555     Grot=    -0.602     Gused=    -0.555
omega=233.11     Gvib=    -0.553     Grot=    -0.601     Gused=    -0.553
omega=237.01     Gvib=    -0.544     Grot=    -0.596     Gused=    -0.544
omega=239.16     Gvib=    -0.539     Grot=    -0.593     Gused=    -0.540
omega=240.29     Gvib=    -0.537     Grot=    -0.592     Gused=    -0.537
omega=249.25     Gvib=    -0.518     Grot=    -0.581     Gused=    -0.518
omega=254.96     Gvib=    -0.506     Grot=    -0.574     Gused=    -0.506
omega=265.56     Gvib=    -0.484     Grot=    -0.562     Gused=    -0.485
omega=266.82     Gvib=    -0.482     Grot=    -0.560     Gused=    -0.482
omega=273.36     Gvib=    -0.470     Grot=    -0.553     Gused=    -0.470
omega=278.45     Gvib=    -0.460     Grot=    -0.548     Gused=    -0.460
omega=289.13     Gvib=    -0.441     Grot=    -0.537     Gused=    -0.441
omega=290.42     Gvib=    -0.439     Grot=    -0.535     Gused=    -0.439
omega=291.52     Gvib=    -0.437     Grot=    -0.534     Gused=    -0.437
 
   temp. (K)  partition function   enthalpy   heat capacity  entropy
                                   cal/mol     cal/K/mol   cal/K/mol   J/K/mol
 298.15  VIB  0.172E+78            86555.396    409.976    602.327
         ROT  0.431E+09              888.752      2.981     42.490
         INT  0.742E+86            87444.148    412.957    644.817
         TR   0.723E+29             1481.254      4.968     48.267
         TOT                       88925.4019   417.9255   693.0840  2899.8527
                     Eh         kcal/mol          kJ/mol 
ZPVE            0.566889         355.728         1488.36    
H(0)-H(T)+PV    0.141712         88.9254         372.062    
H(T)            0.708601         444.654         1860.42    
T*S             0.329307         206.643         864.591    
G(T)            0.379294         238.011         995.833    
   -201.01024782  <=== TOTAL FREE ENERGY in Eh incl. el.,ZPVE,RRHO,solv. parts
 
 normal mode %tage of torsion character
   1:  0.00   2:  0.00   3:  0.00   4:  0.00   5:  0.00   6:  0.00   7:  0.68   8:  0.44
   9:  0.43  10:  0.56  11:  0.41  12:  0.40  13:  0.41  14:  0.67  15:  0.47  16:  0.54
  17:  0.67  18:  0.80  19:  0.94  20:  0.54  21:  0.58  22:  0.88  23:  0.92  24:  0.87
  25:  0.31  26:  0.59  27:  0.43  28:  0.82  29:  0.81  30:  0.82  31:  0.32  32:  0.55
  33:  0.77  34:  0.54  35:  0.41  36:  0.37  37:  0.83  38:  0.27  39:  0.33  40:  0.63
  41:  0.81  42:  0.57  43:  0.31  44:  0.86  45:  0.81  46:  0.83  47:  0.83  48:  0.31
  49:  0.66  50:  0.32  51:  0.80  52:  0.59  53:  0.47  54:  0.72  55:  0.76  56:  0.57
  57:  0.69  58:  0.50  59:  0.80  60:  0.47  61:  0.82  62:  0.65  63:  0.87  64:  0.39
  65:  0.61  66:  0.44  67:  0.88  68:  0.58  69:  0.40  70:  0.24  71:  0.46  72:  0.43
  73:  0.66  74:  0.59  75:  0.75  76:  0.54  77:  0.40  78:  0.57  79:  0.63  80:  0.44
  81:  0.57  82:  0.50  83:  0.43  84:  0.35  85:  0.51  86:  0.65  87:  0.38  88:  0.66
  89:  0.63  90:  0.42  91:  0.51  92:  0.52  93:  0.49  94:  0.34  95:  0.54  96:  0.52
  97:  0.64  98:  0.70  99:  0.39 100:  0.53 101:  0.41 102:  0.65 103:  0.37 104:  0.70
 105:  0.44 106:  0.65 107:  0.52 108:  0.29 109:  0.46 110:  0.43 111:  0.32 112:  0.39
 113:  0.52 114:  0.82 115:  0.92 116:  0.77 117:  0.31 118:  0.39 119:  0.29 120:  0.59
 121:  0.65 122:  0.57 123:  0.77 124:  0.33 125:  0.34 126:  0.55 127:  0.35 128:  0.88
 129:  0.38 130:  0.66 131:  0.54 132:  0.47 133:  0.63 134:  0.38 135:  0.62 136:  0.33
 137:  0.53 138:  0.55 139:  0.21 140:  0.25 141:  0.48 142:  0.88 143:  0.52 144:  0.66
 145:  0.63 146:  0.75 147:  0.23 148:  0.85 149:  0.23 150:  0.76 151:  0.82 152:  0.84
 153:  0.89 154:  0.69 155:  0.93 156:  0.31 157:  0.15 158:  0.36 159:  0.29 160:  0.40
 161:  0.34 162:  0.53 163:  0.19 164:  0.39 165:  0.19 166:  0.10 167:  0.17 168:  0.29
 169:  0.53 170:  0.80 171:  0.27 172:  0.29 173:  0.13 174:  0.29 175:  0.30 176:  0.20
 177:  0.38 178:  0.11 179:  0.33 180:  0.41 181:  0.12 182:  0.06 183:  0.33 184:  0.16
 185:  0.11 186:  0.11 187:  0.07 188:  0.82 189:  0.26 190:  0.24 191:  0.19 192:  0.20
 193:  0.33 194:  0.46 195:  0.28 196:  0.15 197:  0.16 198:  0.52 199:  0.60 200:  0.56
 201:  0.56 202:  0.96 203:  0.49 204:  0.23 205:  0.05 206:  0.56 207:  0.74 208:  0.20
 209:  0.12 210:  0.13 211:  0.21 212:  0.33 213:  0.42 214:  0.50 215:  0.24 216:  0.31
 217:  0.29 218:  0.77 219:  0.50 220:  0.50 221:  0.52 222:  0.51 223:  0.51 224:  0.28
 225:  0.15 226:  0.39 227:  0.38 228:  0.08 229:  0.51 230:  0.38 231:  0.34 232:  0.18
 233:  0.15 234:  0.04 235:  0.11 236:  0.09 237:  0.06 238:  0.11 239:  0.20 240:  0.00
 241:  0.28 242:  0.33 243:  0.07 244:  0.12 245:  0.14 246:  0.40 247:  0.33 248:  0.41
 249:  0.23 250:  0.44 251:  0.24 252:  0.01 253:  0.20 254:  0.12 255:  0.18 256:  0.18
 257:  0.05 258:  0.06 259:  0.18 260:  0.07 261:  0.09 262:  0.08 263:  0.10 264:  0.09
 265:  0.11 266:  0.16 267:  0.08 268:  0.00 269:  0.00 270:  0.00 271:  0.68 272:  0.64
 273:  0.66 274:  0.58 275:  0.61 276:  0.69 277:  0.65 278:  0.71 279:  0.78 280:  0.74
 281:  0.76 282:  0.91 283:  0.62 284:  0.80 285:  0.65 286:  0.88 287:  0.45 288:  0.63
 289:  0.66 290:  0.01 291:  0.11 292:  0.23 293:  0.17 294:  0.02 295:  0.19 296:  0.21
 297:  0.21 298:  0.05 299:  0.09 300:  0.06 301:  0.03 302:  0.08 303:  0.12 304:  0.11
 305:  0.09 306:  0.03 307:  0.04 308:  0.02 309:  0.09 310:  0.04 311:  0.03 312:  0.04
 313:  0.04 314:  0.03 315:  0.01 316:  0.01 317:  0.02 318:  0.00 319:  0.01 320:  0.00
 321:  0.13 322:  0.02 323:  0.06 324:  0.01 325:  0.07 326:  0.07 327:  0.03 328:  0.00
 329:  0.02 330:  0.00
 recommended # of modes for mode following         204
 
 Pipek-Mezey localization of normal modes
 number of localized modes          208
 frequency thrshold           500.000000000000     
 number of groups                    80
 atom-group assingment :   
  1  2  3  4  5  6  7  8  9 10 11 12 13 14 15 16 17 18 19 20 21 22 23 24 25 26 27 28 29 30
 31 32 33 34 35 36 37 38 39 40 41 42 43 44 45 46 47 48 49 50 51 52 53 53 53 54 54 54 55 55
 55 56 56 56 56 57 58 59 59 59 60 60 60 61 61 61 62 62 62 62 63 64 63 63 63 65 66 65 67 67
 67 68 68 68 68 69 70 71 72 73 72 74 74 75 76 77 78 79 80 79
 pop matrix done.
 initialization of trafo matrix to unity
iteration     50  convergence  0.68063172D-02
iteration    100  convergence  0.35220305D-02
iteration    150  convergence  0.11845779D-01
iteration    200  convergence  0.68236777D-02
iteration    250  convergence  0.61143987D-02
iteration    300  convergence  0.34787724D-02
iteration    350  convergence  0.27291601D-02
iteration    400  convergence  0.25211602D-02
iteration    450  convergence  0.20670126D-02
iteration    500  convergence  0.15455348D-02
iteration    550  convergence  0.11025821D-02
iteration    600  convergence  0.77544585D-03
iteration    650  convergence  0.76499136D-03
iteration    700  convergence  0.11239346D-02
iteration    750  convergence  0.78796955D-03
iteration    800  convergence  0.57519413D-03
iteration    850  convergence  0.40596171D-03
iteration    900  convergence  0.28973684D-03
iteration    950  convergence  0.20939239D-03
iteration   1000  convergence  0.14111884D-03
iteration   1050  convergence  0.95438338D-04
iteration   1100  convergence  0.64127812D-04
iteration   1150  convergence  0.49086047D-04
iteration   1200  convergence  0.33813583D-04
iteration   1250  convergence  0.13026426D-04
iteration   1300  convergence  0.14980381D-04
iteration   1350  convergence  0.59949490D-05
iteration   1400  convergence  0.27065178D-05

 converged in   1426 iterations, threshold :   0.99998817D-06
eig.   :       -0.00    -0.00    -0.00    -0.00     0.00     0.00
eig.   :       54.80    57.52    65.47    69.15    71.85    78.03
eig.   :       84.65    85.17    86.29    89.09    89.17    90.19
eig.   :       92.76    93.53    93.62    94.64    95.03    96.26
eig.   :       98.52    98.54    98.93   100.21   101.97   102.66
eig.   :      103.12   103.34   103.49   105.30   106.51   107.01
eig.   :      107.35   107.62   107.93   108.10   108.51   108.60
eig.   :      108.92   109.34   109.52   109.87   109.98   111.55
eig.   :      111.93   112.47   113.42   113.57   113.60   113.65
eig.   :      113.79   115.54   116.00   116.61   116.65   119.97
eig.   :      120.69   121.82   121.91   122.65   122.66   122.82
eig.   :      123.13   123.34   123.50   125.59   126.34   126.86
eig.   :      127.92   128.44   129.79   130.32   130.42   130.65
eig.   :      130.69   131.33   131.38   132.09   132.36   132.51
eig.   :      133.15   133.24   133.59   133.59   134.74   135.17
eig.   :      135.90   137.31   138.35   138.67   138.86   139.52
eig.   :      139.72   140.21   140.23   140.33   140.70   141.59
eig.   :      142.02   142.45   142.94   143.45   143.71   144.40
eig.   :      144.59   144.71   145.11   145.78   147.54   149.72
eig.   :      149.78   149.89   150.18   151.61   151.95   152.27
eig.   :      153.08   154.30   154.87   155.15   155.47   155.63
eig.   :      156.39   158.04   158.25   158.29   158.80   159.66
eig.   :      159.93   160.26   160.48   160.66   161.51   161.52
eig.   :      161.55   162.21   162.47   162.63   162.93   163.08
eig.   :      164.80   165.25   166.74   170.57   171.42   172.91
eig.   :      173.58   173.79   173.82   174.70   175.38   175.62
eig.   :      176.52   177.34   177.44   177.83   178.97   180.74
eig.   :      182.17   182.19   182.65   183.00   183.33   184.17
eig.   :      186.77   189.67   190.92   191.22   191.57   193.71
eig.   :      195.80   201.55   202.40   205.31   205.94   214.12
eig.   :      215.26   218.27   218.64   225.13   225.81   227.48
eig.   :      228.78   229.77   233.49   238.14   241.35   248.98
eig.   :      255.18   266.28   293.38   294.21   299.46   302.31
eig.   :      313.17   313.47   329.59   331.06   332.26   333.82
eig.   :      337.26   343.22   353.94   355.53   362.77   364.71
eig.   :      418.26   424.83   468.43   500.60   504.97   520.74
eig.   :      594.71   640.92   659.63   788.65   806.94   808.87
eig.   :      840.01   842.53   845.74   890.52   900.56   946.39
eig.   :      954.42   959.68   960.78   989.08   989.90  1047.69
eig.   :     1052.62  1054.48  1096.33  1100.53  1102.45  1113.20
eig.   :     1127.48  1131.57  1134.47  1139.69  1141.58  1158.70
eig.   :     1192.36  1193.12  1220.89  1222.47  1224.38  1241.47
eig.   :     1265.70  1266.80  1267.34  1271.93  1289.05  1303.27
eig.   :     1312.55  1339.90  1341.74  1350.65  1352.14  1353.93
eig.   :     1363.33  1366.47  1374.18  1410.94  1412.21  1414.35
eig.   :     1460.14  1462.33  1468.76  1470.05  1475.97  1489.99
eig.   :     1492.69  1493.58  1495.06  1497.74  1499.20  1499.40
eig.   :     1500.66  1502.94  1518.98  1520.91  1521.09  1529.89
eig.   :     1541.04  1550.54  2882.07  2891.14  2907.37  2919.54
eig.   :     2957.45  2959.16  2965.39  2971.31  2978.32  2979.46
eig.   :     2982.36  2982.58  2986.09  2987.91  2995.33  3000.05
eig.   :     3002.83  3008.41  3011.64  3012.79  3016.94  3022.72
eig.   :     3025.58  3034.21  3041.11  3041.34  3042.99  3239.57
eig.   :     3259.98  3340.83  3347.20  3371.48  3395.30  3410.69
eig.   :     3528.88  3536.54  3582.81  3584.66  3601.60  3658.78
written to xtb_localmodes and g98l.out
 
 normal mode %tage of torsion character
   1:  0.00   2:  0.00   3:  0.00   4:  0.00   5:  0.00   6:  0.00   7:  0.43   8:  1.00
   9:  0.79  10:  0.41  11:  0.61  12:  0.40  13:  0.37  14:  0.04  15:  0.87  16:  0.93
  17:  0.80  18:  0.55  19:  0.87  20:  0.53  21:  0.01  22:  0.15  23:  0.53  24:  0.82
  25:  0.02  26:  0.59  27:  0.07  28:  0.37  29:  0.02  30:  0.64  31:  0.65  32:  0.04
  33:  0.94  34:  0.01  35:  0.17  36:  0.34  37:  0.71  38:  0.62  39:  0.22  40:  0.20
  41:  0.36  42:  0.10  43:  0.69  44:  0.01  45:  0.25  46:  0.65  47:  0.06  48:  0.36
  49:  0.22  50:  0.02  51:  0.03  52:  0.59  53:  0.04  54:  0.23  55:  0.18  56:  0.04
  57:  0.12  58:  0.02  59:  0.83  60:  0.13  61:  0.61  62:  0.62  63:  0.01  64:  0.36
  65:  0.43  66:  0.53  67:  0.45  68:  0.75  69:  0.16  70:  0.23  71:  0.03  72:  0.00
  73:  0.05  74:  0.12  75:  0.19  76:  0.49  77:  0.04  78:  0.78  79:  0.01  80:  0.46
  81:  0.53  82:  0.19  83:  0.63  84:  0.25  85:  0.06  86:  0.06  87:  0.00  88:  0.00
  89:  0.15  90:  0.08  91:  0.03  92:  0.48  93:  0.64  94:  0.00  95:  0.01  96:  0.20
  97:  0.30  98:  0.08  99:  0.01 100:  0.01 101:  0.01 102:  0.15 103:  0.39 104:  0.00
 105:  0.12 106:  0.00 107:  0.05 108:  0.16 109:  0.72 110:  0.05 111:  0.04 112:  0.00
 113:  0.91 114:  0.64 115:  0.20 116:  0.00 117:  0.12 118:  0.02 119:  0.04 120:  0.84
 121:  0.05 122:  0.74 123:  0.57 124:  0.17 125:  0.16 126:  0.00 127:  0.41 128:  0.05
 129:  0.99 130:  0.31 131:  0.09 132:  0.11 133:  0.21 134:  0.01 135:  0.01 136:  0.06
 137:  0.01 138:  0.02 139:  0.11 140:  0.87 141:  0.84 142:  0.56 143:  0.03 144:  0.01
 145:  0.17 146:  0.18 147:  0.22 148:  0.05 149:  0.01 150:  0.06 151:  0.32 152:  0.49
 153:  0.02 154:  0.00 155:  0.05 156:  0.05 157:  0.29 158:  0.07 159:  0.20 160:  0.56
 161:  0.05 162:  0.16 163:  0.56 164:  0.02 165:  0.08 166:  0.27 167:  0.18 168:  0.07
 169:  0.91 170:  0.06 171:  0.09 172:  0.03 173:  0.73 174:  0.87 175:  0.11 176:  0.10
 177:  0.17 178:  0.84 179:  0.10 180:  0.44 181:  0.19 182:  0.12 183:  0.48 184:  0.54
 185:  1.00 186:  0.17 187:  0.53 188:  0.04 189:  0.26 190:  0.25 191:  0.07 192:  0.15
 193:  0.35 194:  0.09 195:  0.59 196:  0.72 197:  0.09 198:  0.19 199:  0.21 200:  0.90
 201:  0.69 202:  0.91 203:  0.97 204:  0.73 205:  0.12 206:  0.03 207:  0.03 208:  0.01
 209:  0.11 210:  0.08 211:  0.38 212:  0.68 213:  0.09 214:  0.36 215:  0.24 216:  0.31
 217:  0.29 218:  0.77 219:  0.50 220:  0.50 221:  0.52 222:  0.51 223:  0.51 224:  0.28
 225:  0.15 226:  0.39 227:  0.38 228:  0.08 229:  0.51 230:  0.38 231:  0.34 232:  0.18
 233:  0.15 234:  0.04 235:  0.11 236:  0.09 237:  0.06 238:  0.11 239:  0.20 240:  0.00
 241:  0.28 242:  0.33 243:  0.07 244:  0.12 245:  0.14 246:  0.40 247:  0.33 248:  0.41
 249:  0.23 250:  0.44 251:  0.24 252:  0.01 253:  0.20 254:  0.12 255:  0.18 256:  0.18
 257:  0.05 258:  0.06 259:  0.18 260:  0.07 261:  0.09 262:  0.08 263:  0.10 264:  0.09
 265:  0.11 266:  0.16 267:  0.08 268:  0.00 269:  0.00 270:  0.00 271:  0.68 272:  0.64
 273:  0.66 274:  0.58 275:  0.61 276:  0.69 277:  0.65 278:  0.71 279:  0.78 280:  0.74
 281:  0.76 282:  0.91 283:  0.62 284:  0.80 285:  0.65 286:  0.88 287:  0.45 288:  0.63
 289:  0.66 290:  0.01 291:  0.11 292:  0.23 293:  0.17 294:  0.02 295:  0.19 296:  0.21
 297:  0.21 298:  0.05 299:  0.09 300:  0.06 301:  0.03 302:  0.08 303:  0.12 304:  0.11
 305:  0.09 306:  0.03 307:  0.04 308:  0.02 309:  0.09 310:  0.04 311:  0.03 312:  0.04
 313:  0.04 314:  0.03 315:  0.01 316:  0.01 317:  0.02 318:  0.00 319:  0.01 320:  0.00
 321:  0.13 322:  0.02 323:  0.06 324:  0.01 325:  0.07 326:  0.07 327:  0.03 328:  0.00
 329:  0.02 330:  0.00
 recommended # of modes for mode following         212

------------------------------------------------------------------------
 * finished run on 2020/05/27 at 16:38:18.324     
------------------------------------------------------------------------
 total:
 * wall-time:     0 d,  0 h, 32 min,  1.809 sec
 *  cpu-time:     0 d,  0 h, 31 min, 59.238 sec
 * ratio c/w:     0.999 speedup
 SCF:
 * wall-time:     0 d,  0 h,  0 min,  8.514 sec
 *  cpu-time:     0 d,  0 h,  0 min,  8.469 sec
 * ratio c/w:     0.995 speedup
 ANC optimizer:
 * wall-time:     0 d,  0 h,  0 min,  5.832 sec
 *  cpu-time:     0 d,  0 h,  0 min,  5.787 sec
 * ratio c/w:     0.992 speedup
 numerical hessian:
 * wall-time:     0 d,  0 h, 31 min, 47.433 sec
 *  cpu-time:     0 d,  0 h, 31 min, 44.955 sec
 * ratio c/w:     0.999 speedup

normal termination of xtb
