# Supplementary material for: Heterogeneous Nucleation of Butanol on NaCl: A Computational Study of Temperature, Humidity, Seed Charge, and Seed Size Effects
Source: J Phys Chem A. 2021 Mar 31;125(14):3025–36. doi: 10.1021/acs.jpca.0c10972 (PMC8054243; doi:10.1021/acs.jpca.0c10972)
Supplement: Supplementary file 2 — jp0c10972_si_002.zip [file jp0c10972_si_002.zip › ALL CLUSTERS/low_level_calc/big seed/1Seed3BuOH5W.xyz]

   110
       -201.38954175  Gyration_radius:  5.4573697112
 Na         -0.02398328631244    3.57460226044551   -1.34155464689836
Na         -5.53551633457150    1.43121478163037   -6.13916929595520
Na         -6.77003379066093   -2.44898724659466    0.54712729684033
Na         -3.95310272742333   -3.13886626285427   -6.81488704686214
Na         -0.75597639087787   -0.37704767806793   -2.74660194089297
Na         -2.44139533815853   -0.22401823040477   -5.94513062171045
Na         -4.75856696715278    3.37026106734534   -0.60389119653545
Na         -0.47074063712622   -3.80119749838984   -0.83811870596099
Na         -6.78111548477932    0.52781945169229   -1.39192885828578
Na         -5.19857067401022    0.74388062527489    1.76404269461729
Na         -3.90027769538485    1.58170259890939   -3.16559053359002
Na          2.27924912906269   -1.82860769046967   -2.11318398375108
Na         -2.05762042608153    1.40028958371247    0.09459386521641
Na         -1.01851912730454    2.74864620732416   -4.68744140881414
Na          0.76103558337793   -2.86894347893134    2.29762731322214
Na         -2.77666168211684    3.66291290970197    2.40659664162803
Na         -0.19046444494612    1.24067356606910    3.15871682366694
Na         -5.38270481968406   -4.34273410954436   -2.21207269652852
Na         -3.76281192432570   -4.25144838496383    0.85637575377263
Na         -2.41044188573168   -1.43021229653454    2.90755833720663
Na         -3.72288942714206   -1.43973092693727   -1.10261523308935
Na         -5.53421255562878   -1.43874937942747   -4.24544954135162
Na          1.96255531663018    1.29594352483371   -3.95129326075019
Na          0.71696041558097   -1.92011624592615   -5.42357516858280
Na         -2.31794739967946   -3.32282254111127   -3.94879248620673
Cl         -1.51622880652625   -3.57103022682217    1.67045027181301
Cl          0.02382559131928   -2.76330576744181   -3.08760495500922
Cl         -7.47093261656885   -0.06526189166774    0.92617238817499
Cl         -1.58219024292991    1.88502048806044   -2.39000065980121
Cl         -0.14867547099546    0.44489976529891   -5.20841838887421
Cl         -6.33062865392130    1.11363054653394   -3.83208758568007
Cl         -4.34916126333006    0.92132470050816   -0.75979060508687
Cl         -0.07605227009296   -1.15051514078495    3.76772507488337
Cl         -1.55163815303922   -2.71569017173397   -6.41075303882846
Cl         -4.78647576108351   -4.01468864033110   -4.66989477105282
Cl         -6.04779288104936   -4.88835242650585    0.15701028770142
Cl         -3.30074509868217    2.30886800055848   -5.63042322107091
Cl          1.42175621874933    0.47497305864284   -1.63529426296827
Cl         -4.90494969977577   -0.85916777300257   -6.79795373186189
Cl         -0.42851913437267    3.75779435414654    3.23123400307912
Cl         -4.44254615511523   -1.82445526242891    1.43027826667711
Cl          1.02724396771156    3.63381234704456   -3.65083481446990
Cl         -6.21331438103834   -1.95386294205269   -1.90312153665124
Cl          2.89307688509094   -1.07735078407798   -4.40878644140924
Cl          1.74419799619331   -2.80380543399645    0.06691349159111
Cl         -5.22300575516185    3.31301372415808    1.82457602837868
Cl         -2.73149081476144    1.03133985312401    2.53820201606855
Cl         -2.93927288117142   -3.86218440310172   -1.53561886244949
Cl         -3.12637529965159   -0.89918446074533   -3.56813236447044
Cl         -2.34735957752848    4.06013069492032   -0.10038380861667
O           0.76174084036616    4.22066604087314    0.46391199363686
H           0.32604502421081    4.37110818874796    1.32659915292894
C           2.14274888532889    4.45181305805736    0.65534356357316
H           2.47825047193994    3.96301147811125    1.57818355333963
H           2.34127106929218    5.52594571599222    0.75017796749507
C           2.89833700450299    3.89137201969002   -0.53591287465680
H           2.62138818358036    2.84675776230556   -0.67109470162693
H           2.59887964107382    4.44304305072322   -1.42452631927315
C           4.41121749554212    3.97773561726048   -0.38336394265244
H           4.71890787806328    3.47222059112294    0.53561813052920
H           4.71212196802133    5.02401070851553   -0.30214272350902
C           5.11251324010144    3.33473748474515   -1.57248970342222
H           4.81714958251971    3.82985731526702   -2.49439629783047
H           6.19205840253972    3.40805976817960   -1.47267536484862
H           4.84368401350274    2.28218233056610   -1.64764854495566
O           1.88768535779571    1.37880206056987    2.70212171735417
H           2.36479081383008    2.07004487826337    3.16745283526289
C           2.84395854067505    0.64761719275637    1.95980024755271
H           3.26299492037289    1.26313633315441    1.15479075657201
H           2.29676601235752   -0.18420467475682    1.51668179486783
C           3.97645470804269    0.09951302778002    2.82482041956208
H           3.55660265433967   -0.18451033349985    3.79237242930456
H           4.37275924003631   -0.79840255969716    2.35001761890580
C           5.13462897701742    1.07619788737686    3.03262974419453
H           5.56965607387045    1.32593559470544    2.06202639705574
H           5.90680491311158    0.56887283293567    3.61477126987101
C           4.74240817046991    2.36163399758096    3.75594387758534
H           4.18197230726947    2.13900498721599    4.66220553282693
H           5.63408152467337    2.91510822229697    4.04112074946735
H           4.15110405156826    3.01551751969524    3.11770703729091
O           1.58281578547027   -4.73967432507680    2.67301781133873
H           2.36086062069039   -4.87990938672732    2.12127854507163
C           2.05422997209619   -4.60598173719935    3.99794469186146
H           2.53426912068943   -5.53792955070905    4.32696789060902
H           1.16520694325547   -4.44530902905346    4.60824920299503
C           3.01644476398077   -3.43654040609265    4.18129273124969
H           2.67034956166168   -2.59761628806138    3.57514719744102
H           2.97780526753084   -3.12374918760979    5.22415633473996
C           4.46818929937472   -3.75049009674054    3.82305473996600
H           4.83332891651686   -4.55502658097670    4.46676183395709
H           5.06558445510521   -2.86253202987532    4.03797251063698
C           4.67895145812397   -4.13957032850639    2.36314183494448
H           4.18180707246384   -3.43515297367597    1.69933700195937
H           5.73981617563787   -4.12884657566508    2.12458404650425
H           4.31807664605167   -5.14708170544436    2.16205296520671
O          -0.10431912494341    1.55683350122229    0.71739684512956
H           0.36579214521863    2.36930634722747    0.97680359688008
H           0.56390654264036    1.11106710404491    0.16313557965012
O          -0.20209851216895   -5.75010846541334   -0.04476566065982
H          -0.32587351981222   -5.53353869505013    0.88680512749299
H           0.00552064522857   -6.68593314131540   -0.05819883387947
O          -6.94354159754696    2.83896213134207   -0.75718135741952
H          -7.75167640075645    3.29271150034497   -1.01721399189995
H          -7.00013618316725    2.78879526309055    0.21211930241458
O          -1.30379530615673   -0.80429869825753   -0.28913636850779
H          -0.35192627672499   -0.62874895197373   -0.21327178662732
H          -1.44423705171769   -1.49787112594488    0.37014455480862
O          -4.07707627435634    3.81985100434801   -2.62645849430908
H          -3.23422565811844    4.14693187158013   -2.26441401514850
H          -4.25202459999153    4.38424558078732   -3.38557508487663
