# Supplementary material for: Heterogeneous Nucleation of Butanol on NaCl: A Computational Study of Temperature, Humidity, Seed Charge, and Seed Size Effects
Source: J Phys Chem A. 2021 Mar 31;125(14):3025–36. doi: 10.1021/acs.jpca.0c10972 (PMC8054243; doi:10.1021/acs.jpca.0c10972)
Supplement: Supplementary file 2 — jp0c10972_si_002.zip [file jp0c10972_si_002.zip › ALL CLUSTERS/low_level_calc/big seed/1Seed3W.log]

      -----------------------------------------------------------      
     |                   =====================                   |     
     |                           x T B                           |     
     |                   =====================                   |     
     |                         S. Grimme                         |     
     |          Mulliken Center for Theoretical Chemistry        |     
     |                    University of Bonn                     |     
     |                 Version 6.0.1 (SAW181210)                 |     
      -----------------------------------------------------------      

   This program is distributed in the hope that it will be useful,
   but WITHOUT ANY WARRANTY; without even the implied warranty of
   MERCHANTABILITY or FITNESS FOR A PARTICULAR PURPOSE.
   
   FOR NON-COMMERCIAL, ACADEMIA USE ONLY.
   
   Cite this work as:
   S. Grimme, C. Bannwarth, P. Shushkov, J. Comput. Theory Chem., 2017,
   13, 1989-2009.
   C. Bannwarth, S. Ehlert and S. Grimme., ChemRxiv, 2018, preprint.
   http://doi.org/10.26434/chemrxiv.7246238.v1
   
   for sTDA-xTB:
   S. Grimme and C. Bannwarth, J. Chem. Phys., 2016, 145, 054103.
   
   in the mass-spec context:
   V. Asgeirsson, C. Bauer and S. Grimme, Chem. Sci., 2017, 8, 4879.
   
   if GBSA is used:
   P. Shushkov, F. März and S. Grimme, unpublished.
   
   for ANC optimizer:
   S. Grimme, unpublished.
   Rational Function algorithm used in ANCopt:
   F. Eckert, P. Pulay, H.-J. Werner, J. Comput. Chem., 1997, 18, 1473.
   
   with help from (in alphabetical order)
   C. Bannwarth, F. Bohle, G. Brandenburg, E. Caldeweyher, M. Checinski,
   S. Dohm, S. Ehlert, S. Ehrlich, F. März, H. Neugebauer, J. Pisarek,
   P. Pracht, P. Shushkov, and S. Spicher.
   
 * started run on 2020/05/27 at 16:06:40.091     
========================================================================
 # omp threads = 1
========================================================================
number of atoms            : 59
number of electrons        : 224
charge                     : 0
spin                       : .0
first test random number   : .6785

########################################################################
# WARNING! Please study the warnings concerning your input carefully
#  - the use of '-ohess' is discouraged, please use '--ohess' next time
########################################################################

           ------------------------------------------------- 
          |                 G F N 2 - x T B                 |
          | Geometry, Frequencies, Noncovalent interactions |
          |            JCTC 2018 parametrisation            |
           ------------------------------------------------- 
      method parameters     
 k(s)        :  1.8500
 k(p)        :  2.2300
 k(d)        :  2.2300
 k(f)        :  2.0000
 kEN (H0ij)  : -2.0000
 D4 a1       :  0.5200
 D4 a2       :  5.0000
 D4 s6       :  1.0000
 D4 s8       :  2.7000
 D4 s9       :  5.0000
 alphaj      :  2.0000


            Z     q(EN)     CN     RAES       Cart. coordinates
     1  Na  1.0    0.18    9.23    5.00    -3.93136     3.90461    -1.22957
     2  Na  1.0    0.23   10.22    5.00    -6.89144    -1.53425     2.41625
     3  Na  1.0    0.18    9.15    5.00    -3.65054     3.95524     5.80690
     4  Na  1.0    0.26    6.68    5.00     7.96398     1.80966     5.11358
     5  Na  1.0    0.27    6.75    5.00     4.70462     8.25241    -1.31860
     6  Na  1.0    0.30    5.18    5.00    10.00345    -3.87428    -2.16947
     7  Na  1.0    0.19    9.04    5.00     1.64142     3.40325    -4.87421
     8  Na  1.0    0.28    6.85    5.00    -3.96828    -7.36148    -4.52128
     9  Na  1.0    0.25    8.37    5.00     1.95226    -8.51954    -0.86677
    10  Na  1.0    0.27    6.93    5.00    -0.63958    -2.63828    -8.65600
    11  Na  1.0    0.33    5.25    5.00    -9.20020     4.36807     2.36552
    12  Na  1.0    0.09   12.23    5.00     1.94606     2.98366     2.01941
    13  Na  1.0    0.26    6.75    5.00     2.40139     2.85409     8.81040
    14  Na  1.0    0.32    5.13    5.00    -6.08063    -1.26573     8.90514
    15  Na  1.0    0.34    6.20    5.00     3.89674    -8.51988    -6.36069
    16  Na  1.0    0.27    6.88    5.00    -3.77633    -7.42337     2.27179
    17  Na  1.0    0.31    5.07    5.00     7.07167     2.34834    -8.38898
    18  Na  1.0    0.17    9.13    5.00     4.93844    -3.28466     1.69839
    19  Na  1.0    0.18    9.16    5.00    -0.70260    -2.37218     5.69997
    20  Na  1.0    0.09   12.08    5.00    -0.99293    -2.27068    -1.22181
    21  Na  1.0    0.27    6.65    5.00     5.07788     7.99787     5.43356
    22  Na  1.0    0.28    6.63    5.00    -6.58505    -1.33832    -4.67307
    23  Na  1.0    0.14   10.56    5.00     4.49624    -2.61280    -5.64478
    24  Na  1.0    0.31    7.91    5.00    -1.09256     9.15610     2.26922
    25  Na  1.0    0.17    9.12    5.00     7.76188     2.22245    -1.72823
    26  Cl  7.0   -0.09    5.89    5.00     0.45442    -5.54574    -4.37157
    27  Cl  7.0   -0.22    3.76    5.00     9.42634    -1.25793     1.63917
    28  Cl  7.0   -0.26    2.95    4.88    -5.10760    -4.42785    -7.96172
    29  Cl  7.0   -0.20    3.81    5.00    -5.10971    -4.67921     5.90314
    30  Cl  7.0   -0.22    3.80    5.00     6.19611     5.57614    -5.01125
    31  Cl  7.0   -0.19    3.86    5.00    -5.39531     6.98913     2.33071
    32  Cl  7.0   -0.22    3.81    5.00     9.10945    -0.72471    -5.42865
    33  Cl  7.0   -0.22    3.79    5.00    -1.90128     0.75773     9.31895
    34  Cl  7.0   -0.16    4.80    5.00    -2.41780     0.83986    -4.67347
    35  Cl  7.0   -0.10    5.90    5.00     3.42944    -0.07860    -1.58194
    36  Cl  7.0   -0.17    4.26    5.00     6.29776    -6.76209    -2.16409
    37  Cl  7.0   -0.15    4.80    5.00     0.71169    -5.56745     2.43999
    38  Cl  7.0   -0.14    4.83    5.00     0.60541     6.09415     5.66730
    39  Cl  7.0   -0.23    3.04    4.92    -2.43292   -10.57388    -1.15563
    40  Cl  7.0   -0.19    3.79    5.00    -8.13806     1.78210     6.08513
    41  Cl  7.0   -0.13    4.88    5.00    -5.47201    -4.46644    -1.04865
    42  Cl  7.0   -0.18    3.75    4.99    -8.44430     1.73044    -1.42045
    43  Cl  7.0   -0.27    2.94    4.88     6.69860     4.79253     8.60275
    44  Cl  7.0   -0.23    2.95    4.88     3.69614    11.20549     2.21124
    45  Cl  7.0   -0.14    4.86    5.00     0.29655     6.25813    -1.33023
    46  Cl  7.0   -0.16    4.87    5.00     3.64482    -0.37109     5.36122
    47  Cl  7.0   -0.10    5.95    5.00    -2.50501     0.70147     2.30036
    48  Cl  7.0   -0.16    4.89    5.00     6.50124     5.02983     1.84626
    49  Cl  7.0   -0.21    3.90    5.00     2.71511     0.92748    -8.71976
    50  Cl  7.0   -0.26    2.86    4.84     3.76515    -5.43880    -9.62183
    51  O   6.0   -0.40    3.58    4.43     2.32673   -11.72901    -4.27128
    52  H   1.0   -0.03    1.54    1.64     0.52772   -11.81147    -3.85994
    53  H   1.0   -0.02    1.11    1.45     2.85812   -13.47092    -4.20414
    54  O   6.0   -0.43    2.91    2.56    -1.75460    13.04488     2.19771
    55  H   1.0    0.00    1.51    1.62     0.03766    13.42125     2.20688
    56  H   1.0    0.01    1.05    1.44    -2.56719    14.66491     2.15473
    57  O   6.0   -0.44    2.95    2.66   -10.79463    -2.36362     2.09654
    58  H   1.0   -0.01    1.28    1.49   -11.31236    -1.69800     0.48402
    59  H   1.0    0.00    1.06    1.44   -12.29022    -3.08902     2.82183

  Z AO/shell   Hii/eV     exponent
  1     Wed Apr 25 08:07:45 CEST 2018   EN: 2.200 GM2: 0.406  GM3: 0.0800  RAES: 1.40
     1s    -10.707211    1.230000
  8     Wed Apr 25 08:07:45 CEST 2018   EN: 3.440 GM2: 0.452  GM3:-0.0517  RAES: 1.80
     2s    -20.229985    2.439742
     2p    -15.503117    2.137023
 11     Tue Apr 24 16:34:09 CEST 2018   EN: 0.930 GM2: 0.271  GM3: 0.1799  RAES: 5.00
     3s     -4.546934    0.763787
     3p     -1.332719    0.573553
 17     Mon Apr 23 14:09:22 CEST 2018   EN: 3.160 GM2: 0.249  GM3: 0.1495  RAES: 2.50
     3s    -29.278781    2.485265
     3p    -12.673758    2.199650
     3d     -0.240338    2.476089
 no old-style atom pair restraining (fixing) potential
           ------------------------------------------------- 
          |        Self-Consistent Charge Iterations        |
           ------------------------------------------------- 

 Ncao       : 368
 Nao        : 343
 Nshell     : 137
 Nel        : 224
 T(el)      :   300.0
 intcut     :    25.0
 scfconv/Eh :  0.100E-05
   qconv/e  :  0.100E-03
 intneglect :  0.100E-07
 broydamp   :      0.250
 iter      E             dE          RMSdq      gap      omega  full diag
   1   -137.5175097 -0.137518E+03  0.132E+01    6.67       0.0  T
   2   -137.7226922 -0.205182E+00  0.812E+00    6.11       1.0  T
   3   -138.0429027 -0.320211E+00  0.478E+00    3.92       1.0  T
   4   -138.1022931 -0.593903E-01  0.219E+00    3.24       1.0  T
   5   -138.1358185 -0.335254E-01  0.249E+00    1.83       1.0  T
   6   -138.1451758 -0.935736E-02  0.132E+00    2.04       1.0  T
   7   -138.1468598 -0.168395E-02  0.496E-01    2.30       1.0  T
   8   -138.1477539 -0.894095E-03  0.274E-01    2.23       1.0  T
   9   -138.1480324 -0.278542E-03  0.153E-01    2.19       1.0  T
  10   -138.1482229 -0.190460E-03  0.113E-01    2.20       1.0  T
  11   -138.1483566 -0.133712E-03  0.816E-02    2.20       1.0  T
  12   -138.1484216 -0.650463E-04  0.686E-02    2.20       1.0  T
  13   -138.1484760 -0.543690E-04  0.610E-02    2.19       1.0  T
  14   -138.1485333 -0.573412E-04  0.496E-02    2.20       1.0  T
  15   -138.1485919 -0.585825E-04  0.378E-02    2.19       1.0  T
  16   -138.1486219 -0.299641E-04  0.288E-02    2.19       1.0  T
  17   -138.1486344 -0.125641E-04  0.228E-02    2.18       1.0  T
  18   -138.1486442 -0.975821E-05  0.188E-02    2.18       1.0  T
  19   -138.1486491 -0.489154E-05  0.159E-02    2.18       1.0  T
  20   -138.1486530 -0.391714E-05  0.134E-02    2.18       1.0  T
  21   -138.1486564 -0.343053E-05  0.111E-02    2.18       1.2  T
  22   -138.1486595 -0.303816E-05  0.101E-02    2.18       1.3  T
  23   -138.1486624 -0.295010E-05  0.646E-03    2.18       2.0  T
  24   -138.1486638 -0.141505E-05  0.472E-03    2.18       2.8  T
  25   -138.1486643 -0.426470E-06  0.307E-03    2.18       4.2  T
  26   -138.1486644 -0.121233E-06  0.190E-03    2.18       6.9  T
  27   -138.1486644 -0.384297E-07  0.152E-03    2.18       8.6  T
  28   -138.1486645 -0.299557E-07  0.101E-03    2.18      12.8  T
  29   -138.1486645 -0.154049E-07  0.759E-04    2.18      17.2  T
  30   -138.1486645 -0.585925E-08  0.582E-04    2.18      22.4  T
speedup  1.00
cpu  time for SCC    0.75 s
wall time for SCC    0.75 s

   *** convergence criteria satisfied after 30 iterations ***

          eigenvalues
 #    :         100        101        102        103        104        105        106        107
 occ. :        2.000      2.000      2.000      2.000      2.000      2.000      2.000      2.000
 eps  :       -10.751    -10.716    -10.706    -10.679    -10.670    -10.667    -10.656    -10.627
 #    :         108        109        110        111        112        113        114        115
 occ. :        2.000      2.000      2.000      2.000      2.000      0.000      0.000      0.000
 eps  :       -10.546    -10.519    -10.360    -10.287    -10.205     -8.028     -7.590     -7.123
 #    :         116        117        118        119        120        121        122        123
 occ. :        0.000      0.000      0.000      0.000      0.000      0.000      0.000      0.000
 eps  :        -6.489     -5.777     -5.488     -4.825     -4.255     -4.067     -3.259     -3.119


   #   Z            q   n(s)   n(p)   n(d)      C6AA      α(0)
   1  11 Na     0.713  0.045  0.241  0.000    68.016    26.689
   2  11 Na     0.795  0.031  0.174  0.000    67.019    26.493
   3  11 Na     0.709  0.046  0.245  0.000    68.070    26.700
   4  11 Na     0.722  0.078  0.200  0.000    67.912    26.669
   5  11 Na     0.716  0.078  0.206  0.000    67.988    26.684
   6  11 Na     0.710  0.109  0.181  0.000    68.053    26.696
   7  11 Na     0.744  0.041  0.215  0.000    67.636    26.614
   8  11 Na     0.744  0.072  0.184  0.000    67.646    26.617
   9  11 Na     0.763  0.059  0.178  0.000    67.411    26.570
  10  11 Na     0.743  0.077  0.180  0.000    67.649    26.617
  11  11 Na     0.710  0.105  0.185  0.000    68.062    26.698
  12  11 Na     0.775  0.010  0.215  0.000    67.262    26.541
  13  11 Na     0.719  0.079  0.202  0.000    67.948    26.676
  14  11 Na     0.717  0.107  0.176  0.000    67.973    26.681
  15  11 Na     0.741  0.097  0.162  0.000    67.672    26.622
  16  11 Na     0.738  0.074  0.188  0.000    67.716    26.630
  17  11 Na     0.716  0.111  0.173  0.000    67.985    26.683
  18  11 Na     0.711  0.049  0.240  0.000    68.045    26.695
  19  11 Na     0.740  0.040  0.220  0.000    67.685    26.624
  20  11 Na     0.811  0.005  0.184  0.000    66.829    26.455
  21  11 Na     0.718  0.080  0.202  0.000    67.963    26.679
  22  11 Na     0.730  0.075  0.195  0.000    67.814    26.650
  23  11 Na     0.708  0.031  0.261  0.000    68.085    26.703
  24  11 Na     0.773  0.060  0.167  0.000    67.283    26.545
  25  11 Na     0.715  0.046  0.239  0.000    68.000    26.686
  26  17 Cl    -0.727  1.975  5.750  0.002   124.416    17.065
  27  17 Cl    -0.734  1.977  5.756  0.001   124.679    17.083
  28  17 Cl    -0.752  1.975  5.777  0.001   125.418    17.134
  29  17 Cl    -0.739  1.978  5.761  0.000   124.904    17.098
  30  17 Cl    -0.737  1.979  5.758  0.001   124.821    17.093
  31  17 Cl    -0.742  1.978  5.762  0.002   124.999    17.105
  32  17 Cl    -0.741  1.978  5.763  0.001   124.976    17.103
  33  17 Cl    -0.736  1.978  5.757  0.000   124.766    17.089
  34  17 Cl    -0.724  1.977  5.745  0.002   124.289    17.056
  35  17 Cl    -0.730  1.982  5.748  0.000   124.535    17.073
  36  17 Cl    -0.715  1.979  5.736  0.000   123.943    17.033
  37  17 Cl    -0.733  1.980  5.753  0.001   124.670    17.082
  38  17 Cl    -0.738  1.980  5.756  0.002   124.855    17.095
  39  17 Cl    -0.746  1.971  5.770  0.005   125.188    17.118
  40  17 Cl    -0.742  1.977  5.765  0.000   125.017    17.106
  41  17 Cl    -0.740  1.979  5.760  0.001   124.933    17.100
  42  17 Cl    -0.737  1.976  5.759  0.002   124.814    17.092
  43  17 Cl    -0.760  1.974  5.785  0.001   125.722    17.154
  44  17 Cl    -0.760  1.973  5.785  0.001   125.716    17.154
  45  17 Cl    -0.735  1.981  5.753  0.002   124.747    17.088
  46  17 Cl    -0.730  1.978  5.751  0.001   124.551    17.074
  47  17 Cl    -0.739  1.982  5.756  0.002   124.908    17.099
  48  17 Cl    -0.737  1.978  5.757  0.002   124.818    17.093
  49  17 Cl    -0.735  1.978  5.756  0.001   124.737    17.087
  50  17 Cl    -0.757  1.973  5.783  0.001   125.623    17.148
  51   8 O     -0.623  1.718  4.905  0.000    25.660     6.841
  52   1 H      0.346  0.654  0.000  0.000     0.586     1.196
  53   1 H      0.319  0.681  0.000  0.000     0.666     1.282
  54   8 O     -0.600  1.723  4.877  0.000    25.094     6.766
  55   1 H      0.317  0.683  0.000  0.000     0.656     1.265
  56   1 H      0.296  0.704  0.000  0.000     0.732     1.343
  57   8 O     -0.584  1.716  4.867  0.000    24.709     6.714
  58   1 H      0.313  0.687  0.000  0.000     0.673     1.284
  59   1 H      0.302  0.698  0.000  0.000     0.716     1.329

 Mol. C6AA /au·bohr⁶  :     213101.042353
 Mol. C8AA /au·bohr⁸  :   14934637.911566
 Mol. α(0) /au        :       1121.358281

 
 Wiberg/Mayer (AO) data. WBOs > 0.1 written file <wbo>
 largest (>0.05) Wiberg bond orders for each atom
           total WBO             WBO to atom ...
     1  Na  0.537    Cl  34 0.136    Cl  42 0.132    Cl  31 0.081    Cl  45 0.076    Cl  47 0.058
     2  Na  0.389    Cl  41 0.103    Cl  29 0.089    O   57 0.058
     3  Na  0.548    Cl  40 0.117    Cl  38 0.111    Cl  31 0.110    Cl  33 0.101    Cl  47 0.059
     4  Na  0.514    Cl  43 0.167    Cl  27 0.117    Cl  48 0.097    Cl  46 0.093
     5  Na  0.525    Cl  44 0.178    Cl  30 0.117    Cl  45 0.103    Cl  48 0.084
     6  Na  0.530    Cl  27 0.166    Cl  32 0.163    Cl  36 0.151
     7  Na  0.482    Cl  45 0.117    Cl  34 0.112    Cl  49 0.095    Cl  30 0.075
     8  Na  0.479    Cl  28 0.140    Cl  39 0.137    Cl  26 0.087    Cl  41 0.078
     9  Na  0.443    Cl  36 0.121    Cl  37 0.096    Cl  39 0.090    O   51 0.056    Cl  26 0.051
    10  Na  0.486    Cl  28 0.135    Cl  50 0.112    Cl  49 0.107    Cl  34 0.055    Cl  26 0.051
    11  Na  0.524    Cl  42 0.163    Cl  40 0.149    Cl  31 0.147
    12  Na  0.425    Cl  47 0.110    Cl  35 0.083    Cl  45 0.076    Cl  38 0.057    Cl  46 0.056
    13  Na  0.518    Cl  43 0.156    Cl  33 0.133    Cl  38 0.099    Cl  46 0.090
    14  Na  0.510    Cl  29 0.161    Cl  33 0.155    Cl  40 0.153
    15  Na  0.493    Cl  50 0.212    O   51 0.085    Cl  36 0.079    Cl  26 0.073
    16  Na  0.490    Cl  39 0.168    Cl  29 0.112    Cl  41 0.088    Cl  37 0.081
    17  Na  0.511    Cl  49 0.171    Cl  30 0.154    Cl  32 0.140
    18  Na  0.546    Cl  27 0.112    Cl  46 0.110    Cl  37 0.102    Cl  36 0.090    Cl  35 0.068
    19  Na  0.492    Cl  37 0.110    Cl  46 0.102    Cl  29 0.101    Cl  33 0.086
    20  Na  0.397    Cl  26 0.097    Cl  41 0.069    Cl  35 0.061    Cl  37 0.055    Cl  34 0.054
    21  Na  0.520    Cl  44 0.163    Cl  43 0.129    Cl  38 0.103    Cl  48 0.086
    22  Na  0.502    Cl  28 0.170    Cl  42 0.116    Cl  41 0.093    Cl  34 0.085
    23  Na  0.551    Cl  50 0.103    Cl  49 0.100    Cl  32 0.088    Cl  26 0.076    Cl  35 0.068    Cl  36 0.059
    24  Na  0.421    Cl  31 0.122    O   54 0.082    Cl  45 0.067    Cl  44 0.066    Cl  38 0.066
    25  Na  0.529    Cl  48 0.147    Cl  30 0.114    Cl  27 0.090    Cl  32 0.073    Cl  35 0.057
    26  Cl  0.502    Na  20 0.097    Na   8 0.087    Na  23 0.076    Na  15 0.073    Na  10 0.051    Na   9 0.051
    27  Cl  0.490    Na   6 0.166    Na   4 0.117    Na  18 0.112    Na  25 0.090
    28  Cl  0.457    Na  22 0.170    Na   8 0.140    Na  10 0.135
    29  Cl  0.478    Na  14 0.161    Na  16 0.112    Na  19 0.101    Na   2 0.089
    30  Cl  0.487    Na  17 0.154    Na   5 0.117    Na  25 0.114    Na   7 0.075
    31  Cl  0.472    Na  11 0.147    Na  24 0.122    Na   3 0.110    Na   1 0.081
    32  Cl  0.494    Na   6 0.163    Na  17 0.140    Na  23 0.088    Na  25 0.073
    33  Cl  0.489    Na  14 0.155    Na  13 0.133    Na   3 0.101    Na  19 0.086
    34  Cl  0.489    Na   1 0.136    Na   7 0.112    Na  22 0.085    Na  10 0.055    Na  20 0.054
    35  Cl  0.494    Na  12 0.083    Na  18 0.068    Na  23 0.068    Na  20 0.061    Na  25 0.057
    36  Cl  0.519    Na   6 0.151    Na   9 0.121    Na  18 0.090    Na  15 0.079    Na  23 0.059
    37  Cl  0.479    Na  19 0.110    Na  18 0.102    Na   9 0.096    Na  16 0.081    Na  20 0.055
    38  Cl  0.485    Na   3 0.111    Na  21 0.103    Na  13 0.099    Na  24 0.066    Na  12 0.057
    39  Cl  0.474    Na  16 0.168    Na   8 0.137    Na   9 0.090
    40  Cl  0.485    Na  14 0.153    Na  11 0.149    Na   3 0.117
    41  Cl  0.470    Na   2 0.103    Na  22 0.093    Na  16 0.088    Na   8 0.078    Na  20 0.069
    42  Cl  0.482    Na  11 0.163    Na   1 0.132    Na  22 0.116
    43  Cl  0.447    Na   4 0.167    Na  13 0.156    Na  21 0.129
    44  Cl  0.448    Na   5 0.178    Na  21 0.163    Na  24 0.066
    45  Cl  0.480    Na   7 0.117    Na   5 0.103    Na   1 0.076    Na  12 0.076    Na  24 0.067
    46  Cl  0.484    Na  18 0.110    Na  19 0.102    Na   4 0.093    Na  13 0.090    Na  12 0.056
    47  Cl  0.479    Na  12 0.110    Na   3 0.059    Na   1 0.058
    48  Cl  0.485    Na  25 0.147    Na   4 0.097    Na  21 0.086    Na   5 0.084
    49  Cl  0.492    Na  17 0.171    Na  10 0.107    Na  23 0.100    Na   7 0.095
    50  Cl  0.464    Na  15 0.212    Na  10 0.112    Na  23 0.103
    51  O   1.909    H   53 0.898    H   52 0.844    Na  15 0.085    Na   9 0.056
    52  H   0.880    O   51 0.844
    53  H   0.898    O   51 0.898
    54  O   1.895    H   56 0.915    H   55 0.877    Na  24 0.082
    55  H   0.900    O   54 0.877
    56  H   0.912    O   54 0.915
    57  O   1.904    H   59 0.912    H   58 0.896    Na   2 0.058
    58  H   0.902    O   57 0.896
    59  H   0.909    O   57 0.912
 MOs/occ written to file <molden.input>
 
molecular dipole:
                 x           y           z       tot (Debye)
 q only:       -2.151      -3.226       0.931
   full:       -1.029      -0.902       1.493       5.148
molecular quadrupole (traceless):
                xx          xy          yy          xz          yz          zz
 q only:       28.853     -39.851      35.154     -37.215     -16.179     -64.008
  q+dip:       39.860     -35.081      25.927     -40.325     -20.258     -65.786
   full:       39.445     -34.100      26.259     -39.935     -18.400     -65.704

SCC energy    :    -138.1486645
rep           :       0.1990375
ES            :       1.8421305
AES           :      -0.0205413
AXC           :      -0.0051030
disp          :      -0.1579731
XB            :       0.0000000
fix           :       0.0000000
total E       :    -137.9433947
atomizationE  :       8.0899262     5076.51
(atE without considering molecular charge,
 total energy contains solvation terms)
H-L gap (eV)  :          2.1770
           ------------------------------------------------- 
          |                 ===============                 |
          |                   A N C O P T                   |
          |                 ===============                 |
          |          Approximate Normal Coordinate          |
          |           Rational Function Optimizer           |
           ------------------------------------------------- 
dumping coords to <xtbopt.coord> and <xtbopt.log>
 optlevel               0
 Maxcycle             200
 Maxmicro              25
 Econv         5.000000000000000E-006
 Gconv         1.000000000000000E-003
 Maxdispl       1.00000000000000     
 Hlow          5.000000000000000E-003
 S6             20.0000000000000     
 Nvar              171

generating ANC from model Hessian ...
 Shifting diagonal of input Hessian by   2.651713032304683E-002
 Lowest  eigenvalues of input Hessian
    0.005000    0.006742    0.006972    0.008795    0.009140    0.010180
    0.010493    0.011935    0.012458    0.012602    0.012765    0.013515
    0.014086    0.014178    0.015270    0.015572    0.015805    0.016145
 Highest eigenvalues
    1.269693    1.301994    1.319885    1.400346    1.469405    1.482063
 
cpu  time for ANC gen    0.02 s
wall time for ANC gen    0.02 s
................................................................................
.............................. CYCLE    1 ......................................
................................................................................
   1   -138.1486645 -0.138149E+03  0.432E-04    2.18       0.0  T
   2   -138.1486645 -0.419362E-09  0.360E-04    2.18      36.2  T
   3   -138.1486645 -0.337764E-09  0.337E-04    2.18      38.6  T
speedup  1.00
cpu  time for SCC    0.08 s
wall time for SCC    0.08 s
speedup  1.00
cpu  time for grad    0.29 s
wall time for grad    0.29 s
 E :   -137.94339461  G :  0.000090    pred/act E change:  0.000D+00  0.809D-07
Maxdispl :   0.0090   ||displ|| :   0.0099   Lambda : -0.770D-06
Largest |displ|/coords:  0.0090 (   3)  0.0022 (   4)  0.0020 (   5)
................................................................................
.............................. CYCLE    2 ......................................
................................................................................
   1   -138.1486563 -0.138149E+03  0.190E-02    2.18       0.0  T
   2   -138.1486565 -0.208213E-06  0.607E-03    2.18       2.1  T
   3   -138.1486565 -0.242200E-07  0.255E-03    2.18       5.1  T
   4   -138.1486565 -0.329851E-08  0.113E-03    2.18      11.5  T
   5   -138.1486565 -0.139968E-08  0.659E-04    2.18      19.8  T
   6   -138.1486565 -0.118379E-08  0.385E-04    2.18      33.8  T
speedup  1.00
cpu  time for SCC    0.15 s
wall time for SCC    0.15 s
speedup  1.00
cpu  time for grad    0.36 s
wall time for grad    0.37 s
 E :   -137.94339384  G :  0.000250    pred/act E change:  0.000D+00  0.774D-06
Maxdispl :   0.0073   ||displ|| :   0.0075   Lambda : -0.182D-05
Largest |displ|/coords:  0.0073 (   3)  0.0012 (   4)  0.0009 (   1)
................................................................................
.............................. CYCLE    3 ......................................
................................................................................
   1   -138.1486653 -0.138149E+03  0.140E-02    2.18       0.0  T
   2   -138.1486654 -0.116280E-06  0.440E-03    2.18       3.0  T
   3   -138.1486655 -0.132560E-07  0.193E-03    2.18       6.7  T
   4   -138.1486655 -0.177440E-08  0.813E-04    2.18      16.0  T
   5   -138.1486655 -0.526569E-09  0.433E-04    2.18      30.1  T
speedup  1.00
cpu  time for SCC    0.12 s
wall time for SCC    0.12 s
speedup  1.00
cpu  time for grad    0.33 s
wall time for grad    0.33 s
 E :   -137.94339474  G :  0.000049    pred/act E change: -0.385D-06 -0.899D-06
Maxdispl :   0.0026   ||displ|| :   0.0042   Lambda : -0.163D-06
Largest |displ|/coords:  0.0026 (   1)  0.0016 (   5)  0.0015 (   4)

   *** GEOMETRY OPTIMIZATION CONVERGED AFTER 3 ITERATIONS ***

------------------------------------------------------------------------
 total energy gain (kcal):     -0.0001
------------------------------------------------------------------------
================
 final structure:
================
$coord
       -3.93099303391360        3.90441864371391       -1.22916006314979      Na
       -6.89132586613249       -1.53427093063564        2.41629732959944      Na
       -3.65028594959302        3.95495333074921        5.80724802953270      Na
        7.96384342282153        1.80956955423892        5.11355182786128      Na
        4.70478719748404        8.25245629752049       -1.31859231043139      Na
       10.00349452017013       -3.87433782773471       -2.16952802811133      Na
        1.64147802817516        3.40329380976389       -4.87427080942292      Na
       -3.96841254102196       -7.36147088211716       -4.52126242116847      Na
        1.95192334795529       -8.51966313841518       -0.86680555578571      Na
       -0.63954437214692       -2.63833434490848       -8.65603198468238      Na
       -9.20017444377270        4.36783952851793        2.36572717560247      Na
        1.94614781486109        2.98373584600999        2.01964366133257      Na
        2.40137659868183        2.85399449560009        8.81016330784559      Na
       -6.08056449498703       -1.26589916152395        8.90521994748122      Na
        3.89675555453137       -8.51998528834221       -6.36057780566682      Na
       -3.77658192952000       -7.42338241028645        2.27172861990194      Na
        7.07176957710319        2.34841932687527       -8.38901986223504      Na
        4.93788739492676       -3.28505153327119        1.69813520091796      Na
       -0.70245532861878       -2.37248657428936        5.70030458994365      Na
       -0.99204244630532       -2.27009856811209       -1.22207890441826      Na
        5.07795635942313        7.99781559319010        5.43359270026309      Na
       -6.58499720661163       -1.33841050716606       -4.67311654083818      Na
        4.49591494436231       -2.61323270189264       -5.64518304186289      Na
       -1.09263780877495        9.15611334452000        2.26926585317121      Na
        7.76214774265507        2.22284655033779       -1.72832390197227      Na
        0.45474018535637       -5.54565574272388       -4.37192087247470      Cl
        9.42657975693028       -1.25796545285507        1.63911271540617      Cl
       -5.10741689849835       -4.42779549133736       -7.96177230003097      Cl
       -5.10978684415020       -4.67922616691490        5.90312969041199      Cl
        6.19610344101618        5.57608850799711       -5.01121453877789      Cl
       -5.39548325712485        6.98918189530488        2.33057922273353      Cl
        9.10969634783411       -0.72447143244300       -5.42851881347240      Cl
       -1.90136444312848        0.75794753419545        9.31888089121021      Cl
       -2.41784633597111        0.84001482937114       -4.67355513584828      Cl
        3.42820292294907       -0.07910287956415       -1.58206443069471      Cl
        6.29777938863284       -6.76209217119165       -2.16397684751791      Cl
        0.71175283254699       -5.56713877972796        2.43971266419787      Cl
        0.60538387395644        6.09403367941417        5.66706374219884      Cl
       -2.43306317092679      -10.57389742283474       -1.15579992402937      Cl
       -8.13798923338458        1.78197180348294        6.08530241389189      Cl
       -5.47247673405812       -4.46648369507842       -1.04870549007244      Cl
       -8.44447451737639        1.73033757677936       -1.42043582638044      Cl
        6.69861427989146        4.79242540881127        8.60276455983251      Cl
        3.69614975919274       11.20542319796632        2.21126826861909      Cl
        0.29629245863287        6.25816723885476       -1.33033304997081      Cl
        3.64461662669166       -0.37076238095494        5.36122667340746      Cl
       -2.50545731604053        0.70230043847106        2.29935252562357      Cl
        6.50110495783495        5.02995507550424        1.84609932639284      Cl
        2.71521922616479        0.92748511079016       -8.71977594076143      Cl
        3.76555473491793       -5.43855572220649       -9.62128402363535      Cl
        2.32685607465191      -11.72918037820015       -4.27113079224905      O 
        0.52786911474084      -11.81170255232763       -3.85971401478020      H 
        2.85840693391214      -13.47101521556691       -4.20380543765547      H 
       -1.75457915404562       13.04487680024092        2.19789213650171      O 
        0.03767516966814       13.42121580988023        2.20676377580548      H 
       -2.56720856920253       14.66491637317547        2.15498417627007      H 
      -10.79454793207167       -2.36339921066994        2.09676662489975      O 
      -11.31217954658397       -1.69805540739974        0.48409619699180      H 
      -12.29019127139091       -3.08867363059338        2.82208482018562      H 
$end
 
 Bond Distances (Angstroems)
 ---------------------------
Na1-Na2=3.8024       Na1-Na3=3.7266       Na1-Na7=3.5336       Na1-Na11=3.3843      Na1-Na12=3.5868      Na1-Na20=3.6187      
Na1-Na22=3.6043      Na1-Na24=3.6615      Na1-Cl31=2.6103      Na1-Cl34=2.5677      Na1-Cl42=2.6530      Na1-Cl45=2.5609      
Na1-Cl47=2.6319      Na2-Na1=3.8024       Na2-Na3=3.8209       Na2-Na11=3.3538      Na2-Na14=3.4634      Na2-Na16=3.5262      
Na2-Na19=3.7340      Na2-Na20=3.6884      Na2-Na22=3.7565      Na2-Cl29=2.6576      Na2-Cl40=2.6990      Na2-Cl41=2.5166      
Na2-Cl42=2.7896      Na2-Cl47=2.6060      Na2-O57=2.1183       Na3-Na1=3.7266       Na3-Na2=3.8209       Na3-Na11=3.4626      
Na3-Na12=3.6127      Na3-Na13=3.6221      Na3-Na14=3.4604      Na3-Na19=3.6943      Na3-Na24=3.5934      Na3-Cl31=2.6107      
Na3-Cl33=2.6780      Na3-Cl38=2.5216      Na3-Cl40=2.6426      Na3-Cl47=2.6030      Na4-Na12=3.6342      Na4-Na13=3.5772      
Na4-Na18=3.6192      Na4-Na21=3.6172      Na4-Na25=3.6287      Na4-Cl27=2.5719      Na4-Cl43=2.5197      Na4-Cl46=2.5637      
Na4-Cl48=2.5481      Na5-Na7=3.5711       Na5-Na12=3.6090      Na5-Na21=3.5811      Na5-Na24=3.6394      Na5-Na25=3.5840      
Na5-Cl30=2.5391      Na5-Cl44=2.4932      Na5-Cl45=2.5605      Na5-Cl48=2.5722      Na6-Na18=3.3870      Na6-Na23=3.5103      
Na6-Na25=3.4455      Na6-Cl27=2.4642      Na6-Cl32=2.4446      Na6-Cl36=2.4861      Na7-Na1=3.5336       Na7-Na5=3.5711       
Na7-Na10=3.9602      Na7-Na12=3.6584      Na7-Na17=3.4682      Na7-Na20=3.8328      Na7-Na23=3.5475      Na7-Na25=3.6949      
Na7-Cl30=2.6714      Na7-Cl34=2.5427      Na7-Cl35=2.7065      Na7-Cl45=2.5112      Na7-Cl49=2.4860      Na8-Na9=3.7324       
Na8-Na10=3.7600      Na8-Na16=3.5963      Na8-Na20=3.5760      Na8-Na22=3.4760      Na8-Cl26=2.5314      Na8-Cl28=2.4674      
Na8-Cl39=2.5926      Na8-Cl41=2.5213      Na9-Na8=3.7324       Na9-Na15=3.0840      Na9-Na16=3.5049      Na9-Na18=3.4659      
Na9-Na20=3.6605      Na9-Cl26=2.5583      Na9-Cl36=2.5739      Na9-Cl37=2.4359      Na9-Cl39=2.5670      Na9-O51=2.4838       
Na9-H52=2.4721       Na10-Na7=3.9602      Na10-Na8=3.7600      Na10-Na15=4.1140     Na10-Na20=3.9431     Na10-Na22=3.8489     
Na10-Na23=3.1502     Na10-Cl26=2.8003     Na10-Cl28=2.5732     Na10-Cl34=2.9521     Na10-Cl49=2.5910     Na10-Cl50=2.8090     
Na11-Na1=3.3843      Na11-Na2=3.3538      Na11-Na3=3.4626      Na11-Cl31=2.4450     Na11-Cl40=2.4622     Na11-Cl42=2.4743     
Na12-Na1=3.5868      Na12-Na3=3.6127      Na12-Na4=3.6342      Na12-Na5=3.6090      Na12-Na7=3.6584      Na12-Na13=3.6021     
Na12-Na18=3.6796     Na12-Na19=3.7137     Na12-Na20=3.6180     Na12-Na21=3.6126     Na12-Na24=3.6431     Na12-Na25=3.6835     
Na12-Cl35=2.6220     Na12-Cl38=2.6340     Na12-Cl45=2.6282     Na12-Cl46=2.6619     Na12-Cl47=2.6512     Na12-Cl48=2.6440     
Na13-Na3=3.6221      Na13-Na4=3.5772      Na13-Na12=3.6021     Na13-Na19=3.6132     Na13-Na21=3.5508     Na13-Cl33=2.5470     
Na13-Cl38=2.5709     Na13-Cl43=2.4971     Na13-Cl46=2.5838     Na14-Na2=3.4634      Na14-Na3=3.4604      Na14-Na19=3.3643     
Na14-Cl29=2.4597     Na14-Cl33=2.4669     Na14-Cl40=2.4522     Na15-Na9=3.0840      Na15-Na10=4.1140     Na15-Na23=3.1645     
Na15-Cl26=2.6272     Na15-Cl36=2.7224     Na15-Cl50=2.3751     Na15-O51=2.1901      Na16-Na2=3.5262      Na16-Na8=3.5963      
Na16-Na9=3.5049      Na16-Na19=3.6169     Na16-Na20=3.6092     Na16-Cl29=2.5098     Na16-Cl37=2.5718     Na16-Cl39=2.5641     
Na16-Cl41=2.5182     Na17-Na7=3.4682      Na17-Na23=3.2954     Na17-Na25=3.5442     Na17-Cl30=2.5154     Na17-Cl32=2.5023     
Na17-Cl49=2.4312     Na18-Na4=3.6192      Na18-Na6=3.3870      Na18-Na9=3.4659      Na18-Na12=3.6796     Na18-Na19=3.6915     
Na18-Na20=3.5388     Na18-Na23=3.9091     Na18-Na25=3.7439     Na18-Cl27=2.6065     Na18-Cl35=2.5553     Na18-Cl36=2.8426     
Na18-Cl37=2.5717     Na18-Cl46=2.5699     Na19-Na2=3.7340      Na19-Na3=3.6943      Na19-Na12=3.7137     Na19-Na13=3.6132     
Na19-Na14=3.3643     Na19-Na16=3.6169     Na19-Na18=3.6915     Na19-Na20=3.6668     Na19-Cl29=2.6346     Na19-Cl33=2.6102     
Na19-Cl37=2.5288     Na19-Cl46=2.5389     Na19-Cl47=2.6071     Na20-Na1=3.6187      Na20-Na2=3.6884      Na20-Na7=3.8328      
Na20-Na8=3.5760      Na20-Na9=3.6605      Na20-Na10=3.9431     Na20-Na12=3.6180     Na20-Na16=3.6092     Na20-Na18=3.5388     
Na20-Na19=3.6668     Na20-Na22=3.5125     Na20-Na23=3.7343     Na20-Cl26=2.5237     Na20-Cl34=2.5717     Na20-Cl35=2.6176     
Na20-Cl37=2.7589     Na20-Cl41=2.6421     Na20-Cl47=2.5667     Na21-Na4=3.6172      Na21-Na5=3.5811      Na21-Na12=3.6126     
Na21-Na13=3.5508     Na21-Na24=3.7205     Na21-Cl38=2.5752     Na21-Cl43=2.5348     Na21-Cl44=2.5147     Na21-Cl48=2.5764     
Na22-Na1=3.6043      Na22-Na2=3.7565      Na22-Na8=3.4760      Na22-Na10=3.8489     Na22-Na20=3.5125     Na22-Cl28=2.5125     
Na22-Cl34=2.4883     Na22-Cl41=2.6010     Na22-Cl42=2.5628     Na23-Na6=3.5103      Na23-Na7=3.5475      Na23-Na10=3.1502     
Na23-Na15=3.1645     Na23-Na17=3.2954     Na23-Na18=3.9091     Na23-Na20=3.7343     Na23-Na25=3.7192     Na23-Cl26=2.7267     
Na23-Cl32=2.6407     Na23-Cl35=2.5962     Na23-Cl36=3.0204     Na23-Cl49=2.6544     Na23-Cl50=2.6099     Na24-Na1=3.6615      
Na24-Na3=3.5934      Na24-Na5=3.6394      Na24-Na12=3.6431     Na24-Na21=3.7205     Na24-Cl31=2.5496     Na24-Cl38=2.5819     
Na24-Cl44=2.7566     Na24-Cl45=2.5535     Na24-O54=2.0878      Na24-H55=2.3351      Na25-Na4=3.6287      Na25-Na5=3.5840      
Na25-Na6=3.4455      Na25-Na7=3.6949      Na25-Na12=3.6835     Na25-Na17=3.5442     Na25-Na18=3.7439     Na25-Na23=3.7192     
Na25-Cl27=2.7100     Na25-Cl30=2.6179     Na25-Cl32=2.6029     Na25-Cl35=2.5980     Na25-Cl48=2.4959     Cl26-Na8=2.5314      
Cl26-Na9=2.5583      Cl26-Na10=2.8003     Cl26-Na15=2.6272     Cl26-Na20=2.5237     Cl26-Na23=2.7267     Cl27-Na4=2.5719      
Cl27-Na6=2.4642      Cl27-Na18=2.6065     Cl27-Na25=2.7100     Cl28-Na8=2.4674      Cl28-Na10=2.5732     Cl28-Na22=2.5125     
Cl29-Na2=2.6576      Cl29-Na14=2.4597     Cl29-Na16=2.5098     Cl29-Na19=2.6346     Cl30-Na5=2.5391      Cl30-Na7=2.6714      
Cl30-Na17=2.5154     Cl30-Na25=2.6179     Cl31-Na1=2.6103      Cl31-Na3=2.6107      Cl31-Na11=2.4450     Cl31-Na24=2.5496     
Cl32-Na6=2.4446      Cl32-Na17=2.5023     Cl32-Na23=2.6407     Cl32-Na25=2.6029     Cl33-Na3=2.6780      Cl33-Na13=2.5470     
Cl33-Na14=2.4669     Cl33-Na19=2.6102     Cl34-Na1=2.5677      Cl34-Na7=2.5427      Cl34-Na10=2.9521     Cl34-Na20=2.5717     
Cl34-Na22=2.4883     Cl35-Na7=2.7065      Cl35-Na12=2.6220     Cl35-Na18=2.5553     Cl35-Na20=2.6176     Cl35-Na23=2.5962     
Cl35-Na25=2.5980     Cl36-Na6=2.4861      Cl36-Na9=2.5739      Cl36-Na15=2.7224     Cl36-Na18=2.8426     Cl36-Na23=3.0204     
Cl37-Na9=2.4359      Cl37-Na16=2.5718     Cl37-Na18=2.5717     Cl37-Na19=2.5288     Cl37-Na20=2.7589     Cl38-Na3=2.5216      
Cl38-Na12=2.6340     Cl38-Na13=2.5709     Cl38-Na21=2.5752     Cl38-Na24=2.5819     Cl39-Na8=2.5926      Cl39-Na9=2.5670      
Cl39-Na16=2.5641     Cl40-Na2=2.6990      Cl40-Na3=2.6426      Cl40-Na11=2.4622     Cl40-Na14=2.4522     Cl41-Na2=2.5166      
Cl41-Na8=2.5213      Cl41-Na16=2.5182     Cl41-Na20=2.6421     Cl41-Na22=2.6010     Cl42-Na1=2.6530      Cl42-Na2=2.7896      
Cl42-Na11=2.4743     Cl42-Na22=2.5628     Cl43-Na4=2.5197      Cl43-Na13=2.4971     Cl43-Na21=2.5348     Cl44-Na5=2.4932      
Cl44-Na21=2.5147     Cl44-Na24=2.7566     Cl45-Na1=2.5609      Cl45-Na5=2.5605      Cl45-Na7=2.5112      Cl45-Na12=2.6282     
Cl45-Na24=2.5535     Cl46-Na4=2.5637      Cl46-Na12=2.6619     Cl46-Na13=2.5838     Cl46-Na18=2.5699     Cl46-Na19=2.5389     
Cl47-Na1=2.6319      Cl47-Na2=2.6060      Cl47-Na3=2.6030      Cl47-Na12=2.6512     Cl47-Na19=2.6071     Cl47-Na20=2.5667     
Cl48-Na4=2.5481      Cl48-Na5=2.5722      Cl48-Na12=2.6440     Cl48-Na21=2.5764     Cl48-Na25=2.4959     Cl49-Na7=2.4860      
Cl49-Na10=2.5910     Cl49-Na17=2.4312     Cl49-Na23=2.6544     Cl50-Na10=2.8090     Cl50-Na15=2.3751     Cl50-Na23=2.6099     
O51-Na9=2.4838       O51-Na15=2.1901      O51-H52=0.9775       O51-H53=0.9644       H52-Na9=2.4721       H52-O51=0.9775       
H53-O51=0.9644       O54-Na24=2.0878      O54-H55=0.9691       O54-H56=0.9594       H55-Na24=2.3351      H55-O54=0.9691       
H56-O54=0.9594       O57-Na2=2.1183       O57-H58=0.9629       O57-H59=0.9597       H58-O57=0.9629       H59-O57=0.9597       
 O  H  Rav=0.9655 sigma=0.0063  Rmin=0.9594  Rmax=0.9775     6
 Na H  Rav=2.4036 sigma=0.0685  Rmin=2.3351  Rmax=2.4721     2
 Na O  Rav=2.2200 sigma=0.1568  Rmin=2.0878  Rmax=2.4838     4
 Na Na Rav=3.6069 sigma=0.1691  Rmin=3.0840  Rmax=4.1140    77
 Cl Na Rav=2.5869 sigma=0.1011  Rmin=2.3751  Rmax=3.0204   109
 
 selected bond angles (degree)
 --------------------
Na3-Na1-Na2= 60.98             Na7-Na1-Na2=124.33             Na7-Na1-Na3=120.84             Na11-Na1-Na2= 55.27            
Na11-Na1-Na3= 58.04            Na11-Na1-Na7=178.88            Na12-Na1-Na2= 90.64            Na12-Na1-Na3= 59.17            
Na12-Na1-Na7= 61.83            Na12-Na1-Na11=117.05           Na20-Na1-Na2= 59.54            Na20-Na1-Na3= 89.33            
Na20-Na1-Na7= 64.80            Na20-Na1-Na11=114.77           Na20-Na1-Na12= 60.28           Na22-Na1-Na2= 60.88            
Na22-Na1-Na3=121.75            Na22-Na1-Na7= 89.51            Na22-Na1-Na11= 91.09           Na22-Na1-Na12=118.40           
Na22-Na1-Na20= 58.19           Na24-Na1-Na2=119.14            Na24-Na1-Na3= 58.20            Na24-Na1-Na7= 89.46            
Na24-Na1-Na11= 89.93           Na24-Na1-Na12= 60.33           Na24-Na1-Na20=120.56           Na24-Na1-Na22=178.67           
Cl31-Na1-Na2= 89.13            Cl31-Na1-Na3= 44.46            Cl31-Na1-Na7=133.52            Cl31-Na1-Na11= 45.93           
Cl31-Na1-Na12= 89.80           Cl31-Na1-Na20=133.75           Cl31-Na1-Na22=136.93           Cl31-Na1-Na24= 44.13           
Cl34-Na1-Na2= 90.61            Cl34-Na1-Na3=134.54            Cl34-Na1-Na7= 45.96            Cl34-Na1-Na11=134.56           
Cl34-Na1-Na12= 89.09           Cl34-Na1-Na20= 45.29           Cl34-Na1-Na22= 43.65           Cl34-Na1-Na24=135.26           
Cl34-Na1-Cl31=178.85           Cl42-Na1-Na2= 47.17            Cl42-Na1-Na3= 94.42            Cl42-Na1-Na7=134.26            
Cl42-Na1-Na11= 46.46           Cl42-Na1-Na12=137.73           Cl42-Na1-Na20= 89.74           Cl42-Na1-Na22= 45.26           
Cl42-Na1-Na24=135.87           Cl42-Na1-Cl31= 91.80           Cl42-Na1-Cl34= 88.84           Cl45-Na1-Na2=137.61            
Cl45-Na1-Na3= 89.00            Cl45-Na1-Na7= 45.26            Cl45-Na1-Na11=134.12           Cl45-Na1-Na12= 47.05           
Cl45-Na1-Na20= 93.66           Cl45-Na1-Na22=134.76           Cl45-Na1-Na24= 44.20           Cl45-Na1-Cl31= 88.30           
Cl45-Na1-Cl34= 91.14           Cl45-Na1-Cl42=175.21           Cl47-Na1-Na2= 43.18            Cl47-Na1-Na3= 44.30            
Cl47-Na1-Na7= 95.73            Cl47-Na1-Na11= 83.34           Cl47-Na1-Na12= 47.47           Cl47-Na1-Na20= 45.15           
Cl47-Na1-Na22= 88.56           Cl47-Na1-Na24= 90.71           Cl47-Na1-Cl31= 88.61           Cl47-Na1-Cl34= 90.44           
Cl47-Na1-Cl42= 90.34           Cl47-Na1-Cl45= 94.45           Na3-Na2-Na1= 58.53             Na11-Na2-Na1= 56.03            
Na11-Na2-Na3= 57.27            Na14-Na2-Na1=114.89            Na14-Na2-Na3= 56.47            Na14-Na2-Na11= 90.85           
Na16-Na2-Na1=117.73            Na16-Na2-Na3=118.18            Na16-Na2-Na11=173.27           Na16-Na2-Na14= 89.99           
Na19-Na2-Na1= 87.98            Na19-Na2-Na3= 58.54            Na19-Na2-Na11=115.71           Na19-Na2-Na14= 55.58           
Na19-Na2-Na16= 59.68           Na20-Na2-Na1= 57.75            Na20-Na2-Na3= 86.88            Na20-Na2-Na11=113.73           
Na20-Na2-Na14=114.65           Na20-Na2-Na16= 59.98           Na20-Na2-Na19= 59.21           Na22-Na2-Na1= 56.95            
Na22-Na2-Na3=115.38            Na22-Na2-Na11= 88.97           Na22-Na2-Na14=169.63           Na22-Na2-Na16= 89.00           
Na22-Na2-Na19=115.48           Na22-Na2-Na20= 56.29           Cl29-Na2-Na1=132.85            Cl29-Na2-Na3= 89.47            
Cl29-Na2-Na11=135.88           Cl29-Na2-Na14= 45.04           Cl29-Na2-Na16= 45.24           Cl29-Na2-Na19= 44.88           
Cl29-Na2-Na20= 89.77           Cl29-Na2-Na22=134.05           Cl40-Na2-Na1= 88.48            Cl40-Na2-Na3= 43.74            
Cl40-Na2-Na11= 46.46           Cl40-Na2-Na14= 44.80           Cl40-Na2-Na16=134.79           Cl40-Na2-Na19= 87.53           
Cl40-Na2-Na20=130.62           Cl40-Na2-Na22=135.32           Cl40-Na2-Cl29= 89.68           Cl41-Na2-Na1= 88.52            
Cl41-Na2-Na3=132.61            Cl41-Na2-Na11=132.61           Cl41-Na2-Na14=135.29           Cl41-Na2-Na16= 45.56           
Cl41-Na2-Na19= 90.24           Cl41-Na2-Na20= 45.74           Cl41-Na2-Na22= 43.66           Cl41-Na2-Cl29= 90.80           
Cl41-Na2-Cl40=176.32           Cl42-Na2-Na1= 44.23            Cl42-Na2-Na3= 90.19            Cl42-Na2-Na11= 46.38           
Cl42-Na2-Na14=137.11           Cl42-Na2-Na16=132.01           Cl42-Na2-Na19=132.12           Cl42-Na2-Na20= 86.26           
Cl42-Na2-Na22= 43.01           Cl42-Na2-Cl29=176.04           Cl42-Na2-Cl40= 92.80           Cl42-Na2-Cl41= 86.53           
Cl47-Na2-Na1= 43.72            Cl47-Na2-Na3= 42.79            Cl47-Na2-Na11= 84.34           Cl47-Na2-Na14= 83.95           
Cl47-Na2-Na16= 89.12           Cl47-Na2-Na19= 44.26           Cl47-Na2-Na20= 44.09           Cl47-Na2-Na22= 85.72           
Cl47-Na2-Cl29= 89.14           Cl47-Na2-Cl40= 86.53           Cl47-Na2-Cl41= 89.83           Cl47-Na2-Cl42= 87.93           
O57-Na2-Na1=121.20             O57-Na2-Na3=129.24             O57-Na2-Na11= 80.62            O57-Na2-Na14=102.03            
O57-Na2-Na16=105.72            O57-Na2-Na19=150.20            O57-Na2-Na20=139.62            O57-Na2-Na22= 88.17            
O57-Na2-Cl29=105.76            O57-Na2-Cl40= 87.35            O57-Na2-Cl41= 96.03            O57-Na2-Cl42= 77.46            
O57-Na2-Cl47=163.85            Na2-Na3-Na1= 60.49             Na11-Na3-Na1= 56.02            Na11-Na3-Na2= 54.57            
Na12-Na3-Na1= 58.49            Na12-Na3-Na2= 89.96            Na12-Na3-Na11=114.36           Na13-Na3-Na1=118.19            
Na13-Na3-Na2=118.73            Na13-Na3-Na11=172.21           Na13-Na3-Na12= 59.72           Na14-Na3-Na1=116.92            
Na14-Na3-Na2= 56.54            Na14-Na3-Na11= 89.10           Na14-Na3-Na12=116.99           Na14-Na3-Na13= 89.56           
Na19-Na3-Na1= 89.71            Na19-Na3-Na2= 59.56            Na19-Na3-Na11=114.03           Na19-Na3-Na12= 61.08           
Na19-Na3-Na13= 59.18           Na19-Na3-Na14= 55.98           Na24-Na3-Na1= 59.99            Na24-Na3-Na2=120.44            
Na24-Na3-Na11= 89.83           Na24-Na3-Na12= 60.74           Na24-Na3-Na13= 91.08           Na24-Na3-Na14=176.70           
Na24-Na3-Na19=121.82           Cl31-Na3-Na1= 44.45            Cl31-Na3-Na2= 88.73            Cl31-Na3-Na11= 44.81           
Cl31-Na3-Na12= 89.23           Cl31-Na3-Na13=136.12           Cl31-Na3-Na14=133.90           Cl31-Na3-Na19=134.11           
Cl31-Na3-Na24= 45.17           Cl33-Na3-Na1=134.63            Cl33-Na3-Na2= 90.04            Cl33-Na3-Na11=134.26           
Cl33-Na3-Na12= 90.68           Cl33-Na3-Na13= 44.64           Cl33-Na3-Na14= 45.20           Cl33-Na3-Na19= 44.94           
Cl33-Na3-Na24=135.66           Cl33-Na3-Cl31=178.77           Cl38-Na3-Na1= 90.54            Cl38-Na3-Na2=136.75            
Cl38-Na3-Na11=135.54           Cl38-Na3-Na12= 46.80           Cl38-Na3-Na13= 45.21           Cl38-Na3-Na14=134.77           
Cl38-Na3-Na19= 91.68           Cl38-Na3-Na24= 45.93           Cl38-Na3-Cl31= 91.09           Cl38-Na3-Cl33= 89.73           
Cl40-Na3-Na1= 90.96            Cl40-Na3-Na2= 44.93            Cl40-Na3-Na11= 45.13           Cl40-Na3-Na12=134.88           
Cl40-Na3-Na13=134.43           Cl40-Na3-Na14= 44.95           Cl40-Na3-Na19= 89.19           Cl40-Na3-Na24=134.49           
Cl40-Na3-Cl31= 89.37           Cl40-Na3-Cl33= 89.83           Cl40-Na3-Cl38=178.27           Cl47-Na3-Na1= 44.93            
Cl47-Na3-Na2= 42.85            Cl47-Na3-Na11= 82.19           Cl47-Na3-Na12= 47.12           Cl47-Na3-Na13= 90.04           
Cl47-Na3-Na14= 84.05           Cl47-Na3-Na19= 44.88           Cl47-Na3-Na24= 92.71           Cl47-Na3-Cl31= 89.22           
Cl47-Na3-Cl33= 89.81           Cl47-Na3-Cl38= 93.90           Cl47-Na3-Cl40= 87.77           Na13-Na4-Na12= 59.93           
Na18-Na4-Na12= 60.97           Na18-Na4-Na13= 91.38           Na21-Na4-Na12= 59.76           Na21-Na4-Na13= 59.14           
Na21-Na4-Na18=120.73           Na25-Na4-Na12= 60.95           Na25-Na4-Na13=120.80           Na25-Na4-Na18= 62.20           
Na25-Na4-Na21= 88.84           Cl27-Na4-Na12= 92.84           Cl27-Na4-Na13=137.40           Cl27-Na4-Na18= 46.05           
Cl27-Na4-Na21=137.05           Cl27-Na4-Na25= 48.21           Cl43-Na4-Na12= 89.44           Cl43-Na4-Na13= 44.26           
Cl43-Na4-Na18=135.64           Cl43-Na4-Na21= 44.47           Cl43-Na4-Na25=133.28           Cl43-Na4-Cl27=177.72           
Cl46-Na4-Na12= 47.06           Cl46-Na4-Na13= 46.21           Cl46-Na4-Na18= 45.24           Cl46-Na4-Na21= 91.64           
Cl46-Na4-Na25= 92.98           Cl46-Na4-Cl27= 91.19           Cl46-Na4-Cl43= 90.43           Cl48-Na4-Na12= 46.67           
Cl48-Na4-Na13= 91.02           Cl48-Na4-Na18= 91.43           Cl48-Na4-Na21= 45.42           Cl48-Na4-Na25= 43.42           
Cl48-Na4-Cl27= 91.63           Cl48-Na4-Cl43= 89.86           Cl48-Na4-Cl46= 93.72           Na12-Na5-Na7= 61.26            
Na21-Na5-Na7=121.58            Na21-Na5-Na12= 60.32           Na24-Na5-Na7= 89.23            Na24-Na5-Na12= 60.34           
Na24-Na5-Na21= 62.02           Na25-Na5-Na7= 62.18            Na25-Na5-Na12= 61.60           Na25-Na5-Na21= 90.11           
Na25-Na5-Na24=121.94           Cl30-Na5-Na7= 48.30            Cl30-Na5-Na12= 94.10           Cl30-Na5-Na21=136.87           
Cl30-Na5-Na24=137.46           Cl30-Na5-Na25= 46.89           Cl44-Na5-Na7=138.41            Cl44-Na5-Na12= 91.77           
Cl44-Na5-Na21= 44.59           Cl44-Na5-Na24= 49.18           Cl44-Na5-Na25=134.42           Cl44-Na5-Cl30=173.09           
Cl45-Na5-Na7= 44.68            Cl45-Na5-Na12= 46.71           Cl45-Na5-Na21= 92.13           Cl45-Na5-Na24= 44.55           
Cl45-Na5-Na25= 92.53           Cl45-Na5-Cl30= 92.95           Cl45-Na5-Cl44= 93.73           Cl48-Na5-Na7= 91.97            
Cl48-Na5-Na12= 47.05           Cl48-Na5-Na21= 45.98           Cl48-Na5-Na24= 93.38           Cl48-Na5-Na25= 44.14           
Cl48-Na5-Cl30= 90.94           Cl48-Na5-Cl44= 90.39           Cl48-Na5-Cl45= 93.73           Na23-Na6-Na18= 69.02           
Na25-Na6-Na18= 66.45           Na25-Na6-Na23= 64.64           Cl27-Na6-Na18= 49.91           Cl27-Na6-Na23=102.64           
Cl27-Na6-Na25= 51.38           Cl32-Na6-Na18=102.15           Cl32-Na6-Na23= 48.71           Cl32-Na6-Na25= 48.91           
Cl32-Na6-Cl27= 99.78           Cl36-Na6-Na18= 55.36           Cl36-Na6-Na23= 57.49           Cl36-Na6-Na25=107.70           
Cl36-Na6-Cl27=104.28           Cl36-Na6-Cl32=105.51           Na5-Na7-Na1= 92.14             Na10-Na7-Na1= 94.71            
Na10-Na7-Na5=169.97            Na12-Na7-Na1= 59.80            Na12-Na7-Na5= 59.88            Na12-Na7-Na10=117.93           
Na17-Na7-Na1=175.03            Na17-Na7-Na5= 91.27            Na17-Na7-Na10= 81.47           Na17-Na7-Na12=119.24           
Na20-Na7-Na1= 58.68            Na20-Na7-Na5=117.53            Na20-Na7-Na10= 60.77           Na20-Na7-Na12= 57.70           
Na20-Na7-Na17=116.46           Na23-Na7-Na1=119.04            Na23-Na7-Na5=120.81            Na23-Na7-Na10= 49.24           
Na23-Na7-Na12= 92.38           Na23-Na7-Na17= 56.02           Na23-Na7-Na20= 60.65           Na25-Na7-Na1=119.88            
Na25-Na7-Na5= 59.08            Na25-Na7-Na10=111.00           Na25-Na7-Na12= 60.12           Na25-Na7-Na17= 59.21           
Na25-Na7-Na20= 87.66           Na25-Na7-Na23= 61.76           Cl30-Na7-Na1=137.34            Cl30-Na7-Na5= 45.21            
Cl30-Na7-Na10=127.50           Cl30-Na7-Na12= 90.77           Cl30-Na7-Na17= 46.15           Cl30-Na7-Na20=132.75           
Cl30-Na7-Na23= 89.94           Cl30-Na7-Na25= 45.10           Cl34-Na7-Na1= 46.55            Cl34-Na7-Na5=138.14            
Cl34-Na7-Na10= 48.16           Cl34-Na7-Na12= 87.89           Cl34-Na7-Na17=129.53           Cl34-Na7-Na20= 41.75           
Cl34-Na7-Na23= 83.44           Cl34-Na7-Na25=129.16           Cl34-Na7-Cl30=173.19           Cl35-Na7-Na1= 89.50            
Cl35-Na7-Na5= 89.51            Cl35-Na7-Na10= 83.23           Cl35-Na7-Na12= 45.68           Cl35-Na7-Na17= 86.91           
Cl35-Na7-Na20= 43.04           Cl35-Na7-Na23= 46.70           Cl35-Na7-Na25= 44.65           Cl35-Na7-Cl30= 89.73           
Cl35-Na7-Cl34= 84.55           Cl45-Na7-Na1= 46.42            Cl45-Na7-Na5= 45.81            Cl45-Na7-Na10=140.96           
Cl45-Na7-Na12= 45.92           Cl45-Na7-Na17=137.07           Cl45-Na7-Na20= 89.52           Cl45-Na7-Na23=138.29           
Cl45-Na7-Na25= 90.79           Cl45-Na7-Cl30= 90.98           Cl45-Na7-Cl34= 92.88           Cl45-Na7-Cl35= 91.60           
Cl49-Na7-Na1=132.62            Cl49-Na7-Na5=134.93            Cl49-Na7-Na10= 39.70           Cl49-Na7-Na12=140.73           
Cl49-Na7-Na17= 44.51           Cl49-Na7-Na20= 94.76           Cl49-Na7-Na23= 48.36           Cl49-Na7-Na25= 94.55           
Cl49-Na7-Cl30= 89.91           Cl49-Na7-Cl34= 86.91           Cl49-Na7-Cl35= 95.06           Cl49-Na7-Cl45=173.28           
Na10-Na8-Na9= 91.00            Na16-Na8-Na9= 57.11            Na16-Na8-Na10=125.06           Na20-Na8-Na9= 60.07            
Na20-Na8-Na10= 64.97           Na20-Na8-Na16= 60.42           Na22-Na8-Na9=119.80            Na22-Na8-Na10= 64.13           
Na22-Na8-Na16= 92.45           Na22-Na8-Na20= 59.73           Cl26-Na8-Na9= 43.12            Cl26-Na8-Na10= 48.14           
Cl26-Na8-Na16= 86.91           Cl26-Na8-Na20= 44.89           Cl26-Na8-Na22= 91.20           Cl28-Na8-Na9=133.68            
Cl28-Na8-Na10= 42.85           Cl28-Na8-Na16=138.61           Cl28-Na8-Na20= 89.64           Cl28-Na8-Na22= 46.27           
Cl28-Na8-Cl26= 90.58           Cl39-Na8-Na9= 43.39            Cl39-Na8-Na10=133.53           Cl39-Na8-Na16= 45.46           
Cl39-Na8-Na20= 91.18           Cl39-Na8-Na22=137.90           Cl39-Na8-Cl26= 86.43           Cl39-Na8-Cl28=174.85           
Cl41-Na8-Na9= 89.26            Cl41-Na8-Na10= 99.68           Cl41-Na8-Na16= 44.43           Cl41-Na8-Na20= 47.58           
Cl41-Na8-Na22= 48.24           Cl41-Na8-Cl26= 92.21           Cl41-Na8-Cl28= 94.50           Cl41-Na8-Cl39= 89.81           
Na15-Na9-Na8= 77.98            Na16-Na9-Na8= 59.49            Na16-Na9-Na15=137.34           Na18-Na9-Na8=117.02            
Na18-Na9-Na15=102.54           Na18-Na9-Na16= 94.38           Na20-Na9-Na8= 57.85            Na20-Na9-Na15= 95.37           
Na20-Na9-Na16= 60.44           Na20-Na9-Na18= 59.47           Cl26-Na9-Na8= 42.56            Cl26-Na9-Na15= 54.54           
Cl26-Na9-Na16= 88.50           Cl26-Na9-Na18= 86.18           Cl26-Na9-Na20= 43.55           Cl36-Na9-Na8=123.54            
Cl36-Na9-Na15= 56.66           Cl36-Na9-Na16=147.07           Cl36-Na9-Na18= 53.72           Cl36-Na9-Na20= 92.30           
Cl36-Na9-Cl26= 82.01           Cl37-Na9-Na8= 92.33            Cl37-Na9-Na15=140.09           Cl37-Na9-Na16= 47.19           
Cl37-Na9-Na18= 47.85           Cl37-Na9-Na20= 48.91           Cl37-Na9-Cl26= 92.45           Cl37-Na9-Cl36=101.57           
Cl39-Na9-Na8= 43.94            Cl39-Na9-Na15=104.21           Cl39-Na9-Na16= 46.88           Cl39-Na9-Na18=140.71           
Cl39-Na9-Na20= 89.70           Cl39-Na9-Cl26= 86.41           Cl39-Na9-Cl36=160.87           Cl39-Na9-Cl37= 94.06           
O51-Na9-Na8= 78.67             O51-Na9-Na15= 44.73            O51-Na9-Na16=121.73            O51-Na9-Na18=142.57            
O51-Na9-Na20=127.92            O51-Na9-Cl26= 85.38            O51-Na9-Cl36= 88.98            O51-Na9-Cl37=168.85            
O51-Na9-Cl39= 74.90            H52-Na9-Na8= 61.83             H52-Na9-Na15= 59.85            H52-Na9-Na16= 99.01            
H52-Na9-Na18=162.38            H52-Na9-Na20=118.30            H52-Na9-Cl26= 82.80            H52-Na9-Cl36=110.86            
H52-Na9-Cl37=146.11            H52-Na9-Cl39= 52.25            H52-Na9-O51= 22.75             Na8-Na10-Na7=112.67            
Na15-Na10-Na7=106.48           Na15-Na10-Na8= 66.34           Na20-Na10-Na7= 58.02           Na20-Na10-Na8= 55.26           
Na20-Na10-Na15= 76.73          Na22-Na10-Na7= 80.10           Na22-Na10-Na8= 54.35           Na22-Na10-Na15=116.78          
Na22-Na10-Na20= 53.57          Na23-Na10-Na7= 58.54           Na23-Na10-Na8= 96.47           Na23-Na10-Na15= 49.50          
Na23-Na10-Na20= 62.36          Na23-Na10-Na22=115.31          Cl26-Na10-Na7= 88.36           Cl26-Na10-Na8= 42.32           
Cl26-Na10-Na15= 39.16          Cl26-Na10-Na20= 39.58          Cl26-Na10-Na22= 79.86          Cl26-Na10-Na23= 54.16          
Cl28-Na10-Na7=120.33           Cl28-Na10-Na8= 40.70           Cl28-Na10-Na15=102.45          Cl28-Na10-Na20= 80.34          
Cl28-Na10-Na22= 40.23          Cl28-Na10-Na23=136.22          Cl28-Na10-Cl26= 82.66          Cl34-Na10-Na7= 39.92           
Cl34-Na10-Na8= 81.36           Cl34-Na10-Na15=116.55          Cl34-Na10-Na20= 40.70          Cl34-Na10-Na22= 40.28          
Cl34-Na10-Na23= 84.91          Cl34-Na10-Cl26= 80.24          Cl34-Na10-Cl28= 80.48          Cl49-Na10-Na7= 37.80           
Cl49-Na10-Na8=144.36           Cl49-Na10-Na15= 98.92          Cl49-Na10-Na20= 90.54          Cl49-Na10-Na22=115.92          
Cl49-Na10-Na23= 54.02          Cl49-Na10-Cl26=105.60          Cl49-Na10-Cl28=154.08          Cl49-Na10-Cl34= 76.92          
Cl50-Na10-Na7=105.36           Cl50-Na10-Na8= 98.28           Cl50-Na10-Na15= 33.94          Cl50-Na10-Na20=104.28          
Cl50-Na10-Na22=150.72          Cl50-Na10-Na23= 51.56          Cl50-Na10-Cl26= 71.69          Cl50-Na10-Cl28=126.46          
Cl50-Na10-Cl34=136.32          Cl50-Na10-Cl49= 79.24          
 
 selected dihedral angles (degree)
 ---------------------------------
Na3-Na2-Na1-Na7=109.34        Na3-Na2-Na1-Na11=290.61       Na3-Na2-Na1-Na12= 53.68       Na3-Na2-Na1-Na20=108.10       
Na3-Na2-Na1-Na22=176.24       Na3-Na2-Na1-Na24=357.76       Na3-Na2-Na1-Cl31=323.89       Na3-Na2-Na1-Cl34=142.77       
Na3-Na2-Na1-Cl42=230.63       Na3-Na2-Na1-Cl45= 50.41       Na3-Na2-Na1-Cl47= 52.78       Na11-Na2-Na1-Na3= 69.39       
Na11-Na2-Na1-Na7=178.73       Na11-Na2-Na1-Na12=123.07      Na11-Na2-Na1-Na20=177.49      Na11-Na2-Na1-Na22=245.63      
Na11-Na2-Na1-Na24= 67.15      Na11-Na2-Na1-Cl31= 33.28      Na11-Na2-Na1-Cl34=212.16      Na11-Na2-Na1-Cl42=300.02      
Na11-Na2-Na1-Cl45=119.80      Na11-Na2-Na1-Cl47=122.17      Na14-Na2-Na1-Na3=356.43       Na14-Na2-Na1-Na7=105.77       
Na14-Na2-Na1-Na11=287.03      Na14-Na2-Na1-Na12= 50.10      Na14-Na2-Na1-Na20=104.53      Na14-Na2-Na1-Na22=172.67      
Na14-Na2-Na1-Na24=354.19      Na14-Na2-Na1-Cl31=320.31      Na14-Na2-Na1-Cl34=139.20      Na14-Na2-Na1-Cl42=227.05      
Na14-Na2-Na1-Cl45= 46.84      Na14-Na2-Na1-Cl47= 49.21      Na16-Na2-Na1-Na3=252.32       Na16-Na2-Na1-Na7=  1.66       
Na16-Na2-Na1-Na11=182.93      Na16-Na2-Na1-Na12=305.99      Na16-Na2-Na1-Na20=  0.42      Na16-Na2-Na1-Na22= 68.56      
Na16-Na2-Na1-Na24=250.08      Na16-Na2-Na1-Cl31=216.21      Na16-Na2-Na1-Cl34= 35.09      Na16-Na2-Na1-Cl42=122.95      
Na16-Na2-Na1-Cl45=302.73      Na16-Na2-Na1-Cl47=305.10      Na19-Na2-Na1-Na3=306.21       Na19-Na2-Na1-Na7= 55.55       
Na19-Na2-Na1-Na11=236.82      Na19-Na2-Na1-Na12=359.89      Na19-Na2-Na1-Na20= 54.31      Na19-Na2-Na1-Na22=122.45      
Na19-Na2-Na1-Na24=303.97      Na19-Na2-Na1-Cl31=270.10      Na19-Na2-Na1-Cl34= 88.98      Na19-Na2-Na1-Cl42=176.84      
Na19-Na2-Na1-Cl45=356.62      Na19-Na2-Na1-Cl47=358.99      Na20-Na2-Na1-Na3=251.90       Na20-Na2-Na1-Na7=  1.24       
Na20-Na2-Na1-Na11=182.51      Na20-Na2-Na1-Na12=305.58      Na20-Na2-Na1-Na22= 68.14      Na20-Na2-Na1-Na24=249.66      
Na20-Na2-Na1-Cl31=215.79      Na20-Na2-Na1-Cl34= 34.67      Na20-Na2-Na1-Cl42=122.53      Na20-Na2-Na1-Cl45=302.31      
Na20-Na2-Na1-Cl47=304.68      Na22-Na2-Na1-Na3=183.76       Na22-Na2-Na1-Na7=293.10       Na22-Na2-Na1-Na11=114.37      
Na22-Na2-Na1-Na12=237.44      Na22-Na2-Na1-Na20=291.86      Na22-Na2-Na1-Na24=181.52      Na22-Na2-Na1-Cl31=147.65      
Na22-Na2-Na1-Cl34=326.53      Na22-Na2-Na1-Cl42= 54.39      Na22-Na2-Na1-Cl45=234.17      Na22-Na2-Na1-Cl47=236.54      
Cl29-Na2-Na1-Na3=305.63       Cl29-Na2-Na1-Na7= 54.97       Cl29-Na2-Na1-Na11=236.24      Cl29-Na2-Na1-Na12=359.31      
Cl29-Na2-Na1-Na20= 53.73      Cl29-Na2-Na1-Na22=121.87      Cl29-Na2-Na1-Na24=303.39      Cl29-Na2-Na1-Cl31=269.52      
Cl29-Na2-Na1-Cl34= 88.40      Cl29-Na2-Na1-Cl42=176.26      Cl29-Na2-Na1-Cl45=356.04      Cl29-Na2-Na1-Cl47=358.41      
Cl40-Na2-Na1-Na3= 33.79       Cl40-Na2-Na1-Na7=143.13       Cl40-Na2-Na1-Na11=324.39      Cl40-Na2-Na1-Na12= 87.46      
Cl40-Na2-Na1-Na20=141.89      Cl40-Na2-Na1-Na22=210.03      Cl40-Na2-Na1-Na24= 31.55      Cl40-Na2-Na1-Cl31=357.67      
Cl40-Na2-Na1-Cl34=176.56      Cl40-Na2-Na1-Cl42=264.41      Cl40-Na2-Na1-Cl45= 84.20      Cl40-Na2-Na1-Cl47= 86.57      
Cl41-Na2-Na1-Na3=215.92       Cl41-Na2-Na1-Na7=325.26       Cl41-Na2-Na1-Na11=146.53      Cl41-Na2-Na1-Na12=269.59      
Cl41-Na2-Na1-Na20=324.02      Cl41-Na2-Na1-Na22= 32.16      Cl41-Na2-Na1-Na24=213.68      Cl41-Na2-Na1-Cl31=179.81      
Cl41-Na2-Na1-Cl34=358.69      Cl41-Na2-Na1-Cl42= 86.55      Cl41-Na2-Na1-Cl45=266.33      Cl41-Na2-Na1-Cl47=268.70      
Cl42-Na2-Na1-Na3=129.37       Cl42-Na2-Na1-Na7=238.71       Cl42-Na2-Na1-Na11= 59.98      Cl42-Na2-Na1-Na12=183.05      
Cl42-Na2-Na1-Na20=237.47      Cl42-Na2-Na1-Na22=305.61      Cl42-Na2-Na1-Na24=127.13      Cl42-Na2-Na1-Cl31= 93.26      
Cl42-Na2-Na1-Cl34=272.14      Cl42-Na2-Na1-Cl45=179.78      Cl42-Na2-Na1-Cl47=182.15      Cl47-Na2-Na1-Na3=307.22       
Cl47-Na2-Na1-Na7= 56.56       Cl47-Na2-Na1-Na11=237.83      Cl47-Na2-Na1-Na12=  0.90      Cl47-Na2-Na1-Na20= 55.32      
Cl47-Na2-Na1-Na22=123.46      Cl47-Na2-Na1-Na24=304.98      Cl47-Na2-Na1-Cl31=271.11      Cl47-Na2-Na1-Cl34= 89.99      
Cl47-Na2-Na1-Cl42=177.85      Cl47-Na2-Na1-Cl45=357.63      O57-Na2-Na1-Na3=119.77        O57-Na2-Na1-Na7=229.11        
O57-Na2-Na1-Na11= 50.37       O57-Na2-Na1-Na12=173.44       O57-Na2-Na1-Na20=227.87       O57-Na2-Na1-Na22=296.01       
O57-Na2-Na1-Na24=117.53       O57-Na2-Na1-Cl31= 83.65       O57-Na2-Na1-Cl34=262.54       O57-Na2-Na1-Cl42=350.39       
O57-Na2-Na1-Cl45=170.18       O57-Na2-Na1-Cl47=172.54       Na2-Na3-Na1-Na7=245.17        Na2-Na3-Na1-Na11= 65.05       
Na2-Na3-Na1-Na12=249.76       Na2-Na3-Na1-Na20=304.97       Na2-Na3-Na1-Na22=356.14       Na2-Na3-Na1-Na24=177.70       
Na2-Na3-Na1-Cl31=122.72       Na2-Na3-Na1-Cl34=301.92       Na2-Na3-Na1-Cl42= 34.66       Na2-Na3-Na1-Cl45=211.31       
Na2-Na3-Na1-Cl47=308.72       Na11-Na3-Na1-Na2=294.95       Na11-Na3-Na1-Na7=180.13       Na11-Na3-Na1-Na12=184.71      
Na11-Na3-Na1-Na20=239.93      Na11-Na3-Na1-Na22=291.09      Na11-Na3-Na1-Na24=112.65      Na11-Na3-Na1-Cl31= 57.67      
Na11-Na3-Na1-Cl34=236.88      Na11-Na3-Na1-Cl42=329.61      Na11-Na3-Na1-Cl45=146.26      Na11-Na3-Na1-Cl47=243.67      
Na12-Na3-Na1-Na2=110.24       Na12-Na3-Na1-Na7=355.42       Na12-Na3-Na1-Na11=175.29      Na12-Na3-Na1-Na20= 55.22      
Na12-Na3-Na1-Na22=106.38      Na12-Na3-Na1-Na24=287.95      Na12-Na3-Na1-Cl31=232.97      Na12-Na3-Na1-Cl34= 52.17      
Na12-Na3-Na1-Cl42=144.90      Na12-Na3-Na1-Cl45=321.55      Na12-Na3-Na1-Cl47= 58.96      Na13-Na3-Na1-Na2=108.86       
Na13-Na3-Na1-Na7=354.03       Na13-Na3-Na1-Na11=173.90      Na13-Na3-Na1-Na12=358.61      Na13-Na3-Na1-Na20= 53.83      
Na13-Na3-Na1-Na22=104.99      Na13-Na3-Na1-Na24=286.56      Na13-Na3-Na1-Cl31=231.58      Na13-Na3-Na1-Cl34= 50.78      
Na13-Na3-Na1-Cl42=143.51      Na13-Na3-Na1-Cl45=320.16      Na13-Na3-Na1-Cl47= 57.57      Na14-Na3-Na1-Na2=  3.64       
Na14-Na3-Na1-Na7=248.81       Na14-Na3-Na1-Na11= 68.69      Na14-Na3-Na1-Na12=253.39      Na14-Na3-Na1-Na20=308.61      
Na14-Na3-Na1-Na22=359.78      Na14-Na3-Na1-Na24=181.34      Na14-Na3-Na1-Cl31=126.36      Na14-Na3-Na1-Cl34=305.56      
Na14-Na3-Na1-Cl42= 38.30      Na14-Na3-Na1-Cl45=214.94      Na14-Na3-Na1-Cl47=312.36      Na19-Na3-Na1-Na2= 54.59       
Na19-Na3-Na1-Na7=299.76       Na19-Na3-Na1-Na11=119.64      Na19-Na3-Na1-Na12=304.34      Na19-Na3-Na1-Na20=359.56      
Na19-Na3-Na1-Na22= 50.73      Na19-Na3-Na1-Na24=232.29      Na19-Na3-Na1-Cl31=177.31      Na19-Na3-Na1-Cl34=356.51      
Na19-Na3-Na1-Cl42= 89.25      Na19-Na3-Na1-Cl45=265.89      Na19-Na3-Na1-Cl47=  3.31      Na24-Na3-Na1-Na2=182.30       
Na24-Na3-Na1-Na7= 67.47       Na24-Na3-Na1-Na11=247.35      Na24-Na3-Na1-Na12= 72.05      Na24-Na3-Na1-Na20=127.27      
Na24-Na3-Na1-Na22=178.44      Na24-Na3-Na1-Cl31=305.02      Na24-Na3-Na1-Cl34=124.22      Na24-Na3-Na1-Cl42=216.96      
Na24-Na3-Na1-Cl45= 33.60      Na24-Na3-Na1-Cl47=131.02      Cl31-Na3-Na1-Na2=237.28       Cl31-Na3-Na1-Na7=122.45       
Cl31-Na3-Na1-Na11=302.33      Cl31-Na3-Na1-Na12=127.03      Cl31-Na3-Na1-Na20=182.25      Cl31-Na3-Na1-Na22=233.42      
Cl31-Na3-Na1-Na24= 54.98      Cl31-Na3-Na1-Cl34=179.20      Cl31-Na3-Na1-Cl42=271.94      Cl31-Na3-Na1-Cl45= 88.58      
Cl31-Na3-Na1-Cl47=186.00      Cl33-Na3-Na1-Na2= 56.11       Cl33-Na3-Na1-Na7=301.28       Cl33-Na3-Na1-Na11=121.15      
Cl33-Na3-Na1-Na12=305.86      Cl33-Na3-Na1-Na20=  1.08      Cl33-Na3-Na1-Na22= 52.24      Cl33-Na3-Na1-Na24=233.81      
Cl33-Na3-Na1-Cl31=178.83      Cl33-Na3-Na1-Cl34=358.03      Cl33-Na3-Na1-Cl42= 90.76      Cl33-Na3-Na1-Cl45=267.41      
Cl33-Na3-Na1-Cl47=  4.82      Cl38-Na3-Na1-Na2=146.27       Cl38-Na3-Na1-Na7= 31.44       Cl38-Na3-Na1-Na11=211.31      
Cl38-Na3-Na1-Na12= 36.02      Cl38-Na3-Na1-Na20= 91.24      Cl38-Na3-Na1-Na22=142.40      Cl38-Na3-Na1-Na24=323.97      
Cl38-Na3-Na1-Cl31=268.99      Cl38-Na3-Na1-Cl34= 88.19      Cl38-Na3-Na1-Cl42=180.92      Cl38-Na3-Na1-Cl45=357.57      
Cl38-Na3-Na1-Cl47= 94.98      Cl40-Na3-Na1-Na2=325.40       Cl40-Na3-Na1-Na7=210.57       Cl40-Na3-Na1-Na11= 30.45      
Cl40-Na3-Na1-Na12=215.16      Cl40-Na3-Na1-Na20=270.37      Cl40-Na3-Na1-Na22=321.54      Cl40-Na3-Na1-Na24=143.10      
Cl40-Na3-Na1-Cl31= 88.12      Cl40-Na3-Na1-Cl34=267.33      Cl40-Na3-Na1-Cl42=  0.06      Cl40-Na3-Na1-Cl45=176.71      
Cl40-Na3-Na1-Cl47=274.12      Cl47-Na3-Na1-Na2= 51.28       Cl47-Na3-Na1-Na7=296.46       Cl47-Na3-Na1-Na11=116.33      
Cl47-Na3-Na1-Na12=301.04      Cl47-Na3-Na1-Na20=356.26      Cl47-Na3-Na1-Na22= 47.42      Cl47-Na3-Na1-Na24=228.98      
Cl47-Na3-Na1-Cl31=174.00      Cl47-Na3-Na1-Cl34=353.21      Cl47-Na3-Na1-Cl42= 85.94      Cl47-Na3-Na1-Cl45=262.59      
Na1-Na3-Na2-Na11=292.67       Na1-Na3-Na2-Na14=176.11       Na1-Na3-Na2-Na16=106.92       Na1-Na3-Na2-Na19=109.03       
Na1-Na3-Na2-Na20= 53.62       Na1-Na3-Na2-Na22=  3.49       Na1-Na3-Na2-Cl29=143.42       Na1-Na3-Na2-Cl40=233.51       
Na1-Na3-Na2-Cl41= 52.82       Na1-Na3-Na2-Cl42=327.37       Na1-Na3-Na2-Cl47= 54.12       Na1-Na3-Na2-O57=253.49        
Na11-Na3-Na2-Na1= 67.33       Na11-Na3-Na2-Na14=243.44      Na11-Na3-Na2-Na16=174.25      Na11-Na3-Na2-Na19=176.36      
Na11-Na3-Na2-Na20=120.95      Na11-Na3-Na2-Na22= 70.82      Na11-Na3-Na2-Cl29=210.75      Na11-Na3-Na2-Cl40=300.84      
Na11-Na3-Na2-Cl41=120.15      Na11-Na3-Na2-Cl42= 34.70      Na11-Na3-Na2-Cl47=121.45      Na11-Na3-Na2-O57=320.82       
Na12-Na3-Na2-Na1=306.88       Na12-Na3-Na2-Na11=239.55      Na12-Na3-Na2-Na14=122.99      Na12-Na3-Na2-Na16= 53.80      
Na12-Na3-Na2-Na19= 55.91      Na12-Na3-Na2-Na20=  0.50      Na12-Na3-Na2-Na22=310.37      Na12-Na3-Na2-Cl29= 90.30      
Na12-Na3-Na2-Cl40=180.39      Na12-Na3-Na2-Cl41=359.71      Na12-Na3-Na2-Cl42=274.25      Na12-Na3-Na2-Cl47=  1.00      
Na12-Na3-Na2-O57=200.37       Na13-Na3-Na2-Na1=252.01       Na13-Na3-Na2-Na11=184.68      Na13-Na3-Na2-Na14= 68.12      
Na13-Na3-Na2-Na16=358.93      Na13-Na3-Na2-Na19=  1.04      Na13-Na3-Na2-Na20=305.63      Na13-Na3-Na2-Na22=255.50      
Na13-Na3-Na2-Cl29= 35.43      Na13-Na3-Na2-Cl40=125.52      Na13-Na3-Na2-Cl41=304.83      Na13-Na3-Na2-Cl42=219.38      
Na13-Na3-Na2-Cl47=306.13      Na13-Na3-Na2-O57=145.50       Na14-Na3-Na2-Na1=183.89       Na14-Na3-Na2-Na11=116.56      
Na14-Na3-Na2-Na16=290.81      Na14-Na3-Na2-Na19=292.92      Na14-Na3-Na2-Na20=237.51      Na14-Na3-Na2-Na22=187.38      
Na14-Na3-Na2-Cl29=327.31      Na14-Na3-Na2-Cl40= 57.40      Na14-Na3-Na2-Cl41=236.71      Na14-Na3-Na2-Cl42=151.26      
Na14-Na3-Na2-Cl47=238.01      Na14-Na3-Na2-O57= 77.38       Na19-Na3-Na2-Na1=250.97       Na19-Na3-Na2-Na11=183.64      
Na19-Na3-Na2-Na14= 67.08      Na19-Na3-Na2-Na16=357.89      Na19-Na3-Na2-Na20=304.59      Na19-Na3-Na2-Na22=254.46      
Na19-Na3-Na2-Cl29= 34.39      Na19-Na3-Na2-Cl40=124.48      Na19-Na3-Na2-Cl41=303.79      Na19-Na3-Na2-Cl42=218.34      
Na19-Na3-Na2-Cl47=305.09      Na19-Na3-Na2-O57=144.46       Na24-Na3-Na2-Na1=  2.31       Na24-Na3-Na2-Na11=294.98      
Na24-Na3-Na2-Na14=178.42      Na24-Na3-Na2-Na16=109.23      Na24-Na3-Na2-Na19=111.34      Na24-Na3-Na2-Na20= 55.93      
Na24-Na3-Na2-Na22=  5.80      Na24-Na3-Na2-Cl29=145.73      Na24-Na3-Na2-Cl40=235.82      Na24-Na3-Na2-Cl41= 55.13      
Na24-Na3-Na2-Cl42=329.68      Na24-Na3-Na2-Cl47= 56.43      Na24-Na3-Na2-O57=255.80       Cl31-Na3-Na2-Na1= 36.11       
Cl31-Na3-Na2-Na11=328.78      Cl31-Na3-Na2-Na14=212.22      Cl31-Na3-Na2-Na16=143.03      Cl31-Na3-Na2-Na19=145.14      
Cl31-Na3-Na2-Na20= 89.73      Cl31-Na3-Na2-Na22= 39.60      Cl31-Na3-Na2-Cl29=179.53      Cl31-Na3-Na2-Cl40=269.62      
Cl31-Na3-Na2-Cl41= 88.93      Cl31-Na3-Na2-Cl42=  3.48      Cl31-Na3-Na2-Cl47= 90.23      Cl31-Na3-Na2-O57=289.60       
Cl33-Na3-Na2-Na1=216.21       Cl33-Na3-Na2-Na11=148.88      Cl33-Na3-Na2-Na14= 32.32      Cl33-Na3-Na2-Na16=323.13      
Cl33-Na3-Na2-Na19=325.24      Cl33-Na3-Na2-Na20=269.82      Cl33-Na3-Na2-Na22=219.69      Cl33-Na3-Na2-Cl29=359.63      
Cl33-Na3-Na2-Cl40= 89.72      Cl33-Na3-Na2-Cl41=269.03      Cl33-Na3-Na2-Cl42=183.58      Cl33-Na3-Na2-Cl47=270.32      
Cl33-Na3-Na2-O57=109.70       Cl38-Na3-Na2-Na1=305.86       Cl38-Na3-Na2-Na11=238.53      Cl38-Na3-Na2-Na14=121.97      
Cl38-Na3-Na2-Na16= 52.78      Cl38-Na3-Na2-Na19= 54.89      Cl38-Na3-Na2-Na20=359.48      Cl38-Na3-Na2-Na22=309.35      
Cl38-Na3-Na2-Cl29= 89.28      Cl38-Na3-Na2-Cl40=179.37      Cl38-Na3-Na2-Cl41=358.69      Cl38-Na3-Na2-Cl42=273.23      
Cl38-Na3-Na2-Cl47=  0.00      Cl38-Na3-Na2-O57=199.35       Cl40-Na3-Na2-Na1=126.49       Cl40-Na3-Na2-Na11= 59.16      
Cl40-Na3-Na2-Na14=302.60      Cl40-Na3-Na2-Na16=233.41      Cl40-Na3-Na2-Na19=235.52      Cl40-Na3-Na2-Na20=180.11      
Cl40-Na3-Na2-Na22=129.98      Cl40-Na3-Na2-Cl29=269.91      Cl40-Na3-Na2-Cl41=179.31      Cl40-Na3-Na2-Cl42= 93.86      
Cl40-Na3-Na2-Cl47=180.61      Cl40-Na3-Na2-O57= 19.98       Cl47-Na3-Na2-Na1=305.88       Cl47-Na3-Na2-Na11=238.55      
Cl47-Na3-Na2-Na14=121.99      Cl47-Na3-Na2-Na16= 52.80      Cl47-Na3-Na2-Na19= 54.91      Cl47-Na3-Na2-Na20=359.50      
Cl47-Na3-Na2-Na22=309.37      Cl47-Na3-Na2-Cl29= 89.30      Cl47-Na3-Na2-Cl40=179.39      Cl47-Na3-Na2-Cl41=358.70      
Cl47-Na3-Na2-Cl42=273.25      Cl47-Na3-Na2-O57=199.37       Na5-Na7-Na1-Na2=237.57        Na5-Na7-Na1-Na3=311.53        
Na5-Na7-Na1-Na11=306.05       Na5-Na7-Na1-Na12=307.06       Na5-Na7-Na1-Na20=238.75       Na5-Na7-Na1-Na22=184.09       
Na5-Na7-Na1-Na24=  3.25       Na5-Na7-Na1-Cl31=  6.13       Na5-Na7-Na1-Cl34=187.54       Na5-Na7-Na1-Cl42=176.51       
Na5-Na7-Na1-Cl45=  3.19       Na5-Na7-Na1-Cl47=272.59       Na10-Na7-Na1-Na2= 50.23       Na10-Na7-Na1-Na3=124.19       
Na10-Na7-Na1-Na11=118.71      Na10-Na7-Na1-Na12=119.72      Na10-Na7-Na1-Na20= 51.41      Na10-Na7-Na1-Na22=356.75      
Na10-Na7-Na1-Na24=175.91      Na10-Na7-Na1-Cl31=178.78      Na10-Na7-Na1-Cl34=  0.20      Na10-Na7-Na1-Cl42=349.17      
Na10-Na7-Na1-Cl45=175.85      Na10-Na7-Na1-Cl47= 85.25      Na12-Na7-Na1-Na2=290.51       Na12-Na7-Na1-Na3=  4.46       
Na12-Na7-Na1-Na11=358.98      Na12-Na7-Na1-Na20=291.69      Na12-Na7-Na1-Na22=237.03      Na12-Na7-Na1-Na24= 56.19      
Na12-Na7-Na1-Cl31= 59.06      Na12-Na7-Na1-Cl34=240.48      Na12-Na7-Na1-Cl42=229.44      Na12-Na7-Na1-Cl45= 56.13      
Na12-Na7-Na1-Cl47=325.53      Na17-Na7-Na1-Na2= 10.79       Na17-Na7-Na1-Na3= 84.75       Na17-Na7-Na1-Na11= 79.27      
Na17-Na7-Na1-Na12= 80.28      Na17-Na7-Na1-Na20= 11.97      Na17-Na7-Na1-Na22=317.31      Na17-Na7-Na1-Na24=136.47      
Na17-Na7-Na1-Cl31=139.34      Na17-Na7-Na1-Cl34=320.76      Na17-Na7-Na1-Cl42=309.73      Na17-Na7-Na1-Cl45=136.41      
Na17-Na7-Na1-Cl47= 45.81      Na20-Na7-Na1-Na2=358.82       Na20-Na7-Na1-Na3= 72.78       Na20-Na7-Na1-Na11= 67.30      
Na20-Na7-Na1-Na12= 68.31      Na20-Na7-Na1-Na22=305.34      Na20-Na7-Na1-Na24=124.50      Na20-Na7-Na1-Cl31=127.37      
Na20-Na7-Na1-Cl34=308.79      Na20-Na7-Na1-Cl42=297.76      Na20-Na7-Na1-Cl45=124.44      Na20-Na7-Na1-Cl47= 33.84      
Na23-Na7-Na1-Na2=  4.94       Na23-Na7-Na1-Na3= 78.90       Na23-Na7-Na1-Na11= 73.42      Na23-Na7-Na1-Na12= 74.44      
Na23-Na7-Na1-Na20=  6.12      Na23-Na7-Na1-Na22=311.47      Na23-Na7-Na1-Na24=130.63      Na23-Na7-Na1-Cl31=133.50      
Na23-Na7-Na1-Cl34=314.92      Na23-Na7-Na1-Cl42=303.88      Na23-Na7-Na1-Cl45=130.56      Na23-Na7-Na1-Cl47= 39.97      
Na25-Na7-Na1-Na2=292.71       Na25-Na7-Na1-Na3=  6.66       Na25-Na7-Na1-Na11=  1.19      Na25-Na7-Na1-Na12=  2.20      
Na25-Na7-Na1-Na20=293.89      Na25-Na7-Na1-Na22=239.23      Na25-Na7-Na1-Na24= 58.39      Na25-Na7-Na1-Cl31= 61.26      
Na25-Na7-Na1-Cl34=242.68      Na25-Na7-Na1-Cl42=231.65      Na25-Na7-Na1-Cl45= 58.33      Na25-Na7-Na1-Cl47=327.73      
Cl30-Na7-Na1-Na2=238.00       Cl30-Na7-Na1-Na3=311.96       Cl30-Na7-Na1-Na11=306.48      Cl30-Na7-Na1-Na12=307.50      
Cl30-Na7-Na1-Na20=239.18      Cl30-Na7-Na1-Na22=184.53      Cl30-Na7-Na1-Na24=  3.69      Cl30-Na7-Na1-Cl31=  6.56      
Cl30-Na7-Na1-Cl34=187.98      Cl30-Na7-Na1-Cl42=176.94      Cl30-Na7-Na1-Cl45=  3.63      Cl30-Na7-Na1-Cl47=273.03      
Cl34-Na7-Na1-Na2= 50.02       Cl34-Na7-Na1-Na3=123.98       Cl34-Na7-Na1-Na11=118.50      Cl34-Na7-Na1-Na12=119.52      
Cl34-Na7-Na1-Na20= 51.21      Cl34-Na7-Na1-Na22=356.55      Cl34-Na7-Na1-Na24=175.71      Cl34-Na7-Na1-Cl31=178.58      
Cl34-Na7-Na1-Cl42=348.96      Cl34-Na7-Na1-Cl45=175.65      Cl34-Na7-Na1-Cl47= 85.05      Cl35-Na7-Na1-Na2=327.06       
Cl35-Na7-Na1-Na3= 41.02       Cl35-Na7-Na1-Na11= 35.54      Cl35-Na7-Na1-Na12= 36.56      Cl35-Na7-Na1-Na20=328.25      
Cl35-Na7-Na1-Na22=273.59      Cl35-Na7-Na1-Na24= 92.75      Cl35-Na7-Na1-Cl31= 95.62      Cl35-Na7-Na1-Cl34=277.04      
Cl35-Na7-Na1-Cl42=266.00      Cl35-Na7-Na1-Cl45= 92.69      Cl35-Na7-Na1-Cl47=  2.09      Cl45-Na7-Na1-Na2=234.38       
Cl45-Na7-Na1-Na3=308.34       Cl45-Na7-Na1-Na11=302.86      Cl45-Na7-Na1-Na12=303.87      Cl45-Na7-Na1-Na20=235.56      
Cl45-Na7-Na1-Na22=180.90      Cl45-Na7-Na1-Na24=  0.06      Cl45-Na7-Na1-Cl31=  2.93      Cl45-Na7-Na1-Cl34=184.35      
Cl45-Na7-Na1-Cl42=173.32      Cl45-Na7-Na1-Cl47=269.40      Cl49-Na7-Na1-Na2= 63.49       Cl49-Na7-Na1-Na3=137.44       
Cl49-Na7-Na1-Na11=131.97      Cl49-Na7-Na1-Na12=132.98      Cl49-Na7-Na1-Na20= 64.67      Cl49-Na7-Na1-Na22= 10.01      
Cl49-Na7-Na1-Na24=189.17      Cl49-Na7-Na1-Cl31=192.04      Cl49-Na7-Na1-Cl34= 13.46      Cl49-Na7-Na1-Cl42=  2.43      
Cl49-Na7-Na1-Cl45=189.11      Cl49-Na7-Na1-Cl47= 98.51      Na1-Na7-Na5-Na12= 52.87       Na1-Na7-Na5-Na21= 52.75       
Na1-Na7-Na5-Na24=356.73       Na1-Na7-Na5-Na25=123.98       Na1-Na7-Na5-Cl30=179.59       Na1-Na7-Na5-Cl44=357.27       
Na1-Na7-Na5-Cl45=356.77       Na1-Na7-Na5-Cl48= 90.08       Na10-Na7-Na5-Na12=279.85      Na10-Na7-Na5-Na21=279.72      
Na10-Na7-Na5-Na24=223.70      Na10-Na7-Na5-Na25=350.95      Na10-Na7-Na5-Cl30= 46.56      Na10-Na7-Na5-Cl44=224.25      
Na10-Na7-Na5-Cl45=223.75      Na10-Na7-Na5-Cl48=317.06      Na12-Na7-Na5-Na21=359.87      Na12-Na7-Na5-Na24=303.85      
Na12-Na7-Na5-Na25= 71.10      Na12-Na7-Na5-Cl30=126.71      Na12-Na7-Na5-Cl44=304.39      Na12-Na7-Na5-Cl45=303.90      
Na12-Na7-Na5-Cl48= 37.21      Na17-Na7-Na5-Na12=236.49      Na17-Na7-Na5-Na21=236.36      Na17-Na7-Na5-Na24=180.34      
Na17-Na7-Na5-Na25=307.59      Na17-Na7-Na5-Cl30=  3.20      Na17-Na7-Na5-Cl44=180.89      Na17-Na7-Na5-Cl45=180.39      
Na17-Na7-Na5-Cl48=273.70      Na20-Na7-Na5-Na12=357.43      Na20-Na7-Na5-Na21=357.30      Na20-Na7-Na5-Na24=301.28      
Na20-Na7-Na5-Na25= 68.54      Na20-Na7-Na5-Cl30=124.14      Na20-Na7-Na5-Cl44=301.83      Na20-Na7-Na5-Cl45=301.33      
Na20-Na7-Na5-Cl48= 34.64      Na23-Na7-Na5-Na12=286.87      Na23-Na7-Na5-Na21=286.74      Na23-Na7-Na5-Na24=230.72      
Na23-Na7-Na5-Na25=357.97      Na23-Na7-Na5-Cl30= 53.58      Na23-Na7-Na5-Cl44=231.26      Na23-Na7-Na5-Cl45=230.77      
Na23-Na7-Na5-Cl48=324.08      Na25-Na7-Na5-Na12=288.90      Na25-Na7-Na5-Na21=288.77      Na25-Na7-Na5-Na24=232.75      
Na25-Na7-Na5-Cl30= 55.61      Na25-Na7-Na5-Cl44=233.29      Na25-Na7-Na5-Cl45=232.80      Na25-Na7-Na5-Cl48=326.11      
Cl30-Na7-Na5-Na12=233.29      Cl30-Na7-Na5-Na21=233.16      Cl30-Na7-Na5-Na24=177.14      Cl30-Na7-Na5-Na25=304.39      
Cl30-Na7-Na5-Cl44=177.68      Cl30-Na7-Na5-Cl45=177.19      Cl30-Na7-Na5-Cl48=270.50      Cl34-Na7-Na5-Na12= 44.66      
Cl34-Na7-Na5-Na21= 44.53      Cl34-Na7-Na5-Na24=348.52      Cl34-Na7-Na5-Na25=115.77      Cl34-Na7-Na5-Cl30=171.37      
Cl34-Na7-Na5-Cl44=349.06      Cl34-Na7-Na5-Cl45=348.56      Cl34-Na7-Na5-Cl48= 81.87      Cl35-Na7-Na5-Na12=323.39      
Cl35-Na7-Na5-Na21=323.27      Cl35-Na7-Na5-Na24=267.25      Cl35-Na7-Na5-Na25= 34.50      Cl35-Na7-Na5-Cl30= 90.11      
Cl35-Na7-Na5-Cl44=267.79      Cl35-Na7-Na5-Cl45=267.29      Cl35-Na7-Na5-Cl48=  0.60      Cl45-Na7-Na5-Na12= 56.10      
Cl45-Na7-Na5-Na21= 55.97      Cl45-Na7-Na5-Na24=359.95      Cl45-Na7-Na5-Na25=127.20      Cl45-Na7-Na5-Cl30=182.81      
Cl45-Na7-Na5-Cl44=  0.49      Cl45-Na7-Na5-Cl48= 93.31      Cl49-Na7-Na5-Na12=226.72      Cl49-Na7-Na5-Na21=226.60      
Cl49-Na7-Na5-Na24=170.58      Cl49-Na7-Na5-Na25=297.83      Cl49-Na7-Na5-Cl30=353.43      Cl49-Na7-Na5-Cl44=171.12      
Cl49-Na7-Na5-Cl45=170.62      Cl49-Na7-Na5-Cl48=263.93      Na15-Na9-Na8-Na10=315.81      Na15-Na9-Na8-Na16=183.51      
Na15-Na9-Na8-Na20=255.70      Na15-Na9-Na8-Na22=255.35      Na15-Na9-Na8-Cl26=310.16      Na15-Na9-Na8-Cl28=311.66      
Na15-Na9-Na8-Cl39=125.64      Na15-Na9-Na8-Cl41=216.15      Na16-Na9-Na8-Na10=132.30      Na16-Na9-Na8-Na20= 72.19      
Na16-Na9-Na8-Na22= 71.83      Na16-Na9-Na8-Cl26=126.65      Na16-Na9-Na8-Cl28=128.15      Na16-Na9-Na8-Cl39=302.13      
Na16-Na9-Na8-Cl41= 32.63      Na18-Na9-Na8-Na10= 53.89      Na18-Na9-Na8-Na16=281.59      Na18-Na9-Na8-Na20=353.78      
Na18-Na9-Na8-Na22=353.43      Na18-Na9-Na8-Cl26= 48.24      Na18-Na9-Na8-Cl28= 49.74      Na18-Na9-Na8-Cl39=223.72      
Na18-Na9-Na8-Cl41=314.22      Na20-Na9-Na8-Na10= 60.11      Na20-Na9-Na8-Na16=287.81      Na20-Na9-Na8-Na22=359.65      
Na20-Na9-Na8-Cl26= 54.46      Na20-Na9-Na8-Cl28= 55.96      Na20-Na9-Na8-Cl39=229.94      Na20-Na9-Na8-Cl41=320.45      
Cl26-Na9-Na8-Na10=  5.65      Cl26-Na9-Na8-Na16=233.35      Cl26-Na9-Na8-Na20=305.54      Cl26-Na9-Na8-Na22=305.18      
Cl26-Na9-Na8-Cl28=  1.50      Cl26-Na9-Na8-Cl39=175.48      Cl26-Na9-Na8-Cl41=265.98      Cl36-Na9-Na8-Na10=351.20      
Cl36-Na9-Na8-Na16=218.90      Cl36-Na9-Na8-Na20=291.09      Cl36-Na9-Na8-Na22=290.74      Cl36-Na9-Na8-Cl26=345.55      
Cl36-Na9-Na8-Cl28=347.05      Cl36-Na9-Na8-Cl39=161.03      Cl36-Na9-Na8-Cl41=251.54      Cl37-Na9-Na8-Na10= 96.73      
Cl37-Na9-Na8-Na16=324.43      Cl37-Na9-Na8-Na20= 36.62      Cl37-Na9-Na8-Na22= 36.27      Cl37-Na9-Na8-Cl26= 91.09      
Cl37-Na9-Na8-Cl28= 92.58      Cl37-Na9-Na8-Cl39=266.56      Cl37-Na9-Na8-Cl41=357.07      Cl39-Na9-Na8-Na10=190.17      
Cl39-Na9-Na8-Na16= 57.87      Cl39-Na9-Na8-Na20=130.06      Cl39-Na9-Na8-Na22=129.70      Cl39-Na9-Na8-Cl26=184.52      
Cl39-Na9-Na8-Cl28=186.02      Cl39-Na9-Na8-Cl41= 90.50      O51-Na9-Na8-Na10=270.09       O51-Na9-Na8-Na16=137.79       
O51-Na9-Na8-Na20=209.98       O51-Na9-Na8-Na22=209.62       O51-Na9-Na8-Cl26=264.44       O51-Na9-Na8-Cl28=265.94       
O51-Na9-Na8-Cl39= 79.92       O51-Na9-Na8-Cl41=170.42       H52-Na9-Na8-Na10=253.75       H52-Na9-Na8-Na16=121.45       
H52-Na9-Na8-Na20=193.64       H52-Na9-Na8-Na22=193.28       H52-Na9-Na8-Cl26=248.10       H52-Na9-Na8-Cl28=249.60       
H52-Na9-Na8-Cl39= 63.58       H52-Na9-Na8-Cl41=154.08       Na8-Na10-Na7-Na1=318.65       Na8-Na10-Na7-Na5= 91.51       
Na8-Na10-Na7-Na12= 16.81      Na8-Na10-Na7-Na17=135.46      Na8-Na10-Na7-Na20=  8.57      Na8-Na10-Na7-Na23= 83.54      
Na8-Na10-Na7-Na25= 83.20      Na8-Na10-Na7-Cl30=132.01      Na8-Na10-Na7-Cl34=318.85      Na8-Na10-Na7-Cl35= 47.58      
Na8-Na10-Na7-Cl45=323.42      Na8-Na10-Na7-Cl49=153.97      Na15-Na10-Na7-Na1=247.92      Na15-Na10-Na7-Na5= 20.78      
Na15-Na10-Na7-Na12=306.08     Na15-Na10-Na7-Na17= 64.73     Na15-Na10-Na7-Na20=297.84     Na15-Na10-Na7-Na23= 12.81     
Na15-Na10-Na7-Na25= 12.47     Na15-Na10-Na7-Cl30= 61.28     Na15-Na10-Na7-Cl34=248.12     Na15-Na10-Na7-Cl35=336.85     
Na15-Na10-Na7-Cl45=252.69     Na15-Na10-Na7-Cl49= 83.24     Na20-Na10-Na7-Na1=310.08      Na20-Na10-Na7-Na5= 82.94      
Na20-Na10-Na7-Na12=  8.24     Na20-Na10-Na7-Na17=126.89     Na20-Na10-Na7-Na23= 74.98     Na20-Na10-Na7-Na25= 74.63     
Na20-Na10-Na7-Cl30=123.45     Na20-Na10-Na7-Cl34=310.28     Na20-Na10-Na7-Cl35= 39.01     Na20-Na10-Na7-Cl45=314.85     
Na20-Na10-Na7-Cl49=145.40     Na22-Na10-Na7-Na1=  3.09      Na22-Na10-Na7-Na5=135.95      Na22-Na10-Na7-Na12= 61.25     
Na22-Na10-Na7-Na17=179.90     Na22-Na10-Na7-Na20= 53.01     Na22-Na10-Na7-Na23=127.98     Na22-Na10-Na7-Na25=127.64     
Na22-Na10-Na7-Cl30=176.45     Na22-Na10-Na7-Cl34=  3.29     Na22-Na10-Na7-Cl35= 92.02     Na22-Na10-Na7-Cl45=  7.86     
Na22-Na10-Na7-Cl49=198.41     Na23-Na10-Na7-Na1=235.11      Na23-Na10-Na7-Na5=  7.96      Na23-Na10-Na7-Na12=293.26     
Na23-Na10-Na7-Na17= 51.92     Na23-Na10-Na7-Na20=285.02     Na23-Na10-Na7-Na25=359.66     Na23-Na10-Na7-Cl30= 48.47     
Na23-Na10-Na7-Cl34=235.30     Na23-Na10-Na7-Cl35=324.04     Na23-Na10-Na7-Cl45=239.88     Na23-Na10-Na7-Cl49= 70.43     
Cl26-Na10-Na7-Na1=283.10      Cl26-Na10-Na7-Na5= 55.96      Cl26-Na10-Na7-Na12=341.26     Cl26-Na10-Na7-Na17= 99.91     
Cl26-Na10-Na7-Na20=333.02     Cl26-Na10-Na7-Na23= 47.99     Cl26-Na10-Na7-Na25= 47.65     Cl26-Na10-Na7-Cl30= 96.46     
Cl26-Na10-Na7-Cl34=283.30     Cl26-Na10-Na7-Cl35= 12.03     Cl26-Na10-Na7-Cl45=287.87     Cl26-Na10-Na7-Cl49=118.42     
Cl28-Na10-Na7-Na1=  3.61      Cl28-Na10-Na7-Na5=136.47      Cl28-Na10-Na7-Na12= 61.77     Cl28-Na10-Na7-Na17=180.42     
Cl28-Na10-Na7-Na20= 53.53     Cl28-Na10-Na7-Na23=128.51     Cl28-Na10-Na7-Na25=128.16     Cl28-Na10-Na7-Cl30=176.98     
Cl28-Na10-Na7-Cl34=  3.81     Cl28-Na10-Na7-Cl35= 92.55     Cl28-Na10-Na7-Cl45=  8.39     Cl28-Na10-Na7-Cl49=198.93     
Cl34-Na10-Na7-Na1=359.80      Cl34-Na10-Na7-Na5=132.66      Cl34-Na10-Na7-Na12= 57.96     Cl34-Na10-Na7-Na17=176.61     
Cl34-Na10-Na7-Na20= 49.72     Cl34-Na10-Na7-Na23=124.70     Cl34-Na10-Na7-Na25=124.35     Cl34-Na10-Na7-Cl30=173.17     
Cl34-Na10-Na7-Cl35= 88.74     Cl34-Na10-Na7-Cl45=  4.58     Cl34-Na10-Na7-Cl49=195.12     Cl49-Na10-Na7-Na1=164.68      
Cl49-Na10-Na7-Na5=297.54      Cl49-Na10-Na7-Na12=222.84     Cl49-Na10-Na7-Na17=341.49     Cl49-Na10-Na7-Na20=214.60     
Cl49-Na10-Na7-Na23=289.57     Cl49-Na10-Na7-Na25=289.23     Cl49-Na10-Na7-Cl30=338.04     Cl49-Na10-Na7-Cl34=164.88     
Cl49-Na10-Na7-Cl35=253.61     Cl49-Na10-Na7-Cl45=169.45     Cl50-Na10-Na7-Na1=212.60      Cl50-Na10-Na7-Na5=345.46      
Cl50-Na10-Na7-Na12=270.76     Cl50-Na10-Na7-Na17= 29.41     Cl50-Na10-Na7-Na20=262.52     Cl50-Na10-Na7-Na23=337.50     
Cl50-Na10-Na7-Na25=337.15     Cl50-Na10-Na7-Cl30= 25.96     Cl50-Na10-Na7-Cl34=212.80     Cl50-Na10-Na7-Cl35=301.53     
Cl50-Na10-Na7-Cl45=217.37     Cl50-Na10-Na7-Cl49= 47.92     Na7-Na10-Na8-Na9=295.13       Na7-Na10-Na8-Na16=344.48      
Na7-Na10-Na8-Na20=351.15      Na7-Na10-Na8-Na22= 58.08      Na7-Na10-Na8-Cl26=300.31      Na7-Na10-Na8-Cl28=110.71      
Na7-Na10-Na8-Cl39=285.50      Na7-Na10-Na8-Cl41= 24.55      Na15-Na10-Na8-Na9= 33.91      Na15-Na10-Na8-Na16= 83.27     
Na15-Na10-Na8-Na20= 89.93     Na15-Na10-Na8-Na22=156.86     Na15-Na10-Na8-Cl26= 39.10     Na15-Na10-Na8-Cl28=209.49     
Na15-Na10-Na8-Cl39= 24.28     Na15-Na10-Na8-Cl41=123.33     Na20-Na10-Na8-Na9=303.98      Na20-Na10-Na8-Na16=353.33     
Na20-Na10-Na8-Na22= 66.93     Na20-Na10-Na8-Cl26=309.16     Na20-Na10-Na8-Cl28=119.56     Na20-Na10-Na8-Cl39=294.34     
Na20-Na10-Na8-Cl41= 33.40     Na22-Na10-Na8-Na9=237.05      Na22-Na10-Na8-Na16=286.40     Na22-Na10-Na8-Na20=293.07     
Na22-Na10-Na8-Cl26=242.23     Na22-Na10-Na8-Cl28= 52.63     Na22-Na10-Na8-Cl39=227.42     Na22-Na10-Na8-Cl41=326.47     
Na23-Na10-Na8-Na9=353.67      Na23-Na10-Na8-Na16= 43.02     Na23-Na10-Na8-Na20= 49.69     Na23-Na10-Na8-Na22=116.62     
Na23-Na10-Na8-Cl26=358.85     Na23-Na10-Na8-Cl28=169.25     Na23-Na10-Na8-Cl39=344.04     Na23-Na10-Na8-Cl41= 83.09     
Cl26-Na10-Na8-Na9=354.82      Cl26-Na10-Na8-Na16= 44.17     Cl26-Na10-Na8-Na20= 50.84     Cl26-Na10-Na8-Na22=117.77     
Cl26-Na10-Na8-Cl28=170.40     Cl26-Na10-Na8-Cl39=345.18     Cl26-Na10-Na8-Cl41= 84.24     Cl28-Na10-Na8-Na9=184.42      
Cl28-Na10-Na8-Na16=233.77     Cl28-Na10-Na8-Na20=240.44     Cl28-Na10-Na8-Na22=307.37     Cl28-Na10-Na8-Cl26=189.60     
Cl28-Na10-Na8-Cl39=174.78     Cl28-Na10-Na8-Cl41=273.84     Cl34-Na10-Na8-Na9=269.84      Cl34-Na10-Na8-Na16=319.20     
Cl34-Na10-Na8-Na20=325.87     Cl34-Na10-Na8-Na22= 32.79     Cl34-Na10-Na8-Cl26=275.03     Cl34-Na10-Na8-Cl28= 85.43     
Cl34-Na10-Na8-Cl39=260.21     Cl34-Na10-Na8-Cl41=359.27     Cl49-Na10-Na8-Na9=322.62      Cl49-Na10-Na8-Na16= 11.97     
Cl49-Na10-Na8-Na20= 18.64     Cl49-Na10-Na8-Na22= 85.57     Cl49-Na10-Na8-Cl26=327.80     Cl49-Na10-Na8-Cl28=138.20     
Cl49-Na10-Na8-Cl39=312.98     Cl49-Na10-Na8-Cl41= 52.04     Cl50-Na10-Na8-Na9= 45.66      Cl50-Na10-Na8-Na16= 95.02     
Cl50-Na10-Na8-Na20=101.69     Cl50-Na10-Na8-Na22=168.61     Cl50-Na10-Na8-Cl26= 50.85     Cl50-Na10-Na8-Cl28=221.25     
Cl50-Na10-Na8-Cl39= 36.03     Cl50-Na10-Na8-Cl41=135.09     

========================================================================
 FINAL SINGLEPOINT CALCULATION ON OPTIMIZED GEOMETRY
========================================================================

 Ncao       : 368
 Nao        : 343
 Nshell     : 137
 Nel        : 224
 T(el)      :   300.0
 intcut     :    25.0
 scfconv/Eh :  0.100E-05
   qconv/e  :  0.100E-03
 intneglect :  0.100E-07
 broydamp   :      0.250
 iter      E             dE          RMSdq      gap      omega  full diag
   1   -138.1486655 -0.138149E+03  0.205E-04    2.18       0.0  T
   2   -138.1486655 -0.725606E-10  0.171E-04    2.18      76.0  T
   3   -138.1486655 -0.108457E-09  0.146E-04    2.18      89.2  T
speedup  1.00
cpu  time for SCC    0.07 s
wall time for SCC    0.07 s

   *** convergence criteria satisfied after 3 iterations ***

          eigenvalues
 #    :         100        101        102        103        104        105        106        107
 occ. :        2.000      2.000      2.000      2.000      2.000      2.000      2.000      2.000
 eps  :       -10.751    -10.716    -10.706    -10.679    -10.670    -10.667    -10.656    -10.627
 #    :         108        109        110        111        112        113        114        115
 occ. :        2.000      2.000      2.000      2.000      2.000      0.000      0.000      0.000
 eps  :       -10.547    -10.519    -10.360    -10.287    -10.205     -8.028     -7.589     -7.123
 #    :         116        117        118        119        120        121        122        123
 occ. :        0.000      0.000      0.000      0.000      0.000      0.000      0.000      0.000
 eps  :        -6.489     -5.777     -5.488     -4.825     -4.255     -4.066     -3.259     -3.119


   #   Z            q   n(s)   n(p)   n(d)      C6AA      α(0)
   1  11 Na     0.714  0.045  0.241  0.000    68.014    26.689
   2  11 Na     0.795  0.031  0.174  0.000    67.019    26.493
   3  11 Na     0.709  0.046  0.245  0.000    68.070    26.700
   4  11 Na     0.722  0.078  0.200  0.000    67.912    26.669
   5  11 Na     0.716  0.078  0.206  0.000    67.988    26.684
   6  11 Na     0.710  0.109  0.181  0.000    68.053    26.696
   7  11 Na     0.744  0.041  0.215  0.000    67.636    26.614
   8  11 Na     0.743  0.072  0.184  0.000    67.647    26.617
   9  11 Na     0.763  0.059  0.178  0.000    67.412    26.570
  10  11 Na     0.743  0.077  0.180  0.000    67.649    26.617
  11  11 Na     0.710  0.105  0.185  0.000    68.061    26.698
  12  11 Na     0.775  0.010  0.215  0.000    67.262    26.541
  13  11 Na     0.719  0.079  0.202  0.000    67.948    26.676
  14  11 Na     0.717  0.107  0.176  0.000    67.972    26.681
  15  11 Na     0.741  0.097  0.162  0.000    67.672    26.622
  16  11 Na     0.738  0.074  0.188  0.000    67.716    26.630
  17  11 Na     0.716  0.111  0.173  0.000    67.986    26.683
  18  11 Na     0.711  0.049  0.240  0.000    68.045    26.695
  19  11 Na     0.740  0.040  0.220  0.000    67.686    26.624
  20  11 Na     0.811  0.005  0.183  0.000    66.828    26.455
  21  11 Na     0.718  0.080  0.202  0.000    67.963    26.679
  22  11 Na     0.730  0.075  0.195  0.000    67.814    26.649
  23  11 Na     0.708  0.031  0.261  0.000    68.084    26.703
  24  11 Na     0.773  0.060  0.167  0.000    67.283    26.545
  25  11 Na     0.715  0.046  0.239  0.000    68.001    26.686
  26  17 Cl    -0.727  1.975  5.750  0.002   124.416    17.065
  27  17 Cl    -0.734  1.977  5.756  0.001   124.678    17.083
  28  17 Cl    -0.752  1.975  5.777  0.001   125.418    17.134
  29  17 Cl    -0.739  1.978  5.761  0.000   124.904    17.098
  30  17 Cl    -0.737  1.979  5.758  0.001   124.821    17.093
  31  17 Cl    -0.742  1.978  5.762  0.002   124.999    17.105
  32  17 Cl    -0.741  1.978  5.763  0.001   124.976    17.103
  33  17 Cl    -0.736  1.978  5.757  0.000   124.766    17.089
  34  17 Cl    -0.724  1.977  5.745  0.002   124.290    17.056
  35  17 Cl    -0.730  1.982  5.748  0.000   124.535    17.073
  36  17 Cl    -0.715  1.979  5.736  0.000   123.944    17.033
  37  17 Cl    -0.733  1.980  5.753  0.001   124.670    17.082
  38  17 Cl    -0.738  1.980  5.756  0.002   124.855    17.095
  39  17 Cl    -0.746  1.971  5.770  0.005   125.188    17.118
  40  17 Cl    -0.742  1.977  5.765  0.000   125.017    17.106
  41  17 Cl    -0.740  1.979  5.760  0.001   124.932    17.100
  42  17 Cl    -0.737  1.976  5.759  0.002   124.814    17.092
  43  17 Cl    -0.760  1.974  5.785  0.001   125.722    17.154
  44  17 Cl    -0.760  1.973  5.785  0.001   125.715    17.154
  45  17 Cl    -0.735  1.981  5.753  0.002   124.747    17.088
  46  17 Cl    -0.730  1.978  5.751  0.001   124.551    17.074
  47  17 Cl    -0.739  1.982  5.756  0.002   124.908    17.099
  48  17 Cl    -0.737  1.978  5.757  0.002   124.818    17.093
  49  17 Cl    -0.735  1.978  5.756  0.001   124.737    17.087
  50  17 Cl    -0.757  1.973  5.783  0.001   125.624    17.148
  51   8 O     -0.623  1.718  4.905  0.000    25.659     6.841
  52   1 H      0.346  0.654  0.000  0.000     0.586     1.196
  53   1 H      0.319  0.681  0.000  0.000     0.666     1.282
  54   8 O     -0.600  1.723  4.877  0.000    25.094     6.766
  55   1 H      0.317  0.683  0.000  0.000     0.656     1.265
  56   1 H      0.296  0.704  0.000  0.000     0.732     1.343
  57   8 O     -0.584  1.716  4.867  0.000    24.709     6.714
  58   1 H      0.313  0.687  0.000  0.000     0.673     1.284
  59   1 H      0.302  0.698  0.000  0.000     0.716     1.329

 Mol. C6AA /au·bohr⁶  :     213101.066029
 Mol. C8AA /au·bohr⁸  :   14934638.544506
 Mol. α(0) /au        :       1121.358282

 
 Wiberg/Mayer (AO) data. WBOs > 0.1 written file <wbo>
 largest (>0.05) Wiberg bond orders for each atom
           total WBO             WBO to atom ...
     1  Na  0.537    Cl  34 0.136    Cl  42 0.132    Cl  31 0.081    Cl  45 0.076    Cl  47 0.058
     2  Na  0.389    Cl  41 0.103    Cl  29 0.089    O   57 0.058
     3  Na  0.548    Cl  40 0.117    Cl  38 0.111    Cl  31 0.110    Cl  33 0.101    Cl  47 0.059
     4  Na  0.514    Cl  43 0.167    Cl  27 0.117    Cl  48 0.097    Cl  46 0.093
     5  Na  0.525    Cl  44 0.178    Cl  30 0.117    Cl  45 0.103    Cl  48 0.084
     6  Na  0.530    Cl  27 0.166    Cl  32 0.163    Cl  36 0.151
     7  Na  0.482    Cl  45 0.117    Cl  34 0.112    Cl  49 0.095    Cl  30 0.075
     8  Na  0.479    Cl  28 0.140    Cl  39 0.137    Cl  26 0.087    Cl  41 0.078
     9  Na  0.443    Cl  36 0.121    Cl  37 0.096    Cl  39 0.090    O   51 0.056    Cl  26 0.051
    10  Na  0.486    Cl  28 0.135    Cl  50 0.112    Cl  49 0.107    Cl  34 0.055    Cl  26 0.051
    11  Na  0.524    Cl  42 0.163    Cl  40 0.149    Cl  31 0.147
    12  Na  0.425    Cl  47 0.110    Cl  35 0.083    Cl  45 0.076    Cl  38 0.057    Cl  46 0.056
    13  Na  0.518    Cl  43 0.156    Cl  33 0.133    Cl  38 0.099    Cl  46 0.090
    14  Na  0.510    Cl  29 0.161    Cl  33 0.155    Cl  40 0.153
    15  Na  0.493    Cl  50 0.212    O   51 0.085    Cl  36 0.079    Cl  26 0.073
    16  Na  0.490    Cl  39 0.168    Cl  29 0.112    Cl  41 0.088    Cl  37 0.081
    17  Na  0.511    Cl  49 0.171    Cl  30 0.154    Cl  32 0.140
    18  Na  0.546    Cl  27 0.112    Cl  46 0.110    Cl  37 0.102    Cl  36 0.090    Cl  35 0.068
    19  Na  0.492    Cl  37 0.110    Cl  46 0.102    Cl  29 0.101    Cl  33 0.086
    20  Na  0.396    Cl  26 0.097    Cl  41 0.069    Cl  35 0.061    Cl  37 0.055    Cl  34 0.054
    21  Na  0.520    Cl  44 0.163    Cl  43 0.129    Cl  38 0.103    Cl  48 0.086
    22  Na  0.502    Cl  28 0.170    Cl  42 0.116    Cl  41 0.093    Cl  34 0.085
    23  Na  0.551    Cl  50 0.103    Cl  49 0.100    Cl  32 0.088    Cl  26 0.076    Cl  35 0.068    Cl  36 0.059
    24  Na  0.421    Cl  31 0.122    O   54 0.082    Cl  45 0.067    Cl  44 0.066    Cl  38 0.066
    25  Na  0.529    Cl  48 0.147    Cl  30 0.114    Cl  27 0.090    Cl  32 0.073    Cl  35 0.057
    26  Cl  0.502    Na  20 0.097    Na   8 0.087    Na  23 0.076    Na  15 0.073    Na  10 0.051    Na   9 0.051
    27  Cl  0.490    Na   6 0.166    Na   4 0.117    Na  18 0.112    Na  25 0.090
    28  Cl  0.457    Na  22 0.170    Na   8 0.140    Na  10 0.135
    29  Cl  0.478    Na  14 0.161    Na  16 0.112    Na  19 0.101    Na   2 0.089
    30  Cl  0.487    Na  17 0.154    Na   5 0.117    Na  25 0.114    Na   7 0.075
    31  Cl  0.472    Na  11 0.147    Na  24 0.122    Na   3 0.110    Na   1 0.081
    32  Cl  0.494    Na   6 0.163    Na  17 0.140    Na  23 0.088    Na  25 0.073
    33  Cl  0.489    Na  14 0.155    Na  13 0.133    Na   3 0.101    Na  19 0.086
    34  Cl  0.489    Na   1 0.136    Na   7 0.112    Na  22 0.085    Na  10 0.055    Na  20 0.054
    35  Cl  0.494    Na  12 0.083    Na  18 0.068    Na  23 0.068    Na  20 0.061    Na  25 0.057
    36  Cl  0.519    Na   6 0.151    Na   9 0.121    Na  18 0.090    Na  15 0.079    Na  23 0.059
    37  Cl  0.479    Na  19 0.110    Na  18 0.102    Na   9 0.096    Na  16 0.081    Na  20 0.055
    38  Cl  0.485    Na   3 0.111    Na  21 0.103    Na  13 0.099    Na  24 0.066    Na  12 0.057
    39  Cl  0.474    Na  16 0.168    Na   8 0.137    Na   9 0.090
    40  Cl  0.485    Na  14 0.153    Na  11 0.149    Na   3 0.117
    41  Cl  0.470    Na   2 0.103    Na  22 0.093    Na  16 0.088    Na   8 0.078    Na  20 0.069
    42  Cl  0.482    Na  11 0.163    Na   1 0.132    Na  22 0.116
    43  Cl  0.447    Na   4 0.167    Na  13 0.156    Na  21 0.129
    44  Cl  0.448    Na   5 0.178    Na  21 0.163    Na  24 0.066
    45  Cl  0.480    Na   7 0.117    Na   5 0.103    Na  12 0.076    Na   1 0.076    Na  24 0.067
    46  Cl  0.484    Na  18 0.110    Na  19 0.102    Na   4 0.093    Na  13 0.090    Na  12 0.056
    47  Cl  0.479    Na  12 0.110    Na   3 0.059    Na   1 0.058
    48  Cl  0.485    Na  25 0.147    Na   4 0.097    Na  21 0.086    Na   5 0.084
    49  Cl  0.492    Na  17 0.171    Na  10 0.107    Na  23 0.100    Na   7 0.095
    50  Cl  0.464    Na  15 0.212    Na  10 0.112    Na  23 0.103
    51  O   1.909    H   53 0.898    H   52 0.844    Na  15 0.085    Na   9 0.056
    52  H   0.880    O   51 0.844
    53  H   0.898    O   51 0.898
    54  O   1.895    H   56 0.915    H   55 0.877    Na  24 0.082
    55  H   0.900    O   54 0.877
    56  H   0.912    O   54 0.915
    57  O   1.904    H   59 0.912    H   58 0.896    Na   2 0.058
    58  H   0.902    O   57 0.896
    59  H   0.909    O   57 0.912
 MOs/occ written to file <molden.input>
 
molecular dipole:
                 x           y           z       tot (Debye)
 q only:       -2.151      -3.227       0.933
   full:       -1.026      -0.905       1.493       5.148
molecular quadrupole (traceless):
                xx          xy          yy          xz          yz          zz
 q only:       28.830     -39.839      35.158     -37.222     -16.180     -63.988
  q+dip:       39.829     -35.063      25.937     -40.331     -20.262     -65.766
   full:       39.414     -34.081      26.269     -39.941     -18.403     -65.682

SCC energy    :    -138.1486655
rep           :       0.1990384
ES            :       1.8421406
AES           :      -0.0205490
AXC           :      -0.0051082
disp          :      -0.1579740
XB            :       0.0000000
fix           :       0.0000000
total E       :    -137.9433947
atomizationE  :       8.0899263     5076.51
(atE without considering molecular charge,
 total energy contains solvation terms)
H-L gap (eV)  :          2.1772
optimized geometry written to: xtbopt.xyz

           ------------------------------------------------- 
          |                Numerical Hessian                |
           ------------------------------------------------- 
step length          :   0.00500
SCC accuracy         :   0.25000
Hessian scale factor :   1.00000
frozen atoms in %    :   0.00000    0
RMS gradient         :   0.00005
estimated CPU  time      3.46 min
estimated wall time      3.46 min

writing file <hessian>.
 
 projected vibrational frequencies (cm-1)
eigval :       -0.00    -0.00     0.00     0.00     0.00     0.00
eigval :       15.68    30.57    32.55    34.22    36.62    38.59
eigval :       39.47    41.37    41.72    42.71    44.66    45.29
eigval :       51.07    53.93    54.62    55.51    58.44    59.62
eigval :       60.25    61.42    62.95    63.85    66.20    67.82
eigval :       68.68    69.97    70.84    71.83    72.98    74.98
eigval :       75.64    76.38    77.63    77.84    78.25    79.70
eigval :       80.99    81.79    82.56    83.95    84.10    85.74
eigval :       86.81    87.74    88.96    90.68    90.91    91.30
eigval :       92.64    94.11    96.29    96.42    98.02    98.95
eigval :      100.17   101.19   102.18   103.15   104.24   105.30
eigval :      107.70   108.52   109.11   111.24   114.32   114.56
eigval :      115.84   117.07   117.30   118.89   119.99   121.29
eigval :      122.85   124.61   126.00   127.04   127.73   128.58
eigval :      129.84   131.63   133.02   135.43   136.68   138.97
eigval :      140.90   141.38   141.90   142.70   143.38   145.28
eigval :      145.39   147.44   149.56   150.78   152.11   152.51
eigval :      154.37   156.04   156.86   157.72   158.79   159.66
eigval :      160.15   162.04   163.00   164.23   166.09   167.53
eigval :      168.05   169.73   170.83   171.60   173.27   173.72
eigval :      174.17   175.82   177.23   178.36   178.86   180.56
eigval :      182.10   183.28   185.31   185.75   188.15   190.45
eigval :      190.73   193.50   193.78   195.75   196.37   196.98
eigval :      198.65   200.14   201.01   201.86   203.58   204.48
eigval :      206.47   208.11   209.52   210.56   211.47   212.25
eigval :      213.00   214.94   216.26   217.45   218.03   219.20
eigval :      219.89   226.04   231.48   237.29   253.51   260.75
eigval :      271.37   322.92   329.87   380.33   423.47   555.04
eigval :     1541.85  1546.79  1552.33  3274.32  3430.37  3559.79
eigval :     3568.00  3643.87  3647.02
 reduced masses (amu)
   1: 29.85   2: 29.81   3: 29.69   4: 29.66   5: 29.82   6: 29.62   7: 14.83   8: 31.49
   9: 27.68  10: 27.69  11: 27.83  12: 29.50  13: 28.06  14: 28.15  15: 28.35  16: 28.58
  17: 28.18  18: 25.36  19: 29.29  20: 27.81  21: 28.88  22: 26.91  23: 28.12  24: 31.36
  25: 30.61  26: 29.35  27: 30.85  28: 28.53  29: 29.99  30: 30.63  31: 29.59  32: 29.42
  33: 29.72  34: 27.01  35: 30.60  36: 30.95  37: 30.31  38: 30.23  39: 31.80  40: 31.19
  41: 30.45  42: 29.33  43: 30.71  44: 30.70  45: 30.81  46: 31.08  47: 32.23  48: 29.08
  49: 30.18  50: 31.50  51: 31.15  52: 30.66  53: 30.75  54: 29.28  55: 29.67  56: 30.74
  57: 29.90  58: 30.82  59: 30.37  60: 29.76  61: 29.66  62: 30.34  63: 30.49  64: 28.11
  65: 30.13  66: 29.62  67: 29.03  68: 29.59  69: 28.97  70: 26.87  71: 28.51  72: 28.31
  73: 28.76  74: 28.26  75: 28.38  76: 28.89  77: 28.89  78: 28.82  79: 28.60  80: 27.32
  81: 26.79  82: 28.24  83: 26.61  84: 27.76  85: 30.47  86: 28.27  87: 26.50  88: 26.53
  89: 27.47  90: 26.60  91: 27.02  92: 28.01  93: 28.28  94: 26.94  95: 27.11  96: 27.63
  97: 27.35  98: 28.13  99: 25.31 100: 27.22 101: 27.19 102: 26.42 103: 27.10 104: 29.04
 105: 27.60 106: 27.68 107: 27.33 108: 27.23 109: 26.87 110: 27.58 111: 26.69 112: 26.57
 113: 26.10 114: 26.83 115: 26.63 116: 27.13 117: 26.39 118: 24.89 119: 26.59 120: 24.84
 121: 26.97 122: 26.60 123: 26.46 124: 24.93 125: 27.03 126: 27.42 127: 26.77 128: 26.94
 129: 26.34 130: 24.91 131: 27.35 132: 26.09 133: 26.82 134: 25.49 135: 26.37 136: 27.36
 137: 26.51 138: 26.51 139: 25.62 140: 27.23 141: 26.71 142: 28.12 143: 26.59 144: 27.03
 145: 27.58 146: 27.90 147: 27.34 148: 26.08 149: 27.34 150: 18.30 151: 16.28 152: 26.95
 153: 26.77 154: 26.99 155: 27.25 156: 27.36 157: 25.43 158: 26.10 159: 27.30 160: 21.72
 161:  8.91 162: 20.70 163:  7.82 164:  4.68 165:  3.95 166:  3.15 167:  2.79 168:  2.31
 169:  2.05 170:  1.97 171:  2.00 172:  1.90 173:  1.90 174:  1.82 175:  1.96 176:  1.74
 177:  1.81
 IR intensities (amu)
   1:  0.55   2:  0.42   3:  0.49   4:  0.51   5:  0.39   6:  0.48   7:  0.33   8:  0.33
   9:  0.29  10:  0.16  11:  0.20  12:  0.25  13:  0.11  14:  0.12  15:  0.30  16:  0.22
  17:  0.32  18:  0.39  19:  0.10  20:  0.41  21:  0.09  22:  0.25  23:  0.20  24:  0.35
  25:  0.17  26:  0.28  27:  0.17  28:  0.21  29:  0.33  30:  0.14  31:  0.19  32:  0.17
  33:  0.14  34:  0.39  35:  0.20  36:  0.18  37:  0.27  38:  0.28  39:  0.33  40:  0.15
  41:  0.37  42:  0.26  43:  0.30  44:  0.28  45:  0.34  46:  0.28  47:  0.39  48:  0.15
  49:  0.24  50:  0.42  51:  0.26  52:  0.25  53:  0.15  54:  0.13  55:  0.37  56:  0.35
  57:  0.81  58:  0.14  59:  0.18  60:  0.46  61:  0.31  62:  0.15  63:  0.45  64:  0.25
  65:  0.22  66:  0.51  67:  0.43  68:  0.12  69:  0.53  70:  0.27  71:  0.16  72:  0.54
  73:  0.44  74:  0.31  75:  0.20  76:  0.39  77:  0.31  78:  0.38  79:  0.16  80:  0.39
  81:  0.34  82:  0.68  83:  0.31  84:  0.45  85:  0.63  86:  1.03  87:  0.53  88:  0.57
  89:  0.46  90:  0.85  91:  0.44  92:  0.77  93:  0.84  94:  0.67  95:  0.71  96:  0.81
  97:  0.31  98:  0.67  99:  0.54 100:  0.50 101:  0.45 102:  0.58 103:  0.63 104:  0.55
 105:  1.10 106:  1.08 107:  0.44 108:  0.82 109:  0.90 110:  1.22 111:  0.20 112:  0.64
 113:  0.65 114:  0.68 115:  0.45 116:  0.60 117:  0.43 118:  0.80 119:  0.70 120:  0.59
 121:  0.48 122:  0.79 123:  0.43 124:  0.43 125:  0.44 126:  0.79 127:  1.03 128:  0.28
 129:  0.85 130:  0.41 131:  0.89 132:  0.46 133:  1.07 134:  0.33 135:  0.30 136:  0.85
 137:  0.50 138:  0.39 139:  0.94 140:  0.93 141:  1.08 142:  0.28 143:  0.45 144:  1.00
 145:  1.13 146:  1.22 147:  0.95 148:  1.30 149:  0.46 150:  1.35 151:  1.16 152:  1.26
 153:  1.70 154:  1.60 155:  1.83 156:  1.98 157:  2.38 158:  1.03 159:  2.36 160:  1.37
 161:  1.05 162:  0.96 163:  0.42 164:  1.02 165:  0.84 166:  0.70 167:  0.84 168:  0.81
 169:  0.57 170:  0.70 171:  0.54 172:  0.72 173:  0.48 174:  0.37 175:  0.25 176:  0.39
 177:  0.34
 Raman intensities (amu)
   1:  0.00   2:  0.00   3:  0.00   4:  0.00   5:  0.00   6:  0.00   7:  0.00   8:  0.00
   9:  0.00  10:  0.00  11:  0.00  12:  0.00  13:  0.00  14:  0.00  15:  0.00  16:  0.00
  17:  0.00  18:  0.00  19:  0.00  20:  0.00  21:  0.00  22:  0.00  23:  0.00  24:  0.00
  25:  0.00  26:  0.00  27:  0.00  28:  0.00  29:  0.00  30:  0.00  31:  0.00  32:  0.00
  33:  0.00  34:  0.00  35:  0.00  36:  0.00  37:  0.00  38:  0.00  39:  0.00  40:  0.00
  41:  0.00  42:  0.00  43:  0.00  44:  0.00  45:  0.00  46:  0.00  47:  0.00  48:  0.00
  49:  0.00  50:  0.00  51:  0.00  52:  0.00  53:  0.00  54:  0.00  55:  0.00  56:  0.00
  57:  0.00  58:  0.00  59:  0.00  60:  0.00  61:  0.00  62:  0.00  63:  0.00  64:  0.00
  65:  0.00  66:  0.00  67:  0.00  68:  0.00  69:  0.00  70:  0.00  71:  0.00  72:  0.00
  73:  0.00  74:  0.00  75:  0.00  76:  0.00  77:  0.00  78:  0.00  79:  0.00  80:  0.00
  81:  0.00  82:  0.00  83:  0.00  84:  0.00  85:  0.00  86:  0.00  87:  0.00  88:  0.00
  89:  0.00  90:  0.00  91:  0.00  92:  0.00  93:  0.00  94:  0.00  95:  0.00  96:  0.00
  97:  0.00  98:  0.00  99:  0.00 100:  0.00 101:  0.00 102:  0.00 103:  0.00 104:  0.00
 105:  0.00 106:  0.00 107:  0.00 108:  0.00 109:  0.00 110:  0.00 111:  0.00 112:  0.00
 113:  0.00 114:  0.00 115:  0.00 116:  0.00 117:  0.00 118:  0.00 119:  0.00 120:  0.00
 121:  0.00 122:  0.00 123:  0.00 124:  0.00 125:  0.00 126:  0.00 127:  0.00 128:  0.00
 129:  0.00 130:  0.00 131:  0.00 132:  0.00 133:  0.00 134:  0.00 135:  0.00 136:  0.00
 137:  0.00 138:  0.00 139:  0.00 140:  0.00 141:  0.00 142:  0.00 143:  0.00 144:  0.00
 145:  0.00 146:  0.00 147:  0.00 148:  0.00 149:  0.00 150:  0.00 151:  0.00 152:  0.00
 153:  0.00 154:  0.00 155:  0.00 156:  0.00 157:  0.00 158:  0.00 159:  0.00 160:  0.00
 161:  0.00 162:  0.00 163:  0.00 164:  0.00 165:  0.00 166:  0.00 167:  0.00 168:  0.00
 169:  0.00 170:  0.00 171:  0.00 172:  0.00 173:  0.00 174:  0.00 175:  0.00 176:  0.00
 177:  0.00
 output can be read by thermo (or use thermo option).
 writing <g98.out> molden fake output.
 recommended (thermochemical) frequency scaling factor: 1.0
                    ==================
                    thermo calculation
                    ==================
Nvib :  171 Nimag : 0  symmetry :   C1  rot number :  1  scale factor : 1.00 sthr :  50.
omega= 15.68     Gvib=    -2.122     Grot=    -1.400     Gused=    -1.407
omega= 30.57     Gvib=    -1.727     Grot=    -1.202     Gused=    -1.267
omega= 32.55     Gvib=    -1.690     Grot=    -1.184     Gused=    -1.261
omega= 34.22     Gvib=    -1.660     Grot=    -1.169     Gused=    -1.257
omega= 36.62     Gvib=    -1.620     Grot=    -1.149     Gused=    -1.254
omega= 38.59     Gvib=    -1.589     Grot=    -1.133     Gused=    -1.253
omega= 39.47     Gvib=    -1.576     Grot=    -1.127     Gused=    -1.252
omega= 41.37     Gvib=    -1.548     Grot=    -1.113     Gused=    -1.252
omega= 41.72     Gvib=    -1.543     Grot=    -1.110     Gused=    -1.252
omega= 42.71     Gvib=    -1.529     Grot=    -1.103     Gused=    -1.251
omega= 44.66     Gvib=    -1.503     Grot=    -1.090     Gused=    -1.251
omega= 45.29     Gvib=    -1.495     Grot=    -1.086     Gused=    -1.250
omega= 51.07     Gvib=    -1.424     Grot=    -1.050     Gused=    -1.245
omega= 53.93     Gvib=    -1.392     Grot=    -1.034     Gused=    -1.240
omega= 54.62     Gvib=    -1.384     Grot=    -1.030     Gused=    -1.238
omega= 55.51     Gvib=    -1.375     Grot=    -1.026     Gused=    -1.236
omega= 58.44     Gvib=    -1.344     Grot=    -1.010     Gused=    -1.228
omega= 59.62     Gvib=    -1.333     Grot=    -1.004     Gused=    -1.224
omega= 60.25     Gvib=    -1.327     Grot=    -1.001     Gused=    -1.222
omega= 61.42     Gvib=    -1.315     Grot=    -0.996     Gused=    -1.218
omega= 62.95     Gvib=    -1.301     Grot=    -0.988     Gused=    -1.212
omega= 63.85     Gvib=    -1.292     Grot=    -0.984     Gused=    -1.208
omega= 66.20     Gvib=    -1.271     Grot=    -0.973     Gused=    -1.198
omega= 67.82     Gvib=    -1.257     Grot=    -0.966     Gused=    -1.191
omega= 68.68     Gvib=    -1.250     Grot=    -0.963     Gused=    -1.187
omega= 69.97     Gvib=    -1.239     Grot=    -0.957     Gused=    -1.180
omega= 70.84     Gvib=    -1.231     Grot=    -0.953     Gused=    -1.176
omega= 71.83     Gvib=    -1.223     Grot=    -0.949     Gused=    -1.171
omega= 72.98     Gvib=    -1.214     Grot=    -0.945     Gused=    -1.165
omega= 74.98     Gvib=    -1.198     Grot=    -0.937     Gused=    -1.155
omega= 75.64     Gvib=    -1.193     Grot=    -0.934     Gused=    -1.151
omega= 76.38     Gvib=    -1.187     Grot=    -0.931     Gused=    -1.147
omega= 77.63     Gvib=    -1.178     Grot=    -0.926     Gused=    -1.141
omega= 77.84     Gvib=    -1.176     Grot=    -0.925     Gused=    -1.140
omega= 78.25     Gvib=    -1.173     Grot=    -0.924     Gused=    -1.137
omega= 79.70     Gvib=    -1.162     Grot=    -0.918     Gused=    -1.130
omega= 80.99     Gvib=    -1.153     Grot=    -0.914     Gused=    -1.123
omega= 81.79     Gvib=    -1.147     Grot=    -0.911     Gused=    -1.118
omega= 82.56     Gvib=    -1.142     Grot=    -0.908     Gused=    -1.114
omega= 83.95     Gvib=    -1.132     Grot=    -0.903     Gused=    -1.106
omega= 84.10     Gvib=    -1.131     Grot=    -0.903     Gused=    -1.105
omega= 85.74     Gvib=    -1.120     Grot=    -0.897     Gused=    -1.096
omega= 86.81     Gvib=    -1.112     Grot=    -0.893     Gused=    -1.091
omega= 87.74     Gvib=    -1.106     Grot=    -0.890     Gused=    -1.085
omega= 88.96     Gvib=    -1.098     Grot=    -0.886     Gused=    -1.079
omega= 90.68     Gvib=    -1.087     Grot=    -0.880     Gused=    -1.069
omega= 90.91     Gvib=    -1.085     Grot=    -0.879     Gused=    -1.068
omega= 91.30     Gvib=    -1.083     Grot=    -0.878     Gused=    -1.066
omega= 92.64     Gvib=    -1.074     Grot=    -0.874     Gused=    -1.059
omega= 94.11     Gvib=    -1.065     Grot=    -0.869     Gused=    -1.051
omega= 96.29     Gvib=    -1.052     Grot=    -0.862     Gused=    -1.039
omega= 96.42     Gvib=    -1.051     Grot=    -0.862     Gused=    -1.038
omega= 98.02     Gvib=    -1.042     Grot=    -0.857     Gused=    -1.030
omega= 98.95     Gvib=    -1.036     Grot=    -0.854     Gused=    -1.025
omega=100.17     Gvib=    -1.029     Grot=    -0.851     Gused=    -1.019
omega=101.19     Gvib=    -1.023     Grot=    -0.848     Gused=    -1.013
omega=102.18     Gvib=    -1.017     Grot=    -0.845     Gused=    -1.008
omega=103.15     Gvib=    -1.012     Grot=    -0.842     Gused=    -1.003
omega=104.24     Gvib=    -1.006     Grot=    -0.839     Gused=    -0.997
omega=105.30     Gvib=    -1.000     Grot=    -0.836     Gused=    -0.992
omega=107.70     Gvib=    -0.987     Grot=    -0.829     Gused=    -0.980
omega=108.52     Gvib=    -0.983     Grot=    -0.827     Gused=    -0.976
omega=109.11     Gvib=    -0.979     Grot=    -0.825     Gused=    -0.973
omega=111.24     Gvib=    -0.968     Grot=    -0.820     Gused=    -0.962
omega=114.32     Gvib=    -0.952     Grot=    -0.812     Gused=    -0.947
omega=114.56     Gvib=    -0.951     Grot=    -0.811     Gused=    -0.946
omega=115.84     Gvib=    -0.945     Grot=    -0.808     Gused=    -0.940
omega=117.07     Gvib=    -0.939     Grot=    -0.805     Gused=    -0.934
omega=117.30     Gvib=    -0.938     Grot=    -0.804     Gused=    -0.933
omega=118.89     Gvib=    -0.930     Grot=    -0.800     Gused=    -0.926
omega=119.99     Gvib=    -0.924     Grot=    -0.797     Gused=    -0.921
omega=121.29     Gvib=    -0.918     Grot=    -0.794     Gused=    -0.915
omega=122.85     Gvib=    -0.911     Grot=    -0.790     Gused=    -0.908
omega=124.61     Gvib=    -0.903     Grot=    -0.786     Gused=    -0.900
omega=126.00     Gvib=    -0.896     Grot=    -0.783     Gused=    -0.894
omega=127.04     Gvib=    -0.892     Grot=    -0.780     Gused=    -0.889
omega=127.73     Gvib=    -0.889     Grot=    -0.779     Gused=    -0.886
omega=128.58     Gvib=    -0.885     Grot=    -0.777     Gused=    -0.882
omega=129.84     Gvib=    -0.879     Grot=    -0.774     Gused=    -0.877
omega=131.63     Gvib=    -0.871     Grot=    -0.770     Gused=    -0.869
omega=133.02     Gvib=    -0.865     Grot=    -0.767     Gused=    -0.863
omega=135.43     Gvib=    -0.855     Grot=    -0.761     Gused=    -0.853
omega=136.68     Gvib=    -0.850     Grot=    -0.759     Gused=    -0.848
omega=138.97     Gvib=    -0.840     Grot=    -0.754     Gused=    -0.839
omega=140.90     Gvib=    -0.832     Grot=    -0.750     Gused=    -0.831
omega=141.38     Gvib=    -0.830     Grot=    -0.749     Gused=    -0.829
omega=141.90     Gvib=    -0.828     Grot=    -0.748     Gused=    -0.827
omega=142.70     Gvib=    -0.825     Grot=    -0.746     Gused=    -0.824
omega=143.38     Gvib=    -0.822     Grot=    -0.744     Gused=    -0.821
omega=145.28     Gvib=    -0.815     Grot=    -0.741     Gused=    -0.814
omega=145.39     Gvib=    -0.814     Grot=    -0.740     Gused=    -0.813
omega=147.44     Gvib=    -0.807     Grot=    -0.736     Gused=    -0.806
omega=149.56     Gvib=    -0.798     Grot=    -0.732     Gused=    -0.798
omega=150.78     Gvib=    -0.794     Grot=    -0.730     Gused=    -0.793
omega=152.11     Gvib=    -0.789     Grot=    -0.727     Gused=    -0.788
omega=152.51     Gvib=    -0.787     Grot=    -0.726     Gused=    -0.787
omega=154.37     Gvib=    -0.780     Grot=    -0.723     Gused=    -0.780
omega=156.04     Gvib=    -0.774     Grot=    -0.719     Gused=    -0.774
omega=156.86     Gvib=    -0.771     Grot=    -0.718     Gused=    -0.771
omega=157.72     Gvib=    -0.768     Grot=    -0.716     Gused=    -0.768
omega=158.79     Gvib=    -0.765     Grot=    -0.714     Gused=    -0.764
omega=159.66     Gvib=    -0.761     Grot=    -0.713     Gused=    -0.761
omega=160.15     Gvib=    -0.760     Grot=    -0.712     Gused=    -0.759
omega=162.04     Gvib=    -0.753     Grot=    -0.708     Gused=    -0.753
omega=163.00     Gvib=    -0.750     Grot=    -0.706     Gused=    -0.749
omega=164.23     Gvib=    -0.746     Grot=    -0.704     Gused=    -0.745
omega=166.09     Gvib=    -0.739     Grot=    -0.701     Gused=    -0.739
omega=167.53     Gvib=    -0.734     Grot=    -0.698     Gused=    -0.734
omega=168.05     Gvib=    -0.733     Grot=    -0.697     Gused=    -0.732
omega=169.73     Gvib=    -0.727     Grot=    -0.695     Gused=    -0.727
omega=170.83     Gvib=    -0.723     Grot=    -0.693     Gused=    -0.723
omega=171.60     Gvib=    -0.721     Grot=    -0.691     Gused=    -0.721
omega=173.27     Gvib=    -0.716     Grot=    -0.688     Gused=    -0.715
omega=173.72     Gvib=    -0.714     Grot=    -0.688     Gused=    -0.714
omega=174.17     Gvib=    -0.713     Grot=    -0.687     Gused=    -0.712
omega=175.82     Gvib=    -0.707     Grot=    -0.684     Gused=    -0.707
omega=177.23     Gvib=    -0.703     Grot=    -0.682     Gused=    -0.703
omega=178.36     Gvib=    -0.699     Grot=    -0.680     Gused=    -0.699
omega=178.86     Gvib=    -0.698     Grot=    -0.679     Gused=    -0.698
omega=180.56     Gvib=    -0.693     Grot=    -0.676     Gused=    -0.692
omega=182.10     Gvib=    -0.688     Grot=    -0.674     Gused=    -0.688
omega=183.28     Gvib=    -0.684     Grot=    -0.672     Gused=    -0.684
omega=185.31     Gvib=    -0.678     Grot=    -0.668     Gused=    -0.678
omega=185.75     Gvib=    -0.677     Grot=    -0.668     Gused=    -0.677
omega=188.15     Gvib=    -0.670     Grot=    -0.664     Gused=    -0.670
omega=190.45     Gvib=    -0.663     Grot=    -0.660     Gused=    -0.663
omega=190.73     Gvib=    -0.662     Grot=    -0.660     Gused=    -0.662
omega=193.50     Gvib=    -0.654     Grot=    -0.656     Gused=    -0.654
omega=193.78     Gvib=    -0.653     Grot=    -0.655     Gused=    -0.653
omega=195.75     Gvib=    -0.648     Grot=    -0.652     Gused=    -0.648
omega=196.37     Gvib=    -0.646     Grot=    -0.651     Gused=    -0.646
omega=196.98     Gvib=    -0.644     Grot=    -0.650     Gused=    -0.644
omega=198.65     Gvib=    -0.640     Grot=    -0.648     Gused=    -0.640
omega=200.14     Gvib=    -0.636     Grot=    -0.646     Gused=    -0.636
omega=201.01     Gvib=    -0.633     Grot=    -0.644     Gused=    -0.633
omega=201.86     Gvib=    -0.631     Grot=    -0.643     Gused=    -0.631
omega=203.58     Gvib=    -0.626     Grot=    -0.641     Gused=    -0.626
omega=204.48     Gvib=    -0.624     Grot=    -0.639     Gused=    -0.624
omega=206.47     Gvib=    -0.619     Grot=    -0.636     Gused=    -0.619
omega=208.11     Gvib=    -0.614     Grot=    -0.634     Gused=    -0.614
omega=209.52     Gvib=    -0.611     Grot=    -0.632     Gused=    -0.611
omega=210.56     Gvib=    -0.608     Grot=    -0.631     Gused=    -0.608
omega=211.47     Gvib=    -0.606     Grot=    -0.629     Gused=    -0.606
omega=212.25     Gvib=    -0.604     Grot=    -0.628     Gused=    -0.604
omega=213.00     Gvib=    -0.602     Grot=    -0.627     Gused=    -0.602
omega=214.94     Gvib=    -0.597     Grot=    -0.625     Gused=    -0.597
omega=216.26     Gvib=    -0.593     Grot=    -0.623     Gused=    -0.593
omega=217.45     Gvib=    -0.590     Grot=    -0.621     Gused=    -0.591
omega=218.03     Gvib=    -0.589     Grot=    -0.620     Gused=    -0.589
omega=219.20     Gvib=    -0.586     Grot=    -0.619     Gused=    -0.586
omega=219.89     Gvib=    -0.584     Grot=    -0.618     Gused=    -0.584
omega=226.04     Gvib=    -0.570     Grot=    -0.610     Gused=    -0.570
omega=231.48     Gvib=    -0.557     Grot=    -0.603     Gused=    -0.557
omega=237.29     Gvib=    -0.544     Grot=    -0.595     Gused=    -0.544
omega=253.51     Gvib=    -0.509     Grot=    -0.576     Gused=    -0.509
omega=260.75     Gvib=    -0.494     Grot=    -0.567     Gused=    -0.494
omega=271.37     Gvib=    -0.473     Grot=    -0.555     Gused=    -0.473
 
   temp. (K)  partition function   enthalpy   heat capacity  entropy
                                   cal/mol     cal/K/mol   cal/K/mol   J/K/mol
 298.15  VIB  0.401E+60            68077.508    307.369    478.233
         ROT  0.258E+09              888.752      2.981     41.474
         INT  0.104E+69            68966.260    310.350    519.706
         TR   0.571E+29             1481.254      4.968     47.798
         TOT                       70447.5142   315.3178   567.5047  2374.4308
                     Eh         kcal/mol          kJ/mol 
ZPVE            0.110531         69.3595         290.199    
H(0)-H(T)+PV    0.112265         70.4475         294.751    
H(T)            0.222797         139.807         584.950    
T*S             0.269640         169.202         707.937    
G(T)           -0.468431E-01    -29.3945        -122.986    
   -137.99023787  <=== TOTAL FREE ENERGY in Eh incl. el.,ZPVE,RRHO,solv. parts
 
 normal mode %tage of torsion character
   1:  0.00   2:  0.00   3:  0.00   4:  0.00   5:  0.00   6:  0.00   7:  0.99   8:  0.56
   9:  0.70  10:  0.67  11:  0.82  12:  0.46  13:  0.74  14:  0.71  15:  0.29  16:  0.72
  17:  0.51  18:  0.57  19:  0.55  20:  0.87  21:  0.60  22:  0.69  23:  0.82  24:  0.53
  25:  0.92  26:  0.93  27:  0.96  28:  0.45  29:  0.65  30:  0.72  31:  0.82  32:  0.88
  33:  0.74  34:  0.52  35:  0.60  36:  0.93  37:  0.73  38:  0.54  39:  0.58  40:  0.69
  41:  0.55  42:  0.67  43:  0.41  44:  0.81  45:  0.72  46:  0.93  47:  0.70  48:  0.30
  49:  0.92  50:  0.49  51:  0.55  52:  0.74  53:  0.69  54:  0.77  55:  0.92  56:  0.70
  57:  0.29  58:  0.67  59:  0.23  60:  0.37  61:  0.93  62:  0.87  63:  0.46  64:  0.95
  65:  0.86  66:  0.89  67:  0.77  68:  0.51  69:  0.96  70:  0.76  71:  0.71  72:  0.77
  73:  0.85  74:  0.86  75:  0.83  76:  0.70  77:  0.59  78:  0.87  79:  0.90  80:  0.31
  81:  0.30  82:  0.75  83:  0.40  84:  0.42  85:  0.49  86:  0.70  87:  0.59  88:  0.63
  89:  0.78  90:  0.78  91:  0.87  92:  0.39  93:  0.39  94:  0.56  95:  0.75  96:  0.44
  97:  0.72  98:  0.80  99:  0.80 100:  0.82 101:  0.50 102:  0.87 103:  0.70 104:  0.22
 105:  0.76 106:  0.49 107:  0.15 108:  0.63 109:  0.47 110:  0.34 111:  0.47 112:  0.76
 113:  0.50 114:  0.26 115:  0.26 116:  0.26 117:  0.30 118:  0.33 119:  0.67 120:  0.39
 121:  0.40 122:  0.28 123:  0.82 124:  0.64 125:  0.58 126:  0.72 127:  0.81 128:  0.18
 129:  0.26 130:  0.30 131:  0.10 132:  0.17 133:  0.59 134:  0.74 135:  0.31 136:  0.32
 137:  0.18 138:  0.05 139:  0.16 140:  0.13 141:  0.05 142:  0.07 143:  0.29 144:  0.08
 145:  0.20 146:  0.24 147:  0.70 148:  0.65 149:  0.26 150:  0.91 151:  0.93 152:  0.90
 153:  0.27 154:  0.60 155:  0.55 156:  0.33 157:  0.16 158:  0.82 159:  0.61 160:  0.27
 161:  0.08 162:  0.15 163:  0.52 164:  0.88 165:  0.04 166:  0.25 167:  0.99 168:  0.70
 169:  0.00 170:  0.08 171:  0.00 172:  0.01 173:  0.00 174:  0.00 175:  0.00 176:  0.00
 177:  0.00
 recommended # of modes for mode following         156
 
 Pipek-Mezey localization of normal modes
 number of localized modes          161
 frequency thrshold           500.000000000000     
 number of groups                    56
 atom-group assingment :   
  1  2  3  4  5  6  7  8  9 10 11 12 13 14 15 16 17 18 19 20 21 22 23 24 25 26 27 28 29 30
 31 32 33 34 35 36 37 38 39 40 41 42 43 44 45 46 47 48 49 50 51 52 51 53 54 53 55 56 55
 pop matrix done.
 initialization of trafo matrix to unity
iteration     50  convergence  0.17606310D-01
iteration    100  convergence  0.10349573D-01
iteration    150  convergence  0.10820355D-01
iteration    200  convergence  0.22977311D-01
iteration    250  convergence  0.69350080D-02
iteration    300  convergence  0.91591677D-02
iteration    350  convergence  0.45422221D-02
iteration    400  convergence  0.23446719D-02
iteration    450  convergence  0.96988690D-03
iteration    500  convergence  0.42072823D-03
iteration    550  convergence  0.18504172D-03
iteration    600  convergence  0.67520092D-04
iteration    650  convergence  0.29373982D-04
iteration    700  convergence  0.97901518D-05
iteration    750  convergence  0.45156276D-05

 converged in    771 iterations, threshold :   0.99961725D-06
eig.   :       -0.00    -0.00     0.00     0.00     0.00     0.00
eig.   :       59.32    62.93    76.49    84.11    89.77    91.43
eig.   :       92.74    93.07    93.56    94.00    94.64    95.17
eig.   :       95.47    96.69    96.98    97.66    98.30    99.28
eig.   :      100.68   100.71   100.75   101.22   102.35   102.56
eig.   :      102.98   103.59   103.85   103.96   104.22   104.68
eig.   :      105.45   106.56   106.91   107.72   109.59   109.92
eig.   :      110.64   114.25   114.32   116.37   116.80   117.29
eig.   :      118.49   118.80   119.37   119.98   120.80   122.19
eig.   :      122.34   124.80   125.33   125.36   125.39   125.43
eig.   :      125.55   126.12   126.17   127.02   127.70   127.90
eig.   :      128.08   128.32   128.66   129.14   129.27   130.55
eig.   :      130.66   131.41   131.79   132.04   132.67   133.18
eig.   :      133.21   133.31   133.38   133.43   133.49   133.80
eig.   :      133.81   134.07   134.76   134.79   135.54   135.74
eig.   :      136.48   137.78   137.91   138.79   139.01   139.12
eig.   :      139.41   139.42   139.57   140.18   140.32   141.80
eig.   :      142.42   142.58   143.15   143.16   144.67   145.20
eig.   :      145.36   147.35   147.39   147.93   148.67   149.20
eig.   :      149.51   149.89   149.93   151.02   152.79   152.99
eig.   :      153.09   153.34   154.15   154.43   154.84   154.84
eig.   :      154.90   155.16   155.22   156.15   156.28   157.18
eig.   :      157.41   158.82   159.08   159.57   160.40   160.89
eig.   :      163.67   164.06   164.08   164.72   165.58   166.63
eig.   :      166.97   167.39   167.40   169.53   170.10   170.48
eig.   :      172.65   178.29   180.82   182.31   182.40   185.17
eig.   :      189.35   189.97   202.21   218.35   226.10   241.07
eig.   :      246.56   263.11   300.71   333.32   357.89   555.04
eig.   :     1541.85  1546.79  1552.33  3274.32  3430.37  3559.79
eig.   :     3568.00  3643.87  3647.02
written to xtb_localmodes and g98l.out
 
 normal mode %tage of torsion character
   1:  0.00   2:  0.00   3:  0.00   4:  0.00   5:  0.00   6:  0.00   7:  0.84   8:  0.97
   9:  0.03  10:  0.35  11:  0.56  12:  0.97  13:  0.40  14:  0.18  15:  0.49  16:  0.61
  17:  0.55  18:  0.73  19:  0.20  20:  0.81  21:  0.65  22:  0.46  23:  0.88  24:  0.35
  25:  0.75  26:  0.10  27:  0.64  28:  0.29  29:  0.04  30:  0.22  31:  0.40  32:  0.58
  33:  0.88  34:  0.56  35:  0.33  36:  0.99  37:  0.39  38:  0.74  39:  0.42  40:  0.12
  41:  0.24  42:  0.82  43:  0.03  44:  0.94  45:  0.03  46:  0.40  47:  0.33  48:  0.34
  49:  0.94  50:  0.63  51:  0.21  52:  0.88  53:  0.15  54:  0.13  55:  0.48  56:  0.24
  57:  0.13  58:  0.01  59:  0.15  60:  0.64  61:  0.15  62:  0.22  63:  0.05  64:  0.19
  65:  0.21  66:  0.24  67:  0.24  68:  0.32  69:  0.16  70:  0.01  71:  0.03  72:  0.19
  73:  0.72  74:  0.17  75:  0.21  76:  0.02  77:  0.89  78:  0.70  79:  0.52  80:  0.19
  81:  0.08  82:  0.36  83:  0.24  84:  0.27  85:  0.28  86:  0.93  87:  0.26  88:  0.50
  89:  0.01  90:  0.41  91:  0.26  92:  0.58  93:  0.94  94:  0.00  95:  0.01  96:  0.00
  97:  0.03  98:  0.03  99:  0.57 100:  0.26 101:  0.01 102:  0.83 103:  0.15 104:  0.00
 105:  0.01 106:  0.00 107:  0.38 108:  0.00 109:  0.24 110:  0.58 111:  0.31 112:  0.01
 113:  0.44 114:  0.10 115:  0.29 116:  0.16 117:  0.29 118:  0.04 119:  0.00 120:  0.28
 121:  0.52 122:  0.55 123:  0.04 124:  0.80 125:  0.10 126:  0.09 127:  0.02 128:  0.97
 129:  0.26 130:  0.20 131:  0.98 132:  0.36 133:  0.15 134:  0.02 135:  0.22 136:  0.41
 137:  0.32 138:  0.02 139:  0.01 140:  0.20 141:  0.94 142:  0.06 143:  0.12 144:  0.24
 145:  0.09 146:  0.04 147:  0.05 148:  0.18 149:  0.03 150:  0.02 151:  0.12 152:  0.01
 153:  0.95 154:  0.11 155:  0.01 156:  0.01 157:  0.33 158:  0.00 159:  0.12 160:  0.02
 161:  1.00 162:  0.98 163:  1.00 164:  0.93 165:  0.00 166:  0.00 167:  0.98 168:  0.70
 169:  0.00 170:  0.08 171:  0.00 172:  0.01 173:  0.00 174:  0.00 175:  0.00 176:  0.00
 177:  0.00
 recommended # of modes for mode following         160

------------------------------------------------------------------------
 * finished run on 2020/05/27 at 16:15:18.135     
------------------------------------------------------------------------
 total:
 * wall-time:     0 d,  0 h,  8 min, 38.042 sec
 *  cpu-time:     0 d,  0 h,  8 min, 37.275 sec
 * ratio c/w:     0.999 speedup
 SCF:
 * wall-time:     0 d,  0 h,  0 min,  3.855 sec
 *  cpu-time:     0 d,  0 h,  0 min,  3.830 sec
 * ratio c/w:     0.994 speedup
 ANC optimizer:
 * wall-time:     0 d,  0 h,  0 min,  4.544 sec
 *  cpu-time:     0 d,  0 h,  0 min,  4.516 sec
 * ratio c/w:     0.994 speedup
 numerical hessian:
 * wall-time:     0 d,  0 h,  8 min, 29.615 sec
 *  cpu-time:     0 d,  0 h,  8 min, 28.904 sec
 * ratio c/w:     0.999 speedup

normal termination of xtb
