# Supplementary material for: Heterogeneous Nucleation of Butanol on NaCl: A Computational Study of Temperature, Humidity, Seed Charge, and Seed Size Effects
Source: J Phys Chem A. 2021 Mar 31;125(14):3025–36. doi: 10.1021/acs.jpca.0c10972 (PMC8054243; doi:10.1021/acs.jpca.0c10972)
Supplement: Supplementary file 2 — jp0c10972_si_002.zip [file jp0c10972_si_002.zip › ALL CLUSTERS/low_level_calc/big seed/1Seed3W.xyz]

    59
       -137.94339474  Gyration_radius:  4.86865586959
 Na         -2.08019212276549    2.06612955977344   -0.65044355431903
Na         -3.64673293960712   -0.81190128717142    1.27864960022275
Na         -1.93164831702213    2.09287136699374    3.07306360040851
Na          4.21428484155772    0.95758305849157    2.70597534513562
Na          2.48966639804768    4.36701221179164   -0.69776906589115
Na          5.29362182060864   -2.05021147599501   -1.14806489740916
Na          0.86863284529993    1.80094569322582   -2.57935327142840
Na         -2.09999367500764   -3.89552299096854   -2.39254925977490
Na          1.03291344900101   -4.50841199570954   -0.45869378896346
Na         -0.33843233850113   -1.39614653960256   -4.58057528812658
Na         -4.86852310367766    2.31136135382081    1.25188902469285
Na          1.02985716822318    1.57892515955535    1.06874949888034
Na          1.27075388871857    1.51026898723674    4.66213807939826
Na         -3.21769645871052   -0.66988504973154    4.71243989150545
Na          2.06207442723669   -4.50858247012524   -3.36587313521958
Na         -1.99848127762891   -3.92828516380758    1.20214712654329
Na          3.74221964816282    1.24273010472690   -4.43927854478311
Na          2.61301772183588   -1.73837456933525    0.89861453273131
Na         -0.37172338607089   -1.25546594476923    3.01647156407181
Na         -0.52496630353955   -1.20128454020348   -0.64669636614386
Na          2.68713903267911    4.23226214158961    2.87533369708122
Na         -3.48463077890239   -0.70825640493735   -2.47290700674143
Na          2.37913595145070   -1.38286332092994   -2.98730249429147
Na         -0.57819908181993    4.84520697190253    1.20084388639270
Na          4.10755207417339    1.17627984690820   -0.91458970683820
Cl          0.24063816529877   -2.93463491083789   -2.31352110823297
Cl          4.98833164694383   -0.66568671151651    0.86738117556979
Cl         -2.70272888002505   -2.34308868594626   -4.21318885047429
Cl         -2.70398300137145   -2.47614008192833    3.12380199499687
Cl          3.27883704159351    2.95073923817940   -2.65182077890265
Cl         -2.85516704638120    3.69851612499904    1.23328952729906
Cl          4.82064415277886   -0.38337380756846   -2.87264871157177
Cl         -1.00615882627616    0.40108859936930    4.93133985627698
Cl         -1.27946929917023    0.44451674576599   -2.47313910124712
Cl          1.81412702949018   -0.04185944506587   -0.83719252057849
Cl          3.33264164096120   -3.57834540701865   -1.14512733887297
Cl          0.37664341372445   -2.94600324549619    1.29104046282753
Cl          0.32035537966845    3.22482404482011    2.99888126334213
Cl         -1.28752170219795   -5.59546606573675   -0.61162303690607
Cl         -4.30643884443195    0.94297895636436    3.22020365765470
Cl         -2.89591024354262   -2.36356160359628   -0.55495109778349
Cl         -4.46862388724506    0.91565529775514   -0.75166233860983
Cl          3.54475435042984    2.53604254658913    4.55238737819727
Cl          1.95591840211927    5.92965514504025    1.17015288351280
Cl          0.15679123141800    3.31167979207893   -0.70398199827099
Cl          1.92864824026313   -0.19619902086481    2.83703924127267
Cl         -1.32583103754928    0.37164142172691    1.21676506928356
Cl          3.44023690855951    2.66173784477843    0.97691378322841
Cl          1.43683227040120    0.49080402961873   -4.61430714014605
Cl          1.99264593700390   -2.87796001543455   -5.09136471730913
O           1.23131932199865   -6.20681553458172   -2.26018528974398
H           0.27933633177719   -6.25048439257574   -2.04247288672498
H           1.51260394925263   -7.12855492119201   -2.22455824307162
O          -0.92848338919098    6.90305216218906    1.16307453856952
H           0.01993684305502    7.10220220814110    1.16776920834800
H          -1.35850839649912    7.76034026448613    1.14036862174195
O          -5.71222929763235   -1.25065711858848    1.10956121742389
H          -5.98614817708935   -0.89857230781598    0.25617269910054
H          -6.50368974187056   -1.63445584887166    1.49338311263342
