# Supplementary material for: Heterogeneous Nucleation of Butanol on NaCl: A Computational Study of Temperature, Humidity, Seed Charge, and Seed Size Effects
Source: J Phys Chem A. 2021 Mar 31;125(14):3025–36. doi: 10.1021/acs.jpca.0c10972 (PMC8054243; doi:10.1021/acs.jpca.0c10972)
Supplement: Supplementary file 2 — jp0c10972_si_002.zip [file jp0c10972_si_002.zip › ALL CLUSTERS/low_level_calc/big seed/1Seed4BuOH.log]

      -----------------------------------------------------------      
     |                   =====================                   |     
     |                           x T B                           |     
     |                   =====================                   |     
     |                         S. Grimme                         |     
     |          Mulliken Center for Theoretical Chemistry        |     
     |                    University of Bonn                     |     
     |                 Version 6.0.1 (SAW181210)                 |     
      -----------------------------------------------------------      

   This program is distributed in the hope that it will be useful,
   but WITHOUT ANY WARRANTY; without even the implied warranty of
   MERCHANTABILITY or FITNESS FOR A PARTICULAR PURPOSE.
   
   FOR NON-COMMERCIAL, ACADEMIA USE ONLY.
   
   Cite this work as:
   S. Grimme, C. Bannwarth, P. Shushkov, J. Comput. Theory Chem., 2017,
   13, 1989-2009.
   C. Bannwarth, S. Ehlert and S. Grimme., ChemRxiv, 2018, preprint.
   http://doi.org/10.26434/chemrxiv.7246238.v1
   
   for sTDA-xTB:
   S. Grimme and C. Bannwarth, J. Chem. Phys., 2016, 145, 054103.
   
   in the mass-spec context:
   V. Asgeirsson, C. Bauer and S. Grimme, Chem. Sci., 2017, 8, 4879.
   
   if GBSA is used:
   P. Shushkov, F. März and S. Grimme, unpublished.
   
   for ANC optimizer:
   S. Grimme, unpublished.
   Rational Function algorithm used in ANCopt:
   F. Eckert, P. Pulay, H.-J. Werner, J. Comput. Chem., 1997, 18, 1473.
   
   with help from (in alphabetical order)
   C. Bannwarth, F. Bohle, G. Brandenburg, E. Caldeweyher, M. Checinski,
   S. Dohm, S. Ehlert, S. Ehrlich, F. März, H. Neugebauer, J. Pisarek,
   P. Pracht, P. Shushkov, and S. Spicher.
   
 * started run on 2020/05/27 at 16:07:01.044     
========================================================================
 # omp threads = 1
========================================================================
number of atoms            : 110
number of electrons        : 328
charge                     : 0
spin                       : .0
first test random number   : .6247

########################################################################
# WARNING! Please study the warnings concerning your input carefully
#  - the use of '-ohess' is discouraged, please use '--ohess' next time
########################################################################

           ------------------------------------------------- 
          |                 G F N 2 - x T B                 |
          | Geometry, Frequencies, Noncovalent interactions |
          |            JCTC 2018 parametrisation            |
           ------------------------------------------------- 
      method parameters     
 k(s)        :  1.8500
 k(p)        :  2.2300
 k(d)        :  2.2300
 k(f)        :  2.0000
 kEN (H0ij)  : -2.0000
 D4 a1       :  0.5200
 D4 a2       :  5.0000
 D4 s6       :  1.0000
 D4 s8       :  2.7000
 D4 s9       :  5.0000
 alphaj      :  2.0000


            Z     q(EN)     CN     RAES       Cart. coordinates
     1  Na  1.0    0.28    6.71    5.00    -1.11907   -12.96318     4.32811
     2  Na  1.0    0.31    8.46    5.00    -8.92451    -4.43280     1.78101
     3  Na  1.0    0.37    5.07    5.00     3.48965    -6.01614    -6.18393
     4  Na  1.0    0.31    7.02    5.00     1.00098     4.86936     3.69620
     5  Na  1.0    0.31    6.78    5.00    -5.08834    -7.65329    -2.67969
     6  Na  1.0    0.18    9.25    5.00     3.85954    -8.29574     5.10193
     7  Na  1.0    0.33    5.10    5.00     7.32382   -11.12491     0.54632
     8  Na  1.0    0.18    9.21    5.00     1.26605    -9.59517    -1.22463
     9  Na  1.0    0.29    6.66    5.00     4.97126    -0.44002    10.54141
    10  Na  1.0    0.34    6.03    5.00    -7.74816     3.91952     7.41844
    11  Na  1.0    0.19    9.23    5.00    -1.42650     1.66811     8.99713
    12  Na  1.0    0.19    9.12    5.00    -6.48846    -2.98700     7.96651
    13  Na  1.0    0.43    7.93    5.00    -9.78082     3.06118     1.53772
    14  Na  1.0    0.30    6.86    5.00     8.66517    -3.46209     5.80411
    15  Na  1.0    0.35    8.46    5.00     7.27094     3.20296     5.04916
    16  Na  1.0    0.29    6.69    5.00    -7.40344   -11.10012     2.66990
    17  Na  1.0    0.21   11.12    5.00    -4.02279     0.43178     2.60462
    18  Na  1.0    0.23    9.65    5.00    -0.22908    -2.81619    -1.96893
    19  Na  1.0    0.09   12.32    5.00    -2.51723    -6.35220     3.49387
    20  Na  1.0    0.20    9.25    5.00     6.29904    -4.66005    -0.38299
    21  Na  1.0    0.36    8.41    5.00     4.71363     1.88562    -1.24045
    22  Na  1.0    0.33    5.12    5.00    -3.80227    -1.82916    13.80087
    23  Na  1.0    0.18    9.25    5.00     0.00410    -5.07729     9.75075
    24  Na  1.0    0.09   12.42    5.00     2.45355    -1.59141     4.33664
    25  Na  1.0    0.27    6.75    5.00    -4.95393    -9.70011     8.80325
    26  Cl  7.0   -0.15    4.86    5.00    -0.42844    -9.10007     7.13918
    27  Cl  7.0   -0.15    4.04    5.00    -3.34264     4.40357     5.46485
    28  Cl  7.0   -0.15    3.05    4.92     5.04943     5.85628     1.73241
    29  Cl  7.0   -0.13    4.92    5.00     2.99079     2.38591     7.23033
    30  Cl  7.0   -0.24    2.95    4.88    -5.42563   -13.62143     6.17539
    31  Cl  7.0   -0.20    3.79    5.00     3.27478   -12.44366     2.41198
    32  Cl  7.0   -0.19    2.98    4.90    -9.33917    -8.76922    -0.97503
    33  Cl  7.0   -0.19    3.80    5.00    -5.98959     1.04001    10.84493
    34  Cl  7.0   -0.17    3.79    5.00    -0.90317    -6.85480    -4.86557
    35  Cl  7.0   -0.14    4.89    5.00    -3.00582   -10.42767     0.65557
    36  Cl  7.0   -0.19    3.77    5.00     5.79175    -8.84029    -3.23463
    37  Cl  7.0   -0.19    3.80    5.00     8.43071    -7.44216     3.14406
    38  Cl  7.0   -0.14    4.89    5.00     4.40445    -4.47562     7.89262
    39  Cl  7.0   -0.13    3.92    5.00     4.18143    -2.06717    -3.92694
    40  Cl  7.0   -0.14    4.88    5.00    -7.05160    -7.02622     5.33838
    41  Cl  7.0   -0.19    2.96    4.89     9.23637     0.20391     8.62022
    42  Cl  7.0   -0.09    5.96    5.00    -1.99101    -2.34084     6.18916
    43  Cl  7.0   -0.09    4.95    5.00     6.77141    -0.76769     2.26670
    44  Cl  7.0   -0.09    5.99    5.00     1.88515    -5.62128     1.49255
    45  Cl  7.0   -0.20    3.79    5.00    -4.52004    -5.89860    11.65518
    46  Cl  7.0   -0.20    3.78    5.00     0.66585    -1.10076    12.64462
    47  Cl  7.0   -0.24    1.97    3.22   -10.41626     6.31699     4.53572
    48  Cl  7.0   -0.09    4.90    5.00    -4.60902    -3.56775    -0.13376
    49  Cl  7.0   -0.08    4.99    5.00     0.39042     1.04927     0.75609
    50  Cl  7.0   -0.10    4.70    5.00    -8.48284    -0.39846     4.40851
    51  O   6.0   -0.27    3.77    4.70    -6.00849     3.91063     0.29607
    52  H   1.0   -0.01    1.64    1.74    -5.67917     5.16531     1.58881
    53  C   4.0   -0.07    4.47    4.50    -4.53453     4.64743    -1.83885
    54  H   1.0   -0.03    1.09    1.44    -2.55748     4.92146    -1.28441
    55  H   1.0    0.00    1.01    1.43    -5.23913     6.43324    -2.62374
    56  C   4.0   -0.09    4.34    4.28    -4.65601     2.57254    -3.82394
    57  H   1.0   -0.03    1.24    1.48    -4.45496     0.76047    -2.87030
    58  H   1.0    0.01    1.03    1.43    -6.49074     2.60387    -4.76738
    59  C   4.0   -0.08    4.15    3.91    -2.55569     2.79583    -5.78029
    60  H   1.0   -0.01    1.06    1.44    -0.73649     2.85088    -4.80895
    61  H   1.0    0.01    1.02    1.43    -2.77073     4.55699    -6.83299
    62  C   4.0   -0.13    4.09    3.78    -2.58299     0.57494    -7.60576
    63  H   1.0    0.00    1.00    1.43    -4.35743     0.50549    -8.63896
    64  H   1.0   -0.00    1.00    1.43    -1.05017     0.73656    -8.95954
    65  H   1.0   -0.03    1.13    1.45    -2.35624    -1.19358    -6.57868
    66  O   6.0   -0.33    3.06    2.96   -11.74199    -3.68698    -0.90062
    67  H   1.0    0.02    1.52    1.62   -11.87942    -5.42012    -1.48728
    68  C   4.0   -0.05    4.25    4.10   -12.94590    -2.11910    -2.69124
    69  H   1.0   -0.01    1.01    1.43   -15.00031    -2.41733    -2.65192
    70  H   1.0   -0.01    1.01    1.43   -12.25348    -2.53968    -4.60142
    71  C   4.0   -0.07    4.91    4.89   -12.33543     0.60646    -2.02177
    72  H   1.0   -0.04    1.61    1.71   -13.02176     0.94201    -0.10285
    73  H   1.0   -0.02    1.57    1.67   -10.28098     0.79738    -2.06486
    74  C   4.0   -0.09    4.24    4.07   -13.50361     2.53896    -3.79411
    75  H   1.0   -0.00    1.03    1.43   -15.55978     2.36549    -3.73420
    76  H   1.0    0.01    1.03    1.43   -12.88728     2.15275    -5.72801
    77  C   4.0   -0.13    4.32    4.24   -12.74762     5.21347    -3.06380
    78  H   1.0    0.00    1.12    1.45   -10.70916     5.45167    -3.20534
    79  H   1.0   -0.00    1.00    1.43   -13.63656     6.57954    -4.31176
    80  H   1.0   -0.02    1.17    1.46   -13.33487     5.63427    -1.13878
    81  O   6.0   -0.32    3.04    2.89    10.53136     5.14483     5.70754
    82  H   1.0    0.03    1.30    1.50    11.56359     4.38738     7.00528
    83  C   4.0   -0.03    4.36    4.32    12.18529     6.33708     3.98979
    84  H   1.0   -0.01    1.01    1.43    13.14002     7.93594     4.90835
    85  H   1.0   -0.00    1.07    1.44    10.99715     7.08276     2.48440
    86  C   4.0   -0.08    4.17    3.94    14.16893     4.53383     2.92470
    87  H   1.0   -0.00    1.03    1.43    15.37293     5.58271     1.61929
    88  H   1.0   -0.01    1.03    1.43    15.35044     3.86975     4.48487
    89  C   4.0   -0.10    4.20    4.00    13.04006     2.23967     1.58382
    90  H   1.0   -0.03    1.18    1.46    11.78124     1.25463     2.88482
    91  H   1.0   -0.01    1.03    1.43    14.57372     0.94446     1.10901
    92  C   4.0   -0.13    4.14    3.87    11.60377     2.91140    -0.81551
    93  H   1.0    0.01    1.00    1.43    12.83094     3.89378    -2.13929
    94  H   1.0   -0.02    1.03    1.43    10.90856     1.20124    -1.71608
    95  H   1.0   -0.00    1.10    1.44    10.00074     4.11491    -0.38950
    96  O   6.0   -0.29    3.05    2.94     5.37093     4.76121    -3.81143
    97  H   1.0    0.04    1.48    1.59     5.36246     6.16706    -2.64498
    98  C   4.0   -0.03    4.27    4.13     6.88265     5.46830    -5.89774
    99  H   1.0    0.00    1.01    1.43     8.74732     6.09349    -5.24237
   100  H   1.0    0.01    1.01    1.43     5.98890     7.03237    -6.92578
   101  C   4.0   -0.08    4.23    4.06     7.20975     3.19587    -7.62739
   102  H   1.0    0.00    1.03    1.43     8.63815     3.63137    -9.04714
   103  H   1.0   -0.01    1.07    1.44     7.89615     1.63534    -6.47012
   104  C   4.0   -0.08    4.12    3.84     4.75156     2.40373    -8.91568
   105  H   1.0    0.01    1.05    1.44     3.26165     2.34839    -7.49670
   106  H   1.0   -0.02    1.03    1.43     4.98607     0.49337    -9.66454
   107  C   4.0   -0.12    4.01    3.63     3.98363     4.16128   -11.06206
   108  H   1.0   -0.00    1.00    1.43     5.46781     4.26000   -12.48157
   109  H   1.0    0.00    1.00    1.43     2.26989     3.47885   -11.96772
   110  H   1.0    0.01    1.00    1.43     3.62224     6.06028   -10.36930

  Z AO/shell   Hii/eV     exponent
  1     Wed Apr 25 08:07:45 CEST 2018   EN: 2.200 GM2: 0.406  GM3: 0.0800  RAES: 1.40
     1s    -10.707211    1.230000
  6     Wed Apr 25 08:07:45 CEST 2018   EN: 2.550 GM2: 0.538  GM3: 0.1500  RAES: 3.00
     2s    -13.970922    2.096432
     2p    -10.063292    1.800000
  8     Wed Apr 25 08:07:45 CEST 2018   EN: 3.440 GM2: 0.452  GM3:-0.0517  RAES: 1.80
     2s    -20.229985    2.439742
     2p    -15.503117    2.137023
 11     Tue Apr 24 16:34:09 CEST 2018   EN: 0.930 GM2: 0.271  GM3: 0.1799  RAES: 5.00
     3s     -4.546934    0.763787
     3p     -1.332719    0.573553
 17     Mon Apr 23 14:09:22 CEST 2018   EN: 3.160 GM2: 0.249  GM3: 0.1495  RAES: 2.50
     3s    -29.278781    2.485265
     3p    -12.673758    2.199650
     3d     -0.240338    2.476089
 no old-style atom pair restraining (fixing) potential
           ------------------------------------------------- 
          |        Self-Consistent Charge Iterations        |
           ------------------------------------------------- 

 Ncao       : 470
 Nao        : 445
 Nshell     : 205
 Nel        : 328
 T(el)      :   300.0
 intcut     :    25.0
 scfconv/Eh :  0.100E-05
   qconv/e  :  0.100E-03
 intneglect :  0.100E-07
 broydamp   :      0.250
 iter      E             dE          RMSdq      gap      omega  full diag
   1   -193.7216796 -0.193722E+03  0.108E+01    3.51       0.0  T
   2   -194.1590622 -0.437383E+00  0.612E+00    4.24       1.0  T
   3   -194.4985052 -0.339443E+00  0.388E+00    3.97       1.0  T
   4   -194.5870453 -0.885401E-01  0.234E+00    3.37       1.0  T
   5   -194.6446923 -0.576469E-01  0.164E+00    2.36       1.0  T
   6   -194.6420702  0.262207E-02  0.681E-01    2.64       1.0  T
   7   -194.6469266 -0.485635E-02  0.447E-01    2.36       1.0  T
   8   -194.6476791 -0.752505E-03  0.211E-01    2.41       1.0  T
   9   -194.6479996 -0.320569E-03  0.161E-01    2.41       1.0  T
  10   -194.6483812 -0.381567E-03  0.122E-01    2.40       1.0  T
  11   -194.6486179 -0.236663E-03  0.863E-02    2.40       1.0  T
  12   -194.6487326 -0.114699E-03  0.719E-02    2.40       1.0  T
  13   -194.6488353 -0.102737E-03  0.647E-02    2.39       1.0  T
  14   -194.6489494 -0.114123E-03  0.553E-02    2.39       1.0  T
  15   -194.6490691 -0.119715E-03  0.460E-02    2.38       1.0  T
  16   -194.6491483 -0.791808E-04  0.414E-02    2.38       1.0  T
  17   -194.6491986 -0.502759E-04  0.301E-02    2.37       1.0  T
  18   -194.6492280 -0.293689E-04  0.244E-02    2.37       1.0  T
  19   -194.6492428 -0.148078E-04  0.180E-02    2.37       1.0  T
  20   -194.6492503 -0.754329E-05  0.162E-02    2.37       1.0  T
  21   -194.6492573 -0.695566E-05  0.135E-02    2.37       1.0  T
  22   -194.6492656 -0.836727E-05  0.110E-02    2.36       1.0  T
  23   -194.6492715 -0.584167E-05  0.944E-03    2.36       1.0  T
  24   -194.6492753 -0.379365E-05  0.842E-03    2.36       1.1  T
  25   -194.6492783 -0.302162E-05  0.722E-03    2.36       1.3  T
  26   -194.6492810 -0.271940E-05  0.600E-03    2.36       1.6  T
  27   -194.6492824 -0.136047E-05  0.519E-03    2.36       1.8  T
  28   -194.6492834 -0.103007E-05  0.437E-03    2.36       2.2  T
  29   -194.6492841 -0.740240E-06  0.378E-03    2.36       2.5  T
  30   -194.6492848 -0.623227E-06  0.335E-03    2.36       2.8  T
  31   -194.6492855 -0.701281E-06  0.271E-03    2.36       3.5  T
  32   -194.6492859 -0.466915E-06  0.222E-03    2.36       4.3  T
  33   -194.6492862 -0.248615E-06  0.186E-03    2.36       5.1  T
  34   -194.6492864 -0.207042E-06  0.156E-03    2.36       6.1  T
  35   -194.6492865 -0.111000E-06  0.133E-03    2.36       7.2  T
  36   -194.6492866 -0.877790E-07  0.108E-03    2.36       8.8  T
  37   -194.6492866 -0.543297E-07  0.863E-04    2.35      11.0  T
  38   -194.6492867 -0.369459E-07  0.682E-04    2.35      14.0  T
speedup  1.00
cpu  time for SCC    1.82 s
wall time for SCC    1.82 s

   *** convergence criteria satisfied after 38 iterations ***

          eigenvalues
 #    :         152        153        154        155        156        157        158        159
 occ. :        2.000      2.000      2.000      2.000      2.000      2.000      2.000      2.000
 eps  :       -10.784    -10.721    -10.703    -10.701    -10.678    -10.637    -10.610    -10.603
 #    :         160        161        162        163        164        165        166        167
 occ. :        2.000      2.000      2.000      2.000      2.000      0.000      0.000      0.000
 eps  :       -10.573    -10.509    -10.382    -10.264    -10.227     -7.872     -7.363     -6.674
 #    :         168        169        170        171        172        173        174        175
 occ. :        0.000      0.000      0.000      0.000      0.000      0.000      0.000      0.000
 eps  :        -6.173     -5.479     -5.188     -4.012     -3.762     -3.392     -2.824     -2.565


   #   Z            q   n(s)   n(p)   n(d)      C6AA      α(0)
   1  11 Na     0.731  0.078  0.191  0.000    67.798    26.646
   2  11 Na     0.756  0.058  0.185  0.000    67.491    26.586
   3  11 Na     0.714  0.104  0.182  0.000    68.015    26.689
   4  11 Na     0.737  0.061  0.202  0.000    67.729    26.633
   5  11 Na     0.730  0.072  0.198  0.000    67.811    26.649
   6  11 Na     0.728  0.044  0.228  0.000    67.836    26.654
   7  11 Na     0.712  0.111  0.177  0.000    68.030    26.692
   8  11 Na     0.719  0.047  0.235  0.000    67.948    26.676
   9  11 Na     0.728  0.077  0.195  0.000    67.836    26.654
  10  11 Na     0.710  0.082  0.208  0.000    68.056    26.697
  11  11 Na     0.700  0.049  0.251  0.000    68.177    26.721
  12  11 Na     0.707  0.049  0.244  0.000    68.097    26.705
  13  11 Na     0.720  0.090  0.189  0.000    67.929    26.672
  14  11 Na     0.721  0.073  0.206  0.000    67.919    26.670
  15  11 Na     0.817  0.048  0.135  0.000    66.759    26.441
  16  11 Na     0.721  0.078  0.201  0.000    67.926    26.671
  17  11 Na     0.813  0.013  0.174  0.000    66.811    26.452
  18  11 Na     0.778  0.029  0.194  0.000    67.230    26.534
  19  11 Na     0.790  0.005  0.205  0.000    67.082    26.505
  20  11 Na     0.728  0.042  0.230  0.000    67.831    26.653
  21  11 Na     0.819  0.043  0.138  0.000    66.731    26.436
  22  11 Na     0.694  0.116  0.190  0.000    68.250    26.735
  23  11 Na     0.726  0.045  0.229  0.000    67.862    26.659
  24  11 Na     0.798 -0.002  0.203  0.000    66.985    26.486
  25  11 Na     0.717  0.079  0.203  0.000    67.968    26.680
  26  17 Cl    -0.733  1.979  5.751  0.003   124.658    17.082
  27  17 Cl    -0.745  1.977  5.764  0.004   125.122    17.113
  28  17 Cl    -0.784  1.976  5.807  0.002   126.722    17.222
  29  17 Cl    -0.745  1.979  5.765  0.002   125.148    17.115
  30  17 Cl    -0.759  1.975  5.784  0.001   125.708    17.153
  31  17 Cl    -0.735  1.978  5.755  0.001   124.717    17.086
  32  17 Cl    -0.762  1.973  5.788  0.001   125.799    17.160
  33  17 Cl    -0.737  1.979  5.757  0.001   124.812    17.092
  34  17 Cl    -0.739  1.978  5.761  0.000   124.903    17.098
  35  17 Cl    -0.738  1.979  5.758  0.001   124.856    17.095
  36  17 Cl    -0.736  1.976  5.759  0.001   124.755    17.088
  37  17 Cl    -0.733  1.977  5.755  0.001   124.652    17.081
  38  17 Cl    -0.734  1.979  5.753  0.002   124.676    17.083
  39  17 Cl    -0.748  1.978  5.770  0.000   125.262    17.123
  40  17 Cl    -0.740  1.980  5.757  0.003   124.946    17.101
  41  17 Cl    -0.771  1.973  5.797  0.001   126.180    17.186
  42  17 Cl    -0.740  1.981  5.756  0.002   124.931    17.100
  43  17 Cl    -0.747  1.979  5.767  0.002   125.206    17.119
  44  17 Cl    -0.740  1.981  5.757  0.002   124.922    17.100
  45  17 Cl    -0.736  1.976  5.759  0.001   124.787    17.090
  46  17 Cl    -0.736  1.978  5.758  0.001   124.776    17.090
  47  17 Cl    -0.824  1.984  5.835  0.005   128.337    17.332
  48  17 Cl    -0.746  1.979  5.766  0.001   125.157    17.116
  49  17 Cl    -0.749  1.980  5.767  0.002   125.308    17.126
  50  17 Cl    -0.740  1.976  5.760  0.003   124.938    17.101
  51   8 O     -0.495  1.705  4.791  0.000    22.732     6.439
  52   1 H      0.340  0.660  0.000  0.000     0.599     1.209
  53   6 C      0.051  1.043  2.906  0.000    19.780     6.343
  54   1 H      0.067  0.933  0.000  0.000     2.123     2.279
  55   1 H      0.042  0.958  0.000  0.000     2.424     2.435
  56   6 C     -0.090  1.060  3.030  0.000    22.205     6.708
  57   1 H      0.073  0.927  0.000  0.000     2.057     2.243
  58   1 H      0.044  0.956  0.000  0.000     2.395     2.420
  59   6 C     -0.074  1.053  3.021  0.000    21.914     6.665
  60   1 H      0.058  0.942  0.000  0.000     2.224     2.332
  61   1 H      0.040  0.960  0.000  0.000     2.452     2.449
  62   6 C     -0.127  1.044  3.082  0.000    22.989     6.837
  63   1 H      0.042  0.958  0.000  0.000     2.423     2.434
  64   1 H      0.049  0.951  0.000  0.000     2.333     2.389
  65   1 H      0.051  0.949  0.000  0.000     2.310     2.377
  66   8 O     -0.473  1.700  4.773  0.000    22.266     6.373
  67   1 H      0.327  0.673  0.000  0.000     0.632     1.241
  68   6 C      0.079  1.035  2.886  0.000    19.441     6.310
  69   1 H      0.033  0.967  0.000  0.000     2.540     2.492
  70   1 H      0.033  0.967  0.000  0.000     2.544     2.494
  71   6 C     -0.096  1.069  3.027  0.000    22.243     6.698
  72   1 H      0.050  0.950  0.000  0.000     2.307     2.371
  73   1 H      0.043  0.957  0.000  0.000     2.387     2.412
  74   6 C     -0.066  1.048  3.018  0.000    21.757     6.639
  75   1 H      0.045  0.955  0.000  0.000     2.379     2.412
  76   1 H      0.042  0.958  0.000  0.000     2.418     2.432
  77   6 C     -0.131  1.047  3.084  0.000    22.954     6.811
  78   1 H      0.045  0.955  0.000  0.000     2.381     2.413
  79   1 H      0.052  0.948  0.000  0.000     2.296     2.370
  80   1 H      0.053  0.947  0.000  0.000     2.277     2.359
  81   8 O     -0.460  1.697  4.763  0.000    21.996     6.334
  82   1 H      0.316  0.684  0.000  0.000     0.666     1.278
  83   6 C      0.062  1.042  2.897  0.000    19.550     6.296
  84   1 H      0.026  0.974  0.000  0.000     2.644     2.543
  85   1 H      0.066  0.934  0.000  0.000     2.135     2.285
  86   6 C     -0.076  1.056  3.020  0.000    21.953     6.671
  87   1 H      0.036  0.964  0.000  0.000     2.497     2.471
  88   1 H      0.035  0.965  0.000  0.000     2.513     2.479
  89   6 C     -0.067  1.051  3.016  0.000    21.785     6.645
  90   1 H      0.057  0.943  0.000  0.000     2.236     2.338
  91   1 H      0.033  0.967  0.000  0.000     2.549     2.497
  92   6 C     -0.126  1.045  3.081  0.000    22.969     6.834
  93   1 H      0.033  0.967  0.000  0.000     2.543     2.494
  94   1 H      0.046  0.954  0.000  0.000     2.374     2.409
  95   1 H      0.057  0.943  0.000  0.000     2.239     2.340
  96   8 O     -0.473  1.697  4.776  0.000    22.257     6.372
  97   1 H      0.328  0.672  0.000  0.000     0.629     1.239
  98   6 C      0.070  1.039  2.891  0.000    19.540     6.317
  99   1 H      0.029  0.971  0.000  0.000     2.607     2.525
 100   1 H      0.036  0.964  0.000  0.000     2.510     2.477
 101   6 C     -0.076  1.057  3.019  0.000    21.950     6.670
 102   1 H      0.037  0.963  0.000  0.000     2.488     2.467
 103   1 H      0.058  0.942  0.000  0.000     2.221     2.331
 104   6 C     -0.065  1.051  3.014  0.000    21.743     6.639
 105   1 H      0.065  0.935  0.000  0.000     2.141     2.288
 106   1 H      0.038  0.962  0.000  0.000     2.478     2.462
 107   6 C     -0.111  1.037  3.074  0.000    22.686     6.792
 108   1 H      0.033  0.967  0.000  0.000     2.544     2.494
 109   1 H      0.033  0.967  0.000  0.000     2.542     2.493
 110   1 H      0.038  0.962  0.000  0.000     2.479     2.462

 Mol. C6AA /au·bohr⁶  :     344680.143614
 Mol. C8AA /au·bohr⁸  :   19399704.405133
 Mol. α(0) /au        :       1316.975342

 
 Wiberg/Mayer (AO) data. WBOs > 0.1 written file <wbo>
 largest (>0.05) Wiberg bond orders for each atom
           total WBO             WBO to atom ...
     1  Na  0.497    Cl  31 0.151    Cl  30 0.133    Cl  26 0.089    Cl  35 0.089
     2  Na  0.451    Cl  40 0.122    Cl  32 0.104    Cl  50 0.098    O   66 0.080    Cl  48 0.069
     3  Na  0.512    Cl  39 0.163    Cl  34 0.146    Cl  36 0.131
     4  Na  0.484    Cl  27 0.166    Cl  28 0.126    Cl  49 0.082    Cl  29 0.051
     5  Na  0.501    Cl  32 0.162    Cl  34 0.122    Cl  48 0.090    Cl  35 0.077
     6  Na  0.515    Cl  37 0.150    Cl  38 0.122    Cl  31 0.080    Cl  44 0.056    Cl  26 0.055
     7  Na  0.511    Cl  37 0.167    Cl  36 0.158    Cl  31 0.147
     8  Na  0.532    Cl  36 0.127    Cl  34 0.111    Cl  35 0.096    Cl  31 0.094    Cl  44 0.054
     9  Na  0.505    Cl  41 0.172    Cl  46 0.119    Cl  29 0.099    Cl  38 0.080
    10  Na  0.533    Cl  47 0.196    Cl  33 0.124    Cl  27 0.100    Cl  50 0.088
    11  Na  0.551    Cl  29 0.120    Cl  27 0.116    Cl  33 0.103    Cl  46 0.091    Cl  42 0.066
    12  Na  0.554    Cl  45 0.132    Cl  40 0.129    Cl  33 0.085    Cl  50 0.085    Cl  42 0.068
    13  Na  0.500    Cl  47 0.136    Cl  50 0.112    O   51 0.099
    14  Na  0.516    Cl  41 0.199    Cl  43 0.097    Cl  37 0.088    Cl  38 0.059
    15  Na  0.338    Cl  28 0.131    O   81 0.083    Cl  29 0.082
    16  Na  0.511    Cl  30 0.150    Cl  32 0.143    Cl  35 0.095    Cl  40 0.086
    17  Na  0.342    Cl  48 0.110    Cl  42 0.090    Cl  50 0.079    Cl  49 0.070
    18  Na  0.432    Cl  48 0.097    Cl  34 0.085    Cl  49 0.085    Cl  39 0.075
    19  Na  0.410    Cl  44 0.123    Cl  26 0.099    Cl  35 0.082    Cl  42 0.052
    20  Na  0.495    Cl  43 0.153    Cl  39 0.130    Cl  37 0.071    Cl  36 0.059
    21  Na  0.346    O   96 0.101    Cl  28 0.096    Cl  49 0.066    Cl  39 0.061
    22  Na  0.538    Cl  46 0.170    Cl  33 0.165    Cl  45 0.162
    23  Na  0.508    Cl  38 0.142    Cl  26 0.109    Cl  46 0.097    Cl  45 0.058    Cl  42 0.055
    24  Na  0.405    Cl  43 0.087    Cl  49 0.082    Cl  29 0.070    Cl  44 0.054
    25  Na  0.519    Cl  30 0.162    Cl  45 0.127    Cl  26 0.102    Cl  40 0.087
    26  Cl  0.482    Na  23 0.109    Na  25 0.102    Na  19 0.099    Na   1 0.089    Na   6 0.055
    27  Cl  0.467    Na   4 0.166    Na  11 0.116    Na  10 0.100
    28  Cl  0.402    Na  15 0.131    Na   4 0.126    Na  21 0.096
    29  Cl  0.465    Na  11 0.120    Na   9 0.099    Na  15 0.082    Na  24 0.070    Na   4 0.051
    30  Cl  0.453    Na  25 0.162    Na  16 0.150    Na   1 0.133
    31  Cl  0.491    Na   1 0.151    Na   7 0.147    Na   8 0.094    Na   6 0.080
    32  Cl  0.446    Na   5 0.162    Na  16 0.143    Na   2 0.104
    33  Cl  0.488    Na  22 0.165    Na  10 0.124    Na  11 0.103    Na  12 0.085
    34  Cl  0.479    Na   3 0.146    Na   5 0.122    Na   8 0.111    Na  18 0.085
    35  Cl  0.484    Na   8 0.096    Na  16 0.095    Na   1 0.089    Na  19 0.082    Na   5 0.077
    36  Cl  0.499    Na   7 0.158    Na   3 0.131    Na   8 0.127    Na  20 0.059
    37  Cl  0.491    Na   7 0.167    Na   6 0.150    Na  14 0.088    Na  20 0.071
    38  Cl  0.476    Na  23 0.142    Na   6 0.122    Na   9 0.080    Na  14 0.059
    39  Cl  0.460    Na   3 0.163    Na  20 0.130    Na  18 0.075    Na  21 0.061
    40  Cl  0.481    Na  12 0.129    Na   2 0.122    Na  25 0.087    Na  16 0.086
    41  Cl  0.423    Na  14 0.199    Na   9 0.172
    42  Cl  0.473    Na  17 0.090    Na  12 0.068    Na  11 0.066    Na  23 0.055    Na  19 0.052
    43  Cl  0.456    Na  20 0.153    Na  14 0.097    Na  24 0.087
    44  Cl  0.474    Na  19 0.123    Na   6 0.056    Na  24 0.054    Na   8 0.054
    45  Cl  0.489    Na  22 0.162    Na  12 0.132    Na  25 0.127    Na  23 0.058
    46  Cl  0.491    Na  22 0.170    Na   9 0.119    Na  23 0.097    Na  11 0.091
    47  Cl  0.342    Na  10 0.196    Na  13 0.136
    48  Cl  0.458    Na  17 0.110    Na  18 0.097    Na   5 0.090    Na   2 0.069
    49  Cl  0.443    Na  18 0.085    Na  24 0.082    Na   4 0.082    Na  17 0.070    Na  21 0.066
    50  Cl  0.471    Na  13 0.112    Na   2 0.098    Na  10 0.088    Na  12 0.085    Na  17 0.079
    51  O   2.005    C   53 0.972    H   52 0.859    Na  13 0.099
    52  H   0.884    O   51 0.859
    53  C   3.935    C   56 1.012    O   51 0.972    H   55 0.969    H   54 0.962
    54  H   0.994    C   53 0.962
    55  H   0.996    C   53 0.969
    56  C   3.990    C   53 1.012    C   59 1.008    H   58 0.972    H   57 0.960
    57  H   0.993    C   56 0.960
    58  H   0.994    C   56 0.972
    59  C   3.990    C   62 1.021    C   56 1.008    H   61 0.976    H   60 0.966
    60  H   0.995    C   59 0.966
    61  H   0.996    C   59 0.976
    62  C   3.994    C   59 1.021    H   63 0.986    H   64 0.983    H   65 0.972
    63  H   0.996    C   62 0.986
    64  H   0.997    C   62 0.983
    65  H   0.999    C   62 0.972
    66  O   1.999    C   68 0.992    H   67 0.857    Na   2 0.080
    67  H   0.893    O   66 0.857
    68  C   3.953    C   71 1.009    O   66 0.992    H   70 0.972    H   69 0.970
    69  H   0.998    C   68 0.970
    70  H   0.998    C   68 0.972
    71  C   3.992    C   74 1.012    C   68 1.009    H   73 0.971    H   72 0.967
    72  H   0.997    C   71 0.967
    73  H   0.997    C   71 0.971
    74  C   3.995    C   77 1.024    C   71 1.012    H   76 0.973    H   75 0.973
    75  H   0.997    C   74 0.973
    76  H   0.998    C   74 0.973
    77  C   3.994    C   74 1.024    H   79 0.985    H   80 0.980    H   78 0.979
    78  H   0.998    C   77 0.979
    79  H   0.997    C   77 0.985
    80  H   0.998    C   77 0.980
    81  O   2.014    C   83 0.990    H   82 0.886    Na  15 0.083
    82  H   0.900    O   81 0.886
    83  C   3.944    C   86 1.005    O   81 0.990    H   84 0.972    H   85 0.970
    84  H   0.999    C   83 0.972
    85  H   0.995    C   83 0.970
    86  C   3.994    C   89 1.010    C   83 1.005    H   88 0.975    H   87 0.974
    87  H   0.998    C   86 0.974
    88  H   0.997    C   86 0.975
    89  C   3.994    C   92 1.021    C   86 1.010    H   91 0.976    H   90 0.964
    90  H   0.996    C   89 0.964
    91  H   0.998    C   89 0.976
    92  C   3.994    C   89 1.021    H   93 0.987    H   94 0.981    H   95 0.978
    93  H   0.998    C   92 0.987
    94  H   0.997    C   92 0.981
    95  H   0.996    C   92 0.978
    96  O   2.004    C   98 0.986    H   97 0.864    Na  21 0.101
    97  H   0.892    O   96 0.864
    98  C   3.947    C  101 1.011    O   96 0.986    H   99 0.973    H  100 0.966
    99  H   0.998    C   98 0.973
   100  H   0.998    C   98 0.966
   101  C   3.989    C   98 1.011    C  104 1.009    H  102 0.975    H  103 0.971
   102  H   0.998    C  101 0.975
   103  H   0.997    C  101 0.971
   104  C   3.993    C  107 1.020    C  101 1.009    H  106 0.970    H  105 0.968
   105  H   0.995    C  104 0.968
   106  H   0.997    C  104 0.970
   107  C   3.995    C  104 1.020    H  108 0.987    H  109 0.986    H  110 0.984
   108  H   0.998    C  107 0.987
   109  H   0.998    C  107 0.986
   110  H   0.998    C  107 0.984
 MOs/occ written to file <molden.input>
 
molecular dipole:
                 x           y           z       tot (Debye)
 q only:        2.790       0.796      -4.938
   full:        0.751      -0.081      -2.479       6.586
molecular quadrupole (traceless):
                xx          xy          yy          xz          yz          zz
 q only:       18.724      -5.965     -40.903      20.069      -3.384      22.179
  q+dip:       19.055      -9.056     -46.240       5.549      -7.916      27.186
   full:       17.809      -8.409     -45.855       5.362      -6.610      28.046

SCC energy    :    -194.6492867
rep           :       0.9650795
ES            :       1.8676445
AES           :      -0.0270383
AXC           :       0.0191925
disp          :      -0.2175122
XB            :       0.0000000
fix           :       0.0000000
total E       :    -193.6728653
atomizationE  :      20.7091186    12995.17
(atE without considering molecular charge,
 total energy contains solvation terms)
H-L gap (eV)  :          2.3547
           ------------------------------------------------- 
          |                 ===============                 |
          |                   A N C O P T                   |
          |                 ===============                 |
          |          Approximate Normal Coordinate          |
          |           Rational Function Optimizer           |
           ------------------------------------------------- 
dumping coords to <xtbopt.coord> and <xtbopt.log>
 optlevel               0
 Maxcycle             330
 Maxmicro              25
 Econv         5.000000000000000E-006
 Gconv         1.000000000000000E-003
 Maxdispl       1.00000000000000     
 Hlow          5.000000000000000E-003
 S6             20.0000000000000     
 Nvar              324

generating ANC from model Hessian ...
 Shifting diagonal of input Hessian by   2.290543930002390E-002
 Lowest  eigenvalues of input Hessian
    0.005000    0.005952    0.006394    0.006743    0.006975    0.007326
    0.007565    0.007611    0.008191    0.008376    0.008655    0.009257
    0.010239    0.010713    0.011359    0.011703    0.011849    0.012205
 Highest eigenvalues
    1.332782    1.358912    1.480093    1.524123    1.531639    1.541344
 
cpu  time for ANC gen    0.07 s
wall time for ANC gen    0.08 s
................................................................................
.............................. CYCLE    1 ......................................
................................................................................
   1   -194.6492867 -0.194649E+03  0.643E-04    2.35       0.0  T
   2   -194.6492867 -0.160745E-08  0.547E-04    2.35      17.4  T
   3   -194.6492867 -0.114957E-08  0.519E-04    2.35      18.4  T
speedup  0.72
cpu  time for SCC    0.14 s
wall time for SCC    0.20 s
speedup  0.90
cpu  time for grad    0.47 s
wall time for grad    0.53 s
 E :   -193.67286513  G :  0.000075    pred/act E change:  0.000D+00  0.126D-06
Maxdispl :   0.0030   ||displ|| :   0.0055   Lambda : -0.303D-06
Largest |displ|/coords:  0.0030 (   9)  0.0019 (   8)  0.0016 (  14)
................................................................................
.............................. CYCLE    2 ......................................
................................................................................
   1   -194.6492818 -0.194649E+03  0.856E-03    2.35       0.0  T
   2   -194.6492819 -0.612162E-07  0.262E-03    2.35       3.6  T
   3   -194.6492819 -0.732749E-08  0.113E-03    2.35       8.4  T
   4   -194.6492819 -0.212844E-08  0.585E-04    2.35      16.3  T
   5   -194.6492819 -0.146645E-08  0.455E-04    2.35      21.0  T
speedup  0.99
cpu  time for SCC    0.24 s
wall time for SCC    0.24 s
speedup  0.99
cpu  time for grad    0.56 s
wall time for grad    0.57 s
 E :   -193.67286498  G :  0.000129    pred/act E change:  0.000D+00  0.154D-06
Maxdispl :   0.0021   ||displ|| :   0.0038   Lambda : -0.439D-06
Largest |displ|/coords:  0.0021 (   9)  0.0017 (   8)  0.0012 (   2)
................................................................................
.............................. CYCLE    3 ......................................
................................................................................
   1   -194.6492857 -0.194649E+03  0.586E-03    2.35       0.0  T
   2   -194.6492858 -0.277386E-07  0.177E-03    2.35       5.4  T
   3   -194.6492858 -0.314608E-08  0.780E-04    2.35      12.2  T
   4   -194.6492858 -0.961052E-09  0.406E-04    2.35      23.5  T
speedup  1.00
cpu  time for SCC    0.18 s
wall time for SCC    0.18 s
speedup  1.00
cpu  time for grad    0.51 s
wall time for grad    0.51 s
 E :   -193.67286522  G :  0.000047    pred/act E change: -0.151D-06 -0.235D-06
Maxdispl :   0.0013   ||displ|| :   0.0026   Lambda : -0.725D-07
Largest |displ|/coords:  0.0013 (   1)  0.0009 (   5)  0.0008 (   8)

   *** GEOMETRY OPTIMIZATION CONVERGED AFTER 3 ITERATIONS ***

------------------------------------------------------------------------
 total energy gain (kcal):     -0.0001
------------------------------------------------------------------------
================
 final structure:
================
$coord
       -1.11893026312226      -12.96297866069225        4.32815320254400      Na
       -8.92452697850452       -4.43282449144171        1.78101021597901      Na
        3.48965405151734       -6.01615482892735       -6.18400485887722      Na
        1.00098604444912        4.86931297753803        3.69631347712534      Na
       -5.08828928663208       -7.65322515993509       -2.67993321026414      Na
        3.85930471138653       -8.29568189743142        5.10185925044646      Na
        7.32373654121679      -11.12490081031389        0.54635814617312      Na
        1.26605865846148       -9.59500771657047       -1.22521332669169      Na
        4.97112715531204       -0.44013887808520       10.54149125750537      Na
       -7.74813568166027        3.91937002551306        7.41843074062255      Na
       -1.42625482883101        1.66796367659496        8.99721611620160      Na
       -6.48869912411002       -2.98714842536186        7.96664364174306      Na
       -9.78072545219814        3.06118062950729        1.53762504975858      Na
        8.66524067420302       -3.46214499134899        5.80432771662638      Na
        7.27089335437697        3.20285599716720        5.04925085418203      Na
       -7.40328629685805      -11.10002446524241        2.66985708618475      Na
       -4.02275374210450        0.43161473878387        2.60461189262144      Na
       -0.22946351890758       -2.81625028623945       -1.96897687518785      Na
       -2.51737051189458       -6.35240995110491        3.49415492247135      Na
        6.29945920198091       -4.66042230159309       -0.38251481857125      Na
        4.71363316832328        1.88555067807184       -1.24037279184552      Na
       -3.80239679448344       -1.82912386476522       13.80101175343694      Na
        0.00404050534292       -5.07676667050555        9.75142586769632      Na
        2.45333748423591       -1.59160125951014        4.33664900980728      Na
       -4.95407092905260       -9.69998521914284        8.80334768392055      Na
       -0.42822700705825       -9.10024338860633        7.13872847017300      Cl
       -3.34260114164956        4.40358826162845        5.46479374000503      Cl
        5.04940027883439        5.85616058346751        1.73248222773695      Cl
        2.99054403860276        2.38587866953686        7.23049983728977      Cl
       -5.42543620947005      -13.62127811239049        6.17531774535443      Cl
        3.27482386146493      -12.44376484598797        2.41219225369290      Cl
       -9.33894799746413       -8.76906490633818       -0.97505096654828      Cl
       -5.98982865408445        1.03999825490519       10.84499336908978      Cl
       -0.90305675895285       -6.85485808370949       -4.86548073035766      Cl
       -3.00574404987480      -10.42765705106949        0.65550493001060      Cl
        5.79145652026150       -8.84035375572798       -3.23453335285099      Cl
        8.43073779704745       -7.44193188488346        3.14372089499422      Cl
        4.40445472465906       -4.47557754934171        7.89259686986002      Cl
        4.18143387778174       -2.06704574060472       -3.92716235961003      Cl
       -7.05149057229399       -7.02624622987253        5.33822728466807      Cl
        9.23633722262716        0.20392095213643        8.62049150934616      Cl
       -1.99096475265202       -2.34063192788299        6.18871043101044      Cl
        6.77134951096528       -0.76757363305848        2.26651901220895      Cl
        1.88519820100922       -5.62148352158111        1.49289880253561      Cl
       -4.51990982737285       -5.89850856381235       11.65513418571071      Cl
        0.66560049488020       -1.10112880351871       12.64433406748321      Cl
      -10.41610261579307        6.31694046212962        4.53566520356406      Cl
       -4.60879167665510       -3.56757921844408       -0.13386798106210      Cl
        0.39023035360520        1.04914670241724        0.75615167530531      Cl
       -8.48288770176998       -0.39848244598444        4.40846250238208      Cl
       -6.00844372324362        3.91063390928795        0.29613431007997      O 
       -5.67908502572200        5.16528276654128        1.58889521664268      H 
       -4.53455219913339        4.64749846371733       -1.83880187102410      C 
       -2.55750436817119        4.92159407501469       -1.28441399798677      H 
       -5.23923522302910        6.43327900874427       -2.62368405229722      H 
       -4.65598180454004        2.57261076093618       -3.82389844943696      C 
       -4.45485434192496        0.76053885718183       -2.87026813564865      H 
       -6.49072059050752        2.60387184179702       -4.76733311868181      H 
       -2.55568386909711        2.79596236985990       -5.78026329474534      C 
       -0.73648198544892        2.85106018733251       -4.80893312266891      H 
       -2.77078265178816        4.55712252777308       -6.83295178453861      H 
       -2.58297670496096        0.57507724756987       -7.60572611842158      C 
       -4.35740405324246        0.50564066553741       -8.63893776181468      H 
       -1.05014398605901        0.73666391554231       -8.95949103928843      H 
       -2.35624921943532       -1.19343317445973       -6.57861568114136      H 
      -11.74215720818621       -3.68701347214125       -0.90053602617319      O 
      -11.87957670120856       -5.42015779151224       -1.48716664486867      H 
      -12.94597290800817       -2.11913456689585       -2.69121319916940      C 
      -15.00039224454131       -2.41730226989502       -2.65194623132243      H 
      -12.25351229947556       -2.53976099153875       -4.60136281787919      H 
      -12.33544290267844        0.60641635196993       -2.02175580695926      C 
      -13.02171641792738        0.94194904441045       -0.10281974289538      H 
      -10.28099818707994        0.79730282331556       -2.06491589690037      H 
      -13.50366040698864        2.53894654722612       -3.79405140115630      C 
      -15.55983312957298        2.36553898387032       -3.73404236476077      H 
      -12.88743179023940        2.15270287595225       -5.72798083359846      H 
      -12.74757039408595        5.21343919945032       -3.06381686547336      C 
      -10.70909531582900        5.45154046150413       -3.20526438221970      H 
      -13.63638163567001        6.57950238047065       -4.31187230453514      H 
      -13.33488878090208        5.63435419529654       -1.13883772673822      H 
       10.53142927221023        5.14476792249371        5.70750770618286      O 
       11.56366971848184        4.38724832512171        7.00520489854232      H 
       12.18529239829298        6.33710091704998        3.98978274313524      C 
       13.14002415530350        7.93596397206414        4.90834684207265      H 
       10.99710789338340        7.08281316041059        2.48443507570631      H 
       14.16894147000590        4.53390599803595        2.92457706867954      C 
       15.37288659323694        5.58283133247591        1.61915551660851      H 
       15.35050442302070        3.86982064647541        4.48471334020730      H 
       13.04004066815429        2.23973979731676        1.58372828410679      C 
       11.78122492768316        1.25474794599309        2.88477808737203      H 
       14.57368149796394        0.94449354403727        1.10893925827734      H 
       11.60371838668583        2.91140133696560       -0.81559814819130      C 
       12.83085194946108        3.89373468381269       -2.13944405058521      H 
       10.90849964077420        1.20118967820390       -1.71609261052420      H 
       10.00068528388960        4.11490923300626       -0.38960976706206      H 
        5.37093387305956        4.76130153354662       -3.81143941898682      O 
        5.36245944550036        6.16720632483587       -2.64507238444578      H 
        6.88271363475345        5.46831290394056       -5.89773529689903      C 
        8.74738634667519        6.09346687222564       -5.24233548467697      H 
        5.98903274131358        7.03239190921430       -6.92583616423436      H 
        7.20980351115654        3.19585799261930       -7.62736512480827      C 
        8.63819697462306        3.63135641994124       -9.04712423111066      H 
        7.89622160649216        1.63534466882186       -6.47007835474342      H 
        4.75161285303063        2.40368558799441       -8.91562695106113      C 
        3.26170277481959        2.34845207966780       -7.49664749272137      H 
        4.98610462430478        0.49329031809368       -9.66438335814708      H 
        3.98370099719543        4.16111793063252      -11.06211675189671      C 
        5.46785265617604        4.25968773491941      -12.48166804778438      H 
        2.26992596544479        3.47867027155994      -11.96768804251698      H 
        3.62237772629035        6.06017860175777      -10.36948763943843      H 
$end
 
 Bond Distances (Angstroems)
 ---------------------------
Na1-Na6=3.6342       Na1-Na8=3.6613       Na1-Na16=3.5779      Na1-Na19=3.6027      Na1-Na25=3.5649      Na1-Cl26=2.5542      
Na1-Cl30=2.5040      Na1-Cl31=2.5514      Na1-Cl35=2.5640      Na2-Na5=3.5493       Na2-Na12=3.6002      Na2-Na13=3.9935      
Na2-Na16=3.6492      Na2-Na17=3.6803      Na2-Na19=3.6537      Na2-Cl32=2.7277      Na2-Cl40=2.5317      Na2-Cl48=2.5401      
Na2-Cl50=2.5584      Na2-O66=2.0958       Na2-H67=2.3894       Na3-Na8=3.4434       Na3-Na18=3.4228      Na3-Na20=3.4858      
Na3-Cl34=2.4672      Na3-Cl36=2.4806      Na3-Cl39=2.4346      Na4-Na11=3.5197      Na4-Na15=3.5069      Na4-Na17=3.5938      
Na4-Na21=3.6301      Na4-Na24=3.5206      Na4-Cl27=2.4939      Na4-Cl28=2.4377      Na4-Cl29=2.5166      Na4-Cl49=2.5713      
Na5-Na2=3.5493       Na5-Na8=3.5994       Na5-Na16=3.5836      Na5-Na18=3.6475      Na5-Na19=3.6054      Na5-Cl32=2.4944      
Na5-Cl34=2.5340      Na5-Cl35=2.5466      Na5-Cl48=2.5601      Na6-Na1=3.6342       Na6-Na7=3.3784       Na6-Na8=3.6832       
Na6-Na14=3.6261      Na6-Na19=3.6287      Na6-Na20=3.7136      Na6-Na23=3.6218      Na6-Na24=3.6474      Na6-Cl26=2.5477      
Na6-Cl31=2.6344      Na6-Cl37=2.6702      Na6-Cl38=2.5201      Na6-Cl44=2.5964      Na7-Na6=3.3784       Na7-Na8=3.4366       
Na7-Na20=3.4982      Na7-Cl31=2.4602      Na7-Cl36=2.4743      Na7-Cl37=2.4557      Na8-Na1=3.6613       Na8-Na3=3.4434       
Na8-Na5=3.5994       Na8-Na6=3.6832       Na8-Na7=3.4366       Na8-Na18=3.6945      Na8-Na19=3.6318      Na8-Na20=3.7566      
Na8-Cl31=2.6660      Na8-Cl34=2.6704      Na8-Cl35=2.5089      Na8-Cl36=2.6504      Na8-Cl44=2.5686      Na9-Na11=3.6569      
Na9-Na14=3.5585      Na9-Na15=3.6938      Na9-Na23=3.6199      Na9-Na24=3.5955      Na9-Cl29=2.5308      Na9-Cl38=2.5720      
Na9-Cl41=2.4988      Na9-Cl46=2.5596      Na10-Na11=3.6482     Na10-Na12=3.7264     Na10-Na13=3.3238     Na10-Na17=3.7124     
Na10-Cl27=2.5631     Na10-Cl33=2.5447     Na10-Cl47=2.4352     Na10-Cl50=2.8123     Na11-Na4=3.5197      Na11-Na9=3.6569      
Na11-Na10=3.6482     Na11-Na12=3.6800     Na11-Na17=3.7094     Na11-Na22=3.3864     Na11-Na23=3.6703     Na11-Na24=3.6431     
Na11-Cl27=2.5726     Na11-Cl29=2.5458     Na11-Cl33=2.6265     Na11-Cl42=2.6073     Na11-Cl46=2.6641     Na12-Na2=3.6002      
Na12-Na10=3.7264     Na12-Na11=3.6800     Na12-Na17=3.6093     Na12-Na19=3.6317     Na12-Na22=3.4538     Na12-Na23=3.7309     
Na12-Na25=3.6707     Na12-Cl33=2.6327     Na12-Cl40=2.5674     Na12-Cl42=2.5821     Na12-Cl45=2.6961     Na12-Cl50=2.5565     
Na13-Na2=3.9935      Na13-Na10=3.3238     Na13-Na17=3.3969     Na13-Cl47=2.3661     Na13-Cl50=2.4762     Na13-O51=2.1491      
Na13-H52=2.4396      Na13-C71=2.6576      Na13-H72=2.2255      Na13-H73=2.2671      Na14-Na6=3.6261      Na14-Na9=3.5585      
Na14-Na15=3.6254     Na14-Na20=3.5620     Na14-Na24=3.5198     Na14-Cl37=2.5363     Na14-Cl38=2.5676     Na14-Cl41=2.4649     
Na14-Cl43=2.5578     Na15-Na4=3.5069      Na15-Na9=3.6938      Na15-Na14=3.6254     Na15-Na21=3.6599     Na15-Na24=3.6164     
Na15-Cl28=2.5365     Na15-Cl29=2.5787     Na15-Cl41=2.6780     Na15-Cl43=2.5793     Na15-O81=2.0382      Na16-Na1=3.5779      
Na16-Na2=3.6492      Na16-Na5=3.5836      Na16-Na19=3.6314     Na16-Na25=3.5726     Na16-Cl30=2.5133     Na16-Cl32=2.5082     
Na16-Cl35=2.5842     Na16-Cl40=2.5838     Na17-Na2=3.6803      Na17-Na4=3.5938      Na17-Na10=3.7124     Na17-Na11=3.7094     
Na17-Na12=3.6093     Na17-Na13=3.3969     Na17-Na18=3.5834     Na17-Na19=3.7073     Na17-Na24=3.7055     Na17-Cl27=2.6150     
Na17-Cl42=2.6278     Na17-Cl48=2.5836     Na17-Cl49=2.5528     Na17-Cl50=2.5835     Na17-O51=2.4466      Na18-Na3=3.4228      
Na18-Na5=3.6475      Na18-Na8=3.6945      Na18-Na17=3.5834     Na18-Na19=3.6504     Na18-Na20=3.6870     Na18-Na21=3.6306     
Na18-Na24=3.6837     Na18-Cl34=2.6540     Na18-Cl39=2.5844     Na18-Cl44=2.6100     Na18-Cl48=2.5439     Na18-Cl49=2.5241     
Na19-Na1=3.6027      Na19-Na2=3.6537      Na19-Na5=3.6054      Na19-Na6=3.6287      Na19-Na8=3.6318      Na19-Na12=3.6317     
Na19-Na16=3.6314     Na19-Na17=3.7073     Na19-Na18=3.6504     Na19-Na23=3.6332     Na19-Na24=3.6694     Na19-Na25=3.5629     
Na19-Cl26=2.6563     Na19-Cl35=2.6408     Na19-Cl40=2.6146     Na19-Cl42=2.5725     Na19-Cl44=2.5882     Na19-Cl48=2.6613     
Na20-Na3=3.4858      Na20-Na6=3.7136      Na20-Na7=3.4982      Na20-Na8=3.7566      Na20-Na14=3.5620     Na20-Na18=3.6870     
Na20-Na21=3.5930     Na20-Na24=3.6078     Na20-Cl36=2.6912     Na20-Cl37=2.6307     Na20-Cl39=2.5803     Na20-Cl43=2.5042     
Na20-Cl44=2.5885     Na21-Na4=3.6301      Na21-Na15=3.6599     Na21-Na18=3.6306     Na21-Na20=3.5930     Na21-Na24=3.6778     
Na21-Cl28=2.6308     Na21-Cl39=2.5447     Na21-Cl43=2.5692     Na21-Cl49=2.5586     Na21-O96=2.0707      Na21-H97=2.4092      
Na22-Na11=3.3864     Na22-Na12=3.4538     Na22-Na23=3.4063     Na22-Cl33=2.4682     Na22-Cl45=2.4639     Na22-Cl46=2.4725     
Na23-Na6=3.6218      Na23-Na9=3.6199      Na23-Na11=3.6703     Na23-Na12=3.7309     Na23-Na19=3.6332     Na23-Na22=3.4063     
Na23-Na24=3.6458     Na23-Na25=3.6223     Na23-Cl26=2.5489     Na23-Cl38=2.5478     Na23-Cl42=2.6010     Na23-Cl45=2.6334     
Na23-Cl46=2.6253     Na24-Na4=3.5206      Na24-Na6=3.6474      Na24-Na9=3.5955      Na24-Na11=3.6431     Na24-Na14=3.5198     
Na24-Na15=3.6164     Na24-Na17=3.7055     Na24-Na18=3.6837     Na24-Na19=3.6694     Na24-Na20=3.6078     Na24-Na21=3.6778     
Na24-Na23=3.6458     Na24-Cl29=2.6184     Na24-Cl38=2.6336     Na24-Cl42=2.5785     Na24-Cl43=2.5713     Na24-Cl44=2.6273     
Na24-Cl49=2.5951     Na25-Na1=3.5649      Na25-Na12=3.6707     Na25-Na16=3.5726     Na25-Na19=3.5629     Na25-Na23=3.6223     
Na25-Cl26=2.5715     Na25-Cl30=2.5104     Na25-Cl40=2.5683     Na25-Cl45=2.5253     Cl26-Na1=2.5542      Cl26-Na6=2.5477      
Cl26-Na19=2.6563     Cl26-Na23=2.5489     Cl26-Na25=2.5715     Cl27-Na4=2.4939      Cl27-Na10=2.5631     Cl27-Na11=2.5726     
Cl27-Na17=2.6150     Cl28-Na4=2.4377      Cl28-Na15=2.5365     Cl28-Na21=2.6308     Cl29-Na4=2.5166      Cl29-Na9=2.5308      
Cl29-Na11=2.5458     Cl29-Na15=2.5787     Cl29-Na24=2.6184     Cl30-Na1=2.5040      Cl30-Na16=2.5133     Cl30-Na25=2.5104     
Cl31-Na1=2.5514      Cl31-Na6=2.6344      Cl31-Na7=2.4602      Cl31-Na8=2.6660      Cl32-Na2=2.7277      Cl32-Na5=2.4944      
Cl32-Na16=2.5082     Cl33-Na10=2.5447     Cl33-Na11=2.6265     Cl33-Na12=2.6327     Cl33-Na22=2.4682     Cl34-Na3=2.4672      
Cl34-Na5=2.5340      Cl34-Na8=2.6704      Cl34-Na18=2.6540     Cl35-Na1=2.5640      Cl35-Na5=2.5466      Cl35-Na8=2.5089      
Cl35-Na16=2.5842     Cl35-Na19=2.6408     Cl36-Na3=2.4806      Cl36-Na7=2.4743      Cl36-Na8=2.6504      Cl36-Na20=2.6912     
Cl37-Na6=2.6702      Cl37-Na7=2.4557      Cl37-Na14=2.5363     Cl37-Na20=2.6307     Cl38-Na6=2.5201      Cl38-Na9=2.5720      
Cl38-Na14=2.5676     Cl38-Na23=2.5478     Cl38-Na24=2.6336     Cl39-Na3=2.4346      Cl39-Na18=2.5844     Cl39-Na20=2.5803     
Cl39-Na21=2.5447     Cl40-Na2=2.5317      Cl40-Na12=2.5674     Cl40-Na16=2.5838     Cl40-Na19=2.6146     Cl40-Na25=2.5683     
Cl41-Na9=2.4988      Cl41-Na14=2.4649     Cl41-Na15=2.6780     Cl42-Na11=2.6073     Cl42-Na12=2.5821     Cl42-Na17=2.6278     
Cl42-Na19=2.5725     Cl42-Na23=2.6010     Cl42-Na24=2.5785     Cl43-Na14=2.5578     Cl43-Na15=2.5793     Cl43-Na20=2.5042     
Cl43-Na21=2.5692     Cl43-Na24=2.5713     Cl44-Na6=2.5964      Cl44-Na8=2.5686      Cl44-Na18=2.6100     Cl44-Na19=2.5882     
Cl44-Na20=2.5885     Cl44-Na24=2.6273     Cl45-Na12=2.6961     Cl45-Na22=2.4639     Cl45-Na23=2.6334     Cl45-Na25=2.5253     
Cl46-Na9=2.5596      Cl46-Na11=2.6641     Cl46-Na22=2.4725     Cl46-Na23=2.6253     Cl47-Na10=2.4352     Cl47-Na13=2.3661     
Cl48-Na2=2.5401      Cl48-Na5=2.5601      Cl48-Na17=2.5836     Cl48-Na18=2.5439     Cl48-Na19=2.6613     Cl49-Na4=2.5713      
Cl49-Na17=2.5528     Cl49-Na18=2.5241     Cl49-Na21=2.5586     Cl49-Na24=2.5951     Cl50-Na2=2.5584      Cl50-Na10=2.8123     
Cl50-Na12=2.5565     Cl50-Na13=2.4762     Cl50-Na17=2.5835     O51-Na13=2.1491      O51-Na17=2.4466      O51-H52=0.9691       
O51-C53=1.4271       H52-Na13=2.4396      H52-O51=0.9691       C53-O51=1.4271       C53-H54=1.0962       C53-H55=1.0975       
C53-C56=1.5209       H54-C53=1.0962       H55-C53=1.0975       C56-C53=1.5209       C56-H57=1.0888       C56-H58=1.0919       
C56-C59=1.5235       H57-C56=1.0888       H58-C56=1.0919       C59-C56=1.5235       C59-H60=1.0917       C59-H61=1.0917       
C59-C62=1.5214       H60-C59=1.0917       H61-C59=1.0917       C62-C59=1.5214       C62-H63=1.0872       C62-H64=1.0856       
C62-H65=1.0889       H63-C62=1.0872       H64-C62=1.0856       H65-C62=1.0889       O66-Na2=2.0958       O66-H67=0.9710       
O66-C68=1.4114       H67-Na2=2.3894       H67-O66=0.9710       C68-O66=1.4114       C68-H69=1.0987       C68-H70=1.0980       
C68-C71=1.5199       H69-C68=1.0987       H70-C68=1.0980       C71-Na13=2.6576      C71-C68=1.5199       C71-H72=1.0930       
C71-H73=1.0921       C71-C74=1.5191       H72-Na13=2.2255      H72-C71=1.0930       H73-Na13=2.2671      H73-C71=1.0921       
C74-C71=1.5191       C74-H75=1.0924       C74-H76=1.0934       C74-C77=1.5207       H75-C74=1.0924       H76-C74=1.0934       
C77-C74=1.5207       C77-H78=1.0886       C77-H79=1.0863       C77-H80=1.0881       H78-C77=1.0886       H79-C77=1.0863       
H80-C77=1.0881       O81-Na15=2.0382      O81-H82=0.9647       O81-C83=1.4108       H82-O81=0.9647       C83-O81=1.4108       
C83-H84=1.0988       C83-H85=1.0889       C83-C86=1.5265       H84-C83=1.0988       H85-C83=1.0889       C86-C83=1.5265       
C86-H87=1.0914       C86-H88=1.0936       C86-C89=1.5278       H87-C86=1.0914       H88-C86=1.0936       C89-C86=1.5278       
C89-H90=1.0906       C89-H91=1.0916       C89-C92=1.5219       H90-C89=1.0906       H91-C89=1.0916       C92-C89=1.5219       
C92-H93=1.0875       C92-H94=1.0869       C92-H95=1.0844       H93-C92=1.0875       H94-C92=1.0869       H95-C92=1.0844       
O96-Na21=2.0707      O96-H97=0.9667       O96-C98=1.4138       H97-Na21=2.4092      H97-O96=0.9667       C98-O96=1.4138       
C98-H99=1.0970       C98-H100=1.0976      C98-C101=1.5211      H99-C98=1.0970       H100-C98=1.0976      C101-C98=1.5211      
C101-H102=1.0904     C101-H103=1.0904     C101-C104=1.5273     H102-C101=1.0904     H103-C101=1.0904     C104-C101=1.5273     
C104-H105=1.0892     C104-H106=1.0929     C104-C107=1.5232     H105-C104=1.0892     H106-C104=1.0929     C107-C104=1.5232     
C107-H108=1.0880     C107-H109=1.0874     C107-H110=1.0866     H108-C107=1.0880     H109-C107=1.0874     H110-C107=1.0866     
 C  H  Rav=1.0912 sigma=0.0039  Rmin=1.0844  Rmax=1.0988    36
 C  C  Rav=1.5228 sigma=0.0028  Rmin=1.5191  Rmax=1.5278    12
 O  H  Rav=0.9679 sigma=0.0024  Rmin=0.9647  Rmax=0.9710     4
 O  C  Rav=1.4158 sigma=0.0067  Rmin=1.4108  Rmax=1.4271     4
 Na H  Rav=2.3461 sigma=0.0841  Rmin=2.2255  Rmax=2.4396     5
 Na C  Rav=2.6576 sigma=0.0000  Rmin=2.6576  Rmax=2.6576     1
 Na O  Rav=2.1601 sigma=0.1478  Rmin=2.0382  Rmax=2.4466     5
 Na Na Rav=3.6079 sigma=0.1010  Rmin=3.3238  Rmax=3.9935    78
 Cl Na Rav=2.5669 sigma=0.0690  Rmin=2.3661  Rmax=2.8123   107
 
 selected bond angles (degree)
 --------------------
Na8-Na1-Na6= 60.64             Na16-Na1-Na6=120.94            Na16-Na1-Na8= 89.39            Na19-Na1-Na6= 60.19            
Na19-Na1-Na8= 59.99            Na19-Na1-Na16= 60.76           Na25-Na1-Na6= 90.50            Na25-Na1-Na8=119.58            
Na25-Na1-Na16= 60.02           Na25-Na1-Na19= 59.61           Cl26-Na1-Na6= 44.50            Cl26-Na1-Na8= 91.63            
Cl26-Na1-Na16= 93.17           Cl26-Na1-Na19= 47.44           Cl26-Na1-Na25= 46.13           Cl30-Na1-Na6=135.26            
Cl30-Na1-Na8=134.01            Cl30-Na1-Na16= 44.62           Cl30-Na1-Na19= 89.77           Cl30-Na1-Na25= 44.76           
Cl30-Na1-Cl26= 90.82           Cl31-Na1-Na6= 46.45            Cl31-Na1-Na8= 46.72            Cl31-Na1-Na16=136.05           
Cl31-Na1-Na19= 91.95           Cl31-Na1-Na25=136.94           Cl31-Na1-Cl26= 90.85           Cl31-Na1-Cl30=178.15           
Cl35-Na1-Na6= 90.69            Cl35-Na1-Na8= 43.21            Cl35-Na1-Na16= 46.21           Cl35-Na1-Na19= 47.08           
Cl35-Na1-Na25= 91.63           Cl35-Na1-Cl26= 94.49           Cl35-Na1-Cl30= 90.82           Cl35-Na1-Cl31= 89.85           
Na12-Na2-Na5=120.13            Na13-Na2-Na5=121.35            Na13-Na2-Na12= 81.89           Na16-Na2-Na5= 59.69            
Na16-Na2-Na12= 90.53           Na16-Na2-Na13=171.59           Na17-Na2-Na5= 90.66            Na17-Na2-Na12= 59.43           
Na17-Na2-Na13= 52.35           Na17-Na2-Na16=120.36           Na19-Na2-Na5= 60.05            Na19-Na2-Na12= 60.08           
Na19-Na2-Na13=112.92           Na19-Na2-Na16= 59.64           Na19-Na2-Na17= 60.73           Cl32-Na2-Na5= 44.48            
Cl32-Na2-Na12=133.92           Cl32-Na2-Na13=144.00           Cl32-Na2-Na16= 43.39           Cl32-Na2-Na17=135.10           
Cl32-Na2-Na19= 88.48           Cl40-Na2-Na5= 90.59            Cl40-Na2-Na12= 45.49           Cl40-Na2-Na13=127.35           
Cl40-Na2-Na16= 45.07           Cl40-Na2-Na17= 90.87           Cl40-Na2-Na19= 45.69           Cl40-Na2-Cl32= 88.45           
Cl48-Na2-Na5= 46.13            Cl48-Na2-Na12= 90.14           Cl48-Na2-Na13= 84.84           Cl48-Na2-Na16= 91.57           
Cl48-Na2-Na17= 44.56           Cl48-Na2-Na19= 46.75           Cl48-Na2-Cl32= 90.61           Cl48-Na2-Cl40= 92.43           
Cl50-Na2-Na5=135.22            Cl50-Na2-Na12= 45.24           Cl50-Na2-Na13= 36.80           Cl50-Na2-Na16=135.77           
Cl50-Na2-Na17= 44.57           Cl50-Na2-Na19= 90.71           Cl50-Na2-Cl32=179.11           Cl50-Na2-Cl40= 90.72           
Cl50-Na2-Cl48= 89.10           O66-Na2-Na5= 92.69             O66-Na2-Na12=146.13            O66-Na2-Na13= 73.17            
O66-Na2-Na16=115.23            O66-Na2-Na17=116.74            O66-Na2-Na19=151.71            O66-Na2-Cl32= 74.88            
O66-Na2-Cl40=152.13            O66-Na2-Cl48=109.61            O66-Na2-Cl50=106.01            H67-Na2-Na5= 77.76             
H67-Na2-Na12=159.86            H67-Na2-Na13= 96.87            H67-Na2-Na16= 91.50            H67-Na2-Na17=134.42            
H67-Na2-Na19=136.56            H67-Na2-Cl32= 51.42            H67-Na2-Cl40=132.52            H67-Na2-Cl48=109.82            
H67-Na2-Cl50=129.46            H67-Na2-O66= 23.87             Na18-Na3-Na8= 65.10            Na20-Na3-Na8= 65.66            
Na20-Na3-Na18= 64.50           Cl34-Na3-Na8= 50.48            Cl34-Na3-Na18= 50.43           Cl34-Na3-Na20=100.94           
Cl36-Na3-Na8= 49.98            Cl36-Na3-Na18= 99.81           Cl36-Na3-Na20= 50.24           Cl36-Na3-Cl34=100.16           
Cl39-Na3-Na8= 98.61            Cl39-Na3-Na18= 48.86           Cl39-Na3-Na20= 47.71           Cl39-Na3-Cl34= 99.05           
Cl39-Na3-Cl36= 97.74           Na15-Na4-Na11= 93.53           Na17-Na4-Na11= 62.85           Na17-Na4-Na15=124.64           
Na21-Na4-Na11=124.17           Na21-Na4-Na15= 61.67           Na21-Na4-Na17= 90.03           Na24-Na4-Na11= 62.32           
Na24-Na4-Na15= 61.94           Na24-Na4-Na17= 62.77           Na24-Na4-Na21= 61.88           Cl27-Na4-Na11= 46.92           
Cl27-Na4-Na15=140.40           Cl27-Na4-Na17= 46.68           Cl27-Na4-Na21=136.54           Cl27-Na4-Na24= 93.96           
Cl28-Na4-Na11=139.78           Cl28-Na4-Na15= 46.33           Cl28-Na4-Na17=136.18           Cl28-Na4-Na21= 46.43           
Cl28-Na4-Na24= 93.28           Cl28-Na4-Cl27=172.36           Cl29-Na4-Na11= 46.29           Cl29-Na4-Na15= 47.25           
Cl29-Na4-Na17= 95.03           Cl29-Na4-Na21= 94.66           Cl29-Na4-Na24= 47.93           Cl29-Na4-Cl27= 93.16           
Cl29-Na4-Cl28= 93.50           Cl49-Na4-Na11= 93.32           Cl49-Na4-Na15= 92.56           Cl49-Na4-Na17= 45.25           
Cl49-Na4-Na21= 44.82           Cl49-Na4-Na24= 47.33           Cl49-Na4-Cl27= 91.92           Cl49-Na4-Cl28= 91.20           
Cl49-Na4-Cl29= 95.26           Na8-Na5-Na2=121.95             Na16-Na5-Na2= 61.54            Na16-Na5-Na8= 90.29            
Na18-Na5-Na2= 89.87            Na18-Na5-Na8= 61.30            Na18-Na5-Na16=121.11           Na19-Na5-Na2= 61.41            
Na19-Na5-Na8= 60.54            Na19-Na5-Na16= 60.68           Na19-Na5-Na18= 60.43           Cl32-Na5-Na2= 50.01            
Cl32-Na5-Na8=134.23            Cl32-Na5-Na16= 44.40           Cl32-Na5-Na18=139.86           Cl32-Na5-Na19= 93.31           
Cl34-Na5-Na2=136.34            Cl34-Na5-Na8= 47.83            Cl34-Na5-Na16=138.09           Cl34-Na5-Na18= 46.68           
Cl34-Na5-Na19= 92.98           Cl34-Na5-Cl32=173.06           Cl35-Na5-Na2= 93.63            Cl35-Na5-Na8= 44.19            
Cl35-Na5-Na16= 46.13           Cl35-Na5-Na18= 91.61           Cl35-Na5-Na19= 47.06           Cl35-Na5-Cl32= 90.18           
Cl35-Na5-Cl34= 91.96           Cl48-Na5-Na2= 45.67            Cl48-Na5-Na8= 92.06            Cl48-Na5-Na16= 92.75           
Cl48-Na5-Na18= 44.21           Cl48-Na5-Na19= 47.50           Cl48-Na5-Cl32= 95.68           Cl48-Na5-Cl34= 90.73           
Cl48-Na5-Cl35= 94.54           Na7-Na6-Na1= 90.68             Na8-Na6-Na1= 60.04             Na8-Na6-Na7= 58.05             
Na14-Na6-Na1=177.92            Na14-Na6-Na7= 90.30            Na14-Na6-Na8=119.09            Na19-Na6-Na1= 59.48            
Na19-Na6-Na7=117.57            Na19-Na6-Na8= 59.56            Na19-Na6-Na14=118.45           Na20-Na6-Na1=121.07            
Na20-Na6-Na7= 58.88            Na20-Na6-Na8= 61.04            Na20-Na6-Na14= 58.05           Na20-Na6-Na19= 89.62           
Na23-Na6-Na1= 89.30            Na23-Na6-Na7=177.23            Na23-Na6-Na8=119.70            Na23-Na6-Na14= 89.64           
Na23-Na6-Na19= 60.14           Na23-Na6-Na20=118.89           Na24-Na6-Na1=120.04            Na24-Na6-Na7=117.55            
Na24-Na6-Na8= 90.27            Na24-Na6-Na14= 57.88           Na24-Na6-Na19= 60.57           Na24-Na6-Na20= 58.69           
Na24-Na6-Na23= 60.20           Cl26-Na6-Na1= 44.65            Cl26-Na6-Na7=135.32            Cl26-Na6-Na8= 91.24            
Cl26-Na6-Na14=134.36           Cl26-Na6-Na19= 47.03           Cl26-Na6-Na20=136.62           Cl26-Na6-Na23= 44.73           
Cl26-Na6-Na24= 91.60           Cl31-Na6-Na1= 44.58            Cl31-Na6-Na7= 46.29            Cl31-Na6-Na8= 46.34            
Cl31-Na6-Na14=136.51           Cl31-Na6-Na19= 90.02           Cl31-Na6-Na20= 92.88           Cl31-Na6-Na23=133.85           
Cl31-Na6-Na24=136.60           Cl31-Na6-Cl26= 89.13           Cl37-Na6-Na1=136.72            Cl37-Na6-Na7= 46.09            
Cl37-Na6-Na8= 90.94            Cl37-Na6-Na14= 44.36           Cl37-Na6-Na19=134.71           Cl37-Na6-Na20= 45.09           
Cl37-Na6-Na23=133.98           Cl37-Na6-Na24= 88.69           Cl37-Na6-Cl26=177.80           Cl37-Na6-Cl31= 92.16           
Cl38-Na6-Na1=133.96            Cl38-Na6-Na7=135.36            Cl38-Na6-Na8=136.48            Cl38-Na6-Na14= 45.07           
Cl38-Na6-Na19= 90.95           Cl38-Na6-Na20= 90.15           Cl38-Na6-Na23= 44.69           Cl38-Na6-Na24= 46.23           
Cl38-Na6-Cl26= 89.32           Cl38-Na6-Cl31=176.83           Cl38-Na6-Cl37= 89.31           Cl44-Na6-Na1= 89.76            
Cl44-Na6-Na7= 86.27            Cl44-Na6-Na8= 44.21            Cl44-Na6-Na14= 88.46           Cl44-Na6-Na19= 45.49           
Cl44-Na6-Na20= 44.17           Cl44-Na6-Na23= 90.96           Cl44-Na6-Na24= 46.06           Cl44-Na6-Cl26= 92.52           
Cl44-Na6-Cl31= 90.54           Cl44-Na6-Cl37= 89.25           Cl44-Na6-Cl38= 92.29           Na8-Na7-Na6= 65.42             
Na20-Na7-Na6= 65.34            Na20-Na7-Na8= 65.59            Cl31-Na7-Na6= 50.71            Cl31-Na7-Na8= 50.50            
Cl31-Na7-Na20=101.47           Cl36-Na7-Na6=100.52            Cl36-Na7-Na8= 50.11            Cl36-Na7-Na20= 50.04           
Cl36-Na7-Cl31=100.24           Cl37-Na7-Na6= 51.57            Cl37-Na7-Na8=100.85            Cl37-Na7-Na20= 48.66           
Cl37-Na7-Cl31=102.02           Cl37-Na7-Cl36= 98.22           Na3-Na8-Na1=175.69             Na5-Na8-Na1= 89.35             
Na5-Na8-Na3= 89.96             Na6-Na8-Na1= 59.31             Na6-Na8-Na3=117.56             Na6-Na8-Na5=119.29             
Na7-Na8-Na1= 89.31             Na7-Na8-Na3= 91.07             Na7-Na8-Na5=175.57             Na7-Na8-Na6= 56.53             
Na18-Na8-Na1=118.97            Na18-Na8-Na3= 57.18            Na18-Na8-Na5= 59.99            Na18-Na8-Na6= 89.74            
Na18-Na8-Na7=117.23            Na19-Na8-Na1= 59.20            Na19-Na8-Na3=116.91            Na19-Na8-Na5= 59.81            
Na19-Na8-Na6= 59.48            Na19-Na8-Na7=115.97            Na19-Na8-Na18= 59.76           Na20-Na8-Na1=119.18            
Na20-Na8-Na3= 57.71            Na20-Na8-Na5=119.30            Na20-Na8-Na6= 59.88            Na20-Na8-Na7= 57.99            
Na20-Na8-Na18= 59.31           Na20-Na8-Na19= 88.90           Cl31-Na8-Na1= 44.17            Cl31-Na8-Na3=136.46            
Cl31-Na8-Na5=133.50            Cl31-Na8-Na6= 45.63            Cl31-Na8-Na7= 45.41            Cl31-Na8-Na18=135.35           
Cl31-Na8-Na19= 89.46           Cl31-Na8-Na20= 91.41           Cl34-Na8-Na1=134.04            Cl34-Na8-Na3= 45.45            
Cl34-Na8-Na5= 44.69            Cl34-Na8-Na6=135.61            Cl34-Na8-Na7=136.52            Cl34-Na8-Na18= 45.88           
Cl34-Na8-Na19= 90.15           Cl34-Na8-Na20= 90.74           Cl34-Na8-Cl31=177.80           Cl35-Na8-Na1= 44.40            
Cl35-Na8-Na3=134.97            Cl35-Na8-Na5= 45.03            Cl35-Na8-Na6= 90.45            Cl35-Na8-Na7=133.70            
Cl35-Na8-Na18= 91.13           Cl35-Na8-Na19= 46.65           Cl35-Na8-Na20=135.55           Cl35-Na8-Cl31= 88.48           
Cl35-Na8-Cl34= 89.67           Cl36-Na8-Na1=134.97            Cl36-Na8-Na3= 45.79            Cl36-Na8-Na5=135.67            
Cl36-Na8-Na6= 90.00            Cl36-Na8-Na7= 45.74            Cl36-Na8-Na18= 90.26           Cl36-Na8-Na19=134.65           
Cl36-Na8-Na20= 45.75           Cl36-Na8-Cl31= 90.84           Cl36-Na8-Cl34= 90.98           Cl36-Na8-Cl35=178.54           
Cl44-Na8-Na1= 89.60            Cl44-Na8-Na3= 86.15            Cl44-Na8-Na5= 90.30            Cl44-Na8-Na6= 44.81            
Cl44-Na8-Na7= 85.48            Cl44-Na8-Na18= 44.94           Cl44-Na8-Na19= 45.45           Cl44-Na8-Na20= 43.45           
Cl44-Na8-Cl31= 90.44           Cl44-Na8-Cl34= 90.82           Cl44-Na8-Cl35= 92.10           Cl44-Na8-Cl36= 89.20           
Na14-Na9-Na11=119.22           Na15-Na9-Na11= 88.28           Na15-Na9-Na14= 59.95           Na23-Na9-Na11= 60.58           
Na23-Na9-Na14= 90.74           Na23-Na9-Na15=120.14           Na24-Na9-Na11= 60.30           Na24-Na9-Na14= 58.94           
Na24-Na9-Na15= 59.47           Na24-Na9-Na23= 60.70           Cl29-Na9-Na11= 44.08           Cl29-Na9-Na14= 90.31           
Cl29-Na9-Na15= 44.22           Cl29-Na9-Na23= 91.14           Cl29-Na9-Na24= 46.72           Cl38-Na9-Na11= 91.35           
Cl38-Na9-Na14= 46.13           Cl38-Na9-Na15= 92.46           Cl38-Na9-Na23= 44.73           Cl38-Na9-Na24= 47.03           
Cl38-Na9-Cl29= 93.73           Cl41-Na9-Na11=134.72           Cl41-Na9-Na14= 43.82           Cl41-Na9-Na15= 46.46           
Cl41-Na9-Na23=134.53           Cl41-Na9-Na24= 89.22           Cl41-Na9-Cl29= 90.68           Cl41-Na9-Cl38= 89.82           
Cl46-Na9-Na11= 46.75           Cl46-Na9-Na14=137.21           Cl46-Na9-Na15=134.96           Cl46-Na9-Na23= 46.47           
Cl46-Na9-Na24= 92.52           Cl46-Na9-Cl29= 90.75           Cl46-Na9-Cl38= 91.13           Cl46-Na9-Cl41=178.23           
Na12-Na10-Na11= 59.86          Na13-Na10-Na11=117.81          Na13-Na10-Na12= 89.81          Na17-Na10-Na11= 60.52          
Na17-Na10-Na12= 58.05          Na17-Na10-Na13= 57.42          Cl27-Na10-Na11= 44.84          Cl27-Na10-Na12= 88.10          
Cl27-Na10-Na13= 86.01          Cl27-Na10-Na17= 44.76          Cl33-Na10-Na11= 46.05          Cl33-Na10-Na12= 44.92          
Cl33-Na10-Na13=134.72          Cl33-Na10-Na17= 89.83          Cl33-Na10-Cl27= 90.84          Cl47-Na10-Na11=147.70          
Cl47-Na10-Na12=131.56          Cl47-Na10-Na13= 45.34          Cl47-Na10-Na17= 97.88          Cl47-Na10-Cl27=102.86          
Cl47-Na10-Cl33=166.01          Cl50-Na10-Na11= 89.49          Cl50-Na10-Na12= 43.28          Cl50-Na10-Na13= 46.68          
Cl50-Na10-Na17= 44.02          Cl50-Na10-Cl27= 88.77          Cl50-Na10-Cl33= 88.15          Cl50-Na10-Cl47= 89.33          
 
 selected dihedral angles (degree)
 ---------------------------------
Na8-Na5-Na2-Na12=  0.27       Na8-Na5-Na2-Na13= 99.62       Na8-Na5-Na2-Na16=289.34       Na8-Na5-Na2-Na17= 54.71       
Na8-Na5-Na2-Na19=359.53       Na8-Na5-Na2-Cl32=236.65       Na8-Na5-Na2-Cl40=323.83       Na8-Na5-Na2-Cl48= 56.63       
Na8-Na5-Na2-Cl50= 55.45       Na8-Na5-Na2-O66=171.52        Na8-Na5-Na2-H67=190.25        Na16-Na5-Na2-Na12= 70.92      
Na16-Na5-Na2-Na13=170.28      Na16-Na5-Na2-Na17=125.37      Na16-Na5-Na2-Na19= 70.19      Na16-Na5-Na2-Cl32=307.30      
Na16-Na5-Na2-Cl40= 34.49      Na16-Na5-Na2-Cl48=127.29      Na16-Na5-Na2-Cl50=126.11      Na16-Na5-Na2-O66=242.17       
Na16-Na5-Na2-H67=260.91       Na18-Na5-Na2-Na12=304.84      Na18-Na5-Na2-Na13= 44.19      Na18-Na5-Na2-Na16=233.92      
Na18-Na5-Na2-Na17=359.29      Na18-Na5-Na2-Na19=304.10      Na18-Na5-Na2-Cl32=181.22      Na18-Na5-Na2-Cl40=268.41      
Na18-Na5-Na2-Cl48=  1.21      Na18-Na5-Na2-Cl50=  0.00      Na18-Na5-Na2-O66=116.09       Na18-Na5-Na2-H67=134.83       
Na19-Na5-Na2-Na12=  0.74      Na19-Na5-Na2-Na13=100.09      Na19-Na5-Na2-Na16=289.81      Na19-Na5-Na2-Na17= 55.18      
Na19-Na5-Na2-Cl32=237.12      Na19-Na5-Na2-Cl40=324.31      Na19-Na5-Na2-Cl48= 57.10      Na19-Na5-Na2-Cl50= 55.92      
Na19-Na5-Na2-O66=171.99       Na19-Na5-Na2-H67=190.72       Cl32-Na5-Na2-Na12=123.62      Cl32-Na5-Na2-Na13=222.97      
Cl32-Na5-Na2-Na16= 52.70      Cl32-Na5-Na2-Na17=178.07      Cl32-Na5-Na2-Na19=122.88      Cl32-Na5-Na2-Cl40= 87.19      
Cl32-Na5-Na2-Cl48=179.99      Cl32-Na5-Na2-Cl50=178.80      Cl32-Na5-Na2-O66=294.87       Cl32-Na5-Na2-H67=313.61       
Cl34-Na5-Na2-Na12=299.77      Cl34-Na5-Na2-Na13= 39.12      Cl34-Na5-Na2-Na16=228.85      Cl34-Na5-Na2-Na17=354.21      
Cl34-Na5-Na2-Na19=299.03      Cl34-Na5-Na2-Cl32=176.15      Cl34-Na5-Na2-Cl40=263.34      Cl34-Na5-Na2-Cl48=356.14      
Cl34-Na5-Na2-Cl50=354.95      Cl34-Na5-Na2-O66=111.02       Cl34-Na5-Na2-H67=129.76       Cl35-Na5-Na2-Na12= 36.44      
Cl35-Na5-Na2-Na13=135.80      Cl35-Na5-Na2-Na16=325.52      Cl35-Na5-Na2-Na17= 90.89      Cl35-Na5-Na2-Na19= 35.70      
Cl35-Na5-Na2-Cl32=272.82      Cl35-Na5-Na2-Cl40=  0.00      Cl35-Na5-Na2-Cl48= 92.81      Cl35-Na5-Na2-Cl50= 91.62      
Cl35-Na5-Na2-O66=207.69       Cl35-Na5-Na2-H67=226.43       Cl48-Na5-Na2-Na12=303.63      Cl48-Na5-Na2-Na13= 42.99      
Cl48-Na5-Na2-Na16=232.71      Cl48-Na5-Na2-Na17=358.08      Cl48-Na5-Na2-Na19=302.90      Cl48-Na5-Na2-Cl32=180.01      
Cl48-Na5-Na2-Cl40=267.20      Cl48-Na5-Na2-Cl50=358.82      Cl48-Na5-Na2-O66=114.88       Cl48-Na5-Na2-H67=133.62       
Na7-Na6-Na1-Na8=308.14        Na7-Na6-Na1-Na16=238.71       Na7-Na6-Na1-Na19=237.96       Na7-Na6-Na1-Na25=183.98       
Na7-Na6-Na1-Cl26=179.90       Na7-Na6-Na1-Cl30=183.75       Na7-Na6-Na1-Cl31=  4.74       Na7-Na6-Na1-Cl35=275.61       
Na8-Na6-Na1-Na16=290.57       Na8-Na6-Na1-Na19=289.82       Na8-Na6-Na1-Na25=235.84       Na8-Na6-Na1-Cl26=231.76       
Na8-Na6-Na1-Cl30=235.61       Na8-Na6-Na1-Cl31= 56.60       Na8-Na6-Na1-Cl35=327.47       Na14-Na6-Na1-Na8= 65.94       
Na14-Na6-Na1-Na16=356.51      Na14-Na6-Na1-Na19=355.76      Na14-Na6-Na1-Na25=301.77      Na14-Na6-Na1-Cl26=297.70      
Na14-Na6-Na1-Cl30=301.55      Na14-Na6-Na1-Cl31=122.54      Na14-Na6-Na1-Cl35= 33.41      Na19-Na6-Na1-Na8= 70.18       
Na19-Na6-Na1-Na16=  0.75      Na19-Na6-Na1-Na25=306.02      Na19-Na6-Na1-Cl26=301.94      Na19-Na6-Na1-Cl30=305.79      
Na19-Na6-Na1-Cl31=126.78      Na19-Na6-Na1-Cl35= 37.65      Na20-Na6-Na1-Na8=  1.54       Na20-Na6-Na1-Na16=292.11      
Na20-Na6-Na1-Na19=291.36      Na20-Na6-Na1-Na25=237.38      Na20-Na6-Na1-Cl26=233.30      Na20-Na6-Na1-Cl30=237.15      
Na20-Na6-Na1-Cl31= 58.14      Na20-Na6-Na1-Cl35=329.01      Na23-Na6-Na1-Na8=125.37       Na23-Na6-Na1-Na16= 55.94      
Na23-Na6-Na1-Na19= 55.20      Na23-Na6-Na1-Na25=  1.21      Na23-Na6-Na1-Cl26=357.13      Na23-Na6-Na1-Cl30=  0.99      
Na23-Na6-Na1-Cl31=181.98      Na23-Na6-Na1-Cl35= 92.85      Na24-Na6-Na1-Na8= 70.91       Na24-Na6-Na1-Na16=  1.47      
Na24-Na6-Na1-Na19=  0.73      Na24-Na6-Na1-Na25=306.74      Na24-Na6-Na1-Cl26=302.67      Na24-Na6-Na1-Cl30=306.52      
Na24-Na6-Na1-Cl31=127.51      Na24-Na6-Na1-Cl35= 38.38      Cl26-Na6-Na1-Na8=128.24       Cl26-Na6-Na1-Na16= 58.81      
Cl26-Na6-Na1-Na19= 58.06      Cl26-Na6-Na1-Na25=  4.08      Cl26-Na6-Na1-Cl30=  3.85      Cl26-Na6-Na1-Cl31=184.84      
Cl26-Na6-Na1-Cl35= 95.71      Cl31-Na6-Na1-Na8=303.40       Cl31-Na6-Na1-Na16=233.97      Cl31-Na6-Na1-Na19=233.22      
Cl31-Na6-Na1-Na25=179.24      Cl31-Na6-Na1-Cl26=175.16      Cl31-Na6-Na1-Cl30=179.01      Cl31-Na6-Na1-Cl35=270.87      
Cl37-Na6-Na1-Na8=305.76       Cl37-Na6-Na1-Na16=236.33      Cl37-Na6-Na1-Na19=235.58      Cl37-Na6-Na1-Na25=181.60      
Cl37-Na6-Na1-Cl26=177.52      Cl37-Na6-Na1-Cl30=181.37      Cl37-Na6-Na1-Cl31=  2.36      Cl37-Na6-Na1-Cl35=273.23      
Cl38-Na6-Na1-Na8=127.36       Cl38-Na6-Na1-Na16= 57.93      Cl38-Na6-Na1-Na19= 57.18      Cl38-Na6-Na1-Na25=  3.20      
Cl38-Na6-Na1-Cl26=359.12      Cl38-Na6-Na1-Cl30=  2.97      Cl38-Na6-Na1-Cl31=183.96      Cl38-Na6-Na1-Cl35= 94.83      
Cl44-Na6-Na1-Na8= 34.41       Cl44-Na6-Na1-Na16=324.98      Cl44-Na6-Na1-Na19=324.23      Cl44-Na6-Na1-Na25=270.25      
Cl44-Na6-Na1-Cl26=266.17      Cl44-Na6-Na1-Cl30=270.02      Cl44-Na6-Na1-Cl31= 91.01      Cl44-Na6-Na1-Cl35=  1.88      
Na8-Na7-Na6-Na1= 53.42        Na8-Na7-Na6-Na14=235.26       Na8-Na7-Na6-Na19=357.95       Na8-Na7-Na6-Na20=286.86       
Na8-Na7-Na6-Na23=323.86       Na8-Na7-Na6-Na24=288.61       Na8-Na7-Na6-Cl26= 53.52       Na8-Na7-Na6-Cl31= 58.03       
Na8-Na7-Na6-Cl37=231.16       Na8-Na7-Na6-Cl38=234.22       Na8-Na7-Na6-Cl44=323.70       Na20-Na7-Na6-Na1=126.56       
Na20-Na7-Na6-Na8= 73.14       Na20-Na7-Na6-Na14=308.40      Na20-Na7-Na6-Na19= 71.09      Na20-Na7-Na6-Na23= 37.00      
Na20-Na7-Na6-Na24=  1.75      Na20-Na7-Na6-Cl26=126.66      Na20-Na7-Na6-Cl31=131.17      Na20-Na7-Na6-Cl37=304.30      
Na20-Na7-Na6-Cl38=307.36      Na20-Na7-Na6-Cl44= 36.84      Cl31-Na7-Na6-Na1=355.39       Cl31-Na7-Na6-Na8=301.97       
Cl31-Na7-Na6-Na14=177.24      Cl31-Na7-Na6-Na19=299.92      Cl31-Na7-Na6-Na20=228.83      Cl31-Na7-Na6-Na23=265.83      
Cl31-Na7-Na6-Na24=230.58      Cl31-Na7-Na6-Cl26=355.49      Cl31-Na7-Na6-Cl37=173.13      Cl31-Na7-Na6-Cl38=176.19      
Cl31-Na7-Na6-Cl44=265.67      Cl36-Na7-Na6-Na1= 90.07       Cl36-Na7-Na6-Na8= 36.65       Cl36-Na7-Na6-Na14=271.91      
Cl36-Na7-Na6-Na19= 34.60      Cl36-Na7-Na6-Na20=323.51      Cl36-Na7-Na6-Na23=  0.51      Cl36-Na7-Na6-Na24=325.26      
Cl36-Na7-Na6-Cl26= 90.17      Cl36-Na7-Na6-Cl31= 94.68      Cl36-Na7-Na6-Cl37=267.81      Cl36-Na7-Na6-Cl38=270.87      
Cl36-Na7-Na6-Cl44=  0.35      Cl37-Na7-Na6-Na1=182.27       Cl37-Na7-Na6-Na8=128.84       Cl37-Na7-Na6-Na14=  4.11      
Cl37-Na7-Na6-Na19=126.80      Cl37-Na7-Na6-Na20= 55.70      Cl37-Na7-Na6-Na23= 92.71      Cl37-Na7-Na6-Na24= 57.45      
Cl37-Na7-Na6-Cl26=182.36      Cl37-Na7-Na6-Cl31=186.87      Cl37-Na7-Na6-Cl38=  3.06      Cl37-Na7-Na6-Cl44= 92.55      
Na3-Na8-Na1-Na6=315.57        Na3-Na8-Na1-Na16= 82.14       Na3-Na8-Na1-Na19= 26.06       Na3-Na8-Na1-Na25= 27.63       
Na3-Na8-Na1-Cl26=348.99       Na3-Na8-Na1-Cl30= 81.70       Na3-Na8-Na1-Cl31=259.36       Na3-Na8-Na1-Cl35= 83.81       
Na5-Na8-Na1-Na6=234.86        Na5-Na8-Na1-Na16=  1.43       Na5-Na8-Na1-Na19=305.35       Na5-Na8-Na1-Na25=306.92       
Na5-Na8-Na1-Cl26=268.28       Na5-Na8-Na1-Cl30=  0.99       Na5-Na8-Na1-Cl31=178.65       Na5-Na8-Na1-Cl35=  3.10       
Na6-Na8-Na1-Na16=126.58       Na6-Na8-Na1-Na19= 70.50       Na6-Na8-Na1-Na25= 72.07       Na6-Na8-Na1-Cl26= 33.42       
Na6-Na8-Na1-Cl30=126.13       Na6-Na8-Na1-Cl31=303.79       Na6-Na8-Na1-Cl35=128.25       Na7-Na8-Na1-Na6= 50.64        
Na7-Na8-Na1-Na16=177.21       Na7-Na8-Na1-Na19=121.14       Na7-Na8-Na1-Na25=122.71       Na7-Na8-Na1-Cl26= 84.06       
Na7-Na8-Na1-Cl30=176.77       Na7-Na8-Na1-Cl31=354.43       Na7-Na8-Na1-Cl35=178.89       Na18-Na8-Na1-Na6=289.55       
Na18-Na8-Na1-Na16= 56.12      Na18-Na8-Na1-Na19=  0.05      Na18-Na8-Na1-Na25=  1.62      Na18-Na8-Na1-Cl26=322.97      
Na18-Na8-Na1-Cl30= 55.68      Na18-Na8-Na1-Cl31=233.34      Na18-Na8-Na1-Cl35= 57.80      Na19-Na8-Na1-Na6=289.50       
Na19-Na8-Na1-Na16= 56.08      Na19-Na8-Na1-Na25=  1.57      Na19-Na8-Na1-Cl26=322.92      Na19-Na8-Na1-Cl30= 55.64      
Na19-Na8-Na1-Cl31=233.29      Na19-Na8-Na1-Cl35= 57.75      Na20-Na8-Na1-Na6=358.50       Na20-Na8-Na1-Na16=125.08      
Na20-Na8-Na1-Na19= 69.00      Na20-Na8-Na1-Na25= 70.57      Na20-Na8-Na1-Cl26= 31.92      Na20-Na8-Na1-Cl30=124.64      
Na20-Na8-Na1-Cl31=302.30      Na20-Na8-Na1-Cl35=126.75      Cl31-Na8-Na1-Na6= 56.21       Cl31-Na8-Na1-Na16=182.78      
Cl31-Na8-Na1-Na19=126.71      Cl31-Na8-Na1-Na25=128.28      Cl31-Na8-Na1-Cl26= 89.63      Cl31-Na8-Na1-Cl30=182.34      
Cl31-Na8-Na1-Cl35=184.46      Cl34-Na8-Na1-Na6=234.41       Cl34-Na8-Na1-Na16=  0.99      Cl34-Na8-Na1-Na19=304.91      
Cl34-Na8-Na1-Na25=306.48      Cl34-Na8-Na1-Cl26=267.83      Cl34-Na8-Na1-Cl30=  0.54      Cl34-Na8-Na1-Cl31=178.20      
Cl34-Na8-Na1-Cl35=  2.66      Cl35-Na8-Na1-Na6=231.75       Cl35-Na8-Na1-Na16=358.33      Cl35-Na8-Na1-Na19=302.25      
Cl35-Na8-Na1-Na25=303.82      Cl35-Na8-Na1-Cl26=265.17      Cl35-Na8-Na1-Cl30=357.89      Cl35-Na8-Na1-Cl31=175.54      
Cl36-Na8-Na1-Na6= 53.63       Cl36-Na8-Na1-Na16=180.20      Cl36-Na8-Na1-Na19=124.13      Cl36-Na8-Na1-Na25=125.70      
Cl36-Na8-Na1-Cl26= 87.05      Cl36-Na8-Na1-Cl30=179.76      Cl36-Na8-Na1-Cl31=357.42      Cl36-Na8-Na1-Cl35=181.88      
Cl44-Na8-Na1-Na6=325.16       Cl44-Na8-Na1-Na16= 91.73      Cl44-Na8-Na1-Na19= 35.66      Cl44-Na8-Na1-Na25= 37.23      
Cl44-Na8-Na1-Cl26=358.58      Cl44-Na8-Na1-Cl30= 91.29      Cl44-Na8-Na1-Cl31=268.95      Cl44-Na8-Na1-Cl35= 93.41      
Na1-Na8-Na3-Na18=332.83       Na1-Na8-Na3-Na20= 44.71       Na1-Na8-Na3-Cl34=274.67       Na1-Na8-Na3-Cl36=102.25       
Na1-Na8-Na3-Cl39=  9.34       Na5-Na8-Na3-Na18= 53.52       Na5-Na8-Na3-Na20=125.40       Na5-Na8-Na3-Cl34=355.36       
Na5-Na8-Na3-Cl36=182.94       Na5-Na8-Na3-Cl39= 90.03       Na6-Na8-Na3-Na18=290.05       Na6-Na8-Na3-Na20=  1.94       
Na6-Na8-Na3-Cl34=231.89       Na6-Na8-Na3-Cl36= 59.47       Na6-Na8-Na3-Cl39=326.56       Na7-Na8-Na3-Na18=237.82       
Na7-Na8-Na3-Na20=309.71       Na7-Na8-Na3-Cl34=179.66       Na7-Na8-Na3-Cl36=  7.24       Na7-Na8-Na3-Cl39=274.33       
Na18-Na8-Na3-Na20= 71.89      Na18-Na8-Na3-Cl34=301.84      Na18-Na8-Na3-Cl36=129.42      Na18-Na8-Na3-Cl39= 36.51      
Na19-Na8-Na3-Na18=357.87      Na19-Na8-Na3-Na20= 69.75      Na19-Na8-Na3-Cl34=299.71      Na19-Na8-Na3-Cl36=127.29      
Na19-Na8-Na3-Cl39= 34.38      Na20-Na8-Na3-Na18=288.11      Na20-Na8-Na3-Cl34=229.95      Na20-Na8-Na3-Cl36= 57.53      
Na20-Na8-Na3-Cl39=324.62      Cl31-Na8-Na3-Na18=236.62      Cl31-Na8-Na3-Na20=308.51      Cl31-Na8-Na3-Cl34=178.46      
Cl31-Na8-Na3-Cl36=  6.04      Cl31-Na8-Na3-Cl39=273.14      Cl34-Na8-Na3-Na18= 58.16      Cl34-Na8-Na3-Na20=130.05      
Cl34-Na8-Na3-Cl36=187.58      Cl34-Na8-Na3-Cl39= 94.67      Cl35-Na8-Na3-Na18= 52.33      Cl35-Na8-Na3-Na20=124.22      
Cl35-Na8-Na3-Cl34=354.17      Cl35-Na8-Na3-Cl36=181.75      Cl35-Na8-Na3-Cl39= 88.84      Cl36-Na8-Na3-Na18=230.58      
Cl36-Na8-Na3-Na20=302.47      Cl36-Na8-Na3-Cl34=172.42      Cl36-Na8-Na3-Cl39=267.09      Cl44-Na8-Na3-Na18=323.21      
Cl44-Na8-Na3-Na20= 35.10      Cl44-Na8-Na3-Cl34=265.05      Cl44-Na8-Na3-Cl36= 92.63      Cl44-Na8-Na3-Cl39=359.72      
Na1-Na8-Na5-Na2= 54.62        Na1-Na8-Na5-Na16=358.57       Na1-Na8-Na5-Na18=124.46       Na1-Na8-Na5-Na19= 54.15       
Na1-Na8-Na5-Cl32=351.36       Na1-Na8-Na5-Cl34=180.46       Na1-Na8-Na5-Cl35=356.93       Na1-Na8-Na5-Cl48= 91.33       
Na3-Na8-Na5-Na2=238.87        Na3-Na8-Na5-Na16=182.82       Na3-Na8-Na5-Na18=308.72       Na3-Na8-Na5-Na19=238.40       
Na3-Na8-Na5-Cl32=175.61       Na3-Na8-Na5-Cl34=  4.71       Na3-Na8-Na5-Cl35=181.18       Na3-Na8-Na5-Cl48=275.59       
Na6-Na8-Na5-Na2=  0.89        Na6-Na8-Na5-Na16=304.84       Na6-Na8-Na5-Na18= 70.73       Na6-Na8-Na5-Na19=  0.41       
Na6-Na8-Na5-Cl32=297.63       Na6-Na8-Na5-Cl34=126.72       Na6-Na8-Na5-Cl35=303.20       Na6-Na8-Na5-Cl48= 37.60       
Na7-Na8-Na5-Na2=342.32        Na7-Na8-Na5-Na16=286.27       Na7-Na8-Na5-Na18= 52.16       Na7-Na8-Na5-Na19=341.85       
Na7-Na8-Na5-Cl32=279.06       Na7-Na8-Na5-Cl34=108.15       Na7-Na8-Na5-Cl35=284.63       Na7-Na8-Na5-Cl48= 19.03       
Na18-Na8-Na5-Na2=290.16       Na18-Na8-Na5-Na16=234.11      Na18-Na8-Na5-Na19=289.68      Na18-Na8-Na5-Cl32=226.90      
Na18-Na8-Na5-Cl34= 55.99      Na18-Na8-Na5-Cl35=232.47      Na18-Na8-Na5-Cl48=326.87      Na19-Na8-Na5-Na2=  0.48       
Na19-Na8-Na5-Na16=304.42      Na19-Na8-Na5-Na18= 70.32      Na19-Na8-Na5-Cl32=297.21      Na19-Na8-Na5-Cl34=126.31      
Na19-Na8-Na5-Cl35=302.78      Na19-Na8-Na5-Cl48= 37.19      Na20-Na8-Na5-Na2=291.08       Na20-Na8-Na5-Na16=235.02      
Na20-Na8-Na5-Na18=  0.92      Na20-Na8-Na5-Na19=290.60      Na20-Na8-Na5-Cl32=227.81      Na20-Na8-Na5-Cl34= 56.91      
Na20-Na8-Na5-Cl35=233.38      Na20-Na8-Na5-Cl48=327.79      Cl31-Na8-Na5-Na2= 55.92       Cl31-Na8-Na5-Na16=359.87      
Cl31-Na8-Na5-Na18=125.76      Cl31-Na8-Na5-Na19= 55.45      Cl31-Na8-Na5-Cl32=352.66      Cl31-Na8-Na5-Cl34=181.75      
Cl31-Na8-Na5-Cl35=358.23      Cl31-Na8-Na5-Cl48= 92.63      Cl34-Na8-Na5-Na2=234.17       Cl34-Na8-Na5-Na16=178.12      
Cl34-Na8-Na5-Na18=304.01      Cl34-Na8-Na5-Na19=233.69      Cl34-Na8-Na5-Cl32=170.91      Cl34-Na8-Na5-Cl35=176.48      
Cl34-Na8-Na5-Cl48=270.88      Cl35-Na8-Na5-Na2= 57.69       Cl35-Na8-Na5-Na16=  1.64      Cl35-Na8-Na5-Na18=127.53      
Cl35-Na8-Na5-Na19= 57.22      Cl35-Na8-Na5-Cl32=354.43      Cl35-Na8-Na5-Cl34=183.52      Cl35-Na8-Na5-Cl48= 94.40      
Cl36-Na8-Na5-Na2=235.86       Cl36-Na8-Na5-Na16=179.81      Cl36-Na8-Na5-Na18=305.71      Cl36-Na8-Na5-Na19=235.39      
Cl36-Na8-Na5-Cl32=172.60      Cl36-Na8-Na5-Cl34=  1.70      Cl36-Na8-Na5-Cl35=178.17      Cl36-Na8-Na5-Cl48=272.57      
Cl44-Na8-Na5-Na2=325.03       Cl44-Na8-Na5-Na16=268.98      Cl44-Na8-Na5-Na18= 34.87      Cl44-Na8-Na5-Na19=324.55      
Cl44-Na8-Na5-Cl32=261.77      Cl44-Na8-Na5-Cl34= 90.86      Cl44-Na8-Na5-Cl35=267.34      Cl44-Na8-Na5-Cl48=  1.74      
Na1-Na8-Na6-Na7=112.06        Na1-Na8-Na6-Na14=182.18       Na1-Na8-Na6-Na19=289.95       Na1-Na8-Na6-Na20=181.51       
Na1-Na8-Na6-Na23=290.18       Na1-Na8-Na6-Na24=234.89       Na1-Na8-Na6-Cl26=326.49       Na1-Na8-Na6-Cl31= 54.10       
Na1-Na8-Na6-Cl37=146.19       Na1-Na8-Na6-Cl38=236.18       Na1-Na8-Na6-Cl44=234.15       Na3-Na8-Na6-Na1=176.60        
Na3-Na8-Na6-Na7=288.65        Na3-Na8-Na6-Na14=358.77       Na3-Na8-Na6-Na19=106.55       Na3-Na8-Na6-Na20=358.11       
Na3-Na8-Na6-Na23=106.78       Na3-Na8-Na6-Na24= 51.49       Na3-Na8-Na6-Cl26=143.09       Na3-Na8-Na6-Cl31=230.70       
Na3-Na8-Na6-Cl37=322.79       Na3-Na8-Na6-Cl38= 52.78       Na3-Na8-Na6-Cl44= 50.75       Na5-Na8-Na6-Na1= 69.63        
Na5-Na8-Na6-Na7=181.69        Na5-Na8-Na6-Na14=251.81       Na5-Na8-Na6-Na19=359.58       Na5-Na8-Na6-Na20=251.14       
Na5-Na8-Na6-Na23=359.81       Na5-Na8-Na6-Na24=304.52       Na5-Na8-Na6-Cl26= 36.12       Na5-Na8-Na6-Cl31=123.74       
Na5-Na8-Na6-Cl37=215.83       Na5-Na8-Na6-Cl38=305.81       Na5-Na8-Na6-Cl44=303.78       Na7-Na8-Na6-Na1=247.94        
Na7-Na8-Na6-Na14= 70.12       Na7-Na8-Na6-Na19=177.90       Na7-Na8-Na6-Na20= 69.45       Na7-Na8-Na6-Na23=178.12       
Na7-Na8-Na6-Na24=122.83       Na7-Na8-Na6-Cl26=214.44       Na7-Na8-Na6-Cl31=302.05       Na7-Na8-Na6-Cl37= 34.14       
Na7-Na8-Na6-Cl38=124.13       Na7-Na8-Na6-Cl44=122.09       Na18-Na8-Na6-Na1=124.46       Na18-Na8-Na6-Na7=236.52       
Na18-Na8-Na6-Na14=306.64      Na18-Na8-Na6-Na19= 54.42      Na18-Na8-Na6-Na20=305.97      Na18-Na8-Na6-Na23= 54.64      
Na18-Na8-Na6-Na24=359.35      Na18-Na8-Na6-Cl26= 90.96      Na18-Na8-Na6-Cl31=178.57      Na18-Na8-Na6-Cl37=270.66      
Na18-Na8-Na6-Cl38=  0.65      Na18-Na8-Na6-Cl44=358.61      Na19-Na8-Na6-Na1= 70.05       Na19-Na8-Na6-Na7=182.10       
Na19-Na8-Na6-Na14=252.22      Na19-Na8-Na6-Na20=251.56      Na19-Na8-Na6-Na23=  0.22      Na19-Na8-Na6-Na24=304.94      
Na19-Na8-Na6-Cl26= 36.54      Na19-Na8-Na6-Cl31=124.15      Na19-Na8-Na6-Cl37=216.24      Na19-Na8-Na6-Cl38=306.23      
Na19-Na8-Na6-Cl44=304.20      Na20-Na8-Na6-Na1=178.49       Na20-Na8-Na6-Na7=290.55       Na20-Na8-Na6-Na14=  0.67      
Na20-Na8-Na6-Na19=108.44      Na20-Na8-Na6-Na23=108.67      Na20-Na8-Na6-Na24= 53.38      Na20-Na8-Na6-Cl26=144.98      
Na20-Na8-Na6-Cl31=232.59      Na20-Na8-Na6-Cl37=324.68      Na20-Na8-Na6-Cl38= 54.67      Na20-Na8-Na6-Cl44= 52.64      
Cl31-Na8-Na6-Na1=305.90       Cl31-Na8-Na6-Na7= 57.95       Cl31-Na8-Na6-Na14=128.07      Cl31-Na8-Na6-Na19=235.85      
Cl31-Na8-Na6-Na20=127.41      Cl31-Na8-Na6-Na23=236.07      Cl31-Na8-Na6-Na24=180.79      Cl31-Na8-Na6-Cl26=272.39      
Cl31-Na8-Na6-Cl37= 92.09      Cl31-Na8-Na6-Cl38=182.08      Cl31-Na8-Na6-Cl44=180.05      Cl34-Na8-Na6-Na1=123.32       
Cl34-Na8-Na6-Na7=235.38       Cl34-Na8-Na6-Na14=305.50      Cl34-Na8-Na6-Na19= 53.27      Cl34-Na8-Na6-Na20=304.83      
Cl34-Na8-Na6-Na23= 53.50      Cl34-Na8-Na6-Na24=358.21      Cl34-Na8-Na6-Cl26= 89.81      Cl34-Na8-Na6-Cl31=177.43      
Cl34-Na8-Na6-Cl37=269.52      Cl34-Na8-Na6-Cl38=359.50      Cl34-Na8-Na6-Cl44=357.47      Cl35-Na8-Na6-Na1= 33.33       
Cl35-Na8-Na6-Na7=145.39       Cl35-Na8-Na6-Na14=215.51      Cl35-Na8-Na6-Na19=323.29      Cl35-Na8-Na6-Na20=214.84      
Cl35-Na8-Na6-Na23=323.51      Cl35-Na8-Na6-Na24=268.22      Cl35-Na8-Na6-Cl26=359.82      Cl35-Na8-Na6-Cl31= 87.44      
Cl35-Na8-Na6-Cl37=179.53      Cl35-Na8-Na6-Cl38=269.51      Cl35-Na8-Na6-Cl44=267.48      Cl36-Na8-Na6-Na1=214.72       
Cl36-Na8-Na6-Na7=326.78       Cl36-Na8-Na6-Na14= 36.90      Cl36-Na8-Na6-Na19=144.67      Cl36-Na8-Na6-Na20= 36.23      
Cl36-Na8-Na6-Na23=144.90      Cl36-Na8-Na6-Na24= 89.61      Cl36-Na8-Na6-Cl26=181.21      Cl36-Na8-Na6-Cl31=268.83      
Cl36-Na8-Na6-Cl37=  0.92      Cl36-Na8-Na6-Cl38= 90.90      Cl36-Na8-Na6-Cl44= 88.87      Cl44-Na8-Na6-Na1=125.85       
Cl44-Na8-Na6-Na7=237.91       Cl44-Na8-Na6-Na14=308.03      Cl44-Na8-Na6-Na19= 55.80      Cl44-Na8-Na6-Na20=307.36      
Cl44-Na8-Na6-Na23= 56.03      Cl44-Na8-Na6-Na24=  0.74      Cl44-Na8-Na6-Cl26= 92.34      Cl44-Na8-Na6-Cl31=179.95      
Cl44-Na8-Na6-Cl37=272.04      Cl44-Na8-Na6-Cl38=  2.03      Na1-Na8-Na7-Na6=307.14        Na1-Na8-Na7-Na20=234.37       
Na1-Na8-Na7-Cl31=  5.45       Na1-Na8-Na7-Cl36=177.05       Na1-Na8-Na7-Cl37=268.74       Na3-Na8-Na7-Na6=122.85        
Na3-Na8-Na7-Na20= 50.08       Na3-Na8-Na7-Cl31=181.16       Na3-Na8-Na7-Cl36=352.75       Na3-Na8-Na7-Cl37= 84.45       
Na5-Na8-Na7-Na6= 19.45        Na5-Na8-Na7-Na20=306.68       Na5-Na8-Na7-Cl31= 77.75       Na5-Na8-Na7-Cl36=249.35       
Na5-Na8-Na7-Cl37=341.04       Na6-Na8-Na7-Na20=287.23       Na6-Na8-Na7-Cl31= 58.30       Na6-Na8-Na7-Cl36=229.90       
Na6-Na8-Na7-Cl37=321.60       Na18-Na8-Na7-Na6= 69.73       Na18-Na8-Na7-Na20=356.96      Na18-Na8-Na7-Cl31=128.03      
Na18-Na8-Na7-Cl36=299.63      Na18-Na8-Na7-Cl37= 31.32      Na19-Na8-Na7-Na6=  2.02       Na19-Na8-Na7-Na20=289.25      
Na19-Na8-Na7-Cl31= 60.32      Na19-Na8-Na7-Cl36=231.92      Na19-Na8-Na7-Cl37=323.61      Na20-Na8-Na7-Na6= 72.77       
Na20-Na8-Na7-Cl31=131.07      Na20-Na8-Na7-Cl36=302.67      Na20-Na8-Na7-Cl37= 34.37      Cl31-Na8-Na7-Na6=301.70       
Cl31-Na8-Na7-Na20=228.93      Cl31-Na8-Na7-Cl36=171.60      Cl31-Na8-Na7-Cl37=263.29      Cl34-Na8-Na7-Na6=123.20       
Cl34-Na8-Na7-Na20= 50.43      Cl34-Na8-Na7-Cl31=181.51      Cl34-Na8-Na7-Cl36=353.11      Cl34-Na8-Na7-Cl37= 84.80      
Cl35-Na8-Na7-Na6=308.22       Cl35-Na8-Na7-Na20=235.45      Cl35-Na8-Na7-Cl31=  6.53      Cl35-Na8-Na7-Cl36=178.13      
Cl35-Na8-Na7-Cl37=269.82      Cl36-Na8-Na7-Na6=130.10       Cl36-Na8-Na7-Na20= 57.33      Cl36-Na8-Na7-Cl31=188.40      
Cl36-Na8-Na7-Cl37= 91.69      Cl44-Na8-Na7-Na6= 36.80       Cl44-Na8-Na7-Na20=324.03      Cl44-Na8-Na7-Cl31= 95.10      
Cl44-Na8-Na7-Cl36=266.70      Cl44-Na8-Na7-Cl37=358.39      

========================================================================
 FINAL SINGLEPOINT CALCULATION ON OPTIMIZED GEOMETRY
========================================================================

 Ncao       : 470
 Nao        : 445
 Nshell     : 205
 Nel        : 328
 T(el)      :   300.0
 intcut     :    25.0
 scfconv/Eh :  0.100E-05
   qconv/e  :  0.100E-03
 intneglect :  0.100E-07
 broydamp   :      0.250
 iter      E             dE          RMSdq      gap      omega  full diag
   1   -194.6492858 -0.194649E+03  0.333E-04    2.35       0.0  T
   2   -194.6492858 -0.357829E-09  0.285E-04    2.35      33.5  T
   3   -194.6492858 -0.550386E-09  0.263E-04    2.35      36.2  T
speedup  1.00
cpu  time for SCC    0.14 s
wall time for SCC    0.14 s

   *** convergence criteria satisfied after 3 iterations ***

          eigenvalues
 #    :         152        153        154        155        156        157        158        159
 occ. :        2.000      2.000      2.000      2.000      2.000      2.000      2.000      2.000
 eps  :       -10.784    -10.721    -10.703    -10.701    -10.678    -10.637    -10.610    -10.603
 #    :         160        161        162        163        164        165        166        167
 occ. :        2.000      2.000      2.000      2.000      2.000      0.000      0.000      0.000
 eps  :       -10.573    -10.509    -10.382    -10.264    -10.227     -7.872     -7.363     -6.674
 #    :         168        169        170        171        172        173        174        175
 occ. :        0.000      0.000      0.000      0.000      0.000      0.000      0.000      0.000
 eps  :        -6.173     -5.479     -5.188     -4.012     -3.762     -3.392     -2.824     -2.565


   #   Z            q   n(s)   n(p)   n(d)      C6AA      α(0)
   1  11 Na     0.731  0.078  0.191  0.000    67.798    26.646
   2  11 Na     0.756  0.058  0.186  0.000    67.492    26.586
   3  11 Na     0.713  0.104  0.182  0.000    68.015    26.689
   4  11 Na     0.737  0.061  0.202  0.000    67.729    26.633
   5  11 Na     0.730  0.072  0.198  0.000    67.812    26.649
   6  11 Na     0.728  0.044  0.228  0.000    67.835    26.654
   7  11 Na     0.712  0.111  0.177  0.000    68.030    26.692
   8  11 Na     0.719  0.047  0.235  0.000    67.948    26.676
   9  11 Na     0.728  0.077  0.195  0.000    67.835    26.654
  10  11 Na     0.710  0.082  0.208  0.000    68.056    26.697
  11  11 Na     0.700  0.049  0.251  0.000    68.177    26.721
  12  11 Na     0.707  0.049  0.244  0.000    68.098    26.705
  13  11 Na     0.720  0.090  0.189  0.000    67.930    26.672
  14  11 Na     0.721  0.073  0.206  0.000    67.919    26.670
  15  11 Na     0.817  0.048  0.135  0.000    66.759    26.441
  16  11 Na     0.721  0.078  0.201  0.000    67.926    26.672
  17  11 Na     0.813  0.013  0.174  0.000    66.811    26.452
  18  11 Na     0.778  0.029  0.194  0.000    67.230    26.534
  19  11 Na     0.790  0.005  0.205  0.000    67.082    26.505
  20  11 Na     0.728  0.042  0.230  0.000    67.831    26.653
  21  11 Na     0.819  0.043  0.138  0.000    66.731    26.436
  22  11 Na     0.694  0.116  0.190  0.000    68.250    26.735
  23  11 Na     0.726  0.045  0.229  0.000    67.862    26.659
  24  11 Na     0.798 -0.002  0.203  0.000    66.985    26.486
  25  11 Na     0.717  0.079  0.203  0.000    67.969    26.680
  26  17 Cl    -0.733  1.979  5.751  0.003   124.657    17.082
  27  17 Cl    -0.745  1.977  5.764  0.004   125.122    17.113
  28  17 Cl    -0.784  1.976  5.807  0.002   126.723    17.222
  29  17 Cl    -0.745  1.979  5.765  0.002   125.148    17.115
  30  17 Cl    -0.759  1.975  5.784  0.001   125.708    17.153
  31  17 Cl    -0.735  1.978  5.755  0.001   124.717    17.086
  32  17 Cl    -0.762  1.973  5.788  0.001   125.800    17.160
  33  17 Cl    -0.737  1.979  5.757  0.001   124.812    17.092
  34  17 Cl    -0.739  1.978  5.761  0.000   124.904    17.098
  35  17 Cl    -0.738  1.979  5.758  0.001   124.856    17.095
  36  17 Cl    -0.736  1.976  5.759  0.001   124.755    17.088
  37  17 Cl    -0.733  1.977  5.755  0.001   124.652    17.081
  38  17 Cl    -0.734  1.979  5.753  0.002   124.676    17.083
  39  17 Cl    -0.748  1.978  5.770  0.000   125.260    17.123
  40  17 Cl    -0.740  1.980  5.757  0.003   124.947    17.101
  41  17 Cl    -0.771  1.973  5.797  0.001   126.179    17.185
  42  17 Cl    -0.740  1.981  5.756  0.002   124.931    17.100
  43  17 Cl    -0.747  1.979  5.767  0.002   125.205    17.119
  44  17 Cl    -0.740  1.981  5.757  0.002   124.921    17.100
  45  17 Cl    -0.736  1.976  5.759  0.001   124.787    17.090
  46  17 Cl    -0.736  1.978  5.758  0.001   124.777    17.090
  47  17 Cl    -0.824  1.984  5.835  0.005   128.337    17.332
  48  17 Cl    -0.746  1.979  5.766  0.001   125.157    17.116
  49  17 Cl    -0.749  1.980  5.767  0.002   125.308    17.126
  50  17 Cl    -0.740  1.976  5.760  0.003   124.938    17.101
  51   8 O     -0.495  1.705  4.791  0.000    22.731     6.439
  52   1 H      0.340  0.660  0.000  0.000     0.599     1.209
  53   6 C      0.051  1.043  2.906  0.000    19.780     6.343
  54   1 H      0.067  0.933  0.000  0.000     2.123     2.279
  55   1 H      0.042  0.958  0.000  0.000     2.424     2.435
  56   6 C     -0.090  1.060  3.030  0.000    22.205     6.708
  57   1 H      0.073  0.927  0.000  0.000     2.057     2.243
  58   1 H      0.044  0.956  0.000  0.000     2.395     2.420
  59   6 C     -0.074  1.053  3.021  0.000    21.914     6.665
  60   1 H      0.058  0.942  0.000  0.000     2.224     2.332
  61   1 H      0.040  0.960  0.000  0.000     2.452     2.449
  62   6 C     -0.127  1.044  3.082  0.000    22.988     6.837
  63   1 H      0.042  0.958  0.000  0.000     2.423     2.434
  64   1 H      0.049  0.951  0.000  0.000     2.333     2.389
  65   1 H      0.051  0.949  0.000  0.000     2.311     2.377
  66   8 O     -0.473  1.700  4.773  0.000    22.266     6.373
  67   1 H      0.327  0.673  0.000  0.000     0.632     1.241
  68   6 C      0.079  1.035  2.886  0.000    19.440     6.310
  69   1 H      0.033  0.967  0.000  0.000     2.540     2.493
  70   1 H      0.033  0.967  0.000  0.000     2.544     2.494
  71   6 C     -0.096  1.069  3.027  0.000    22.242     6.698
  72   1 H      0.050  0.950  0.000  0.000     2.307     2.371
  73   1 H      0.043  0.957  0.000  0.000     2.387     2.412
  74   6 C     -0.066  1.048  3.018  0.000    21.757     6.639
  75   1 H      0.045  0.955  0.000  0.000     2.379     2.412
  76   1 H      0.042  0.958  0.000  0.000     2.418     2.432
  77   6 C     -0.131  1.047  3.084  0.000    22.954     6.811
  78   1 H      0.045  0.955  0.000  0.000     2.381     2.413
  79   1 H      0.052  0.948  0.000  0.000     2.296     2.370
  80   1 H      0.053  0.947  0.000  0.000     2.277     2.359
  81   8 O     -0.460  1.697  4.763  0.000    21.996     6.334
  82   1 H      0.316  0.684  0.000  0.000     0.666     1.278
  83   6 C      0.062  1.042  2.897  0.000    19.550     6.296
  84   1 H      0.026  0.974  0.000  0.000     2.644     2.543
  85   1 H      0.066  0.934  0.000  0.000     2.135     2.285
  86   6 C     -0.076  1.056  3.020  0.000    21.953     6.671
  87   1 H      0.036  0.964  0.000  0.000     2.497     2.471
  88   1 H      0.035  0.965  0.000  0.000     2.513     2.479
  89   6 C     -0.067  1.051  3.016  0.000    21.785     6.645
  90   1 H      0.057  0.943  0.000  0.000     2.236     2.338
  91   1 H      0.033  0.967  0.000  0.000     2.549     2.497
  92   6 C     -0.126  1.045  3.081  0.000    22.969     6.834
  93   1 H      0.033  0.967  0.000  0.000     2.543     2.494
  94   1 H      0.046  0.954  0.000  0.000     2.374     2.409
  95   1 H      0.057  0.943  0.000  0.000     2.238     2.340
  96   8 O     -0.473  1.697  4.776  0.000    22.256     6.372
  97   1 H      0.328  0.672  0.000  0.000     0.629     1.239
  98   6 C      0.070  1.039  2.891  0.000    19.540     6.317
  99   1 H      0.029  0.971  0.000  0.000     2.607     2.525
 100   1 H      0.036  0.964  0.000  0.000     2.510     2.477
 101   6 C     -0.076  1.057  3.019  0.000    21.950     6.670
 102   1 H      0.037  0.963  0.000  0.000     2.488     2.467
 103   1 H      0.058  0.942  0.000  0.000     2.221     2.331
 104   6 C     -0.065  1.051  3.014  0.000    21.742     6.639
 105   1 H      0.065  0.935  0.000  0.000     2.141     2.288
 106   1 H      0.038  0.962  0.000  0.000     2.478     2.462
 107   6 C     -0.111  1.037  3.074  0.000    22.686     6.792
 108   1 H      0.033  0.967  0.000  0.000     2.544     2.494
 109   1 H      0.033  0.967  0.000  0.000     2.542     2.493
 110   1 H      0.038  0.962  0.000  0.000     2.479     2.462

 Mol. C6AA /au·bohr⁶  :     344680.357513
 Mol. C8AA /au·bohr⁸  :   19399708.130377
 Mol. α(0) /au        :       1316.975668

 
 Wiberg/Mayer (AO) data. WBOs > 0.1 written file <wbo>
 largest (>0.05) Wiberg bond orders for each atom
           total WBO             WBO to atom ...
     1  Na  0.497    Cl  31 0.151    Cl  30 0.133    Cl  26 0.089    Cl  35 0.089
     2  Na  0.451    Cl  40 0.122    Cl  32 0.104    Cl  50 0.098    O   66 0.080    Cl  48 0.069
     3  Na  0.512    Cl  39 0.163    Cl  34 0.145    Cl  36 0.131
     4  Na  0.484    Cl  27 0.166    Cl  28 0.126    Cl  49 0.082    Cl  29 0.051
     5  Na  0.501    Cl  32 0.162    Cl  34 0.122    Cl  48 0.090    Cl  35 0.077
     6  Na  0.515    Cl  37 0.150    Cl  38 0.122    Cl  31 0.080    Cl  44 0.056    Cl  26 0.055
     7  Na  0.511    Cl  37 0.167    Cl  36 0.158    Cl  31 0.147
     8  Na  0.532    Cl  36 0.127    Cl  34 0.111    Cl  35 0.096    Cl  31 0.094    Cl  44 0.054
     9  Na  0.505    Cl  41 0.171    Cl  46 0.119    Cl  29 0.099    Cl  38 0.080
    10  Na  0.533    Cl  47 0.196    Cl  33 0.124    Cl  27 0.100    Cl  50 0.088
    11  Na  0.551    Cl  29 0.120    Cl  27 0.116    Cl  33 0.103    Cl  46 0.091    Cl  42 0.066
    12  Na  0.554    Cl  45 0.132    Cl  40 0.129    Cl  33 0.085    Cl  50 0.085    Cl  42 0.068
    13  Na  0.500    Cl  47 0.136    Cl  50 0.112    O   51 0.099
    14  Na  0.516    Cl  41 0.199    Cl  43 0.097    Cl  37 0.088    Cl  38 0.059
    15  Na  0.338    Cl  28 0.131    O   81 0.083    Cl  29 0.082
    16  Na  0.511    Cl  30 0.150    Cl  32 0.143    Cl  35 0.095    Cl  40 0.086
    17  Na  0.342    Cl  48 0.110    Cl  42 0.090    Cl  50 0.079    Cl  49 0.071
    18  Na  0.432    Cl  48 0.097    Cl  34 0.085    Cl  49 0.085    Cl  39 0.076
    19  Na  0.410    Cl  44 0.123    Cl  26 0.099    Cl  35 0.082    Cl  42 0.052
    20  Na  0.495    Cl  43 0.153    Cl  39 0.130    Cl  37 0.071    Cl  36 0.059
    21  Na  0.346    O   96 0.101    Cl  28 0.096    Cl  49 0.066    Cl  39 0.060
    22  Na  0.538    Cl  46 0.170    Cl  33 0.165    Cl  45 0.162
    23  Na  0.508    Cl  38 0.142    Cl  26 0.110    Cl  46 0.097    Cl  45 0.058    Cl  42 0.055
    24  Na  0.405    Cl  43 0.087    Cl  49 0.082    Cl  29 0.070    Cl  44 0.054
    25  Na  0.519    Cl  30 0.163    Cl  45 0.127    Cl  26 0.102    Cl  40 0.087
    26  Cl  0.482    Na  23 0.110    Na  25 0.102    Na  19 0.099    Na   1 0.089    Na   6 0.055
    27  Cl  0.467    Na   4 0.166    Na  11 0.116    Na  10 0.100
    28  Cl  0.402    Na  15 0.131    Na   4 0.126    Na  21 0.096
    29  Cl  0.465    Na  11 0.120    Na   9 0.099    Na  15 0.082    Na  24 0.070    Na   4 0.051
    30  Cl  0.453    Na  25 0.163    Na  16 0.150    Na   1 0.133
    31  Cl  0.491    Na   1 0.151    Na   7 0.147    Na   8 0.094    Na   6 0.080
    32  Cl  0.446    Na   5 0.162    Na  16 0.143    Na   2 0.104
    33  Cl  0.488    Na  22 0.165    Na  10 0.124    Na  11 0.103    Na  12 0.085
    34  Cl  0.479    Na   3 0.145    Na   5 0.122    Na   8 0.111    Na  18 0.085
    35  Cl  0.484    Na   8 0.096    Na  16 0.095    Na   1 0.089    Na  19 0.082    Na   5 0.077
    36  Cl  0.499    Na   7 0.158    Na   3 0.131    Na   8 0.127    Na  20 0.059
    37  Cl  0.491    Na   7 0.167    Na   6 0.150    Na  14 0.088    Na  20 0.071
    38  Cl  0.476    Na  23 0.142    Na   6 0.122    Na   9 0.080    Na  14 0.059
    39  Cl  0.460    Na   3 0.163    Na  20 0.130    Na  18 0.076    Na  21 0.060
    40  Cl  0.481    Na  12 0.129    Na   2 0.122    Na  25 0.087    Na  16 0.086
    41  Cl  0.423    Na  14 0.199    Na   9 0.171
    42  Cl  0.473    Na  17 0.090    Na  12 0.068    Na  11 0.066    Na  23 0.055    Na  19 0.052
    43  Cl  0.456    Na  20 0.153    Na  14 0.097    Na  24 0.087
    44  Cl  0.474    Na  19 0.123    Na   6 0.056    Na   8 0.054    Na  24 0.054
    45  Cl  0.489    Na  22 0.162    Na  12 0.132    Na  25 0.127    Na  23 0.058
    46  Cl  0.491    Na  22 0.170    Na   9 0.119    Na  23 0.097    Na  11 0.091
    47  Cl  0.342    Na  10 0.196    Na  13 0.136
    48  Cl  0.458    Na  17 0.110    Na  18 0.097    Na   5 0.090    Na   2 0.069
    49  Cl  0.443    Na  18 0.085    Na  24 0.082    Na   4 0.082    Na  17 0.071    Na  21 0.066
    50  Cl  0.471    Na  13 0.112    Na   2 0.098    Na  10 0.088    Na  12 0.085    Na  17 0.079
    51  O   2.005    C   53 0.972    H   52 0.859    Na  13 0.099
    52  H   0.884    O   51 0.859
    53  C   3.935    C   56 1.012    O   51 0.972    H   55 0.969    H   54 0.962
    54  H   0.994    C   53 0.962
    55  H   0.996    C   53 0.969
    56  C   3.990    C   53 1.012    C   59 1.008    H   58 0.972    H   57 0.960
    57  H   0.993    C   56 0.960
    58  H   0.994    C   56 0.972
    59  C   3.990    C   62 1.021    C   56 1.008    H   61 0.976    H   60 0.966
    60  H   0.995    C   59 0.966
    61  H   0.996    C   59 0.976
    62  C   3.994    C   59 1.021    H   63 0.986    H   64 0.983    H   65 0.972
    63  H   0.996    C   62 0.986
    64  H   0.997    C   62 0.983
    65  H   0.999    C   62 0.972
    66  O   1.999    C   68 0.992    H   67 0.857    Na   2 0.080
    67  H   0.893    O   66 0.857
    68  C   3.953    C   71 1.009    O   66 0.992    H   70 0.972    H   69 0.970
    69  H   0.998    C   68 0.970
    70  H   0.998    C   68 0.972
    71  C   3.992    C   74 1.012    C   68 1.009    H   73 0.971    H   72 0.967
    72  H   0.997    C   71 0.967
    73  H   0.997    C   71 0.971
    74  C   3.995    C   77 1.024    C   71 1.012    H   76 0.973    H   75 0.973
    75  H   0.997    C   74 0.973
    76  H   0.998    C   74 0.973
    77  C   3.994    C   74 1.024    H   79 0.985    H   80 0.980    H   78 0.979
    78  H   0.998    C   77 0.979
    79  H   0.997    C   77 0.985
    80  H   0.998    C   77 0.980
    81  O   2.014    C   83 0.990    H   82 0.886    Na  15 0.083
    82  H   0.900    O   81 0.886
    83  C   3.944    C   86 1.005    O   81 0.990    H   84 0.972    H   85 0.970
    84  H   0.999    C   83 0.972
    85  H   0.995    C   83 0.970
    86  C   3.994    C   89 1.010    C   83 1.005    H   88 0.975    H   87 0.974
    87  H   0.998    C   86 0.974
    88  H   0.997    C   86 0.975
    89  C   3.994    C   92 1.021    C   86 1.010    H   91 0.976    H   90 0.964
    90  H   0.996    C   89 0.964
    91  H   0.998    C   89 0.976
    92  C   3.994    C   89 1.021    H   93 0.987    H   94 0.981    H   95 0.978
    93  H   0.998    C   92 0.987
    94  H   0.997    C   92 0.981
    95  H   0.996    C   92 0.978
    96  O   2.004    C   98 0.986    H   97 0.864    Na  21 0.101
    97  H   0.892    O   96 0.864
    98  C   3.947    C  101 1.011    O   96 0.986    H   99 0.973    H  100 0.966
    99  H   0.998    C   98 0.973
   100  H   0.998    C   98 0.966
   101  C   3.989    C   98 1.011    C  104 1.009    H  102 0.975    H  103 0.971
   102  H   0.998    C  101 0.975
   103  H   0.997    C  101 0.971
   104  C   3.993    C  107 1.020    C  101 1.009    H  106 0.970    H  105 0.968
   105  H   0.995    C  104 0.968
   106  H   0.997    C  104 0.970
   107  C   3.995    C  104 1.020    H  108 0.987    H  109 0.986    H  110 0.984
   108  H   0.998    C  107 0.987
   109  H   0.998    C  107 0.986
   110  H   0.998    C  107 0.984
 MOs/occ written to file <molden.input>
 
molecular dipole:
                 x           y           z       tot (Debye)
 q only:        2.793       0.796      -4.935
   full:        0.749      -0.083      -2.479       6.586
molecular quadrupole (traceless):
                xx          xy          yy          xz          yz          zz
 q only:       18.719      -5.966     -40.933      20.082      -3.385      22.214
  q+dip:       19.056      -9.030     -46.248       5.536      -7.912      27.192
   full:       17.809      -8.383     -45.864       5.349      -6.606      28.054

SCC energy    :    -194.6492858
rep           :       0.9650784
ES            :       1.8676396
AES           :      -0.0270599
AXC           :       0.0191820
disp          :      -0.2175135
XB            :       0.0000000
fix           :       0.0000000
total E       :    -193.6728652
atomizationE  :      20.7091186    12995.17
(atE without considering molecular charge,
 total energy contains solvation terms)
H-L gap (eV)  :          2.3547
optimized geometry written to: xtbopt.xyz

           ------------------------------------------------- 
          |                Numerical Hessian                |
           ------------------------------------------------- 
step length          :   0.00500
SCC accuracy         :   0.25000
Hessian scale factor :   1.00000
frozen atoms in %    :   0.00000    0
RMS gradient         :   0.00005
estimated CPU  time     10.03 min
estimated wall time     10.38 min

writing file <hessian>.
 
 projected vibrational frequencies (cm-1)
eigval :       -0.00    -0.00    -0.00     0.00     0.00     0.00
eigval :       -1.81    14.13    15.51    16.89    20.35    24.44
eigval :       25.17    27.13    28.34    31.88    33.59    34.79
eigval :       36.05    39.02    40.40    41.33    41.91    44.66
eigval :       46.21    47.10    49.14    50.31    51.57    53.33
eigval :       54.61    55.69    57.69    58.92    60.35    61.21
eigval :       63.60    63.97    65.06    65.75    67.00    67.59
eigval :       68.63    68.90    69.93    71.13    72.22    73.50
eigval :       74.68    75.74    76.00    77.03    78.05    78.77
eigval :       80.01    80.88    81.85    82.95    83.26    83.93
eigval :       85.00    87.18    87.62    89.26    90.29    90.47
eigval :       91.15    91.50    92.46    94.54    95.22    96.27
eigval :       97.67    98.30    99.89   100.38   101.01   102.23
eigval :      103.72   105.19   105.69   106.49   108.61   109.34
eigval :      109.97   110.54   112.25   113.89   114.47   115.22
eigval :      117.69   118.02   119.70   120.98   122.05   122.20
eigval :      122.65   124.45   125.26   126.44   127.88   130.59
eigval :      130.87   133.39   134.55   136.00   136.67   139.24
eigval :      139.69   140.63   140.91   142.57   143.30   144.39
eigval :      144.74   145.14   146.81   147.30   149.73   150.99
eigval :      152.94   154.47   155.49   155.92   156.48   157.82
eigval :      158.74   159.53   159.91   161.07   163.38   163.56
eigval :      165.12   165.91   167.87   168.42   169.74   171.27
eigval :      171.79   173.50   176.13   176.42   177.98   178.27
eigval :      178.37   180.72   181.98   183.03   183.33   185.23
eigval :      185.90   186.79   188.03   189.48   189.81   191.84
eigval :      194.11   195.88   196.78   197.76   199.19   199.92
eigval :      200.74   201.68   202.67   203.23   204.58   206.04
eigval :      206.39   208.89   209.76   210.63   212.25   215.66
eigval :      217.08   220.49   222.20   224.72   229.17   230.42
eigval :      232.88   233.90   236.64   239.72   243.42   245.01
eigval :      262.81   263.14   271.55   285.11   388.81   397.78
eigval :      404.27   405.42   419.82   438.93   441.06   442.58
eigval :      453.54   457.16   477.71   521.15   772.10   777.79
eigval :      789.75   795.86   841.68   849.71   853.73   857.22
eigval :      893.17   893.82   940.37   942.30   955.49   956.93
eigval :      981.85   989.44   992.16  1000.63  1032.05  1045.36
eigval :     1046.69  1051.32  1085.59  1085.93  1087.49  1100.19
eigval :     1107.41  1123.48  1128.73  1131.65  1132.60  1134.82
eigval :     1140.76  1148.31  1154.48  1164.01  1174.83  1203.88
eigval :     1216.52  1218.39  1220.23  1228.13  1233.53  1236.04
eigval :     1249.39  1263.60  1269.65  1273.89  1275.73  1277.11
eigval :     1281.12  1281.65  1289.56  1313.62  1339.40  1343.59
eigval :     1348.63  1352.37  1354.05  1354.79  1355.47  1371.69
eigval :     1374.35  1375.62  1400.16  1405.97  1406.22  1415.19
eigval :     1444.89  1458.45  1467.64  1472.34  1473.55  1474.16
eigval :     1477.12  1478.01  1479.50  1483.56  1485.95  1487.04
eigval :     1487.97  1492.17  1493.96  1497.13  1497.55  1498.94
eigval :     1503.64  1508.37  2879.05  2884.03  2884.56  2891.05
eigval :     2904.79  2910.94  2918.23  2930.89  2945.42  2950.86
eigval :     2954.74  2959.08  2960.65  2968.07  2971.81  2972.09
eigval :     2978.82  2984.04  2985.20  2988.41  2992.31  3001.80
eigval :     3006.61  3008.72  3009.58  3011.58  3014.93  3026.00
eigval :     3029.77  3030.42  3034.37  3034.83  3045.18  3045.24
eigval :     3053.60  3060.79  3358.70  3412.15  3466.66  3521.61
 reduced masses (amu)
   1: 23.90   2: 26.75   3: 29.20   4: 25.97   5: 27.35   6: 23.17   7: 14.13   8: 14.56
   9: 13.72  10: 11.82  11: 17.03  12: 15.33  13: 16.36  14: 12.30  15: 18.23  16: 19.76
  17: 26.54  18: 16.47  19: 21.53  20: 25.35  21: 25.75  22: 28.27  23: 23.08  24: 19.68
  25: 23.08  26: 22.80  27: 24.17  28: 21.84  29: 21.47  30: 19.91  31: 25.45  32: 22.79
  33: 21.85  34: 26.52  35: 25.24  36: 26.36  37: 28.93  38: 29.04  39: 28.21  40: 27.44
  41: 20.09  42: 22.80  43: 25.08  44: 28.81  45: 29.04  46: 25.62  47: 26.55  48: 27.32
  49: 27.36  50: 27.69  51: 28.81  52: 26.03  53: 27.58  54: 27.11  55: 28.11  56: 23.67
  57: 28.54  58: 28.25  59: 29.57  60: 20.75  61: 27.56  62: 30.42  63: 30.50  64: 30.08
  65: 31.21  66: 27.14  67: 28.75  68: 30.30  69: 27.17  70: 28.48  71: 29.91  72: 29.43
  73: 30.00  74: 29.76  75: 29.66  76: 28.32  77: 27.63  78: 30.42  79: 28.89  80: 27.65
  81: 29.61  82: 28.74  83: 30.24  84: 26.61  85: 28.64  86: 13.70  87: 25.49  88: 25.72
  89: 22.58  90: 26.10  91: 26.96  92: 26.87  93: 25.98  94: 26.07  95: 26.24  96: 25.73
  97: 26.77  98: 23.95  99: 13.24 100: 26.84 101: 27.93 102: 27.55 103: 27.24 104: 28.50
 105: 26.91 106: 27.54 107: 27.78 108: 26.37 109: 26.15 110: 27.63 111: 27.25 112: 28.43
 113: 27.74 114: 26.03 115: 27.88 116: 27.32 117: 24.95 118: 26.02 119: 26.54 120: 27.75
 121: 26.28 122: 25.16 123: 27.67 124: 26.56 125: 20.28 126: 27.11 127: 24.76 128: 27.43
 129: 17.94 130: 27.42 131: 23.17 132: 23.69 133: 25.57 134: 25.68 135: 25.93 136: 27.05
 137: 27.12 138: 26.90 139: 27.48 140: 27.46 141: 25.43 142: 25.15 143: 28.25 144: 25.84
 145: 25.37 146: 27.65 147: 26.95 148: 27.54 149: 27.46 150: 27.35 151: 26.76 152: 27.63
 153: 27.13 154: 27.52 155: 27.33 156: 26.28 157: 27.96 158: 27.96 159: 27.06 160: 26.73
 161: 26.66 162: 26.18 163: 25.77 164: 24.76 165: 27.05 166: 26.98 167: 27.05 168: 27.72
 169: 27.32 170: 28.01 171: 27.79 172: 28.74 173: 28.02 174: 27.88 175: 26.51 176: 27.34
 177: 27.11 178: 27.38 179: 18.95 180: 10.57 181:  5.02 182: 22.36 183: 16.48 184: 19.22
 185: 19.72 186: 19.84 187:  2.16 188:  6.95 189:  6.16 190:  9.51 191:  7.14 192:  6.37
 193:  9.59 194: 10.03 195:  3.43 196:  6.62 197:  5.08 198:  3.51 199:  8.49 200:  6.67
 201:  8.82 202:  8.04 203:  3.19 204:  1.83 205:  3.20 206:  1.69 207:  2.46 208:  2.28
 209:  6.33 210:  6.35 211:  5.96 212:  5.84 213:  5.21 214:  5.50 215:  2.47 216:  2.85
 217:  5.41 218:  6.19 219:  6.42 220:  5.29 221: 10.81 222:  9.77 223:  6.80 224:  6.50
 225:  8.74 226:  5.39 227:  8.05 228:  9.10 229: 11.12 230:  6.12 231:  7.29 232:  7.11
 233:  7.34 234:  8.44 235:  7.80 236:  9.10 237:  5.29 238:  5.12 239:  4.77 240:  3.60
 241:  4.31 242:  4.06 243:  3.49 244:  2.73 245:  2.91 246:  3.55 247:  3.30 248:  1.93
 249:  1.96 250:  2.45 251:  2.20 252:  2.67 253:  3.55 254:  2.39 255:  3.59 256:  3.40
 257:  4.00 258:  3.94 259:  5.08 260:  5.03 261:  5.18 262:  4.21 263:  4.74 264:  4.94
 265:  4.70 266:  5.14 267:  3.36 268:  3.28 269:  3.31 270:  3.21 271:  1.96 272:  1.97
 273:  1.94 274:  1.87 275:  1.86 276:  1.86 277:  1.50 278:  1.79 279:  1.84 280:  1.88
 281:  1.75 282:  1.84 283:  1.97 284:  1.94 285:  1.68 286:  1.58 287:  1.62 288:  1.54
 289:  1.60 290:  1.56 291:  1.97 292:  1.77 293:  1.96 294:  1.95 295:  1.44 296:  1.44
 297:  1.49 298:  1.77 299:  1.68 300:  1.78 301:  1.79 302:  1.91 303:  1.85 304:  1.93
 305:  1.75 306:  1.68 307:  1.52 308:  1.57 309:  1.96 310:  1.64 311:  1.50 312:  1.73
 313:  1.83 314:  1.72 315:  1.74 316:  1.71 317:  1.75 318:  1.94 319:  1.58 320:  1.83
 321:  1.78 322:  1.80 323:  1.52 324:  1.57 325:  1.65 326:  1.66 327:  1.90 328:  1.89
 329:  1.89 330:  1.88
 IR intensities (amu)
   1:  0.35   2:  0.24   3:  0.47   4:  0.46   5:  0.50   6:  0.04   7:  0.11   8:  0.31
   9:  0.13  10:  0.13  11:  0.11  12:  0.19  13:  0.17  14:  0.14  15:  0.32  16:  0.12
  17:  0.42  18:  0.14  19:  0.28  20:  0.07  21:  0.18  22:  0.14  23:  0.08  24:  0.08
  25:  0.26  26:  0.24  27:  0.17  28:  0.15  29:  0.14  30:  0.17  31:  0.17  32:  0.01
  33:  0.08  34:  0.16  35:  0.24  36:  0.19  37:  0.12  38:  0.08  39:  0.08  40:  0.17
  41:  0.09  42:  0.18  43:  0.11  44:  0.14  45:  0.11  46:  0.12  47:  0.14  48:  0.27
  49:  0.07  50:  0.24  51:  0.16  52:  0.22  53:  0.13  54:  0.16  55:  0.18  56:  0.17
  57:  0.17  58:  0.15  59:  0.15  60:  0.08  61:  0.13  62:  0.20  63:  0.19  64:  0.17
  65:  0.26  66:  0.14  67:  0.13  68:  0.17  69:  0.18  70:  0.13  71:  0.27  72:  0.28
  73:  0.14  74:  0.12  75:  0.28  76:  0.33  77:  0.15  78:  0.21  79:  0.10  80:  0.44
  81:  0.24  82:  0.12  83:  0.15  84:  0.47  85:  0.07  86:  0.24  87:  0.31  88:  0.25
  89:  0.41  90:  0.48  91:  0.07  92:  0.25  93:  0.21  94:  0.05  95:  0.38  96:  0.28
  97:  0.23  98:  0.24  99:  0.22 100:  0.36 101:  0.12 102:  0.47 103:  0.72 104:  0.77
 105:  0.63 106:  0.77 107:  0.58 108:  0.36 109:  0.95 110:  0.27 111:  0.68 112:  0.38
 113:  0.63 114:  0.22 115:  0.69 116:  0.56 117:  0.71 118:  0.60 119:  0.78 120:  0.65
 121:  0.41 122:  0.55 123:  0.61 124:  0.38 125:  0.74 126:  0.93 127:  1.29 128:  0.76
 129:  1.10 130:  0.92 131:  1.19 132:  1.01 133:  0.67 134:  0.27 135:  0.61 136:  0.49
 137:  0.07 138:  0.73 139:  0.80 140:  0.60 141:  0.79 142:  0.73 143:  0.64 144:  0.34
 145:  0.51 146:  0.45 147:  0.35 148:  0.48 149:  0.23 150:  0.46 151:  0.53 152:  0.28
 153:  0.71 154:  0.57 155:  0.46 156:  0.86 157:  0.97 158:  0.93 159:  0.50 160:  0.20
 161:  0.69 162:  0.61 163:  0.82 164:  0.63 165:  1.03 166:  1.45 167:  1.00 168:  1.03
 169:  1.42 170:  1.03 171:  1.21 172:  1.85 173:  2.04 174:  1.30 175:  2.17 176:  2.55
 177:  2.08 178:  2.36 179:  1.01 180:  0.79 181:  0.15 182:  1.40 183:  0.70 184:  1.26
 185:  0.79 186:  1.02 187:  0.16 188:  0.37 189:  0.39 190:  0.33 191:  0.16 192:  0.27
 193:  0.15 194:  0.22 195:  0.54 196:  0.44 197:  0.59 198:  0.55 199:  0.50 200:  0.65
 201:  0.30 202:  0.50 203:  0.08 204:  0.07 205:  0.12 206:  0.04 207:  0.12 208:  0.11
 209:  0.22 210:  0.15 211:  0.39 212:  0.22 213:  0.14 214:  0.20 215:  0.10 216:  0.09
 217:  0.35 218:  0.30 219:  0.30 220:  0.15 221:  0.46 222:  0.35 223:  0.66 224:  0.59
 225:  0.55 226:  0.71 227:  0.67 228:  0.31 229:  0.89 230:  0.28 231:  0.19 232:  0.33
 233:  0.24 234:  0.85 235:  0.27 236:  0.87 237:  0.29 238:  0.28 239:  0.13 240:  0.16
 241:  0.06 242:  0.24 243:  0.22 244:  0.41 245:  0.27 246:  0.07 247:  0.47 248:  0.17
 249:  0.05 250:  0.09 251:  0.04 252:  0.20 253:  0.37 254:  0.31 255:  0.31 256:  0.39
 257:  0.09 258:  0.32 259:  0.21 260:  0.10 261:  0.10 262:  0.35 263:  0.16 264:  0.16
 265:  0.20 266:  0.21 267:  0.08 268:  0.07 269:  0.07 270:  0.09 271:  0.06 272:  0.07
 273:  0.07 274:  0.08 275:  0.05 276:  0.02 277:  0.09 278:  0.04 279:  0.06 280:  0.07
 281:  0.06 282:  0.06 283:  0.06 284:  0.07 285:  0.08 286:  0.07 287:  0.09 288:  0.07
 289:  0.03 290:  0.05 291:  0.29 292:  0.39 293:  0.27 294:  0.30 295:  0.24 296:  0.28
 297:  0.20 298:  0.25 299:  0.33 300:  0.24 301:  0.18 302:  0.31 303:  0.06 304:  0.17
 305:  0.40 306:  0.05 307:  0.15 308:  0.18 309:  0.25 310:  0.31 311:  0.21 312:  0.11
 313:  0.34 314:  0.21 315:  0.41 316:  0.20 317:  0.25 318:  0.34 319:  0.13 320:  0.36
 321:  0.26 322:  0.09 323:  0.07 324:  0.23 325:  0.15 326:  0.21 327:  0.52 328:  0.38
 329:  0.39 330:  0.25
 Raman intensities (amu)
   1:  0.00   2:  0.00   3:  0.00   4:  0.00   5:  0.00   6:  0.00   7:  0.00   8:  0.00
   9:  0.00  10:  0.00  11:  0.00  12:  0.00  13:  0.00  14:  0.00  15:  0.00  16:  0.00
  17:  0.00  18:  0.00  19:  0.00  20:  0.00  21:  0.00  22:  0.00  23:  0.00  24:  0.00
  25:  0.00  26:  0.00  27:  0.00  28:  0.00  29:  0.00  30:  0.00  31:  0.00  32:  0.00
  33:  0.00  34:  0.00  35:  0.00  36:  0.00  37:  0.00  38:  0.00  39:  0.00  40:  0.00
  41:  0.00  42:  0.00  43:  0.00  44:  0.00  45:  0.00  46:  0.00  47:  0.00  48:  0.00
  49:  0.00  50:  0.00  51:  0.00  52:  0.00  53:  0.00  54:  0.00  55:  0.00  56:  0.00
  57:  0.00  58:  0.00  59:  0.00  60:  0.00  61:  0.00  62:  0.00  63:  0.00  64:  0.00
  65:  0.00  66:  0.00  67:  0.00  68:  0.00  69:  0.00  70:  0.00  71:  0.00  72:  0.00
  73:  0.00  74:  0.00  75:  0.00  76:  0.00  77:  0.00  78:  0.00  79:  0.00  80:  0.00
  81:  0.00  82:  0.00  83:  0.00  84:  0.00  85:  0.00  86:  0.00  87:  0.00  88:  0.00
  89:  0.00  90:  0.00  91:  0.00  92:  0.00  93:  0.00  94:  0.00  95:  0.00  96:  0.00
  97:  0.00  98:  0.00  99:  0.00 100:  0.00 101:  0.00 102:  0.00 103:  0.00 104:  0.00
 105:  0.00 106:  0.00 107:  0.00 108:  0.00 109:  0.00 110:  0.00 111:  0.00 112:  0.00
 113:  0.00 114:  0.00 115:  0.00 116:  0.00 117:  0.00 118:  0.00 119:  0.00 120:  0.00
 121:  0.00 122:  0.00 123:  0.00 124:  0.00 125:  0.00 126:  0.00 127:  0.00 128:  0.00
 129:  0.00 130:  0.00 131:  0.00 132:  0.00 133:  0.00 134:  0.00 135:  0.00 136:  0.00
 137:  0.00 138:  0.00 139:  0.00 140:  0.00 141:  0.00 142:  0.00 143:  0.00 144:  0.00
 145:  0.00 146:  0.00 147:  0.00 148:  0.00 149:  0.00 150:  0.00 151:  0.00 152:  0.00
 153:  0.00 154:  0.00 155:  0.00 156:  0.00 157:  0.00 158:  0.00 159:  0.00 160:  0.00
 161:  0.00 162:  0.00 163:  0.00 164:  0.00 165:  0.00 166:  0.00 167:  0.00 168:  0.00
 169:  0.00 170:  0.00 171:  0.00 172:  0.00 173:  0.00 174:  0.00 175:  0.00 176:  0.00
 177:  0.00 178:  0.00 179:  0.00 180:  0.00 181:  0.00 182:  0.00 183:  0.00 184:  0.00
 185:  0.00 186:  0.00 187:  0.00 188:  0.00 189:  0.00 190:  0.00 191:  0.00 192:  0.00
 193:  0.00 194:  0.00 195:  0.00 196:  0.00 197:  0.00 198:  0.00 199:  0.00 200:  0.00
 201:  0.00 202:  0.00 203:  0.00 204:  0.00 205:  0.00 206:  0.00 207:  0.00 208:  0.00
 209:  0.00 210:  0.00 211:  0.00 212:  0.00 213:  0.00 214:  0.00 215:  0.00 216:  0.00
 217:  0.00 218:  0.00 219:  0.00 220:  0.00 221:  0.00 222:  0.00 223:  0.00 224:  0.00
 225:  0.00 226:  0.00 227:  0.00 228:  0.00 229:  0.00 230:  0.00 231:  0.00 232:  0.00
 233:  0.00 234:  0.00 235:  0.00 236:  0.00 237:  0.00 238:  0.00 239:  0.00 240:  0.00
 241:  0.00 242:  0.00 243:  0.00 244:  0.00 245:  0.00 246:  0.00 247:  0.00 248:  0.00
 249:  0.00 250:  0.00 251:  0.00 252:  0.00 253:  0.00 254:  0.00 255:  0.00 256:  0.00
 257:  0.00 258:  0.00 259:  0.00 260:  0.00 261:  0.00 262:  0.00 263:  0.00 264:  0.00
 265:  0.00 266:  0.00 267:  0.00 268:  0.00 269:  0.00 270:  0.00 271:  0.00 272:  0.00
 273:  0.00 274:  0.00 275:  0.00 276:  0.00 277:  0.00 278:  0.00 279:  0.00 280:  0.00
 281:  0.00 282:  0.00 283:  0.00 284:  0.00 285:  0.00 286:  0.00 287:  0.00 288:  0.00
 289:  0.00 290:  0.00 291:  0.00 292:  0.00 293:  0.00 294:  0.00 295:  0.00 296:  0.00
 297:  0.00 298:  0.00 299:  0.00 300:  0.00 301:  0.00 302:  0.00 303:  0.00 304:  0.00
 305:  0.00 306:  0.00 307:  0.00 308:  0.00 309:  0.00 310:  0.00 311:  0.00 312:  0.00
 313:  0.00 314:  0.00 315:  0.00 316:  0.00 317:  0.00 318:  0.00 319:  0.00 320:  0.00
 321:  0.00 322:  0.00 323:  0.00 324:  0.00 325:  0.00 326:  0.00 327:  0.00 328:  0.00
 329:  0.00 330:  0.00
 output can be read by thermo (or use thermo option).
 writing <g98.out> molden fake output.
 recommended (thermochemical) frequency scaling factor: 1.0
                    ==================
                    thermo calculation
                    ==================
 inverting freq            1   1.81375965177975     
Nvib :  324 Nimag : 0  symmetry :   C1  rot number :  1  scale factor : 1.00 sthr :  50.
omega=  1.81     Gvib=    -3.400     Grot=    -2.039     Gused=    -2.039
omega= 14.13     Gvib=    -2.184     Grot=    -1.431     Gused=    -1.436
omega= 15.51     Gvib=    -2.129     Grot=    -1.403     Gused=    -1.410
omega= 16.89     Gvib=    -2.078     Grot=    -1.378     Gused=    -1.387
omega= 20.35     Gvib=    -1.968     Grot=    -1.323     Gused=    -1.340
omega= 24.44     Gvib=    -1.859     Grot=    -1.269     Gused=    -1.301
omega= 25.17     Gvib=    -1.842     Grot=    -1.260     Gused=    -1.295
omega= 27.13     Gvib=    -1.798     Grot=    -1.238     Gused=    -1.282
omega= 28.34     Gvib=    -1.772     Grot=    -1.225     Gused=    -1.276
omega= 31.88     Gvib=    -1.702     Grot=    -1.190     Gused=    -1.263
omega= 33.59     Gvib=    -1.671     Grot=    -1.174     Gused=    -1.259
omega= 34.79     Gvib=    -1.651     Grot=    -1.164     Gused=    -1.256
omega= 36.05     Gvib=    -1.630     Grot=    -1.154     Gused=    -1.255
omega= 39.02     Gvib=    -1.583     Grot=    -1.130     Gused=    -1.253
omega= 40.40     Gvib=    -1.562     Grot=    -1.120     Gused=    -1.252
omega= 41.33     Gvib=    -1.549     Grot=    -1.113     Gused=    -1.252
omega= 41.91     Gvib=    -1.541     Grot=    -1.109     Gused=    -1.252
omega= 44.66     Gvib=    -1.503     Grot=    -1.090     Gused=    -1.251
omega= 46.21     Gvib=    -1.483     Grot=    -1.080     Gused=    -1.250
omega= 47.10     Gvib=    -1.472     Grot=    -1.074     Gused=    -1.249
omega= 49.14     Gvib=    -1.447     Grot=    -1.062     Gused=    -1.247
omega= 50.31     Gvib=    -1.433     Grot=    -1.055     Gused=    -1.246
omega= 51.57     Gvib=    -1.418     Grot=    -1.047     Gused=    -1.244
omega= 53.33     Gvib=    -1.398     Grot=    -1.037     Gused=    -1.241
omega= 54.61     Gvib=    -1.384     Grot=    -1.030     Gused=    -1.238
omega= 55.69     Gvib=    -1.373     Grot=    -1.025     Gused=    -1.236
omega= 57.69     Gvib=    -1.352     Grot=    -1.014     Gused=    -1.230
omega= 58.92     Gvib=    -1.340     Grot=    -1.008     Gused=    -1.226
omega= 60.35     Gvib=    -1.326     Grot=    -1.001     Gused=    -1.222
omega= 61.21     Gvib=    -1.317     Grot=    -0.997     Gused=    -1.218
omega= 63.60     Gvib=    -1.295     Grot=    -0.985     Gused=    -1.209
omega= 63.97     Gvib=    -1.291     Grot=    -0.984     Gused=    -1.208
omega= 65.06     Gvib=    -1.281     Grot=    -0.979     Gused=    -1.203
omega= 65.75     Gvib=    -1.275     Grot=    -0.975     Gused=    -1.200
omega= 67.00     Gvib=    -1.264     Grot=    -0.970     Gused=    -1.194
omega= 67.59     Gvib=    -1.259     Grot=    -0.967     Gused=    -1.192
omega= 68.63     Gvib=    -1.250     Grot=    -0.963     Gused=    -1.187
omega= 68.90     Gvib=    -1.248     Grot=    -0.962     Gused=    -1.186
omega= 69.93     Gvib=    -1.239     Grot=    -0.957     Gused=    -1.181
omega= 71.13     Gvib=    -1.229     Grot=    -0.952     Gused=    -1.175
omega= 72.22     Gvib=    -1.220     Grot=    -0.948     Gused=    -1.169
omega= 73.50     Gvib=    -1.210     Grot=    -0.942     Gused=    -1.163
omega= 74.68     Gvib=    -1.200     Grot=    -0.938     Gused=    -1.156
omega= 75.74     Gvib=    -1.192     Grot=    -0.934     Gused=    -1.151
omega= 76.00     Gvib=    -1.190     Grot=    -0.933     Gused=    -1.149
omega= 77.03     Gvib=    -1.182     Grot=    -0.929     Gused=    -1.144
omega= 78.05     Gvib=    -1.175     Grot=    -0.925     Gused=    -1.139
omega= 78.77     Gvib=    -1.169     Grot=    -0.922     Gused=    -1.135
omega= 80.01     Gvib=    -1.160     Grot=    -0.917     Gused=    -1.128
omega= 80.88     Gvib=    -1.154     Grot=    -0.914     Gused=    -1.123
omega= 81.85     Gvib=    -1.147     Grot=    -0.911     Gused=    -1.118
omega= 82.95     Gvib=    -1.139     Grot=    -0.907     Gused=    -1.112
omega= 83.26     Gvib=    -1.137     Grot=    -0.905     Gused=    -1.110
omega= 83.93     Gvib=    -1.132     Grot=    -0.903     Gused=    -1.106
omega= 85.00     Gvib=    -1.125     Grot=    -0.899     Gused=    -1.101
omega= 87.18     Gvib=    -1.110     Grot=    -0.892     Gused=    -1.089
omega= 87.62     Gvib=    -1.107     Grot=    -0.890     Gused=    -1.086
omega= 89.26     Gvib=    -1.096     Grot=    -0.885     Gused=    -1.077
omega= 90.29     Gvib=    -1.089     Grot=    -0.882     Gused=    -1.072
omega= 90.47     Gvib=    -1.088     Grot=    -0.881     Gused=    -1.071
omega= 91.15     Gvib=    -1.084     Grot=    -0.879     Gused=    -1.067
omega= 91.50     Gvib=    -1.082     Grot=    -0.878     Gused=    -1.065
omega= 92.46     Gvib=    -1.076     Grot=    -0.874     Gused=    -1.060
omega= 94.54     Gvib=    -1.063     Grot=    -0.868     Gused=    -1.049
omega= 95.22     Gvib=    -1.058     Grot=    -0.866     Gused=    -1.045
omega= 96.27     Gvib=    -1.052     Grot=    -0.863     Gused=    -1.039
omega= 97.67     Gvib=    -1.044     Grot=    -0.858     Gused=    -1.032
omega= 98.30     Gvib=    -1.040     Grot=    -0.856     Gused=    -1.028
omega= 99.89     Gvib=    -1.031     Grot=    -0.852     Gused=    -1.020
omega=100.38     Gvib=    -1.028     Grot=    -0.850     Gused=    -1.017
omega=101.01     Gvib=    -1.024     Grot=    -0.848     Gused=    -1.014
omega=102.23     Gvib=    -1.017     Grot=    -0.845     Gused=    -1.008
omega=103.72     Gvib=    -1.009     Grot=    -0.840     Gused=    -1.000
omega=105.19     Gvib=    -1.001     Grot=    -0.836     Gused=    -0.993
omega=105.69     Gvib=    -0.998     Grot=    -0.835     Gused=    -0.990
omega=106.49     Gvib=    -0.993     Grot=    -0.833     Gused=    -0.986
omega=108.61     Gvib=    -0.982     Grot=    -0.827     Gused=    -0.975
omega=109.34     Gvib=    -0.978     Grot=    -0.825     Gused=    -0.972
omega=109.97     Gvib=    -0.975     Grot=    -0.823     Gused=    -0.969
omega=110.54     Gvib=    -0.972     Grot=    -0.822     Gused=    -0.966
omega=112.25     Gvib=    -0.963     Grot=    -0.817     Gused=    -0.957
omega=113.89     Gvib=    -0.955     Grot=    -0.813     Gused=    -0.949
omega=114.47     Gvib=    -0.952     Grot=    -0.811     Gused=    -0.947
omega=115.22     Gvib=    -0.948     Grot=    -0.809     Gused=    -0.943
omega=117.69     Gvib=    -0.936     Grot=    -0.803     Gused=    -0.931
omega=118.02     Gvib=    -0.934     Grot=    -0.802     Gused=    -0.930
omega=119.70     Gvib=    -0.926     Grot=    -0.798     Gused=    -0.922
omega=120.98     Gvib=    -0.920     Grot=    -0.795     Gused=    -0.916
omega=122.05     Gvib=    -0.915     Grot=    -0.792     Gused=    -0.911
omega=122.20     Gvib=    -0.914     Grot=    -0.792     Gused=    -0.911
omega=122.65     Gvib=    -0.912     Grot=    -0.791     Gused=    -0.909
omega=124.45     Gvib=    -0.903     Grot=    -0.786     Gused=    -0.900
omega=125.26     Gvib=    -0.900     Grot=    -0.785     Gused=    -0.897
omega=126.44     Gvib=    -0.894     Grot=    -0.782     Gused=    -0.892
omega=127.88     Gvib=    -0.888     Grot=    -0.778     Gused=    -0.885
omega=130.59     Gvib=    -0.876     Grot=    -0.772     Gused=    -0.874
omega=130.87     Gvib=    -0.875     Grot=    -0.772     Gused=    -0.872
omega=133.39     Gvib=    -0.864     Grot=    -0.766     Gused=    -0.862
omega=134.55     Gvib=    -0.859     Grot=    -0.763     Gused=    -0.857
omega=136.00     Gvib=    -0.853     Grot=    -0.760     Gused=    -0.851
omega=136.67     Gvib=    -0.850     Grot=    -0.759     Gused=    -0.848
omega=139.24     Gvib=    -0.839     Grot=    -0.753     Gused=    -0.838
omega=139.69     Gvib=    -0.837     Grot=    -0.752     Gused=    -0.836
omega=140.63     Gvib=    -0.833     Grot=    -0.750     Gused=    -0.832
omega=140.91     Gvib=    -0.832     Grot=    -0.750     Gused=    -0.831
omega=142.57     Gvib=    -0.826     Grot=    -0.746     Gused=    -0.824
omega=143.30     Gvib=    -0.823     Grot=    -0.745     Gused=    -0.822
omega=144.39     Gvib=    -0.818     Grot=    -0.742     Gused=    -0.817
omega=144.74     Gvib=    -0.817     Grot=    -0.742     Gused=    -0.816
omega=145.14     Gvib=    -0.815     Grot=    -0.741     Gused=    -0.814
omega=146.81     Gvib=    -0.809     Grot=    -0.737     Gused=    -0.808
omega=147.30     Gvib=    -0.807     Grot=    -0.737     Gused=    -0.806
omega=149.73     Gvib=    -0.798     Grot=    -0.732     Gused=    -0.797
omega=150.99     Gvib=    -0.793     Grot=    -0.729     Gused=    -0.792
omega=152.94     Gvib=    -0.786     Grot=    -0.725     Gused=    -0.785
omega=154.47     Gvib=    -0.780     Grot=    -0.722     Gused=    -0.779
omega=155.49     Gvib=    -0.776     Grot=    -0.720     Gused=    -0.776
omega=155.92     Gvib=    -0.775     Grot=    -0.720     Gused=    -0.774
omega=156.48     Gvib=    -0.773     Grot=    -0.719     Gused=    -0.772
omega=157.82     Gvib=    -0.768     Grot=    -0.716     Gused=    -0.767
omega=158.74     Gvib=    -0.765     Grot=    -0.714     Gused=    -0.764
omega=159.53     Gvib=    -0.762     Grot=    -0.713     Gused=    -0.761
omega=159.91     Gvib=    -0.761     Grot=    -0.712     Gused=    -0.760
omega=161.07     Gvib=    -0.756     Grot=    -0.710     Gused=    -0.756
omega=163.38     Gvib=    -0.748     Grot=    -0.706     Gused=    -0.748
omega=163.56     Gvib=    -0.748     Grot=    -0.705     Gused=    -0.747
omega=165.12     Gvib=    -0.743     Grot=    -0.703     Gused=    -0.742
omega=165.91     Gvib=    -0.740     Grot=    -0.701     Gused=    -0.740
omega=167.87     Gvib=    -0.733     Grot=    -0.698     Gused=    -0.733
omega=168.42     Gvib=    -0.731     Grot=    -0.697     Gused=    -0.731
omega=169.74     Gvib=    -0.727     Grot=    -0.694     Gused=    -0.727
omega=171.27     Gvib=    -0.722     Grot=    -0.692     Gused=    -0.722
omega=171.79     Gvib=    -0.720     Grot=    -0.691     Gused=    -0.720
omega=173.50     Gvib=    -0.715     Grot=    -0.688     Gused=    -0.715
omega=176.13     Gvib=    -0.706     Grot=    -0.684     Gused=    -0.706
omega=176.42     Gvib=    -0.705     Grot=    -0.683     Gused=    -0.705
omega=177.98     Gvib=    -0.701     Grot=    -0.680     Gused=    -0.700
omega=178.27     Gvib=    -0.700     Grot=    -0.680     Gused=    -0.699
omega=178.37     Gvib=    -0.699     Grot=    -0.680     Gused=    -0.699
omega=180.72     Gvib=    -0.692     Grot=    -0.676     Gused=    -0.692
omega=181.98     Gvib=    -0.688     Grot=    -0.674     Gused=    -0.688
omega=183.03     Gvib=    -0.685     Grot=    -0.672     Gused=    -0.685
omega=183.33     Gvib=    -0.684     Grot=    -0.672     Gused=    -0.684
omega=185.23     Gvib=    -0.678     Grot=    -0.669     Gused=    -0.678
omega=185.90     Gvib=    -0.676     Grot=    -0.668     Gused=    -0.676
omega=186.79     Gvib=    -0.674     Grot=    -0.666     Gused=    -0.674
omega=188.03     Gvib=    -0.670     Grot=    -0.664     Gused=    -0.670
omega=189.48     Gvib=    -0.666     Grot=    -0.662     Gused=    -0.666
omega=189.81     Gvib=    -0.665     Grot=    -0.661     Gused=    -0.665
omega=191.84     Gvib=    -0.659     Grot=    -0.658     Gused=    -0.659
omega=194.11     Gvib=    -0.652     Grot=    -0.655     Gused=    -0.652
omega=195.88     Gvib=    -0.647     Grot=    -0.652     Gused=    -0.647
omega=196.78     Gvib=    -0.645     Grot=    -0.651     Gused=    -0.645
omega=197.76     Gvib=    -0.642     Grot=    -0.649     Gused=    -0.642
omega=199.19     Gvib=    -0.638     Grot=    -0.647     Gused=    -0.638
omega=199.92     Gvib=    -0.636     Grot=    -0.646     Gused=    -0.636
omega=200.74     Gvib=    -0.634     Grot=    -0.645     Gused=    -0.634
omega=201.68     Gvib=    -0.631     Grot=    -0.643     Gused=    -0.631
omega=202.67     Gvib=    -0.629     Grot=    -0.642     Gused=    -0.629
omega=203.23     Gvib=    -0.627     Grot=    -0.641     Gused=    -0.627
omega=204.58     Gvib=    -0.624     Grot=    -0.639     Gused=    -0.624
omega=206.04     Gvib=    -0.620     Grot=    -0.637     Gused=    -0.620
omega=206.39     Gvib=    -0.619     Grot=    -0.637     Gused=    -0.619
omega=208.89     Gvib=    -0.612     Grot=    -0.633     Gused=    -0.612
omega=209.76     Gvib=    -0.610     Grot=    -0.632     Gused=    -0.610
omega=210.63     Gvib=    -0.608     Grot=    -0.631     Gused=    -0.608
omega=212.25     Gvib=    -0.604     Grot=    -0.628     Gused=    -0.604
omega=215.66     Gvib=    -0.595     Grot=    -0.624     Gused=    -0.595
omega=217.08     Gvib=    -0.591     Grot=    -0.622     Gused=    -0.591
omega=220.49     Gvib=    -0.583     Grot=    -0.617     Gused=    -0.583
omega=222.20     Gvib=    -0.579     Grot=    -0.615     Gused=    -0.579
omega=224.72     Gvib=    -0.573     Grot=    -0.611     Gused=    -0.573
omega=229.17     Gvib=    -0.562     Grot=    -0.606     Gused=    -0.562
omega=230.42     Gvib=    -0.559     Grot=    -0.604     Gused=    -0.559
omega=232.88     Gvib=    -0.554     Grot=    -0.601     Gused=    -0.554
omega=233.90     Gvib=    -0.551     Grot=    -0.600     Gused=    -0.551
omega=236.64     Gvib=    -0.545     Grot=    -0.596     Gused=    -0.545
omega=239.72     Gvib=    -0.538     Grot=    -0.592     Gused=    -0.538
omega=243.42     Gvib=    -0.530     Grot=    -0.588     Gused=    -0.530
omega=245.01     Gvib=    -0.527     Grot=    -0.586     Gused=    -0.527
omega=262.81     Gvib=    -0.490     Grot=    -0.565     Gused=    -0.490
omega=263.14     Gvib=    -0.489     Grot=    -0.565     Gused=    -0.489
omega=271.55     Gvib=    -0.473     Grot=    -0.555     Gused=    -0.473
omega=285.11     Gvib=    -0.448     Grot=    -0.541     Gused=    -0.448
 
   temp. (K)  partition function   enthalpy   heat capacity  entropy
                                   cal/mol     cal/K/mol   cal/K/mol   J/K/mol
 298.15  VIB  0.819E+76            82770.813    388.997    581.787
         ROT  0.433E+09              888.752      2.981     42.498
         INT  0.354E+85            83659.566    391.978    624.285
         TR   0.713E+29             1481.254      4.968     48.241
         TOT                       85140.8195   396.9457   672.5258  2813.8371
                     Eh         kcal/mol          kJ/mol 
ZPVE            0.586086         367.775         1538.76    
H(0)-H(T)+PV    0.135681         85.1408         356.228    
H(T)            0.721767         452.916         1894.99    
T*S             0.319539         200.514         838.946    
G(T)            0.402228         252.402         1056.05    
   -193.27063689  <=== TOTAL FREE ENERGY in Eh incl. el.,ZPVE,RRHO,solv. parts
 
 normal mode %tage of torsion character
   1:  0.00   2:  0.00   3:  0.00   4:  0.00   5:  0.00   6:  0.00   7:  0.42   8:  0.42
   9:  0.53  10:  0.44  11:  0.60  12:  0.70  13:  0.42  14:  0.42  15:  0.47  16:  0.33
  17:  0.77  18:  0.53  19:  0.61  20:  0.29  21:  0.23  22:  0.34  23:  0.65  24:  0.43
  25:  0.54  26:  0.36  27:  0.56  28:  0.36  29:  0.68  30:  0.52  31:  0.35  32:  0.40
  33:  0.63  34:  0.71  35:  0.75  36:  0.68  37:  0.95  38:  0.70  39:  0.62  40:  0.53
  41:  0.77  42:  0.72  43:  0.67  44:  0.61  45:  0.39  46:  0.53  47:  0.81  48:  0.46
  49:  0.77  50:  0.52  51:  0.46  52:  0.53  53:  0.68  54:  0.84  55:  0.75  56:  0.50
  57:  0.90  58:  0.64  59:  0.71  60:  0.66  61:  0.90  62:  0.67  63:  0.71  64:  0.59
  65:  0.93  66:  0.91  67:  0.36  68:  0.88  69:  0.92  70:  0.94  71:  0.81  72:  0.75
  73:  0.62  74:  0.58  75:  0.74  76:  0.86  77:  0.55  78:  0.72  79:  0.79  80:  0.77
  81:  0.38  82:  0.49  83:  0.81  84:  0.30  85:  0.71  86:  0.73  87:  0.72  88:  0.52
  89:  0.92  90:  0.92  91:  0.94  92:  0.90  93:  0.67  94:  0.75  95:  0.44  96:  0.84
  97:  0.90  98:  0.54  99:  0.79 100:  0.89 101:  0.53 102:  0.96 103:  0.57 104:  0.93
 105:  0.91 106:  0.82 107:  0.84 108:  0.59 109:  0.59 110:  0.90 111:  0.37 112:  0.81
 113:  0.72 114:  0.65 115:  0.95 116:  0.60 117:  0.85 118:  0.72 119:  0.30 120:  0.71
 121:  0.30 122:  0.63 123:  0.74 124:  0.91 125:  0.77 126:  0.68 127:  0.53 128:  0.72
 129:  0.69 130:  0.90 131:  0.89 132:  0.79 133:  0.88 134:  0.96 135:  0.98 136:  0.95
 137:  0.87 138:  0.42 139:  0.64 140:  0.88 141:  0.88 142:  0.71 143:  0.81 144:  0.65
 145:  0.35 146:  0.81 147:  0.90 148:  0.43 149:  0.08 150:  0.73 151:  0.97 152:  0.33
 153:  0.88 154:  0.68 155:  0.53 156:  0.28 157:  0.72 158:  0.05 159:  0.51 160:  0.27
 161:  0.44 162:  0.08 163:  0.19 164:  0.30 165:  0.29 166:  0.80 167:  0.75 168:  0.78
 169:  0.16 170:  0.48 171:  0.20 172:  0.05 173:  0.20 174:  0.26 175:  0.19 176:  0.33
 177:  0.60 178:  0.04 179:  0.32 180:  0.67 181:  0.79 182:  0.83 183:  0.44 184:  0.76
 185:  0.60 186:  0.56 187:  0.89 188:  0.71 189:  0.59 190:  0.31 191:  0.48 192:  0.34
 193:  0.11 194:  0.06 195:  0.43 196:  0.52 197:  0.47 198:  0.54 199:  0.44 200:  0.45
 201:  0.47 202:  0.44 203:  0.55 204:  0.50 205:  0.53 206:  0.52 207:  0.49 208:  0.50
 209:  0.36 210:  0.46 211:  0.29 212:  0.31 213:  0.20 214:  0.11 215:  0.51 216:  0.43
 217:  0.27 218:  0.26 219:  0.30 220:  0.32 221:  0.09 222:  0.06 223:  0.08 224:  0.11
 225:  0.10 226:  0.14 227:  0.07 228:  0.05 229:  0.01 230:  0.23 231:  0.15 232:  0.06
 233:  0.17 234:  0.18 235:  0.09 236:  0.19 237:  0.36 238:  0.48 239:  0.28 240:  0.27
 241:  0.42 242:  0.34 243:  0.31 244:  0.13 245:  0.10 246:  0.31 247:  0.27 248:  0.07
 249:  0.12 250:  0.16 251:  0.11 252:  0.18 253:  0.10 254:  0.09 255:  0.16 256:  0.15
 257:  0.10 258:  0.15 259:  0.08 260:  0.10 261:  0.09 262:  0.11 263:  0.10 264:  0.23
 265:  0.24 266:  0.15 267:  0.00 268:  0.00 269:  0.00 270:  0.00 271:  0.66 272:  0.65
 273:  0.55 274:  0.67 275:  0.68 276:  0.64 277:  0.88 278:  0.68 279:  0.68 280:  0.62
 281:  0.70 282:  0.60 283:  0.58 284:  0.54 285:  0.79 286:  0.88 287:  0.84 288:  0.94
 289:  0.88 290:  0.91 291:  0.36 292:  0.12 293:  0.20 294:  0.23 295:  0.05 296:  0.06
 297:  0.04 298:  0.18 299:  0.16 300:  0.11 301:  0.14 302:  0.08 303:  0.24 304:  0.18
 305:  0.04 306:  0.03 307:  0.03 308:  0.05 309:  0.16 310:  0.02 311:  0.02 312:  0.07
 313:  0.04 314:  0.07 315:  0.03 316:  0.12 317:  0.03 318:  0.04 319:  0.02 320:  0.03
 321:  0.03 322:  0.04 323:  0.02 324:  0.02 325:  0.02 326:  0.03 327:  0.20 328:  0.24
 329:  0.22 330:  0.07
 recommended # of modes for mode following         193
 
 Pipek-Mezey localization of normal modes
 number of localized modes          195
 frequency thrshold           500.000000000000     
 number of groups                    73
 atom-group assingment :   
  1  2  3  4  5  6  7  8  9 10 11 12 13 14 15 16 17 18 19 20 21 22 23 24 25 26 27 28 29 30
 31 32 33 34 35 36 37 38 39 40 41 42 43 44 45 46 47 48 49 50 51 52 53 53 53 54 55 54 56 56
 56 57 57 57 57 58 59 58 58 58 58 58 58 60 60 60 61 61 61 61 62 63 64 64 64 65 65 65 66 66
 66 67 67 67 67 68 69 70 70 70 71 71 71 72 72 72 73 73 73 73
 pop matrix done.
 initialization of trafo matrix to unity
iteration     50  convergence  0.17556555D-02
iteration    100  convergence  0.24133899D-04

 converged in    124 iterations, threshold :   0.99991117D-06
eig.   :       -0.00    -0.00    -0.00     0.00     0.00     0.00
eig.   :       50.80    53.75    66.78    75.07    85.48    92.65
eig.   :       93.45    94.86    95.06    95.06    95.29    95.52
eig.   :       97.12    97.28    97.32    97.84    98.42    98.70
eig.   :       99.17    99.37   100.36   100.48   101.23   102.22
eig.   :      102.41   102.66   103.13   103.71   104.96   105.31
eig.   :      106.75   107.36   108.81   109.35   109.51   109.69
eig.   :      114.06   114.60   114.71   114.97   115.14   115.85
eig.   :      117.05   118.29   118.62   118.88   119.15   119.53
eig.   :      119.78   120.70   121.39   121.42   122.57   123.08
eig.   :      123.55   124.67   125.02   125.09   125.12   126.50
eig.   :      126.67   126.75   127.40   127.54   127.86   129.37
eig.   :      129.54   129.79   130.28   131.75   131.82   133.30
eig.   :      134.00   134.01   134.37   134.51   134.82   134.88
eig.   :      135.11   136.28   136.29   136.64   136.97   138.16
eig.   :      138.19   138.53   138.67   138.79   138.92   140.18
eig.   :      140.22   140.39   140.70   141.12   141.46   141.64
eig.   :      141.65   141.96   142.91   143.41   143.66   144.72
eig.   :      144.96   145.07   146.10   146.76   147.13   147.38
eig.   :      147.51   147.57   148.11   149.26   149.50   149.52
eig.   :      149.78   150.02   150.48   151.73   152.63   153.76
eig.   :      153.80   155.67   156.23   156.31   156.65   156.88
eig.   :      157.90   159.01   160.20   160.76   161.64   161.66
eig.   :      162.60   163.27   163.43   164.86   165.55   165.70
eig.   :      166.02   166.11   166.85   169.02   169.37   169.38
eig.   :      170.45   170.58   170.95   171.33   171.55   171.68
eig.   :      172.27   173.53   174.58   174.72   176.63   176.75
eig.   :      176.88   177.00   177.50   179.62   180.00   180.21
eig.   :      181.40   181.60   183.98   187.68   194.48   194.91
eig.   :      197.98   198.64   199.77   200.54   203.04   203.74
eig.   :      204.69   205.81   213.51   217.46   218.80   221.26
eig.   :      223.25   223.64   228.20   228.45   230.17   231.14
eig.   :      237.65   254.17   271.10   325.06   361.51   383.30
eig.   :      384.14   390.17   403.31   521.15   772.10   777.79
eig.   :      789.75   795.86   841.68   849.71   853.73   857.22
eig.   :      893.17   893.82   940.37   942.30   955.49   956.93
eig.   :      981.85   989.44   992.16  1000.63  1032.05  1045.36
eig.   :     1046.69  1051.32  1085.59  1085.93  1087.49  1100.19
eig.   :     1107.41  1123.48  1128.73  1131.65  1132.60  1134.82
eig.   :     1140.76  1148.31  1154.48  1164.01  1174.83  1203.88
eig.   :     1216.52  1218.39  1220.23  1228.13  1233.53  1236.04
eig.   :     1249.39  1263.60  1269.65  1273.89  1275.73  1277.11
eig.   :     1281.12  1281.65  1289.56  1313.62  1339.40  1343.59
eig.   :     1348.63  1352.37  1354.05  1354.79  1355.47  1371.69
eig.   :     1374.35  1375.62  1400.16  1405.97  1406.22  1415.19
eig.   :     1444.89  1458.45  1467.64  1472.34  1473.55  1474.16
eig.   :     1477.12  1478.01  1479.50  1483.56  1485.95  1487.04
eig.   :     1487.97  1492.17  1493.96  1497.13  1497.55  1498.94
eig.   :     1503.64  1508.37  2879.05  2884.03  2884.56  2891.05
eig.   :     2904.79  2910.94  2918.23  2930.89  2945.42  2950.86
eig.   :     2954.74  2959.08  2960.65  2968.07  2971.81  2972.09
eig.   :     2978.82  2984.04  2985.20  2988.41  2992.31  3001.80
eig.   :     3006.61  3008.72  3009.58  3011.58  3014.93  3026.00
eig.   :     3029.77  3030.42  3034.37  3034.83  3045.18  3045.24
eig.   :     3053.60  3060.79  3358.70  3412.15  3466.66  3521.61
written to xtb_localmodes and g98l.out
 
 normal mode %tage of torsion character
   1:  0.00   2:  0.00   3:  0.00   4:  0.00   5:  0.00   6:  0.00   7:  0.67   8:  0.41
   9:  0.42  10:  0.44  11:  0.71  12:  0.43  13:  0.86  14:  0.27  15:  0.76  16:  0.31
  17:  0.17  18:  0.24  19:  0.01  20:  0.38  21:  0.76  22:  0.46  23:  0.38  24:  0.01
  25:  0.50  26:  0.23  27:  0.77  28:  0.05  29:  0.14  30:  0.82  31:  0.29  32:  0.60
  33:  0.62  34:  0.14  35:  0.47  36:  0.78  37:  0.08  38:  0.42  39:  0.23  40:  0.22
  41:  0.20  42:  0.05  43:  0.43  44:  0.75  45:  0.07  46:  0.88  47:  0.03  48:  0.22
  49:  0.88  50:  0.63  51:  0.82  52:  0.78  53:  0.05  54:  0.84  55:  0.01  56:  0.77
  57:  0.05  58:  0.81  59:  0.05  60:  0.00  61:  0.55  62:  0.13  63:  0.38  64:  0.18
  65:  0.71  66:  0.49  67:  0.51  68:  0.11  69:  0.91  70:  0.00  71:  0.00  72:  0.04
  73:  0.02  74:  0.12  75:  0.02  76:  0.66  77:  0.78  78:  0.47  79:  0.23  80:  0.03
  81:  0.27  82:  0.57  83:  0.35  84:  0.23  85:  0.46  86:  0.02  87:  0.04  88:  0.07
  89:  0.94  90:  0.66  91:  0.03  92:  0.22  93:  0.03  94:  0.41  95:  0.01  96:  0.23
  97:  0.13  98:  0.01  99:  0.03 100:  0.06 101:  0.02 102:  0.00 103:  0.71 104:  0.01
 105:  0.37 106:  0.25 107:  0.01 108:  0.01 109:  0.14 110:  0.99 111:  0.13 112:  0.02
 113:  0.03 114:  0.11 115:  0.12 116:  0.08 117:  0.40 118:  0.04 119:  0.22 120:  0.31
 121:  0.20 122:  0.57 123:  0.31 124:  0.30 125:  0.13 126:  0.60 127:  0.99 128:  0.13
 129:  0.45 130:  0.22 131:  0.16 132:  0.01 133:  0.27 134:  0.08 135:  0.31 136:  0.57
 137:  0.38 138:  0.08 139:  0.47 140:  0.06 141:  0.58 142:  0.13 143:  0.04 144:  0.76
 145:  0.15 146:  0.54 147:  0.16 148:  0.10 149:  0.42 150:  0.09 151:  0.02 152:  0.95
 153:  0.46 154:  0.98 155:  0.21 156:  0.27 157:  0.70 158:  0.05 159:  0.05 160:  0.30
 161:  0.31 162:  0.05 163:  0.50 164:  0.03 165:  0.15 166:  0.66 167:  0.91 168:  0.17
 169:  0.11 170:  0.45 171:  0.42 172:  0.31 173:  0.36 174:  0.82 175:  0.32 176:  0.25
 177:  0.15 178:  0.32 179:  0.22 180:  0.13 181:  0.26 182:  0.12 183:  0.89 184:  0.52
 185:  0.96 186:  0.73 187:  0.29 188:  0.64 189:  0.39 190:  0.40 191:  0.55 192:  0.12
 193:  0.50 194:  0.27 195:  0.15 196:  0.18 197:  0.21 198:  0.57 199:  0.67 200:  0.81
 201:  0.52 202:  0.44 203:  0.55 204:  0.50 205:  0.53 206:  0.52 207:  0.49 208:  0.50
 209:  0.36 210:  0.46 211:  0.29 212:  0.31 213:  0.20 214:  0.11 215:  0.51 216:  0.43
 217:  0.27 218:  0.26 219:  0.30 220:  0.32 221:  0.09 222:  0.06 223:  0.08 224:  0.11
 225:  0.10 226:  0.14 227:  0.07 228:  0.05 229:  0.01 230:  0.23 231:  0.15 232:  0.06
 233:  0.17 234:  0.18 235:  0.09 236:  0.19 237:  0.36 238:  0.48 239:  0.28 240:  0.27
 241:  0.42 242:  0.34 243:  0.31 244:  0.13 245:  0.10 246:  0.31 247:  0.27 248:  0.07
 249:  0.12 250:  0.16 251:  0.11 252:  0.18 253:  0.10 254:  0.09 255:  0.16 256:  0.15
 257:  0.10 258:  0.15 259:  0.08 260:  0.10 261:  0.09 262:  0.11 263:  0.10 264:  0.23
 265:  0.24 266:  0.15 267:  0.00 268:  0.00 269:  0.00 270:  0.00 271:  0.66 272:  0.65
 273:  0.55 274:  0.67 275:  0.68 276:  0.64 277:  0.88 278:  0.68 279:  0.68 280:  0.62
 281:  0.70 282:  0.60 283:  0.58 284:  0.54 285:  0.79 286:  0.88 287:  0.84 288:  0.94
 289:  0.88 290:  0.91 291:  0.36 292:  0.12 293:  0.20 294:  0.23 295:  0.05 296:  0.06
 297:  0.04 298:  0.18 299:  0.16 300:  0.11 301:  0.14 302:  0.08 303:  0.24 304:  0.18
 305:  0.04 306:  0.03 307:  0.03 308:  0.05 309:  0.16 310:  0.02 311:  0.02 312:  0.07
 313:  0.04 314:  0.07 315:  0.03 316:  0.12 317:  0.03 318:  0.04 319:  0.02 320:  0.03
 321:  0.03 322:  0.04 323:  0.02 324:  0.02 325:  0.02 326:  0.03 327:  0.20 328:  0.24
 329:  0.22 330:  0.07
 recommended # of modes for mode following         196

------------------------------------------------------------------------
 * finished run on 2020/05/27 at 16:19:18.052     
------------------------------------------------------------------------
 total:
 * wall-time:     0 d,  0 h, 12 min, 17.006 sec
 *  cpu-time:     0 d,  0 h, 11 min, 53.875 sec
 * ratio c/w:     0.969 speedup
 SCF:
 * wall-time:     0 d,  0 h,  0 min,  7.147 sec
 *  cpu-time:     0 d,  0 h,  0 min,  7.053 sec
 * ratio c/w:     0.987 speedup
 ANC optimizer:
 * wall-time:     0 d,  0 h,  0 min,  7.704 sec
 *  cpu-time:     0 d,  0 h,  0 min,  7.490 sec
 * ratio c/w:     0.972 speedup
 numerical hessian:
 * wall-time:     0 d,  0 h, 12 min,  2.122 sec
 *  cpu-time:     0 d,  0 h, 11 min, 39.303 sec
 * ratio c/w:     0.968 speedup

normal termination of xtb
