# Supplementary material for: Heterogeneous Nucleation of Butanol on NaCl: A Computational Study of Temperature, Humidity, Seed Charge, and Seed Size Effects
Source: J Phys Chem A. 2021 Mar 31;125(14):3025–36. doi: 10.1021/acs.jpca.0c10972 (PMC8054243; doi:10.1021/acs.jpca.0c10972)
Supplement: Supplementary file 2 — jp0c10972_si_002.zip [file jp0c10972_si_002.zip › ALL CLUSTERS/low_level_calc/big seed/1Seed4BuOH.xyz]

   110
       -193.67286522  Gyration_radius:  5.58195937333
 Na         -0.59211245077012   -6.85971352910359    2.29036025258246
Na         -4.72265673328110   -2.34574991844202    0.94247010612378
Na          1.84664556932984   -3.18361232810755   -3.27243474704733
Na          0.52969905229982    2.57672969953602    1.95600503792626
Na         -2.69260698278732   -4.04991272029751   -1.41815971319058
Na          2.04225629267662   -4.38988621631436    2.69978789905691
Na          3.87555483584298   -5.88704452857368    0.28912030677057
Na          0.66996945188392   -5.07745989313362   -0.64835503113420
Na          2.63060744715962   -0.23291148552460    5.57831745996064
Na         -4.10013721012922    2.07404149102713    3.92566485282241
Na         -0.75474162238256    0.88264844816005    4.76112217199940
Na         -3.43367202346094   -1.58073101894630    4.21576665373402
Na         -5.17573749560647    1.61990717788774    0.81367621073861
Na          4.58544831721530   -1.83208840024478    3.07151823722640
Na          3.84759142302141    1.69487856075551    2.67194873206871
Na         -3.91765075756689   -5.87388053244994    1.41282765745883
Na         -2.12874980290160    0.22840070484527    1.37830138470083
Na         -0.12142687620547   -1.49029560994641   -1.04193778781527
Na         -1.33213522988917   -3.36155089232243    1.84902732788890
Na          3.33353055998604   -2.46618950399992   -0.20241814360093
Na          2.49434748465843    0.99779054141320   -0.65637707536736
Na         -2.01214191713753   -0.96793075495707    7.30318158491156
Na          0.00213814354638   -2.68650947635745    5.16023282176066
Na          1.29825040776325   -0.84223919352013    2.29485604059153
Na         -2.62158168008171   -5.13301160030651    4.65853140620442
Cl         -0.22660799425309   -4.81564186171581    3.77765277173014
Cl         -1.76882851341098    2.33027877045671    2.89184457780101
Cl          2.67202780419682    3.09894701167934    0.91679019827253
Cl          1.58252790025714    1.26255273703796    3.82621609232745
Cl         -2.87101746763215   -7.20807062921277    3.26783772411604
Cl          1.73296231799263   -6.58495738528423    1.27647728740243
Cl         -4.94195891258055   -4.64038973989819   -0.51597479883837
Cl         -3.16968111503789    0.55034342693551    5.73892387577310
Cl         -0.47787710132715   -3.62743501842624   -2.57470176147346
Cl         -1.59057140057405   -5.51807898650463    0.34687830277950
Cl          3.06470709280111   -4.67811417788684   -1.71164149704030
Cl          4.46135472722001   -3.93810112394927    1.66358560941779
Cl          2.33073728298913   -2.36837386447816    4.17658278587710
Cl          2.21271972231572   -1.09383360130788   -2.07816501703357
Cl         -3.73148845996237   -3.71812972800928    2.82486848775789
Cl          4.88765962390585    0.10791033070815    4.56176807676906
Cl         -1.05357327256497   -1.23860919026564    3.27492482881553
Cl          3.58324418071495   -0.40618251199013    1.19939032061864
Cl          0.99760401856699   -2.97476124708544    0.79000809778307
Cl         -2.39183349789624   -3.12135659988475    6.16763197332673
Cl          0.35222064613535   -0.58269232315311    6.69109405635542
Cl         -5.51196464210421    3.34278124533288    2.40017088469937
Cl         -2.43886775136315   -1.88788179564918   -0.07083989142018
Cl          0.20650102928963    0.55518457732319    0.40013827168247
Cl         -4.48895127091033   -0.21086784892414    2.33285810782329
O          -3.17953178633026    2.06941853698009    0.15670754280011
H          -3.00524265321860    2.73335018152354    0.84080721717008
C          -2.39958190806438    2.45935050288415   -0.97305213579141
H          -1.35337315398686    2.60439566744851   -0.67968268016028
H          -2.77248413981803    3.40434495866281   -1.38839393790034
C          -2.46383969393636    1.36136711351872   -2.02352010399130
H          -2.35740761435895    0.40245986856701   -1.51888062748786
H          -3.43474173751035    1.37790976663330   -2.52276427725130
C          -1.35240978727501    1.47955970594557   -3.05878389239191
H          -0.38972951909922    1.50871621802771   -2.54477805337718
H          -1.46623517172879    2.41152561273123   -3.61584270305425
C          -1.36685253537507    0.30431780215737   -4.02477730765677
H          -2.30583913760774    0.26757354193367   -4.57152941410763
H          -0.55571231714819    0.38982579236755   -4.74115891916520
H          -1.24687350581792   -0.63153769725370   -3.48125382073942
O          -6.21368257791723   -1.95108368677079   -0.47654318686162
H          -6.28640184870538   -2.86822424888010   -0.78697477029500
C          -6.85071447149400   -1.12139782368123   -1.42412882681230
H          -7.93786646689162   -1.27918139177483   -1.40334964035853
H          -6.48428006401277   -1.34398376255736   -2.43493656823119
C          -6.52763587612583    0.32090174355464   -1.06986719831579
H          -6.89079621453583    0.49845801438074   -0.05440986981928
H          -5.44047045070393    0.42191452343239   -1.09270653645218
C          -7.14583001414073    1.34355277714758   -2.00772572476305
H          -8.23390986156465    1.25178943790768   -1.97597030730802
H          -6.81973584319578    1.13916140949053   -3.03111720285615
C          -6.74572437279953    2.75883347074172   -1.62130221401298
H          -5.66700971630922    2.88483124419789   -1.69615302335861
H          -7.21606307027818    3.48172304186094   -2.28174477158379
H          -7.05651990748250    2.98157211493653   -0.60264702781996
O           5.57299288615201    2.72249419256111    3.02028328938673
H           6.11923105717119    2.32163204762749    3.70699513394920
C           6.44817964362751    3.35344969962799    2.11130230000759
H           6.95340197883732    4.19953167019562    2.59738553301766
H           5.81941942294500    3.74806366131802    1.31470654601016
C           7.49788162419810    2.39923995313823    1.54761967986267
H           8.13498200569986    2.95430738756175    0.85682027979278
H           8.12313787019197    2.04782108639329    2.37320831725635
C           6.90049299106246    1.18521936905704    0.83807299396813
H           6.23435632667507    0.66398408005125    1.52655896398357
H           7.71206084320525    0.49980450572133    0.58682543820163
C           6.14042390167803    1.54064738225579   -0.43159599332094
H           6.78979507808147    2.06047585114697   -1.13214514061198
H           5.77252995061587    0.63564226265222   -0.90811718554345
H           5.29213523665102    2.17751639307096   -0.20617262900314
O           2.84217607058685    2.51957249955600   -2.01692706839544
H           2.83769159623100    3.26354534483132   -1.39971215690268
C           3.64217554260347    2.89370683932991   -3.12094740461831
H           4.62891793909499    3.22452410334513   -2.77412472778213
H           3.16925993609861    3.72138188176419   -3.66499500459845
C           3.81526406717220    1.69117537588338   -4.03622817776560
H           4.57113740637132    1.92163124038791   -4.78753241149875
H           4.17850091407632    0.86538721100276   -3.42381833574843
C           2.51444547014753    1.27197575335637   -4.71794704114468
H           1.72601893731343    1.24274743675991   -3.96705537938417
H           2.63853318316293    0.26103801891334   -5.11417190505387
C           2.10808397835515    2.20196898506899   -5.85382063256880
H           2.89346328667896    2.25412988402026   -6.60501489775609
H           1.20119320279693    1.84083320274755   -6.33302836687390
H           1.91687991988336    3.20690870758881   -5.48729705664190
