# Supplementary material for: Heterogeneous Nucleation of Butanol on NaCl: A Computational Study of Temperature, Humidity, Seed Charge, and Seed Size Effects
Source: J Phys Chem A. 2021 Mar 31;125(14):3025–36. doi: 10.1021/acs.jpca.0c10972 (PMC8054243; doi:10.1021/acs.jpca.0c10972)
Supplement: Supplementary file 2 — jp0c10972_si_002.zip [file jp0c10972_si_002.zip › ALL CLUSTERS/low_level_calc/big seed/1Seed4BuOH1W.log]

      -----------------------------------------------------------      
     |                   =====================                   |     
     |                           x T B                           |     
     |                   =====================                   |     
     |                         S. Grimme                         |     
     |          Mulliken Center for Theoretical Chemistry        |     
     |                    University of Bonn                     |     
     |                 Version 6.0.1 (SAW181210)                 |     
      -----------------------------------------------------------      

   This program is distributed in the hope that it will be useful,
   but WITHOUT ANY WARRANTY; without even the implied warranty of
   MERCHANTABILITY or FITNESS FOR A PARTICULAR PURPOSE.
   
   FOR NON-COMMERCIAL, ACADEMIA USE ONLY.
   
   Cite this work as:
   S. Grimme, C. Bannwarth, P. Shushkov, J. Comput. Theory Chem., 2017,
   13, 1989-2009.
   C. Bannwarth, S. Ehlert and S. Grimme., ChemRxiv, 2018, preprint.
   http://doi.org/10.26434/chemrxiv.7246238.v1
   
   for sTDA-xTB:
   S. Grimme and C. Bannwarth, J. Chem. Phys., 2016, 145, 054103.
   
   in the mass-spec context:
   V. Asgeirsson, C. Bauer and S. Grimme, Chem. Sci., 2017, 8, 4879.
   
   if GBSA is used:
   P. Shushkov, F. März and S. Grimme, unpublished.
   
   for ANC optimizer:
   S. Grimme, unpublished.
   Rational Function algorithm used in ANCopt:
   F. Eckert, P. Pulay, H.-J. Werner, J. Comput. Chem., 1997, 18, 1473.
   
   with help from (in alphabetical order)
   C. Bannwarth, F. Bohle, G. Brandenburg, E. Caldeweyher, M. Checinski,
   S. Dohm, S. Ehlert, S. Ehrlich, F. März, H. Neugebauer, J. Pisarek,
   P. Pracht, P. Shushkov, and S. Spicher.
   
 * started run on 2020/05/27 at 16:07:13.955     
========================================================================
 # omp threads = 1
========================================================================
number of atoms            : 113
number of electrons        : 336
charge                     : 0
spin                       : .0
first test random number   : .1873

########################################################################
# WARNING! Please study the warnings concerning your input carefully
#  - the use of '-ohess' is discouraged, please use '--ohess' next time
########################################################################

           ------------------------------------------------- 
          |                 G F N 2 - x T B                 |
          | Geometry, Frequencies, Noncovalent interactions |
          |            JCTC 2018 parametrisation            |
           ------------------------------------------------- 
      method parameters     
 k(s)        :  1.8500
 k(p)        :  2.2300
 k(d)        :  2.2300
 k(f)        :  2.0000
 kEN (H0ij)  : -2.0000
 D4 a1       :  0.5200
 D4 a2       :  5.0000
 D4 s6       :  1.0000
 D4 s8       :  2.7000
 D4 s9       :  5.0000
 alphaj      :  2.0000


            Z     q(EN)     CN     RAES       Cart. coordinates
     1  Na  1.0    0.39    8.24    5.00    -1.63871     5.68005    -6.15356
     2  Na  1.0    0.37    5.13    5.00    -9.25110     1.09038    -3.60378
     3  Na  1.0    0.10   12.14    5.00     0.45995    -2.57926     1.37507
     4  Na  1.0    0.40    6.82    5.00     7.85327    -0.30429    10.22687
     5  Na  1.0    0.31    6.91    5.00     3.82253    -1.59501    -4.18415
     6  Na  1.0    0.30    7.82    5.00    -4.59552    -6.64442    -1.73040
     7  Na  1.0    0.20    9.20    5.00     1.59126     3.80698    -0.94617
     8  Na  1.0    0.29    6.74    5.00    -0.72743     9.18826     2.56500
     9  Na  1.0    0.08   12.30    5.00    -1.87571     2.88918     4.90156
    10  Na  1.0    0.36    5.10    5.00     0.28032    -5.18535    12.60425
    11  Na  1.0    0.27    8.80    5.00     3.04370    -7.78987    -1.43860
    12  Na  1.0    0.30    6.85    5.00     7.20300    -3.66974     1.40766
    13  Na  1.0    0.20    9.26    5.00    -5.16984     5.10892    -0.68896
    14  Na  1.0    0.29    6.67    5.00    -5.40364     2.12566    10.76478
    15  Na  1.0    0.27   10.14    5.00    -3.08067    -0.66575    -4.57384
    16  Na  1.0    0.22    9.83    5.00    -3.05990    -3.46112     7.26914
    17  Na  1.0    0.19    9.28    5.00     1.31990     0.85986    10.59831
    18  Na  1.0    0.29    6.69    5.00    -4.22577     8.37638     8.35855
    19  Na  1.0    0.21    9.32    5.00     4.89635     1.68002     4.77720
    20  Na  1.0    0.34    8.04    5.00    -0.84229    -8.81368     3.80834
    21  Na  1.0    0.21    9.17    5.00     3.83207    -4.68724     7.22994
    22  Na  1.0    0.29    6.75    5.00    -8.58517     4.26905     5.29051
    23  Na  1.0    0.21    9.29    5.00    -6.38532    -1.08943     1.84208
    24  Na  1.0    0.29    6.77    5.00     2.40157     7.13279     8.09707
    25  Na  1.0    0.42    5.88    5.00    -0.77030    -8.93881    -5.58297
    26  Cl  7.0   -0.14    3.83    5.00    -0.11189    -7.31774     8.50920
    27  Cl  7.0   -0.23    2.92    4.87    -8.11229     5.89241     9.73594
    28  Cl  7.0   -0.13    3.84    5.00     1.21731     2.01392    -5.49314
    29  Cl  7.0   -0.13    4.83    5.00     3.49560    -6.43389     2.89230
    30  Cl  7.0   -0.09    5.90    5.00    -2.34316     1.21130     0.22332
    31  Cl  7.0   -0.18    3.77    5.00    -9.39744     2.82272     0.81019
    32  Cl  7.0   -0.17    3.77    5.00    -2.78379    -1.75962    12.00593
    33  Cl  7.0   -0.14    4.90    5.00    -4.72068     6.76213     3.79248
    34  Cl  7.0   -0.22    2.18    3.70    -5.09919    -8.20541    -6.36849
    35  Cl  7.0   -0.13    4.89    5.00     4.56463     0.09916     0.23043
    36  Cl  7.0   -0.14    4.86    5.00    -1.41559     4.59501     9.61711
    37  Cl  7.0   -0.12    4.84    5.00    -5.95491     0.28073     6.35657
    38  Cl  7.0   -0.14    3.83    5.00    -1.11273     7.75807    -1.96787
    39  Cl  7.0   -0.13    4.84    5.00     2.27098     5.47839     3.54187
    40  Cl  7.0   -0.22    2.92    4.87    -0.31497    10.84861     7.00766
    41  Cl  7.0   -0.18    3.02    4.91     6.77714    -5.28152    -3.12384
    42  Cl  7.0   -0.13    3.80    5.00    -0.92640   -10.23380    -0.82977
    43  Cl  7.0   -0.09    4.96    5.00    -3.49072    -4.95584     2.74716
    44  Cl  7.0   -0.13    3.81    5.00    -5.76275     3.63042    -5.27857
    45  Cl  7.0   -0.06    5.53    5.00     0.02489    -4.39894    -3.27292
    46  Cl  7.0   -0.15    3.92    5.00    -7.22217    -2.81839    -2.41874
    47  Cl  7.0   -0.18    3.82    5.00     4.30513    -2.93212    11.82873
    48  Cl  7.0   -0.14    3.85    5.00     7.84916    -2.17254     5.83838
    49  Cl  7.0   -0.15    3.84    5.00     5.32897     3.53039     9.32862
    50  Cl  7.0   -0.09    5.96    5.00     0.96919    -0.93430     6.04819
    51  O   6.0   -0.33    3.10    3.08    -4.20009    -2.68383    -7.72958
    52  H   1.0    0.02    1.49    1.60    -4.84945    -4.35613    -7.27234
    53  C   4.0   -0.04    4.30    4.20    -3.73450    -2.82354   -10.34825
    54  H   1.0   -0.00    1.01    1.43    -5.48309    -3.29527   -11.36091
    55  H   1.0   -0.01    1.01    1.43    -2.34233    -4.31492   -10.74302
    56  C   4.0   -0.09    4.27    4.14    -2.73040    -0.30201   -11.29230
    57  H   1.0    0.00    1.04    1.43    -4.14534     1.14040   -10.88582
    58  H   1.0   -0.01    1.07    1.44    -1.01335     0.14541   -10.24498
    59  C   4.0   -0.08    4.10    3.79    -2.16729    -0.39056   -14.11679
    60  H   1.0    0.00    1.03    1.43    -3.88846    -0.89868   -15.13579
    61  H   1.0    0.00    1.03    1.43    -0.77290    -1.86922   -14.47326
    62  C   4.0   -0.12    4.01    3.63    -1.16807     2.11100   -15.13733
    63  H   1.0    0.01    1.00    1.43     0.55960     2.65291   -14.15848
    64  H   1.0    0.00    1.00    1.43    -0.72973     1.94216   -17.13792
    65  H   1.0    0.01    1.00    1.43    -2.57998     3.59485   -14.93380
    66  O   6.0   -0.33    3.02    2.86    -3.81518   -10.84755     5.40241
    67  H   1.0    0.05    1.22    1.47    -4.11835   -10.81893     7.19571
    68  C   4.0   -0.05    4.35    4.28    -6.10228   -11.64119     4.27375
    69  H   1.0   -0.00    1.01    1.43    -6.65729   -13.49113     5.03288
    70  H   1.0   -0.03    1.08    1.44    -5.70274   -11.86120     2.26502
    71  C   4.0   -0.10    4.16    3.92    -8.27008    -9.76601     4.61352
    72  H   1.0   -0.03    1.06    1.44    -7.75024    -7.97011     3.74796
    73  H   1.0   -0.01    1.03    1.43    -9.88081   -10.51475     3.57050
    74  C   4.0   -0.08    4.08    3.77    -9.01469    -9.32167     7.37930
    75  H   1.0    0.00    1.02    1.43    -8.64728   -11.03223     8.48040
    76  H   1.0   -0.01    1.03    1.43   -11.04375    -8.96377     7.47381
    77  C   4.0   -0.15    4.28    4.16    -7.66068    -7.07932     8.58290
    78  H   1.0   -0.04    1.12    1.45    -8.10134    -5.36603     7.53935
    79  H   1.0   -0.03    1.00    1.43    -8.28515    -6.82677    10.52301
    80  H   1.0   -0.03    1.27    1.48    -5.62822    -7.34629     8.59603
    81  O   6.0   -0.33    3.00    2.80    11.66857     0.30747    10.23650
    82  H   1.0    0.05    1.25    1.48    12.72990    -0.62928     9.09032
    83  C   4.0   -0.03    4.50    4.54    12.41960     2.86334     9.98575
    84  H   1.0   -0.00    1.01    1.43    14.36765     3.10193    10.66120
    85  H   1.0   -0.03    1.12    1.45    11.17276     3.93432    11.22792
    86  C   4.0   -0.10    4.26    4.11    12.18817     3.84890     7.28366
    87  H   1.0   -0.03    1.15    1.45    10.49368     3.03494     6.43029
    88  H   1.0   -0.02    1.03    1.43    11.92765     5.89091     7.35735
    89  C   4.0   -0.08    4.08    3.77    14.46932     3.27684     5.60604
    90  H   1.0    0.00    1.02    1.43    16.15425     4.14405     6.42744
    91  H   1.0   -0.01    1.03    1.43    14.14284     4.16491     3.77335
    92  C   4.0   -0.13    4.02    3.65    14.94890     0.46339     5.19321
    93  H   1.0   -0.02    1.00    1.43    13.21366    -0.49304     4.63860
    94  H   1.0   -0.01    1.00    1.43    16.32280     0.20022     3.68784
    95  H   1.0    0.00    1.00    1.43    15.72294    -0.42672     6.88004
    96  O   6.0   -0.31    3.02    2.86    -1.51396     5.95931    -9.95178
    97  H   1.0    0.06    1.19    1.46    -1.35688     4.72919   -11.28361
    98  C   4.0   -0.02    4.54    4.59    -2.87363     8.03835   -10.93525
    99  H   1.0   -0.01    1.02    1.43    -4.73039     7.41436   -11.61832
   100  H   1.0    0.01    1.01    1.43    -1.83894     8.87822   -12.52463
   101  C   4.0   -0.08    4.68    4.75    -3.24938    10.00064    -8.87120
   102  H   1.0   -0.01    1.03    1.43    -4.47220    11.49073    -9.59989
   103  H   1.0   -0.04    1.47    1.58    -4.23487     9.10068    -7.30067
   104  C   4.0   -0.09    4.43    4.43    -0.77384    11.15534    -7.94380
   105  H   1.0   -0.02    1.30    1.49     0.61923     9.66153    -7.65640
   106  H   1.0   -0.02    1.05    1.44    -1.10612    12.07130    -6.12984
   107  C   4.0   -0.12    4.01    3.64     0.29893    13.10091    -9.77359
   108  H   1.0   -0.00    1.00    1.43    -1.05003    14.62266   -10.08022
   109  H   1.0   -0.01    1.00    1.43     2.02610    13.91215    -9.01346
   110  H   1.0    0.01    1.00    1.43     0.74189    12.24866   -11.58987
   111  O   6.0   -0.35    3.59    4.44     3.39124    -9.32728    -5.80052
   112  H   1.0    0.01    1.14    1.45     4.33207   -10.82694    -6.23207
   113  H   1.0   -0.01    1.46    1.58     4.64473    -7.98030    -5.85495

  Z AO/shell   Hii/eV     exponent
  1     Wed Apr 25 08:07:45 CEST 2018   EN: 2.200 GM2: 0.406  GM3: 0.0800  RAES: 1.40
     1s    -10.707211    1.230000
  6     Wed Apr 25 08:07:45 CEST 2018   EN: 2.550 GM2: 0.538  GM3: 0.1500  RAES: 3.00
     2s    -13.970922    2.096432
     2p    -10.063292    1.800000
  8     Wed Apr 25 08:07:45 CEST 2018   EN: 3.440 GM2: 0.452  GM3:-0.0517  RAES: 1.80
     2s    -20.229985    2.439742
     2p    -15.503117    2.137023
 11     Tue Apr 24 16:34:09 CEST 2018   EN: 0.930 GM2: 0.271  GM3: 0.1799  RAES: 5.00
     3s     -4.546934    0.763787
     3p     -1.332719    0.573553
 17     Mon Apr 23 14:09:22 CEST 2018   EN: 3.160 GM2: 0.249  GM3: 0.1495  RAES: 2.50
     3s    -29.278781    2.485265
     3p    -12.673758    2.199650
     3d     -0.240338    2.476089
 no old-style atom pair restraining (fixing) potential
           ------------------------------------------------- 
          |        Self-Consistent Charge Iterations        |
           ------------------------------------------------- 

 Ncao       : 476
 Nao        : 451
 Nshell     : 209
 Nel        : 336
 T(el)      :   300.0
 intcut     :    25.0
 scfconv/Eh :  0.100E-05
   qconv/e  :  0.100E-03
 intneglect :  0.100E-07
 broydamp   :      0.250
 iter      E             dE          RMSdq      gap      omega  full diag
   1   -198.8234026 -0.198823E+03  0.111E+01    4.22       0.0  T
   2   -199.2787030 -0.455300E+00  0.605E+00    4.79       1.0  T
   3   -199.6259200 -0.347217E+00  0.387E+00    3.99       1.0  T
   4   -199.7042872 -0.783672E-01  0.221E+00    3.40       1.0  T
   5   -199.7678593 -0.635721E-01  0.173E+00    2.35       1.0  T
   6   -199.7668865  0.972798E-03  0.597E-01    2.60       1.0  T
   7   -199.7697147 -0.282815E-02  0.341E-01    2.42       1.0  T
   8   -199.7701025 -0.387786E-03  0.174E-01    2.45       1.0  T
   9   -199.7703232 -0.220737E-03  0.133E-01    2.45       1.0  T
  10   -199.7705345 -0.211326E-03  0.961E-02    2.45       1.0  T
  11   -199.7707331 -0.198558E-03  0.723E-02    2.44       1.0  T
  12   -199.7708560 -0.122884E-03  0.575E-02    2.44       1.0  T
  13   -199.7709355 -0.795219E-04  0.484E-02    2.43       1.0  T
  14   -199.7710080 -0.725357E-04  0.389E-02    2.43       1.0  T
  15   -199.7710550 -0.470029E-04  0.293E-02    2.43       1.0  T
  16   -199.7710808 -0.257699E-04  0.216E-02    2.42       1.0  T
  17   -199.7710929 -0.121342E-04  0.154E-02    2.42       1.0  T
  18   -199.7710982 -0.524762E-05  0.108E-02    2.42       1.0  T
  19   -199.7711005 -0.231581E-05  0.887E-03    2.42       1.1  T
  20   -199.7711021 -0.157059E-05  0.785E-03    2.42       1.2  T
  21   -199.7711033 -0.122326E-05  0.682E-03    2.42       1.4  T
  22   -199.7711046 -0.132861E-05  0.599E-03    2.42       1.6  T
  23   -199.7711062 -0.157279E-05  0.510E-03    2.42       1.8  T
  24   -199.7711071 -0.880559E-06  0.463E-03    2.42       2.0  T
  25   -199.7711083 -0.118759E-05  0.411E-03    2.42       2.3  T
  26   -199.7711092 -0.940813E-06  0.364E-03    2.42       2.6  T
  27   -199.7711100 -0.796001E-06  0.320E-03    2.42       2.9  T
  28   -199.7711110 -0.974127E-06  0.264E-03    2.42       3.6  T
  29   -199.7711116 -0.598571E-06  0.213E-03    2.42       4.4  T
  30   -199.7711119 -0.337681E-06  0.167E-03    2.42       5.6  T
  31   -199.7711121 -0.198453E-06  0.130E-03    2.42       7.2  T
  32   -199.7711122 -0.931631E-07  0.986E-04    2.42       9.5  T
  33   -199.7711122 -0.436495E-07  0.725E-04    2.42      13.0  T
speedup  1.00
cpu  time for SCC    1.67 s
wall time for SCC    1.67 s

   *** convergence criteria satisfied after 33 iterations ***

          eigenvalues
 #    :         156        157        158        159        160        161        162        163
 occ. :        2.000      2.000      2.000      2.000      2.000      2.000      2.000      2.000
 eps  :       -10.645    -10.627    -10.618    -10.588    -10.533    -10.522    -10.499    -10.491
 #    :         164        165        166        167        168        169        170        171
 occ. :        2.000      2.000      2.000      2.000      2.000      0.000      0.000      0.000
 eps  :       -10.394    -10.373    -10.115    -10.045    -10.010     -7.589     -7.042     -6.877
 #    :         172        173        174        175        176        177        178        179
 occ. :        0.000      0.000      0.000      0.000      0.000      0.000      0.000      0.000
 eps  :        -6.032     -5.324     -4.455     -4.248     -3.629     -3.116     -2.796     -1.997


   #   Z            q   n(s)   n(p)   n(d)      C6AA      α(0)
   1  11 Na     0.800  0.064  0.136  0.000    66.962    26.482
   2  11 Na     0.702  0.109  0.189  0.000    68.161    26.718
   3  11 Na     0.786  0.009  0.205  0.000    67.130    26.515
   4  11 Na     0.788  0.073  0.139  0.000    67.108    26.510
   5  11 Na     0.739  0.070  0.191  0.000    67.699    26.627
   6  11 Na     0.735  0.054  0.211  0.000    67.750    26.637
   7  11 Na     0.731  0.040  0.229  0.000    67.796    26.646
   8  11 Na     0.714  0.079  0.207  0.000    68.012    26.688
   9  11 Na     0.771  0.010  0.218  0.000    67.309    26.550
  10  11 Na     0.701  0.110  0.189  0.000    68.164    26.718
  11  11 Na     0.752  0.052  0.196  0.000    67.543    26.596
  12  11 Na     0.742  0.074  0.184  0.000    67.665    26.620
  13  11 Na     0.702  0.044  0.254  0.000    68.158    26.717
  14  11 Na     0.711  0.080  0.209  0.000    68.043    26.695
  15  11 Na     0.792  0.037  0.172  0.000    67.061    26.501
  16  11 Na     0.753  0.036  0.211  0.000    67.526    26.593
  17  11 Na     0.703  0.046  0.252  0.000    68.148    26.715
  18  11 Na     0.702  0.086  0.212  0.000    68.160    26.717
  19  11 Na     0.749  0.039  0.212  0.000    67.580    26.603
  20  11 Na     0.795  0.057  0.148  0.000    67.024    26.494
  21  11 Na     0.746  0.039  0.215  0.000    67.617    26.611
  22  11 Na     0.704  0.082  0.214  0.000    68.129    26.711
  23  11 Na     0.725  0.036  0.239  0.000    67.875    26.661
  24  11 Na     0.717  0.078  0.205  0.000    67.971    26.680
  25  11 Na     0.734  0.093  0.173  0.000    67.757    26.638
  26  17 Cl    -0.750  1.977  5.773  0.000   125.344    17.129
  27  17 Cl    -0.763  1.975  5.787  0.001   125.854    17.163
  28  17 Cl    -0.754  1.978  5.775  0.001   125.483    17.138
  29  17 Cl    -0.741  1.978  5.762  0.001   124.992    17.104
  30  17 Cl    -0.736  1.981  5.753  0.002   124.761    17.089
  31  17 Cl    -0.738  1.979  5.759  0.001   124.866    17.096
  32  17 Cl    -0.741  1.978  5.761  0.001   124.959    17.102
  33  17 Cl    -0.737  1.978  5.757  0.003   124.829    17.093
  34  17 Cl    -0.774  1.973  5.797  0.004   126.281    17.192
  35  17 Cl    -0.734  1.979  5.754  0.001   124.696    17.084
  36  17 Cl    -0.736  1.978  5.756  0.003   124.790    17.091
  37  17 Cl    -0.738  1.980  5.756  0.002   124.873    17.096
  38  17 Cl    -0.756  1.980  5.776  0.000   125.574    17.144
  39  17 Cl    -0.733  1.980  5.752  0.001   124.658    17.082
  40  17 Cl    -0.762  1.975  5.786  0.001   125.803    17.160
  41  17 Cl    -0.754  1.972  5.778  0.004   125.489    17.138
  42  17 Cl    -0.750  1.977  5.773  0.001   125.346    17.129
  43  17 Cl    -0.739  1.982  5.756  0.001   124.902    17.098
  44  17 Cl    -0.761  1.978  5.782  0.000   125.766    17.157
  45  17 Cl    -0.722  1.978  5.743  0.001   124.232    17.052
  46  17 Cl    -0.748  1.977  5.769  0.001   125.236    17.121
  47  17 Cl    -0.749  1.976  5.772  0.000   125.303    17.126
  48  17 Cl    -0.752  1.977  5.774  0.001   125.417    17.133
  49  17 Cl    -0.753  1.979  5.774  0.000   125.459    17.136
  50  17 Cl    -0.740  1.980  5.759  0.002   124.953    17.102
  51   8 O     -0.483  1.701  4.783  0.000    22.479     6.403
  52   1 H      0.340  0.660  0.000  0.000     0.603     1.215
  53   6 C      0.076  1.038  2.886  0.000    19.414     6.292
  54   1 H      0.029  0.971  0.000  0.000     2.605     2.524
  55   1 H      0.026  0.974  0.000  0.000     2.648     2.545
  56   6 C     -0.088  1.063  3.025  0.000    22.166     6.702
  57   1 H      0.053  0.947  0.000  0.000     2.283     2.363
  58   1 H      0.058  0.942  0.000  0.000     2.224     2.332
  59   6 C     -0.063  1.048  3.014  0.000    21.702     6.632
  60   1 H      0.034  0.966  0.000  0.000     2.524     2.485
  61   1 H      0.036  0.964  0.000  0.000     2.509     2.477
  62   6 C     -0.112  1.039  3.073  0.000    22.708     6.796
  63   1 H      0.039  0.961  0.000  0.000     2.458     2.452
  64   1 H      0.040  0.960  0.000  0.000     2.452     2.449
  65   1 H      0.032  0.968  0.000  0.000     2.552     2.498
  66   8 O     -0.456  1.698  4.758  0.000    21.899     6.320
  67   1 H      0.313  0.687  0.000  0.000     0.679     1.292
  68   6 C      0.060  1.044  2.896  0.000    19.599     6.308
  69   1 H      0.028  0.972  0.000  0.000     2.619     2.531
  70   1 H      0.064  0.936  0.000  0.000     2.151     2.294
  71   6 C     -0.088  1.059  3.030  0.000    22.189     6.707
  72   1 H      0.069  0.931  0.000  0.000     2.093     2.263
  73   1 H      0.041  0.959  0.000  0.000     2.433     2.439
  74   6 C     -0.057  1.046  3.011  0.000    21.597     6.617
  75   1 H      0.031  0.969  0.000  0.000     2.573     2.508
  76   1 H      0.036  0.964  0.000  0.000     2.509     2.477
  77   6 C     -0.131  1.051  3.080  0.000    22.978     6.818
  78   1 H      0.049  0.951  0.000  0.000     2.331     2.388
  79   1 H      0.039  0.961  0.000  0.000     2.468     2.457
  80   1 H      0.049  0.951  0.000  0.000     2.329     2.384
  81   8 O     -0.472  1.702  4.770  0.000    22.248     6.370
  82   1 H      0.321  0.679  0.000  0.000     0.657     1.270
  83   6 C      0.059  1.044  2.897  0.000    19.524     6.278
  84   1 H      0.035  0.965  0.000  0.000     2.514     2.480
  85   1 H      0.056  0.944  0.000  0.000     2.252     2.347
  86   6 C     -0.089  1.060  3.028  0.000    22.185     6.705
  87   1 H      0.067  0.933  0.000  0.000     2.115     2.274
  88   1 H      0.048  0.952  0.000  0.000     2.348     2.396
  89   6 C     -0.061  1.048  3.013  0.000    21.676     6.629
  90   1 H      0.034  0.966  0.000  0.000     2.528     2.487
  91   1 H      0.042  0.958  0.000  0.000     2.428     2.437
  92   6 C     -0.117  1.039  3.078  0.000    22.796     6.809
  93   1 H      0.059  0.941  0.000  0.000     2.208     2.324
  94   1 H      0.040  0.960  0.000  0.000     2.445     2.445
  95   1 H      0.032  0.968  0.000  0.000     2.555     2.500
  96   8 O     -0.469  1.696  4.773  0.000    22.169     6.359
  97   1 H      0.318  0.682  0.000  0.000     0.667     1.282
  98   6 C      0.069  1.041  2.890  0.000    19.352     6.249
  99   1 H      0.026  0.974  0.000  0.000     2.648     2.545
 100   1 H      0.030  0.970  0.000  0.000     2.588     2.516
 101   6 C     -0.086  1.063  3.023  0.000    22.037     6.667
 102   1 H      0.044  0.956  0.000  0.000     2.397     2.421
 103   1 H      0.047  0.953  0.000  0.000     2.346     2.391
 104   6 C     -0.073  1.056  3.017  0.000    21.818     6.637
 105   1 H      0.047  0.953  0.000  0.000     2.343     2.391
 106   1 H      0.050  0.950  0.000  0.000     2.325     2.385
 107   6 C     -0.107  1.036  3.071  0.000    22.600     6.779
 108   1 H      0.035  0.965  0.000  0.000     2.521     2.483
 109   1 H      0.038  0.962  0.000  0.000     2.469     2.457
 110   1 H      0.034  0.966  0.000  0.000     2.532     2.488
 111   8 O     -0.615  1.716  4.899  0.000    25.454     6.814
 112   1 H      0.319  0.681  0.000  0.000     0.666     1.281
 113   1 H      0.342  0.658  0.000  0.000     0.595     1.206

 Mol. C6AA /au·bohr⁶  :     352360.935207
 Mol. C8AA /au·bohr⁸  :   19624499.669536
 Mol. α(0) /au        :       1326.673683

 
 Wiberg/Mayer (AO) data. WBOs > 0.1 written file <wbo>
 largest (>0.05) Wiberg bond orders for each atom
           total WBO             WBO to atom ...
     1  Na  0.356    Cl  28 0.109    Cl  38 0.091    O   96 0.087    Cl  44 0.080
     2  Na  0.532    Cl  44 0.165    Cl  46 0.161    Cl  31 0.154
     3  Na  0.450    Cl  45 0.101    Cl  29 0.084    Cl  35 0.082
     4  Na  0.388    Cl  47 0.128    Cl  49 0.092    O   81 0.087    Cl  48 0.078
     5  Na  0.488    Cl  41 0.145    Cl  28 0.141    Cl  45 0.100    Cl  35 0.062
     6  Na  0.498    Cl  34 0.120    Cl  46 0.116    Cl  42 0.096    Cl  43 0.083
     7  Na  0.507    Cl  35 0.118    Cl  28 0.111    Cl  39 0.099    Cl  38 0.085
     8  Na  0.519    Cl  38 0.148    Cl  40 0.144    Cl  39 0.094    Cl  33 0.093
     9  Na  0.423    Cl  50 0.110    Cl  30 0.105    Cl  39 0.081    Cl  37 0.051
    10  Na  0.531    Cl  26 0.171    Cl  32 0.167    Cl  47 0.138
    11  Na  0.462    Cl  42 0.130    Cl  41 0.095    Cl  29 0.084    O  111 0.062    Cl  45 0.055
    12  Na  0.478    Cl  41 0.153    Cl  48 0.128    Cl  35 0.082    Cl  29 0.072
    13  Na  0.555    Cl  33 0.120    Cl  44 0.109    Cl  38 0.107    Cl  31 0.104    Cl  30 0.058
    14  Na  0.530    Cl  27 0.149    Cl  32 0.138    Cl  37 0.102    Cl  36 0.094
    15  Na  0.403    O   51 0.099    Cl  44 0.079    Cl  45 0.073    Cl  46 0.070    Cl  28 0.065    Cl  30 0.059
    16  Na  0.458    Cl  43 0.116    Cl  26 0.101    Cl  50 0.077    Cl  37 0.070    Cl  32 0.057
    17  Na  0.549    Cl  36 0.127    Cl  49 0.109    Cl  32 0.101    Cl  47 0.096    Cl  50 0.063
    18  Na  0.543    Cl  40 0.151    Cl  27 0.149    Cl  33 0.103    Cl  36 0.102
    19  Na  0.485    Cl  48 0.119    Cl  35 0.099    Cl  49 0.094    Cl  39 0.077
    20  Na  0.395    Cl  42 0.122    O   66 0.087    Cl  29 0.079    Cl  26 0.076
    21  Na  0.482    Cl  29 0.113    Cl  48 0.111    Cl  47 0.091    Cl  26 0.090
    22  Na  0.539    Cl  27 0.153    Cl  31 0.144    Cl  37 0.101    Cl  33 0.097
    23  Na  0.508    Cl  37 0.115    Cl  43 0.115    Cl  46 0.092    Cl  31 0.070    Cl  30 0.053
    24  Na  0.518    Cl  40 0.152    Cl  49 0.139    Cl  39 0.097    Cl  36 0.090
    25  Na  0.503    Cl  34 0.228    Cl  42 0.083    Cl  45 0.079    O  111 0.073
    26  Cl  0.459    Na  10 0.171    Na  16 0.101    Na  21 0.090    Na  20 0.076
    27  Cl  0.444    Na  22 0.153    Na  14 0.149    Na  18 0.149
    28  Cl  0.451    Na   5 0.141    Na   7 0.111    Na   1 0.109    Na  15 0.065
    29  Cl  0.471    Na  21 0.113    Na   3 0.084    Na  11 0.084    Na  20 0.079    Na  12 0.072
    30  Cl  0.483    Na   9 0.105    Na  15 0.059    Na  13 0.058    Na  23 0.053
    31  Cl  0.483    Na   2 0.154    Na  22 0.144    Na  13 0.104    Na  23 0.070
    32  Cl  0.476    Na  10 0.167    Na  14 0.138    Na  17 0.101    Na  16 0.057
    33  Cl  0.490    Na  13 0.120    Na  18 0.103    Na  22 0.097    Na   8 0.093
    34  Cl  0.439    Na  25 0.228    Na   6 0.120    H   52 0.050
    35  Cl  0.476    Na   7 0.118    Na  19 0.099    Na  12 0.082    Na   3 0.082    Na   5 0.062
    36  Cl  0.491    Na  17 0.127    Na  18 0.102    Na  14 0.094    Na  24 0.090
    37  Cl  0.476    Na  23 0.115    Na  14 0.102    Na  22 0.101    Na  16 0.070    Na   9 0.051
    38  Cl  0.449    Na   8 0.148    Na  13 0.107    Na   1 0.091    Na   7 0.085
    39  Cl  0.486    Na   7 0.099    Na  24 0.097    Na   8 0.094    Na   9 0.081    Na  19 0.077
    40  Cl  0.445    Na  24 0.152    Na  18 0.151    Na   8 0.144
    41  Cl  0.460    Na  12 0.153    Na   5 0.145    Na  11 0.095
    42  Cl  0.456    Na  11 0.130    Na  20 0.122    Na   6 0.096    Na  25 0.083
    43  Cl  0.464    Na  16 0.116    Na  23 0.115    Na   6 0.083
    44  Cl  0.453    Na   2 0.165    Na  13 0.109    Na   1 0.080    Na  15 0.079
    45  Cl  0.505    Na   3 0.101    Na   5 0.100    Na  25 0.079    Na  15 0.073    Na  11 0.055
    46  Cl  0.469    Na   2 0.161    Na   6 0.116    Na  23 0.092    Na  15 0.070
    47  Cl  0.475    Na  10 0.138    Na   4 0.128    Na  17 0.096    Na  21 0.091
    48  Cl  0.456    Na  12 0.128    Na  19 0.119    Na  21 0.111    Na   4 0.078
    49  Cl  0.452    Na  24 0.139    Na  17 0.109    Na  19 0.094    Na   4 0.092
    50  Cl  0.474    Na   9 0.110    Na  16 0.077    Na  17 0.063
    51  O   1.995    C   53 0.997    H   52 0.824    Na  15 0.099
    52  H   0.883    O   51 0.824    Cl  34 0.050
    53  C   3.957    C   56 1.009    O   51 0.997    H   54 0.972    H   55 0.968
    54  H   0.997    C   53 0.972
    55  H   0.997    C   53 0.968
    56  C   3.989    C   53 1.009    C   59 1.007    H   57 0.974    H   58 0.972
    57  H   0.996    C   56 0.974
    58  H   0.996    C   56 0.972
    59  C   3.995    C   62 1.019    C   56 1.007    H   60 0.977    H   61 0.977
    60  H   0.998    C   59 0.977
    61  H   0.998    C   59 0.977
    62  C   3.996    C   59 1.019    H   64 0.985    H   65 0.983    H   63 0.982
    63  H   0.998    C   62 0.982
    64  H   0.998    C   62 0.985
    65  H   0.999    C   62 0.983
    66  O   2.024    C   68 0.987    H   67 0.886    Na  20 0.087
    67  H   0.901    O   66 0.886
    68  C   3.944    C   71 1.004    O   66 0.987    H   69 0.972    H   70 0.972
    69  H   0.997    C   68 0.972
    70  H   0.995    C   68 0.972
    71  C   3.992    C   74 1.006    C   68 1.004    H   73 0.974    H   72 0.962
    72  H   0.995    C   71 0.962
    73  H   0.998    C   71 0.974
    74  C   3.995    C   77 1.019    C   71 1.006    H   76 0.979    H   75 0.974
    75  H   0.997    C   74 0.974
    76  H   0.998    C   74 0.979
    77  C   3.995    C   74 1.019    H   79 0.987    H   78 0.982    H   80 0.977
    78  H   0.999    C   77 0.982
    79  H   0.998    C   77 0.987
    80  H   0.999    C   77 0.977
    81  O   2.008    C   83 0.984    H   82 0.874    Na   4 0.087
    82  H   0.897    O   81 0.874
    83  C   3.943    C   86 1.006    O   81 0.984    H   85 0.976    H   84 0.969
    84  H   0.996    C   83 0.969
    85  H   0.997    C   83 0.976
    86  C   3.990    C   89 1.009    C   83 1.006    H   88 0.974    H   87 0.960
    87  H   0.996    C   86 0.960
    88  H   0.998    C   86 0.974
    89  C   3.996    C   92 1.020    C   86 1.009    H   91 0.977    H   90 0.976
    90  H   0.996    C   89 0.976
    91  H   0.997    C   89 0.977
    92  C   3.994    C   89 1.020    H   94 0.985    H   95 0.979    H   93 0.976
    93  H   0.996    C   92 0.976
    94  H   0.998    C   92 0.985
    95  H   0.999    C   92 0.979
    96  O   2.004    C   98 0.987    H   97 0.873    Na   1 0.087
    97  H   0.898    O   96 0.873
    98  C   3.948    C  101 1.016    O   96 0.987    H   99 0.975    H  100 0.970
    99  H   0.998    C   98 0.975
   100  H   0.998    C   98 0.970
   101  C   3.993    C   98 1.016    C  104 1.014    H  102 0.975    H  103 0.974
   102  H   0.997    C  101 0.975
   103  H   0.999    C  101 0.974
   104  C   3.992    C  107 1.022    C  101 1.014    H  106 0.978    H  105 0.972
   105  H   0.998    C  104 0.972
   106  H   0.997    C  104 0.978
   107  C   3.996    C  104 1.022    H  109 0.987    H  108 0.986    H  110 0.985
   108  H   0.999    C  107 0.986
   109  H   0.998    C  107 0.987
   110  H   0.999    C  107 0.985
   111  O   1.909    H  112 0.898    H  113 0.857    Na  25 0.073    Na  11 0.062
   112  H   0.898    O  111 0.898
   113  H   0.882    O  111 0.857
 MOs/occ written to file <molden.input>
 
molecular dipole:
                 x           y           z       tot (Debye)
 q only:        4.656      -2.909      -2.220
   full:        2.009      -0.354      -0.906       5.673
molecular quadrupole (traceless):
                xx          xy          yy          xz          yz          zz
 q only:        6.669      -0.415     -25.920      23.922     -68.622      19.252
  q+dip:        5.981      -0.895     -38.631      14.296     -64.116      32.650
   full:        4.392      -2.087     -37.929      14.123     -62.730      33.537

SCC energy    :    -199.7711122
rep           :       0.9973559
ES            :       1.8903058
AES           :      -0.0149412
AXC           :       0.0209461
disp          :      -0.2159230
XB            :       0.0000000
fix           :       0.0000000
total E       :    -198.7642153
atomizationE  :      21.2477103    13333.14
(atE without considering molecular charge,
 total energy contains solvation terms)
H-L gap (eV)  :          2.4214
           ------------------------------------------------- 
          |                 ===============                 |
          |                   A N C O P T                   |
          |                 ===============                 |
          |          Approximate Normal Coordinate          |
          |           Rational Function Optimizer           |
           ------------------------------------------------- 
dumping coords to <xtbopt.coord> and <xtbopt.log>
 optlevel               0
 Maxcycle             339
 Maxmicro              25
 Econv         5.000000000000000E-006
 Gconv         1.000000000000000E-003
 Maxdispl       1.00000000000000     
 Hlow          5.000000000000000E-003
 S6             20.0000000000000     
 Nvar              333

generating ANC from model Hessian ...
 Shifting diagonal of input Hessian by   2.531722704819670E-002
 Lowest  eigenvalues of input Hessian
    0.005000    0.006656    0.007448    0.008186    0.008557    0.009059
    0.009100    0.010018    0.010168    0.010364    0.011854    0.012054
    0.012209    0.012508    0.012757    0.013149    0.013710    0.013944
 Highest eigenvalues
    1.378059    1.406779    1.493653    1.512507    1.520961    1.530223
 
cpu  time for ANC gen    0.07 s
wall time for ANC gen    0.07 s
................................................................................
.............................. CYCLE    1 ......................................
................................................................................
   1   -199.7711123 -0.199771E+03  0.581E-04    2.42       0.0  T
   2   -199.7711123 -0.146571E-08  0.527E-04    2.42      17.9  T
   3   -199.7711123 -0.926235E-09  0.498E-04    2.42      18.9  T
speedup  1.00
cpu  time for SCC    0.15 s
wall time for SCC    0.15 s
speedup  1.00
cpu  time for grad    0.49 s
wall time for grad    0.49 s
 E :   -198.76421534  G :  0.000166    pred/act E change:  0.000D+00 -0.620D-07
Maxdispl :   0.0097   ||displ|| :   0.0136   Lambda : -0.186D-05
Largest |displ|/coords:  0.0097 (   7)  0.0057 (   6)  0.0044 (   4)

   *** GEOMETRY OPTIMIZATION CONVERGED AFTER 1 ITERATIONS ***

------------------------------------------------------------------------
 total energy gain (kcal):      0.0000
------------------------------------------------------------------------
================
 final structure:
================
$coord
       -1.63870907636589        5.68004672130925       -6.15356429089120      Na
       -9.25109688749620        1.09037978062445       -3.60378158606632      Na
        0.45995073261691       -2.57926411112448        1.37507336141419      Na
        7.85326732798401       -0.30428890357447       10.22686617576139      Na
        3.82253264059323       -1.59501113729609       -4.18414791162217      Na
       -4.59552476310955       -6.64442443743794       -1.73039972770939      Na
        1.59126272600304        3.80698069280052       -0.94616560320043      Na
       -0.72742706645225        9.18826122482466        2.56500050108089      Na
       -1.87571241756418        2.88917720595031        4.90156009654576      Na
        0.28032188750225       -5.18534583947347       12.60424578428506      Na
        3.04370395040573       -7.78987243452143       -1.43860061787251      Na
        7.20300018619311       -3.66973988377348        1.40766041882025      Na
       -5.16984261983608        5.10892234319173       -0.68895931107837      Na
       -5.40364197913654        2.12566201809928       10.76477885681456      Na
       -3.08067106434005       -0.66574504761212       -4.57384375208305      Na
       -3.05989720771488       -3.46112466877915        7.26913588255792      Na
        1.31990457899389        0.85986198883516       10.59831256951641      Na
       -4.22576537064457        8.37638109708881        8.35855314786276      Na
        4.89635305803194        1.68001912528998        4.77720266229325      Na
       -0.84229228313371       -8.81368163608347        3.80833927863860      Na
        3.83206850102994       -4.68723649620273        7.22994389689468      Na
       -8.58517461184959        4.26905013153638        5.29050748444758      Na
       -6.38532174931328       -1.08943103202415        1.84207921016956      Na
        2.40156607179203        7.13279424420199        8.09707054030629      Na
       -0.77029842477130       -8.93881494020146       -5.58296587567124      Na
       -0.11189138383873       -7.31774106370030        8.50919821931547      Cl
       -8.11228919227293        5.89241028266721        9.73593649318622      Cl
        1.21730726108713        2.01391672883408       -5.49313730961055      Cl
        3.49560088297989       -6.43389255782652        2.89229560254827      Cl
       -2.34315904363468        1.21129702646750        0.22332142995109      Cl
       -9.39744261145243        2.82271583061553        0.81019259115698      Cl
       -2.78379321222097       -1.75961769279948       12.00592924077212      Cl
       -4.72068387688742        6.76213112976846        3.79248370477428      Cl
       -5.09918965491694       -8.20540549873375       -6.36849031104842      Cl
        4.56462658234783        0.09915542501093        0.23042979540651      Cl
       -1.41559214431153        4.59501471191583        9.61711018426491      Cl
       -5.95491091731756        0.28072532546905        6.35657024766093      Cl
       -1.11273005179474        7.75806722083923       -1.96786918265390      Cl
        2.27097680527077        5.47838903815718        3.54187360541196      Cl
       -0.31497367564950       10.84860959183384        7.00765860294962      Cl
        6.77713966966865       -5.28152422475586       -3.12384191812577      Cl
       -0.92640449701525      -10.23380114162445       -0.82977343046289      Cl
       -3.49071599774276       -4.95583838680077        2.74715612417489      Cl
       -5.76274782737801        3.63041566913915       -5.27857318193796      Cl
        0.02488822536928       -4.39893676107732       -3.27292096153470      Cl
       -7.22216939811692       -2.81838949628665       -2.41874203248828      Cl
        4.30512558140973       -2.93211817241744       11.82873315985893      Cl
        7.84916031872770       -2.17254431450178        5.83838021648200      Cl
        5.32897361890513        3.53039043366072        9.32861576757395      Cl
        0.96919351262386       -0.93429832782276        6.04819225072243      Cl
       -4.20009089604342       -2.68383135870787       -7.72957968811508      O 
       -4.84945159558126       -4.35613334022802       -7.27234216046357      H 
       -3.73450388098043       -2.82353701719229      -10.34824885821069      C 
       -5.48308511748685       -3.29527144677135      -11.36091482540331      H 
       -2.34233389712665       -4.31491854106739      -10.74301960343769      H 
       -2.73039675527550       -0.30201271909700      -11.29230453879677      C 
       -4.14533960535912        1.14039773122730      -10.88581703535299      H 
       -1.01334621689949        0.14541188581418      -10.24497632218301      H 
       -2.16729245316004       -0.39055713609973      -14.11678612798320      C 
       -3.88846147156057       -0.89867597978953      -15.13579369504871      H 
       -0.77289734430620       -1.86922443275626      -14.47325509828126      H 
       -1.16807254713264        2.11099773328376      -15.13733230846448      C 
        0.55959954346904        2.65290814329567      -14.15847559954054      H 
       -0.72972702656174        1.94215947823727      -17.13792452339111      H 
       -2.57997721390252        3.59485279096819      -14.93379964726175      H 
       -3.81518142780470      -10.84754791085293        5.40241375009110      O 
       -4.11835382387202      -10.81893230081291        7.19571002750109      H 
       -6.10227808252605      -11.64119003709749        4.27374629739604      C 
       -6.65729133272348      -13.49112812381061        5.03287809432527      H 
       -5.70274498636109      -11.86120214650286        2.26502321858536      H 
       -8.27007710932722       -9.76600737445572        4.61352056745751      C 
       -7.75024439776760       -7.97011408147346        3.74795584943726      H 
       -9.88081194984898      -10.51475254853432        3.57049574214368      H 
       -9.01468532157383       -9.32167326300267        7.37929940919060      C 
       -8.64727858138891      -11.03223057015175        8.48039524674258      H 
      -11.04375095390675       -8.96377229747478        7.47380551236561      H 
       -7.66067888913220       -7.07932328607444        8.58289751778776      C 
       -8.10134197642093       -5.36603434118900        7.53935494528992      H 
       -8.28514597590724       -6.82676657838398       10.52300810661964      H 
       -5.62822214306524       -7.34629413211562        8.59603055051009      H 
       11.66856821924155        0.30747170478068       10.23650058366316      O 
       12.72989925536661       -0.62927633261153        9.09032267575668      H 
       12.41959880706843        2.86333575376844        9.98574608742152      C 
       14.36765273765271        3.10193305567373       10.66119949939079      H 
       11.17276018422179        3.93432158051298       11.22791588235547      H 
       12.18816627061807        3.84890417238923        7.28366446908968      C 
       10.49367623049381        3.03493736512512        6.43028877935700      H 
       11.92764522721534        5.89090738009821        7.35735137253222      H 
       14.46932047646543        3.27684327861925        5.60603655861061      C 
       16.15424792251071        4.14404653933858        6.42744062188220      H 
       14.14284354400312        4.16491317534640        3.77334993477208      H 
       14.94889885016722        0.46339323369534        5.19320590657346      C 
       13.21365934049848       -0.49304126598112        4.63859557100392      H 
       16.32279918211871        0.20021610721912        3.68784330938348      H 
       15.72294386585771       -0.42672184158031        6.88003791163275      H 
       -1.51395882461843        5.95931379648617       -9.95178247813984      O 
       -1.35688232056958        4.72919392560648      -11.28361325356585      H 
       -2.87363002951576        8.03835339049730      -10.93524639485847      C 
       -4.73039314512812        7.41435500705473      -11.61832454334882      H 
       -1.83894204867244        8.87822058616852      -12.52463473295415      H 
       -3.24938240501124       10.00064332137878       -8.87119584294064      C 
       -4.47220325693833       11.49073406221734       -9.59989407394403      H 
       -4.23486887322312        9.10068266600264       -7.30067381425079      H 
       -0.77384384784473       11.15534164594384       -7.94380061896929      C 
        0.61923138730402        9.66153444667974       -7.65640191311399      H 
       -1.10611722149482       12.07130372944418       -6.12983962459747      H 
        0.29893021780722       13.10091424998758       -9.77359398605284      C 
       -1.05003410979166       14.62265674221840      -10.08021909394457      H 
        2.02609532096697       13.91215099478007       -9.01345724130778      H 
        0.74189262990367       12.24866012387171      -11.58986826361473      H 
        3.39123613331111       -9.32727873393010       -5.80052378037344      O 
        4.33206753564637      -10.82694354882646       -6.23207189166575      H 
        4.64473107758319       -7.98030385473851       -5.85495255617358      H 
$end
 
 Bond Distances (Angstroems)
 ---------------------------
Na1-Na7=3.3908       Na1-Na13=3.4562      Na1-Na15=3.5437      Na1-Cl28=2.4840      Na1-Cl38=2.4885      Na1-Cl44=2.4806      
Na1-O96=2.0164       Na1-C98=2.8961       Na1-C101=2.8323      Na1-H103=2.3521      Na2-Na13=3.4008      Na2-Na15=3.4335      
Na2-Na23=3.4547      Na2-Cl31=2.5104      Na2-Cl44=2.4494      Na2-Cl46=2.4134      Na3-Na5=3.4773       Na3-Na6=3.8059       
Na3-Na7=3.6453       Na3-Na9=3.6584       Na3-Na11=3.4190      Na3-Na12=3.6147      Na3-Na15=3.8008      Na3-Na16=3.6627      
Na3-Na19=3.7192      Na3-Na20=3.6079      Na3-Na21=3.7454      Na3-Na23=3.7154      Na3-Cl29=2.7177      Na3-Cl30=2.5681      
Na3-Cl35=2.6634      Na3-Cl43=2.5455      Na3-Cl45=2.6514      Na3-Cl50=2.6355      Na4-Na17=3.5173      Na4-Na19=3.4449      
Na4-Na21=3.5246      Na4-Cl47=2.4855      Na4-Cl48=2.5240      Na4-Cl49=2.4755      Na4-O81=2.0448       Na4-C83=2.9436       
Na5-Na3=3.4773       Na5-Na7=3.5358       Na5-Na11=3.6093      Na5-Na12=3.6279      Na5-Na15=3.6917      Na5-Cl28=2.4551      
Na5-Cl35=2.5328      Na5-Cl41=2.5622      Na5-Cl45=2.5442      Na6-Na3=3.8059       Na6-Na11=4.0906      Na6-Na15=3.5939      
Na6-Na20=3.7220      Na6-Na23=3.6211      Na6-Na25=3.1190      Na6-Cl34=2.6033      Na6-Cl42=2.7577      Na6-Cl43=2.5989      
Na6-Cl45=2.8384      Na6-Cl46=2.4827      Na7-Na1=3.3908       Na7-Na3=3.6453       Na7-Na5=3.5358       Na7-Na8=3.6148       
Na7-Na9=3.6301       Na7-Na13=3.6461      Na7-Na15=3.9242      Na7-Na19=3.6741      Na7-Cl28=2.5940      Na7-Cl30=2.5699      
Na7-Cl35=2.5910      Na7-Cl38=2.5906      Na7-Cl39=2.5597      Na8-Na7=3.6148       Na8-Na9=3.6068       Na8-Na13=3.6265      
Na8-Na18=3.6071      Na8-Na24=3.5348      Na8-Cl33=2.5565      Na8-Cl38=2.5235      Na8-Cl39=2.5766      Na8-Cl40=2.5192      
Na9-Na3=3.6584       Na9-Na7=3.6301       Na9-Na8=3.6068       Na9-Na13=3.6291      Na9-Na14=3.6435      Na9-Na16=3.6407      
Na9-Na17=3.6195      Na9-Na18=3.6503      Na9-Na19=3.6409      Na9-Na22=3.6306      Na9-Na23=3.5705      Na9-Na24=3.6091      
Na9-Cl30=2.6416      Na9-Cl33=2.6099      Na9-Cl36=2.6648      Na9-Cl37=2.6754      Na9-Cl39=2.6852      Na9-Cl50=2.5939      
Na10-Na16=3.4536     Na10-Na17=3.4151     Na10-Na21=3.4191     Na10-Cl26=2.4520     Na10-Cl32=2.4527     Na10-Cl47=2.4751     
Na11-Na3=3.4190      Na11-Na5=3.6093      Na11-Na6=4.0906      Na11-Na12=3.4448     Na11-Na20=3.4974     Na11-Na25=3.0418     
Na11-Cl29=2.4134     Na11-Cl41=2.5417     Na11-Cl42=2.4880     Na11-Cl45=2.5912     Na11-O111=2.4543     Na11-H113=2.4879     
Na12-Na3=3.6147      Na12-Na5=3.6279      Na12-Na11=3.4448     Na12-Na19=3.5614     Na12-Na21=3.6006     Na12-Cl29=2.5702     
Na12-Cl35=2.5130     Na12-Cl41=2.5551     Na12-Cl48=2.4984     Na13-Na1=3.4562      Na13-Na2=3.4008      Na13-Na7=3.6461      
Na13-Na8=3.6265      Na13-Na9=3.6291      Na13-Na15=3.8453     Na13-Na22=3.6710     Na13-Na23=3.6009     Na13-Cl30=2.5932     
Na13-Cl31=2.6642     Na13-Cl33=2.5388     Na13-Cl38=2.6519     Na13-Cl44=2.5708     Na14-Na9=3.6435      Na14-Na16=3.7014     
Na14-Na17=3.6215     Na14-Na18=3.5987     Na14-Na22=3.5373     Na14-Cl27=2.5148     Na14-Cl32=2.5653     Na14-Cl36=2.5554     
Na14-Cl37=2.5456     Na15-Na1=3.5437      Na15-Na2=3.4335      Na15-Na3=3.8008      Na15-Na5=3.6917      Na15-Na6=3.5939      
Na15-Na7=3.9242      Na15-Na13=3.8453     Na15-Na23=3.8256     Na15-Cl28=2.7240     Na15-Cl30=2.7538     Na15-Cl44=2.7059     
Na15-Cl45=2.6603     Na15-Cl46=2.7205     Na15-O51=2.0688      Na16-Na3=3.6627      Na16-Na9=3.6407      Na16-Na10=3.4536     
Na16-Na14=3.7014     Na16-Na17=3.7019     Na16-Na20=3.5713     Na16-Na21=3.7044     Na16-Na23=3.5944     Na16-Cl26=2.6513     
Na16-Cl32=2.6674     Na16-Cl37=2.5497     Na16-Cl43=2.5306     Na16-Cl50=2.5983     Na17-Na4=3.5173      Na17-Na9=3.6195      
Na17-Na10=3.4151     Na17-Na14=3.6215     Na17-Na16=3.7019     Na17-Na19=3.6413     Na17-Na21=3.6825     Na17-Na24=3.6192     
Na17-Cl32=2.6818     Na17-Cl36=2.5044     Na17-Cl47=2.6355     Na17-Cl49=2.6362     Na17-Cl50=2.5949     Na18-Na8=3.6071      
Na18-Na9=3.6503      Na18-Na14=3.5987     Na18-Na22=3.5612     Na18-Na24=3.5709     Na18-Cl27=2.5473     Na18-Cl33=2.5762     
Na18-Cl36=2.5805     Na18-Cl40=2.5506     Na19-Na3=3.7192      Na19-Na4=3.4449      Na19-Na7=3.6741      Na19-Na9=3.6409      
Na19-Na12=3.5614     Na19-Na17=3.6413     Na19-Na21=3.6544     Na19-Na24=3.6270     Na19-Cl35=2.5534     Na19-Cl39=2.5293     
Na19-Cl48=2.6293     Na19-Cl49=2.6100     Na19-Cl50=2.5855     Na20-Na3=3.6079      Na20-Na6=3.7220      Na20-Na11=3.4974     
Na20-Na16=3.5713     Na20-Na21=3.7637     Na20-Cl26=2.6390     Na20-Cl29=2.6628     Na20-Cl42=2.5672     Na20-Cl43=2.5391     
Na20-O66=2.0844      Na21-Na3=3.7454      Na21-Na4=3.5246      Na21-Na10=3.4191     Na21-Na12=3.6006     Na21-Na16=3.7044     
Na21-Na17=3.6825     Na21-Na19=3.6544     Na21-Na20=3.7637     Na21-Cl26=2.5984     Na21-Cl29=2.4809     Na21-Cl47=2.6168     
Na21-Cl48=2.6138     Na21-Cl50=2.5749     Na22-Na9=3.6306      Na22-Na13=3.6710     Na22-Na14=3.5373     Na22-Na18=3.5612     
Na22-Na23=3.5673     Na22-Cl27=2.5168     Na22-Cl31=2.5282     Na22-Cl33=2.5595     Na22-Cl37=2.5903     Na23-Na2=3.4547      
Na23-Na3=3.7154      Na23-Na6=3.6211      Na23-Na9=3.5705      Na23-Na13=3.6009     Na23-Na15=3.8256     Na23-Na16=3.5944     
Na23-Na22=3.5673     Na23-Cl30=2.6060     Na23-Cl31=2.6692     Na23-Cl37=2.5069     Na23-Cl43=2.6004     Na23-Cl46=2.4733     
Na24-Na8=3.5348      Na24-Na9=3.6091      Na24-Na17=3.6192     Na24-Na18=3.5709     Na24-Na19=3.6270     Na24-Cl36=2.5555     
Na24-Cl39=2.5655     Na24-Cl40=2.5031     Na24-Cl49=2.5414     Na25-Na6=3.1190      Na25-Na11=3.0418     Na25-Cl34=2.3603     
Na25-Cl42=2.6083     Na25-Cl45=2.7282     Na25-O111=2.2148     Cl26-Na10=2.4520     Cl26-Na16=2.6513     Cl26-Na20=2.6390     
Cl26-Na21=2.5984     Cl27-Na14=2.5148     Cl27-Na18=2.5473     Cl27-Na22=2.5168     Cl28-Na1=2.4840      Cl28-Na5=2.4551      
Cl28-Na7=2.5940      Cl28-Na15=2.7240     Cl29-Na3=2.7177      Cl29-Na11=2.4134     Cl29-Na12=2.5702     Cl29-Na20=2.6628     
Cl29-Na21=2.4809     Cl30-Na3=2.5681      Cl30-Na7=2.5699      Cl30-Na9=2.6416      Cl30-Na13=2.5932     Cl30-Na15=2.7538     
Cl30-Na23=2.6060     Cl31-Na2=2.5104      Cl31-Na13=2.6642     Cl31-Na22=2.5282     Cl31-Na23=2.6692     Cl32-Na10=2.4527     
Cl32-Na14=2.5653     Cl32-Na16=2.6674     Cl32-Na17=2.6818     Cl33-Na8=2.5565      Cl33-Na9=2.6099      Cl33-Na13=2.5388     
Cl33-Na18=2.5762     Cl33-Na22=2.5595     Cl34-Na6=2.6033      Cl34-Na25=2.3603     Cl35-Na3=2.6634      Cl35-Na5=2.5328      
Cl35-Na7=2.5910      Cl35-Na12=2.5130     Cl35-Na19=2.5534     Cl36-Na9=2.6648      Cl36-Na14=2.5554     Cl36-Na17=2.5044     
Cl36-Na18=2.5805     Cl36-Na24=2.5555     Cl37-Na9=2.6754      Cl37-Na14=2.5456     Cl37-Na16=2.5497     Cl37-Na22=2.5903     
Cl37-Na23=2.5069     Cl38-Na1=2.4885      Cl38-Na7=2.5906      Cl38-Na8=2.5235      Cl38-Na13=2.6519     Cl39-Na7=2.5597      
Cl39-Na8=2.5766      Cl39-Na9=2.6852      Cl39-Na19=2.5293     Cl39-Na24=2.5655     Cl40-Na8=2.5192      Cl40-Na18=2.5506     
Cl40-Na24=2.5031     Cl41-Na5=2.5622      Cl41-Na11=2.5417     Cl41-Na12=2.5551     Cl42-Na6=2.7577      Cl42-Na11=2.4880     
Cl42-Na20=2.5672     Cl42-Na25=2.6083     Cl43-Na3=2.5455      Cl43-Na6=2.5989      Cl43-Na16=2.5306     Cl43-Na20=2.5391     
Cl43-Na23=2.6004     Cl44-Na1=2.4806      Cl44-Na2=2.4494      Cl44-Na13=2.5708     Cl44-Na15=2.7059     Cl45-Na3=2.6514      
Cl45-Na5=2.5442      Cl45-Na6=2.8384      Cl45-Na11=2.5912     Cl45-Na15=2.6603     Cl45-Na25=2.7282     Cl46-Na2=2.4134      
Cl46-Na6=2.4827      Cl46-Na15=2.7205     Cl46-Na23=2.4733     Cl47-Na4=2.4855      Cl47-Na10=2.4751     Cl47-Na17=2.6355     
Cl47-Na21=2.6168     Cl48-Na4=2.5240      Cl48-Na12=2.4984     Cl48-Na19=2.6293     Cl48-Na21=2.6138     Cl49-Na4=2.4755      
Cl49-Na17=2.6362     Cl49-Na19=2.6100     Cl49-Na24=2.5414     Cl50-Na3=2.6355      Cl50-Na9=2.5939      Cl50-Na16=2.5983     
Cl50-Na17=2.5949     Cl50-Na19=2.5855     Cl50-Na21=2.5749     O51-Na15=2.0688      O51-H52=0.9797       O51-C53=1.4094       
H52-O51=0.9797       C53-O51=1.4094       C53-H54=1.0980       C53-H55=1.0996       C53-C56=1.5206       H54-C53=1.0980       
H55-C53=1.0996       C56-C53=1.5206       C56-H57=1.0907       C56-H58=1.0903       C56-C59=1.5248       H57-C56=1.0907       
H58-C56=1.0903       C59-C56=1.5248       C59-H60=1.0921       C59-H61=1.0919       C59-C62=1.5243       H60-C59=1.0921       
H61-C59=1.0919       C62-C59=1.5243       C62-H63=1.0892       C62-H64=1.0875       C62-H65=1.0892       H63-C62=1.0892       
H64-C62=1.0875       H65-C62=1.0892       O66-Na20=2.0844      O66-H67=0.9626       O66-C68=1.4135       H67-O66=0.9626       
C68-O66=1.4135       C68-H69=1.0982       C68-H70=1.0900       C68-C71=1.5274       H69-C68=1.0982       H70-C68=1.0900       
C71-C68=1.5274       C71-H72=1.0902       C71-H73=1.0900       C71-C74=1.5338       H72-C71=1.0902       H73-C71=1.0900       
C74-C71=1.5338       C74-H75=1.0939       C74-H76=1.0915       C74-C77=1.5255       H75-C74=1.0939       H76-C74=1.0915       
C77-C74=1.5255       C77-H78=1.0869       C77-H79=1.0868       C77-H80=1.0848       H78-C77=1.0869       H79-C77=1.0868       
H80-C77=1.0848       O81-Na4=2.0448       O81-H82=0.9639       O81-C83=1.4159       H82-O81=0.9639       C83-Na4=2.9436       
C83-O81=1.4159       C83-H84=1.0984       C83-H85=1.0902       C83-C86=1.5269       H84-C83=1.0984       H85-C83=1.0902       
C86-C83=1.5269       C86-H87=1.0925       C86-H88=1.0900       C86-C89=1.5287       H87-C86=1.0925       H88-C86=1.0900       
C89-C86=1.5287       C89-H90=1.0929       C89-H91=1.0914       C89-C92=1.5260       H90-C89=1.0929       H91-C89=1.0914       
C92-C89=1.5260       C92-H93=1.0888       C92-H94=1.0875       C92-H95=1.0892       H93-C92=1.0888       H94-C92=1.0875       
H95-C92=1.0892       O96-Na1=2.0164       O96-H97=0.9630       O96-C98=1.4138       H97-O96=0.9630       C98-Na1=2.8961       
C98-O96=1.4138       C98-H99=1.0978       C98-H100=1.0976      C98-C101=1.5201      H99-C98=1.0978       H100-C98=1.0976      
C101-Na1=2.8323      C101-C98=1.5201      C101-H102=1.0905     C101-H103=1.0906     C101-C104=1.5265     H102-C101=1.0905     
H103-Na1=2.3521      H103-C101=1.0906     C104-C101=1.5265     C104-H105=1.0915     C104-H106=1.0896     C104-C107=1.5231     
H105-C104=1.0915     H106-C104=1.0896     C107-C104=1.5231     C107-H108=1.0883     C107-H109=1.0869     C107-H110=1.0873     
H108-C107=1.0883     H109-C107=1.0869     H110-C107=1.0873     O111-Na11=2.4543     O111-Na25=2.2148     O111-H112=0.9643     
O111-H113=0.9741     H112-O111=0.9643     H113-Na11=2.4879     H113-O111=0.9741     
 C  H  Rav=1.0912 sigma=0.0037  Rmin=1.0848  Rmax=1.0996    36
 C  C  Rav=1.5257 sigma=0.0035  Rmin=1.5201  Rmax=1.5338    12
 O  H  Rav=0.9679 sigma=0.0066  Rmin=0.9626  Rmax=0.9797     6
 O  C  Rav=1.4132 sigma=0.0024  Rmin=1.4094  Rmax=1.4159     4
 Na H  Rav=2.4200 sigma=0.0679  Rmin=2.3521  Rmax=2.4879     2
 Na C  Rav=2.8907 sigma=0.0456  Rmin=2.8323  Rmax=2.9436     3
 Na O  Rav=2.1473 sigma=0.1509  Rmin=2.0164  Rmax=2.4543     6
 Na Na Rav=3.6006 sigma=0.1461  Rmin=3.0418  Rmax=4.0906    77
 Cl Na Rav=2.5755 sigma=0.0801  Rmin=2.3603  Rmax=2.8384   108
 
 selected bond angles (degree)
 --------------------
Na13-Na1-Na7= 64.34            Na15-Na1-Na7= 68.89            Na15-Na1-Na13= 66.63           Cl28-Na1-Na7= 49.51            
Cl28-Na1-Na13= 98.22           Cl28-Na1-Na15= 50.04           Cl38-Na1-Na7= 49.42            Cl38-Na1-Na13= 49.79           
Cl38-Na1-Na15=103.47           Cl38-Na1-Cl28= 98.73           Cl44-Na1-Na7= 99.44            Cl44-Na1-Na13= 47.93           
Cl44-Na1-Na15= 49.62           Cl44-Na1-Cl28= 99.64           Cl44-Na1-Cl38= 97.21           O96-Na1-Na7=144.59             
O96-Na1-Na13=149.10            O96-Na1-Na15=108.16            O96-Na1-Cl28=100.23            O96-Na1-Cl38=148.34            
O96-Na1-Cl44=104.29            C98-Na1-Na7=161.76             C98-Na1-Na13=130.29            C98-Na1-Na15=124.46            
C98-Na1-Cl28=126.64            C98-Na1-Cl38=127.77            C98-Na1-Cl44= 98.80            C98-Na1-O96= 26.48             
C101-Na1-Na7=143.16            C101-Na1-Na13=109.43           C101-Na1-Na15=145.08           C101-Na1-Cl28=152.25           
C101-Na1-Cl38= 97.41           C101-Na1-Cl44=100.54           C101-Na1-O96= 56.26            C101-Na1-C98= 30.75            
H103-Na1-Na7=136.81            H103-Na1-Na13= 88.13           H103-Na1-Na15=131.63           H103-Na1-Cl28=173.10           
H103-Na1-Cl38= 87.42           H103-Na1-Cl44= 82.58           H103-Na1-O96= 72.87            H103-Na1-C98= 46.46            
H103-Na1-C101= 21.87           Na15-Na2-Na13= 68.48           Na23-Na2-Na13= 63.36           Na23-Na2-Na15= 67.47           
Cl31-Na2-Na13= 50.89           Cl31-Na2-Na15=105.50           Cl31-Na2-Na23= 50.16           Cl44-Na2-Na13= 48.88           
Cl44-Na2-Na15= 51.52           Cl44-Na2-Na23= 98.87           Cl44-Na2-Cl31= 99.18           Cl46-Na2-Na13= 97.79           
Cl46-Na2-Na15= 51.96           Cl46-Na2-Na23= 45.72           Cl46-Na2-Cl31= 94.87           Cl46-Na2-Cl44=103.24           
Na6-Na3-Na5= 94.53             Na7-Na3-Na5= 59.47             Na7-Na3-Na6=119.60             Na9-Na3-Na5=119.07             
Na9-Na3-Na6=115.46             Na9-Na3-Na7= 59.61             Na11-Na3-Na5= 63.11            Na11-Na3-Na6= 68.73            
Na11-Na3-Na7=122.36            Na11-Na3-Na9=174.37            Na12-Na3-Na5= 61.50            Na12-Na3-Na6=127.28            
Na12-Na3-Na7= 89.28            Na12-Na3-Na9=117.22            Na12-Na3-Na11= 58.57           Na15-Na3-Na5= 60.77            
Na15-Na3-Na6= 56.39            Na15-Na3-Na7= 63.57            Na15-Na3-Na9= 92.59            Na15-Na3-Na11= 92.94           
Na15-Na3-Na12=122.22           Na16-Na3-Na5=178.67            Na16-Na3-Na6= 86.46            Na16-Na3-Na7=119.25            
Na16-Na3-Na9= 59.64            Na16-Na3-Na11=118.13           Na16-Na3-Na12=118.53           Na16-Na3-Na15=119.25           
Na19-Na3-Na5= 89.76            Na19-Na3-Na6=174.40            Na19-Na3-Na7= 59.84            Na19-Na3-Na9= 59.14            
Na19-Na3-Na11=116.56           Na19-Na3-Na12= 58.08           Na19-Na3-Na15=123.41           Na19-Na3-Na16= 89.20           
Na20-Na3-Na5=122.45            Na20-Na3-Na6= 60.20            Na20-Na3-Na7=177.95            Na20-Na3-Na9=118.47            
Na20-Na3-Na11= 59.63           Na20-Na3-Na12= 92.34           Na20-Na3-Na15=116.43           Na20-Na3-Na16= 58.83           
Na20-Na3-Na19=120.13           Na21-Na3-Na5=120.04            Na21-Na3-Na6=121.58            Na21-Na3-Na7=118.46            
Na21-Na3-Na9= 88.54            Na21-Na3-Na11= 85.96           Na21-Na3-Na12= 58.55           Na21-Na3-Na15=177.97           
Na21-Na3-Na16= 59.99           Na21-Na3-Na19= 58.62           Na21-Na3-Na20= 61.54           Na23-Na3-Na5=121.56            
Na23-Na3-Na6= 57.54            Na23-Na3-Na7= 89.19            Na23-Na3-Na9= 57.92            Na23-Na3-Na11=126.16           
Na23-Na3-Na12=174.88           Na23-Na3-Na15= 61.18           Na23-Na3-Na16= 58.30           Na23-Na3-Na19=117.04           
Na23-Na3-Na20= 89.09           Na23-Na3-Na21=118.21           Cl29-Na3-Na5= 93.43            Cl29-Na3-Na6= 96.82            
Cl29-Na3-Na7=134.29            Cl29-Na3-Na9=129.99            Cl29-Na3-Na11= 44.52           Cl29-Na3-Na12= 45.19           
Cl29-Na3-Na15=137.39           Cl29-Na3-Na16= 87.33           Cl29-Na3-Na19= 86.49           Cl29-Na3-Na20= 47.25           
Cl29-Na3-Na21= 41.45           Cl29-Na3-Na23=135.72           Cl30-Na3-Na5= 88.73            Cl30-Na3-Na6= 86.16            
Cl30-Na3-Na7= 44.83            Cl30-Na3-Na9= 46.22            Cl30-Na3-Na11=139.25           Cl30-Na3-Na12=134.11           
Cl30-Na3-Na15= 46.42           Cl30-Na3-Na16= 90.45           Cl30-Na3-Na19= 90.35           Cl30-Na3-Na20=133.52           
Cl30-Na3-Na21=134.76           Cl30-Na3-Na23= 44.51           Cl30-Na3-Cl29=176.16           Cl35-Na3-Na5= 46.42            
Cl35-Na3-Na6=140.88            Cl35-Na3-Na7= 45.26            Cl35-Na3-Na9= 88.32            Cl35-Na3-Na11= 90.23           
Cl35-Na3-Na12= 44.03           Cl35-Na3-Na15= 94.12           Cl35-Na3-Na16=132.55           Cl35-Na3-Na19= 43.35           
Cl35-Na3-Na20=136.35           Cl35-Na3-Na21= 87.60           Cl35-Na3-Na23=134.21           Cl35-Na3-Cl29= 89.11           
Cl35-Na3-Cl30= 90.08           Cl43-Na3-Na5=137.36            Cl43-Na3-Na6= 42.83            Cl43-Na3-Na7=133.55            
Cl43-Na3-Na9= 88.16            Cl43-Na3-Na11= 93.11           Cl43-Na3-Na12=136.93           Cl43-Na3-Na15= 87.88           
Cl43-Na3-Na16= 43.65           Cl43-Na3-Na19=132.82           Cl43-Na3-Na20= 44.73           Cl43-Na3-Na21= 90.47           
Cl43-Na3-Na23= 44.37           Cl43-Na3-Cl29= 91.74           Cl43-Na3-Cl30= 88.81           Cl43-Na3-Cl35=176.02           
Cl45-Na3-Na5= 46.69            Cl45-Na3-Na6= 48.17            Cl45-Na3-Na7= 92.20            Cl45-Na3-Na9=136.98            
Cl45-Na3-Na11= 48.53           Cl45-Na3-Na12= 91.84           Cl45-Na3-Na15= 44.41           Cl45-Na3-Na16=134.39           
Cl45-Na3-Na19=136.38           Cl45-Na3-Na20= 88.99           Cl45-Na3-Na21=134.47           Cl45-Na3-Na23= 93.10           
Cl45-Na3-Cl29= 93.03           Cl45-Na3-Cl30= 90.77           Cl45-Na3-Cl35= 93.04           Cl45-Na3-Cl43= 90.79           
Cl50-Na3-Na5=133.79            Cl50-Na3-Na6=131.58            Cl50-Na3-Na7= 89.61            Cl50-Na3-Na9= 45.14            
Cl50-Na3-Na11=129.35           Cl50-Na3-Na12= 86.98           Cl50-Na3-Na15=137.70           Cl50-Na3-Na16= 45.17           
Cl50-Na3-Na19= 44.04           Cl50-Na3-Na20= 89.24           Cl50-Na3-Na21= 43.40           Cl50-Na3-Na23= 88.12           
Cl50-Na3-Cl29= 84.85           Cl50-Na3-Cl30= 91.36           Cl50-Na3-Cl35= 87.38           Cl50-Na3-Cl43= 88.83           
Cl50-Na3-Cl45=177.83           Na19-Na4-Na17= 63.06           Na21-Na4-Na17= 63.06           Na21-Na4-Na19= 63.24           
Cl47-Na4-Na17= 48.42           Cl47-Na4-Na19= 96.48           Cl47-Na4-Na21= 47.87           Cl48-Na4-Na17= 96.84           
Cl48-Na4-Na19= 49.37           Cl48-Na4-Na21= 47.76           Cl48-Na4-Cl47= 95.39           Cl49-Na4-Na17= 48.45           
Cl49-Na4-Na19= 49.03           Cl49-Na4-Na21= 97.31           Cl49-Na4-Cl47= 96.69           Cl49-Na4-Cl48= 98.28           
O81-Na4-Na17=160.51            O81-Na4-Na19=113.72            O81-Na4-Na21=134.54            O81-Na4-Cl47=146.47            
O81-Na4-Cl48= 93.74            O81-Na4-Cl49=113.80            C83-Na4-Na17=135.20            C83-Na4-Na19= 99.38            
C83-Na4-Na21=148.30            C83-Na4-Cl47=162.46            C83-Na4-Cl48=100.60            C83-Na4-Cl49= 88.16            
C83-Na4-O81= 25.77             Na7-Na5-Na3= 62.63             Na11-Na5-Na3= 57.65            Na11-Na5-Na7=120.07            
Na12-Na5-Na3= 61.12            Na12-Na5-Na7= 90.81            Na12-Na5-Na11= 56.85           Na15-Na5-Na3= 63.95            
Na15-Na5-Na7= 65.73            Na15-Na5-Na11= 91.75           Na15-Na5-Na12=125.02           Cl28-Na5-Na3= 93.89            
Cl28-Na5-Na7= 47.18            Cl28-Na5-Na11=139.11           Cl28-Na5-Na12=137.94           Cl28-Na5-Na15= 47.54           
Cl35-Na5-Na3= 49.61            Cl35-Na5-Na7= 47.05            Cl35-Na5-Na11= 88.16           Cl35-Na5-Na12= 43.81           
Cl35-Na5-Na15= 99.08           Cl35-Na5-Cl28= 94.13           Cl41-Na5-Na3= 90.74            Cl41-Na5-Na7=135.50            
Cl41-Na5-Na11= 44.77           Cl41-Na5-Na12= 44.77           Cl41-Na5-Na15=135.85           Cl41-Na5-Cl28=175.33           
Cl41-Na5-Cl35= 88.45           Cl45-Na5-Na3= 49.31            Cl45-Na5-Na7= 96.65            Cl45-Na5-Na11= 45.88           
Cl45-Na5-Na12= 93.35           Cl45-Na5-Na15= 46.10           Cl45-Na5-Cl28= 93.65           Cl45-Na5-Cl35= 98.86           
Cl45-Na5-Cl41= 89.80           Na11-Na6-Na3= 51.16            Na15-Na6-Na3= 61.73            Na15-Na6-Na11= 85.75           
Na20-Na6-Na3= 57.26            Na20-Na6-Na11= 52.93           Na20-Na6-Na15=118.83           Na23-Na6-Na3= 59.97            
Na23-Na6-Na11=111.04           Na23-Na6-Na15= 64.04           Na23-Na6-Na20= 88.79           Na25-Na6-Na3= 92.64            
Na25-Na6-Na11= 47.59           Na25-Na6-Na15= 85.66           Na25-Na6-Na20= 92.77           Na25-Na6-Na23=145.79           
Cl34-Na6-Na3=131.18            Cl34-Na6-Na11= 95.15           Cl34-Na6-Na15= 84.69           Cl34-Na6-Na20=134.36           
Cl34-Na6-Na23=136.30           Cl34-Na6-Na25= 47.68           Cl42-Na6-Na3= 79.62            Cl42-Na6-Na11= 36.45           
Cl42-Na6-Na15=121.44           Cl42-Na6-Na20= 43.59           Cl42-Na6-Na23=130.77           Cl42-Na6-Na25= 52.26           
Cl42-Na6-Cl34= 90.94           Cl43-Na6-Na3= 41.75            Cl43-Na6-Na11= 78.13           Cl43-Na6-Na15= 91.65           
Cl43-Na6-Na20= 42.95           Cl43-Na6-Na23= 45.87           Cl43-Na6-Na25=125.72           Cl43-Na6-Cl34=172.59           
Cl43-Na6-Cl42= 85.46           Cl45-Na6-Na3= 44.11            Cl45-Na6-Na11= 38.89           Cl45-Na6-Na15= 47.07           
Cl45-Na6-Na20= 84.03           Cl45-Na6-Na23= 92.04           Cl45-Na6-Na25= 54.26           Cl45-Na6-Cl34= 87.13           
Cl45-Na6-Cl42= 74.43           Cl45-Na6-Cl43= 85.67           Cl46-Na6-Na3= 89.77            Cl46-Na6-Na11=132.82           
Cl46-Na6-Na15= 49.12           Cl46-Na6-Na20=131.74           Cl46-Na6-Na23= 42.96           Cl46-Na6-Na25=125.80           
Cl46-Na6-Cl34= 93.62           Cl46-Na6-Cl42=168.88           Cl46-Na6-Cl43= 88.81           Cl46-Na6-Cl45= 95.66           
Na3-Na7-Na1=117.52             Na5-Na7-Na1= 90.62             Na5-Na7-Na3= 57.90             Na8-Na7-Na1= 90.94             
Na8-Na7-Na3=120.09             Na8-Na7-Na5=177.92             Na9-Na7-Na1=118.50             Na9-Na7-Na3= 60.38             
Na9-Na7-Na5=118.28             Na9-Na7-Na8= 59.71             Na13-Na7-Na1= 58.70            Na13-Na7-Na3= 90.08            
Na13-Na7-Na5=119.90            Na13-Na7-Na8= 59.93            Na13-Na7-Na9= 59.84            Na15-Na7-Na1= 57.40            
Na15-Na7-Na3= 60.15            Na15-Na7-Na5= 59.05            Na15-Na7-Na8=120.85            Na15-Na7-Na9= 91.03            
Na15-Na7-Na13= 60.92           Na19-Na7-Na1=178.08            Na19-Na7-Na3= 61.08            Na19-Na7-Na5= 89.59            
Na19-Na7-Na8= 88.81            Na19-Na7-Na9= 59.79            Na19-Na7-Na13=119.62           Na19-Na7-Na15=121.22           
Cl28-Na7-Na1= 46.74            Cl28-Na7-Na3= 87.76            Cl28-Na7-Na5= 43.97            Cl28-Na7-Na8=137.65            
Cl28-Na7-Na9=134.69            Cl28-Na7-Na13= 91.66           Cl28-Na7-Na15= 43.74           Cl28-Na7-Na19=133.54           
Cl30-Na7-Na1= 86.76            Cl30-Na7-Na3= 44.79            Cl30-Na7-Na5= 87.43            Cl30-Na7-Na8= 91.28            
Cl30-Na7-Na9= 46.67            Cl30-Na7-Na13= 45.33           Cl30-Na7-Na15= 44.36           Cl30-Na7-Na19= 91.34           
Cl30-Na7-Cl28= 88.06           Cl35-Na7-Na1=136.28            Cl35-Na7-Na3= 46.90            Cl35-Na7-Na5= 45.69            
Cl35-Na7-Na8=132.78            Cl35-Na7-Na9= 90.04            Cl35-Na7-Na13=136.89           Cl35-Na7-Na15= 92.49           
Cl35-Na7-Na19= 44.01           Cl35-Na7-Cl28= 89.55           Cl35-Na7-Cl30= 91.68           Cl38-Na7-Na1= 46.85            
Cl38-Na7-Na3=136.71            Cl38-Na7-Na5=137.38            Cl38-Na7-Na8= 44.27            Cl38-Na7-Na9= 90.39            
Cl38-Na7-Na13= 46.63           Cl38-Na7-Na15= 92.10           Cl38-Na7-Na19=133.02           Cl38-Na7-Cl28= 93.41           
Cl38-Na7-Cl30= 91.96           Cl38-Na7-Cl35=175.38           Cl39-Na7-Na1=136.37            Cl39-Na7-Na3= 91.76            
Cl39-Na7-Na5=133.01            Cl39-Na7-Na8= 45.46            Cl39-Na7-Na9= 47.65            Cl39-Na7-Na13= 92.18           
Cl39-Na7-Na15=138.66           Cl39-Na7-Na19= 43.46           Cl39-Na7-Cl28=176.14           Cl39-Na7-Cl30= 94.31           
Cl39-Na7-Cl35= 87.33           Cl39-Na7-Cl38= 89.56           Na9-Na8-Na7= 60.35             Na13-Na8-Na7= 60.47            
Na13-Na8-Na9= 60.23            Na18-Na8-Na7=121.15            Na18-Na8-Na9= 60.80            Na18-Na8-Na13= 90.00           
Na24-Na8-Na7= 91.39            Na24-Na8-Na9= 60.70            Na24-Na8-Na13=120.91           Na24-Na8-Na18= 59.99           
Cl33-Na8-Na7= 90.89            Cl33-Na8-Na9= 46.33            Cl33-Na8-Na13= 44.43           Cl33-Na8-Na18= 45.57           
Cl33-Na8-Na24= 91.27           Cl38-Na8-Na7= 45.78            Cl38-Na8-Na9= 92.01            Cl38-Na8-Na13= 46.98           
Cl38-Na8-Na18=136.95           Cl38-Na8-Na24=137.12           Cl38-Na8-Cl33= 91.38           Cl39-Na8-Na7= 45.08            
Cl39-Na8-Na9= 48.00            Cl39-Na8-Na13= 92.34           Cl39-Na8-Na18= 93.14           Cl39-Na8-Na24= 46.44           
Cl39-Na8-Cl33= 94.32           Cl39-Na8-Cl38= 90.68           Cl40-Na8-Na7=136.47            Cl40-Na8-Na9= 90.97            
Cl40-Na8-Na13=134.98           Cl40-Na8-Na18= 45.00           Cl40-Na8-Na24= 45.08           Cl40-Na8-Cl33= 90.55           
Cl40-Na8-Cl38=177.01           Cl40-Na8-Cl39= 91.44           Na7-Na9-Na3= 60.02             Na8-Na9-Na3=119.95             
Na8-Na9-Na7= 59.93             Na13-Na9-Na3= 90.14            Na13-Na9-Na7= 60.30            Na13-Na9-Na8= 60.15            
Na14-Na9-Na3=121.32            Na14-Na9-Na7=178.63            Na14-Na9-Na8=118.73            Na14-Na9-Na13=118.94           
Na16-Na9-Na3= 60.24            Na16-Na9-Na7=120.25            Na16-Na9-Na8=179.77            Na16-Na9-Na13=119.78           
Na16-Na9-Na14= 61.08           Na17-Na9-Na3= 91.85            Na17-Na9-Na7=120.90            Na17-Na9-Na8=118.75            
Na17-Na9-Na13=178.00           Na17-Na9-Na14= 59.82           Na17-Na9-Na16= 61.31           Na18-Na9-Na3=179.40            
Na18-Na9-Na7=119.54            Na18-Na9-Na8= 59.60            Na18-Na9-Na13= 89.28           Na18-Na9-Na14= 59.13           
Na18-Na9-Na16=120.21           Na18-Na9-Na17= 88.73           Na19-Na9-Na3= 61.26            Na19-Na9-Na7= 60.70            
Na19-Na9-Na8= 89.45            Na19-Na9-Na13=120.99           Na19-Na9-Na14=120.02           Na19-Na9-Na16= 90.77           
Na19-Na9-Na17= 60.20           Na19-Na9-Na18=118.96           Na22-Na9-Na3=121.22            Na22-Na9-Na7=121.04            
Na22-Na9-Na8= 89.90            Na22-Na9-Na13= 60.75           Na22-Na9-Na14= 58.19           Na22-Na9-Na16= 89.87           
Na22-Na9-Na17=117.99           Na22-Na9-Na18= 58.56           Na22-Na9-Na19=177.33           Na23-Na9-Na3= 61.84            
Na23-Na9-Na7= 91.73            Na23-Na9-Na8=120.14            Na23-Na9-Na13= 60.01           Na23-Na9-Na14= 88.76           
Na23-Na9-Na16= 59.78           Na23-Na9-Na17=121.00           Na23-Na9-Na18=117.94           Na23-Na9-Na19=123.09           
Na23-Na9-Na22= 59.38           Na24-Na9-Na3=121.28            Na24-Na9-Na7= 89.95            Na24-Na9-Na8= 58.66            
Na24-Na9-Na13=118.80           Na24-Na9-Na14= 89.50           Na24-Na9-Na16=121.40           Na24-Na9-Na17= 60.09           
Na24-Na9-Na18= 58.93           Na24-Na9-Na19= 60.04           Na24-Na9-Na22=117.49           Na24-Na9-Na23=176.87           
Cl30-Na9-Na3= 44.58            Cl30-Na9-Na7= 45.04            Cl30-Na9-Na8= 90.29            Cl30-Na9-Na13= 45.56           
Cl30-Na9-Na14=135.46           Cl30-Na9-Na16= 89.78           Cl30-Na9-Na17=136.43           Cl30-Na9-Na18=134.84           
Cl30-Na9-Na19= 90.93           Cl30-Na9-Na22= 91.67           Cl30-Na9-Na23= 46.71           Cl30-Na9-Na24=134.99           
Cl33-Na9-Na3=134.53            Cl33-Na9-Na7= 89.70            Cl33-Na9-Na8= 45.12            Cl33-Na9-Na13= 44.39           
Cl33-Na9-Na14= 89.03           Cl33-Na9-Na16=134.66           Cl33-Na9-Na17=133.61           Cl33-Na9-Na18= 44.89           
Cl33-Na9-Na19=134.57           Cl33-Na9-Na22= 44.82           Cl33-Na9-Na23= 88.60           Cl33-Na9-Na24= 88.77           
Cl33-Na9-Cl30= 89.95           Cl36-Na9-Na3=135.62            Cl36-Na9-Na7=134.97            Cl36-Na9-Na8= 89.57            
Cl36-Na9-Na13=134.23           Cl36-Na9-Na14= 44.52           Cl36-Na9-Na16= 90.35           Cl36-Na9-Na17= 43.77           
Cl36-Na9-Na18= 44.96           Cl36-Na9-Na19= 89.23           Cl36-Na9-Na22= 88.17           Cl36-Na9-Na23=133.27           
Cl36-Na9-Na24= 45.02           Cl36-Na9-Cl30=179.80           Cl36-Na9-Cl33= 89.84           Cl37-Na9-Na3= 90.65            
Cl37-Na9-Na7=136.23            Cl37-Na9-Na8=135.35            Cl37-Na9-Na13= 90.80           Cl37-Na9-Na14= 44.30           
Cl37-Na9-Na16= 44.43           Cl37-Na9-Na17= 89.09           Cl37-Na9-Na18= 89.50           Cl37-Na9-Na19=135.13           
Cl37-Na9-Na22= 45.45           Cl37-Na9-Na23= 44.52           Cl37-Na9-Na24=133.80           Cl37-Na9-Cl30= 91.19           
Cl37-Na9-Cl33= 90.25           Cl37-Na9-Cl36= 88.80           Cl39-Na9-Na3= 89.48            Cl39-Na9-Na7= 44.79            
Cl39-Na9-Na8= 45.48            Cl39-Na9-Na13= 90.51           Cl39-Na9-Na14=134.71           Cl39-Na9-Na16=134.74           
Cl39-Na9-Na17= 89.59           Cl39-Na9-Na18= 90.39           Cl39-Na9-Na19= 43.99           Cl39-Na9-Na22=135.38           
Cl39-Na9-Na23=136.52           Cl39-Na9-Na24= 45.21           Cl39-Na9-Cl30= 89.82           Cl39-Na9-Cl33= 90.60           
Cl39-Na9-Cl36= 90.19           Cl39-Na9-Cl37=178.68           Cl50-Na9-Na3= 46.07            Cl50-Na9-Na7= 90.60            
Cl50-Na9-Na8=134.69            Cl50-Na9-Na13=136.21           Cl50-Na9-Na14= 90.67           Cl50-Na9-Na16= 45.53           
Cl50-Na9-Na17= 45.78           Cl50-Na9-Na18=134.51           Cl50-Na9-Na19= 45.24           Cl50-Na9-Na22=135.33           
Cl50-Na9-Na23= 91.95           Cl50-Na9-Na24= 90.67           Cl50-Na9-Cl30= 90.65           Cl50-Na9-Cl33=179.37           
Cl50-Na9-Cl36= 89.55           Cl50-Na9-Cl37= 89.91           Cl50-Na9-Cl39= 89.22           Na17-Na10-Na16= 65.22          
Na21-Na10-Na16= 65.23          Na21-Na10-Na17= 65.21          Cl26-Na10-Na16= 49.89          Cl26-Na10-Na17= 99.79          
Cl26-Na10-Na21= 49.22          Cl32-Na10-Na16= 50.27          Cl32-Na10-Na17= 51.25          Cl32-Na10-Na21=101.48          
Cl32-Na10-Cl26= 99.79          Cl47-Na10-Na16=100.23          Cl47-Na10-Na17= 50.10          Cl47-Na10-Na21= 49.60          
Cl47-Na10-Cl26= 98.51          Cl47-Na10-Cl32=101.03          
 
 selected dihedral angles (degree)
 ---------------------------------
Na7-Na5-Na3-Na6=121.90        Na7-Na5-Na3-Na9=359.39        Na7-Na5-Na3-Na11=185.27       Na7-Na5-Na3-Na12=252.32       
Na7-Na5-Na3-Na15= 74.80       Na7-Na5-Na3-Na16=343.83       Na7-Na5-Na3-Na19=305.50       Na7-Na5-Na3-Na20=179.19       
Na7-Na5-Na3-Na21=252.65       Na7-Na5-Na3-Na23= 67.57       Na7-Na5-Na3-Cl29=219.03       Na7-Na5-Na3-Cl30= 35.86       
Na7-Na5-Na3-Cl35=304.53       Na7-Na5-Na3-Cl43=122.72       Na7-Na5-Na3-Cl45=128.11       Na7-Na5-Na3-Cl50=305.19       
Na11-Na5-Na3-Na6=296.63       Na11-Na5-Na3-Na7=174.73       Na11-Na5-Na3-Na9=174.12       Na11-Na5-Na3-Na12= 67.05      
Na11-Na5-Na3-Na15=249.53      Na11-Na5-Na3-Na16=158.56      Na11-Na5-Na3-Na19=120.23      Na11-Na5-Na3-Na20=353.92      
Na11-Na5-Na3-Na21= 67.38      Na11-Na5-Na3-Na23=242.30      Na11-Na5-Na3-Cl29= 33.76      Na11-Na5-Na3-Cl30=210.59      
Na11-Na5-Na3-Cl35=119.26      Na11-Na5-Na3-Cl43=297.45      Na11-Na5-Na3-Cl45=302.84      Na11-Na5-Na3-Cl50=119.92      
Na12-Na5-Na3-Na6=229.58       Na12-Na5-Na3-Na7=107.68       Na12-Na5-Na3-Na9=107.07       Na12-Na5-Na3-Na11=292.95      
Na12-Na5-Na3-Na15=182.48      Na12-Na5-Na3-Na16= 91.51      Na12-Na5-Na3-Na19= 53.18      Na12-Na5-Na3-Na20=286.87      
Na12-Na5-Na3-Na21=  0.33      Na12-Na5-Na3-Na23=175.25      Na12-Na5-Na3-Cl29=326.71      Na12-Na5-Na3-Cl30=143.54      
Na12-Na5-Na3-Cl35= 52.21      Na12-Na5-Na3-Cl43=230.40      Na12-Na5-Na3-Cl45=235.79      Na12-Na5-Na3-Cl50= 52.87      
Na15-Na5-Na3-Na6= 47.10       Na15-Na5-Na3-Na7=285.20       Na15-Na5-Na3-Na9=284.59       Na15-Na5-Na3-Na11=110.47      
Na15-Na5-Na3-Na12=177.52      Na15-Na5-Na3-Na16=269.03      Na15-Na5-Na3-Na19=230.70      Na15-Na5-Na3-Na20=104.39      
Na15-Na5-Na3-Na21=177.85      Na15-Na5-Na3-Na23=352.77      Na15-Na5-Na3-Cl29=144.23      Na15-Na5-Na3-Cl30=321.06      
Na15-Na5-Na3-Cl35=229.73      Na15-Na5-Na3-Cl43= 47.91      Na15-Na5-Na3-Cl45= 53.31      Na15-Na5-Na3-Cl50=230.39      
Cl28-Na5-Na3-Na6= 85.26       Cl28-Na5-Na3-Na7=323.36       Cl28-Na5-Na3-Na9=322.75       Cl28-Na5-Na3-Na11=148.63      
Cl28-Na5-Na3-Na12=215.68      Cl28-Na5-Na3-Na15= 38.16      Cl28-Na5-Na3-Na16=307.19      Cl28-Na5-Na3-Na19=268.86      
Cl28-Na5-Na3-Na20=142.55      Cl28-Na5-Na3-Na21=216.01      Cl28-Na5-Na3-Na23= 30.92      Cl28-Na5-Na3-Cl29=182.39      
Cl28-Na5-Na3-Cl30=359.21      Cl28-Na5-Na3-Cl35=267.89      Cl28-Na5-Na3-Cl43= 86.07      Cl28-Na5-Na3-Cl45= 91.47      
Cl28-Na5-Na3-Cl50=268.55      Cl35-Na5-Na3-Na6=177.37       Cl35-Na5-Na3-Na7= 55.47       Cl35-Na5-Na3-Na9= 54.86       
Cl35-Na5-Na3-Na11=240.74      Cl35-Na5-Na3-Na12=307.79      Cl35-Na5-Na3-Na15=130.27      Cl35-Na5-Na3-Na16= 39.30      
Cl35-Na5-Na3-Na19=  0.97      Cl35-Na5-Na3-Na20=234.66      Cl35-Na5-Na3-Na21=308.12      Cl35-Na5-Na3-Na23=123.03      
Cl35-Na5-Na3-Cl29=274.50      Cl35-Na5-Na3-Cl30= 91.32      Cl35-Na5-Na3-Cl43=178.18      Cl35-Na5-Na3-Cl45=183.58      
Cl35-Na5-Na3-Cl50=  0.66      Cl41-Na5-Na3-Na6=264.70       Cl41-Na5-Na3-Na7=142.80       Cl41-Na5-Na3-Na9=142.19       
Cl41-Na5-Na3-Na11=328.07      Cl41-Na5-Na3-Na12= 35.12      Cl41-Na5-Na3-Na15=217.60      Cl41-Na5-Na3-Na16=126.63      
Cl41-Na5-Na3-Na19= 88.30      Cl41-Na5-Na3-Na20=321.99      Cl41-Na5-Na3-Na21= 35.45      Cl41-Na5-Na3-Na23=210.36      
Cl41-Na5-Na3-Cl29=  1.83      Cl41-Na5-Na3-Cl30=178.65      Cl41-Na5-Na3-Cl35= 87.33      Cl41-Na5-Na3-Cl43=265.51      
Cl41-Na5-Na3-Cl45=270.91      Cl41-Na5-Na3-Cl50= 87.99      Cl45-Na5-Na3-Na6=353.79       Cl45-Na5-Na3-Na7=231.89       
Cl45-Na5-Na3-Na9=231.28       Cl45-Na5-Na3-Na11= 57.16      Cl45-Na5-Na3-Na12=124.21      Cl45-Na5-Na3-Na15=306.69      
Cl45-Na5-Na3-Na16=215.72      Cl45-Na5-Na3-Na19=177.39      Cl45-Na5-Na3-Na20= 51.08      Cl45-Na5-Na3-Na21=124.54      
Cl45-Na5-Na3-Na23=299.46      Cl45-Na5-Na3-Cl29= 90.92      Cl45-Na5-Na3-Cl30=267.75      Cl45-Na5-Na3-Cl35=176.42      
Cl45-Na5-Na3-Cl43=354.61      Cl45-Na5-Na3-Cl50=177.08      Na11-Na6-Na3-Na5= 58.82       Na11-Na6-Na3-Na7=116.07       
Na11-Na6-Na3-Na9=184.11       Na11-Na6-Na3-Na12=  1.59      Na11-Na6-Na3-Na15=108.96      Na11-Na6-Na3-Na16=237.93      
Na11-Na6-Na3-Na19=198.76      Na11-Na6-Na3-Na20=293.72      Na11-Na6-Na3-Na21=289.16      Na11-Na6-Na3-Na23=183.69      
Na11-Na6-Na3-Cl29=324.81      Na11-Na6-Na3-Cl30=147.24      Na11-Na6-Na3-Cl35= 61.84      Na11-Na6-Na3-Cl43=239.63      
Na11-Na6-Na3-Cl45= 52.76      Na11-Na6-Na3-Cl50=235.65      Na15-Na6-Na3-Na5=309.86       Na15-Na6-Na3-Na7=  7.11       
Na15-Na6-Na3-Na9= 75.15       Na15-Na6-Na3-Na11=251.04      Na15-Na6-Na3-Na12=252.63      Na15-Na6-Na3-Na16=128.97      
Na15-Na6-Na3-Na19= 89.80      Na15-Na6-Na3-Na20=184.77      Na15-Na6-Na3-Na21=180.20      Na15-Na6-Na3-Na23= 74.74      
Na15-Na6-Na3-Cl29=215.85      Na15-Na6-Na3-Cl30= 38.28      Na15-Na6-Na3-Cl35=312.88      Na15-Na6-Na3-Cl43=130.67      
Na15-Na6-Na3-Cl45=303.80      Na15-Na6-Na3-Cl50=126.69      Na20-Na6-Na3-Na5=125.09       Na20-Na6-Na3-Na7=182.34       
Na20-Na6-Na3-Na9=250.38       Na20-Na6-Na3-Na11= 66.28      Na20-Na6-Na3-Na12= 67.86      Na20-Na6-Na3-Na15=175.23      
Na20-Na6-Na3-Na16=304.20      Na20-Na6-Na3-Na19=265.04      Na20-Na6-Na3-Na21=355.43      Na20-Na6-Na3-Na23=249.97      
Na20-Na6-Na3-Cl29= 31.08      Na20-Na6-Na3-Cl30=213.51      Na20-Na6-Na3-Cl35=128.12      Na20-Na6-Na3-Cl43=305.91      
Na20-Na6-Na3-Cl45=119.03      Na20-Na6-Na3-Cl50=301.92      Na23-Na6-Na3-Na5=235.13       Na23-Na6-Na3-Na7=292.37       
Na23-Na6-Na3-Na9=  0.41       Na23-Na6-Na3-Na11=176.31      Na23-Na6-Na3-Na12=177.89      Na23-Na6-Na3-Na15=285.26      
Na23-Na6-Na3-Na16= 54.23      Na23-Na6-Na3-Na19= 15.07      Na23-Na6-Na3-Na20=110.03      Na23-Na6-Na3-Na21=105.46      
Na23-Na6-Na3-Cl29=141.11      Na23-Na6-Na3-Cl30=323.54      Na23-Na6-Na3-Cl35=238.15      Na23-Na6-Na3-Cl43= 55.94      
Na23-Na6-Na3-Cl45=229.06      Na23-Na6-Na3-Cl50= 51.95      Na25-Na6-Na3-Na5= 33.50       Na25-Na6-Na3-Na7= 90.74       
Na25-Na6-Na3-Na9=158.78       Na25-Na6-Na3-Na11=334.68      Na25-Na6-Na3-Na12=336.27      Na25-Na6-Na3-Na15= 83.63      
Na25-Na6-Na3-Na16=212.60      Na25-Na6-Na3-Na19=173.44      Na25-Na6-Na3-Na20=268.40      Na25-Na6-Na3-Na21=263.83      
Na25-Na6-Na3-Na23=158.37      Na25-Na6-Na3-Cl29=299.48      Na25-Na6-Na3-Cl30=121.91      Na25-Na6-Na3-Cl35= 36.52      
Na25-Na6-Na3-Cl43=214.31      Na25-Na6-Na3-Cl45= 27.44      Na25-Na6-Na3-Cl50=210.32      Cl34-Na6-Na3-Na5=  2.28       
Cl34-Na6-Na3-Na7= 59.52       Cl34-Na6-Na3-Na9=127.56       Cl34-Na6-Na3-Na11=303.46      Cl34-Na6-Na3-Na12=305.04      
Cl34-Na6-Na3-Na15= 52.41      Cl34-Na6-Na3-Na16=181.38      Cl34-Na6-Na3-Na19=142.22      Cl34-Na6-Na3-Na20=237.18      
Cl34-Na6-Na3-Na21=232.61      Cl34-Na6-Na3-Na23=127.15      Cl34-Na6-Na3-Cl29=268.26      Cl34-Na6-Na3-Cl30= 90.69      
Cl34-Na6-Na3-Cl35=  5.30      Cl34-Na6-Na3-Cl43=183.09      Cl34-Na6-Na3-Cl45=356.21      Cl34-Na6-Na3-Cl50=179.10      
Cl42-Na6-Na3-Na5= 84.34       Cl42-Na6-Na3-Na7=141.59       Cl42-Na6-Na3-Na9=209.63       Cl42-Na6-Na3-Na11= 25.52      
Cl42-Na6-Na3-Na12= 27.11      Cl42-Na6-Na3-Na15=134.48      Cl42-Na6-Na3-Na16=263.45      Cl42-Na6-Na3-Na19=224.28      
Cl42-Na6-Na3-Na20=319.25      Cl42-Na6-Na3-Na21=314.68      Cl42-Na6-Na3-Na23=209.22      Cl42-Na6-Na3-Cl29=350.33      
Cl42-Na6-Na3-Cl30=172.76      Cl42-Na6-Na3-Cl35= 87.36      Cl42-Na6-Na3-Cl43=265.15      Cl42-Na6-Na3-Cl45= 78.28      
Cl42-Na6-Na3-Cl50=261.17      Cl43-Na6-Na3-Na5=179.19       Cl43-Na6-Na3-Na7=236.44       Cl43-Na6-Na3-Na9=304.47       
Cl43-Na6-Na3-Na11=120.37      Cl43-Na6-Na3-Na12=121.96      Cl43-Na6-Na3-Na15=229.33      Cl43-Na6-Na3-Na16=358.30      
Cl43-Na6-Na3-Na19=319.13      Cl43-Na6-Na3-Na20= 54.09      Cl43-Na6-Na3-Na21= 49.52      Cl43-Na6-Na3-Na23=304.06      
Cl43-Na6-Na3-Cl29= 85.18      Cl43-Na6-Na3-Cl30=267.60      Cl43-Na6-Na3-Cl35=182.21      Cl43-Na6-Na3-Cl45=173.13      
Cl43-Na6-Na3-Cl50=356.01      Cl45-Na6-Na3-Na5=  6.06       Cl45-Na6-Na3-Na7= 63.31       Cl45-Na6-Na3-Na9=131.35       
Cl45-Na6-Na3-Na11=307.24      Cl45-Na6-Na3-Na12=308.83      Cl45-Na6-Na3-Na15= 56.20      Cl45-Na6-Na3-Na16=185.17      
Cl45-Na6-Na3-Na19=146.00      Cl45-Na6-Na3-Na20=240.97      Cl45-Na6-Na3-Na21=236.40      Cl45-Na6-Na3-Na23=130.94      
Cl45-Na6-Na3-Cl29=272.05      Cl45-Na6-Na3-Cl30= 94.48      Cl45-Na6-Na3-Cl35=  9.08      Cl45-Na6-Na3-Cl43=186.87      
Cl45-Na6-Na3-Cl50=182.89      Cl46-Na6-Na3-Na5=267.67       Cl46-Na6-Na3-Na7=324.92       Cl46-Na6-Na3-Na9= 32.96       
Cl46-Na6-Na3-Na11=208.85      Cl46-Na6-Na3-Na12=210.44      Cl46-Na6-Na3-Na15=317.81      Cl46-Na6-Na3-Na16= 86.78      
Cl46-Na6-Na3-Na19= 47.61      Cl46-Na6-Na3-Na20=142.57      Cl46-Na6-Na3-Na21=138.00      Cl46-Na6-Na3-Na23= 32.54      
Cl46-Na6-Na3-Cl29=173.66      Cl46-Na6-Na3-Cl30=356.09      Cl46-Na6-Na3-Cl35=270.69      Cl46-Na6-Na3-Cl43= 88.48      
Cl46-Na6-Na3-Cl45=261.61      Cl46-Na6-Na3-Cl50= 84.50      Na3-Na7-Na1-Na13= 71.65       Na3-Na7-Na1-Na15=358.28       
Na3-Na7-Na1-Cl28=303.43       Na3-Na7-Na1-Cl38=129.53       Na3-Na7-Na1-Cl44= 38.09       Na3-Na7-Na1-O96=266.36        
Na3-Na7-Na1-C98=218.24        Na3-Na7-Na1-C101=160.18       Na3-Na7-Na1-H103=127.28       Na5-Na7-Na1-Na13=125.23       
Na5-Na7-Na1-Na15= 51.87       Na5-Na7-Na1-Cl28=357.01       Na5-Na7-Na1-Cl38=183.12       Na5-Na7-Na1-Cl44= 91.68       
Na5-Na7-Na1-O96=319.95        Na5-Na7-Na1-C98=271.82        Na5-Na7-Na1-C101=213.77       Na5-Na7-Na1-H103=180.86       
Na8-Na7-Na1-Na13=306.62       Na8-Na7-Na1-Na15=233.25       Na8-Na7-Na1-Cl28=178.40       Na8-Na7-Na1-Cl38=  4.51       
Na8-Na7-Na1-Cl44=273.07       Na8-Na7-Na1-O96=141.33        Na8-Na7-Na1-C98= 93.21        Na8-Na7-Na1-C101= 35.16       
Na8-Na7-Na1-H103=  2.25       Na9-Na7-Na1-Na13=  2.21       Na9-Na7-Na1-Na15=288.85       Na9-Na7-Na1-Cl28=233.99       
Na9-Na7-Na1-Cl38= 60.10       Na9-Na7-Na1-Cl44=328.66       Na9-Na7-Na1-O96=196.93        Na9-Na7-Na1-C98=148.80        
Na9-Na7-Na1-C101= 90.75       Na9-Na7-Na1-H103= 57.84       Na13-Na7-Na1-Na15=286.63      Na13-Na7-Na1-Cl28=231.78      
Na13-Na7-Na1-Cl38= 57.89      Na13-Na7-Na1-Cl44=326.45      Na13-Na7-Na1-O96=194.71       Na13-Na7-Na1-C98=146.59       
Na13-Na7-Na1-C101= 88.54      Na13-Na7-Na1-H103= 55.63      Na15-Na7-Na1-Na13= 73.37      Na15-Na7-Na1-Cl28=305.15      
Na15-Na7-Na1-Cl38=131.25      Na15-Na7-Na1-Cl44= 39.82      Na15-Na7-Na1-O96=268.08       Na15-Na7-Na1-C98=219.96       
Na15-Na7-Na1-C101=161.90      Na15-Na7-Na1-H103=129.00      Na19-Na7-Na1-Na13= 28.94      Na19-Na7-Na1-Na15=315.58      
Na19-Na7-Na1-Cl28=260.72      Na19-Na7-Na1-Cl38= 86.83      Na19-Na7-Na1-Cl44=355.39      Na19-Na7-Na1-O96=223.66       
Na19-Na7-Na1-C98=175.53       Na19-Na7-Na1-C101=117.48      Na19-Na7-Na1-H103= 84.57      Cl28-Na7-Na1-Na13=128.22      
Cl28-Na7-Na1-Na15= 54.85      Cl28-Na7-Na1-Cl38=186.11      Cl28-Na7-Na1-Cl44= 94.67      Cl28-Na7-Na1-O96=322.93       
Cl28-Na7-Na1-C98=274.81       Cl28-Na7-Na1-C101=216.76      Cl28-Na7-Na1-H103=183.85      Cl30-Na7-Na1-Na13= 37.85      
Cl30-Na7-Na1-Na15=324.48      Cl30-Na7-Na1-Cl28=269.63      Cl30-Na7-Na1-Cl38= 95.73      Cl30-Na7-Na1-Cl44=  4.29      
Cl30-Na7-Na1-O96=232.56       Cl30-Na7-Na1-C98=184.44       Cl30-Na7-Na1-C101=126.38      Cl30-Na7-Na1-H103= 93.48      
Cl35-Na7-Na1-Na13=126.90      Cl35-Na7-Na1-Na15= 53.53      Cl35-Na7-Na1-Cl28=358.68      Cl35-Na7-Na1-Cl38=184.78      
Cl35-Na7-Na1-Cl44= 93.35      Cl35-Na7-Na1-O96=321.61       Cl35-Na7-Na1-C98=273.49       Cl35-Na7-Na1-C101=215.43      
Cl35-Na7-Na1-H103=182.53      Cl38-Na7-Na1-Na13=302.11      Cl38-Na7-Na1-Na15=228.75      Cl38-Na7-Na1-Cl28=173.89      
Cl38-Na7-Na1-Cl44=268.56      Cl38-Na7-Na1-O96=136.83       Cl38-Na7-Na1-C98= 88.70       Cl38-Na7-Na1-C101= 30.65      
Cl38-Na7-Na1-H103=357.74      Cl39-Na7-Na1-Na13=305.00      Cl39-Na7-Na1-Na15=231.63      Cl39-Na7-Na1-Cl28=176.78      
Cl39-Na7-Na1-Cl38=  2.88      Cl39-Na7-Na1-Cl44=271.45      Cl39-Na7-Na1-O96=139.71       Cl39-Na7-Na1-C98= 91.59       
Cl39-Na7-Na1-C101= 33.53      Cl39-Na7-Na1-H103=  0.63      Na1-Na7-Na3-Na5= 71.80        Na1-Na7-Na3-Na6=355.06        
Na1-Na7-Na3-Na9=251.18        Na1-Na7-Na3-Na11= 77.36       Na1-Na7-Na3-Na12=128.66       Na1-Na7-Na3-Na15=  1.67       
Na1-Na7-Na3-Na16=251.37       Na1-Na7-Na3-Na19=181.49       Na1-Na7-Na3-Na20=271.30       Na1-Na7-Na3-Na21=181.76       
Na1-Na7-Na3-Na23=303.77       Na1-Na7-Na3-Cl29=133.23       Na1-Na7-Na3-Cl30=307.97       Na1-Na7-Na3-Cl35=128.95       
Na1-Na7-Na3-Cl43=303.65       Na1-Na7-Na3-Cl45= 36.84       Na1-Na7-Na3-Cl50=215.64       Na5-Na7-Na3-Na6=283.26        
Na5-Na7-Na3-Na9=179.38        Na5-Na7-Na3-Na11=  5.57       Na5-Na7-Na3-Na12= 56.86       Na5-Na7-Na3-Na15=289.88       
Na5-Na7-Na3-Na16=179.57       Na5-Na7-Na3-Na19=109.69       Na5-Na7-Na3-Na20=199.50       Na5-Na7-Na3-Na21=109.96       
Na5-Na7-Na3-Na23=231.97       Na5-Na7-Na3-Cl29= 61.43       Na5-Na7-Na3-Cl30=236.17       Na5-Na7-Na3-Cl35= 57.15       
Na5-Na7-Na3-Cl43=231.86       Na5-Na7-Na3-Cl45=325.04       Na5-Na7-Na3-Cl50=143.85       Na8-Na7-Na3-Na5=180.65        
Na8-Na7-Na3-Na6=103.92        Na8-Na7-Na3-Na9=  0.04        Na8-Na7-Na3-Na11=186.22       Na8-Na7-Na3-Na12=237.51       
Na8-Na7-Na3-Na15=110.53       Na8-Na7-Na3-Na16=  0.23       Na8-Na7-Na3-Na19=290.34       Na8-Na7-Na3-Na20= 20.15       
Na8-Na7-Na3-Na21=290.62       Na8-Na7-Na3-Na23= 52.62       Na8-Na7-Na3-Cl29=242.09       Na8-Na7-Na3-Cl30= 56.82       
Na8-Na7-Na3-Cl35=237.81       Na8-Na7-Na3-Cl43= 52.51       Na8-Na7-Na3-Cl45=145.70       Na8-Na7-Na3-Cl50=324.50       
Na9-Na7-Na3-Na5=180.62        Na9-Na7-Na3-Na6=103.88        Na9-Na7-Na3-Na11=186.18       Na9-Na7-Na3-Na12=237.48       
Na9-Na7-Na3-Na15=110.49       Na9-Na7-Na3-Na16=  0.19       Na9-Na7-Na3-Na19=290.31       Na9-Na7-Na3-Na20= 20.12       
Na9-Na7-Na3-Na21=290.58       Na9-Na7-Na3-Na23= 52.59       Na9-Na7-Na3-Cl29=242.05       Na9-Na7-Na3-Cl30= 56.79       
Na9-Na7-Na3-Cl35=237.77       Na9-Na7-Na3-Cl43= 52.47       Na9-Na7-Na3-Cl45=145.66       Na9-Na7-Na3-Cl50=324.46       
Na13-Na7-Na3-Na5=125.99       Na13-Na7-Na3-Na6= 49.25       Na13-Na7-Na3-Na9=305.37       Na13-Na7-Na3-Na11=131.55      
Na13-Na7-Na3-Na12=182.85      Na13-Na7-Na3-Na15= 55.86      Na13-Na7-Na3-Na16=305.56      Na13-Na7-Na3-Na19=235.68      
Na13-Na7-Na3-Na20=325.49      Na13-Na7-Na3-Na21=235.95      Na13-Na7-Na3-Na23=357.96      Na13-Na7-Na3-Cl29=187.42      
Na13-Na7-Na3-Cl30=  2.16      Na13-Na7-Na3-Cl35=183.14      Na13-Na7-Na3-Cl43=357.84      Na13-Na7-Na3-Cl45= 91.03      
Na13-Na7-Na3-Cl50=269.83      Na15-Na7-Na3-Na5= 70.12       Na15-Na7-Na3-Na6=353.39       Na15-Na7-Na3-Na9=249.51       
Na15-Na7-Na3-Na11= 75.69      Na15-Na7-Na3-Na12=126.99      Na15-Na7-Na3-Na16=249.70      Na15-Na7-Na3-Na19=179.81      
Na15-Na7-Na3-Na20=269.62      Na15-Na7-Na3-Na21=180.09      Na15-Na7-Na3-Na23=302.10      Na15-Na7-Na3-Cl29=131.56      
Na15-Na7-Na3-Cl30=306.30      Na15-Na7-Na3-Cl35=127.28      Na15-Na7-Na3-Cl43=301.98      Na15-Na7-Na3-Cl45= 35.17      
Na15-Na7-Na3-Cl50=213.97      Na19-Na7-Na3-Na5=250.31       Na19-Na7-Na3-Na6=173.58       Na19-Na7-Na3-Na9= 69.69       
Na19-Na7-Na3-Na11=255.88      Na19-Na7-Na3-Na12=307.17      Na19-Na7-Na3-Na15=180.19      Na19-Na7-Na3-Na16= 69.88      
Na19-Na7-Na3-Na20= 89.81      Na19-Na7-Na3-Na21=  0.27      Na19-Na7-Na3-Na23=122.28      Na19-Na7-Na3-Cl29=311.74      
Na19-Na7-Na3-Cl30=126.48      Na19-Na7-Na3-Cl35=307.46      Na19-Na7-Na3-Cl43=122.17      Na19-Na7-Na3-Cl45=215.36      
Na19-Na7-Na3-Cl50= 34.16      Cl28-Na7-Na3-Na5= 34.33       Cl28-Na7-Na3-Na6=317.60       Cl28-Na7-Na3-Na9=213.72       
Cl28-Na7-Na3-Na11= 39.90      Cl28-Na7-Na3-Na12= 91.20      Cl28-Na7-Na3-Na15=324.21      Cl28-Na7-Na3-Na16=213.91      
Cl28-Na7-Na3-Na19=144.02      Cl28-Na7-Na3-Na20=233.83      Cl28-Na7-Na3-Na21=144.30      Cl28-Na7-Na3-Na23=266.31      
Cl28-Na7-Na3-Cl29= 95.77      Cl28-Na7-Na3-Cl30=270.51      Cl28-Na7-Na3-Cl35= 91.49      Cl28-Na7-Na3-Cl43=266.19      
Cl28-Na7-Na3-Cl45=359.38      Cl28-Na7-Na3-Cl50=178.18      Cl30-Na7-Na3-Na5=123.83       Cl30-Na7-Na3-Na6= 47.09       
Cl30-Na7-Na3-Na9=303.21       Cl30-Na7-Na3-Na11=129.39      Cl30-Na7-Na3-Na12=180.69      Cl30-Na7-Na3-Na15= 53.70      
Cl30-Na7-Na3-Na16=303.40      Cl30-Na7-Na3-Na19=233.52      Cl30-Na7-Na3-Na20=323.33      Cl30-Na7-Na3-Na21=233.79      
Cl30-Na7-Na3-Na23=355.80      Cl30-Na7-Na3-Cl29=185.26      Cl30-Na7-Na3-Cl35=180.98      Cl30-Na7-Na3-Cl43=355.68      
Cl30-Na7-Na3-Cl45= 88.87      Cl30-Na7-Na3-Cl50=267.67      Cl35-Na7-Na3-Na5=302.85       Cl35-Na7-Na3-Na6=226.11       
Cl35-Na7-Na3-Na9=122.23       Cl35-Na7-Na3-Na11=308.41      Cl35-Na7-Na3-Na12=359.71      Cl35-Na7-Na3-Na15=232.72      
Cl35-Na7-Na3-Na16=122.42      Cl35-Na7-Na3-Na19= 52.54      Cl35-Na7-Na3-Na20=142.35      Cl35-Na7-Na3-Na21= 52.81      
Cl35-Na7-Na3-Na23=174.82      Cl35-Na7-Na3-Cl29=  4.28      Cl35-Na7-Na3-Cl30=179.02      Cl35-Na7-Na3-Cl43=174.70      
Cl35-Na7-Na3-Cl45=267.89      Cl35-Na7-Na3-Cl50= 86.69      Cl38-Na7-Na3-Na5=126.93       Cl38-Na7-Na3-Na6= 50.20       
Cl38-Na7-Na3-Na9=306.31       Cl38-Na7-Na3-Na11=132.50      Cl38-Na7-Na3-Na12=183.79      Cl38-Na7-Na3-Na15= 56.81      
Cl38-Na7-Na3-Na16=306.51      Cl38-Na7-Na3-Na19=236.62      Cl38-Na7-Na3-Na20=326.43      Cl38-Na7-Na3-Na21=236.89      
Cl38-Na7-Na3-Na23=358.90      Cl38-Na7-Na3-Cl29=188.36      Cl38-Na7-Na3-Cl30=  3.10      Cl38-Na7-Na3-Cl35=184.08      
Cl38-Na7-Na3-Cl43=358.79      Cl38-Na7-Na3-Cl45= 91.98      Cl38-Na7-Na3-Cl50=270.78      Cl39-Na7-Na3-Na5=218.17       
Cl39-Na7-Na3-Na6=141.43       Cl39-Na7-Na3-Na9= 37.55       Cl39-Na7-Na3-Na11=223.73      Cl39-Na7-Na3-Na12=275.03      
Cl39-Na7-Na3-Na15=148.04      Cl39-Na7-Na3-Na16= 37.74      Cl39-Na7-Na3-Na19=327.86      Cl39-Na7-Na3-Na20= 57.67      
Cl39-Na7-Na3-Na21=328.13      Cl39-Na7-Na3-Na23= 90.14      Cl39-Na7-Na3-Cl29=279.60      Cl39-Na7-Na3-Cl30= 94.34      
Cl39-Na7-Na3-Cl35=275.32      Cl39-Na7-Na3-Cl43= 90.02      Cl39-Na7-Na3-Cl45=183.21      Cl39-Na7-Na3-Cl50=  2.01      
Na1-Na7-Na5-Na3=237.41        Na1-Na7-Na5-Na11=232.26       Na1-Na7-Na5-Na12=180.86       Na1-Na7-Na5-Na15=309.41       
Na1-Na7-Na5-Cl28=  3.13       Na1-Na7-Na5-Cl35=178.39       Na1-Na7-Na5-Cl41=177.80       Na1-Na7-Na5-Cl45=274.33       
Na3-Na7-Na5-Na11=354.86       Na3-Na7-Na5-Na12=303.45       Na3-Na7-Na5-Na15= 72.00       Na3-Na7-Na5-Cl28=125.73       
Na3-Na7-Na5-Cl35=300.99       Na3-Na7-Na5-Cl41=300.40       Na3-Na7-Na5-Cl45= 36.92       Na8-Na7-Na5-Na3= 15.73        
Na8-Na7-Na5-Na11= 10.59       Na8-Na7-Na5-Na12=319.19       Na8-Na7-Na5-Na15= 87.74       Na8-Na7-Na5-Cl28=141.46       
Na8-Na7-Na5-Cl35=316.72       Na8-Na7-Na5-Cl41=316.13       Na8-Na7-Na5-Cl45= 52.65       Na9-Na7-Na5-Na3=  0.61        
Na9-Na7-Na5-Na11=355.46       Na9-Na7-Na5-Na12=304.06       Na9-Na7-Na5-Na15= 72.61       Na9-Na7-Na5-Cl28=126.34       
Na9-Na7-Na5-Cl35=301.60       Na9-Na7-Na5-Cl41=301.01       Na9-Na7-Na5-Cl45= 37.53       Na13-Na7-Na5-Na3=291.03       
Na13-Na7-Na5-Na11=285.88      Na13-Na7-Na5-Na12=234.48      Na13-Na7-Na5-Na15=  3.03      Na13-Na7-Na5-Cl28= 56.75      
Na13-Na7-Na5-Cl35=232.01      Na13-Na7-Na5-Cl41=231.42      Na13-Na7-Na5-Cl45=327.95      Na15-Na7-Na5-Na3=288.00       
Na15-Na7-Na5-Na11=282.85      Na15-Na7-Na5-Na12=231.45      Na15-Na7-Na5-Cl28= 53.73      Na15-Na7-Na5-Cl35=228.99      
Na15-Na7-Na5-Cl41=228.39      Na15-Na7-Na5-Cl45=324.92      Na19-Na7-Na5-Na3= 55.50       Na19-Na7-Na5-Na11= 50.36      
Na19-Na7-Na5-Na12=358.95      Na19-Na7-Na5-Na15=127.50      Na19-Na7-Na5-Cl28=181.23      Na19-Na7-Na5-Cl35=356.49      
Na19-Na7-Na5-Cl41=355.90      Na19-Na7-Na5-Cl45= 92.42      Cl28-Na7-Na5-Na3=234.27       Cl28-Na7-Na5-Na11=229.13      
Cl28-Na7-Na5-Na12=177.73      Cl28-Na7-Na5-Na15=306.27      Cl28-Na7-Na5-Cl35=175.26      Cl28-Na7-Na5-Cl41=174.67      
Cl28-Na7-Na5-Cl45=271.19      Cl30-Na7-Na5-Na3=324.14       Cl30-Na7-Na5-Na11=318.99      Cl30-Na7-Na5-Na12=267.59      
Cl30-Na7-Na5-Na15= 36.14      Cl30-Na7-Na5-Cl28= 89.87      Cl30-Na7-Na5-Cl35=265.13      Cl30-Na7-Na5-Cl41=264.53      
Cl30-Na7-Na5-Cl45=  1.06      Cl35-Na7-Na5-Na3= 59.01       Cl35-Na7-Na5-Na11= 53.87      Cl35-Na7-Na5-Na12=  2.47      
Cl35-Na7-Na5-Na15=131.01      Cl35-Na7-Na5-Cl28=184.74      Cl35-Na7-Na5-Cl41=359.41      Cl35-Na7-Na5-Cl45= 95.93      
Cl38-Na7-Na5-Na3=234.04       Cl38-Na7-Na5-Na11=228.90      Cl38-Na7-Na5-Na12=177.50      Cl38-Na7-Na5-Na15=306.04      
Cl38-Na7-Na5-Cl28=359.77      Cl38-Na7-Na5-Cl35=175.03      Cl38-Na7-Na5-Cl41=174.44      Cl38-Na7-Na5-Cl45=270.96      
Cl39-Na7-Na5-Na3= 57.63       Cl39-Na7-Na5-Na11= 52.48      Cl39-Na7-Na5-Na12=  1.08      Cl39-Na7-Na5-Na15=129.63      
Cl39-Na7-Na5-Cl28=183.36      Cl39-Na7-Na5-Cl35=358.62      Cl39-Na7-Na5-Cl41=358.03      Cl39-Na7-Na5-Cl45= 94.55      
Na9-Na8-Na7-Na1=122.89        Na9-Na8-Na7-Na3=359.96        Na9-Na8-Na7-Na5=344.57        Na9-Na8-Na7-Na13= 70.47       
Na9-Na8-Na7-Na15= 71.06       Na9-Na8-Na7-Na19=304.79       Na9-Na8-Na7-Cl28=124.62       Na9-Na8-Na7-Cl30= 36.11       
Na9-Na8-Na7-Cl35=302.63       Na9-Na8-Na7-Cl38=127.60       Na9-Na8-Na7-Cl39=301.32       Na13-Na8-Na7-Na1= 52.42       
Na13-Na8-Na7-Na3=289.49       Na13-Na8-Na7-Na5=274.09       Na13-Na8-Na7-Na9=289.53       Na13-Na8-Na7-Na15=  0.58      
Na13-Na8-Na7-Na19=234.32      Na13-Na8-Na7-Cl28= 54.15      Na13-Na8-Na7-Cl30=325.63      Na13-Na8-Na7-Cl35=232.16      
Na13-Na8-Na7-Cl38= 57.13      Na13-Na8-Na7-Cl39=230.85      Na18-Na8-Na7-Na1=122.39       Na18-Na8-Na7-Na3=359.46       
Na18-Na8-Na7-Na5=344.07       Na18-Na8-Na7-Na9=359.50       Na18-Na8-Na7-Na13= 69.97      Na18-Na8-Na7-Na15= 70.56      
Na18-Na8-Na7-Na19=304.29      Na18-Na8-Na7-Cl28=124.12      Na18-Na8-Na7-Cl30= 35.61      Na18-Na8-Na7-Cl35=302.13      
Na18-Na8-Na7-Cl38=127.10      Na18-Na8-Na7-Cl39=300.82      Na24-Na8-Na7-Na1=177.65       Na24-Na8-Na7-Na3= 54.72       
Na24-Na8-Na7-Na5= 39.32       Na24-Na8-Na7-Na9= 54.75       Na24-Na8-Na7-Na13=125.23      Na24-Na8-Na7-Na15=125.81      
Na24-Na8-Na7-Na19=359.55      Na24-Na8-Na7-Cl28=179.38      Na24-Na8-Na7-Cl30= 90.86      Na24-Na8-Na7-Cl35=357.39      
Na24-Na8-Na7-Cl38=182.36      Na24-Na8-Na7-Cl39=356.08      Cl33-Na8-Na7-Na1= 86.35       Cl33-Na8-Na7-Na3=323.42       
Cl33-Na8-Na7-Na5=308.03       Cl33-Na8-Na7-Na9=323.46       Cl33-Na8-Na7-Na13= 33.93      Cl33-Na8-Na7-Na15= 34.52      
Cl33-Na8-Na7-Na19=268.25      Cl33-Na8-Na7-Cl28= 88.08      Cl33-Na8-Na7-Cl30=359.57      Cl33-Na8-Na7-Cl35=266.09      
Cl33-Na8-Na7-Cl38= 91.06      Cl33-Na8-Na7-Cl39=264.78      Cl38-Na8-Na7-Na1=355.29       Cl38-Na8-Na7-Na3=232.36       
Cl38-Na8-Na7-Na5=216.97       Cl38-Na8-Na7-Na9=232.40       Cl38-Na8-Na7-Na13=302.87      Cl38-Na8-Na7-Na15=303.45      
Cl38-Na8-Na7-Na19=177.19      Cl38-Na8-Na7-Cl28=357.02      Cl38-Na8-Na7-Cl30=268.51      Cl38-Na8-Na7-Cl35=175.03      
Cl38-Na8-Na7-Cl39=173.72      Cl39-Na8-Na7-Na1=181.57       Cl39-Na8-Na7-Na3= 58.64       Cl39-Na8-Na7-Na5= 43.25       
Cl39-Na8-Na7-Na9= 58.68       Cl39-Na8-Na7-Na13=129.15      Cl39-Na8-Na7-Na15=129.74      Cl39-Na8-Na7-Na19=  3.47      
Cl39-Na8-Na7-Cl28=183.30      Cl39-Na8-Na7-Cl30= 94.79      Cl39-Na8-Na7-Cl35=  1.31      Cl39-Na8-Na7-Cl38=186.28      
Cl40-Na8-Na7-Na1=178.09       Cl40-Na8-Na7-Na3= 55.16       Cl40-Na8-Na7-Na5= 39.77       Cl40-Na8-Na7-Na9= 55.20       
Cl40-Na8-Na7-Na13=125.68      Cl40-Na8-Na7-Na15=126.26      Cl40-Na8-Na7-Na19=  0.00      Cl40-Na8-Na7-Cl28=179.82      
Cl40-Na8-Na7-Cl30= 91.31      Cl40-Na8-Na7-Cl35=357.83      Cl40-Na8-Na7-Cl38=182.80      Cl40-Na8-Na7-Cl39=356.52      
Na7-Na9-Na3-Na5=  0.61        Na7-Na9-Na3-Na6=249.21        Na7-Na9-Na3-Na11=112.03       Na7-Na9-Na3-Na12= 71.46       
Na7-Na9-Na3-Na15=302.90       Na7-Na9-Na3-Na16=180.19       Na7-Na9-Na3-Na19= 70.86       Na7-Na9-Na3-Na20=180.80       
Na7-Na9-Na3-Na21=124.59       Na7-Na9-Na3-Na23=249.62       Na7-Na9-Na3-Cl29=124.38       Na7-Na9-Na3-Cl30=305.22       
Na7-Na9-Na3-Cl35= 36.95       Na7-Na9-Na3-Cl43=215.10       Na7-Na9-Na3-Cl45=304.29       Na7-Na9-Na3-Cl50=124.92       
Na8-Na9-Na3-Na5=  0.57        Na8-Na9-Na3-Na6=249.17        Na8-Na9-Na3-Na7=359.96        Na8-Na9-Na3-Na11=111.99       
Na8-Na9-Na3-Na12= 71.42       Na8-Na9-Na3-Na15=302.86       Na8-Na9-Na3-Na16=180.16       Na8-Na9-Na3-Na19= 70.82       
Na8-Na9-Na3-Na20=180.76       Na8-Na9-Na3-Na21=124.55       Na8-Na9-Na3-Na23=249.58       Na8-Na9-Na3-Cl29=124.34       
Na8-Na9-Na3-Cl30=305.18       Na8-Na9-Na3-Cl35= 36.91       Na8-Na9-Na3-Cl43=215.07       Na8-Na9-Na3-Cl45=304.26       
Na8-Na9-Na3-Cl50=124.89       Na13-Na9-Na3-Na5= 55.62       Na13-Na9-Na3-Na6=304.22       Na13-Na9-Na3-Na7= 55.01       
Na13-Na9-Na3-Na11=167.04      Na13-Na9-Na3-Na12=126.47      Na13-Na9-Na3-Na15=357.91      Na13-Na9-Na3-Na16=235.20      
Na13-Na9-Na3-Na19=125.87      Na13-Na9-Na3-Na20=235.81      Na13-Na9-Na3-Na21=179.60      Na13-Na9-Na3-Na23=304.63      
Na13-Na9-Na3-Cl29=179.39      Na13-Na9-Na3-Cl30=  0.23      Na13-Na9-Na3-Cl35= 91.96      Na13-Na9-Na3-Cl43=270.11      
Na13-Na9-Na3-Cl45=359.30      Na13-Na9-Na3-Cl50=179.93      Na14-Na9-Na3-Na5=180.23       Na14-Na9-Na3-Na6= 68.83       
Na14-Na9-Na3-Na7=179.62       Na14-Na9-Na3-Na11=291.65      Na14-Na9-Na3-Na12=251.08      Na14-Na9-Na3-Na15=122.52      
Na14-Na9-Na3-Na16=359.82      Na14-Na9-Na3-Na19=250.48      Na14-Na9-Na3-Na20=  0.42      Na14-Na9-Na3-Na21=304.21      
Na14-Na9-Na3-Na23= 69.24      Na14-Na9-Na3-Cl29=304.00      Na14-Na9-Na3-Cl30=124.84      Na14-Na9-Na3-Cl35=216.57      
Na14-Na9-Na3-Cl43= 34.72      Na14-Na9-Na3-Cl45=123.91      Na14-Na9-Na3-Cl50=304.55      Na16-Na9-Na3-Na5=180.41       
Na16-Na9-Na3-Na6= 69.01       Na16-Na9-Na3-Na7=179.81       Na16-Na9-Na3-Na11=291.83      Na16-Na9-Na3-Na12=251.27      
Na16-Na9-Na3-Na15=122.70      Na16-Na9-Na3-Na19=250.66      Na16-Na9-Na3-Na20=  0.61      Na16-Na9-Na3-Na21=304.39      
Na16-Na9-Na3-Na23= 69.42      Na16-Na9-Na3-Cl29=304.18      Na16-Na9-Na3-Cl30=125.03      Na16-Na9-Na3-Cl35=216.75      
Na16-Na9-Na3-Cl43= 34.91      Na16-Na9-Na3-Cl45=124.10      Na16-Na9-Na3-Cl50=304.73      Na17-Na9-Na3-Na5=235.54       
Na17-Na9-Na3-Na6=124.14       Na17-Na9-Na3-Na7=234.93       Na17-Na9-Na3-Na11=346.96      Na17-Na9-Na3-Na12=306.39      
Na17-Na9-Na3-Na15=177.83      Na17-Na9-Na3-Na16= 55.13      Na17-Na9-Na3-Na19=305.79      Na17-Na9-Na3-Na20= 55.73      
Na17-Na9-Na3-Na21=359.52      Na17-Na9-Na3-Na23=124.55      Na17-Na9-Na3-Cl29=359.31      Na17-Na9-Na3-Cl30=180.15      
Na17-Na9-Na3-Cl35=271.88      Na17-Na9-Na3-Cl43= 90.03      Na17-Na9-Na3-Cl45=179.22      Na17-Na9-Na3-Cl50=359.86      
Na18-Na9-Na3-Na5= 41.97       Na18-Na9-Na3-Na6=290.57       Na18-Na9-Na3-Na7= 41.36       Na18-Na9-Na3-Na11=153.39      
Na18-Na9-Na3-Na12=112.82      Na18-Na9-Na3-Na15=344.26      Na18-Na9-Na3-Na16=221.56      Na18-Na9-Na3-Na19=112.22      
Na18-Na9-Na3-Na20=222.17      Na18-Na9-Na3-Na21=165.95      Na18-Na9-Na3-Na23=290.98      Na18-Na9-Na3-Cl29=165.74      
Na18-Na9-Na3-Cl30=346.59      Na18-Na9-Na3-Cl35= 78.31      Na18-Na9-Na3-Cl43=256.47      Na18-Na9-Na3-Cl45=345.66      
Na18-Na9-Na3-Cl50=166.29      Na19-Na9-Na3-Na5=289.75       Na19-Na9-Na3-Na6=178.35       Na19-Na9-Na3-Na7=289.14       
Na19-Na9-Na3-Na11= 41.17      Na19-Na9-Na3-Na12=  0.60      Na19-Na9-Na3-Na15=232.04      Na19-Na9-Na3-Na16=109.34      
Na19-Na9-Na3-Na20=109.94      Na19-Na9-Na3-Na21= 53.73      Na19-Na9-Na3-Na23=178.76      Na19-Na9-Na3-Cl29= 53.52      
Na19-Na9-Na3-Cl30=234.36      Na19-Na9-Na3-Cl35=326.09      Na19-Na9-Na3-Cl43=144.25      Na19-Na9-Na3-Cl45=233.44      
Na19-Na9-Na3-Cl50= 54.07      Na22-Na9-Na3-Na5=110.88       Na22-Na9-Na3-Na6=359.48       Na22-Na9-Na3-Na7=110.27       
Na22-Na9-Na3-Na11=222.30      Na22-Na9-Na3-Na12=181.73      Na22-Na9-Na3-Na15= 53.17      Na22-Na9-Na3-Na16=290.46      
Na22-Na9-Na3-Na19=181.12      Na22-Na9-Na3-Na20=291.07      Na22-Na9-Na3-Na21=234.85      Na22-Na9-Na3-Na23=359.89      
Na22-Na9-Na3-Cl29=234.65      Na22-Na9-Na3-Cl30= 55.49      Na22-Na9-Na3-Cl35=147.22      Na22-Na9-Na3-Cl43=325.37      
Na22-Na9-Na3-Cl45= 54.56      Na22-Na9-Na3-Cl50=235.19      Na23-Na9-Na3-Na5=110.99       Na23-Na9-Na3-Na6=359.59       
Na23-Na9-Na3-Na7=110.38       Na23-Na9-Na3-Na11=222.41      Na23-Na9-Na3-Na12=181.84      Na23-Na9-Na3-Na15= 53.28      
Na23-Na9-Na3-Na16=290.58      Na23-Na9-Na3-Na19=181.24      Na23-Na9-Na3-Na20=291.18      Na23-Na9-Na3-Na21=234.97      
Na23-Na9-Na3-Cl29=234.76      Na23-Na9-Na3-Cl30= 55.60      Na23-Na9-Na3-Cl35=147.33      Na23-Na9-Na3-Cl43=325.49      
Na23-Na9-Na3-Cl45= 54.67      Na23-Na9-Na3-Cl50=235.31      Na24-Na9-Na3-Na5=291.20       Na24-Na9-Na3-Na6=179.80       
Na24-Na9-Na3-Na7=290.59       Na24-Na9-Na3-Na11= 42.62      Na24-Na9-Na3-Na12=  2.05      Na24-Na9-Na3-Na15=233.49      
Na24-Na9-Na3-Na16=110.78      Na24-Na9-Na3-Na19=  1.44      Na24-Na9-Na3-Na20=111.39      Na24-Na9-Na3-Na21= 55.18      
Na24-Na9-Na3-Na23=180.21      Na24-Na9-Na3-Cl29= 54.97      Na24-Na9-Na3-Cl30=235.81      Na24-Na9-Na3-Cl35=327.54      
Na24-Na9-Na3-Cl43=145.69      Na24-Na9-Na3-Cl45=234.88      Na24-Na9-Na3-Cl50= 55.51      Cl30-Na9-Na3-Na5= 55.39       
Cl30-Na9-Na3-Na6=303.99       Cl30-Na9-Na3-Na7= 54.78       Cl30-Na9-Na3-Na11=166.81      Cl30-Na9-Na3-Na12=126.24      
Cl30-Na9-Na3-Na15=357.68      Cl30-Na9-Na3-Na16=234.97      Cl30-Na9-Na3-Na19=125.64      Cl30-Na9-Na3-Na20=235.58      
Cl30-Na9-Na3-Na21=179.37      Cl30-Na9-Na3-Na23=304.40      Cl30-Na9-Na3-Cl29=179.16      Cl30-Na9-Na3-Cl35= 91.73      
Cl30-Na9-Na3-Cl43=269.88      Cl30-Na9-Na3-Cl45=359.07      Cl30-Na9-Na3-Cl50=179.70      Cl33-Na9-Na3-Na5= 55.43       
Cl33-Na9-Na3-Na6=304.03       Cl33-Na9-Na3-Na7= 54.82       Cl33-Na9-Na3-Na11=166.85      Cl33-Na9-Na3-Na12=126.28      
Cl33-Na9-Na3-Na15=357.72      Cl33-Na9-Na3-Na16=235.02      Cl33-Na9-Na3-Na19=125.68      Cl33-Na9-Na3-Na20=235.62      
Cl33-Na9-Na3-Na21=179.41      Cl33-Na9-Na3-Na23=304.44      Cl33-Na9-Na3-Cl29=179.20      Cl33-Na9-Na3-Cl30=  0.04      
Cl33-Na9-Na3-Cl35= 91.77      Cl33-Na9-Na3-Cl43=269.93      Cl33-Na9-Na3-Cl45=359.11      Cl33-Na9-Na3-Cl50=179.75      
Cl36-Na9-Na3-Na5=235.37       Cl36-Na9-Na3-Na6=123.96       Cl36-Na9-Na3-Na7=234.76       Cl36-Na9-Na3-Na11=346.79      
Cl36-Na9-Na3-Na12=306.22      Cl36-Na9-Na3-Na15=177.65      Cl36-Na9-Na3-Na16= 54.95      Cl36-Na9-Na3-Na19=305.61      
Cl36-Na9-Na3-Na20= 55.56      Cl36-Na9-Na3-Na21=359.34      Cl36-Na9-Na3-Na23=124.37      Cl36-Na9-Na3-Cl29=359.13      
Cl36-Na9-Na3-Cl30=179.98      Cl36-Na9-Na3-Cl35=271.71      Cl36-Na9-Na3-Cl43= 89.86      Cl36-Na9-Na3-Cl45=179.05      
Cl36-Na9-Na3-Cl50=359.68      Cl37-Na9-Na3-Na5=146.43       Cl37-Na9-Na3-Na6= 35.02       Cl37-Na9-Na3-Na7=145.82       
Cl37-Na9-Na3-Na11=257.85      Cl37-Na9-Na3-Na12=217.28      Cl37-Na9-Na3-Na15= 88.71      Cl37-Na9-Na3-Na16=326.01      
Cl37-Na9-Na3-Na19=216.67      Cl37-Na9-Na3-Na20=326.62      Cl37-Na9-Na3-Na21=270.40      Cl37-Na9-Na3-Na23= 35.43      
Cl37-Na9-Na3-Cl29=270.19      Cl37-Na9-Na3-Cl30= 91.04      Cl37-Na9-Na3-Cl35=182.77      Cl37-Na9-Na3-Cl43=  0.92      
Cl37-Na9-Na3-Cl45= 90.11      Cl37-Na9-Na3-Cl50=270.74      Cl39-Na9-Na3-Na5=325.11       Cl39-Na9-Na3-Na6=213.71       
Cl39-Na9-Na3-Na7=324.50       Cl39-Na9-Na3-Na11= 76.53      Cl39-Na9-Na3-Na12= 35.96      Cl39-Na9-Na3-Na15=267.40      
Cl39-Na9-Na3-Na16=144.69      Cl39-Na9-Na3-Na19= 35.35      Cl39-Na9-Na3-Na20=145.30      Cl39-Na9-Na3-Na21= 89.09      
Cl39-Na9-Na3-Na23=214.12      Cl39-Na9-Na3-Cl29= 88.88      Cl39-Na9-Na3-Cl30=269.72      Cl39-Na9-Na3-Cl35=  1.45      
Cl39-Na9-Na3-Cl43=179.60      Cl39-Na9-Na3-Cl45=268.79      Cl39-Na9-Na3-Cl50= 89.42      Cl50-Na9-Na3-Na5=235.68       
Cl50-Na9-Na3-Na6=124.28       Cl50-Na9-Na3-Na7=235.08       Cl50-Na9-Na3-Na11=347.10      Cl50-Na9-Na3-Na12=306.54      
Cl50-Na9-Na3-Na15=177.97      Cl50-Na9-Na3-Na16= 55.27      Cl50-Na9-Na3-Na19=305.93      Cl50-Na9-Na3-Na20= 55.88      
Cl50-Na9-Na3-Na21=359.66      Cl50-Na9-Na3-Na23=124.69      Cl50-Na9-Na3-Cl29=359.45      Cl50-Na9-Na3-Cl30=180.30      
Cl50-Na9-Na3-Cl35=272.02      Cl50-Na9-Na3-Cl43= 90.18      Cl50-Na9-Na3-Cl45=179.37      Na3-Na9-Na7-Na1=107.22        
Na3-Na9-Na7-Na5=359.41        Na3-Na9-Na7-Na8=180.04        Na3-Na9-Na7-Na13=109.41       Na3-Na9-Na7-Na15= 54.34       
Na3-Na9-Na7-Na19=288.22       Na3-Na9-Na7-Cl28= 51.27       Na3-Na9-Na7-Cl30= 54.13       Na3-Na9-Na7-Cl35=321.86       
Na3-Na9-Na7-Cl38=146.46       Na3-Na9-Na7-Cl39=235.51       Na8-Na9-Na7-Na1=287.19        Na8-Na9-Na7-Na3=179.96        
Na8-Na9-Na7-Na5=179.37        Na8-Na9-Na7-Na13=289.38       Na8-Na9-Na7-Na15=234.31       Na8-Na9-Na7-Na19=108.19       
Na8-Na9-Na7-Cl28=231.24       Na8-Na9-Na7-Cl30=234.09       Na8-Na9-Na7-Cl35=141.82       Na8-Na9-Na7-Cl38=326.42       
Na8-Na9-Na7-Cl39= 55.48       Na13-Na9-Na7-Na1=357.81       Na13-Na9-Na7-Na3=250.59       Na13-Na9-Na7-Na5=249.99       
Na13-Na9-Na7-Na8= 70.62       Na13-Na9-Na7-Na15=304.93      Na13-Na9-Na7-Na19=178.81      Na13-Na9-Na7-Cl28=301.86      
Na13-Na9-Na7-Cl30=304.72      Na13-Na9-Na7-Cl35=212.44      Na13-Na9-Na7-Cl38= 37.04      Na13-Na9-Na7-Cl39=126.10      
Na14-Na9-Na7-Na1=300.87       Na14-Na9-Na7-Na3=193.64       Na14-Na9-Na7-Na5=193.05       Na14-Na9-Na7-Na8= 13.68       
Na14-Na9-Na7-Na13=303.06      Na14-Na9-Na7-Na15=247.99      Na14-Na9-Na7-Na19=121.87      Na14-Na9-Na7-Cl28=244.92      
Na14-Na9-Na7-Cl30=247.77      Na14-Na9-Na7-Cl35=155.50      Na14-Na9-Na7-Cl38=340.10      Na14-Na9-Na7-Cl39= 69.16      
Na16-Na9-Na7-Na1=107.03       Na16-Na9-Na7-Na3=359.80       Na16-Na9-Na7-Na5=359.21       Na16-Na9-Na7-Na8=179.84       
Na16-Na9-Na7-Na13=109.22      Na16-Na9-Na7-Na15= 54.15      Na16-Na9-Na7-Na19=288.03      Na16-Na9-Na7-Cl28= 51.08      
Na16-Na9-Na7-Cl30= 53.93      Na16-Na9-Na7-Cl35=321.66      Na16-Na9-Na7-Cl38=146.26      Na16-Na9-Na7-Cl39=235.32      
Na17-Na9-Na7-Na1=179.66       Na17-Na9-Na7-Na3= 72.43       Na17-Na9-Na7-Na5= 71.84       Na17-Na9-Na7-Na8=252.47       
Na17-Na9-Na7-Na13=181.85      Na17-Na9-Na7-Na15=126.78      Na17-Na9-Na7-Na19=  0.65      Na17-Na9-Na7-Cl28=123.70      
Na17-Na9-Na7-Cl30=126.56      Na17-Na9-Na7-Cl35= 34.29      Na17-Na9-Na7-Cl38=218.89      Na17-Na9-Na7-Cl39=307.95      
Na18-Na9-Na7-Na1=287.68       Na18-Na9-Na7-Na3=180.45       Na18-Na9-Na7-Na5=179.86       Na18-Na9-Na7-Na8=  0.49       
Na18-Na9-Na7-Na13=289.87      Na18-Na9-Na7-Na15=234.80      Na18-Na9-Na7-Na19=108.67      Na18-Na9-Na7-Cl28=231.72      
Na18-Na9-Na7-Cl30=234.58      Na18-Na9-Na7-Cl35=142.31      Na18-Na9-Na7-Cl38=326.91      Na18-Na9-Na7-Cl39= 55.97      
Na19-Na9-Na7-Na1=179.00       Na19-Na9-Na7-Na3= 71.78       Na19-Na9-Na7-Na5= 71.18       Na19-Na9-Na7-Na8=251.81       
Na19-Na9-Na7-Na13=181.19      Na19-Na9-Na7-Na15=126.12      Na19-Na9-Na7-Cl28=123.05      Na19-Na9-Na7-Cl30=125.91      
Na19-Na9-Na7-Cl35= 33.63      Na19-Na9-Na7-Cl38=218.23      Na19-Na9-Na7-Cl39=307.29      Na22-Na9-Na7-Na1=356.66       
Na22-Na9-Na7-Na3=249.43       Na22-Na9-Na7-Na5=248.84       Na22-Na9-Na7-Na8= 69.47       Na22-Na9-Na7-Na13=358.85      
Na22-Na9-Na7-Na15=303.78      Na22-Na9-Na7-Na19=177.66      Na22-Na9-Na7-Cl28=300.71      Na22-Na9-Na7-Cl30=303.56      
Na22-Na9-Na7-Cl35=211.29      Na22-Na9-Na7-Cl38= 35.89      Na22-Na9-Na7-Cl39=124.95      Na23-Na9-Na7-Na1= 51.45       
Na23-Na9-Na7-Na3=304.23       Na23-Na9-Na7-Na5=303.63       Na23-Na9-Na7-Na8=124.26       Na23-Na9-Na7-Na13= 53.64      
Na23-Na9-Na7-Na15=358.57      Na23-Na9-Na7-Na19=232.45      Na23-Na9-Na7-Cl28=355.50      Na23-Na9-Na7-Cl30=358.36      
Na23-Na9-Na7-Cl35=266.08      Na23-Na9-Na7-Cl38= 90.68      Na23-Na9-Na7-Cl39=179.74      Na24-Na9-Na7-Na1=234.09       
Na24-Na9-Na7-Na3=126.87       Na24-Na9-Na7-Na5=126.27       Na24-Na9-Na7-Na8=306.90       Na24-Na9-Na7-Na13=236.28      
Na24-Na9-Na7-Na15=181.21      Na24-Na9-Na7-Na19= 55.09      Na24-Na9-Na7-Cl28=178.14      Na24-Na9-Na7-Cl30=181.00      
Na24-Na9-Na7-Cl35= 88.72      Na24-Na9-Na7-Cl38=273.32      Na24-Na9-Na7-Cl39=  2.38      Cl30-Na9-Na7-Na1= 53.10       
Cl30-Na9-Na7-Na3=305.87       Cl30-Na9-Na7-Na5=305.28       Cl30-Na9-Na7-Na8=125.91       Cl30-Na9-Na7-Na13= 55.28      
Cl30-Na9-Na7-Na15=  0.22      Cl30-Na9-Na7-Na19=234.09      Cl30-Na9-Na7-Cl28=357.14      Cl30-Na9-Na7-Cl35=267.73      
Cl30-Na9-Na7-Cl38= 92.33      Cl30-Na9-Na7-Cl39=181.38      Cl33-Na9-Na7-Na1=322.86       Cl33-Na9-Na7-Na3=215.64       
Cl33-Na9-Na7-Na5=215.04       Cl33-Na9-Na7-Na8= 35.67       Cl33-Na9-Na7-Na13=325.05      Cl33-Na9-Na7-Na15=269.98      
Cl33-Na9-Na7-Na19=143.86      Cl33-Na9-Na7-Cl28=266.91      Cl33-Na9-Na7-Cl30=269.77      Cl33-Na9-Na7-Cl35=177.49      
Cl33-Na9-Na7-Cl38=  2.09      Cl33-Na9-Na7-Cl39= 91.15      Cl36-Na9-Na7-Na1=233.38       Cl36-Na9-Na7-Na3=126.16       
Cl36-Na9-Na7-Na5=125.56       Cl36-Na9-Na7-Na8=306.19       Cl36-Na9-Na7-Na13=235.57      Cl36-Na9-Na7-Na15=180.50      
Cl36-Na9-Na7-Na19= 54.38      Cl36-Na9-Na7-Cl28=177.43      Cl36-Na9-Na7-Cl30=180.29      Cl36-Na9-Na7-Cl35= 88.01      
Cl36-Na9-Na7-Cl38=272.61      Cl36-Na9-Na7-Cl39=  1.67      Cl37-Na9-Na7-Na1= 52.92       Cl37-Na9-Na7-Na3=305.69       
Cl37-Na9-Na7-Na5=305.10       Cl37-Na9-Na7-Na8=125.73       Cl37-Na9-Na7-Na13= 55.11      Cl37-Na9-Na7-Na15=  0.04      
Cl37-Na9-Na7-Na19=233.92      Cl37-Na9-Na7-Cl28=356.97      Cl37-Na9-Na7-Cl30=359.82      Cl37-Na9-Na7-Cl35=267.55      
Cl37-Na9-Na7-Cl38= 92.15      Cl37-Na9-Na7-Cl39=181.21      Cl39-Na9-Na7-Na1=231.71       Cl39-Na9-Na7-Na3=124.49       
Cl39-Na9-Na7-Na5=123.89       Cl39-Na9-Na7-Na8=304.52       Cl39-Na9-Na7-Na13=233.90      Cl39-Na9-Na7-Na15=178.83      
Cl39-Na9-Na7-Na19= 52.71      Cl39-Na9-Na7-Cl28=175.76      Cl39-Na9-Na7-Cl30=178.62      Cl39-Na9-Na7-Cl35= 86.34      
Cl39-Na9-Na7-Cl38=270.94      Cl50-Na9-Na7-Na1=143.42       Cl50-Na9-Na7-Na3= 36.20       Cl50-Na9-Na7-Na5= 35.60       
Cl50-Na9-Na7-Na8=216.23       Cl50-Na9-Na7-Na13=145.61      Cl50-Na9-Na7-Na15= 90.54      Cl50-Na9-Na7-Na19=324.42      
Cl50-Na9-Na7-Cl28= 87.47      Cl50-Na9-Na7-Cl30= 90.32      Cl50-Na9-Na7-Cl35=358.05      Cl50-Na9-Na7-Cl38=182.65      
Cl50-Na9-Na7-Cl39=271.71      Na3-Na9-Na8-Na7=  0.04        Na3-Na9-Na8-Na13= 70.90       Na3-Na9-Na8-Na18=179.54       
Na3-Na9-Na8-Na24=249.46       Na3-Na9-Na8-Cl33=124.65       Na3-Na9-Na8-Cl38= 34.66       Na3-Na9-Na8-Cl39=305.54       
Na3-Na9-Na8-Cl40=214.48       Na7-Na9-Na8-Na13= 70.86       Na7-Na9-Na8-Na18=179.51       Na7-Na9-Na8-Na24=249.43       
Na7-Na9-Na8-Cl33=124.61       Na7-Na9-Na8-Cl38= 34.62       Na7-Na9-Na8-Cl39=305.51       Na7-Na9-Na8-Cl40=214.45       
Na13-Na9-Na8-Na7=289.14       Na13-Na9-Na8-Na18=108.65      Na13-Na9-Na8-Na24=178.56      Na13-Na9-Na8-Cl33= 53.75      
Na13-Na9-Na8-Cl38=323.76      Na13-Na9-Na8-Cl39=234.65      Na13-Na9-Na8-Cl40=143.59      Na14-Na9-Na8-Na7=180.37       
Na14-Na9-Na8-Na13=251.23      Na14-Na9-Na8-Na18=359.88      Na14-Na9-Na8-Na24= 69.80      Na14-Na9-Na8-Cl33=304.98      
Na14-Na9-Na8-Cl38=214.99      Na14-Na9-Na8-Cl39=125.88      Na14-Na9-Na8-Cl40= 34.82      Na16-Na9-Na8-Na7=216.57       
Na16-Na9-Na8-Na13=287.43      Na16-Na9-Na8-Na18= 36.08      Na16-Na9-Na8-Na24=106.00      Na16-Na9-Na8-Cl33=341.19      
Na16-Na9-Na8-Cl38=251.19      Na16-Na9-Na8-Cl39=162.08      Na16-Na9-Na8-Cl40= 71.02      Na17-Na9-Na8-Na7=111.05       
Na17-Na9-Na8-Na13=181.91      Na17-Na9-Na8-Na18=290.56      Na17-Na9-Na8-Na24=  0.48      Na17-Na9-Na8-Cl33=235.67      
Na17-Na9-Na8-Cl38=145.67      Na17-Na9-Na8-Cl39= 56.56      Na17-Na9-Na8-Cl40=325.50      Na18-Na9-Na8-Na7=180.49       
Na18-Na9-Na8-Na13=251.35      Na18-Na9-Na8-Na24= 69.92      Na18-Na9-Na8-Cl33=305.10      Na18-Na9-Na8-Cl38=215.11      
Na18-Na9-Na8-Cl39=126.00      Na18-Na9-Na8-Cl40= 34.94      Na19-Na9-Na8-Na7= 55.95       Na19-Na9-Na8-Na13=126.81      
Na19-Na9-Na8-Na18=235.46      Na19-Na9-Na8-Na24=305.38      Na19-Na9-Na8-Cl33=180.56      Na19-Na9-Na8-Cl38= 90.57      
Na19-Na9-Na8-Cl39=  1.46      Na19-Na9-Na8-Cl40=270.40      Na22-Na9-Na8-Na7=233.36       Na22-Na9-Na8-Na13=304.22      
Na22-Na9-Na8-Na18= 52.87      Na22-Na9-Na8-Na24=122.78      Na22-Na9-Na8-Cl33=357.97      Na22-Na9-Na8-Cl38=267.98      
Na22-Na9-Na8-Cl39=178.87      Na22-Na9-Na8-Cl40= 87.81      Na23-Na9-Na8-Na7=287.21       Na23-Na9-Na8-Na13=358.07      
Na23-Na9-Na8-Na18=106.72      Na23-Na9-Na8-Na24=176.63      Na23-Na9-Na8-Cl33= 51.82      Na23-Na9-Na8-Cl38=321.83      
Na23-Na9-Na8-Cl39=232.72      Na23-Na9-Na8-Cl40=141.66      Na24-Na9-Na8-Na7=110.57       Na24-Na9-Na8-Na13=181.44      
Na24-Na9-Na8-Na18=290.08      Na24-Na9-Na8-Cl33=235.19      Na24-Na9-Na8-Cl38=145.19      Na24-Na9-Na8-Cl39= 56.08      
Na24-Na9-Na8-Cl40=325.02      Cl30-Na9-Na8-Na7=325.03       Cl30-Na9-Na8-Na13= 35.89      Cl30-Na9-Na8-Na18=144.54      
Cl30-Na9-Na8-Na24=214.45      Cl30-Na9-Na8-Cl33= 89.64      Cl30-Na9-Na8-Cl38=359.65      Cl30-Na9-Na8-Cl39=270.54      
Cl30-Na9-Na8-Cl40=179.48      Cl33-Na9-Na8-Na7=235.39       Cl33-Na9-Na8-Na13=306.25      Cl33-Na9-Na8-Na18= 54.90      
Cl33-Na9-Na8-Na24=124.81      Cl33-Na9-Na8-Cl38=270.01      Cl33-Na9-Na8-Cl39=180.90      Cl33-Na9-Na8-Cl40= 89.83      
Cl36-Na9-Na8-Na7=145.18       Cl36-Na9-Na8-Na13=216.04      Cl36-Na9-Na8-Na18=324.69      Cl36-Na9-Na8-Na24= 34.61      
Cl36-Na9-Na8-Cl33=269.80      Cl36-Na9-Na8-Cl38=179.80      Cl36-Na9-Na8-Cl39= 90.69      Cl36-Na9-Na8-Cl40=359.63      
Cl37-Na9-Na8-Na7=233.04       Cl37-Na9-Na8-Na13=303.90      Cl37-Na9-Na8-Na18= 52.55      Cl37-Na9-Na8-Na24=122.46      
Cl37-Na9-Na8-Cl33=357.65      Cl37-Na9-Na8-Cl38=267.66      Cl37-Na9-Na8-Cl39=178.55      Cl37-Na9-Na8-Cl40= 87.49      
Cl39-Na9-Na8-Na7= 54.49       Cl39-Na9-Na8-Na13=125.35      Cl39-Na9-Na8-Na18=234.00      Cl39-Na9-Na8-Na24=303.92      
Cl39-Na9-Na8-Cl33=179.10      Cl39-Na9-Na8-Cl38= 89.11      Cl39-Na9-Na8-Cl40=268.94      Cl50-Na9-Na8-Na7= 56.24       
Cl50-Na9-Na8-Na13=127.10      Cl50-Na9-Na8-Na18=235.75      Cl50-Na9-Na8-Na24=305.66      Cl50-Na9-Na8-Cl33=180.85      
Cl50-Na9-Na8-Cl38= 90.86      Cl50-Na9-Na8-Cl39=  1.75      Cl50-Na9-Na8-Cl40=270.68      

========================================================================
 FINAL SINGLEPOINT CALCULATION ON OPTIMIZED GEOMETRY
========================================================================

 Ncao       : 476
 Nao        : 451
 Nshell     : 209
 Nel        : 336
 T(el)      :   300.0
 intcut     :    25.0
 scfconv/Eh :  0.100E-05
   qconv/e  :  0.100E-03
 intneglect :  0.100E-07
 broydamp   :      0.250
 iter      E             dE          RMSdq      gap      omega  full diag
   1   -199.7711123 -0.199771E+03  0.414E-04    2.42       0.0  T
   2   -199.7711123 -0.743853E-09  0.389E-04    2.42      24.2  T
   3   -199.7711123 -0.189934E-08  0.347E-04    2.42      27.1  T
speedup  1.00
cpu  time for SCC    0.15 s
wall time for SCC    0.15 s

   *** convergence criteria satisfied after 3 iterations ***

          eigenvalues
 #    :         156        157        158        159        160        161        162        163
 occ. :        2.000      2.000      2.000      2.000      2.000      2.000      2.000      2.000
 eps  :       -10.645    -10.627    -10.618    -10.588    -10.534    -10.522    -10.499    -10.491
 #    :         164        165        166        167        168        169        170        171
 occ. :        2.000      2.000      2.000      2.000      2.000      0.000      0.000      0.000
 eps  :       -10.394    -10.373    -10.115    -10.045    -10.010     -7.589     -7.042     -6.877
 #    :         172        173        174        175        176        177        178        179
 occ. :        0.000      0.000      0.000      0.000      0.000      0.000      0.000      0.000
 eps  :        -6.032     -5.324     -4.455     -4.248     -3.629     -3.116     -2.797     -1.997


   #   Z            q   n(s)   n(p)   n(d)      C6AA      α(0)
   1  11 Na     0.800  0.064  0.136  0.000    66.962    26.482
   2  11 Na     0.702  0.109  0.189  0.000    68.161    26.718
   3  11 Na     0.786  0.009  0.205  0.000    67.130    26.515
   4  11 Na     0.788  0.073  0.139  0.000    67.108    26.510
   5  11 Na     0.739  0.070  0.191  0.000    67.699    26.627
   6  11 Na     0.735  0.054  0.211  0.000    67.750    26.637
   7  11 Na     0.731  0.040  0.229  0.000    67.796    26.646
   8  11 Na     0.714  0.079  0.207  0.000    68.011    26.688
   9  11 Na     0.771  0.010  0.218  0.000    67.309    26.550
  10  11 Na     0.701  0.110  0.189  0.000    68.164    26.718
  11  11 Na     0.752  0.052  0.196  0.000    67.543    26.596
  12  11 Na     0.742  0.074  0.184  0.000    67.665    26.620
  13  11 Na     0.702  0.044  0.254  0.000    68.158    26.717
  14  11 Na     0.711  0.080  0.209  0.000    68.043    26.694
  15  11 Na     0.792  0.037  0.172  0.000    67.061    26.501
  16  11 Na     0.753  0.036  0.211  0.000    67.526    26.593
  17  11 Na     0.703  0.046  0.252  0.000    68.148    26.715
  18  11 Na     0.702  0.086  0.212  0.000    68.160    26.717
  19  11 Na     0.749  0.039  0.212  0.000    67.580    26.603
  20  11 Na     0.795  0.057  0.148  0.000    67.024    26.494
  21  11 Na     0.746  0.039  0.215  0.000    67.616    26.611
  22  11 Na     0.704  0.082  0.214  0.000    68.129    26.711
  23  11 Na     0.725  0.036  0.239  0.000    67.875    26.661
  24  11 Na     0.717  0.078  0.205  0.000    67.970    26.680
  25  11 Na     0.734  0.093  0.173  0.000    67.758    26.638
  26  17 Cl    -0.750  1.977  5.773  0.000   125.344    17.129
  27  17 Cl    -0.763  1.975  5.787  0.001   125.854    17.163
  28  17 Cl    -0.754  1.978  5.775  0.001   125.483    17.138
  29  17 Cl    -0.741  1.978  5.762  0.001   124.992    17.104
  30  17 Cl    -0.736  1.981  5.753  0.002   124.761    17.089
  31  17 Cl    -0.738  1.979  5.759  0.001   124.866    17.096
  32  17 Cl    -0.741  1.978  5.761  0.001   124.959    17.102
  33  17 Cl    -0.737  1.978  5.757  0.003   124.829    17.093
  34  17 Cl    -0.774  1.973  5.797  0.004   126.281    17.192
  35  17 Cl    -0.734  1.979  5.754  0.001   124.696    17.084
  36  17 Cl    -0.736  1.978  5.756  0.003   124.790    17.091
  37  17 Cl    -0.738  1.980  5.756  0.002   124.873    17.096
  38  17 Cl    -0.756  1.980  5.776  0.000   125.574    17.144
  39  17 Cl    -0.733  1.980  5.752  0.001   124.658    17.082
  40  17 Cl    -0.762  1.975  5.786  0.001   125.803    17.160
  41  17 Cl    -0.754  1.972  5.778  0.004   125.489    17.138
  42  17 Cl    -0.750  1.977  5.773  0.001   125.346    17.129
  43  17 Cl    -0.739  1.982  5.756  0.001   124.902    17.098
  44  17 Cl    -0.761  1.978  5.782  0.000   125.766    17.157
  45  17 Cl    -0.722  1.978  5.743  0.001   124.232    17.052
  46  17 Cl    -0.748  1.977  5.769  0.001   125.236    17.121
  47  17 Cl    -0.749  1.976  5.772  0.000   125.303    17.126
  48  17 Cl    -0.752  1.977  5.774  0.001   125.417    17.133
  49  17 Cl    -0.753  1.979  5.774  0.000   125.459    17.136
  50  17 Cl    -0.740  1.980  5.759  0.002   124.953    17.102
  51   8 O     -0.483  1.701  4.783  0.000    22.479     6.403
  52   1 H      0.340  0.660  0.000  0.000     0.603     1.215
  53   6 C      0.076  1.038  2.886  0.000    19.414     6.292
  54   1 H      0.029  0.971  0.000  0.000     2.606     2.524
  55   1 H      0.026  0.974  0.000  0.000     2.648     2.545
  56   6 C     -0.088  1.063  3.025  0.000    22.166     6.702
  57   1 H      0.053  0.947  0.000  0.000     2.283     2.363
  58   1 H      0.058  0.942  0.000  0.000     2.224     2.332
  59   6 C     -0.063  1.048  3.014  0.000    21.702     6.632
  60   1 H      0.034  0.966  0.000  0.000     2.524     2.485
  61   1 H      0.036  0.964  0.000  0.000     2.509     2.477
  62   6 C     -0.112  1.039  3.073  0.000    22.708     6.796
  63   1 H      0.039  0.961  0.000  0.000     2.458     2.452
  64   1 H      0.040  0.960  0.000  0.000     2.452     2.449
  65   1 H      0.032  0.968  0.000  0.000     2.552     2.498
  66   8 O     -0.456  1.698  4.758  0.000    21.899     6.320
  67   1 H      0.313  0.687  0.000  0.000     0.679     1.292
  68   6 C      0.060  1.044  2.896  0.000    19.599     6.308
  69   1 H      0.028  0.972  0.000  0.000     2.619     2.531
  70   1 H      0.064  0.936  0.000  0.000     2.151     2.294
  71   6 C     -0.088  1.059  3.030  0.000    22.189     6.707
  72   1 H      0.069  0.931  0.000  0.000     2.093     2.263
  73   1 H      0.041  0.959  0.000  0.000     2.433     2.439
  74   6 C     -0.057  1.046  3.011  0.000    21.597     6.617
  75   1 H      0.031  0.969  0.000  0.000     2.573     2.508
  76   1 H      0.036  0.964  0.000  0.000     2.509     2.477
  77   6 C     -0.131  1.051  3.080  0.000    22.978     6.818
  78   1 H      0.049  0.951  0.000  0.000     2.331     2.388
  79   1 H      0.039  0.961  0.000  0.000     2.468     2.457
  80   1 H      0.049  0.951  0.000  0.000     2.329     2.384
  81   8 O     -0.472  1.702  4.770  0.000    22.248     6.370
  82   1 H      0.321  0.679  0.000  0.000     0.656     1.270
  83   6 C      0.059  1.044  2.897  0.000    19.524     6.278
  84   1 H      0.035  0.965  0.000  0.000     2.514     2.480
  85   1 H      0.056  0.944  0.000  0.000     2.252     2.347
  86   6 C     -0.089  1.060  3.028  0.000    22.185     6.705
  87   1 H      0.067  0.933  0.000  0.000     2.115     2.274
  88   1 H      0.048  0.952  0.000  0.000     2.348     2.396
  89   6 C     -0.061  1.048  3.013  0.000    21.676     6.629
  90   1 H      0.034  0.966  0.000  0.000     2.528     2.487
  91   1 H      0.042  0.958  0.000  0.000     2.428     2.437
  92   6 C     -0.117  1.039  3.078  0.000    22.796     6.809
  93   1 H      0.059  0.941  0.000  0.000     2.208     2.324
  94   1 H      0.040  0.960  0.000  0.000     2.445     2.445
  95   1 H      0.032  0.968  0.000  0.000     2.555     2.500
  96   8 O     -0.469  1.696  4.773  0.000    22.169     6.359
  97   1 H      0.318  0.682  0.000  0.000     0.667     1.282
  98   6 C      0.069  1.041  2.890  0.000    19.352     6.249
  99   1 H      0.026  0.974  0.000  0.000     2.648     2.545
 100   1 H      0.030  0.970  0.000  0.000     2.588     2.516
 101   6 C     -0.086  1.063  3.023  0.000    22.037     6.667
 102   1 H      0.044  0.956  0.000  0.000     2.397     2.421
 103   1 H      0.047  0.953  0.000  0.000     2.346     2.391
 104   6 C     -0.073  1.056  3.017  0.000    21.818     6.637
 105   1 H      0.047  0.953  0.000  0.000     2.343     2.391
 106   1 H      0.050  0.950  0.000  0.000     2.325     2.385
 107   6 C     -0.107  1.036  3.071  0.000    22.600     6.779
 108   1 H      0.035  0.965  0.000  0.000     2.521     2.483
 109   1 H      0.038  0.962  0.000  0.000     2.469     2.457
 110   1 H      0.034  0.966  0.000  0.000     2.532     2.488
 111   8 O     -0.615  1.716  4.899  0.000    25.454     6.814
 112   1 H      0.319  0.681  0.000  0.000     0.666     1.281
 113   1 H      0.342  0.658  0.000  0.000     0.595     1.206

 Mol. C6AA /au·bohr⁶  :     352360.940310
 Mol. C8AA /au·bohr⁸  :   19624498.785798
 Mol. α(0) /au        :       1326.673693

 
 Wiberg/Mayer (AO) data. WBOs > 0.1 written file <wbo>
 largest (>0.05) Wiberg bond orders for each atom
           total WBO             WBO to atom ...
     1  Na  0.356    Cl  28 0.109    Cl  38 0.091    O   96 0.087    Cl  44 0.080
     2  Na  0.532    Cl  44 0.165    Cl  46 0.161    Cl  31 0.154
     3  Na  0.450    Cl  45 0.101    Cl  29 0.084    Cl  35 0.082
     4  Na  0.388    Cl  47 0.128    Cl  49 0.092    O   81 0.087    Cl  48 0.078
     5  Na  0.488    Cl  41 0.144    Cl  28 0.141    Cl  45 0.100    Cl  35 0.062
     6  Na  0.498    Cl  34 0.120    Cl  46 0.116    Cl  42 0.096    Cl  43 0.083
     7  Na  0.507    Cl  35 0.118    Cl  28 0.111    Cl  39 0.099    Cl  38 0.085
     8  Na  0.519    Cl  38 0.148    Cl  40 0.144    Cl  39 0.094    Cl  33 0.093
     9  Na  0.423    Cl  50 0.110    Cl  30 0.105    Cl  39 0.081    Cl  37 0.051
    10  Na  0.531    Cl  26 0.171    Cl  32 0.167    Cl  47 0.138
    11  Na  0.462    Cl  42 0.130    Cl  41 0.095    Cl  29 0.084    O  111 0.062    Cl  45 0.055
    12  Na  0.478    Cl  41 0.153    Cl  48 0.128    Cl  35 0.082    Cl  29 0.072
    13  Na  0.555    Cl  33 0.120    Cl  44 0.109    Cl  38 0.107    Cl  31 0.104    Cl  30 0.058
    14  Na  0.530    Cl  27 0.149    Cl  32 0.138    Cl  37 0.102    Cl  36 0.094
    15  Na  0.403    O   51 0.099    Cl  44 0.079    Cl  45 0.072    Cl  46 0.070    Cl  28 0.065    Cl  30 0.059
    16  Na  0.458    Cl  43 0.116    Cl  26 0.101    Cl  50 0.077    Cl  37 0.070    Cl  32 0.057
    17  Na  0.549    Cl  36 0.127    Cl  49 0.109    Cl  32 0.101    Cl  47 0.096    Cl  50 0.063
    18  Na  0.543    Cl  40 0.151    Cl  27 0.149    Cl  33 0.103    Cl  36 0.102
    19  Na  0.485    Cl  48 0.119    Cl  35 0.098    Cl  49 0.094    Cl  39 0.077
    20  Na  0.395    Cl  42 0.122    O   66 0.087    Cl  29 0.079    Cl  26 0.076
    21  Na  0.482    Cl  29 0.113    Cl  48 0.111    Cl  47 0.091    Cl  26 0.090
    22  Na  0.539    Cl  27 0.153    Cl  31 0.144    Cl  37 0.101    Cl  33 0.097
    23  Na  0.508    Cl  37 0.115    Cl  43 0.115    Cl  46 0.092    Cl  31 0.070    Cl  30 0.054
    24  Na  0.518    Cl  40 0.152    Cl  49 0.139    Cl  39 0.097    Cl  36 0.090
    25  Na  0.503    Cl  34 0.228    Cl  42 0.083    Cl  45 0.079    O  111 0.073
    26  Cl  0.459    Na  10 0.171    Na  16 0.101    Na  21 0.090    Na  20 0.076
    27  Cl  0.444    Na  22 0.153    Na  14 0.149    Na  18 0.149
    28  Cl  0.451    Na   5 0.141    Na   7 0.111    Na   1 0.109    Na  15 0.065
    29  Cl  0.471    Na  21 0.113    Na   3 0.084    Na  11 0.084    Na  20 0.079    Na  12 0.072
    30  Cl  0.483    Na   9 0.105    Na  15 0.059    Na  13 0.058    Na  23 0.054
    31  Cl  0.483    Na   2 0.154    Na  22 0.144    Na  13 0.104    Na  23 0.070
    32  Cl  0.476    Na  10 0.167    Na  14 0.138    Na  17 0.101    Na  16 0.057
    33  Cl  0.490    Na  13 0.120    Na  18 0.103    Na  22 0.097    Na   8 0.093
    34  Cl  0.439    Na  25 0.228    Na   6 0.120    H   52 0.050
    35  Cl  0.476    Na   7 0.118    Na  19 0.098    Na  12 0.082    Na   3 0.082    Na   5 0.062
    36  Cl  0.491    Na  17 0.127    Na  18 0.102    Na  14 0.094    Na  24 0.090
    37  Cl  0.476    Na  23 0.115    Na  14 0.102    Na  22 0.101    Na  16 0.070    Na   9 0.051
    38  Cl  0.449    Na   8 0.148    Na  13 0.107    Na   1 0.091    Na   7 0.085
    39  Cl  0.486    Na   7 0.099    Na  24 0.097    Na   8 0.094    Na   9 0.081    Na  19 0.077
    40  Cl  0.445    Na  24 0.152    Na  18 0.151    Na   8 0.144
    41  Cl  0.460    Na  12 0.153    Na   5 0.144    Na  11 0.095
    42  Cl  0.456    Na  11 0.130    Na  20 0.122    Na   6 0.096    Na  25 0.083
    43  Cl  0.464    Na  16 0.116    Na  23 0.115    Na   6 0.083
    44  Cl  0.453    Na   2 0.165    Na  13 0.109    Na   1 0.080    Na  15 0.079
    45  Cl  0.505    Na   3 0.101    Na   5 0.100    Na  25 0.079    Na  15 0.072    Na  11 0.055
    46  Cl  0.469    Na   2 0.161    Na   6 0.116    Na  23 0.092    Na  15 0.070
    47  Cl  0.475    Na  10 0.138    Na   4 0.128    Na  17 0.096    Na  21 0.091
    48  Cl  0.456    Na  12 0.128    Na  19 0.119    Na  21 0.111    Na   4 0.078
    49  Cl  0.452    Na  24 0.139    Na  17 0.109    Na  19 0.094    Na   4 0.092
    50  Cl  0.474    Na   9 0.110    Na  16 0.077    Na  17 0.063
    51  O   1.995    C   53 0.997    H   52 0.824    Na  15 0.099
    52  H   0.883    O   51 0.824    Cl  34 0.050
    53  C   3.957    C   56 1.009    O   51 0.997    H   54 0.972    H   55 0.968
    54  H   0.997    C   53 0.972
    55  H   0.997    C   53 0.968
    56  C   3.989    C   53 1.009    C   59 1.007    H   57 0.974    H   58 0.972
    57  H   0.996    C   56 0.974
    58  H   0.996    C   56 0.972
    59  C   3.995    C   62 1.019    C   56 1.007    H   60 0.977    H   61 0.977
    60  H   0.998    C   59 0.977
    61  H   0.998    C   59 0.977
    62  C   3.996    C   59 1.019    H   64 0.985    H   65 0.983    H   63 0.982
    63  H   0.998    C   62 0.982
    64  H   0.998    C   62 0.985
    65  H   0.999    C   62 0.983
    66  O   2.024    C   68 0.987    H   67 0.886    Na  20 0.087
    67  H   0.901    O   66 0.886
    68  C   3.944    C   71 1.004    O   66 0.987    H   69 0.972    H   70 0.972
    69  H   0.997    C   68 0.972
    70  H   0.995    C   68 0.972
    71  C   3.992    C   74 1.006    C   68 1.004    H   73 0.974    H   72 0.963
    72  H   0.995    C   71 0.963
    73  H   0.998    C   71 0.974
    74  C   3.995    C   77 1.019    C   71 1.006    H   76 0.979    H   75 0.974
    75  H   0.997    C   74 0.974
    76  H   0.998    C   74 0.979
    77  C   3.995    C   74 1.019    H   79 0.987    H   78 0.982    H   80 0.977
    78  H   0.999    C   77 0.982
    79  H   0.998    C   77 0.987
    80  H   0.999    C   77 0.977
    81  O   2.008    C   83 0.984    H   82 0.874    Na   4 0.087
    82  H   0.897    O   81 0.874
    83  C   3.943    C   86 1.006    O   81 0.984    H   85 0.976    H   84 0.969
    84  H   0.996    C   83 0.969
    85  H   0.997    C   83 0.976
    86  C   3.990    C   89 1.009    C   83 1.006    H   88 0.974    H   87 0.960
    87  H   0.996    C   86 0.960
    88  H   0.998    C   86 0.974
    89  C   3.996    C   92 1.020    C   86 1.009    H   91 0.977    H   90 0.976
    90  H   0.996    C   89 0.976
    91  H   0.997    C   89 0.977
    92  C   3.994    C   89 1.020    H   94 0.985    H   95 0.979    H   93 0.976
    93  H   0.996    C   92 0.976
    94  H   0.998    C   92 0.985
    95  H   0.999    C   92 0.979
    96  O   2.004    C   98 0.987    H   97 0.873    Na   1 0.087
    97  H   0.898    O   96 0.873
    98  C   3.948    C  101 1.016    O   96 0.987    H   99 0.975    H  100 0.970
    99  H   0.998    C   98 0.975
   100  H   0.998    C   98 0.970
   101  C   3.993    C   98 1.016    C  104 1.014    H  102 0.975    H  103 0.974
   102  H   0.997    C  101 0.975
   103  H   0.999    C  101 0.974
   104  C   3.992    C  107 1.022    C  101 1.014    H  106 0.978    H  105 0.972
   105  H   0.998    C  104 0.972
   106  H   0.997    C  104 0.978
   107  C   3.996    C  104 1.022    H  109 0.987    H  108 0.986    H  110 0.985
   108  H   0.999    C  107 0.986
   109  H   0.998    C  107 0.987
   110  H   0.999    C  107 0.985
   111  O   1.909    H  112 0.898    H  113 0.857    Na  25 0.073    Na  11 0.062
   112  H   0.898    O  111 0.898
   113  H   0.882    O  111 0.857
 MOs/occ written to file <molden.input>
 
molecular dipole:
                 x           y           z       tot (Debye)
 q only:        4.657      -2.908      -2.218
   full:        2.008      -0.354      -0.908       5.673
molecular quadrupole (traceless):
                xx          xy          yy          xz          yz          zz
 q only:        6.666      -0.417     -25.925      23.926     -68.621      19.259
  q+dip:        5.988      -0.891     -38.623      14.296     -64.113      32.635
   full:        4.399      -2.083     -37.921      14.122     -62.727      33.522

SCC energy    :    -199.7711123
rep           :       0.9973559
ES            :       1.8903029
AES           :      -0.0149512
AXC           :       0.0209399
disp          :      -0.2159231
XB            :       0.0000000
fix           :       0.0000000
total E       :    -198.7642154
atomizationE  :      21.2477104    13333.14
(atE without considering molecular charge,
 total energy contains solvation terms)
H-L gap (eV)  :          2.4214
optimized geometry written to: xtbopt.xyz

           ------------------------------------------------- 
          |                Numerical Hessian                |
           ------------------------------------------------- 
step length          :   0.00500
SCC accuracy         :   0.25000
Hessian scale factor :   1.00000
frozen atoms in %    :   0.00000    0
RMS gradient         :   0.00016
estimated CPU  time     10.74 min
estimated wall time     10.78 min

writing file <hessian>.
 
 projected vibrational frequencies (cm-1)
eigval :       -0.00    -0.00    -0.00     0.00     0.00     0.00
eigval :        3.14     7.86    12.12    12.85    16.63    19.93
eigval :       21.43    23.26    25.79    31.13    32.96    36.18
eigval :       37.43    38.03    38.82    39.59    41.35    42.42
eigval :       45.20    46.28    47.23    49.81    50.79    52.58
eigval :       54.10    54.78    55.46    56.09    58.27    58.77
eigval :       60.14    60.70    61.91    62.96    64.77    65.65
eigval :       66.46    67.23    68.01    69.46    70.56    71.30
eigval :       72.49    73.39    74.55    75.01    75.38    76.30
eigval :       77.10    77.82    79.80    80.19    80.95    82.14
eigval :       82.56    84.20    85.19    85.91    86.32    87.35
eigval :       88.48    89.22    89.97    91.35    92.49    95.01
eigval :       95.64    96.60    98.03    98.92    99.72   100.32
eigval :      100.92   101.89   102.64   103.69   105.57   105.89
eigval :      106.42   109.06   109.26   110.71   112.40   113.16
eigval :      114.82   116.87   117.70   118.23   119.90   120.71
eigval :      121.07   122.32   122.48   122.80   124.62   125.06
eigval :      126.66   128.98   129.90   131.78   133.26   134.93
eigval :      135.71   136.47   137.57   138.29   139.16   140.65
eigval :      142.13   142.47   143.72   144.11   146.15   147.07
eigval :      148.25   149.25   149.77   151.12   152.34   153.78
eigval :      154.08   155.63   157.60   158.37   159.52   160.06
eigval :      160.90   161.88   163.54   163.67   164.89   166.62
eigval :      167.43   167.77   169.94   171.82   172.89   173.68
eigval :      174.31   174.72   175.21   178.24   178.98   179.53
eigval :      181.48   182.61   183.59   183.83   184.82   186.46
eigval :      187.76   190.09   191.40   192.26   193.69   196.19
eigval :      196.96   198.17   199.15   200.09   200.68   202.40
eigval :      205.10   205.32   206.36   207.06   208.46   211.45
eigval :      213.39   214.95   217.01   217.74   224.67   228.05
eigval :      228.88   232.49   235.15   241.13   245.38   248.44
eigval :      254.03   260.55   271.18   288.06   291.78   292.17
eigval :      306.00   310.45   331.93   345.88   368.53   374.18
eigval :      402.05   413.69   435.70   445.57   446.32   479.60
eigval :      479.94   480.13   504.60   620.49   784.92   792.09
eigval :      800.32   808.92   840.56   844.42   849.01   863.34
eigval :      873.91   892.65   896.33   939.54   953.44   961.25
eigval :      970.65   987.73   988.63   994.10   999.88  1041.72
eigval :     1043.32  1052.69  1066.84  1096.75  1099.42  1101.78
eigval :     1116.35  1117.75  1118.51  1127.61  1128.22  1130.37
eigval :     1138.44  1139.41  1145.99  1168.27  1192.82  1193.75
eigval :     1201.82  1219.45  1219.92  1222.47  1226.92  1250.50
eigval :     1253.14  1265.60  1266.35  1273.16  1280.96  1286.78
eigval :     1303.12  1310.18  1320.13  1331.28  1337.61  1338.47
eigval :     1350.79  1352.74  1354.48  1356.75  1360.46  1363.68
eigval :     1375.74  1391.42  1397.68  1406.02  1408.85  1415.77
eigval :     1459.50  1460.11  1465.88  1474.38  1475.01  1475.92
eigval :     1477.11  1478.26  1487.24  1490.74  1492.07  1495.16
eigval :     1495.50  1497.43  1498.20  1502.19  1508.49  1509.24
eigval :     1515.12  1518.78  1535.74  2858.31  2879.79  2888.71
eigval :     2892.50  2900.10  2908.50  2949.05  2958.04  2959.93
eigval :     2967.17  2968.69  2970.98  2981.09  2982.63  2984.30
eigval :     2985.23  2985.89  2987.36  2990.51  2992.54  2994.72
eigval :     2995.75  3001.15  3006.25  3007.43  3009.19  3014.18
eigval :     3018.02  3022.99  3025.71  3033.57  3034.19  3040.31
eigval :     3041.00  3044.33  3048.50  3176.55  3349.10  3534.64
eigval :     3534.94  3551.27  3558.49
 reduced masses (amu)
   1: 23.67   2: 26.65   3: 25.30   4: 25.25   5: 26.31   6: 25.55   7: 12.64   8: 10.56
   9: 14.91  10: 12.63  11: 13.45  12: 14.73  13:  9.92  14: 15.11  15: 10.57  16: 20.00
  17: 24.07  18: 20.90  19: 21.78  20: 21.58  21: 21.89  22: 24.10  23: 23.50  24: 20.34
  25: 23.01  26: 19.19  27: 21.86  28: 24.19  29: 25.91  30: 21.38  31: 23.41  32: 25.29
  33: 25.63  34: 23.39  35: 25.83  36: 27.28  37: 27.34  38: 27.76  39: 22.83  40: 26.66
  41: 23.55  42: 24.65  43: 28.59  44: 24.28  45: 26.86  46: 26.52  47: 27.26  48: 27.86
  49: 29.92  50: 23.42  51: 30.32  52: 28.76  53: 28.56  54: 31.69  55: 25.82  56: 26.73
  57: 28.32  58: 28.91  59: 25.79  60: 26.00  61: 27.52  62: 25.59  63: 29.81  64: 28.26
  65: 28.62  66: 31.27  67: 29.20  68: 30.54  69: 29.45  70: 29.79  71: 30.62  72: 28.04
  73: 29.57  74: 29.86  75: 29.97  76: 29.10  77: 26.87  78: 27.78  79: 27.13  80: 30.40
  81: 28.04  82: 23.87  83: 28.10  84: 28.28  85: 29.06  86: 30.61  87: 24.51  88: 26.88
  89: 27.65  90: 26.14  91: 25.01  92: 25.88  93: 20.12  94: 26.88  95: 25.63  96: 16.87
  97: 26.66  98: 23.40  99: 26.96 100: 27.51 101: 26.20 102: 24.18 103: 26.83 104: 25.71
 105: 28.30 106: 27.72 107: 25.70 108: 26.23 109: 27.21 110: 27.21 111: 24.10 112: 27.72
 113: 26.58 114: 26.55 115: 25.42 116: 25.07 117: 27.84 118: 26.30 119: 24.09 120: 27.83
 121: 25.19 122: 26.58 123: 24.37 124: 26.92 125: 24.91 126: 24.71 127: 25.18 128: 23.89
 129: 26.31 130: 26.99 131: 26.37 132: 23.71 133: 26.42 134: 19.85 135: 27.12 136: 27.43
 137: 27.33 138: 26.59 139: 26.75 140: 26.24 141: 27.52 142: 27.16 143: 26.78 144: 27.43
 145: 25.79 146: 26.87 147: 27.57 148: 27.43 149: 27.55 150: 28.23 151: 25.55 152: 27.05
 153: 25.27 154: 25.82 155: 26.18 156: 26.55 157: 25.65 158: 26.92 159: 27.40 160: 28.00
 161: 27.21 162: 26.03 163: 24.13 164: 26.23 165: 26.15 166: 25.87 167: 26.85 168: 27.15
 169: 21.75 170: 26.33 171: 26.92 172: 21.98 173: 27.59 174: 26.82 175: 27.17 176: 27.47
 177: 28.37 178: 27.04 179: 15.21 180: 26.95 181: 26.94 182:  4.79 183: 28.54 184: 25.89
 185: 17.06 186: 16.88 187: 14.85 188:  8.36 189: 22.79 190:  8.41 191:  4.34 192:  9.07
 193: 10.22 194:  6.74 195:  3.88 196:  5.39 197:  6.96 198:  2.93 199:  9.70 200:  6.40
 201:  6.08 202:  8.88 203:  6.46 204:  8.85 205:  7.70 206:  6.90 207:  2.48 208:  1.84
 209:  1.73 210:  3.26 211:  4.10 212:  2.81 213:  8.12 214:  2.39 215:  6.20 216:  5.43
 217:  6.40 218:  4.88 219:  6.22 220:  5.64 221:  2.37 222:  3.90 223:  3.73 224:  8.24
 225:  6.05 226:  8.73 227:  5.33 228: 10.43 229:  6.66 230:  6.78 231:  7.64 232:  7.88
 233:  4.28 234:  7.44 235:  6.10 236:  7.96 237: 10.96 238:  6.77 239:  7.59 240:  7.72
 241:  7.52 242:  8.16 243:  8.97 244:  5.51 245:  4.12 246:  4.91 247:  3.88 248:  3.17
 249:  3.62 250:  4.15 251:  2.87 252:  3.06 253:  3.08 254:  2.41 255:  2.64 256:  1.53
 257:  2.24 258:  2.39 259:  3.39 260:  2.99 261:  2.93 262:  3.93 263:  4.01 264:  3.92
 265:  4.97 266:  5.07 267:  5.36 268:  3.62 269:  5.04 270:  4.05 271:  4.63 272:  4.70
 273:  3.15 274:  3.24 275:  3.28 276:  3.21 277:  1.90 278:  1.92 279:  1.97 280:  1.85
 281:  1.88 282:  1.84 283:  1.50 284:  1.94 285:  1.86 286:  1.78 287:  1.89 288:  1.68
 289:  1.55 290:  1.86 291:  1.94 292:  1.60 293:  1.57 294:  1.57 295:  1.57 296:  1.57
 297:  2.02 298:  1.90 299:  1.98 300:  1.75 301:  1.74 302:  1.50 303:  1.44 304:  1.83
 305:  1.80 306:  1.82 307:  1.88 308:  1.93 309:  1.87 310:  1.68 311:  1.62 312:  1.63
 313:  1.64 314:  1.74 315:  1.65 316:  1.63 317:  1.80 318:  1.63 319:  1.76 320:  1.69
 321:  1.60 322:  1.70 323:  1.59 324:  1.98 325:  1.87 326:  1.87 327:  1.81 328:  1.74
 329:  1.85 330:  1.59 331:  1.59 332:  1.50 333:  1.55 334:  1.93 335:  1.91 336:  1.88
 337:  1.87 338:  1.88 339:  1.81
 IR intensities (amu)
   1:  0.32   2:  0.49   3:  0.28   4:  0.47   5:  0.31   6:  0.45   7:  0.12   8:  0.07
   9:  0.36  10:  0.19  11:  0.15  12:  0.24  13:  0.13  14:  0.18  15:  0.22  16:  0.07
  17:  0.20  18:  0.12  19:  0.16  20:  0.20  21:  0.11  22:  0.09  23:  0.09  24:  0.07
  25:  0.09  26:  0.23  27:  0.08  28:  0.15  29:  0.24  30:  0.29  31:  0.24  32:  0.20
  33:  0.11  34:  0.16  35:  0.23  36:  0.22  37:  0.03  38:  0.12  39:  0.31  40:  0.09
  41:  0.14  42:  0.15  43:  0.11  44:  0.15  45:  0.12  46:  0.10  47:  0.08  48:  0.07
  49:  0.05  50:  0.13  51:  0.10  52:  0.16  53:  0.18  54:  0.14  55:  0.26  56:  0.09
  57:  0.38  58:  0.18  59:  0.26  60:  0.13  61:  0.15  62:  0.35  63:  0.19  64:  0.19
  65:  0.13  66:  0.10  67:  0.31  68:  0.24  69:  0.23  70:  0.12  71:  0.08  72:  0.09
  73:  0.02  74:  0.09  75:  0.24  76:  0.15  77:  0.19  78:  0.21  79:  0.28  80:  0.11
  81:  0.32  82:  0.09  83:  0.24  84:  0.34  85:  0.20  86:  0.21  87:  0.18  88:  0.19
  89:  0.24  90:  0.42  91:  0.19  92:  0.22  93:  0.26  94:  0.25  95:  0.35  96:  0.25
  97:  0.15  98:  0.24  99:  0.31 100:  0.35 101:  0.58 102:  0.44 103:  0.68 104:  0.39
 105:  0.70 106:  0.67 107:  0.62 108:  0.57 109:  0.53 110:  0.46 111:  0.05 112:  0.44
 113:  0.40 114:  1.08 115:  0.43 116:  1.25 117:  0.43 118:  0.45 119:  0.67 120:  0.54
 121:  0.33 122:  0.22 123:  0.23 124:  0.44 125:  0.60 126:  0.79 127:  0.94 128:  0.41
 129:  1.57 130:  0.89 131:  0.63 132:  0.52 133:  0.94 134:  0.65 135:  0.85 136:  0.82
 137:  0.84 138:  1.13 139:  0.31 140:  0.21 141:  0.33 142:  0.35 143:  0.42 144:  0.55
 145:  0.65 146:  0.37 147:  0.45 148:  0.20 149:  0.65 150:  0.91 151:  0.78 152:  0.76
 153:  0.62 154:  0.64 155:  1.19 156:  0.41 157:  0.52 158:  0.56 159:  0.32 160:  0.82
 161:  0.45 162:  1.48 163:  0.77 164:  0.65 165:  0.44 166:  0.75 167:  1.54 168:  0.28
 169:  1.00 170:  0.75 171:  1.13 172:  1.11 173:  1.36 174:  2.26 175:  0.73 176:  2.41
 177:  1.72 178:  2.05 179:  1.47 180:  1.53 181:  1.11 182:  0.36 183:  2.08 184:  1.77
 185:  1.13 186:  0.96 187:  0.87 188:  0.49 189:  0.73 190:  0.19 191:  0.36 192:  0.57
 193:  0.55 194:  0.19 195:  0.79 196:  0.11 197:  0.11 198:  0.55 199:  0.16 200:  0.22
 201:  0.70 202:  0.68 203:  0.45 204:  0.29 205:  0.31 206:  0.25 207:  0.72 208:  0.49
 209:  0.01 210:  0.14 211:  0.10 212:  0.14 213:  0.25 214:  0.13 215:  0.26 216:  0.17
 217:  0.26 218:  0.15 219:  0.29 220:  0.20 221:  0.07 222:  0.09 223:  0.23 224:  0.47
 225:  0.39 226:  0.41 227:  0.10 228:  0.38 229:  0.65 230:  0.49 231:  0.66 232:  0.33
 233:  0.39 234:  0.61 235:  0.37 236:  0.39 237:  0.84 238:  0.36 239:  0.36 240:  0.42
 241:  0.46 242:  0.53 243:  0.86 244:  0.30 245:  0.16 246:  0.07 247:  0.13 248:  0.31
 249:  0.24 250:  0.10 251:  0.48 252:  0.23 253:  0.32 254:  0.05 255:  0.03 256:  0.02
 257:  0.21 258:  0.06 259:  0.41 260:  0.30 261:  0.33 262:  0.06 263:  0.11 264:  0.18
 265:  0.13 266:  0.16 267:  0.06 268:  0.36 269:  0.26 270:  0.37 271:  0.19 272:  0.28
 273:  0.05 274:  0.08 275:  0.09 276:  0.06 277:  0.07 278:  0.03 279:  0.08 280:  0.03
 281:  0.03 282:  0.06 283:  0.07 284:  0.03 285:  0.05 286:  0.01 287:  0.04 288:  0.06
 289:  0.04 290:  0.07 291:  0.02 292:  0.04 293:  0.04 294:  0.05 295:  0.03 296:  0.04
 297:  0.53 298:  0.31 299:  0.31 300:  0.36 301:  0.34 302:  0.25 303:  0.28 304:  0.20
 305:  0.10 306:  0.17 307:  0.33 308:  0.08 309:  0.38 310:  0.11 311:  0.18 312:  0.05
 313:  0.22 314:  0.24 315:  0.17 316:  0.28 317:  0.24 318:  0.27 319:  0.19 320:  0.21
 321:  0.22 322:  0.27 323:  0.32 324:  0.29 325:  0.28 326:  0.32 327:  0.25 328:  0.19
 329:  0.25 330:  0.19 331:  0.15 332:  0.15 333:  0.23 334:  0.74 335:  0.51 336:  0.54
 337:  0.31 338:  0.27 339:  0.38
 Raman intensities (amu)
   1:  0.00   2:  0.00   3:  0.00   4:  0.00   5:  0.00   6:  0.00   7:  0.00   8:  0.00
   9:  0.00  10:  0.00  11:  0.00  12:  0.00  13:  0.00  14:  0.00  15:  0.00  16:  0.00
  17:  0.00  18:  0.00  19:  0.00  20:  0.00  21:  0.00  22:  0.00  23:  0.00  24:  0.00
  25:  0.00  26:  0.00  27:  0.00  28:  0.00  29:  0.00  30:  0.00  31:  0.00  32:  0.00
  33:  0.00  34:  0.00  35:  0.00  36:  0.00  37:  0.00  38:  0.00  39:  0.00  40:  0.00
  41:  0.00  42:  0.00  43:  0.00  44:  0.00  45:  0.00  46:  0.00  47:  0.00  48:  0.00
  49:  0.00  50:  0.00  51:  0.00  52:  0.00  53:  0.00  54:  0.00  55:  0.00  56:  0.00
  57:  0.00  58:  0.00  59:  0.00  60:  0.00  61:  0.00  62:  0.00  63:  0.00  64:  0.00
  65:  0.00  66:  0.00  67:  0.00  68:  0.00  69:  0.00  70:  0.00  71:  0.00  72:  0.00
  73:  0.00  74:  0.00  75:  0.00  76:  0.00  77:  0.00  78:  0.00  79:  0.00  80:  0.00
  81:  0.00  82:  0.00  83:  0.00  84:  0.00  85:  0.00  86:  0.00  87:  0.00  88:  0.00
  89:  0.00  90:  0.00  91:  0.00  92:  0.00  93:  0.00  94:  0.00  95:  0.00  96:  0.00
  97:  0.00  98:  0.00  99:  0.00 100:  0.00 101:  0.00 102:  0.00 103:  0.00 104:  0.00
 105:  0.00 106:  0.00 107:  0.00 108:  0.00 109:  0.00 110:  0.00 111:  0.00 112:  0.00
 113:  0.00 114:  0.00 115:  0.00 116:  0.00 117:  0.00 118:  0.00 119:  0.00 120:  0.00
 121:  0.00 122:  0.00 123:  0.00 124:  0.00 125:  0.00 126:  0.00 127:  0.00 128:  0.00
 129:  0.00 130:  0.00 131:  0.00 132:  0.00 133:  0.00 134:  0.00 135:  0.00 136:  0.00
 137:  0.00 138:  0.00 139:  0.00 140:  0.00 141:  0.00 142:  0.00 143:  0.00 144:  0.00
 145:  0.00 146:  0.00 147:  0.00 148:  0.00 149:  0.00 150:  0.00 151:  0.00 152:  0.00
 153:  0.00 154:  0.00 155:  0.00 156:  0.00 157:  0.00 158:  0.00 159:  0.00 160:  0.00
 161:  0.00 162:  0.00 163:  0.00 164:  0.00 165:  0.00 166:  0.00 167:  0.00 168:  0.00
 169:  0.00 170:  0.00 171:  0.00 172:  0.00 173:  0.00 174:  0.00 175:  0.00 176:  0.00
 177:  0.00 178:  0.00 179:  0.00 180:  0.00 181:  0.00 182:  0.00 183:  0.00 184:  0.00
 185:  0.00 186:  0.00 187:  0.00 188:  0.00 189:  0.00 190:  0.00 191:  0.00 192:  0.00
 193:  0.00 194:  0.00 195:  0.00 196:  0.00 197:  0.00 198:  0.00 199:  0.00 200:  0.00
 201:  0.00 202:  0.00 203:  0.00 204:  0.00 205:  0.00 206:  0.00 207:  0.00 208:  0.00
 209:  0.00 210:  0.00 211:  0.00 212:  0.00 213:  0.00 214:  0.00 215:  0.00 216:  0.00
 217:  0.00 218:  0.00 219:  0.00 220:  0.00 221:  0.00 222:  0.00 223:  0.00 224:  0.00
 225:  0.00 226:  0.00 227:  0.00 228:  0.00 229:  0.00 230:  0.00 231:  0.00 232:  0.00
 233:  0.00 234:  0.00 235:  0.00 236:  0.00 237:  0.00 238:  0.00 239:  0.00 240:  0.00
 241:  0.00 242:  0.00 243:  0.00 244:  0.00 245:  0.00 246:  0.00 247:  0.00 248:  0.00
 249:  0.00 250:  0.00 251:  0.00 252:  0.00 253:  0.00 254:  0.00 255:  0.00 256:  0.00
 257:  0.00 258:  0.00 259:  0.00 260:  0.00 261:  0.00 262:  0.00 263:  0.00 264:  0.00
 265:  0.00 266:  0.00 267:  0.00 268:  0.00 269:  0.00 270:  0.00 271:  0.00 272:  0.00
 273:  0.00 274:  0.00 275:  0.00 276:  0.00 277:  0.00 278:  0.00 279:  0.00 280:  0.00
 281:  0.00 282:  0.00 283:  0.00 284:  0.00 285:  0.00 286:  0.00 287:  0.00 288:  0.00
 289:  0.00 290:  0.00 291:  0.00 292:  0.00 293:  0.00 294:  0.00 295:  0.00 296:  0.00
 297:  0.00 298:  0.00 299:  0.00 300:  0.00 301:  0.00 302:  0.00 303:  0.00 304:  0.00
 305:  0.00 306:  0.00 307:  0.00 308:  0.00 309:  0.00 310:  0.00 311:  0.00 312:  0.00
 313:  0.00 314:  0.00 315:  0.00 316:  0.00 317:  0.00 318:  0.00 319:  0.00 320:  0.00
 321:  0.00 322:  0.00 323:  0.00 324:  0.00 325:  0.00 326:  0.00 327:  0.00 328:  0.00
 329:  0.00 330:  0.00 331:  0.00 332:  0.00 333:  0.00 334:  0.00 335:  0.00 336:  0.00
 337:  0.00 338:  0.00 339:  0.00
 output can be read by thermo (or use thermo option).
 writing <g98.out> molden fake output.
 recommended (thermochemical) frequency scaling factor: 1.0
                    ==================
                    thermo calculation
                    ==================
Nvib :  333 Nimag : 0  symmetry :   C1  rot number :  1  scale factor : 1.00 sthr :  50.
omega=  3.14     Gvib=    -3.075     Grot=    -1.876     Gused=    -1.876
omega=  7.86     Gvib=    -2.531     Grot=    -1.605     Gused=    -1.605
omega= 12.12     Gvib=    -2.275     Grot=    -1.476     Gused=    -1.479
omega= 12.85     Gvib=    -2.240     Grot=    -1.459     Gused=    -1.463
omega= 16.63     Gvib=    -2.087     Grot=    -1.383     Gused=    -1.391
omega= 19.93     Gvib=    -1.980     Grot=    -1.329     Gused=    -1.345
omega= 21.43     Gvib=    -1.937     Grot=    -1.308     Gused=    -1.328
omega= 23.26     Gvib=    -1.889     Grot=    -1.283     Gused=    -1.310
omega= 25.79     Gvib=    -1.828     Grot=    -1.253     Gused=    -1.291
omega= 31.13     Gvib=    -1.716     Grot=    -1.197     Gused=    -1.265
omega= 32.96     Gvib=    -1.683     Grot=    -1.180     Gused=    -1.260
omega= 36.18     Gvib=    -1.627     Grot=    -1.152     Gused=    -1.255
omega= 37.43     Gvib=    -1.607     Grot=    -1.142     Gused=    -1.253
omega= 38.03     Gvib=    -1.598     Grot=    -1.138     Gused=    -1.253
omega= 38.82     Gvib=    -1.586     Grot=    -1.132     Gused=    -1.253
omega= 39.59     Gvib=    -1.574     Grot=    -1.126     Gused=    -1.252
omega= 41.35     Gvib=    -1.548     Grot=    -1.113     Gused=    -1.252
omega= 42.42     Gvib=    -1.533     Grot=    -1.105     Gused=    -1.251
omega= 45.20     Gvib=    -1.496     Grot=    -1.086     Gused=    -1.250
omega= 46.28     Gvib=    -1.482     Grot=    -1.079     Gused=    -1.250
omega= 47.23     Gvib=    -1.470     Grot=    -1.073     Gused=    -1.249
omega= 49.81     Gvib=    -1.439     Grot=    -1.058     Gused=    -1.247
omega= 50.79     Gvib=    -1.427     Grot=    -1.052     Gused=    -1.245
omega= 52.58     Gvib=    -1.407     Grot=    -1.042     Gused=    -1.242
omega= 54.10     Gvib=    -1.390     Grot=    -1.033     Gused=    -1.239
omega= 54.78     Gvib=    -1.383     Grot=    -1.030     Gused=    -1.238
omega= 55.46     Gvib=    -1.375     Grot=    -1.026     Gused=    -1.236
omega= 56.09     Gvib=    -1.369     Grot=    -1.023     Gused=    -1.235
omega= 58.27     Gvib=    -1.346     Grot=    -1.011     Gused=    -1.228
omega= 58.77     Gvib=    -1.341     Grot=    -1.009     Gused=    -1.227
omega= 60.14     Gvib=    -1.328     Grot=    -1.002     Gused=    -1.222
omega= 60.70     Gvib=    -1.322     Grot=    -0.999     Gused=    -1.220
omega= 61.91     Gvib=    -1.311     Grot=    -0.993     Gused=    -1.216
omega= 62.96     Gvib=    -1.301     Grot=    -0.988     Gused=    -1.212
omega= 64.77     Gvib=    -1.284     Grot=    -0.980     Gused=    -1.204
omega= 65.65     Gvib=    -1.276     Grot=    -0.976     Gused=    -1.200
omega= 66.46     Gvib=    -1.269     Grot=    -0.972     Gused=    -1.197
omega= 67.23     Gvib=    -1.262     Grot=    -0.969     Gused=    -1.193
omega= 68.01     Gvib=    -1.255     Grot=    -0.965     Gused=    -1.190
omega= 69.46     Gvib=    -1.243     Grot=    -0.959     Gused=    -1.183
omega= 70.56     Gvib=    -1.234     Grot=    -0.955     Gused=    -1.177
omega= 71.30     Gvib=    -1.228     Grot=    -0.951     Gused=    -1.174
omega= 72.49     Gvib=    -1.218     Grot=    -0.947     Gused=    -1.168
omega= 73.39     Gvib=    -1.211     Grot=    -0.943     Gused=    -1.163
omega= 74.55     Gvib=    -1.201     Grot=    -0.938     Gused=    -1.157
omega= 75.01     Gvib=    -1.198     Grot=    -0.936     Gused=    -1.155
omega= 75.38     Gvib=    -1.195     Grot=    -0.935     Gused=    -1.153
omega= 76.30     Gvib=    -1.188     Grot=    -0.931     Gused=    -1.148
omega= 77.10     Gvib=    -1.182     Grot=    -0.928     Gused=    -1.144
omega= 77.82     Gvib=    -1.176     Grot=    -0.926     Gused=    -1.140
omega= 79.80     Gvib=    -1.162     Grot=    -0.918     Gused=    -1.129
omega= 80.19     Gvib=    -1.159     Grot=    -0.917     Gused=    -1.127
omega= 80.95     Gvib=    -1.153     Grot=    -0.914     Gused=    -1.123
omega= 82.14     Gvib=    -1.145     Grot=    -0.910     Gused=    -1.116
omega= 82.56     Gvib=    -1.142     Grot=    -0.908     Gused=    -1.114
omega= 84.20     Gvib=    -1.130     Grot=    -0.902     Gused=    -1.105
omega= 85.19     Gvib=    -1.123     Grot=    -0.899     Gused=    -1.100
omega= 85.91     Gvib=    -1.118     Grot=    -0.896     Gused=    -1.096
omega= 86.32     Gvib=    -1.116     Grot=    -0.895     Gused=    -1.093
omega= 87.35     Gvib=    -1.109     Grot=    -0.891     Gused=    -1.088
omega= 88.48     Gvib=    -1.101     Grot=    -0.888     Gused=    -1.081
omega= 89.22     Gvib=    -1.096     Grot=    -0.885     Gused=    -1.077
omega= 89.97     Gvib=    -1.091     Grot=    -0.883     Gused=    -1.073
omega= 91.35     Gvib=    -1.083     Grot=    -0.878     Gused=    -1.066
omega= 92.49     Gvib=    -1.075     Grot=    -0.874     Gused=    -1.060
omega= 95.01     Gvib=    -1.060     Grot=    -0.866     Gused=    -1.046
omega= 95.64     Gvib=    -1.056     Grot=    -0.864     Gused=    -1.043
omega= 96.60     Gvib=    -1.050     Grot=    -0.861     Gused=    -1.037
omega= 98.03     Gvib=    -1.042     Grot=    -0.857     Gused=    -1.030
omega= 98.92     Gvib=    -1.036     Grot=    -0.854     Gused=    -1.025
omega= 99.72     Gvib=    -1.032     Grot=    -0.852     Gused=    -1.021
omega=100.32     Gvib=    -1.028     Grot=    -0.850     Gused=    -1.018
omega=100.92     Gvib=    -1.025     Grot=    -0.849     Gused=    -1.015
omega=101.89     Gvib=    -1.019     Grot=    -0.846     Gused=    -1.010
omega=102.64     Gvib=    -1.015     Grot=    -0.844     Gused=    -1.006
omega=103.69     Gvib=    -1.009     Grot=    -0.840     Gused=    -1.000
omega=105.57     Gvib=    -0.998     Grot=    -0.835     Gused=    -0.991
omega=105.89     Gvib=    -0.997     Grot=    -0.834     Gused=    -0.989
omega=106.42     Gvib=    -0.994     Grot=    -0.833     Gused=    -0.986
omega=109.06     Gvib=    -0.980     Grot=    -0.826     Gused=    -0.973
omega=109.26     Gvib=    -0.979     Grot=    -0.825     Gused=    -0.972
omega=110.71     Gvib=    -0.971     Grot=    -0.821     Gused=    -0.965
omega=112.40     Gvib=    -0.962     Grot=    -0.817     Gused=    -0.957
omega=113.16     Gvib=    -0.958     Grot=    -0.815     Gused=    -0.953
omega=114.82     Gvib=    -0.950     Grot=    -0.810     Gused=    -0.945
omega=116.87     Gvib=    -0.940     Grot=    -0.805     Gused=    -0.935
omega=117.70     Gvib=    -0.936     Grot=    -0.803     Gused=    -0.931
omega=118.23     Gvib=    -0.933     Grot=    -0.802     Gused=    -0.929
omega=119.90     Gvib=    -0.925     Grot=    -0.797     Gused=    -0.921
omega=120.71     Gvib=    -0.921     Grot=    -0.795     Gused=    -0.917
omega=121.07     Gvib=    -0.919     Grot=    -0.795     Gused=    -0.916
omega=122.32     Gvib=    -0.913     Grot=    -0.792     Gused=    -0.910
omega=122.48     Gvib=    -0.913     Grot=    -0.791     Gused=    -0.909
omega=122.80     Gvib=    -0.911     Grot=    -0.790     Gused=    -0.908
omega=124.62     Gvib=    -0.903     Grot=    -0.786     Gused=    -0.900
omega=125.06     Gvib=    -0.901     Grot=    -0.785     Gused=    -0.898
omega=126.66     Gvib=    -0.893     Grot=    -0.781     Gused=    -0.891
omega=128.98     Gvib=    -0.883     Grot=    -0.776     Gused=    -0.881
omega=129.90     Gvib=    -0.879     Grot=    -0.774     Gused=    -0.877
omega=131.78     Gvib=    -0.871     Grot=    -0.769     Gused=    -0.869
omega=133.26     Gvib=    -0.864     Grot=    -0.766     Gused=    -0.862
omega=134.93     Gvib=    -0.857     Grot=    -0.762     Gused=    -0.855
omega=135.71     Gvib=    -0.854     Grot=    -0.761     Gused=    -0.852
omega=136.47     Gvib=    -0.851     Grot=    -0.759     Gused=    -0.849
omega=137.57     Gvib=    -0.846     Grot=    -0.757     Gused=    -0.844
omega=138.29     Gvib=    -0.843     Grot=    -0.755     Gused=    -0.842
omega=139.16     Gvib=    -0.839     Grot=    -0.753     Gused=    -0.838
omega=140.65     Gvib=    -0.833     Grot=    -0.750     Gused=    -0.832
omega=142.13     Gvib=    -0.827     Grot=    -0.747     Gused=    -0.826
omega=142.47     Gvib=    -0.826     Grot=    -0.746     Gused=    -0.825
omega=143.72     Gvib=    -0.821     Grot=    -0.744     Gused=    -0.820
omega=144.11     Gvib=    -0.820     Grot=    -0.743     Gused=    -0.818
omega=146.15     Gvib=    -0.812     Grot=    -0.739     Gused=    -0.811
omega=147.07     Gvib=    -0.808     Grot=    -0.737     Gused=    -0.807
omega=148.25     Gvib=    -0.803     Grot=    -0.735     Gused=    -0.803
omega=149.25     Gvib=    -0.800     Grot=    -0.733     Gused=    -0.799
omega=149.77     Gvib=    -0.798     Grot=    -0.732     Gused=    -0.797
omega=151.12     Gvib=    -0.793     Grot=    -0.729     Gused=    -0.792
omega=152.34     Gvib=    -0.788     Grot=    -0.727     Gused=    -0.787
omega=153.78     Gvib=    -0.783     Grot=    -0.724     Gused=    -0.782
omega=154.08     Gvib=    -0.782     Grot=    -0.723     Gused=    -0.781
omega=155.63     Gvib=    -0.776     Grot=    -0.720     Gused=    -0.775
omega=157.60     Gvib=    -0.769     Grot=    -0.716     Gused=    -0.768
omega=158.37     Gvib=    -0.766     Grot=    -0.715     Gused=    -0.766
omega=159.52     Gvib=    -0.762     Grot=    -0.713     Gused=    -0.761
omega=160.06     Gvib=    -0.760     Grot=    -0.712     Gused=    -0.760
omega=160.90     Gvib=    -0.757     Grot=    -0.710     Gused=    -0.757
omega=161.88     Gvib=    -0.754     Grot=    -0.709     Gused=    -0.753
omega=163.54     Gvib=    -0.748     Grot=    -0.706     Gused=    -0.748
omega=163.67     Gvib=    -0.747     Grot=    -0.705     Gused=    -0.747
omega=164.89     Gvib=    -0.743     Grot=    -0.703     Gused=    -0.743
omega=166.62     Gvib=    -0.737     Grot=    -0.700     Gused=    -0.737
omega=167.43     Gvib=    -0.735     Grot=    -0.699     Gused=    -0.734
omega=167.77     Gvib=    -0.734     Grot=    -0.698     Gused=    -0.733
omega=169.94     Gvib=    -0.726     Grot=    -0.694     Gused=    -0.726
omega=171.82     Gvib=    -0.720     Grot=    -0.691     Gused=    -0.720
omega=172.89     Gvib=    -0.717     Grot=    -0.689     Gused=    -0.717
omega=173.68     Gvib=    -0.714     Grot=    -0.688     Gused=    -0.714
omega=174.31     Gvib=    -0.712     Grot=    -0.687     Gused=    -0.712
omega=174.72     Gvib=    -0.711     Grot=    -0.686     Gused=    -0.711
omega=175.21     Gvib=    -0.709     Grot=    -0.685     Gused=    -0.709
omega=178.24     Gvib=    -0.700     Grot=    -0.680     Gused=    -0.700
omega=178.98     Gvib=    -0.697     Grot=    -0.679     Gused=    -0.697
omega=179.53     Gvib=    -0.696     Grot=    -0.678     Gused=    -0.696
omega=181.48     Gvib=    -0.690     Grot=    -0.675     Gused=    -0.690
omega=182.61     Gvib=    -0.686     Grot=    -0.673     Gused=    -0.686
omega=183.59     Gvib=    -0.683     Grot=    -0.671     Gused=    -0.683
omega=183.83     Gvib=    -0.683     Grot=    -0.671     Gused=    -0.682
omega=184.82     Gvib=    -0.680     Grot=    -0.669     Gused=    -0.680
omega=186.46     Gvib=    -0.675     Grot=    -0.667     Gused=    -0.675
omega=187.76     Gvib=    -0.671     Grot=    -0.665     Gused=    -0.671
omega=190.09     Gvib=    -0.664     Grot=    -0.661     Gused=    -0.664
omega=191.40     Gvib=    -0.660     Grot=    -0.659     Gused=    -0.660
omega=192.26     Gvib=    -0.658     Grot=    -0.658     Gused=    -0.658
omega=193.69     Gvib=    -0.654     Grot=    -0.655     Gused=    -0.654
omega=196.19     Gvib=    -0.647     Grot=    -0.652     Gused=    -0.647
omega=196.96     Gvib=    -0.644     Grot=    -0.650     Gused=    -0.644
omega=198.17     Gvib=    -0.641     Grot=    -0.649     Gused=    -0.641
omega=199.15     Gvib=    -0.638     Grot=    -0.647     Gused=    -0.638
omega=200.09     Gvib=    -0.636     Grot=    -0.646     Gused=    -0.636
omega=200.68     Gvib=    -0.634     Grot=    -0.645     Gused=    -0.634
omega=202.40     Gvib=    -0.629     Grot=    -0.642     Gused=    -0.630
omega=205.10     Gvib=    -0.622     Grot=    -0.638     Gused=    -0.622
omega=205.32     Gvib=    -0.622     Grot=    -0.638     Gused=    -0.622
omega=206.36     Gvib=    -0.619     Grot=    -0.637     Gused=    -0.619
omega=207.06     Gvib=    -0.617     Grot=    -0.636     Gused=    -0.617
omega=208.46     Gvib=    -0.613     Grot=    -0.634     Gused=    -0.613
omega=211.45     Gvib=    -0.606     Grot=    -0.629     Gused=    -0.606
omega=213.39     Gvib=    -0.601     Grot=    -0.627     Gused=    -0.601
omega=214.95     Gvib=    -0.597     Grot=    -0.625     Gused=    -0.597
omega=217.01     Gvib=    -0.592     Grot=    -0.622     Gused=    -0.592
omega=217.74     Gvib=    -0.590     Grot=    -0.621     Gused=    -0.590
omega=224.67     Gvib=    -0.573     Grot=    -0.611     Gused=    -0.573
omega=228.05     Gvib=    -0.565     Grot=    -0.607     Gused=    -0.565
omega=228.88     Gvib=    -0.563     Grot=    -0.606     Gused=    -0.563
omega=232.49     Gvib=    -0.554     Grot=    -0.601     Gused=    -0.555
omega=235.15     Gvib=    -0.548     Grot=    -0.598     Gused=    -0.549
omega=241.13     Gvib=    -0.535     Grot=    -0.590     Gused=    -0.535
omega=245.38     Gvib=    -0.526     Grot=    -0.585     Gused=    -0.526
omega=248.44     Gvib=    -0.519     Grot=    -0.582     Gused=    -0.519
omega=254.03     Gvib=    -0.508     Grot=    -0.575     Gused=    -0.508
omega=260.55     Gvib=    -0.494     Grot=    -0.568     Gused=    -0.494
omega=271.18     Gvib=    -0.474     Grot=    -0.556     Gused=    -0.474
omega=288.06     Gvib=    -0.443     Grot=    -0.538     Gused=    -0.443
omega=291.78     Gvib=    -0.436     Grot=    -0.534     Gused=    -0.436
omega=292.17     Gvib=    -0.436     Grot=    -0.534     Gused=    -0.436
 
   temp. (K)  partition function   enthalpy   heat capacity  entropy
                                   cal/mol     cal/K/mol   cal/K/mol   J/K/mol
 298.15  VIB  0.292E+79            84842.757    399.081    597.174
         ROT  0.469E+09              888.752      2.981     42.660
         INT  0.137E+88            85731.510    402.062    639.834
         TR   0.724E+29             1481.254      4.968     48.271
         TOT                       87212.7637   407.0300   688.1051  2879.0211
                     Eh         kcal/mol          kJ/mol 
ZPVE            0.609387         382.396         1599.94    
H(0)-H(T)+PV    0.138982         87.2128         364.897    
H(T)            0.748369         469.609         1964.84    
T*S             0.326941         205.159         858.380    
G(T)            0.421428         264.450         1106.46    
   -198.34278723  <=== TOTAL FREE ENERGY in Eh incl. el.,ZPVE,RRHO,solv. parts
 
 normal mode %tage of torsion character
   1:  0.00   2:  0.00   3:  0.00   4:  0.00   5:  0.00   6:  0.00   7:  0.46   8:  0.35
   9:  0.38  10:  0.20  11:  0.13  12:  0.39  13:  0.32  14:  0.36  15:  0.44  16:  0.41
  17:  0.34  18:  0.29  19:  0.27  20:  0.59  21:  0.39  22:  0.36  23:  0.45  24:  0.50
  25:  0.39  26:  0.44  27:  0.41  28:  0.62  29:  0.34  30:  0.54  31:  0.50  32:  0.43
  33:  0.45  34:  0.46  35:  0.67  36:  0.63  37:  0.57  38:  0.53  39:  0.51  40:  0.61
  41:  0.46  42:  0.63  43:  0.31  44:  0.58  45:  0.36  46:  0.48  47:  0.64  48:  0.74
  49:  0.57  50:  0.46  51:  0.76  52:  0.74  53:  0.57  54:  0.69  55:  0.44  56:  0.59
  57:  0.35  58:  0.69  59:  0.70  60:  0.50  61:  0.50  62:  0.64  63:  0.63  64:  0.44
  65:  0.49  66:  0.69  67:  0.51  68:  0.56  69:  0.70  70:  0.41  71:  0.57  72:  0.33
  73:  0.35  74:  0.57  75:  0.56  76:  0.41  77:  0.80  78:  0.24  79:  0.59  80:  0.79
  81:  0.55  82:  0.46  83:  0.70  84:  0.53  85:  0.78  86:  0.47  87:  0.48  88:  0.53
  89:  0.66  90:  0.38  91:  0.60  92:  0.74  93:  0.61  94:  0.52  95:  0.54  96:  0.62
  97:  0.53  98:  0.68  99:  0.38 100:  0.68 101:  0.53 102:  0.66 103:  0.65 104:  0.36
 105:  0.51 106:  0.36 107:  0.57 108:  0.40 109:  0.59 110:  0.48 111:  0.45 112:  0.50
 113:  0.52 114:  0.53 115:  0.37 116:  0.56 117:  0.52 118:  0.65 119:  0.50 120:  0.37
 121:  0.30 122:  0.16 123:  0.42 124:  0.40 125:  0.35 126:  0.39 127:  0.40 128:  0.37
 129:  0.40 130:  0.35 131:  0.47 132:  0.49 133:  0.34 134:  0.57 135:  0.51 136:  0.39
 137:  0.28 138:  0.61 139:  0.29 140:  0.31 141:  0.28 142:  0.14 143:  0.31 144:  0.33
 145:  0.44 146:  0.31 147:  0.44 148:  0.28 149:  0.15 150:  0.16 151:  0.28 152:  0.27
 153:  0.32 154:  0.23 155:  0.25 156:  0.33 157:  0.42 158:  0.23 159:  0.18 160:  0.27
 161:  0.29 162:  0.20 163:  0.19 164:  0.26 165:  0.17 166:  0.19 167:  0.16 168:  0.10
 169:  0.32 170:  0.15 171:  0.07 172:  0.23 173:  0.36 174:  0.07 175:  0.15 176:  0.22
 177:  0.07 178:  0.10 179:  0.36 180:  0.07 181:  0.04 182:  0.75 183:  0.18 184:  0.15
 185:  0.30 186:  0.32 187:  0.14 188:  0.69 189:  0.03 190:  0.51 191:  0.72 192:  0.18
 193:  0.32 194:  0.56 195:  0.08 196:  0.44 197:  0.41 198:  0.68 199:  0.07 200:  0.31
 201:  0.39 202:  0.25 203:  0.45 204:  0.23 205:  0.55 206:  0.35 207:  0.86 208:  0.89
 209:  0.53 210:  0.53 211:  0.45 212:  0.51 213:  0.29 214:  0.48 215:  0.31 216:  0.33
 217:  0.40 218:  0.39 219:  0.28 220:  0.09 221:  0.53 222:  0.34 223:  0.28 224:  0.23
 225:  0.18 226:  0.19 227:  0.36 228:  0.06 229:  0.10 230:  0.10 231:  0.09 232:  0.07
 233:  0.13 234:  0.20 235:  0.17 236:  0.28 237:  0.02 238:  0.29 239:  0.28 240:  0.06
 241:  0.13 242:  0.17 243:  0.20 244:  0.45 245:  0.38 246:  0.29 247:  0.24 248:  0.22
 249:  0.23 250:  0.39 251:  0.11 252:  0.13 253:  0.19 254:  0.20 255:  0.27 256:  0.05
 257:  0.08 258:  0.19 259:  0.06 260:  0.13 261:  0.05 262:  0.08 263:  0.09 264:  0.08
 265:  0.10 266:  0.11 267:  0.09 268:  0.15 269:  0.06 270:  0.16 271:  0.14 272:  0.11
 273:  0.00 274:  0.00 275:  0.00 276:  0.00 277:  0.69 278:  0.65 279:  0.65 280:  0.62
 281:  0.64 282:  0.63 283:  0.88 284:  0.60 285:  0.56 286:  0.72 287:  0.63 288:  0.80
 289:  0.92 290:  0.60 291:  0.60 292:  0.87 293:  0.90 294:  0.88 295:  0.94 296:  0.90
 297:  0.01 298:  0.28 299:  0.18 300:  0.11 301:  0.15 302:  0.04 303:  0.03 304:  0.12
 305:  0.21 306:  0.15 307:  0.12 308:  0.27 309:  0.06 310:  0.11 311:  0.03 312:  0.09
 313:  0.06 314:  0.05 315:  0.10 316:  0.04 317:  0.12 318:  0.04 319:  0.10 320:  0.04
 321:  0.02 322:  0.02 323:  0.02 324:  0.04 325:  0.04 326:  0.05 327:  0.04 328:  0.03
 329:  0.03 330:  0.02 331:  0.02 332:  0.01 333:  0.02 334:  0.03 335:  0.00 336:  0.01
 337:  0.07 338:  0.04 339:  0.00
 recommended # of modes for mode following         199
 
 Pipek-Mezey localization of normal modes
 number of localized modes          200
 frequency thrshold           500.000000000000     
 number of groups                    76
 atom-group assingment :   
  1  2  3  4  5  6  7  8  9 10 11 12 13 14 15 16 17 18 19 20 21 22 23 24 25 26 27 28 29 30
 31 32 33 34 35 36 37 38 39 40 41 42 43 44 45 46 47 48 49 50 51 52 53 53 53 54 54 54 55 55
 55 56 56 56 56 57 58 59 59 59 60 60 60 61 61 61 62 62 62 63 64 65 66 66 66 67 67 67 68 68
 68 69 69 69 69 70 70 70 70 70 70 70 71 72 73 72 74 74 74 74 75 75 76
 pop matrix done.
 initialization of trafo matrix to unity
iteration     50  convergence  0.11689309D-04

 converged in     66 iterations, threshold :   0.99996229D-06
eig.   :       -0.00    -0.00    -0.00     0.00     0.00     0.00
eig.   :       65.90    70.07    73.43    74.67    79.32    82.39
eig.   :       83.35    85.04    85.23    87.23    87.84    88.84
eig.   :       89.10    90.09    91.51    92.27    93.68    94.03
eig.   :       94.96    94.99    95.97    96.47    96.96    97.49
eig.   :       98.66    99.13    99.26    99.40    99.66   100.86
eig.   :      101.43   101.56   101.73   102.51   102.72   103.21
eig.   :      105.59   107.66   108.07   108.14   109.34   109.49
eig.   :      110.95   111.71   111.96   112.93   114.32   114.80
eig.   :      114.84   115.03   118.68   119.62   119.94   120.43
eig.   :      120.77   122.02   122.02   122.54   122.98   122.98
eig.   :      123.54   123.64   123.68   124.41   124.56   124.72
eig.   :      125.00   125.85   126.71   126.91   126.93   127.65
eig.   :      128.22   128.25   128.27   128.43   128.81   128.88
eig.   :      131.69   132.85   133.61   134.51   134.80   135.28
eig.   :      135.48   135.98   136.14   137.62   138.08   138.18
eig.   :      138.85   139.18   139.21   139.33   139.70   140.38
eig.   :      140.80   140.97   141.71   141.87   142.90   143.00
eig.   :      143.36   144.04   144.98   145.15   145.58   145.94
eig.   :      146.06   146.37   147.21   147.61   147.82   149.77
eig.   :      150.53   151.58   152.19   152.72   153.78   155.81
eig.   :      156.06   156.32   158.23   158.41   160.83   161.02
eig.   :      161.75   162.51   162.66   162.71   165.30   166.03
eig.   :      166.12   167.27   168.23   168.37   169.11   169.15
eig.   :      169.78   170.47   170.69   171.02   171.41   171.49
eig.   :      171.51   172.74   173.25   173.28   176.28   176.70
eig.   :      179.83   180.49   181.17   181.95   182.83   183.73
eig.   :      184.10   184.15   184.25   185.41   185.54   186.31
eig.   :      187.85   189.19   191.36   192.21   193.90   193.97
eig.   :      194.30   197.16   202.01   203.12   205.31   206.44
eig.   :      207.57   208.57   208.61   210.88   211.09   211.11
eig.   :      212.88   218.50   231.18   242.26   243.56   243.62
eig.   :      256.12   260.96   261.49   272.97   283.88   287.51
eig.   :      294.64   317.09   320.82   323.13   332.59   339.50
eig.   :      393.25   428.67   504.60   620.49   784.92   792.09
eig.   :      800.32   808.92   840.56   844.42   849.01   863.34
eig.   :      873.91   892.65   896.33   939.54   953.44   961.25
eig.   :      970.65   987.73   988.63   994.10   999.88  1041.72
eig.   :     1043.32  1052.69  1066.84  1096.75  1099.42  1101.78
eig.   :     1116.35  1117.75  1118.51  1127.61  1128.22  1130.37
eig.   :     1138.44  1139.41  1145.99  1168.27  1192.82  1193.75
eig.   :     1201.82  1219.45  1219.92  1222.47  1226.92  1250.50
eig.   :     1253.14  1265.60  1266.35  1273.16  1280.96  1286.78
eig.   :     1303.12  1310.18  1320.13  1331.28  1337.61  1338.47
eig.   :     1350.79  1352.74  1354.48  1356.75  1360.46  1363.68
eig.   :     1375.74  1391.42  1397.68  1406.02  1408.85  1415.77
eig.   :     1459.50  1460.11  1465.88  1474.38  1475.01  1475.92
eig.   :     1477.11  1478.26  1487.24  1490.74  1492.07  1495.16
eig.   :     1495.50  1497.43  1498.20  1502.19  1508.49  1509.24
eig.   :     1515.12  1518.78  1535.74  2858.31  2879.79  2888.71
eig.   :     2892.50  2900.10  2908.50  2949.05  2958.04  2959.93
eig.   :     2967.17  2968.69  2970.98  2981.09  2982.63  2984.30
eig.   :     2985.23  2985.89  2987.36  2990.51  2992.54  2994.72
eig.   :     2995.75  3001.15  3006.25  3007.43  3009.19  3014.18
eig.   :     3018.02  3022.99  3025.71  3033.57  3034.19  3040.31
eig.   :     3041.00  3044.33  3048.50  3176.55  3349.10  3534.64
eig.   :     3534.94  3551.27  3558.49
written to xtb_localmodes and g98l.out
 
 normal mode %tage of torsion character
   1:  0.00   2:  0.00   3:  0.00   4:  0.00   5:  0.00   6:  0.00   7:  0.45   8:  0.40
   9:  0.35  10:  0.74  11:  0.61  12:  0.01  13:  0.69  14:  0.02  15:  0.86  16:  0.87
  17:  0.87  18:  0.11  19:  0.41  20:  0.27  21:  0.18  22:  0.86  23:  0.99  24:  0.83
  25:  0.99  26:  0.50  27:  0.37  28:  0.67  29:  0.14  30:  0.50  31:  0.03  32:  0.69
  33:  0.52  34:  0.55  35:  0.05  36:  0.18  37:  0.00  38:  0.03  39:  0.35  40:  0.00
  41:  0.15  42:  0.27  43:  0.57  44:  0.61  45:  0.00  46:  0.63  47:  0.13  48:  0.03
  49:  0.38  50:  0.05  51:  0.47  52:  0.01  53:  0.52  54:  0.49  55:  0.71  56:  0.05
  57:  0.37  58:  0.04  59:  0.91  60:  0.88  61:  0.78  62:  0.02  63:  0.07  64:  0.03
  65:  0.58  66:  0.01  67:  0.55  68:  0.29  69:  0.04  70:  0.05  71:  0.03  72:  0.02
  73:  0.83  74:  0.33  75:  0.55  76:  0.44  77:  0.24  78:  0.14  79:  0.25  80:  0.46
  81:  0.06  82:  0.64  83:  0.03  84:  0.95  85:  0.77  86:  0.01  87:  0.35  88:  0.03
  89:  0.88  90:  0.02  91:  0.03  92:  0.01  93:  0.26  94:  0.01  95:  0.01  96:  0.30
  97:  0.02  98:  0.01  99:  0.21 100:  0.48 101:  0.19 102:  0.94 103:  0.25 104:  0.04
 105:  0.67 106:  0.38 107:  0.00 108:  0.02 109:  0.69 110:  0.08 111:  0.24 112:  0.03
 113:  0.00 114:  0.26 115:  0.06 116:  0.02 117:  0.06 118:  0.27 119:  0.04 120:  0.54
 121:  0.65 122:  0.16 123:  0.10 124:  0.14 125:  0.02 126:  0.34 127:  0.02 128:  0.06
 129:  0.17 130:  0.32 131:  0.04 132:  0.03 133:  0.06 134:  0.00 135:  0.00 136:  0.48
 137:  0.62 138:  0.50 139:  0.36 140:  0.46 141:  0.68 142:  0.03 143:  0.05 144:  0.06
 145:  0.21 146:  0.06 147:  0.36 148:  0.19 149:  0.04 150:  0.12 151:  0.01 152:  0.49
 153:  0.43 154:  0.25 155:  0.20 156:  0.05 157:  0.22 158:  0.05 159:  0.54 160:  0.52
 161:  0.01 162:  0.13 163:  0.03 164:  0.20 165:  0.05 166:  0.51 167:  0.05 168:  0.12
 169:  0.02 170:  0.39 171:  0.07 172:  0.07 173:  0.12 174:  0.09 175:  0.07 176:  0.16
 177:  0.03 178:  0.36 179:  0.10 180:  0.33 181:  0.01 182:  0.38 183:  0.03 184:  0.47
 185:  0.21 186:  0.56 187:  0.11 188:  0.42 189:  0.54 190:  0.22 191:  0.17 192:  0.96
 193:  0.25 194:  0.26 195:  0.04 196:  0.81 197:  0.92 198:  0.47 199:  0.53 200:  0.77
 201:  0.34 202:  0.32 203:  0.38 204:  0.01 205:  0.84 206:  0.68 207:  0.86 208:  0.89
 209:  0.53 210:  0.53 211:  0.45 212:  0.51 213:  0.29 214:  0.48 215:  0.31 216:  0.33
 217:  0.40 218:  0.39 219:  0.28 220:  0.09 221:  0.53 222:  0.34 223:  0.28 224:  0.23
 225:  0.18 226:  0.19 227:  0.36 228:  0.06 229:  0.10 230:  0.10 231:  0.09 232:  0.07
 233:  0.13 234:  0.20 235:  0.17 236:  0.28 237:  0.02 238:  0.29 239:  0.28 240:  0.06
 241:  0.13 242:  0.17 243:  0.20 244:  0.45 245:  0.38 246:  0.29 247:  0.24 248:  0.22
 249:  0.23 250:  0.39 251:  0.11 252:  0.13 253:  0.19 254:  0.20 255:  0.27 256:  0.05
 257:  0.08 258:  0.19 259:  0.06 260:  0.13 261:  0.05 262:  0.08 263:  0.09 264:  0.08
 265:  0.10 266:  0.11 267:  0.09 268:  0.15 269:  0.06 270:  0.16 271:  0.14 272:  0.11
 273:  0.00 274:  0.00 275:  0.00 276:  0.00 277:  0.69 278:  0.65 279:  0.65 280:  0.62
 281:  0.64 282:  0.63 283:  0.88 284:  0.60 285:  0.56 286:  0.72 287:  0.63 288:  0.80
 289:  0.92 290:  0.60 291:  0.60 292:  0.87 293:  0.90 294:  0.88 295:  0.94 296:  0.90
 297:  0.01 298:  0.28 299:  0.18 300:  0.11 301:  0.15 302:  0.04 303:  0.03 304:  0.12
 305:  0.21 306:  0.15 307:  0.12 308:  0.27 309:  0.06 310:  0.11 311:  0.03 312:  0.09
 313:  0.06 314:  0.05 315:  0.10 316:  0.04 317:  0.12 318:  0.04 319:  0.10 320:  0.04
 321:  0.02 322:  0.02 323:  0.02 324:  0.04 325:  0.04 326:  0.05 327:  0.04 328:  0.03
 329:  0.03 330:  0.02 331:  0.02 332:  0.01 333:  0.02 334:  0.03 335:  0.00 336:  0.01
 337:  0.07 338:  0.04 339:  0.00
 recommended # of modes for mode following         201

------------------------------------------------------------------------
 * finished run on 2020/05/27 at 16:18:58.219     
------------------------------------------------------------------------
 total:
 * wall-time:     0 d,  0 h, 11 min, 44.262 sec
 *  cpu-time:     0 d,  0 h, 11 min, 42.531 sec
 * ratio c/w:     0.998 speedup
 SCF:
 * wall-time:     0 d,  0 h,  0 min,  6.830 sec
 *  cpu-time:     0 d,  0 h,  0 min,  6.779 sec
 * ratio c/w:     0.993 speedup
 ANC optimizer:
 * wall-time:     0 d,  0 h,  0 min,  5.831 sec
 *  cpu-time:     0 d,  0 h,  0 min,  5.787 sec
 * ratio c/w:     0.992 speedup
 numerical hessian:
 * wall-time:     0 d,  0 h, 11 min, 31.569 sec
 *  cpu-time:     0 d,  0 h, 11 min, 29.936 sec
 * ratio c/w:     0.998 speedup

normal termination of xtb
