# Supplementary material for: Heterogeneous Nucleation of Butanol on NaCl: A Computational Study of Temperature, Humidity, Seed Charge, and Seed Size Effects
Source: J Phys Chem A. 2021 Mar 31;125(14):3025–36. doi: 10.1021/acs.jpca.0c10972 (PMC8054243; doi:10.1021/acs.jpca.0c10972)
Supplement: Supplementary file 2 — jp0c10972_si_002.zip [file jp0c10972_si_002.zip › ALL CLUSTERS/low_level_calc/big seed/1Seed4BuOH1W.xyz]

   113
       -198.76421539  Gyration_radius:  5.90276483167
 Na         -0.86716757896843    3.00575156065441   -3.25632629068765
Na         -4.89547010291977    0.57700418467025   -1.90703926535303
Na          0.24339546842121   -1.36488791514119    0.72765755369215
Na          4.15577048667010   -0.16102276824194    5.41182502127609
Na          2.02279734900969   -0.84404362330383   -2.21415592730694
Na         -2.43184720240446   -3.51607831808045   -0.91568818661400
Na          0.84206004928642    2.01456761188908   -0.50068932140785
Na         -0.38493786187504    4.86221889911696    1.35733993706061
Na         -0.99258435767459    1.52888687749924    2.59379414161542
Na          0.14833996834647   -2.74396710348497    6.66988024849452
Na          1.61065891672688   -4.12222335064958   -0.76127473320008
Na          3.81166390230916   -1.94194289660797    0.74490188344175
Na         -2.73576315219608    2.70352552712298   -0.36458160048794
Na         -2.85948445654045    1.12485200242385    5.69647617995506
Na         -1.63022107278875   -0.35229714015395   -2.42037410439543
Na         -1.61922802026021   -1.83154846874296    3.84666140889968
Na          0.69846348857344    0.45501941122994    5.60838600616025
Na         -2.23617894024058    4.43259039767325    4.42315625235039
Na          2.59103869524196    0.88902791746855    2.52798701529705
Na         -0.44572192250784   -4.66399989869497    2.01528654462035
Na          2.02784350950733   -2.48037896603256    3.82592190131245
Na         -4.54307917772013    2.25908425140906    2.79961625462946
Na         -3.37896706752001   -0.57650212848551    0.97478642914049
Na          1.27085415357987    3.77451251429058    4.28478560254600
Na         -0.40762440980279   -4.73021759770287   -2.95437858476121
Cl         -0.05921037591739   -3.87238216547841    4.50287419849424
Cl         -4.29283896709460    3.11812952817766    5.15203619699829
Cl          0.64417132100019    1.06571893643258   -2.90684335030348
Cl          1.84979249730888   -3.40466963488503    1.53053706206654
Cl         -1.23994648245482    0.64099084151222    0.11817662240080
Cl         -4.97291293213564    1.49371702900375    0.42873549546075
Cl         -1.47312006444969   -0.93114966932315    6.35326473938567
Cl         -2.49807855929746    3.57836602301158    2.00689613548710
Cl         -2.69837520980929   -4.34211399900886   -3.37006025313715
Cl          2.41549658776999    0.05247079612142    0.12193820775558
Cl         -0.74909917220430    2.43157729491131    5.08915601642740
Cl         -3.15120344277019    0.14855345854432    3.36375242665473
Cl         -0.58883143992840    4.10539275481952   -1.04135162211523
Cl          1.20174928333674    2.89903890042605    1.87427896977822
Cl         -0.16667690665233    5.74083749861635    3.70829357852431
Cl          3.58630820103256   -2.79486251787993   -1.65306610690694
Cl         -0.49023219338221   -5.41549484750970   -0.43909723035315
Cl         -1.84720752712368   -2.62251697853005    1.45373255058309
Cl         -3.04951510536285    1.92113341645612   -2.79330089312741
Cl          0.01317028290718   -2.32781730214017   -1.73195534662150
Cl         -3.82180781335136   -1.49142763125775   -1.27994328139898
Cl          2.27817455912631   -1.55161026047607    6.25949660280529
Cl          4.15359715076505   -1.14966104757663    3.08953804579615
Cl          2.81997165826450    1.86820233641479    4.93649133147758
Cl          0.51287516742007   -0.49440942913983    3.20056580319053
O          -2.22259259211920   -1.42022252470311   -4.09031780030839
H          -2.56621950785232   -2.30516670517651   -3.84835809825659
C          -1.97621453119659   -1.49415158226639   -5.47605797658606
H          -2.90152395881847   -1.74378271515870   -6.01193777840030
H          -1.23950983368660   -2.28335677068524   -5.68496167787344
C          -1.44486387366958   -0.15981826317690   -5.97563077492604
H          -2.19361945413342    0.60347254672108   -5.76052683162942
H          -0.53623977449024    0.07694866330658   -5.42140849893768
C          -1.14688188198191   -0.20667395515470   -7.47028220321216
H          -2.05768538713599   -0.47555889261284   -8.00951783547115
H          -0.40899969892123   -0.98915106365101   -7.65891747618951
C          -0.61811742997287    1.11709199636531   -8.01033203470271
H           0.29612735311020    1.40385866230089   -7.49234332354172
H          -0.38615494846389    1.02774663117663   -9.06899994137491
H          -1.36526527291537    1.90231435002790   -7.90262717872694
O          -2.01890725436858   -5.74027568118388    2.85883450565953
H          -2.17933919222712   -5.72513295106967    3.80780611610755
C          -3.22918679546919   -6.16025304697055    2.26156935559118
H          -3.52288718647236   -7.13919821486704    2.66328463986907
H          -3.01776296636130   -6.27667845219250    1.19859878064738
C          -4.37633674470250   -5.16794902355427    2.44137017284081
H          -4.10125309474101   -4.21760313152154    1.98333300700618
H          -5.22870099419634   -5.56416794321141    1.88942515366926
C          -4.77036647823266   -4.93281751593101    3.90495744207510
H          -4.57594318615607   -5.83800554480114    4.48763232038826
H          -5.84410186991076   -4.74342446364161    3.95496792280653
C          -4.05385706429082   -3.74621689917907    4.54187419132373
H          -4.28704594940541   -2.83958334973630    3.98965519211597
H          -4.38431084623062   -3.61256963260881    5.56853659681877
H          -2.97832717233859   -3.88749179998702    4.54882389359522
O           6.17474095838132    0.16270703426337    5.41692333085127
H           6.73637320803094   -0.33299872547422    4.81039204607279
C           6.57216926702374    1.51521216863922    5.28422975359744
H           7.60303510834256    1.64147243510485    5.64166433940099
H           5.91237062092358    2.08195351393473    5.94155776213535
C           6.44970043151009    2.03675256394750    3.85434960651223
H           5.55301483497984    1.60601983914853    3.40276259726888
H           6.31183861958989    3.11733422631415    3.89334304017384
C           7.65683536379787    1.73403094762915    2.96658706554539
H           8.54846065299491    2.19293519299967    3.40125541710032
H           7.48407119522426    2.20397734226771    1.99677097950387
C           7.91061733354864    0.24521716170944    2.74812647225636
H           6.99236804437839   -0.26090622619882    2.45463929451199
H           8.63765414672382    0.10594981102608    1.95152281776888
H           8.32022435406839   -0.22581149490962    3.64075961077394
O          -0.80115258256440    3.15353334630475   -5.26625698389805
H          -0.71803126854145    2.50258188356108   -5.97103154442166
C          -1.52065966527287    4.25371382209507   -5.78668372465608
H          -2.50321648326168    3.92350806730050   -6.14815314764008
H          -0.97312631461527    4.69815244346425   -6.62775189048551
C          -1.71949927777606    5.29211303104452   -4.69443510909072
H          -2.36658826566970    6.08063516643284   -5.08004564233994
H          -2.24099630679150    4.81587431732477   -3.86335056517898
C          -0.40950056707033    5.90315312656445   -4.20367864553247
H           0.32768316883954    5.11266432588960   -4.05159378584042
H          -0.58533208050944    6.38785943217505   -3.24377173678392
C           0.15818707359043    6.93270590630338   -5.17196368589192
H          -0.55565417312609    7.73797742876766   -5.33422272033327
H           1.07216357044812    7.36199394412399   -4.76971660608241
H           0.39259270910662    6.48171240302169   -6.13309473150060
O           1.79456504503857   -4.93578380367740   -3.06950528066286
H           2.29243162864830   -5.72937232134266   -3.29787072775470
H           2.45788606507232   -4.22299532781796   -3.09830775110593
