# Supplementary material for: Heterogeneous Nucleation of Butanol on NaCl: A Computational Study of Temperature, Humidity, Seed Charge, and Seed Size Effects
Source: J Phys Chem A. 2021 Mar 31;125(14):3025–36. doi: 10.1021/acs.jpca.0c10972 (PMC8054243; doi:10.1021/acs.jpca.0c10972)
Supplement: Supplementary file 2 — jp0c10972_si_002.zip [file jp0c10972_si_002.zip › ALL CLUSTERS/low_level_calc/big seed/1Seed4BuOH2W.log]

      -----------------------------------------------------------      
     |                   =====================                   |     
     |                           x T B                           |     
     |                   =====================                   |     
     |                         S. Grimme                         |     
     |          Mulliken Center for Theoretical Chemistry        |     
     |                    University of Bonn                     |     
     |                 Version 6.0.1 (SAW181210)                 |     
      -----------------------------------------------------------      

   This program is distributed in the hope that it will be useful,
   but WITHOUT ANY WARRANTY; without even the implied warranty of
   MERCHANTABILITY or FITNESS FOR A PARTICULAR PURPOSE.
   
   FOR NON-COMMERCIAL, ACADEMIA USE ONLY.
   
   Cite this work as:
   S. Grimme, C. Bannwarth, P. Shushkov, J. Comput. Theory Chem., 2017,
   13, 1989-2009.
   C. Bannwarth, S. Ehlert and S. Grimme., ChemRxiv, 2018, preprint.
   http://doi.org/10.26434/chemrxiv.7246238.v1
   
   for sTDA-xTB:
   S. Grimme and C. Bannwarth, J. Chem. Phys., 2016, 145, 054103.
   
   in the mass-spec context:
   V. Asgeirsson, C. Bauer and S. Grimme, Chem. Sci., 2017, 8, 4879.
   
   if GBSA is used:
   P. Shushkov, F. März and S. Grimme, unpublished.
   
   for ANC optimizer:
   S. Grimme, unpublished.
   Rational Function algorithm used in ANCopt:
   F. Eckert, P. Pulay, H.-J. Werner, J. Comput. Chem., 1997, 18, 1473.
   
   with help from (in alphabetical order)
   C. Bannwarth, F. Bohle, G. Brandenburg, E. Caldeweyher, M. Checinski,
   S. Dohm, S. Ehlert, S. Ehrlich, F. März, H. Neugebauer, J. Pisarek,
   P. Pracht, P. Shushkov, and S. Spicher.
   
 * started run on 2020/05/27 at 16:07:27.189     
========================================================================
 # omp threads = 1
========================================================================
number of atoms            : 116
number of electrons        : 344
charge                     : 0
spin                       : .0
first test random number   : .1677

########################################################################
# WARNING! Please study the warnings concerning your input carefully
#  - the use of '-ohess' is discouraged, please use '--ohess' next time
########################################################################

           ------------------------------------------------- 
          |                 G F N 2 - x T B                 |
          | Geometry, Frequencies, Noncovalent interactions |
          |            JCTC 2018 parametrisation            |
           ------------------------------------------------- 
      method parameters     
 k(s)        :  1.8500
 k(p)        :  2.2300
 k(d)        :  2.2300
 k(f)        :  2.0000
 kEN (H0ij)  : -2.0000
 D4 a1       :  0.5200
 D4 a2       :  5.0000
 D4 s6       :  1.0000
 D4 s8       :  2.7000
 D4 s9       :  5.0000
 alphaj      :  2.0000


            Z     q(EN)     CN     RAES       Cart. coordinates
     1  Na  1.0    0.29    6.77    5.00    -7.19211     3.38817     2.72441
     2  Na  1.0    0.20    9.20    5.00    -4.29815    -2.45330     0.61077
     3  Na  1.0    0.30    6.67    5.00     5.49405    -8.37816    -2.44621
     4  Na  1.0    0.39    7.56    5.00     1.22368     4.27132    -9.58911
     5  Na  1.0    0.20    9.33    5.00     6.30125     2.97176     0.70422
     6  Na  1.0    0.21    9.30    5.00    -0.17881    -5.98544     4.98478
     7  Na  1.0    0.31    6.80    5.00    -1.17223    -8.11690    -1.43903
     8  Na  1.0    0.44    6.54    5.00     4.75342     2.45466    11.82676
     9  Na  1.0    0.30    6.82    5.00    -4.46969     6.69980    -2.46832
    10  Na  1.0    0.33    7.02    5.00     3.37764     8.81376     2.93252
    11  Na  1.0    0.35    6.13    5.00     1.37622    -3.45269    11.29752
    12  Na  1.0    0.20    9.19    5.00    -3.19783    -0.01457     7.15763
    13  Na  1.0    0.20   11.40    5.00     3.45061    -0.39211     6.07614
    14  Na  1.0    0.30    6.75    5.00     6.58690    -6.11227     3.84798
    15  Na  1.0    0.09   12.37    5.00    -0.62239     3.20772     1.64016
    16  Na  1.0    0.20    9.23    5.00     5.28927     0.72020    -5.75031
    17  Na  1.0    0.39    7.18    5.00    -6.40373    -5.41425     6.02939
    18  Na  1.0    0.29    6.83    5.00     9.16976    -2.79824    -1.40457
    19  Na  1.0    0.35    5.11    5.00     8.69900     6.12098    -4.34340
    20  Na  1.0    0.30    6.67    5.00    -3.54315     9.02705     3.77120
    21  Na  1.0    0.20    9.24    5.00     2.29280     6.64044    -3.51808
    22  Na  1.0    0.29    8.55    5.00     0.56899     5.64049     7.95943
    23  Na  1.0    0.22    9.21    5.00    -1.54509     0.92167    -4.76378
    24  Na  1.0    0.09   12.35    5.00     2.53566    -2.63378    -0.33838
    25  Na  1.0    0.34    8.13    5.00     1.39618    -4.79531    -6.84440
    26  Cl  7.0   -0.13    4.91    5.00     2.64982    -7.28028     1.33967
    27  Cl  7.0   -0.10    4.82    5.00     0.58435     1.30699     9.80590
    28  Cl  7.0   -0.17    3.77    5.00     6.39713     7.74165    -0.62530
    29  Cl  7.0   -0.24    2.13    3.57     4.91590    -1.66072    13.80413
    30  Cl  7.0   -0.13    4.86    5.00    -0.50767     7.98135     0.13585
    31  Cl  7.0   -0.14    3.87    5.00    -2.76138    -4.54334     8.93079
    32  Cl  7.0   -0.13    4.86    5.00     5.37614    -3.82969    -4.22054
    33  Cl  7.0   -0.12    3.89    5.00     1.42508    -0.25465    -8.47789
    34  Cl  7.0   -0.13    3.81    5.00    -4.15059    -7.12215     2.19883
    35  Cl  7.0   -0.09    5.18    5.00     3.40294     4.15986     4.25358
    36  Cl  7.0   -0.13    4.92    5.00    -3.40269     4.52276     5.51496
    37  Cl  7.0   -0.15    3.95    5.00     3.81615    -5.05739     7.50388
    38  Cl  7.0   -0.22    2.95    4.88    -7.31074     7.90104     1.11974
    39  Cl  7.0   -0.14    3.85    5.00    -1.73102     5.71210    -6.21580
    40  Cl  7.0   -0.09    6.01    5.00    -0.37871    -1.34674     3.34242
    41  Cl  7.0   -0.18    2.91    4.86     1.64942    -9.67708    -4.90719
    42  Cl  7.0   -0.17    3.04    4.92     0.28060    10.14312     6.43302
    43  Cl  7.0   -0.18    3.79    5.00     9.39234     1.74222    -2.93950
    44  Cl  7.0   -0.17    3.84    5.00    -7.18406    -1.10006     4.40057
    45  Cl  7.0   -0.11    4.85    5.00     6.59089    -1.42131     2.48030
    46  Cl  7.0   -0.22    2.95    4.88     9.35933    -7.22455     0.18160
    47  Cl  7.0   -0.11    4.83    5.00    -1.53518    -3.64415    -3.18339
    48  Cl  7.0   -0.09    5.99    5.00     2.42968     2.00682    -2.01422
    49  Cl  7.0   -0.16    3.78    5.00     5.23889     5.50247    -7.38267
    50  Cl  7.0   -0.12    4.84    5.00    -4.56915     2.05504    -1.14274
    51  O   6.0   -0.33    3.00    2.78     1.12205     5.18525   -13.38626
    52  H   1.0    0.04    1.15    1.45     2.27136     5.76766   -14.66612
    53  C   4.0   -0.03    4.49    4.52    -1.17469     4.54418   -14.61506
    54  H   1.0    0.00    1.01    1.43    -0.85347     2.97957   -15.93979
    55  H   1.0   -0.00    1.01    1.43    -1.88832     6.17277   -15.68269
    56  C   4.0   -0.07    4.71    4.77    -3.11261     3.76447   -12.65152
    57  H   1.0   -0.02    1.40    1.54    -2.36399     2.17982   -11.57258
    58  H   1.0   -0.03    1.22    1.47    -3.43309     5.34936   -11.37727
    59  C   4.0   -0.08    4.10    3.80    -5.62274     2.96893   -13.81346
    60  H   1.0    0.01    1.02    1.43    -5.31074     1.38880   -15.10501
    61  H   1.0    0.00    1.02    1.43    -6.40467     4.53626   -14.90613
    62  C   4.0   -0.13    4.01    3.64    -7.49447     2.18675   -11.77202
    63  H   1.0   -0.01    1.00    1.43    -7.83566     3.74551   -10.47599
    64  H   1.0   -0.00    1.00    1.43    -9.28737     1.63157   -12.60497
    65  H   1.0   -0.01    1.00    1.43    -6.75798     0.59755   -10.69634
    66  O   6.0   -0.35    2.47    1.96     5.88689    10.38288     7.64160
    67  H   1.0    0.06    1.21    1.47     4.21343    11.06587     7.95326
    68  C   4.0   -0.02    4.05    3.71     7.67437    11.87787     8.95118
    69  H   1.0   -0.01    1.01    1.43     7.34328    13.88233     8.55316
    70  H   1.0   -0.01    1.01    1.43     9.51302    11.35653     8.16965
    71  C   4.0   -0.08    4.12    3.83     7.69843    11.43815    11.81135
    72  H   1.0    0.01    1.02    1.43     7.97877     9.42831    12.20174
    73  H   1.0   -0.00    1.03    1.43     9.34345    12.44419    12.53982
    74  C   4.0   -0.08    4.07    3.75     5.33924    12.37249    13.20875
    75  H   1.0    0.00    1.02    1.43     4.69187    14.13877    12.35820
    76  H   1.0   -0.00    1.03    1.43     5.87863    12.79088    15.15538
    77  C   4.0   -0.13    4.02    3.66     3.16452    10.48036    13.27592
    78  H   1.0   -0.01    1.01    1.43     3.81385     8.66124    13.98997
    79  H   1.0   -0.01    1.00    1.43     1.69309    11.17076    14.52989
    80  H   1.0   -0.01    1.05    1.44     2.31823    10.20547    11.42831
    81  O   6.0   -0.33    3.00    2.79    -8.47536    -8.53272     6.93454
    82  H   1.0    0.06    1.23    1.47    -8.80743    -9.89325     5.77132
    83  C   4.0   -0.03    4.56    4.62    -7.54819    -9.68661     9.16214
    84  H   1.0   -0.00    1.01    1.43    -8.99763   -10.92625     9.97957
    85  H   1.0   -0.03    1.16    1.45    -7.20082    -8.14816    10.48665
    86  C   4.0   -0.10    4.29    4.18    -5.11068   -11.17058     8.73936
    87  H   1.0   -0.03    1.17    1.46    -3.92417   -10.12596     7.41094
    88  H   1.0   -0.02    1.03    1.43    -4.09453   -11.26729    10.52885
    89  C   4.0   -0.08    4.08    3.76    -5.50065   -13.85842     7.75602
    90  H   1.0    0.00    1.02    1.43    -6.64168   -14.92308     9.10906
    91  H   1.0   -0.01    1.03    1.43    -3.65108   -14.76606     7.65401
    92  C   4.0   -0.12    4.01    3.64    -6.73567   -13.98958     5.15283
    93  H   1.0   -0.01    1.00    1.43    -5.81582   -12.69143     3.84890
    94  H   1.0   -0.01    1.00    1.43    -6.55624   -15.88719     4.38408
    95  H   1.0    0.00    1.00    1.43    -8.74813   -13.56454     5.24659
    96  O   6.0   -0.31    3.05    2.94    -0.58390    -6.98362    -9.40115
    97  H   1.0    0.03    1.43    1.56    -0.35423    -8.67134    -8.73499
    98  C   4.0   -0.04    4.27    4.13    -2.70800    -7.00768   -11.01551
    99  H   1.0   -0.01    1.01    1.43    -4.39904    -7.58607    -9.95930
   100  H   1.0    0.01    1.01    1.43    -2.41876    -8.35152   -12.56814
   101  C   4.0   -0.08    4.24    4.08    -3.09971    -4.35500   -12.05486
   102  H   1.0    0.01    1.03    1.43    -4.93713    -4.25391   -12.98316
   103  H   1.0   -0.01    1.08    1.44    -3.11877    -3.06705   -10.44487
   104  C   4.0   -0.08    4.13    3.85    -1.02090    -3.56192   -13.89340
   105  H   1.0   -0.00    1.05    1.44     0.80634    -4.10324   -13.10858
   106  H   1.0    0.01    1.03    1.43    -1.03864    -1.50892   -14.07594
   107  C   4.0   -0.11    4.01    3.63    -1.33546    -4.72593   -16.50630
   108  H   1.0    0.01    1.00    1.43    -3.14166    -4.18047   -17.32694
   109  H   1.0   -0.00    1.00    1.43     0.16476    -4.08983   -17.75923
   110  H   1.0    0.01    1.00    1.43    -1.26168    -6.77666   -16.41866
   111  O   6.0   -0.32    3.74    4.67     6.77979     0.25079     8.61603
   112  H   1.0   -0.01    1.62    1.73     6.83944    -1.10473     9.86472
   113  H   1.0   -0.01    1.22    1.47     8.22921    -0.05630     7.55758
   114  O   6.0   -0.33    3.65    4.55     5.04890     5.64912     9.47916
   115  H   1.0    0.07    1.22    1.47     5.51706     7.41298     9.16757
   116  H   1.0   -0.01    1.63    1.73     5.56608     4.86362     7.90481

  Z AO/shell   Hii/eV     exponent
  1     Wed Apr 25 08:07:45 CEST 2018   EN: 2.200 GM2: 0.406  GM3: 0.0800  RAES: 1.40
     1s    -10.707211    1.230000
  6     Wed Apr 25 08:07:45 CEST 2018   EN: 2.550 GM2: 0.538  GM3: 0.1500  RAES: 3.00
     2s    -13.970922    2.096432
     2p    -10.063292    1.800000
  8     Wed Apr 25 08:07:45 CEST 2018   EN: 3.440 GM2: 0.452  GM3:-0.0517  RAES: 1.80
     2s    -20.229985    2.439742
     2p    -15.503117    2.137023
 11     Tue Apr 24 16:34:09 CEST 2018   EN: 0.930 GM2: 0.271  GM3: 0.1799  RAES: 5.00
     3s     -4.546934    0.763787
     3p     -1.332719    0.573553
 17     Mon Apr 23 14:09:22 CEST 2018   EN: 3.160 GM2: 0.249  GM3: 0.1495  RAES: 2.50
     3s    -29.278781    2.485265
     3p    -12.673758    2.199650
     3d     -0.240338    2.476089
 no old-style atom pair restraining (fixing) potential

molecular fragmentation (1/2 indicates fragments):
111111111111111111111111111111111111111111111111111111111111111112222222
22222222111111111111111111111111111111111111
# atoms in fragment 1/2:   101    15
 fragment masses (1/2) :     1719.47       74.12
CMA distance (Bohr)    :  16.440
constraining FC (au)   :  0.0500
           ------------------------------------------------- 
          |        Self-Consistent Charge Iterations        |
           ------------------------------------------------- 

 Ncao       : 482
 Nao        : 457
 Nshell     : 213
 Nel        : 344
 T(el)      :   300.0
 intcut     :    25.0
 scfconv/Eh :  0.100E-05
   qconv/e  :  0.100E-03
 intneglect :  0.100E-07
 broydamp   :      0.250
 iter      E             dE          RMSdq      gap      omega  full diag
   1   -203.9868910 -0.203987E+03  0.106E+01    4.02       0.0  T
   2   -204.4088983 -0.422007E+00  0.600E+00    4.71       1.0  T
   3   -204.7427779 -0.333880E+00  0.400E+00    4.28       1.0  T
   4   -204.8387808 -0.960029E-01  0.222E+00    3.49       1.0  T
   5   -204.8933325 -0.545517E-01  0.153E+00    2.41       1.0  T
   6   -204.8936344 -0.301879E-03  0.625E-01    2.62       1.0  T
   7   -204.8955927 -0.195832E-02  0.353E-01    2.43       1.0  T
   8   -204.8961820 -0.589309E-03  0.184E-01    2.48       1.0  T
   9   -204.8964377 -0.255704E-03  0.135E-01    2.47       1.0  T
  10   -204.8967019 -0.264192E-03  0.107E-01    2.46       1.0  T
  11   -204.8969291 -0.227195E-03  0.765E-02    2.46       1.0  T
  12   -204.8970577 -0.128533E-03  0.608E-02    2.46       1.0  T
  13   -204.8971458 -0.880877E-04  0.558E-02    2.44       1.0  T
  14   -204.8972564 -0.110676E-03  0.449E-02    2.43       1.0  T
  15   -204.8973370 -0.805376E-04  0.370E-02    2.43       1.0  T
  16   -204.8973934 -0.564079E-04  0.288E-02    2.41       1.0  T
  17   -204.8974239 -0.305023E-04  0.209E-02    2.41       1.0  T
  18   -204.8974326 -0.873288E-05  0.161E-02    2.41       1.0  T
  19   -204.8974386 -0.602731E-05  0.133E-02    2.41       1.0  T
  20   -204.8974426 -0.398635E-05  0.116E-02    2.41       1.0  T
  21   -204.8974460 -0.340159E-05  0.103E-02    2.41       1.0  T
  22   -204.8974499 -0.388446E-05  0.945E-03    2.41       1.0  T
  23   -204.8974543 -0.440572E-05  0.867E-03    2.41       1.1  T
  24   -204.8974594 -0.507566E-05  0.787E-03    2.41       1.2  T
  25   -204.8974651 -0.566761E-05  0.668E-03    2.40       1.4  T
  26   -204.8974694 -0.433136E-05  0.557E-03    2.40       1.7  T
  27   -204.8974713 -0.187778E-05  0.451E-03    2.40       2.1  T
  28   -204.8974725 -0.117971E-05  0.371E-03    2.40       2.5  T
  29   -204.8974731 -0.698374E-06  0.315E-03    2.40       2.9  T
  30   -204.8974736 -0.414902E-06  0.258E-03    2.40       3.6  T
  31   -204.8974739 -0.304155E-06  0.203E-03    2.40       4.6  T
  32   -204.8974741 -0.209309E-06  0.160E-03    2.40       5.8  T
  33   -204.8974742 -0.140722E-06  0.116E-03    2.40       8.0  T
  34   -204.8974743 -0.589763E-07  0.890E-04    2.40      10.4  T
  35   -204.8974743 -0.348344E-07  0.678E-04    2.40      13.7  T
speedup  1.00
cpu  time for SCC    1.79 s
wall time for SCC    1.80 s

   *** convergence criteria satisfied after 35 iterations ***

          eigenvalues
 #    :         160        161        162        163        164        165        166        167
 occ. :        2.000      2.000      2.000      2.000      2.000      2.000      2.000      2.000
 eps  :       -10.685    -10.576    -10.565    -10.562    -10.532    -10.518    -10.493    -10.443
 #    :         168        169        170        171        172        173        174        175
 occ. :        2.000      2.000      2.000      2.000      2.000      0.000      0.000      0.000
 eps  :       -10.428    -10.395    -10.203    -10.072    -10.014     -7.614     -6.889     -6.717
 #    :         176        177        178        179        180        181        182        183
 occ. :        0.000      0.000      0.000      0.000      0.000      0.000      0.000      0.000
 eps  :        -6.209     -4.958     -4.342     -3.930     -3.591     -2.996     -2.795     -1.981


   #   Z            q   n(s)   n(p)   n(d)      C6AA      α(0)
   1  11 Na     0.710  0.082  0.208  0.000    68.056    26.697
   2  11 Na     0.718  0.045  0.237  0.000    67.958    26.678
   3  11 Na     0.704  0.085  0.212  0.000    68.135    26.713
   4  11 Na     0.770  0.077  0.153  0.000    67.321    26.553
   5  11 Na     0.759  0.034  0.207  0.000    67.457    26.579
   6  11 Na     0.722  0.043  0.235  0.000    67.907    26.668
   7  11 Na     0.711  0.077  0.212  0.000    68.045    26.695
   8  11 Na     0.773  0.077  0.150  0.000    67.284    26.545
   9  11 Na     0.707  0.080  0.214  0.000    68.099    26.706
  10  11 Na     0.747  0.064  0.189  0.000    67.605    26.608
  11  11 Na     0.732  0.081  0.187  0.000    67.786    26.644
  12  11 Na     0.734  0.044  0.222  0.000    67.763    26.640
  13  11 Na     0.838  0.003  0.159  0.000    66.508    26.392
  14  11 Na     0.734  0.075  0.192  0.000    67.769    26.641
  15  11 Na     0.802  0.003  0.195  0.000    66.937    26.477
  16  11 Na     0.693  0.049  0.258  0.000    68.267    26.738
  17  11 Na     0.769  0.079  0.152  0.000    67.336    26.555
  18  11 Na     0.708  0.081  0.211  0.000    68.085    26.703
  19  11 Na     0.698  0.114  0.187  0.000    68.204    26.726
  20  11 Na     0.731  0.079  0.190  0.000    67.798    26.646
  21  11 Na     0.692  0.048  0.259  0.000    68.280    26.741
  22  11 Na     0.780  0.044  0.177  0.000    67.207    26.530
  23  11 Na     0.710  0.042  0.248  0.000    68.060    26.698
  24  11 Na     0.774  0.008  0.218  0.000    67.277    26.544
  25  11 Na     0.765  0.063  0.173  0.000    67.390    26.566
  26  17 Cl    -0.741  1.978  5.760  0.002   124.961    17.102
  27  17 Cl    -0.734  1.980  5.753  0.002   124.708    17.085
  28  17 Cl    -0.740  1.978  5.760  0.001   124.913    17.099
  29  17 Cl    -0.784  1.979  5.798  0.007   126.713    17.222
  30  17 Cl    -0.736  1.977  5.757  0.001   124.755    17.088
  31  17 Cl    -0.753  1.980  5.773  0.000   125.442    17.135
  32  17 Cl    -0.740  1.978  5.757  0.005   124.947    17.101
  33  17 Cl    -0.763  1.977  5.785  0.001   125.863    17.164
  34  17 Cl    -0.754  1.979  5.775 -0.000   125.499    17.139
  35  17 Cl    -0.734  1.977  5.752  0.005   124.696    17.084
  36  17 Cl    -0.740  1.978  5.761  0.001   124.919    17.099
  37  17 Cl    -0.748  1.979  5.768  0.002   125.271    17.124
  38  17 Cl    -0.761  1.975  5.785  0.001   125.788    17.159
  39  17 Cl    -0.754  1.978  5.774  0.001   125.492    17.139
  40  17 Cl    -0.741  1.980  5.760  0.002   124.968    17.103
  41  17 Cl    -0.771  1.975  5.795  0.001   126.164    17.184
  42  17 Cl    -0.767  1.974  5.791  0.002   126.010    17.174
  43  17 Cl    -0.740  1.978  5.760  0.002   124.915    17.099
  44  17 Cl    -0.747  1.977  5.769  0.002   125.228    17.121
  45  17 Cl    -0.735  1.979  5.748  0.009   124.739    17.087
  46  17 Cl    -0.763  1.976  5.785  0.001   125.834    17.162
  47  17 Cl    -0.736  1.980  5.754  0.002   124.783    17.090
  48  17 Cl    -0.739  1.981  5.754  0.004   124.888    17.097
  49  17 Cl    -0.754  1.976  5.776  0.001   125.491    17.139
  50  17 Cl    -0.736  1.980  5.754  0.002   124.765    17.089
  51   8 O     -0.458  1.699  4.759  0.000    21.944     6.327
  52   1 H      0.304  0.696  0.000  0.000     0.709     1.322
  53   6 C      0.071  1.042  2.886  0.000    19.321     6.246
  54   1 H      0.028  0.972  0.000  0.000     2.613     2.528
  55   1 H      0.026  0.974  0.000  0.000     2.640     2.541
  56   6 C     -0.090  1.066  3.024  0.000    22.118     6.679
  57   1 H      0.055  0.945  0.000  0.000     2.242     2.338
  58   1 H      0.056  0.944  0.000  0.000     2.244     2.342
  59   6 C     -0.055  1.046  3.008  0.000    21.555     6.610
  60   1 H      0.034  0.966  0.000  0.000     2.532     2.488
  61   1 H      0.031  0.969  0.000  0.000     2.567     2.506
  62   6 C     -0.112  1.038  3.073  0.000    22.694     6.793
  63   1 H      0.046  0.954  0.000  0.000     2.369     2.407
  64   1 H      0.038  0.962  0.000  0.000     2.476     2.461
  65   1 H      0.046  0.954  0.000  0.000     2.376     2.410
  66   8 O     -0.451  1.705  4.746  0.000    21.821     6.308
  67   1 H      0.334  0.666  0.000  0.000     0.627     1.244
  68   6 C      0.061  1.041  2.898  0.000    19.783     6.374
  69   1 H      0.032  0.968  0.000  0.000     2.556     2.500
  70   1 H      0.051  0.949  0.000  0.000     2.310     2.377
  71   6 C     -0.089  1.059  3.030  0.000    22.192     6.708
  72   1 H      0.066  0.934  0.000  0.000     2.135     2.285
  73   1 H      0.040  0.960  0.000  0.000     2.445     2.445
  74   6 C     -0.062  1.047  3.015  0.000    21.693     6.632
  75   1 H      0.040  0.960  0.000  0.000     2.443     2.444
  76   1 H      0.036  0.964  0.000  0.000     2.498     2.472
  77   6 C     -0.135  1.046  3.089  0.000    23.151     6.862
  78   1 H      0.056  0.944  0.000  0.000     2.244     2.342
  79   1 H      0.044  0.956  0.000  0.000     2.390     2.418
  80   1 H      0.068  0.932  0.000  0.000     2.113     2.273
  81   8 O     -0.469  1.701  4.768  0.000    22.173     6.360
  82   1 H      0.316  0.684  0.000  0.000     0.672     1.286
  83   6 C      0.059  1.045  2.896  0.000    19.512     6.275
  84   1 H      0.032  0.968  0.000  0.000     2.562     2.503
  85   1 H      0.054  0.946  0.000  0.000     2.266     2.354
  86   6 C     -0.086  1.061  3.025  0.000    22.126     6.695
  87   1 H      0.062  0.938  0.000  0.000     2.172     2.305
  88   1 H      0.047  0.953  0.000  0.000     2.353     2.399
  89   6 C     -0.059  1.047  3.012  0.000    21.640     6.623
  90   1 H      0.032  0.968  0.000  0.000     2.552     2.498
  91   1 H      0.040  0.960  0.000  0.000     2.447     2.446
  92   6 C     -0.111  1.038  3.073  0.000    22.690     6.793
  93   1 H      0.056  0.944  0.000  0.000     2.251     2.346
  94   1 H      0.038  0.962  0.000  0.000     2.476     2.461
  95   1 H      0.029  0.971  0.000  0.000     2.605     2.524
  96   8 O     -0.465  1.697  4.768  0.000    22.094     6.348
  97   1 H      0.318  0.682  0.000  0.000     0.657     1.266
  98   6 C      0.081  1.036  2.883  0.000    19.360     6.287
  99   1 H      0.019  0.981  0.000  0.000     2.741     2.589
 100   1 H      0.024  0.976  0.000  0.000     2.672     2.556
 101   6 C     -0.067  1.055  3.012  0.000    21.778     6.644
 102   1 H      0.031  0.969  0.000  0.000     2.573     2.509
 103   1 H      0.052  0.948  0.000  0.000     2.299     2.371
 104   6 C     -0.056  1.049  3.008  0.000    21.587     6.615
 105   1 H      0.053  0.947  0.000  0.000     2.279     2.361
 106   1 H      0.035  0.965  0.000  0.000     2.512     2.479
 107   6 C     -0.106  1.037  3.069  0.000    22.581     6.777
 108   1 H      0.028  0.972  0.000  0.000     2.614     2.528
 109   1 H      0.030  0.970  0.000  0.000     2.581     2.512
 110   1 H      0.034  0.966  0.000  0.000     2.533     2.489
 111   8 O     -0.645  1.720  4.925  0.000    26.194     6.912
 112   1 H      0.351  0.649  0.000  0.000     0.572     1.181
 113   1 H      0.333  0.667  0.000  0.000     0.626     1.240
 114   8 O     -0.685  1.738  4.947  0.000    27.214     7.046
 115   1 H      0.359  0.641  0.000  0.000     0.567     1.182
 116   1 H      0.349  0.651  0.000  0.000     0.578     1.188

 Mol. C6AA /au·bohr⁶  :     360115.136953
 Mol. C8AA /au·bohr⁸  :   19856951.623784
 Mol. α(0) /au        :       1336.394725

 
 Wiberg/Mayer (AO) data. WBOs > 0.1 written file <wbo>
 largest (>0.05) Wiberg bond orders for each atom
           total WBO             WBO to atom ...
     1  Na  0.528    Cl  38 0.173    Cl  44 0.119    Cl  50 0.103    Cl  36 0.092
     2  Na  0.519    Cl  47 0.129    Cl  50 0.119    Cl  34 0.093    Cl  44 0.075    Cl  40 0.057
     3  Na  0.539    Cl  41 0.153    Cl  46 0.151    Cl  26 0.106    Cl  32 0.093
     4  Na  0.410    Cl  49 0.134    Cl  33 0.107    Cl  39 0.096    O   51 0.085
     5  Na  0.450    Cl  35 0.140    Cl  45 0.133    Cl  28 0.060
     6  Na  0.527    Cl  31 0.130    Cl  34 0.109    Cl  37 0.095    Cl  26 0.081
     7  Na  0.529    Cl  41 0.158    Cl  34 0.139    Cl  47 0.094    Cl  26 0.091
     8  Na  0.412    Cl  29 0.145    O  114 0.098    O  111 0.058
     9  Na  0.526    Cl  39 0.168    Cl  38 0.122    Cl  50 0.099    Cl  30 0.092
    10  Na  0.470    Cl  42 0.126    Cl  28 0.114    Cl  30 0.076    Cl  35 0.074    O   66 0.055
    11  Na  0.499    Cl  29 0.187    Cl  31 0.112    Cl  37 0.090    Cl  27 0.080
    12  Na  0.512    Cl  36 0.114    Cl  44 0.111    Cl  27 0.110    Cl  31 0.096
    13  Na  0.332    Cl  27 0.121    O  111 0.053
    14  Na  0.491    Cl  37 0.179    Cl  46 0.108    Cl  45 0.087    Cl  26 0.076
    15  Na  0.401    Cl  35 0.075    Cl  48 0.068    Cl  40 0.066    Cl  30 0.060    Cl  36 0.056
    16  Na  0.561    Cl  32 0.149    Cl  43 0.131    Cl  33 0.090    Cl  48 0.073    Cl  49 0.069
    17  Na  0.408    Cl  44 0.147    Cl  31 0.095    Cl  34 0.095    O   81 0.082
    18  Na  0.535    Cl  46 0.179    Cl  43 0.117    Cl  45 0.111    Cl  32 0.085
    19  Na  0.537    Cl  43 0.173    Cl  28 0.170    Cl  49 0.155
    20  Na  0.493    Cl  38 0.149    Cl  42 0.140    Cl  30 0.096    Cl  36 0.079
    21  Na  0.567    Cl  30 0.125    Cl  28 0.117    Cl  49 0.098    Cl  39 0.095    Cl  48 0.073
    22  Na  0.419    Cl  42 0.119    Cl  36 0.090    Cl  27 0.088
    23  Na  0.538    Cl  33 0.126    Cl  47 0.122    Cl  50 0.080    Cl  39 0.078    Cl  48 0.065
    24  Na  0.426    Cl  40 0.128    Cl  45 0.104    Cl  26 0.084    Cl  48 0.058
    25  Na  0.431    Cl  32 0.108    Cl  33 0.103    Cl  41 0.094    O   96 0.080    Cl  47 0.067
    26  Cl  0.482    Na   3 0.106    Na   7 0.091    Na  24 0.084    Na   6 0.081    Na  14 0.076
    27  Cl  0.465    Na  13 0.121    Na  12 0.110    Na  22 0.088    Na  11 0.080
    28  Cl  0.480    Na  19 0.170    Na  21 0.117    Na  10 0.114    Na   5 0.060
    29  Cl  0.410    Na  11 0.187    Na   8 0.145
    30  Cl  0.486    Na  21 0.125    Na  20 0.096    Na   9 0.092    Na  10 0.076    Na  15 0.060
    31  Cl  0.458    Na   6 0.130    Na  11 0.112    Na  12 0.096    Na  17 0.095
    32  Cl  0.483    Na  16 0.149    Na  25 0.108    Na   3 0.093    Na  18 0.085
    33  Cl  0.436    Na  23 0.126    Na   4 0.107    Na  25 0.103    Na  16 0.090
    34  Cl  0.457    Na   7 0.139    Na   6 0.109    Na  17 0.095    Na   2 0.093
    35  Cl  0.471    Na   5 0.140    Na  15 0.075    Na  10 0.074
    36  Cl  0.475    Na  12 0.114    Na   1 0.092    Na  22 0.090    Na  20 0.079    Na  15 0.056
    37  Cl  0.454    Na  14 0.179    Na   6 0.095    Na  11 0.090
    38  Cl  0.449    Na   1 0.173    Na  20 0.149    Na   9 0.122
    39  Cl  0.452    Na   9 0.168    Na   4 0.096    Na  21 0.095    Na  23 0.078
    40  Cl  0.464    Na  24 0.128    Na  15 0.066    Na   2 0.057
    41  Cl  0.430    Na   7 0.158    Na   3 0.153    Na  25 0.094
    42  Cl  0.432    Na  20 0.140    Na  10 0.126    Na  22 0.119
    43  Cl  0.482    Na  19 0.173    Na  16 0.131    Na  18 0.117
    44  Cl  0.467    Na  17 0.147    Na   1 0.119    Na  12 0.111    Na   2 0.075
    45  Cl  0.468    Na   5 0.133    Na  18 0.111    Na  24 0.104    Na  14 0.087
    46  Cl  0.446    Na  18 0.179    Na   3 0.151    Na  14 0.108
    47  Cl  0.478    Na   2 0.129    Na  23 0.122    Na   7 0.094    Na  25 0.067
    48  Cl  0.479    Na  21 0.073    Na  16 0.073    Na  15 0.068    Na  23 0.065    Na  24 0.058
    49  Cl  0.469    Na  19 0.155    Na   4 0.134    Na  21 0.098    Na  16 0.069
    50  Cl  0.482    Na   2 0.119    Na   1 0.103    Na   9 0.099    Na  23 0.080
    51  O   2.007    C   53 0.978    H   52 0.900    Na   4 0.085
    52  H   0.907    O   51 0.900
    53  C   3.941    C   56 1.016    O   51 0.978    H   55 0.975    H   54 0.973
    54  H   0.998    C   53 0.973
    55  H   0.998    C   53 0.975
    56  C   3.987    C   53 1.016    C   59 1.007    H   58 0.975    H   57 0.971
    57  H   0.996    C   56 0.971
    58  H   0.997    C   56 0.975
    59  C   3.997    C   62 1.020    C   56 1.007    H   61 0.977    H   60 0.976
    60  H   0.998    C   59 0.976
    61  H   0.998    C   59 0.977
    62  C   3.990    C   59 1.020    H   64 0.987    H   63 0.984    H   65 0.984
    63  H   0.997    C   62 0.984
    64  H   0.998    C   62 0.987
    65  H   0.997    C   62 0.984
    66  O   2.045    C   68 0.986    H   67 0.851    Na  10 0.055    H  115 0.051
    67  H   0.888    O   66 0.851
    68  C   3.951    C   71 1.000    O   66 0.986    H   70 0.972    H   69 0.972
    69  H   0.996    C   68 0.972
    70  H   0.995    C   68 0.972
    71  C   3.992    C   74 1.006    C   68 1.000    H   73 0.975    H   72 0.961
    72  H   0.994    C   71 0.961
    73  H   0.998    C   71 0.975
    74  C   3.993    C   77 1.019    C   71 1.006    H   76 0.978    H   75 0.974
    75  H   0.995    C   74 0.974
    76  H   0.997    C   74 0.978
    77  C   3.987    C   74 1.019    H   79 0.985    H   78 0.970    H   80 0.969
    78  H   0.996    C   77 0.970
    79  H   0.998    C   77 0.985
    80  H   0.995    C   77 0.969
    81  O   2.008    C   83 0.986    H   82 0.878    Na  17 0.082
    82  H   0.900    O   81 0.878
    83  C   3.943    C   86 1.007    O   81 0.986    H   85 0.978    H   84 0.971
    84  H   0.997    C   83 0.971
    85  H   0.997    C   83 0.978
    86  C   3.991    C   89 1.010    C   83 1.007    H   88 0.973    H   87 0.962
    87  H   0.997    C   86 0.962
    88  H   0.998    C   86 0.973
    89  C   3.997    C   92 1.020    C   86 1.010    H   91 0.977    H   90 0.976
    90  H   0.998    C   89 0.976
    91  H   0.998    C   89 0.977
    92  C   3.992    C   89 1.020    H   94 0.985    H   95 0.980    H   93 0.979
    93  H   0.997    C   92 0.979
    94  H   0.998    C   92 0.985
    95  H   0.999    C   92 0.980
    96  O   2.006    C   98 0.991    H   97 0.873    Na  25 0.080
    97  H   0.899    O   96 0.873
    98  C   3.951    C  101 1.011    O   96 0.991    H   99 0.974    H  100 0.970
    99  H   0.998    C   98 0.974
   100  H   0.998    C   98 0.970
   101  C   3.994    C   98 1.011    C  104 1.010    H  102 0.976    H  103 0.972
   102  H   0.998    C  101 0.976
   103  H   0.997    C  101 0.972
   104  C   3.993    C  107 1.021    C  101 1.010    H  105 0.974    H  106 0.974
   105  H   0.996    C  104 0.974
   106  H   0.998    C  104 0.974
   107  C   3.997    C  104 1.021    H  109 0.987    H  108 0.987    H  110 0.985
   108  H   0.999    C  107 0.987
   109  H   0.999    C  107 0.987
   110  H   0.999    C  107 0.985
   111  O   1.887    H  113 0.887    H  112 0.853    Na   8 0.058    Na  13 0.053
   112  H   0.876    O  111 0.853
   113  H   0.889    O  111 0.887
   114  O   1.870    H  116 0.853    H  115 0.813    Na   8 0.098
   115  H   0.871    O  114 0.813    O   66 0.051
   116  H   0.877    O  114 0.853
 MOs/occ written to file <molden.input>
 
molecular dipole:
                 x           y           z       tot (Debye)
 q only:        0.525       2.988       0.851
   full:       -0.531       1.374      -4.120      11.122
molecular quadrupole (traceless):
                xx          xy          yy          xz          yz          zz
 q only:      -19.018      94.110     -15.408      17.626      16.525      34.427
  q+dip:      -22.966      86.978       0.355     -12.494      -9.407      22.611
   full:      -23.774      86.508       0.742     -11.044      -9.947      23.033

SCC energy    :    -204.8974743
rep           :       1.0233152
ES            :       1.9223649
AES           :      -0.0421275
AXC           :       0.0156284
disp          :      -0.2155779
XB            :       0.0000000
fix           :       0.0000000
total E       :    -203.8648938
atomizationE  :      21.7956305    13676.96
(atE without considering molecular charge,
 total energy contains solvation terms)
H-L gap (eV)  :          2.3993
           ------------------------------------------------- 
          |                 ===============                 |
          |                   A N C O P T                   |
          |                 ===============                 |
          |          Approximate Normal Coordinate          |
          |           Rational Function Optimizer           |
           ------------------------------------------------- 
dumping coords to <xtbopt.coord> and <xtbopt.log>
 optlevel               0
 Maxcycle             348
 Maxmicro              25
 Econv         5.000000000000000E-006
 Gconv         1.000000000000000E-003
 Maxdispl       1.00000000000000     
 Hlow          5.000000000000000E-003
 S6             20.0000000000000     
 Nvar              342

generating ANC from model Hessian ...
 Shifting diagonal of input Hessian by   2.335822186248337E-002
 Lowest  eigenvalues of input Hessian
    0.005000    0.006236    0.007153    0.007548    0.008323    0.008587
    0.009395    0.009911    0.010237    0.010245    0.010833    0.010890
    0.011095    0.011186    0.011458    0.011844    0.012099    0.012350
 Highest eigenvalues
    1.382579    1.403489    1.495879    1.498406    1.516489    1.541187
 
cpu  time for ANC gen    0.08 s
wall time for ANC gen    0.08 s
................................................................................
.............................. CYCLE    1 ......................................
................................................................................
   1   -204.8974743 -0.204897E+03  0.607E-04    2.40       0.0  T
   2   -204.8974743 -0.153867E-08  0.500E-04    2.40      18.6  T
   3   -204.8974743 -0.119280E-08  0.466E-04    2.40      19.9  T
speedup  1.00
cpu  time for SCC    0.16 s
wall time for SCC    0.16 s
speedup  1.00
cpu  time for grad    0.49 s
wall time for grad    0.49 s
 E :   -203.86489379  G :  0.000177    pred/act E change:  0.000D+00  0.441D-07
Maxdispl :   0.0095   ||displ|| :   0.0142   Lambda : -0.188D-05
Largest |displ|/coords:  0.0095 (   4)  0.0048 (   3)  0.0046 (   9)
................................................................................
.............................. CYCLE    2 ......................................
................................................................................
   1   -204.8974990 -0.204897E+03  0.275E-02    2.40       0.0  T
   2   -204.8974994 -0.485150E-06  0.704E-03    2.40       1.3  T
   3   -204.8974995 -0.581940E-07  0.300E-03    2.40       3.1  T
   4   -204.8974995 -0.123294E-07  0.148E-03    2.40       6.3  T
   5   -204.8974995 -0.547448E-08  0.904E-04    2.40      10.3  T
   6   -204.8974995 -0.451510E-08  0.591E-04    2.40      15.7  T
speedup  1.00
cpu  time for SCC    0.31 s
wall time for SCC    0.31 s
speedup  1.00
cpu  time for grad    0.64 s
wall time for grad    0.64 s
 E :   -203.86489226  G :  0.000376    pred/act E change:  0.000D+00  0.153D-05
Maxdispl :   0.0078   ||displ|| :   0.0106   Lambda : -0.374D-05
Largest |displ|/coords:  0.0078 (   4)  0.0047 (   3)  0.0028 (   6)
................................................................................
.............................. CYCLE    3 ......................................
................................................................................
   1   -204.8974946 -0.204897E+03  0.235E-02    2.40       0.0  T
   2   -204.8974949 -0.317375E-06  0.531E-03    2.40       1.7  T
   3   -204.8974949 -0.320794E-07  0.212E-03    2.40       4.4  T
   4   -204.8974949 -0.557995E-08  0.971E-04    2.40       9.6  T
   5   -204.8974949 -0.186768E-08  0.525E-04    2.40      17.7  T
speedup  1.00
cpu  time for SCC    0.24 s
wall time for SCC    0.24 s
speedup  1.00
cpu  time for grad    0.58 s
wall time for grad    0.58 s
 E :   -203.86489407  G :  0.000093    pred/act E change: -0.939D-06 -0.181D-05
Maxdispl :   0.0033   ||displ|| :   0.0069   Lambda : -0.484D-06
Largest |displ|/coords:  0.0033 (   3)  0.0030 (   9)  0.0022 (   1)

   *** GEOMETRY OPTIMIZATION CONVERGED AFTER 3 ITERATIONS ***

------------------------------------------------------------------------
 total energy gain (kcal):     -0.0002
------------------------------------------------------------------------
================
 final structure:
================
$coord
       -7.19171013267126        3.38837019516457        2.72450954621001      Na
       -4.29710106103896       -2.45497065451422        0.60986455174060      Na
        5.49416318868363       -8.37774770020430       -2.44647294462547      Na
        1.22361693799005        4.27120979261593       -9.58918437812166      Na
        6.30127645470597        2.97148864089973        0.70404487801508      Na
       -0.17790823645483       -5.98524817170419        4.98448290145215      Na
       -1.17218904306522       -8.11693474500724       -1.43907096784912      Na
        4.75353262434061        2.45460453166735       11.82648669783053      Na
       -4.46916857097553        6.69978506851719       -2.46805396802939      Na
        3.37830945477301        8.81387502913743        2.93267245235616      Na
        1.37612072161341       -3.45259295516217       11.29751766299172      Na
       -3.19728619243116       -0.01408076636167        7.15783215608307      Na
        3.45106812098310       -0.39229992087942        6.07548524476438      Na
        6.58680424660016       -6.11206762892458        3.84798573642805      Na
       -0.62178813605583        3.20872187088125        1.64056287058934      Na
        5.28910772222426        0.72071450241130       -5.75055638733103      Na
       -6.40389652952589       -5.41419814319025        6.02926352119096      Na
        9.16973482141514       -2.79831348275567       -1.40483961950358      Na
        8.69905173038666        6.12084955584657       -4.34360055291809      Na
       -3.54285570104363        9.02721095248689        3.77115903446796      Na
        2.29233058887207        6.64016966268411       -3.51894650052794      Na
        0.56923181875618        5.64049789630006        7.95928400919864      Na
       -1.54515599653589        0.92140946251949       -4.76390618689645      Na
        2.53670551050877       -2.63357429000069       -0.33816107385493      Na
        1.39624114619813       -4.79547808828169       -6.84474347502700      Na
        2.64950211859415       -7.28035696362585        1.34017041190297      Cl
        0.58382875010287        1.30710640138996        9.80608113703295      Cl
        6.39744532525981        7.74179109702075       -0.62538939030989      Cl
        4.91588063358691       -1.66068155876857       13.80404901645874      Cl
       -0.50859844068565        7.98059891583319        0.13535203615372      Cl
       -2.76187479519713       -4.54312433525758        8.93125219385693      Cl
        5.37580301085232       -3.83053863693572       -4.21998248369953      Cl
        1.42494565627577       -0.25472531918800       -8.47790820905625      Cl
       -4.15116275593171       -7.12145223081912        2.19830458117317      Cl
        3.40278477926294        4.15968978134545        4.25340438297094      Cl
       -3.40251182112493        4.52245779883046        5.51487279161571      Cl
        3.81586732997630       -5.05745679954934        7.50373219547794      Cl
       -7.31046791857647        7.90113859241256        1.11974454054672      Cl
       -1.73060802862530        5.71218546228553       -6.21538015119913      Cl
       -0.37874013768008       -1.34741570935989        3.34261947996467      Cl
        1.64945661563438       -9.67708293120816       -4.90718242910452      Cl
        0.28084175280724       10.14330084770901        6.43300966200388      Cl
        9.39221801140658        1.74218549869960       -2.93958053284716      Cl
       -7.18503069859612       -1.09987246219131        4.40108187573648      Cl
        6.58996928844203       -1.42131488037991        2.48060039254172      Cl
        9.35926725164808       -7.22447202007126        0.18158960034997      Cl
       -1.53628033901393       -3.64400125181115       -3.18292930412600      Cl
        2.43017710805708        2.00667053159980       -2.01405683426036      Cl
        5.23875454596671        5.50190210026158       -7.38257874562542      Cl
       -4.56958214345186        2.05568718549523       -1.14330969573102      Cl
        1.12205784646524        5.18529466001486      -13.38636849039324      O 
        2.27127202110804        5.76781464354401      -14.66626628735226      H 
       -1.17475724704645        4.54431704925215      -14.61508767259405      C 
       -0.85358966915140        2.97976355846677      -15.93989583237848      H 
       -1.88838701799375        6.17296311607979      -15.68263427081287      H 
       -3.11260994764089        3.76454430918662      -12.65152497705293      C 
       -2.36394824678163        2.17985018147424      -11.57267128064254      H 
       -3.43305731654897        5.34936946106105      -11.37718058183692      H 
       -5.62276221664416        2.96905805548812      -13.81343420013765      C 
       -5.31077912312813        1.38897504206122      -15.10505804927578      H 
       -6.40470001024189        4.53642664837639      -14.90603302007460      H 
       -7.49450463673851        2.18677244032016      -11.77204810679378      C 
       -7.83572061556396        3.74545065536216      -10.47592441706403      H 
       -9.28738395971031        1.63165106025842      -12.60506915770431      H 
       -6.75805111176287        0.59750010085754      -10.69645384065511      H 
        5.88696897267475       10.38288646904967        7.64160955700985      O 
        4.21341706775890       11.06573741356712        7.95316306304070      H 
        7.67430197031306       11.87790925207599        8.95135202563288      C 
        7.34311507087015       13.88236736018713        8.55343183051789      H 
        9.51300754628606       11.35666544376209        8.16992479485743      H 
        7.69822638267124       11.43812527403331       11.81153355729925      C 
        7.97858996895406        9.42828798034882       12.20191758908643      H 
        9.34323995055773       12.44418501048731       12.54000814303617      H 
        5.33900734342612       12.37236804559872       13.20877503202146      C 
        4.69161217365096       14.13864901551534       12.35821977694793      H 
        5.87828447802038       12.79072656792843       15.15546504432838      H 
        3.16431965814821       10.48019276064322       13.27592807209398      C 
        3.81371547461627        8.66106382178562       13.98988466544019      H 
        1.69292370457201       11.17048771694912       14.52995706909242      H 
        2.31799224139535       10.20528508235681       11.42837211549263      H 
       -8.47539832412971       -8.53272160998345        6.93456476192410      O 
       -8.80729325993081       -9.89328582766553        5.77133637031177      H 
       -7.54818733200425       -9.68658497516327        9.16223209725403      C 
       -8.99763160425691      -10.92621498501267        9.97965423738896      H 
       -7.20089016799302       -8.14806119318462       10.48668175079106      H 
       -5.11065728050390      -11.17047799276692        8.73949460651199      C 
       -3.92406199517425      -10.12578598376797        7.41120295235443      H 
       -4.09459727331458      -11.26726120255418       10.52904462198715      H 
       -5.50049193157843      -13.85830090357711        7.75607132356798      C 
       -6.64142608139914      -14.92307204455901        9.10910270662398      H 
       -3.65086064632124      -14.76581664823293        7.65404375374447      H 
       -6.73548969307833      -13.98951866462305        5.15290089371927      C 
       -5.81560369066260      -12.69144878343220        3.84891872257730      H 
       -6.55611716540504      -15.88715705010766        4.38421306047489      H 
       -8.74794085429106      -13.56442710902234        5.24659357665309      H 
       -0.58398428475993       -6.98368520283619       -9.40109504197451      O 
       -0.35430281641589       -8.67146854888062       -8.73506832303445      H 
       -2.70808374609309       -7.00768161251703      -11.01544099258396      C 
       -4.39914183034309       -7.58597048279460       -9.95921397806618      H 
       -2.41893325080936       -8.35156492508267      -12.56804622568390      H 
       -3.09968711600407       -4.35499825160436      -12.05483974574163      C 
       -4.93707349633365       -4.25387503666227      -12.98320907843243      H 
       -3.11877819498326       -3.06703641396754      -10.44487043012291      H 
       -1.02080531206285       -3.56200856775178      -13.89332531035137      C 
        0.80639846057125       -4.10340758855245      -13.10848712101905      H 
       -1.03842003409107       -1.50900009415513      -14.07580923865167      H 
       -1.33537294925264       -4.72593238051320      -16.50623357918173      C 
       -3.14153330171064       -4.18039123902344      -17.32689754928575      H 
        0.16486380275496       -4.08987050459542      -17.75913953177389      H 
       -1.26168745214872       -6.77666903897850      -16.41867899310868      H 
        6.77990854346566        0.25074890241344        8.61583648169606      O 
        6.83941209144184       -1.10476834588360        9.86451428618669      H 
        8.22936391442430       -0.05629174161184        7.55748475922967      H 
        5.04905341771838        5.64910557801044        9.47909429420787      O 
        5.51722829415372        7.41295134123775        9.16754942920428      H 
        5.56630127801554        4.86364118449040        7.90474660867376      H 
$end
 
 Bond Distances (Angstroems)
 ---------------------------
Na1-Na2=3.6277       Na1-Na9=3.5632       Na1-Na12=3.6350      Na1-Na15=3.5249      Na1-Na20=3.5971      Na1-Cl36=2.5615      
Na1-Cl38=2.5353      Na1-Cl44=2.5354      Na1-Cl50=2.5714      Na2-Na1=3.6277       Na2-Na6=3.6879       Na2-Na7=3.5899       
Na2-Na12=3.7435      Na2-Na15=3.6142      Na2-Na17=3.4525      Na2-Na23=3.6605      Na2-Na24=3.6521      Na2-Cl34=2.6097      
Na2-Cl40=2.5950      Na2-Cl44=2.6220      Na2-Cl47=2.5610      Na2-Cl50=2.5649      Na3-Na7=3.5704       Na3-Na14=3.5870      
Na3-Na18=3.5783      Na3-Na24=3.5963      Na3-Na25=3.7031      Na3-Cl26=2.5726      Na3-Cl32=2.5836      Na3-Cl41=2.5115      
Na3-Cl46=2.5475      Na4-Na16=3.5049      Na4-Na21=3.4942      Na4-Na23=3.4364      Na4-Cl33=2.4685      Na4-Cl39=2.4926      
Na4-Cl49=2.5104      Na4-O51=2.0675       Na4-C53=2.9504       Na4-C56=2.8219       Na4-H57=2.4353       Na5-Na10=3.6526      
Na5-Na13=3.6773      Na5-Na15=3.6990      Na5-Na16=3.6568      Na5-Na18=3.5877      Na5-Na19=3.3944      Na5-Na21=3.6419      
Na5-Na24=3.6153      Na5-Cl28=2.6210      Na5-Cl35=2.5051      Na5-Cl43=2.6108      Na5-Cl45=2.5121      Na5-Cl48=2.5546      
Na6-Na2=3.6879       Na6-Na7=3.6199       Na6-Na11=3.6923      Na6-Na12=3.7229      Na6-Na13=3.5750      Na6-Na14=3.6305      
Na6-Na17=3.3544      Na6-Na24=3.6253      Na6-Cl26=2.5352      Na6-Cl31=2.6104      Na6-Cl34=2.6374      Na6-Cl37=2.5465      
Na6-Cl40=2.6057      Na7-Na2=3.5899       Na7-Na3=3.5704       Na7-Na6=3.6199       Na7-Na24=3.5512      Na7-Na25=3.6221      
Na7-Cl26=2.5395      Na7-Cl34=2.5431      Na7-Cl41=2.5058      Na7-Cl47=2.5478      Na8-Na11=3.6117      Na8-Na13=3.4650      
Na8-Na22=3.4544      Na8-Cl27=2.5260      Na8-Cl29=2.4176      Na8-O111=2.3230      Na8-H112=2.4174      Na8-O114=2.1036      
Na8-H116=2.4733      Na9-Na1=3.5632       Na9-Na15=3.5050      Na9-Na20=3.5578      Na9-Na21=3.6211      Na9-Na23=3.6360      
Na9-Cl30=2.5981      Na9-Cl38=2.5039      Na9-Cl39=2.5111      Na9-Cl50=2.5561      Na10-Na5=3.6526      Na10-Na15=3.7076     
Na10-Na20=3.6910     Na10-Na21=3.6482     Na10-Na22=3.4792     Na10-Cl28=2.5337     Na10-Cl30=2.5722     Na10-Cl35=2.5602     
Na10-Cl42=2.5715     Na11-Na6=3.6923      Na11-Na8=3.6117      Na11-Na12=3.7372     Na11-Na13=3.3859     Na11-Cl27=2.6726     
Na11-Cl29=2.4834     Na11-Cl31=2.5876     Na11-Cl37=2.5335     Na12-Na1=3.6350      Na12-Na2=3.7435      Na12-Na6=3.7229      
Na12-Na11=3.7372     Na12-Na13=3.5701     Na12-Na15=3.6456     Na12-Na17=3.3767     Na12-Na22=3.6203     Na12-Cl27=2.5409     
Na12-Cl31=2.5841     Na12-Cl36=2.5555     Na12-Cl40=2.6074     Na12-Cl44=2.6289     Na13-Na5=3.6773      Na13-Na6=3.5750      
Na13-Na8=3.4650      Na13-Na11=3.3859     Na13-Na12=3.5701     Na13-Na14=3.6475     Na13-Na15=3.7127     Na13-Na22=3.6757     
Na13-Na24=3.6276     Na13-Cl27=2.6473     Na13-Cl35=2.5947     Na13-Cl37=2.5890     Na13-Cl40=2.5405     Na13-Cl45=2.5835     
Na13-O111=2.2419     Na14-Na3=3.5870      Na14-Na6=3.6305      Na14-Na13=3.6475     Na14-Na18=3.5595     Na14-Na24=3.5901     
Na14-Cl26=2.5465     Na14-Cl37=2.4908     Na14-Cl45=2.5856     Na14-Cl46=2.5026     Na15-Na1=3.5249      Na15-Na2=3.6142      
Na15-Na5=3.6990      Na15-Na9=3.5050      Na15-Na10=3.7076     Na15-Na12=3.6456     Na15-Na13=3.7127     Na15-Na20=3.6250     
Na15-Na21=3.6235     Na15-Na22=3.6378     Na15-Na23=3.6318     Na15-Na24=3.6672     Na15-Cl30=2.6485     Na15-Cl35=2.5886     
Na15-Cl36=2.6176     Na15-Cl40=2.5770     Na15-Cl48=2.5987     Na15-Cl50=2.6281     Na16-Na4=3.5049      Na16-Na5=3.6568      
Na16-Na18=3.6018     Na16-Na19=3.4607     Na16-Na21=3.7043     Na16-Na23=3.6556     Na16-Na24=3.6709     Na16-Na25=3.6194     
Na16-Cl32=2.5414     Na16-Cl33=2.5555     Na16-Cl43=2.6869     Na16-Cl48=2.5810     Na16-Cl49=2.6736     Na17-Na2=3.4525      
Na17-Na6=3.3544      Na17-Na12=3.3767     Na17-Cl31=2.5070     Na17-Cl34=2.5193     Na17-Cl44=2.4750     Na17-O81=2.0383      
Na17-C83=2.8682      Na18-Na3=3.5783      Na18-Na5=3.5877      Na18-Na14=3.5595     Na18-Na16=3.6018     Na18-Na24=3.5562     
Na18-Cl32=2.5590     Na18-Cl43=2.5390     Na18-Cl45=2.5733     Na18-Cl46=2.4901     Na19-Na5=3.3944      Na19-Na16=3.4607     
Na19-Na21=3.4293     Na19-Cl28=2.4679     Na19-Cl43=2.4608     Na19-Cl49=2.4589     Na20-Na1=3.5971      Na20-Na9=3.5578      
Na20-Na10=3.6910     Na20-Na15=3.6250     Na20-Na22=3.5859     Na20-Cl30=2.5664     Na20-Cl36=2.5572     Na20-Cl38=2.5097     
Na20-Cl42=2.5352     Na21-Na4=3.4942      Na21-Na5=3.6419      Na21-Na9=3.6211      Na21-Na10=3.6482     Na21-Na15=3.6235     
Na21-Na16=3.7043     Na21-Na19=3.4293     Na21-Na23=3.7035     Na21-Cl28=2.7209     Na21-Cl30=2.5376     Na21-Cl39=2.6094     
Na21-Cl48=2.5791     Na21-Cl49=2.6408     Na22-Na8=3.4544      Na22-Na10=3.4792     Na22-Na12=3.6203     Na22-Na13=3.6757     
Na22-Na15=3.6378     Na22-Na20=3.5859     Na22-Cl27=2.4927     Na22-Cl35=2.5900     Na22-Cl36=2.5378     Na22-Cl42=2.5206     
Na22-O114=2.5033     Na23-Na2=3.6605      Na23-Na4=3.4364      Na23-Na9=3.6360      Na23-Na15=3.6318     Na23-Na16=3.6556     
Na23-Na21=3.7035     Na23-Na24=3.7000     Na23-Na25=3.5759     Na23-Cl33=2.5924     Na23-Cl39=2.6508     Na23-Cl47=2.5567     
Na23-Cl48=2.6216     Na23-Cl50=2.5676     Na24-Na2=3.6521      Na24-Na3=3.5963      Na24-Na5=3.6153      Na24-Na6=3.6253      
Na24-Na7=3.5512      Na24-Na13=3.6276     Na24-Na14=3.5901     Na24-Na15=3.6672     Na24-Na16=3.6709     Na24-Na18=3.5562     
Na24-Na23=3.7000     Na24-Na25=3.6781     Na24-Cl26=2.6151     Na24-Cl32=2.6226     Na24-Cl40=2.5763     Na24-Cl45=2.6902     
Na24-Cl47=2.6828     Na24-Cl48=2.6114     Na25-Na3=3.7031      Na25-Na7=3.6221      Na25-Na16=3.6194     Na25-Na23=3.5759     
Na25-Na24=3.6781     Na25-Cl32=2.5739     Na25-Cl33=2.5536     Na25-Cl41=2.7825     Na25-Cl47=2.5562     Na25-O96=2.0661      
Na25-H97=2.4629      Cl26-Na3=2.5726      Cl26-Na6=2.5352      Cl26-Na7=2.5395      Cl26-Na14=2.5465     Cl26-Na24=2.6151     
Cl27-Na8=2.5260      Cl27-Na11=2.6726     Cl27-Na12=2.5409     Cl27-Na13=2.6473     Cl27-Na22=2.4927     Cl28-Na5=2.6210      
Cl28-Na10=2.5337     Cl28-Na19=2.4679     Cl28-Na21=2.7209     Cl29-Na8=2.4176      Cl29-Na11=2.4834     Cl30-Na9=2.5981      
Cl30-Na10=2.5722     Cl30-Na15=2.6485     Cl30-Na20=2.5664     Cl30-Na21=2.5376     Cl31-Na6=2.6104      Cl31-Na11=2.5876     
Cl31-Na12=2.5841     Cl31-Na17=2.5070     Cl32-Na3=2.5836      Cl32-Na16=2.5414     Cl32-Na18=2.5590     Cl32-Na24=2.6226     
Cl32-Na25=2.5739     Cl33-Na4=2.4685      Cl33-Na16=2.5555     Cl33-Na23=2.5924     Cl33-Na25=2.5536     Cl34-Na2=2.6097      
Cl34-Na6=2.6374      Cl34-Na7=2.5431      Cl34-Na17=2.5193     Cl35-Na5=2.5051      Cl35-Na10=2.5602     Cl35-Na13=2.5947     
Cl35-Na15=2.5886     Cl35-Na22=2.5900     Cl36-Na1=2.5615      Cl36-Na12=2.5555     Cl36-Na15=2.6176     Cl36-Na20=2.5572     
Cl36-Na22=2.5378     Cl37-Na6=2.5465      Cl37-Na11=2.5335     Cl37-Na13=2.5890     Cl37-Na14=2.4908     Cl38-Na1=2.5353      
Cl38-Na9=2.5039      Cl38-Na20=2.5097     Cl39-Na4=2.4926      Cl39-Na9=2.5111      Cl39-Na21=2.6094     Cl39-Na23=2.6508     
Cl40-Na2=2.5950      Cl40-Na6=2.6057      Cl40-Na12=2.6074     Cl40-Na13=2.5405     Cl40-Na15=2.5770     Cl40-Na24=2.5763     
Cl41-Na3=2.5115      Cl41-Na7=2.5058      Cl41-Na25=2.7825     Cl42-Na10=2.5715     Cl42-Na20=2.5352     Cl42-Na22=2.5206     
Cl43-Na5=2.6108      Cl43-Na16=2.6869     Cl43-Na18=2.5390     Cl43-Na19=2.4608     Cl44-Na1=2.5354      Cl44-Na2=2.6220      
Cl44-Na12=2.6289     Cl44-Na17=2.4750     Cl45-Na5=2.5121      Cl45-Na13=2.5835     Cl45-Na14=2.5856     Cl45-Na18=2.5733     
Cl45-Na24=2.6902     Cl46-Na3=2.5475      Cl46-Na14=2.5026     Cl46-Na18=2.4901     Cl47-Na2=2.5610      Cl47-Na7=2.5478      
Cl47-Na23=2.5567     Cl47-Na24=2.6828     Cl47-Na25=2.5562     Cl48-Na5=2.5546      Cl48-Na15=2.5987     Cl48-Na16=2.5810     
Cl48-Na21=2.5791     Cl48-Na23=2.6216     Cl48-Na24=2.6114     Cl49-Na4=2.5104      Cl49-Na16=2.6736     Cl49-Na19=2.4589     
Cl49-Na21=2.6408     Cl50-Na1=2.5714      Cl50-Na2=2.5649      Cl50-Na9=2.5561      Cl50-Na15=2.6281     Cl50-Na23=2.5676     
O51-Na4=2.0675       O51-H52=0.9610       O51-C53=1.4195       H52-O51=0.9610       C53-Na4=2.9504       C53-O51=1.4195       
C53-H54=1.0981       C53-H55=1.0975       C53-C56=1.5171       H54-C53=1.0981       H55-C53=1.0975       C56-Na4=2.8219       
C56-C53=1.5171       C56-H57=1.0891       C56-H58=1.0894       C56-C59=1.5230       H57-Na4=2.4353       H57-C56=1.0891       
H58-C56=1.0894       C59-C56=1.5230       C59-H60=1.0925       C59-H61=1.0924       C59-C62=1.5230       H60-C59=1.0925       
H61-C59=1.0924       C62-C59=1.5230       C62-H63=1.0878       C62-H64=1.0866       C62-H65=1.0877       H63-C62=1.0878       
H64-C62=1.0866       H65-C62=1.0877       O66-H67=0.9706       O66-C68=1.4145       H67-O66=0.9706       C68-O66=1.4145       
C68-H69=1.0955       C68-H70=1.0926       C68-C71=1.5314       H69-C68=1.0955       H70-C68=1.0926       C71-C68=1.5314       
C71-H72=1.0935       C71-H73=1.0908       C71-C74=1.5329       H72-C71=1.0935       H73-C71=1.0908       C74-C71=1.5329       
C74-H75=1.0925       C74-H76=1.0916       C74-C77=1.5258       H75-C74=1.0925       H76-C74=1.0916       C77-C74=1.5258       
C77-H78=1.0897       C77-H79=1.0863       C77-H80=1.0852       H78-C77=1.0897       H79-C77=1.0863       H80-C77=1.0852       
O81-Na17=2.0383      O81-H82=0.9634       O81-C83=1.4154       H82-O81=0.9634       C83-Na17=2.8682      C83-O81=1.4154       
C83-H84=1.0981       C83-H85=1.0899       C83-C86=1.5266       H84-C83=1.0981       H85-C83=1.0899       C86-C83=1.5266       
C86-H87=1.0927       C86-H88=1.0902       C86-C89=1.5285       H87-C86=1.0927       H88-C86=1.0902       C89-C86=1.5285       
C89-H90=1.0930       C89-H91=1.0916       C89-C92=1.5263       H90-C89=1.0930       H91-C89=1.0916       C92-C89=1.5263       
C92-H93=1.0886       C92-H94=1.0876       C92-H95=1.0896       H93-C92=1.0886       H94-C92=1.0876       H95-C92=1.0896       
O96-Na25=2.0661      O96-H97=0.9678       O96-C98=1.4119       H97-Na25=2.4629      H97-O96=0.9678       C98-O96=1.4119       
C98-H99=1.0986       C98-H100=1.0974      C98-C101=1.5218      H99-C98=1.0986       H100-C98=1.0974      C101-C98=1.5218      
C101-H102=1.0907     C101-H103=1.0911     C101-C104=1.5274     H102-C101=1.0907     H103-C101=1.0911     C104-C101=1.5274     
C104-H105=1.0906     C104-H106=1.0907     C104-C107=1.5228     H105-C104=1.0906     H106-C104=1.0907     C107-C104=1.5228     
C107-H108=1.0888     C107-H109=1.0877     C107-H110=1.0869     H108-C107=1.0888     H109-C107=1.0877     H110-C107=1.0869     
O111-Na8=2.3230      O111-Na13=2.2419     O111-H112=0.9758     O111-H113=0.9635     H112-Na8=2.4174      H112-O111=0.9758     
H113-O111=0.9635     O114-Na8=2.1036      O114-Na22=2.5033     O114-H115=0.9797     O114-H116=0.9704     H115-O114=0.9797     
H116-Na8=2.4733      H116-O114=0.9704     
 C  H  Rav=1.0912 sigma=0.0035  Rmin=1.0852  Rmax=1.0986    36
 C  C  Rav=1.5255 sigma=0.0042  Rmin=1.5171  Rmax=1.5329    12
 O  H  Rav=0.9690 sigma=0.0060  Rmin=0.9610  Rmax=0.9797     8
 O  C  Rav=1.4153 sigma=0.0028  Rmin=1.4119  Rmax=1.4195     4
 Na H  Rav=2.4472 sigma=0.0221  Rmin=2.4174  Rmax=2.4733     4
 Na C  Rav=2.8802 sigma=0.0531  Rmin=2.8219  Rmax=2.9504     3
 Na O  Rav=2.1920 sigma=0.1601  Rmin=2.0383  Rmax=2.5033     7
 Na Na Rav=3.5999 sigma=0.0889  Rmin=3.3544  Rmax=3.7435    78
 Cl Na Rav=2.5677 sigma=0.0588  Rmin=2.4176  Rmax=2.7825   107
 
 selected bond angles (degree)
 --------------------
Na9-Na1-Na2= 90.61             Na12-Na1-Na2= 62.05            Na12-Na1-Na9=120.41            Na15-Na1-Na2= 60.68            
Na15-Na1-Na9= 59.27            Na15-Na1-Na12= 61.19           Na20-Na1-Na2=121.87            Na20-Na1-Na9= 59.59            
Na20-Na1-Na12= 89.96           Na20-Na1-Na15= 61.18           Cl36-Na1-Na2= 92.69            Cl36-Na1-Na9= 90.73            
Cl36-Na1-Na12= 44.67           Cl36-Na1-Na15= 47.78           Cl36-Na1-Na20= 45.31           Cl38-Na1-Na2=135.24            
Cl38-Na1-Na9= 44.64            Cl38-Na1-Na12=134.20           Cl38-Na1-Na15= 89.73           Cl38-Na1-Na20= 44.24           
Cl38-Na1-Cl36= 89.53           Cl44-Na1-Na2= 46.28            Cl44-Na1-Na9=136.88            Cl44-Na1-Na12= 46.32           
Cl44-Na1-Na15= 91.74           Cl44-Na1-Na20=136.26           Cl44-Na1-Cl36= 90.95           Cl44-Na1-Cl38=178.38           
Cl50-Na1-Na2= 45.00            Cl50-Na1-Na9= 45.80            Cl50-Na1-Na12= 93.67           Cl50-Na1-Na15= 48.00           
Cl50-Na1-Na20= 93.46           Cl50-Na1-Cl36= 95.78           Cl50-Na1-Cl38= 90.29           Cl50-Na1-Cl44= 91.20           
Na6-Na2-Na1=119.19             Na7-Na2-Na1=177.55             Na7-Na2-Na6= 59.64             Na12-Na2-Na1= 59.07            
Na12-Na2-Na6= 60.12            Na12-Na2-Na7=119.73            Na15-Na2-Na1= 58.25            Na15-Na2-Na6= 90.42            
Na15-Na2-Na7=119.33            Na15-Na2-Na12= 59.37           Na17-Na2-Na1= 89.66            Na17-Na2-Na6= 55.92            
Na17-Na2-Na7= 91.21            Na17-Na2-Na12= 55.79           Na17-Na2-Na15=115.12           Na23-Na2-Na1= 89.52            
Na23-Na2-Na6=119.98            Na23-Na2-Na7= 89.40            Na23-Na2-Na12=119.26           Na23-Na2-Na15= 59.89           
Na23-Na2-Na17=174.36           Na24-Na2-Na1=118.85            Na24-Na2-Na6= 59.19            Na24-Na2-Na7= 58.72            
Na24-Na2-Na12= 88.98           Na24-Na2-Na15= 60.62           Na24-Na2-Na17=114.97           Na24-Na2-Na23= 60.79           
Cl34-Na2-Na1=136.03            Cl34-Na2-Na6= 45.65            Cl34-Na2-Na7= 45.08            Cl34-Na2-Na12= 91.36           
Cl34-Na2-Na15=136.07           Cl34-Na2-Na17= 46.59           Cl34-Na2-Na23=134.45           Cl34-Na2-Na24= 89.45           
Cl40-Na2-Na1= 88.45            Cl40-Na2-Na6= 44.95            Cl40-Na2-Na7= 89.36            Cl40-Na2-Na12= 44.11           
Cl40-Na2-Na15= 45.46           Cl40-Na2-Na17= 84.12           Cl40-Na2-Na23= 90.27           Cl40-Na2-Na24= 44.86           
Cl40-Na2-Cl34= 90.61           Cl44-Na2-Na1= 44.34            Cl44-Na2-Na6= 90.16            Cl44-Na2-Na7=136.71            
Cl44-Na2-Na12= 44.60           Cl44-Na2-Na15= 88.36           Cl44-Na2-Na17= 45.59           Cl44-Na2-Na23=133.85           
Cl44-Na2-Na24=133.58           Cl44-Na2-Cl34= 91.70           Cl44-Na2-Cl40= 88.71           Cl47-Na2-Na1=133.79            
Cl47-Na2-Na6= 91.74            Cl47-Na2-Na7= 45.21            Cl47-Na2-Na12=136.18           Cl47-Na2-Na15= 90.86           
Cl47-Na2-Na17=136.37           Cl47-Na2-Na23= 44.29           Cl47-Na2-Na24= 47.24           Cl47-Na2-Cl34= 90.18           
Cl47-Na2-Cl40= 92.09           Cl47-Na2-Cl44=177.96           Cl50-Na2-Na1= 45.14            Cl50-Na2-Na6=137.03            
Cl50-Na2-Na7=133.90            Cl50-Na2-Na12= 91.29           Cl50-Na2-Na15= 46.62           Cl50-Na2-Na17=134.78           
Cl50-Na2-Na23= 44.53           Cl50-Na2-Na24= 91.72           Cl50-Na2-Cl34=177.12           Cl50-Na2-Cl40= 92.08           
Cl50-Na2-Cl44= 89.40           Cl50-Na2-Cl47= 88.70           Na14-Na3-Na7= 90.44            Na18-Na3-Na7=118.83            
Na18-Na3-Na14= 59.57           Na24-Na3-Na7= 59.41            Na24-Na3-Na14= 59.97           Na24-Na3-Na18= 59.43           
Na25-Na3-Na7= 59.70            Na25-Na3-Na14=120.46           Na25-Na3-Na18= 89.58           Na25-Na3-Na24= 60.49           
Cl26-Na3-Na7= 45.32            Cl26-Na3-Na14= 45.22           Cl26-Na3-Na18= 90.68           Cl26-Na3-Na24= 46.60           
Cl26-Na3-Na25= 91.80           Cl32-Na3-Na7= 89.67            Cl32-Na3-Na14= 91.71           Cl32-Na3-Na18= 45.62           
Cl32-Na3-Na24= 46.76           Cl32-Na3-Na25= 44.00           Cl32-Na3-Cl26= 93.35           Cl41-Na3-Na7= 44.57            
Cl41-Na3-Na14=134.71           Cl41-Na3-Na18=138.25           Cl41-Na3-Na24= 92.28           Cl41-Na3-Na25= 48.69           
Cl41-Na3-Cl26= 89.52           Cl41-Na3-Cl32= 92.69           Cl46-Na3-Na7=134.63            Cl46-Na3-Na14= 44.24           
Cl46-Na3-Na18= 44.10           Cl46-Na3-Na24= 88.71           Cl46-Na3-Na25=133.68           Cl46-Na3-Cl26= 89.46           
Cl46-Na3-Cl32= 89.69           Cl46-Na3-Cl41=177.45           Na21-Na4-Na16= 63.91           Na23-Na4-Na16= 63.55           
Na23-Na4-Na21= 64.60           Cl33-Na4-Na16= 46.79           Cl33-Na4-Na21= 97.01           Cl33-Na4-Na23= 48.77           
Cl39-Na4-Na16= 97.69           Cl39-Na4-Na21= 48.19           Cl39-Na4-Na23= 50.07           Cl39-Na4-Cl33= 98.82           
Cl49-Na4-Na16= 49.46           Cl49-Na4-Na21= 48.88           Cl49-Na4-Na23= 98.57           Cl49-Na4-Cl33= 95.99           
Cl49-Na4-Cl39= 96.79           O51-Na4-Na16=134.80            O51-Na4-Na21=144.46            O51-Na4-Na23=146.28            
O51-Na4-Cl33=117.37            O51-Na4-Cl39=127.46            O51-Na4-Cl49=114.42            C53-Na4-Na16=144.36            
C53-Na4-Na21=151.73            C53-Na4-Na23=120.77            C53-Na4-Cl33=106.31            C53-Na4-Cl39=111.15            
C53-Na4-Cl49=140.41            C53-Na4-O51= 26.01             C56-Na4-Na16=141.35            C56-Na4-Na21=133.92            
C56-Na4-Na23= 91.78            C56-Na4-Cl33= 94.57            C56-Na4-Cl39= 86.01            C56-Na4-Cl49=168.52            
C56-Na4-O51= 56.15             C56-Na4-C53= 30.37             H57-Na4-Na16=118.99            H57-Na4-Na21=133.27            
H57-Na4-Na23= 75.73            H57-Na4-Cl33= 72.27            H57-Na4-Cl39= 87.64            H57-Na4-Cl49=168.01            
H57-Na4-O51= 70.56             H57-Na4-C53= 45.45             H57-Na4-C56= 22.39             Na13-Na5-Na10= 89.22           
Na15-Na5-Na10= 60.57           Na15-Na5-Na13= 60.44           Na16-Na5-Na10=121.01           Na16-Na5-Na13=120.28           
Na16-Na5-Na15= 89.49           Na18-Na5-Na10=179.27           Na18-Na5-Na13= 90.12           Na18-Na5-Na15=119.31           
Na18-Na5-Na16= 59.62           Na19-Na5-Na10= 89.82           Na19-Na5-Na13=177.73           Na19-Na5-Na15=117.32           
Na19-Na5-Na16= 58.64           Na19-Na5-Na18= 90.85           Na21-Na5-Na10= 60.02           Na21-Na5-Na13=119.57           
Na21-Na5-Na15= 59.15           Na21-Na5-Na16= 61.00           Na21-Na5-Na18=120.61           Na21-Na5-Na19= 58.21           
Na24-Na5-Na10=120.69           Na24-Na5-Na13= 59.65           Na24-Na5-Na15= 60.17           Na24-Na5-Na16= 60.63           
Na24-Na5-Na18= 59.17           Na24-Na5-Na19=119.26           Na24-Na5-Na21= 91.30           Cl28-Na5-Na10= 43.92           
Cl28-Na5-Na13=132.97           Cl28-Na5-Na15= 91.29           Cl28-Na5-Na16= 93.77           Cl28-Na5-Na18=136.71           
Cl28-Na5-Na19= 46.26           Cl28-Na5-Na21= 48.18           Cl28-Na5-Na24=139.46           Cl35-Na5-Na10= 44.46           
Cl35-Na5-Na13= 44.83           Cl35-Na5-Na15= 44.33           Cl35-Na5-Na16=133.82           Cl35-Na5-Na18=134.90           
Cl35-Na5-Na19=134.08           Cl35-Na5-Na21= 88.26           Cl35-Na5-Na24= 89.02           Cl35-Na5-Cl28= 88.36           
Cl43-Na5-Na10=135.61           Cl43-Na5-Na13=135.01           Cl43-Na5-Na15=136.71           Cl43-Na5-Na16= 47.22           
Cl43-Na5-Na18= 45.02           Cl43-Na5-Na19= 46.13           Cl43-Na5-Na21= 92.56           Cl43-Na5-Na24= 91.61           
Cl43-Na5-Cl28= 91.70           Cl43-Na5-Cl35=178.96           Cl45-Na5-Na10=133.48           Cl45-Na5-Na13= 44.58           
Cl45-Na5-Na15= 92.38           Cl45-Na5-Na16= 93.27           Cl45-Na5-Na18= 45.83           Cl45-Na5-Na19=136.56           
Cl45-Na5-Na21=139.32           Cl45-Na5-Na24= 48.04           Cl45-Na5-Cl28=172.08           Cl45-Na5-Cl35= 89.36           
Cl45-Na5-Cl43= 90.44           Cl48-Na5-Na10= 90.65           Cl48-Na5-Na13= 90.55           Cl48-Na5-Na15= 44.60           
Cl48-Na5-Na16= 44.89           Cl48-Na5-Na18= 89.66           Cl48-Na5-Na19= 87.41           Cl48-Na5-Na21= 45.08           
Cl48-Na5-Na24= 46.23           Cl48-Na5-Cl28= 93.26           Cl48-Na5-Cl35= 88.93           Cl48-Na5-Cl43= 92.11           
Cl48-Na5-Cl45= 94.27           Na7-Na6-Na2= 58.84             Na11-Na6-Na2=121.05            Na11-Na6-Na7=174.33            
Na12-Na6-Na2= 60.68            Na12-Na6-Na7=119.48            Na12-Na6-Na11= 60.53           Na13-Na6-Na2= 89.97            
Na13-Na6-Na7=119.19            Na13-Na6-Na11= 55.51           Na13-Na6-Na12= 58.53           Na14-Na6-Na2=119.22            
Na14-Na6-Na7= 88.97            Na14-Na6-Na11= 86.39           Na14-Na6-Na12=119.34           Na14-Na6-Na13= 60.82           
Na17-Na6-Na2= 58.49            Na17-Na6-Na7= 92.30            Na17-Na6-Na11= 92.12           Na17-Na6-Na12= 56.71           
Na17-Na6-Na13=115.24           Na17-Na6-Na14=175.89           Na24-Na6-Na2= 59.91            Na24-Na6-Na7= 58.70            
Na24-Na6-Na11=115.92           Na24-Na6-Na12= 89.70           Na24-Na6-Na13= 60.50           Na24-Na6-Na14= 59.31           
Na24-Na6-Na17=118.24           Cl26-Na6-Na2= 90.47            Cl26-Na6-Na7= 44.54            Cl26-Na6-Na11=130.91           
Cl26-Na6-Na12=135.87           Cl26-Na6-Na13= 91.70           Cl26-Na6-Na14= 44.53           Cl26-Na6-Na17=136.84           
Cl26-Na6-Na24= 46.16           Cl31-Na6-Na2= 92.55            Cl31-Na6-Na7=140.02            Cl31-Na6-Na11= 44.49           
Cl31-Na6-Na12= 43.94           Cl31-Na6-Na13= 84.84           Cl31-Na6-Na14=130.88           Cl31-Na6-Na17= 47.72           
Cl31-Na6-Na24=133.33           Cl31-Na6-Cl26=175.40           Cl34-Na6-Na2= 45.04            Cl34-Na6-Na7= 44.61            
Cl34-Na6-Na11=140.00           Cl34-Na6-Na12= 91.38           Cl34-Na6-Na13=135.01           Cl34-Na6-Na14=133.57           
Cl34-Na6-Na17= 47.91           Cl34-Na6-Na24= 89.60           Cl34-Na6-Cl26= 89.06           Cl34-Na6-Cl31= 95.53           
Cl37-Na6-Na2=136.18            Cl37-Na6-Na7=132.24            Cl37-Na6-Na11= 43.24           Cl37-Na6-Na12= 91.77           
Cl37-Na6-Na13= 46.37           Cl37-Na6-Na14= 43.28           Cl37-Na6-Na17=135.36           Cl37-Na6-Na24= 89.06           
Cl37-Na6-Cl26= 87.74           Cl37-Na6-Cl31= 87.68           Cl37-Na6-Cl34=176.58           Cl40-Na6-Na2= 44.72            
Cl40-Na6-Na7= 88.54            Cl40-Na6-Na11= 88.22           Cl40-Na6-Na12= 44.45           Cl40-Na6-Na13= 45.25           
Cl40-Na6-Na14= 90.14           Cl40-Na6-Na17= 85.99           Cl40-Na6-Na24= 45.27           Cl40-Na6-Cl26= 91.44           
Cl40-Na6-Cl31= 88.28           Cl40-Na6-Cl34= 89.76           Cl40-Na6-Cl37= 91.54           Na3-Na7-Na2=122.17             
Na6-Na7-Na2= 61.53             Na6-Na7-Na3= 90.50             Na24-Na7-Na2= 61.52            Na24-Na7-Na3= 60.66            
Na24-Na7-Na6= 60.73            Na25-Na7-Na2= 90.37            Na25-Na7-Na3= 61.97            Na25-Na7-Na6=122.40            
Na25-Na7-Na24= 61.68           Cl26-Na7-Na2= 92.66            Cl26-Na7-Na3= 46.08            Cl26-Na7-Na6= 44.45            
Cl26-Na7-Na24= 47.35           Cl26-Na7-Na25= 94.24           Cl34-Na7-Na2= 46.61            Cl34-Na7-Na3=137.18            
Cl34-Na7-Na6= 46.75            Cl34-Na7-Na24= 92.82           Cl34-Na7-Na25=136.87           Cl34-Na7-Cl26= 91.10           
Cl41-Na7-Na2=140.41            Cl41-Na7-Na3= 44.70            Cl41-Na7-Na6=134.73            Cl41-Na7-Na24= 93.44           
Cl41-Na7-Na25= 50.05           Cl41-Na7-Cl26= 90.40           Cl41-Na7-Cl34=172.72           Cl47-Na7-Na2= 45.51            
Cl47-Na7-Na3= 93.24            Cl47-Na7-Na6= 93.53            Cl47-Na7-Na24= 48.86           Cl47-Na7-Na25= 44.89           
Cl47-Na7-Cl26= 96.20           Cl47-Na7-Cl34= 92.00           Cl47-Na7-Cl41= 94.93           Na13-Na8-Na11= 57.12           
Na22-Na8-Na11= 93.40           Na22-Na8-Na13= 64.18           Cl27-Na8-Na11= 47.69           Cl27-Na8-Na13= 49.46           
Cl27-Na8-Na22= 46.10           Cl29-Na8-Na11= 43.24           Cl29-Na8-Na13= 89.75           Cl29-Na8-Na22=135.96           
Cl29-Na8-Cl27= 89.87           O111-Na8-Na11= 74.77           O111-Na8-Na13= 39.75           O111-Na8-Na22= 96.18           
O111-Na8-Cl27= 88.45           O111-Na8-Cl29= 81.26           H112-Na8-Na11= 61.20           H112-Na8-Na13= 51.31           
H112-Na8-Na22=114.74           H112-Na8-Cl27= 91.71           H112-Na8-Cl29= 57.85           H112-Na8-O111= 23.65           
O114-Na8-Na11=133.36           O114-Na8-Na13= 81.11           O114-Na8-Na22= 46.02           O114-Na8-Cl27= 90.47           
O114-Na8-Cl29=167.64           O114-Na8-O111= 86.40           O114-Na8-H112=109.79           H116-Na8-Na11=117.85           
H116-Na8-Na13= 61.43           H116-Na8-Na22= 50.42           H116-Na8-Cl27= 85.45           H116-Na8-Cl29=145.22           
H116-Na8-O111= 64.20           H116-Na8-H112= 87.81           H116-Na8-O114= 22.69           Na15-Na9-Na1= 59.82            
Na20-Na9-Na1= 60.68            Na20-Na9-Na15= 61.76           Na21-Na9-Na1=120.91            Na21-Na9-Na15= 61.10           
Na21-Na9-Na20= 90.54           Na23-Na9-Na1= 90.93            Na23-Na9-Na15= 61.11           Na23-Na9-Na20=122.86           
Na23-Na9-Na21= 61.37           Cl30-Na9-Na1= 92.61            Cl30-Na9-Na15= 48.70           Cl30-Na9-Na20= 46.09           
Cl30-Na9-Na21= 44.49           Cl30-Na9-Na23= 93.05           Cl38-Na9-Na1= 45.36            Cl38-Na9-Na15= 90.70           
Cl38-Na9-Na20= 44.86           Cl38-Na9-Na21=135.40           Cl38-Na9-Na23=136.26           Cl38-Na9-Cl30= 90.92           
Cl39-Na9-Na1=137.73            Cl39-Na9-Na15= 92.58           Cl39-Na9-Na20=136.50           Cl39-Na9-Na21= 46.11           
Cl39-Na9-Na23= 46.80           Cl39-Na9-Cl30= 90.43           Cl39-Na9-Cl38=176.55           Cl50-Na9-Na1= 46.16            
Cl50-Na9-Na15= 48.33           Cl50-Na9-Na20= 94.66           Cl50-Na9-Na21= 93.11           Cl50-Na9-Na23= 44.92           
Cl50-Na9-Cl30= 97.02           Cl50-Na9-Cl38= 91.36           Cl50-Na9-Cl39= 91.63           Na15-Na10-Na5= 60.34           
Na20-Na10-Na5=119.01           Na20-Na10-Na15= 58.68          Na21-Na10-Na5= 59.85           Na21-Na10-Na15= 59.02          
Na21-Na10-Na20= 88.04          Na22-Na10-Na5= 91.10           Na22-Na10-Na15= 60.72          Na22-Na10-Na20= 59.93          
Na22-Na10-Na21=119.73          Cl28-Na10-Na5= 45.85           Cl28-Na10-Na15= 92.51          Cl28-Na10-Na20=136.21          
Cl28-Na10-Na21= 48.19          Cl28-Na10-Na22=136.84          Cl30-Na10-Na5= 90.44           Cl30-Na10-Na15= 45.59          
Cl30-Na10-Na20= 44.02          Cl30-Na10-Na21= 44.06          Cl30-Na10-Na22= 90.89          Cl30-Na10-Cl28= 92.19          
Cl35-Na10-Na5= 43.26           Cl35-Na10-Na15= 44.24          Cl35-Na10-Na20= 90.09          Cl35-Na10-Na21= 87.30          
Cl35-Na10-Na22= 47.87          Cl35-Na10-Cl28= 89.10          Cl35-Na10-Cl30= 89.78          Cl42-Na10-Na5=137.23           
Cl42-Na10-Na15= 89.30          Cl42-Na10-Na20= 43.33          Cl42-Na10-Na21=131.30          Cl42-Na10-Na22= 46.29          
Cl42-Na10-Cl28=176.84          Cl42-Na10-Cl30= 87.23          Cl42-Na10-Cl35= 94.00          
 
 selected dihedral angles (degree)
 ---------------------------------
Na6-Na2-Na1-Na9=124.07        Na6-Na2-Na1-Na12=359.50       Na6-Na2-Na1-Na15= 70.37       Na6-Na2-Na1-Na20= 70.20       
Na6-Na2-Na1-Cl36= 33.31       Na6-Na2-Na1-Cl38=125.36       Na6-Na2-Na1-Cl44=304.56       Na6-Na2-Na1-Cl50=128.79       
Na7-Na2-Na1-Na9= 63.21        Na7-Na2-Na1-Na12=298.64       Na7-Na2-Na1-Na15=  9.51       Na7-Na2-Na1-Na20=  9.33       
Na7-Na2-Na1-Cl36=332.44       Na7-Na2-Na1-Cl38= 64.49       Na7-Na2-Na1-Cl44=243.70       Na7-Na2-Na1-Cl50= 67.92       
Na12-Na2-Na1-Na9=124.57       Na12-Na2-Na1-Na15= 70.87      Na12-Na2-Na1-Na20= 70.69      Na12-Na2-Na1-Cl36= 33.81      
Na12-Na2-Na1-Cl38=125.86      Na12-Na2-Na1-Cl44=305.06      Na12-Na2-Na1-Cl50=129.29      Na15-Na2-Na1-Na9= 53.70       
Na15-Na2-Na1-Na12=289.13      Na15-Na2-Na1-Na20=359.82      Na15-Na2-Na1-Cl36=322.93      Na15-Na2-Na1-Cl38= 54.98      
Na15-Na2-Na1-Cl44=234.19      Na15-Na2-Na1-Cl50= 58.41      Na17-Na2-Na1-Na9=173.89       Na17-Na2-Na1-Na12= 49.32      
Na17-Na2-Na1-Na15=120.19      Na17-Na2-Na1-Na20=120.02      Na17-Na2-Na1-Cl36= 83.13      Na17-Na2-Na1-Cl38=175.18      
Na17-Na2-Na1-Cl44=354.38      Na17-Na2-Na1-Cl50=178.61      Na23-Na2-Na1-Na9=359.48       Na23-Na2-Na1-Na12=234.91      
Na23-Na2-Na1-Na15=305.78      Na23-Na2-Na1-Na20=305.60      Na23-Na2-Na1-Cl36=268.71      Na23-Na2-Na1-Cl38=  0.76      
Na23-Na2-Na1-Cl44=179.97      Na23-Na2-Na1-Cl50=  4.19      Na24-Na2-Na1-Na9= 55.29       Na24-Na2-Na1-Na12=290.73      
Na24-Na2-Na1-Na15=  1.60      Na24-Na2-Na1-Na20=  1.42      Na24-Na2-Na1-Cl36=324.53      Na24-Na2-Na1-Cl38= 56.58      
Na24-Na2-Na1-Cl44=235.79      Na24-Na2-Na1-Cl50= 60.01      Cl34-Na2-Na1-Na9=179.03       Cl34-Na2-Na1-Na12= 54.46      
Cl34-Na2-Na1-Na15=125.33      Cl34-Na2-Na1-Na20=125.16      Cl34-Na2-Na1-Cl36= 88.27      Cl34-Na2-Na1-Cl38=180.32      
Cl34-Na2-Na1-Cl44=359.52      Cl34-Na2-Na1-Cl50=183.75      Cl40-Na2-Na1-Na9= 89.76       Cl40-Na2-Na1-Na12=325.19      
Cl40-Na2-Na1-Na15= 36.07      Cl40-Na2-Na1-Na20= 35.89      Cl40-Na2-Na1-Cl36=359.00      Cl40-Na2-Na1-Cl38= 91.05      
Cl40-Na2-Na1-Cl44=270.26      Cl40-Na2-Na1-Cl50= 94.48      Cl44-Na2-Na1-Na9=179.51       Cl44-Na2-Na1-Na12= 54.94      
Cl44-Na2-Na1-Na15=125.81      Cl44-Na2-Na1-Na20=125.63      Cl44-Na2-Na1-Cl36= 88.75      Cl44-Na2-Na1-Cl38=180.80      
Cl44-Na2-Na1-Cl50=184.23      Cl47-Na2-Na1-Na9=358.36       Cl47-Na2-Na1-Na12=233.79      Cl47-Na2-Na1-Na15=304.66      
Cl47-Na2-Na1-Na20=304.48      Cl47-Na2-Na1-Cl36=267.60      Cl47-Na2-Na1-Cl38=359.65      Cl47-Na2-Na1-Cl44=178.85      
Cl47-Na2-Na1-Cl50=  3.08      Cl50-Na2-Na1-Na9=355.28       Cl50-Na2-Na1-Na12=230.71      Cl50-Na2-Na1-Na15=301.59      
Cl50-Na2-Na1-Na20=301.41      Cl50-Na2-Na1-Cl36=264.52      Cl50-Na2-Na1-Cl38=356.57      Cl50-Na2-Na1-Cl44=175.77      
Na7-Na6-Na2-Na1=182.48        Na7-Na6-Na2-Na12=181.99       Na7-Na6-Na2-Na15=235.71       Na7-Na6-Na2-Na17=115.20       
Na7-Na6-Na2-Na23=290.61       Na7-Na6-Na2-Na24=290.57       Na7-Na6-Na2-Cl34= 55.13       Na7-Na6-Na2-Cl40=235.37       
Na7-Na6-Na2-Cl44=147.35       Na7-Na6-Na2-Cl47=326.58       Na7-Na6-Na2-Cl50=236.63       Na11-Na6-Na2-Na1=355.86       
Na11-Na6-Na2-Na7=173.37       Na11-Na6-Na2-Na12=355.36      Na11-Na6-Na2-Na15= 49.08      Na11-Na6-Na2-Na17=288.57      
Na11-Na6-Na2-Na23=103.99      Na11-Na6-Na2-Na24=103.94      Na11-Na6-Na2-Cl34=228.50      Na11-Na6-Na2-Cl40= 48.74      
Na11-Na6-Na2-Cl44=320.72      Na11-Na6-Na2-Cl47=139.96      Na11-Na6-Na2-Cl50= 50.00      Na12-Na6-Na2-Na1=  0.49       
Na12-Na6-Na2-Na7=178.01       Na12-Na6-Na2-Na15= 53.72      Na12-Na6-Na2-Na17=293.21      Na12-Na6-Na2-Na23=108.62      
Na12-Na6-Na2-Na24=108.58      Na12-Na6-Na2-Cl34=233.14      Na12-Na6-Na2-Cl40= 53.38      Na12-Na6-Na2-Cl44=325.36      
Na12-Na6-Na2-Cl47=144.59      Na12-Na6-Na2-Cl50= 54.64      Na13-Na6-Na2-Na1=307.25       Na13-Na6-Na2-Na7=124.77       
Na13-Na6-Na2-Na12=306.76      Na13-Na6-Na2-Na15=  0.48      Na13-Na6-Na2-Na17=239.97      Na13-Na6-Na2-Na23= 55.38      
Na13-Na6-Na2-Na24= 55.33      Na13-Na6-Na2-Cl34=179.90      Na13-Na6-Na2-Cl40=  0.14      Na13-Na6-Na2-Cl44=272.11      
Na13-Na6-Na2-Cl47= 91.35      Na13-Na6-Na2-Cl50=  1.40      Na14-Na6-Na2-Na1=251.24       Na14-Na6-Na2-Na7= 68.75       
Na14-Na6-Na2-Na12=250.74      Na14-Na6-Na2-Na15=304.46      Na14-Na6-Na2-Na17=183.95      Na14-Na6-Na2-Na23=359.37      
Na14-Na6-Na2-Na24=359.32      Na14-Na6-Na2-Cl34=123.88      Na14-Na6-Na2-Cl40=304.12      Na14-Na6-Na2-Cl44=216.10      
Na14-Na6-Na2-Cl47= 35.33      Na14-Na6-Na2-Cl50=305.38      Na17-Na6-Na2-Na1= 67.28       Na17-Na6-Na2-Na7=244.80       
Na17-Na6-Na2-Na12= 66.79      Na17-Na6-Na2-Na15=120.51      Na17-Na6-Na2-Na23=175.41      Na17-Na6-Na2-Na24=175.37      
Na17-Na6-Na2-Cl34=299.93      Na17-Na6-Na2-Cl40=120.17      Na17-Na6-Na2-Cl44= 32.15      Na17-Na6-Na2-Cl47=211.38      
Na17-Na6-Na2-Cl50=121.43      Na24-Na6-Na2-Na1=251.92       Na24-Na6-Na2-Na7= 69.43       Na24-Na6-Na2-Na12=251.42      
Na24-Na6-Na2-Na15=305.14      Na24-Na6-Na2-Na17=184.63      Na24-Na6-Na2-Na23=  0.05      Na24-Na6-Na2-Cl34=124.56      
Na24-Na6-Na2-Cl40=304.80      Na24-Na6-Na2-Cl44=216.78      Na24-Na6-Na2-Cl47= 36.02      Na24-Na6-Na2-Cl50=306.07      
Cl26-Na6-Na2-Na1=215.55       Cl26-Na6-Na2-Na7= 33.07       Cl26-Na6-Na2-Na12=215.06      Cl26-Na6-Na2-Na15=268.78      
Cl26-Na6-Na2-Na17=148.27      Cl26-Na6-Na2-Na23=323.68      Cl26-Na6-Na2-Na24=323.64      Cl26-Na6-Na2-Cl34= 88.20      
Cl26-Na6-Na2-Cl40=268.44      Cl26-Na6-Na2-Cl44=180.42      Cl26-Na6-Na2-Cl47=359.65      Cl26-Na6-Na2-Cl50=269.70      
Cl31-Na6-Na2-Na1= 32.09       Cl31-Na6-Na2-Na7=209.61       Cl31-Na6-Na2-Na12= 31.60      Cl31-Na6-Na2-Na15= 85.31      
Cl31-Na6-Na2-Na17=324.81      Cl31-Na6-Na2-Na23=140.22      Cl31-Na6-Na2-Na24=140.17      Cl31-Na6-Na2-Cl34=264.74      
Cl31-Na6-Na2-Cl40= 84.97      Cl31-Na6-Na2-Cl44=356.95      Cl31-Na6-Na2-Cl47=176.19      Cl31-Na6-Na2-Cl50= 86.24      
Cl34-Na6-Na2-Na1=127.35       Cl34-Na6-Na2-Na7=304.87       Cl34-Na6-Na2-Na12=126.86      Cl34-Na6-Na2-Na15=180.58      
Cl34-Na6-Na2-Na17= 60.07      Cl34-Na6-Na2-Na23=235.48      Cl34-Na6-Na2-Na24=235.44      Cl34-Na6-Na2-Cl40=180.24      
Cl34-Na6-Na2-Cl44= 92.22      Cl34-Na6-Na2-Cl47=271.45      Cl34-Na6-Na2-Cl50=181.50      Cl37-Na6-Na2-Na1=302.78       
Cl37-Na6-Na2-Na7=120.30       Cl37-Na6-Na2-Na12=302.29      Cl37-Na6-Na2-Na15=356.01      Cl37-Na6-Na2-Na17=235.50      
Cl37-Na6-Na2-Na23= 50.91      Cl37-Na6-Na2-Na24= 50.86      Cl37-Na6-Na2-Cl34=175.43      Cl37-Na6-Na2-Cl40=355.67      
Cl37-Na6-Na2-Cl44=267.65      Cl37-Na6-Na2-Cl47= 86.88      Cl37-Na6-Na2-Cl50=356.93      Cl40-Na6-Na2-Na1=307.11       
Cl40-Na6-Na2-Na7=124.63       Cl40-Na6-Na2-Na12=306.62      Cl40-Na6-Na2-Na15=  0.34      Cl40-Na6-Na2-Na17=239.83      
Cl40-Na6-Na2-Na23= 55.24      Cl40-Na6-Na2-Na24= 55.20      Cl40-Na6-Na2-Cl34=179.76      Cl40-Na6-Na2-Cl44=271.98      
Cl40-Na6-Na2-Cl47= 91.21      Cl40-Na6-Na2-Cl50=  1.26      Na3-Na7-Na2-Na1=351.34        Na3-Na7-Na2-Na6=289.24        
Na3-Na7-Na2-Na12=291.23       Na3-Na7-Na2-Na15=  0.61       Na3-Na7-Na2-Na17=240.69       Na3-Na7-Na2-Na23= 55.07       
Na3-Na7-Na2-Na24=359.45       Na3-Na7-Na2-Cl34=233.29       Na3-Na7-Na2-Cl40=324.79       Na3-Na7-Na2-Cl44=237.35       
Na3-Na7-Na2-Cl47= 58.37       Na3-Na7-Na2-Cl50= 57.06       Na6-Na7-Na2-Na1= 62.10        Na6-Na7-Na2-Na12=  1.99       
Na6-Na7-Na2-Na15= 71.37       Na6-Na7-Na2-Na17=311.44       Na6-Na7-Na2-Na23=125.83       Na6-Na7-Na2-Na24= 70.21       
Na6-Na7-Na2-Cl34=304.05       Na6-Na7-Na2-Cl40= 35.55       Na6-Na7-Na2-Cl44=308.11       Na6-Na7-Na2-Cl47=129.13       
Na6-Na7-Na2-Cl50=127.82       Na24-Na7-Na2-Na1=351.89       Na24-Na7-Na2-Na6=289.79       Na24-Na7-Na2-Na12=291.78      
Na24-Na7-Na2-Na15=  1.16      Na24-Na7-Na2-Na17=241.24      Na24-Na7-Na2-Na23= 55.62      Na24-Na7-Na2-Cl34=233.84      
Na24-Na7-Na2-Cl40=325.34      Na24-Na7-Na2-Cl44=237.90      Na24-Na7-Na2-Cl47= 58.92      Na24-Na7-Na2-Cl50= 57.61      
Na25-Na7-Na2-Na1=294.79       Na25-Na7-Na2-Na6=232.69       Na25-Na7-Na2-Na12=234.68      Na25-Na7-Na2-Na15=304.06      
Na25-Na7-Na2-Na17=184.13      Na25-Na7-Na2-Na23=358.52      Na25-Na7-Na2-Na24=302.90      Na25-Na7-Na2-Cl34=176.74      
Na25-Na7-Na2-Cl40=268.24      Na25-Na7-Na2-Cl44=180.80      Na25-Na7-Na2-Cl47=  1.82      Na25-Na7-Na2-Cl50=  0.50      
Cl26-Na7-Na2-Na1= 29.05       Cl26-Na7-Na2-Na6=326.95       Cl26-Na7-Na2-Na12=328.94      Cl26-Na7-Na2-Na15= 38.32      
Cl26-Na7-Na2-Na17=278.40      Cl26-Na7-Na2-Na23= 92.78      Cl26-Na7-Na2-Na24= 37.16      Cl26-Na7-Na2-Cl34=271.00      
Cl26-Na7-Na2-Cl40=  2.50      Cl26-Na7-Na2-Cl44=275.06      Cl26-Na7-Na2-Cl47= 96.08      Cl26-Na7-Na2-Cl50= 94.77      
Cl34-Na7-Na2-Na1=118.05       Cl34-Na7-Na2-Na6= 55.95       Cl34-Na7-Na2-Na12= 57.94      Cl34-Na7-Na2-Na15=127.32      
Cl34-Na7-Na2-Na17=  7.39      Cl34-Na7-Na2-Na23=181.78      Cl34-Na7-Na2-Na24=126.16      Cl34-Na7-Na2-Cl40= 91.50      
Cl34-Na7-Na2-Cl44=  4.06      Cl34-Na7-Na2-Cl47=185.08      Cl34-Na7-Na2-Cl50=183.77      Cl41-Na7-Na2-Na1=295.19       
Cl41-Na7-Na2-Na6=233.09       Cl41-Na7-Na2-Na12=235.08      Cl41-Na7-Na2-Na15=304.46      Cl41-Na7-Na2-Na17=184.54      
Cl41-Na7-Na2-Na23=358.92      Cl41-Na7-Na2-Na24=303.30      Cl41-Na7-Na2-Cl34=177.14      Cl41-Na7-Na2-Cl40=268.64      
Cl41-Na7-Na2-Cl44=181.20      Cl41-Na7-Na2-Cl47=  2.22      Cl41-Na7-Na2-Cl50=  0.91      Cl47-Na7-Na2-Na1=292.97       
Cl47-Na7-Na2-Na6=230.87       Cl47-Na7-Na2-Na12=232.86      Cl47-Na7-Na2-Na15=302.24      Cl47-Na7-Na2-Na17=182.31      
Cl47-Na7-Na2-Na23=356.70      Cl47-Na7-Na2-Na24=301.08      Cl47-Na7-Na2-Cl34=174.92      Cl47-Na7-Na2-Cl40=266.42      
Cl47-Na7-Na2-Cl44=178.98      Cl47-Na7-Na2-Cl50=358.69      Na2-Na7-Na3-Na14= 54.69       Na2-Na7-Na3-Na18=359.71       
Na2-Na7-Na3-Na24=  0.55       Na2-Na7-Na3-Na25=289.05       Na2-Na7-Na3-Cl26= 58.02       Na2-Na7-Na3-Cl32=322.97       
Na2-Na7-Na3-Cl41=228.80       Na2-Na7-Na3-Cl46= 52.22       Na6-Na7-Na3-Na14=358.59       Na6-Na7-Na3-Na18=303.61       
Na6-Na7-Na3-Na24=304.46       Na6-Na7-Na3-Na25=232.95       Na6-Na7-Na3-Cl26=  1.92       Na6-Na7-Na3-Cl32=266.88       
Na6-Na7-Na3-Cl41=172.70       Na6-Na7-Na3-Cl46=356.12       Na24-Na7-Na3-Na14= 54.13      Na24-Na7-Na3-Na18=359.15      
Na24-Na7-Na3-Na25=288.49      Na24-Na7-Na3-Cl26= 57.46      Na24-Na7-Na3-Cl32=322.42      Na24-Na7-Na3-Cl41=228.24      
Na24-Na7-Na3-Cl46= 51.66      Na25-Na7-Na3-Na14=125.64      Na25-Na7-Na3-Na18= 70.66      Na25-Na7-Na3-Na24= 71.51      
Na25-Na7-Na3-Cl26=128.97      Na25-Na7-Na3-Cl32= 33.93      Na25-Na7-Na3-Cl41=299.75      Na25-Na7-Na3-Cl46=123.17      
Cl26-Na7-Na3-Na14=356.67      Cl26-Na7-Na3-Na18=301.69      Cl26-Na7-Na3-Na24=302.54      Cl26-Na7-Na3-Na25=231.03      
Cl26-Na7-Na3-Cl32=264.95      Cl26-Na7-Na3-Cl41=170.78      Cl26-Na7-Na3-Cl46=354.20      Cl34-Na7-Na3-Na14=355.70      
Cl34-Na7-Na3-Na18=300.72      Cl34-Na7-Na3-Na24=301.57      Cl34-Na7-Na3-Na25=230.06      Cl34-Na7-Na3-Cl26=359.03      
Cl34-Na7-Na3-Cl32=263.99      Cl34-Na7-Na3-Cl41=169.82      Cl34-Na7-Na3-Cl46=353.23      Cl41-Na7-Na3-Na14=185.89      
Cl41-Na7-Na3-Na18=130.91      Cl41-Na7-Na3-Na24=131.76      Cl41-Na7-Na3-Na25= 60.25      Cl41-Na7-Na3-Cl26=189.22      
Cl41-Na7-Na3-Cl32= 94.17      Cl41-Na7-Na3-Cl46=183.42      Cl47-Na7-Na3-Na14= 92.16      Cl47-Na7-Na3-Na18= 37.18      
Cl47-Na7-Na3-Na24= 38.03      Cl47-Na7-Na3-Na25=326.52      Cl47-Na7-Na3-Cl26= 95.49      Cl47-Na7-Na3-Cl32=  0.44      
Cl47-Na7-Na3-Cl41=266.27      Cl47-Na7-Na3-Cl46= 89.69      Na2-Na7-Na6-Na11=269.49       Na2-Na7-Na6-Na12=358.01       
Na2-Na7-Na6-Na13=289.79       Na2-Na7-Na6-Na14=234.44       Na2-Na7-Na6-Na17= 50.53       Na2-Na7-Na6-Na24=288.54       
Na2-Na7-Na6-Cl26=231.07       Na2-Na7-Na6-Cl31= 50.19       Na2-Na7-Na6-Cl34= 55.75       Na2-Na7-Na6-Cl37=233.86       
Na2-Na7-Na6-Cl40=324.61       Na3-Na7-Na6-Na2=126.95        Na3-Na7-Na6-Na11= 36.43       Na3-Na7-Na6-Na12=124.96       
Na3-Na7-Na6-Na13= 56.74       Na3-Na7-Na6-Na14=  1.39       Na3-Na7-Na6-Na17=177.48       Na3-Na7-Na6-Na24= 55.49       
Na3-Na7-Na6-Cl26=358.02       Na3-Na7-Na6-Cl31=177.14       Na3-Na7-Na6-Cl34=182.70       Na3-Na7-Na6-Cl37=  0.81       
Na3-Na7-Na6-Cl40= 91.56       Na24-Na7-Na6-Na2= 71.46       Na24-Na7-Na6-Na11=340.95      Na24-Na7-Na6-Na12= 69.47      
Na24-Na7-Na6-Na13=  1.25      Na24-Na7-Na6-Na14=305.91      Na24-Na7-Na6-Na17=121.99      Na24-Na7-Na6-Cl26=302.53      
Na24-Na7-Na6-Cl31=121.65      Na24-Na7-Na6-Cl34=127.21      Na24-Na7-Na6-Cl37=305.32      Na24-Na7-Na6-Cl40= 36.07      
Na25-Na7-Na6-Na2= 70.39       Na25-Na7-Na6-Na11=339.88      Na25-Na7-Na6-Na12= 68.40      Na25-Na7-Na6-Na13=  0.18      
Na25-Na7-Na6-Na14=304.83      Na25-Na7-Na6-Na17=120.92      Na25-Na7-Na6-Na24=358.93      Na25-Na7-Na6-Cl26=301.46      
Na25-Na7-Na6-Cl31=120.58      Na25-Na7-Na6-Cl34=126.14      Na25-Na7-Na6-Cl37=304.25      Na25-Na7-Na6-Cl40= 35.00      
Cl26-Na7-Na6-Na2=128.93       Cl26-Na7-Na6-Na11= 38.41      Cl26-Na7-Na6-Na12=126.94      Cl26-Na7-Na6-Na13= 58.71      
Cl26-Na7-Na6-Na14=  3.37      Cl26-Na7-Na6-Na17=179.46      Cl26-Na7-Na6-Na24= 57.47      Cl26-Na7-Na6-Cl31=179.12      
Cl26-Na7-Na6-Cl34=184.68      Cl26-Na7-Na6-Cl37=  2.79      Cl26-Na7-Na6-Cl40= 93.54      Cl34-Na7-Na6-Na2=304.25       
Cl34-Na7-Na6-Na11=213.74      Cl34-Na7-Na6-Na12=302.26      Cl34-Na7-Na6-Na13=234.04      Cl34-Na7-Na6-Na14=178.70      
Cl34-Na7-Na6-Na17=354.78      Cl34-Na7-Na6-Na24=232.79      Cl34-Na7-Na6-Cl26=175.32      Cl34-Na7-Na6-Cl31=354.44      
Cl34-Na7-Na6-Cl37=178.11      Cl34-Na7-Na6-Cl40=268.86      Cl41-Na7-Na6-Na2=134.17       Cl41-Na7-Na6-Na11= 43.66      
Cl41-Na7-Na6-Na12=132.18      Cl41-Na7-Na6-Na13= 63.96      Cl41-Na7-Na6-Na14=  8.62      Cl41-Na7-Na6-Na17=184.70      
Cl41-Na7-Na6-Na24= 62.71      Cl41-Na7-Na6-Cl26=  5.24      Cl41-Na7-Na6-Cl31=184.36      Cl41-Na7-Na6-Cl34=189.92      
Cl41-Na7-Na6-Cl37=  8.03      Cl41-Na7-Na6-Cl40= 98.78      Cl47-Na7-Na6-Na2= 33.67       Cl47-Na7-Na6-Na11=303.15      
Cl47-Na7-Na6-Na12= 31.68      Cl47-Na7-Na6-Na13=323.46      Cl47-Na7-Na6-Na14=268.11      Cl47-Na7-Na6-Na17= 84.20      
Cl47-Na7-Na6-Na24=322.21      Cl47-Na7-Na6-Cl26=264.74      Cl47-Na7-Na6-Cl31= 83.86      Cl47-Na7-Na6-Cl34= 89.42      
Cl47-Na7-Na6-Cl37=267.53      Cl47-Na7-Na6-Cl40=358.28      Na15-Na9-Na1-Na2=305.17       Na15-Na9-Na1-Na12=  2.67      
Na15-Na9-Na1-Na20= 72.47      Na15-Na9-Na1-Cl36= 37.87      Na15-Na9-Na1-Cl38=126.46      Na15-Na9-Na1-Cl44=305.69      
Na15-Na9-Na1-Cl50=300.51      Na20-Na9-Na1-Na2=232.70       Na20-Na9-Na1-Na12=290.20      Na20-Na9-Na1-Na15=287.53      
Na20-Na9-Na1-Cl36=325.40      Na20-Na9-Na1-Cl38= 53.99      Na20-Na9-Na1-Cl44=233.22      Na20-Na9-Na1-Cl50=228.05      
Na21-Na9-Na1-Na2=303.81       Na21-Na9-Na1-Na12=  1.32      Na21-Na9-Na1-Na15=358.65      Na21-Na9-Na1-Na20= 71.12      
Na21-Na9-Na1-Cl36= 36.52      Na21-Na9-Na1-Cl38=125.10      Na21-Na9-Na1-Cl44=304.33      Na21-Na9-Na1-Cl50=299.16      
Na23-Na9-Na1-Na2=  0.53       Na23-Na9-Na1-Na12= 58.03      Na23-Na9-Na1-Na15= 55.36      Na23-Na9-Na1-Na20=127.83      
Na23-Na9-Na1-Cl36= 93.23      Na23-Na9-Na1-Cl38=181.82      Na23-Na9-Na1-Cl44=  1.05      Na23-Na9-Na1-Cl50=355.88      
Cl30-Na9-Na1-Na2=267.43       Cl30-Na9-Na1-Na12=324.93      Cl30-Na9-Na1-Na15=322.26      Cl30-Na9-Na1-Na20= 34.73      
Cl30-Na9-Na1-Cl36=  0.13      Cl30-Na9-Na1-Cl38= 88.72      Cl30-Na9-Na1-Cl44=267.95      Cl30-Na9-Na1-Cl50=262.78      
Cl38-Na9-Na1-Na2=178.71       Cl38-Na9-Na1-Na12=236.22      Cl38-Na9-Na1-Na15=233.54      Cl38-Na9-Na1-Na20=306.01      
Cl38-Na9-Na1-Cl36=271.41      Cl38-Na9-Na1-Cl44=179.23      Cl38-Na9-Na1-Cl50=174.06      Cl39-Na9-Na1-Na2=  0.94       
Cl39-Na9-Na1-Na12= 58.45      Cl39-Na9-Na1-Na15= 55.78      Cl39-Na9-Na1-Na20=128.24      Cl39-Na9-Na1-Cl36= 93.64      
Cl39-Na9-Na1-Cl38=182.23      Cl39-Na9-Na1-Cl44=  1.46      Cl39-Na9-Na1-Cl50=356.29      Cl50-Na9-Na1-Na2=  4.65       
Cl50-Na9-Na1-Na12= 62.16      Cl50-Na9-Na1-Na15= 59.49      Cl50-Na9-Na1-Na20=131.95      Cl50-Na9-Na1-Cl36= 97.35      
Cl50-Na9-Na1-Cl38=185.94      Cl50-Na9-Na1-Cl44=  5.17      Na15-Na10-Na5-Na13=303.98     Na15-Na10-Na5-Na16= 69.45     
Na15-Na10-Na5-Na18=279.18     Na15-Na10-Na5-Na19=121.92     Na15-Na10-Na5-Na21= 69.25     Na15-Na10-Na5-Na24=357.42     
Na15-Na10-Na5-Cl28=128.55     Na15-Na10-Na5-Cl35=306.71     Na15-Na10-Na5-Cl43=128.20     Na15-Na10-Na5-Cl45=298.00     
Na15-Na10-Na5-Cl48= 34.52     Na20-Na10-Na5-Na13=303.18     Na20-Na10-Na5-Na15=359.20     Na20-Na10-Na5-Na16= 68.65     
Na20-Na10-Na5-Na18=278.38     Na20-Na10-Na5-Na19=121.12     Na20-Na10-Na5-Na21= 68.45     Na20-Na10-Na5-Na24=356.62     
Na20-Na10-Na5-Cl28=127.74     Na20-Na10-Na5-Cl35=305.91     Na20-Na10-Na5-Cl43=127.40     Na20-Na10-Na5-Cl45=297.20     
Na20-Na10-Na5-Cl48= 33.72     Na21-Na10-Na5-Na13=234.72     Na21-Na10-Na5-Na15=290.75     Na21-Na10-Na5-Na16=  0.19     
Na21-Na10-Na5-Na18=209.93     Na21-Na10-Na5-Na19= 52.67     Na21-Na10-Na5-Na24=288.17     Na21-Na10-Na5-Cl28= 59.29     
Na21-Na10-Na5-Cl35=237.46     Na21-Na10-Na5-Cl43= 58.94     Na21-Na10-Na5-Cl45=228.74     Na21-Na10-Na5-Cl48=325.26     
Na22-Na10-Na5-Na13=358.95     Na22-Na10-Na5-Na15= 54.98     Na22-Na10-Na5-Na16=124.42     Na22-Na10-Na5-Na18=334.16     
Na22-Na10-Na5-Na19=176.90     Na22-Na10-Na5-Na21=124.23     Na22-Na10-Na5-Na24= 52.40     Na22-Na10-Na5-Cl28=183.52     
Na22-Na10-Na5-Cl35=  1.69     Na22-Na10-Na5-Cl43=183.17     Na22-Na10-Na5-Cl45=352.98     Na22-Na10-Na5-Cl48= 89.49     
Cl28-Na10-Na5-Na13=175.43     Cl28-Na10-Na5-Na15=231.45     Cl28-Na10-Na5-Na16=300.90     Cl28-Na10-Na5-Na18=150.64     
Cl28-Na10-Na5-Na19=353.38     Cl28-Na10-Na5-Na21=300.71     Cl28-Na10-Na5-Na24=228.88     Cl28-Na10-Na5-Cl35=178.16     
Cl28-Na10-Na5-Cl43=359.65     Cl28-Na10-Na5-Cl45=169.45     Cl28-Na10-Na5-Cl48=265.97     Cl30-Na10-Na5-Na13=268.05     
Cl30-Na10-Na5-Na15=324.08     Cl30-Na10-Na5-Na16= 33.52     Cl30-Na10-Na5-Na18=243.26     Cl30-Na10-Na5-Na19= 86.00     
Cl30-Na10-Na5-Na21= 33.33     Cl30-Na10-Na5-Na24=321.50     Cl30-Na10-Na5-Cl28= 92.62     Cl30-Na10-Na5-Cl35=270.78     
Cl30-Na10-Na5-Cl43= 92.27     Cl30-Na10-Na5-Cl45=262.07     Cl30-Na10-Na5-Cl48=358.59     Cl35-Na10-Na5-Na13=357.27     
Cl35-Na10-Na5-Na15= 53.29     Cl35-Na10-Na5-Na16=122.74     Cl35-Na10-Na5-Na18=332.48     Cl35-Na10-Na5-Na19=175.22     
Cl35-Na10-Na5-Na21=122.54     Cl35-Na10-Na5-Na24= 50.71     Cl35-Na10-Na5-Cl28=181.84     Cl35-Na10-Na5-Cl43=181.49     
Cl35-Na10-Na5-Cl45=351.29     Cl35-Na10-Na5-Cl48= 87.81     Cl42-Na10-Na5-Na13=354.46     Cl42-Na10-Na5-Na15= 50.48     
Cl42-Na10-Na5-Na16=119.92     Cl42-Na10-Na5-Na18=329.66     Cl42-Na10-Na5-Na19=172.40     Cl42-Na10-Na5-Na21=119.73     
Cl42-Na10-Na5-Na24= 47.90     Cl42-Na10-Na5-Cl28=179.02     Cl42-Na10-Na5-Cl35=357.19     Cl42-Na10-Na5-Cl43=178.68     
Cl42-Na10-Na5-Cl45=348.48     Cl42-Na10-Na5-Cl48= 84.99     
 
 CMA Distance (Angstroems)
 ---------------------------
R(CMA):  8.6997

========================================================================
 FINAL SINGLEPOINT CALCULATION ON OPTIMIZED GEOMETRY
========================================================================

 Ncao       : 482
 Nao        : 457
 Nshell     : 213
 Nel        : 344
 T(el)      :   300.0
 intcut     :    25.0
 scfconv/Eh :  0.100E-05
   qconv/e  :  0.100E-03
 intneglect :  0.100E-07
 broydamp   :      0.250
 iter      E             dE          RMSdq      gap      omega  full diag
   1   -204.8974949 -0.204897E+03  0.321E-04    2.40       0.0  T
   2   -204.8974949 -0.367976E-09  0.267E-04    2.40      34.8  T
   3   -204.8974949 -0.422887E-09  0.245E-04    2.40      38.0  T
speedup  1.00
cpu  time for SCC    0.15 s
wall time for SCC    0.15 s

   *** convergence criteria satisfied after 3 iterations ***

          eigenvalues
 #    :         160        161        162        163        164        165        166        167
 occ. :        2.000      2.000      2.000      2.000      2.000      2.000      2.000      2.000
 eps  :       -10.685    -10.575    -10.564    -10.563    -10.533    -10.519    -10.493    -10.442
 #    :         168        169        170        171        172        173        174        175
 occ. :        2.000      2.000      2.000      2.000      2.000      0.000      0.000      0.000
 eps  :       -10.428    -10.395    -10.202    -10.072    -10.014     -7.614     -6.889     -6.717
 #    :         176        177        178        179        180        181        182        183
 occ. :        0.000      0.000      0.000      0.000      0.000      0.000      0.000      0.000
 eps  :        -6.208     -4.958     -4.342     -3.930     -3.591     -2.996     -2.795     -1.981


   #   Z            q   n(s)   n(p)   n(d)      C6AA      α(0)
   1  11 Na     0.710  0.082  0.208  0.000    68.055    26.697
   2  11 Na     0.718  0.045  0.237  0.000    67.958    26.678
   3  11 Na     0.704  0.085  0.212  0.000    68.135    26.713
   4  11 Na     0.770  0.077  0.153  0.000    67.322    26.553
   5  11 Na     0.759  0.034  0.207  0.000    67.457    26.579
   6  11 Na     0.722  0.043  0.235  0.000    67.907    26.668
   7  11 Na     0.711  0.077  0.212  0.000    68.045    26.695
   8  11 Na     0.773  0.077  0.150  0.000    67.284    26.545
   9  11 Na     0.707  0.080  0.214  0.000    68.098    26.705
  10  11 Na     0.747  0.064  0.190  0.000    67.606    26.609
  11  11 Na     0.732  0.081  0.187  0.000    67.786    26.644
  12  11 Na     0.734  0.044  0.222  0.000    67.762    26.639
  13  11 Na     0.838  0.003  0.159  0.000    66.508    26.392
  14  11 Na     0.734  0.075  0.192  0.000    67.769    26.641
  15  11 Na     0.802  0.003  0.195  0.000    66.938    26.477
  16  11 Na     0.693  0.049  0.258  0.000    68.268    26.739
  17  11 Na     0.769  0.079  0.152  0.000    67.336    26.555
  18  11 Na     0.708  0.081  0.212  0.000    68.086    26.703
  19  11 Na     0.698  0.114  0.187  0.000    68.204    26.726
  20  11 Na     0.731  0.079  0.190  0.000    67.798    26.646
  21  11 Na     0.692  0.048  0.259  0.000    68.280    26.741
  22  11 Na     0.780  0.044  0.177  0.000    67.207    26.530
  23  11 Na     0.710  0.042  0.248  0.000    68.059    26.698
  24  11 Na     0.774  0.008  0.218  0.000    67.277    26.544
  25  11 Na     0.765  0.063  0.173  0.000    67.391    26.566
  26  17 Cl    -0.741  1.978  5.760  0.002   124.962    17.102
  27  17 Cl    -0.734  1.980  5.753  0.002   124.708    17.085
  28  17 Cl    -0.739  1.978  5.760  0.001   124.913    17.099
  29  17 Cl    -0.784  1.979  5.798  0.007   126.713    17.222
  30  17 Cl    -0.736  1.977  5.757  0.001   124.755    17.088
  31  17 Cl    -0.753  1.980  5.773  0.000   125.442    17.135
  32  17 Cl    -0.740  1.978  5.757  0.005   124.947    17.101
  33  17 Cl    -0.763  1.977  5.785  0.001   125.863    17.164
  34  17 Cl    -0.754  1.979  5.775 -0.000   125.499    17.139
  35  17 Cl    -0.734  1.977  5.752  0.005   124.697    17.084
  36  17 Cl    -0.740  1.978  5.761  0.001   124.919    17.100
  37  17 Cl    -0.748  1.979  5.768  0.002   125.272    17.124
  38  17 Cl    -0.761  1.975  5.785  0.001   125.789    17.159
  39  17 Cl    -0.754  1.978  5.774  0.001   125.493    17.139
  40  17 Cl    -0.741  1.980  5.760  0.002   124.968    17.103
  41  17 Cl    -0.771  1.975  5.795  0.001   126.164    17.184
  42  17 Cl    -0.767  1.974  5.791  0.002   126.010    17.174
  43  17 Cl    -0.740  1.978  5.760  0.002   124.916    17.099
  44  17 Cl    -0.747  1.977  5.769  0.002   125.226    17.120
  45  17 Cl    -0.735  1.979  5.748  0.009   124.741    17.087
  46  17 Cl    -0.763  1.976  5.785  0.001   125.835    17.162
  47  17 Cl    -0.736  1.980  5.755  0.002   124.783    17.090
  48  17 Cl    -0.739  1.981  5.754  0.004   124.888    17.097
  49  17 Cl    -0.754  1.976  5.776  0.001   125.492    17.139
  50  17 Cl    -0.736  1.980  5.754  0.002   124.764    17.089
  51   8 O     -0.458  1.699  4.759  0.000    21.944     6.327
  52   1 H      0.304  0.696  0.000  0.000     0.709     1.322
  53   6 C      0.071  1.042  2.886  0.000    19.321     6.246
  54   1 H      0.028  0.972  0.000  0.000     2.613     2.528
  55   1 H      0.026  0.974  0.000  0.000     2.640     2.541
  56   6 C     -0.090  1.066  3.024  0.000    22.118     6.679
  57   1 H      0.055  0.945  0.000  0.000     2.242     2.338
  58   1 H      0.056  0.944  0.000  0.000     2.244     2.342
  59   6 C     -0.055  1.046  3.008  0.000    21.555     6.610
  60   1 H      0.034  0.966  0.000  0.000     2.532     2.488
  61   1 H      0.031  0.969  0.000  0.000     2.567     2.506
  62   6 C     -0.112  1.038  3.073  0.000    22.694     6.793
  63   1 H      0.046  0.954  0.000  0.000     2.369     2.407
  64   1 H      0.038  0.962  0.000  0.000     2.476     2.461
  65   1 H      0.046  0.954  0.000  0.000     2.376     2.410
  66   8 O     -0.451  1.705  4.746  0.000    21.822     6.308
  67   1 H      0.334  0.666  0.000  0.000     0.627     1.244
  68   6 C      0.061  1.041  2.898  0.000    19.783     6.374
  69   1 H      0.032  0.968  0.000  0.000     2.556     2.500
  70   1 H      0.051  0.949  0.000  0.000     2.310     2.377
  71   6 C     -0.089  1.059  3.030  0.000    22.192     6.708
  72   1 H      0.066  0.934  0.000  0.000     2.135     2.285
  73   1 H      0.040  0.960  0.000  0.000     2.445     2.445
  74   6 C     -0.062  1.047  3.015  0.000    21.693     6.632
  75   1 H      0.040  0.960  0.000  0.000     2.443     2.444
  76   1 H      0.036  0.964  0.000  0.000     2.498     2.472
  77   6 C     -0.135  1.046  3.089  0.000    23.151     6.862
  78   1 H      0.056  0.944  0.000  0.000     2.244     2.342
  79   1 H      0.044  0.956  0.000  0.000     2.390     2.418
  80   1 H      0.068  0.932  0.000  0.000     2.113     2.273
  81   8 O     -0.469  1.701  4.768  0.000    22.173     6.360
  82   1 H      0.316  0.684  0.000  0.000     0.672     1.286
  83   6 C      0.059  1.045  2.896  0.000    19.513     6.275
  84   1 H      0.032  0.968  0.000  0.000     2.562     2.503
  85   1 H      0.054  0.946  0.000  0.000     2.265     2.353
  86   6 C     -0.086  1.061  3.025  0.000    22.126     6.695
  87   1 H      0.062  0.938  0.000  0.000     2.172     2.305
  88   1 H      0.047  0.953  0.000  0.000     2.353     2.399
  89   6 C     -0.059  1.047  3.012  0.000    21.640     6.623
  90   1 H      0.032  0.968  0.000  0.000     2.552     2.498
  91   1 H      0.040  0.960  0.000  0.000     2.447     2.446
  92   6 C     -0.111  1.038  3.073  0.000    22.690     6.793
  93   1 H      0.056  0.944  0.000  0.000     2.251     2.346
  94   1 H      0.038  0.962  0.000  0.000     2.476     2.461
  95   1 H      0.029  0.971  0.000  0.000     2.605     2.524
  96   8 O     -0.465  1.697  4.768  0.000    22.094     6.348
  97   1 H      0.318  0.682  0.000  0.000     0.657     1.266
  98   6 C      0.081  1.036  2.883  0.000    19.360     6.287
  99   1 H      0.020  0.980  0.000  0.000     2.741     2.589
 100   1 H      0.024  0.976  0.000  0.000     2.672     2.556
 101   6 C     -0.067  1.055  3.012  0.000    21.778     6.644
 102   1 H      0.031  0.969  0.000  0.000     2.573     2.509
 103   1 H      0.052  0.948  0.000  0.000     2.299     2.371
 104   6 C     -0.056  1.049  3.008  0.000    21.587     6.615
 105   1 H      0.053  0.947  0.000  0.000     2.279     2.361
 106   1 H      0.035  0.965  0.000  0.000     2.512     2.479
 107   6 C     -0.106  1.037  3.069  0.000    22.581     6.777
 108   1 H      0.028  0.972  0.000  0.000     2.614     2.528
 109   1 H      0.030  0.970  0.000  0.000     2.581     2.512
 110   1 H      0.034  0.966  0.000  0.000     2.533     2.489
 111   8 O     -0.645  1.720  4.925  0.000    26.194     6.912
 112   1 H      0.351  0.649  0.000  0.000     0.572     1.181
 113   1 H      0.333  0.667  0.000  0.000     0.626     1.240
 114   8 O     -0.685  1.738  4.947  0.000    27.214     7.046
 115   1 H      0.359  0.641  0.000  0.000     0.567     1.182
 116   1 H      0.349  0.651  0.000  0.000     0.578     1.188

 Mol. C6AA /au·bohr⁶  :     360114.979504
 Mol. C8AA /au·bohr⁸  :   19856950.597133
 Mol. α(0) /au        :       1336.394412

 
 Wiberg/Mayer (AO) data. WBOs > 0.1 written file <wbo>
 largest (>0.05) Wiberg bond orders for each atom
           total WBO             WBO to atom ...
     1  Na  0.528    Cl  38 0.173    Cl  44 0.119    Cl  50 0.103    Cl  36 0.092
     2  Na  0.519    Cl  47 0.129    Cl  50 0.118    Cl  34 0.093    Cl  44 0.075    Cl  40 0.057
     3  Na  0.539    Cl  41 0.153    Cl  46 0.151    Cl  26 0.106    Cl  32 0.093
     4  Na  0.410    Cl  49 0.134    Cl  33 0.108    Cl  39 0.096    O   51 0.085
     5  Na  0.450    Cl  35 0.140    Cl  45 0.133    Cl  28 0.060
     6  Na  0.527    Cl  31 0.130    Cl  34 0.109    Cl  37 0.095    Cl  26 0.081
     7  Na  0.529    Cl  41 0.158    Cl  34 0.139    Cl  47 0.094    Cl  26 0.091
     8  Na  0.412    Cl  29 0.145    O  114 0.098    O  111 0.058
     9  Na  0.525    Cl  39 0.168    Cl  38 0.122    Cl  50 0.099    Cl  30 0.092
    10  Na  0.470    Cl  42 0.125    Cl  28 0.114    Cl  30 0.076    Cl  35 0.074    O   66 0.055
    11  Na  0.499    Cl  29 0.187    Cl  31 0.112    Cl  37 0.090    Cl  27 0.080
    12  Na  0.512    Cl  36 0.114    Cl  44 0.111    Cl  27 0.110    Cl  31 0.096
    13  Na  0.332    Cl  27 0.121    O  111 0.053
    14  Na  0.491    Cl  37 0.179    Cl  46 0.108    Cl  45 0.087    Cl  26 0.076
    15  Na  0.401    Cl  35 0.075    Cl  48 0.068    Cl  40 0.066    Cl  30 0.060    Cl  36 0.056
    16  Na  0.561    Cl  32 0.149    Cl  43 0.131    Cl  33 0.090    Cl  48 0.073    Cl  49 0.069
    17  Na  0.408    Cl  44 0.147    Cl  31 0.095    Cl  34 0.095    O   81 0.082
    18  Na  0.535    Cl  46 0.179    Cl  43 0.117    Cl  45 0.111    Cl  32 0.085
    19  Na  0.537    Cl  43 0.173    Cl  28 0.170    Cl  49 0.155
    20  Na  0.493    Cl  38 0.149    Cl  42 0.140    Cl  30 0.096    Cl  36 0.079
    21  Na  0.567    Cl  30 0.125    Cl  28 0.117    Cl  49 0.098    Cl  39 0.095    Cl  48 0.073
    22  Na  0.420    Cl  42 0.119    Cl  36 0.090    Cl  27 0.087
    23  Na  0.538    Cl  33 0.126    Cl  47 0.122    Cl  50 0.080    Cl  39 0.078    Cl  48 0.065
    24  Na  0.426    Cl  40 0.128    Cl  45 0.104    Cl  26 0.084    Cl  48 0.058
    25  Na  0.431    Cl  32 0.108    Cl  33 0.103    Cl  41 0.094    O   96 0.080    Cl  47 0.067
    26  Cl  0.482    Na   3 0.106    Na   7 0.091    Na  24 0.084    Na   6 0.081    Na  14 0.076
    27  Cl  0.465    Na  13 0.121    Na  12 0.110    Na  22 0.087    Na  11 0.080
    28  Cl  0.480    Na  19 0.170    Na  21 0.117    Na  10 0.114    Na   5 0.060
    29  Cl  0.410    Na  11 0.187    Na   8 0.145
    30  Cl  0.486    Na  21 0.125    Na  20 0.096    Na   9 0.092    Na  10 0.076    Na  15 0.060
    31  Cl  0.459    Na   6 0.130    Na  11 0.112    Na  12 0.096    Na  17 0.095
    32  Cl  0.483    Na  16 0.149    Na  25 0.108    Na   3 0.093    Na  18 0.085
    33  Cl  0.436    Na  23 0.126    Na   4 0.108    Na  25 0.103    Na  16 0.090
    34  Cl  0.457    Na   7 0.139    Na   6 0.109    Na  17 0.095    Na   2 0.093
    35  Cl  0.471    Na   5 0.140    Na  15 0.075    Na  10 0.074
    36  Cl  0.474    Na  12 0.114    Na   1 0.092    Na  22 0.090    Na  20 0.079    Na  15 0.056
    37  Cl  0.454    Na  14 0.179    Na   6 0.095    Na  11 0.090
    38  Cl  0.448    Na   1 0.173    Na  20 0.149    Na   9 0.122
    39  Cl  0.452    Na   9 0.168    Na   4 0.096    Na  21 0.095    Na  23 0.078
    40  Cl  0.464    Na  24 0.128    Na  15 0.066    Na   2 0.057
    41  Cl  0.430    Na   7 0.158    Na   3 0.153    Na  25 0.094
    42  Cl  0.432    Na  20 0.140    Na  10 0.125    Na  22 0.119
    43  Cl  0.482    Na  19 0.173    Na  16 0.131    Na  18 0.117
    44  Cl  0.467    Na  17 0.147    Na   1 0.119    Na  12 0.111    Na   2 0.075
    45  Cl  0.468    Na   5 0.133    Na  18 0.111    Na  24 0.104    Na  14 0.087
    46  Cl  0.446    Na  18 0.179    Na   3 0.151    Na  14 0.108
    47  Cl  0.478    Na   2 0.129    Na  23 0.122    Na   7 0.094    Na  25 0.067
    48  Cl  0.479    Na  21 0.073    Na  16 0.073    Na  15 0.068    Na  23 0.065    Na  24 0.058
    49  Cl  0.469    Na  19 0.155    Na   4 0.134    Na  21 0.098    Na  16 0.069
    50  Cl  0.482    Na   2 0.118    Na   1 0.103    Na   9 0.099    Na  23 0.080
    51  O   2.007    C   53 0.978    H   52 0.900    Na   4 0.085
    52  H   0.907    O   51 0.900
    53  C   3.941    C   56 1.016    O   51 0.978    H   55 0.975    H   54 0.973
    54  H   0.998    C   53 0.973
    55  H   0.998    C   53 0.975
    56  C   3.987    C   53 1.016    C   59 1.007    H   58 0.975    H   57 0.971
    57  H   0.996    C   56 0.971
    58  H   0.997    C   56 0.975
    59  C   3.997    C   62 1.020    C   56 1.007    H   61 0.977    H   60 0.976
    60  H   0.998    C   59 0.976
    61  H   0.998    C   59 0.977
    62  C   3.990    C   59 1.020    H   64 0.987    H   63 0.984    H   65 0.984
    63  H   0.997    C   62 0.984
    64  H   0.998    C   62 0.987
    65  H   0.997    C   62 0.984
    66  O   2.045    C   68 0.986    H   67 0.851    Na  10 0.055    H  115 0.051
    67  H   0.888    O   66 0.851
    68  C   3.951    C   71 1.000    O   66 0.986    H   70 0.972    H   69 0.972
    69  H   0.996    C   68 0.972
    70  H   0.995    C   68 0.972
    71  C   3.992    C   74 1.006    C   68 1.000    H   73 0.975    H   72 0.961
    72  H   0.994    C   71 0.961
    73  H   0.998    C   71 0.975
    74  C   3.993    C   77 1.019    C   71 1.006    H   76 0.978    H   75 0.974
    75  H   0.995    C   74 0.974
    76  H   0.997    C   74 0.978
    77  C   3.987    C   74 1.019    H   79 0.985    H   78 0.970    H   80 0.969
    78  H   0.996    C   77 0.970
    79  H   0.998    C   77 0.985
    80  H   0.995    C   77 0.969
    81  O   2.008    C   83 0.985    H   82 0.878    Na  17 0.082
    82  H   0.900    O   81 0.878
    83  C   3.943    C   86 1.007    O   81 0.985    H   85 0.978    H   84 0.971
    84  H   0.997    C   83 0.971
    85  H   0.997    C   83 0.978
    86  C   3.991    C   89 1.010    C   83 1.007    H   88 0.973    H   87 0.962
    87  H   0.997    C   86 0.962
    88  H   0.998    C   86 0.973
    89  C   3.997    C   92 1.020    C   86 1.010    H   91 0.977    H   90 0.976
    90  H   0.998    C   89 0.976
    91  H   0.998    C   89 0.977
    92  C   3.992    C   89 1.020    H   94 0.985    H   95 0.980    H   93 0.979
    93  H   0.997    C   92 0.979
    94  H   0.998    C   92 0.985
    95  H   0.999    C   92 0.980
    96  O   2.006    C   98 0.991    H   97 0.873    Na  25 0.080
    97  H   0.899    O   96 0.873
    98  C   3.951    C  101 1.011    O   96 0.991    H   99 0.974    H  100 0.970
    99  H   0.998    C   98 0.974
   100  H   0.998    C   98 0.970
   101  C   3.994    C   98 1.011    C  104 1.010    H  102 0.976    H  103 0.972
   102  H   0.998    C  101 0.976
   103  H   0.997    C  101 0.972
   104  C   3.993    C  107 1.021    C  101 1.010    H  105 0.974    H  106 0.974
   105  H   0.996    C  104 0.974
   106  H   0.998    C  104 0.974
   107  C   3.997    C  104 1.021    H  109 0.987    H  108 0.987    H  110 0.985
   108  H   0.999    C  107 0.987
   109  H   0.999    C  107 0.987
   110  H   0.999    C  107 0.985
   111  O   1.887    H  113 0.887    H  112 0.853    Na   8 0.058    Na  13 0.053
   112  H   0.876    O  111 0.853
   113  H   0.889    O  111 0.887
   114  O   1.870    H  116 0.853    H  115 0.813    Na   8 0.098
   115  H   0.871    O  114 0.813    O   66 0.051
   116  H   0.877    O  114 0.853
 MOs/occ written to file <molden.input>
 
molecular dipole:
                 x           y           z       tot (Debye)
 q only:        0.530       2.989       0.851
   full:       -0.521       1.375      -4.127      11.136
molecular quadrupole (traceless):
                xx          xy          yy          xz          yz          zz
 q only:      -19.046      94.113     -15.395      17.657      16.537      34.441
  q+dip:      -22.977      86.981       0.366     -12.473      -9.391      22.611
   full:      -23.785      86.511       0.753     -11.024      -9.932      23.032

SCC energy    :    -204.8974949
rep           :       1.0233354
ES            :       1.9223887
AES           :      -0.0421293
AXC           :       0.0156307
disp          :      -0.2155774
XB            :       0.0000000
fix           :       0.0000000
total E       :    -203.8648941
atomizationE  :      21.7956307    13676.96
(atE without considering molecular charge,
 total energy contains solvation terms)
H-L gap (eV)  :          2.3993
optimized geometry written to: xtbopt.xyz

           ------------------------------------------------- 
          |                Numerical Hessian                |
           ------------------------------------------------- 
step length          :   0.00500
SCC accuracy         :   0.25000
Hessian scale factor :   1.00000
frozen atoms in %    :   0.00000    0
RMS gradient         :   0.00009
estimated CPU  time     10.60 min
estimated wall time     10.61 min

writing file <hessian>.
 
 projected vibrational frequencies (cm-1)
eigval :       -0.00    -0.00    -0.00     0.00     0.00     0.00
eigval :        5.45     6.74     8.61    10.13    15.15    19.72
eigval :       20.93    22.54    27.65    28.11    31.48    33.44
eigval :       34.17    34.84    36.30    38.28    40.46    41.57
eigval :       42.82    43.24    44.41    46.87    47.65    48.71
eigval :       49.30    51.59    52.51    54.55    55.90    58.81
eigval :       59.72    61.21    61.51    62.53    64.45    65.38
eigval :       66.35    68.69    69.03    70.69    70.94    72.07
eigval :       72.35    72.44    73.80    75.01    75.67    76.12
eigval :       77.41    77.89    79.08    79.65    81.56    82.31
eigval :       82.78    84.22    85.17    86.17    87.98    89.33
eigval :       89.81    90.30    91.16    92.13    92.49    94.67
eigval :       96.10    97.41    98.33    98.76    99.28    99.56
eigval :      102.15   103.18   104.00   105.30   107.12   107.78
eigval :      108.79   109.29   112.10   112.17   113.44   115.53
eigval :      116.69   117.25   117.54   118.49   120.09   121.54
eigval :      121.71   122.79   124.92   125.94   126.80   127.26
eigval :      128.39   130.60   131.05   132.12   132.92   134.53
eigval :      135.41   136.45   137.50   138.12   138.94   139.91
eigval :      140.36   141.42   143.34   144.67   144.95   146.86
eigval :      147.92   149.11   151.14   151.65   152.31   154.19
eigval :      156.28   156.41   157.81   158.74   159.60   160.95
eigval :      161.64   162.64   162.84   165.31   166.30   166.41
eigval :      167.90   168.91   169.92   170.63   172.51   172.98
eigval :      174.84   175.88   176.65   179.21   180.68   181.39
eigval :      182.16   183.91   184.53   185.42   185.88   186.83
eigval :      187.40   188.91   190.29   191.37   191.82   192.80
eigval :      194.16   194.62   195.99   196.62   197.85   198.75
eigval :      200.19   200.96   201.90   203.06   203.69   205.26
eigval :      207.21   208.25   210.05   211.77   215.81   216.55
eigval :      219.85   220.94   221.91   222.95   224.68   228.04
eigval :      232.81   239.58   240.14   247.80   250.42   288.80
eigval :      295.81   300.38   308.88   311.96   322.07   338.34
eigval :      351.78   364.79   398.72   403.06   430.56   430.81
eigval :      436.02   443.84   459.46   477.31   481.18   483.78
eigval :      489.28   554.73   602.70   724.16   792.02   793.82
eigval :      798.26   809.70   840.81   841.61   854.76   854.86
eigval :      876.45   891.48   894.01   944.79   958.00   960.95
eigval :      964.36   988.04   990.15   990.41   999.32  1031.57
eigval :     1044.76  1053.46  1064.71  1082.53  1100.08  1100.60
eigval :     1100.67  1118.13  1118.24  1127.08  1131.12  1131.76
eigval :     1138.02  1138.55  1145.94  1159.89  1193.14  1193.25
eigval :     1200.23  1219.36  1221.37  1222.63  1224.40  1227.23
eigval :     1247.91  1265.44  1269.62  1273.32  1278.10  1280.75
eigval :     1283.58  1304.16  1312.22  1340.18  1340.31  1340.35
eigval :     1348.94  1350.95  1352.38  1356.03  1356.65  1364.10
eigval :     1375.95  1378.35  1406.65  1410.22  1414.13  1417.29
eigval :     1462.07  1463.83  1465.51  1469.31  1470.31  1477.90
eigval :     1478.97  1481.94  1489.16  1491.14  1492.24  1492.26
eigval :     1495.33  1496.99  1498.75  1500.19  1500.39  1505.83
eigval :     1509.85  1520.39  1546.21  1549.78  2877.99  2881.91
eigval :     2892.32  2909.07  2911.56  2924.88  2955.43  2957.85
eigval :     2962.15  2969.00  2970.25  2973.86  2975.26  2976.68
eigval :     2978.09  2983.65  2984.07  2989.01  2989.27  2989.73
eigval :     2992.31  2996.05  2997.58  2999.10  3000.34  3004.46
eigval :     3020.39  3021.65  3028.53  3031.88  3032.30  3039.76
eigval :     3043.18  3045.99  3049.50  3058.39  3263.28  3321.49
eigval :     3386.28  3424.54  3440.26  3538.55  3562.08  3572.01
 reduced masses (amu)
   1: 23.32   2: 26.66   3: 24.56   4: 24.19   5: 25.59   6: 26.31   7: 14.09   8: 11.84
   9: 13.36  10: 13.18  11: 12.68  12: 14.00  13: 14.12  14: 12.47  15: 16.25  16: 22.61
  17: 14.02  18: 18.21  19: 13.73  20: 16.66  21: 20.95  22: 20.37  23: 21.26  24: 20.84
  25: 22.85  26: 22.94  27: 23.39  28: 18.24  29: 21.95  30: 26.74  31: 22.33  32: 25.19
  33: 22.64  34: 23.97  35: 26.91  36: 29.41  37: 29.18  38: 27.18  39: 29.07  40: 24.09
  41: 26.43  42: 30.91  43: 26.52  44: 25.26  45: 24.28  46: 28.67  47: 25.70  48: 23.32
  49: 25.55  50: 24.87  51: 27.96  52: 29.55  53: 28.11  54: 28.85  55: 28.14  56: 30.90
  57: 28.55  58: 29.47  59: 31.11  60: 26.81  61: 29.59  62: 29.56  63: 29.15  64: 29.61
  65: 29.17  66: 29.88  67: 29.15  68: 31.93  69: 28.55  70: 29.01  71: 29.89  72: 27.49
  73: 29.83  74: 27.09  75: 30.06  76: 28.51  77: 29.73  78: 28.16  79: 29.01  80: 27.87
  81: 27.36  82: 25.88  83: 28.85  84: 26.17  85: 27.20  86: 28.36  87: 24.49  88: 26.28
  89: 25.60  90: 26.86  91: 25.45  92: 24.58  93: 12.42  94: 24.24  95: 25.69  96: 26.92
  97: 27.43  98: 26.29  99: 25.69 100: 26.99 101: 15.99 102: 25.77 103: 23.77 104: 26.34
 105: 25.62 106: 27.15 107: 25.01 108: 29.33 109: 26.68 110: 27.01 111: 26.81 112: 27.51
 113: 26.42 114: 27.22 115: 27.11 116: 27.24 117: 28.39 118: 28.17 119: 26.90 120: 27.16
 121: 27.23 122: 25.43 123: 26.77 124: 26.04 125: 25.66 126: 27.26 127: 16.55 128: 24.51
 129: 23.94 130: 27.38 131: 23.31 132: 24.40 133: 25.31 134: 25.83 135: 25.94 136: 27.48
 137: 27.79 138: 26.19 139: 25.88 140: 27.44 141: 26.64 142: 26.41 143: 23.01 144: 26.46
 145: 26.94 146: 25.89 147: 25.08 148: 27.17 149: 27.40 150: 27.39 151: 25.44 152: 26.92
 153: 27.06 154: 27.01 155: 27.47 156: 27.60 157: 26.82 158: 28.21 159: 27.94 160: 27.53
 161: 27.34 162: 26.90 163: 26.53 164: 27.24 165: 27.22 166: 26.63 167: 24.70 168: 27.59
 169: 26.81 170: 26.30 171: 26.49 172: 26.79 173: 25.81 174: 27.23 175: 26.90 176: 26.44
 177: 27.23 178: 27.42 179: 27.50 180: 25.66 181: 26.36 182: 25.70 183: 21.26 184: 18.17
 185: 24.47 186: 11.21 187: 23.33 188:  2.42 189:  6.14 190: 16.40 191: 18.64 192:  9.34
 193:  9.11 194: 10.64 195:  7.39 196:  6.78 197:  9.01 198:  4.82 199:  2.92 200:  7.78
 201:  9.97 202:  6.37 203:  5.44 204:  3.63 205: 10.95 206:  2.77 207:  2.90 208:  8.64
 209:  6.85 210:  3.28 211:  6.54 212:  2.19 213:  2.32 214:  1.84 215:  3.11 216:  1.78
 217:  4.09 218:  2.80 219:  8.21 220:  2.36 221:  7.08 222:  6.50 223:  4.96 224:  4.89
 225:  6.13 226:  5.69 227:  2.33 228:  3.84 229:  3.37 230:  8.27 231:  6.03 232:  9.12
 233:  5.22 234: 10.01 235:  7.02 236:  6.77 237:  7.61 238:  8.72 239:  7.19 240:  6.35
 241:  8.72 242:  5.77 243:  7.78 244:  6.86 245:  7.60 246:  7.28 247:  7.64 248:  7.54
 249:  8.91 250:  5.18 251:  4.69 252:  4.27 253:  3.88 254:  3.67 255:  3.60 256:  3.28
 257:  4.27 258:  2.80 259:  3.47 260:  2.41 261:  2.42 262:  1.57 263:  2.77 264:  3.53
 265:  2.59 266:  2.82 267:  3.01 268:  3.96 269:  3.81 270:  3.59 271:  4.34 272:  5.03
 273:  4.93 274:  5.18 275:  4.50 276:  4.04 277:  4.65 278:  4.96 279:  3.19 280:  3.25
 281:  3.18 282:  3.21 283:  1.92 284:  1.96 285:  1.86 286:  1.94 287:  1.85 288:  1.83
 289:  1.52 290:  1.86 291:  1.86 292:  1.87 293:  1.86 294:  1.90 295:  1.66 296:  1.66
 297:  1.86 298:  1.55 299:  1.55 300:  1.60 301:  1.56 302:  1.57 303:  1.92 304:  1.90
 305:  1.95 306:  1.97 307:  1.75 308:  1.44 309:  1.46 310:  1.76 311:  1.80 312:  1.78
 313:  1.96 314:  1.89 315:  1.94 316:  1.86 317:  1.69 318:  1.47 319:  1.88 320:  1.60
 321:  1.53 322:  1.70 323:  1.59 324:  1.67 325:  1.88 326:  1.55 327:  1.74 328:  1.69
 329:  1.71 330:  1.73 331:  1.82 332:  1.84 333:  1.96 334:  1.85 335:  1.60 336:  1.57
 337:  1.48 338:  1.61 339:  1.90 340:  1.54 341:  1.95 342:  1.89 343:  1.89 344:  1.90
 345:  1.77 346:  1.87 347:  1.83 348:  1.88
 IR intensities (amu)
   1:  0.20   2:  0.60   3:  0.39   4:  0.39   5:  0.34   6:  0.59   7:  0.24   8:  0.26
   9:  0.15  10:  0.15  11:  0.27  12:  0.13  13:  0.14  14:  0.19  15:  0.09  16:  0.21
  17:  0.13  18:  0.22  19:  0.06  20:  0.16  21:  0.22  22:  0.21  23:  0.16  24:  0.12
  25:  0.11  26:  0.08  27:  0.18  28:  0.26  29:  0.12  30:  0.10  31:  0.13  32:  0.12
  33:  0.17  34:  0.11  35:  0.15  36:  0.12  37:  0.23  38:  0.10  39:  0.10  40:  0.23
  41:  0.11  42:  0.17  43:  0.08  44:  0.10  45:  0.14  46:  0.07  47:  0.19  48:  0.17
  49:  0.10  50:  0.26  51:  0.13  52:  0.14  53:  0.15  54:  0.12  55:  0.24  56:  0.24
  57:  0.24  58:  0.20  59:  0.17  60:  0.26  61:  0.19  62:  0.09  63:  0.07  64:  0.06
  65:  0.16  66:  0.14  67:  0.16  68:  0.17  69:  0.11  70:  0.26  71:  0.17  72:  0.21
  73:  0.10  74:  0.12  75:  0.10  76:  0.27  77:  0.31  78:  0.14  79:  0.08  80:  0.15
  81:  0.19  82:  0.21  83:  0.11  84:  0.15  85:  0.13  86:  0.11  87:  0.43  88:  0.35
  89:  0.18  90:  0.49  91:  0.35  92:  0.34  93:  0.43  94:  0.20  95:  0.25  96:  0.20
  97:  0.21  98:  0.34  99:  0.28 100:  0.33 101:  0.38 102:  0.65 103:  0.59 104:  0.48
 105:  0.66 106:  0.38 107:  0.24 108:  0.63 109:  0.81 110:  0.57 111:  0.60 112:  0.22
 113:  0.53 114:  0.34 115:  0.38 116:  0.93 117:  0.24 118:  0.40 119:  0.64 120:  0.33
 121:  0.21 122:  0.66 123:  0.49 124:  0.82 125:  0.70 126:  0.67 127:  0.71 128:  0.84
 129:  1.07 130:  0.53 131:  1.75 132:  0.55 133:  1.01 134:  0.54 135:  0.95 136:  0.77
 137:  1.00 138:  0.55 139:  0.46 140:  0.90 141:  0.20 142:  0.36 143:  0.50 144:  0.39
 145:  0.13 146:  0.32 147:  0.69 148:  0.58 149:  0.36 150:  0.56 151:  0.47 152:  0.50
 153:  0.18 154:  0.24 155:  0.35 156:  0.55 157:  0.56 158:  0.62 159:  0.91 160:  0.58
 161:  0.75 162:  0.35 163:  1.11 164:  0.81 165:  0.35 166:  0.52 167:  0.53 168:  0.81
 169:  0.28 170:  0.85 171:  0.52 172:  0.86 173:  1.93 174:  0.90 175:  2.05 176:  0.22
 177:  1.45 178:  1.99 179:  2.53 180:  2.65 181:  2.09 182:  2.44 183:  1.22 184:  1.07
 185:  1.16 186:  0.78 187:  1.06 188:  0.03 189:  0.71 190:  1.07 191:  0.87 192:  0.28
 193:  0.52 194:  0.43 195:  0.68 196:  0.18 197:  0.28 198:  0.13 199:  0.70 200:  0.11
 201:  0.20 202:  0.24 203:  0.61 204:  0.63 205:  0.35 206:  0.52 207:  0.66 208:  0.28
 209:  0.23 210:  0.45 211:  0.39 212:  0.62 213:  0.75 214:  0.58 215:  0.13 216:  0.04
 217:  0.10 218:  0.14 219:  0.25 220:  0.12 221:  0.38 222:  0.20 223:  0.19 224:  0.16
 225:  0.26 226:  0.13 227:  0.07 228:  0.10 229:  0.21 230:  0.48 231:  0.33 232:  0.57
 233:  0.13 234:  0.45 235:  0.69 236:  0.51 237:  0.88 238:  0.81 239:  0.57 240:  0.93
 241:  0.17 242:  0.10 243:  0.51 244:  0.39 245:  0.31 246:  0.40 247:  0.58 248:  0.45
 249:  0.79 250:  0.29 251:  0.16 252:  0.15 253:  0.17 254:  0.35 255:  0.26 256:  0.41
 257:  0.10 258:  0.44 259:  0.39 260:  0.05 261:  0.08 262:  0.02 263:  0.13 264:  0.24
 265:  0.35 266:  0.38 267:  0.30 268:  0.11 269:  0.21 270:  0.23 271:  0.41 272:  0.12
 273:  0.19 274:  0.06 275:  0.23 276:  0.38 277:  0.21 278:  0.22 279:  0.09 280:  0.09
 281:  0.05 282:  0.05 283:  0.03 284:  0.08 285:  0.07 286:  0.07 287:  0.04 288:  0.06
 289:  0.15 290:  0.06 291:  0.05 292:  0.04 293:  0.04 294:  0.03 295:  0.12 296:  0.06
 297:  0.01 298:  0.05 299:  0.04 300:  0.03 301:  0.03 302:  0.04 303:  0.50 304:  0.46
 305:  0.33 306:  0.32 307:  0.35 308:  0.30 309:  0.29 310:  0.24 311:  0.15 312:  0.24
 313:  0.18 314:  0.39 315:  0.20 316:  0.26 317:  0.17 318:  0.18 319:  0.15 320:  0.07
 321:  0.16 322:  0.32 323:  0.23 324:  0.12 325:  0.25 326:  0.30 327:  0.33 328:  0.27
 329:  0.24 330:  0.29 331:  0.29 332:  0.27 333:  0.25 334:  0.21 335:  0.31 336:  0.15
 337:  0.20 338:  0.18 339:  0.19 340:  0.17 341:  0.92 342:  0.55 343:  0.50 344:  0.40
 345:  0.42 346:  0.39 347:  0.23 348:  0.31
 Raman intensities (amu)
   1:  0.00   2:  0.00   3:  0.00   4:  0.00   5:  0.00   6:  0.00   7:  0.00   8:  0.00
   9:  0.00  10:  0.00  11:  0.00  12:  0.00  13:  0.00  14:  0.00  15:  0.00  16:  0.00
  17:  0.00  18:  0.00  19:  0.00  20:  0.00  21:  0.00  22:  0.00  23:  0.00  24:  0.00
  25:  0.00  26:  0.00  27:  0.00  28:  0.00  29:  0.00  30:  0.00  31:  0.00  32:  0.00
  33:  0.00  34:  0.00  35:  0.00  36:  0.00  37:  0.00  38:  0.00  39:  0.00  40:  0.00
  41:  0.00  42:  0.00  43:  0.00  44:  0.00  45:  0.00  46:  0.00  47:  0.00  48:  0.00
  49:  0.00  50:  0.00  51:  0.00  52:  0.00  53:  0.00  54:  0.00  55:  0.00  56:  0.00
  57:  0.00  58:  0.00  59:  0.00  60:  0.00  61:  0.00  62:  0.00  63:  0.00  64:  0.00
  65:  0.00  66:  0.00  67:  0.00  68:  0.00  69:  0.00  70:  0.00  71:  0.00  72:  0.00
  73:  0.00  74:  0.00  75:  0.00  76:  0.00  77:  0.00  78:  0.00  79:  0.00  80:  0.00
  81:  0.00  82:  0.00  83:  0.00  84:  0.00  85:  0.00  86:  0.00  87:  0.00  88:  0.00
  89:  0.00  90:  0.00  91:  0.00  92:  0.00  93:  0.00  94:  0.00  95:  0.00  96:  0.00
  97:  0.00  98:  0.00  99:  0.00 100:  0.00 101:  0.00 102:  0.00 103:  0.00 104:  0.00
 105:  0.00 106:  0.00 107:  0.00 108:  0.00 109:  0.00 110:  0.00 111:  0.00 112:  0.00
 113:  0.00 114:  0.00 115:  0.00 116:  0.00 117:  0.00 118:  0.00 119:  0.00 120:  0.00
 121:  0.00 122:  0.00 123:  0.00 124:  0.00 125:  0.00 126:  0.00 127:  0.00 128:  0.00
 129:  0.00 130:  0.00 131:  0.00 132:  0.00 133:  0.00 134:  0.00 135:  0.00 136:  0.00
 137:  0.00 138:  0.00 139:  0.00 140:  0.00 141:  0.00 142:  0.00 143:  0.00 144:  0.00
 145:  0.00 146:  0.00 147:  0.00 148:  0.00 149:  0.00 150:  0.00 151:  0.00 152:  0.00
 153:  0.00 154:  0.00 155:  0.00 156:  0.00 157:  0.00 158:  0.00 159:  0.00 160:  0.00
 161:  0.00 162:  0.00 163:  0.00 164:  0.00 165:  0.00 166:  0.00 167:  0.00 168:  0.00
 169:  0.00 170:  0.00 171:  0.00 172:  0.00 173:  0.00 174:  0.00 175:  0.00 176:  0.00
 177:  0.00 178:  0.00 179:  0.00 180:  0.00 181:  0.00 182:  0.00 183:  0.00 184:  0.00
 185:  0.00 186:  0.00 187:  0.00 188:  0.00 189:  0.00 190:  0.00 191:  0.00 192:  0.00
 193:  0.00 194:  0.00 195:  0.00 196:  0.00 197:  0.00 198:  0.00 199:  0.00 200:  0.00
 201:  0.00 202:  0.00 203:  0.00 204:  0.00 205:  0.00 206:  0.00 207:  0.00 208:  0.00
 209:  0.00 210:  0.00 211:  0.00 212:  0.00 213:  0.00 214:  0.00 215:  0.00 216:  0.00
 217:  0.00 218:  0.00 219:  0.00 220:  0.00 221:  0.00 222:  0.00 223:  0.00 224:  0.00
 225:  0.00 226:  0.00 227:  0.00 228:  0.00 229:  0.00 230:  0.00 231:  0.00 232:  0.00
 233:  0.00 234:  0.00 235:  0.00 236:  0.00 237:  0.00 238:  0.00 239:  0.00 240:  0.00
 241:  0.00 242:  0.00 243:  0.00 244:  0.00 245:  0.00 246:  0.00 247:  0.00 248:  0.00
 249:  0.00 250:  0.00 251:  0.00 252:  0.00 253:  0.00 254:  0.00 255:  0.00 256:  0.00
 257:  0.00 258:  0.00 259:  0.00 260:  0.00 261:  0.00 262:  0.00 263:  0.00 264:  0.00
 265:  0.00 266:  0.00 267:  0.00 268:  0.00 269:  0.00 270:  0.00 271:  0.00 272:  0.00
 273:  0.00 274:  0.00 275:  0.00 276:  0.00 277:  0.00 278:  0.00 279:  0.00 280:  0.00
 281:  0.00 282:  0.00 283:  0.00 284:  0.00 285:  0.00 286:  0.00 287:  0.00 288:  0.00
 289:  0.00 290:  0.00 291:  0.00 292:  0.00 293:  0.00 294:  0.00 295:  0.00 296:  0.00
 297:  0.00 298:  0.00 299:  0.00 300:  0.00 301:  0.00 302:  0.00 303:  0.00 304:  0.00
 305:  0.00 306:  0.00 307:  0.00 308:  0.00 309:  0.00 310:  0.00 311:  0.00 312:  0.00
 313:  0.00 314:  0.00 315:  0.00 316:  0.00 317:  0.00 318:  0.00 319:  0.00 320:  0.00
 321:  0.00 322:  0.00 323:  0.00 324:  0.00 325:  0.00 326:  0.00 327:  0.00 328:  0.00
 329:  0.00 330:  0.00 331:  0.00 332:  0.00 333:  0.00 334:  0.00 335:  0.00 336:  0.00
 337:  0.00 338:  0.00 339:  0.00 340:  0.00 341:  0.00 342:  0.00 343:  0.00 344:  0.00
 345:  0.00 346:  0.00 347:  0.00 348:  0.00
 output can be read by thermo (or use thermo option).
 writing <g98.out> molden fake output.
 recommended (thermochemical) frequency scaling factor: 1.0
                    ==================
                    thermo calculation
                    ==================
Nvib :  342 Nimag : 0  symmetry :   C1  rot number :  1  scale factor : 1.00 sthr :  50.
omega=  5.45     Gvib=    -2.748     Grot=    -1.713     Gused=    -1.713
omega=  6.74     Gvib=    -2.623     Grot=    -1.650     Gused=    -1.651
omega=  8.61     Gvib=    -2.477     Grot=    -1.578     Gused=    -1.579
omega= 10.13     Gvib=    -2.381     Grot=    -1.530     Gused=    -1.531
omega= 15.15     Gvib=    -2.142     Grot=    -1.410     Gused=    -1.416
omega= 19.72     Gvib=    -1.986     Grot=    -1.332     Gused=    -1.348
omega= 20.93     Gvib=    -1.951     Grot=    -1.315     Gused=    -1.334
omega= 22.54     Gvib=    -1.907     Grot=    -1.293     Gused=    -1.317
omega= 27.65     Gvib=    -1.786     Grot=    -1.232     Gused=    -1.279
omega= 28.11     Gvib=    -1.777     Grot=    -1.227     Gused=    -1.277
omega= 31.48     Gvib=    -1.710     Grot=    -1.194     Gused=    -1.264
omega= 33.44     Gvib=    -1.674     Grot=    -1.176     Gused=    -1.259
omega= 34.17     Gvib=    -1.661     Grot=    -1.169     Gused=    -1.257
omega= 34.84     Gvib=    -1.650     Grot=    -1.164     Gused=    -1.256
omega= 36.30     Gvib=    -1.625     Grot=    -1.151     Gused=    -1.254
omega= 38.28     Gvib=    -1.594     Grot=    -1.136     Gused=    -1.253
omega= 40.46     Gvib=    -1.561     Grot=    -1.119     Gused=    -1.252
omega= 41.57     Gvib=    -1.545     Grot=    -1.111     Gused=    -1.252
omega= 42.82     Gvib=    -1.528     Grot=    -1.102     Gused=    -1.251
omega= 43.24     Gvib=    -1.522     Grot=    -1.100     Gused=    -1.251
omega= 44.41     Gvib=    -1.506     Grot=    -1.092     Gused=    -1.251
omega= 46.87     Gvib=    -1.475     Grot=    -1.076     Gused=    -1.249
omega= 47.65     Gvib=    -1.465     Grot=    -1.071     Gused=    -1.249
omega= 48.71     Gvib=    -1.452     Grot=    -1.064     Gused=    -1.248
omega= 49.30     Gvib=    -1.445     Grot=    -1.061     Gused=    -1.247
omega= 51.59     Gvib=    -1.418     Grot=    -1.047     Gused=    -1.244
omega= 52.51     Gvib=    -1.408     Grot=    -1.042     Gused=    -1.243
omega= 54.55     Gvib=    -1.385     Grot=    -1.031     Gused=    -1.238
omega= 55.90     Gvib=    -1.371     Grot=    -1.024     Gused=    -1.235
omega= 58.81     Gvib=    -1.341     Grot=    -1.009     Gused=    -1.227
omega= 59.72     Gvib=    -1.332     Grot=    -1.004     Gused=    -1.224
omega= 61.21     Gvib=    -1.317     Grot=    -0.997     Gused=    -1.218
omega= 61.51     Gvib=    -1.314     Grot=    -0.995     Gused=    -1.217
omega= 62.53     Gvib=    -1.305     Grot=    -0.990     Gused=    -1.213
omega= 64.45     Gvib=    -1.287     Grot=    -0.981     Gused=    -1.206
omega= 65.38     Gvib=    -1.278     Grot=    -0.977     Gused=    -1.202
omega= 66.35     Gvib=    -1.270     Grot=    -0.973     Gused=    -1.197
omega= 68.69     Gvib=    -1.249     Grot=    -0.962     Gused=    -1.187
omega= 69.03     Gvib=    -1.247     Grot=    -0.961     Gused=    -1.185
omega= 70.69     Gvib=    -1.233     Grot=    -0.954     Gused=    -1.177
omega= 70.94     Gvib=    -1.231     Grot=    -0.953     Gused=    -1.176
omega= 72.07     Gvib=    -1.221     Grot=    -0.948     Gused=    -1.170
omega= 72.35     Gvib=    -1.219     Grot=    -0.947     Gused=    -1.168
omega= 72.44     Gvib=    -1.218     Grot=    -0.947     Gused=    -1.168
omega= 73.80     Gvib=    -1.207     Grot=    -0.941     Gused=    -1.161
omega= 75.01     Gvib=    -1.198     Grot=    -0.936     Gused=    -1.155
omega= 75.67     Gvib=    -1.193     Grot=    -0.934     Gused=    -1.151
omega= 76.12     Gvib=    -1.189     Grot=    -0.932     Gused=    -1.149
omega= 77.41     Gvib=    -1.179     Grot=    -0.927     Gused=    -1.142
omega= 77.89     Gvib=    -1.176     Grot=    -0.925     Gused=    -1.139
omega= 79.08     Gvib=    -1.167     Grot=    -0.921     Gused=    -1.133
omega= 79.65     Gvib=    -1.163     Grot=    -0.919     Gused=    -1.130
omega= 81.56     Gvib=    -1.149     Grot=    -0.912     Gused=    -1.119
omega= 82.31     Gvib=    -1.143     Grot=    -0.909     Gused=    -1.115
omega= 82.78     Gvib=    -1.140     Grot=    -0.907     Gused=    -1.113
omega= 84.22     Gvib=    -1.130     Grot=    -0.902     Gused=    -1.105
omega= 85.17     Gvib=    -1.123     Grot=    -0.899     Gused=    -1.100
omega= 86.17     Gvib=    -1.117     Grot=    -0.895     Gused=    -1.094
omega= 87.98     Gvib=    -1.105     Grot=    -0.889     Gused=    -1.084
omega= 89.33     Gvib=    -1.096     Grot=    -0.885     Gused=    -1.077
omega= 89.81     Gvib=    -1.093     Grot=    -0.883     Gused=    -1.074
omega= 90.30     Gvib=    -1.089     Grot=    -0.881     Gused=    -1.071
omega= 91.16     Gvib=    -1.084     Grot=    -0.879     Gused=    -1.067
omega= 92.13     Gvib=    -1.078     Grot=    -0.876     Gused=    -1.062
omega= 92.49     Gvib=    -1.075     Grot=    -0.874     Gused=    -1.060
omega= 94.67     Gvib=    -1.062     Grot=    -0.867     Gused=    -1.048
omega= 96.10     Gvib=    -1.053     Grot=    -0.863     Gused=    -1.040
omega= 97.41     Gvib=    -1.045     Grot=    -0.859     Gused=    -1.033
omega= 98.33     Gvib=    -1.040     Grot=    -0.856     Gused=    -1.028
omega= 98.76     Gvib=    -1.037     Grot=    -0.855     Gused=    -1.026
omega= 99.28     Gvib=    -1.034     Grot=    -0.853     Gused=    -1.023
omega= 99.56     Gvib=    -1.033     Grot=    -0.853     Gused=    -1.022
omega=102.15     Gvib=    -1.018     Grot=    -0.845     Gused=    -1.008
omega=103.18     Gvib=    -1.012     Grot=    -0.842     Gused=    -1.003
omega=104.00     Gvib=    -1.007     Grot=    -0.840     Gused=    -0.999
omega=105.30     Gvib=    -1.000     Grot=    -0.836     Gused=    -0.992
omega=107.12     Gvib=    -0.990     Grot=    -0.831     Gused=    -0.983
omega=107.78     Gvib=    -0.986     Grot=    -0.829     Gused=    -0.979
omega=108.79     Gvib=    -0.981     Grot=    -0.826     Gused=    -0.974
omega=109.29     Gvib=    -0.978     Grot=    -0.825     Gused=    -0.972
omega=112.10     Gvib=    -0.964     Grot=    -0.817     Gused=    -0.958
omega=112.17     Gvib=    -0.963     Grot=    -0.817     Gused=    -0.958
omega=113.44     Gvib=    -0.957     Grot=    -0.814     Gused=    -0.952
omega=115.53     Gvib=    -0.946     Grot=    -0.808     Gused=    -0.942
omega=116.69     Gvib=    -0.941     Grot=    -0.806     Gused=    -0.936
omega=117.25     Gvib=    -0.938     Grot=    -0.804     Gused=    -0.934
omega=117.54     Gvib=    -0.936     Grot=    -0.803     Gused=    -0.932
omega=118.49     Gvib=    -0.932     Grot=    -0.801     Gused=    -0.928
omega=120.09     Gvib=    -0.924     Grot=    -0.797     Gused=    -0.920
omega=121.54     Gvib=    -0.917     Grot=    -0.793     Gused=    -0.914
omega=121.71     Gvib=    -0.916     Grot=    -0.793     Gused=    -0.913
omega=122.79     Gvib=    -0.911     Grot=    -0.790     Gused=    -0.908
omega=124.92     Gvib=    -0.901     Grot=    -0.785     Gused=    -0.898
omega=125.94     Gvib=    -0.897     Grot=    -0.783     Gused=    -0.894
omega=126.80     Gvib=    -0.893     Grot=    -0.781     Gused=    -0.890
omega=127.26     Gvib=    -0.891     Grot=    -0.780     Gused=    -0.888
omega=128.39     Gvib=    -0.886     Grot=    -0.777     Gused=    -0.883
omega=130.60     Gvib=    -0.876     Grot=    -0.772     Gused=    -0.874
omega=131.05     Gvib=    -0.874     Grot=    -0.771     Gused=    -0.872
omega=132.12     Gvib=    -0.869     Grot=    -0.769     Gused=    -0.867
omega=132.92     Gvib=    -0.866     Grot=    -0.767     Gused=    -0.864
omega=134.53     Gvib=    -0.859     Grot=    -0.763     Gused=    -0.857
omega=135.41     Gvib=    -0.855     Grot=    -0.761     Gused=    -0.853
omega=136.45     Gvib=    -0.851     Grot=    -0.759     Gused=    -0.849
omega=137.50     Gvib=    -0.846     Grot=    -0.757     Gused=    -0.845
omega=138.12     Gvib=    -0.844     Grot=    -0.756     Gused=    -0.842
omega=138.94     Gvib=    -0.840     Grot=    -0.754     Gused=    -0.839
omega=139.91     Gvib=    -0.836     Grot=    -0.752     Gused=    -0.835
omega=140.36     Gvib=    -0.835     Grot=    -0.751     Gused=    -0.833
omega=141.42     Gvib=    -0.830     Grot=    -0.749     Gused=    -0.829
omega=143.34     Gvib=    -0.823     Grot=    -0.745     Gused=    -0.821
omega=144.67     Gvib=    -0.817     Grot=    -0.742     Gused=    -0.816
omega=144.95     Gvib=    -0.816     Grot=    -0.741     Gused=    -0.815
omega=146.86     Gvib=    -0.809     Grot=    -0.737     Gused=    -0.808
omega=147.92     Gvib=    -0.805     Grot=    -0.735     Gused=    -0.804
omega=149.11     Gvib=    -0.800     Grot=    -0.733     Gused=    -0.799
omega=151.14     Gvib=    -0.792     Grot=    -0.729     Gused=    -0.792
omega=151.65     Gvib=    -0.791     Grot=    -0.728     Gused=    -0.790
omega=152.31     Gvib=    -0.788     Grot=    -0.727     Gused=    -0.787
omega=154.19     Gvib=    -0.781     Grot=    -0.723     Gused=    -0.781
omega=156.28     Gvib=    -0.774     Grot=    -0.719     Gused=    -0.773
omega=156.41     Gvib=    -0.773     Grot=    -0.719     Gused=    -0.773
omega=157.81     Gvib=    -0.768     Grot=    -0.716     Gused=    -0.768
omega=158.74     Gvib=    -0.765     Grot=    -0.714     Gused=    -0.764
omega=159.60     Gvib=    -0.762     Grot=    -0.713     Gused=    -0.761
omega=160.95     Gvib=    -0.757     Grot=    -0.710     Gused=    -0.756
omega=161.64     Gvib=    -0.755     Grot=    -0.709     Gused=    -0.754
omega=162.64     Gvib=    -0.751     Grot=    -0.707     Gused=    -0.751
omega=162.84     Gvib=    -0.750     Grot=    -0.707     Gused=    -0.750
omega=165.31     Gvib=    -0.742     Grot=    -0.702     Gused=    -0.742
omega=166.30     Gvib=    -0.739     Grot=    -0.701     Gused=    -0.738
omega=166.41     Gvib=    -0.738     Grot=    -0.700     Gused=    -0.738
omega=167.90     Gvib=    -0.733     Grot=    -0.698     Gused=    -0.733
omega=168.91     Gvib=    -0.730     Grot=    -0.696     Gused=    -0.730
omega=169.92     Gvib=    -0.726     Grot=    -0.694     Gused=    -0.726
omega=170.63     Gvib=    -0.724     Grot=    -0.693     Gused=    -0.724
omega=172.51     Gvib=    -0.718     Grot=    -0.690     Gused=    -0.718
omega=172.98     Gvib=    -0.716     Grot=    -0.689     Gused=    -0.716
omega=174.84     Gvib=    -0.710     Grot=    -0.686     Gused=    -0.710
omega=175.88     Gvib=    -0.707     Grot=    -0.684     Gused=    -0.707
omega=176.65     Gvib=    -0.705     Grot=    -0.683     Gused=    -0.705
omega=179.21     Gvib=    -0.697     Grot=    -0.678     Gused=    -0.697
omega=180.68     Gvib=    -0.692     Grot=    -0.676     Gused=    -0.692
omega=181.39     Gvib=    -0.690     Grot=    -0.675     Gused=    -0.690
omega=182.16     Gvib=    -0.688     Grot=    -0.674     Gused=    -0.688
omega=183.91     Gvib=    -0.682     Grot=    -0.671     Gused=    -0.682
omega=184.53     Gvib=    -0.680     Grot=    -0.670     Gused=    -0.680
omega=185.42     Gvib=    -0.678     Grot=    -0.668     Gused=    -0.678
omega=185.88     Gvib=    -0.676     Grot=    -0.668     Gused=    -0.676
omega=186.83     Gvib=    -0.674     Grot=    -0.666     Gused=    -0.674
omega=187.40     Gvib=    -0.672     Grot=    -0.665     Gused=    -0.672
omega=188.91     Gvib=    -0.667     Grot=    -0.663     Gused=    -0.667
omega=190.29     Gvib=    -0.663     Grot=    -0.661     Gused=    -0.663
omega=191.37     Gvib=    -0.660     Grot=    -0.659     Gused=    -0.660
omega=191.82     Gvib=    -0.659     Grot=    -0.658     Gused=    -0.659
omega=192.80     Gvib=    -0.656     Grot=    -0.657     Gused=    -0.656
omega=194.16     Gvib=    -0.652     Grot=    -0.655     Gused=    -0.652
omega=194.62     Gvib=    -0.651     Grot=    -0.654     Gused=    -0.651
omega=195.99     Gvib=    -0.647     Grot=    -0.652     Gused=    -0.647
omega=196.62     Gvib=    -0.645     Grot=    -0.651     Gused=    -0.645
omega=197.85     Gvib=    -0.642     Grot=    -0.649     Gused=    -0.642
omega=198.75     Gvib=    -0.639     Grot=    -0.648     Gused=    -0.639
omega=200.19     Gvib=    -0.635     Grot=    -0.646     Gused=    -0.636
omega=200.96     Gvib=    -0.633     Grot=    -0.644     Gused=    -0.633
omega=201.90     Gvib=    -0.631     Grot=    -0.643     Gused=    -0.631
omega=203.06     Gvib=    -0.628     Grot=    -0.641     Gused=    -0.628
omega=203.69     Gvib=    -0.626     Grot=    -0.640     Gused=    -0.626
omega=205.26     Gvib=    -0.622     Grot=    -0.638     Gused=    -0.622
omega=207.21     Gvib=    -0.617     Grot=    -0.635     Gused=    -0.617
omega=208.25     Gvib=    -0.614     Grot=    -0.634     Gused=    -0.614
omega=210.05     Gvib=    -0.609     Grot=    -0.631     Gused=    -0.609
omega=211.77     Gvib=    -0.605     Grot=    -0.629     Gused=    -0.605
omega=215.81     Gvib=    -0.595     Grot=    -0.623     Gused=    -0.595
omega=216.55     Gvib=    -0.593     Grot=    -0.622     Gused=    -0.593
omega=219.85     Gvib=    -0.584     Grot=    -0.618     Gused=    -0.585
omega=220.94     Gvib=    -0.582     Grot=    -0.616     Gused=    -0.582
omega=221.91     Gvib=    -0.579     Grot=    -0.615     Gused=    -0.580
omega=222.95     Gvib=    -0.577     Grot=    -0.614     Gused=    -0.577
omega=224.68     Gvib=    -0.573     Grot=    -0.611     Gused=    -0.573
omega=228.04     Gvib=    -0.565     Grot=    -0.607     Gused=    -0.565
omega=232.81     Gvib=    -0.554     Grot=    -0.601     Gused=    -0.554
omega=239.58     Gvib=    -0.538     Grot=    -0.592     Gused=    -0.539
omega=240.14     Gvib=    -0.537     Grot=    -0.592     Gused=    -0.537
omega=247.80     Gvib=    -0.521     Grot=    -0.582     Gused=    -0.521
omega=250.42     Gvib=    -0.515     Grot=    -0.579     Gused=    -0.515
omega=288.80     Gvib=    -0.442     Grot=    -0.537     Gused=    -0.442
omega=295.81     Gvib=    -0.430     Grot=    -0.530     Gused=    -0.430
 
   temp. (K)  partition function   enthalpy   heat capacity  entropy
                                   cal/mol     cal/K/mol   cal/K/mol   J/K/mol
 298.15  VIB  0.445E+80            86279.778    407.964    605.080
         ROT  0.504E+09              888.752      2.981     42.802
         INT  0.224E+89            87168.530    410.945    647.882
         TR   0.735E+29             1481.254      4.968     48.301
         TOT                       88649.7841   415.9132   696.1834  2912.8205
                     Eh         kcal/mol          kJ/mol 
ZPVE            0.633644         397.618         1663.63    
H(0)-H(T)+PV    0.141272         88.6498         370.909    
H(T)            0.774916         486.267         2034.53    
T*S             0.330779         207.567         868.457    
G(T)            0.444137         278.700         1166.08    
   -203.42075698  <=== TOTAL FREE ENERGY in Eh incl. el.,ZPVE,RRHO,solv. parts
 
 normal mode %tage of torsion character
   1:  0.00   2:  0.00   3:  0.00   4:  0.00   5:  0.00   6:  0.00   7:  0.40   8:  0.35
   9:  0.10  10:  0.18  11:  0.17  12:  0.63  13:  0.56  14:  0.38  15:  0.38  16:  0.49
  17:  0.75  18:  0.50  19:  0.42  20:  0.36  21:  0.41  22:  0.30  23:  0.59  24:  0.58
  25:  0.49  26:  0.54  27:  0.58  28:  0.31  29:  0.47  30:  0.64  31:  0.59  32:  0.83
  33:  0.51  34:  0.49  35:  0.49  36:  0.59  37:  0.55  38:  0.32  39:  0.81  40:  0.47
  41:  0.88  42:  0.95  43:  0.69  44:  0.67  45:  0.76  46:  0.57  47:  0.75  48:  0.77
  49:  0.79  50:  0.70  51:  0.63  52:  0.67  53:  0.59  54:  0.57  55:  0.63  56:  0.90
  57:  0.62  58:  0.90  59:  0.35  60:  0.64  61:  0.68  62:  0.80  63:  0.88  64:  0.64
  65:  0.49  66:  0.80  67:  0.53  68:  0.57  69:  0.44  70:  0.68  71:  0.70  72:  0.67
  73:  0.72  74:  0.61  75:  0.81  76:  0.54  77:  0.91  78:  0.46  79:  0.89  80:  0.93
  81:  0.66  82:  0.75  83:  0.81  84:  0.78  85:  0.91  86:  0.35  87:  0.95  88:  0.50
  89:  0.52  90:  0.75  91:  0.44  92:  0.86  93:  0.70  94:  0.73  95:  0.89  96:  0.88
  97:  0.66  98:  0.59  99:  0.85 100:  0.76 101:  0.73 102:  0.86 103:  0.72 104:  0.45
 105:  0.94 106:  0.68 107:  0.62 108:  0.96 109:  0.86 110:  0.95 111:  0.81 112:  0.96
 113:  0.89 114:  0.33 115:  0.32 116:  0.58 117:  0.75 118:  0.65 119:  0.89 120:  0.86
 121:  0.91 122:  0.40 123:  0.34 124:  0.62 125:  0.91 126:  0.37 127:  0.82 128:  0.83
 129:  0.78 130:  0.83 131:  0.69 132:  0.54 133:  0.88 134:  0.44 135:  0.36 136:  0.58
 137:  0.59 138:  0.66 139:  0.89 140:  0.53 141:  0.45 142:  0.70 143:  0.63 144:  0.74
 145:  0.69 146:  0.47 147:  0.81 148:  0.50 149:  0.34 150:  0.43 151:  0.36 152:  0.91
 153:  0.87 154:  0.86 155:  0.98 156:  0.94 157:  0.95 158:  0.30 159:  0.61 160:  0.63
 161:  0.44 162:  0.82 163:  0.53 164:  0.74 165:  0.59 166:  0.58 167:  0.43 168:  0.44
 169:  0.23 170:  0.53 171:  0.14 172:  0.14 173:  0.49 174:  0.68 175:  0.74 176:  0.14
 177:  0.29 178:  0.09 179:  0.13 180:  0.09 181:  0.49 182:  0.08 183:  0.32 184:  0.48
 185:  0.13 186:  0.70 187:  0.11 188:  0.87 189:  0.69 190:  0.19 191:  0.04 192:  0.29
 193:  0.13 194:  0.12 195:  0.05 196:  0.55 197:  0.41 198:  0.44 199:  0.96 200:  0.31
 201:  0.06 202:  0.34 203:  0.34 204:  0.32 205:  0.03 206:  0.66 207:  0.67 208:  0.40
 209:  0.33 210:  0.44 211:  0.27 212:  0.03 213:  0.34 214:  0.75 215:  0.53 216:  0.51
 217:  0.42 218:  0.50 219:  0.28 220:  0.51 221:  0.49 222:  0.37 223:  0.56 224:  0.39
 225:  0.27 226:  0.08 227:  0.50 228:  0.33 229:  0.51 230:  0.22 231:  0.22 232:  0.14
 233:  0.36 234:  0.03 235:  0.07 236:  0.10 237:  0.07 238:  0.04 239:  0.20 240:  0.14
 241:  0.07 242:  0.21 243:  0.27 244:  0.29 245:  0.26 246:  0.09 247:  0.15 248:  0.12
 249:  0.19 250:  0.40 251:  0.39 252:  0.39 253:  0.29 254:  0.01 255:  0.23 256:  0.39
 257:  0.42 258:  0.09 259:  0.28 260:  0.20 261:  0.24 262:  0.07 263:  0.19 264:  0.08
 265:  0.07 266:  0.38 267:  0.13 268:  0.09 269:  0.08 270:  0.07 271:  0.14 272:  0.10
 273:  0.07 274:  0.09 275:  0.10 276:  0.16 277:  0.20 278:  0.09 279:  0.00 280:  0.00
 281:  0.00 282:  0.00 283:  0.65 284:  0.65 285:  0.66 286:  0.57 287:  0.66 288:  0.62
 289:  0.86 290:  0.66 291:  0.62 292:  0.58 293:  0.66 294:  0.64 295:  0.73 296:  0.82
 297:  0.63 298:  0.91 299:  0.94 300:  0.87 301:  0.91 302:  0.91 303:  0.48 304:  0.60
 305:  0.23 306:  0.23 307:  0.11 308:  0.01 309:  0.04 310:  0.30 311:  0.21 312:  0.14
 313:  0.23 314:  0.07 315:  0.14 316:  0.13 317:  0.24 318:  0.01 319:  0.17 320:  0.07
 321:  0.05 322:  0.05 323:  0.02 324:  0.12 325:  0.11 326:  0.01 327:  0.02 328:  0.06
 329:  0.04 330:  0.02 331:  0.03 332:  0.04 333:  0.05 334:  0.03 335:  0.02 336:  0.02
 337:  0.01 338:  0.02 339:  0.04 340:  0.02 341:  0.00 342:  0.01 343:  0.41 344:  0.11
 345:  0.07 346:  0.07 347:  0.01 348:  0.00
 recommended # of modes for mode following         205
 
 Pipek-Mezey localization of normal modes
 number of localized modes          205
 frequency thrshold           500.000000000000     
 number of groups                    79
 atom-group assingment :   
  1  2  3  4  5  6  7  8  9 10 11 12 13 14 15 16 17 18 19 20 21 22 23 24 25 26 27 28 29 30
 31 32 33 34 35 36 37 38 39 40 41 42 43 44 45 46 47 48 49 50 51 51 51 51 51 51 52 53 54 54
 54 55 55 55 55 56 57 58 58 58 59 59 59 60 60 60 61 61 61 61 62 63 64 64 64 65 65 65 66 66
 66 67 67 67 67 68 69 70 70 70 71 71 71 72 72 72 73 73 73 73 74 75 76 77 78 79
 pop matrix done.
 initialization of trafo matrix to unity
iteration     50  convergence  0.16959035D-04

 converged in     67 iterations, threshold :   0.99998356D-06
eig.   :       -0.00    -0.00    -0.00     0.00     0.00     0.00
eig.   :       64.43    64.84    66.50    70.26    74.45    89.45
eig.   :       89.55    90.67    91.05    91.06    91.77    91.91
eig.   :       92.73    93.05    93.08    93.31    95.83    98.11
eig.   :       98.65    98.73    99.30   100.54   101.71   102.64
eig.   :      103.06   103.45   103.71   104.63   105.18   106.22
eig.   :      106.91   108.06   108.70   109.01   109.64   110.20
eig.   :      111.72   112.11   113.76   114.33   115.55   117.34
eig.   :      118.13   118.39   118.52   119.59   119.61   120.31
eig.   :      121.43   122.45   123.01   123.07   123.45   123.58
eig.   :      123.89   123.90   124.19   124.71   124.90   125.86
eig.   :      126.37   126.84   127.05   127.80   127.95   128.16
eig.   :      128.53   129.22   129.47   129.69   129.95   130.14
eig.   :      130.21   131.76   132.16   132.25   132.71   133.11
eig.   :      133.24   134.22   135.54   135.62   135.65   136.52
eig.   :      136.55   136.89   137.23   137.87   137.89   138.10
eig.   :      138.53   139.52   139.64   139.77   139.93   140.42
eig.   :      140.75   141.35   142.19   142.27   143.22   143.29
eig.   :      143.99   144.10   145.07   145.11   145.47   145.71
eig.   :      145.89   146.11   146.91   147.45   147.69   148.63
eig.   :      148.81   151.48   151.49   151.83   152.14   153.18
eig.   :      153.83   154.14   154.88   154.96   155.49   156.35
eig.   :      157.12   157.88   158.11   158.14   158.23   160.34
eig.   :      160.86   161.14   161.66   161.84   161.95   162.14
eig.   :      162.95   162.97   163.50   164.21   165.70   165.80
eig.   :      165.95   166.08   166.74   167.72   168.64   168.73
eig.   :      171.03   171.17   171.54   172.64   174.62   174.93
eig.   :      175.10   176.21   176.29   176.74   177.10   178.25
eig.   :      179.01   179.31   180.15   180.69   181.74   181.77
eig.   :      182.13   184.65   188.31   189.00   190.45   190.60
eig.   :      195.68   203.75   205.00   209.75   209.76   210.87
eig.   :      211.64   221.35   222.97   223.14   227.91   242.81
eig.   :      243.79   243.97   247.39   252.17   263.36   268.55
eig.   :      271.53   285.62   288.87   312.31   318.97   339.94
eig.   :      343.64   365.67   385.70   465.50   467.68   476.15
eig.   :      600.19   554.73   602.70   724.16   792.02   793.82
eig.   :      798.26   809.70   840.81   841.61   854.76   854.86
eig.   :      876.45   891.48   894.01   944.79   958.00   960.95
eig.   :      964.36   988.04   990.15   990.41   999.32  1031.57
eig.   :     1044.76  1053.46  1064.71  1082.53  1100.08  1100.60
eig.   :     1100.67  1118.13  1118.24  1127.08  1131.12  1131.76
eig.   :     1138.02  1138.55  1145.94  1159.89  1193.14  1193.25
eig.   :     1200.23  1219.36  1221.37  1222.63  1224.40  1227.23
eig.   :     1247.91  1265.44  1269.62  1273.32  1278.10  1280.75
eig.   :     1283.58  1304.16  1312.22  1340.18  1340.31  1340.35
eig.   :     1348.94  1350.95  1352.38  1356.03  1356.65  1364.10
eig.   :     1375.95  1378.35  1406.65  1410.22  1414.13  1417.29
eig.   :     1462.07  1463.83  1465.51  1469.31  1470.31  1477.90
eig.   :     1478.97  1481.94  1489.16  1491.14  1492.24  1492.26
eig.   :     1495.33  1496.99  1498.75  1500.19  1500.39  1505.83
eig.   :     1509.85  1520.39  1546.21  1549.78  2877.99  2881.91
eig.   :     2892.32  2909.07  2911.56  2924.88  2955.43  2957.85
eig.   :     2962.15  2969.00  2970.25  2973.86  2975.26  2976.68
eig.   :     2978.09  2983.65  2984.07  2989.01  2989.27  2989.73
eig.   :     2992.31  2996.05  2997.58  2999.10  3000.34  3004.46
eig.   :     3020.39  3021.65  3028.53  3031.88  3032.30  3039.76
eig.   :     3043.18  3045.99  3049.50  3058.39  3263.28  3321.49
eig.   :     3386.28  3424.54  3440.26  3538.55  3562.08  3572.01
written to xtb_localmodes and g98l.out
 
 normal mode %tage of torsion character
   1:  0.00   2:  0.00   3:  0.00   4:  0.00   5:  0.00   6:  0.00   7:  0.44   8:  0.34
   9:  0.39  10:  0.58  11:  0.39  12:  0.09  13:  0.35  14:  0.90  15:  0.68  16:  0.89
  17:  0.08  18:  0.67  19:  0.52  20:  0.87  21:  0.88  22:  0.39  23:  0.26  24:  0.80
  25:  0.69  26:  0.82  27:  0.57  28:  0.17  29:  0.03  30:  0.15  31:  0.61  32:  0.19
  33:  0.55  34:  0.05  35:  0.24  36:  0.04  37:  0.61  38:  0.08  39:  0.18  40:  0.05
  41:  0.57  42:  0.18  43:  0.57  44:  0.57  45:  0.84  46:  0.10  47:  0.18  48:  0.26
  49:  0.15  50:  0.12  51:  0.71  52:  0.06  53:  0.36  54:  0.79  55:  0.32  56:  0.19
  57:  0.12  58:  0.01  59:  0.50  60:  0.27  61:  0.13  62:  0.14  63:  0.00  64:  0.24
  65:  0.29  66:  0.91  67:  0.31  68:  0.54  69:  0.66  70:  0.92  71:  0.01  72:  0.47
  73:  0.63  74:  0.17  75:  0.14  76:  0.18  77:  0.84  78:  0.00  79:  0.26  80:  0.01
  81:  0.08  82:  0.99  83:  0.02  84:  0.12  85:  0.01  86:  0.13  87:  0.81  88:  0.64
  89:  0.17  90:  0.01  91:  0.02  92:  0.18  93:  0.46  94:  0.15  95:  0.10  96:  0.02
  97:  0.27  98:  0.01  99:  0.47 100:  0.06 101:  0.91 102:  0.27 103:  0.53 104:  0.01
 105:  0.01 106:  0.04 107:  0.52 108:  0.23 109:  0.01 110:  0.02 111:  0.22 112:  0.03
 113:  0.13 114:  0.23 115:  0.04 116:  0.01 117:  0.20 118:  0.21 119:  0.01 120:  0.41
 121:  0.05 122:  0.06 123:  0.01 124:  0.46 125:  0.01 126:  0.07 127:  0.16 128:  0.68
 129:  0.21 130:  0.07 131:  0.51 132:  0.70 133:  0.52 134:  0.04 135:  0.14 136:  0.37
 137:  0.05 138:  0.27 139:  0.13 140:  0.97 141:  0.98 142:  0.14 143:  0.06 144:  0.09
 145:  0.16 146:  0.02 147:  0.06 148:  0.55 149:  0.46 150:  0.19 151:  0.11 152:  0.48
 153:  0.29 154:  0.13 155:  0.21 156:  0.15 157:  0.37 158:  0.27 159:  0.70 160:  0.14
 161:  0.07 162:  0.04 163:  0.08 164:  0.55 165:  0.13 166:  0.33 167:  0.19 168:  0.74
 169:  0.36 170:  0.47 171:  0.09 172:  0.03 173:  0.98 174:  0.22 175:  0.99 176:  0.03
 177:  0.53 178:  0.07 179:  0.34 180:  0.10 181:  0.58 182:  0.20 183:  0.27 184:  0.90
 185:  0.06 186:  0.13 187:  0.54 188:  0.03 189:  0.52 190:  0.98 191:  0.13 192:  0.80
 193:  0.15 194:  0.08 195:  0.32 196:  0.17 197:  0.10 198:  0.53 199:  0.79 200:  0.78
 201:  0.24 202:  0.11 203:  0.41 204:  0.15 205:  0.93 206:  0.46 207:  0.51 208:  0.76
 209:  0.70 210:  0.53 211:  0.41 212:  0.03 213:  0.34 214:  0.75 215:  0.53 216:  0.51
 217:  0.42 218:  0.50 219:  0.28 220:  0.51 221:  0.49 222:  0.37 223:  0.56 224:  0.39
 225:  0.27 226:  0.08 227:  0.50 228:  0.33 229:  0.51 230:  0.22 231:  0.22 232:  0.14
 233:  0.36 234:  0.03 235:  0.07 236:  0.10 237:  0.07 238:  0.04 239:  0.20 240:  0.14
 241:  0.07 242:  0.21 243:  0.27 244:  0.29 245:  0.26 246:  0.09 247:  0.15 248:  0.12
 249:  0.19 250:  0.40 251:  0.39 252:  0.39 253:  0.29 254:  0.01 255:  0.23 256:  0.39
 257:  0.42 258:  0.09 259:  0.28 260:  0.20 261:  0.24 262:  0.07 263:  0.19 264:  0.08
 265:  0.07 266:  0.38 267:  0.13 268:  0.09 269:  0.08 270:  0.07 271:  0.14 272:  0.10
 273:  0.07 274:  0.09 275:  0.10 276:  0.16 277:  0.20 278:  0.09 279:  0.00 280:  0.00
 281:  0.00 282:  0.00 283:  0.65 284:  0.65 285:  0.66 286:  0.57 287:  0.66 288:  0.62
 289:  0.86 290:  0.66 291:  0.62 292:  0.58 293:  0.66 294:  0.64 295:  0.73 296:  0.82
 297:  0.63 298:  0.91 299:  0.94 300:  0.87 301:  0.91 302:  0.91 303:  0.48 304:  0.60
 305:  0.23 306:  0.23 307:  0.11 308:  0.01 309:  0.04 310:  0.30 311:  0.21 312:  0.14
 313:  0.23 314:  0.07 315:  0.14 316:  0.13 317:  0.24 318:  0.01 319:  0.17 320:  0.07
 321:  0.05 322:  0.05 323:  0.02 324:  0.12 325:  0.11 326:  0.01 327:  0.02 328:  0.06
 329:  0.04 330:  0.02 331:  0.03 332:  0.04 333:  0.05 334:  0.03 335:  0.02 336:  0.02
 337:  0.01 338:  0.02 339:  0.04 340:  0.02 341:  0.00 342:  0.01 343:  0.41 344:  0.11
 345:  0.07 346:  0.07 347:  0.01 348:  0.00
 recommended # of modes for mode following         207

------------------------------------------------------------------------
 * finished run on 2020/05/27 at 16:19:34.981     
------------------------------------------------------------------------
 total:
 * wall-time:     0 d,  0 h, 12 min,  7.790 sec
 *  cpu-time:     0 d,  0 h, 12 min,  6.809 sec
 * ratio c/w:     0.999 speedup
 SCF:
 * wall-time:     0 d,  0 h,  0 min,  7.186 sec
 *  cpu-time:     0 d,  0 h,  0 min,  7.132 sec
 * ratio c/w:     0.992 speedup
 ANC optimizer:
 * wall-time:     0 d,  0 h,  0 min,  7.910 sec
 *  cpu-time:     0 d,  0 h,  0 min,  7.852 sec
 * ratio c/w:     0.993 speedup
 numerical hessian:
 * wall-time:     0 d,  0 h, 11 min, 52.661 sec
 *  cpu-time:     0 d,  0 h, 11 min, 51.795 sec
 * ratio c/w:     0.999 speedup

normal termination of xtb
