# Supplementary material for: Heterogeneous Nucleation of Butanol on NaCl: A Computational Study of Temperature, Humidity, Seed Charge, and Seed Size Effects
Source: J Phys Chem A. 2021 Mar 31;125(14):3025–36. doi: 10.1021/acs.jpca.0c10972 (PMC8054243; doi:10.1021/acs.jpca.0c10972)
Supplement: Supplementary file 2 — jp0c10972_si_002.zip [file jp0c10972_si_002.zip › ALL CLUSTERS/low_level_calc/big seed/1Seed4BuOH2W.xyz]

   116
       -203.86489406  Gyration_radius:  6.13790250195
 Na         -3.80568946272121    1.79304845574285    1.44174849650726
Na         -2.27392816542369   -1.29911464433624    0.32272645246122
Na          2.90738622218047   -4.43331357296541   -1.29461784950104
Na          0.64751025853517    2.26022709494167   -5.07437831484922
Na          3.33449220880382    1.57244421711244    0.37256453946506
Na         -0.09414499309860   -3.16725722792243    2.63767500430730
Na         -0.62029578601127   -4.29529728796173   -0.76152363171194
Na          2.51546136946917    1.29892090045131    6.25830782618441
Na         -2.36498237886695    3.54537390514684   -1.30603803633392
Na          1.78772454070887    4.66410223790137    1.55190357281531
Na          0.72821179289260   -1.82703367990802    5.97838944170356
Na         -1.69193114674655   -0.00745122136197    3.78776200789593
Na          1.82622677233518   -0.20759619722919    3.21500863499484
Na          3.48558702337224   -3.23436720080901    2.03626654852208
Na         -0.32903614213853    1.69798264773501    0.86814856471620
Na          2.79887553229147    0.38138572562828   -3.04306367252334
Na         -3.38879641881802   -2.86507053851050    3.19054914996178
Na          4.85241514772305   -1.48080386142570   -0.74340918058834
Na          4.60334035928427    3.23901439683511   -2.29853463912768
Na         -1.87479867245365    4.77699475727900    1.99561160488400
Na          1.21304922003351    3.51382678803430   -1.86214646723596
Na          0.30122453415421    2.98482322179983    4.21187210354955
Na         -0.81766141651943    0.48758893471414   -2.52095082287891
Na          1.34236687147793   -1.39362762678901   -0.17894715050121
Na          0.73885906404439   -2.53765795514694   -3.62208259751766
Cl          1.40205627148185   -3.85259934983345    0.70918770650389
Cl          0.30894889828866    0.69169098401600    5.18915514743278
Cl          3.38538258822080    4.09677980021383   -0.33094184399726
Cl          2.60137224416858   -0.87879491700168    7.30478883543533
Cl         -0.26913872928231    4.22315146743958    0.07162521962725
Cl         -1.46152133658548   -2.40411808757093    4.72621556431420
Cl          2.84475270758258   -2.02703394021778   -2.23311876797211
Cl          0.75404883803691   -0.13479484646053   -4.48631623659990
Cl         -2.19670093299799   -3.76851057872575    1.16329279491066
Cl          1.80067632586007    2.20121324094239    2.25080487705256
Cl         -1.80053188262050    2.39318182645073    2.91834527311575
Cl          2.01927021820037   -2.67629113175389    3.97080444297680
Cl         -3.86853338247020    4.18110287121314    0.59254334786647
Cl         -0.91579841472194    3.02275865154409   -3.28903783826994
Cl         -0.20042066830957   -0.71302175316002    1.76883821763033
Cl          0.87285493235028   -5.12089223032950   -2.59676935215367
Cl          0.14861506924413    5.36760414994633    3.40420242649274
Cl          4.97014819259878    0.92192494861359   -1.55555917192140
Cl         -3.80215485809898   -0.58202749589185    2.32895244803789
Cl          3.48726189154190   -0.75212751399667    1.31267731888015
Cl          4.95271139983486   -3.82302630852797    0.09609308715769
Cl         -0.81296462039126   -1.92832259786999   -1.68433380793110
Cl          1.28599446335637    1.06188441363472   -1.06579307703817
Cl          2.77222977644721    2.91148147820467   -3.90669279234430
Cl         -2.41811895801678    1.08782291223748   -0.60501349211838
O           0.59376749675398    2.74394002047930   -7.08376179909663
H           1.20190550484461    3.05219634925849   -7.76105460837144
C          -0.62165482115718    2.40474924469454   -7.73397204924310
H          -0.45170024228584    1.57682311531730   -8.43503040126346
H          -0.99929146800151    3.26659170784816   -8.29889343301085
C          -1.64712240354135    1.99211124268397   -6.69489932217843
H          -1.25094765601371    1.15352714624304   -6.12399447917111
H          -1.81669586419433    2.83076467413197   -6.02054524682167
C          -2.97543790343528    1.57115800658413   -7.30975526121913
H          -2.81034354484214    0.73501400696634   -7.99325323065670
H          -3.38922160254178    2.40057382397880   -7.88793371103260
C          -3.96592142872658    1.15719024821213   -6.22950016174132
H          -4.14648516546965    1.98200731526975   -5.54362097898904
H          -4.91467239636745    0.86343263734364   -6.67031595898447
H          -3.57620697026263    0.31618346622152   -5.66032013511435
O           3.11525011066504    5.49438741258278    4.04376600736829
H           2.22964449915389    5.85573660439094    4.20863303803308
C           4.06106608906287    6.28551947254222    4.73685193821986
H           3.88580951306777    7.34623312197726    4.52628161967024
H           5.03406726770298    6.00968910226671    4.32333841734871
C           4.07372634404168    6.05279579204969    6.25039496424967
H           4.22208837843460    4.98923559993192    6.45697731653856
H           4.94423011655867    6.58517972678275    6.63588714950957
C           2.82528127711411    6.54717582208148    6.98978337940153
H           2.48269447503526    7.48185154613210    6.53968888004312
H           3.11065447357935    6.76856163862557    8.01992746618347
C           1.67448600646301    5.54587968934901    7.02531924114778
H           2.01813150527704    4.58323802189764    7.40312883497366
H           0.89585672737446    5.91116808291879    7.68892286973996
H           1.22662878300285    5.40040479740045    6.04763464233679
O          -4.48498806257155   -4.51532224191383    3.66961398000755
H          -4.66061931530666   -5.23530188668088    3.05405996697993
C          -3.99432909031672   -5.12592049591407    4.84844487670894
H          -4.76134203883007   -5.78190450793995    5.28100608508888
H          -3.81054732865949   -4.31176869652177    5.54931351537561
C          -2.70444361649610   -5.91116293710270    4.62474180965879
H          -2.07652437467644   -5.35833568223674    3.92184007163083
H          -2.16676776589608   -5.96237841087193    5.57173098348089
C          -2.91073524900478   -7.33349770041046    4.10433657137028
H          -3.51449165624734   -7.89695037532233    4.82033001134986
H          -1.93195243346210   -7.81373439557429    4.05034590152661
C          -3.56426798054143   -7.40293515566408    2.72679797598991
H          -3.07748522627072   -6.71602609264698    2.03676026357615
H          -3.46934811782801   -8.40712223696565    2.32002585459832
H          -4.62921137191580   -7.17798637102216    2.77637801322688
O          -0.30903120369232   -3.69560740033940   -4.97484571531165
H          -0.18748899360124   -4.58874396687282   -4.62239952109617
C          -1.43305633660807   -3.70830575466414   -5.82912088214726
H          -2.32792582013234   -4.01432307452612   -5.27018956466676
H          -1.28004446978619   -4.41945824376735   -6.65072426526075
C          -1.64028393490434   -2.30456604208878   -6.37914706639065
H          -2.61258702520846   -2.25105393628334   -6.87041900613200
H          -1.65038649976898   -1.62300592586357   -5.52718791526746
C          -0.54018695803086   -1.88493393397941   -7.35203182002039
H           0.42672772783331   -2.17142998437339   -6.93671329744615
H          -0.54950826836942   -0.79852853516475   -7.44859816519238
C          -0.70664899836363   -2.50085594806525   -8.73472345835138
H          -1.66242798479799   -2.21216798159443   -9.16900016943175
H           0.08724217541505   -2.16426646737662   -9.39773279738179
H          -0.66765630890444   -3.58605915397348   -8.68839156239281
O           3.58777342608175    0.13269061712715    4.55930474199196
H           3.61926135056006   -0.58461828620942    5.22007664119513
H           4.35479224777793   -0.02978830958678    3.99924907738092
O           2.67184425318185    2.98937821122228    5.01612114589055
H           2.91959175149474    3.92276527926952    4.85125868786089
H           2.94556005863476    2.57372831563178    4.18301215137227
