# Supplementary material for: Heterogeneous Nucleation of Butanol on NaCl: A Computational Study of Temperature, Humidity, Seed Charge, and Seed Size Effects
Source: J Phys Chem A. 2021 Mar 31;125(14):3025–36. doi: 10.1021/acs.jpca.0c10972 (PMC8054243; doi:10.1021/acs.jpca.0c10972)
Supplement: Supplementary file 2 — jp0c10972_si_002.zip [file jp0c10972_si_002.zip › ALL CLUSTERS/low_level_calc/big seed/1Seed4BuOH3W.log]

      -----------------------------------------------------------      
     |                   =====================                   |     
     |                           x T B                           |     
     |                   =====================                   |     
     |                         S. Grimme                         |     
     |          Mulliken Center for Theoretical Chemistry        |     
     |                    University of Bonn                     |     
     |                 Version 6.0.1 (SAW181210)                 |     
      -----------------------------------------------------------      

   This program is distributed in the hope that it will be useful,
   but WITHOUT ANY WARRANTY; without even the implied warranty of
   MERCHANTABILITY or FITNESS FOR A PARTICULAR PURPOSE.
   
   FOR NON-COMMERCIAL, ACADEMIA USE ONLY.
   
   Cite this work as:
   S. Grimme, C. Bannwarth, P. Shushkov, J. Comput. Theory Chem., 2017,
   13, 1989-2009.
   C. Bannwarth, S. Ehlert and S. Grimme., ChemRxiv, 2018, preprint.
   http://doi.org/10.26434/chemrxiv.7246238.v1
   
   for sTDA-xTB:
   S. Grimme and C. Bannwarth, J. Chem. Phys., 2016, 145, 054103.
   
   in the mass-spec context:
   V. Asgeirsson, C. Bauer and S. Grimme, Chem. Sci., 2017, 8, 4879.
   
   if GBSA is used:
   P. Shushkov, F. März and S. Grimme, unpublished.
   
   for ANC optimizer:
   S. Grimme, unpublished.
   Rational Function algorithm used in ANCopt:
   F. Eckert, P. Pulay, H.-J. Werner, J. Comput. Chem., 1997, 18, 1473.
   
   with help from (in alphabetical order)
   C. Bannwarth, F. Bohle, G. Brandenburg, E. Caldeweyher, M. Checinski,
   S. Dohm, S. Ehlert, S. Ehrlich, F. März, H. Neugebauer, J. Pisarek,
   P. Pracht, P. Shushkov, and S. Spicher.
   
 * started run on 2020/05/27 at 16:07:43.994     
========================================================================
 # omp threads = 1
========================================================================
number of atoms            : 119
number of electrons        : 352
charge                     : 0
spin                       : .0
first test random number   : .2493

########################################################################
# WARNING! Please study the warnings concerning your input carefully
#  - the use of '-ohess' is discouraged, please use '--ohess' next time
########################################################################

           ------------------------------------------------- 
          |                 G F N 2 - x T B                 |
          | Geometry, Frequencies, Noncovalent interactions |
          |            JCTC 2018 parametrisation            |
           ------------------------------------------------- 
      method parameters     
 k(s)        :  1.8500
 k(p)        :  2.2300
 k(d)        :  2.2300
 k(f)        :  2.0000
 kEN (H0ij)  : -2.0000
 D4 a1       :  0.5200
 D4 a2       :  5.0000
 D4 s6       :  1.0000
 D4 s8       :  2.7000
 D4 s9       :  5.0000
 alphaj      :  2.0000


            Z     q(EN)     CN     RAES       Cart. coordinates
     1  Na  1.0    0.20    9.27    5.00     4.91561    -3.54464     1.17691
     2  Na  1.0    0.25    7.88    5.00     2.08303     6.89918     4.77230
     3  Na  1.0    0.31    6.88    5.00    -6.84669    -2.45474     0.18806
     4  Na  1.0    0.33    7.93    5.00     0.68660    -8.44185    -0.82675
     5  Na  1.0    0.40    6.32    5.00    -1.17987     6.73141   -10.36925
     6  Na  1.0    0.40    6.51    5.00    -2.00571    10.03675     2.25107
     7  Na  1.0    0.40    6.96    5.00     5.96666     0.82720   -11.42855
     8  Na  1.0    0.30    6.53    5.00     9.32411     1.31513     3.13723
     9  Na  1.0    0.24    9.85    5.00    -3.05557     2.80053     2.62741
    10  Na  1.0    0.20    9.31    5.00     4.21540     5.30379    -6.90971
    11  Na  1.0    0.21    9.31    5.00     3.01668     0.69525     6.12799
    12  Na  1.0    0.21    9.31    5.00     5.51444    -1.35376    -5.34575
    13  Na  1.0    0.09   12.21    5.00    -0.75425    -1.91110    -2.43211
    14  Na  1.0    0.24   10.89    5.00    -2.06840     4.74678    -3.96034
    15  Na  1.0    0.28    6.70    5.00     7.55798     8.02582     1.64954
    16  Na  1.0    0.30    6.84    5.00     9.64365     3.72537    -3.16041
    17  Na  1.0    0.31    6.70    5.00    -4.96579    -6.75038    -4.64274
    18  Na  1.0    0.20    9.28    5.00    -0.08591     0.29183    -8.98306
    19  Na  1.0    0.09   12.25    5.00     3.71316     2.93098    -0.37811
    20  Na  1.0    0.39    7.72    5.00     3.93986    -5.35650     7.44098
    21  Na  1.0    0.31    6.89    5.00    -6.20430    -0.26526    -6.01571
    22  Na  1.0    0.28    8.40    5.00     2.10131     9.56146    -2.10199
    23  Na  1.0    0.38    8.79    5.00    -3.49536     0.66375     8.38048
    24  Na  1.0    0.23    9.14    5.00    -1.48076    -4.11334     3.99343
    25  Na  1.0    0.31    6.76    5.00     1.18722    -6.18507    -7.34282
    26  Cl  7.0   -0.14    3.95    5.00    -0.44054     3.90182     6.97783
    27  Cl  7.0   -0.13    3.86    5.00     0.42049     8.39407    -6.36872
    28  Cl  7.0   -0.12    3.90    5.00    -5.33427    -1.25658     4.43921
    29  Cl  7.0   -0.11    4.83    5.00    -3.21688    -5.68566    -0.28871
    30  Cl  7.0   -0.16    3.61    4.99     3.20211    10.90063     2.43075
    31  Cl  7.0   -0.16    3.84    5.00     2.39301     3.85858   -11.29251
    32  Cl  7.0   -0.09    5.87    5.00     1.06536    -0.47053     1.84365
    33  Cl  7.0   -0.09    4.92    5.00    -4.50408     1.26846    -1.81466
    34  Cl  7.0   -0.18    2.92    4.87    -1.35995    -9.73904    -5.60457
    35  Cl  7.0   -0.14    3.85    5.00     8.09802     2.36912    -7.45391
    36  Cl  7.0   -0.12    4.81    5.00     7.55479    -0.14714    -1.14033
    37  Cl  7.0   -0.06    5.97    5.00     0.02852     5.92348     0.29555
    38  Cl  7.0   -0.09    5.96    5.00     1.75220     1.75268    -4.72957
    39  Cl  7.0   -0.22    2.93    4.87    11.45242     5.12545     0.95941
    40  Cl  7.0   -0.12    4.82    5.00     3.20620    -4.96885    -3.15793
    41  Cl  7.0   -0.14    4.90    5.00     5.74725     4.25620     4.03755
    42  Cl  7.0   -0.13    4.81    5.00     6.00656     6.91529    -2.74850
    43  Cl  7.0   -0.12    3.93    5.00    -3.99657     3.28066    -8.36613
    44  Cl  7.0   -0.20    2.07    3.43    -5.59158     7.42312     3.39153
    45  Cl  7.0   -0.14    3.83    5.00     3.69673    -2.86645    -9.69874
    46  Cl  7.0   -0.15    3.79    5.00     6.96097    -2.21534     5.50870
    47  Cl  7.0   -0.11    3.80    5.00     0.16840    -2.61258     8.42500
    48  Cl  7.0   -0.13    4.89    5.00    -2.56193    -3.20276    -6.96325
    49  Cl  7.0   -0.13    3.91    5.00     2.42266    -7.06206     3.37206
    50  Cl  7.0   -0.20    2.93    4.87    -8.66923    -3.74277    -4.01355
    51  O   6.0   -0.31    3.18    3.33    -6.13720     3.60676     8.14066
    52  H   1.0    0.04    1.26    1.48    -6.39101     5.02618     7.00810
    53  C   4.0   -0.03    4.50    4.54    -8.49200     2.93829     9.19070
    54  H   1.0   -0.01    1.01    1.43    -9.90065     2.66071     7.69540
    55  H   1.0    0.00    1.01    1.43    -9.16854     4.43719    10.46220
    56  C   4.0   -0.07    4.75    4.80    -8.18799     0.49014    10.66715
    57  H   1.0   -0.00    1.03    1.43   -10.03654    -0.11078    11.35007
    58  H   1.0   -0.03    1.48    1.59    -7.50288    -0.96464     9.37738
    59  C   4.0   -0.07    4.64    4.70    -6.37054     0.76459    12.88562
    60  H   1.0    0.00    1.03    1.43    -7.30594     1.80577    14.40196
    61  H   1.0   -0.02    1.56    1.65    -4.72136     1.86318    12.31019
    62  C   4.0   -0.13    4.20    3.99    -5.49461    -1.78645    13.87187
    63  H   1.0   -0.01    1.12    1.45    -4.49284    -2.82039    12.40476
    64  H   1.0   -0.00    1.00    1.43    -4.23037    -1.54618    15.47243
    65  H   1.0    0.01    1.00    1.43    -7.10255    -2.91554    14.47631
    66  O   6.0   -0.32    3.00    2.78     5.71213    -7.15230    10.42843
    67  H   1.0    0.04    1.14    1.45     7.21116    -6.98233    11.43927
    68  C   4.0   -0.03    4.50    4.54     4.31384    -9.21562    11.41527
    69  H   1.0   -0.00    1.01    1.43     3.77251    -8.82912    13.38065
    70  H   1.0   -0.00    1.01    1.43     5.46875   -10.93880    11.37467
    71  C   4.0   -0.07    4.75    4.80     1.95963    -9.60441     9.82687
    72  H   1.0   -0.02    1.35    1.51     0.81988    -7.89165     9.90005
    73  H   1.0   -0.02    1.30    1.50     2.52992    -9.95467     7.88066
    74  C   4.0   -0.08    4.10    3.80     0.35293   -11.81562    10.72745
    75  H   1.0    0.01    1.02    1.43    -0.22620   -11.49707    12.68367
    76  H   1.0    0.01    1.02    1.43     1.47442   -13.54848    10.67300
    77  C   4.0   -0.13    4.01    3.64    -1.97807   -12.12342     9.06752
    78  H   1.0   -0.00    1.00    1.43    -1.42704   -12.44734     7.11410
    79  H   1.0    0.00    1.00    1.43    -3.11511   -13.71357     9.69682
    80  H   1.0   -0.00    1.00    1.43    -3.13599   -10.42632     9.13853
    81  O   6.0   -0.33    3.00    2.80     9.26014     0.00515   -13.26909
    82  H   1.0    0.05    1.25    1.48    10.81998     0.76955   -12.72287
    83  C   4.0   -0.03    4.52    4.56     9.76600    -2.61329   -13.47073
    84  H   1.0    0.00    1.01    1.43    11.16585    -2.95645   -14.96448
    85  H   1.0   -0.03    1.13    1.45     7.98759    -3.48034   -14.04581
    86  C   4.0   -0.10    4.27    4.14    10.66641    -3.78683   -10.99313
    87  H   1.0   -0.03    1.16    1.46     9.63223    -2.90966    -9.43744
    88  H   1.0   -0.01    1.03    1.43    10.18284    -5.78934   -11.00921
    89  C   4.0   -0.08    4.08    3.77    13.50354    -3.53229   -10.51327
    90  H   1.0    0.00    1.02    1.43    14.53997    -4.46455   -12.03750
    91  H   1.0   -0.01    1.03    1.43    13.94004    -4.53254    -8.76279
    92  C   4.0   -0.13    4.01    3.65    14.41352    -0.80699   -10.26785
    93  H   1.0   -0.02    1.00    1.43    13.22166     0.23934    -8.95761
    94  H   1.0   -0.01    1.00    1.43    16.33422    -0.77105    -9.53759
    95  H   1.0    0.00    1.00    1.43    14.44172     0.14790   -12.09126
    96  O   6.0   -0.32    3.19    3.36    -5.00328     7.24076    -2.89338
    97  H   1.0    0.04    1.32    1.50    -5.84559     6.82777    -1.31671
    98  C   4.0   -0.03    4.40    4.38    -6.91607     8.00178    -4.61678
    99  H   1.0   -0.01    1.06    1.44    -7.72688     6.33984    -5.54544
   100  H   1.0   -0.01    1.04    1.43    -5.97018     9.13477    -6.06204
   101  C   4.0   -0.08    4.14    3.87    -9.03057     9.50325    -3.34415
   102  H   1.0    0.01    1.03    1.43    -8.29408    10.35276    -1.60859
   103  H   1.0    0.00    1.02    1.43    -9.64379    11.03321    -4.58254
   104  C   4.0   -0.08    4.09    3.78   -11.32338     7.86824    -2.69111
   105  H   1.0    0.00    1.02    1.43   -12.13380     7.11524    -4.43565
   106  H   1.0    0.00    1.03    1.43   -12.74913     9.07026    -1.80883
   107  C   4.0   -0.12    4.03    3.66   -10.69475     5.69246    -0.91159
   108  H   1.0    0.01    1.02    1.43    -9.80639     6.39338     0.80103
   109  H   1.0   -0.01    1.00    1.43   -12.41248     4.70285    -0.37633
   110  H   1.0   -0.02    1.00    1.43    -9.44744     4.32790    -1.80937
   111  O   6.0   -0.38    2.91    2.55     1.04563   -12.38840    -1.14311
   112  H   1.0    0.05    1.04    1.43     1.39922   -14.14795    -0.88970
   113  H   1.0    0.02    1.57    1.67     0.25161   -12.30954    -2.79676
   114  O   6.0   -0.34    3.66    4.56    -2.09950    11.37038    -1.62698
   115  H   1.0    0.03    1.55    1.65    -3.16668    10.01326    -2.30996
   116  H   1.0    0.02    1.14    1.45    -2.35763    12.74893    -2.78647
   117  O   6.0   -0.38    2.90    2.54    -4.77240     7.83286   -11.75465
   118  H   1.0    0.02    1.52    1.63    -5.51842     6.37053   -10.94083
   119  H   1.0    0.05    1.04    1.43    -6.08121     8.50033   -12.81951

  Z AO/shell   Hii/eV     exponent
  1     Wed Apr 25 08:07:45 CEST 2018   EN: 2.200 GM2: 0.406  GM3: 0.0800  RAES: 1.40
     1s    -10.707211    1.230000
  6     Wed Apr 25 08:07:45 CEST 2018   EN: 2.550 GM2: 0.538  GM3: 0.1500  RAES: 3.00
     2s    -13.970922    2.096432
     2p    -10.063292    1.800000
  8     Wed Apr 25 08:07:45 CEST 2018   EN: 3.440 GM2: 0.452  GM3:-0.0517  RAES: 1.80
     2s    -20.229985    2.439742
     2p    -15.503117    2.137023
 11     Tue Apr 24 16:34:09 CEST 2018   EN: 0.930 GM2: 0.271  GM3: 0.1799  RAES: 5.00
     3s     -4.546934    0.763787
     3p     -1.332719    0.573553
 17     Mon Apr 23 14:09:22 CEST 2018   EN: 3.160 GM2: 0.249  GM3: 0.1495  RAES: 2.50
     3s    -29.278781    2.485265
     3p    -12.673758    2.199650
     3d     -0.240338    2.476089
 no old-style atom pair restraining (fixing) potential
           ------------------------------------------------- 
          |        Self-Consistent Charge Iterations        |
           ------------------------------------------------- 

 Ncao       : 488
 Nao        : 463
 Nshell     : 217
 Nel        : 352
 T(el)      :   300.0
 intcut     :    25.0
 scfconv/Eh :  0.100E-05
   qconv/e  :  0.100E-03
 intneglect :  0.100E-07
 broydamp   :      0.250
 iter      E             dE          RMSdq      gap      omega  full diag
   1   -209.0793470 -0.209079E+03  0.106E+01    4.49       0.0  T
   2   -209.5302138 -0.450867E+00  0.601E+00    5.02       1.0  T
   3   -209.8705345 -0.340321E+00  0.401E+00    4.29       1.0  T
   4   -209.9809079 -0.110373E+00  0.239E+00    3.56       1.0  T
   5   -210.0311780 -0.502700E-01  0.144E+00    2.74       1.0  T
   6   -210.0298650  0.131295E-02  0.571E-01    3.02       1.0  T
   7   -210.0328996 -0.303462E-02  0.348E-01    2.82       1.0  T
   8   -210.0333734 -0.473799E-03  0.168E-01    2.88       1.0  T
   9   -210.0335611 -0.187615E-03  0.118E-01    2.86       1.0  T
  10   -210.0337514 -0.190326E-03  0.900E-02    2.86       1.0  T
  11   -210.0338984 -0.147053E-03  0.620E-02    2.85       1.0  T
  12   -210.0339797 -0.812550E-04  0.475E-02    2.85       1.0  T
  13   -210.0340291 -0.494298E-04  0.404E-02    2.84       1.0  T
  14   -210.0340669 -0.378036E-04  0.329E-02    2.84       1.0  T
  15   -210.0340997 -0.327525E-04  0.268E-02    2.84       1.0  T
  16   -210.0341258 -0.260914E-04  0.223E-02    2.84       1.0  T
  17   -210.0341456 -0.198331E-04  0.177E-02    2.83       1.0  T
  18   -210.0341566 -0.109765E-04  0.152E-02    2.83       1.0  T
  19   -210.0341640 -0.738218E-05  0.135E-02    2.83       1.0  T
  20   -210.0341708 -0.682837E-05  0.120E-02    2.83       1.0  T
  21   -210.0341771 -0.628333E-05  0.108E-02    2.83       1.0  T
  22   -210.0341842 -0.711606E-05  0.947E-03    2.83       1.0  T
  23   -210.0341899 -0.566712E-05  0.818E-03    2.83       1.1  T
  24   -210.0341937 -0.380137E-05  0.717E-03    2.83       1.3  T
  25   -210.0341977 -0.407796E-05  0.592E-03    2.83       1.5  T
  26   -210.0342006 -0.282446E-05  0.455E-03    2.83       2.0  T
  27   -210.0342021 -0.152611E-05  0.349E-03    2.83       2.6  T
  28   -210.0342027 -0.642006E-06  0.270E-03    2.83       3.4  T
  29   -210.0342030 -0.326112E-06  0.210E-03    2.83       4.4  T
  30   -210.0342032 -0.172914E-06  0.168E-03    2.83       5.5  T
  31   -210.0342033 -0.935594E-07  0.129E-03    2.83       7.1  T
  32   -210.0342034 -0.461988E-07  0.116E-03    2.83       7.9  T
  33   -210.0342034 -0.415944E-07  0.955E-04    2.83       9.6  T
  34   -210.0342034 -0.310924E-07  0.817E-04    2.83      11.2  T
speedup  1.00
cpu  time for SCC    1.94 s
wall time for SCC    1.94 s

   *** convergence criteria satisfied after 34 iterations ***

          eigenvalues
 #    :         164        165        166        167        168        169        170        171
 occ. :        2.000      2.000      2.000      2.000      2.000      2.000      2.000      2.000
 eps  :       -10.488    -10.461    -10.451    -10.437    -10.428    -10.417    -10.384    -10.367
 #    :         172        173        174        175        176        177        178        179
 occ. :        2.000      2.000      2.000      2.000      2.000      0.000      0.000      0.000
 eps  :       -10.344    -10.321    -10.304    -10.247    -10.217     -7.390     -6.815     -6.327
 #    :         180        181        182        183        184        185        186        187
 occ. :        0.000      0.000      0.000      0.000      0.000      0.000      0.000      0.000
 eps  :        -5.964     -4.542     -4.346     -3.468     -3.343     -3.033     -2.136     -1.890


   #   Z            q   n(s)   n(p)   n(d)      C6AA      α(0)
   1  11 Na     0.707  0.046  0.248  0.000    68.100    26.706
   2  11 Na     0.679  0.072  0.248  0.000    68.439    26.772
   3  11 Na     0.720  0.075  0.206  0.000    67.940    26.674
   4  11 Na     0.758  0.062  0.179  0.000    67.466    26.581
   5  11 Na     0.765  0.079  0.156  0.000    67.385    26.565
   6  11 Na     0.714  0.097  0.189  0.000    68.013    26.689
   7  11 Na     0.782  0.075  0.143  0.000    67.183    26.525
   8  11 Na     0.714  0.085  0.201  0.000    68.006    26.687
   9  11 Na     0.765  0.025  0.210  0.000    67.388    26.566
  10  11 Na     0.718  0.041  0.242  0.000    67.960    26.678
  11  11 Na     0.702  0.042  0.256  0.000    68.159    26.717
  12  11 Na     0.726  0.043  0.231  0.000    67.855    26.658
  13  11 Na     0.771  0.009  0.220  0.000    67.306    26.550
  14  11 Na     0.866  0.010  0.124  0.000    66.184    26.327
  15  11 Na     0.689  0.098  0.213  0.000    68.324    26.750
  16  11 Na     0.718  0.076  0.206  0.000    67.964    26.679
  17  11 Na     0.717  0.082  0.201  0.000    67.972    26.681
  18  11 Na     0.730  0.041  0.229  0.000    67.813    26.649
  19  11 Na     0.785  0.009  0.206  0.000    67.139    26.516
  20  11 Na     0.766  0.081  0.153  0.000    67.373    26.563
  21  11 Na     0.726  0.070  0.204  0.000    67.860    26.659
  22  11 Na     0.768  0.056  0.177  0.000    67.354    26.559
  23  11 Na     0.805  0.069  0.126  0.000    66.904    26.470
  24  11 Na     0.708  0.041  0.251  0.000    68.078    26.701
  25  11 Na     0.721  0.075  0.203  0.000    67.918    26.670
  26  17 Cl    -0.751  1.976  5.773  0.002   125.357    17.129
  27  17 Cl    -0.756  1.979  5.776  0.002   125.581    17.145
  28  17 Cl    -0.753  1.979  5.774  0.000   125.469    17.137
  29  17 Cl    -0.740  1.980  5.759  0.001   124.937    17.101
  30  17 Cl    -0.739  1.975  5.763  0.001   124.889    17.097
  31  17 Cl    -0.755  1.978  5.776  0.001   125.522    17.141
  32  17 Cl    -0.734  1.983  5.749  0.002   124.694    17.084
  33  17 Cl    -0.743  1.980  5.762  0.001   125.059    17.109
  34  17 Cl    -0.758  1.975  5.782  0.001   125.648    17.149
  35  17 Cl    -0.754  1.978  5.775  0.001   125.479    17.138
  36  17 Cl    -0.735  1.980  5.753  0.002   124.734    17.087
  37  17 Cl    -0.732  1.978  5.751  0.003   124.605    17.078
  38  17 Cl    -0.742  1.979  5.761  0.001   124.994    17.105
  39  17 Cl    -0.759  1.974  5.783  0.001   125.677    17.151
  40  17 Cl    -0.735  1.981  5.753  0.001   124.735    17.087
  41  17 Cl    -0.737  1.978  5.756  0.003   124.819    17.093
  42  17 Cl    -0.736  1.978  5.757  0.001   124.791    17.091
  43  17 Cl    -0.748  1.978  5.767  0.002   125.247    17.122
  44  17 Cl    -0.790  1.976  5.811  0.003   126.964    17.239
  45  17 Cl    -0.755  1.979  5.776  0.000   125.520    17.141
  46  17 Cl    -0.751  1.978  5.772  0.002   125.388    17.132
  47  17 Cl    -0.769  1.979  5.790  0.000   126.106    17.180
  48  17 Cl    -0.739  1.978  5.761  0.001   124.897    17.098
  49  17 Cl    -0.761  1.979  5.781  0.001   125.772    17.158
  50  17 Cl    -0.763  1.976  5.786  0.000   125.841    17.162
  51   8 O     -0.463  1.692  4.771  0.000    22.061     6.344
  52   1 H      0.330  0.670  0.000  0.000     0.638     1.254
  53   6 C      0.072  1.038  2.890  0.000    19.315     6.244
  54   1 H      0.033  0.967  0.000  0.000     2.538     2.492
  55   1 H      0.024  0.976  0.000  0.000     2.677     2.559
  56   6 C     -0.089  1.065  3.024  0.000    22.099     6.676
  57   1 H      0.037  0.963  0.000  0.000     2.494     2.470
  58   1 H      0.049  0.951  0.000  0.000     2.319     2.378
  59   6 C     -0.079  1.058  3.021  0.000    21.921     6.650
  60   1 H      0.037  0.963  0.000  0.000     2.488     2.467
  61   1 H      0.041  0.959  0.000  0.000     2.418     2.427
  62   6 C     -0.118  1.044  3.074  0.000    22.783     6.800
  63   1 H      0.045  0.955  0.000  0.000     2.386     2.416
  64   1 H      0.039  0.961  0.000  0.000     2.458     2.452
  65   1 H      0.037  0.963  0.000  0.000     2.490     2.468
  66   8 O     -0.455  1.697  4.757  0.000    21.884     6.318
  67   1 H      0.304  0.696  0.000  0.000     0.708     1.321
  68   6 C      0.070  1.042  2.888  0.000    19.346     6.249
  69   1 H      0.028  0.972  0.000  0.000     2.617     2.530
  70   1 H      0.026  0.974  0.000  0.000     2.638     2.540
  71   6 C     -0.095  1.068  3.027  0.000    22.214     6.694
  72   1 H      0.058  0.942  0.000  0.000     2.213     2.323
  73   1 H      0.060  0.940  0.000  0.000     2.186     2.310
  74   6 C     -0.054  1.046  3.007  0.000    21.542     6.608
  75   1 H      0.031  0.969  0.000  0.000     2.572     2.508
  76   1 H      0.031  0.969  0.000  0.000     2.579     2.511
  77   6 C     -0.113  1.039  3.074  0.000    22.711     6.796
  78   1 H      0.049  0.951  0.000  0.000     2.336     2.390
  79   1 H      0.037  0.963  0.000  0.000     2.493     2.469
  80   1 H      0.046  0.954  0.000  0.000     2.373     2.409
  81   8 O     -0.471  1.702  4.769  0.000    22.213     6.365
  82   1 H      0.318  0.682  0.000  0.000     0.665     1.278
  83   6 C      0.060  1.044  2.896  0.000    19.509     6.275
  84   1 H      0.033  0.967  0.000  0.000     2.544     2.494
  85   1 H      0.055  0.945  0.000  0.000     2.253     2.347
  86   6 C     -0.087  1.060  3.027  0.000    22.154     6.700
  87   1 H      0.065  0.935  0.000  0.000     2.136     2.286
  88   1 H      0.046  0.954  0.000  0.000     2.368     2.406
  89   6 C     -0.060  1.047  3.012  0.000    21.648     6.625
  90   1 H      0.032  0.968  0.000  0.000     2.556     2.500
  91   1 H      0.040  0.960  0.000  0.000     2.451     2.448
  92   6 C     -0.114  1.038  3.075  0.000    22.736     6.800
  93   1 H      0.058  0.942  0.000  0.000     2.221     2.331
  94   1 H      0.039  0.961  0.000  0.000     2.468     2.457
  95   1 H      0.030  0.970  0.000  0.000     2.581     2.512
  96   8 O     -0.473  1.699  4.773  0.000    22.259     6.372
  97   1 H      0.351  0.649  0.000  0.000     0.583     1.197
  98   6 C      0.041  1.047  2.912  0.000    19.879     6.346
  99   1 H      0.058  0.942  0.000  0.000     2.224     2.332
 100   1 H      0.062  0.938  0.000  0.000     2.171     2.304
 101   6 C     -0.086  1.056  3.030  0.000    22.142     6.700
 102   1 H      0.070  0.930  0.000  0.000     2.084     2.258
 103   1 H      0.036  0.964  0.000  0.000     2.507     2.476
 104   6 C     -0.061  1.049  3.012  0.000    21.675     6.629
 105   1 H      0.029  0.971  0.000  0.000     2.595     2.519
 106   1 H      0.033  0.967  0.000  0.000     2.550     2.497
 107   6 C     -0.129  1.041  3.088  0.000    23.043     6.846
 108   1 H      0.067  0.933  0.000  0.000     2.117     2.275
 109   1 H      0.035  0.965  0.000  0.000     2.516     2.481
 110   1 H      0.056  0.944  0.000  0.000     2.244     2.343
 111   8 O     -0.603  1.725  4.878  0.000    25.165     6.775
 112   1 H      0.292  0.708  0.000  0.000     0.745     1.356
 113   1 H      0.317  0.683  0.000  0.000     0.656     1.265
 114   8 O     -0.652  1.724  4.928  0.000    26.372     6.936
 115   1 H      0.365  0.635  0.000  0.000     0.543     1.151
 116   1 H      0.322  0.678  0.000  0.000     0.658     1.274
 117   8 O     -0.602  1.722  4.880  0.000    25.153     6.773
 118   1 H      0.323  0.677  0.000  0.000     0.641     1.250
 119   1 H      0.303  0.697  0.000  0.000     0.713     1.327

 Mol. C6AA /au·bohr⁶  :     367504.480884
 Mol. C8AA /au·bohr⁸  :   20075146.695920
 Mol. α(0) /au        :       1345.319585

 
 Wiberg/Mayer (AO) data. WBOs > 0.1 written file <wbo>
 largest (>0.05) Wiberg bond orders for each atom
           total WBO             WBO to atom ...
     1  Na  0.537    Cl  36 0.125    Cl  40 0.125    Cl  49 0.090    Cl  46 0.086    Cl  32 0.066
     2  Na  0.588    Cl  30 0.167    Cl  26 0.134    Cl  41 0.107    Cl  37 0.094
     3  Na  0.511    Cl  28 0.157    Cl  50 0.137    Cl  33 0.088    Cl  29 0.083
     4  Na  0.441    Cl  49 0.135    O  111 0.081    Cl  29 0.076    Cl  40 0.065    Cl  34 0.063
     5  Na  0.434    Cl  27 0.121    Cl  31 0.101    O  117 0.096    Cl  43 0.087
     6  Na  0.534    Cl  44 0.186    O  114 0.097    Cl  37 0.072    Cl  30 0.071
     7  Na  0.395    Cl  31 0.139    Cl  45 0.098    O   81 0.082    Cl  35 0.078
     8  Na  0.524    Cl  39 0.167    Cl  46 0.125    Cl  36 0.104    Cl  41 0.091
     9  Na  0.455    Cl  33 0.101    Cl  44 0.101    Cl  28 0.084    Cl  37 0.076    Cl  26 0.051
    10  Na  0.526    Cl  31 0.116    Cl  27 0.112    Cl  35 0.100    Cl  42 0.095    Cl  38 0.055
    11  Na  0.550    Cl  41 0.137    Cl  26 0.122    Cl  46 0.099    Cl  47 0.073    Cl  32 0.072
    12  Na  0.522    Cl  45 0.139    Cl  40 0.108    Cl  35 0.091    Cl  36 0.065    Cl  38 0.054
    13  Na  0.454    Cl  33 0.085    Cl  29 0.081    Cl  32 0.073    Cl  48 0.068    Cl  38 0.060
    14  Na  0.275    O   96 0.065    Cl  27 0.063    Cl  43 0.057    Cl  37 0.055
    15  Na  0.566    Cl  39 0.159    Cl  30 0.134    Cl  42 0.120    Cl  41 0.107
    16  Na  0.512    Cl  35 0.161    Cl  39 0.125    Cl  36 0.093    Cl  42 0.084
    17  Na  0.518    Cl  34 0.150    Cl  50 0.144    Cl  29 0.104    Cl  48 0.085
    18  Na  0.505    Cl  48 0.136    Cl  43 0.119    Cl  45 0.088    Cl  31 0.083
    19  Na  0.421    Cl  38 0.118    Cl  37 0.077    Cl  32 0.073    Cl  36 0.063    Cl  42 0.060
    20  Na  0.414    Cl  46 0.142    Cl  47 0.103    Cl  49 0.100    O   66 0.088
    21  Na  0.505    Cl  50 0.151    Cl  43 0.134    Cl  33 0.091    Cl  48 0.065
    22  Na  0.441    Cl  27 0.112    Cl  30 0.103    Cl  42 0.088    O  114 0.064
    23  Na  0.348    Cl  47 0.113    Cl  26 0.110    O   51 0.092    Cl  28 0.070
    24  Na  0.542    Cl  47 0.125    Cl  28 0.119    Cl  29 0.094    Cl  49 0.094    Cl  32 0.052
    25  Na  0.516    Cl  34 0.181    Cl  45 0.113    Cl  40 0.094    Cl  48 0.086
    26  Cl  0.460    Na   2 0.134    Na  11 0.122    Na  23 0.110    Na   9 0.051
    27  Cl  0.443    Na   5 0.121    Na  10 0.112    Na  22 0.112    Na  14 0.063
    28  Cl  0.453    Na   3 0.157    Na  24 0.119    Na   9 0.084    Na  23 0.070
    29  Cl  0.484    Na  17 0.104    Na  24 0.094    Na   3 0.083    Na  13 0.081    Na   4 0.076
    30  Cl  0.479    Na   2 0.167    Na  15 0.134    Na  22 0.103    Na   6 0.071
    31  Cl  0.459    Na   7 0.139    Na  10 0.116    Na   5 0.101    Na  18 0.083
    32  Cl  0.484    Na  19 0.073    Na  13 0.073    Na  11 0.072    Na   1 0.066    Na  24 0.052
    33  Cl  0.464    Na   9 0.101    Na  21 0.091    Na   3 0.088    Na  13 0.085
    34  Cl  0.456    Na  25 0.181    Na  17 0.150    Na   4 0.063
    35  Cl  0.451    Na  16 0.161    Na  10 0.100    Na  12 0.091    Na   7 0.078
    36  Cl  0.485    Na   1 0.125    Na   8 0.104    Na  16 0.093    Na  12 0.065    Na  19 0.063
    37  Cl  0.477    Na   2 0.094    Na  19 0.077    Na   9 0.076    Na   6 0.072    Na  14 0.055
    38  Cl  0.463    Na  19 0.118    Na  13 0.060    Na  10 0.055    Na  12 0.054
    39  Cl  0.450    Na   8 0.167    Na  15 0.159    Na  16 0.125
    40  Cl  0.481    Na   1 0.125    Na  12 0.108    Na  25 0.094    Na   4 0.065
    41  Cl  0.488    Na  11 0.137    Na   2 0.107    Na  15 0.107    Na   8 0.091
    42  Cl  0.487    Na  15 0.120    Na  10 0.095    Na  22 0.088    Na  16 0.084    Na  19 0.060
    43  Cl  0.459    Na  21 0.134    Na  18 0.119    Na   5 0.087    Na  14 0.057
    44  Cl  0.400    Na   6 0.186    Na   9 0.101
    45  Cl  0.453    Na  12 0.139    Na  25 0.113    Na   7 0.098    Na  18 0.088
    46  Cl  0.461    Na  20 0.142    Na   8 0.125    Na  11 0.099    Na   1 0.086
    47  Cl  0.437    Na  24 0.125    Na  23 0.113    Na  20 0.103    Na  11 0.073
    48  Cl  0.482    Na  18 0.136    Na  25 0.086    Na  17 0.085    Na  13 0.068    Na  21 0.065
    49  Cl  0.443    Na   4 0.135    Na  20 0.100    Na  24 0.094    Na   1 0.090
    50  Cl  0.446    Na  21 0.151    Na  17 0.144    Na   3 0.137
    51  O   2.007    C   53 0.996    H   52 0.861    Na  23 0.092
    52  H   0.890    O   51 0.861
    53  C   3.952    C   56 1.014    O   51 0.996    H   54 0.975    H   55 0.971
    54  H   0.998    C   53 0.975
    55  H   0.999    C   53 0.971
    56  C   3.990    C   59 1.017    C   53 1.014    H   57 0.979    H   58 0.972
    57  H   0.998    C   56 0.979
    58  H   0.998    C   56 0.972
    59  C   3.997    C   62 1.025    C   56 1.017    H   60 0.980    H   61 0.972
    60  H   0.998    C   59 0.980
    61  H   0.998    C   59 0.972
    62  C   3.994    C   59 1.025    H   65 0.988    H   64 0.988    H   63 0.982
    63  H   0.999    C   62 0.982
    64  H   0.998    C   62 0.988
    65  H   0.998    C   62 0.988
    66  O   2.008    C   68 0.979    H   67 0.900    Na  20 0.088
    67  H   0.907    O   66 0.900
    68  C   3.942    C   71 1.016    O   66 0.979    H   70 0.975    H   69 0.975
    69  H   0.998    C   68 0.975
    70  H   0.998    C   68 0.975
    71  C   3.989    C   68 1.016    C   74 1.007    H   73 0.974    H   72 0.973
    72  H   0.996    C   71 0.973
    73  H   0.996    C   71 0.974
    74  C   3.997    C   77 1.020    C   71 1.007    H   75 0.977    H   76 0.977
    75  H   0.998    C   74 0.977
    76  H   0.998    C   74 0.977
    77  C   3.992    C   74 1.020    H   79 0.987    H   78 0.984    H   80 0.984
    78  H   0.997    C   77 0.984
    79  H   0.998    C   77 0.987
    80  H   0.998    C   77 0.984
    81  O   2.008    C   83 0.985    H   82 0.877    Na   7 0.082
    82  H   0.898    O   81 0.877
    83  C   3.944    C   86 1.006    O   81 0.985    H   85 0.976    H   84 0.970
    84  H   0.997    C   83 0.970
    85  H   0.997    C   83 0.976
    86  C   3.991    C   89 1.009    C   83 1.006    H   88 0.974    H   87 0.962
    87  H   0.996    C   86 0.962
    88  H   0.998    C   86 0.974
    89  C   3.996    C   92 1.020    C   86 1.009    H   91 0.977    H   90 0.976
    90  H   0.996    C   89 0.976
    91  H   0.998    C   89 0.977
    92  C   3.996    C   89 1.020    H   94 0.985    H   95 0.980    H   93 0.977
    93  H   0.996    C   92 0.977
    94  H   0.998    C   92 0.985
    95  H   0.999    C   92 0.980
    96  O   2.044    C   98 0.981    H   97 0.847    Na  14 0.065    H  115 0.053
    97  H   0.876    O   96 0.847
    98  C   3.942    C  101 1.004    O   96 0.981    H  100 0.970    H   99 0.965
    99  H   0.993    C   98 0.965
   100  H   0.996    C   98 0.970
   101  C   3.992    C  104 1.008    C   98 1.004    H  103 0.976    H  102 0.960
   102  H   0.993    C  101 0.960
   103  H   0.998    C  101 0.976
   104  C   3.993    C  107 1.019    C  101 1.008    H  106 0.977    H  105 0.976
   105  H   0.998    C  104 0.976
   106  H   0.998    C  104 0.977
   107  C   3.989    C  104 1.019    H  109 0.984    H  108 0.977    H  110 0.974
   108  H   0.995    C  107 0.977
   109  H   0.999    C  107 0.984
   110  H   0.996    C  107 0.974
   111  O   1.890    H  112 0.918    H  113 0.868    Na   4 0.081
   112  H   0.914    O  111 0.918
   113  H   0.900    O  111 0.868
   114  O   1.889    H  116 0.896    H  115 0.810    Na   6 0.097    Na  22 0.064
   115  H   0.866    O  114 0.810    O   96 0.053
   116  H   0.896    O  114 0.896
   117  O   1.889    H  119 0.910    H  118 0.871    Na   5 0.096
   118  H   0.895    O  117 0.871
   119  H   0.908    O  117 0.910
 MOs/occ written to file <molden.input>
 
molecular dipole:
                 x           y           z       tot (Debye)
 q only:       -0.400       1.843      -2.248
   full:        0.803      -0.203       0.392       2.329
molecular quadrupole (traceless):
                xx          xy          yy          xz          yz          zz
 q only:      -46.064     -65.799      10.639     -10.378     -72.716      35.425
  q+dip:      -33.807     -67.156      -4.590      -7.707     -55.430      38.396
   full:      -32.783     -64.375      -2.436      -6.678     -57.305      35.219

SCC energy    :    -210.0342034
rep           :       1.0618997
ES            :       1.9452612
AES           :      -0.0266611
AXC           :       0.0225486
disp          :      -0.2217248
XB            :       0.0000000
fix           :       0.0000000
total E       :    -208.9619066
atomizationE  :      22.3398849    14018.49
(atE without considering molecular charge,
 total energy contains solvation terms)
H-L gap (eV)  :          2.8269
           ------------------------------------------------- 
          |                 ===============                 |
          |                   A N C O P T                   |
          |                 ===============                 |
          |          Approximate Normal Coordinate          |
          |           Rational Function Optimizer           |
           ------------------------------------------------- 
dumping coords to <xtbopt.coord> and <xtbopt.log>
 optlevel               0
 Maxcycle             357
 Maxmicro              25
 Econv         5.000000000000000E-006
 Gconv         1.000000000000000E-003
 Maxdispl       1.00000000000000     
 Hlow          5.000000000000000E-003
 S6             20.0000000000000     
 Nvar              351

generating ANC from model Hessian ...
 Shifting diagonal of input Hessian by   2.457793753422438E-002
 Lowest  eigenvalues of input Hessian
    0.005000    0.005920    0.006829    0.007515    0.007641    0.007974
    0.008175    0.009308    0.009539    0.010364    0.010679    0.010825
    0.010879    0.011959    0.012985    0.013103    0.013184    0.013339
 Highest eigenvalues
    1.469207    1.474149    1.481195    1.495828    1.521078    1.529782
 
cpu  time for ANC gen    0.08 s
wall time for ANC gen    0.08 s
................................................................................
.............................. CYCLE    1 ......................................
................................................................................
   1   -210.0342035 -0.210034E+03  0.756E-04    2.83       0.0  T
   2   -210.0342035 -0.241880E-08  0.690E-04    2.83      13.3  T
   3   -210.0342035 -0.190866E-08  0.667E-04    2.83      13.8  T
speedup  1.00
cpu  time for SCC    0.17 s
wall time for SCC    0.17 s
speedup  1.00
cpu  time for grad    0.53 s
wall time for grad    0.53 s
 E :   -208.96190670  G :  0.000064    pred/act E change:  0.000D+00 -0.116D-06
Maxdispl :   0.0014   ||displ|| :   0.0027   Lambda : -0.106D-06
Largest |displ|/coords:  0.0014 (   9)  0.0013 (   2)  0.0005 (   5)

   *** GEOMETRY OPTIMIZATION CONVERGED AFTER 1 ITERATIONS ***

------------------------------------------------------------------------
 total energy gain (kcal):      0.0000
------------------------------------------------------------------------
================
 final structure:
================
$coord
        4.91560992767059       -3.54463920973311        1.17691305212622      Na
        2.08303481920007        6.89918059716425        4.77229645401889      Na
       -6.84669398659631       -2.45474020448078        0.18806073269061      Na
        0.68660416514929       -8.44185063442585       -0.82675213736027      Na
       -1.17986800732335        6.73141005281140      -10.36924689445384      Na
       -2.00571454205591       10.03674964847274        2.25107143634925      Na
        5.96665755830426        0.82720455630463      -11.42855174904460      Na
        9.32410564692221        1.31512564492431        3.13722965012833      Na
       -3.05556595059306        2.80052620356827        2.62740794855081      Na
        4.21539819362667        5.30378667842983       -6.90970981751480      Na
        3.01667528859235        0.69525326374814        6.12798837078559      Na
        5.51443853415464       -1.35376137206665       -5.34574997125991      Na
       -0.75424853645982       -1.91110372386948       -2.43210910783485      Na
       -2.06839842499198        4.74677784144893       -3.96034452233987      Na
        7.55797708747498        8.02582358607093        1.64954122017853      Na
        9.64364841971683        3.72537219038588       -3.16040730707274      Na
       -4.96579251605303       -6.75038045603012       -4.64274413124697      Na
       -0.08591234090271        0.29182552989609       -8.98305692940294      Na
        3.71316316157718        2.93098236133057       -0.37810551489427      Na
        3.93985978340713       -5.35650173488201        7.44098127767576      Na
       -6.20430235663433       -0.26526291207186       -6.01571255512336      Na
        2.10131392775296        9.56145754687049       -2.10198738214650      Na
       -3.49536398689645        0.66374709199511        8.38047980094509      Na
       -1.48075814963544       -4.11333501227967        3.99343104253142      Na
        1.18722186974370       -6.18507364994546       -7.34281916057079      Na
       -0.44054261665205        3.90182321446623        6.97783198570787      Cl
        0.42048814064291        8.39407353997092       -6.36871794074292      Cl
       -5.33426674148923       -1.25658358122951        4.43920757748772      Cl
       -3.21687500749811       -5.68566434820612       -0.28871345225517      Cl
        3.20211233987112       10.90062534109920        2.43075478468640      Cl
        2.39301280587656        3.85857936825101      -11.29251013255167      Cl
        1.06535628650148       -0.47052994634180        1.84365322649169      Cl
       -4.50407981434236        1.26846231599695       -1.81465889570064      Cl
       -1.35995007840333       -9.73904109312311       -5.60456819055723      Cl
        8.09801527012249        2.36911796299658       -7.45390589389646      Cl
        7.55479011730402       -0.14714113758271       -1.14032855395829      Cl
        0.02852327555723        5.92348179658192        0.29554906334773      Cl
        1.75219877875310        1.75268083906842       -4.72956869738511      Cl
       11.45241856249645        5.12544993018436        0.95940906069841      Cl
        3.20620284720921       -4.96884797900737       -3.15793327048698      Cl
        5.74725438582531        4.25620268079477        4.03754978725129      Cl
        6.00656059526713        6.91528848447677       -2.74850250761815      Cl
       -3.99656838425669        3.28066172039526       -8.36613267837775      Cl
       -5.59158493830865        7.42311911999501        3.39153483300292      Cl
        3.69673049667616       -2.86644919324948       -9.69873890633212      Cl
        6.96097242201275       -2.21533532521301        5.50869771751199      Cl
        0.16839758700820       -2.61258169907932        8.42499650173738      Cl
       -2.56193034007487       -3.20275792100373       -6.96325250496459      Cl
        2.42265738097397       -7.06205683309942        3.37206468007716      Cl
       -8.66922693287914       -3.74276658117012       -4.01354749931877      Cl
       -6.13719544152530        3.60675858177717        8.14066340417648      O 
       -6.39101144690087        5.02617537389095        7.00809570975249      H 
       -8.49200208830846        2.93829454294261        9.19070278274788      C 
       -9.90065352746807        2.66071027618146        7.69540112050123      H 
       -9.16853687960686        4.43719458923840       10.46219541745292      H 
       -8.18799259209551        0.49014460500912       10.66715068143769      C 
      -10.03653652521293       -0.11078058727045       11.35006930340183      H 
       -7.50288355750892       -0.96463649645518        9.37737548230876      H 
       -6.37053991501636        0.76458703456621       12.88562353627269      C 
       -7.30594319344433        1.80577467000126       14.40196426863403      H 
       -4.72135968540149        1.86317722463027       12.31018614503974      H 
       -5.49460566692688       -1.78644573743222       13.87187251838906      C 
       -4.49283758415728       -2.82038995561391       12.40476004498604      H 
       -4.23037338250466       -1.54618303720765       15.47243259819056      H 
       -7.10254745727347       -2.91554460440180       14.47631147995074      H 
        5.71213141092816       -7.15230243986612       10.42843105598445      O 
        7.21115985202165       -6.98232542328448       11.43926602550007      H 
        4.31383881046030       -9.21562340471484       11.41527474107576      C 
        3.77250526210750       -8.82911705896612       13.38065237426486      H 
        5.46875419341426      -10.93880379260260       11.37466847842266      H 
        1.95962611817535       -9.60440709804707        9.82686622725170      C 
        0.81988372593917       -7.89164789574180        9.90005242494674      H 
        2.52992402787648       -9.95466972922716        7.88066275204507      H 
        0.35292626211699      -11.81561575152332       10.72744826601285      C 
       -0.22619514155491      -11.49706632265094       12.68366799968550      H 
        1.47442363072279      -13.54848101453997       10.67299796857017      H 
       -1.97807116527702      -12.12341714492203        9.06752169081759      C 
       -1.42704375223508      -12.44733808754072        7.11409889114194      H 
       -3.11511336405892      -13.71356661971816        9.69681677027703      H 
       -3.13599295078403      -10.42632279358873        9.13852517677587      H 
        9.26013679553957        0.00515066025677      -13.26908809077928      O 
       10.81997524560148        0.76955152114008      -12.72286700247031      H 
        9.76600335512467       -2.61328658326745      -13.47072581389403      C 
       11.16585110809074       -2.95645406765160      -14.96447668245153      H 
        7.98758875510958       -3.48033823515205      -14.04581180830029      H 
       10.66641219391720       -3.78683045339809      -10.99312947173416      C 
        9.63222728261379       -2.90965826916637       -9.43744006910998      H 
       10.18283618131100       -5.78934336292642      -11.00920592847824      H 
       13.50353616432758       -3.53228774678655      -10.51326518032016      C 
       14.53996657747567       -4.46454726203388      -12.03749934678236      H 
       13.94003747414267       -4.53253547695560       -8.76278694452738      H 
       14.41352121390494       -0.80699185821150      -10.26784768590837      C 
       13.22166497651573        0.23933762857393       -8.95760859166824      H 
       16.33421654677924       -0.77105431826266       -9.53758685426233      H 
       14.44171714325298        0.14789969097763      -12.09125611350157      H 
       -5.00327871503781        7.24076270407621       -2.89337502895691      O 
       -5.84559065320987        6.82777429264600       -1.31671200140477      H 
       -6.91606537915522        8.00178253099920       -4.61678213220634      C 
       -7.72688142601156        6.33983840049009       -5.54544351494898      H 
       -5.97017562766953        9.13476624879329       -6.06204265155961      H 
       -9.03057420057372        9.50325479642835       -3.34414890680624      C 
       -8.29407960860918       10.35276206722409       -1.60858713071044      H 
       -9.64379062557571       11.03321483242415       -4.58254407759508      H 
      -11.32337926363109        7.86823524427801       -2.69110752396564      C 
      -12.13380171752930        7.11523925186532       -4.43564788363107      H 
      -12.74912661296529        9.07025826074499       -1.80882725733230      H 
      -10.69475021960581        5.69246176818392       -0.91158592627807      C 
       -9.80639165725916        6.39337775321073        0.80103208603985      H 
      -12.41247822081692        4.70284511946105       -0.37632904737962      H 
       -9.44744004968020        4.32790078058322       -1.80937405137107      H 
        1.04562573778499      -12.38839974800232       -1.14310604376365      O 
        1.39922067685766      -14.14794617067391       -0.88970128946155      H 
        0.25161474820169      -12.30954190578471       -2.79675921450935      H 
       -2.09949909442397       11.37037622329792       -1.62697786454106      O 
       -3.16667836358082       10.01326012977289       -2.30995662870491      H 
       -2.35762675042013       12.74893056036611       -2.78646805563699      H 
       -4.77240370256689        7.83285955879867      -11.75465157423133      O 
       -5.51842212886442        6.37052766170258      -10.94082739642274      H 
       -6.08121212208353        8.50033132785555      -12.81951049834250      H 
$end
 
 Bond Distances (Angstroems)
 ---------------------------
Na1-Na4=3.5844       Na1-Na8=3.6238       Na1-Na11=3.5928      Na1-Na12=3.6549      Na1-Na13=3.6602      Na1-Na19=3.5812      
Na1-Na20=3.4891      Na1-Na24=3.7107      Na1-Cl32=2.6310      Na1-Cl36=2.5858      Na1-Cl40=2.5784      Na1-Cl46=2.6308      
Na1-Cl49=2.5601      Na2-Na6=3.0361       Na2-Na9=3.6588       Na2-Na11=3.3966      Na2-Na15=3.3882      Na2-Na19=3.5471      
Na2-Na22=3.9010      Na2-Cl26=2.3794      Na2-Cl30=2.5238      Na2-Cl37=2.6572      Na2-Cl41=2.4222      Na3-Na9=3.6640       
Na3-Na13=3.5213      Na3-Na17=3.5627      Na3-Na21=3.4979      Na3-Na24=3.5900      Na3-Cl28=2.4705      Na3-Cl29=2.5839      
Na3-Cl33=2.5577      Na3-Cl50=2.5176      Na4-Na1=3.5844       Na4-Na13=3.6396      Na4-Na17=3.7183      Na4-Na24=3.6150      
Na4-Na25=3.6587      Na4-Cl29=2.5446      Na4-Cl34=2.8349      Na4-Cl40=2.5840      Na4-Cl49=2.5128      Na4-O111=2.1037      
Na4-H113=2.3084      Na5-Na10=3.4747      Na5-Na14=3.5813      Na5-Na18=3.5335      Na5-Cl27=2.4440      Na5-Cl31=2.4748      
Na5-Cl43=2.5845      Na5-O117=2.1193      Na5-H118=2.3236      Na6-Na2=3.0361       Na6-Na9=3.8745       Na6-Na22=3.1769      
Na6-Cl30=2.7951      Na6-Cl37=2.6396      Na6-Cl44=2.4244      Na6-O114=2.1707      Na6-H115=2.4906      Na7-Na10=3.4912      
Na7-Na12=3.4279      Na7-Na18=3.4660      Na7-Cl31=2.4809      Na7-Cl35=2.5222      Na7-Cl45=2.4701      Na7-O81=2.0434       
Na7-C83=2.9197       Na8-Na1=3.6238       Na8-Na11=3.7085      Na8-Na15=3.7555      Na8-Na16=3.5723      Na8-Na19=3.6066      
Na8-Cl36=2.5689      Na8-Cl39=2.5811      Na8-Cl41=2.4964      Na8-Cl46=2.5747      Na9-Na2=3.6588       Na9-Na3=3.6640       
Na9-Na6=3.8745       Na9-Na11=3.8727      Na9-Na13=3.8559      Na9-Na14=3.6724      Na9-Na19=3.9197      Na9-Na23=3.2559      
Na9-Na24=3.8214      Na9-Cl26=2.7485      Na9-Cl28=2.6425      Na9-Cl32=2.8149      Na9-Cl33=2.6020      Na9-Cl37=2.6301      
Na9-Cl44=2.8193      Na10-Na5=3.4747      Na10-Na7=3.4912      Na10-Na12=3.6836     Na10-Na14=3.6851     Na10-Na16=3.5896     
Na10-Na18=3.6632     Na10-Na19=3.6870     Na10-Na22=3.5778     Na10-Cl27=2.6056     Na10-Cl31=2.6256     Na10-Cl35=2.5915     
Na10-Cl38=2.5615     Na10-Cl42=2.5445     Na11-Na1=3.5928      Na11-Na2=3.3966      Na11-Na8=3.7085      Na11-Na9=3.8727      
Na11-Na19=3.6591     Na11-Na20=3.3132     Na11-Na23=3.6464     Na11-Na24=3.6626     Na11-Cl26=2.5355     Na11-Cl32=2.5665     
Na11-Cl41=2.6196     Na11-Cl46=2.6146     Na11-Cl47=2.6102     Na12-Na1=3.6549      Na12-Na7=3.4279      Na12-Na10=3.6836     
Na12-Na13=3.6699     Na12-Na16=3.6518     Na12-Na18=3.6395     Na12-Na19=3.6000     Na12-Na25=3.5912     Na12-Cl35=2.6448     
Na12-Cl36=2.5546     Na12-Cl38=2.6024     Na12-Cl40=2.5479     Na12-Cl45=2.6215     Na13-Na1=3.6602      Na13-Na3=3.5213      
Na13-Na4=3.6396      Na13-Na9=3.8559      Na13-Na12=3.6699     Na13-Na14=3.6811     Na13-Na17=3.5907     Na13-Na18=3.6744     
Na13-Na19=3.6518     Na13-Na21=3.5598     Na13-Na24=3.6149     Na13-Na25=3.5949     Na13-Cl29=2.6409     Na13-Cl32=2.5745     
Na13-Cl33=2.6221     Na13-Cl38=2.6450     Na13-Cl40=2.6755     Na13-Cl48=2.6705     Na14-Na5=3.5813      Na14-Na9=3.6724      
Na14-Na10=3.6851     Na14-Na13=3.6811     Na14-Na18=3.7044     Na14-Na19=3.7252     Na14-Na21=3.6066     Na14-Na22=3.5110     
Na14-Cl27=2.6616     Na14-Cl33=2.5176     Na14-Cl37=2.5867     Na14-Cl38=2.6007     Na14-Cl43=2.6606     Na14-O96=2.1148      
Na15-Na2=3.3882      Na15-Na8=3.7555      Na15-Na16=3.5883     Na15-Na19=3.5440     Na15-Na22=3.5971     Na15-Cl30=2.7925     
Na15-Cl39=2.5954     Na15-Cl41=2.5484     Na15-Cl42=2.5369     Na16-Na8=3.5723      Na16-Na10=3.5896     Na16-Na12=3.6518     
Na16-Na15=3.5883     Na16-Na19=3.4919     Na16-Cl35=2.5192     Na16-Cl36=2.5620     Na16-Cl39=2.4936     Na16-Cl42=2.5693     
Na17-Na3=3.5627      Na17-Na4=3.7183      Na17-Na13=3.5907     Na17-Na21=3.5685     Na17-Na25=3.5683     Na17-Cl29=2.5461     
Na17-Cl34=2.5301     Na17-Cl48=2.5788     Na17-Cl50=2.5465     Na18-Na5=3.5335      Na18-Na7=3.4660      Na18-Na10=3.6632     
Na18-Na12=3.6395     Na18-Na13=3.6744     Na18-Na14=3.7044     Na18-Na21=3.6105     Na18-Na25=3.5992     Na18-Cl31=2.6032     
Na18-Cl38=2.5710     Na18-Cl43=2.6250     Na18-Cl45=2.6350     Na18-Cl48=2.5058     Na19-Na1=3.5812      Na19-Na2=3.5471      
Na19-Na8=3.6066      Na19-Na9=3.9197      Na19-Na10=3.6870     Na19-Na11=3.6591     Na19-Na12=3.6000     Na19-Na13=3.6518     
Na19-Na14=3.7252     Na19-Na15=3.5440     Na19-Na16=3.4919     Na19-Na22=3.7243     Na19-Cl32=2.5662     Na19-Cl36=2.6360     
Na19-Cl37=2.5370     Na19-Cl38=2.6015     Na19-Cl41=2.6665     Na19-Cl42=2.7371     Na20-Na1=3.4891      Na20-Na11=3.3132     
Na20-Na24=3.4625     Na20-Cl46=2.5228     Na20-Cl47=2.5224     Na20-Cl49=2.4689     Na20-O66=2.0693      Na20-C68=2.9381      
Na20-C71=2.7830      Na20-H72=2.4938      Na21-Na3=3.4979      Na21-Na13=3.5598     Na21-Na14=3.6066     Na21-Na17=3.5685     
Na21-Na18=3.6105     Na21-Cl33=2.5319     Na21-Cl43=2.5363     Na21-Cl48=2.5264     Na21-Cl50=2.4921     Na22-Na2=3.9010      
Na22-Na6=3.1769      Na22-Na10=3.5778     Na22-Na14=3.5110     Na22-Na15=3.5971     Na22-Na19=3.7243     Na22-Cl27=2.5041     
Na22-Cl30=2.5681     Na22-Cl37=2.5532     Na22-Cl42=2.5196     Na22-O114=2.4333     Na23-Na9=3.2559      Na23-Na11=3.6464     
Na23-Na24=3.5939     Na23-Cl26=2.4699     Na23-Cl28=2.5158     Na23-Cl47=2.6010     Na23-O51=2.0966      Na23-C53=2.9366      
Na23-C56=2.7639      Na23-H58=2.3491      Na23-C59=2.8287      Na23-H61=2.2689      Na24-Na1=3.7107      Na24-Na3=3.5900      
Na24-Na4=3.6150      Na24-Na9=3.8214      Na24-Na11=3.6626     Na24-Na13=3.6149     Na24-Na20=3.4625     Na24-Na23=3.5939     
Na24-Cl28=2.5494     Na24-Cl29=2.5829     Na24-Cl32=2.6126     Na24-Cl47=2.6252     Na24-Cl49=2.6095     Na25-Na4=3.6587      
Na25-Na12=3.5912     Na25-Na13=3.5949     Na25-Na17=3.5683     Na25-Na18=3.5992     Na25-Cl34=2.4900     Na25-Cl40=2.5416     
Na25-Cl45=2.5302     Na25-Cl48=2.5430     Cl26-Na2=2.3794      Cl26-Na9=2.7485      Cl26-Na11=2.5355     Cl26-Na23=2.4699     
Cl27-Na5=2.4440      Cl27-Na10=2.6056     Cl27-Na14=2.6616     Cl27-Na22=2.5041     Cl28-Na3=2.4705      Cl28-Na9=2.6425      
Cl28-Na23=2.5158     Cl28-Na24=2.5494     Cl29-Na3=2.5839      Cl29-Na4=2.5446      Cl29-Na13=2.6409     Cl29-Na17=2.5461     
Cl29-Na24=2.5829     Cl30-Na2=2.5238      Cl30-Na6=2.7951      Cl30-Na15=2.7925     Cl30-Na22=2.5681     Cl31-Na5=2.4748      
Cl31-Na7=2.4809      Cl31-Na10=2.6256     Cl31-Na18=2.6032     Cl32-Na1=2.6310      Cl32-Na9=2.8149      Cl32-Na11=2.5665     
Cl32-Na13=2.5745     Cl32-Na19=2.5662     Cl32-Na24=2.6126     Cl33-Na3=2.5577      Cl33-Na9=2.6020      Cl33-Na13=2.6221     
Cl33-Na14=2.5176     Cl33-Na21=2.5319     Cl34-Na4=2.8349      Cl34-Na17=2.5301     Cl34-Na25=2.4900     Cl35-Na7=2.5222      
Cl35-Na10=2.5915     Cl35-Na12=2.6448     Cl35-Na16=2.5192     Cl36-Na1=2.5858      Cl36-Na8=2.5689      Cl36-Na12=2.5546     
Cl36-Na16=2.5620     Cl36-Na19=2.6360     Cl37-Na2=2.6572      Cl37-Na6=2.6396      Cl37-Na9=2.6301      Cl37-Na14=2.5867     
Cl37-Na19=2.5370     Cl37-Na22=2.5532     Cl38-Na10=2.5615     Cl38-Na12=2.6024     Cl38-Na13=2.6450     Cl38-Na14=2.6007     
Cl38-Na18=2.5710     Cl38-Na19=2.6015     Cl39-Na8=2.5811      Cl39-Na15=2.5954     Cl39-Na16=2.4936     Cl40-Na1=2.5784      
Cl40-Na4=2.5840      Cl40-Na12=2.5479     Cl40-Na13=2.6755     Cl40-Na25=2.5416     Cl41-Na2=2.4222      Cl41-Na8=2.4964      
Cl41-Na11=2.6196     Cl41-Na15=2.5484     Cl41-Na19=2.6665     Cl42-Na10=2.5445     Cl42-Na15=2.5369     Cl42-Na16=2.5693     
Cl42-Na19=2.7371     Cl42-Na22=2.5196     Cl43-Na5=2.5845      Cl43-Na14=2.6606     Cl43-Na18=2.6250     Cl43-Na21=2.5363     
Cl44-Na6=2.4244      Cl44-Na9=2.8193      Cl45-Na7=2.4701      Cl45-Na12=2.6215     Cl45-Na18=2.6350     Cl45-Na25=2.5302     
Cl46-Na1=2.6308      Cl46-Na8=2.5747      Cl46-Na11=2.6146     Cl46-Na20=2.5228     Cl47-Na11=2.6102     Cl47-Na20=2.5224     
Cl47-Na23=2.6010     Cl47-Na24=2.6252     Cl48-Na13=2.6705     Cl48-Na17=2.5788     Cl48-Na18=2.5058     Cl48-Na21=2.5264     
Cl48-Na25=2.5430     Cl49-Na1=2.5601      Cl49-Na4=2.5128      Cl49-Na20=2.4689     Cl49-Na24=2.6095     Cl50-Na3=2.5176      
Cl50-Na17=2.5465     Cl50-Na21=2.4921     O51-Na23=2.0966      O51-H52=0.9703       O51-C53=1.4095       H52-O51=0.9703       
C53-Na23=2.9366      C53-O51=1.4095       C53-H54=1.0970       C53-H55=1.1000       C53-C56=1.5214       H54-C53=1.0970       
H55-C53=1.1000       C56-Na23=2.7639      C56-C53=1.5214       C56-H57=1.0902       C56-H58=1.0908       C56-C59=1.5246       
H57-C56=1.0902       H58-Na23=2.3491      H58-C56=1.0908       C59-Na23=2.8287      C59-C56=1.5246       C59-H60=1.0920       
C59-H61=1.0919       C59-C62=1.5197       H60-C59=1.0920       H61-Na23=2.2689      H61-C59=1.0919       C62-C59=1.5197       
C62-H63=1.0877       C62-H64=1.0868       C62-H65=1.0878       H63-C62=1.0877       H64-C62=1.0868       H65-C62=1.0878       
O66-Na20=2.0693      O66-H67=0.9610       O66-C68=1.4186       H67-O66=0.9610       C68-Na20=2.9381      C68-O66=1.4186       
C68-H69=1.0980       C68-H70=1.0979       C68-C71=1.5169       H69-C68=1.0980       H70-C68=1.0979       C71-Na20=2.7830      
C71-C68=1.5169       C71-H72=1.0894       C71-H73=1.0891       C71-C74=1.5229       H72-Na20=2.4938      H72-C71=1.0894       
H73-C71=1.0891       C74-C71=1.5229       C74-H75=1.0927       C74-H76=1.0927       C74-C77=1.5230       H75-C74=1.0927       
H76-C74=1.0927       C77-C74=1.5230       C77-H78=1.0876       C77-H79=1.0867       C77-H80=1.0878       H78-C77=1.0876       
H79-C77=1.0867       H80-C77=1.0878       O81-Na7=2.0434       O81-H82=0.9636       O81-C83=1.4153       H82-O81=0.9636       
C83-Na7=2.9197       C83-O81=1.4153       C83-H84=1.0984       C83-H85=1.0903       C83-C86=1.5270       H84-C83=1.0984       
H85-C83=1.0903       C86-C83=1.5270       C86-H87=1.0921       C86-H88=1.0902       C86-C89=1.5286       H87-C86=1.0921       
H88-C86=1.0902       C89-C86=1.5286       C89-H90=1.0931       C89-H91=1.0916       C89-C92=1.5260       H90-C89=1.0931       
H91-C89=1.0916       C92-C89=1.5260       C92-H93=1.0886       C92-H94=1.0875       C92-H95=1.0893       H93-C92=1.0886       
H94-C92=1.0875       H95-C92=1.0893       O96-Na14=2.1148      O96-H97=0.9709       O96-C98=1.4207       H97-O96=0.9709       
C98-O96=1.4207       C98-H99=1.0950       C98-H100=1.0931      C98-C101=1.5287      H99-C98=1.0950       H100-C98=1.0931      
C101-C98=1.5287      C101-H102=1.0943     C101-H103=1.0910     C101-C104=1.5297     H102-C101=1.0943     H103-C101=1.0910     
C104-C101=1.5297     C104-H105=1.0931     C104-H106=1.0917     C104-C107=1.5242     H105-C104=1.0931     H106-C104=1.0917     
C107-C104=1.5242     C107-H108=1.0862     C107-H109=1.0866     C107-H110=1.0876     H108-C107=1.0862     H109-C107=1.0866     
H110-C107=1.0876     O111-Na4=2.1037      O111-H112=0.9591     O111-H113=0.9716     H112-O111=0.9591     H113-Na4=2.3084      
H113-O111=0.9716     O114-Na6=2.1707      O114-Na22=2.4333     O114-H115=0.9825     O114-H116=0.9630     H115-Na6=2.4906      
H115-O114=0.9825     H116-O114=0.9630     O117-Na5=2.1193      O117-H118=0.9696     O117-H119=0.9602     H118-Na5=2.3236      
H118-O117=0.9696     H119-O117=0.9602     
 C  H  Rav=1.0913 sigma=0.0036  Rmin=1.0862  Rmax=1.1000    36
 C  C  Rav=1.5244 sigma=0.0037  Rmin=1.5169  Rmax=1.5297    12
 O  H  Rav=0.9672 sigma=0.0068  Rmin=0.9591  Rmax=0.9825    10
 O  C  Rav=1.4160 sigma=0.0042  Rmin=1.4095  Rmax=1.4207     4
 Na H  Rav=2.3724 sigma=0.0880  Rmin=2.2689  Rmax=2.4938     6
 Na C  Rav=2.8617 sigma=0.0727  Rmin=2.7639  Rmax=2.9381     6
 Na O  Rav=2.1439 sigma=0.1148  Rmin=2.0434  Rmax=2.4333     8
 Na Na Rav=3.6018 sigma=0.1428  Rmin=3.0361  Rmax=3.9197    78
 Cl Na Rav=2.5788 sigma=0.0809  Rmin=2.3794  Rmax=2.8349   108
 
 selected bond angles (degree)
 --------------------
Na8-Na1-Na4=178.54             Na11-Na1-Na4=119.51            Na11-Na1-Na8= 61.84            Na12-Na1-Na4= 90.24            
Na12-Na1-Na8= 89.39            Na12-Na1-Na11=120.99           Na13-Na1-Na4= 60.30            Na13-Na1-Na8=120.63            
Na13-Na1-Na11= 90.21           Na13-Na1-Na12= 60.22           Na19-Na1-Na4=120.86            Na19-Na1-Na8= 60.07            
Na19-Na1-Na11= 61.33           Na19-Na1-Na12= 59.66           Na19-Na1-Na13= 60.56           Na20-Na1-Na4= 89.42            
Na20-Na1-Na8= 91.05            Na20-Na1-Na11= 55.76           Na20-Na1-Na12=175.72           Na20-Na1-Na13=116.06           
Na20-Na1-Na19=117.06           Na24-Na1-Na4= 59.38            Na24-Na1-Na8=121.99            Na24-Na1-Na11= 60.17           
Na24-Na1-Na12=118.96           Na24-Na1-Na13= 58.73           Na24-Na1-Na19= 90.45           Na24-Na1-Na20= 57.39           
Cl32-Na1-Na4= 90.18            Cl32-Na1-Na8= 91.22            Cl32-Na1-Na11= 45.53           Cl32-Na1-Na12= 89.87           
Cl32-Na1-Na13= 44.69           Cl32-Na1-Na19= 45.70           Cl32-Na1-Na20= 85.87           Cl32-Na1-Na24= 44.75           
Cl36-Na1-Na4=134.40            Cl36-Na1-Na8= 45.14            Cl36-Na1-Na11= 93.59           Cl36-Na1-Na12= 44.34           
Cl36-Na1-Na13= 91.78           Cl36-Na1-Na19= 47.29           Cl36-Na1-Na20=136.18           Cl36-Na1-Na24=137.69           
Cl36-Na1-Cl32= 92.98           Cl40-Na1-Na4= 46.09            Cl40-Na1-Na8=133.47            Cl40-Na1-Na11=137.15           
Cl40-Na1-Na12= 44.19           Cl40-Na1-Na13= 46.94           Cl40-Na1-Na19= 90.74           Cl40-Na1-Na20=135.48           
Cl40-Na1-Na24= 90.78           Cl40-Na1-Cl32= 91.62           Cl40-Na1-Cl36= 88.33           Cl46-Na1-Na4=135.07            
Cl46-Na1-Na8= 45.25            Cl46-Na1-Na11= 46.58           Cl46-Na1-Na12=134.62           Cl46-Na1-Na13=136.78           
Cl46-Na1-Na19= 91.00           Cl46-Na1-Na20= 46.10           Cl46-Na1-Na24= 92.69           Cl46-Na1-Cl32= 92.09           
Cl46-Na1-Cl36= 90.29           Cl46-Na1-Cl40=176.10           Cl49-Na1-Na4= 44.51            Cl49-Na1-Na8=135.87            
Cl49-Na1-Na11= 88.80           Cl49-Na1-Na12=134.73           Cl49-Na1-Na13= 89.20           Cl49-Na1-Na19=135.11           
Cl49-Na1-Na20= 45.00           Cl49-Na1-Na24= 44.66           Cl49-Na1-Cl32= 89.41           Cl49-Na1-Cl36=177.41           
Cl49-Na1-Cl40= 90.59           Cl49-Na1-Cl46= 90.63           Na9-Na2-Na6= 70.01             Na11-Na2-Na6=136.47            
Na11-Na2-Na9= 66.46            Na15-Na2-Na6=107.39            Na15-Na2-Na9=126.05            Na15-Na2-Na11= 98.55           
Na19-Na2-Na6= 99.17            Na19-Na2-Na9= 65.89            Na19-Na2-Na11= 63.56           Na19-Na2-Na15= 61.41           
Na22-Na2-Na6= 52.74            Na22-Na2-Na9= 85.79            Na22-Na2-Na11=123.07           Na22-Na2-Na15= 58.64           
Na22-Na2-Na19= 59.78           Cl26-Na2-Na6=100.38            Cl26-Na2-Na9= 48.69            Cl26-Na2-Na11= 48.22           
Cl26-Na2-Na15=146.77           Cl26-Na2-Na19= 96.82           Cl26-Na2-Na22=134.39           Cl30-Na2-Na6= 59.51            
Cl30-Na2-Na9=121.29            Cl30-Na2-Na11=151.70           Cl30-Na2-Na15= 54.01           Cl30-Na2-Na19= 93.58           
Cl30-Na2-Na22= 40.41           Cl30-Na2-Cl26=158.72           Cl37-Na2-Na6= 54.75            Cl37-Na2-Na9= 45.91            
Cl37-Na2-Na11= 93.44           Cl37-Na2-Na15= 87.09           Cl37-Na2-Na19= 45.53           Cl37-Na2-Na22= 40.52           
Cl37-Na2-Cl26= 94.48           Cl37-Na2-Cl30= 79.71           Cl41-Na2-Na6=144.66            Cl41-Na2-Na9=101.70            
Cl41-Na2-Na11= 50.16           Cl41-Na2-Na15= 48.61           Cl41-Na2-Na19= 48.71           Cl41-Na2-Na22= 93.26           
Cl41-Na2-Cl26= 98.23           Cl41-Na2-Cl30=102.58           Cl41-Na2-Cl37= 94.14           Na13-Na3-Na9= 64.87            
Na17-Na3-Na9=125.74            Na17-Na3-Na13= 60.91           Na21-Na3-Na9= 91.49            Na21-Na3-Na13= 60.95           
Na21-Na3-Na17= 60.71           Na24-Na3-Na9= 63.57            Na24-Na3-Na13= 61.10           Na24-Na3-Na17= 91.46           
Na24-Na3-Na21=122.04           Cl28-Na3-Na9= 46.13            Cl28-Na3-Na13= 92.35           Cl28-Na3-Na17=136.60           
Cl28-Na3-Na21=137.57           Cl28-Na3-Na24= 45.23           Cl29-Na3-Na9= 97.45            Cl29-Na3-Na13= 48.32           
Cl29-Na3-Na17= 45.58           Cl29-Na3-Na21= 93.17           Cl29-Na3-Na24= 45.97           Cl29-Na3-Cl28= 91.03           
Cl33-Na3-Na9= 45.25            Cl33-Na3-Na13= 47.94           Cl33-Na3-Na17= 93.37           Cl33-Na3-Na21= 46.28           
Cl33-Na3-Na24= 92.14           Cl33-Na3-Cl28= 91.29           Cl33-Na3-Cl29= 96.25           Cl50-Na3-Na9=136.58            
Cl50-Na3-Na13= 91.44           Cl50-Na3-Na17= 45.62           Cl50-Na3-Na21= 45.42           Cl50-Na3-Na24=137.07           
Cl50-Na3-Cl28=176.18           Cl50-Na3-Cl29= 91.11           Cl50-Na3-Cl33= 91.62           Na13-Na4-Na1= 60.88            
Na17-Na4-Na1=119.26            Na17-Na4-Na13= 58.41           Na24-Na4-Na1= 62.05            Na24-Na4-Na13= 59.77           
Na24-Na4-Na17= 88.59           Na25-Na4-Na1= 89.86            Na25-Na4-Na13= 59.02           Na25-Na4-Na17= 57.85           
Na25-Na4-Na24=118.76           Cl29-Na4-Na1= 93.40            Cl29-Na4-Na13= 46.51           Cl29-Na4-Na17= 43.10           
Cl29-Na4-Na24= 45.60           Cl29-Na4-Na25= 88.69           Cl34-Na4-Na1=132.64            Cl34-Na4-Na13= 86.66           
Cl34-Na4-Na17= 42.83           Cl34-Na4-Na24=131.42           Cl34-Na4-Na25= 42.79           Cl34-Na4-Cl29= 85.90           
Cl40-Na4-Na1= 45.96            Cl40-Na4-Na13= 47.26           Cl40-Na4-Na17= 89.12           Cl40-Na4-Na24= 92.86           
Cl40-Na4-Na25= 43.99           Cl40-Na4-Cl29= 93.70           Cl40-Na4-Cl34= 86.76           Cl49-Na4-Na1= 45.58            
Cl49-Na4-Na13= 90.41           Cl49-Na4-Na17=134.78           Cl49-Na4-Na24= 46.21           Cl49-Na4-Na25=135.40           
Cl49-Na4-Cl29= 91.79           Cl49-Na4-Cl34=177.04           Cl49-Na4-Cl40= 91.54           O111-Na4-Na1=133.23            
O111-Na4-Na13=160.56           O111-Na4-Na17=105.57           O111-Na4-Na24=135.55           O111-Na4-Na25=104.03           
O111-Na4-Cl29=130.63           O111-Na4-Cl34= 73.93           O111-Na4-Cl40=128.42           O111-Na4-Cl49=109.01           
H113-Na4-Na1=146.81            H113-Na4-Na13=135.69           H113-Na4-Na17= 83.57           H113-Na4-Na24=148.08           
H113-Na4-Na25= 82.59           H113-Na4-Cl29=118.54           H113-Na4-Cl34= 49.04           H113-Na4-Cl40=117.80           
H113-Na4-Cl49=133.90           H113-Na4-O111= 24.89           Na14-Na5-Na10= 62.95           Na18-Na5-Na10= 63.02           
Na18-Na5-Na14= 62.75           Cl27-Na5-Na10= 48.48           Cl27-Na5-Na14= 47.99           Cl27-Na5-Na18= 96.35           
Cl31-Na5-Na10= 48.91           Cl31-Na5-Na14= 96.15           Cl31-Na5-Na18= 47.42           Cl31-Na5-Cl27= 97.32           
Cl43-Na5-Na10= 95.98           Cl43-Na5-Na14= 47.83           Cl43-Na5-Na18= 47.78           Cl43-Na5-Cl27= 95.68           
Cl43-Na5-Cl31= 95.02           O117-Na5-Na10=168.27           O117-Na5-Na14=106.89           O117-Na5-Na18=118.95           
O117-Na5-Cl27=120.76           O117-Na5-Cl31=141.81           O117-Na5-Cl43= 79.56           H118-Na5-Na10=149.61           
H118-Na5-Na14= 88.25           H118-Na5-Na18= 96.29           H118-Na5-Cl27=118.99           H118-Na5-Cl31=132.74           
H118-Na5-Cl43= 54.93           H118-Na5-O117= 24.66           Na9-Na6-Na2= 62.56             Na22-Na6-Na2= 77.75            
Na22-Na6-Na9= 93.27            Cl30-Na6-Na2= 51.09            Cl30-Na6-Na9=107.53            Cl30-Na6-Na22= 50.44           
Cl37-Na6-Na2= 55.30            Cl37-Na6-Na9= 42.58            Cl37-Na6-Na22= 51.06           Cl37-Na6-Cl30= 75.29           
Cl44-Na6-Na2= 97.84            Cl44-Na6-Na9= 46.46            Cl44-Na6-Na22=132.13           Cl44-Na6-Cl30=148.93           
Cl44-Na6-Cl37= 86.93           O114-Na6-Na2=127.55            O114-Na6-Na9=111.51            O114-Na6-Na22= 49.90           
O114-Na6-Cl30= 90.09           O114-Na6-Cl37= 84.65           O114-Na6-Cl44=113.76           H115-Na6-Na2=126.79            
H115-Na6-Na9= 90.54            H115-Na6-Na22= 57.70           H115-Na6-Cl30=106.08           H115-Na6-Cl37= 73.53           
H115-Na6-Cl44= 92.60           H115-Na6-O114= 23.05           Na12-Na7-Na10= 64.33           Na18-Na7-Na10= 63.54           
Na18-Na7-Na12= 63.73           Cl31-Na7-Na10= 48.63           Cl31-Na7-Na12= 97.89           Cl31-Na7-Na18= 48.52           
Cl35-Na7-Na10= 47.78           Cl35-Na7-Na12= 49.99           Cl35-Na7-Na18= 97.37           Cl35-Na7-Cl31= 96.17           
Cl45-Na7-Na10= 98.86           Cl45-Na7-Na12= 49.58           Cl45-Na7-Na18= 49.28           Cl45-Na7-Cl31= 97.48           
Cl45-Na7-Cl35= 99.46           O81-Na7-Na10=134.21            O81-Na7-Na12=115.81            O81-Na7-Na18=161.57            
O81-Na7-Cl31=143.29            O81-Na7-Cl35= 94.87            O81-Na7-Cl45=115.02            C83-Na7-Na10=149.25            
C83-Na7-Na12=100.70            C83-Na7-Na18=136.35            C83-Na7-Cl31=159.86            C83-Na7-Cl35=101.68            
C83-Na7-Cl45= 88.77            C83-Na7-O81= 26.30             Na11-Na8-Na1= 58.67            Na15-Na8-Na1=116.80            
Na15-Na8-Na11= 87.08           Na16-Na8-Na1= 90.96            Na16-Na8-Na11=118.18           Na16-Na8-Na15= 58.57           
Na19-Na8-Na1= 59.38            Na19-Na8-Na11= 60.01           Na19-Na8-Na15= 57.51           Na19-Na8-Na16= 58.21           
Cl36-Na8-Na1= 45.52            Cl36-Na8-Na11= 91.22           Cl36-Na8-Na15= 90.54           Cl36-Na8-Na16= 45.80           
Cl36-Na8-Na19= 46.91           Cl39-Na8-Na1=135.03            Cl39-Na8-Na11=130.72           Cl39-Na8-Na15= 43.64           
Cl39-Na8-Na16= 44.27           Cl39-Na8-Na19= 86.77           Cl39-Na8-Cl36= 90.05           Cl41-Na8-Na1= 90.51            
Cl41-Na8-Na11= 44.87           Cl41-Na8-Na15= 42.42           Cl41-Na8-Na16= 89.50           Cl41-Na8-Na19= 47.66           
Cl41-Na8-Cl36= 94.57           Cl41-Na8-Cl39= 85.93           Cl46-Na8-Na1= 46.52            Cl46-Na8-Na11= 44.82           
Cl46-Na8-Na15=131.87           Cl46-Na8-Na16=137.46           Cl46-Na8-Na19= 91.35           Cl46-Na8-Cl36= 91.94           
Cl46-Na8-Cl39=175.14           Cl46-Na8-Cl41= 89.49           Na3-Na9-Na2=165.05             Na6-Na9-Na2= 47.43             
Na6-Na9-Na3=144.15             Na11-Na9-Na2= 53.52            Na11-Na9-Na3=113.86            Na11-Na9-Na6=100.95            
Na13-Na9-Na2=111.35            Na13-Na9-Na3= 55.77            Na13-Na9-Na6=123.92            Na13-Na9-Na11= 83.34           
Na14-Na9-Na2= 91.29            Na14-Na9-Na3= 87.50            Na14-Na9-Na6= 69.73            Na14-Na9-Na11=114.63           
Na14-Na9-Na13= 58.49           Na19-Na9-Na2= 55.69            Na19-Na9-Na3=111.76            Na19-Na9-Na6= 80.25            
Na19-Na9-Na11= 56.01           Na19-Na9-Na13= 56.02           Na19-Na9-Na14= 58.66           Na23-Na9-Na2= 88.22            
Na23-Na9-Na3= 91.53            Na23-Na9-Na6=113.67            Na23-Na9-Na11= 60.80           Na23-Na9-Na13=116.57           
Na23-Na9-Na14=174.36           Na23-Na9-Na19=116.80           Na24-Na9-Na2=110.29            Na24-Na9-Na3= 57.27            
Na24-Na9-Na6=157.62            Na24-Na9-Na11= 56.85           Na24-Na9-Na13= 56.18           Na24-Na9-Na14=114.65           
Na24-Na9-Na19= 83.93           Na24-Na9-Na23= 60.41           Cl26-Na9-Na2= 40.56            Cl26-Na9-Na3=137.03            
Cl26-Na9-Na6= 76.19            Cl26-Na9-Na11= 40.77           Cl26-Na9-Na13=124.03           Cl26-Na9-Na14=131.61           
Cl26-Na9-Na19= 82.88           Cl26-Na9-Na23= 47.66           Cl26-Na9-Na24= 86.26           Cl28-Na9-Na2=135.09            
Cl28-Na9-Na3= 42.38            Cl28-Na9-Na6=152.51            Cl28-Na9-Na11= 88.36           Cl28-Na9-Na13= 82.57           
Cl28-Na9-Na14=129.58           Cl28-Na9-Na19=125.35           Cl28-Na9-Na23= 49.15           Cl28-Na9-Na24= 41.67           
Cl28-Na9-Cl26= 95.63           Cl32-Na9-Na2= 80.47            Cl32-Na9-Na3= 84.58            Cl32-Na9-Na6=119.28            
Cl32-Na9-Na11= 41.48           Cl32-Na9-Na13= 41.88           Cl32-Na9-Na14= 85.55           Cl32-Na9-Na19= 40.81           
Cl32-Na9-Na23= 88.83           Cl32-Na9-Na24= 43.13           Cl32-Na9-Cl26= 82.17           Cl32-Na9-Cl28= 84.68           
Cl33-Na9-Na2=133.15            Cl33-Na9-Na3= 44.27            Cl33-Na9-Na6=107.68            Cl33-Na9-Na11=125.94           
Cl33-Na9-Na13= 42.63           Cl33-Na9-Na14= 43.26           Cl33-Na9-Na19= 84.73           Cl33-Na9-Na23=135.68           
Cl33-Na9-Na24= 86.38           Cl33-Na9-Cl26=166.18           Cl33-Na9-Cl28= 86.57           Cl33-Na9-Cl32= 84.46           
Cl37-Na9-Na2= 46.52            Cl37-Na9-Na3=130.65            Cl37-Na9-Na6= 42.77            Cl37-Na9-Na11= 83.70           
Cl37-Na9-Na13= 83.37           Cl37-Na9-Na14= 44.78           Cl37-Na9-Na19= 39.78           Cl37-Na9-Na23=134.53           
Cl37-Na9-Na24=123.71           Cl37-Na9-Cl26= 86.98           Cl37-Na9-Cl28=164.56           Cl37-Na9-Cl32= 80.59           
Cl37-Na9-Cl33= 87.41           Cl44-Na9-Na2= 78.17            Cl44-Na9-Na3=116.64            Cl44-Na9-Na6= 38.56            
Cl44-Na9-Na11=125.17           Cl44-Na9-Na13=144.19           Cl44-Na9-Na14= 87.74           Cl44-Na9-Na19=118.55           
Cl44-Na9-Na23= 97.65           Cl44-Na9-Na24=155.15           Cl44-Na9-Cl26= 86.30           Cl44-Na9-Cl28=115.83           
Cl44-Na9-Cl32=157.44           Cl44-Na9-Cl33=105.05           Cl44-Na9-Cl37= 79.48           Na7-Na10-Na5= 90.27            
Na12-Na10-Na5=118.66           Na12-Na10-Na7= 57.00           Na14-Na10-Na5= 59.94           Na14-Na10-Na7=118.38           
Na14-Na10-Na12= 89.81          Na16-Na10-Na5=177.89           Na16-Na10-Na7= 90.47           Na16-Na10-Na12= 60.26          
Na16-Na10-Na14=117.99          Na18-Na10-Na5= 59.27           Na18-Na10-Na7= 57.89           Na18-Na10-Na12= 59.39          
Na18-Na10-Na14= 60.54          Na18-Na10-Na16=119.62          Na19-Na10-Na5=120.58           Na19-Na10-Na7=115.48           
Na19-Na10-Na12= 58.47          Na19-Na10-Na14= 60.70          Na19-Na10-Na16= 57.34          Na19-Na10-Na18= 89.39          
Na22-Na10-Na5= 88.90           Na22-Na10-Na7=175.83           Na22-Na10-Na12=120.06          Na22-Na10-Na14= 57.80          
Na22-Na10-Na16= 90.21          Na22-Na10-Na18=118.34          Na22-Na10-Na19= 61.66          Cl27-Na10-Na5= 44.61           
Cl27-Na10-Na7=134.89           Cl27-Na10-Na12=136.00          Cl27-Na10-Na14= 46.23          Cl27-Na10-Na16=134.59          
Cl27-Na10-Na18= 90.48          Cl27-Na10-Na19= 93.16          Cl27-Na10-Na22= 44.41          Cl31-Na10-Na5= 45.26           
Cl31-Na10-Na7= 45.16           Cl31-Na10-Na12= 89.34          Cl31-Na10-Na14= 91.11          Cl31-Na10-Na16=135.59          
Cl31-Na10-Na18= 45.28          Cl31-Na10-Na19=134.62          Cl31-Na10-Na22=134.16          Cl31-Na10-Cl27= 89.82          
Cl35-Na10-Na5=136.32           Cl35-Na10-Na7= 46.12           Cl35-Na10-Na12= 45.88          Cl35-Na10-Na14=135.60          
Cl35-Na10-Na16= 44.57          Cl35-Na10-Na18= 91.46          Cl35-Na10-Na19= 87.55          Cl35-Na10-Na22=134.77          
Cl35-Na10-Cl27=177.94          Cl35-Na10-Cl31= 91.06          Cl38-Na10-Na5= 88.78           Cl38-Na10-Na7= 86.89           
Cl38-Na10-Na12= 44.94          Cl38-Na10-Na14= 44.88          Cl38-Na10-Na16= 89.29          Cl38-Na10-Na18= 44.57          
Cl38-Na10-Na19= 44.87          Cl38-Na10-Na22= 89.00          Cl38-Na10-Cl27= 91.07          Cl38-Na10-Cl31= 89.84          
Cl38-Na10-Cl35= 90.79          Cl42-Na10-Na5=133.56           Cl42-Na10-Na7=136.16           Cl42-Na10-Na12= 93.24          
Cl42-Na10-Na14= 89.79          Cl42-Na10-Na16= 45.70          Cl42-Na10-Na18=137.16          Cl42-Na10-Na19= 47.91          
Cl42-Na10-Na22= 44.77          Cl42-Na10-Cl27= 88.95          Cl42-Na10-Cl31=177.27          Cl42-Na10-Cl35= 90.10          
Cl42-Na10-Cl38= 92.62          
 
 selected dihedral angles (degree)
 ---------------------------------
Na13-Na4-Na1-Na8=229.79       Na13-Na4-Na1-Na11= 71.47      Na13-Na4-Na1-Na12=305.03      Na13-Na4-Na1-Na19=359.16      
Na13-Na4-Na1-Na20=120.76      Na13-Na4-Na1-Na24= 69.10      Na13-Na4-Na1-Cl32= 34.90      Na13-Na4-Na1-Cl36=300.55      
Na13-Na4-Na1-Cl40=302.82      Na13-Na4-Na1-Cl46=128.04      Na13-Na4-Na1-Cl49=123.87      Na17-Na4-Na1-Na8=231.47       
Na17-Na4-Na1-Na11= 73.15      Na17-Na4-Na1-Na12=306.71      Na17-Na4-Na1-Na13=  1.68      Na17-Na4-Na1-Na19=  0.84      
Na17-Na4-Na1-Na20=122.44      Na17-Na4-Na1-Na24= 70.78      Na17-Na4-Na1-Cl32= 36.58      Na17-Na4-Na1-Cl36=302.23      
Na17-Na4-Na1-Cl40=304.50      Na17-Na4-Na1-Cl46=129.72      Na17-Na4-Na1-Cl49=125.55      Na24-Na4-Na1-Na8=160.69       
Na24-Na4-Na1-Na11=  2.37      Na24-Na4-Na1-Na12=235.93      Na24-Na4-Na1-Na13=290.90      Na24-Na4-Na1-Na19=290.06      
Na24-Na4-Na1-Na20= 51.66      Na24-Na4-Na1-Cl32=325.80      Na24-Na4-Na1-Cl36=231.45      Na24-Na4-Na1-Cl40=233.72      
Na24-Na4-Na1-Cl46= 58.94      Na24-Na4-Na1-Cl49= 54.77      Na25-Na4-Na1-Na8=283.78       Na25-Na4-Na1-Na11=125.46      
Na25-Na4-Na1-Na12=359.02      Na25-Na4-Na1-Na13= 53.99      Na25-Na4-Na1-Na19= 53.15      Na25-Na4-Na1-Na20=174.75      
Na25-Na4-Na1-Na24=123.09      Na25-Na4-Na1-Cl32= 88.89      Na25-Na4-Na1-Cl36=354.54      Na25-Na4-Na1-Cl40=356.81      
Na25-Na4-Na1-Cl46=182.03      Na25-Na4-Na1-Cl49=177.86      Cl29-Na4-Na1-Na8=195.10       Cl29-Na4-Na1-Na11= 36.78      
Cl29-Na4-Na1-Na12=270.34      Cl29-Na4-Na1-Na13=325.31      Cl29-Na4-Na1-Na19=324.47      Cl29-Na4-Na1-Na20= 86.07      
Cl29-Na4-Na1-Na24= 34.41      Cl29-Na4-Na1-Cl32=  0.21      Cl29-Na4-Na1-Cl36=265.86      Cl29-Na4-Na1-Cl40=268.13      
Cl29-Na4-Na1-Cl46= 93.35      Cl29-Na4-Na1-Cl49= 89.18      Cl34-Na4-Na1-Na8=282.65       Cl34-Na4-Na1-Na11=124.33      
Cl34-Na4-Na1-Na12=357.90      Cl34-Na4-Na1-Na13= 52.87      Cl34-Na4-Na1-Na19= 52.03      Cl34-Na4-Na1-Na20=173.63      
Cl34-Na4-Na1-Na24=121.96      Cl34-Na4-Na1-Cl32= 87.76      Cl34-Na4-Na1-Cl36=353.41      Cl34-Na4-Na1-Cl40=355.69      
Cl34-Na4-Na1-Cl46=180.91      Cl34-Na4-Na1-Cl49=176.73      Cl40-Na4-Na1-Na8=286.97       Cl40-Na4-Na1-Na11=128.65      
Cl40-Na4-Na1-Na12=  2.21      Cl40-Na4-Na1-Na13= 57.18      Cl40-Na4-Na1-Na19= 56.34      Cl40-Na4-Na1-Na20=177.94      
Cl40-Na4-Na1-Na24=126.28      Cl40-Na4-Na1-Cl32= 92.08      Cl40-Na4-Na1-Cl36=357.73      Cl40-Na4-Na1-Cl46=185.22      
Cl40-Na4-Na1-Cl49=181.05      Cl49-Na4-Na1-Na8=105.92       Cl49-Na4-Na1-Na11=307.60      Cl49-Na4-Na1-Na12=181.17      
Cl49-Na4-Na1-Na13=236.13      Cl49-Na4-Na1-Na19=235.30      Cl49-Na4-Na1-Na20=356.90      Cl49-Na4-Na1-Na24=305.23      
Cl49-Na4-Na1-Cl32=271.03      Cl49-Na4-Na1-Cl36=176.68      Cl49-Na4-Na1-Cl40=178.95      Cl49-Na4-Na1-Cl46=  4.17      
O111-Na4-Na1-Na8= 33.08       O111-Na4-Na1-Na11=234.76      O111-Na4-Na1-Na12=108.33      O111-Na4-Na1-Na13=163.29      
O111-Na4-Na1-Na19=162.45      O111-Na4-Na1-Na20=284.06      O111-Na4-Na1-Na24=232.39      O111-Na4-Na1-Cl32=198.19      
O111-Na4-Na1-Cl36=103.84      O111-Na4-Na1-Cl40=106.11      O111-Na4-Na1-Cl46=291.33      O111-Na4-Na1-Cl49=287.16      
H113-Na4-Na1-Na8=359.93       H113-Na4-Na1-Na11=201.61      H113-Na4-Na1-Na12= 75.18      H113-Na4-Na1-Na13=130.15      
H113-Na4-Na1-Na19=129.31      H113-Na4-Na1-Na20=250.91      H113-Na4-Na1-Na24=199.24      H113-Na4-Na1-Cl32=165.04      
H113-Na4-Na1-Cl36= 70.69      H113-Na4-Na1-Cl40= 72.97      H113-Na4-Na1-Cl46=258.19      H113-Na4-Na1-Cl49=254.01      
Na9-Na6-Na2-Na11=359.07       Na9-Na6-Na2-Na15=122.84       Na9-Na6-Na2-Na19= 60.06       Na9-Na6-Na2-Na22=100.29       
Na9-Na6-Na2-Cl26=321.33       Na9-Na6-Na2-Cl30=148.82       Na9-Na6-Na2-Cl37= 49.49       Na9-Na6-Na2-Cl41= 81.97       
Na22-Na6-Na2-Na9=259.71       Na22-Na6-Na2-Na11=258.78      Na22-Na6-Na2-Na15= 22.55      Na22-Na6-Na2-Na19=319.77      
Na22-Na6-Na2-Cl26=221.04      Na22-Na6-Na2-Cl30= 48.53      Na22-Na6-Na2-Cl37=309.20      Na22-Na6-Na2-Cl41=341.68      
Cl30-Na6-Na2-Na9=211.18       Cl30-Na6-Na2-Na11=210.25      Cl30-Na6-Na2-Na15=334.03      Cl30-Na6-Na2-Na19=271.25      
Cl30-Na6-Na2-Na22=311.47      Cl30-Na6-Na2-Cl26=172.51      Cl30-Na6-Na2-Cl37=260.67      Cl30-Na6-Na2-Cl41=293.16      
Cl37-Na6-Na2-Na9=310.51       Cl37-Na6-Na2-Na11=309.58      Cl37-Na6-Na2-Na15= 73.36      Cl37-Na6-Na2-Na19= 10.58      
Cl37-Na6-Na2-Na22= 50.80      Cl37-Na6-Na2-Cl26=271.84      Cl37-Na6-Na2-Cl30= 99.33      Cl37-Na6-Na2-Cl41= 32.49      
Cl44-Na6-Na2-Na9= 31.24       Cl44-Na6-Na2-Na11= 30.31      Cl44-Na6-Na2-Na15=154.08      Cl44-Na6-Na2-Na19= 91.30      
Cl44-Na6-Na2-Na22=131.53      Cl44-Na6-Na2-Cl26=352.56      Cl44-Na6-Na2-Cl30=180.05      Cl44-Na6-Na2-Cl37= 80.72      
Cl44-Na6-Na2-Cl41=113.21      O114-Na6-Na2-Na9=263.00       O114-Na6-Na2-Na11=262.07      O114-Na6-Na2-Na15= 25.84      
O114-Na6-Na2-Na19=323.06      O114-Na6-Na2-Na22=  3.29      O114-Na6-Na2-Cl26=224.33      O114-Na6-Na2-Cl30= 51.82      
O114-Na6-Na2-Cl37=312.49      O114-Na6-Na2-Cl41=344.97      H115-Na6-Na2-Na9=292.02       H115-Na6-Na2-Na11=291.09      
H115-Na6-Na2-Na15= 54.87      H115-Na6-Na2-Na19=352.08      H115-Na6-Na2-Na22= 32.31      H115-Na6-Na2-Cl26=253.35      
H115-Na6-Na2-Cl30= 80.84      H115-Na6-Na2-Cl37=341.51      H115-Na6-Na2-Cl41= 14.00      Na11-Na8-Na1-Na4=201.39       
Na11-Na8-Na1-Na12=126.13      Na11-Na8-Na1-Na13= 71.82      Na11-Na8-Na1-Na19= 71.36      Na11-Na8-Na1-Na20=310.39      
Na11-Na8-Na1-Na24=  1.78      Na11-Na8-Na1-Cl32= 36.28      Na11-Na8-Na1-Cl36=129.26      Na11-Na8-Na1-Cl40=129.68      
Na11-Na8-Na1-Cl46=304.55      Na11-Na8-Na1-Cl49=305.87      Na15-Na8-Na1-Na4=133.36       Na15-Na8-Na1-Na11=291.98      
Na15-Na8-Na1-Na12= 58.11      Na15-Na8-Na1-Na13=  3.80      Na15-Na8-Na1-Na19=  3.33      Na15-Na8-Na1-Na20=242.37      
Na15-Na8-Na1-Na24=293.76      Na15-Na8-Na1-Cl32=328.25      Na15-Na8-Na1-Cl36= 61.24      Na15-Na8-Na1-Cl40= 61.66      
Na15-Na8-Na1-Cl46=236.53      Na15-Na8-Na1-Cl49=237.85      Na16-Na8-Na1-Na4= 78.51       Na16-Na8-Na1-Na11=237.13      
Na16-Na8-Na1-Na12=  3.26      Na16-Na8-Na1-Na13=308.95      Na16-Na8-Na1-Na19=308.48      Na16-Na8-Na1-Na20=187.52      
Na16-Na8-Na1-Na24=238.91      Na16-Na8-Na1-Cl32=273.40      Na16-Na8-Na1-Cl36=  6.39      Na16-Na8-Na1-Cl40=  6.81      
Na16-Na8-Na1-Cl46=181.68      Na16-Na8-Na1-Cl49=182.99      Na19-Na8-Na1-Na4=130.03       Na19-Na8-Na1-Na11=288.64      
Na19-Na8-Na1-Na12= 54.78      Na19-Na8-Na1-Na13=  0.47      Na19-Na8-Na1-Na20=239.04      Na19-Na8-Na1-Na24=290.42      
Na19-Na8-Na1-Cl32=324.92      Na19-Na8-Na1-Cl36= 57.91      Na19-Na8-Na1-Cl40= 58.32      Na19-Na8-Na1-Cl46=233.20      
Na19-Na8-Na1-Cl49=234.51      Cl36-Na8-Na1-Na4= 72.12       Cl36-Na8-Na1-Na11=230.74      Cl36-Na8-Na1-Na12=356.87      
Cl36-Na8-Na1-Na13=302.56      Cl36-Na8-Na1-Na19=302.09      Cl36-Na8-Na1-Na20=181.13      Cl36-Na8-Na1-Na24=232.52      
Cl36-Na8-Na1-Cl32=267.02      Cl36-Na8-Na1-Cl40=  0.42      Cl36-Na8-Na1-Cl46=175.29      Cl36-Na8-Na1-Cl49=176.61      
Cl39-Na8-Na1-Na4= 83.27       Cl39-Na8-Na1-Na11=241.89      Cl39-Na8-Na1-Na12=  8.02      Cl39-Na8-Na1-Na13=313.71      
Cl39-Na8-Na1-Na19=313.24      Cl39-Na8-Na1-Na20=192.28      Cl39-Na8-Na1-Na24=243.67      Cl39-Na8-Na1-Cl32=278.16      
Cl39-Na8-Na1-Cl36= 11.15      Cl39-Na8-Na1-Cl40= 11.56      Cl39-Na8-Na1-Cl46=186.44      Cl39-Na8-Na1-Cl49=187.75      
Cl41-Na8-Na1-Na4=168.02       Cl41-Na8-Na1-Na11=326.64      Cl41-Na8-Na1-Na12= 92.77      Cl41-Na8-Na1-Na13= 38.46      
Cl41-Na8-Na1-Na19= 37.99      Cl41-Na8-Na1-Na20=277.03      Cl41-Na8-Na1-Na24=328.42      Cl41-Na8-Na1-Cl32=  2.92      
Cl41-Na8-Na1-Cl36= 95.90      Cl41-Na8-Na1-Cl40= 96.32      Cl41-Na8-Na1-Cl46=271.19      Cl41-Na8-Na1-Cl49=272.51      
Cl46-Na8-Na1-Na4=256.84       Cl46-Na8-Na1-Na11= 55.45      Cl46-Na8-Na1-Na12=181.58      Cl46-Na8-Na1-Na13=127.27      
Cl46-Na8-Na1-Na19=126.80      Cl46-Na8-Na1-Na20=  5.84      Cl46-Na8-Na1-Na24= 57.23      Cl46-Na8-Na1-Cl32= 91.73      
Cl46-Na8-Na1-Cl36=184.71      Cl46-Na8-Na1-Cl40=185.13      Cl46-Na8-Na1-Cl49=  1.32      Na3-Na9-Na2-Na6=145.71        
Na3-Na9-Na2-Na11=325.01       Na3-Na9-Na2-Na15= 48.32       Na3-Na9-Na2-Na19= 35.30       Na3-Na9-Na2-Na22= 93.97       
Na3-Na9-Na2-Cl26=270.79       Na3-Na9-Na2-Cl30=114.23       Na3-Na9-Na2-Cl37= 85.88       Na3-Na9-Na2-Cl41=  1.51       
Na6-Na9-Na2-Na11=179.30       Na6-Na9-Na2-Na15=262.61       Na6-Na9-Na2-Na19=249.60       Na6-Na9-Na2-Na22=308.26       
Na6-Na9-Na2-Cl26=125.08       Na6-Na9-Na2-Cl30=328.52       Na6-Na9-Na2-Cl37=300.18       Na6-Na9-Na2-Cl41=215.80       
Na11-Na9-Na2-Na6=180.70       Na11-Na9-Na2-Na15= 83.31      Na11-Na9-Na2-Na19= 70.30      Na11-Na9-Na2-Na22=128.96      
Na11-Na9-Na2-Cl26=305.78      Na11-Na9-Na2-Cl30=149.22      Na11-Na9-Na2-Cl37=120.87      Na11-Na9-Na2-Cl41= 36.50      
Na13-Na9-Na2-Na6=117.04       Na13-Na9-Na2-Na11=296.34      Na13-Na9-Na2-Na15= 19.66      Na13-Na9-Na2-Na19=  6.64      
Na13-Na9-Na2-Na22= 65.31      Na13-Na9-Na2-Cl26=242.13      Na13-Na9-Na2-Cl30= 85.56      Na13-Na9-Na2-Cl37= 57.22      
Na13-Na9-Na2-Cl41=332.84      Na14-Na9-Na2-Na6= 60.59       Na14-Na9-Na2-Na11=239.89      Na14-Na9-Na2-Na15=323.20      
Na14-Na9-Na2-Na19=310.18      Na14-Na9-Na2-Na22=  8.85      Na14-Na9-Na2-Cl26=185.67      Na14-Na9-Na2-Cl30= 29.11      
Na14-Na9-Na2-Cl37=  0.76      Na14-Na9-Na2-Cl41=276.39      Na19-Na9-Na2-Na6=110.40       Na19-Na9-Na2-Na11=289.70      
Na19-Na9-Na2-Na15= 13.02      Na19-Na9-Na2-Na22= 58.67      Na19-Na9-Na2-Cl26=235.49      Na19-Na9-Na2-Cl30= 78.92      
Na19-Na9-Na2-Cl37= 50.58      Na19-Na9-Na2-Cl41=326.20      Na23-Na9-Na2-Na6=234.97       Na23-Na9-Na2-Na11= 54.27      
Na23-Na9-Na2-Na15=137.58      Na23-Na9-Na2-Na19=124.56      Na23-Na9-Na2-Na22=183.23      Na23-Na9-Na2-Cl26=  0.05      
Na23-Na9-Na2-Cl30=203.49      Na23-Na9-Na2-Cl37=175.14      Na23-Na9-Na2-Cl41= 90.77      Na24-Na9-Na2-Na6=177.53       
Na24-Na9-Na2-Na11=356.83      Na24-Na9-Na2-Na15= 80.14      Na24-Na9-Na2-Na19= 67.12      Na24-Na9-Na2-Na22=125.79      
Na24-Na9-Na2-Cl26=302.61      Na24-Na9-Na2-Cl30=146.05      Na24-Na9-Na2-Cl37=117.70      Na24-Na9-Na2-Cl41= 33.33      
Cl26-Na9-Na2-Na6=234.92       Cl26-Na9-Na2-Na11= 54.22      Cl26-Na9-Na2-Na15=137.53      Cl26-Na9-Na2-Na19=124.51      
Cl26-Na9-Na2-Na22=183.18      Cl26-Na9-Na2-Cl30=203.44      Cl26-Na9-Na2-Cl37=175.09      Cl26-Na9-Na2-Cl41= 90.72      
Cl28-Na9-Na2-Na6=218.31       Cl28-Na9-Na2-Na11= 37.61      Cl28-Na9-Na2-Na15=120.92      Cl28-Na9-Na2-Na19=107.91      
Cl28-Na9-Na2-Na22=166.57      Cl28-Na9-Na2-Cl26=343.39      Cl28-Na9-Na2-Cl30=186.83      Cl28-Na9-Na2-Cl37=158.49      
Cl28-Na9-Na2-Cl41= 74.11      Cl32-Na9-Na2-Na6=145.85       Cl32-Na9-Na2-Na11=325.15      Cl32-Na9-Na2-Na15= 48.47      
Cl32-Na9-Na2-Na19= 35.45      Cl32-Na9-Na2-Na22= 94.12      Cl32-Na9-Na2-Cl26=270.94      Cl32-Na9-Na2-Cl30=114.37      
Cl32-Na9-Na2-Cl37= 86.03      Cl32-Na9-Na2-Cl41=  1.65      Cl33-Na9-Na2-Na6= 72.80       Cl33-Na9-Na2-Na11=252.10      
Cl33-Na9-Na2-Na15=335.41      Cl33-Na9-Na2-Na19=322.39      Cl33-Na9-Na2-Na22= 21.06      Cl33-Na9-Na2-Cl26=197.88      
Cl33-Na9-Na2-Cl30= 41.32      Cl33-Na9-Na2-Cl37= 12.97      Cl33-Na9-Na2-Cl41=288.60      Cl37-Na9-Na2-Na6= 59.82       
Cl37-Na9-Na2-Na11=239.13      Cl37-Na9-Na2-Na15=322.44      Cl37-Na9-Na2-Na19=309.42      Cl37-Na9-Na2-Na22=  8.09      
Cl37-Na9-Na2-Cl26=184.91      Cl37-Na9-Na2-Cl30= 28.35      Cl37-Na9-Na2-Cl41=275.63      Cl44-Na9-Na2-Na6=333.17       
Cl44-Na9-Na2-Na11=152.47      Cl44-Na9-Na2-Na15=235.78      Cl44-Na9-Na2-Na19=222.76      Cl44-Na9-Na2-Na22=281.43      
Cl44-Na9-Na2-Cl26= 98.25      Cl44-Na9-Na2-Cl30=301.69      Cl44-Na9-Na2-Cl37=273.34      Cl44-Na9-Na2-Cl41=188.97      
Na2-Na9-Na3-Na13=327.29       Na2-Na9-Na3-Na17=324.83       Na2-Na9-Na3-Na21=270.57       Na2-Na9-Na3-Na24= 36.01       
Na2-Na9-Na3-Cl28= 88.19       Na2-Na9-Na3-Cl29=  3.97       Na2-Na9-Na3-Cl33=272.53       Na2-Na9-Na3-Cl50=264.38       
Na6-Na9-Na3-Na13=102.18       Na6-Na9-Na3-Na17= 99.71       Na6-Na9-Na3-Na21= 45.46       Na6-Na9-Na3-Na24=170.89       
Na6-Na9-Na3-Cl28=223.08       Na6-Na9-Na3-Cl29=138.85       Na6-Na9-Na3-Cl33= 47.41       Na6-Na9-Na3-Cl50= 39.26       
Na11-Na9-Na3-Na13=297.01      Na11-Na9-Na3-Na17=294.55      Na11-Na9-Na3-Na21=240.29      Na11-Na9-Na3-Na24=  5.73      
Na11-Na9-Na3-Cl28= 57.91      Na11-Na9-Na3-Cl29=333.69      Na11-Na9-Na3-Cl33=242.25      Na11-Na9-Na3-Cl50=234.10      
Na13-Na9-Na3-Na17=357.53      Na13-Na9-Na3-Na21=303.28      Na13-Na9-Na3-Na24= 68.71      Na13-Na9-Na3-Cl28=120.90      
Na13-Na9-Na3-Cl29= 36.67      Na13-Na9-Na3-Cl33=305.23      Na13-Na9-Na3-Cl50=297.08      Na14-Na9-Na3-Na13= 52.91      
Na14-Na9-Na3-Na17= 50.44      Na14-Na9-Na3-Na21=356.19      Na14-Na9-Na3-Na24=121.62      Na14-Na9-Na3-Cl28=173.81      
Na14-Na9-Na3-Cl29= 89.58      Na14-Na9-Na3-Cl33=358.14      Na14-Na9-Na3-Cl50=349.99      Na19-Na9-Na3-Na13=358.22      
Na19-Na9-Na3-Na17=355.75      Na19-Na9-Na3-Na21=301.50      Na19-Na9-Na3-Na24= 66.93      Na19-Na9-Na3-Cl28=119.12      
Na19-Na9-Na3-Cl29= 34.89      Na19-Na9-Na3-Cl33=303.45      Na19-Na9-Na3-Cl50=295.30      Na23-Na9-Na3-Na13=238.47      
Na23-Na9-Na3-Na17=236.00      Na23-Na9-Na3-Na21=181.75      Na23-Na9-Na3-Na24=307.18      Na23-Na9-Na3-Cl28=359.37      
Na23-Na9-Na3-Cl29=275.14      Na23-Na9-Na3-Cl33=183.70      Na23-Na9-Na3-Cl50=175.55      Na24-Na9-Na3-Na13=291.29      
Na24-Na9-Na3-Na17=288.82      Na24-Na9-Na3-Na21=234.57      Na24-Na9-Na3-Cl28= 52.19      Na24-Na9-Na3-Cl29=327.96      
Na24-Na9-Na3-Cl33=236.52      Na24-Na9-Na3-Cl50=228.37      Cl26-Na9-Na3-Na13=254.76      Cl26-Na9-Na3-Na17=252.30      
Cl26-Na9-Na3-Na21=198.04      Cl26-Na9-Na3-Na24=323.48      Cl26-Na9-Na3-Cl28= 15.66      Cl26-Na9-Na3-Cl29=291.44      
Cl26-Na9-Na3-Cl33=199.99      Cl26-Na9-Na3-Cl50=191.85      Cl28-Na9-Na3-Na13=239.10      Cl28-Na9-Na3-Na17=236.63      
Cl28-Na9-Na3-Na21=182.38      Cl28-Na9-Na3-Na24=307.81      Cl28-Na9-Na3-Cl29=275.77      Cl28-Na9-Na3-Cl33=184.33      
Cl28-Na9-Na3-Cl50=176.18      Cl32-Na9-Na3-Na13=327.15      Cl32-Na9-Na3-Na17=324.68      Cl32-Na9-Na3-Na21=270.43      
Cl32-Na9-Na3-Na24= 35.86      Cl32-Na9-Na3-Cl28= 88.05      Cl32-Na9-Na3-Cl29=  3.82      Cl32-Na9-Na3-Cl33=272.38      
Cl32-Na9-Na3-Cl50=264.23      Cl33-Na9-Na3-Na13= 54.77      Cl33-Na9-Na3-Na17= 52.30      Cl33-Na9-Na3-Na21=358.05      
Cl33-Na9-Na3-Na24=123.48      Cl33-Na9-Na3-Cl28=175.67      Cl33-Na9-Na3-Cl29= 91.44      Cl33-Na9-Na3-Cl50=351.85      
Cl37-Na9-Na3-Na13= 39.82      Cl37-Na9-Na3-Na17= 37.35      Cl37-Na9-Na3-Na21=343.10      Cl37-Na9-Na3-Na24=108.53      
Cl37-Na9-Na3-Cl28=160.72      Cl37-Na9-Na3-Cl29= 76.49      Cl37-Na9-Na3-Cl33=345.05      Cl37-Na9-Na3-Cl50=336.90      
Cl44-Na9-Na3-Na13=139.12      Cl44-Na9-Na3-Na17=136.65      Cl44-Na9-Na3-Na21= 82.40      Cl44-Na9-Na3-Na24=207.83      
Cl44-Na9-Na3-Cl28=260.02      Cl44-Na9-Na3-Cl29=175.79      Cl44-Na9-Na3-Cl33= 84.35      Cl44-Na9-Na3-Cl50= 76.20      
Na2-Na9-Na6-Na22= 74.38       Na2-Na9-Na6-Cl30= 24.99       Na2-Na9-Na6-Cl37= 67.48       Na2-Na9-Na6-Cl44=225.13       
Na2-Na9-Na6-O114=122.25       Na2-Na9-Na6-H115=132.06       Na3-Na9-Na6-Na2=194.37        Na3-Na9-Na6-Na22=268.75       
Na3-Na9-Na6-Cl30=219.36       Na3-Na9-Na6-Cl37=261.85       Na3-Na9-Na6-Cl44= 59.50       Na3-Na9-Na6-O114=316.61       
Na3-Na9-Na6-H115=326.43       Na11-Na9-Na6-Na2=  0.57       Na11-Na9-Na6-Na22= 74.96      Na11-Na9-Na6-Cl30= 25.57      
Na11-Na9-Na6-Cl37= 68.06      Na11-Na9-Na6-Cl44=225.70      Na11-Na9-Na6-O114=122.82      Na11-Na9-Na6-H115=132.64      
Na13-Na9-Na6-Na2=271.27       Na13-Na9-Na6-Na22=345.66      Na13-Na9-Na6-Cl30=296.27      Na13-Na9-Na6-Cl37=338.76      
Na13-Na9-Na6-Cl44=136.40      Na13-Na9-Na6-O114= 33.52      Na13-Na9-Na6-H115= 43.33      Na14-Na9-Na6-Na2=248.18       
Na14-Na9-Na6-Na22=322.56      Na14-Na9-Na6-Cl30=273.17      Na14-Na9-Na6-Cl37=315.66      Na14-Na9-Na6-Cl44=113.30      
Na14-Na9-Na6-O114= 10.42      Na14-Na9-Na6-H115= 20.24      Na19-Na9-Na6-Na2=308.23       Na19-Na9-Na6-Na22= 22.62      
Na19-Na9-Na6-Cl30=333.23      Na19-Na9-Na6-Cl37= 15.72      Na19-Na9-Na6-Cl44=173.36      Na19-Na9-Na6-O114= 70.48      
Na19-Na9-Na6-H115= 80.30      Na23-Na9-Na6-Na2= 63.33       Na23-Na9-Na6-Na22=137.72      Na23-Na9-Na6-Cl30= 88.33      
Na23-Na9-Na6-Cl37=130.82      Na23-Na9-Na6-Cl44=288.46      Na23-Na9-Na6-O114=185.58      Na23-Na9-Na6-H115=195.39      
Na24-Na9-Na6-Na2=353.90       Na24-Na9-Na6-Na22= 68.28      Na24-Na9-Na6-Cl30= 18.89      Na24-Na9-Na6-Cl37= 61.38      
Na24-Na9-Na6-Cl44=219.03      Na24-Na9-Na6-O114=116.14      Na24-Na9-Na6-H115=125.96      Cl26-Na9-Na6-Na2= 33.23       
Cl26-Na9-Na6-Na22=107.61      Cl26-Na9-Na6-Cl30= 58.22      Cl26-Na9-Na6-Cl37=100.71      Cl26-Na9-Na6-Cl44=258.35      
Cl26-Na9-Na6-O114=155.47      Cl26-Na9-Na6-H115=165.29      Cl28-Na9-Na6-Na2=108.54       Cl28-Na9-Na6-Na22=182.93      
Cl28-Na9-Na6-Cl30=133.54      Cl28-Na9-Na6-Cl37=176.03      Cl28-Na9-Na6-Cl44=333.67      Cl28-Na9-Na6-O114=230.79      
Cl28-Na9-Na6-H115=240.61      Cl32-Na9-Na6-Na2=320.61       Cl32-Na9-Na6-Na22= 34.99      Cl32-Na9-Na6-Cl30=345.60      
Cl32-Na9-Na6-Cl37= 28.09      Cl32-Na9-Na6-Cl44=185.73      Cl32-Na9-Na6-O114= 82.85      Cl32-Na9-Na6-H115= 92.67      
Cl33-Na9-Na6-Na2=227.01       Cl33-Na9-Na6-Na22=301.40      Cl33-Na9-Na6-Cl30=252.01      Cl33-Na9-Na6-Cl37=294.50      
Cl33-Na9-Na6-Cl44= 92.14      Cl33-Na9-Na6-O114=349.26      Cl33-Na9-Na6-H115=359.07      Cl37-Na9-Na6-Na2=292.52       
Cl37-Na9-Na6-Na22=  6.90      Cl37-Na9-Na6-Cl30=317.51      Cl37-Na9-Na6-Cl44=157.64      Cl37-Na9-Na6-O114= 54.76      
Cl37-Na9-Na6-H115= 64.58      Cl44-Na9-Na6-Na2=134.87       Cl44-Na9-Na6-Na22=209.26      Cl44-Na9-Na6-Cl30=159.87      
Cl44-Na9-Na6-Cl37=202.36      Cl44-Na9-Na6-O114=257.12      Cl44-Na9-Na6-H115=266.93      Na7-Na10-Na5-Na14=123.12      
Na7-Na10-Na5-Na18= 51.60      Na7-Na10-Na5-Cl27=179.66      Na7-Na10-Na5-Cl31=355.90      Na7-Na10-Na5-Cl43= 87.35      
Na7-Na10-Na5-O117=154.30      Na7-Na10-Na5-H118=102.94      Na12-Na10-Na5-Na14= 71.30     Na12-Na10-Na5-Na18=359.78     
Na12-Na10-Na5-Cl27=127.83     Na12-Na10-Na5-Cl31=304.07     Na12-Na10-Na5-Cl43= 35.53     Na12-Na10-Na5-O117=102.48     
Na12-Na10-Na5-H118= 51.11     Na14-Na10-Na5-Na18=288.48     Na14-Na10-Na5-Cl27= 56.53     Na14-Na10-Na5-Cl31=232.77     
Na14-Na10-Na5-Cl43=324.23     Na14-Na10-Na5-O117= 31.18     Na14-Na10-Na5-H118=339.81     Na16-Na10-Na5-Na14= 12.43     
Na16-Na10-Na5-Na18=300.91     Na16-Na10-Na5-Cl27= 68.96     Na16-Na10-Na5-Cl31=245.20     Na16-Na10-Na5-Cl43=336.66     
Na16-Na10-Na5-O117= 43.61     Na16-Na10-Na5-H118=352.24     Na18-Na10-Na5-Na14= 71.52     Na18-Na10-Na5-Cl27=128.05     
Na18-Na10-Na5-Cl31=304.29     Na18-Na10-Na5-Cl43= 35.75     Na18-Na10-Na5-O117=102.70     Na18-Na10-Na5-H118= 51.33     
Na19-Na10-Na5-Na14=  2.96     Na19-Na10-Na5-Na18=291.44     Na19-Na10-Na5-Cl27= 59.49     Na19-Na10-Na5-Cl31=235.73     
Na19-Na10-Na5-Cl43=327.19     Na19-Na10-Na5-O117= 34.14     Na19-Na10-Na5-H118=342.77     Na22-Na10-Na5-Na14=307.21     
Na22-Na10-Na5-Na18=235.69     Na22-Na10-Na5-Cl27=  3.74     Na22-Na10-Na5-Cl31=179.98     Na22-Na10-Na5-Cl43=271.44     
Na22-Na10-Na5-O117=338.39     Na22-Na10-Na5-H118=287.02     Cl27-Na10-Na5-Na14=303.47     Cl27-Na10-Na5-Na18=231.95     
Cl27-Na10-Na5-Cl31=176.24     Cl27-Na10-Na5-Cl43=267.70     Cl27-Na10-Na5-O117=334.65     Cl27-Na10-Na5-H118=283.28     
Cl31-Na10-Na5-Na14=127.23     Cl31-Na10-Na5-Na18= 55.71     Cl31-Na10-Na5-Cl27=183.76     Cl31-Na10-Na5-Cl43= 91.46     
Cl31-Na10-Na5-O117=158.41     Cl31-Na10-Na5-H118=107.04     Cl35-Na10-Na5-Na14=126.11     Cl35-Na10-Na5-Na18= 54.59     
Cl35-Na10-Na5-Cl27=182.64     Cl35-Na10-Na5-Cl31=358.88     Cl35-Na10-Na5-Cl43= 90.34     Cl35-Na10-Na5-O117=157.29     
Cl35-Na10-Na5-H118=105.92     Cl38-Na10-Na5-Na14= 36.24     Cl38-Na10-Na5-Na18=324.72     Cl38-Na10-Na5-Cl27= 92.77     
Cl38-Na10-Na5-Cl31=269.01     Cl38-Na10-Na5-Cl43=  0.47     Cl38-Na10-Na5-O117= 67.42     Cl38-Na10-Na5-H118= 16.05     
Cl42-Na10-Na5-Na14=303.79     Cl42-Na10-Na5-Na18=232.27     Cl42-Na10-Na5-Cl27=  0.32     Cl42-Na10-Na5-Cl31=176.56     
Cl42-Na10-Na5-Cl43=268.02     Cl42-Na10-Na5-O117=334.97     Cl42-Na10-Na5-H118=283.60     Na5-Na10-Na7-Na12=235.33      
Na5-Na10-Na7-Na18=307.31      Na5-Na10-Na7-Cl31=  4.11      Na5-Na10-Na7-Cl35=177.14      Na5-Na10-Na7-Cl45=271.91      
Na5-Na10-Na7-O81=133.42       Na5-Na10-Na7-C83=169.23       Na12-Na10-Na7-Na18= 71.98     Na12-Na10-Na7-Cl31=128.78     
Na12-Na10-Na7-Cl35=301.81     Na12-Na10-Na7-Cl45= 36.58     Na12-Na10-Na7-O81=258.09      Na12-Na10-Na7-C83=293.89      
Na14-Na10-Na7-Na12=290.81     Na14-Na10-Na7-Na18=  2.79     Na14-Na10-Na7-Cl31= 59.59     Na14-Na10-Na7-Cl35=232.61     
Na14-Na10-Na7-Cl45=327.39     Na14-Na10-Na7-O81=188.90      Na14-Na10-Na7-C83=224.70      Na16-Na10-Na7-Na12= 53.36     
Na16-Na10-Na7-Na18=125.34     Na16-Na10-Na7-Cl31=182.13     Na16-Na10-Na7-Cl35=355.16     Na16-Na10-Na7-Cl45= 89.94     
Na16-Na10-Na7-O81=311.44      Na16-Na10-Na7-C83=347.25      Na18-Na10-Na7-Na12=288.02     Na18-Na10-Na7-Cl31= 56.80     
Na18-Na10-Na7-Cl35=229.83     Na18-Na10-Na7-Cl45=324.60     Na18-Na10-Na7-O81=186.11      Na18-Na10-Na7-C83=221.91      
Na19-Na10-Na7-Na12=359.79     Na19-Na10-Na7-Na18= 71.77     Na19-Na10-Na7-Cl31=128.57     Na19-Na10-Na7-Cl35=301.60     
Na19-Na10-Na7-Cl45= 36.37     Na19-Na10-Na7-O81=257.88      Na19-Na10-Na7-C83=293.69      Na22-Na10-Na7-Na12=313.88     
Na22-Na10-Na7-Na18= 25.86     Na22-Na10-Na7-Cl31= 82.66     Na22-Na10-Na7-Cl35=255.69     Na22-Na10-Na7-Cl45=350.46     
Na22-Na10-Na7-O81=211.97      Na22-Na10-Na7-C83=247.77      Cl27-Na10-Na7-Na12=235.67     Cl27-Na10-Na7-Na18=307.66     
Cl27-Na10-Na7-Cl31=  4.45     Cl27-Na10-Na7-Cl35=177.48     Cl27-Na10-Na7-Cl45=272.26     Cl27-Na10-Na7-O81=133.76      
Cl27-Na10-Na7-C83=169.57      Cl31-Na10-Na7-Na12=231.22     Cl31-Na10-Na7-Na18=303.20     Cl31-Na10-Na7-Cl35=173.03     
Cl31-Na10-Na7-Cl45=267.80     Cl31-Na10-Na7-O81=129.31      Cl31-Na10-Na7-C83=165.12      Cl35-Na10-Na7-Na12= 58.19     
Cl35-Na10-Na7-Na18=130.17     Cl35-Na10-Na7-Cl31=186.97     Cl35-Na10-Na7-Cl45= 94.78     Cl35-Na10-Na7-O81=316.28      
Cl35-Na10-Na7-C83=352.09      Cl38-Na10-Na7-Na12=324.09     Cl38-Na10-Na7-Na18= 36.08     Cl38-Na10-Na7-Cl31= 92.87     
Cl38-Na10-Na7-Cl35=265.90     Cl38-Na10-Na7-Cl45=  0.68     Cl38-Na10-Na7-O81=222.18      Cl38-Na10-Na7-C83=257.99      
Cl42-Na10-Na7-Na12= 54.64     Cl42-Na10-Na7-Na18=126.62     Cl42-Na10-Na7-Cl31=183.42     Cl42-Na10-Na7-Cl35=356.44     
Cl42-Na10-Na7-Cl45= 91.22     Cl42-Na10-Na7-O81=312.73      Cl42-Na10-Na7-C83=348.53      

========================================================================
 FINAL SINGLEPOINT CALCULATION ON OPTIMIZED GEOMETRY
========================================================================

 Ncao       : 488
 Nao        : 463
 Nshell     : 217
 Nel        : 352
 T(el)      :   300.0
 intcut     :    25.0
 scfconv/Eh :  0.100E-05
   qconv/e  :  0.100E-03
 intneglect :  0.100E-07
 broydamp   :      0.250
 iter      E             dE          RMSdq      gap      omega  full diag
   1   -210.0342035 -0.210034E+03  0.609E-04    2.83       0.0  T
   2   -210.0342035 -0.162882E-08  0.591E-04    2.83      15.5  T
   3   -210.0342035 -0.593428E-08  0.545E-04    2.83      16.8  T
speedup  1.00
cpu  time for SCC    0.16 s
wall time for SCC    0.16 s

   *** convergence criteria satisfied after 3 iterations ***

          eigenvalues
 #    :         164        165        166        167        168        169        170        171
 occ. :        2.000      2.000      2.000      2.000      2.000      2.000      2.000      2.000
 eps  :       -10.488    -10.461    -10.452    -10.437    -10.428    -10.417    -10.384    -10.367
 #    :         172        173        174        175        176        177        178        179
 occ. :        2.000      2.000      2.000      2.000      2.000      0.000      0.000      0.000
 eps  :       -10.344    -10.321    -10.304    -10.247    -10.217     -7.390     -6.815     -6.327
 #    :         180        181        182        183        184        185        186        187
 occ. :        0.000      0.000      0.000      0.000      0.000      0.000      0.000      0.000
 eps  :        -5.964     -4.542     -4.346     -3.468     -3.343     -3.033     -2.136     -1.890


   #   Z            q   n(s)   n(p)   n(d)      C6AA      α(0)
   1  11 Na     0.707  0.046  0.248  0.000    68.101    26.706
   2  11 Na     0.679  0.072  0.248  0.000    68.439    26.772
   3  11 Na     0.720  0.075  0.206  0.000    67.939    26.674
   4  11 Na     0.758  0.062  0.179  0.000    67.466    26.581
   5  11 Na     0.765  0.079  0.156  0.000    67.385    26.565
   6  11 Na     0.714  0.097  0.189  0.000    68.013    26.689
   7  11 Na     0.782  0.075  0.143  0.000    67.183    26.525
   8  11 Na     0.714  0.085  0.201  0.000    68.006    26.687
   9  11 Na     0.765  0.025  0.210  0.000    67.388    26.566
  10  11 Na     0.718  0.040  0.242  0.000    67.961    26.678
  11  11 Na     0.702  0.042  0.256  0.000    68.159    26.717
  12  11 Na     0.726  0.043  0.231  0.000    67.855    26.658
  13  11 Na     0.771  0.009  0.220  0.000    67.306    26.550
  14  11 Na     0.866  0.010  0.124  0.000    66.184    26.327
  15  11 Na     0.688  0.098  0.213  0.000    68.324    26.750
  16  11 Na     0.718  0.076  0.206  0.000    67.965    26.679
  17  11 Na     0.717  0.082  0.201  0.000    67.972    26.681
  18  11 Na     0.730  0.041  0.229  0.000    67.813    26.649
  19  11 Na     0.785  0.009  0.206  0.000    67.139    26.516
  20  11 Na     0.766  0.081  0.153  0.000    67.373    26.563
  21  11 Na     0.726  0.070  0.204  0.000    67.860    26.659
  22  11 Na     0.768  0.056  0.177  0.000    67.354    26.559
  23  11 Na     0.805  0.069  0.126  0.000    66.904    26.470
  24  11 Na     0.708  0.041  0.251  0.000    68.078    26.701
  25  11 Na     0.721  0.075  0.203  0.000    67.918    26.670
  26  17 Cl    -0.751  1.976  5.773  0.002   125.357    17.129
  27  17 Cl    -0.756  1.979  5.776  0.002   125.582    17.145
  28  17 Cl    -0.753  1.979  5.774  0.000   125.469    17.137
  29  17 Cl    -0.740  1.980  5.759  0.001   124.937    17.101
  30  17 Cl    -0.739  1.975  5.763  0.001   124.889    17.097
  31  17 Cl    -0.755  1.978  5.776  0.001   125.522    17.141
  32  17 Cl    -0.734  1.983  5.749  0.002   124.694    17.084
  33  17 Cl    -0.743  1.980  5.762  0.001   125.059    17.109
  34  17 Cl    -0.758  1.975  5.782  0.001   125.648    17.149
  35  17 Cl    -0.754  1.978  5.775  0.001   125.479    17.138
  36  17 Cl    -0.735  1.980  5.753  0.002   124.734    17.087
  37  17 Cl    -0.732  1.978  5.751  0.003   124.605    17.078
  38  17 Cl    -0.742  1.979  5.761  0.001   124.994    17.105
  39  17 Cl    -0.759  1.974  5.783  0.001   125.677    17.151
  40  17 Cl    -0.735  1.981  5.753  0.001   124.735    17.087
  41  17 Cl    -0.737  1.978  5.756  0.003   124.819    17.093
  42  17 Cl    -0.736  1.978  5.757  0.001   124.791    17.091
  43  17 Cl    -0.748  1.978  5.767  0.002   125.247    17.122
  44  17 Cl    -0.790  1.976  5.811  0.003   126.964    17.239
  45  17 Cl    -0.755  1.979  5.776  0.000   125.520    17.141
  46  17 Cl    -0.751  1.978  5.772  0.002   125.388    17.132
  47  17 Cl    -0.769  1.979  5.790  0.000   126.106    17.180
  48  17 Cl    -0.739  1.978  5.761  0.001   124.897    17.098
  49  17 Cl    -0.761  1.979  5.781  0.001   125.772    17.158
  50  17 Cl    -0.763  1.976  5.786  0.000   125.841    17.162
  51   8 O     -0.463  1.692  4.771  0.000    22.061     6.344
  52   1 H      0.330  0.670  0.000  0.000     0.638     1.254
  53   6 C      0.072  1.038  2.890  0.000    19.315     6.244
  54   1 H      0.033  0.967  0.000  0.000     2.538     2.491
  55   1 H      0.024  0.976  0.000  0.000     2.677     2.559
  56   6 C     -0.089  1.065  3.024  0.000    22.099     6.676
  57   1 H      0.037  0.963  0.000  0.000     2.494     2.470
  58   1 H      0.049  0.951  0.000  0.000     2.319     2.378
  59   6 C     -0.079  1.058  3.021  0.000    21.921     6.650
  60   1 H      0.037  0.963  0.000  0.000     2.488     2.467
  61   1 H      0.041  0.959  0.000  0.000     2.418     2.427
  62   6 C     -0.118  1.044  3.074  0.000    22.783     6.800
  63   1 H      0.045  0.955  0.000  0.000     2.386     2.416
  64   1 H      0.039  0.961  0.000  0.000     2.458     2.452
  65   1 H      0.037  0.963  0.000  0.000     2.490     2.468
  66   8 O     -0.455  1.697  4.757  0.000    21.884     6.318
  67   1 H      0.304  0.696  0.000  0.000     0.708     1.321
  68   6 C      0.070  1.042  2.888  0.000    19.346     6.249
  69   1 H      0.028  0.972  0.000  0.000     2.617     2.530
  70   1 H      0.026  0.974  0.000  0.000     2.638     2.540
  71   6 C     -0.095  1.068  3.027  0.000    22.214     6.694
  72   1 H      0.058  0.942  0.000  0.000     2.213     2.323
  73   1 H      0.060  0.940  0.000  0.000     2.186     2.310
  74   6 C     -0.054  1.046  3.007  0.000    21.542     6.608
  75   1 H      0.031  0.969  0.000  0.000     2.572     2.508
  76   1 H      0.031  0.969  0.000  0.000     2.579     2.511
  77   6 C     -0.113  1.039  3.074  0.000    22.711     6.796
  78   1 H      0.049  0.951  0.000  0.000     2.336     2.390
  79   1 H      0.037  0.963  0.000  0.000     2.493     2.469
  80   1 H      0.046  0.954  0.000  0.000     2.373     2.409
  81   8 O     -0.471  1.702  4.769  0.000    22.213     6.365
  82   1 H      0.318  0.682  0.000  0.000     0.665     1.278
  83   6 C      0.060  1.044  2.896  0.000    19.509     6.275
  84   1 H      0.033  0.967  0.000  0.000     2.544     2.494
  85   1 H      0.055  0.945  0.000  0.000     2.253     2.347
  86   6 C     -0.087  1.060  3.027  0.000    22.154     6.700
  87   1 H      0.065  0.935  0.000  0.000     2.136     2.286
  88   1 H      0.046  0.954  0.000  0.000     2.368     2.406
  89   6 C     -0.060  1.047  3.012  0.000    21.648     6.625
  90   1 H      0.032  0.968  0.000  0.000     2.556     2.500
  91   1 H      0.040  0.960  0.000  0.000     2.451     2.448
  92   6 C     -0.114  1.038  3.075  0.000    22.736     6.800
  93   1 H      0.058  0.942  0.000  0.000     2.221     2.331
  94   1 H      0.039  0.961  0.000  0.000     2.468     2.457
  95   1 H      0.030  0.970  0.000  0.000     2.581     2.512
  96   8 O     -0.473  1.699  4.773  0.000    22.259     6.372
  97   1 H      0.351  0.649  0.000  0.000     0.583     1.197
  98   6 C      0.041  1.047  2.912  0.000    19.879     6.346
  99   1 H      0.058  0.942  0.000  0.000     2.224     2.332
 100   1 H      0.062  0.938  0.000  0.000     2.171     2.304
 101   6 C     -0.086  1.056  3.030  0.000    22.142     6.700
 102   1 H      0.070  0.930  0.000  0.000     2.084     2.258
 103   1 H      0.036  0.964  0.000  0.000     2.507     2.476
 104   6 C     -0.061  1.049  3.012  0.000    21.675     6.629
 105   1 H      0.029  0.971  0.000  0.000     2.595     2.519
 106   1 H      0.033  0.967  0.000  0.000     2.550     2.497
 107   6 C     -0.129  1.041  3.088  0.000    23.043     6.846
 108   1 H      0.067  0.933  0.000  0.000     2.117     2.275
 109   1 H      0.035  0.965  0.000  0.000     2.516     2.480
 110   1 H      0.056  0.944  0.000  0.000     2.244     2.343
 111   8 O     -0.603  1.725  4.878  0.000    25.165     6.775
 112   1 H      0.292  0.708  0.000  0.000     0.745     1.356
 113   1 H      0.317  0.683  0.000  0.000     0.656     1.265
 114   8 O     -0.652  1.724  4.928  0.000    26.372     6.936
 115   1 H      0.365  0.635  0.000  0.000     0.543     1.151
 116   1 H      0.322  0.678  0.000  0.000     0.658     1.274
 117   8 O     -0.602  1.722  4.880  0.000    25.153     6.773
 118   1 H      0.323  0.677  0.000  0.000     0.641     1.250
 119   1 H      0.303  0.697  0.000  0.000     0.713     1.327

 Mol. C6AA /au·bohr⁶  :     367504.457748
 Mol. C8AA /au·bohr⁸  :   20075146.936411
 Mol. α(0) /au        :       1345.319543

 
 Wiberg/Mayer (AO) data. WBOs > 0.1 written file <wbo>
 largest (>0.05) Wiberg bond orders for each atom
           total WBO             WBO to atom ...
     1  Na  0.537    Cl  36 0.125    Cl  40 0.125    Cl  49 0.090    Cl  46 0.086    Cl  32 0.066
     2  Na  0.588    Cl  30 0.167    Cl  26 0.134    Cl  41 0.107    Cl  37 0.094
     3  Na  0.511    Cl  28 0.157    Cl  50 0.137    Cl  33 0.088    Cl  29 0.083
     4  Na  0.441    Cl  49 0.135    O  111 0.081    Cl  29 0.076    Cl  40 0.065    Cl  34 0.063
     5  Na  0.434    Cl  27 0.121    Cl  31 0.101    O  117 0.096    Cl  43 0.087
     6  Na  0.534    Cl  44 0.186    O  114 0.097    Cl  37 0.072    Cl  30 0.071
     7  Na  0.395    Cl  31 0.138    Cl  45 0.098    O   81 0.082    Cl  35 0.078
     8  Na  0.524    Cl  39 0.167    Cl  46 0.125    Cl  36 0.104    Cl  41 0.091
     9  Na  0.455    Cl  33 0.101    Cl  44 0.101    Cl  28 0.084    Cl  37 0.076    Cl  26 0.051
    10  Na  0.526    Cl  31 0.116    Cl  27 0.112    Cl  35 0.100    Cl  42 0.095    Cl  38 0.055
    11  Na  0.550    Cl  41 0.137    Cl  26 0.122    Cl  46 0.099    Cl  47 0.073    Cl  32 0.072
    12  Na  0.521    Cl  45 0.139    Cl  40 0.108    Cl  35 0.091    Cl  36 0.065    Cl  38 0.054
    13  Na  0.454    Cl  33 0.085    Cl  29 0.081    Cl  32 0.073    Cl  48 0.068    Cl  38 0.060
    14  Na  0.275    O   96 0.064    Cl  27 0.063    Cl  43 0.058    Cl  37 0.055
    15  Na  0.566    Cl  39 0.159    Cl  30 0.134    Cl  42 0.120    Cl  41 0.107
    16  Na  0.512    Cl  35 0.161    Cl  39 0.125    Cl  36 0.093    Cl  42 0.084
    17  Na  0.518    Cl  34 0.150    Cl  50 0.144    Cl  29 0.104    Cl  48 0.085
    18  Na  0.505    Cl  48 0.136    Cl  43 0.119    Cl  45 0.088    Cl  31 0.083
    19  Na  0.421    Cl  38 0.118    Cl  37 0.077    Cl  32 0.073    Cl  36 0.063    Cl  42 0.060
    20  Na  0.414    Cl  46 0.142    Cl  47 0.103    Cl  49 0.099    O   66 0.088
    21  Na  0.505    Cl  50 0.151    Cl  43 0.134    Cl  33 0.091    Cl  48 0.065
    22  Na  0.441    Cl  27 0.112    Cl  30 0.103    Cl  42 0.088    O  114 0.064
    23  Na  0.348    Cl  47 0.113    Cl  26 0.110    O   51 0.092    Cl  28 0.070
    24  Na  0.542    Cl  47 0.125    Cl  28 0.119    Cl  29 0.094    Cl  49 0.094    Cl  32 0.052
    25  Na  0.516    Cl  34 0.181    Cl  45 0.113    Cl  40 0.094    Cl  48 0.086
    26  Cl  0.460    Na   2 0.134    Na  11 0.122    Na  23 0.110    Na   9 0.051
    27  Cl  0.443    Na   5 0.121    Na  10 0.112    Na  22 0.112    Na  14 0.063
    28  Cl  0.453    Na   3 0.157    Na  24 0.119    Na   9 0.084    Na  23 0.070
    29  Cl  0.484    Na  17 0.104    Na  24 0.094    Na   3 0.083    Na  13 0.081    Na   4 0.076
    30  Cl  0.479    Na   2 0.167    Na  15 0.134    Na  22 0.103    Na   6 0.071
    31  Cl  0.459    Na   7 0.138    Na  10 0.116    Na   5 0.101    Na  18 0.083
    32  Cl  0.484    Na  19 0.073    Na  13 0.073    Na  11 0.072    Na   1 0.066    Na  24 0.052
    33  Cl  0.464    Na   9 0.101    Na  21 0.091    Na   3 0.088    Na  13 0.085
    34  Cl  0.456    Na  25 0.181    Na  17 0.150    Na   4 0.063
    35  Cl  0.451    Na  16 0.161    Na  10 0.100    Na  12 0.091    Na   7 0.078
    36  Cl  0.485    Na   1 0.125    Na   8 0.104    Na  16 0.093    Na  12 0.065    Na  19 0.063
    37  Cl  0.477    Na   2 0.094    Na  19 0.077    Na   9 0.076    Na   6 0.072    Na  14 0.055
    38  Cl  0.463    Na  19 0.118    Na  13 0.060    Na  10 0.055    Na  12 0.054
    39  Cl  0.450    Na   8 0.167    Na  15 0.159    Na  16 0.125
    40  Cl  0.481    Na   1 0.125    Na  12 0.108    Na  25 0.094    Na   4 0.065
    41  Cl  0.488    Na  11 0.137    Na   2 0.107    Na  15 0.107    Na   8 0.091
    42  Cl  0.487    Na  15 0.120    Na  10 0.095    Na  22 0.088    Na  16 0.084    Na  19 0.060
    43  Cl  0.459    Na  21 0.134    Na  18 0.119    Na   5 0.087    Na  14 0.058
    44  Cl  0.400    Na   6 0.186    Na   9 0.101
    45  Cl  0.453    Na  12 0.139    Na  25 0.113    Na   7 0.098    Na  18 0.088
    46  Cl  0.461    Na  20 0.142    Na   8 0.125    Na  11 0.099    Na   1 0.086
    47  Cl  0.437    Na  24 0.125    Na  23 0.113    Na  20 0.103    Na  11 0.073
    48  Cl  0.482    Na  18 0.136    Na  25 0.086    Na  17 0.085    Na  13 0.068    Na  21 0.065
    49  Cl  0.443    Na   4 0.135    Na  20 0.099    Na  24 0.094    Na   1 0.090
    50  Cl  0.446    Na  21 0.151    Na  17 0.144    Na   3 0.137
    51  O   2.007    C   53 0.996    H   52 0.861    Na  23 0.092
    52  H   0.890    O   51 0.861
    53  C   3.952    C   56 1.014    O   51 0.996    H   54 0.975    H   55 0.971
    54  H   0.998    C   53 0.975
    55  H   0.999    C   53 0.971
    56  C   3.990    C   59 1.017    C   53 1.014    H   57 0.979    H   58 0.972
    57  H   0.998    C   56 0.979
    58  H   0.998    C   56 0.972
    59  C   3.997    C   62 1.025    C   56 1.017    H   60 0.980    H   61 0.972
    60  H   0.998    C   59 0.980
    61  H   0.998    C   59 0.972
    62  C   3.994    C   59 1.025    H   65 0.988    H   64 0.988    H   63 0.982
    63  H   0.999    C   62 0.982
    64  H   0.998    C   62 0.988
    65  H   0.998    C   62 0.988
    66  O   2.008    C   68 0.979    H   67 0.900    Na  20 0.088
    67  H   0.907    O   66 0.900
    68  C   3.942    C   71 1.016    O   66 0.979    H   70 0.975    H   69 0.975
    69  H   0.998    C   68 0.975
    70  H   0.998    C   68 0.975
    71  C   3.989    C   68 1.016    C   74 1.007    H   73 0.974    H   72 0.973
    72  H   0.996    C   71 0.973
    73  H   0.996    C   71 0.974
    74  C   3.997    C   77 1.020    C   71 1.007    H   75 0.977    H   76 0.977
    75  H   0.998    C   74 0.977
    76  H   0.998    C   74 0.977
    77  C   3.992    C   74 1.020    H   79 0.987    H   78 0.984    H   80 0.984
    78  H   0.997    C   77 0.984
    79  H   0.998    C   77 0.987
    80  H   0.998    C   77 0.984
    81  O   2.008    C   83 0.985    H   82 0.877    Na   7 0.082
    82  H   0.898    O   81 0.877
    83  C   3.944    C   86 1.006    O   81 0.985    H   85 0.976    H   84 0.970
    84  H   0.997    C   83 0.970
    85  H   0.997    C   83 0.976
    86  C   3.991    C   89 1.009    C   83 1.006    H   88 0.974    H   87 0.962
    87  H   0.996    C   86 0.962
    88  H   0.998    C   86 0.974
    89  C   3.996    C   92 1.020    C   86 1.009    H   91 0.977    H   90 0.976
    90  H   0.996    C   89 0.976
    91  H   0.998    C   89 0.977
    92  C   3.996    C   89 1.020    H   94 0.985    H   95 0.980    H   93 0.977
    93  H   0.996    C   92 0.977
    94  H   0.998    C   92 0.985
    95  H   0.999    C   92 0.980
    96  O   2.044    C   98 0.981    H   97 0.847    Na  14 0.064    H  115 0.053
    97  H   0.876    O   96 0.847
    98  C   3.942    C  101 1.004    O   96 0.981    H  100 0.970    H   99 0.965
    99  H   0.993    C   98 0.965
   100  H   0.996    C   98 0.970
   101  C   3.992    C  104 1.008    C   98 1.004    H  103 0.976    H  102 0.960
   102  H   0.993    C  101 0.960
   103  H   0.998    C  101 0.976
   104  C   3.993    C  107 1.019    C  101 1.008    H  106 0.977    H  105 0.976
   105  H   0.998    C  104 0.976
   106  H   0.998    C  104 0.977
   107  C   3.989    C  104 1.019    H  109 0.984    H  108 0.977    H  110 0.974
   108  H   0.995    C  107 0.977
   109  H   0.999    C  107 0.984
   110  H   0.996    C  107 0.974
   111  O   1.890    H  112 0.918    H  113 0.868    Na   4 0.081
   112  H   0.914    O  111 0.918
   113  H   0.900    O  111 0.868
   114  O   1.889    H  116 0.896    H  115 0.810    Na   6 0.097    Na  22 0.064
   115  H   0.866    O  114 0.810    O   96 0.053
   116  H   0.896    O  114 0.896
   117  O   1.889    H  119 0.910    H  118 0.871    Na   5 0.096
   118  H   0.895    O  117 0.871
   119  H   0.908    O  117 0.910
 MOs/occ written to file <molden.input>
 
molecular dipole:
                 x           y           z       tot (Debye)
 q only:       -0.401       1.843      -2.249
   full:        0.805      -0.204       0.394       2.337
molecular quadrupole (traceless):
                xx          xy          yy          xz          yz          zz
 q only:      -46.067     -65.803      10.640     -10.380     -72.713      35.428
  q+dip:      -33.789     -67.152      -4.587      -7.695     -55.432      38.376
   full:      -32.766     -64.370      -2.433      -6.667     -57.307      35.199

SCC energy    :    -210.0342035
rep           :       1.0618997
ES            :       1.9452689
AES           :      -0.0266742
AXC           :       0.0225418
disp          :      -0.2217248
XB            :       0.0000000
fix           :       0.0000000
total E       :    -208.9619067
atomizationE  :      22.3398850    14018.49
(atE without considering molecular charge,
 total energy contains solvation terms)
H-L gap (eV)  :          2.8268
optimized geometry written to: xtbopt.xyz

           ------------------------------------------------- 
          |                Numerical Hessian                |
           ------------------------------------------------- 
step length          :   0.00500
SCC accuracy         :   0.25000
Hessian scale factor :   1.00000
frozen atoms in %    :   0.00000    0
RMS gradient         :   0.00006
estimated CPU  time     12.05 min
estimated wall time     12.07 min

writing file <hessian>.
 
 projected vibrational frequencies (cm-1)
eigval :       -0.00    -0.00    -0.00     0.00     0.00     0.00
eigval :        2.91     5.35     9.76    15.62    16.49    17.27
eigval :       18.29    18.46    20.11    20.73    23.99    25.07
eigval :       30.15    33.51    34.28    34.57    38.28    38.80
eigval :       39.88    42.81    43.11    43.68    44.85    46.86
eigval :       47.93    48.89    49.35    51.85    53.28    53.77
eigval :       56.95    58.66    59.45    59.72    60.73    63.32
eigval :       63.36    64.05    64.89    65.78    67.35    68.03
eigval :       69.29    69.79    71.46    72.69    73.76    74.42
eigval :       75.06    75.64    76.94    78.14    79.04    79.73
eigval :       81.23    82.00    82.45    83.70    84.68    85.27
eigval :       85.83    87.15    87.51    88.84    89.56    90.36
eigval :       91.50    93.31    93.48    94.39    96.26    97.43
eigval :       98.05    99.61   101.97   102.23   104.32   104.98
eigval :      105.60   106.37   107.30   107.97   108.68   109.26
eigval :      111.49   111.98   113.31   114.52   115.53   116.69
eigval :      117.05   119.30   120.07   121.09   123.41   124.54
eigval :      125.24   125.88   127.58   128.03   129.22   130.38
eigval :      130.73   133.49   134.30   135.24   136.13   136.24
eigval :      137.73   138.68   139.87   140.63   142.33   143.59
eigval :      143.99   145.23   146.81   148.43   148.78   150.77
eigval :      152.27   154.09   155.24   155.94   156.96   157.78
eigval :      158.92   159.71   161.07   162.03   163.15   164.99
eigval :      166.17   167.82   168.54   170.06   171.25   171.74
eigval :      172.69   173.05   174.11   176.29   177.27   178.39
eigval :      178.60   180.06   180.50   181.26   181.69   182.78
eigval :      184.05   184.70   186.09   187.61   188.52   189.05
eigval :      190.74   191.34   192.82   193.65   194.21   195.02
eigval :      196.32   197.28   199.37   200.00   201.54   202.11
eigval :      203.00   203.76   205.16   208.54   209.42   210.24
eigval :      212.26   215.28   215.85   216.73   223.08   224.75
eigval :      228.73   229.20   235.46   237.71   239.22   240.81
eigval :      244.00   247.66   251.08   263.15   268.45   271.32
eigval :      292.25   296.49   310.13   313.26   321.38   343.31
eigval :      344.29   350.69   362.17   399.00   400.07   415.12
eigval :      433.67   436.99   449.92   462.40   479.68   486.38
eigval :      497.73   505.15   511.31   645.78   779.11   796.35
eigval :      805.71   808.75   840.43   842.83   846.14   871.59
eigval :      889.74   892.55   909.66   945.55   959.78   961.21
eigval :      983.92   985.21   987.83   988.31   999.80  1032.68
eigval :     1052.93  1053.20  1081.68  1083.71  1101.40  1101.61
eigval :     1110.99  1112.48  1127.60  1130.77  1132.68  1137.96
eigval :     1138.57  1143.41  1148.88  1160.39  1193.08  1193.16
eigval :     1217.78  1219.07  1220.45  1223.58  1225.60  1226.75
eigval :     1260.67  1262.18  1265.82  1274.66  1275.31  1277.94
eigval :     1281.79  1295.22  1304.39  1311.36  1335.33  1338.93
eigval :     1349.84  1350.93  1352.44  1361.59  1364.20  1366.81
eigval :     1377.64  1378.97  1409.49  1410.32  1411.94  1415.13
eigval :     1460.84  1464.62  1469.35  1475.66  1476.81  1484.45
eigval :     1484.99  1487.86  1490.62  1491.77  1492.86  1494.69
eigval :     1494.82  1495.83  1497.97  1499.06  1499.55  1502.08
eigval :     1507.93  1519.17  1541.24  1551.26  1555.24  2866.43
eigval :     2879.91  2887.85  2905.85  2910.00  2919.12  2943.15
eigval :     2947.57  2957.97  2958.93  2959.56  2964.45  2965.10
eigval :     2971.07  2971.85  2973.81  2982.02  2982.79  2986.34
eigval :     2987.48  2987.85  2991.70  2993.08  2999.75  3006.43
eigval :     3018.12  3020.19  3026.66  3026.80  3028.90  3034.20
eigval :     3037.78  3040.11  3044.19  3046.68  3058.09  3180.79
eigval :     3369.41  3383.56  3413.38  3426.03  3537.66  3574.36
eigval :     3582.01  3636.60  3648.33
 reduced masses (amu)
   1: 23.47   2: 24.53   3: 26.26   4: 26.57   5: 25.01   6: 24.65   7: 12.73   8: 10.53
   9: 12.63  10: 12.93  11: 13.35  12: 14.79  13: 11.90  14: 14.05  15: 11.71  16: 14.14
  17: 19.10  18: 17.93  19: 18.15  20: 22.09  21: 21.09  22: 19.26  23: 22.90  24: 24.27
  25: 19.44  26: 22.61  27: 21.39  28: 20.01  29: 20.19  30: 26.61  31: 20.26  32: 24.18
  33: 22.62  34: 24.30  35: 22.12  36: 27.37  37: 25.94  38: 28.88  39: 20.73  40: 22.29
  41: 27.45  42: 30.29  43: 25.30  44: 31.69  45: 26.63  46: 27.99  47: 27.08  48: 28.21
  49: 28.58  50: 25.97  51: 28.58  52: 26.25  53: 30.34  54: 26.61  55: 28.75  56: 27.42
  57: 28.18  58: 28.55  59: 29.31  60: 29.21  61: 30.40  62: 27.60  63: 25.78  64: 28.64
  65: 25.79  66: 29.38  67: 29.71  68: 27.56  69: 28.29  70: 28.16  71: 29.12  72: 29.32
  73: 28.99  74: 28.21  75: 28.52  76: 28.19  77: 27.46  78: 29.14  79: 27.55  80: 27.27
  81: 26.58  82: 27.87  83: 27.96  84: 24.25  85: 14.04  86: 26.99  87: 26.64  88: 27.04
  89: 28.77  90: 25.49  91: 28.68  92: 25.95  93: 25.15  94: 26.12  95: 25.76  96: 24.41
  97: 18.20  98: 25.67  99: 25.05 100: 26.96 101: 27.23 102: 26.85 103: 27.56 104: 28.47
 105: 28.75 106: 25.72 107: 26.27 108: 25.72 109: 26.32 110: 26.93 111: 27.43 112: 28.75
 113: 25.08 114: 26.31 115: 23.82 116: 26.10 117: 26.03 118: 26.96 119: 25.34 120: 27.85
 121: 26.88 122: 25.41 123: 26.64 124: 27.93 125: 24.56 126: 25.74 127: 25.88 128: 18.16
 129: 24.01 130: 22.40 131: 25.52 132: 26.41 133: 25.80 134: 25.89 135: 24.55 136: 23.60
 137: 23.26 138: 26.36 139: 25.31 140: 26.92 141: 27.29 142: 25.97 143: 26.13 144: 27.54
 145: 26.54 146: 25.35 147: 25.93 148: 26.70 149: 26.58 150: 27.56 151: 26.80 152: 27.66
 153: 28.01 154: 27.26 155: 26.06 156: 26.21 157: 27.30 158: 26.87 159: 27.69 160: 26.83
 161: 26.95 162: 26.35 163: 27.46 164: 27.35 165: 26.82 166: 26.78 167: 26.75 168: 26.83
 169: 25.89 170: 25.47 171: 22.83 172: 25.02 173: 25.93 174: 25.85 175: 25.48 176: 23.59
 177: 22.62 178: 11.62 179: 26.62 180: 21.85 181: 24.51 182: 19.29 183: 22.09 184: 23.33
 185: 23.63 186: 19.49 187: 23.01 188: 24.50 189: 20.26 190:  6.17 191: 21.97 192:  2.36
 193: 23.80 194: 18.14 195: 18.67 196: 27.75 197:  3.98 198:  8.39 199:  9.19 200:  3.28
 201:  6.69 202:  6.33 203:  4.21 204:  3.42 205:  5.13 206:  2.98 207:  9.41 208: 10.02
 209:  3.19 210:  9.74 211:  6.24 212: 10.92 213:  2.62 214:  3.26 215:  6.88 216:  6.95
 217:  2.97 218:  2.83 219:  8.16 220:  2.09 221:  2.39 222:  1.70 223:  3.10 224:  2.81
 225:  8.14 226:  2.35 227:  7.20 228:  4.50 229:  6.33 230:  4.87 231:  4.71 232:  5.70
 233:  2.33 234:  3.89 235:  3.45 236:  4.63 237:  8.22 238:  8.11 239:  6.80 240:  9.91
 241:  6.77 242:  6.69 243:  8.59 244:  8.63 245: 10.23 246:  7.42 247:  7.28 248:  8.29
 249:  6.79 250:  6.84 251:  7.27 252:  8.33 253:  7.54 254:  7.38 255:  7.73 256:  5.19
 257:  3.60 258:  3.40 259:  4.18 260:  3.69 261:  3.62 262:  3.86 263:  4.30 264:  2.64
 265:  3.09 266:  2.53 267:  2.42 268:  1.60 269:  2.08 270:  2.55 271:  3.96 272:  2.90
 273:  3.70 274:  3.00 275:  3.78 276:  3.95 277:  4.77 278:  4.96 279:  4.93 280:  5.25
 281:  4.03 282:  4.00 283:  4.74 284:  5.01 285:  3.27 286:  3.29 287:  3.29 288:  3.17
 289:  1.92 290:  1.95 291:  1.90 292:  1.96 293:  1.84 294:  1.76 295:  1.82 296:  1.88
 297:  1.84 298:  1.76 299:  1.62 300:  1.66 301:  1.68 302:  1.70 303:  1.89 304:  1.73
 305:  1.66 306:  1.62 307:  1.55 308:  1.57 309:  2.01 310:  1.87 311:  1.99 312:  1.88
 313:  1.99 314:  1.75 315:  1.43 316:  1.54 317:  1.86 318:  1.91 319:  1.80 320:  1.61
 321:  1.96 322:  1.82 323:  1.84 324:  1.67 325:  1.74 326:  1.87 327:  1.47 328:  1.62
 329:  1.62 330:  1.65 331:  1.62 332:  1.57 333:  1.68 334:  1.95 335:  1.68 336:  1.73
 337:  1.89 338:  1.86 339:  1.81 340:  1.79 341:  1.91 342:  1.66 343:  1.47 344:  1.57
 345:  1.59 346:  1.68 347:  1.69 348:  1.90 349:  1.90 350:  1.90 351:  1.88 352:  1.90
 353:  1.87 354:  1.88 355:  1.83 356:  1.82 357:  1.82
 IR intensities (amu)
   1:  0.50   2:  0.42   3:  0.65   4:  0.64   5:  0.28   6:  0.27   7:  0.19   8:  0.24
   9:  0.23  10:  0.36  11:  0.27  12:  0.17  13:  0.18  14:  0.16  15:  0.21  16:  0.18
  17:  0.38  18:  0.14  19:  0.16  20:  0.08  21:  0.17  22:  0.22  23:  0.18  24:  0.11
  25:  0.22  26:  0.13  27:  0.21  28:  0.09  29:  0.34  30:  0.11  31:  0.20  32:  0.19
  33:  0.09  34:  0.35  35:  0.14  36:  0.23  37:  0.13  38:  0.18  39:  0.22  40:  0.16
  41:  0.24  42:  0.11  43:  0.26  44:  0.11  45:  0.14  46:  0.10  47:  0.24  48:  0.16
  49:  0.19  50:  0.19  51:  0.11  52:  0.15  53:  0.07  54:  0.34  55:  0.11  56:  0.20
  57:  0.16  58:  0.07  59:  0.14  60:  0.12  61:  0.12  62:  0.21  63:  0.10  64:  0.28
  65:  0.11  66:  0.23  67:  0.23  68:  0.34  69:  0.20  70:  0.26  71:  0.33  72:  0.21
  73:  0.13  74:  0.20  75:  0.29  76:  0.32  77:  0.07  78:  0.15  79:  0.24  80:  0.32
  81:  0.18  82:  0.28  83:  0.13  84:  0.06  85:  0.13  86:  0.40  87:  0.13  88:  0.13
  89:  0.18  90:  0.14  91:  0.21  92:  0.33  93:  0.16  94:  0.15  95:  0.40  96:  0.13
  97:  0.17  98:  0.33  99:  0.15 100:  0.17 101:  0.30 102:  0.38 103:  0.64 104:  0.67
 105:  0.62 106:  0.45 107:  0.73 108:  0.41 109:  0.22 110:  0.73 111:  0.45 112:  0.64
 113:  0.49 114:  0.55 115:  0.60 116:  0.16 117:  0.48 118:  0.36 119:  0.29 120:  0.57
 121:  0.74 122:  0.38 123:  0.24 124:  0.85 125:  0.43 126:  0.47 127:  0.98 128:  0.34
 129:  0.45 130:  1.17 131:  0.56 132:  1.06 133:  1.20 134:  0.10 135:  0.67 136:  1.07
 137:  1.22 138:  0.66 139:  0.89 140:  0.45 141:  0.45 142:  1.04 143:  0.96 144:  0.61
 145:  0.23 146:  0.28 147:  0.39 148:  0.85 149:  0.21 150:  0.92 151:  0.35 152:  0.39
 153:  0.68 154:  0.43 155:  0.59 156:  0.40 157:  0.19 158:  0.86 159:  0.71 160:  0.23
 161:  0.67 162:  0.38 163:  0.37 164:  0.98 165:  0.48 166:  0.47 167:  0.62 168:  0.77
 169:  0.83 170:  1.62 171:  0.89 172:  0.67 173:  1.39 174:  1.14 175:  1.21 176:  0.94
 177:  1.89 178:  1.39 179:  1.53 180:  1.64 181:  1.09 182:  1.47 183:  0.86 184:  2.13
 185:  2.53 186:  1.19 187:  1.64 188:  0.85 189:  1.39 190:  0.38 191:  0.88 192:  0.05
 193:  0.85 194:  1.38 195:  0.91 196:  1.42 197:  0.20 198:  0.38 199:  0.57 200:  0.48
 201:  0.17 202:  0.16 203:  0.64 204:  0.74 205:  0.15 206:  0.65 207:  0.20 208:  0.20
 209:  0.97 210:  0.28 211:  0.73 212:  0.32 213:  0.77 214:  0.86 215:  0.24 216:  0.32
 217:  0.54 218:  0.12 219:  0.39 220:  0.75 221:  0.11 222:  0.02 223:  0.16 224:  0.14
 225:  0.25 226:  0.11 227:  0.25 228:  0.27 229:  0.22 230:  0.15 231:  0.11 232:  0.14
 233:  0.07 234:  0.09 235:  0.21 236:  0.12 237:  0.47 238:  0.42 239:  0.47 240:  0.47
 241:  0.50 242:  0.45 243:  0.39 244:  0.84 245:  0.67 246:  0.63 247:  0.33 248:  0.57
 249:  0.36 250:  0.24 251:  0.34 252:  0.57 253:  0.46 254:  0.46 255:  0.69 256:  0.28
 257:  0.31 258:  0.13 259:  0.17 260:  0.36 261:  0.26 262:  0.17 263:  0.05 264:  0.44
 265:  0.32 266:  0.06 267:  0.05 268:  0.04 269:  0.34 270:  0.07 271:  0.39 272:  0.32
 273:  0.03 274:  0.29 275:  0.15 276:  0.18 277:  0.10 278:  0.14 279:  0.21 280:  0.03
 281:  0.37 282:  0.27 283:  0.24 284:  0.22 285:  0.09 286:  0.07 287:  0.08 288:  0.04
 289:  0.04 290:  0.07 291:  0.05 292:  0.09 293:  0.06 294:  0.04 295:  0.03 296:  0.07
 297:  0.06 298:  0.01 299:  0.06 300:  0.13 301:  0.03 302:  0.05 303:  0.07 304:  0.04
 305:  0.04 306:  0.02 307:  0.05 308:  0.04 309:  0.49 310:  0.47 311:  0.53 312:  0.35
 313:  0.30 314:  0.35 315:  0.32 316:  0.24 317:  0.23 318:  0.23 319:  0.12 320:  0.17
 321:  0.18 322:  0.01 323:  0.34 324:  0.20 325:  0.35 326:  0.40 327:  0.21 328:  0.16
 329:  0.05 330:  0.16 331:  0.22 332:  0.28 333:  0.26 334:  0.26 335:  0.23 336:  0.28
 337:  0.35 338:  0.27 339:  0.23 340:  0.28 341:  0.26 342:  0.28 343:  0.16 344:  0.15
 345:  0.19 346:  0.16 347:  0.10 348:  0.68 349:  0.60 350:  0.48 351:  0.42 352:  0.47
 353:  0.37 354:  0.29 355:  0.34 356:  0.33 357:  0.32
 Raman intensities (amu)
   1:  0.00   2:  0.00   3:  0.00   4:  0.00   5:  0.00   6:  0.00   7:  0.00   8:  0.00
   9:  0.00  10:  0.00  11:  0.00  12:  0.00  13:  0.00  14:  0.00  15:  0.00  16:  0.00
  17:  0.00  18:  0.00  19:  0.00  20:  0.00  21:  0.00  22:  0.00  23:  0.00  24:  0.00
  25:  0.00  26:  0.00  27:  0.00  28:  0.00  29:  0.00  30:  0.00  31:  0.00  32:  0.00
  33:  0.00  34:  0.00  35:  0.00  36:  0.00  37:  0.00  38:  0.00  39:  0.00  40:  0.00
  41:  0.00  42:  0.00  43:  0.00  44:  0.00  45:  0.00  46:  0.00  47:  0.00  48:  0.00
  49:  0.00  50:  0.00  51:  0.00  52:  0.00  53:  0.00  54:  0.00  55:  0.00  56:  0.00
  57:  0.00  58:  0.00  59:  0.00  60:  0.00  61:  0.00  62:  0.00  63:  0.00  64:  0.00
  65:  0.00  66:  0.00  67:  0.00  68:  0.00  69:  0.00  70:  0.00  71:  0.00  72:  0.00
  73:  0.00  74:  0.00  75:  0.00  76:  0.00  77:  0.00  78:  0.00  79:  0.00  80:  0.00
  81:  0.00  82:  0.00  83:  0.00  84:  0.00  85:  0.00  86:  0.00  87:  0.00  88:  0.00
  89:  0.00  90:  0.00  91:  0.00  92:  0.00  93:  0.00  94:  0.00  95:  0.00  96:  0.00
  97:  0.00  98:  0.00  99:  0.00 100:  0.00 101:  0.00 102:  0.00 103:  0.00 104:  0.00
 105:  0.00 106:  0.00 107:  0.00 108:  0.00 109:  0.00 110:  0.00 111:  0.00 112:  0.00
 113:  0.00 114:  0.00 115:  0.00 116:  0.00 117:  0.00 118:  0.00 119:  0.00 120:  0.00
 121:  0.00 122:  0.00 123:  0.00 124:  0.00 125:  0.00 126:  0.00 127:  0.00 128:  0.00
 129:  0.00 130:  0.00 131:  0.00 132:  0.00 133:  0.00 134:  0.00 135:  0.00 136:  0.00
 137:  0.00 138:  0.00 139:  0.00 140:  0.00 141:  0.00 142:  0.00 143:  0.00 144:  0.00
 145:  0.00 146:  0.00 147:  0.00 148:  0.00 149:  0.00 150:  0.00 151:  0.00 152:  0.00
 153:  0.00 154:  0.00 155:  0.00 156:  0.00 157:  0.00 158:  0.00 159:  0.00 160:  0.00
 161:  0.00 162:  0.00 163:  0.00 164:  0.00 165:  0.00 166:  0.00 167:  0.00 168:  0.00
 169:  0.00 170:  0.00 171:  0.00 172:  0.00 173:  0.00 174:  0.00 175:  0.00 176:  0.00
 177:  0.00 178:  0.00 179:  0.00 180:  0.00 181:  0.00 182:  0.00 183:  0.00 184:  0.00
 185:  0.00 186:  0.00 187:  0.00 188:  0.00 189:  0.00 190:  0.00 191:  0.00 192:  0.00
 193:  0.00 194:  0.00 195:  0.00 196:  0.00 197:  0.00 198:  0.00 199:  0.00 200:  0.00
 201:  0.00 202:  0.00 203:  0.00 204:  0.00 205:  0.00 206:  0.00 207:  0.00 208:  0.00
 209:  0.00 210:  0.00 211:  0.00 212:  0.00 213:  0.00 214:  0.00 215:  0.00 216:  0.00
 217:  0.00 218:  0.00 219:  0.00 220:  0.00 221:  0.00 222:  0.00 223:  0.00 224:  0.00
 225:  0.00 226:  0.00 227:  0.00 228:  0.00 229:  0.00 230:  0.00 231:  0.00 232:  0.00
 233:  0.00 234:  0.00 235:  0.00 236:  0.00 237:  0.00 238:  0.00 239:  0.00 240:  0.00
 241:  0.00 242:  0.00 243:  0.00 244:  0.00 245:  0.00 246:  0.00 247:  0.00 248:  0.00
 249:  0.00 250:  0.00 251:  0.00 252:  0.00 253:  0.00 254:  0.00 255:  0.00 256:  0.00
 257:  0.00 258:  0.00 259:  0.00 260:  0.00 261:  0.00 262:  0.00 263:  0.00 264:  0.00
 265:  0.00 266:  0.00 267:  0.00 268:  0.00 269:  0.00 270:  0.00 271:  0.00 272:  0.00
 273:  0.00 274:  0.00 275:  0.00 276:  0.00 277:  0.00 278:  0.00 279:  0.00 280:  0.00
 281:  0.00 282:  0.00 283:  0.00 284:  0.00 285:  0.00 286:  0.00 287:  0.00 288:  0.00
 289:  0.00 290:  0.00 291:  0.00 292:  0.00 293:  0.00 294:  0.00 295:  0.00 296:  0.00
 297:  0.00 298:  0.00 299:  0.00 300:  0.00 301:  0.00 302:  0.00 303:  0.00 304:  0.00
 305:  0.00 306:  0.00 307:  0.00 308:  0.00 309:  0.00 310:  0.00 311:  0.00 312:  0.00
 313:  0.00 314:  0.00 315:  0.00 316:  0.00 317:  0.00 318:  0.00 319:  0.00 320:  0.00
 321:  0.00 322:  0.00 323:  0.00 324:  0.00 325:  0.00 326:  0.00 327:  0.00 328:  0.00
 329:  0.00 330:  0.00 331:  0.00 332:  0.00 333:  0.00 334:  0.00 335:  0.00 336:  0.00
 337:  0.00 338:  0.00 339:  0.00 340:  0.00 341:  0.00 342:  0.00 343:  0.00 344:  0.00
 345:  0.00 346:  0.00 347:  0.00 348:  0.00 349:  0.00 350:  0.00 351:  0.00 352:  0.00
 353:  0.00 354:  0.00 355:  0.00 356:  0.00 357:  0.00
 output can be read by thermo (or use thermo option).
 writing <g98.out> molden fake output.
 recommended (thermochemical) frequency scaling factor: 1.0
                    ==================
                    thermo calculation
                    ==================
Nvib :  351 Nimag : 0  symmetry :   C1  rot number :  1  scale factor : 1.00 sthr :  50.
omega=  2.91     Gvib=    -3.120     Grot=    -1.899     Gused=    -1.899
omega=  5.35     Gvib=    -2.759     Grot=    -1.719     Gused=    -1.719
omega=  9.76     Gvib=    -2.403     Grot=    -1.541     Gused=    -1.542
omega= 15.62     Gvib=    -2.124     Grot=    -1.401     Gused=    -1.408
omega= 16.49     Gvib=    -2.092     Grot=    -1.385     Gused=    -1.393
omega= 17.27     Gvib=    -2.065     Grot=    -1.371     Gused=    -1.381
omega= 18.29     Gvib=    -2.031     Grot=    -1.354     Gused=    -1.366
omega= 18.46     Gvib=    -2.025     Grot=    -1.352     Gused=    -1.364
omega= 20.11     Gvib=    -1.975     Grot=    -1.326     Gused=    -1.343
omega= 20.73     Gvib=    -1.957     Grot=    -1.317     Gused=    -1.336
omega= 23.99     Gvib=    -1.870     Grot=    -1.274     Gused=    -1.304
omega= 25.07     Gvib=    -1.844     Grot=    -1.261     Gused=    -1.296
omega= 30.15     Gvib=    -1.735     Grot=    -1.206     Gused=    -1.268
omega= 33.51     Gvib=    -1.673     Grot=    -1.175     Gused=    -1.259
omega= 34.28     Gvib=    -1.659     Grot=    -1.168     Gused=    -1.257
omega= 34.57     Gvib=    -1.654     Grot=    -1.166     Gused=    -1.257
omega= 38.28     Gvib=    -1.594     Grot=    -1.136     Gused=    -1.253
omega= 38.80     Gvib=    -1.586     Grot=    -1.132     Gused=    -1.253
omega= 39.88     Gvib=    -1.570     Grot=    -1.124     Gused=    -1.252
omega= 42.81     Gvib=    -1.528     Grot=    -1.103     Gused=    -1.251
omega= 43.11     Gvib=    -1.524     Grot=    -1.101     Gused=    -1.251
omega= 43.68     Gvib=    -1.516     Grot=    -1.097     Gused=    -1.251
omega= 44.85     Gvib=    -1.500     Grot=    -1.089     Gused=    -1.251
omega= 46.86     Gvib=    -1.475     Grot=    -1.076     Gused=    -1.249
omega= 47.93     Gvib=    -1.461     Grot=    -1.069     Gused=    -1.249
omega= 48.89     Gvib=    -1.450     Grot=    -1.063     Gused=    -1.248
omega= 49.35     Gvib=    -1.444     Grot=    -1.060     Gused=    -1.247
omega= 51.85     Gvib=    -1.415     Grot=    -1.046     Gused=    -1.244
omega= 53.28     Gvib=    -1.399     Grot=    -1.038     Gused=    -1.241
omega= 53.77     Gvib=    -1.393     Grot=    -1.035     Gused=    -1.240
omega= 56.95     Gvib=    -1.360     Grot=    -1.018     Gused=    -1.232
omega= 58.66     Gvib=    -1.342     Grot=    -1.009     Gused=    -1.227
omega= 59.45     Gvib=    -1.334     Grot=    -1.005     Gused=    -1.225
omega= 59.72     Gvib=    -1.332     Grot=    -1.004     Gused=    -1.224
omega= 60.73     Gvib=    -1.322     Grot=    -0.999     Gused=    -1.220
omega= 63.32     Gvib=    -1.297     Grot=    -0.987     Gused=    -1.210
omega= 63.36     Gvib=    -1.297     Grot=    -0.986     Gused=    -1.210
omega= 64.05     Gvib=    -1.291     Grot=    -0.983     Gused=    -1.207
omega= 64.89     Gvib=    -1.283     Grot=    -0.979     Gused=    -1.204
omega= 65.78     Gvib=    -1.275     Grot=    -0.975     Gused=    -1.200
omega= 67.35     Gvib=    -1.261     Grot=    -0.968     Gused=    -1.193
omega= 68.03     Gvib=    -1.255     Grot=    -0.965     Gused=    -1.190
omega= 69.29     Gvib=    -1.244     Grot=    -0.960     Gused=    -1.184
omega= 69.79     Gvib=    -1.240     Grot=    -0.958     Gused=    -1.181
omega= 71.46     Gvib=    -1.226     Grot=    -0.951     Gused=    -1.173
omega= 72.69     Gvib=    -1.216     Grot=    -0.946     Gused=    -1.167
omega= 73.76     Gvib=    -1.208     Grot=    -0.941     Gused=    -1.161
omega= 74.42     Gvib=    -1.202     Grot=    -0.939     Gused=    -1.158
omega= 75.06     Gvib=    -1.197     Grot=    -0.936     Gused=    -1.154
omega= 75.64     Gvib=    -1.193     Grot=    -0.934     Gused=    -1.151
omega= 76.94     Gvib=    -1.183     Grot=    -0.929     Gused=    -1.144
omega= 78.14     Gvib=    -1.174     Grot=    -0.924     Gused=    -1.138
omega= 79.04     Gvib=    -1.167     Grot=    -0.921     Gused=    -1.133
omega= 79.73     Gvib=    -1.162     Grot=    -0.918     Gused=    -1.129
omega= 81.23     Gvib=    -1.151     Grot=    -0.913     Gused=    -1.121
omega= 82.00     Gvib=    -1.146     Grot=    -0.910     Gused=    -1.117
omega= 82.45     Gvib=    -1.142     Grot=    -0.908     Gused=    -1.115
omega= 83.70     Gvib=    -1.134     Grot=    -0.904     Gused=    -1.108
omega= 84.68     Gvib=    -1.127     Grot=    -0.900     Gused=    -1.102
omega= 85.27     Gvib=    -1.123     Grot=    -0.898     Gused=    -1.099
omega= 85.83     Gvib=    -1.119     Grot=    -0.897     Gused=    -1.096
omega= 87.15     Gvib=    -1.110     Grot=    -0.892     Gused=    -1.089
omega= 87.51     Gvib=    -1.108     Grot=    -0.891     Gused=    -1.087
omega= 88.84     Gvib=    -1.099     Grot=    -0.886     Gused=    -1.079
omega= 89.56     Gvib=    -1.094     Grot=    -0.884     Gused=    -1.076
omega= 90.36     Gvib=    -1.089     Grot=    -0.881     Gused=    -1.071
omega= 91.50     Gvib=    -1.082     Grot=    -0.878     Gused=    -1.065
omega= 93.31     Gvib=    -1.070     Grot=    -0.872     Gused=    -1.055
omega= 93.48     Gvib=    -1.069     Grot=    -0.871     Gused=    -1.054
omega= 94.39     Gvib=    -1.064     Grot=    -0.868     Gused=    -1.049
omega= 96.26     Gvib=    -1.052     Grot=    -0.863     Gused=    -1.039
omega= 97.43     Gvib=    -1.045     Grot=    -0.859     Gused=    -1.033
omega= 98.05     Gvib=    -1.041     Grot=    -0.857     Gused=    -1.030
omega= 99.61     Gvib=    -1.032     Grot=    -0.852     Gused=    -1.021
omega=101.97     Gvib=    -1.019     Grot=    -0.845     Gused=    -1.009
omega=102.23     Gvib=    -1.017     Grot=    -0.845     Gused=    -1.008
omega=104.32     Gvib=    -1.005     Grot=    -0.839     Gused=    -0.997
omega=104.98     Gvib=    -1.002     Grot=    -0.837     Gused=    -0.994
omega=105.60     Gvib=    -0.998     Grot=    -0.835     Gused=    -0.990
omega=106.37     Gvib=    -0.994     Grot=    -0.833     Gused=    -0.987
omega=107.30     Gvib=    -0.989     Grot=    -0.830     Gused=    -0.982
omega=107.97     Gvib=    -0.985     Grot=    -0.829     Gused=    -0.979
omega=108.68     Gvib=    -0.982     Grot=    -0.827     Gused=    -0.975
omega=109.26     Gvib=    -0.979     Grot=    -0.825     Gused=    -0.972
omega=111.49     Gvib=    -0.967     Grot=    -0.819     Gused=    -0.961
omega=111.98     Gvib=    -0.964     Grot=    -0.818     Gused=    -0.959
omega=113.31     Gvib=    -0.958     Grot=    -0.814     Gused=    -0.952
omega=114.52     Gvib=    -0.951     Grot=    -0.811     Gused=    -0.946
omega=115.53     Gvib=    -0.946     Grot=    -0.808     Gused=    -0.942
omega=116.69     Gvib=    -0.941     Grot=    -0.806     Gused=    -0.936
omega=117.05     Gvib=    -0.939     Grot=    -0.805     Gused=    -0.934
omega=119.30     Gvib=    -0.928     Grot=    -0.799     Gused=    -0.924
omega=120.07     Gvib=    -0.924     Grot=    -0.797     Gused=    -0.920
omega=121.09     Gvib=    -0.919     Grot=    -0.795     Gused=    -0.916
omega=123.41     Gvib=    -0.908     Grot=    -0.789     Gused=    -0.905
omega=124.54     Gvib=    -0.903     Grot=    -0.786     Gused=    -0.900
omega=125.24     Gvib=    -0.900     Grot=    -0.785     Gused=    -0.897
omega=125.88     Gvib=    -0.897     Grot=    -0.783     Gused=    -0.894
omega=127.58     Gvib=    -0.889     Grot=    -0.779     Gused=    -0.887
omega=128.03     Gvib=    -0.887     Grot=    -0.778     Gused=    -0.885
omega=129.22     Gvib=    -0.882     Grot=    -0.775     Gused=    -0.880
omega=130.38     Gvib=    -0.877     Grot=    -0.773     Gused=    -0.875
omega=130.73     Gvib=    -0.875     Grot=    -0.772     Gused=    -0.873
omega=133.49     Gvib=    -0.863     Grot=    -0.766     Gused=    -0.861
omega=134.30     Gvib=    -0.860     Grot=    -0.764     Gused=    -0.858
omega=135.24     Gvib=    -0.856     Grot=    -0.762     Gused=    -0.854
omega=136.13     Gvib=    -0.852     Grot=    -0.760     Gused=    -0.850
omega=136.24     Gvib=    -0.852     Grot=    -0.760     Gused=    -0.850
omega=137.73     Gvib=    -0.845     Grot=    -0.756     Gused=    -0.844
omega=138.68     Gvib=    -0.841     Grot=    -0.754     Gused=    -0.840
omega=139.87     Gvib=    -0.837     Grot=    -0.752     Gused=    -0.835
omega=140.63     Gvib=    -0.833     Grot=    -0.750     Gused=    -0.832
omega=142.33     Gvib=    -0.827     Grot=    -0.747     Gused=    -0.825
omega=143.59     Gvib=    -0.822     Grot=    -0.744     Gused=    -0.820
omega=143.99     Gvib=    -0.820     Grot=    -0.743     Gused=    -0.819
omega=145.23     Gvib=    -0.815     Grot=    -0.741     Gused=    -0.814
omega=146.81     Gvib=    -0.809     Grot=    -0.737     Gused=    -0.808
omega=148.43     Gvib=    -0.803     Grot=    -0.734     Gused=    -0.802
omega=148.78     Gvib=    -0.801     Grot=    -0.734     Gused=    -0.801
omega=150.77     Gvib=    -0.794     Grot=    -0.730     Gused=    -0.793
omega=152.27     Gvib=    -0.788     Grot=    -0.727     Gused=    -0.788
omega=154.09     Gvib=    -0.782     Grot=    -0.723     Gused=    -0.781
omega=155.24     Gvib=    -0.777     Grot=    -0.721     Gused=    -0.777
omega=155.94     Gvib=    -0.775     Grot=    -0.720     Gused=    -0.774
omega=156.96     Gvib=    -0.771     Grot=    -0.718     Gused=    -0.771
omega=157.78     Gvib=    -0.768     Grot=    -0.716     Gused=    -0.768
omega=158.92     Gvib=    -0.764     Grot=    -0.714     Gused=    -0.764
omega=159.71     Gvib=    -0.761     Grot=    -0.713     Gused=    -0.761
omega=161.07     Gvib=    -0.756     Grot=    -0.710     Gused=    -0.756
omega=162.03     Gvib=    -0.753     Grot=    -0.708     Gused=    -0.753
omega=163.15     Gvib=    -0.749     Grot=    -0.706     Gused=    -0.749
omega=164.99     Gvib=    -0.743     Grot=    -0.703     Gused=    -0.743
omega=166.17     Gvib=    -0.739     Grot=    -0.701     Gused=    -0.739
omega=167.82     Gvib=    -0.733     Grot=    -0.698     Gused=    -0.733
omega=168.54     Gvib=    -0.731     Grot=    -0.697     Gused=    -0.731
omega=170.06     Gvib=    -0.726     Grot=    -0.694     Gused=    -0.726
omega=171.25     Gvib=    -0.722     Grot=    -0.692     Gused=    -0.722
omega=171.74     Gvib=    -0.720     Grot=    -0.691     Gused=    -0.720
omega=172.69     Gvib=    -0.717     Grot=    -0.689     Gused=    -0.717
omega=173.05     Gvib=    -0.716     Grot=    -0.689     Gused=    -0.716
omega=174.11     Gvib=    -0.713     Grot=    -0.687     Gused=    -0.713
omega=176.29     Gvib=    -0.706     Grot=    -0.683     Gused=    -0.706
omega=177.27     Gvib=    -0.703     Grot=    -0.682     Gused=    -0.703
omega=178.39     Gvib=    -0.699     Grot=    -0.680     Gused=    -0.699
omega=178.60     Gvib=    -0.699     Grot=    -0.679     Gused=    -0.698
omega=180.06     Gvib=    -0.694     Grot=    -0.677     Gused=    -0.694
omega=180.50     Gvib=    -0.693     Grot=    -0.676     Gused=    -0.693
omega=181.26     Gvib=    -0.690     Grot=    -0.675     Gused=    -0.690
omega=181.69     Gvib=    -0.689     Grot=    -0.674     Gused=    -0.689
omega=182.78     Gvib=    -0.686     Grot=    -0.673     Gused=    -0.686
omega=184.05     Gvib=    -0.682     Grot=    -0.671     Gused=    -0.682
omega=184.70     Gvib=    -0.680     Grot=    -0.669     Gused=    -0.680
omega=186.09     Gvib=    -0.676     Grot=    -0.667     Gused=    -0.676
omega=187.61     Gvib=    -0.671     Grot=    -0.665     Gused=    -0.671
omega=188.52     Gvib=    -0.669     Grot=    -0.663     Gused=    -0.669
omega=189.05     Gvib=    -0.667     Grot=    -0.663     Gused=    -0.667
omega=190.74     Gvib=    -0.662     Grot=    -0.660     Gused=    -0.662
omega=191.34     Gvib=    -0.660     Grot=    -0.659     Gused=    -0.660
omega=192.82     Gvib=    -0.656     Grot=    -0.657     Gused=    -0.656
omega=193.65     Gvib=    -0.654     Grot=    -0.655     Gused=    -0.654
omega=194.21     Gvib=    -0.652     Grot=    -0.655     Gused=    -0.652
omega=195.02     Gvib=    -0.650     Grot=    -0.653     Gused=    -0.650
omega=196.32     Gvib=    -0.646     Grot=    -0.651     Gused=    -0.646
omega=197.28     Gvib=    -0.644     Grot=    -0.650     Gused=    -0.644
omega=199.37     Gvib=    -0.638     Grot=    -0.647     Gused=    -0.638
omega=200.00     Gvib=    -0.636     Grot=    -0.646     Gused=    -0.636
omega=201.54     Gvib=    -0.632     Grot=    -0.644     Gused=    -0.632
omega=202.11     Gvib=    -0.630     Grot=    -0.643     Gused=    -0.630
omega=203.00     Gvib=    -0.628     Grot=    -0.641     Gused=    -0.628
omega=203.76     Gvib=    -0.626     Grot=    -0.640     Gused=    -0.626
omega=205.16     Gvib=    -0.622     Grot=    -0.638     Gused=    -0.622
omega=208.54     Gvib=    -0.613     Grot=    -0.634     Gused=    -0.613
omega=209.42     Gvib=    -0.611     Grot=    -0.632     Gused=    -0.611
omega=210.24     Gvib=    -0.609     Grot=    -0.631     Gused=    -0.609
omega=212.26     Gvib=    -0.604     Grot=    -0.628     Gused=    -0.604
omega=215.28     Gvib=    -0.596     Grot=    -0.624     Gused=    -0.596
omega=215.85     Gvib=    -0.594     Grot=    -0.623     Gused=    -0.595
omega=216.73     Gvib=    -0.592     Grot=    -0.622     Gused=    -0.592
omega=223.08     Gvib=    -0.577     Grot=    -0.614     Gused=    -0.577
omega=224.75     Gvib=    -0.573     Grot=    -0.611     Gused=    -0.573
omega=228.73     Gvib=    -0.563     Grot=    -0.606     Gused=    -0.563
omega=229.20     Gvib=    -0.562     Grot=    -0.606     Gused=    -0.562
omega=235.46     Gvib=    -0.548     Grot=    -0.598     Gused=    -0.548
omega=237.71     Gvib=    -0.543     Grot=    -0.595     Gused=    -0.543
omega=239.22     Gvib=    -0.539     Grot=    -0.593     Gused=    -0.539
omega=240.81     Gvib=    -0.536     Grot=    -0.591     Gused=    -0.536
omega=244.00     Gvib=    -0.529     Grot=    -0.587     Gused=    -0.529
omega=247.66     Gvib=    -0.521     Grot=    -0.583     Gused=    -0.521
omega=251.08     Gvib=    -0.514     Grot=    -0.579     Gused=    -0.514
omega=263.15     Gvib=    -0.489     Grot=    -0.565     Gused=    -0.489
omega=268.45     Gvib=    -0.479     Grot=    -0.559     Gused=    -0.479
omega=271.32     Gvib=    -0.473     Grot=    -0.556     Gused=    -0.474
omega=292.25     Gvib=    -0.436     Grot=    -0.534     Gused=    -0.436
omega=296.49     Gvib=    -0.428     Grot=    -0.529     Gused=    -0.428
 
   temp. (K)  partition function   enthalpy   heat capacity  entropy
                                   cal/mol     cal/K/mol   cal/K/mol   J/K/mol
 298.15  VIB  0.166E+84            88982.003    419.837    624.975
         ROT  0.485E+09              888.752      2.981     42.724
         INT  0.804E+92            89870.755    422.818    667.699
         TR   0.746E+29             1481.254      4.968     48.331
         TOT                       91352.0093   427.7864   716.0297  2995.8568
                     Eh         kcal/mol          kJ/mol 
ZPVE            0.654834         410.914         1719.26    
H(0)-H(T)+PV    0.145579         91.3520         382.215    
H(T)            0.800413         502.266         2101.48    
T*S             0.340209         213.484         893.215    
G(T)            0.460204         288.782         1208.26    
   -208.50170302  <=== TOTAL FREE ENERGY in Eh incl. el.,ZPVE,RRHO,solv. parts
 
 normal mode %tage of torsion character
   1:  0.00   2:  0.00   3:  0.00   4:  0.00   5:  0.00   6:  0.00   7:  0.46   8:  0.63
   9:  0.35  10:  0.99  11:  0.98  12:  0.99  13:  0.98  14:  1.00  15:  0.51  16:  0.99
  17:  0.88  18:  1.00  19:  1.00  20:  1.00  21:  1.00  22:  1.00  23:  1.00  24:  1.00
  25:  1.00  26:  1.00  27:  1.00  28:  0.99  29:  1.00  30:  1.00  31:  1.00  32:  1.00
  33:  1.00  34:  1.00  35:  0.87  36:  1.00  37:  1.00  38:  1.00  39:  1.00  40:  0.97
  41:  1.00  42:  1.00  43:  1.00  44:  1.00  45:  1.00  46:  1.00  47:  1.00  48:  1.00
  49:  1.00  50:  1.00  51:  1.00  52:  1.00  53:  1.00  54:  1.00  55:  1.00  56:  1.00
  57:  1.00  58:  1.00  59:  1.00  60:  1.00  61:  0.99  62:  1.00  63:  1.00  64:  1.00
  65:  0.99  66:  1.00  67:  1.00  68:  1.00  69:  0.96  70:  1.00  71:  1.00  72:  1.00
  73:  1.00  74:  0.99  75:  1.00  76:  1.00  77:  1.00  78:  1.00  79:  1.00  80:  0.97
  81:  1.00  82:  1.00  83:  1.00  84:  0.98  85:  0.99  86:  1.00  87:  1.00  88:  1.00
  89:  1.00  90:  1.00  91:  1.00  92:  1.00  93:  1.00  94:  1.00  95:  1.00  96:  1.00
  97:  1.00  98:  1.00  99:  1.00 100:  1.00 101:  1.00 102:  1.00 103:  1.00 104:  1.00
 105:  0.49 106:  1.00 107:  1.00 108:  1.00 109:  0.98 110:  0.99 111:  1.00 112:  1.00
 113:  1.00 114:  1.00 115:  1.00 116:  0.98 117:  1.00 118:  0.99 119:  1.00 120:  1.00
 121:  1.00 122:  1.00 123:  1.00 124:  1.00 125:  1.00 126:  1.00 127:  0.97 128:  0.99
 129:  0.52 130:  1.00 131:  1.00 132:  1.00 133:  1.00 134:  1.00 135:  1.00 136:  1.00
 137:  0.84 138:  1.00 139:  1.00 140:  1.00 141:  1.00 142:  1.00 143:  1.00 144:  0.82
 145:  0.43 146:  0.99 147:  0.99 148:  1.00 149:  1.00 150:  1.00 151:  1.00 152:  0.99
 153:  1.00 154:  1.00 155:  1.00 156:  1.00 157:  0.98 158:  1.00 159:  1.00 160:  1.00
 161:  1.00 162:  1.00 163:  1.00 164:  1.00 165:  0.98 166:  0.99 167:  1.00 168:  0.90
 169:  0.99 170:  1.00 171:  1.00 172:  1.00 173:  0.94 174:  1.00 175:  0.93 176:  0.99
 177:  0.86 178:  0.98 179:  0.99 180:  0.98 181:  0.99 182:  0.99 183:  0.99 184:  0.75
 185:  0.59 186:  0.55 187:  0.99 188:  0.98 189:  1.00 190:  0.97 191:  0.99 192:  0.99
 193:  1.00 194:  0.98 195:  1.00 196:  0.85 197:  0.96 198:  0.71 199:  0.16 200:  0.87
 201:  0.56 202:  0.72 203:  0.33 204:  0.50 205:  0.45 206:  0.98 207:  0.22 208:  0.26
 209:  0.94 210:  0.23 211:  0.41 212:  0.96 213:  0.99 214:  0.59 215:  0.35 216:  0.24
 217:  0.73 218:  0.73 219:  0.10 220:  0.59 221:  0.47 222:  0.52 223:  0.50 224:  0.51
 225:  0.22 226:  0.51 227:  0.31 228:  0.45 229:  0.29 230:  0.39 231:  0.37 232:  0.08
 233:  0.51 234:  0.34 235:  0.28 236:  0.50 237:  0.15 238:  0.12 239:  0.12 240:  0.05
 241:  0.09 242:  0.08 243:  0.11 244:  0.06 245:  0.02 246:  0.17 247:  0.15 248:  0.18
 249:  0.28 250:  0.24 251:  0.07 252:  0.14 253:  0.13 254:  0.21 255:  0.30 256:  0.39
 257:  0.34 258:  0.33 259:  0.44 260:  0.12 261:  0.22 262:  0.26 263:  0.44 264:  0.04
 265:  0.13 266:  0.17 267:  0.20 268:  0.09 269:  0.07 270:  0.22 271:  0.08 272:  0.19
 273:  0.10 274:  0.13 275:  0.11 276:  0.09 277:  0.10 278:  0.10 279:  0.07 280:  0.07
 281:  0.17 282:  0.13 283:  0.13 284:  0.09 285:  0.00 286:  0.00 287:  0.00 288:  0.00
 289:  0.65 290:  0.67 291:  0.53 292:  0.68 293:  0.63 294:  0.64 295:  0.65 296:  0.61
 297:  0.57 298:  0.73 299:  0.80 300:  0.72 301:  0.77 302:  0.79 303:  0.65 304:  0.74
 305:  0.80 306:  0.87 307:  0.89 308:  0.90 309:  0.53 310:  0.43 311:  0.00 312:  0.16
 313:  0.23 314:  0.11 315:  0.01 316:  0.05 317:  0.17 318:  0.21 319:  0.20 320:  0.11
 321:  0.23 322:  0.21 323:  0.06 324:  0.11 325:  0.03 326:  0.05 327:  0.01 328:  0.06
 329:  0.09 330:  0.11 331:  0.04 332:  0.03 333:  0.04 334:  0.14 335:  0.04 336:  0.02
 337:  0.04 338:  0.04 339:  0.03 340:  0.03 341:  0.05 342:  0.02 343:  0.01 344:  0.02
 345:  0.02 346:  0.02 347:  0.03 348:  0.06 349:  0.00 350:  0.00 351:  0.05 352:  0.18
 353:  0.08 354:  0.00 355:  0.00 356:  0.00 357:  0.00
 recommended # of modes for mode following         211
 
 Pipek-Mezey localization of normal modes
 number of localized modes          211
 frequency thrshold           500.000000000000     
 number of groups                    79
 atom-group assingment :   
  1  2  3  4  5  6  7  8  9 10 11 12 13 14 15 16 17 18 19 20 21 22 23 24 25 26 27 28 29 30
 31 32 33 34 35 36 37 38 39 40 41 42 43 44 45 46 47 48 49 50 51 52 51 51 51 51 51 53 54 54
 55 56 56 56 56 57 57 57 57 57 57 58 59 60 60 60 61 61 61 61 62 63 64 64 64 65 65 65 66 66
 66 67 67 67 67 68 69 70 70 70 71 71 71 72 72 72 73 73 73 73 74 74 75 76 77 76 78 79 78
 pop matrix done.
 initialization of trafo matrix to unity

 converged in     45 iterations, threshold :   0.99965137D-06
eig.   :       -0.00    -0.00    -0.00     0.00     0.00     0.00
eig.   :       38.70    50.80    53.50    55.54    61.77    68.79
eig.   :       71.79    78.25    81.56    85.50    87.61    87.63
eig.   :       87.79    88.26    90.80    91.99    92.17    92.83
eig.   :       93.51    94.70    94.89    95.67    96.36    97.15
eig.   :       97.85   100.00   100.75   100.83   101.23   101.35
eig.   :      103.49   103.66   103.68   104.29   104.97   105.09
eig.   :      106.79   107.47   107.71   108.37   108.77   108.96
eig.   :      109.10   110.08   111.07   111.56   112.78   113.64
eig.   :      114.46   115.12   115.79   117.67   117.70   118.16
eig.   :      118.67   119.85   121.24   122.89   123.42   123.65
eig.   :      123.86   123.94   124.39   125.07   125.93   127.43
eig.   :      127.60   127.91   129.08   129.47   129.61   130.05
eig.   :      130.20   131.51   132.51   132.67   132.69   133.08
eig.   :      133.70   133.86   134.41   134.54   134.82   135.05
eig.   :      135.24   135.45   135.55   136.34   136.59   136.88
eig.   :      137.25   137.87   140.15   140.74   141.14   141.73
eig.   :      143.58   143.62   143.71   144.62   144.72   144.99
eig.   :      145.23   145.68   146.23   146.47   146.75   146.84
eig.   :      147.03   147.04   147.36   147.48   147.85   148.62
eig.   :      149.38   149.67   150.04   150.10   150.56   151.21
eig.   :      151.43   151.67   152.28   152.36   152.66   153.04
eig.   :      155.23   155.74   156.93   157.62   158.36   159.41
eig.   :      160.47   160.49   161.37   161.95   162.97   163.41
eig.   :      164.59   164.95   165.10   167.30   167.77   167.82
eig.   :      168.10   168.14   168.39   168.46   170.38   170.51
eig.   :      172.50   177.38   180.72   181.17   181.56   181.70
eig.   :      181.92   182.86   183.94   184.78   188.78   189.53
eig.   :      190.65   190.91   192.08   192.57   192.63   193.33
eig.   :      194.47   195.27   195.83   196.36   196.38   196.76
eig.   :      203.08   206.14   208.01   215.37   215.47   215.65
eig.   :      216.43   219.08   219.77   220.58   220.99   222.37
eig.   :      227.36   229.11   231.37   233.73   235.48   239.69
eig.   :      240.88   243.39   247.76   252.40   287.89   292.98
eig.   :      295.41   299.57   304.67   309.81   331.44   342.58
eig.   :      346.96   363.01   389.07   395.99   412.52   423.59
eig.   :      549.05   505.15   511.31   645.78   779.11   796.35
eig.   :      805.71   808.75   840.43   842.83   846.14   871.59
eig.   :      889.74   892.55   909.66   945.55   959.78   961.21
eig.   :      983.92   985.21   987.83   988.31   999.80  1032.68
eig.   :     1052.93  1053.20  1081.68  1083.71  1101.40  1101.61
eig.   :     1110.99  1112.48  1127.60  1130.77  1132.68  1137.96
eig.   :     1138.57  1143.41  1148.88  1160.39  1193.08  1193.16
eig.   :     1217.78  1219.07  1220.45  1223.58  1225.60  1226.75
eig.   :     1260.67  1262.18  1265.82  1274.66  1275.31  1277.94
eig.   :     1281.79  1295.22  1304.39  1311.36  1335.33  1338.93
eig.   :     1349.84  1350.93  1352.44  1361.59  1364.20  1366.81
eig.   :     1377.64  1378.97  1409.49  1410.32  1411.94  1415.13
eig.   :     1460.84  1464.62  1469.35  1475.66  1476.81  1484.45
eig.   :     1484.99  1487.86  1490.62  1491.77  1492.86  1494.69
eig.   :     1494.82  1495.83  1497.97  1499.06  1499.55  1502.08
eig.   :     1507.93  1519.17  1541.24  1551.26  1555.24  2866.43
eig.   :     2879.91  2887.85  2905.85  2910.00  2919.12  2943.15
eig.   :     2947.57  2957.97  2958.93  2959.56  2964.45  2965.10
eig.   :     2971.07  2971.85  2973.81  2982.02  2982.79  2986.34
eig.   :     2987.48  2987.85  2991.70  2993.08  2999.75  3006.43
eig.   :     3018.12  3020.19  3026.66  3026.80  3028.90  3034.20
eig.   :     3037.78  3040.11  3044.19  3046.68  3058.09  3180.79
eig.   :     3369.41  3383.56  3413.38  3426.03  3537.66  3574.36
eig.   :     3582.01  3636.60  3648.33
written to xtb_localmodes and g98l.out
 
 normal mode %tage of torsion character
   1:  0.00   2:  0.00   3:  0.00   4:  0.00   5:  0.00   6:  0.00   7:  0.98   8:  0.98
   9:  0.89  10:  0.77  11:  0.90  12:  0.51  13:  0.90  14:  0.93  15:  0.54  16:  0.90
  17:  0.99  18:  0.54  19:  0.94  20:  0.99  21:  0.96  22:  0.30  23:  0.70  24:  0.86
  25:  1.00  26:  0.99  27:  0.61  28:  0.93  29:  0.40  30:  0.76  31:  0.75  32:  0.99
  33:  0.63  34:  0.71  35:  0.93  36:  0.92  37:  0.98  38:  0.98  39:  0.71  40:  0.99
  41:  0.46  42:  0.68  43:  0.55  44:  0.99  45:  0.98  46:  0.97  47:  0.98  48:  0.99
  49:  0.96  50:  0.60  51:  0.98  52:  0.94  53:  0.95  54:  0.98  55:  0.99  56:  0.28
  57:  0.92  58:  0.95  59:  0.99  60:  0.83  61:  0.40  62:  0.98  63:  0.63  64:  0.85
  65:  0.58  66:  0.99  67:  0.63  68:  0.94  69:  0.94  70:  0.90  71:  0.44  72:  0.87
  73:  0.98  74:  0.97  75:  1.00  76:  0.58  77:  0.96  78:  0.87  79:  0.71  80:  0.97
  81:  0.96  82:  0.99  83:  0.66  84:  0.51  85:  0.70  86:  1.00  87:  0.96  88:  0.92
  89:  0.96  90:  0.93  91:  0.79  92:  0.97  93:  0.37  94:  0.95  95:  0.99  96:  0.99
  97:  0.94  98:  0.97  99:  0.71 100:  0.97 101:  0.94 102:  0.99 103:  1.00 104:  0.94
 105:  0.94 106:  0.60 107:  0.99 108:  0.96 109:  0.97 110:  0.92 111:  0.99 112:  0.96
 113:  0.99 114:  1.00 115:  0.89 116:  0.43 117:  0.89 118:  1.00 119:  1.00 120:  0.94
 121:  0.98 122:  0.98 123:  0.72 124:  0.99 125:  0.99 126:  0.98 127:  1.00 128:  0.09
 129:  0.97 130:  0.10 131:  0.87 132:  0.52 133:  0.93 134:  0.99 135:  0.97 136:  0.77
 137:  0.87 138:  0.98 139:  0.39 140:  0.97 141:  0.95 142:  0.88 143:  0.97 144:  0.94
 145:  0.60 146:  0.94 147:  0.94 148:  0.64 149:  0.96 150:  0.94 151:  0.99 152:  0.98
 153:  0.76 154:  0.94 155:  0.99 156:  1.00 157:  0.96 158:  0.93 159:  1.00 160:  0.99
 161:  0.99 162:  1.00 163:  0.99 164:  0.99 165:  0.67 166:  0.94 167:  0.99 168:  0.94
 169:  0.99 170:  0.99 171:  0.98 172:  0.97 173:  0.99 174:  0.94 175:  0.96 176:  0.99
 177:  0.74 178:  0.99 179:  1.00 180:  0.96 181:  0.96 182:  0.89 183:  1.00 184:  0.99
 185:  0.99 186:  0.99 187:  0.64 188:  0.83 189:  0.95 190:  0.97 191:  1.00 192:  0.99
 193:  0.98 194:  0.98 195:  0.96 196:  0.99 197:  0.84 198:  0.99 199:  0.99 200:  0.92
 201:  0.43 202:  0.97 203:  0.89 204:  0.92 205:  1.00 206:  0.18 207:  0.96 208:  0.97
 209:  0.99 210:  0.97 211:  1.00 212:  1.00 213:  1.00 214:  1.00 215:  0.96 216:  0.99
 217:  0.99 218:  0.73 219:  0.10 220:  0.59 221:  0.47 222:  0.52 223:  0.50 224:  0.51
 225:  0.22 226:  0.51 227:  0.31 228:  0.45 229:  0.29 230:  0.39 231:  0.37 232:  0.08
 233:  0.51 234:  0.34 235:  0.28 236:  0.50 237:  0.15 238:  0.12 239:  0.12 240:  0.05
 241:  0.09 242:  0.08 243:  0.11 244:  0.06 245:  0.02 246:  0.17 247:  0.15 248:  0.18
 249:  0.28 250:  0.24 251:  0.07 252:  0.14 253:  0.13 254:  0.21 255:  0.30 256:  0.39
 257:  0.34 258:  0.33 259:  0.44 260:  0.12 261:  0.22 262:  0.26 263:  0.44 264:  0.04
 265:  0.13 266:  0.17 267:  0.20 268:  0.09 269:  0.07 270:  0.22 271:  0.08 272:  0.19
 273:  0.10 274:  0.13 275:  0.11 276:  0.09 277:  0.10 278:  0.10 279:  0.07 280:  0.07
 281:  0.17 282:  0.13 283:  0.13 284:  0.09 285:  0.00 286:  0.00 287:  0.00 288:  0.00
 289:  0.65 290:  0.67 291:  0.53 292:  0.68 293:  0.63 294:  0.64 295:  0.65 296:  0.61
 297:  0.57 298:  0.73 299:  0.80 300:  0.72 301:  0.77 302:  0.79 303:  0.65 304:  0.74
 305:  0.80 306:  0.87 307:  0.89 308:  0.90 309:  0.53 310:  0.43 311:  0.00 312:  0.16
 313:  0.23 314:  0.11 315:  0.01 316:  0.05 317:  0.17 318:  0.21 319:  0.20 320:  0.11
 321:  0.23 322:  0.21 323:  0.06 324:  0.11 325:  0.03 326:  0.05 327:  0.01 328:  0.06
 329:  0.09 330:  0.11 331:  0.04 332:  0.03 333:  0.04 334:  0.14 335:  0.04 336:  0.02
 337:  0.04 338:  0.04 339:  0.03 340:  0.03 341:  0.05 342:  0.02 343:  0.01 344:  0.02
 345:  0.02 346:  0.02 347:  0.03 348:  0.06 349:  0.00 350:  0.00 351:  0.05 352:  0.18
 353:  0.08 354:  0.00 355:  0.00 356:  0.00 357:  0.00
 recommended # of modes for mode following         213

------------------------------------------------------------------------
 * finished run on 2020/05/27 at 16:20:42.786     
------------------------------------------------------------------------
 total:
 * wall-time:     0 d,  0 h, 12 min, 58.790 sec
 *  cpu-time:     0 d,  0 h, 12 min, 57.684 sec
 * ratio c/w:     0.999 speedup
 SCF:
 * wall-time:     0 d,  0 h,  0 min,  7.818 sec
 *  cpu-time:     0 d,  0 h,  0 min,  7.734 sec
 * ratio c/w:     0.989 speedup
 ANC optimizer:
 * wall-time:     0 d,  0 h,  0 min,  6.622 sec
 *  cpu-time:     0 d,  0 h,  0 min,  6.567 sec
 * ratio c/w:     0.992 speedup
 numerical hessian:
 * wall-time:     0 d,  0 h, 12 min, 44.311 sec
 *  cpu-time:     0 d,  0 h, 12 min, 43.345 sec
 * ratio c/w:     0.999 speedup

normal termination of xtb
