# Supplementary material for: Heterogeneous Nucleation of Butanol on NaCl: A Computational Study of Temperature, Humidity, Seed Charge, and Seed Size Effects
Source: J Phys Chem A. 2021 Mar 31;125(14):3025–36. doi: 10.1021/acs.jpca.0c10972 (PMC8054243; doi:10.1021/acs.jpca.0c10972)
Supplement: Supplementary file 2 — jp0c10972_si_002.zip [file jp0c10972_si_002.zip › ALL CLUSTERS/low_level_calc/big seed/1Seed4BuOH3W.xyz]

   119
       -208.96190669  Gyration_radius:  5.96576364977
 Na          2.60122899275352   -1.87574246469513    0.62279562418239
Na          1.10229465810889    3.65088948465254    2.52539076144543
Na         -3.62311476388551   -1.29899269541898    0.09951746323881
Na          0.36333531081829   -4.46723538805473   -0.43749843074745
Na         -0.62435931927703    3.56210912768319   -5.48716965987059
Na         -1.06137852570730    5.31121967828477    1.19121581475156
Na          3.15741949806174    0.43773784056480   -6.04772970032763
Na          4.93410467818882    0.69593458533678    1.66015059024567
Na         -1.61693601748413    1.48197478296246    1.39036453911634
Na          2.23069286591231    2.80664330211600   -3.65646130862758
Na          1.59635596352701    0.36791221711630    3.24279209536418
Na          2.91811547394237   -0.71637973356407   -2.82884932243640
Na         -0.39913117388282   -1.01131263217305   -1.28701683370509
Na         -1.09454941112557    2.51188689196666   -2.09572426298782
Na          3.99950960629279    4.24708333452039    0.87289970315113
Na          5.10319944714908    1.97138224818860   -1.67241567924073
Na         -2.62778447737345   -3.57214783367957   -2.45683461825435
Na         -0.04546285715908    0.15442743430846   -4.75362945232546
Na          1.96492150777635    1.55100921507724   -0.20008484036264
Na          2.08488420496758   -2.83453891125011    3.93759808423176
Na         -3.28317572129530   -0.14037110098981   -3.18337828686778
Na          1.11196754668815    5.05970590625925   -1.11232392343886
Na         -1.84966713728854    0.35123986747494    4.43475933854947
Na         -0.78358354034675   -2.17668335126022    2.11323289708572
Na          0.62825081604305   -3.27300032697634   -3.88565292406635
Cl         -0.23312513479316    2.06475611763563    3.69251001093725
Cl          0.22251276212791    4.44195283612031   -3.37018070959518
Cl         -2.82277265837040   -0.66495545647602    2.34912770242619
Cl         -1.70229710223033   -3.00872428106340   -0.15278059358953
Cl          1.69448503422519    5.76836305028944    1.28630015669224
Cl          1.26632795975867    2.04187245758360   -5.97573957046593
Cl          0.56376232061463   -0.24899374775310    0.97561936278503
Cl         -2.38345661497500    0.67124141279252   -0.96027622226149
Cl         -0.71965465622626   -5.15367908068629   -2.96581003856223
Cl          4.28528553208158    1.25368335227531   -3.94443749722998
Cl          3.99782313415002   -0.07786374401930   -0.60343593968341
Cl          0.01509386880560    3.13457186677510    0.15639784353792
Cl          0.92722374871591    0.92747884407273   -2.50278020426402
Cl          6.06035947527501    2.71227155032215    0.50769745795956
Cl          1.69664963769037   -2.62940135888766   -1.67110647533914
Cl          3.04131632841402    2.25228567262763    2.13657953353122
Cl          3.17853527782743    3.65941341232497   -1.45444502608450
Cl         -2.11489310698358    1.73605158018565   -4.42716716754040
Cl         -2.95893959671144    3.92814583657257    1.79472311012304
Cl          1.95622571518953   -1.51685973001297   -5.13235207990823
Cl          3.68358831321627   -1.17230507737743    2.91507756432125
Cl          0.08911217368361   -1.38251882504494    4.45831656429897
Cl         -1.35571527767169   -1.69482666108005   -3.68479488126530
Cl          1.28201519478258   -3.73707988490383    1.78441994794601
Cl         -4.58755775465919   -1.98058696424317   -2.12387806856936
O          -3.24766426783085    1.90861462378633    4.30785395480438
H          -3.38197792609964    2.65973771263509    3.70852488550458
C          -4.49377439700535    1.55487865530732    4.86351091604890
H          -5.23920070587489    1.40798737360355    4.07223127954777
H          -4.85178122415931    2.34806247482000    5.53635590459229
C          -4.33289948478540    0.25937337908251    5.64481356961033
H          -5.31110689830210   -0.05862256763297    6.00619857478429
H          -3.97035536306162   -0.51046369809015    4.96229386371933
C          -3.37114485694899    0.40460207198327    6.81877895631629
H          -3.86613900082252    0.95557489204867    7.62119199029366
H          -2.49843618179522    0.98595101862425    6.51427057432209
C          -2.90762037160484   -0.94534646047306    7.34067949035042
H          -2.37750748240937   -1.49248622884329    6.56431693156319
H          -2.23861739533075   -0.81820490308802    8.18765948784516
H          -3.75850660245994   -1.54283990516513    7.66053484386688
O           3.02273004879490   -3.78483580781967    5.51848857230476
H           3.81598181191482   -3.69488783592202    6.05339945178522
C           2.28278540180104   -4.87669834249887    6.04070380962968
H           1.99632399793763   -4.67216797348295    7.08073696042597
H           2.89394035968447   -5.78856621864705    6.01921589882007
C           1.03698957984047   -5.08243383206910    5.20015414452359
H           0.43386382361108   -4.17608061035341    5.23888261608967
H           1.33877826507984   -5.26778485151737    4.17026752211127
C           0.18676055236911   -6.25255516860395    5.67672168020043
H          -0.11969732523334   -6.08398605465870    6.71190867882325
H           0.78023145698514   -7.16954806043628    5.64790782099353
C          -1.04675027932630   -6.41543666658686    4.79832628333742
H          -0.75515910270788   -6.58684826345844    3.76461935858353
H          -1.64844715458208   -7.25690760864992    5.13133492921725
H          -1.65949615707521   -5.51737292778683    4.83589971348727
O           4.90025381668881    0.00272561228187   -7.02169967857721
H           5.72568485373522    0.40722916538574   -6.73265189971165
C           5.16794689661568   -1.38289183372823   -7.12840177640771
H           5.90871449494742   -1.56448826283573   -7.91886076815359
H           4.22685033143570   -1.84171585115100   -7.43272420719199
C           5.64442277880769   -2.00390456341376   -5.81731413267753
H           5.09715564111081   -1.53972499041380   -4.99407867718583
H           5.38852534945502   -3.06358885799259   -5.82582142800787
C           7.14576426774978   -1.86920635137608   -5.56338086177523
H           7.69421967396015   -2.36253688726359   -6.36997092158208
H           7.37675083486414   -2.39851470454816   -4.63706758526877
C           7.62730766292609   -0.42704174037067   -5.43351150452633
H           6.99660444491056    0.12665203050365   -4.74016277069146
H           8.64369595647130   -0.40802441144940   -5.04707407855056
H           7.64222830756164    0.07826515322639   -6.39841778010101
O          -2.64762132144003    3.83164696805324   -1.53110826997584
H          -3.09335364494721    3.61310289208085   -0.69677404911249
C          -3.65982452732222    4.23436135487002   -2.44309611873791
H          -4.08888994136169    3.35489831361413   -2.93452260472547
H          -3.15928118036894    4.83391057427691   -3.20789512035545
C          -4.77877451168629    5.02890633425581   -1.76964755553572
H          -4.38903832150568    5.47844626416558   -0.85122773030061
H          -5.10327469925584    5.83852639401357   -2.42497811881099
C          -5.99207481266912    4.16369116760247   -1.42407290589752
H          -6.42093194626545    3.76522281154654   -2.34724399338469
H          -6.74654788844205    4.79977441391340   -0.95719025184842
C          -5.65941861759540    3.01232132114232   -0.48239054272239
H          -5.18931946767526    3.38323012158901    0.42388796446265
H          -6.56840121470157    2.48863869452077   -0.19914477415076
H          -4.99937043950403    2.29022667662089   -0.95747960281964
O           0.55332136290654   -6.55565943443256   -0.60490572412829
H           0.74043576391488   -7.48677138922471   -0.47080969057573
H           0.13314880302896   -6.51392965755833   -1.47998137801381
O          -1.11100717815976    6.01694453501394   -0.86095968843849
H          -1.67573417974098    5.29878955914046   -1.22237651949690
H          -1.24760246389003    6.74644414186480   -1.47453553075951
O          -2.52544751493820    4.14497115928989   -6.22029431230642
H          -2.92022350167584    3.37113837277398   -5.78963706377192
H          -3.21803916824295    4.49818204116676   -6.78379344005412
