# Supplementary material for: Heterogeneous Nucleation of Butanol on NaCl: A Computational Study of Temperature, Humidity, Seed Charge, and Seed Size Effects
Source: J Phys Chem A. 2021 Mar 31;125(14):3025–36. doi: 10.1021/acs.jpca.0c10972 (PMC8054243; doi:10.1021/acs.jpca.0c10972)
Supplement: Supplementary file 2 — jp0c10972_si_002.zip [file jp0c10972_si_002.zip › ALL CLUSTERS/low_level_calc/big seed/1Seed4BuOH4W.log]

      -----------------------------------------------------------      
     |                   =====================                   |     
     |                           x T B                           |     
     |                   =====================                   |     
     |                         S. Grimme                         |     
     |          Mulliken Center for Theoretical Chemistry        |     
     |                    University of Bonn                     |     
     |                 Version 6.0.1 (SAW181210)                 |     
      -----------------------------------------------------------      

   This program is distributed in the hope that it will be useful,
   but WITHOUT ANY WARRANTY; without even the implied warranty of
   MERCHANTABILITY or FITNESS FOR A PARTICULAR PURPOSE.
   
   FOR NON-COMMERCIAL, ACADEMIA USE ONLY.
   
   Cite this work as:
   S. Grimme, C. Bannwarth, P. Shushkov, J. Comput. Theory Chem., 2017,
   13, 1989-2009.
   C. Bannwarth, S. Ehlert and S. Grimme., ChemRxiv, 2018, preprint.
   http://doi.org/10.26434/chemrxiv.7246238.v1
   
   for sTDA-xTB:
   S. Grimme and C. Bannwarth, J. Chem. Phys., 2016, 145, 054103.
   
   in the mass-spec context:
   V. Asgeirsson, C. Bauer and S. Grimme, Chem. Sci., 2017, 8, 4879.
   
   if GBSA is used:
   P. Shushkov, F. März and S. Grimme, unpublished.
   
   for ANC optimizer:
   S. Grimme, unpublished.
   Rational Function algorithm used in ANCopt:
   F. Eckert, P. Pulay, H.-J. Werner, J. Comput. Chem., 1997, 18, 1473.
   
   with help from (in alphabetical order)
   C. Bannwarth, F. Bohle, G. Brandenburg, E. Caldeweyher, M. Checinski,
   S. Dohm, S. Ehlert, S. Ehrlich, F. März, H. Neugebauer, J. Pisarek,
   P. Pracht, P. Shushkov, and S. Spicher.
   
 * started run on 2020/05/27 at 17:33:56.599     
========================================================================
 # omp threads = 1
========================================================================
number of atoms            : 122
number of electrons        : 360
charge                     : 0
spin                       : .0
first test random number   : .7614

########################################################################
# WARNING! Please study the warnings concerning your input carefully
#  - the use of '-ohess' is discouraged, please use '--ohess' next time
########################################################################

           ------------------------------------------------- 
          |                 G F N 2 - x T B                 |
          | Geometry, Frequencies, Noncovalent interactions |
          |            JCTC 2018 parametrisation            |
           ------------------------------------------------- 
      method parameters     
 k(s)        :  1.8500
 k(p)        :  2.2300
 k(d)        :  2.2300
 k(f)        :  2.0000
 kEN (H0ij)  : -2.0000
 D4 a1       :  0.5200
 D4 a2       :  5.0000
 D4 s6       :  1.0000
 D4 s8       :  2.7000
 D4 s9       :  5.0000
 alphaj      :  2.0000


            Z     q(EN)     CN     RAES       Cart. coordinates
     1  Na  1.0    0.09   12.22    5.00     3.94194    -0.91950    -1.40914
     2  Na  1.0    0.21    9.24    5.00    -5.14958     2.17142    -2.85766
     3  Na  1.0    0.31    6.68    5.00     9.32081     1.35510     2.16255
     4  Na  1.0    0.32    6.79    5.00    -7.50074    -3.93748    -1.62506
     5  Na  1.0    0.39    8.01    5.00    -4.30903     0.62814    -9.26416
     6  Na  1.0    0.22    9.40    5.00     3.37042     0.31774     5.16985
     7  Na  1.0    0.25   10.55    5.00     1.29590    -7.53211    -0.59629
     8  Na  1.0    0.40    6.23    5.00     4.29396   -11.33377     3.65072
     9  Na  1.0    0.21    9.25    5.00     0.96097     3.15671    -5.98566
    10  Na  1.0    0.36    5.12    5.00     6.23545    -4.06039     9.22005
    11  Na  1.0    0.20    9.22    5.00     0.84742    -6.16824     6.24926
    12  Na  1.0    0.20    9.18    5.00     7.02321    -5.13690     3.03869
    13  Na  1.0    0.31    6.72    5.00     9.96757     0.09869    -4.46011
    14  Na  1.0    0.28    8.46    5.00    -2.40916    -0.60421     8.42661
    15  Na  1.0    0.38    5.11    5.00    -2.57919     8.07832    -3.94402
    16  Na  1.0    0.30    7.98    5.00    -5.64561     3.99660     3.82128
    17  Na  1.0    0.27   10.29    5.00     0.37476     4.96442     1.03404
    18  Na  1.0    0.48    6.87    5.00    -4.85912     4.94930    10.14181
    19  Na  1.0    0.31    6.85    5.00     4.60089    -2.19922    -7.94964
    20  Na  1.0    0.31    6.86    5.00     7.66224    -6.09196    -3.57068
    21  Na  1.0    0.23    9.83    5.00    -1.46896    -3.20612    -4.89646
    22  Na  1.0    0.33    7.90    5.00    -7.95956    -2.40823     5.18559
    23  Na  1.0    0.10   12.24    5.00    -2.15564    -1.82460     1.77936
    24  Na  1.0    0.35    8.20    5.00     6.25244     5.52276    -2.40533
    25  Na  1.0    0.32    6.82    5.00    -4.57262    -8.03210     2.78883
    26  Cl  7.0   -0.13    4.88    5.00     8.66300    -2.53877    -0.58163
    27  Cl  7.0   -0.18    2.93    4.87    11.11751     3.70108    -1.49998
    28  Cl  7.0   -0.15    3.78    5.00    -3.66386     4.70600    -7.01864
    29  Cl  7.0   -0.21    2.92    4.87     9.08658    -3.69311    -7.36674
    30  Cl  7.0   -0.13    3.84    5.00    -6.13760    -1.76161    -5.63455
    31  Cl  7.0   -0.18    2.24    3.86    -5.02670     7.92646     6.55368
    32  Cl  7.0   -0.13    3.84    5.00     0.13460    -0.87346    -8.89121
    33  Cl  7.0   -0.13    3.88    5.00     6.44775    -8.98342     0.05696
    34  Cl  7.0   -0.10    5.02    5.00    -3.01868    -5.62907    -1.08067
    35  Cl  7.0   -0.13    3.87    5.00    -0.25602    -9.93434     3.43444
    36  Cl  7.0   -0.13    3.82    5.00    -6.75363     1.25680     8.04967
    37  Cl  7.0   -0.09    4.87    5.00     3.02677    -4.94541    -4.27225
    38  Cl  7.0   -0.15    3.92    5.00    -4.36121     6.09808    -0.24641
    39  Cl  7.0   -0.08    5.21    5.00    -1.10424     1.90035     4.53595
    40  Cl  7.0   -0.09    5.95    5.00     2.44313    -3.66581     2.41659
    41  Cl  7.0   -0.17    3.76    5.00     8.05245    -1.16334     6.09156
    42  Cl  7.0   -0.09    4.89    5.00     4.85852     2.96672     1.49564
    43  Cl  7.0   -0.09    5.89    5.00    -0.56168     0.73423    -2.05879
    44  Cl  7.0   -0.12    4.86    5.00     5.52357     1.72428    -5.32002
    45  Cl  7.0   -0.18    3.78    5.00     5.50954    -8.00206     6.84517
    46  Cl  7.0   -0.18    2.88    4.84    -8.98740    -6.67479     1.91821
    47  Cl  7.0   -0.13    3.85    5.00     1.86715     7.14714    -3.26957
    48  Cl  7.0   -0.12    4.85    5.00    -3.60835    -4.45776     5.82987
    49  Cl  7.0   -0.15    3.82    5.00     1.95291    -2.32807     9.24080
    50  Cl  7.0   -0.12    4.80    5.00    -6.78652    -0.07189     1.17312
    51  O   6.0   -0.31    3.10    3.07     0.23058     7.65736     3.93198
    52  H   1.0    0.04    1.40    1.54    -1.41807     8.00049     4.68476
    53  C   4.0   -0.03    4.36    4.31     1.58028     9.95840     3.97155
    54  H   1.0    0.02    1.01    1.43     1.62373    10.72999     5.89644
    55  H   1.0   -0.01    1.02    1.43     0.66403    11.35332     2.73992
    56  C   4.0   -0.09    4.44    4.45     4.26187     9.48060     3.06406
    57  H   1.0   -0.01    1.05    1.44     5.05915     7.93371     4.16783
    58  H   1.0   -0.03    1.29    1.49     4.19616     8.90322     1.09148
    59  C   4.0   -0.08    4.10    3.80     5.96041    11.78916     3.28907
    60  H   1.0    0.01    1.02    1.43     6.12765    12.33741     5.27265
    61  H   1.0    0.00    1.03    1.43     5.10662    13.36584     2.26722
    62  C   4.0   -0.13    4.03    3.67     8.57006    11.25012     2.20701
    63  H   1.0    0.00    1.03    1.43     8.41258    10.76511     0.21717
    64  H   1.0    0.00    1.00    1.43     9.79227    12.89052     2.38723
    65  H   1.0   -0.01    1.00    1.43     9.44522     9.67263     3.19328
    66  O   6.0   -0.28    3.70    4.62    -1.06939     3.72999     9.98536
    67  H   1.0    0.00    1.62    1.72    -0.52890     4.06718     8.26073
    68  C   4.0   -0.07    4.43    4.43     1.10136     4.18509    11.50514
    69  H   1.0   -0.03    1.04    1.43     2.48212     2.65685    11.26108
    70  H   1.0   -0.00    1.04    1.43     0.47459     4.17831    13.46787
    71  C   4.0   -0.08    4.17    3.94     2.37872     6.68360    10.85525
    72  H   1.0   -0.00    1.03    1.43     4.09375     6.86185    11.98736
    73  H   1.0    0.00    1.03    1.43     2.93690     6.62740     8.86689
    74  C   4.0   -0.07    4.17    3.94     0.69990     8.99237    11.28809
    75  H   1.0    0.01    1.14    1.45    -1.01199     8.82797    10.15247
    76  H   1.0    0.01    1.03    1.43     1.72534    10.66459    10.64896
    77  C   4.0   -0.11    4.03    3.68    -0.03509     9.35987    14.04643
    78  H   1.0    0.00    1.00    1.43     1.63372     9.35832    15.24785
    79  H   1.0    0.01    1.00    1.43    -0.99740    11.15901    14.28215
    80  H   1.0    0.01    1.01    1.43    -1.30863     7.87411    14.67341
    81  O   6.0   -0.32    3.01    2.82    -6.98981     1.52325   -11.91891
    82  H   1.0    0.04    1.16    1.46    -8.40692     2.65676   -11.97599
    83  C   4.0   -0.03    4.46    4.48    -6.80383     0.34523   -14.31735
    84  H   1.0   -0.01    1.01    1.43    -6.54733     1.78522   -15.78801
    85  H   1.0    0.00    1.01    1.43    -8.54007    -0.71130   -14.72536
    86  C   4.0   -0.08    4.63    4.69    -4.54993    -1.43449   -14.32472
    87  H   1.0    0.00    1.03    1.43    -4.15062    -1.98725   -16.26933
    88  H   1.0   -0.03    1.35    1.52    -2.91894    -0.38412   -13.62819
    89  C   4.0   -0.08    4.49    4.53    -4.97000    -3.79982   -12.72615
    90  H   1.0   -0.02    1.40    1.54    -5.95620    -3.29383   -10.99034
    91  H   1.0   -0.01    1.06    1.44    -3.14241    -4.60075   -12.21831
    92  C   4.0   -0.12    4.01    3.64    -6.50241    -5.80980   -14.10309
    93  H   1.0    0.01    1.00    1.43    -5.52959    -6.41672   -15.81026
    94  H   1.0    0.00    1.00    1.43    -6.77197    -7.44746   -12.89290
    95  H   1.0    0.01    1.00    1.43    -8.35578    -5.09684   -14.63226
    96  O   6.0   -0.29    3.09    3.06     1.95079   -11.15051    -2.62281
    97  H   1.0    0.01    1.74    1.90     3.70635   -10.73317    -2.25502
    98  C   4.0   -0.04    4.24    4.08     1.87659   -11.91780    -5.19248
    99  H   1.0   -0.00    1.01    1.43     3.22113   -13.46954    -5.50391
   100  H   1.0   -0.02    1.02    1.43     2.42337   -10.34303    -6.41833
   101  C   4.0   -0.07    4.16    3.91    -0.77078   -12.81855    -5.87633
   102  H   1.0    0.00    1.03    1.43    -0.71397   -13.60294    -7.78239
   103  H   1.0    0.00    1.03    1.43    -1.29285   -14.33186    -4.57360
   104  C   4.0   -0.09    4.16    3.92    -2.77042   -10.74298    -5.73053
   105  H   1.0   -0.03    1.14    1.45    -2.67621    -9.86803    -3.87245
   106  H   1.0   -0.00    1.03    1.43    -4.62817   -11.62020    -5.91068
   107  C   4.0   -0.13    4.21    4.01    -2.49386    -8.73048    -7.76675
   108  H   1.0    0.01    1.00    1.43    -2.58341    -9.57744    -9.63649
   109  H   1.0   -0.02    1.09    1.44    -4.01859    -7.36554    -7.60225
   110  H   1.0   -0.03    1.13    1.45    -0.70628    -7.73805    -7.59692
   111  O   6.0   -0.39    2.88    2.49     3.28161   -14.53400     1.36382
   112  H   1.0    0.05    1.05    1.44     2.81568   -16.28380     1.25662
   113  H   1.0    0.06    1.30    1.50     2.36069   -13.72459    -0.00386
   114  O   6.0   -0.36    2.90    2.54    -6.46426     7.94385    12.17284
   115  H   1.0    0.04    1.66    1.77    -6.44516     8.76742    10.53415
   116  H   1.0    0.05    1.04    1.43    -7.42791     9.06114    13.22745
   117  O   6.0   -0.37    2.90    2.55     8.71366     8.25369    -3.99837
   118  H   1.0    0.03    1.52    1.62    10.17519     7.32276    -3.39694
   119  H   1.0    0.05    1.04    1.43     9.39690     9.57348    -5.03707
   120  O   6.0   -0.40    2.91    2.57   -11.17641    -4.17860     6.59291
   121  H   1.0    0.04    1.05    1.44   -12.58437    -4.59781     7.65379
   122  H   1.0    0.02    1.52    1.62   -11.17739    -5.45852     5.28042

  Z AO/shell   Hii/eV     exponent
  1     Wed Apr 25 08:07:45 CEST 2018   EN: 2.200 GM2: 0.406  GM3: 0.0800  RAES: 1.40
     1s    -10.707211    1.230000
  6     Wed Apr 25 08:07:45 CEST 2018   EN: 2.550 GM2: 0.538  GM3: 0.1500  RAES: 3.00
     2s    -13.970922    2.096432
     2p    -10.063292    1.800000
  8     Wed Apr 25 08:07:45 CEST 2018   EN: 3.440 GM2: 0.452  GM3:-0.0517  RAES: 1.80
     2s    -20.229985    2.439742
     2p    -15.503117    2.137023
 11     Tue Apr 24 16:34:09 CEST 2018   EN: 0.930 GM2: 0.271  GM3: 0.1799  RAES: 5.00
     3s     -4.546934    0.763787
     3p     -1.332719    0.573553
 17     Mon Apr 23 14:09:22 CEST 2018   EN: 3.160 GM2: 0.249  GM3: 0.1495  RAES: 2.50
     3s    -29.278781    2.485265
     3p    -12.673758    2.199650
     3d     -0.240338    2.476089
 no old-style atom pair restraining (fixing) potential
           ------------------------------------------------- 
          |        Self-Consistent Charge Iterations        |
           ------------------------------------------------- 

 Ncao       : 494
 Nao        : 469
 Nshell     : 221
 Nel        : 360
 T(el)      :   300.0
 intcut     :    25.0
 scfconv/Eh :  0.100E-05
   qconv/e  :  0.100E-03
 intneglect :  0.100E-07
 broydamp   :      0.250
 iter      E             dE          RMSdq      gap      omega  full diag
   1   -214.1716949 -0.214172E+03  0.103E+01    4.21       0.0  T
   2   -214.6408404 -0.469145E+00  0.575E+00    4.78       1.0  T
   3   -214.9996751 -0.358835E+00  0.372E+00    4.07       1.0  T
   4   -215.0887527 -0.890776E-01  0.220E+00    3.54       1.0  T
   5   -215.1488645 -0.601118E-01  0.158E+00    2.75       1.0  T
   6   -215.1436256  0.523898E-02  0.710E-01    3.04       1.0  T
   7   -215.1507450 -0.711946E-02  0.286E-01    2.79       1.0  T
   8   -215.1510486 -0.303593E-03  0.154E-01    2.81       1.0  T
   9   -215.1512244 -0.175814E-03  0.111E-01    2.81       1.0  T
  10   -215.1513917 -0.167302E-03  0.782E-02    2.81       1.0  T
  11   -215.1515061 -0.114369E-03  0.538E-02    2.81       1.0  T
  12   -215.1515584 -0.523142E-04  0.429E-02    2.81       1.0  T
  13   -215.1515951 -0.367137E-04  0.374E-02    2.80       1.0  T
  14   -215.1516260 -0.309029E-04  0.332E-02    2.80       1.0  T
  15   -215.1516585 -0.324937E-04  0.293E-02    2.79       1.0  T
  16   -215.1516951 -0.365794E-04  0.247E-02    2.79       1.0  T
  17   -215.1517256 -0.305255E-04  0.201E-02    2.79       1.0  T
  18   -215.1517450 -0.193542E-04  0.163E-02    2.78       1.0  T
  19   -215.1517549 -0.993721E-05  0.140E-02    2.78       1.0  T
  20   -215.1517625 -0.755245E-05  0.113E-02    2.78       1.0  T
  21   -215.1517679 -0.539496E-05  0.878E-03    2.78       1.0  T
  22   -215.1517706 -0.277051E-05  0.711E-03    2.78       1.3  T
  23   -215.1517726 -0.193127E-05  0.589E-03    2.78       1.5  T
  24   -215.1517737 -0.111099E-05  0.508E-03    2.78       1.8  T
  25   -215.1517748 -0.109158E-05  0.401E-03    2.78       2.3  T
  26   -215.1517756 -0.801173E-06  0.295E-03    2.78       3.1  T
  27   -215.1517759 -0.333223E-06  0.203E-03    2.78       4.5  T
  28   -215.1517761 -0.158253E-06  0.133E-03    2.78       6.8  T
  29   -215.1517761 -0.371814E-07  0.101E-03    2.78       8.9  T
  30   -215.1517761 -0.330502E-07  0.837E-04    2.78      10.8  T
  31   -215.1517761 -0.137308E-07  0.444E-04    2.78      20.4  T
speedup  1.00
cpu  time for SCC    1.77 s
wall time for SCC    1.78 s

   *** convergence criteria satisfied after 31 iterations ***

          eigenvalues
 #    :         168        169        170        171        172        173        174        175
 occ. :        2.000      2.000      2.000      2.000      2.000      2.000      2.000      2.000
 eps  :       -10.481    -10.471    -10.448    -10.443    -10.436    -10.424    -10.414    -10.377
 #    :         176        177        178        179        180        181        182        183
 occ. :        2.000      2.000      2.000      2.000      2.000      0.000      0.000      0.000
 eps  :       -10.346    -10.302    -10.209    -10.166    -10.140     -7.362     -6.750     -6.480
 #    :         184        185        186        187        188        189        190        191
 occ. :        0.000      0.000      0.000      0.000      0.000      0.000      0.000      0.000
 eps  :        -5.694     -5.155     -4.430     -4.038     -3.195     -2.869     -2.323     -1.777


   #   Z            q   n(s)   n(p)   n(d)      C6AA      α(0)
   1  11 Na     0.778  0.007  0.216  0.000    67.234    26.535
   2  11 Na     0.703  0.044  0.253  0.000    68.143    26.714
   3  11 Na     0.716  0.076  0.208  0.000    67.984    26.683
   4  11 Na     0.720  0.075  0.205  0.000    67.937    26.674
   5  11 Na     0.785  0.072  0.143  0.000    67.140    26.517
   6  11 Na     0.738  0.035  0.227  0.000    67.711    26.629
   7  11 Na     0.806  0.024  0.170  0.000    66.895    26.468
   8  11 Na     0.751  0.084  0.165  0.000    67.559    26.599
   9  11 Na     0.698  0.044  0.258  0.000    68.210    26.727
  10  11 Na     0.702  0.111  0.186  0.000    68.151    26.716
  11  11 Na     0.722  0.044  0.234  0.000    67.907    26.668
  12  11 Na     0.708  0.046  0.246  0.000    68.078    26.701
  13  11 Na     0.706  0.084  0.211  0.000    68.111    26.708
  14  11 Na     0.746  0.046  0.208  0.000    67.613    26.610
  15  11 Na     0.703  0.108  0.189  0.000    68.146    26.715
  16  11 Na     0.745  0.043  0.212  0.000    67.631    26.613
  17  11 Na     0.831  0.025  0.144  0.000    66.596    26.409
  18  11 Na     0.780  0.070  0.151  0.000    67.206    26.530
  19  11 Na     0.702  0.078  0.220  0.000    68.156    26.717
  20  11 Na     0.710  0.073  0.217  0.000    68.058    26.697
  21  11 Na     0.748  0.033  0.219  0.000    67.588    26.605
  22  11 Na     0.765  0.065  0.169  0.000    67.384    26.565
  23  11 Na     0.796  0.003  0.201  0.000    67.011    26.491
  24  11 Na     0.771  0.057  0.171  0.000    67.310    26.550
  25  11 Na     0.732  0.071  0.197  0.000    67.791    26.645
  26  17 Cl    -0.739  1.978  5.761  0.001   124.897    17.098
  27  17 Cl    -0.762  1.974  5.787  0.001   125.824    17.161
  28  17 Cl    -0.756  1.978  5.778  0.000   125.568    17.144
  29  17 Cl    -0.765  1.976  5.788  0.001   125.923    17.168
  30  17 Cl    -0.758  1.980  5.778  0.000   125.658    17.150
  31  17 Cl    -0.790  1.975  5.808  0.006   126.951    17.238
  32  17 Cl    -0.760  1.979  5.779  0.001   125.723    17.154
  33  17 Cl    -0.735  1.979  5.755  0.002   124.751    17.088
  34  17 Cl    -0.747  1.978  5.768  0.001   125.222    17.120
  35  17 Cl    -0.753  1.979  5.775  0.000   125.468    17.137
  36  17 Cl    -0.753  1.978  5.775  0.001   125.468    17.137
  37  17 Cl    -0.744  1.980  5.761  0.003   125.080    17.110
  38  17 Cl    -0.744  1.977  5.767  0.000   125.104    17.112
  39  17 Cl    -0.738  1.977  5.760  0.001   124.852    17.095
  40  17 Cl    -0.740  1.981  5.759  0.001   124.945    17.101
  41  17 Cl    -0.739  1.978  5.760  0.000   124.874    17.096
  42  17 Cl    -0.743  1.981  5.761  0.001   125.048    17.108
  43  17 Cl    -0.742  1.982  5.759  0.001   124.997    17.105
  44  17 Cl    -0.742  1.980  5.760  0.002   125.003    17.105
  45  17 Cl    -0.744  1.977  5.767  0.001   125.107    17.112
  46  17 Cl    -0.759  1.973  5.785  0.001   125.709    17.153
  47  17 Cl    -0.751  1.978  5.772  0.000   125.363    17.130
  48  17 Cl    -0.739  1.980  5.759  0.000   124.891    17.098
  49  17 Cl    -0.742  1.977  5.763  0.001   125.003    17.105
  50  17 Cl    -0.736  1.983  5.753  0.000   124.772    17.089
  51   8 O     -0.484  1.700  4.785  0.000    22.500     6.406
  52   1 H      0.338  0.662  0.000  0.000     0.611     1.226
  53   6 C      0.070  1.040  2.890  0.000    19.416     6.274
  54   1 H      0.027  0.973  0.000  0.000     2.634     2.538
  55   1 H      0.025  0.975  0.000  0.000     2.657     2.549
  56   6 C     -0.092  1.065  3.026  0.000    22.218     6.706
  57   1 H      0.054  0.946  0.000  0.000     2.273     2.357
  58   1 H      0.058  0.942  0.000  0.000     2.223     2.331
  59   6 C     -0.059  1.048  3.011  0.000    21.638     6.623
  60   1 H      0.028  0.972  0.000  0.000     2.612     2.527
  61   1 H      0.031  0.969  0.000  0.000     2.568     2.506
  62   6 C     -0.119  1.043  3.076  0.000    22.834     6.814
  63   1 H      0.053  0.947  0.000  0.000     2.278     2.360
  64   1 H      0.033  0.967  0.000  0.000     2.546     2.495
  65   1 H      0.042  0.958  0.000  0.000     2.416     2.431
  66   8 O     -0.505  1.712  4.794  0.000    22.945     6.469
  67   1 H      0.353  0.647  0.000  0.000     0.569     1.180
  68   6 C      0.048  1.041  2.911  0.000    19.851     6.359
  69   1 H      0.058  0.942  0.000  0.000     2.225     2.332
  70   1 H      0.064  0.936  0.000  0.000     2.153     2.295
  71   6 C     -0.085  1.056  3.029  0.000    22.120     6.696
  72   1 H      0.042  0.958  0.000  0.000     2.422     2.434
  73   1 H      0.062  0.938  0.000  0.000     2.176     2.307
  74   6 C     -0.071  1.050  3.021  0.000    21.859     6.656
  75   1 H      0.067  0.933  0.000  0.000     2.113     2.273
  76   1 H      0.035  0.965  0.000  0.000     2.514     2.480
  77   6 C     -0.117  1.039  3.079  0.000    22.806     6.810
  78   1 H      0.034  0.966  0.000  0.000     2.528     2.486
  79   1 H      0.037  0.963  0.000  0.000     2.494     2.469
  80   1 H      0.045  0.955  0.000  0.000     2.386     2.416
  81   8 O     -0.455  1.696  4.760  0.000    21.897     6.320
  82   1 H      0.305  0.695  0.000  0.000     0.705     1.318
  83   6 C      0.069  1.041  2.890  0.000    19.367     6.254
  84   1 H      0.025  0.975  0.000  0.000     2.656     2.549
  85   1 H      0.033  0.967  0.000  0.000     2.543     2.494
  86   6 C     -0.085  1.062  3.023  0.000    22.030     6.666
  87   1 H      0.045  0.955  0.000  0.000     2.382     2.413
  88   1 H      0.052  0.948  0.000  0.000     2.288     2.362
  89   6 C     -0.078  1.058  3.021  0.000    21.905     6.648
  90   1 H      0.051  0.949  0.000  0.000     2.295     2.365
  91   1 H      0.051  0.949  0.000  0.000     2.311     2.377
  92   6 C     -0.107  1.036  3.071  0.000    22.610     6.781
  93   1 H      0.034  0.966  0.000  0.000     2.534     2.489
  94   1 H      0.042  0.958  0.000  0.000     2.426     2.436
  95   1 H      0.033  0.967  0.000  0.000     2.546     2.495
  96   8 O     -0.479  1.703  4.775  0.000    22.377     6.389
  97   1 H      0.319  0.681  0.000  0.000     0.650     1.259
  98   6 C      0.070  1.038  2.892  0.000    19.574     6.329
  99   1 H      0.021  0.979  0.000  0.000     2.725     2.581
 100   1 H      0.042  0.958  0.000  0.000     2.422     2.434
 101   6 C     -0.068  1.052  3.017  0.000    21.808     6.649
 102   1 H      0.035  0.965  0.000  0.000     2.523     2.484
 103   1 H      0.041  0.959  0.000  0.000     2.431     2.438
 104   6 C     -0.069  1.051  3.018  0.000    21.818     6.650
 105   1 H      0.065  0.935  0.000  0.000     2.142     2.289
 106   1 H      0.035  0.965  0.000  0.000     2.516     2.481
 107   6 C     -0.127  1.046  3.081  0.000    22.958     6.825
 108   1 H      0.035  0.965  0.000  0.000     2.521     2.483
 109   1 H      0.048  0.952  0.000  0.000     2.339     2.392
 110   1 H      0.048  0.952  0.000  0.000     2.350     2.397
 111   8 O     -0.604  1.724  4.880  0.000    25.195     6.779
 112   1 H      0.295  0.705  0.000  0.000     0.737     1.348
 113   1 H      0.328  0.672  0.000  0.000     0.631     1.243
 114   8 O     -0.603  1.722  4.881  0.000    25.165     6.775
 115   1 H      0.321  0.679  0.000  0.000     0.645     1.254
 116   1 H      0.300  0.700  0.000  0.000     0.722     1.334
 117   8 O     -0.601  1.724  4.877  0.000    25.126     6.770
 118   1 H      0.316  0.684  0.000  0.000     0.658     1.266
 119   1 H      0.292  0.708  0.000  0.000     0.745     1.356
 120   8 O     -0.603  1.724  4.879  0.000    25.166     6.775
 121   1 H      0.296  0.704  0.000  0.000     0.732     1.344
 122   1 H      0.320  0.680  0.000  0.000     0.647     1.256

 Mol. C6AA /au·bohr⁶  :     375417.413471
 Mol. C8AA /au·bohr⁸  :   20304605.457975
 Mol. α(0) /au        :       1354.959694

 
 Wiberg/Mayer (AO) data. WBOs > 0.1 written file <wbo>
 largest (>0.05) Wiberg bond orders for each atom
           total WBO             WBO to atom ...
     1  Na  0.437    Cl  40 0.096    Cl  37 0.084    Cl  43 0.076    Cl  26 0.062    Cl  42 0.053
     2  Na  0.547    Cl  50 0.133    Cl  30 0.114    Cl  38 0.110    Cl  28 0.085    Cl  43 0.059
     3  Na  0.528    Cl  27 0.182    Cl  41 0.103    Cl  42 0.102    Cl  26 0.080
     4  Na  0.515    Cl  46 0.160    Cl  30 0.131    Cl  50 0.097    Cl  34 0.081
     5  Na  0.380    Cl  28 0.118    Cl  30 0.098    Cl  32 0.098    O   81 0.083
     6  Na  0.488    Cl  42 0.126    Cl  39 0.111    Cl  41 0.086    Cl  49 0.064
     7  Na  0.371    Cl  35 0.119    Cl  34 0.095    Cl  40 0.060    O   96 0.057
     8  Na  0.452    Cl  45 0.128    Cl  33 0.100    Cl  35 0.099    O  111 0.095
     9  Na  0.558    Cl  44 0.127    Cl  32 0.123    Cl  28 0.099    Cl  47 0.095    Cl  43 0.063
    10  Na  0.526    Cl  41 0.172    Cl  49 0.159    Cl  45 0.148
    11  Na  0.520    Cl  49 0.119    Cl  48 0.114    Cl  45 0.099    Cl  35 0.094    Cl  40 0.052
    12  Na  0.543    Cl  26 0.130    Cl  41 0.107    Cl  33 0.099    Cl  45 0.092    Cl  40 0.061
    13  Na  0.538    Cl  29 0.151    Cl  27 0.148    Cl  44 0.106    Cl  26 0.094
    14  Na  0.470    Cl  36 0.124    Cl  49 0.105    Cl  48 0.096    Cl  39 0.056
    15  Na  0.538    Cl  47 0.170    Cl  38 0.167    Cl  28 0.150
    16  Na  0.489    Cl  31 0.173    Cl  38 0.113    Cl  36 0.088    Cl  50 0.053
    17  Na  0.331    O   51 0.084    Cl  39 0.072    Cl  47 0.067    Cl  42 0.066    Cl  38 0.058
    18  Na  0.404    Cl  31 0.105    Cl  36 0.093    O  114 0.088    O   66 0.080
    19  Na  0.535    Cl  29 0.147    Cl  32 0.145    Cl  37 0.104    Cl  44 0.081
    20  Na  0.527    Cl  33 0.154    Cl  29 0.137    Cl  37 0.099    Cl  26 0.080
    21  Na  0.468    Cl  34 0.120    Cl  37 0.096    Cl  30 0.085    Cl  43 0.063    Cl  32 0.059
    22  Na  0.441    Cl  36 0.125    O  120 0.088    Cl  50 0.082    Cl  46 0.069    Cl  48 0.057
    23  Na  0.420    Cl  39 0.091    Cl  48 0.080    Cl  50 0.072    Cl  40 0.055    Cl  43 0.051
    24  Na  0.425    Cl  47 0.108    Cl  44 0.077    O  117 0.071    Cl  27 0.069    Cl  42 0.066
    25  Na  0.498    Cl  46 0.170    Cl  35 0.125    Cl  48 0.092    Cl  34 0.071
    26  Cl  0.483    Na  12 0.130    Na  13 0.094    Na  20 0.080    Na   3 0.080    Na   1 0.062
    27  Cl  0.446    Na   3 0.182    Na  13 0.148    Na  24 0.069
    28  Cl  0.464    Na  15 0.150    Na   5 0.118    Na   9 0.099    Na   2 0.085
    29  Cl  0.443    Na  13 0.151    Na  19 0.147    Na  20 0.137
    30  Cl  0.447    Na   4 0.131    Na   2 0.114    Na   5 0.098    Na  21 0.085
    31  Cl  0.402    Na  16 0.173    Na  18 0.105
    32  Cl  0.444    Na  19 0.145    Na   9 0.123    Na   5 0.098    Na  21 0.059
    33  Cl  0.487    Na  20 0.154    Na   8 0.100    Na  12 0.099
    34  Cl  0.458    Na  21 0.120    Na   7 0.095    Na   4 0.081    Na  25 0.071
    35  Cl  0.449    Na  25 0.125    Na   7 0.119    Na   8 0.099    Na  11 0.094
    36  Cl  0.450    Na  22 0.125    Na  14 0.124    Na  18 0.093    Na  16 0.088
    37  Cl  0.464    Na  19 0.104    Na  20 0.099    Na  21 0.096    Na   1 0.084
    38  Cl  0.466    Na  15 0.167    Na  16 0.113    Na   2 0.110    Na  17 0.058
    39  Cl  0.468    Na   6 0.111    Na  23 0.091    Na  17 0.072    Na  14 0.056
    40  Cl  0.473    Na   1 0.096    Na  12 0.061    Na   7 0.060    Na  23 0.055    Na  11 0.052
    41  Cl  0.486    Na  10 0.172    Na  12 0.107    Na   3 0.103    Na   6 0.086
    42  Cl  0.458    Na   6 0.126    Na   3 0.102    Na  24 0.066    Na  17 0.066    Na   1 0.053
    43  Cl  0.471    Na   1 0.076    Na  21 0.063    Na   9 0.063    Na   2 0.059    Na  23 0.051
    44  Cl  0.480    Na   9 0.127    Na  13 0.106    Na  19 0.081    Na  24 0.077
    45  Cl  0.482    Na  10 0.148    Na   8 0.128    Na  11 0.099    Na  12 0.092
    46  Cl  0.452    Na  25 0.170    Na   4 0.160    Na  22 0.069
    47  Cl  0.457    Na  15 0.170    Na  24 0.108    Na   9 0.095    Na  17 0.067
    48  Cl  0.474    Na  11 0.114    Na  14 0.096    Na  25 0.092    Na  23 0.080    Na  22 0.057
    49  Cl  0.472    Na  10 0.159    Na  11 0.119    Na  14 0.105    Na   6 0.064
    50  Cl  0.479    Na   2 0.133    Na   4 0.097    Na  22 0.082    Na  23 0.072    Na  16 0.053
    51  O   1.993    C   53 0.995    H   52 0.835    Na  17 0.084
    52  H   0.885    O   51 0.835
    53  C   3.955    C   56 1.011    O   51 0.995    H   55 0.973    H   54 0.970
    54  H   0.996    C   53 0.970
    55  H   0.998    C   53 0.973
    56  C   3.991    C   53 1.011    C   59 1.008    H   57 0.972    H   58 0.969
    57  H   0.996    C   56 0.972
    58  H   0.997    C   56 0.969
    59  C   3.997    C   62 1.020    C   56 1.008    H   61 0.977    H   60 0.977
    60  H   0.997    C   59 0.977
    61  H   0.997    C   59 0.977
    62  C   3.995    C   59 1.020    H   64 0.987    H   65 0.984    H   63 0.980
    63  H   0.997    C   62 0.980
    64  H   0.999    C   62 0.987
    65  H   0.998    C   62 0.984
    66  O   2.005    C   68 0.975    H   67 0.839    Na  18 0.080
    67  H   0.874    O   66 0.839
    68  C   3.936    C   71 1.007    O   66 0.975    H   70 0.967    H   69 0.962
    69  H   0.996    C   68 0.962
    70  H   0.994    C   68 0.967
    71  C   3.994    C   74 1.010    C   68 1.007    H   72 0.972    H   73 0.965
    72  H   0.997    C   71 0.972
    73  H   0.995    C   71 0.965
    74  C   3.992    C   77 1.021    C   71 1.010    H   76 0.976    H   75 0.963
    75  H   0.995    C   74 0.963
    76  H   0.998    C   74 0.976
    77  C   3.994    C   74 1.021    H   78 0.987    H   79 0.986    H   80 0.979
    78  H   0.998    C   77 0.987
    79  H   0.999    C   77 0.986
    80  H   0.997    C   77 0.979
    81  O   2.010    C   83 0.981    H   82 0.899    Na   5 0.083
    82  H   0.907    O   81 0.899
    83  C   3.944    C   86 1.016    O   81 0.981    H   84 0.976    H   85 0.971
    84  H   0.999    C   83 0.976
    85  H   0.998    C   83 0.971
    86  C   3.991    C   83 1.016    C   89 1.013    H   87 0.974    H   88 0.973
    87  H   0.997    C   86 0.974
    88  H   0.997    C   86 0.973
    89  C   3.990    C   92 1.022    C   86 1.013    H   91 0.978    H   90 0.971
    90  H   0.997    C   89 0.971
    91  H   0.997    C   89 0.978
    92  C   3.996    C   89 1.022    H   93 0.987    H   94 0.986    H   95 0.985
    93  H   0.999    C   92 0.987
    94  H   0.998    C   92 0.986
    95  H   0.999    C   92 0.985
    96  O   2.010    C   98 0.983    H   97 0.845    Na   7 0.057
    97  H   0.898    O   96 0.845
    98  C   3.946    C  101 1.010    O   96 0.983    H   99 0.972    H  100 0.968
    99  H   0.999    C   98 0.972
   100  H   0.996    C   98 0.968
   101  C   3.991    C   98 1.010    C  104 1.009    H  103 0.975    H  102 0.974
   102  H   0.997    C  101 0.974
   103  H   0.995    C  101 0.975
   104  C   3.991    C  107 1.022    C  101 1.009    H  106 0.976    H  105 0.966
   105  H   0.994    C  104 0.966
   106  H   0.998    C  104 0.976
   107  C   3.993    C  104 1.022    H  108 0.987    H  109 0.980    H  110 0.978
   108  H   0.997    C  107 0.987
   109  H   0.998    C  107 0.980
   110  H   0.998    C  107 0.978
   111  O   1.886    H  112 0.915    H  113 0.862    Na   8 0.095
   112  H   0.913    O  111 0.915
   113  H   0.892    O  111 0.862
   114  O   1.890    H  116 0.912    H  115 0.872    Na  18 0.088
   115  H   0.897    O  114 0.872
   116  H   0.910    O  114 0.912
   117  O   1.889    H  119 0.918    H  118 0.873    Na  24 0.071
   118  H   0.900    O  117 0.873
   119  H   0.914    O  117 0.918
   120  O   1.894    H  121 0.915    H  122 0.869    Na  22 0.088
   121  H   0.912    O  120 0.915
   122  H   0.897    O  120 0.869
 MOs/occ written to file <molden.input>
 
molecular dipole:
                 x           y           z       tot (Debye)
 q only:       -1.868      -0.337       2.268
   full:       -0.870      -0.219      -0.591       2.732
molecular quadrupole (traceless):
                xx          xy          yy          xz          yz          zz
 q only:      -73.315       5.052      19.568      33.928      13.249      53.747
  q+dip:      -60.342      -2.868      18.187      42.955       6.819      42.155
   full:      -59.658      -2.155      17.183      42.441       7.311      42.475

SCC energy    :    -215.1517761
rep           :       1.0950192
ES            :       1.9745430
AES           :      -0.0140928
AXC           :       0.0209476
disp          :      -0.2303001
XB            :       0.0000000
fix           :       0.0000000
total E       :    -214.0448566
atomizationE  :      22.8700766    14351.19
(atE without considering molecular charge,
 total energy contains solvation terms)
H-L gap (eV)  :          2.7784
           ------------------------------------------------- 
          |                 ===============                 |
          |                   A N C O P T                   |
          |                 ===============                 |
          |          Approximate Normal Coordinate          |
          |           Rational Function Optimizer           |
           ------------------------------------------------- 
dumping coords to <xtbopt.coord> and <xtbopt.log>
 optlevel               0
 Maxcycle             366
 Maxmicro              25
 Econv         5.000000000000000E-006
 Gconv         1.000000000000000E-003
 Maxdispl       1.00000000000000     
 Hlow          5.000000000000000E-003
 S6             20.0000000000000     
 Nvar              360

generating ANC from model Hessian ...
 Shifting diagonal of input Hessian by   2.367707562968753E-002
 Lowest  eigenvalues of input Hessian
    0.005000    0.005454    0.007289    0.008153    0.008361    0.008609
    0.009130    0.009652    0.010035    0.010790    0.011262    0.011514
    0.011725    0.011838    0.012208    0.012831    0.013027    0.013565
 Highest eigenvalues
    1.473493    1.478516    1.481675    1.486739    1.510683    1.520935
 
cpu  time for ANC gen    0.09 s
wall time for ANC gen    0.09 s
................................................................................
.............................. CYCLE    1 ......................................
................................................................................
   1   -215.1517761 -0.215152E+03  0.377E-04    2.78       0.0  T
   2   -215.1517761 -0.921659E-09  0.357E-04    2.78      25.4  T
   3   -215.1517761 -0.534158E-09  0.345E-04    2.78      26.2  T
speedup  1.00
cpu  time for SCC    0.16 s
wall time for SCC    0.16 s
speedup  1.00
cpu  time for grad    0.52 s
wall time for grad    0.52 s
 E :   -214.04485663  G :  0.000145    pred/act E change:  0.000D+00 -0.386D-07
Maxdispl :   0.0120   ||displ|| :   0.0169   Lambda : -0.192D-05
Largest |displ|/coords:  0.0120 (   2)  0.0095 (   1)  0.0032 (  15)

   *** GEOMETRY OPTIMIZATION CONVERGED AFTER 1 ITERATIONS ***

------------------------------------------------------------------------
 total energy gain (kcal):      0.0000
------------------------------------------------------------------------
================
 final structure:
================
$coord
        3.94194048397006       -0.91950474776290       -1.40914146504691      Na
       -5.14958081276913        2.17142473495490       -2.85766301882307      Na
        9.32081118118511        1.35510244382812        2.16254504395200      Na
       -7.50073687359927       -3.93748261741784       -1.62505576863509      Na
       -4.30903012165585        0.62813915501101       -9.26415991582099      Na
        3.37041997726796        0.31774037779144        5.16984856768241      Na
        1.29590313422742       -7.53210761456976       -0.59628889168427      Na
        4.29396417531199      -11.33376500359953        3.65072429336251      Na
        0.96097395936624        3.15671352067986       -5.98565963364732      Na
        6.23544939137976       -4.06039263939412        9.22004510969107      Na
        0.84742440987141       -6.16824421872357        6.24925520788373      Na
        7.02320718593507       -5.13689913872372        3.03869420268484      Na
        9.96756662570727        0.09868780907702       -4.46011337986014      Na
       -2.40915707888124       -0.60421343140898        8.42661244152105      Na
       -2.57918794481123        8.07831690296758       -3.94401930254301      Na
       -5.64561409458071        3.99659737961499        3.82127882220814      Na
        0.37476491757724        4.96442265547648        1.03404010588998      Na
       -4.85912242991802        4.94930161048976       10.14180940126441      Na
        4.60088576992547       -2.19921939296503       -7.94964280695009      Na
        7.66223604735226       -6.09195518075764       -3.57068372575562      Na
       -1.46896228590716       -3.20611749237301       -4.89646262800136      Na
       -7.95956138421747       -2.40822964714391        5.18558849676148      Na
       -2.15564257249529       -1.82459910480246        1.77935871004276      Na
        6.25244040782871        5.52276211365213       -2.40532607748961      Na
       -4.57262371026712       -8.03210229342535        2.78882903324113      Na
        8.66300092531401       -2.53877284035964       -0.58163455526802      Cl
       11.11750962996216        3.70108144677173       -1.49998091325725      Cl
       -3.66385772849045        4.70599726080629       -7.01863796714027      Cl
        9.08658047506085       -3.69310644675438       -7.36674132049446      Cl
       -6.13760380307742       -1.76161391765151       -5.63454680747100      Cl
       -5.02669848419258        7.92645884782296        6.55367885363190      Cl
        0.13459550247276       -0.87346224857431       -8.89120673481720      Cl
        6.44775151557869       -8.98342237434447        0.05696407060817      Cl
       -3.01867716583802       -5.62906944248923       -1.08067442346920      Cl
       -0.25602134877294       -9.93434167882548        3.43443825502445      Cl
       -6.75362690639169        1.25679709475693        8.04966967330295      Cl
        3.02676917999528       -4.94540914190283       -4.27225016841990      Cl
       -4.36121007869864        6.09807742330438       -0.24641204460838      Cl
       -1.10423561411156        1.90034932207716        4.53594978027514      Cl
        2.44313100431579       -3.66580581367317        2.41658596256685      Cl
        8.05244782741184       -1.16333766003310        6.09156408739538      Cl
        4.85852363017542        2.96672382608620        1.49563774715333      Cl
       -0.56167639156367        0.73422807832026       -2.05878875301613      Cl
        5.52357289990517        1.72428220183961       -5.32002048274605      Cl
        5.50953638588266       -8.00205610523066        6.84516548991064      Cl
       -8.98739935543351       -6.67478886790120        1.91821162444960      Cl
        1.86714860940591        7.14714273516982       -3.26956702460752      Cl
       -3.60835068529702       -4.45775698849015        5.82987101287204      Cl
        1.95290781877498       -2.32807467611944        9.24080071554014      Cl
       -6.78652062894840       -0.07189441782060        1.17312491609626      Cl
        0.23057981719604        7.65736462236401        3.93198242307120      O 
       -1.41807479373106        8.00049381981656        4.68475691679317      H 
        1.58028393142249        9.95840361008691        3.97155218519673      C 
        1.62373159586814       10.72998985468121        5.89644213511202      H 
        0.66403475347597       11.35332028362001        2.73992063561811      H 
        4.26187453789479        9.48060109751347        3.06406113748518      C 
        5.05915176337653        7.93370831829969        4.16783472424654      H 
        4.19615634506842        8.90321668021130        1.09148313582634      H 
        5.96040653350348       11.78916185312836        3.28907453363289      C 
        6.12764619145634       12.33740970960226        5.27264730502127      H 
        5.10661684072823       13.36584396252082        2.26722447127120      H 
        8.57006060244146       11.25012085143952        2.20701014269510      C 
        8.41258487062912       10.76510560645764        0.21716972915966      H 
        9.79226504021976       12.89051655605832        2.38722881236911      H 
        9.44521560797382        9.67263169648792        3.19328330560281      H 
       -1.06939078452158        3.72999468366220        9.98535801744047      O 
       -0.52890418460087        4.06717665613698        8.26073137599565      H 
        1.10136463198772        4.18508759087641       11.50514435788176      C 
        2.48211556927371        2.65684567436288       11.26107880023357      H 
        0.47459227775993        4.17830610599567       13.46787459417697      H 
        2.37871781135471        6.68360238701196       10.85525315718049      C 
        4.09374711242059        6.86185248272809       11.98735731280212      H 
        2.93689945667234        6.62739614808306        8.86688780689550      H 
        0.69989649650102        8.99237417448819       11.28808758340604      C 
       -1.01199153788653        8.82797475755309       10.15246692978143      H 
        1.72533651523446       10.66459434089301       10.64896229774705      H 
       -0.03508860180016        9.35987330325366       14.04642887712492      C 
        1.63371532092840        9.35832021618064       15.24785403935419      H 
       -0.99739574496306       11.15901132528692       14.28215466420993      H 
       -1.30862519543181        7.87410926378467       14.67341034188952      H 
       -6.98981039737955        1.52325239012946      -11.91891473804931      O 
       -8.40692172690295        2.65675995612499      -11.97598531023535      H 
       -6.80383194623996        0.34522932912813      -14.31735263684730      C 
       -6.54733464467071        1.78522419301445      -15.78801243432260      H 
       -8.54007420325278       -0.71129978567683      -14.72535889715522      H 
       -4.54992689190722       -1.43448919884938      -14.32472283184196      C 
       -4.15061579456859       -1.98724692164890      -16.26932947770819      H 
       -2.91893877989455       -0.38412477856894      -13.62819373508724      H 
       -4.97000089925365       -3.79981849440700      -12.72614778165791      C 
       -5.95620301114045       -3.29383304238572      -10.99034051771650      H 
       -3.14240972019404       -4.60074535717784      -12.21830653649537      H 
       -6.50241173080544       -5.80980216540514      -14.10308500243346      C 
       -5.52958898527150       -6.41671792934848      -15.81025710589593      H 
       -6.77197457605393       -7.44745921350489      -12.89289786551359      H 
       -8.35578006533402       -5.09684431280178      -14.63225668721451      H 
        1.95078741730574      -11.15050877758451       -2.62280675392903      O 
        3.70634949769612      -10.73317486240618       -2.25501726840416      H 
        1.87659107950440      -11.91779637545119       -5.19247822825212      C 
        3.22112872064726      -13.46953686877346       -5.50390889643485      H 
        2.42337047685025      -10.34302781788694       -6.41833040415790      H 
       -0.77077700841176      -12.81854931891089       -5.87633372194990      C 
       -0.71397494346412      -13.60293608215402       -7.78239440176862      H 
       -1.29284966221927      -14.33186181983931       -4.57359747379844      H 
       -2.77041592790752      -10.74297602835838       -5.73053010327258      C 
       -2.67620843467954       -9.86803392155596       -3.87245415807973      H 
       -4.62816711304014      -11.62020258292635       -5.91068233615417      H 
       -2.49386005040449       -8.73047924265880       -7.76675036675376      C 
       -2.58340940568703       -9.57743605715395       -9.63648823823779      H 
       -4.01859270002256       -7.36554130499629       -7.60224587165469      H 
       -0.70627605126161       -7.73805322816965       -7.59691977760365      H 
        3.28160593654529      -14.53399581787836        1.36381957123779      O 
        2.81567625126955      -16.28379839535527        1.25662157018790      H 
        2.36069333656618      -13.72459171122531       -0.00386103236299      H 
       -6.46425589233232        7.94385078510766       12.17284065645198      O 
       -6.44515572886034        8.76741734777299       10.53414568680584      H 
       -7.42790878871664        9.06113725887906       13.22745074957966      H 
        8.71366156046492        8.25369157660741       -3.99836607582168      O 
       10.17519176371619        7.32276241860773       -3.39694264042465      H 
        9.39690137147347        9.57347538831117       -5.03706803704065      H 
      -11.17640701466679       -4.17859666101915        6.59291072688513      O 
      -12.58436880967854       -4.59780839400193        7.65378874699948      H 
      -11.17739484278423       -5.45852358413243        5.28042403313007      H 
$end
 
 Bond Distances (Angstroems)
 ---------------------------
Na1-Na3=3.6226       Na1-Na6=3.5554       Na1-Na7=3.7935       Na1-Na9=3.6064       Na1-Na12=3.6303      Na1-Na13=3.6145      
Na1-Na17=3.8639      Na1-Na19=3.5439      Na1-Na20=3.5603      Na1-Na21=3.6150      Na1-Na23=3.6726      Na1-Na24=3.6599      
Na1-Cl26=2.6772      Na1-Cl37=2.6587      Na1-Cl40=2.6153      Na1-Cl42=2.6129      Na1-Cl43=2.5620      Na1-Cl44=2.6345      
Na2-Na4=3.5247       Na2-Na5=3.5154       Na2-Na9=3.6698       Na2-Na15=3.4570      Na2-Na16=3.6733      Na2-Na17=3.8693      
Na2-Na21=3.6132      Na2-Na23=3.6059      Na2-Cl28=2.6954      Na2-Cl30=2.6008      Na2-Cl38=2.5300      Na2-Cl43=2.5790      
Na2-Cl50=2.5902      Na3-Na1=3.6226       Na3-Na6=3.5706       Na3-Na12=3.6736      Na3-Na13=3.5835      Na3-Na24=3.6528      
Na3-Cl26=2.5448      Na3-Cl27=2.4903      Na3-Cl41=2.5592      Na3-Cl42=2.5353      Na4-Na2=3.5247       Na4-Na21=3.6517      
Na4-Na22=3.7017      Na4-Na23=3.5350      Na4-Na25=3.5428      Na4-Cl30=2.5195      Na4-Cl34=2.5514      Na4-Cl46=2.4966      
Na4-Cl50=2.5534      Na5-Na2=3.5154       Na5-Na9=3.5465       Na5-Na21=3.4231      Na5-Cl28=2.4870      Na5-Cl30=2.4949      
Na5-Cl32=2.4899      Na5-O81=2.0519       Na5-C83=2.9859       Na5-C86=2.8946       Na5-H88=2.4822       Na5-C89=2.9948       
Na5-H90=2.4293       Na6-Na1=3.5554       Na6-Na3=3.5706       Na6-Na10=3.5014      Na6-Na11=3.7268      Na6-Na12=3.6524      
Na6-Na14=3.5443      Na6-Na17=3.6536      Na6-Na23=3.6133      Na6-Cl39=2.5339      Na6-Cl40=2.6091      Na6-Cl41=2.6440      
Na6-Cl42=2.5230      Na6-Cl49=2.6765      Na7-Na1=3.7935       Na7-Na8=3.4081       Na7-Na11=3.7013      Na7-Na12=3.8068      
Na7-Na20=3.7958      Na7-Na21=3.5439      Na7-Na23=3.7468      Na7-Na25=3.5948      Na7-Cl33=2.8534      Na7-Cl34=2.5085      
Na7-Cl35=2.6153      Na7-Cl37=2.5488      Na7-Cl40=2.6639      Na7-O96=2.2218       Na7-H97=2.2950       Na8-Na7=3.4081       
Na8-Na11=3.5622      Na8-Na12=3.5978      Na8-Cl33=2.5421      Na8-Cl35=2.5217      Na8-Cl45=2.5258      Na8-O111=2.1493      
Na9-Na1=3.6064       Na9-Na2=3.6698       Na9-Na5=3.5465       Na9-Na15=3.3852      Na9-Na17=3.8484      Na9-Na19=3.5809      
Na9-Na21=3.6500      Na9-Na24=3.6053      Na9-Cl28=2.6383      Na9-Cl32=2.6653      Na9-Cl43=2.5711      Na9-Cl44=2.5550      
Na9-Cl47=2.5990      Na10-Na6=3.5014      Na10-Na11=3.4417     Na10-Na12=3.3463     Na10-Cl41=2.4527     Na10-Cl45=2.4653     
Na10-Cl49=2.4446     Na11-Na6=3.7268      Na11-Na7=3.7013      Na11-Na8=3.5622      Na11-Na10=3.4417     Na11-Na12=3.7235     
Na11-Na14=3.6009     Na11-Na23=3.6611     Na11-Na25=3.5429     Na11-Cl35=2.5557     Na11-Cl40=2.5652     Na11-Cl45=2.6698     
Na11-Cl48=2.5354     Na11-Cl49=2.6416     Na12-Na1=3.6303      Na12-Na3=3.6736      Na12-Na6=3.6524      Na12-Na7=3.8068      
Na12-Na8=3.5978      Na12-Na10=3.3463     Na12-Na11=3.7235     Na12-Na20=3.5500     Na12-Cl26=2.5127     Na12-Cl33=2.5934     
Na12-Cl40=2.5668     Na12-Cl41=2.7070     Na12-Cl45=2.6453     Na13-Na1=3.6145      Na13-Na3=3.5835      Na13-Na19=3.5991     
Na13-Na20=3.5273     Na13-Na24=3.6450     Na13-Cl26=2.5762     Na13-Cl27=2.5413     Na13-Cl29=2.5709     Na13-Cl44=2.5451     
Na14-Na6=3.5443      Na14-Na11=3.6009     Na14-Na16=3.8471     Na14-Na18=3.3378     Na14-Na22=3.5327     Na14-Na23=3.5789     
Na14-Cl36=2.5090     Na14-Cl39=2.5441     Na14-Cl48=2.5396     Na14-Cl49=2.5191     Na14-O66=2.5384      Na15-Na2=3.4570      
Na15-Na9=3.3852      Na15-Na17=3.4782     Na15-Cl28=2.4822     Na15-Cl38=2.4116     Na15-Cl47=2.4303     Na16-Na2=3.6733      
Na16-Na14=3.8471     Na16-Na17=3.5479     Na16-Na18=3.4080     Na16-Na22=3.6753     Na16-Na23=3.7507     Na16-Cl31=2.5540     
Na16-Cl36=2.7299     Na16-Cl38=2.5163     Na16-Cl39=2.6737     Na16-Cl50=2.6388     Na17-Na1=3.8639      Na17-Na2=3.8693      
Na17-Na6=3.6536      Na17-Na9=3.8484      Na17-Na15=3.4782     Na17-Na16=3.5479     Na17-Na23=3.8543     Na17-Na24=3.6158     
Na17-Cl38=2.6646     Na17-Cl39=2.5837     Na17-Cl42=2.6090     Na17-Cl43=2.8169     Na17-Cl47=2.6729     Na17-O51=2.0948      
Na18-Na14=3.3378     Na18-Na16=3.4080     Na18-Cl31=2.4688     Na18-Cl36=2.4594     Na18-O66=2.1083      Na18-O114=2.0947     
Na18-H115=2.1977     Na19-Na1=3.5439      Na19-Na9=3.5809      Na19-Na13=3.5991     Na19-Na20=3.4982     Na19-Na21=3.6348     
Na19-Cl29=2.5208     Na19-Cl32=2.5152     Na19-Cl37=2.5676     Na19-Cl44=2.5467     Na20-Na1=3.5603      Na20-Na7=3.7958      
Na20-Na12=3.5500     Na20-Na13=3.5273     Na20-Na19=3.4982     Na20-Cl26=2.5135     Na20-Cl29=2.4929     Na20-Cl33=2.5376     
Na20-Cl37=2.5540     Na21-Na1=3.6150      Na21-Na2=3.6132      Na21-Na4=3.6517      Na21-Na5=3.4231      Na21-Na7=3.5439      
Na21-Na9=3.6500      Na21-Na19=3.6348     Na21-Na23=3.6258     Na21-Cl30=2.6154     Na21-Cl32=2.5908     Na21-Cl34=2.5286     
Na21-Cl37=2.5722     Na21-Cl43=2.6140     Na22-Na4=3.7017      Na22-Na14=3.5327     Na22-Na16=3.6753     Na22-Na23=3.5745     
Na22-Na25=3.6983     Na22-Cl36=2.5428     Na22-Cl46=2.8953     Na22-Cl48=2.5679     Na22-Cl50=2.5342     Na22-O120=2.0809     
Na22-H122=2.3468     Na23-Na1=3.6726      Na23-Na2=3.6059      Na23-Na4=3.5350      Na23-Na6=3.6133      Na23-Na7=3.7468      
Na23-Na11=3.6611     Na23-Na14=3.5789     Na23-Na16=3.7507     Na23-Na17=3.8543     Na23-Na21=3.6258     Na23-Na22=3.5745     
Na23-Na25=3.5653     Na23-Cl34=2.5597     Na23-Cl39=2.5145     Na23-Cl40=2.6430     Na23-Cl43=2.5827     Na23-Cl48=2.6696     
Na23-Cl50=2.6398     Na24-Na1=3.6599      Na24-Na3=3.6528      Na24-Na9=3.6053      Na24-Na13=3.6450     Na24-Na17=3.6158     
Na24-Cl27=2.7905     Na24-Cl42=2.5758     Na24-Cl44=2.5628     Na24-Cl47=2.5166     Na24-O117=2.1202     Na24-H118=2.3434     
Na25-Na4=3.5428      Na25-Na7=3.5948      Na25-Na11=3.5429     Na25-Na22=3.6983     Na25-Na23=3.5653     Na25-Cl34=2.5468     
Na25-Cl35=2.5195     Na25-Cl46=2.4872     Na25-Cl48=2.5353     Cl26-Na1=2.6772      Cl26-Na3=2.5448      Cl26-Na12=2.5127     
Cl26-Na13=2.5762     Cl26-Na20=2.5135     Cl27-Na3=2.4903      Cl27-Na13=2.5413     Cl27-Na24=2.7905     Cl28-Na2=2.6954      
Cl28-Na5=2.4870      Cl28-Na9=2.6383      Cl28-Na15=2.4822     Cl29-Na13=2.5709     Cl29-Na19=2.5208     Cl29-Na20=2.4929     
Cl30-Na2=2.6008      Cl30-Na4=2.5195      Cl30-Na5=2.4949      Cl30-Na21=2.6154     Cl31-Na16=2.5540     Cl31-Na18=2.4688     
Cl32-Na5=2.4899      Cl32-Na9=2.6653      Cl32-Na19=2.5152     Cl32-Na21=2.5908     Cl33-Na7=2.8534      Cl33-Na8=2.5421      
Cl33-Na12=2.5934     Cl33-Na20=2.5376     Cl34-Na4=2.5514      Cl34-Na7=2.5085      Cl34-Na21=2.5286     Cl34-Na23=2.5597     
Cl34-Na25=2.5468     Cl35-Na7=2.6153      Cl35-Na8=2.5217      Cl35-Na11=2.5557     Cl35-Na25=2.5195     Cl36-Na14=2.5090     
Cl36-Na16=2.7299     Cl36-Na18=2.4594     Cl36-Na22=2.5428     Cl37-Na1=2.6587      Cl37-Na7=2.5488      Cl37-Na19=2.5676     
Cl37-Na20=2.5540     Cl37-Na21=2.5722     Cl38-Na2=2.5300      Cl38-Na15=2.4116     Cl38-Na16=2.5163     Cl38-Na17=2.6646     
Cl39-Na6=2.5339      Cl39-Na14=2.5441     Cl39-Na16=2.6737     Cl39-Na17=2.5837     Cl39-Na23=2.5145     Cl40-Na1=2.6153      
Cl40-Na6=2.6091      Cl40-Na7=2.6639      Cl40-Na11=2.5652     Cl40-Na12=2.5668     Cl40-Na23=2.6430     Cl41-Na3=2.5592      
Cl41-Na6=2.6440      Cl41-Na10=2.4527     Cl41-Na12=2.7070     Cl42-Na1=2.6129      Cl42-Na3=2.5353      Cl42-Na6=2.5230      
Cl42-Na17=2.6090     Cl42-Na24=2.5758     Cl43-Na1=2.5620      Cl43-Na2=2.5790      Cl43-Na9=2.5711      Cl43-Na17=2.8169     
Cl43-Na21=2.6140     Cl43-Na23=2.5827     Cl44-Na1=2.6345      Cl44-Na9=2.5550      Cl44-Na13=2.5451     Cl44-Na19=2.5467     
Cl44-Na24=2.5628     Cl45-Na8=2.5258      Cl45-Na10=2.4653     Cl45-Na11=2.6698     Cl45-Na12=2.6453     Cl46-Na4=2.4966      
Cl46-Na22=2.8953     Cl46-Na25=2.4872     Cl47-Na9=2.5990      Cl47-Na15=2.4303     Cl47-Na17=2.6729     Cl47-Na24=2.5166     
Cl48-Na11=2.5354     Cl48-Na14=2.5396     Cl48-Na22=2.5679     Cl48-Na23=2.6696     Cl48-Na25=2.5353     Cl49-Na6=2.6765      
Cl49-Na10=2.4446     Cl49-Na11=2.6416     Cl49-Na14=2.5191     Cl50-Na2=2.5902      Cl50-Na4=2.5534      Cl50-Na16=2.6388     
Cl50-Na22=2.5342     Cl50-Na23=2.6398     O51-Na17=2.0948      O51-H52=0.9761       O51-C53=1.4118       H52-O51=0.9761       
C53-O51=1.4118       C53-H54=1.0976       C53-H55=1.0976       C53-C56=1.5193       H54-C53=1.0976       H55-C53=1.0976       
C56-C53=1.5193       C56-H57=1.0905       C56-H58=1.0882       C56-C59=1.5213       H57-C56=1.0905       H58-C56=1.0882       
C59-C56=1.5213       C59-H60=1.0926       C59-H61=1.0921       C59-C62=1.5219       H60-C59=1.0926       H61-C59=1.0921       
C62-C59=1.5219       C62-H63=1.0870       C62-H64=1.0867       C62-H65=1.0880       H63-C62=1.0870       H64-C62=1.0867       
H65-C62=1.0880       O66-Na14=2.5384      O66-Na18=2.1083      O66-H67=0.9729       O66-C68=1.4228       H67-O66=0.9729       
C68-O66=1.4228       C68-H69=1.0975       C68-H70=1.0903       C68-C71=1.5242       H69-C68=1.0975       H70-C68=1.0903       
C71-C68=1.5242       C71-H72=1.0915       C71-H73=1.0933       C71-C74=1.5279       H72-C71=1.0915       H73-C71=1.0933       
C74-C71=1.5279       C74-H75=1.0906       C74-H76=1.0917       C74-C77=1.5230       H75-C74=1.0906       H76-C74=1.0917       
C77-C74=1.5230       C77-H78=1.0881       C77-H79=1.0869       C77-H80=1.0874       H78-C77=1.0881       H79-C77=1.0869       
H80-C77=1.0874       O81-Na5=2.0519       O81-H82=0.9608       O81-C83=1.4174       H82-O81=0.9608       C83-Na5=2.9859       
C83-O81=1.4174       C83-H84=1.0976       C83-H85=1.0970       C83-C86=1.5197       H84-C83=1.0976       H85-C83=1.0970       
C86-Na5=2.8946       C86-C83=1.5197       C86-H87=1.0905       C86-H88=1.0907       C86-C89=1.5270       H87-C86=1.0905       
H88-Na5=2.4822       H88-C86=1.0907       C89-Na5=2.9948       C89-C86=1.5270       C89-H90=1.0899       C89-H91=1.0896       
C89-C92=1.5231       H90-Na5=2.4293       H90-C89=1.0899       H91-C89=1.0896       C92-C89=1.5231       C92-H93=1.0882       
C92-H94=1.0870       C92-H95=1.0875       H93-C92=1.0882       H94-C92=1.0870       H95-C92=1.0875       O96-Na7=2.2218       
O96-H97=0.9745       O96-C98=1.4197       H97-Na7=2.2950       H97-O96=0.9745       C98-O96=1.4197       C98-H99=1.0989       
C98-H100=1.0950      C98-C101=1.5234      H99-C98=1.0989       H100-C98=1.0950      C101-C98=1.5234      C101-H102=1.0911     
C101-H103=1.0922     C101-C104=1.5271     H102-C101=1.0911     H103-C101=1.0922     C104-C101=1.5271     C104-H105=1.0880     
C104-H106=1.0913     C104-C107=1.5220     H105-C104=1.0880     H106-C104=1.0913     C107-C104=1.5220     C107-H108=1.0872     
C107-H109=1.0864     C107-H110=1.0857     H108-C107=1.0872     H109-C107=1.0864     H110-C107=1.0857     O111-Na8=2.1493      
O111-H112=0.9599     O111-H113=0.9720     H112-O111=0.9599     H113-O111=0.9720     O114-Na18=2.0947     O114-H115=0.9706     
O114-H116=0.9597     H115-Na18=2.1977     H115-O114=0.9706     H116-O114=0.9597     O117-Na24=2.1202     O117-H118=0.9706     
O117-H119=0.9595     H118-Na24=2.3434     H118-O117=0.9706     H119-O117=0.9595     O120-Na22=2.0809     O120-H121=0.9589     
O120-H122=0.9701     H121-O120=0.9589     H122-Na22=2.3468     H122-O120=0.9701     
 C  H  Rav=1.0909 sigma=0.0037  Rmin=1.0857  Rmax=1.0989    36
 C  C  Rav=1.5233 sigma=0.0027  Rmin=1.5193  Rmax=1.5279    12
 O  H  Rav=0.9671 sigma=0.0065  Rmin=0.9589  Rmax=0.9761    12
 O  C  Rav=1.4179 sigma=0.0040  Rmin=1.4118  Rmax=1.4228     4
 Na H  Rav=2.3491 sigma=0.0913  Rmin=2.1977  Rmax=2.4822     6
 Na C  Rav=2.9585 sigma=0.0453  Rmin=2.8946  Rmax=2.9948     3
 Na O  Rav=2.1623 sigma=0.1405  Rmin=2.0519  Rmax=2.5384     9
 Na Na Rav=3.6095 sigma=0.1154  Rmin=3.3378  Rmax=3.8693    77
 Cl Na Rav=2.5751 sigma=0.0825  Rmin=2.4116  Rmax=2.8953   107
 
 selected bond angles (degree)
 --------------------
Na6-Na1-Na3= 59.65             Na7-Na1-Na3=122.50             Na7-Na1-Na6= 91.57             Na9-Na1-Na3=119.69             
Na9-Na1-Na6=120.68             Na9-Na1-Na7=117.80             Na12-Na1-Na3= 60.86            Na12-Na1-Na6= 61.09            
Na12-Na1-Na7= 61.65            Na12-Na1-Na9=178.23            Na13-Na1-Na3= 59.36            Na13-Na1-Na6=119.01            
Na13-Na1-Na7=120.92            Na13-Na1-Na9= 89.81            Na13-Na1-Na12= 89.14           Na17-Na1-Na3= 86.65            
Na17-Na1-Na6= 58.83            Na17-Na1-Na7=121.67            Na17-Na1-Na9= 61.90            Na17-Na1-Na12=119.86           
Na17-Na1-Na13=117.41           Na19-Na1-Na3=119.72            Na19-Na1-Na6=179.13            Na19-Na1-Na7= 88.33            
Na19-Na1-Na9= 60.10            Na19-Na1-Na12=118.13           Na19-Na1-Na13= 60.36           Na19-Na1-Na17=121.93           
Na20-Na1-Na3= 89.35            Na20-Na1-Na6=120.21            Na20-Na1-Na7= 62.05            Na20-Na1-Na9=119.07            
Na20-Na1-Na12= 59.16           Na20-Na1-Na13= 58.89           Na20-Na1-Na17=175.67           Na20-Na1-Na19= 59.00           
Na21-Na1-Na3=179.25            Na21-Na1-Na6=119.61            Na21-Na1-Na7= 57.10            Na21-Na1-Na9= 60.72            
Na21-Na1-Na12=118.75           Na21-Na1-Na13=121.37           Na21-Na1-Na17= 93.07           Na21-Na1-Na19= 61.01           
Na21-Na1-Na20= 90.95           Na23-Na1-Na3=119.60            Na23-Na1-Na6= 59.96            Na23-Na1-Na7= 60.22            
Na23-Na1-Na9= 90.13            Na23-Na1-Na12= 90.95           Na23-Na1-Na13=178.69           Na23-Na1-Na17= 61.45           
Na23-Na1-Na19=120.68           Na23-Na1-Na20=122.22           Na23-Na1-Na21= 59.67           Na24-Na1-Na3= 60.21            
Na24-Na1-Na6= 89.88            Na24-Na1-Na7=177.28            Na24-Na1-Na9= 59.49            Na24-Na1-Na12=121.06           
Na24-Na1-Na13= 60.14           Na24-Na1-Na17= 57.37           Na24-Na1-Na19= 90.26           Na24-Na1-Na20=119.02           
Na24-Na1-Na21=120.19           Na24-Na1-Na23=118.76           Cl26-Na1-Na3= 44.58            Cl26-Na1-Na6= 88.75            
Cl26-Na1-Na7= 91.76            Cl26-Na1-Na9=135.19            Cl26-Na1-Na12= 43.79           Cl26-Na1-Na13= 45.38           
Cl26-Na1-Na17=131.23           Cl26-Na1-Na19= 90.39           Cl26-Na1-Na20= 44.81           Cl26-Na1-Na21=135.68           
Cl26-Na1-Na23=134.67           Cl26-Na1-Na24= 90.57           Cl37-Na1-Na3=134.97            Cl37-Na1-Na6=133.64            
Cl37-Na1-Na7= 42.12            Cl37-Na1-Na9= 90.97            Cl37-Na1-Na12= 87.63           Cl37-Na1-Na13= 91.47           
Cl37-Na1-Na17=138.37           Cl37-Na1-Na19= 46.23           Cl37-Na1-Na20= 45.70           Cl37-Na1-Na21= 45.30           
Cl37-Na1-Na23= 89.84           Cl37-Na1-Na24=136.48           Cl37-Na1-Cl26= 90.39           Cl40-Na1-Na3= 91.09            
Cl40-Na1-Na6= 47.04            Cl40-Na1-Na7= 44.58            Cl40-Na1-Na9=136.02            Cl40-Na1-Na12= 44.99           
Cl40-Na1-Na13=134.12           Cl40-Na1-Na17= 92.33           Cl40-Na1-Na19=132.82           Cl40-Na1-Na20= 89.38           
Cl40-Na1-Na21= 88.22           Cl40-Na1-Na23= 46.01           Cl40-Na1-Na24=136.92           Cl40-Na1-Cl26= 88.77           
Cl40-Na1-Cl37= 86.60           Cl42-Na1-Na3= 44.41            Cl42-Na1-Na6= 45.15            Cl42-Na1-Na7=136.70            
Cl42-Na1-Na9= 90.31            Cl42-Na1-Na12= 91.09           Cl42-Na1-Na13= 88.95           Cl42-Na1-Na17= 42.24           
Cl42-Na1-Na19=134.96           Cl42-Na1-Na20=133.74           Cl42-Na1-Na21=135.30           Cl42-Na1-Na23= 89.74           
Cl42-Na1-Na24= 44.73           Cl42-Na1-Cl26= 89.00           Cl42-Na1-Cl37=178.65           Cl42-Na1-Cl40= 92.19           
Cl43-Na1-Na3=133.43            Cl43-Na1-Na6= 89.39            Cl43-Na1-Na7= 89.25            Cl43-Na1-Na9= 45.47            
Cl43-Na1-Na12=135.63           Cl43-Na1-Na13=135.22           Cl43-Na1-Na17= 46.78           Cl43-Na1-Na19= 91.48           
Cl43-Na1-Na20=137.21           Cl43-Na1-Na21= 46.29           Cl43-Na1-Na23= 44.68           Cl43-Na1-Na24= 88.47           
Cl43-Na1-Cl26=177.91           Cl43-Na1-Cl37= 91.59           Cl43-Na1-Cl40= 90.66           Cl43-Na1-Cl42= 89.01           
Cl44-Na1-Na3= 89.07            Cl44-Na1-Na6=134.30            Cl44-Na1-Na7=134.12            Cl44-Na1-Na9= 45.08            
Cl44-Na1-Na12=133.87           Cl44-Na1-Na13= 44.74           Cl44-Na1-Na17= 89.43           Cl44-Na1-Na19= 45.82           
Cl44-Na1-Na20= 88.87           Cl44-Na1-Na21= 91.63           Cl44-Na1-Na23=135.18           Cl44-Na1-Na24= 44.44           
Cl44-Na1-Cl26= 90.11           Cl44-Na1-Cl37= 92.05           Cl44-Na1-Cl40=178.24           Cl44-Na1-Cl42= 89.15           
Cl44-Na1-Cl43= 90.50           Na5-Na2-Na4= 90.58             Na9-Na2-Na4=121.65             Na9-Na2-Na5= 59.11             
Na15-Na2-Na4=177.34            Na15-Na2-Na5= 89.99            Na15-Na2-Na9= 56.62            Na16-Na2-Na4= 92.17            
Na16-Na2-Na5=176.39            Na16-Na2-Na9=117.36            Na16-Na2-Na15= 87.16           Na17-Na2-Na4=121.23            
Na17-Na2-Na5=120.43            Na17-Na2-Na9= 61.32            Na17-Na2-Na15= 56.35           Na17-Na2-Na16= 56.04           
Na21-Na2-Na4= 61.52            Na21-Na2-Na5= 57.38            Na21-Na2-Na9= 60.15            Na21-Na2-Na15=116.77           
Na21-Na2-Na16=122.20           Na21-Na2-Na17= 93.01           Na23-Na2-Na4= 59.42            Na23-Na2-Na5=117.67            
Na23-Na2-Na9= 90.18            Na23-Na2-Na15=118.07           Na23-Na2-Na16= 62.02           Na23-Na2-Na17= 61.96           
Na23-Na2-Na21= 60.30           Cl28-Na2-Na4=135.28            Cl28-Na2-Na5= 44.84            Cl28-Na2-Na9= 45.88            
Cl28-Na2-Na15= 45.53           Cl28-Na2-Na16=132.53           Cl28-Na2-Na17= 91.39           Cl28-Na2-Na21= 89.47           
Cl28-Na2-Na23=136.02           Cl30-Na2-Na4= 45.55            Cl30-Na2-Na5= 45.14            Cl30-Na2-Na9= 92.06            
Cl30-Na2-Na15=135.13           Cl30-Na2-Na16=137.70           Cl30-Na2-Na17=139.31           Cl30-Na2-Na21= 46.32           
Cl30-Na2-Na23= 90.20           Cl30-Na2-Cl28= 89.73           Cl38-Na2-Na4=135.27            Cl38-Na2-Na5=134.16            
Cl38-Na2-Na9= 89.10            Cl38-Na2-Na15= 44.22           Cl38-Na2-Na16= 43.14           Cl38-Na2-Na17= 43.20           
Cl38-Na2-Na21=136.14           Cl38-Na2-Na23= 92.15           Cl38-Na2-Cl28= 89.39           Cl38-Na2-Cl30=177.37           
Cl43-Na2-Na4= 91.80            Cl43-Na2-Na5= 88.31            Cl43-Na2-Na9= 44.47            Cl43-Na2-Na15= 85.61           
Cl43-Na2-Na16= 89.26           Cl43-Na2-Na17= 46.70           Cl43-Na2-Na21= 46.31           Cl43-Na2-Na23= 45.73           
Cl43-Na2-Cl28= 90.35           Cl43-Na2-Cl30= 92.63           Cl43-Na2-Cl38= 89.85           Cl50-Na2-Na4= 46.31            
Cl50-Na2-Na5=136.89            Cl50-Na2-Na9=136.99            Cl50-Na2-Na15=133.07           Cl50-Na2-Na16= 45.92           
Cl50-Na2-Na17= 89.39           Cl50-Na2-Na21= 93.74           Cl50-Na2-Na23= 46.98           Cl50-Na2-Cl28=176.65           
Cl50-Na2-Cl30= 91.79           Cl50-Na2-Cl38= 88.96           Cl50-Na2-Cl43= 92.56           Na6-Na3-Na1= 59.24             
Na12-Na3-Na1= 59.67            Na12-Na3-Na6= 60.53            Na13-Na3-Na1= 60.21            Na13-Na3-Na6=119.45            
Na13-Na3-Na12= 88.94           Na24-Na3-Na1= 60.40            Na24-Na3-Na6= 89.76            Na24-Na3-Na12=120.07           
Na24-Na3-Na13= 60.48           Cl26-Na3-Na1= 47.60            Cl26-Na3-Na6= 90.53            Cl26-Na3-Na12= 43.07           
Cl26-Na3-Na13= 45.95           Cl26-Na3-Na24= 92.89           Cl27-Na3-Na1= 93.42            Cl27-Na3-Na6=139.48            
Cl27-Na3-Na12=133.69           Cl27-Na3-Na13= 45.16           Cl27-Na3-Na24= 49.74           Cl27-Na3-Cl26= 90.67           
Cl41-Na3-Na1= 92.57            Cl41-Na3-Na6= 47.67            Cl41-Na3-Na12= 47.44           Cl41-Na3-Na13=136.30           
Cl41-Na3-Na24=137.34           Cl41-Na3-Cl26= 90.35           Cl41-Na3-Cl27=172.76           Cl42-Na3-Na1= 46.16            
Cl42-Na3-Na6= 44.96            Cl42-Na3-Na12= 91.37           Cl42-Na3-Na13= 90.87           Cl42-Na3-Na24= 44.83           
Cl42-Na3-Cl26= 93.76           Cl42-Na3-Cl27= 94.56           Cl42-Na3-Cl41= 92.52           Na21-Na4-Na2= 60.43            
Na22-Na4-Na2= 90.16            Na22-Na4-Na21=119.72           Na23-Na4-Na2= 61.43            Na23-Na4-Na21= 60.57           
Na23-Na4-Na22= 59.15           Na25-Na4-Na2=121.91            Na25-Na4-Na21= 89.72           Na25-Na4-Na22= 61.35           
Na25-Na4-Na23= 60.49           Cl30-Na4-Na2= 47.47            Cl30-Na4-Na21= 45.74           Cl30-Na4-Na22=137.63           
Cl30-Na4-Na23= 93.18           Cl30-Na4-Na25=135.19           Cl34-Na4-Na2= 90.83            Cl34-Na4-Na21= 43.79           
Cl34-Na4-Na22= 91.59           Cl34-Na4-Na23= 46.34           Cl34-Na4-Na25= 45.93           Cl34-Na4-Cl30= 89.39           
Cl46-Na4-Na2=141.48            Cl46-Na4-Na21=133.87           Cl46-Na4-Na22= 51.31           Cl46-Na4-Na23= 93.03           
Cl46-Na4-Na25= 44.59           Cl46-Na4-Cl30=171.06           Cl46-Na4-Cl34= 90.26           Cl50-Na4-Na2= 47.18            
Cl50-Na4-Na21= 93.48           Cl50-Na4-Na22= 43.11           Cl50-Na4-Na23= 48.14           Cl50-Na4-Na25= 92.46           
Cl50-Na4-Cl30= 94.58           Cl50-Na4-Cl34= 94.47           Cl50-Na4-Cl46= 94.35           Na9-Na5-Na2= 62.62             
Na21-Na5-Na2= 62.75            Na21-Na5-Na9= 63.13            Cl28-Na5-Na2= 49.84            Cl28-Na5-Na9= 48.01            
Cl28-Na5-Na21= 97.55           Cl30-Na5-Na2= 47.64            Cl30-Na5-Na9= 96.87            Cl30-Na5-Na21= 49.46           
Cl30-Na5-Cl28= 97.19           Cl32-Na5-Na2= 96.73            Cl32-Na5-Na9= 48.62            Cl32-Na5-Na21= 48.90           
Cl32-Na5-Cl28= 96.28           Cl32-Na5-Cl30= 98.25           O81-Na5-Na2=121.28             O81-Na5-Na9=142.32             
O81-Na5-Na21=154.51            O81-Na5-Cl28=102.81            O81-Na5-Cl30=112.08            O81-Na5-Cl32=141.34            
C83-Na5-Na2=145.02             C83-Na5-Na9=143.58             C83-Na5-Na21=140.27            C83-Na5-Cl28=122.15            
C83-Na5-Cl30=119.51            C83-Na5-Cl32=118.20            C83-Na5-O81= 24.87             C86-Na5-Na2=166.96             
C86-Na5-Na9=129.01             C86-Na5-Na21=114.87            C86-Na5-Cl28=140.83            C86-Na5-Cl30=120.27            
C86-Na5-Cl32= 89.69            C86-Na5-O81= 54.77             C86-Na5-C83= 29.90             H88-Na5-Na2=170.02             
H88-Na5-Na9=107.67             H88-Na5-Na21=111.73            H88-Na5-Cl28=126.23            H88-Na5-Cl30=136.20            
H88-Na5-Cl32= 74.04            H88-Na5-O81= 67.53             H88-Na5-C83= 44.52             H88-Na5-C86= 21.71             
C89-Na5-Na2=139.19             C89-Na5-Na9=133.34             C89-Na5-Na21= 90.03            C89-Na5-Cl28=170.82            
C89-Na5-Cl30= 91.67            C89-Na5-Cl32= 84.78            C89-Na5-O81= 71.40             C89-Na5-C83= 50.31             
C89-Na5-C86= 29.99             C89-Na5-H88= 45.30             H90-Na5-Na2=121.04             H90-Na5-Na9=142.04             
H90-Na5-Na21= 84.55            H90-Na5-Cl28=165.98            H90-Na5-Cl30= 73.58            H90-Na5-Cl32= 95.51            
H90-Na5-O81= 72.04             H90-Na5-C83= 57.44             H90-Na5-C86= 46.70             H90-Na5-H88= 64.67             
H90-Na5-C89= 19.89             Na3-Na6-Na1= 61.11             Na10-Na6-Na1=116.15            Na10-Na6-Na3= 89.58            
Na11-Na6-Na1= 90.63            Na11-Na6-Na3=121.72            Na11-Na6-Na10= 56.76           Na12-Na6-Na1= 60.47            
Na12-Na6-Na3= 61.13            Na12-Na6-Na10= 55.73           Na12-Na6-Na11= 60.60           Na14-Na6-Na1=121.61            
Na14-Na6-Na3=177.27            Na14-Na6-Na10= 89.14           Na14-Na6-Na11= 59.31           Na14-Na6-Na12=119.87           
Na17-Na6-Na1= 64.80            Na17-Na6-Na3= 90.70            Na17-Na6-Na10=179.01           Na17-Na6-Na11=123.79           
Na17-Na6-Na12=125.21           Na17-Na6-Na14= 90.54           Na23-Na6-Na1= 61.63            Na23-Na6-Na3=122.73            
Na23-Na6-Na10=116.54           Na23-Na6-Na11= 59.82           Na23-Na6-Na12= 91.55           Na23-Na6-Na14= 59.99           
Na23-Na6-Na17= 64.06           Cl39-Na6-Na1= 90.61            Cl39-Na6-Na3=135.58            Cl39-Na6-Na10=134.78           
Cl39-Na6-Na11= 89.42           Cl39-Na6-Na12=135.63           Cl39-Na6-Na14= 45.85           Cl39-Na6-Na17= 44.99           
Cl39-Na6-Na23= 44.08           Cl40-Na6-Na1= 47.19            Cl40-Na6-Na3= 92.36            Cl40-Na6-Na10= 83.61           
Cl40-Na6-Na11= 43.46           Cl40-Na6-Na12= 44.65           Cl40-Na6-Na14= 89.89           Cl40-Na6-Na17= 97.33           
Cl40-Na6-Na23= 46.92           Cl40-Na6-Cl39= 90.99           Cl41-Na6-Na1= 92.66            Cl41-Na6-Na3= 45.69            
Cl41-Na6-Na10= 44.37           Cl41-Na6-Na11= 91.97           Cl41-Na6-Na12= 47.68           Cl41-Na6-Na14=132.70           
Cl41-Na6-Na17=135.77           Cl41-Na6-Na23=139.20           Cl41-Na6-Cl39=176.43           Cl41-Na6-Cl40= 92.28           
Cl42-Na6-Na1= 47.25            Cl42-Na6-Na3= 45.24            Cl42-Na6-Na10=134.77           Cl42-Na6-Na11=137.87           
Cl42-Na6-Na12= 92.06           Cl42-Na6-Na14=136.10           Cl42-Na6-Na17= 45.56           Cl42-Na6-Na23= 92.54           
Cl42-Na6-Cl39= 90.34           Cl42-Na6-Cl40= 94.43           Cl42-Na6-Cl41= 90.82           Cl49-Na6-Na1=135.70            
Cl49-Na6-Na3=133.34            Cl49-Na6-Na10= 44.16           Cl49-Na6-Na11= 45.13           Cl49-Na6-Na12= 89.05           
Cl49-Na6-Na14= 45.15           Cl49-Na6-Na17=135.45           Cl49-Na6-Na23= 90.50           Cl49-Na6-Cl39= 91.01           
Cl49-Na6-Cl40= 88.52           Cl49-Na6-Cl41= 87.65           Cl49-Na6-Cl42=176.74           Na8-Na7-Na1=116.58             
Na11-Na7-Na1= 87.41            Na11-Na7-Na8= 59.97            Na12-Na7-Na1= 57.06            Na12-Na7-Na8= 59.52            
Na12-Na7-Na11= 59.44           Na20-Na7-Na1= 55.96            Na20-Na7-Na8= 88.79            Na20-Na7-Na11=115.06           
Na20-Na7-Na12= 55.67           Na21-Na7-Na1= 58.92            Na21-Na7-Na8=175.50            Na21-Na7-Na11=118.42           
Na21-Na7-Na12=115.98           Na21-Na7-Na20= 88.31           Na23-Na7-Na1= 58.29            Na23-Na7-Na8=118.78            
Na23-Na7-Na11= 58.88           Na23-Na7-Na12= 87.14           Na23-Na7-Na20=114.20           Na23-Na7-Na21= 59.57           
Na25-Na7-Na1=116.31            Na25-Na7-Na8= 91.72            Na25-Na7-Na11= 58.08           Na25-Na7-Na12=117.42           
Na25-Na7-Na20=171.17           Na25-Na7-Na21= 90.62           Na25-Na7-Na23= 58.06           Cl33-Na7-Na1= 84.80            
Cl33-Na7-Na8= 46.88            Cl33-Na7-Na11= 89.72           Cl33-Na7-Na12= 42.92           Cl33-Na7-Na20= 41.95           
Cl33-Na7-Na21=130.25           Cl33-Na7-Na23=129.95           Cl33-Na7-Na25=138.18           Cl34-Na7-Na1= 87.37            
Cl34-Na7-Na8=136.72            Cl34-Na7-Na11= 87.90           Cl34-Na7-Na12=129.98           Cl34-Na7-Na20=133.22           
Cl34-Na7-Na21= 45.52           Cl34-Na7-Na23= 42.86           Cl34-Na7-Na25= 45.11           Cl34-Na7-Cl33=171.91           
Cl35-Na7-Na1=131.05            Cl35-Na7-Na8= 47.27            Cl35-Na7-Na11= 43.65           Cl35-Na7-Na12= 89.98           
Cl35-Na7-Na20=135.60           Cl35-Na7-Na21=135.07           Cl35-Na7-Na23= 88.00           Cl35-Na7-Na25= 44.48           
Cl35-Na7-Cl33= 94.04           Cl35-Na7-Cl34= 89.58           Cl37-Na7-Na1= 44.39            Cl37-Na7-Na8=130.77            
Cl37-Na7-Na11=131.70           Cl37-Na7-Na12= 85.45           Cl37-Na7-Na20= 41.99           Cl37-Na7-Na21= 46.48           
Cl37-Na7-Na23= 89.90           Cl37-Na7-Na25=136.91           Cl37-Na7-Cl33= 83.90           Cl37-Na7-Cl34= 91.92           
Cl37-Na7-Cl35=175.07           Cl40-Na7-Na1= 43.55            Cl40-Na7-Na8= 87.28            Cl40-Na7-Na11= 43.87           
Cl40-Na7-Na12= 42.31           Cl40-Na7-Na20= 83.78           Cl40-Na7-Na21= 88.98           Cl40-Na7-Na23= 44.86           
Cl40-Na7-Na25= 87.43           Cl40-Na7-Cl33= 85.21           Cl40-Na7-Cl34= 87.72           Cl40-Na7-Cl35= 87.52           
Cl40-Na7-Cl37= 87.85           O96-Na7-Na1=133.05             O96-Na7-Na8= 74.75             O96-Na7-Na11=130.57            
O96-Na7-Na12=113.99            O96-Na7-Na20= 80.47            O96-Na7-Na21=108.13            O96-Na7-Na23=158.86            
O96-Na7-Na25=108.17            O96-Na7-Cl33= 71.19            O96-Na7-Cl34=116.02            O96-Na7-Cl35= 91.36            
O96-Na7-Cl37= 92.20            O96-Na7-Cl40=156.24            H97-Na7-Na1=115.62             H97-Na7-Na8= 63.75             
H97-Na7-Na11=123.63            H97-Na7-Na12= 89.80            H97-Na7-Na20= 59.75            H97-Na7-Na21=117.43            
H97-Na7-Na23=173.85            H97-Na7-Na25=128.05            H97-Na7-Cl33= 46.89            H97-Na7-Cl34=139.74            
H97-Na7-Cl35= 97.34            H97-Na7-Cl37= 84.54            H97-Na7-Cl40=132.00            H97-Na7-O96= 24.85             
Na11-Na8-Na7= 64.10            Na12-Na8-Na7= 65.76            Na12-Na8-Na11= 62.67           Cl33-Na8-Na7= 55.01            
Cl33-Na8-Na11= 98.22           Cl33-Na8-Na12= 46.11           Cl35-Na8-Na7= 49.63            Cl35-Na8-Na11= 45.84           
Cl35-Na8-Na12= 96.40           Cl35-Na8-Cl33=104.50           Cl45-Na8-Na7= 98.50            Cl45-Na8-Na11= 48.43           
Cl45-Na8-Na12= 47.30           Cl45-Na8-Cl33= 92.58           Cl45-Na8-Cl35= 93.93           O111-Na8-Na7= 88.73            
O111-Na8-Na11=133.98           O111-Na8-Na12=140.13           O111-Na8-Cl33= 94.36           O111-Na8-Cl35= 88.16           
O111-Na8-Cl45=172.01           Na2-Na9-Na1= 89.86             Na5-Na9-Na1=116.54             Na5-Na9-Na2= 58.28             
Na15-Na9-Na1=119.20            Na15-Na9-Na2= 58.52            Na15-Na9-Na5= 90.64            Na17-Na9-Na1= 62.34            
Na17-Na9-Na2= 61.90            Na17-Na9-Na5=120.17            Na17-Na9-Na15= 57.05           Na19-Na9-Na1= 59.08            
Na19-Na9-Na2=119.50            Na19-Na9-Na5= 88.99            Na19-Na9-Na15=177.73           Na19-Na9-Na17=121.35           
Na21-Na9-Na1= 59.76            Na21-Na9-Na2= 59.16            Na21-Na9-Na5= 56.78            Na21-Na9-Na15=117.67           
Na21-Na9-Na17= 92.78           Na21-Na9-Na19= 60.34           Na24-Na9-Na1= 60.99            Na24-Na9-Na2=119.78            
Na24-Na9-Na5=177.24            Na24-Na9-Na15= 89.71           Na24-Na9-Na17= 57.93           Na24-Na9-Na19= 90.55           
Na24-Na9-Na21=120.73           Cl28-Na9-Na1=136.95            Cl28-Na9-Na2= 47.18            Cl28-Na9-Na5= 44.48            
Cl28-Na9-Na15= 46.66           Cl28-Na9-Na17= 92.75           Cl28-Na9-Na19=133.22           Cl28-Na9-Na21= 89.57           
Cl28-Na9-Na24=136.17           Cl32-Na9-Na1= 88.89            Cl32-Na9-Na2= 90.11            Cl32-Na9-Na5= 44.51            
Cl32-Na9-Na15=135.15           Cl32-Na9-Na17=137.95           Cl32-Na9-Na19= 44.56           Cl32-Na9-Na21= 45.18           
Cl32-Na9-Na24=135.11           Cl32-Na9-Cl28= 88.68           Cl43-Na9-Na1= 45.26            Cl43-Na9-Na2= 44.64            
Cl43-Na9-Na5= 87.76            Cl43-Na9-Na15= 87.26           Cl43-Na9-Na17= 47.04           Cl43-Na9-Na19= 90.49           
Cl43-Na9-Na21= 45.74           Cl43-Na9-Na24= 89.53           Cl43-Na9-Cl28= 91.82           Cl43-Na9-Cl32= 90.91           
Cl44-Na9-Na1= 46.89            Cl44-Na9-Na2=136.74            Cl44-Na9-Na5=134.31            Cl44-Na9-Na15=135.01           
Cl44-Na9-Na17= 90.97           Cl44-Na9-Na19= 45.32           Cl44-Na9-Na21= 92.15           Cl44-Na9-Na24= 45.30           
Cl44-Na9-Cl28=175.83           Cl44-Na9-Cl32= 89.84           Cl44-Na9-Cl43= 92.11           Cl47-Na9-Na1= 91.94            
Cl47-Na9-Na2= 91.64            Cl47-Na9-Na5=136.23            Cl47-Na9-Na15= 45.62           Cl47-Na9-Na17= 43.87           
Cl47-Na9-Na19=134.77           Cl47-Na9-Na21=136.65           Cl47-Na9-Na24= 44.27           Cl47-Na9-Cl28= 91.91           
Cl47-Na9-Cl32=178.07           Cl47-Na9-Cl43= 90.91           Cl47-Na9-Cl44= 89.45           Na11-Na10-Na6= 64.92           
Na12-Na10-Na6= 64.42           Na12-Na10-Na11= 66.52          Cl41-Na10-Na6= 48.93           Cl41-Na10-Na11=102.65          
Cl41-Na10-Na12= 52.97          Cl45-Na10-Na6=100.39           Cl45-Na10-Na11= 50.49          Cl45-Na10-Na12= 51.47          
Cl45-Na10-Cl41=104.23          Cl49-Na10-Na6= 49.70           Cl49-Na10-Na11= 49.88          Cl49-Na10-Na12=100.59          
Cl49-Na10-Cl41= 97.59          Cl49-Na10-Cl45=100.09          
 
 selected dihedral angles (degree)
 ---------------------------------
Na6-Na3-Na1-Na7=289.59        Na6-Na3-Na1-Na9=110.29        Na6-Na3-Na1-Na12=288.36       Na6-Na3-Na1-Na13=180.29       
Na6-Na3-Na1-Na17= 55.49       Na6-Na3-Na1-Na19=180.70       Na6-Na3-Na1-Na20=233.86       Na6-Na3-Na1-Na21=347.32       
Na6-Na3-Na1-Na23=  1.21       Na6-Na3-Na1-Na24=109.42       Na6-Na3-Na1-Cl26=236.09       Na6-Na3-Na1-Cl37=236.95       
Na6-Na3-Na1-Cl40=323.22       Na6-Na3-Na1-Cl42= 55.24       Na6-Na3-Na1-Cl43= 55.17       Na6-Na3-Na1-Cl44=144.98       
Na12-Na3-Na1-Na6= 71.64       Na12-Na3-Na1-Na7=  1.23       Na12-Na3-Na1-Na9=181.93       Na12-Na3-Na1-Na13=251.92      
Na12-Na3-Na1-Na17=127.13      Na12-Na3-Na1-Na19=252.34      Na12-Na3-Na1-Na20=305.49      Na12-Na3-Na1-Na21= 58.96      
Na12-Na3-Na1-Na23= 72.85      Na12-Na3-Na1-Na24=181.05      Na12-Na3-Na1-Cl26=307.72      Na12-Na3-Na1-Cl37=308.58      
Na12-Na3-Na1-Cl40= 34.86      Na12-Na3-Na1-Cl42=126.88      Na12-Na3-Na1-Cl43=126.81      Na12-Na3-Na1-Cl44=216.62      
Na13-Na3-Na1-Na6=179.71       Na13-Na3-Na1-Na7=109.31       Na13-Na3-Na1-Na9=290.00       Na13-Na3-Na1-Na12=108.08      
Na13-Na3-Na1-Na17=235.21      Na13-Na3-Na1-Na19=  0.41      Na13-Na3-Na1-Na20= 53.57      Na13-Na3-Na1-Na21=167.03      
Na13-Na3-Na1-Na23=180.93      Na13-Na3-Na1-Na24=289.13      Na13-Na3-Na1-Cl26= 55.80      Na13-Na3-Na1-Cl37= 56.66      
Na13-Na3-Na1-Cl40=142.94      Na13-Na3-Na1-Cl42=234.96      Na13-Na3-Na1-Cl43=234.88      Na13-Na3-Na1-Cl44=324.69      
Na24-Na3-Na1-Na6=250.58       Na24-Na3-Na1-Na7=180.18       Na24-Na3-Na1-Na9=  0.87       Na24-Na3-Na1-Na12=178.95      
Na24-Na3-Na1-Na13= 70.87      Na24-Na3-Na1-Na17=306.08      Na24-Na3-Na1-Na19= 71.28      Na24-Na3-Na1-Na20=124.44      
Na24-Na3-Na1-Na21=237.90      Na24-Na3-Na1-Na23=251.80      Na24-Na3-Na1-Cl26=126.67      Na24-Na3-Na1-Cl37=127.53      
Na24-Na3-Na1-Cl40=213.81      Na24-Na3-Na1-Cl42=305.83      Na24-Na3-Na1-Cl43=305.75      Na24-Na3-Na1-Cl44= 35.56      
Cl26-Na3-Na1-Na6=123.91       Cl26-Na3-Na1-Na7= 53.51       Cl26-Na3-Na1-Na9=234.20       Cl26-Na3-Na1-Na12= 52.28      
Cl26-Na3-Na1-Na13=304.20      Cl26-Na3-Na1-Na17=179.41      Cl26-Na3-Na1-Na19=304.61      Cl26-Na3-Na1-Na20=357.77      
Cl26-Na3-Na1-Na21=111.23      Cl26-Na3-Na1-Na23=125.13      Cl26-Na3-Na1-Na24=233.33      Cl26-Na3-Na1-Cl37=  0.86      
Cl26-Na3-Na1-Cl40= 87.14      Cl26-Na3-Na1-Cl42=179.16      Cl26-Na3-Na1-Cl43=179.09      Cl26-Na3-Na1-Cl44=268.89      
Cl27-Na3-Na1-Na6=211.71       Cl27-Na3-Na1-Na7=141.30       Cl27-Na3-Na1-Na9=322.00       Cl27-Na3-Na1-Na12=140.07      
Cl27-Na3-Na1-Na13= 31.99      Cl27-Na3-Na1-Na17=267.20      Cl27-Na3-Na1-Na19= 32.41      Cl27-Na3-Na1-Na20= 85.56      
Cl27-Na3-Na1-Na21=199.02      Cl27-Na3-Na1-Na23=212.92      Cl27-Na3-Na1-Na24=321.12      Cl27-Na3-Na1-Cl26= 87.79      
Cl27-Na3-Na1-Cl37= 88.65      Cl27-Na3-Na1-Cl40=174.93      Cl27-Na3-Na1-Cl42=266.95      Cl27-Na3-Na1-Cl43=266.88      
Cl27-Na3-Na1-Cl44=356.69      Cl41-Na3-Na1-Na6= 35.79       Cl41-Na3-Na1-Na7=325.38       Cl41-Na3-Na1-Na9=146.08       
Cl41-Na3-Na1-Na12=324.15      Cl41-Na3-Na1-Na13=216.07      Cl41-Na3-Na1-Na17= 91.28      Cl41-Na3-Na1-Na19=216.49      
Cl41-Na3-Na1-Na20=269.64      Cl41-Na3-Na1-Na21= 23.11      Cl41-Na3-Na1-Na23= 37.00      Cl41-Na3-Na1-Na24=145.20      
Cl41-Na3-Na1-Cl26=271.87      Cl41-Na3-Na1-Cl37=272.73      Cl41-Na3-Na1-Cl40=359.01      Cl41-Na3-Na1-Cl42= 91.03      
Cl41-Na3-Na1-Cl43= 90.96      Cl41-Na3-Na1-Cl44=180.77      Cl42-Na3-Na1-Na6=304.76       Cl42-Na3-Na1-Na7=234.35       
Cl42-Na3-Na1-Na9= 55.05       Cl42-Na3-Na1-Na12=233.12      Cl42-Na3-Na1-Na13=125.04      Cl42-Na3-Na1-Na17=  0.25      
Cl42-Na3-Na1-Na19=125.46      Cl42-Na3-Na1-Na20=178.61      Cl42-Na3-Na1-Na21=292.07      Cl42-Na3-Na1-Na23=305.97      
Cl42-Na3-Na1-Na24= 54.17      Cl42-Na3-Na1-Cl26=180.84      Cl42-Na3-Na1-Cl37=181.70      Cl42-Na3-Na1-Cl40=267.98      
Cl42-Na3-Na1-Cl43=359.93      Cl42-Na3-Na1-Cl44= 89.74      Na21-Na4-Na2-Na5= 51.77       Na21-Na4-Na2-Na9=358.43       
Na21-Na4-Na2-Na15=309.40      Na21-Na4-Na2-Na16=234.12      Na21-Na4-Na2-Na17=285.02      Na21-Na4-Na2-Na23=289.53      
Na21-Na4-Na2-Cl28= 55.76      Na21-Na4-Na2-Cl30= 55.36      Na21-Na4-Na2-Cl38=231.83      Na21-Na4-Na2-Cl43=323.45      
Na21-Na4-Na2-Cl50=231.63      Na22-Na4-Na2-Na5=176.41       Na22-Na4-Na2-Na9=123.06       Na22-Na4-Na2-Na15= 74.03      
Na22-Na4-Na2-Na16=358.75      Na22-Na4-Na2-Na17= 49.65      Na22-Na4-Na2-Na21=124.64      Na22-Na4-Na2-Na23= 54.16      
Na22-Na4-Na2-Cl28=180.40      Na22-Na4-Na2-Cl30=179.99      Na22-Na4-Na2-Cl38=356.47      Na22-Na4-Na2-Cl43= 88.08      
Na22-Na4-Na2-Cl50=356.26      Na23-Na4-Na2-Na5=122.24       Na23-Na4-Na2-Na9= 68.90       Na23-Na4-Na2-Na15= 19.87      
Na23-Na4-Na2-Na16=304.59      Na23-Na4-Na2-Na17=355.49      Na23-Na4-Na2-Na21= 70.47      Na23-Na4-Na2-Cl28=126.24      
Na23-Na4-Na2-Cl30=125.83      Na23-Na4-Na2-Cl38=302.30      Na23-Na4-Na2-Cl43= 33.92      Na23-Na4-Na2-Cl50=302.10      
Na25-Na4-Na2-Na5=120.68       Na25-Na4-Na2-Na9= 67.33       Na25-Na4-Na2-Na15= 18.30      Na25-Na4-Na2-Na16=303.02      
Na25-Na4-Na2-Na17=353.92      Na25-Na4-Na2-Na21= 68.90      Na25-Na4-Na2-Na23=358.43      Na25-Na4-Na2-Cl28=124.67      
Na25-Na4-Na2-Cl30=124.26      Na25-Na4-Na2-Cl38=300.74      Na25-Na4-Na2-Cl43= 32.35      Na25-Na4-Na2-Cl50=300.53      
Cl30-Na4-Na2-Na5=356.41       Cl30-Na4-Na2-Na9=303.07       Cl30-Na4-Na2-Na15=254.04      Cl30-Na4-Na2-Na16=178.76      
Cl30-Na4-Na2-Na17=229.66      Cl30-Na4-Na2-Na21=304.64      Cl30-Na4-Na2-Na23=234.17      Cl30-Na4-Na2-Cl28=  0.40      
Cl30-Na4-Na2-Cl38=176.47      Cl30-Na4-Na2-Cl43=268.09      Cl30-Na4-Na2-Cl50=176.27      Cl34-Na4-Na2-Na5= 84.81       
Cl34-Na4-Na2-Na9= 31.47       Cl34-Na4-Na2-Na15=342.44      Cl34-Na4-Na2-Na16=267.16      Cl34-Na4-Na2-Na17=318.06      
Cl34-Na4-Na2-Na21= 33.04      Cl34-Na4-Na2-Na23=322.57      Cl34-Na4-Na2-Cl28= 88.81      Cl34-Na4-Na2-Cl30= 88.40      
Cl34-Na4-Na2-Cl38=264.87      Cl34-Na4-Na2-Cl43=356.49      Cl34-Na4-Na2-Cl50=264.67      Cl46-Na4-Na2-Na5=176.28       
Cl46-Na4-Na2-Na9=122.94       Cl46-Na4-Na2-Na15= 73.91      Cl46-Na4-Na2-Na16=358.63      Cl46-Na4-Na2-Na17= 49.53      
Cl46-Na4-Na2-Na21=124.51      Cl46-Na4-Na2-Na23= 54.04      Cl46-Na4-Na2-Cl28=180.27      Cl46-Na4-Na2-Cl30=179.87      
Cl46-Na4-Na2-Cl38=356.34      Cl46-Na4-Na2-Cl43= 87.96      Cl46-Na4-Na2-Cl50=356.14      Cl50-Na4-Na2-Na5=180.14       
Cl50-Na4-Na2-Na9=126.80       Cl50-Na4-Na2-Na15= 77.77      Cl50-Na4-Na2-Na16=  2.49      Cl50-Na4-Na2-Na17= 53.39      
Cl50-Na4-Na2-Na21=128.37      Cl50-Na4-Na2-Na23= 57.90      Cl50-Na4-Na2-Cl28=184.14      Cl50-Na4-Na2-Cl30=183.73      
Cl50-Na4-Na2-Cl38=  0.20      Cl50-Na4-Na2-Cl43= 91.82      Na9-Na5-Na2-Na4=232.73        Na9-Na5-Na2-Na15= 50.13       
Na9-Na5-Na2-Na16= 12.22       Na9-Na5-Na2-Na17=  0.12       Na9-Na5-Na2-Na21=287.80       Na9-Na5-Na2-Na23=288.04       
Na9-Na5-Na2-Cl28= 56.71       Na9-Na5-Na2-Cl30=229.12       Na9-Na5-Na2-Cl38= 52.67       Na9-Na5-Na2-Cl43=324.52       
Na9-Na5-Na2-Cl50=232.58       Na21-Na5-Na2-Na4=304.93       Na21-Na5-Na2-Na9= 72.20       Na21-Na5-Na2-Na15=122.33      
Na21-Na5-Na2-Na16= 84.42      Na21-Na5-Na2-Na17= 72.32      Na21-Na5-Na2-Na23=  0.24      Na21-Na5-Na2-Cl28=128.91      
Na21-Na5-Na2-Cl30=301.32      Na21-Na5-Na2-Cl38=124.87      Na21-Na5-Na2-Cl43= 36.72      Na21-Na5-Na2-Cl50=304.78      
Cl28-Na5-Na2-Na4=176.02       Cl28-Na5-Na2-Na9=303.29       Cl28-Na5-Na2-Na15=353.42      Cl28-Na5-Na2-Na16=315.51      
Cl28-Na5-Na2-Na17=303.41      Cl28-Na5-Na2-Na21=231.09      Cl28-Na5-Na2-Na23=231.33      Cl28-Na5-Na2-Cl30=172.40      
Cl28-Na5-Na2-Cl38=355.95      Cl28-Na5-Na2-Cl43=267.80      Cl28-Na5-Na2-Cl50=175.86      Cl30-Na5-Na2-Na4=  3.61       
Cl30-Na5-Na2-Na9=130.88       Cl30-Na5-Na2-Na15=181.01      Cl30-Na5-Na2-Na16=143.11      Cl30-Na5-Na2-Na17=131.01      
Cl30-Na5-Na2-Na21= 58.68      Cl30-Na5-Na2-Na23= 58.92      Cl30-Na5-Na2-Cl28=187.60      Cl30-Na5-Na2-Cl38=183.55      
Cl30-Na5-Na2-Cl43= 95.40      Cl30-Na5-Na2-Cl50=  3.46      Cl32-Na5-Na2-Na4=268.57       Cl32-Na5-Na2-Na9= 35.84       
Cl32-Na5-Na2-Na15= 85.97      Cl32-Na5-Na2-Na16= 48.06      Cl32-Na5-Na2-Na17= 35.96      Cl32-Na5-Na2-Na21=323.64      
Cl32-Na5-Na2-Na23=323.88      Cl32-Na5-Na2-Cl28= 92.55      Cl32-Na5-Na2-Cl30=264.95      Cl32-Na5-Na2-Cl38= 88.51      
Cl32-Na5-Na2-Cl43=  0.36      Cl32-Na5-Na2-Cl50=268.42      O81-Na5-Na2-Na4= 95.99        O81-Na5-Na2-Na9=223.26        
O81-Na5-Na2-Na15=273.39       O81-Na5-Na2-Na16=235.48       O81-Na5-Na2-Na17=223.38       O81-Na5-Na2-Na21=151.06       
O81-Na5-Na2-Na23=151.30       O81-Na5-Na2-Cl28=279.97       O81-Na5-Na2-Cl30= 92.37       O81-Na5-Na2-Cl38=275.93       
O81-Na5-Na2-Cl43=187.78       O81-Na5-Na2-Cl50= 95.84       C83-Na5-Na2-Na4= 85.54        C83-Na5-Na2-Na9=212.81        
C83-Na5-Na2-Na15=262.94       C83-Na5-Na2-Na16=225.03       C83-Na5-Na2-Na17=212.93       C83-Na5-Na2-Na21=140.61       
C83-Na5-Na2-Na23=140.85       C83-Na5-Na2-Cl28=269.53       C83-Na5-Na2-Cl30= 81.93       C83-Na5-Na2-Cl38=265.48       
C83-Na5-Na2-Cl43=177.33       C83-Na5-Na2-Cl50= 85.39       C86-Na5-Na2-Na4= 27.60        C86-Na5-Na2-Na9=154.87        
C86-Na5-Na2-Na15=205.00       C86-Na5-Na2-Na16=167.09       C86-Na5-Na2-Na17=154.99       C86-Na5-Na2-Na21= 82.67       
C86-Na5-Na2-Na23= 82.91       C86-Na5-Na2-Cl28=211.58       C86-Na5-Na2-Cl30= 23.98       C86-Na5-Na2-Cl38=207.54       
C86-Na5-Na2-Cl43=119.39       C86-Na5-Na2-Cl50= 27.45       H88-Na5-Na2-Na4=246.56        H88-Na5-Na2-Na9= 13.83        
H88-Na5-Na2-Na15= 63.96       H88-Na5-Na2-Na16= 26.05       H88-Na5-Na2-Na17= 13.95       H88-Na5-Na2-Na21=301.63       
H88-Na5-Na2-Na23=301.87       H88-Na5-Na2-Cl28= 70.54       H88-Na5-Na2-Cl30=242.95       H88-Na5-Na2-Cl38= 66.50       
H88-Na5-Na2-Cl43=338.35       H88-Na5-Na2-Cl50=246.41       C89-Na5-Na2-Na4=358.37        C89-Na5-Na2-Na9=125.64        
C89-Na5-Na2-Na15=175.77       C89-Na5-Na2-Na16=137.87       C89-Na5-Na2-Na17=125.77       C89-Na5-Na2-Na21= 53.44       
C89-Na5-Na2-Na23= 53.68       C89-Na5-Na2-Cl28=182.36       C89-Na5-Na2-Cl30=354.76       C89-Na5-Na2-Cl38=178.31       
C89-Na5-Na2-Cl43= 90.16       C89-Na5-Na2-Cl50=358.22       H90-Na5-Na2-Na4=  9.16        H90-Na5-Na2-Na9=136.43        
H90-Na5-Na2-Na15=186.56       H90-Na5-Na2-Na16=148.66       H90-Na5-Na2-Na17=136.56       H90-Na5-Na2-Na21= 64.23       
H90-Na5-Na2-Na23= 64.47       H90-Na5-Na2-Cl28=193.15       H90-Na5-Na2-Cl30=  5.55       H90-Na5-Na2-Cl38=189.10       
H90-Na5-Na2-Cl43=100.95       H90-Na5-Na2-Cl50=  9.01       Na3-Na6-Na1-Na7=127.36        Na3-Na6-Na1-Na9=251.34        
Na3-Na6-Na1-Na12= 71.26       Na3-Na6-Na1-Na13=  0.28       Na3-Na6-Na1-Na17=254.04       Na3-Na6-Na1-Na19= 44.05       
Na3-Na6-Na1-Na20= 69.13       Na3-Na6-Na1-Na21=179.81       Na3-Na6-Na1-Na23=181.22       Na3-Na6-Na1-Na24=305.07       
Na3-Na6-Na1-Cl26= 35.64       Na3-Na6-Na1-Cl37=124.98       Na3-Na6-Na1-Cl40=125.12       Na3-Na6-Na1-Cl42=305.81       
Na3-Na6-Na1-Cl43=216.60       Na3-Na6-Na1-Cl44=306.70       Na10-Na6-Na1-Na3=286.27       Na10-Na6-Na1-Na7= 53.64       
Na10-Na6-Na1-Na9=177.61       Na10-Na6-Na1-Na12=357.54      Na10-Na6-Na1-Na13=286.55      Na10-Na6-Na1-Na17=180.31      
Na10-Na6-Na1-Na19=330.32      Na10-Na6-Na1-Na20=355.41      Na10-Na6-Na1-Na21=106.08      Na10-Na6-Na1-Na23=107.49      
Na10-Na6-Na1-Na24=231.34      Na10-Na6-Na1-Cl26=321.91      Na10-Na6-Na1-Cl37= 51.25      Na10-Na6-Na1-Cl40= 51.40      
Na10-Na6-Na1-Cl42=232.08      Na10-Na6-Na1-Cl43=142.87      Na10-Na6-Na1-Cl44=232.97      Na11-Na6-Na1-Na3=233.52       
Na11-Na6-Na1-Na7=  0.88       Na11-Na6-Na1-Na9=124.85       Na11-Na6-Na1-Na12=304.78      Na11-Na6-Na1-Na13=233.80      
Na11-Na6-Na1-Na17=127.56      Na11-Na6-Na1-Na19=277.57      Na11-Na6-Na1-Na20=302.65      Na11-Na6-Na1-Na21= 53.33      
Na11-Na6-Na1-Na23= 54.73      Na11-Na6-Na1-Na24=178.58      Na11-Na6-Na1-Cl26=269.16      Na11-Na6-Na1-Cl37=358.50      
Na11-Na6-Na1-Cl40=358.64      Na11-Na6-Na1-Cl42=179.33      Na11-Na6-Na1-Cl43= 90.12      Na11-Na6-Na1-Cl44=180.22      
Na12-Na6-Na1-Na3=288.74       Na12-Na6-Na1-Na7= 56.10       Na12-Na6-Na1-Na9=180.07       Na12-Na6-Na1-Na13=289.02      
Na12-Na6-Na1-Na17=182.77      Na12-Na6-Na1-Na19=332.79      Na12-Na6-Na1-Na20=357.87      Na12-Na6-Na1-Na21=108.55      
Na12-Na6-Na1-Na23=109.95      Na12-Na6-Na1-Na24=233.80      Na12-Na6-Na1-Cl26=324.38      Na12-Na6-Na1-Cl37= 53.71      
Na12-Na6-Na1-Cl40= 53.86      Na12-Na6-Na1-Cl42=234.55      Na12-Na6-Na1-Cl43=145.33      Na12-Na6-Na1-Cl44=235.44      
Na14-Na6-Na1-Na3=179.86       Na14-Na6-Na1-Na7=307.23       Na14-Na6-Na1-Na9= 71.20       Na14-Na6-Na1-Na12=251.13      
Na14-Na6-Na1-Na13=180.15      Na14-Na6-Na1-Na17= 73.90      Na14-Na6-Na1-Na19=223.91      Na14-Na6-Na1-Na20=249.00      
Na14-Na6-Na1-Na21=359.67      Na14-Na6-Na1-Na23=  1.08      Na14-Na6-Na1-Na24=124.93      Na14-Na6-Na1-Cl26=215.50      
Na14-Na6-Na1-Cl37=304.84      Na14-Na6-Na1-Cl40=304.99      Na14-Na6-Na1-Cl42=125.68      Na14-Na6-Na1-Cl43= 36.46      
Na14-Na6-Na1-Cl44=126.57      Na17-Na6-Na1-Na3=105.96       Na17-Na6-Na1-Na7=233.32       Na17-Na6-Na1-Na9=357.30       
Na17-Na6-Na1-Na12=177.23      Na17-Na6-Na1-Na13=106.24      Na17-Na6-Na1-Na19=150.01      Na17-Na6-Na1-Na20=175.09      
Na17-Na6-Na1-Na21=285.77      Na17-Na6-Na1-Na23=287.18      Na17-Na6-Na1-Na24= 51.03      Na17-Na6-Na1-Cl26=141.60      
Na17-Na6-Na1-Cl37=230.94      Na17-Na6-Na1-Cl40=231.08      Na17-Na6-Na1-Cl42= 51.77      Na17-Na6-Na1-Cl43=322.56      
Na17-Na6-Na1-Cl44= 52.66      Na23-Na6-Na1-Na3=178.78       Na23-Na6-Na1-Na7=306.15       Na23-Na6-Na1-Na9= 70.12       
Na23-Na6-Na1-Na12=250.05      Na23-Na6-Na1-Na13=179.06      Na23-Na6-Na1-Na17= 72.82      Na23-Na6-Na1-Na19=222.83      
Na23-Na6-Na1-Na20=247.92      Na23-Na6-Na1-Na21=358.59      Na23-Na6-Na1-Na24=123.85      Na23-Na6-Na1-Cl26=214.42      
Na23-Na6-Na1-Cl37=303.76      Na23-Na6-Na1-Cl40=303.91      Na23-Na6-Na1-Cl42=124.60      Na23-Na6-Na1-Cl43= 35.38      
Na23-Na6-Na1-Cl44=125.48      Cl39-Na6-Na1-Na3=144.09       Cl39-Na6-Na1-Na7=271.45       Cl39-Na6-Na1-Na9= 35.43       
Cl39-Na6-Na1-Na12=215.35      Cl39-Na6-Na1-Na13=144.37      Cl39-Na6-Na1-Na17= 38.13      Cl39-Na6-Na1-Na19=188.14      
Cl39-Na6-Na1-Na20=213.22      Cl39-Na6-Na1-Na21=323.90      Cl39-Na6-Na1-Na23=325.31      Cl39-Na6-Na1-Na24= 89.16      
Cl39-Na6-Na1-Cl26=179.73      Cl39-Na6-Na1-Cl37=269.07      Cl39-Na6-Na1-Cl40=269.21      Cl39-Na6-Na1-Cl42= 89.90      
Cl39-Na6-Na1-Cl43=  0.69      Cl39-Na6-Na1-Cl44= 90.79      Cl40-Na6-Na1-Na3=234.88       Cl40-Na6-Na1-Na7=  2.24       
Cl40-Na6-Na1-Na9=126.21       Cl40-Na6-Na1-Na12=306.14      Cl40-Na6-Na1-Na13=235.16      Cl40-Na6-Na1-Na17=128.92      
Cl40-Na6-Na1-Na19=278.93      Cl40-Na6-Na1-Na20=304.01      Cl40-Na6-Na1-Na21= 54.69      Cl40-Na6-Na1-Na23= 56.09      
Cl40-Na6-Na1-Na24=179.94      Cl40-Na6-Na1-Cl26=270.52      Cl40-Na6-Na1-Cl37=359.85      Cl40-Na6-Na1-Cl42=180.69      
Cl40-Na6-Na1-Cl43= 91.47      Cl40-Na6-Na1-Cl44=181.58      Cl41-Na6-Na1-Na3=325.52       Cl41-Na6-Na1-Na7= 92.89       
Cl41-Na6-Na1-Na9=216.86       Cl41-Na6-Na1-Na12= 36.79      Cl41-Na6-Na1-Na13=325.80      Cl41-Na6-Na1-Na17=219.56      
Cl41-Na6-Na1-Na19=  9.57      Cl41-Na6-Na1-Na20= 34.66      Cl41-Na6-Na1-Na21=145.33      Cl41-Na6-Na1-Na23=146.74      
Cl41-Na6-Na1-Na24=270.59      Cl41-Na6-Na1-Cl26=  1.16      Cl41-Na6-Na1-Cl37= 90.50      Cl41-Na6-Na1-Cl40= 90.65      
Cl41-Na6-Na1-Cl42=271.33      Cl41-Na6-Na1-Cl43=182.12      Cl41-Na6-Na1-Cl44=272.22      Cl42-Na6-Na1-Na3= 54.19       
Cl42-Na6-Na1-Na7=181.55       Cl42-Na6-Na1-Na9=305.52       Cl42-Na6-Na1-Na12=125.45      Cl42-Na6-Na1-Na13= 54.47      
Cl42-Na6-Na1-Na17=308.23      Cl42-Na6-Na1-Na19= 98.24      Cl42-Na6-Na1-Na20=123.32      Cl42-Na6-Na1-Na21=234.00      
Cl42-Na6-Na1-Na23=235.40      Cl42-Na6-Na1-Na24=359.25      Cl42-Na6-Na1-Cl26= 89.83      Cl42-Na6-Na1-Cl37=179.17      
Cl42-Na6-Na1-Cl40=179.31      Cl42-Na6-Na1-Cl43=270.79      Cl42-Na6-Na1-Cl44=  0.89      Cl49-Na6-Na1-Na3=236.16       
Cl49-Na6-Na1-Na7=  3.52       Cl49-Na6-Na1-Na9=127.49       Cl49-Na6-Na1-Na12=307.42      Cl49-Na6-Na1-Na13=236.44      
Cl49-Na6-Na1-Na17=130.20      Cl49-Na6-Na1-Na19=280.21      Cl49-Na6-Na1-Na20=305.29      Cl49-Na6-Na1-Na21= 55.97      
Cl49-Na6-Na1-Na23= 57.38      Cl49-Na6-Na1-Na24=181.23      Cl49-Na6-Na1-Cl26=271.80      Cl49-Na6-Na1-Cl37=  1.14      
Cl49-Na6-Na1-Cl40=  1.28      Cl49-Na6-Na1-Cl42=181.97      Cl49-Na6-Na1-Cl43= 92.76      Cl49-Na6-Na1-Cl44=182.86      
Na1-Na6-Na3-Na12=289.79       Na1-Na6-Na3-Na13=359.72       Na1-Na6-Na3-Na24= 55.09       Na1-Na6-Na3-Cl26=322.20       
Na1-Na6-Na3-Cl27= 53.86       Na1-Na6-Na3-Cl41=232.21       Na1-Na6-Na3-Cl42= 56.99       Na10-Na6-Na3-Na1=120.49       
Na10-Na6-Na3-Na12= 50.28      Na10-Na6-Na3-Na13=120.21      Na10-Na6-Na3-Na24=175.58      Na10-Na6-Na3-Cl26= 82.69      
Na10-Na6-Na3-Cl27=174.35      Na10-Na6-Na3-Cl41=352.70      Na10-Na6-Na3-Cl42=177.48      Na11-Na6-Na3-Na1= 70.95       
Na11-Na6-Na3-Na12=  0.74      Na11-Na6-Na3-Na13= 70.66      Na11-Na6-Na3-Na24=126.04      Na11-Na6-Na3-Cl26= 33.15      
Na11-Na6-Na3-Cl27=124.81      Na11-Na6-Na3-Cl41=303.16      Na11-Na6-Na3-Cl42=127.94      Na12-Na6-Na3-Na1= 70.21       
Na12-Na6-Na3-Na13= 69.92      Na12-Na6-Na3-Na24=125.30      Na12-Na6-Na3-Cl26= 32.41      Na12-Na6-Na3-Cl27=124.06      
Na12-Na6-Na3-Cl41=302.42      Na12-Na6-Na3-Cl42=127.20      Na14-Na6-Na3-Na1=182.42       Na14-Na6-Na3-Na12=112.21      
Na14-Na6-Na3-Na13=182.14      Na14-Na6-Na3-Na24=237.51      Na14-Na6-Na3-Cl26=144.62      Na14-Na6-Na3-Cl27=236.28      
Na14-Na6-Na3-Cl41= 54.63      Na14-Na6-Na3-Cl42=239.41      Na17-Na6-Na3-Na1=299.54       Na17-Na6-Na3-Na12=229.33      
Na17-Na6-Na3-Na13=299.25      Na17-Na6-Na3-Na24=354.63      Na17-Na6-Na3-Cl26=261.74      Na17-Na6-Na3-Cl27=353.39      
Na17-Na6-Na3-Cl41=171.75      Na17-Na6-Na3-Cl42=356.53      Na23-Na6-Na3-Na1=358.73       Na23-Na6-Na3-Na12=288.52      
Na23-Na6-Na3-Na13=358.44      Na23-Na6-Na3-Na24= 53.82      Na23-Na6-Na3-Cl26=320.93      Na23-Na6-Na3-Cl27= 52.59      
Na23-Na6-Na3-Cl41=230.94      Na23-Na6-Na3-Cl42= 55.72      Cl39-Na6-Na3-Na1=303.07       Cl39-Na6-Na3-Na12=232.86      
Cl39-Na6-Na3-Na13=302.79      Cl39-Na6-Na3-Na24=358.16      Cl39-Na6-Na3-Cl26=265.27      Cl39-Na6-Na3-Cl27=356.93      
Cl39-Na6-Na3-Cl41=175.28      Cl39-Na6-Na3-Cl42=  0.06      Cl40-Na6-Na3-Na1= 36.91       Cl40-Na6-Na3-Na12=326.70      
Cl40-Na6-Na3-Na13= 36.62      Cl40-Na6-Na3-Na24= 92.00      Cl40-Na6-Na3-Cl26=359.11      Cl40-Na6-Na3-Cl27= 90.76      
Cl40-Na6-Na3-Cl41=269.12      Cl40-Na6-Na3-Cl42= 93.90      Cl41-Na6-Na3-Na1=127.79       Cl41-Na6-Na3-Na12= 57.58      
Cl41-Na6-Na3-Na13=127.50      Cl41-Na6-Na3-Na24=182.88      Cl41-Na6-Na3-Cl26= 89.99      Cl41-Na6-Na3-Cl27=181.64      
Cl41-Na6-Na3-Cl42=184.78      Cl42-Na6-Na3-Na1=303.01       Cl42-Na6-Na3-Na12=232.80      Cl42-Na6-Na3-Na13=302.72      
Cl42-Na6-Na3-Na24=358.10      Cl42-Na6-Na3-Cl26=265.21      Cl42-Na6-Na3-Cl27=356.86      Cl42-Na6-Na3-Cl41=175.22      
Cl49-Na6-Na3-Na1=127.09       Cl49-Na6-Na3-Na12= 56.89      Cl49-Na6-Na3-Na13=126.81      Cl49-Na6-Na3-Na24=182.19      
Cl49-Na6-Na3-Cl26= 89.30      Cl49-Na6-Na3-Cl27=180.95      Cl49-Na6-Na3-Cl41=359.31      Cl49-Na6-Na3-Cl42=184.09      
Na8-Na7-Na1-Na3=359.18        Na8-Na7-Na1-Na6=304.76        Na8-Na7-Na1-Na9=178.50        Na8-Na7-Na1-Na12=  0.41       
Na8-Na7-Na1-Na13= 70.35       Na8-Na7-Na1-Na17=251.02       Na8-Na7-Na1-Na19=123.89       Na8-Na7-Na1-Na20= 68.49       
Na8-Na7-Na1-Na21=179.94       Na8-Na7-Na1-Na23=251.11       Na8-Na7-Na1-Na24=182.45       Na8-Na7-Na1-Cl26= 33.56       
Na8-Na7-Na1-Cl37=122.19       Na8-Na7-Na1-Cl40=307.10       Na8-Na7-Na1-Cl42=303.16       Na8-Na7-Na1-Cl43=215.39       
Na8-Na7-Na1-Cl44=125.42       Na11-Na7-Na1-Na3= 53.53       Na11-Na7-Na1-Na6=359.11       Na11-Na7-Na1-Na9=232.85       
Na11-Na7-Na1-Na12= 54.76      Na11-Na7-Na1-Na13=124.70      Na11-Na7-Na1-Na17=305.37      Na11-Na7-Na1-Na19=178.24      
Na11-Na7-Na1-Na20=122.84      Na11-Na7-Na1-Na21=234.29      Na11-Na7-Na1-Na23=305.46      Na11-Na7-Na1-Na24=236.80      
Na11-Na7-Na1-Cl26= 87.91      Na11-Na7-Na1-Cl37=176.54      Na11-Na7-Na1-Cl40=  1.45      Na11-Na7-Na1-Cl42=357.51      
Na11-Na7-Na1-Cl43=269.74      Na11-Na7-Na1-Cl44=179.77      Na12-Na7-Na1-Na3=358.78       Na12-Na7-Na1-Na6=304.36       
Na12-Na7-Na1-Na9=178.09       Na12-Na7-Na1-Na13= 69.94      Na12-Na7-Na1-Na17=250.62      Na12-Na7-Na1-Na19=123.49      
Na12-Na7-Na1-Na20= 68.09      Na12-Na7-Na1-Na21=179.53      Na12-Na7-Na1-Na23=250.70      Na12-Na7-Na1-Na24=182.04      
Na12-Na7-Na1-Cl26= 33.15      Na12-Na7-Na1-Cl37=121.78      Na12-Na7-Na1-Cl40=306.69      Na12-Na7-Na1-Cl42=302.75      
Na12-Na7-Na1-Cl43=214.99      Na12-Na7-Na1-Cl44=125.02      Na20-Na7-Na1-Na3=290.69       Na20-Na7-Na1-Na6=236.27       
Na20-Na7-Na1-Na9=110.01       Na20-Na7-Na1-Na12=291.91      Na20-Na7-Na1-Na13=  1.86      Na20-Na7-Na1-Na17=182.53      
Na20-Na7-Na1-Na19= 55.40      Na20-Na7-Na1-Na21=111.45      Na20-Na7-Na1-Na23=182.62      Na20-Na7-Na1-Na24=113.96      
Na20-Na7-Na1-Cl26=325.07      Na20-Na7-Na1-Cl37= 53.70      Na20-Na7-Na1-Cl40=238.61      Na20-Na7-Na1-Cl42=234.67      
Na20-Na7-Na1-Cl43=146.90      Na20-Na7-Na1-Cl44= 56.93      Na21-Na7-Na1-Na3=179.24       Na21-Na7-Na1-Na6=124.82       
Na21-Na7-Na1-Na9=358.56       Na21-Na7-Na1-Na12=180.47      Na21-Na7-Na1-Na13=250.41      Na21-Na7-Na1-Na17= 71.08      
Na21-Na7-Na1-Na19=303.95      Na21-Na7-Na1-Na20=248.55      Na21-Na7-Na1-Na23= 71.17      Na21-Na7-Na1-Na24=  2.51      
Na21-Na7-Na1-Cl26=213.62      Na21-Na7-Na1-Cl37=302.25      Na21-Na7-Na1-Cl40=127.16      Na21-Na7-Na1-Cl42=123.22      
Na21-Na7-Na1-Cl43= 35.45      Na21-Na7-Na1-Cl44=305.48      Na23-Na7-Na1-Na3=108.07       Na23-Na7-Na1-Na6= 53.65       
Na23-Na7-Na1-Na9=287.39       Na23-Na7-Na1-Na12=109.30      Na23-Na7-Na1-Na13=179.24      Na23-Na7-Na1-Na17=359.91      
Na23-Na7-Na1-Na19=232.78      Na23-Na7-Na1-Na20=177.38      Na23-Na7-Na1-Na21=288.83      Na23-Na7-Na1-Na24=291.34      
Na23-Na7-Na1-Cl26=142.45      Na23-Na7-Na1-Cl37=231.08      Na23-Na7-Na1-Cl40= 55.99      Na23-Na7-Na1-Cl42= 52.05      
Na23-Na7-Na1-Cl43=324.28      Na23-Na7-Na1-Cl44=234.31      Na25-Na7-Na1-Na3=105.74       Na25-Na7-Na1-Na6= 51.32       
Na25-Na7-Na1-Na9=285.06       Na25-Na7-Na1-Na12=106.96      Na25-Na7-Na1-Na13=176.91      Na25-Na7-Na1-Na17=357.58      
Na25-Na7-Na1-Na19=230.45      Na25-Na7-Na1-Na20=175.05      Na25-Na7-Na1-Na21=286.50      Na25-Na7-Na1-Na23=357.67      
Na25-Na7-Na1-Na24=289.00      Na25-Na7-Na1-Cl26=140.11      Na25-Na7-Na1-Cl37=228.74      Na25-Na7-Na1-Cl40= 53.65      
Na25-Na7-Na1-Cl42= 49.71      Na25-Na7-Na1-Cl43=321.95      Na25-Na7-Na1-Cl44=231.98      Cl33-Na7-Na1-Na3=323.57       
Cl33-Na7-Na1-Na6=269.15       Cl33-Na7-Na1-Na9=142.89       Cl33-Na7-Na1-Na12=324.80      Cl33-Na7-Na1-Na13= 34.74      
Cl33-Na7-Na1-Na17=215.42      Cl33-Na7-Na1-Na19= 88.29      Cl33-Na7-Na1-Na20= 32.88      Cl33-Na7-Na1-Na21=144.33      
Cl33-Na7-Na1-Na23=215.50      Cl33-Na7-Na1-Na24=146.84      Cl33-Na7-Na1-Cl26=357.95      Cl33-Na7-Na1-Cl37= 86.58      
Cl33-Na7-Na1-Cl40=271.49      Cl33-Na7-Na1-Cl42=267.55      Cl33-Na7-Na1-Cl43=179.78      Cl33-Na7-Na1-Cl44= 89.81      
Cl34-Na7-Na1-Na3=141.55       Cl34-Na7-Na1-Na6= 87.13       Cl34-Na7-Na1-Na9=320.87       Cl34-Na7-Na1-Na12=142.77      
Cl34-Na7-Na1-Na13=212.72      Cl34-Na7-Na1-Na17= 33.39      Cl34-Na7-Na1-Na19=266.26      Cl34-Na7-Na1-Na20=210.86      
Cl34-Na7-Na1-Na21=322.31      Cl34-Na7-Na1-Na23= 33.48      Cl34-Na7-Na1-Na24=324.81      Cl34-Na7-Na1-Cl26=175.92      
Cl34-Na7-Na1-Cl37=264.55      Cl34-Na7-Na1-Cl40= 89.46      Cl34-Na7-Na1-Cl42= 85.52      Cl34-Na7-Na1-Cl43=357.76      
Cl34-Na7-Na1-Cl44=267.79      Cl35-Na7-Na1-Na3= 54.40       Cl35-Na7-Na1-Na6=  0.00       Cl35-Na7-Na1-Na9=233.72       
Cl35-Na7-Na1-Na12= 55.63      Cl35-Na7-Na1-Na13=125.57      Cl35-Na7-Na1-Na17=306.24      Cl35-Na7-Na1-Na19=179.11      
Cl35-Na7-Na1-Na20=123.71      Cl35-Na7-Na1-Na21=235.16      Cl35-Na7-Na1-Na23=306.33      Cl35-Na7-Na1-Na24=237.67      
Cl35-Na7-Na1-Cl26= 88.78      Cl35-Na7-Na1-Cl37=177.41      Cl35-Na7-Na1-Cl40=  2.32      Cl35-Na7-Na1-Cl42=358.38      
Cl35-Na7-Na1-Cl43=270.61      Cl35-Na7-Na1-Cl44=180.64      Cl37-Na7-Na1-Na3=236.99       Cl37-Na7-Na1-Na6=182.57       
Cl37-Na7-Na1-Na9= 56.31       Cl37-Na7-Na1-Na12=238.22      Cl37-Na7-Na1-Na13=308.16      Cl37-Na7-Na1-Na17=128.84      
Cl37-Na7-Na1-Na19=  1.71      Cl37-Na7-Na1-Na20=306.30      Cl37-Na7-Na1-Na21= 57.75      Cl37-Na7-Na1-Na23=128.92      
Cl37-Na7-Na1-Na24= 60.26      Cl37-Na7-Na1-Cl26=271.37      Cl37-Na7-Na1-Cl40=184.91      Cl37-Na7-Na1-Cl42=180.97      
Cl37-Na7-Na1-Cl43= 93.20      Cl37-Na7-Na1-Cl44=  3.23      Cl40-Na7-Na1-Na3= 52.09       Cl40-Na7-Na1-Na6=357.67       
Cl40-Na7-Na1-Na9=231.40       Cl40-Na7-Na1-Na12= 53.31      Cl40-Na7-Na1-Na13=123.25      Cl40-Na7-Na1-Na17=303.93      
Cl40-Na7-Na1-Na19=176.80      Cl40-Na7-Na1-Na20=121.39      Cl40-Na7-Na1-Na21=232.84      Cl40-Na7-Na1-Na23=304.01      
Cl40-Na7-Na1-Na24=235.35      Cl40-Na7-Na1-Cl26= 86.46      Cl40-Na7-Na1-Cl37=175.09      Cl40-Na7-Na1-Cl42=356.06      
Cl40-Na7-Na1-Cl43=268.30      Cl40-Na7-Na1-Cl44=178.32      O96-Na7-Na1-Na3=265.46        O96-Na7-Na1-Na6=211.04        
O96-Na7-Na1-Na9= 84.78        O96-Na7-Na1-Na12=266.68       O96-Na7-Na1-Na13=336.63       O96-Na7-Na1-Na17=157.30       
O96-Na7-Na1-Na19= 30.17       O96-Na7-Na1-Na20=334.77       O96-Na7-Na1-Na21= 86.22       O96-Na7-Na1-Na23=157.39       
O96-Na7-Na1-Na24= 88.73       O96-Na7-Na1-Cl26=299.83       O96-Na7-Na1-Cl37= 28.47       O96-Na7-Na1-Cl40=213.37       
O96-Na7-Na1-Cl42=209.44       O96-Na7-Na1-Cl43=121.67       O96-Na7-Na1-Cl44= 31.70       H97-Na7-Na1-Na3=287.15        
H97-Na7-Na1-Na6=232.73        H97-Na7-Na1-Na9=106.47        H97-Na7-Na1-Na12=288.37       H97-Na7-Na1-Na13=358.32       
H97-Na7-Na1-Na17=178.99       H97-Na7-Na1-Na19= 51.86       H97-Na7-Na1-Na20=356.46       H97-Na7-Na1-Na21=107.91       
H97-Na7-Na1-Na23=179.08       H97-Na7-Na1-Na24=110.42       H97-Na7-Na1-Cl26=321.52       H97-Na7-Na1-Cl37= 50.15       
H97-Na7-Na1-Cl40=235.06       H97-Na7-Na1-Cl42=231.13       H97-Na7-Na1-Cl43=143.36       H97-Na7-Na1-Cl44= 53.39       
Na11-Na8-Na7-Na1= 69.66       Na11-Na8-Na7-Na12= 70.05      Na11-Na8-Na7-Na20=120.11      Na11-Na8-Na7-Na21= 70.31      
Na11-Na8-Na7-Na23=  2.97      Na11-Na8-Na7-Na25=308.93      Na11-Na8-Na7-Cl33=122.25      Na11-Na8-Na7-Cl34=312.50      
Na11-Na8-Na7-Cl35=307.14      Na11-Na8-Na7-Cl37=121.08      Na11-Na8-Na7-Cl40= 36.28      Na11-Na8-Na7-O96=200.56       
Na11-Na8-Na7-H97=176.65       Na12-Na8-Na7-Na1=359.61       Na12-Na8-Na7-Na11=289.95      Na12-Na8-Na7-Na20= 50.06      
Na12-Na8-Na7-Na21=  0.26      Na12-Na8-Na7-Na23=292.91      Na12-Na8-Na7-Na25=238.88      Na12-Na8-Na7-Cl33= 52.20      
Na12-Na8-Na7-Cl34=242.45      Na12-Na8-Na7-Cl35=237.09      Na12-Na8-Na7-Cl37= 51.02      Na12-Na8-Na7-Cl40=326.22      
Na12-Na8-Na7-O96=130.51       Na12-Na8-Na7-H97=106.60       Cl33-Na8-Na7-Na1=307.40       Cl33-Na8-Na7-Na11=237.75      
Cl33-Na8-Na7-Na12=307.80      Cl33-Na8-Na7-Na20=357.85      Cl33-Na8-Na7-Na21=308.06      Cl33-Na8-Na7-Na23=240.71      
Cl33-Na8-Na7-Na25=186.68      Cl33-Na8-Na7-Cl34=190.25      Cl33-Na8-Na7-Cl35=184.89      Cl33-Na8-Na7-Cl37=358.82      
Cl33-Na8-Na7-Cl40=274.02      Cl33-Na8-Na7-O96= 78.31       Cl33-Na8-Na7-H97= 54.40       Cl35-Na8-Na7-Na1=122.52       
Cl35-Na8-Na7-Na11= 52.86      Cl35-Na8-Na7-Na12=122.91      Cl35-Na8-Na7-Na20=172.97      Cl35-Na8-Na7-Na21=123.17      
Cl35-Na8-Na7-Na23= 55.83      Cl35-Na8-Na7-Na25=  1.79      Cl35-Na8-Na7-Cl33=175.11      Cl35-Na8-Na7-Cl34=  5.36      
Cl35-Na8-Na7-Cl37=173.94      Cl35-Na8-Na7-Cl40= 89.13      Cl35-Na8-Na7-O96=253.42       Cl35-Na8-Na7-H97=229.51       
Cl45-Na8-Na7-Na1= 34.59       Cl45-Na8-Na7-Na11=324.93      Cl45-Na8-Na7-Na12= 34.98      Cl45-Na8-Na7-Na20= 85.04      
Cl45-Na8-Na7-Na21= 35.24      Cl45-Na8-Na7-Na23=327.90      Cl45-Na8-Na7-Na25=273.86      Cl45-Na8-Na7-Cl33= 87.18      
Cl45-Na8-Na7-Cl34=277.43      Cl45-Na8-Na7-Cl35=272.07      Cl45-Na8-Na7-Cl37= 86.01      Cl45-Na8-Na7-Cl40=  1.21      
Cl45-Na8-Na7-O96=165.49       Cl45-Na8-Na7-H97=141.58       O111-Na8-Na7-Na1=211.18       O111-Na8-Na7-Na11=141.52      
O111-Na8-Na7-Na12=211.58      O111-Na8-Na7-Na20=261.63      O111-Na8-Na7-Na21=211.83      O111-Na8-Na7-Na23=144.49      
O111-Na8-Na7-Na25= 90.45      O111-Na8-Na7-Cl33=263.78      O111-Na8-Na7-Cl34= 94.02      O111-Na8-Na7-Cl35= 88.66      
O111-Na8-Na7-Cl37=262.60      O111-Na8-Na7-Cl40=177.80      O111-Na8-Na7-O96=342.09       O111-Na8-Na7-H97=318.18       
Na2-Na9-Na1-Na3=234.42        Na2-Na9-Na1-Na6=304.67        Na2-Na9-Na1-Na7= 55.09        Na2-Na9-Na1-Na12=126.69       
Na2-Na9-Na1-Na13=180.47       Na2-Na9-Na1-Na17=302.05       Na2-Na9-Na1-Na19=125.13       Na2-Na9-Na1-Na20=126.85       
Na2-Na9-Na1-Na21= 53.70       Na2-Na9-Na1-Na23=359.16       Na2-Na9-Na1-Na24=235.30       Na2-Na9-Na1-Cl26=180.53       
Na2-Na9-Na1-Cl37= 89.01       Na2-Na9-Na1-Cl40=  2.91       Na2-Na9-Na1-Cl42=269.42       Na2-Na9-Na1-Cl43=357.73       
Na2-Na9-Na1-Cl44=180.94       Na5-Na9-Na1-Na3=180.51        Na5-Na9-Na1-Na6=250.75        Na5-Na9-Na1-Na7=  1.17        
Na5-Na9-Na1-Na12= 72.78       Na5-Na9-Na1-Na13=126.56       Na5-Na9-Na1-Na17=248.13       Na5-Na9-Na1-Na19= 71.21       
Na5-Na9-Na1-Na20= 72.93       Na5-Na9-Na1-Na21=359.78       Na5-Na9-Na1-Na23=305.25       Na5-Na9-Na1-Na24=181.39       
Na5-Na9-Na1-Cl26=126.62       Na5-Na9-Na1-Cl37= 35.09       Na5-Na9-Na1-Cl40=308.99       Na5-Na9-Na1-Cl42=215.51       
Na5-Na9-Na1-Cl43=303.81       Na5-Na9-Na1-Cl44=127.02       Na15-Na9-Na1-Na3=287.58       Na15-Na9-Na1-Na6=357.82       
Na15-Na9-Na1-Na7=108.24       Na15-Na9-Na1-Na12=179.85      Na15-Na9-Na1-Na13=233.63      Na15-Na9-Na1-Na17=355.20      
Na15-Na9-Na1-Na19=178.28      Na15-Na9-Na1-Na20=180.00      Na15-Na9-Na1-Na21=106.85      Na15-Na9-Na1-Na23= 52.32      
Na15-Na9-Na1-Na24=288.46      Na15-Na9-Na1-Cl26=233.69      Na15-Na9-Na1-Cl37=142.16      Na15-Na9-Na1-Cl40= 56.06      
Na15-Na9-Na1-Cl42=322.58      Na15-Na9-Na1-Cl43= 50.88      Na15-Na9-Na1-Cl44=234.09      Na17-Na9-Na1-Na3=292.38       
Na17-Na9-Na1-Na6=  2.62       Na17-Na9-Na1-Na7=113.04       Na17-Na9-Na1-Na12=184.65      Na17-Na9-Na1-Na13=238.43      
Na17-Na9-Na1-Na19=183.08      Na17-Na9-Na1-Na20=184.80      Na17-Na9-Na1-Na21=111.65      Na17-Na9-Na1-Na23= 57.12      
Na17-Na9-Na1-Na24=293.26      Na17-Na9-Na1-Cl26=238.49      Na17-Na9-Na1-Cl37=146.97      Na17-Na9-Na1-Cl40= 60.86      
Na17-Na9-Na1-Cl42=327.38      Na17-Na9-Na1-Cl43= 55.68      Na17-Na9-Na1-Cl44=238.89      Na19-Na9-Na1-Na3=109.29       
Na19-Na9-Na1-Na6=179.54       Na19-Na9-Na1-Na7=289.96       Na19-Na9-Na1-Na12=  1.56      Na19-Na9-Na1-Na13= 55.35      
Na19-Na9-Na1-Na17=176.92      Na19-Na9-Na1-Na20=  1.72      Na19-Na9-Na1-Na21=288.57      Na19-Na9-Na1-Na23=234.04      
Na19-Na9-Na1-Na24=110.17      Na19-Na9-Na1-Cl26= 55.40      Na19-Na9-Na1-Cl37=323.88      Na19-Na9-Na1-Cl40=237.78      
Na19-Na9-Na1-Cl42=144.29      Na19-Na9-Na1-Cl43=232.60      Na19-Na9-Na1-Cl44= 55.81      Na21-Na9-Na1-Na3=180.72       
Na21-Na9-Na1-Na6=250.97       Na21-Na9-Na1-Na7=  1.39       Na21-Na9-Na1-Na12= 72.99      Na21-Na9-Na1-Na13=126.78      
Na21-Na9-Na1-Na17=248.35      Na21-Na9-Na1-Na19= 71.43      Na21-Na9-Na1-Na20= 73.15      Na21-Na9-Na1-Na23=305.47      
Na21-Na9-Na1-Na24=181.60      Na21-Na9-Na1-Cl26=126.84      Na21-Na9-Na1-Cl37= 35.31      Na21-Na9-Na1-Cl40=309.21      
Na21-Na9-Na1-Cl42=215.73      Na21-Na9-Na1-Cl43=304.03      Na21-Na9-Na1-Cl44=127.24      Na24-Na9-Na1-Na3=359.12       
Na24-Na9-Na1-Na6= 69.37       Na24-Na9-Na1-Na7=179.78       Na24-Na9-Na1-Na12=251.39      Na24-Na9-Na1-Na13=305.17      
Na24-Na9-Na1-Na17= 66.74      Na24-Na9-Na1-Na19=249.83      Na24-Na9-Na1-Na20=251.54      Na24-Na9-Na1-Na21=178.40      
Na24-Na9-Na1-Na23=123.86      Na24-Na9-Na1-Cl26=305.23      Na24-Na9-Na1-Cl37=213.71      Na24-Na9-Na1-Cl40=127.61      
Na24-Na9-Na1-Cl42= 34.12      Na24-Na9-Na1-Cl43=122.43      Na24-Na9-Na1-Cl44=305.63      Cl28-Na9-Na1-Na3=231.18       
Cl28-Na9-Na1-Na6=301.42       Cl28-Na9-Na1-Na7= 51.84       Cl28-Na9-Na1-Na12=123.45      Cl28-Na9-Na1-Na13=177.23      
Cl28-Na9-Na1-Na17=298.80      Cl28-Na9-Na1-Na19=121.88      Cl28-Na9-Na1-Na20=123.60      Cl28-Na9-Na1-Na21= 50.45      
Cl28-Na9-Na1-Na23=355.92      Cl28-Na9-Na1-Na24=232.06      Cl28-Na9-Na1-Cl26=177.29      Cl28-Na9-Na1-Cl37= 85.77      
Cl28-Na9-Na1-Cl40=359.66      Cl28-Na9-Na1-Cl42=266.18      Cl28-Na9-Na1-Cl43=354.48      Cl28-Na9-Na1-Cl44=177.69      
Cl32-Na9-Na1-Na3=144.31       Cl32-Na9-Na1-Na6=214.55       Cl32-Na9-Na1-Na7=324.97       Cl32-Na9-Na1-Na12= 36.58      
Cl32-Na9-Na1-Na13= 90.36      Cl32-Na9-Na1-Na17=211.93      Cl32-Na9-Na1-Na19= 35.01      Cl32-Na9-Na1-Na20= 36.73      
Cl32-Na9-Na1-Na21=323.58      Cl32-Na9-Na1-Na23=269.05      Cl32-Na9-Na1-Na24=145.19      Cl32-Na9-Na1-Cl26= 90.42      
Cl32-Na9-Na1-Cl37=358.90      Cl32-Na9-Na1-Cl40=272.79      Cl32-Na9-Na1-Cl42=179.31      Cl32-Na9-Na1-Cl43=267.62      
Cl32-Na9-Na1-Cl44= 90.82      Cl43-Na9-Na1-Na3=236.69       Cl43-Na9-Na1-Na6=306.94       Cl43-Na9-Na1-Na7= 57.36       
Cl43-Na9-Na1-Na12=128.96      Cl43-Na9-Na1-Na13=182.74      Cl43-Na9-Na1-Na17=304.32      Cl43-Na9-Na1-Na19=127.40      
Cl43-Na9-Na1-Na20=129.12      Cl43-Na9-Na1-Na21= 55.97      Cl43-Na9-Na1-Na23=  1.44      Cl43-Na9-Na1-Na24=237.57      
Cl43-Na9-Na1-Cl26=182.80      Cl43-Na9-Na1-Cl37= 91.28      Cl43-Na9-Na1-Cl40=  5.18      Cl43-Na9-Na1-Cl42=271.69      
Cl43-Na9-Na1-Cl44=183.21      Cl44-Na9-Na1-Na3= 53.49       Cl44-Na9-Na1-Na6=123.73       Cl44-Na9-Na1-Na7=234.15       
Cl44-Na9-Na1-Na12=305.76      Cl44-Na9-Na1-Na13=359.54      Cl44-Na9-Na1-Na17=121.11      Cl44-Na9-Na1-Na19=304.19      
Cl44-Na9-Na1-Na20=305.91      Cl44-Na9-Na1-Na21=232.76      Cl44-Na9-Na1-Na23=178.23      Cl44-Na9-Na1-Na24= 54.37      
Cl44-Na9-Na1-Cl26=359.60      Cl44-Na9-Na1-Cl37=268.07      Cl44-Na9-Na1-Cl40=181.97      Cl44-Na9-Na1-Cl42= 88.49      
Cl44-Na9-Na1-Cl43=176.79      Cl47-Na9-Na1-Na3=326.06       Cl47-Na9-Na1-Na6= 36.30       Cl47-Na9-Na1-Na7=146.72       
Cl47-Na9-Na1-Na12=218.33      Cl47-Na9-Na1-Na13=272.11      Cl47-Na9-Na1-Na17= 33.68      Cl47-Na9-Na1-Na19=216.76      
Cl47-Na9-Na1-Na20=218.48      Cl47-Na9-Na1-Na21=145.33      Cl47-Na9-Na1-Na23= 90.80      Cl47-Na9-Na1-Na24=326.94      
Cl47-Na9-Na1-Cl26=272.17      Cl47-Na9-Na1-Cl37=180.64      Cl47-Na9-Na1-Cl40= 94.54      Cl47-Na9-Na1-Cl42=  1.06      
Cl47-Na9-Na1-Cl43= 89.36      Cl47-Na9-Na1-Cl44=272.57      Na1-Na9-Na2-Na4=307.41        Na1-Na9-Na2-Na5=238.21        
Na1-Na9-Na2-Na15=125.00       Na1-Na9-Na2-Na16= 59.07       Na1-Na9-Na2-Na17= 58.33       Na1-Na9-Na2-Na21=305.82       
Na1-Na9-Na2-Na23=  0.85       Na1-Na9-Na2-Cl28=183.02       Na1-Na9-Na2-Cl30=270.64       Na1-Na9-Na2-Cl38= 93.00       
Na1-Na9-Na2-Cl43=  2.30       Na1-Na9-Na2-Cl50=  5.49       Na5-Na9-Na2-Na4= 69.20        Na5-Na9-Na2-Na15=246.79       
Na5-Na9-Na2-Na16=180.86       Na5-Na9-Na2-Na17=180.12       Na5-Na9-Na2-Na21= 67.61       Na5-Na9-Na2-Na23=122.64       
Na5-Na9-Na2-Cl28=304.81       Na5-Na9-Na2-Cl30= 32.43       Na5-Na9-Na2-Cl38=214.79       Na5-Na9-Na2-Cl43=124.08       
Na5-Na9-Na2-Cl50=127.28       Na15-Na9-Na2-Na4=182.41       Na15-Na9-Na2-Na5=113.21       Na15-Na9-Na2-Na16=294.07      
Na15-Na9-Na2-Na17=293.33      Na15-Na9-Na2-Na21=180.81      Na15-Na9-Na2-Na23=235.85      Na15-Na9-Na2-Cl28= 58.02      
Na15-Na9-Na2-Cl30=145.64      Na15-Na9-Na2-Cl38=327.99      Na15-Na9-Na2-Cl43=237.29      Na15-Na9-Na2-Cl50=240.49      
Na17-Na9-Na2-Na4=249.08       Na17-Na9-Na2-Na5=179.88       Na17-Na9-Na2-Na15= 66.67      Na17-Na9-Na2-Na16=  0.74      
Na17-Na9-Na2-Na21=247.49      Na17-Na9-Na2-Na23=302.52      Na17-Na9-Na2-Cl28=124.69      Na17-Na9-Na2-Cl30=212.31      
Na17-Na9-Na2-Cl38= 34.67      Na17-Na9-Na2-Cl43=303.96      Na17-Na9-Na2-Cl50=307.16      Na19-Na9-Na2-Na4=  1.13       
Na19-Na9-Na2-Na5=291.93       Na19-Na9-Na2-Na15=178.73      Na19-Na9-Na2-Na16=112.80      Na19-Na9-Na2-Na17=112.05      
Na19-Na9-Na2-Na21=359.54      Na19-Na9-Na2-Na23= 54.57      Na19-Na9-Na2-Cl28=236.74      Na19-Na9-Na2-Cl30=324.37      
Na19-Na9-Na2-Cl38=146.72      Na19-Na9-Na2-Cl43= 56.02      Na19-Na9-Na2-Cl50= 59.21      Na21-Na9-Na2-Na4=  1.59       
Na21-Na9-Na2-Na5=292.39       Na21-Na9-Na2-Na15=179.19      Na21-Na9-Na2-Na16=113.26      Na21-Na9-Na2-Na17=112.51      
Na21-Na9-Na2-Na23= 55.03      Na21-Na9-Na2-Cl28=237.20      Na21-Na9-Na2-Cl30=324.83      Na21-Na9-Na2-Cl38=147.18      
Na21-Na9-Na2-Cl43= 56.48      Na21-Na9-Na2-Cl50= 59.67      Na24-Na9-Na2-Na4=251.47       Na24-Na9-Na2-Na5=182.27       
Na24-Na9-Na2-Na15= 69.07      Na24-Na9-Na2-Na16=  3.13      Na24-Na9-Na2-Na17=  2.39      Na24-Na9-Na2-Na21=249.88      
Na24-Na9-Na2-Na23=304.91      Na24-Na9-Na2-Cl28=127.08      Na24-Na9-Na2-Cl30=214.70      Na24-Na9-Na2-Cl38= 37.06      
Na24-Na9-Na2-Cl43=306.36      Na24-Na9-Na2-Cl50=309.55      Cl28-Na9-Na2-Na4=124.39       Cl28-Na9-Na2-Na5= 55.19       
Cl28-Na9-Na2-Na15=301.98      Cl28-Na9-Na2-Na16=236.05      Cl28-Na9-Na2-Na17=235.31      Cl28-Na9-Na2-Na21=122.80      
Cl28-Na9-Na2-Na23=177.83      Cl28-Na9-Na2-Cl30= 87.62      Cl28-Na9-Na2-Cl38=269.98      Cl28-Na9-Na2-Cl43=179.28      
Cl28-Na9-Na2-Cl50=182.47      Cl32-Na9-Na2-Na4= 36.30       Cl32-Na9-Na2-Na5=327.10       Cl32-Na9-Na2-Na15=213.89      
Cl32-Na9-Na2-Na16=147.96      Cl32-Na9-Na2-Na17=147.22      Cl32-Na9-Na2-Na21= 34.70      Cl32-Na9-Na2-Na23= 89.74      
Cl32-Na9-Na2-Cl28=271.91      Cl32-Na9-Na2-Cl30=359.53      Cl32-Na9-Na2-Cl38=181.88      Cl32-Na9-Na2-Cl43= 91.18      
Cl32-Na9-Na2-Cl50= 94.37      Cl43-Na9-Na2-Na4=305.12       Cl43-Na9-Na2-Na5=235.92       Cl43-Na9-Na2-Na15=122.71      
Cl43-Na9-Na2-Na16= 56.78      Cl43-Na9-Na2-Na17= 56.04      Cl43-Na9-Na2-Na21=303.52      Cl43-Na9-Na2-Na23=358.56      
Cl43-Na9-Na2-Cl28=180.72      Cl43-Na9-Na2-Cl30=268.35      Cl43-Na9-Na2-Cl38= 90.70      Cl43-Na9-Na2-Cl50=  3.19      
Cl44-Na9-Na2-Na4=306.41       Cl44-Na9-Na2-Na5=237.21       Cl44-Na9-Na2-Na15=124.01      Cl44-Na9-Na2-Na16= 58.07      
Cl44-Na9-Na2-Na17= 57.33      Cl44-Na9-Na2-Na21=304.82      Cl44-Na9-Na2-Na23=359.85      Cl44-Na9-Na2-Cl28=182.02      
Cl44-Na9-Na2-Cl30=269.65      Cl44-Na9-Na2-Cl38= 92.00      Cl44-Na9-Na2-Cl43=  1.30      Cl44-Na9-Na2-Cl50=  4.49      
Cl47-Na9-Na2-Na4=215.47       Cl47-Na9-Na2-Na5=146.27       Cl47-Na9-Na2-Na15= 33.06      Cl47-Na9-Na2-Na16=327.13      
Cl47-Na9-Na2-Na17=326.39      Cl47-Na9-Na2-Na21=213.88      Cl47-Na9-Na2-Na23=268.91      Cl47-Na9-Na2-Cl28= 91.08      
Cl47-Na9-Na2-Cl30=178.70      Cl47-Na9-Na2-Cl38=  1.06      Cl47-Na9-Na2-Cl43=270.36      Cl47-Na9-Na2-Cl50=273.55      
Na1-Na9-Na5-Na2= 71.82        Na1-Na9-Na5-Na21=  0.22       Na1-Na9-Na5-Cl28=131.09       Na1-Na9-Na5-Cl30= 37.58       
Na1-Na9-Na5-Cl32=302.62       Na1-Na9-Na5-O81=178.43        Na1-Na9-Na5-C83=220.27        Na1-Na9-Na5-C86=258.91        
Na1-Na9-Na5-H88=254.31        Na1-Na9-Na5-C89=298.72        Na1-Na9-Na5-H90=325.55        Na2-Na9-Na5-Na21=288.40       
Na2-Na9-Na5-Cl28= 59.27       Na2-Na9-Na5-Cl30=325.76       Na2-Na9-Na5-Cl32=230.79       Na2-Na9-Na5-O81=106.61        
Na2-Na9-Na5-C83=148.45        Na2-Na9-Na5-C86=187.09        Na2-Na9-Na5-H88=182.49        Na2-Na9-Na5-C89=226.90        
Na2-Na9-Na5-H90=253.72        Na15-Na9-Na5-Na2=308.39       Na15-Na9-Na5-Na21=236.79      Na15-Na9-Na5-Cl28=  7.65      
Na15-Na9-Na5-Cl30=274.14      Na15-Na9-Na5-Cl32=179.18      Na15-Na9-Na5-O81= 55.00       Na15-Na9-Na5-C83= 96.84       
Na15-Na9-Na5-C86=135.47       Na15-Na9-Na5-H88=130.88       Na15-Na9-Na5-C89=175.29       Na15-Na9-Na5-H90=202.11       
Na17-Na9-Na5-Na2=359.88       Na17-Na9-Na5-Na21=288.28      Na17-Na9-Na5-Cl28= 59.14      Na17-Na9-Na5-Cl30=325.63      
Na17-Na9-Na5-Cl32=230.67      Na17-Na9-Na5-O81=106.49       Na17-Na9-Na5-C83=148.33       Na17-Na9-Na5-C86=186.96       
Na17-Na9-Na5-H88=182.37       Na17-Na9-Na5-C89=226.78       Na17-Na9-Na5-H90=253.60       Na19-Na9-Na5-Na2=126.15       
Na19-Na9-Na5-Na21= 54.55      Na19-Na9-Na5-Cl28=185.41      Na19-Na9-Na5-Cl30= 91.90      Na19-Na9-Na5-Cl32=356.94      
Na19-Na9-Na5-O81=232.76       Na19-Na9-Na5-C83=274.60       Na19-Na9-Na5-C86=313.23       Na19-Na9-Na5-H88=308.64       
Na19-Na9-Na5-C89=353.05       Na19-Na9-Na5-H90= 19.87       Na21-Na9-Na5-Na2= 71.60       Na21-Na9-Na5-Cl28=130.86      
Na21-Na9-Na5-Cl30= 37.35      Na21-Na9-Na5-Cl32=302.39      Na21-Na9-Na5-O81=178.21       Na21-Na9-Na5-C83=220.05       
Na21-Na9-Na5-C86=258.68       Na21-Na9-Na5-H88=254.09       Na21-Na9-Na5-C89=298.50       Na21-Na9-Na5-H90=325.32       
Na24-Na9-Na5-Na2= 45.71       Na24-Na9-Na5-Na21=334.11      Na24-Na9-Na5-Cl28=104.97      Na24-Na9-Na5-Cl30= 11.46      
Na24-Na9-Na5-Cl32=276.50      Na24-Na9-Na5-O81=152.32       Na24-Na9-Na5-C83=194.16       Na24-Na9-Na5-C86=232.79       
Na24-Na9-Na5-H88=228.20       Na24-Na9-Na5-C89=272.61       Na24-Na9-Na5-H90=299.43       Cl28-Na9-Na5-Na2=300.73       
Cl28-Na9-Na5-Na21=229.14      Cl28-Na9-Na5-Cl30=266.49      Cl28-Na9-Na5-Cl32=171.53      Cl28-Na9-Na5-O81= 47.34       
Cl28-Na9-Na5-C83= 89.18       Cl28-Na9-Na5-C86=127.82       Cl28-Na9-Na5-H88=123.23       Cl28-Na9-Na5-C89=167.64       
Cl28-Na9-Na5-H90=194.46       Cl32-Na9-Na5-Na2=129.21       Cl32-Na9-Na5-Na21= 57.61      Cl32-Na9-Na5-Cl28=188.47      
Cl32-Na9-Na5-Cl30= 94.96      Cl32-Na9-Na5-O81=235.82       Cl32-Na9-Na5-C83=277.66       Cl32-Na9-Na5-C86=316.29       
Cl32-Na9-Na5-H88=311.70       Cl32-Na9-Na5-C89=356.11       Cl32-Na9-Na5-H90= 22.93       Cl43-Na9-Na5-Na2= 35.62       
Cl43-Na9-Na5-Na21=324.02      Cl43-Na9-Na5-Cl28= 94.89      Cl43-Na9-Na5-Cl30=  1.38      Cl43-Na9-Na5-Cl32=266.41      
Cl43-Na9-Na5-O81=142.23       Cl43-Na9-Na5-C83=184.07       Cl43-Na9-Na5-C86=222.71       Cl43-Na9-Na5-H88=218.11       
Cl43-Na9-Na5-C89=262.52       Cl43-Na9-Na5-H90=289.35       Cl44-Na9-Na5-Na2=126.38       Cl44-Na9-Na5-Na21= 54.78      
Cl44-Na9-Na5-Cl28=185.64      Cl44-Na9-Na5-Cl30= 92.13      Cl44-Na9-Na5-Cl32=357.17      Cl44-Na9-Na5-O81=232.99       
Cl44-Na9-Na5-C83=274.83       Cl44-Na9-Na5-C86=313.46       Cl44-Na9-Na5-H88=308.87       Cl44-Na9-Na5-C89=353.28       
Cl44-Na9-Na5-H90= 20.10       Cl47-Na9-Na5-Na2=306.64       Cl47-Na9-Na5-Na21=235.04      Cl47-Na9-Na5-Cl28=  5.91      
Cl47-Na9-Na5-Cl30=272.40      Cl47-Na9-Na5-Cl32=177.44      Cl47-Na9-Na5-O81= 53.25       Cl47-Na9-Na5-C83= 95.09       
Cl47-Na9-Na5-C86=133.73       Cl47-Na9-Na5-H88=129.14       Cl47-Na9-Na5-C89=173.54       Cl47-Na9-Na5-H90=200.37       
Na11-Na10-Na6-Na1=287.89      Na11-Na10-Na6-Na3=230.69      Na11-Na10-Na6-Na12=285.29     Na11-Na10-Na6-Na14= 53.10     
Na11-Na10-Na6-Na17=124.37     Na11-Na10-Na6-Na23=357.61     Na11-Na10-Na6-Cl39= 48.15     Na11-Na10-Na6-Cl40=323.12     
Na11-Na10-Na6-Cl41=223.23     Na11-Na10-Na6-Cl42=233.21     Na11-Na10-Na6-Cl49= 57.59     Na12-Na10-Na6-Na1=  2.59      
Na12-Na10-Na6-Na3=305.40      Na12-Na10-Na6-Na11= 74.71     Na12-Na10-Na6-Na14=127.81     Na12-Na10-Na6-Na17=199.08     
Na12-Na10-Na6-Na23= 72.32     Na12-Na10-Na6-Cl39=122.86     Na12-Na10-Na6-Cl40= 37.82     Na12-Na10-Na6-Cl41=297.94     
Na12-Na10-Na6-Cl42=307.92     Na12-Na10-Na6-Cl49=132.30     Cl41-Na10-Na6-Na1= 64.66      Cl41-Na10-Na6-Na3=  7.47      
Cl41-Na10-Na6-Na11=136.77     Cl41-Na10-Na6-Na12= 62.06     Cl41-Na10-Na6-Na14=189.87     Cl41-Na10-Na6-Na17=261.14     
Cl41-Na10-Na6-Na23=134.38     Cl41-Na10-Na6-Cl39=184.92     Cl41-Na10-Na6-Cl40= 99.89     Cl41-Na10-Na6-Cl42=  9.98     
Cl41-Na10-Na6-Cl49=194.36     Cl45-Na10-Na6-Na1=324.77      Cl45-Na10-Na6-Na3=267.58      Cl45-Na10-Na6-Na11= 36.88     
Cl45-Na10-Na6-Na12=322.17     Cl45-Na10-Na6-Na14= 89.98     Cl45-Na10-Na6-Na17=161.25     Cl45-Na10-Na6-Na23= 34.49     
Cl45-Na10-Na6-Cl39= 85.03     Cl45-Na10-Na6-Cl40=  0.00     Cl45-Na10-Na6-Cl41=260.11     Cl45-Na10-Na6-Cl42=270.09     
Cl45-Na10-Na6-Cl49= 94.47     Cl49-Na10-Na6-Na1=230.30      Cl49-Na10-Na6-Na3=173.10      Cl49-Na10-Na6-Na11=302.41     
Cl49-Na10-Na6-Na12=227.70     Cl49-Na10-Na6-Na14=355.51     Cl49-Na10-Na6-Na17= 66.78     Cl49-Na10-Na6-Na23=300.02     
Cl49-Na10-Na6-Cl39=350.56     Cl49-Na10-Na6-Cl40=265.53     Cl49-Na10-Na6-Cl41=165.64     Cl49-Na10-Na6-Cl42=175.62     

========================================================================
 FINAL SINGLEPOINT CALCULATION ON OPTIMIZED GEOMETRY
========================================================================

 Ncao       : 494
 Nao        : 469
 Nshell     : 221
 Nel        : 360
 T(el)      :   300.0
 intcut     :    25.0
 scfconv/Eh :  0.100E-05
   qconv/e  :  0.100E-03
 intneglect :  0.100E-07
 broydamp   :      0.250
 iter      E             dE          RMSdq      gap      omega  full diag
   1   -215.1517761 -0.215152E+03  0.330E-04    2.78       0.0  T
   2   -215.1517761 -0.552177E-09  0.319E-04    2.78      28.4  T
   3   -215.1517761 -0.110077E-08  0.306E-04    2.78      29.5  T
speedup  1.00
cpu  time for SCC    0.16 s
wall time for SCC    0.16 s

   *** convergence criteria satisfied after 3 iterations ***

          eigenvalues
 #    :         168        169        170        171        172        173        174        175
 occ. :        2.000      2.000      2.000      2.000      2.000      2.000      2.000      2.000
 eps  :       -10.481    -10.471    -10.448    -10.443    -10.436    -10.424    -10.414    -10.377
 #    :         176        177        178        179        180        181        182        183
 occ. :        2.000      2.000      2.000      2.000      2.000      0.000      0.000      0.000
 eps  :       -10.346    -10.302    -10.209    -10.166    -10.141     -7.362     -6.750     -6.480
 #    :         184        185        186        187        188        189        190        191
 occ. :        0.000      0.000      0.000      0.000      0.000      0.000      0.000      0.000
 eps  :        -5.694     -5.155     -4.430     -4.038     -3.195     -2.869     -2.323     -1.777


   #   Z            q   n(s)   n(p)   n(d)      C6AA      α(0)
   1  11 Na     0.778  0.007  0.216  0.000    67.234    26.535
   2  11 Na     0.703  0.044  0.253  0.000    68.143    26.714
   3  11 Na     0.716  0.076  0.208  0.000    67.984    26.683
   4  11 Na     0.720  0.075  0.205  0.000    67.937    26.674
   5  11 Na     0.785  0.072  0.143  0.000    67.140    26.517
   6  11 Na     0.738  0.035  0.227  0.000    67.711    26.629
   7  11 Na     0.806  0.024  0.170  0.000    66.895    26.468
   8  11 Na     0.751  0.084  0.165  0.000    67.559    26.599
   9  11 Na     0.698  0.044  0.258  0.000    68.210    26.727
  10  11 Na     0.702  0.111  0.186  0.000    68.151    26.716
  11  11 Na     0.722  0.044  0.234  0.000    67.907    26.668
  12  11 Na     0.708  0.046  0.246  0.000    68.078    26.701
  13  11 Na     0.706  0.084  0.211  0.000    68.111    26.708
  14  11 Na     0.746  0.046  0.208  0.000    67.613    26.610
  15  11 Na     0.703  0.108  0.189  0.000    68.146    26.715
  16  11 Na     0.745  0.043  0.212  0.000    67.631    26.613
  17  11 Na     0.831  0.025  0.144  0.000    66.596    26.409
  18  11 Na     0.780  0.070  0.151  0.000    67.206    26.530
  19  11 Na     0.702  0.078  0.220  0.000    68.156    26.717
  20  11 Na     0.710  0.073  0.217  0.000    68.058    26.697
  21  11 Na     0.748  0.033  0.219  0.000    67.588    26.605
  22  11 Na     0.765  0.065  0.169  0.000    67.384    26.565
  23  11 Na     0.796  0.003  0.201  0.000    67.011    26.491
  24  11 Na     0.771  0.057  0.171  0.000    67.310    26.550
  25  11 Na     0.732  0.071  0.197  0.000    67.791    26.645
  26  17 Cl    -0.739  1.978  5.761  0.001   124.897    17.098
  27  17 Cl    -0.762  1.974  5.787  0.001   125.824    17.161
  28  17 Cl    -0.756  1.978  5.778  0.000   125.568    17.144
  29  17 Cl    -0.765  1.976  5.788  0.001   125.922    17.168
  30  17 Cl    -0.758  1.980  5.778  0.000   125.658    17.150
  31  17 Cl    -0.790  1.975  5.808  0.006   126.952    17.238
  32  17 Cl    -0.760  1.979  5.779  0.001   125.723    17.154
  33  17 Cl    -0.735  1.979  5.755  0.002   124.751    17.088
  34  17 Cl    -0.747  1.978  5.768  0.001   125.222    17.120
  35  17 Cl    -0.753  1.979  5.775  0.000   125.468    17.137
  36  17 Cl    -0.753  1.978  5.775  0.001   125.468    17.137
  37  17 Cl    -0.744  1.980  5.761  0.003   125.080    17.110
  38  17 Cl    -0.744  1.977  5.767  0.000   125.104    17.112
  39  17 Cl    -0.738  1.977  5.760  0.001   124.852    17.095
  40  17 Cl    -0.740  1.981  5.759  0.001   124.945    17.101
  41  17 Cl    -0.739  1.978  5.760  0.000   124.874    17.096
  42  17 Cl    -0.743  1.981  5.761  0.001   125.048    17.108
  43  17 Cl    -0.742  1.982  5.759  0.001   124.997    17.105
  44  17 Cl    -0.742  1.980  5.760  0.002   125.003    17.105
  45  17 Cl    -0.744  1.977  5.767  0.001   125.107    17.112
  46  17 Cl    -0.759  1.973  5.785  0.001   125.709    17.153
  47  17 Cl    -0.751  1.978  5.772  0.000   125.363    17.130
  48  17 Cl    -0.739  1.980  5.759  0.000   124.891    17.098
  49  17 Cl    -0.742  1.977  5.763  0.001   125.003    17.105
  50  17 Cl    -0.736  1.983  5.753  0.000   124.772    17.089
  51   8 O     -0.484  1.700  4.785  0.000    22.500     6.406
  52   1 H      0.338  0.662  0.000  0.000     0.611     1.226
  53   6 C      0.070  1.040  2.890  0.000    19.416     6.274
  54   1 H      0.027  0.973  0.000  0.000     2.635     2.538
  55   1 H      0.025  0.975  0.000  0.000     2.657     2.549
  56   6 C     -0.092  1.065  3.026  0.000    22.218     6.706
  57   1 H      0.054  0.946  0.000  0.000     2.273     2.357
  58   1 H      0.058  0.942  0.000  0.000     2.223     2.331
  59   6 C     -0.059  1.048  3.011  0.000    21.638     6.623
  60   1 H      0.028  0.972  0.000  0.000     2.612     2.527
  61   1 H      0.031  0.969  0.000  0.000     2.568     2.506
  62   6 C     -0.119  1.043  3.076  0.000    22.834     6.814
  63   1 H      0.053  0.947  0.000  0.000     2.278     2.360
  64   1 H      0.033  0.967  0.000  0.000     2.546     2.495
  65   1 H      0.042  0.958  0.000  0.000     2.416     2.431
  66   8 O     -0.505  1.712  4.794  0.000    22.945     6.469
  67   1 H      0.353  0.647  0.000  0.000     0.569     1.180
  68   6 C      0.048  1.041  2.911  0.000    19.851     6.359
  69   1 H      0.058  0.942  0.000  0.000     2.225     2.332
  70   1 H      0.064  0.936  0.000  0.000     2.153     2.295
  71   6 C     -0.085  1.056  3.029  0.000    22.120     6.696
  72   1 H      0.042  0.958  0.000  0.000     2.422     2.434
  73   1 H      0.062  0.938  0.000  0.000     2.176     2.307
  74   6 C     -0.071  1.050  3.021  0.000    21.859     6.656
  75   1 H      0.067  0.933  0.000  0.000     2.114     2.273
  76   1 H      0.035  0.965  0.000  0.000     2.514     2.480
  77   6 C     -0.117  1.039  3.079  0.000    22.806     6.810
  78   1 H      0.034  0.966  0.000  0.000     2.528     2.486
  79   1 H      0.037  0.963  0.000  0.000     2.494     2.469
  80   1 H      0.045  0.955  0.000  0.000     2.386     2.416
  81   8 O     -0.455  1.696  4.760  0.000    21.897     6.320
  82   1 H      0.305  0.695  0.000  0.000     0.705     1.318
  83   6 C      0.069  1.041  2.890  0.000    19.367     6.254
  84   1 H      0.025  0.975  0.000  0.000     2.656     2.549
  85   1 H      0.033  0.967  0.000  0.000     2.543     2.494
  86   6 C     -0.085  1.062  3.023  0.000    22.030     6.666
  87   1 H      0.045  0.955  0.000  0.000     2.382     2.413
  88   1 H      0.052  0.948  0.000  0.000     2.288     2.362
  89   6 C     -0.078  1.058  3.021  0.000    21.905     6.648
  90   1 H      0.051  0.949  0.000  0.000     2.295     2.365
  91   1 H      0.051  0.949  0.000  0.000     2.311     2.377
  92   6 C     -0.107  1.036  3.071  0.000    22.610     6.781
  93   1 H      0.034  0.966  0.000  0.000     2.534     2.489
  94   1 H      0.042  0.958  0.000  0.000     2.426     2.436
  95   1 H      0.033  0.967  0.000  0.000     2.546     2.495
  96   8 O     -0.479  1.703  4.775  0.000    22.377     6.389
  97   1 H      0.319  0.681  0.000  0.000     0.650     1.259
  98   6 C      0.070  1.038  2.892  0.000    19.574     6.329
  99   1 H      0.021  0.979  0.000  0.000     2.725     2.581
 100   1 H      0.042  0.958  0.000  0.000     2.422     2.434
 101   6 C     -0.068  1.052  3.017  0.000    21.808     6.649
 102   1 H      0.035  0.965  0.000  0.000     2.523     2.484
 103   1 H      0.041  0.959  0.000  0.000     2.431     2.438
 104   6 C     -0.069  1.051  3.018  0.000    21.818     6.650
 105   1 H      0.065  0.935  0.000  0.000     2.142     2.289
 106   1 H      0.035  0.965  0.000  0.000     2.516     2.481
 107   6 C     -0.127  1.046  3.081  0.000    22.958     6.825
 108   1 H      0.035  0.965  0.000  0.000     2.521     2.483
 109   1 H      0.048  0.952  0.000  0.000     2.339     2.392
 110   1 H      0.048  0.952  0.000  0.000     2.350     2.397
 111   8 O     -0.604  1.724  4.880  0.000    25.195     6.779
 112   1 H      0.295  0.705  0.000  0.000     0.737     1.348
 113   1 H      0.328  0.672  0.000  0.000     0.631     1.243
 114   8 O     -0.603  1.722  4.881  0.000    25.165     6.775
 115   1 H      0.321  0.679  0.000  0.000     0.645     1.254
 116   1 H      0.300  0.700  0.000  0.000     0.722     1.334
 117   8 O     -0.601  1.724  4.877  0.000    25.126     6.770
 118   1 H      0.316  0.684  0.000  0.000     0.658     1.266
 119   1 H      0.292  0.708  0.000  0.000     0.745     1.356
 120   8 O     -0.603  1.724  4.879  0.000    25.166     6.775
 121   1 H      0.296  0.704  0.000  0.000     0.732     1.344
 122   1 H      0.320  0.680  0.000  0.000     0.647     1.256

 Mol. C6AA /au·bohr⁶  :     375417.435214
 Mol. C8AA /au·bohr⁸  :   20304605.246128
 Mol. α(0) /au        :       1354.959693

 
 Wiberg/Mayer (AO) data. WBOs > 0.1 written file <wbo>
 largest (>0.05) Wiberg bond orders for each atom
           total WBO             WBO to atom ...
     1  Na  0.437    Cl  40 0.095    Cl  37 0.084    Cl  43 0.076    Cl  26 0.062    Cl  42 0.053
     2  Na  0.547    Cl  50 0.133    Cl  30 0.114    Cl  38 0.110    Cl  28 0.085    Cl  43 0.059
     3  Na  0.528    Cl  27 0.182    Cl  41 0.103    Cl  42 0.102    Cl  26 0.080
     4  Na  0.515    Cl  46 0.160    Cl  30 0.131    Cl  50 0.097    Cl  34 0.081
     5  Na  0.380    Cl  28 0.118    Cl  30 0.098    Cl  32 0.098    O   81 0.083
     6  Na  0.488    Cl  42 0.126    Cl  39 0.111    Cl  41 0.086    Cl  49 0.064
     7  Na  0.371    Cl  35 0.119    Cl  34 0.095    Cl  40 0.060    O   96 0.057
     8  Na  0.452    Cl  45 0.128    Cl  33 0.100    Cl  35 0.099    O  111 0.095
     9  Na  0.558    Cl  44 0.127    Cl  32 0.123    Cl  28 0.099    Cl  47 0.095    Cl  43 0.063
    10  Na  0.526    Cl  41 0.172    Cl  49 0.159    Cl  45 0.148
    11  Na  0.520    Cl  49 0.119    Cl  48 0.114    Cl  45 0.099    Cl  35 0.094    Cl  40 0.052
    12  Na  0.543    Cl  26 0.130    Cl  41 0.107    Cl  33 0.099    Cl  45 0.092    Cl  40 0.061
    13  Na  0.538    Cl  29 0.151    Cl  27 0.148    Cl  44 0.106    Cl  26 0.094
    14  Na  0.470    Cl  36 0.124    Cl  49 0.105    Cl  48 0.096    Cl  39 0.056
    15  Na  0.538    Cl  47 0.170    Cl  38 0.167    Cl  28 0.150
    16  Na  0.489    Cl  31 0.173    Cl  38 0.113    Cl  36 0.088    Cl  50 0.053
    17  Na  0.331    O   51 0.084    Cl  39 0.072    Cl  47 0.067    Cl  42 0.065    Cl  38 0.058
    18  Na  0.404    Cl  31 0.105    Cl  36 0.093    O  114 0.088    O   66 0.080
    19  Na  0.535    Cl  29 0.147    Cl  32 0.145    Cl  37 0.104    Cl  44 0.081
    20  Na  0.527    Cl  33 0.154    Cl  29 0.137    Cl  37 0.099    Cl  26 0.080
    21  Na  0.468    Cl  34 0.120    Cl  37 0.096    Cl  30 0.085    Cl  43 0.063    Cl  32 0.059
    22  Na  0.441    Cl  36 0.125    O  120 0.088    Cl  50 0.082    Cl  46 0.069    Cl  48 0.057
    23  Na  0.420    Cl  39 0.091    Cl  48 0.080    Cl  50 0.072    Cl  40 0.055    Cl  43 0.051
    24  Na  0.425    Cl  47 0.108    Cl  44 0.077    O  117 0.071    Cl  27 0.069    Cl  42 0.066
    25  Na  0.498    Cl  46 0.170    Cl  35 0.125    Cl  48 0.092    Cl  34 0.071
    26  Cl  0.483    Na  12 0.130    Na  13 0.094    Na  20 0.080    Na   3 0.080    Na   1 0.062
    27  Cl  0.446    Na   3 0.182    Na  13 0.148    Na  24 0.069
    28  Cl  0.464    Na  15 0.150    Na   5 0.118    Na   9 0.099    Na   2 0.085
    29  Cl  0.443    Na  13 0.151    Na  19 0.147    Na  20 0.137
    30  Cl  0.447    Na   4 0.131    Na   2 0.114    Na   5 0.098    Na  21 0.085
    31  Cl  0.402    Na  16 0.173    Na  18 0.105
    32  Cl  0.444    Na  19 0.145    Na   9 0.123    Na   5 0.098    Na  21 0.059
    33  Cl  0.487    Na  20 0.154    Na   8 0.100    Na  12 0.099
    34  Cl  0.458    Na  21 0.120    Na   7 0.095    Na   4 0.081    Na  25 0.071
    35  Cl  0.449    Na  25 0.125    Na   7 0.119    Na   8 0.099    Na  11 0.094
    36  Cl  0.450    Na  22 0.125    Na  14 0.124    Na  18 0.093    Na  16 0.088
    37  Cl  0.464    Na  19 0.104    Na  20 0.099    Na  21 0.096    Na   1 0.084
    38  Cl  0.466    Na  15 0.167    Na  16 0.113    Na   2 0.110    Na  17 0.058
    39  Cl  0.468    Na   6 0.111    Na  23 0.091    Na  17 0.072    Na  14 0.056
    40  Cl  0.473    Na   1 0.095    Na  12 0.061    Na   7 0.060    Na  23 0.055    Na  11 0.052
    41  Cl  0.486    Na  10 0.172    Na  12 0.107    Na   3 0.103    Na   6 0.086
    42  Cl  0.458    Na   6 0.126    Na   3 0.102    Na  24 0.066    Na  17 0.065    Na   1 0.053
    43  Cl  0.471    Na   1 0.076    Na  21 0.063    Na   9 0.063    Na   2 0.059    Na  23 0.051
    44  Cl  0.480    Na   9 0.127    Na  13 0.106    Na  19 0.081    Na  24 0.077
    45  Cl  0.482    Na  10 0.148    Na   8 0.128    Na  11 0.099    Na  12 0.092
    46  Cl  0.452    Na  25 0.170    Na   4 0.160    Na  22 0.069
    47  Cl  0.457    Na  15 0.170    Na  24 0.108    Na   9 0.095    Na  17 0.067
    48  Cl  0.474    Na  11 0.114    Na  14 0.096    Na  25 0.092    Na  23 0.080    Na  22 0.057
    49  Cl  0.472    Na  10 0.159    Na  11 0.119    Na  14 0.105    Na   6 0.064
    50  Cl  0.479    Na   2 0.133    Na   4 0.097    Na  22 0.082    Na  23 0.072    Na  16 0.053
    51  O   1.993    C   53 0.995    H   52 0.835    Na  17 0.084
    52  H   0.885    O   51 0.835
    53  C   3.955    C   56 1.011    O   51 0.995    H   55 0.973    H   54 0.970
    54  H   0.996    C   53 0.970
    55  H   0.998    C   53 0.973
    56  C   3.991    C   53 1.011    C   59 1.008    H   57 0.972    H   58 0.969
    57  H   0.996    C   56 0.972
    58  H   0.997    C   56 0.969
    59  C   3.997    C   62 1.020    C   56 1.008    H   61 0.977    H   60 0.977
    60  H   0.997    C   59 0.977
    61  H   0.997    C   59 0.977
    62  C   3.995    C   59 1.020    H   64 0.987    H   65 0.984    H   63 0.980
    63  H   0.997    C   62 0.980
    64  H   0.999    C   62 0.987
    65  H   0.998    C   62 0.984
    66  O   2.005    C   68 0.975    H   67 0.839    Na  18 0.080
    67  H   0.874    O   66 0.839
    68  C   3.936    C   71 1.007    O   66 0.975    H   70 0.967    H   69 0.962
    69  H   0.996    C   68 0.962
    70  H   0.994    C   68 0.967
    71  C   3.994    C   74 1.010    C   68 1.007    H   72 0.972    H   73 0.965
    72  H   0.997    C   71 0.972
    73  H   0.995    C   71 0.965
    74  C   3.992    C   77 1.021    C   71 1.010    H   76 0.976    H   75 0.963
    75  H   0.995    C   74 0.963
    76  H   0.998    C   74 0.976
    77  C   3.994    C   74 1.021    H   78 0.987    H   79 0.986    H   80 0.979
    78  H   0.998    C   77 0.987
    79  H   0.999    C   77 0.986
    80  H   0.997    C   77 0.979
    81  O   2.010    C   83 0.981    H   82 0.899    Na   5 0.083
    82  H   0.907    O   81 0.899
    83  C   3.944    C   86 1.016    O   81 0.981    H   84 0.976    H   85 0.971
    84  H   0.999    C   83 0.976
    85  H   0.998    C   83 0.971
    86  C   3.991    C   83 1.016    C   89 1.013    H   87 0.974    H   88 0.973
    87  H   0.997    C   86 0.974
    88  H   0.997    C   86 0.973
    89  C   3.990    C   92 1.022    C   86 1.013    H   91 0.978    H   90 0.971
    90  H   0.997    C   89 0.971
    91  H   0.997    C   89 0.978
    92  C   3.996    C   89 1.022    H   93 0.987    H   94 0.986    H   95 0.985
    93  H   0.999    C   92 0.987
    94  H   0.998    C   92 0.986
    95  H   0.999    C   92 0.985
    96  O   2.010    C   98 0.983    H   97 0.845    Na   7 0.057
    97  H   0.898    O   96 0.845
    98  C   3.946    C  101 1.010    O   96 0.983    H   99 0.972    H  100 0.968
    99  H   0.999    C   98 0.972
   100  H   0.996    C   98 0.968
   101  C   3.991    C   98 1.010    C  104 1.009    H  103 0.975    H  102 0.974
   102  H   0.997    C  101 0.974
   103  H   0.995    C  101 0.975
   104  C   3.991    C  107 1.022    C  101 1.009    H  106 0.976    H  105 0.966
   105  H   0.994    C  104 0.966
   106  H   0.998    C  104 0.976
   107  C   3.993    C  104 1.022    H  108 0.987    H  109 0.980    H  110 0.978
   108  H   0.997    C  107 0.987
   109  H   0.998    C  107 0.980
   110  H   0.998    C  107 0.978
   111  O   1.886    H  112 0.915    H  113 0.862    Na   8 0.095
   112  H   0.913    O  111 0.915
   113  H   0.892    O  111 0.862
   114  O   1.890    H  116 0.912    H  115 0.872    Na  18 0.088
   115  H   0.897    O  114 0.872
   116  H   0.910    O  114 0.912
   117  O   1.889    H  119 0.918    H  118 0.873    Na  24 0.071
   118  H   0.900    O  117 0.873
   119  H   0.914    O  117 0.918
   120  O   1.894    H  121 0.915    H  122 0.869    Na  22 0.088
   121  H   0.912    O  120 0.915
   122  H   0.897    O  120 0.869
 MOs/occ written to file <molden.input>
 
molecular dipole:
                 x           y           z       tot (Debye)
 q only:       -1.868      -0.338       2.268
   full:       -0.871      -0.217      -0.591       2.732
molecular quadrupole (traceless):
                xx          xy          yy          xz          yz          zz
 q only:      -73.313       5.051      19.569      33.930      13.245      53.744
  q+dip:      -60.343      -2.871      18.185      42.952       6.824      42.158
   full:      -59.659      -2.157      17.181      42.438       7.315      42.478

SCC energy    :    -215.1517761
rep           :       1.0950192
ES            :       1.9745439
AES           :      -0.0140877
AXC           :       0.0209503
disp          :      -0.2303002
XB            :       0.0000000
fix           :       0.0000000
total E       :    -214.0448567
atomizationE  :      22.8700767    14351.19
(atE without considering molecular charge,
 total energy contains solvation terms)
H-L gap (eV)  :          2.7784
optimized geometry written to: xtbopt.xyz

           ------------------------------------------------- 
          |                Numerical Hessian                |
           ------------------------------------------------- 
step length          :   0.00500
SCC accuracy         :   0.25000
Hessian scale factor :   1.00000
frozen atoms in %    :   0.00000    0
RMS gradient         :   0.00015
estimated CPU  time     12.12 min
estimated wall time     12.15 min

writing file <hessian>.
 
 projected vibrational frequencies (cm-1)
eigval :       -0.00    -0.00    -0.00     0.00     0.00     0.00
eigval :       13.83    14.87    17.81    18.09    19.64    20.24
eigval :       20.92    26.67    28.11    28.77    30.39    32.74
eigval :       34.98    37.35    37.68    38.48    40.21    42.12
eigval :       42.76    44.86    45.19    46.68    47.48    49.89
eigval :       50.45    52.93    53.76    54.38    55.43    55.87
eigval :       57.54    59.27    60.09    60.42    61.21    62.24
eigval :       63.23    63.79    64.24    64.91    66.22    66.98
eigval :       67.86    68.88    69.74    70.21    70.84    71.04
eigval :       72.74    73.19    74.53    75.59    76.26    76.39
eigval :       77.28    79.14    79.86    80.68    81.38    82.46
eigval :       83.25    83.88    84.76    85.47    86.99    87.99
eigval :       88.42    89.18    90.11    91.59    93.36    93.45
eigval :       94.17    95.93    97.77    98.88    98.99   102.28
eigval :      102.79   103.62   104.52   105.41   105.96   107.46
eigval :      108.77   109.61   110.23   111.55   113.22   114.49
eigval :      115.95   117.52   119.38   120.14   122.07   122.43
eigval :      123.08   124.51   125.57   126.46   127.68   128.67
eigval :      129.35   130.81   131.49   132.53   134.59   135.29
eigval :      136.07   137.31   137.73   137.89   139.65   140.71
eigval :      141.13   144.10   144.61   146.86   148.53   149.48
eigval :      150.03   151.35   151.75   152.44   153.09   154.72
eigval :      155.26   158.36   158.79   159.61   160.82   161.85
eigval :      163.52   164.03   164.79   165.71   166.81   168.79
eigval :      171.11   171.64   172.16   172.76   173.21   175.17
eigval :      176.05   177.45   178.16   179.29   180.12   180.57
eigval :      182.01   182.64   183.15   183.93   184.61   185.11
eigval :      185.51   186.01   186.98   189.93   190.38   191.45
eigval :      191.84   193.25   193.86   195.12   195.81   197.41
eigval :      198.44   199.94   200.83   201.99   203.52   205.84
eigval :      207.22   207.55   207.81   209.66   211.54   212.93
eigval :      214.44   215.33   215.90   217.72   218.90   220.26
eigval :      220.71   222.81   225.15   231.39   237.74   241.26
eigval :      243.12   247.42   249.94   260.32   263.86   282.42
eigval :      283.00   292.92   329.09   337.06   340.64   365.92
eigval :      375.53   393.16   400.42   403.51   413.62   422.90
eigval :      431.08   434.47   438.00   449.93   465.59   478.94
eigval :      485.11   536.42   595.67   610.41   775.94   779.49
eigval :      788.84   799.90   843.20   851.94   854.30   863.58
eigval :      886.99   892.28   893.30   945.59   956.74   983.08
eigval :      985.88   990.14   990.36   997.34  1000.49  1040.83
eigval :     1043.34  1046.30  1049.58  1088.41  1097.04  1110.29
eigval :     1113.56  1122.19  1127.74  1128.16  1130.70  1135.73
eigval :     1139.55  1140.91  1143.52  1164.24  1177.62  1199.31
eigval :     1206.71  1224.82  1227.82  1231.34  1239.41  1243.68
eigval :     1248.40  1250.33  1271.66  1274.79  1276.75  1279.51
eigval :     1283.34  1292.65  1309.85  1333.45  1343.33  1345.36
eigval :     1352.31  1352.34  1354.43  1354.70  1355.07  1374.40
eigval :     1375.11  1384.63  1401.02  1409.13  1412.17  1416.03
eigval :     1464.33  1467.29  1467.56  1468.16  1469.79  1473.58
eigval :     1475.13  1476.32  1479.31  1485.01  1490.99  1494.13
eigval :     1495.31  1497.32  1498.13  1498.24  1499.44  1504.00
eigval :     1506.40  1509.89  1549.80  1550.88  1560.33  1563.35
eigval :     2879.53  2882.36  2887.35  2895.00  2910.95  2914.97
eigval :     2931.03  2959.64  2960.28  2968.28  2971.29  2972.99
eigval :     2975.25  2978.21  2978.60  2980.09  2986.13  2987.30
eigval :     2988.78  2992.78  2994.71  2995.13  3007.32  3016.43
eigval :     3022.64  3025.83  3025.95  3027.23  3031.29  3031.98
eigval :     3032.22  3038.12  3040.67  3040.75  3041.42  3043.70
eigval :     3253.80  3254.45  3352.18  3384.46  3391.59  3401.06
eigval :     3410.21  3579.76  3638.66  3639.64  3643.97  3656.99
 reduced masses (amu)
   1: 24.51   2: 22.92   3: 26.16   4: 26.17   5: 25.24   6: 26.43   7: 12.33   8: 14.00
   9: 14.09  10: 13.62  11: 13.73  12: 14.40  13: 14.09  14: 15.47  15: 19.54  16: 16.06
  17: 17.03  18: 18.70  19: 22.37  20: 20.41  21: 21.56  22: 22.38  23: 24.22  24: 23.98
  25: 22.60  26: 24.54  27: 17.90  28: 22.69  29: 19.62  30: 25.02  31: 21.05  32: 23.40
  33: 24.77  34: 23.50  35: 24.68  36: 15.65  37: 23.14  38: 25.74  39: 25.70  40: 22.44
  41: 20.26  42: 24.17  43: 20.25  44: 24.72  45: 20.75  46: 19.53  47: 30.24  48: 21.76
  49: 26.81  50: 25.98  51: 25.12  52: 24.20  53: 25.31  54: 27.66  55: 26.75  56: 26.37
  57: 28.85  58: 29.26  59: 26.08  60: 29.05  61: 18.68  62: 25.40  63: 22.13  64: 24.69
  65: 26.30  66: 28.56  67: 27.73  68: 26.94  69: 27.88  70: 30.42  71: 27.70  72: 29.46
  73: 30.65  74: 27.97  75: 26.24  76: 27.29  77: 28.63  78: 28.73  79: 26.87  80: 28.33
  81: 29.91  82: 29.30  83: 29.21  84: 29.46  85: 28.43  86: 27.27  87: 27.62  88: 28.73
  89: 28.92  90: 27.00  91: 27.81  92: 25.57  93: 27.59  94: 27.29  95: 27.15  96: 21.67
  97: 25.62  98: 27.12  99: 26.25 100: 26.38 101: 27.19 102: 26.75 103: 26.15 104: 28.95
 105: 24.28 106: 26.11 107: 28.07 108: 23.96 109: 26.58 110: 26.11 111: 25.64 112: 19.51
 113: 25.20 114: 24.76 115: 26.65 116: 25.95 117: 26.67 118: 23.04 119: 26.46 120: 24.73
 121: 27.38 122: 25.95 123: 25.87 124: 24.40 125: 25.77 126: 25.13 127: 21.61 128: 22.67
 129: 22.26 130: 18.07 131: 25.34 132: 23.61 133: 23.37 134: 25.79 135: 24.37 136: 25.86
 137: 26.36 138: 24.91 139: 23.61 140: 23.64 141: 24.53 142: 25.32 143: 25.53 144: 25.97
 145: 26.23 146: 27.27 147: 26.16 148: 25.16 149: 25.71 150: 24.50 151: 25.39 152: 25.30
 153: 25.90 154: 26.80 155: 25.40 156: 27.23 157: 25.68 158: 25.25 159: 27.10 160: 25.87
 161: 23.33 162: 24.94 163: 24.14 164: 16.33 165: 26.00 166: 26.57 167: 24.62 168: 25.14
 169: 27.05 170: 26.87 171: 25.61 172: 27.34 173: 25.03 174: 25.56 175: 26.10 176: 24.77
 177: 24.54 178: 25.06 179: 25.77 180: 22.63 181: 23.14 182: 25.86 183: 26.32 184: 17.13
 185: 24.27 186: 20.20 187: 24.94 188: 24.63 189: 20.82 190: 19.87 191: 25.11 192:  5.40
 193: 26.06 194: 27.45 195: 27.11 196: 28.17 197: 20.86 198: 20.26 199: 14.16 200: 19.84
 201:  4.63 202:  6.38 203:  3.74 204:  9.61 205:  8.19 206: 10.22 207:  3.79 208:  3.62
 209:  3.54 210:  3.15 211:  2.97 212:  7.09 213:  7.39 214:  9.87 215:  6.49 216:  2.78
 217:  2.68 218:  2.70 219:  2.88 220: 11.01 221:  8.56 222:  5.43 223:  8.96 224:  5.33
 225:  2.08 226:  1.80 227:  3.27 228:  3.20 229:  1.73 230:  3.28 231:  2.37 232:  6.45
 233:  6.34 234:  6.80 235:  6.01 236:  6.31 237:  5.37 238:  5.39 239:  2.55 240:  6.42
 241:  5.51 242:  6.05 243:  6.82 244:  5.15 245:  5.33 246:  7.09 247:  7.11 248: 10.35
 249:  7.10 250:  5.15 251:  7.79 252: 11.06 253:  5.56 254:  6.07 255:  7.76 256:  7.80
 257:  7.14 258:  7.55 259:  7.57 260:  8.87 261:  8.46 262:  5.38 263:  4.61 264:  3.79
 265:  3.71 266:  4.28 267:  2.78 268:  2.49 269:  3.43 270:  2.82 271:  3.17 272:  3.37
 273:  1.68 274:  2.14 275:  2.45 276:  2.30 277:  2.25 278:  3.67 279:  3.09 280:  4.01
 281:  3.79 282:  4.05 283:  5.22 284:  4.82 285:  5.10 286:  4.65 287:  5.10 288:  4.50
 289:  4.74 290:  4.93 291:  3.38 292:  3.19 293:  3.29 294:  3.19 295:  1.95 296:  1.89
 297:  1.92 298:  1.89 299:  1.91 300:  1.92 301:  1.92 302:  1.93 303:  1.61 304:  1.89
 305:  1.55 306:  1.74 307:  1.84 308:  1.62 309:  1.61 310:  1.64 311:  1.86 312:  1.59
 313:  1.55 314:  1.55 315:  2.00 316:  2.00 317:  2.00 318:  1.98 319:  1.96 320:  1.87
 321:  1.98 322:  1.76 323:  1.45 324:  1.45 325:  1.55 326:  1.82 327:  1.90 328:  1.86
 329:  1.82 330:  1.88 331:  1.54 332:  1.88 333:  1.84 334:  1.75 335:  1.57 336:  1.58
 337:  1.69 338:  1.67 339:  1.56 340:  1.72 341:  1.71 342:  1.74 343:  1.81 344:  1.85
 345:  1.71 346:  1.93 347:  1.83 348:  1.84 349:  1.86 350:  1.88 351:  1.44 352:  1.39
 353:  1.53 354:  1.52 355:  1.92 356:  1.92 357:  1.89 358:  1.91 359:  1.90 360:  1.90
 361:  1.90 362:  1.88 363:  1.81 364:  1.82 365:  1.83 366:  1.82
 IR intensities (amu)
   1:  0.47   2:  0.33   3:  0.63   4:  0.55   5:  0.64   6:  0.41   7:  0.38   8:  0.19
   9:  0.36  10:  0.21  11:  0.26  12:  0.13  13:  0.15  14:  0.21  15:  0.17  16:  0.13
  17:  0.14  18:  0.28  19:  0.23  20:  0.34  21:  0.37  22:  0.19  23:  0.17  24:  0.12
  25:  0.20  26:  0.02  27:  0.12  28:  0.22  29:  0.36  30:  0.28  31:  0.18  32:  0.25
  33:  0.09  34:  0.18  35:  0.45  36:  0.19  37:  0.25  38:  0.21  39:  0.20  40:  0.18
  41:  0.17  42:  0.14  43:  0.35  44:  0.20  45:  0.27  46:  0.15  47:  0.18  48:  0.11
  49:  0.19  50:  0.03  51:  0.15  52:  0.07  53:  0.13  54:  0.20  55:  0.18  56:  0.13
  57:  0.18  58:  0.11  59:  0.25  60:  0.19  61:  0.16  62:  0.28  63:  0.08  64:  0.11
  65:  0.17  66:  0.29  67:  0.39  68:  0.25  69:  0.07  70:  0.23  71:  0.15  72:  0.13
  73:  0.22  74:  0.14  75:  0.20  76:  0.27  77:  0.20  78:  0.20  79:  0.16  80:  0.10
  81:  0.26  82:  0.25  83:  0.15  84:  0.28  85:  0.16  86:  0.08  87:  0.20  88:  0.13
  89:  0.16  90:  0.21  91:  0.34  92:  0.34  93:  0.40  94:  0.23  95:  0.33  96:  0.07
  97:  0.34  98:  0.04  99:  0.30 100:  0.38 101:  0.49 102:  0.51 103:  0.07 104:  0.43
 105:  0.63 106:  0.31 107:  0.82 108:  0.74 109:  1.01 110:  0.37 111:  0.24 112:  0.22
 113:  0.82 114:  0.47 115:  0.42 116:  0.56 117:  0.26 118:  0.16 119:  0.42 120:  0.21
 121:  0.26 122:  0.73 123:  0.32 124:  0.33 125:  0.55 126:  0.80 127:  0.36 128:  0.67
 129:  0.61 130:  0.40 131:  0.59 132:  0.48 133:  0.60 134:  0.60 135:  0.58 136:  0.44
 137:  1.48 138:  1.23 139:  0.86 140:  0.78 141:  0.36 142:  0.58 143:  0.66 144:  0.37
 145:  0.33 146:  0.19 147:  0.30 148:  0.63 149:  0.72 150:  0.41 151:  0.18 152:  0.89
 153:  0.40 154:  1.20 155:  0.44 156:  0.75 157:  0.29 158:  0.25 159:  0.37 160:  0.50
 161:  0.55 162:  0.58 163:  0.34 164:  0.55 165:  0.26 166:  0.35 167:  0.65 168:  0.97
 169:  0.60 170:  0.83 171:  1.14 172:  0.90 173:  0.78 174:  1.43 175:  0.80 176:  0.84
 177:  0.54 178:  1.00 179:  0.84 180:  1.07 181:  0.97 182:  1.44 183:  1.22 184:  1.18
 185:  0.69 186:  0.84 187:  1.15 188:  1.82 189:  1.13 190:  2.14 191:  2.33 192:  0.91
 193:  1.54 194:  2.22 195:  1.94 196:  2.24 197:  1.03 198:  0.92 199:  1.03 200:  0.79
 201:  0.16 202:  0.18 203:  0.22 204:  0.15 205:  0.33 206:  0.52 207:  0.71 208:  0.64
 209:  0.77 210:  0.59 211:  0.93 212:  0.30 213:  0.19 214:  0.16 215:  0.16 216:  0.66
 217:  0.62 218:  0.82 219:  0.93 220:  0.48 221:  0.27 222:  0.31 223:  0.30 224:  0.69
 225:  0.59 226:  0.47 227:  0.10 228:  0.08 229:  0.03 230:  0.14 231:  0.11 232:  0.25
 233:  0.20 234:  0.16 235:  0.37 236:  0.30 237:  0.24 238:  0.17 239:  0.08 240:  0.39
 241:  0.30 242:  0.34 243:  0.31 244:  0.14 245:  0.14 246:  0.81 247:  0.50 248:  0.35
 249:  0.51 250:  0.34 251:  0.56 252:  0.81 253:  0.21 254:  0.15 255:  0.42 256:  0.56
 257:  0.23 258:  0.34 259:  0.25 260:  0.74 261:  0.78 262:  0.28 263:  0.10 264:  0.20
 265:  0.15 266:  0.07 267:  0.43 268:  0.32 269:  0.11 270:  0.18 271:  0.28 272:  0.42
 273:  0.04 274:  0.04 275:  0.07 276:  0.18 277:  0.17 278:  0.38 279:  0.34 280:  0.10
 281:  0.24 282:  0.09 283:  0.10 284:  0.21 285:  0.03 286:  0.21 287:  0.26 288:  0.16
 289:  0.24 290:  0.22 291:  0.10 292:  0.05 293:  0.09 294:  0.08 295:  0.07 296:  0.02
 297:  0.02 298:  0.02 299:  0.03 300:  0.05 301:  0.03 302:  0.04 303:  0.08 304:  0.09
 305:  0.08 306:  0.05 307:  0.03 308:  0.04 309:  0.04 310:  0.07 311:  0.05 312:  0.04
 313:  0.03 314:  0.03 315:  0.60 316:  0.46 317:  0.50 318:  0.51 319:  0.30 320:  0.34
 321:  0.30 322:  0.28 323:  0.24 324:  0.30 325:  0.21 326:  0.12 327:  0.26 328:  0.23
 329:  0.20 330:  0.14 331:  0.13 332:  0.20 333:  0.10 334:  0.33 335:  0.17 336:  0.24
 337:  0.28 338:  0.10 339:  0.30 340:  0.20 341:  0.25 342:  0.06 343:  0.29 344:  0.25
 345:  0.23 346:  0.29 347:  0.37 348:  0.25 349:  0.21 350:  0.29 351:  0.07 352:  0.27
 353:  0.18 354:  0.16 355:  0.50 356:  0.87 357:  0.40 358:  0.51 359:  0.53 360:  0.59
 361:  0.55 362:  0.30 363:  0.33 364:  0.33 365:  0.30 366:  0.34
 Raman intensities (amu)
   1:  0.00   2:  0.00   3:  0.00   4:  0.00   5:  0.00   6:  0.00   7:  0.00   8:  0.00
   9:  0.00  10:  0.00  11:  0.00  12:  0.00  13:  0.00  14:  0.00  15:  0.00  16:  0.00
  17:  0.00  18:  0.00  19:  0.00  20:  0.00  21:  0.00  22:  0.00  23:  0.00  24:  0.00
  25:  0.00  26:  0.00  27:  0.00  28:  0.00  29:  0.00  30:  0.00  31:  0.00  32:  0.00
  33:  0.00  34:  0.00  35:  0.00  36:  0.00  37:  0.00  38:  0.00  39:  0.00  40:  0.00
  41:  0.00  42:  0.00  43:  0.00  44:  0.00  45:  0.00  46:  0.00  47:  0.00  48:  0.00
  49:  0.00  50:  0.00  51:  0.00  52:  0.00  53:  0.00  54:  0.00  55:  0.00  56:  0.00
  57:  0.00  58:  0.00  59:  0.00  60:  0.00  61:  0.00  62:  0.00  63:  0.00  64:  0.00
  65:  0.00  66:  0.00  67:  0.00  68:  0.00  69:  0.00  70:  0.00  71:  0.00  72:  0.00
  73:  0.00  74:  0.00  75:  0.00  76:  0.00  77:  0.00  78:  0.00  79:  0.00  80:  0.00
  81:  0.00  82:  0.00  83:  0.00  84:  0.00  85:  0.00  86:  0.00  87:  0.00  88:  0.00
  89:  0.00  90:  0.00  91:  0.00  92:  0.00  93:  0.00  94:  0.00  95:  0.00  96:  0.00
  97:  0.00  98:  0.00  99:  0.00 100:  0.00 101:  0.00 102:  0.00 103:  0.00 104:  0.00
 105:  0.00 106:  0.00 107:  0.00 108:  0.00 109:  0.00 110:  0.00 111:  0.00 112:  0.00
 113:  0.00 114:  0.00 115:  0.00 116:  0.00 117:  0.00 118:  0.00 119:  0.00 120:  0.00
 121:  0.00 122:  0.00 123:  0.00 124:  0.00 125:  0.00 126:  0.00 127:  0.00 128:  0.00
 129:  0.00 130:  0.00 131:  0.00 132:  0.00 133:  0.00 134:  0.00 135:  0.00 136:  0.00
 137:  0.00 138:  0.00 139:  0.00 140:  0.00 141:  0.00 142:  0.00 143:  0.00 144:  0.00
 145:  0.00 146:  0.00 147:  0.00 148:  0.00 149:  0.00 150:  0.00 151:  0.00 152:  0.00
 153:  0.00 154:  0.00 155:  0.00 156:  0.00 157:  0.00 158:  0.00 159:  0.00 160:  0.00
 161:  0.00 162:  0.00 163:  0.00 164:  0.00 165:  0.00 166:  0.00 167:  0.00 168:  0.00
 169:  0.00 170:  0.00 171:  0.00 172:  0.00 173:  0.00 174:  0.00 175:  0.00 176:  0.00
 177:  0.00 178:  0.00 179:  0.00 180:  0.00 181:  0.00 182:  0.00 183:  0.00 184:  0.00
 185:  0.00 186:  0.00 187:  0.00 188:  0.00 189:  0.00 190:  0.00 191:  0.00 192:  0.00
 193:  0.00 194:  0.00 195:  0.00 196:  0.00 197:  0.00 198:  0.00 199:  0.00 200:  0.00
 201:  0.00 202:  0.00 203:  0.00 204:  0.00 205:  0.00 206:  0.00 207:  0.00 208:  0.00
 209:  0.00 210:  0.00 211:  0.00 212:  0.00 213:  0.00 214:  0.00 215:  0.00 216:  0.00
 217:  0.00 218:  0.00 219:  0.00 220:  0.00 221:  0.00 222:  0.00 223:  0.00 224:  0.00
 225:  0.00 226:  0.00 227:  0.00 228:  0.00 229:  0.00 230:  0.00 231:  0.00 232:  0.00
 233:  0.00 234:  0.00 235:  0.00 236:  0.00 237:  0.00 238:  0.00 239:  0.00 240:  0.00
 241:  0.00 242:  0.00 243:  0.00 244:  0.00 245:  0.00 246:  0.00 247:  0.00 248:  0.00
 249:  0.00 250:  0.00 251:  0.00 252:  0.00 253:  0.00 254:  0.00 255:  0.00 256:  0.00
 257:  0.00 258:  0.00 259:  0.00 260:  0.00 261:  0.00 262:  0.00 263:  0.00 264:  0.00
 265:  0.00 266:  0.00 267:  0.00 268:  0.00 269:  0.00 270:  0.00 271:  0.00 272:  0.00
 273:  0.00 274:  0.00 275:  0.00 276:  0.00 277:  0.00 278:  0.00 279:  0.00 280:  0.00
 281:  0.00 282:  0.00 283:  0.00 284:  0.00 285:  0.00 286:  0.00 287:  0.00 288:  0.00
 289:  0.00 290:  0.00 291:  0.00 292:  0.00 293:  0.00 294:  0.00 295:  0.00 296:  0.00
 297:  0.00 298:  0.00 299:  0.00 300:  0.00 301:  0.00 302:  0.00 303:  0.00 304:  0.00
 305:  0.00 306:  0.00 307:  0.00 308:  0.00 309:  0.00 310:  0.00 311:  0.00 312:  0.00
 313:  0.00 314:  0.00 315:  0.00 316:  0.00 317:  0.00 318:  0.00 319:  0.00 320:  0.00
 321:  0.00 322:  0.00 323:  0.00 324:  0.00 325:  0.00 326:  0.00 327:  0.00 328:  0.00
 329:  0.00 330:  0.00 331:  0.00 332:  0.00 333:  0.00 334:  0.00 335:  0.00 336:  0.00
 337:  0.00 338:  0.00 339:  0.00 340:  0.00 341:  0.00 342:  0.00 343:  0.00 344:  0.00
 345:  0.00 346:  0.00 347:  0.00 348:  0.00 349:  0.00 350:  0.00 351:  0.00 352:  0.00
 353:  0.00 354:  0.00 355:  0.00 356:  0.00 357:  0.00 358:  0.00 359:  0.00 360:  0.00
 361:  0.00 362:  0.00 363:  0.00 364:  0.00 365:  0.00 366:  0.00
 output can be read by thermo (or use thermo option).
 writing <g98.out> molden fake output.
 recommended (thermochemical) frequency scaling factor: 1.0
                    ==================
                    thermo calculation
                    ==================
Nvib :  360 Nimag : 0  symmetry :   C1  rot number :  1  scale factor : 1.00 sthr :  50.
omega= 13.83     Gvib=    -2.196     Grot=    -1.437     Gused=    -1.442
omega= 14.87     Gvib=    -2.154     Grot=    -1.416     Gused=    -1.422
omega= 17.81     Gvib=    -2.047     Grot=    -1.362     Gused=    -1.373
omega= 18.09     Gvib=    -2.037     Grot=    -1.358     Gused=    -1.369
omega= 19.64     Gvib=    -1.989     Grot=    -1.333     Gused=    -1.349
omega= 20.24     Gvib=    -1.971     Grot=    -1.324     Gused=    -1.341
omega= 20.92     Gvib=    -1.951     Grot=    -1.315     Gused=    -1.334
omega= 26.67     Gvib=    -1.808     Grot=    -1.243     Gused=    -1.285
omega= 28.11     Gvib=    -1.777     Grot=    -1.227     Gused=    -1.277
omega= 28.77     Gvib=    -1.763     Grot=    -1.220     Gused=    -1.274
omega= 30.39     Gvib=    -1.731     Grot=    -1.204     Gused=    -1.267
omega= 32.74     Gvib=    -1.686     Grot=    -1.182     Gused=    -1.260
omega= 34.98     Gvib=    -1.647     Grot=    -1.162     Gused=    -1.256
omega= 37.35     Gvib=    -1.608     Grot=    -1.143     Gused=    -1.254
omega= 37.68     Gvib=    -1.603     Grot=    -1.140     Gused=    -1.253
omega= 38.48     Gvib=    -1.591     Grot=    -1.134     Gused=    -1.253
omega= 40.21     Gvib=    -1.565     Grot=    -1.121     Gused=    -1.252
omega= 42.12     Gvib=    -1.538     Grot=    -1.107     Gused=    -1.251
omega= 42.76     Gvib=    -1.529     Grot=    -1.103     Gused=    -1.251
omega= 44.86     Gvib=    -1.500     Grot=    -1.089     Gused=    -1.251
omega= 45.19     Gvib=    -1.496     Grot=    -1.087     Gused=    -1.250
omega= 46.68     Gvib=    -1.477     Grot=    -1.077     Gused=    -1.250
omega= 47.48     Gvib=    -1.467     Grot=    -1.072     Gused=    -1.249
omega= 49.89     Gvib=    -1.438     Grot=    -1.057     Gused=    -1.247
omega= 50.45     Gvib=    -1.431     Grot=    -1.054     Gused=    -1.246
omega= 52.93     Gvib=    -1.403     Grot=    -1.040     Gused=    -1.242
omega= 53.76     Gvib=    -1.394     Grot=    -1.035     Gused=    -1.240
omega= 54.38     Gvib=    -1.387     Grot=    -1.032     Gused=    -1.239
omega= 55.43     Gvib=    -1.376     Grot=    -1.026     Gused=    -1.236
omega= 55.87     Gvib=    -1.371     Grot=    -1.024     Gused=    -1.235
omega= 57.54     Gvib=    -1.354     Grot=    -1.015     Gused=    -1.231
omega= 59.27     Gvib=    -1.336     Grot=    -1.006     Gused=    -1.225
omega= 60.09     Gvib=    -1.328     Grot=    -1.002     Gused=    -1.222
omega= 60.42     Gvib=    -1.325     Grot=    -1.000     Gused=    -1.221
omega= 61.21     Gvib=    -1.317     Grot=    -0.997     Gused=    -1.218
omega= 62.24     Gvib=    -1.307     Grot=    -0.992     Gused=    -1.215
omega= 63.23     Gvib=    -1.298     Grot=    -0.987     Gused=    -1.211
omega= 63.79     Gvib=    -1.293     Grot=    -0.984     Gused=    -1.208
omega= 64.24     Gvib=    -1.289     Grot=    -0.982     Gused=    -1.207
omega= 64.91     Gvib=    -1.283     Grot=    -0.979     Gused=    -1.204
omega= 66.22     Gvib=    -1.271     Grot=    -0.973     Gused=    -1.198
omega= 66.98     Gvib=    -1.264     Grot=    -0.970     Gused=    -1.195
omega= 67.86     Gvib=    -1.257     Grot=    -0.966     Gused=    -1.190
omega= 68.88     Gvib=    -1.248     Grot=    -0.962     Gused=    -1.186
omega= 69.74     Gvib=    -1.241     Grot=    -0.958     Gused=    -1.181
omega= 70.21     Gvib=    -1.237     Grot=    -0.956     Gused=    -1.179
omega= 70.84     Gvib=    -1.231     Grot=    -0.953     Gused=    -1.176
omega= 71.04     Gvib=    -1.230     Grot=    -0.953     Gused=    -1.175
omega= 72.74     Gvib=    -1.216     Grot=    -0.946     Gused=    -1.167
omega= 73.19     Gvib=    -1.212     Grot=    -0.944     Gused=    -1.164
omega= 74.53     Gvib=    -1.202     Grot=    -0.938     Gused=    -1.157
omega= 75.59     Gvib=    -1.193     Grot=    -0.934     Gused=    -1.152
omega= 76.26     Gvib=    -1.188     Grot=    -0.932     Gused=    -1.148
omega= 76.39     Gvib=    -1.187     Grot=    -0.931     Gused=    -1.147
omega= 77.28     Gvib=    -1.180     Grot=    -0.928     Gused=    -1.143
omega= 79.14     Gvib=    -1.166     Grot=    -0.921     Gused=    -1.133
omega= 79.86     Gvib=    -1.161     Grot=    -0.918     Gused=    -1.129
omega= 80.68     Gvib=    -1.155     Grot=    -0.915     Gused=    -1.124
omega= 81.38     Gvib=    -1.150     Grot=    -0.912     Gused=    -1.120
omega= 82.46     Gvib=    -1.142     Grot=    -0.908     Gused=    -1.115
omega= 83.25     Gvib=    -1.137     Grot=    -0.906     Gused=    -1.110
omega= 83.88     Gvib=    -1.132     Grot=    -0.903     Gused=    -1.107
omega= 84.76     Gvib=    -1.126     Grot=    -0.900     Gused=    -1.102
omega= 85.47     Gvib=    -1.121     Grot=    -0.898     Gused=    -1.098
omega= 86.99     Gvib=    -1.111     Grot=    -0.893     Gused=    -1.090
omega= 87.99     Gvib=    -1.104     Grot=    -0.889     Gused=    -1.084
omega= 88.42     Gvib=    -1.102     Grot=    -0.888     Gused=    -1.082
omega= 89.18     Gvib=    -1.097     Grot=    -0.885     Gused=    -1.078
omega= 90.11     Gvib=    -1.091     Grot=    -0.882     Gused=    -1.073
omega= 91.59     Gvib=    -1.081     Grot=    -0.877     Gused=    -1.064
omega= 93.36     Gvib=    -1.070     Grot=    -0.872     Gused=    -1.055
omega= 93.45     Gvib=    -1.069     Grot=    -0.871     Gused=    -1.054
omega= 94.17     Gvib=    -1.065     Grot=    -0.869     Gused=    -1.050
omega= 95.93     Gvib=    -1.054     Grot=    -0.864     Gused=    -1.041
omega= 97.77     Gvib=    -1.043     Grot=    -0.858     Gused=    -1.031
omega= 98.88     Gvib=    -1.036     Grot=    -0.855     Gused=    -1.025
omega= 98.99     Gvib=    -1.036     Grot=    -0.854     Gused=    -1.025
omega=102.28     Gvib=    -1.017     Grot=    -0.845     Gused=    -1.008
omega=102.79     Gvib=    -1.014     Grot=    -0.843     Gused=    -1.005
omega=103.62     Gvib=    -1.009     Grot=    -0.841     Gused=    -1.001
omega=104.52     Gvib=    -1.004     Grot=    -0.838     Gused=    -0.996
omega=105.41     Gvib=    -0.999     Grot=    -0.836     Gused=    -0.991
omega=105.96     Gvib=    -0.996     Grot=    -0.834     Gused=    -0.989
omega=107.46     Gvib=    -0.988     Grot=    -0.830     Gused=    -0.981
omega=108.77     Gvib=    -0.981     Grot=    -0.826     Gused=    -0.975
omega=109.61     Gvib=    -0.977     Grot=    -0.824     Gused=    -0.970
omega=110.23     Gvib=    -0.973     Grot=    -0.822     Gused=    -0.967
omega=111.55     Gvib=    -0.967     Grot=    -0.819     Gused=    -0.961
omega=113.22     Gvib=    -0.958     Grot=    -0.814     Gused=    -0.953
omega=114.49     Gvib=    -0.952     Grot=    -0.811     Gused=    -0.947
omega=115.95     Gvib=    -0.944     Grot=    -0.807     Gused=    -0.940
omega=117.52     Gvib=    -0.936     Grot=    -0.803     Gused=    -0.932
omega=119.38     Gvib=    -0.927     Grot=    -0.799     Gused=    -0.924
omega=120.14     Gvib=    -0.924     Grot=    -0.797     Gused=    -0.920
omega=122.07     Gvib=    -0.915     Grot=    -0.792     Gused=    -0.911
omega=122.43     Gvib=    -0.913     Grot=    -0.791     Gused=    -0.910
omega=123.08     Gvib=    -0.910     Grot=    -0.790     Gused=    -0.907
omega=124.51     Gvib=    -0.903     Grot=    -0.786     Gused=    -0.900
omega=125.57     Gvib=    -0.898     Grot=    -0.784     Gused=    -0.895
omega=126.46     Gvib=    -0.894     Grot=    -0.782     Gused=    -0.892
omega=127.68     Gvib=    -0.889     Grot=    -0.779     Gused=    -0.886
omega=128.67     Gvib=    -0.884     Grot=    -0.777     Gused=    -0.882
omega=129.35     Gvib=    -0.881     Grot=    -0.775     Gused=    -0.879
omega=130.81     Gvib=    -0.875     Grot=    -0.772     Gused=    -0.873
omega=131.49     Gvib=    -0.872     Grot=    -0.770     Gused=    -0.870
omega=132.53     Gvib=    -0.867     Grot=    -0.768     Gused=    -0.865
omega=134.59     Gvib=    -0.859     Grot=    -0.763     Gused=    -0.857
omega=135.29     Gvib=    -0.856     Grot=    -0.762     Gused=    -0.854
omega=136.07     Gvib=    -0.852     Grot=    -0.760     Gused=    -0.851
omega=137.31     Gvib=    -0.847     Grot=    -0.757     Gused=    -0.846
omega=137.73     Gvib=    -0.845     Grot=    -0.756     Gused=    -0.844
omega=137.89     Gvib=    -0.845     Grot=    -0.756     Gused=    -0.843
omega=139.65     Gvib=    -0.837     Grot=    -0.752     Gused=    -0.836
omega=140.71     Gvib=    -0.833     Grot=    -0.750     Gused=    -0.832
omega=141.13     Gvib=    -0.831     Grot=    -0.749     Gused=    -0.830
omega=144.10     Gvib=    -0.820     Grot=    -0.743     Gused=    -0.818
omega=144.61     Gvib=    -0.818     Grot=    -0.742     Gused=    -0.817
omega=146.86     Gvib=    -0.809     Grot=    -0.737     Gused=    -0.808
omega=148.53     Gvib=    -0.802     Grot=    -0.734     Gused=    -0.801
omega=149.48     Gvib=    -0.799     Grot=    -0.732     Gused=    -0.798
omega=150.03     Gvib=    -0.797     Grot=    -0.731     Gused=    -0.796
omega=151.35     Gvib=    -0.792     Grot=    -0.728     Gused=    -0.791
omega=151.75     Gvib=    -0.790     Grot=    -0.728     Gused=    -0.789
omega=152.44     Gvib=    -0.788     Grot=    -0.726     Gused=    -0.787
omega=153.09     Gvib=    -0.785     Grot=    -0.725     Gused=    -0.785
omega=154.72     Gvib=    -0.779     Grot=    -0.722     Gused=    -0.779
omega=155.26     Gvib=    -0.777     Grot=    -0.721     Gused=    -0.777
omega=158.36     Gvib=    -0.766     Grot=    -0.715     Gused=    -0.766
omega=158.79     Gvib=    -0.765     Grot=    -0.714     Gused=    -0.764
omega=159.61     Gvib=    -0.762     Grot=    -0.713     Gused=    -0.761
omega=160.82     Gvib=    -0.757     Grot=    -0.710     Gused=    -0.757
omega=161.85     Gvib=    -0.754     Grot=    -0.709     Gused=    -0.753
omega=163.52     Gvib=    -0.748     Grot=    -0.706     Gused=    -0.748
omega=164.03     Gvib=    -0.746     Grot=    -0.705     Gused=    -0.746
omega=164.79     Gvib=    -0.744     Grot=    -0.703     Gused=    -0.743
omega=165.71     Gvib=    -0.741     Grot=    -0.702     Gused=    -0.740
omega=166.81     Gvib=    -0.737     Grot=    -0.700     Gused=    -0.736
omega=168.79     Gvib=    -0.730     Grot=    -0.696     Gused=    -0.730
omega=171.11     Gvib=    -0.723     Grot=    -0.692     Gused=    -0.722
omega=171.64     Gvib=    -0.721     Grot=    -0.691     Gused=    -0.721
omega=172.16     Gvib=    -0.719     Grot=    -0.690     Gused=    -0.719
omega=172.76     Gvib=    -0.717     Grot=    -0.689     Gused=    -0.717
omega=173.21     Gvib=    -0.716     Grot=    -0.688     Gused=    -0.716
omega=175.17     Gvib=    -0.709     Grot=    -0.685     Gused=    -0.709
omega=176.05     Gvib=    -0.707     Grot=    -0.684     Gused=    -0.706
omega=177.45     Gvib=    -0.702     Grot=    -0.681     Gused=    -0.702
omega=178.16     Gvib=    -0.700     Grot=    -0.680     Gused=    -0.700
omega=179.29     Gvib=    -0.696     Grot=    -0.678     Gused=    -0.696
omega=180.12     Gvib=    -0.694     Grot=    -0.677     Gused=    -0.694
omega=180.57     Gvib=    -0.692     Grot=    -0.676     Gused=    -0.692
omega=182.01     Gvib=    -0.688     Grot=    -0.674     Gused=    -0.688
omega=182.64     Gvib=    -0.686     Grot=    -0.673     Gused=    -0.686
omega=183.15     Gvib=    -0.685     Grot=    -0.672     Gused=    -0.685
omega=183.93     Gvib=    -0.682     Grot=    -0.671     Gused=    -0.682
omega=184.61     Gvib=    -0.680     Grot=    -0.670     Gused=    -0.680
omega=185.11     Gvib=    -0.679     Grot=    -0.669     Gused=    -0.679
omega=185.51     Gvib=    -0.678     Grot=    -0.668     Gused=    -0.677
omega=186.01     Gvib=    -0.676     Grot=    -0.667     Gused=    -0.676
omega=186.98     Gvib=    -0.673     Grot=    -0.666     Gused=    -0.673
omega=189.93     Gvib=    -0.664     Grot=    -0.661     Gused=    -0.664
omega=190.38     Gvib=    -0.663     Grot=    -0.660     Gused=    -0.663
omega=191.45     Gvib=    -0.660     Grot=    -0.659     Gused=    -0.660
omega=191.84     Gvib=    -0.659     Grot=    -0.658     Gused=    -0.659
omega=193.25     Gvib=    -0.655     Grot=    -0.656     Gused=    -0.655
omega=193.86     Gvib=    -0.653     Grot=    -0.655     Gused=    -0.653
omega=195.12     Gvib=    -0.650     Grot=    -0.653     Gused=    -0.650
omega=195.81     Gvib=    -0.648     Grot=    -0.652     Gused=    -0.648
omega=197.41     Gvib=    -0.643     Grot=    -0.650     Gused=    -0.643
omega=198.44     Gvib=    -0.640     Grot=    -0.648     Gused=    -0.640
omega=199.94     Gvib=    -0.636     Grot=    -0.646     Gused=    -0.636
omega=200.83     Gvib=    -0.634     Grot=    -0.645     Gused=    -0.634
omega=201.99     Gvib=    -0.631     Grot=    -0.643     Gused=    -0.631
omega=203.52     Gvib=    -0.626     Grot=    -0.641     Gused=    -0.627
omega=205.84     Gvib=    -0.620     Grot=    -0.637     Gused=    -0.620
omega=207.22     Gvib=    -0.617     Grot=    -0.635     Gused=    -0.617
omega=207.55     Gvib=    -0.616     Grot=    -0.635     Gused=    -0.616
omega=207.81     Gvib=    -0.615     Grot=    -0.635     Gused=    -0.615
omega=209.66     Gvib=    -0.610     Grot=    -0.632     Gused=    -0.610
omega=211.54     Gvib=    -0.605     Grot=    -0.629     Gused=    -0.605
omega=212.93     Gvib=    -0.602     Grot=    -0.627     Gused=    -0.602
omega=214.44     Gvib=    -0.598     Grot=    -0.625     Gused=    -0.598
omega=215.33     Gvib=    -0.596     Grot=    -0.624     Gused=    -0.596
omega=215.90     Gvib=    -0.594     Grot=    -0.623     Gused=    -0.594
omega=217.72     Gvib=    -0.590     Grot=    -0.621     Gused=    -0.590
omega=218.90     Gvib=    -0.587     Grot=    -0.619     Gused=    -0.587
omega=220.26     Gvib=    -0.583     Grot=    -0.617     Gused=    -0.584
omega=220.71     Gvib=    -0.582     Grot=    -0.617     Gused=    -0.582
omega=222.81     Gvib=    -0.577     Grot=    -0.614     Gused=    -0.577
omega=225.15     Gvib=    -0.572     Grot=    -0.611     Gused=    -0.572
omega=231.39     Gvib=    -0.557     Grot=    -0.603     Gused=    -0.557
omega=237.74     Gvib=    -0.543     Grot=    -0.595     Gused=    -0.543
omega=241.26     Gvib=    -0.535     Grot=    -0.590     Gused=    -0.535
omega=243.12     Gvib=    -0.531     Grot=    -0.588     Gused=    -0.531
omega=247.42     Gvib=    -0.521     Grot=    -0.583     Gused=    -0.522
omega=249.94     Gvib=    -0.516     Grot=    -0.580     Gused=    -0.516
omega=260.32     Gvib=    -0.495     Grot=    -0.568     Gused=    -0.495
omega=263.86     Gvib=    -0.488     Grot=    -0.564     Gused=    -0.488
omega=282.42     Gvib=    -0.453     Grot=    -0.544     Gused=    -0.453
omega=283.00     Gvib=    -0.452     Grot=    -0.543     Gused=    -0.452
omega=292.92     Gvib=    -0.434     Grot=    -0.533     Gused=    -0.435
 
   temp. (K)  partition function   enthalpy   heat capacity  entropy
                                   cal/mol     cal/K/mol   cal/K/mol   J/K/mol
 298.15  VIB  0.371E+83            91182.592    430.864    637.107
         ROT  0.484E+09              888.752      2.981     42.720
         INT  0.179E+92            92071.345    433.845    679.827
         TR   0.757E+29             1481.254      4.968     48.360
         TOT                       93552.5985   438.8127   728.1878  3046.7261
                     Eh         kcal/mol          kJ/mol 
ZPVE            0.676923         424.776         1777.25    
H(0)-H(T)+PV    0.149086         93.5526         391.423    
H(T)            0.826008         518.328         2168.68    
T*S             0.345985         217.109         908.381    
G(T)            0.480023         301.219         1260.30    
   -213.56483379  <=== TOTAL FREE ENERGY in Eh incl. el.,ZPVE,RRHO,solv. parts
 
 normal mode %tage of torsion character
   1:  0.00   2:  0.00   3:  0.00   4:  0.00   5:  0.00   6:  0.00   7:  0.73   8:  0.63
   9:  0.96  10:  0.88  11:  0.73  12:  0.79  13:  0.69  14:  0.79  15:  0.88  16:  0.39
  17:  0.75  18:  0.87  19:  0.59  20:  0.62  21:  0.37  22:  0.47  23:  0.68  24:  0.84
  25:  0.79  26:  0.59  27:  0.68  28:  0.77  29:  0.92  30:  0.80  31:  0.88  32:  0.78
  33:  0.76  34:  0.86  35:  0.66  36:  0.73  37:  0.69  38:  0.83  39:  0.76  40:  0.56
  41:  0.70  42:  0.72  43:  0.84  44:  0.87  45:  0.67  46:  0.69  47:  0.79  48:  0.68
  49:  0.81  50:  0.72  51:  0.90  52:  0.84  53:  0.87  54:  0.77  55:  0.80  56:  0.87
  57:  0.70  58:  0.73  59:  0.77  60:  0.90  61:  0.82  62:  0.67  63:  0.88  64:  0.67
  65:  0.64  66:  0.89  67:  0.70  68:  0.92  69:  0.85  70:  0.63  71:  0.76  72:  0.78
  73:  0.92  74:  0.56  75:  0.89  76:  0.81  77:  0.85  78:  0.81  79:  0.84  80:  0.64
  81:  0.68  82:  0.73  83:  0.89  84:  0.63  85:  0.77  86:  0.70  87:  0.80  88:  0.79
  89:  0.68  90:  0.83  91:  0.84  92:  0.87  93:  0.60  94:  0.35  95:  0.75  96:  0.80
  97:  0.85  98:  0.88  99:  0.81 100:  0.91 101:  0.68 102:  0.68 103:  0.98 104:  0.84
 105:  0.88 106:  0.91 107:  0.87 108:  0.87 109:  0.88 110:  0.78 111:  0.96 112:  0.71
 113:  0.88 114:  0.96 115:  0.92 116:  0.68 117:  0.93 118:  0.86 119:  0.90 120:  0.97
 121:  0.93 122:  0.91 123:  0.84 124:  0.78 125:  0.53 126:  0.94 127:  0.89 128:  0.61
 129:  0.62 130:  0.80 131:  0.89 132:  0.75 133:  0.91 134:  0.53 135:  0.34 136:  0.92
 137:  0.92 138:  0.85 139:  0.91 140:  0.88 141:  0.93 142:  0.57 143:  0.93 144:  0.93
 145:  0.73 146:  0.80 147:  0.74 148:  0.67 149:  0.78 150:  0.58 151:  0.95 152:  0.90
 153:  0.80 154:  0.72 155:  0.91 156:  0.93 157:  0.81 158:  0.92 159:  0.79 160:  0.94
 161:  0.79 162:  0.85 163:  0.83 164:  0.89 165:  0.49 166:  0.72 167:  0.62 168:  0.93
 169:  0.83 170:  0.71 171:  0.91 172:  0.85 173:  0.70 174:  0.73 175:  0.94 176:  0.92
 177:  0.46 178:  0.69 179:  0.92 180:  0.84 181:  0.81 182:  0.63 183:  0.63 184:  0.93
 185:  0.65 186:  0.78 187:  0.56 188:  0.81 189:  0.81 190:  0.84 191:  0.72 192:  0.78
 193:  0.32 194:  0.39 195:  0.20 196:  0.64 197:  0.62 198:  0.08 199:  0.35 200:  0.13
 201:  0.76 202:  0.75 203:  0.75 204:  0.59 205:  0.53 206:  0.37 207:  0.40 208:  0.12
 209:  0.82 210:  0.83 211:  0.16 212:  0.50 213:  0.50 214:  0.08 215:  0.33 216:  0.72
 217:  0.97 218:  0.95 219:  0.95 220:  0.18 221:  0.18 222:  0.39 223:  0.41 224:  0.50
 225:  0.57 226:  0.39 227:  0.56 228:  0.56 229:  0.50 230:  0.53 231:  0.50 232:  0.30
 233:  0.48 234:  0.45 235:  0.31 236:  0.25 237:  0.33 238:  0.12 239:  0.46 240:  0.22
 241:  0.32 242:  0.18 243:  0.27 244:  0.36 245:  0.33 246:  0.05 247:  0.12 248:  0.05
 249:  0.09 250:  0.17 251:  0.09 252:  0.02 253:  0.18 254:  0.23 255:  0.27 256:  0.20
 257:  0.21 258:  0.06 259:  0.09 260:  0.20 261:  0.20 262:  0.39 263:  0.26 264:  0.21
 265:  0.22 266:  0.41 267:  0.08 268:  0.22 269:  0.29 270:  0.06 271:  0.29 272:  0.25
 273:  0.09 274:  0.12 275:  0.19 276:  0.06 277:  0.05 278:  0.09 279:  0.16 280:  0.09
 281:  0.17 282:  0.10 283:  0.09 284:  0.11 285:  0.10 286:  0.11 287:  0.07 288:  0.27
 289:  0.11 290:  0.14 291:  0.00 292:  0.00 293:  0.00 294:  0.00 295:  0.67 296:  0.61
 297:  0.62 298:  0.63 299:  0.64 300:  0.67 301:  0.62 302:  0.65 303:  0.73 304:  0.56
 305:  0.82 306:  0.69 307:  0.67 308:  0.87 309:  0.83 310:  0.80 311:  0.59 312:  0.88
 313:  0.92 314:  0.90 315:  0.32 316:  0.01 317:  0.21 318:  0.86 319:  0.22 320:  0.12
 321:  0.18 322:  0.10 323:  0.01 324:  0.03 325:  0.11 326:  0.17 327:  0.22 328:  0.13
 329:  0.10 330:  0.18 331:  0.03 332:  0.16 333:  0.16 334:  0.05 335:  0.06 336:  0.03
 337:  0.03 338:  0.07 339:  0.02 340:  0.06 341:  0.08 342:  0.08 343:  0.04 344:  0.04
 345:  0.03 346:  0.04 347:  0.03 348:  0.03 349:  0.04 350:  0.04 351:  0.01 352:  0.00
 353:  0.01 354:  0.01 355:  0.22 356:  0.08 357:  0.19 358:  0.03 359:  0.11 360:  0.60
 361:  0.01 362:  0.00 363:  0.00 364:  0.00 365:  0.00 366:  0.00
 recommended # of modes for mode following         214
 
 Pipek-Mezey localization of normal modes
 number of localized modes          217
 frequency thrshold           500.000000000000     
 number of groups                    83
 atom-group assingment :   
  1  2  3  4  5  6  7  8  9 10 11 12 13 14 15 16 17 18 19 20 21 22 23 24 25 26 27 28 29 30
 31 32 33 34 35 36 37 38 39 40 41 42 43 44 45 46 47 48 49 50 51 52 53 53 53 54 54 55 56 56
 56 57 57 57 57 58 59 60 60 60 61 61 61 62 62 62 63 63 63 63 64 64 65 65 65 66 66 67 68 69
 68 70 70 70 70 71 72 73 73 73 74 74 74 75 75 75 76 76 76 76 77 77 78 79 79 79 80 81 80 82
 82 83
 pop matrix done.
 initialization of trafo matrix to unity

 converged in     48 iterations, threshold :   0.99988424D-06
eig.   :       -0.00    -0.00    -0.00     0.00     0.00     0.00
eig.   :       42.03    45.81    57.36    67.02    73.23    75.83
eig.   :       81.06    84.68    85.59    87.91    88.42    89.13
eig.   :       89.89    90.18    92.25    92.68    92.85    92.94
eig.   :       93.22    96.09    96.70    98.18    98.36    98.82
eig.   :       99.22   101.32   101.68   101.78   102.58   103.56
eig.   :      103.77   104.57   104.80   106.14   106.25   107.21
eig.   :      109.06   109.17   109.26   111.94   113.41   113.82
eig.   :      115.30   117.20   118.74   118.74   119.06   119.76
eig.   :      121.12   121.99   124.03   124.98   125.02   125.69
eig.   :      125.99   126.33   126.43   126.59   127.16   128.00
eig.   :      128.06   128.31   128.78   128.80   129.46   129.87
eig.   :      130.01   130.27   131.12   131.20   132.13   132.91
eig.   :      134.00   134.65   135.74   135.84   136.24   136.39
eig.   :      136.66   137.38   137.44   137.48   137.49   137.72
eig.   :      138.65   139.04   139.07   139.40   140.10   140.10
eig.   :      141.58   141.72   141.80   142.75   142.88   142.96
eig.   :      143.10   143.14   144.61   145.72   145.86   146.40
eig.   :      146.68   146.68   146.86   147.13   147.87   147.96
eig.   :      148.00   148.50   149.31   149.36   149.79   150.32
eig.   :      150.72   150.99   151.23   151.38   151.40   151.88
eig.   :      152.12   152.20   152.30   152.66   153.53   153.75
eig.   :      154.48   154.80   155.08   155.37   156.36   157.59
eig.   :      157.98   158.59   159.32   161.28   161.45   163.09
eig.   :      163.65   163.93   164.11   165.25   165.70   165.80
eig.   :      166.59   166.84   167.21   167.31   167.55   167.80
eig.   :      167.87   168.55   168.56   170.16   170.26   170.83
eig.   :      171.43   171.51   173.76   173.95   175.35   178.00
eig.   :      180.27   180.98   181.03   181.24   181.60   182.77
eig.   :      183.42   192.02   192.94   193.66   194.03   195.77
eig.   :      196.23   197.29   198.01   205.13   205.48   205.76
eig.   :      209.31   210.47   210.66   212.61   214.23   214.39
eig.   :      215.77   218.13   219.20   219.82   221.37   228.98
eig.   :      238.05   238.83   239.03   249.52   249.63   262.08
eig.   :      265.96   269.54   275.79   276.98   285.02   287.40
eig.   :      292.66   295.52   300.08   307.01   349.96   356.01
eig.   :      368.43   368.54   392.63   418.46   421.31   441.80
eig.   :      485.87   536.42   595.67   610.41   775.94   779.49
eig.   :      788.84   799.90   843.20   851.94   854.30   863.58
eig.   :      886.99   892.28   893.30   945.59   956.74   983.08
eig.   :      985.88   990.14   990.36   997.34  1000.49  1040.83
eig.   :     1043.34  1046.30  1049.58  1088.41  1097.04  1110.29
eig.   :     1113.56  1122.19  1127.74  1128.16  1130.70  1135.73
eig.   :     1139.55  1140.91  1143.52  1164.24  1177.62  1199.31
eig.   :     1206.71  1224.82  1227.82  1231.34  1239.41  1243.68
eig.   :     1248.40  1250.33  1271.66  1274.79  1276.75  1279.51
eig.   :     1283.34  1292.65  1309.85  1333.45  1343.33  1345.36
eig.   :     1352.31  1352.34  1354.43  1354.70  1355.07  1374.40
eig.   :     1375.11  1384.63  1401.02  1409.13  1412.17  1416.03
eig.   :     1464.33  1467.29  1467.56  1468.16  1469.79  1473.58
eig.   :     1475.13  1476.32  1479.31  1485.01  1490.99  1494.13
eig.   :     1495.31  1497.32  1498.13  1498.24  1499.44  1504.00
eig.   :     1506.40  1509.89  1549.80  1550.88  1560.33  1563.35
eig.   :     2879.53  2882.36  2887.35  2895.00  2910.95  2914.97
eig.   :     2931.03  2959.64  2960.28  2968.28  2971.29  2972.99
eig.   :     2975.25  2978.21  2978.60  2980.09  2986.13  2987.30
eig.   :     2988.78  2992.78  2994.71  2995.13  3007.32  3016.43
eig.   :     3022.64  3025.83  3025.95  3027.23  3031.29  3031.98
eig.   :     3032.22  3038.12  3040.67  3040.75  3041.42  3043.70
eig.   :     3253.80  3254.45  3352.18  3384.46  3391.59  3401.06
eig.   :     3410.21  3579.76  3638.66  3639.64  3643.97  3656.99
written to xtb_localmodes and g98l.out
 
 normal mode %tage of torsion character
   1:  0.00   2:  0.00   3:  0.00   4:  0.00   5:  0.00   6:  0.00   7:  0.95   8:  0.97
   9:  0.45  10:  0.42  11:  0.94  12:  0.88  13:  0.42  14:  0.62  15:  0.87  16:  0.32
  17:  0.41  18:  0.67  19:  0.71  20:  0.92  21:  0.31  22:  0.69  23:  0.74  24:  0.60
  25:  0.58  26:  0.68  27:  0.41  28:  0.22  29:  0.58  30:  0.44  31:  0.81  32:  0.03
  33:  0.12  34:  0.38  35:  0.04  36:  0.11  37:  0.48  38:  0.57  39:  0.44  40:  0.72
  41:  0.61  42:  0.30  43:  0.63  44:  0.26  45:  0.41  46:  0.31  47:  0.66  48:  0.53
  49:  0.16  50:  0.69  51:  0.21  52:  0.37  53:  0.40  54:  0.38  55:  0.27  56:  0.80
  57:  0.60  58:  0.30  59:  0.85  60:  0.01  61:  0.14  62:  0.66  63:  0.42  64:  0.10
  65:  0.37  66:  0.31  67:  0.13  68:  0.06  69:  0.25  70:  0.25  71:  0.58  72:  0.33
  73:  0.08  74:  0.89  75:  0.62  76:  0.27  77:  0.19  78:  0.05  79:  0.15  80:  0.40
  81:  0.98  82:  0.01  83:  0.11  84:  0.59  85:  0.05  86:  0.22  87:  0.06  88:  0.97
  89:  0.51  90:  0.02  91:  0.39  92:  0.55  93:  0.18  94:  0.54  95:  0.02  96:  0.48
  97:  0.03  98:  0.05  99:  0.66 100:  0.04 101:  0.17 102:  0.02 103:  0.26 104:  0.96
 105:  0.99 106:  0.28 107:  0.40 108:  0.29 109:  0.96 110:  0.68 111:  0.12 112:  0.98
 113:  0.24 114:  0.59 115:  0.28 116:  0.05 117:  0.15 118:  0.60 119:  0.11 120:  0.21
 121:  0.06 122:  0.30 123:  0.72 124:  0.38 125:  0.25 126:  0.68 127:  0.68 128:  0.54
 129:  0.81 130:  0.13 131:  0.33 132:  0.17 133:  0.31 134:  0.45 135:  0.65 136:  0.03
 137:  0.20 138:  0.15 139:  0.14 140:  0.49 141:  0.91 142:  0.80 143:  0.54 144:  0.36
 145:  0.89 146:  0.64 147:  0.30 148:  0.47 149:  0.31 150:  0.99 151:  0.08 152:  0.35
 153:  0.83 154:  0.32 155:  0.02 156:  0.43 157:  0.38 158:  0.52 159:  0.37 160:  0.48
 161:  0.35 162:  0.71 163:  0.26 164:  0.67 165:  0.37 166:  0.23 167:  0.35 168:  0.21
 169:  0.55 170:  0.37 171:  0.57 172:  0.15 173:  0.58 174:  0.26 175:  0.34 176:  0.54
 177:  0.98 178:  0.54 179:  0.83 180:  0.92 181:  0.14 182:  0.75 183:  0.24 184:  0.09
 185:  0.82 186:  0.22 187:  1.00 188:  0.67 189:  0.37 190:  0.64 191:  0.39 192:  0.56
 193:  0.50 194:  0.57 195:  0.52 196:  0.39 197:  0.79 198:  0.33 199:  0.58 200:  0.59
 201:  0.36 202:  0.83 203:  0.41 204:  0.30 205:  0.76 206:  0.60 207:  0.10 208:  0.29
 209:  0.38 210:  0.78 211:  0.35 212:  0.05 213:  0.37 214:  0.95 215:  0.98 216:  0.98
 217:  0.95 218:  0.40 219:  0.94 220:  0.74 221:  0.86 222:  0.39 223:  0.89 224:  0.50
 225:  0.57 226:  0.39 227:  0.56 228:  0.56 229:  0.50 230:  0.53 231:  0.50 232:  0.30
 233:  0.48 234:  0.45 235:  0.31 236:  0.25 237:  0.33 238:  0.12 239:  0.46 240:  0.22
 241:  0.32 242:  0.18 243:  0.27 244:  0.36 245:  0.33 246:  0.05 247:  0.12 248:  0.05
 249:  0.09 250:  0.17 251:  0.09 252:  0.02 253:  0.18 254:  0.23 255:  0.27 256:  0.20
 257:  0.21 258:  0.06 259:  0.09 260:  0.20 261:  0.20 262:  0.39 263:  0.26 264:  0.21
 265:  0.22 266:  0.41 267:  0.08 268:  0.22 269:  0.29 270:  0.06 271:  0.29 272:  0.25
 273:  0.09 274:  0.12 275:  0.19 276:  0.06 277:  0.05 278:  0.09 279:  0.16 280:  0.09
 281:  0.17 282:  0.10 283:  0.09 284:  0.11 285:  0.10 286:  0.11 287:  0.07 288:  0.27
 289:  0.11 290:  0.14 291:  0.00 292:  0.00 293:  0.00 294:  0.00 295:  0.67 296:  0.61
 297:  0.62 298:  0.63 299:  0.64 300:  0.67 301:  0.62 302:  0.65 303:  0.73 304:  0.56
 305:  0.82 306:  0.69 307:  0.67 308:  0.87 309:  0.83 310:  0.80 311:  0.59 312:  0.88
 313:  0.92 314:  0.90 315:  0.32 316:  0.01 317:  0.21 318:  0.86 319:  0.22 320:  0.12
 321:  0.18 322:  0.10 323:  0.01 324:  0.03 325:  0.11 326:  0.17 327:  0.22 328:  0.13
 329:  0.10 330:  0.18 331:  0.03 332:  0.16 333:  0.16 334:  0.05 335:  0.06 336:  0.03
 337:  0.03 338:  0.07 339:  0.02 340:  0.06 341:  0.08 342:  0.08 343:  0.04 344:  0.04
 345:  0.03 346:  0.04 347:  0.03 348:  0.03 349:  0.04 350:  0.04 351:  0.01 352:  0.00
 353:  0.01 354:  0.01 355:  0.22 356:  0.08 357:  0.19 358:  0.03 359:  0.11 360:  0.60
 361:  0.01 362:  0.00 363:  0.00 364:  0.00 365:  0.00 366:  0.00
 recommended # of modes for mode following         220

------------------------------------------------------------------------
 * finished run on 2020/05/27 at 17:47:32.675     
------------------------------------------------------------------------
 total:
 * wall-time:     0 d,  0 h, 13 min, 36.073 sec
 *  cpu-time:     0 d,  0 h, 13 min, 34.434 sec
 * ratio c/w:     0.998 speedup
 SCF:
 * wall-time:     0 d,  0 h,  0 min,  9.143 sec
 *  cpu-time:     0 d,  0 h,  0 min,  9.074 sec
 * ratio c/w:     0.992 speedup
 ANC optimizer:
 * wall-time:     0 d,  0 h,  0 min,  8.084 sec
 *  cpu-time:     0 d,  0 h,  0 min,  8.025 sec
 * ratio c/w:     0.993 speedup
 numerical hessian:
 * wall-time:     0 d,  0 h, 13 min, 18.807 sec
 *  cpu-time:     0 d,  0 h, 13 min, 17.305 sec
 * ratio c/w:     0.998 speedup

normal termination of xtb
