# Supplementary material for: Heterogeneous Nucleation of Butanol on NaCl: A Computational Study of Temperature, Humidity, Seed Charge, and Seed Size Effects
Source: J Phys Chem A. 2021 Mar 31;125(14):3025–36. doi: 10.1021/acs.jpca.0c10972 (PMC8054243; doi:10.1021/acs.jpca.0c10972)
Supplement: Supplementary file 2 — jp0c10972_si_002.zip [file jp0c10972_si_002.zip › ALL CLUSTERS/low_level_calc/big seed/1Seed4BuOH4W.xyz]

   122
       -214.04485666  Gyration_radius:  5.84115289465
 Na          2.08598526439035   -0.48658100297816   -0.74568561942591
Na         -2.72504106464974    1.14906859153966   -1.51221028630412
Na          4.93236132183690    0.71708939824427    1.14436966098510
Na         -3.96921938675223   -2.08362626278280   -0.85994255899351
Na         -2.28024075303531    0.33239695694744   -4.90238276045598
Na          1.78354960861992    0.16814098251104    2.73576629966110
Na          0.68576246979588   -3.98582006950316   -0.31554252186992
Na          2.27226819682976   -5.99757071008869    1.93188027857701
Na          0.50852556674878    1.67046101147832   -3.16747496422609
Na          3.29965802379901   -2.14866745143875    4.87903820822272
Na          0.44843772727287   -3.26409457467498    3.30696374794864
Na          3.71652153506543   -2.71833021112618    1.60800787215465
Na          5.27460959585922    0.05222334440278   -2.36019057764373
Na         -1.27487114191198   -0.31973600808820    4.45917168288602
Na         -1.36484760966024    4.27486160412407   -2.08708532790682
Na         -2.98753059758760    2.11490845066784    2.02213385683213
Na          0.19831707222765    2.62705957830697    0.54719050996497
Na         -2.57133709346856    2.61905786515256    5.36681491040334
Na          2.43468412530215   -1.16377689250810   -4.20677019856056
Na          4.05468107701110   -3.22372415059613   -1.88952463032195
Na         -0.77734143749969   -1.69660446985202   -2.59109667717816
Na         -4.21201888410201   -1.27438036612638    2.74409551220376
Na         -1.14071703005241   -0.96553635487782    0.94159616673756
Na          3.30864928332808    2.92252012293424   -1.27284386309250
Na         -2.41972848601019   -4.25040588367454    1.47578490641899
Cl          4.58426309303513   -1.34346085542393   -0.30778778027805
Cl          5.88313328400699    1.95852813903950   -0.79375578972977
Cl         -1.93883019379240    2.49030673604098   -3.71410360838326
Cl          4.80841175856220   -1.95430795038182   -3.89831198710804
Cl         -3.24788036347809   -0.93220602612069   -2.98167404091925
Cl         -2.66001453071118    4.19450177459371    3.46805781868487
Cl          0.07122487920686   -0.46221635941399   -4.70502441802411
Cl          3.41200348017478   -4.75382283747830    0.03014409080288
Cl         -1.59741531144273   -2.97877554392618   -0.57186833036351
Cl         -0.13548067584517   -5.25702770950467    1.81742662543302
Cl         -3.57386578138663    0.66506844297943    4.25970214162355
Cl          1.60169742132235   -2.61699805929109   -2.26077763815898
Cl         -2.30785319973013    3.22696390213207   -0.13039565059686
Cl         -0.58433637666997    1.00562164729965    2.40032147622360
Cl          1.29284937068488   -1.93986107617164    1.27880233822559
Cl          4.26117227760275   -0.61561183539113    3.22351719288229
Cl          2.57102022226148    1.56992278546501    0.79145748499117
Cl         -0.29722637389435    0.38853680270058   -1.08946419123989
Cl          2.92294917258207    0.91245093103625   -2.81523386220343
Cl          2.91552136855169   -4.23450612413223    3.62230591819747
Cl         -4.75592736543407   -3.53214648419446    1.01507397152639
Cl          0.98805258513823    3.78210540942607   -1.73018051946816
Cl         -1.90945712876460   -2.35894362891507    3.08503516874505
Cl          1.03343440857192   -1.23196417818427    4.89002160285557
Cl         -3.59127239136039   -0.03804489103160    0.62079102873755
O           0.12201759587510    4.05210322968352    2.08071568500898
H          -0.75041293382167    4.23367939821746    2.47906682899466
C           0.83625032085218    5.26976073635990    2.10165510330942
H           0.85924183687693    5.67806663112800    3.12026309280713
H           0.35139209138919    6.00791891958846    1.44990369457385
C           2.25528709042693    5.01691851193517    1.62143147720689
H           2.67718806806776    4.19833802951704    2.20552335950964
H           2.22051051721492    4.71137980802051    0.57758805515279
C           3.15411159788547    6.23855636713499    1.74050344964363
H           3.24261102184430    6.52867666562472    2.79016505381754
H           2.70230550764642    7.07290068567431    1.19976363351224
C           4.53508118763392    5.95330812683363    1.16789958010360
H           4.45174861135697    5.69664908843589    0.11492128223165
H           5.18184398317728    6.82136823111958    1.26326720192254
H           4.99819331553682    5.11853673813663    1.68981291006264
O          -0.56589728522238    1.97382836651493    5.28402439578818
H          -0.27988406720962    2.15225739883053    4.37139119514541
C           0.58281711821617    2.21465318419998    6.08826076720833
H           1.31347911595160    1.40594231420220    5.95910682415169
H           0.25114344116216    2.21106457661206    7.12689297577018
C           1.25876337372588    3.53681039808845    5.74435312232312
H           2.16631788008364    3.63113629533425    6.34343689742959
H           1.55414040737736    3.50706733457715    4.69215539438037
C           0.37036931030201    4.75855992655042    5.97339925802683
H          -0.53552290916198    4.67156349355111    5.37245463214235
H           0.91300884970972    5.64346081232527    5.63518869056509
C          -0.01856809015784    4.95303210856292    7.43305074598184
H           0.86452499714891    4.95221025020108    8.06881762142538
H          -0.52779914745521    5.90509503742430    7.55779147210283
H          -0.69249469528557    4.16679956515019    7.76483507957676
O          -3.69884871400482    0.80607052609716   -6.30721864325455
H          -4.44875180447697    1.40589695405994   -6.33741909227059
C          -3.60043314681173    0.18268751045966   -7.57641743882063
H          -3.46470060756992    0.94470004694510   -8.35465716084076
H          -4.51921306707399   -0.37640367162305   -7.79232507371322
C          -2.40771784585978   -0.75909906374671   -7.58031757841357
H          -2.19641149348253   -1.05160588094160   -8.60935919505085
H          -1.54463602565234   -0.20327009782122   -7.21173021948263
C          -2.63001145806458   -2.01077753936762   -6.73438801345281
H          -3.15188718943905   -1.74302154426714   -5.81583828163220
H          -1.66289176552965   -2.43460982206909   -6.46564997482271
C          -3.44092842309948   -3.07441519103116   -7.46303187913483
H          -2.92613274815215   -3.39558121204550   -8.36642853519354
H          -3.58357495094588   -3.94102606056427   -6.82262836593233
H          -4.42168880013608   -2.69713410809503   -7.74305750135685
O           1.03231234033233   -5.90059568252812   -1.38792969155366
H           1.96131587179321   -5.67975206478898   -1.19330385934680
C           0.99304932559258   -6.30662683119919   -2.74774140143611
H           1.70454807049942   -7.12777261368652   -2.91254342910502
H           1.28239254890451   -5.47329512077319   -3.39643449704697
C          -0.40787766538233   -6.78328480575613   -3.10962217782705
H          -0.37781930429100   -7.19836444390940   -4.11826614576726
H          -0.68414664184512   -7.58409536852118   -2.42024377952758
C          -1.46604110979046   -5.68493861893237   -3.03246621839730
H          -1.41618864665261   -5.22193915219604   -2.04921468084824
H          -2.44912079170069   -6.14914696347789   -3.12779868337646
C          -1.31969402829651   -4.61997108411706   -4.10998767818275
H          -1.36708151075969   -5.06816137054993   -5.09941044193290
H          -2.12654787405394   -3.89767696619476   -4.02293564020854
H          -0.37374522561024   -4.09480180501697   -4.02011719235211
O           1.73655123790077   -7.69106008375633    0.72170230384199
H           1.48999184369389   -8.61701581724650    0.66497555936893
H           1.24922523154435   -7.26274183636492   -0.00204317052662
O          -3.42073722104327    4.20370519231212    6.44159046499786
H          -3.41062984887162    4.63951788937098    5.57443035098473
H          -3.93068042034299    4.79494778713753    6.99966614444751
O           4.61107154913415    4.36766589339419   -2.11584440448027
H           5.38448009749790    3.87503935230981   -1.79758479883708
H           4.97262652024657    5.06606547466394   -2.66550186227475
O          -5.91430044066615   -2.21121833172326    3.48881843387768
H          -6.65936180553515   -2.43305564794294    4.05021095775602
H          -5.91482317684269   -2.88852655389658    2.79428032148992
