# Supplementary material for: Heterogeneous Nucleation of Butanol on NaCl: A Computational Study of Temperature, Humidity, Seed Charge, and Seed Size Effects
Source: J Phys Chem A. 2021 Mar 31;125(14):3025–36. doi: 10.1021/acs.jpca.0c10972 (PMC8054243; doi:10.1021/acs.jpca.0c10972)
Supplement: Supplementary file 2 — jp0c10972_si_002.zip [file jp0c10972_si_002.zip › ALL CLUSTERS/low_level_calc/big seed/1Seed4BuOH5W.log]

      -----------------------------------------------------------      
     |                   =====================                   |     
     |                           x T B                           |     
     |                   =====================                   |     
     |                         S. Grimme                         |     
     |          Mulliken Center for Theoretical Chemistry        |     
     |                    University of Bonn                     |     
     |                 Version 6.0.1 (SAW181210)                 |     
      -----------------------------------------------------------      

   This program is distributed in the hope that it will be useful,
   but WITHOUT ANY WARRANTY; without even the implied warranty of
   MERCHANTABILITY or FITNESS FOR A PARTICULAR PURPOSE.
   
   FOR NON-COMMERCIAL, ACADEMIA USE ONLY.
   
   Cite this work as:
   S. Grimme, C. Bannwarth, P. Shushkov, J. Comput. Theory Chem., 2017,
   13, 1989-2009.
   C. Bannwarth, S. Ehlert and S. Grimme., ChemRxiv, 2018, preprint.
   http://doi.org/10.26434/chemrxiv.7246238.v1
   
   for sTDA-xTB:
   S. Grimme and C. Bannwarth, J. Chem. Phys., 2016, 145, 054103.
   
   in the mass-spec context:
   V. Asgeirsson, C. Bauer and S. Grimme, Chem. Sci., 2017, 8, 4879.
   
   if GBSA is used:
   P. Shushkov, F. März and S. Grimme, unpublished.
   
   for ANC optimizer:
   S. Grimme, unpublished.
   Rational Function algorithm used in ANCopt:
   F. Eckert, P. Pulay, H.-J. Werner, J. Comput. Chem., 1997, 18, 1473.
   
   with help from (in alphabetical order)
   C. Bannwarth, F. Bohle, G. Brandenburg, E. Caldeweyher, M. Checinski,
   S. Dohm, S. Ehlert, S. Ehrlich, F. März, H. Neugebauer, J. Pisarek,
   P. Pracht, P. Shushkov, and S. Spicher.
   
 * started run on 2020/05/27 at 17:34:56.633     
========================================================================
 # omp threads = 1
========================================================================
number of atoms            : 125
number of electrons        : 368
charge                     : 0
spin                       : .0
first test random number   : .5054

########################################################################
# WARNING! Please study the warnings concerning your input carefully
#  - the use of '-ohess' is discouraged, please use '--ohess' next time
########################################################################

           ------------------------------------------------- 
          |                 G F N 2 - x T B                 |
          | Geometry, Frequencies, Noncovalent interactions |
          |            JCTC 2018 parametrisation            |
           ------------------------------------------------- 
      method parameters     
 k(s)        :  1.8500
 k(p)        :  2.2300
 k(d)        :  2.2300
 k(f)        :  2.0000
 kEN (H0ij)  : -2.0000
 D4 a1       :  0.5200
 D4 a2       :  5.0000
 D4 s6       :  1.0000
 D4 s8       :  2.7000
 D4 s9       :  5.0000
 alphaj      :  2.0000


            Z     q(EN)     CN     RAES       Cart. coordinates
     1  Na  1.0    0.28    6.77    5.00    -7.80190     5.98777    -7.85429
     2  Na  1.0    0.09   12.25    5.00    -7.38753    -1.61671     1.37751
     3  Na  1.0    0.28    6.73    5.00   -12.70946     0.38631     5.44704
     4  Na  1.0    0.42    7.13    5.00    -0.19190     4.35342     7.99271
     5  Na  1.0    0.18    9.37    5.00   -10.82978     1.26738    -3.96750
     6  Na  1.0    0.09   12.25    5.00    -4.36259     3.10405    -2.64235
     7  Na  1.0    0.14   10.90    5.00    -9.17654    -5.16025    -4.26134
     8  Na  1.0    0.37    6.42    5.00    -9.07239   -10.42192    -1.44203
     9  Na  1.0    0.22    9.32    5.00    -3.18567     7.14698     2.89689
    10  Na  1.0    0.28    9.89    5.00    -2.18823    -3.47527    -2.81843
    11  Na  1.0    0.27    6.84    5.00   -13.90878    -3.44870     0.05361
    12  Na  1.0    0.35    5.08    5.00    -8.34191     8.62572     6.74093
    13  Na  1.0    0.32    9.96    5.00    -4.85240    -7.77696     1.67084
    14  Na  1.0    0.24    9.73    5.00    -0.95291     0.58238     2.69188
    15  Na  1.0    0.30    6.79    5.00   -10.67634    -5.92920     5.45308
    16  Na  1.0    0.19    9.31    5.00    -6.35428     2.46143     6.91392
    17  Na  1.0    0.34    5.20    5.00   -11.99790    -2.46814    -9.07583
    18  Na  1.0    0.28    6.79    5.00    -6.58521     9.69799    -2.43909
    19  Na  1.0    0.18    9.28    5.00    -9.59423     5.06774     1.55708
    20  Na  1.0    0.24    8.70    5.00    -5.69787    -0.53009    -8.24386
    21  Na  1.0    0.36    8.15    5.00     0.72444     1.55904    -6.76524
    22  Na  1.0    0.31    6.98    5.00    -4.19534    -3.97170     6.66836
    23  Na  1.0    0.43    6.05    5.00    -5.98828    -8.65547    -7.73689
    24  Na  1.0    0.31    6.79    5.00    -1.59524     8.02357    -6.49832
    25  Na  1.0    0.36    9.12    5.00     1.95426     5.42179    -1.30959
    26  Cl  7.0   -0.13    4.89    5.00    -3.56665     3.69286    -7.47891
    27  Cl  7.0   -0.09    3.97    5.00     1.04252     4.78192     3.54222
    28  Cl  7.0   -0.19    3.79    5.00   -10.12450     1.87952    -8.82652
    29  Cl  7.0   -0.14    4.90    5.00    -8.46525    -1.77257     6.28361
    30  Cl  7.0   -0.08    4.89    5.00    -2.88647    -3.63493     2.02677
    31  Cl  7.0   -0.17    3.89    5.00    -7.91593    -4.63275    -9.17833
    32  Cl  7.0   -0.06    4.84    5.00    -4.92517    -7.78455    -3.05051
    33  Cl  7.0   -0.19    3.74    4.99   -10.84850     4.72040     6.43199
    34  Cl  7.0   -0.15    3.03    4.91     2.63985     6.04700    -6.02729
    35  Cl  7.0   -0.14    3.36    4.98    -1.42179    -2.55657    -7.77191
    36  Cl  7.0   -0.23    2.91    4.86    -5.79022    10.24190    -7.09097
    37  Cl  7.0   -0.14    4.86    5.00    -8.85315     5.52775    -3.13807
    38  Cl  7.0   -0.11    4.94    5.00    -2.34109     7.53028    -1.72555
    39  Cl  7.0   -0.19    3.81    5.00   -13.46071    -2.84140    -4.64216
    40  Cl  7.0   -0.09    5.56    5.00    -9.74872    -6.07668     0.67746
    41  Cl  7.0   -0.08    5.87    5.00    -6.52134    -1.16834    -3.38329
    42  Cl  7.0   -0.18    3.04    4.91    -6.51465    -8.13937     6.21108
    43  Cl  7.0   -0.22    2.92    4.87   -10.14966    -9.96115    -5.81416
    44  Cl  7.0   -0.15    4.94    5.00   -11.71175     0.79426     0.76552
    45  Cl  7.0   -0.24    2.93    4.87   -14.84488    -3.82604     4.71040
    46  Cl  7.0   -0.09    5.98    5.00    -5.29981     2.80917     2.20362
    47  Cl  7.0   -0.14    3.86    5.00    -2.08818     0.12985     7.66357
    48  Cl  7.0   -0.15    3.77    5.00    -4.14560     6.91261     7.83393
    49  Cl  7.0   -0.18    3.75    4.99    -7.55102     9.64075     2.29225
    50  Cl  7.0   -0.07    4.76    5.00     0.11106     0.85608    -2.01704
    51  O   6.0   -0.30    2.08    1.84     6.54290    -7.34595    -0.34756
    52  H   1.0    0.10    1.02    1.43     7.05748    -7.47479    -2.08761
    53  C   4.0    0.01    4.06    3.73     6.05504    -4.77093     0.22421
    54  H   1.0    0.01    1.01    1.43     4.53283    -4.04168    -0.98133
    55  H   1.0    0.02    1.01    1.43     7.77214    -3.65124    -0.09726
    56  C   4.0   -0.07    4.17    3.94     5.26846    -4.57045     2.98421
    57  H   1.0    0.01    1.03    1.43     3.47330    -5.54932     3.23761
    58  H   1.0    0.02    1.03    1.43     6.69437    -5.51350     4.13789
    59  C   4.0   -0.09    4.25    4.11     4.99189    -1.82773     3.80179
    60  H   1.0   -0.03    1.33    1.51     3.52325    -0.93888     2.65748
    61  H   1.0    0.02    1.03    1.43     6.76428    -0.83157     3.46521
    62  C   4.0   -0.13    4.13    3.86     4.30125    -1.61952     6.58138
    63  H   1.0    0.01    1.00    1.43     5.79662    -2.39712     7.75627
    64  H   1.0   -0.01    1.06    1.44     4.01278     0.34735     7.10082
    65  H   1.0   -0.02    1.03    1.43     2.57249    -2.65710     6.96340
    66  O   6.0   -0.30    3.05    2.93     4.49911     0.99552    -7.80093
    67  H   1.0    0.04    1.38    1.53     5.19723     2.67777    -7.83537
    68  C   4.0   -0.03    4.25    4.09     6.50371    -0.75947    -7.87695
    69  H   1.0    0.01    1.01    1.43     7.89650    -0.33553    -6.40082
    70  H   1.0    0.00    1.01    1.43     7.45220    -0.70003    -9.72284
    71  C   4.0   -0.07    4.28    4.15     5.37514    -3.36196    -7.42642
    72  H   1.0    0.01    1.07    1.44     4.36770    -3.27327    -5.63193
    73  H   1.0    0.01    1.04    1.43     4.02025    -3.72349    -8.93457
    74  C   4.0   -0.07    4.09    3.78     7.33906    -5.46625    -7.34853
    75  H   1.0    0.02    1.02    1.43     8.61358    -5.15037    -5.75479
    76  H   1.0    0.01    1.03    1.43     8.47775    -5.40417    -9.06771
    77  C   4.0   -0.11    4.01    3.64     6.09609    -8.05813    -7.12892
    78  H   1.0    0.01    1.00    1.43     4.99684    -8.45671    -8.81854
    79  H   1.0    0.01    1.00    1.43     7.51297    -9.53223    -6.93304
    80  H   1.0    0.03    1.00    1.43     4.83512    -8.14048    -5.50948
    81  O   6.0   -0.32    3.04    2.89     4.09199     8.40735     0.07722
    82  H   1.0    0.06    1.21    1.47     4.16515     8.82828     1.84766
    83  C   4.0   -0.02    4.48    4.51     6.57728     8.60077    -0.86555
    84  H   1.0   -0.00    1.01    1.43     7.21051    10.57791    -0.82743
    85  H   1.0   -0.01    1.14    1.45     6.49433     8.00631    -2.83083
    86  C   4.0   -0.08    4.21    4.03     8.44820     6.97808     0.61237
    87  H   1.0    0.01    1.03    1.43    10.29453     7.12524    -0.29417
    88  H   1.0    0.01    1.03    1.43     8.61845     7.74738     2.52409
    89  C   4.0   -0.07    4.31    4.22     7.66857     4.20561     0.80420
    90  H   1.0   -0.00    1.24    1.48     5.80615     4.07542     1.66821
    91  H   1.0    0.01    1.03    1.43     8.99861     3.25118     2.06079
    92  C   4.0   -0.11    4.22    4.05     7.63300     2.85082    -1.72900
    93  H   1.0    0.02    1.00    1.43     9.50817     2.85534    -2.57247
    94  H   1.0    0.01    1.01    1.43     7.02040     0.90909    -1.47397
    95  H   1.0   -0.01    1.23    1.47     6.33387     3.76256    -3.02288
    96  O   6.0   -0.32    3.00    2.78     2.68725     5.19237    10.46520
    97  H   1.0    0.06    1.15    1.45     4.32568     4.57903    10.96948
    98  C   4.0   -0.03    4.54    4.59     2.51375     7.71055    11.35706
    99  H   1.0   -0.01    1.01    1.43     2.70484     7.74753    13.42188
   100  H   1.0   -0.03    1.22    1.47     0.62307     8.36921    10.88383
   101  C   4.0   -0.08    4.18    3.96     4.50248     9.43394    10.17531
   102  H   1.0    0.00    1.03    1.43     4.37731    11.29140    11.06190
   103  H   1.0    0.01    1.02    1.43     6.37020     8.65186    10.59882
   104  C   4.0   -0.08    4.17    3.94     4.21947     9.70084     7.31195
   105  H   1.0    0.00    1.12    1.45     4.06082     7.81690     6.49055
   106  H   1.0    0.01    1.03    1.43     5.93259    10.58428     6.57093
   107  C   4.0   -0.14    4.07    3.74     1.94348    11.29185     6.55581
   108  H   1.0   -0.00    1.00    1.43     2.08672    13.17906     7.35648
   109  H   1.0   -0.01    1.00    1.43     1.82423    11.47011     4.51241
   110  H   1.0   -0.03    1.05    1.44     0.19767    10.44216     7.21698
   111  O   6.0   -0.32    2.99    2.75     0.50057    -6.35998    -4.02845
   112  H   1.0    0.04    1.39    1.54    -0.74527    -7.49269    -4.74508
   113  H   1.0    0.06    1.33    1.51     1.16721    -5.49196    -5.48710
   114  O   6.0   -0.38    2.04    1.83     2.00981   -10.00447    -0.51869
   115  H   1.0    0.11    1.03    1.43     1.39341    -8.78646    -1.74012
   116  H   1.0    0.13    1.01    1.43     3.63342    -9.34321     0.01016
   117  O   6.0   -0.38    2.93    2.60    -2.14083    -8.11434    -8.71097
   118  H   1.0    0.06    1.06    1.44    -0.77393    -8.63170    -9.78656
   119  H   1.0    0.03    1.47    1.58    -1.99116    -6.26188    -8.65209
   120  O   6.0   -0.35    3.68    4.60    -6.83402   -11.84720     1.51014
   121  H   1.0    0.00    1.45    1.57    -7.08847   -11.65229     3.31515
   122  H   1.0    0.03    1.41    1.54    -5.13589   -12.51745     1.40347
   123  O   6.0   -0.35    2.91    2.58    -1.85893   -10.14327     2.65495
   124  H   1.0    0.09    1.23    1.47    -0.39814   -10.16048     1.50219
   125  H   1.0    0.05    1.10    1.44    -1.16926   -10.70501     4.23374

  Z AO/shell   Hii/eV     exponent
  1     Wed Apr 25 08:07:45 CEST 2018   EN: 2.200 GM2: 0.406  GM3: 0.0800  RAES: 1.40
     1s    -10.707211    1.230000
  6     Wed Apr 25 08:07:45 CEST 2018   EN: 2.550 GM2: 0.538  GM3: 0.1500  RAES: 3.00
     2s    -13.970922    2.096432
     2p    -10.063292    1.800000
  8     Wed Apr 25 08:07:45 CEST 2018   EN: 3.440 GM2: 0.452  GM3:-0.0517  RAES: 1.80
     2s    -20.229985    2.439742
     2p    -15.503117    2.137023
 11     Tue Apr 24 16:34:09 CEST 2018   EN: 0.930 GM2: 0.271  GM3: 0.1799  RAES: 5.00
     3s     -4.546934    0.763787
     3p     -1.332719    0.573553
 17     Mon Apr 23 14:09:22 CEST 2018   EN: 3.160 GM2: 0.249  GM3: 0.1495  RAES: 2.50
     3s    -29.278781    2.485265
     3p    -12.673758    2.199650
     3d     -0.240338    2.476089
 no old-style atom pair restraining (fixing) potential

molecular fragmentation (1/2 indicates fragments):
111111111111111111111111111111111111111111111111112222222222222221111111
11111111111111111111111111111111111111111222111111111
# atoms in fragment 1/2:   107    18
 fragment masses (1/2) :     1755.50       92.14
CMA distance (Bohr)    :  11.317
constraining FC (au)   :  0.0500
           ------------------------------------------------- 
          |        Self-Consistent Charge Iterations        |
           ------------------------------------------------- 

 Ncao       : 500
 Nao        : 475
 Nshell     : 225
 Nel        : 368
 T(el)      :   300.0
 intcut     :    25.0
 scfconv/Eh :  0.100E-05
   qconv/e  :  0.100E-03
 intneglect :  0.100E-07
 broydamp   :      0.250
 iter      E             dE          RMSdq      gap      omega  full diag
   1   -219.3454871 -0.219345E+03  0.970E+00    3.32       0.0  T
   2   -219.7634576 -0.417971E+00  0.581E+00    4.15       1.0  T
   3   -220.1034595 -0.340002E+00  0.386E+00    4.20       1.0  T
   4   -220.2156098 -0.112150E+00  0.228E+00    3.61       1.0  T
   5   -220.2712218 -0.556120E-01  0.131E+00    2.62       1.0  T
   6   -220.2703454  0.876427E-03  0.602E-01    2.85       1.0  T
   7   -220.2742129 -0.386752E-02  0.362E-01    2.60       1.0  T
   8   -220.2750516 -0.838717E-03  0.224E-01    2.64       1.0  T
   9   -220.2757177 -0.666127E-03  0.172E-01    2.65       1.0  T
  10   -220.2762788 -0.561060E-03  0.138E-01    2.66       1.0  T
  11   -220.2767685 -0.489678E-03  0.973E-02    2.67       1.0  T
  12   -220.2769767 -0.208259E-03  0.825E-02    2.67       1.0  T
  13   -220.2771085 -0.131785E-03  0.640E-02    2.68       1.0  T
  14   -220.2772200 -0.111522E-03  0.489E-02    2.67       1.0  T
  15   -220.2772798 -0.597994E-04  0.371E-02    2.67       1.0  T
  16   -220.2773172 -0.374174E-04  0.293E-02    2.68       1.0  T
  17   -220.2773414 -0.241279E-04  0.224E-02    2.68       1.0  T
  18   -220.2773538 -0.124462E-04  0.197E-02    2.68       1.0  T
  19   -220.2773616 -0.782750E-05  0.181E-02    2.68       1.0  T
  20   -220.2773718 -0.101546E-04  0.169E-02    2.68       1.0  T
  21   -220.2773838 -0.120187E-04  0.158E-02    2.67       1.0  T
  22   -220.2774016 -0.177559E-04  0.142E-02    2.67       1.0  T
  23   -220.2774188 -0.172657E-04  0.128E-02    2.67       1.0  T
  24   -220.2774347 -0.158405E-04  0.110E-02    2.67       1.0  T
  25   -220.2774493 -0.146622E-04  0.939E-03    2.66       1.0  T
  26   -220.2774598 -0.104927E-04  0.751E-03    2.66       1.2  T
  27   -220.2774653 -0.548914E-05  0.636E-03    2.66       1.4  T
  28   -220.2774671 -0.173416E-05  0.546E-03    2.66       1.6  T
  29   -220.2774683 -0.121175E-05  0.485E-03    2.66       1.8  T
  30   -220.2774693 -0.103036E-05  0.443E-03    2.65       2.0  T
  31   -220.2774707 -0.135708E-05  0.378E-03    2.65       2.4  T
  32   -220.2774716 -0.926594E-06  0.312E-03    2.65       2.9  T
  33   -220.2774724 -0.782678E-06  0.246E-03    2.65       3.6  T
  34   -220.2774729 -0.516654E-06  0.197E-03    2.65       4.5  T
  35   -220.2774731 -0.215794E-06  0.162E-03    2.65       5.5  T
  36   -220.2774732 -0.130698E-06  0.112E-03    2.65       8.0  T
  37   -220.2774733 -0.574255E-07  0.800E-04    2.65      11.2  T
  38   -220.2774733 -0.200309E-07  0.617E-04    2.65      14.5  T
speedup  1.00
cpu  time for SCC    2.20 s
wall time for SCC    2.20 s

   *** convergence criteria satisfied after 38 iterations ***

          eigenvalues
 #    :         172        173        174        175        176        177        178        179
 occ. :        2.000      2.000      2.000      2.000      2.000      2.000      2.000      2.000
 eps  :       -10.578    -10.540    -10.534    -10.462    -10.429    -10.414    -10.363    -10.362
 #    :         180        181        182        183        184        185        186        187
 occ. :        2.000      2.000      2.000      2.000      2.000      0.000      0.000      0.000
 eps  :       -10.354    -10.273    -10.243    -10.199    -10.112     -7.460     -6.959     -6.615
 #    :         188        189        190        191        192        193        194        195
 occ. :        0.000      0.000      0.000      0.000      0.000      0.000      0.000      0.000
 eps  :        -5.513     -5.079     -4.717     -3.691     -3.302     -3.016     -2.617     -2.283


   #   Z            q   n(s)   n(p)   n(d)      C6AA      α(0)
   1  11 Na     0.698  0.086  0.216  0.000    68.202    26.726
   2  11 Na     0.776  0.010  0.214  0.000    67.255    26.539
   3  11 Na     0.700  0.083  0.217  0.000    68.181    26.722
   4  11 Na     0.771  0.068  0.161  0.000    67.312    26.551
   5  11 Na     0.693  0.044  0.262  0.000    68.266    26.738
   6  11 Na     0.767  0.007  0.226  0.000    67.363    26.561
   7  11 Na     0.700  0.024  0.276  0.000    68.179    26.721
   8  11 Na     0.744  0.088  0.168  0.000    67.646    26.616
   9  11 Na     0.716  0.041  0.242  0.000    67.982    26.683
  10  11 Na     0.838  0.018  0.144  0.000    66.515    26.393
  11  11 Na     0.694  0.084  0.222  0.000    68.255    26.736
  12  11 Na     0.682  0.117  0.201  0.000    68.405    26.765
  13  11 Na     0.856  0.026  0.118  0.000    66.294    26.349
  14  11 Na     0.783  0.027  0.190  0.000    67.162    26.521
  15  11 Na     0.717  0.079  0.204  0.000    67.968    26.680
  16  11 Na     0.695  0.047  0.259  0.000    68.246    26.734
  17  11 Na     0.694  0.116  0.190  0.000    68.252    26.736
  18  11 Na     0.695  0.082  0.223  0.000    68.244    26.734
  19  11 Na     0.692  0.047  0.261  0.000    68.287    26.742
  20  11 Na     0.749  0.038  0.213  0.000    67.578    26.603
  21  11 Na     0.800  0.045  0.155  0.000    66.964    26.482
  22  11 Na     0.724  0.074  0.203  0.000    67.891    26.665
  23  11 Na     0.780  0.080  0.140  0.000    67.209    26.530
  24  11 Na     0.708  0.079  0.213  0.000    68.083    26.702
  25  11 Na     0.830  0.043  0.128  0.000    66.606    26.411
  26  17 Cl    -0.744  1.979  5.763  0.003   125.094    17.111
  27  17 Cl    -0.772  1.977  5.793  0.002   126.198    17.187
  28  17 Cl    -0.743  1.980  5.762  0.002   125.048    17.108
  29  17 Cl    -0.737  1.977  5.757  0.002   124.806    17.092
  30  17 Cl    -0.749  1.982  5.765  0.002   125.280    17.124
  31  17 Cl    -0.745  1.975  5.768  0.001   125.124    17.113
  32  17 Cl    -0.740  1.978  5.759  0.003   124.933    17.100
  33  17 Cl    -0.742  1.978  5.762  0.002   124.999    17.105
  34  17 Cl    -0.790  1.976  5.813  0.002   126.937    17.237
  35  17 Cl    -0.747  1.972  5.764  0.011   125.226    17.120
  36  17 Cl    -0.766  1.976  5.789  0.001   125.967    17.171
  37  17 Cl    -0.734  1.979  5.752  0.004   124.698    17.084
  38  17 Cl    -0.746  1.979  5.764  0.003   125.162    17.116
  39  17 Cl    -0.742  1.978  5.762  0.002   125.012    17.106
  40  17 Cl    -0.720  1.979  5.738  0.003   124.134    17.046
  41  17 Cl    -0.733  1.982  5.744  0.006   124.645    17.081
  42  17 Cl    -0.770  1.974  5.794  0.002   126.140    17.183
  43  17 Cl    -0.769  1.973  5.796  0.001   126.115    17.181
  44  17 Cl    -0.732  1.978  5.749  0.005   124.611    17.078
  45  17 Cl    -0.766  1.975  5.789  0.001   125.956    17.170
  46  17 Cl    -0.739  1.980  5.756  0.002   124.883    17.097
  47  17 Cl    -0.755  1.978  5.776  0.001   125.519    17.140
  48  17 Cl    -0.759  1.978  5.780  0.001   125.689    17.152
  49  17 Cl    -0.742  1.978  5.763  0.001   125.018    17.106
  50  17 Cl    -0.753  1.982  5.768  0.003   125.444    17.135
  51   8 O     -0.459  1.712  4.747  0.000    22.031     6.336
  52   1 H      0.304  0.696  0.000  0.000     0.710     1.323
  53   6 C      0.062  1.043  2.894  0.000    19.754     6.369
  54   1 H      0.051  0.949  0.000  0.000     2.310     2.377
  55   1 H      0.024  0.976  0.000  0.000     2.680     2.560
  56   6 C     -0.085  1.055  3.030  0.000    22.117     6.695
  57   1 H      0.068  0.932  0.000  0.000     2.112     2.273
  58   1 H      0.054  0.946  0.000  0.000     2.268     2.355
  59   6 C     -0.082  1.057  3.026  0.000    22.061     6.685
  60   1 H      0.057  0.943  0.000  0.000     2.229     2.331
  61   1 H      0.045  0.955  0.000  0.000     2.388     2.417
  62   6 C     -0.131  1.046  3.085  0.000    23.075     6.849
  63   1 H      0.039  0.961  0.000  0.000     2.463     2.454
  64   1 H      0.050  0.950  0.000  0.000     2.315     2.379
  65   1 H      0.061  0.939  0.000  0.000     2.189     2.314
  66   8 O     -0.461  1.696  4.765  0.000    22.010     6.336
  67   1 H      0.323  0.677  0.000  0.000     0.644     1.255
  68   6 C      0.069  1.038  2.893  0.000    19.576     6.326
  69   1 H      0.031  0.969  0.000  0.000     2.573     2.508
  70   1 H      0.030  0.970  0.000  0.000     2.585     2.514
  71   6 C     -0.099  1.064  3.035  0.000    22.383     6.735
  72   1 H      0.072  0.928  0.000  0.000     2.063     2.246
  73   1 H      0.070  0.930  0.000  0.000     2.083     2.257
  74   6 C     -0.065  1.048  3.016  0.000    21.739     6.638
  75   1 H      0.028  0.972  0.000  0.000     2.622     2.532
  76   1 H      0.036  0.964  0.000  0.000     2.502     2.474
  77   6 C     -0.132  1.042  3.091  0.000    23.105     6.854
  78   1 H      0.044  0.956  0.000  0.000     2.390     2.418
  79   1 H      0.038  0.962  0.000  0.000     2.475     2.460
  80   1 H      0.065  0.935  0.000  0.000     2.139     2.287
  81   8 O     -0.455  1.696  4.758  0.000    21.883     6.318
  82   1 H      0.305  0.695  0.000  0.000     0.702     1.315
  83   6 C      0.056  1.044  2.900  0.000    19.583     6.289
  84   1 H      0.021  0.979  0.000  0.000     2.715     2.577
  85   1 H      0.070  0.930  0.000  0.000     2.086     2.259
  86   6 C     -0.076  1.056  3.020  0.000    21.943     6.669
  87   1 H      0.035  0.965  0.000  0.000     2.513     2.479
  88   1 H      0.027  0.973  0.000  0.000     2.633     2.538
  89   6 C     -0.075  1.054  3.020  0.000    21.889     6.655
  90   1 H      0.056  0.944  0.000  0.000     2.247     2.343
  91   1 H      0.027  0.973  0.000  0.000     2.626     2.534
  92   6 C     -0.135  1.045  3.090  0.000    23.109     6.846
  93   1 H      0.032  0.968  0.000  0.000     2.560     2.502
  94   1 H      0.045  0.955  0.000  0.000     2.381     2.413
  95   1 H      0.060  0.940  0.000  0.000     2.198     2.317
  96   8 O     -0.459  1.701  4.758  0.000    21.963     6.329
  97   1 H      0.306  0.694  0.000  0.000     0.702     1.315
  98   6 C      0.057  1.046  2.897  0.000    19.547     6.281
  99   1 H      0.028  0.972  0.000  0.000     2.614     2.528
 100   1 H      0.062  0.938  0.000  0.000     2.169     2.302
 101   6 C     -0.075  1.055  3.020  0.000    21.931     6.668
 102   1 H      0.042  0.958  0.000  0.000     2.424     2.435
 103   1 H      0.034  0.966  0.000  0.000     2.536     2.490
 104   6 C     -0.067  1.050  3.017  0.000    21.779     6.644
 105   1 H      0.060  0.940  0.000  0.000     2.197     2.318
 106   1 H      0.029  0.971  0.000  0.000     2.597     2.520
 107   6 C     -0.119  1.042  3.078  0.000    22.848     6.816
 108   1 H      0.035  0.965  0.000  0.000     2.511     2.478
 109   1 H      0.046  0.954  0.000  0.000     2.376     2.411
 110   1 H      0.050  0.950  0.000  0.000     2.323     2.383
 111   8 O     -0.642  1.730  4.912  0.000    26.127     6.903
 112   1 H      0.341  0.659  0.000  0.000     0.597     1.208
 113   1 H      0.334  0.666  0.000  0.000     0.615     1.226
 114   8 O     -0.631  1.753  4.878  0.000    25.946     6.875
 115   1 H      0.331  0.669  0.000  0.000     0.634     1.251
 116   1 H      0.315  0.685  0.000  0.000     0.677     1.292
 117   8 O     -0.631  1.732  4.899  0.000    25.841     6.866
 118   1 H      0.297  0.703  0.000  0.000     0.730     1.342
 119   1 H      0.346  0.654  0.000  0.000     0.587     1.197
 120   8 O     -0.650  1.724  4.926  0.000    26.326     6.930
 121   1 H      0.345  0.655  0.000  0.000     0.589     1.200
 122   1 H      0.348  0.652  0.000  0.000     0.583     1.194
 123   8 O     -0.644  1.726  4.919  0.000    26.175     6.910
 124   1 H      0.345  0.655  0.000  0.000     0.597     1.212
 125   1 H      0.298  0.702  0.000  0.000     0.725     1.337

 Mol. C6AA /au·bohr⁶  :     383115.548532
 Mol. C8AA /au·bohr⁸  :   20538694.844320
 Mol. α(0) /au        :       1364.260366

 
 Wiberg/Mayer (AO) data. WBOs > 0.1 written file <wbo>
 largest (>0.05) Wiberg bond orders for each atom
           total WBO             WBO to atom ...
     1  Na  0.549    Cl  28 0.164    Cl  36 0.135    Cl  26 0.109    Cl  37 0.100
     2  Na  0.433    Cl  30 0.136    Cl  46 0.076    Cl  41 0.069    Cl  29 0.069    Cl  40 0.056
     3  Na  0.546    Cl  45 0.145    Cl  33 0.145    Cl  29 0.112    Cl  44 0.100
     4  Na  0.410    Cl  47 0.105    Cl  27 0.105    Cl  48 0.081    O   96 0.079
     5  Na  0.564    Cl  44 0.122    Cl  39 0.120    Cl  37 0.092    Cl  41 0.081    Cl  28 0.079
     6  Na  0.432    Cl  41 0.143    Cl  50 0.102    Cl  26 0.086    Cl  46 0.053
     7  Na  0.563    Cl  32 0.113    Cl  43 0.106    Cl  40 0.106    Cl  41 0.067    Cl  31 0.063    Cl  39 0.059
     8  Na  0.491    Cl  43 0.173    O  120 0.110    Cl  40 0.087    Cl  32 0.069
     9  Na  0.520    Cl  38 0.148    Cl  27 0.120    Cl  49 0.085    Cl  48 0.064    Cl  46 0.062
    10  Na  0.341    O  111 0.092    Cl  32 0.090    Cl  35 0.065    Cl  30 0.057
    11  Na  0.560    Cl  45 0.173    Cl  39 0.127    Cl  40 0.109    Cl  44 0.103
    12  Na  0.557    Cl  49 0.178    Cl  48 0.173    Cl  33 0.163
    13  Na  0.289    O  123 0.086    Cl  42 0.072    Cl  30 0.059
    14  Na  0.419    Cl  50 0.127    Cl  27 0.121    Cl  30 0.054
    15  Na  0.520    Cl  42 0.166    Cl  45 0.129    Cl  29 0.102    Cl  40 0.091
    16  Na  0.562    Cl  47 0.129    Cl  48 0.118    Cl  29 0.103    Cl  33 0.081    Cl  46 0.071
    17  Na  0.544    Cl  31 0.172    Cl  39 0.166    Cl  28 0.152
    18  Na  0.556    Cl  36 0.166    Cl  49 0.128    Cl  37 0.111    Cl  38 0.106
    19  Na  0.566    Cl  37 0.121    Cl  44 0.121    Cl  33 0.088    Cl  49 0.084    Cl  46 0.083
    20  Na  0.482    Cl  31 0.142    Cl  35 0.133    Cl  26 0.066    Cl  28 0.059
    21  Na  0.376    Cl  35 0.117    O   66 0.095    Cl  34 0.064    Cl  26 0.059
    22  Na  0.508    Cl  47 0.154    Cl  42 0.130    Cl  30 0.091    Cl  29 0.065
    23  Na  0.420    Cl  43 0.134    O  117 0.102    Cl  32 0.085    Cl  31 0.078
    24  Na  0.536    Cl  34 0.160    Cl  36 0.148    Cl  26 0.105    Cl  38 0.087
    25  Na  0.323    Cl  34 0.131    Cl  50 0.073    Cl  38 0.071    O   81 0.067
    26  Cl  0.472    Na   1 0.109    Na  24 0.105    Na   6 0.086    Na  20 0.066    Na  21 0.059
    27  Cl  0.420    Na  14 0.121    Na   9 0.120    Na   4 0.105
    28  Cl  0.480    Na   1 0.164    Na  17 0.152    Na   5 0.079    Na  20 0.059
    29  Cl  0.483    Na   3 0.112    Na  16 0.103    Na  15 0.102    Na   2 0.069    Na  22 0.065
    30  Cl  0.448    Na   2 0.136    Na  22 0.091    Na  13 0.059    Na  10 0.057    Na  14 0.054
    31  Cl  0.475    Na  17 0.172    Na  20 0.142    Na  23 0.078    Na   7 0.063
    32  Cl  0.461    Na   7 0.113    Na  10 0.090    Na  23 0.085    Na   8 0.069
    33  Cl  0.479    Na  12 0.163    Na   3 0.145    Na  19 0.088    Na  16 0.081
    34  Cl  0.392    Na  24 0.160    Na  25 0.131    Na  21 0.064
    35  Cl  0.464    Na  20 0.133    Na  21 0.117    Na  10 0.065    H  119 0.061
    36  Cl  0.442    Na  18 0.166    Na  24 0.148    Na   1 0.135
    37  Cl  0.481    Na  19 0.121    Na  18 0.111    Na   1 0.100    Na   5 0.092
    38  Cl  0.468    Na   9 0.148    Na  18 0.106    Na  24 0.087    Na  25 0.071
    39  Cl  0.478    Na  17 0.166    Na  11 0.127    Na   5 0.120    Na   7 0.059
    40  Cl  0.515    Na  11 0.109    Na   7 0.106    Na  15 0.091    Na   8 0.087    Na   2 0.056
    41  Cl  0.481    Na   6 0.143    Na   5 0.081    Na   2 0.069    Na   7 0.067
    42  Cl  0.431    Na  15 0.166    Na  22 0.130    Na  13 0.072
    43  Cl  0.438    Na   8 0.173    Na  23 0.134    Na   7 0.106
    44  Cl  0.487    Na   5 0.122    Na  19 0.121    Na  11 0.103    Na   3 0.100
    45  Cl  0.442    Na  11 0.173    Na   3 0.145    Na  15 0.129
    46  Cl  0.482    Na  19 0.083    Na   2 0.076    Na  16 0.071    Na   9 0.062    Na   6 0.053
    47  Cl  0.450    Na  22 0.154    Na  16 0.129    Na   4 0.105
    48  Cl  0.459    Na  12 0.173    Na  16 0.118    Na   4 0.081    Na   9 0.064
    49  Cl  0.478    Na  12 0.178    Na  18 0.128    Na   9 0.085    Na  19 0.084
    50  Cl  0.442    Na  14 0.127    Na   6 0.102    Na  25 0.073
    51  O   1.971    C   53 0.981    H   52 0.887
    52  H   0.907    O   51 0.887
    53  C   3.947    C   56 1.006    O   51 0.981    H   55 0.971    H   54 0.964
    54  H   0.997    C   53 0.964
    55  H   0.999    C   53 0.971
    56  C   3.987    C   59 1.009    C   53 1.006    H   58 0.973    H   57 0.969
    57  H   0.994    C   56 0.969
    58  H   0.996    C   56 0.973
    59  C   3.995    C   62 1.021    C   56 1.009    H   61 0.974    H   60 0.961
    60  H   0.997    C   59 0.961
    61  H   0.996    C   59 0.974
    62  C   3.992    C   59 1.021    H   63 0.987    H   65 0.977    H   64 0.975
    63  H   0.998    C   62 0.987
    64  H   0.997    C   62 0.975
    65  H   0.996    C   62 0.977
    66  O   2.012    C   68 0.989    H   67 0.874    Na  21 0.095
    67  H   0.895    O   66 0.874
    68  C   3.947    C   71 1.008    O   66 0.989    H   69 0.971    H   70 0.970
    69  H   0.998    C   68 0.971
    70  H   0.998    C   68 0.970
    71  C   3.988    C   68 1.008    C   74 1.008    H   73 0.969    H   72 0.962
    72  H   0.994    C   71 0.962
    73  H   0.994    C   71 0.969
    74  C   3.996    C   77 1.019    C   71 1.008    H   76 0.976    H   75 0.976
    75  H   0.998    C   74 0.976
    76  H   0.997    C   74 0.976
    77  C   3.988    C   74 1.019    H   79 0.987    H   78 0.985    H   80 0.974
    78  H   0.996    C   77 0.985
    79  H   0.998    C   77 0.987
    80  H   0.996    C   77 0.974
    81  O   2.014    C   83 0.992    H   82 0.892    Na  25 0.067
    82  H   0.907    O   81 0.892
    83  C   3.945    C   86 1.006    O   81 0.992    H   84 0.973    H   85 0.971
    84  H   0.998    C   83 0.973
    85  H   0.994    C   83 0.971
    86  C   3.995    C   89 1.011    C   83 1.006    H   88 0.976    H   87 0.975
    87  H   0.998    C   86 0.975
    88  H   0.998    C   86 0.976
    89  C   3.993    C   92 1.024    C   86 1.011    H   91 0.977    H   90 0.970
    90  H   0.998    C   89 0.970
    91  H   0.998    C   89 0.977
    92  C   3.993    C   89 1.024    H   93 0.988    H   94 0.985    H   95 0.977
    93  H   0.998    C   92 0.988
    94  H   0.998    C   92 0.985
    95  H   0.997    C   92 0.977
    96  O   2.013    C   98 0.984    H   97 0.897    Na   4 0.079
    97  H   0.906    O   96 0.897
    98  C   3.940    C  101 1.006    O   96 0.984    H   99 0.974    H  100 0.971
    99  H   0.999    C   98 0.974
   100  H   0.996    C   98 0.971
   101  C   3.995    C  104 1.009    C   98 1.006    H  103 0.974    H  102 0.973
   102  H   0.998    C  101 0.973
   103  H   0.998    C  101 0.974
   104  C   3.994    C  107 1.022    C  101 1.009    H  106 0.978    H  105 0.967
   105  H   0.995    C  104 0.967
   106  H   0.999    C  104 0.978
   107  C   3.989    C  104 1.022    H  108 0.987    H  109 0.982    H  110 0.978
   108  H   0.998    C  107 0.987
   109  H   0.997    C  107 0.982
   110  H   0.998    C  107 0.978
   111  O   1.882    H  112 0.859    H  113 0.858    Na  10 0.092
   112  H   0.883    O  111 0.859
   113  H   0.887    O  111 0.858
   114  O   1.874    H  116 0.862    H  115 0.851    H  124 0.074
   115  H   0.889    O  114 0.851
   116  H   0.900    O  114 0.862
   117  O   1.887    H  118 0.913    H  119 0.817    Na  23 0.102
   118  H   0.912    O  117 0.913
   119  H   0.880    O  117 0.817    Cl  35 0.061
   120  O   1.882    H  122 0.871    H  121 0.866    Na   8 0.110
   121  H   0.880    O  120 0.866
   122  H   0.879    O  120 0.871
   123  O   1.870    H  125 0.912    H  124 0.807    Na  13 0.086
   124  H   0.881    O  123 0.807    O  114 0.074
   125  H   0.911    O  123 0.912
 MOs/occ written to file <molden.input>
 
molecular dipole:
                 x           y           z       tot (Debye)
 q only:        7.745      -4.210       1.976
   full:        4.008       1.641       2.945      13.312
molecular quadrupole (traceless):
                xx          xy          yy          xz          yz          zz
 q only:      -63.082      10.586      38.213      -2.413      60.349      24.869
  q+dip:       -1.810     -26.597     -11.068       1.708      59.744      12.878
   full:       -5.040     -24.628      -9.276       0.335      59.722      14.316

SCC energy    :    -220.2774733
rep           :       1.1290449
ES            :       2.0131209
AES           :      -0.0582958
AXC           :       0.0101817
disp          :      -0.2356278
XB            :       0.0000000
fix           :       0.0000000
total E       :    -219.1339504
atomizationE  :      23.4064121    14687.75
(atE without considering molecular charge,
 total energy contains solvation terms)
H-L gap (eV)  :          2.6516
           ------------------------------------------------- 
          |                 ===============                 |
          |                   A N C O P T                   |
          |                 ===============                 |
          |          Approximate Normal Coordinate          |
          |           Rational Function Optimizer           |
           ------------------------------------------------- 
dumping coords to <xtbopt.coord> and <xtbopt.log>
 optlevel               0
 Maxcycle             375
 Maxmicro              25
 Econv         5.000000000000000E-006
 Gconv         1.000000000000000E-003
 Maxdispl       1.00000000000000     
 Hlow          5.000000000000000E-003
 S6             20.0000000000000     
 Nvar              369

generating ANC from model Hessian ...
 Shifting diagonal of input Hessian by   2.368537090193408E-002
 Lowest  eigenvalues of input Hessian
    0.005000    0.005049    0.005814    0.005902    0.006685    0.007241
    0.007953    0.008216    0.009595    0.009740    0.009880    0.010015
    0.010507    0.010881    0.011153    0.011329    0.012371    0.012692
 Highest eigenvalues
    1.426355    1.427220    1.502666    1.503252    1.513944    1.549029
 
cpu  time for ANC gen    0.11 s
wall time for ANC gen    0.11 s
................................................................................
.............................. CYCLE    1 ......................................
................................................................................
   1   -220.2774733 -0.220277E+03  0.512E-04    2.65       0.0  T
   2   -220.2774733 -0.110148E-08  0.427E-04    2.65      20.9  T
   3   -220.2774733 -0.936211E-09  0.408E-04    2.65      21.9  T
speedup  1.00
cpu  time for SCC    0.17 s
wall time for SCC    0.17 s
speedup  1.00
cpu  time for grad    0.55 s
wall time for grad    0.55 s
 E :   -219.13395063  G :  0.001789    pred/act E change:  0.000D+00 -0.214D-06
Maxdispl :   0.0212   ||displ|| :   0.0565   Lambda : -0.442D-04
Largest |displ|/coords:  0.0212 (   9)  0.0195 (   4)  0.0167 (   6)
................................................................................
.............................. CYCLE    2 ......................................
................................................................................
   1   -220.2777010 -0.220278E+03  0.113E-01    2.65       0.0  T
   2   -220.2777085 -0.754691E-05  0.257E-02    2.65       1.0  T
   3   -220.2777091 -0.628912E-06  0.112E-02    2.65       1.0  T
   4   -220.2777093 -0.130593E-06  0.553E-03    2.65       1.6  T
   5   -220.2777093 -0.529255E-07  0.334E-03    2.65       2.7  T
   6   -220.2777094 -0.395457E-07  0.208E-03    2.65       4.3  T
   7   -220.2777094 -0.313191E-07  0.135E-03    2.65       6.6  T
   8   -220.2777094 -0.223838E-07  0.988E-04    2.65       9.1  T
   9   -220.2777094 -0.192489E-07  0.690E-04    2.65      13.0  T
speedup  1.00
cpu  time for SCC    0.53 s
wall time for SCC    0.53 s
speedup  1.00
cpu  time for grad    0.92 s
wall time for grad    0.92 s
 E :   -219.13394971  G :  0.001574    pred/act E change:  0.000D+00  0.920D-06
Maxdispl :   0.0253   ||displ|| :   0.0491   Lambda : -0.559D-04
Largest |displ|/coords:  0.0253 (   4)  0.0222 (   2)  0.0152 (   6)
................................................................................
.............................. CYCLE    3 ......................................
................................................................................
   1   -220.2777668 -0.220278E+03  0.964E-02    2.65       0.0  T
   2   -220.2777727 -0.590816E-05  0.227E-02    2.65       1.0  T
   3   -220.2777732 -0.491465E-06  0.994E-03    2.65       1.0  T
   4   -220.2777733 -0.109779E-06  0.462E-03    2.65       1.9  T
   5   -220.2777734 -0.370076E-07  0.270E-03    2.65       3.3  T
   6   -220.2777734 -0.230006E-07  0.162E-03    2.65       5.5  T
   7   -220.2777734 -0.166291E-07  0.100E-03    2.65       8.9  T
   8   -220.2777734 -0.104626E-07  0.735E-04    2.65      12.2  T
   9   -220.2777734 -0.893306E-08  0.529E-04    2.65      16.9  T
speedup  1.00
cpu  time for SCC    0.53 s
wall time for SCC    0.53 s
speedup  1.00
cpu  time for grad    0.91 s
wall time for grad    0.92 s
 E :   -219.13397413  G :  0.001071    pred/act E change: -0.222D-04 -0.244D-04
Maxdispl :   0.0316   ||displ|| :   0.0787   Lambda : -0.622D-04
Largest |displ|/coords:  0.0316 (   2)  0.0295 (   9)  0.0226 (   3)
................................................................................
.............................. CYCLE    4 ......................................
................................................................................
   1   -220.2777580 -0.220278E+03  0.120E-01    2.64       0.0  T
   2   -220.2777669 -0.895835E-05  0.357E-02    2.64       1.0  T
   3   -220.2777678 -0.869815E-06  0.148E-02    2.65       1.0  T
   4   -220.2777680 -0.150648E-06  0.549E-03    2.65       1.6  T
   5   -220.2777680 -0.534469E-07  0.310E-03    2.65       2.9  T
   6   -220.2777681 -0.468328E-07  0.187E-03    2.65       4.8  T
   7   -220.2777681 -0.385029E-07  0.122E-03    2.65       7.4  T
   8   -220.2777681 -0.252926E-07  0.918E-04    2.65       9.7  T
   9   -220.2777681 -0.209151E-07  0.671E-04    2.65      13.3  T
speedup  1.00
cpu  time for SCC    0.54 s
wall time for SCC    0.54 s
speedup  1.00
cpu  time for grad    0.92 s
wall time for grad    0.92 s
 E :   -219.13395910  G :  0.001825    pred/act E change: -0.280D-04  0.150D-04
Maxdispl :   0.0336   ||displ|| :   0.0552   Lambda : -0.775D-04
Largest |displ|/coords:  0.0336 (   2)  0.0195 (   9)  0.0194 (   3)
................................................................................
.............................. CYCLE    5 ......................................
................................................................................
   1   -220.2776063 -0.220278E+03  0.107E-01    2.66       0.0  T
   2   -220.2776134 -0.703562E-05  0.256E-02    2.66       1.0  T
   3   -220.2776141 -0.702716E-06  0.109E-02    2.66       1.0  T
   4   -220.2776142 -0.137852E-06  0.466E-03    2.66       1.9  T
   5   -220.2776143 -0.458822E-07  0.264E-03    2.65       3.4  T
   6   -220.2776143 -0.320130E-07  0.174E-03    2.65       5.1  T
   7   -220.2776143 -0.300176E-07  0.109E-03    2.65       8.2  T
   8   -220.2776143 -0.179155E-07  0.782E-04    2.65      11.4  T
   9   -220.2776144 -0.124724E-07  0.542E-04    2.65      16.5  T
speedup  1.00
cpu  time for SCC    0.54 s
wall time for SCC    0.54 s
speedup  1.00
cpu  time for grad    0.92 s
wall time for grad    0.93 s
 E :   -219.13398904  G :  0.001148    pred/act E change: -0.313D-04 -0.299D-04
Maxdispl :   0.0342   ||displ|| :   0.0879   Lambda : -0.720D-04
Largest |displ|/coords:  0.0342 (   5)  0.0340 (   1)  0.0309 (   2)
................................................................................
.............................. CYCLE    6 ......................................
................................................................................
   1   -220.2774190 -0.220277E+03  0.131E-01    2.63       0.0  T
   2   -220.2774368 -0.178181E-04  0.376E-02    2.63       1.0  T
   3   -220.2774388 -0.203104E-05  0.178E-02    2.63       1.0  T
   4   -220.2774392 -0.395740E-06  0.771E-03    2.64       1.2  T
   5   -220.2774394 -0.130927E-06  0.485E-03    2.64       1.8  T
   6   -220.2774395 -0.113111E-06  0.315E-03    2.64       2.8  T
   7   -220.2774396 -0.971258E-07  0.197E-03    2.64       4.6  T
   8   -220.2774396 -0.609855E-07  0.134E-03    2.64       6.7  T
   9   -220.2774397 -0.377169E-07  0.905E-04    2.64       9.9  T
  10   -220.2774397 -0.187824E-07  0.669E-04    2.64      13.4  T
speedup  1.00
cpu  time for SCC    0.60 s
wall time for SCC    0.60 s
speedup  1.00
cpu  time for grad    0.99 s
wall time for grad    0.99 s
 E :   -219.13393250  G :  0.002355    pred/act E change: -0.389D-04  0.565D-04
Maxdispl :   0.0415   ||displ|| :   0.0730   Lambda : -0.153D-03
Largest |displ|/coords:  0.0415 (   1)  0.0285 (   4)  0.0260 (   3)
................................................................................
.............................. CYCLE    7 ......................................
................................................................................
   1   -220.2775428 -0.220278E+03  0.121E-01    2.66       0.0  T
   2   -220.2775547 -0.118761E-04  0.300E-02    2.66       1.0  T
   3   -220.2775560 -0.124006E-05  0.145E-02    2.66       1.0  T
   4   -220.2775562 -0.265593E-06  0.634E-03    2.66       1.4  T
   5   -220.2775563 -0.845002E-07  0.402E-03    2.66       2.2  T
   6   -220.2775564 -0.779761E-07  0.239E-03    2.66       3.7  T
   7   -220.2775564 -0.569243E-07  0.143E-03    2.66       6.2  T
   8   -220.2775565 -0.328738E-07  0.979E-04    2.66       9.1  T
   9   -220.2775565 -0.205314E-07  0.649E-04    2.66      13.8  T
speedup  1.00
cpu  time for SCC    0.53 s
wall time for SCC    0.53 s
speedup  1.00
cpu  time for grad    0.92 s
wall time for grad    0.92 s
 E :   -219.13399790  G :  0.001012    pred/act E change: -0.363D-04 -0.654D-04
Maxdispl :   0.0426   ||displ|| :   0.0937   Lambda : -0.767D-04
Largest |displ|/coords:  0.0426 (   1)  0.0302 (   5)  0.0293 (  14)
................................................................................
.............................. CYCLE    8 ......................................
................................................................................
   1   -220.2773351 -0.220277E+03  0.173E-01    2.64       0.0  T
   2   -220.2773626 -0.275115E-04  0.490E-02    2.64       1.0  T
   3   -220.2773655 -0.289948E-05  0.243E-02    2.64       1.0  T
   4   -220.2773661 -0.623943E-06  0.111E-02    2.65       1.0  T
   5   -220.2773663 -0.202993E-06  0.652E-03    2.65       1.4  T
   6   -220.2773664 -0.143089E-06  0.432E-03    2.65       2.1  T
   7   -220.2773666 -0.140154E-06  0.255E-03    2.65       3.5  T
   8   -220.2773667 -0.790589E-07  0.176E-03    2.65       5.1  T
   9   -220.2773667 -0.578508E-07  0.126E-03    2.65       7.1  T
  10   -220.2773667 -0.346781E-07  0.103E-03    2.65       8.6  T
  11   -220.2773668 -0.324867E-07  0.878E-04    2.65      10.2  T
  12   -220.2773668 -0.289273E-07  0.760E-04    2.65      11.8  T
speedup  1.00
cpu  time for SCC    0.71 s
wall time for SCC    0.71 s
speedup  1.00
cpu  time for grad    1.10 s
wall time for grad    1.10 s
 E :   -219.13393749  G :  0.002406    pred/act E change: -0.768D-04  0.604D-04
Maxdispl :   0.0385   ||displ|| :   0.0703   Lambda : -0.153D-03
Largest |displ|/coords:  0.0385 (   1)  0.0306 (   5)  0.0222 (   9)
................................................................................
.............................. CYCLE    9 ......................................
................................................................................
   1   -220.2773966 -0.220277E+03  0.130E-01    2.65       0.0  T
   2   -220.2774124 -0.157384E-04  0.351E-02    2.65       1.0  T
   3   -220.2774140 -0.164349E-05  0.172E-02    2.65       1.0  T
   4   -220.2774144 -0.344110E-06  0.810E-03    2.65       1.1  T
   5   -220.2774145 -0.120050E-06  0.476E-03    2.65       1.9  T
   6   -220.2774146 -0.820335E-07  0.320E-03    2.65       2.8  T
   7   -220.2774146 -0.807278E-07  0.179E-03    2.65       5.0  T
   8   -220.2774147 -0.401275E-07  0.113E-03    2.65       7.9  T
   9   -220.2774147 -0.228789E-07  0.709E-04    2.65      12.6  T
  10   -220.2774147 -0.104185E-07  0.495E-04    2.65      18.1  T
speedup  1.00
cpu  time for SCC    0.60 s
wall time for SCC    0.60 s
speedup  0.99
cpu  time for grad    0.99 s
wall time for grad    1.00 s
 E :   -219.13401157  G :  0.000690    pred/act E change: -0.387D-04 -0.741D-04
Maxdispl :   0.0343   ||displ|| :   0.0659   Lambda : -0.353D-04
Largest |displ|/coords:  0.0343 (   1)  0.0201 (  10)  0.0200 (   4)
................................................................................
.............................. CYCLE   10 ......................................
................................................................................
   1   -220.2774206 -0.220277E+03  0.130E-01    2.66       0.0  T
   2   -220.2774282 -0.761450E-05  0.270E-02    2.66       1.0  T
   3   -220.2774288 -0.567932E-06  0.117E-02    2.66       1.0  T
   4   -220.2774289 -0.138210E-06  0.509E-03    2.66       1.8  T
   5   -220.2774290 -0.648585E-07  0.315E-03    2.66       2.8  T
   6   -220.2774290 -0.610297E-07  0.210E-03    2.66       4.3  T
   7   -220.2774291 -0.505829E-07  0.150E-03    2.66       6.0  T
   8   -220.2774291 -0.409134E-07  0.107E-03    2.66       8.3  T
   9   -220.2774292 -0.260331E-07  0.771E-04    2.66      11.6  T
  10   -220.2774292 -0.132438E-07  0.630E-04    2.66      14.2  T
speedup  1.00
cpu  time for SCC    0.59 s
wall time for SCC    0.59 s
speedup  1.00
cpu  time for grad    0.99 s
wall time for grad    0.99 s
 E :   -219.13398148  G :  0.001661    pred/act E change: -0.768D-04  0.301D-04
Maxdispl :   0.0286   ||displ|| :   0.0506   Lambda : -0.770D-04
Largest |displ|/coords:  0.0286 (   1)  0.0185 (   4)  0.0172 (   3)
................................................................................
.............................. CYCLE   11 ......................................
................................................................................
   1   -220.2773902 -0.220277E+03  0.106E-01    2.65       0.0  T
   2   -220.2773952 -0.497710E-05  0.215E-02    2.65       1.0  T
   3   -220.2773956 -0.394118E-06  0.931E-03    2.65       1.0  T
   4   -220.2773957 -0.901323E-07  0.413E-03    2.65       2.2  T
   5   -220.2773957 -0.363383E-07  0.243E-03    2.65       3.7  T
   6   -220.2773957 -0.298976E-07  0.151E-03    2.65       5.9  T
   7   -220.2773957 -0.231311E-07  0.937E-04    2.65       9.5  T
   8   -220.2773958 -0.141215E-07  0.606E-04    2.65      14.8  T
speedup  1.00
cpu  time for SCC    0.48 s
wall time for SCC    0.48 s
speedup  1.00
cpu  time for grad    0.86 s
wall time for grad    0.86 s
 E :   -219.13402020  G :  0.000513    pred/act E change: -0.177D-04 -0.387D-04
Maxdispl :   0.0175   ||displ|| :   0.0422   Lambda : -0.165D-04
Largest |displ|/coords:  0.0175 (  10)  0.0161 (   5)  0.0111 (   4)
................................................................................
.............................. CYCLE   12 ......................................
................................................................................
   1   -220.2773327 -0.220277E+03  0.687E-02    2.65       0.0  T
   2   -220.2773362 -0.343974E-05  0.161E-02    2.65       1.0  T
   3   -220.2773365 -0.294271E-06  0.696E-03    2.65       1.3  T
   4   -220.2773365 -0.513917E-07  0.293E-03    2.65       3.1  T
   5   -220.2773365 -0.188747E-07  0.174E-03    2.65       5.1  T
   6   -220.2773365 -0.155334E-07  0.109E-03    2.65       8.2  T
   7   -220.2773366 -0.132378E-07  0.674E-04    2.65      13.3  T
   8   -220.2773366 -0.834214E-08  0.468E-04    2.65      19.1  T
speedup  1.00
cpu  time for SCC    0.49 s
wall time for SCC    0.49 s
speedup  1.00
cpu  time for grad    0.87 s
wall time for grad    0.88 s
 E :   -219.13401421  G :  0.000976    pred/act E change: -0.386D-04  0.599D-05
Maxdispl :   0.0145   ||displ|| :   0.0307   Lambda : -0.254D-04
Largest |displ|/coords:  0.0145 (   5)  0.0101 (   4)  0.0097 (  10)
................................................................................
.............................. CYCLE   13 ......................................
................................................................................
   1   -220.2773312 -0.220277E+03  0.473E-02    2.65       0.0  T
   2   -220.2773327 -0.149403E-05  0.110E-02    2.65       1.0  T
   3   -220.2773328 -0.132218E-06  0.484E-03    2.65       1.8  T
   4   -220.2773328 -0.225648E-07  0.207E-03    2.65       4.3  T
   5   -220.2773328 -0.668825E-08  0.118E-03    2.65       7.6  T
   6   -220.2773328 -0.493540E-08  0.691E-04    2.65      12.9  T
   7   -220.2773328 -0.383613E-08  0.425E-04    2.65      21.1  T
speedup  1.00
cpu  time for SCC    0.42 s
wall time for SCC    0.42 s
speedup  1.00
cpu  time for grad    0.81 s
wall time for grad    0.82 s
 E :   -219.13402868  G :  0.000431    pred/act E change: -0.826D-05 -0.145D-04
Maxdispl :   0.0144   ||displ|| :   0.0457   Lambda : -0.152D-04
Largest |displ|/coords:  0.0144 (  80)  0.0140 (  10)  0.0118 (  61)
................................................................................
.............................. CYCLE   14 ......................................
................................................................................
   1   -220.2773089 -0.220277E+03  0.569E-02    2.65       0.0  T
   2   -220.2773112 -0.237483E-05  0.143E-02    2.65       1.0  T
   3   -220.2773115 -0.270508E-06  0.623E-03    2.65       1.4  T
   4   -220.2773116 -0.563371E-07  0.294E-03    2.65       3.0  T
   5   -220.2773116 -0.200636E-07  0.166E-03    2.65       5.4  T
   6   -220.2773116 -0.141255E-07  0.103E-03    2.65       8.7  T
   7   -220.2773116 -0.111570E-07  0.696E-04    2.65      12.8  T
   8   -220.2773116 -0.784576E-08  0.558E-04    2.65      16.0  T
speedup  1.00
cpu  time for SCC    0.47 s
wall time for SCC    0.47 s
speedup  1.00
cpu  time for grad    0.87 s
wall time for grad    0.87 s
 E :   -219.13402913  G :  0.000800    pred/act E change: -0.127D-04 -0.447D-06
Maxdispl :   0.0173   ||displ|| :   0.0463   Lambda : -0.199D-04
Largest |displ|/coords:  0.0173 (  80)  0.0140 (  61)  0.0098 (   5)

   *** GEOMETRY OPTIMIZATION CONVERGED AFTER 14 ITERATIONS ***

------------------------------------------------------------------------
 total energy gain (kcal):     -0.0493
------------------------------------------------------------------------
================
 final structure:
================
$coord
       -7.79223730893723        6.00437277725988       -7.85258460249142      Na
       -7.41478259595867       -1.61406921447535        1.38459041962764      Na
      -12.71155662815606        0.39808464238025        5.44842495656356      Na
       -0.18179092839059        4.33876369469020        7.98314548408686      Na
      -10.81865186577598        1.28744663660755       -3.97301996653563      Na
       -4.36101004103588        3.11233848485839       -2.64479273220968      Na
       -9.17478354633663       -5.16308029780369       -4.26531183895211      Na
       -9.05310185289633      -10.41781749419035       -1.44596524516881      Na
       -3.20211582545985        7.13982294757498        2.91100802427291      Na
       -2.18825692272379       -3.46978958915474       -2.81931018313810      Na
      -13.90201822058763       -3.43760618891552        0.05961901600163      Na
       -8.32771058345959        8.62302868874458        6.76863652124328      Na
       -4.84343844910210       -7.78805850450435        1.68091309751169      Na
       -0.95982776817384        0.57749717583025        2.69378354369854      Na
      -10.67483975469810       -5.93945730436612        5.46591742675761      Na
       -6.35484838697355        2.45024097300807        6.93546063227808      Na
      -11.99801643852399       -2.44958027849797       -9.07446120669310      Na
       -6.58275202490708        9.73368736425194       -2.42075070054491      Na
       -9.59117958802440        5.08151020718915        1.56596568886563      Na
       -5.69246806761135       -0.53292661400061       -8.24500696138710      Na
        0.73100810679287        1.55749915159674       -6.76846020149596      Na
       -4.20977745182905       -3.97207115597820        6.67708647964505      Na
       -5.99557827911992       -8.65986120666026       -7.74888598742341      Na
       -1.59888387911698        8.02661772209511       -6.48957777744264      Na
        1.94066373714036        5.42045291250745       -1.31652907159717      Na
       -3.56233600494586        3.69353541411043       -7.48151114219488      Cl
        1.03698620146631        4.77676304126768        3.53580583730259      Cl
      -10.11377009194697        1.89169065508410       -8.81109718689897      Cl
       -8.47584568499296       -1.77647101635816        6.30741205163496      Cl
       -2.89384112311434       -3.63919232332438        2.03676692168734      Cl
       -7.92176486011720       -4.63143354480564       -9.18709990591229      Cl
       -4.93196178827019       -7.78269509201331       -3.05289376275699      Cl
      -10.83308232570985        4.72157071618031        6.43162680713398      Cl
        2.63543450190841        6.03790115077082       -6.03038169043066      Cl
       -1.41622168921780       -2.56095111074145       -7.77251234665033      Cl
       -5.78598769071567       10.26212811513777       -7.07843238376528      Cl
       -8.84191018390400        5.55661242581697       -3.13864207069218      Cl
       -2.35211015342540        7.54293273427498       -1.71352250913166      Cl
      -13.44627242318703       -2.82499295040280       -4.63638328636529      Cl
       -9.74375486683518       -6.07657113879119        0.68189321770004      Cl
       -6.52300700990952       -1.15768947419355       -3.37236724445937      Cl
       -6.50953049909805       -8.14644122170012        6.21745984892337      Cl
      -10.14000928865646       -9.97395518112839       -5.82006583368533      Cl
      -11.71522492035778        0.81605496089257        0.77473136803869      Cl
      -14.83592772602104       -3.82071281448464        4.71638535263083      Cl
       -5.30403343390900        2.80152273013859        2.21893729033069      Cl
       -2.08112165236689        0.11752123747235        7.66530557817487      Cl
       -4.13941341564423        6.89143878266342        7.85755308599567      Cl
       -7.54017734984516        9.65233930982169        2.31848363586681      Cl
        0.10368000026137        0.85806933150717       -2.02308270151018      Cl
        6.50355898851118       -7.35011741727479       -0.34899608892209      O 
        7.03399889971445       -7.47718232327223       -2.08494850010506      H 
        6.03100086929904       -4.77317315563135        0.22856909576966      C 
        4.51130957616679       -4.03344572861694       -0.97327098529212      H 
        7.75433968121060       -3.66395184055564       -0.09373983158404      H 
        5.24917537687989       -4.57484392472205        2.98964191838085      C 
        3.44777858018132       -5.54242803135851        3.24246328051641      H 
        6.66989233781748       -5.53004305628905        4.13951548386331      H 
        4.99241118625656       -1.83258703701640        3.81646662125273      C 
        3.52845428396845       -0.92934834783689        2.67755142379207      H 
        6.77138437067639       -0.84754169779378        3.48065370246145      H 
        4.30730800577282       -1.63041944322417        6.59769360094422      C 
        5.79929788031072       -2.42185893132901        7.76740439322821      H 
        4.03193673975091        0.33616741901903        7.12554969670608      H 
        2.57263416300402       -2.65849357663707        6.97855275798780      H 
        4.50080445388014        0.98669894066773       -7.82126735980499      O 
        5.19278320486319        2.67095145828088       -7.86961557145012      H 
        6.51362758243814       -0.75968158692393       -7.88048268879941      C 
        7.89886828446431       -0.32146782030692       -6.40128504962439      H 
        7.47013549612757       -0.70502337803603       -9.72279114360298      H 
        5.39385823452558       -3.36519966044677       -7.42424032633444      C 
        4.39302206913585       -3.28130755114036       -5.62566504768662      H 
        4.03254801510948       -3.72649672922891       -8.92662195009649      H 
        7.35924958819325       -5.46870914233348       -7.35973501814670      C 
        8.63768692630721       -5.16197896144157       -5.76736902130470      H 
        8.49460886834015       -5.39890596962796       -9.08102155794244      H 
        6.11651254184723       -8.06217851217979       -7.15125781549456      C 
        5.01530787207234       -8.45223448354000       -8.84155090260303      H 
        7.53361984343488       -9.53720978894773       -6.96455430255629      H 
        4.85710900578672       -8.15297919178303       -5.53074156274777      H 
        4.09329242262071        8.41127330560389        0.08009351309239      O 
        4.16274580116044        8.83482785891444        1.84981790024768      H 
        6.58061735546184        8.60800282180755       -0.85766540517891      C 
        7.21215760337028       10.58537430414160       -0.81236006847678      H 
        6.50123678575481        8.01872375180583       -2.82470209248860      H 
        8.44862759550213        6.98099443776628        0.61934224766597      C 
       10.29621447154363        7.12739003077745       -0.28488128666086      H 
        8.61791150395050        7.74638738551613        2.53276245539597      H 
        7.66464862431227        4.20914368896085        0.80421541104553      C 
        5.79765256963856        4.08094086893137        1.65853549920238      H 
        8.98672952678131        3.25069882332159        2.06598956047815      H 
        7.63956257642021        2.85870031462064       -1.73169726673146      C 
        9.51856010057761        2.86428109869467       -2.56686814903118      H 
        7.02534009843037        0.91654950485066       -1.48296065411155      H 
        6.34644716578118        3.77378488867422       -3.02939548812210      H 
        2.69691051037123        5.19413172338442       10.46196687342214      O 
        4.33459814150553        4.59259154848125       10.97976691946567      H 
        2.50439434672579        7.71687757011336       11.33972678209072      C 
        2.68149824099844        7.76390578447408       13.40453379661382      H 
        0.61383723527290        8.36057201883242       10.84958622334017      H 
        4.48831857292127        9.44532724238320       10.15934533071112      C 
        4.35186595941639       11.30446959813345       11.04059724655315      H 
        6.35900545537059        8.67519729138536       10.58946370948746      H 
        4.20876313049352        9.70294608190928        7.29492606056225      C 
        4.04535552329630        7.81629848381990        6.48041520192558      H 
        5.92402797135396       10.57980228748463        6.55132918068565      H 
        1.93593206909150       11.29645375200939        6.53306433576193      C 
        2.08465219825311       13.18652293324609        7.32604481191794      H 
        1.81545447608537       11.46666099201369        4.48914734184772      H 
        0.18859671600799       10.45377463599366        7.19910065076572      H 
        0.49287256924909       -6.36993601738779       -4.02663957794177      O 
       -0.75289974318858       -7.50997006253193       -4.73004806755474      H 
        1.15984434931938       -5.51731609749660       -5.49410437679501      H 
        1.99988491772467      -10.02691165864596       -0.52161304912688      O 
        1.37717506061673       -8.80534486481642       -1.73586141881057      H 
        3.61987107256804       -9.35701869274840        0.00902642584597      H 
       -2.15483119053094       -8.11860471636167       -8.71615611335141      O 
       -0.77418433086236       -8.63369875284550       -9.77428696600356      H 
       -2.00623991586968       -6.26686891745666       -8.66048474046496      H 
       -6.82010127759340      -11.85555419473175        1.50465043678928      O 
       -7.06708625887354      -11.68386554738427        3.31265792109534      H 
       -5.12231978821788      -12.52494109411734        1.38451460960192      H 
       -1.85388791096466      -10.15464291756081        2.65576212046754      O 
       -0.39282038061968      -10.18579044002477        1.50159362663241      H 
       -1.15529684275776      -10.68317194603973        4.24257755001337      H 
$end
 
 Bond Distances (Angstroems)
 ---------------------------
Na1-Na5=3.6069       Na1-Na6=3.6378       Na1-Na18=3.5449      Na1-Na20=3.6394      Na1-Na24=3.5223      Na1-Cl26=2.5582      
Na1-Cl28=2.5501      Na1-Cl36=2.5242      Na1-Cl37=2.5666      Na2-Na3=3.6898       Na2-Na5=3.6932       Na2-Na6=3.6624       
Na2-Na7=3.6515       Na2-Na10=3.6827      Na2-Na11=3.6342      Na2-Na13=3.5426      Na2-Na14=3.6732      Na2-Na15=3.5888      
Na2-Na16=3.6836      Na2-Na19=3.7269      Na2-Na22=3.5039      Na2-Cl29=2.6663      Na2-Cl30=2.6441      Na2-Cl40=2.6895      
Na2-Cl41=2.5725      Na2-Cl44=2.6338      Na2-Cl46=2.6272      Na3-Na2=3.6898       Na3-Na11=3.5565      Na3-Na15=3.5226      
Na3-Na16=3.6213      Na3-Na19=3.6180      Na3-Cl29=2.5602      Na3-Cl33=2.5482      Na3-Cl44=2.5384      Na3-Cl45=2.5294      
Na4-Na9=3.4577       Na4-Na14=3.4591      Na4-Na16=3.4608      Na4-Cl27=2.4512      Na4-Cl47=2.4553      Na4-Cl48=2.4930      
Na4-O96=2.0606       Na4-C98=2.8933       Na5-Na1=3.6069       Na5-Na2=3.6932       Na5-Na6=3.6200       Na5-Na7=3.5260       
Na5-Na11=3.6699      Na5-Na17=3.4041      Na5-Na19=3.6117      Na5-Na20=3.6602      Na5-Cl28=2.6069      Na5-Cl37=2.5284      
Na5-Cl39=2.6063      Na5-Cl41=2.6349      Na5-Cl44=2.5689      Na6-Na1=3.6378       Na6-Na2=3.6624       Na6-Na5=3.6200       
Na6-Na9=3.6827       Na6-Na10=3.6691      Na6-Na14=3.6083      Na6-Na18=3.6978      Na6-Na19=3.7028      Na6-Na20=3.6055      
Na6-Na21=3.5636      Na6-Na24=3.6109      Na6-Na25=3.6202      Na6-Cl26=2.6123      Na6-Cl37=2.7136      Na6-Cl38=2.6211      
Na6-Cl41=2.5618      Na6-Cl46=2.6269      Na6-Cl50=2.6671      Na7-Na2=3.6515       Na7-Na5=3.5260       Na7-Na8=3.1563       
Na7-Na10=3.8803      Na7-Na11=3.5113      Na7-Na13=4.1333      Na7-Na17=3.2818      Na7-Na20=3.7194      Na7-Na23=3.1069      
Na7-Cl31=2.7023      Na7-Cl32=2.7156      Na7-Cl39=2.5843      Na7-Cl40=2.6792      Na7-Cl41=2.5855      Na7-Cl43=2.7238      
Na8-Na7=3.1563       Na8-Na13=3.1043      Na8-Na23=3.8220      Na8-Cl32=2.7246      Na8-Cl40=2.5844      Na8-Cl43=2.3966      
Na8-O120=2.1007      Na9-Na4=3.4577       Na9-Na6=3.6827       Na9-Na12=3.4843      Na9-Na14=3.6716      Na9-Na16=3.6711      
Na9-Na18=3.6118      Na9-Na19=3.6227      Na9-Na25=3.6385      Na9-Cl27=2.5894      Na9-Cl38=2.4973      Na9-Cl46=2.5771      
Na9-Cl48=2.6674      Na9-Cl49=2.6713      Na10-Na2=3.6827      Na10-Na6=3.6691      Na10-Na7=3.8803      Na10-Na13=3.5871     
Na10-Na14=3.6771     Na10-Na20=3.7547     Na10-Na21=3.7190     Na10-Cl30=2.5983     Na10-Cl32=2.7078     Na10-Cl35=2.6960     
Na10-Cl41=2.6162     Na10-Cl50=2.6256     Na10-O111=2.1855     Na10-H112=2.4840     Na11-Na2=3.6342      Na11-Na3=3.5565      
Na11-Na5=3.6699      Na11-Na7=3.5113      Na11-Na15=3.5852     Na11-Cl39=2.5177     Na11-Cl40=2.6269     Na11-Cl44=2.5591     
Na11-Cl45=2.5215     Na12-Na9=3.4843      Na12-Na16=3.4304     Na12-Na19=3.3969     Na12-Cl33=2.4601     Na12-Cl48=2.4666     
Na12-Cl49=2.4528     Na13-Na2=3.5426      Na13-Na7=4.1333      Na13-Na8=3.1043      Na13-Na10=3.5871     Na13-Na15=3.8067     
Na13-Na22=3.3437     Na13-Cl30=2.4331     Na13-Cl32=2.5055     Na13-Cl40=2.7972     Na13-Cl42=2.5644     Na13-O120=2.3949     
Na13-O123=2.0826     Na14-Na2=3.6732      Na14-Na4=3.4591      Na14-Na6=3.6083      Na14-Na9=3.6716      Na14-Na10=3.6771     
Na14-Na16=3.7644     Na14-Na22=3.6328     Na14-Na25=3.6643     Na14-Cl27=2.5006     Na14-Cl30=2.4794     Na14-Cl46=2.5948     
Na14-Cl47=2.7079     Na14-Cl50=2.5630     Na15-Na2=3.5888      Na15-Na3=3.5226      Na15-Na11=3.5852     Na15-Na13=3.8067     
Na15-Na22=3.6330     Na15-Cl29=2.5309     Na15-Cl40=2.5801     Na15-Cl42=2.5260     Na15-Cl45=2.5026     Na16-Na2=3.6836      
Na16-Na3=3.6213      Na16-Na4=3.4608      Na16-Na9=3.6711      Na16-Na12=3.4304     Na16-Na14=3.7644     Na16-Na19=3.5980     
Na16-Na22=3.5857     Na16-Cl29=2.5245     Na16-Cl33=2.6705     Na16-Cl46=2.5638     Na16-Cl47=2.6053     Na16-Cl48=2.6713     
Na17-Na5=3.4041      Na17-Na7=3.2818      Na17-Na20=3.5150     Na17-Cl28=2.5082     Na17-Cl31=2.4474     Na17-Cl39=2.4784     
Na18-Na1=3.5449      Na18-Na6=3.6978      Na18-Na9=3.6118      Na18-Na19=3.6119     Na18-Na24=3.5224     Na18-Cl36=2.5161     
Na18-Cl37=2.5415     Na18-Cl38=2.5487     Na18-Cl49=2.5589     Na19-Na2=3.7269      Na19-Na3=3.6180      Na19-Na5=3.6117      
Na19-Na6=3.7028      Na19-Na9=3.6227      Na19-Na12=3.3969     Na19-Na16=3.5980     Na19-Na18=3.6119     Na19-Cl33=2.6642     
Na19-Cl37=2.5335     Na19-Cl44=2.5561     Na19-Cl46=2.5927     Na19-Cl49=2.6809     Na20-Na1=3.6394      Na20-Na5=3.6602      
Na20-Na6=3.6055      Na20-Na7=3.7194      Na20-Na10=3.7547     Na20-Na17=3.5150     Na20-Na21=3.6590     Na20-Cl26=2.5369     
Na20-Cl28=2.6851     Na20-Cl31=2.5187     Na20-Cl35=2.5169     Na20-Cl41=2.6365     Na21-Na6=3.5636      Na21-Na10=3.7190     
Na21-Na20=3.6590     Na21-Na24=3.6416     Na21-Na25=3.5933     Na21-Cl26=2.5655     Na21-Cl34=2.6057     Na21-Cl35=2.5146     
Na21-Cl50=2.5599     Na21-O66=2.0931      Na22-Na2=3.5039      Na22-Na13=3.3437     Na22-Na14=3.6328     Na22-Na15=3.6330     
Na22-Na16=3.5857     Na22-Cl29=2.5465     Na22-Cl30=2.5585     Na22-Cl42=2.5337     Na22-Cl47=2.4951     Na23-Na7=3.1069      
Na23-Na8=3.8220      Na23-Cl31=2.4824     Na23-Cl32=2.5899     Na23-Cl43=2.5170     Na23-O117=2.1154     Na24-Na1=3.5223      
Na24-Na6=3.6109      Na24-Na18=3.5224     Na24-Na21=3.6416     Na24-Na25=3.5922     Na24-Cl26=2.5715     Na24-Cl34=2.4874     
Na24-Cl36=2.5310     Na24-Cl38=2.5714     Na25-Na6=3.6202      Na25-Na9=3.6385      Na25-Na14=3.6643     Na25-Na21=3.5933     
Na25-Na24=3.5922     Na25-Cl27=2.6340     Na25-Cl34=2.5425     Na25-Cl38=2.5428     Na25-Cl50=2.6294     Na25-O81=2.0853      
Na25-C83=2.9888      Cl26-Na1=2.5582      Cl26-Na6=2.6123      Cl26-Na20=2.5369     Cl26-Na21=2.5655     Cl26-Na24=2.5715     
Cl27-Na4=2.4512      Cl27-Na9=2.5894      Cl27-Na14=2.5006     Cl27-Na25=2.6340     Cl28-Na1=2.5501      Cl28-Na5=2.6069      
Cl28-Na17=2.5082     Cl28-Na20=2.6851     Cl29-Na2=2.6663      Cl29-Na3=2.5602      Cl29-Na15=2.5309     Cl29-Na16=2.5245     
Cl29-Na22=2.5465     Cl30-Na2=2.6441      Cl30-Na10=2.5983     Cl30-Na13=2.4331     Cl30-Na14=2.4794     Cl30-Na22=2.5585     
Cl31-Na7=2.7023      Cl31-Na17=2.4474     Cl31-Na20=2.5187     Cl31-Na23=2.4824     Cl32-Na7=2.7156      Cl32-Na8=2.7246      
Cl32-Na10=2.7078     Cl32-Na13=2.5055     Cl32-Na23=2.5899     Cl33-Na3=2.5482      Cl33-Na12=2.4601     Cl33-Na16=2.6705     
Cl33-Na19=2.6642     Cl34-Na21=2.6057     Cl34-Na24=2.4874     Cl34-Na25=2.5425     Cl35-Na10=2.6960     Cl35-Na20=2.5169     
Cl35-Na21=2.5146     Cl36-Na1=2.5242      Cl36-Na18=2.5161     Cl36-Na24=2.5310     Cl37-Na1=2.5666      Cl37-Na5=2.5284      
Cl37-Na6=2.7136      Cl37-Na18=2.5415     Cl37-Na19=2.5335     Cl38-Na6=2.6211      Cl38-Na9=2.4973      Cl38-Na18=2.5487     
Cl38-Na24=2.5714     Cl38-Na25=2.5428     Cl39-Na5=2.6063      Cl39-Na7=2.5843      Cl39-Na11=2.5177     Cl39-Na17=2.4784     
Cl40-Na2=2.6895      Cl40-Na7=2.6792      Cl40-Na8=2.5844      Cl40-Na11=2.6269     Cl40-Na13=2.7972     Cl40-Na15=2.5801     
Cl41-Na2=2.5725      Cl41-Na5=2.6349      Cl41-Na6=2.5618      Cl41-Na7=2.5855      Cl41-Na10=2.6162     Cl41-Na20=2.6365     
Cl42-Na13=2.5644     Cl42-Na15=2.5260     Cl42-Na22=2.5337     Cl43-Na7=2.7238      Cl43-Na8=2.3966      Cl43-Na23=2.5170     
Cl44-Na2=2.6338      Cl44-Na3=2.5384      Cl44-Na5=2.5689      Cl44-Na11=2.5591     Cl44-Na19=2.5561     Cl45-Na3=2.5294      
Cl45-Na11=2.5215     Cl45-Na15=2.5026     Cl46-Na2=2.6272      Cl46-Na6=2.6269      Cl46-Na9=2.5771      Cl46-Na14=2.5948     
Cl46-Na16=2.5638     Cl46-Na19=2.5927     Cl47-Na4=2.4553      Cl47-Na14=2.7079     Cl47-Na16=2.6053     Cl47-Na22=2.4951     
Cl48-Na4=2.4930      Cl48-Na9=2.6674      Cl48-Na12=2.4666     Cl48-Na16=2.6713     Cl49-Na9=2.6713      Cl49-Na12=2.4528     
Cl49-Na18=2.5589     Cl49-Na19=2.6809     Cl50-Na6=2.6671      Cl50-Na10=2.6256     Cl50-Na14=2.5630     Cl50-Na21=2.5599     
Cl50-Na25=2.6294     O51-H52=0.9629       O51-C53=1.4197       H52-O51=0.9629       C53-O51=1.4197       C53-H54=1.0975       
C53-H55=1.0979       C53-C56=1.5222       H54-C53=1.0975       H55-C53=1.0979       C56-C53=1.5222       C56-H57=1.0903       
C56-H58=1.0913       C56-C59=1.5217       H57-C56=1.0903       H58-C56=1.0913       C59-C56=1.5217       C59-H60=1.0917       
C59-H61=1.0906       C59-C62=1.5195       H60-C59=1.0917       H61-C59=1.0906       C62-C59=1.5195       C62-H63=1.0872       
C62-H64=1.0873       C62-H65=1.0859       H63-C62=1.0872       H64-C62=1.0873       H65-C62=1.0859       O66-Na21=2.0931      
O66-H67=0.9639       O66-C68=1.4105       H67-O66=0.9639       C68-O66=1.4105       C68-H69=1.0972       C68-H70=1.0989       
C68-C71=1.5200       H69-C68=1.0972       H70-C68=1.0989       C71-C68=1.5200       C71-H72=1.0901       C71-H73=1.0898       
C71-C74=1.5238       H72-C71=1.0901       H73-C71=1.0898       C74-C71=1.5238       C74-H75=1.0927       C74-H76=1.0918       
C74-C77=1.5258       H75-C74=1.0927       H76-C74=1.0918       C77-C74=1.5258       C77-H78=1.0873       C77-H79=1.0869       
C77-H80=1.0871       H78-C77=1.0873       H79-C77=1.0869       H80-C77=1.0871       O81-Na25=2.0853      O81-H82=0.9636       
O81-C83=1.4105       H82-O81=0.9636       C83-Na25=2.9888      C83-O81=1.4105       C83-H84=1.0987       C83-H85=1.0874       
C83-C86=1.5262       H84-C83=1.0987       H85-C83=1.0874       C86-C83=1.5262       C86-H87=1.0913       C86-H88=1.0942       
C86-C89=1.5275       H87-C86=1.0913       H88-C86=1.0942       C89-C86=1.5275       C89-H90=1.0886       C89-H91=1.0920       
C89-C92=1.5204       H90-C89=1.0886       H91-C89=1.0920       C92-C89=1.5204       C92-H93=1.0881       C92-H94=1.0859       
C92-H95=1.0837       H93-C92=1.0881       H94-C92=1.0859       H95-C92=1.0837       O96-Na4=2.0606       O96-H97=0.9630       
O96-C98=1.4171       H97-O96=0.9630       C98-Na4=2.8933       C98-O96=1.4171       C98-H99=1.0969       C98-H100=1.0882      
C98-C101=1.5261      H99-C98=1.0969       H100-C98=1.0882      C101-C98=1.5261      C101-H102=1.0911     C101-H103=1.0945     
C101-C104=1.5291     H102-C101=1.0911     H103-C101=1.0945     C104-C101=1.5291     C104-H105=1.0909     C104-H106=1.0927     
C104-C107=1.5232     H105-C104=1.0909     H106-C104=1.0927     C107-C104=1.5232     C107-H108=1.0875     C107-H109=1.0872     
C107-H110=1.0854     H108-C107=1.0875     H109-C107=1.0872     H110-C107=1.0854     O111-Na10=2.1855     O111-H112=0.9680     
O111-H113=0.9650     H112-Na10=2.4840     H112-O111=0.9680     H113-O111=0.9650     O114-H115=0.9692     O114-H116=0.9692     
H115-O114=0.9692     H116-O114=0.9692     O117-Na23=2.1154     O117-H118=0.9600     O117-H119=0.9835     H118-O117=0.9600     
H119-O117=0.9835     O120-Na8=2.1007      O120-Na13=2.3949     O120-H121=0.9699     O120-H122=0.9678     H121-O120=0.9699     
H122-O120=0.9678     O123-Na13=2.0826     O123-H124=0.9854     O123-H125=0.9592     H124-O123=0.9854     H125-O123=0.9592     
 C  H  Rav=1.0907 sigma=0.0040  Rmin=1.0837  Rmax=1.0989    36
 C  C  Rav=1.5238 sigma=0.0030  Rmin=1.5195  Rmax=1.5291    12
 O  H  Rav=0.9679 sigma=0.0075  Rmin=0.9592  Rmax=0.9854    14
 O  C  Rav=1.4145 sigma=0.0041  Rmin=1.4105  Rmax=1.4197     4
 Na H  Rav=2.4840 sigma=0.0000  Rmin=2.4840  Rmax=2.4840     1
 Na C  Rav=2.9410 sigma=0.0478  Rmin=2.8933  Rmax=2.9888     2
 Na O  Rav=2.1398 sigma=0.1025  Rmin=2.0606  Rmax=2.3949     8
 Na Na Rav=3.5969 sigma=0.1522  Rmin=3.1043  Rmax=4.1333    76
 Cl Na Rav=2.5761 sigma=0.0755  Rmin=2.3966  Rmax=2.7972   108
 
 selected bond angles (degree)
 --------------------
Na6-Na1-Na5= 59.95             Na18-Na1-Na5= 90.22            Na18-Na1-Na6= 61.95            Na20-Na1-Na5= 60.68            
Na20-Na1-Na6= 59.40            Na20-Na1-Na18=121.35           Na24-Na1-Na5=120.45            Na24-Na1-Na6= 60.55            
Na24-Na1-Na18= 59.79           Na24-Na1-Na20= 90.94           Cl26-Na1-Na5= 90.80            Cl26-Na1-Na6= 45.89            
Cl26-Na1-Na18= 92.63           Cl26-Na1-Na20= 44.18           Cl26-Na1-Na24= 46.79           Cl28-Na1-Na5= 46.27            
Cl28-Na1-Na6= 91.84            Cl28-Na1-Na18=136.33           Cl28-Na1-Na20= 47.51           Cl28-Na1-Na24=138.44           
Cl28-Na1-Cl26= 91.65           Cl36-Na1-Na5=135.40            Cl36-Na1-Na6= 92.44            Cl36-Na1-Na18= 45.21           
Cl36-Na1-Na20=136.83           Cl36-Na1-Na24= 45.91           Cl36-Na1-Cl26= 92.65           Cl36-Na1-Cl28=175.34           
Cl37-Na1-Na5= 44.51            Cl37-Na1-Na6= 48.16            Cl37-Na1-Na18= 45.76           Cl37-Na1-Na20= 91.94           
Cl37-Na1-Na24= 91.74           Cl37-Na1-Cl26= 94.05           Cl37-Na1-Cl28= 90.59           Cl37-Na1-Cl36= 90.90           
Na5-Na2-Na3= 87.53             Na6-Na2-Na3=118.52             Na6-Na2-Na5= 58.96             Na7-Na2-Na3=115.59             
Na7-Na2-Na5= 57.38             Na7-Na2-Na6= 89.26             Na10-Na2-Na3=178.18            Na10-Na2-Na5= 90.77            
Na10-Na2-Na6= 59.94            Na10-Na2-Na7= 63.88            Na11-Na2-Na3= 58.10            Na11-Na2-Na5= 60.10            
Na11-Na2-Na6=119.06            Na11-Na2-Na7= 57.62            Na11-Na2-Na10=121.47           Na13-Na2-Na3=122.15            
Na13-Na2-Na5=127.21            Na13-Na2-Na6=119.08            Na13-Na2-Na7= 70.12            Na13-Na2-Na10= 59.49           
Na13-Na2-Na11= 97.27           Na14-Na2-Na3=120.36            Na14-Na2-Na5=117.84            Na14-Na2-Na6= 58.93            
Na14-Na2-Na7=123.64            Na14-Na2-Na10= 59.98           Na14-Na2-Na11=176.99           Na14-Na2-Na13= 85.74           
Na15-Na2-Na3= 57.87            Na15-Na2-Na5=119.52            Na15-Na2-Na6=176.39            Na15-Na2-Na7= 92.41            
Na15-Na2-Na10=123.67           Na15-Na2-Na11= 59.51           Na15-Na2-Na13= 64.52           Na15-Na2-Na14=122.34           
Na16-Na2-Na3= 58.83            Na16-Na2-Na5=116.34            Na16-Na2-Na6= 89.91            Na16-Na2-Na7=172.78            
Na16-Na2-Na10=121.54           Na16-Na2-Na11=116.92           Na16-Na2-Na13=116.40           Na16-Na2-Na14= 61.55           
Na16-Na2-Na15= 88.03           Na19-Na2-Na3= 58.39            Na19-Na2-Na5= 58.25            Na19-Na2-Na6= 60.14            
Na19-Na2-Na7=115.55            Na19-Na2-Na10=120.08           Na19-Na2-Na11= 88.02           Na19-Na2-Na13=173.89           
Na19-Na2-Na14= 88.99           Na19-Na2-Na15=116.25           Na19-Na2-Na16= 58.09           Na22-Na2-Na3= 90.26            
Na22-Na2-Na5=176.13            Na22-Na2-Na6=119.67            Na22-Na2-Na7=126.50            Na22-Na2-Na10= 91.40           
Na22-Na2-Na11=121.12           Na22-Na2-Na13= 56.65           Na22-Na2-Na14= 60.76           Na22-Na2-Na15= 61.61           
Na22-Na2-Na16= 59.79           Na22-Na2-Na19=117.88           Cl29-Na2-Na3= 43.94            Cl29-Na2-Na5=131.36            
Cl29-Na2-Na6=133.14            Cl29-Na2-Na7=136.86            Cl29-Na2-Na10=137.71           Cl29-Na2-Na11= 88.91           
Cl29-Na2-Na13= 90.45           Cl29-Na2-Na14= 91.25           Cl29-Na2-Na15= 44.78           Cl29-Na2-Na16= 43.26           
Cl29-Na2-Na19= 86.58           Cl29-Na2-Na22= 46.33           Cl30-Na2-Na3=136.74            Cl30-Na2-Na5=135.23            
Cl30-Na2-Na6= 87.34            Cl30-Na2-Na7= 97.42            Cl30-Na2-Na10= 44.87           Cl30-Na2-Na11=140.56           
Cl30-Na2-Na13= 43.36           Cl30-Na2-Na14= 42.43           Cl30-Na2-Na15= 95.62           Cl30-Na2-Na16= 89.70           
Cl30-Na2-Na19=131.42           Cl30-Na2-Na22= 46.64           Cl30-Na2-Cl29= 92.86           Cl40-Na2-Na3= 89.19            
Cl40-Na2-Na5= 92.03            Cl40-Na2-Na6=136.16            Cl40-Na2-Na7= 47.03            Cl40-Na2-Na10= 91.52           
Cl40-Na2-Na11= 46.16           Cl40-Na2-Na13= 51.13           Cl40-Na2-Na14=136.84           Cl40-Na2-Na15= 45.81           
Cl40-Na2-Na16=133.84           Cl40-Na2-Na19=134.16           Cl40-Na2-Na22= 91.13           Cl40-Na2-Cl29= 90.59           
Cl40-Na2-Cl30= 94.40           Cl41-Na2-Na3=133.04            Cl41-Na2-Na5= 45.51            Cl41-Na2-Na6= 44.38            
Cl41-Na2-Na7= 45.08            Cl41-Na2-Na10= 45.26           Cl41-Na2-Na11= 90.54           Cl41-Na2-Na13= 93.41           
Cl41-Na2-Na14= 89.10           Cl41-Na2-Na15=137.47           Cl41-Na2-Na16=134.23           Cl41-Na2-Na19= 89.58           
Cl41-Na2-Na22=136.62           Cl41-Na2-Cl29=176.14           Cl41-Na2-Cl30= 89.99           Cl41-Na2-Cl40= 91.79           
Cl44-Na2-Na3= 43.46            Cl44-Na2-Na5= 44.07            Cl44-Na2-Na6= 88.65            Cl44-Na2-Na7= 86.01            
Cl44-Na2-Na10=134.84           Cl44-Na2-Na11= 44.75           Cl44-Na2-Na13=141.96           Cl44-Na2-Na14=132.26           
Cl44-Na2-Na15= 88.27           Cl44-Na2-Na16= 86.80           Cl44-Na2-Na19= 43.28           Cl44-Na2-Na22=133.63           
Cl44-Na2-Cl29= 87.33           Cl44-Na2-Cl30=174.68           Cl44-Na2-Cl40= 90.91           Cl44-Na2-Cl41= 89.59           
Cl46-Na2-Na3= 88.19            Cl46-Na2-Na5= 88.09            Cl46-Na2-Na6= 45.80            Cl46-Na2-Na7=134.71            
Cl46-Na2-Na10= 91.11           Cl46-Na2-Na11=132.08           Cl46-Na2-Na13=130.50           Cl46-Na2-Na14= 44.94           
Cl46-Na2-Na15=132.10           Cl46-Na2-Na16= 44.11           Cl46-Na2-Na19= 44.07           Cl46-Na2-Na22= 88.66           
Cl46-Na2-Cl29= 87.36           Cl46-Na2-Cl30= 87.36           Cl46-Na2-Cl40=177.37           Cl46-Na2-Cl41= 90.17           
Cl46-Na2-Cl44= 87.35           Na11-Na3-Na2= 60.17            Na15-Na3-Na2= 59.63            Na15-Na3-Na11= 60.85           
Na16-Na3-Na2= 60.50            Na16-Na3-Na11=120.66           Na16-Na3-Na15= 90.04           Na19-Na3-Na2= 61.32            
Na19-Na3-Na11= 90.94           Na19-Na3-Na15=120.93           Na19-Na3-Na16= 59.60           Cl29-Na3-Na2= 46.27            
Cl29-Na3-Na11= 92.34           Cl29-Na3-Na15= 45.87           Cl29-Na3-Na16= 44.19           Cl29-Na3-Na19= 90.52           
Cl33-Na3-Na2= 94.69            Cl33-Na3-Na11=138.18           Cl33-Na3-Na15=137.30           Cl33-Na3-Na16= 47.47           
Cl33-Na3-Na19= 47.38           Cl33-Na3-Cl29= 91.48           Cl44-Na3-Na2= 45.53            Cl44-Na3-Na11= 46.00           
Cl44-Na3-Na15= 91.26           Cl44-Na3-Na16= 89.58           Cl44-Na3-Na19= 44.95           Cl44-Na3-Cl29= 91.74           
Cl44-Na3-Cl33= 92.27           Cl45-Na3-Na2= 89.64            Cl45-Na3-Na11= 45.15           Cl45-Na3-Na15= 45.26           
Cl45-Na3-Na16=135.30           Cl45-Na3-Na19=136.09           Cl45-Na3-Cl29= 91.12           Cl45-Na3-Cl33=175.64           
Cl45-Na3-Cl44= 91.15           Na14-Na4-Na9= 64.12            Na16-Na4-Na9= 64.10            Na16-Na4-Na14= 65.91           
Cl27-Na4-Na9= 48.38            Cl27-Na4-Na14= 46.28           Cl27-Na4-Na16= 97.00           Cl47-Na4-Na9= 98.49            
Cl47-Na4-Na14= 51.12           Cl47-Na4-Na16= 48.69           Cl47-Na4-Cl27= 97.35           Cl48-Na4-Na9= 50.11            
Cl48-Na4-Na14=100.97           Cl48-Na4-Na16= 50.15           Cl48-Na4-Cl27= 98.29           Cl48-Na4-Cl47= 98.47           
O96-Na4-Na9=137.88             O96-Na4-Na14=136.84            O96-Na4-Na16=149.68            O96-Na4-Cl27=113.32            
O96-Na4-Cl47=123.10            O96-Na4-Cl48=121.26            C98-Na4-Na9=116.03             C98-Na4-Na14=155.61            
C98-Na4-Na16=137.77            C98-Na4-Cl27=113.69            C98-Na4-Cl47=143.64            C98-Na4-Cl48= 95.41            
C98-Na4-O96= 27.16             Na2-Na5-Na1=120.54             Na6-Na5-Na1= 60.45             Na6-Na5-Na2= 60.10             
Na7-Na5-Na1=122.37             Na7-Na5-Na2= 60.72             Na7-Na5-Na6= 91.94             Na11-Na5-Na1=179.06            
Na11-Na5-Na2= 59.15            Na11-Na5-Na6=119.25            Na11-Na5-Na7= 58.37            Na17-Na5-Na1= 91.84            
Na17-Na5-Na2=117.17            Na17-Na5-Na6=118.82            Na17-Na5-Na7= 56.50            Na17-Na5-Na11= 89.07           
Na19-Na5-Na1= 89.85            Na19-Na5-Na2= 61.34            Na19-Na5-Na6= 61.60            Na19-Na5-Na7=121.96            
Na19-Na5-Na11= 89.24           Na19-Na5-Na17=178.20           Na20-Na5-Na1= 60.10            Na20-Na5-Na2= 90.19            
Na20-Na5-Na6= 59.37            Na20-Na5-Na7= 62.31            Na20-Na5-Na11=120.62           Na20-Na5-Na17= 59.55           
Na20-Na5-Na19=120.95           Cl28-Na5-Na1= 44.98            Cl28-Na5-Na2=137.32            Cl28-Na5-Na6= 91.31            
Cl28-Na5-Na7= 92.31            Cl28-Na5-Na11=135.91           Cl28-Na5-Na17= 47.05           Cl28-Na5-Na19=134.68           
Cl28-Na5-Na20= 47.13           Cl37-Na5-Na1= 45.36            Cl37-Na5-Na2= 92.04            Cl37-Na5-Na6= 48.49            
Cl37-Na5-Na7=140.41            Cl37-Na5-Na11=133.72           Cl37-Na5-Na17=137.17           Cl37-Na5-Na19= 44.53           
Cl37-Na5-Na20= 92.09           Cl37-Na5-Cl28= 90.16           Cl39-Na5-Na1=137.57            Cl39-Na5-Na2= 90.94            
Cl39-Na5-Na6=138.81            Cl39-Na5-Na7= 46.95            Cl39-Na5-Na11= 43.30           Cl39-Na5-Na17= 46.39           
Cl39-Na5-Na19=132.02           Cl39-Na5-Na20= 95.30           Cl39-Na5-Cl28= 92.66           Cl39-Na5-Cl37=172.02           
Cl41-Na5-Na1= 91.46            Cl41-Na5-Na2= 44.15            Cl41-Na5-Na6= 45.02            Cl41-Na5-Na7= 46.92            
Cl41-Na5-Na11= 88.79           Cl41-Na5-Na17= 88.20           Cl41-Na5-Na19= 91.14           Cl41-Na5-Na20= 46.04           
Cl41-Na5-Cl28= 93.17           Cl41-Na5-Cl37= 93.48           Cl41-Na5-Cl39= 93.81           Cl44-Na5-Na1=134.90            
Cl44-Na5-Na2= 45.49            Cl44-Na5-Na6= 90.59            Cl44-Na5-Na7= 89.68            Cl44-Na5-Na11= 44.20           
Cl44-Na5-Na17=133.26           Cl44-Na5-Na19= 45.05           Cl44-Na5-Na20=135.67           Cl44-Na5-Cl28=177.19           
Cl44-Na5-Cl37= 89.56           Cl44-Na5-Cl39= 87.26           Cl44-Na5-Cl41= 89.64           Na2-Na6-Na1=120.54             
Na5-Na6-Na1= 59.60             Na5-Na6-Na2= 60.94             Na9-Na6-Na1=116.39             Na9-Na6-Na2= 90.22             
Na9-Na6-Na5=117.81             Na10-Na6-Na1=122.46            Na10-Na6-Na2= 60.31            Na10-Na6-Na5= 92.16            
Na10-Na6-Na9=121.15            Na14-Na6-Na1=176.84            Na14-Na6-Na2= 60.69            Na14-Na6-Na5=121.58            
Na14-Na6-Na9= 60.46            Na14-Na6-Na10= 60.69           Na18-Na6-Na1= 57.79            Na18-Na6-Na2=119.22            
Na18-Na6-Na5= 87.64            Na18-Na6-Na9= 58.60            Na18-Na6-Na10=179.52           Na18-Na6-Na14=119.06           
Na19-Na6-Na1= 87.96            Na19-Na6-Na2= 60.79            Na19-Na6-Na5= 59.09            Na19-Na6-Na9= 58.75            
Na19-Na6-Na10=121.10           Na19-Na6-Na14= 90.36           Na19-Na6-Na18= 58.43           Na20-Na6-Na1= 60.32            
Na20-Na6-Na2= 91.54            Na20-Na6-Na5= 60.87            Na20-Na6-Na9=176.71            Na20-Na6-Na10= 62.14           
Na20-Na6-Na14=122.83           Na20-Na6-Na18=118.11           Na20-Na6-Na19=119.94           Na21-Na6-Na1= 90.61            
Na21-Na6-Na2=122.17            Na21-Na6-Na5=122.23            Na21-Na6-Na9=119.77            Na21-Na6-Na10= 61.87           
Na21-Na6-Na14= 90.94           Na21-Na6-Na18=118.61           Na21-Na6-Na19=177.00           Na21-Na6-Na20= 61.38           
Na24-Na6-Na1= 58.14            Na24-Na6-Na2=176.83            Na24-Na6-Na5=117.70            Na24-Na6-Na9= 88.03            
Na24-Na6-Na10=122.86           Na24-Na6-Na14=120.46           Na24-Na6-Na18= 57.61           Na24-Na6-Na19=116.04           
Na24-Na6-Na20= 90.07           Na24-Na6-Na21= 61.00           Na25-Na6-Na1=117.70            Na25-Na6-Na2=121.59            
Na25-Na6-Na5=175.75            Na25-Na6-Na9= 59.76            Na25-Na6-Na10= 92.09           Na25-Na6-Na14= 60.92           
Na25-Na6-Na18= 88.11           Na25-Na6-Na19=118.47           Na25-Na6-Na20=121.34           Na25-Na6-Na21= 60.02           
Na25-Na6-Na24= 59.57           Cl26-Na6-Na1= 44.68            Cl26-Na6-Na2=136.24            Cl26-Na6-Na5= 89.65            
Cl26-Na6-Na9=133.40            Cl26-Na6-Na10= 92.09           Cl26-Na6-Na14=136.90           Cl26-Na6-Na18= 88.36           
Cl26-Na6-Na19=132.64           Cl26-Na6-Na20= 44.71           Cl26-Na6-Na21= 45.96           Cl26-Na6-Na24= 45.39           
Cl26-Na6-Na25= 90.08           Cl37-Na6-Na1= 44.80            Cl37-Na6-Na2= 89.77            Cl37-Na6-Na5= 44.24            
Cl37-Na6-Na9= 86.94            Cl37-Na6-Na10=136.38           Cl37-Na6-Na14=133.51           Cl37-Na6-Na18= 43.42           
Cl37-Na6-Na19= 43.17           Cl37-Na6-Na20= 90.29           Cl37-Na6-Na21=135.38           Cl37-Na6-Na24= 87.49           
Cl37-Na6-Na25=131.51           Cl37-Na6-Cl26= 89.48           Cl38-Na6-Na1= 88.20            Cl38-Na6-Na2=132.87            
Cl38-Na6-Na5=131.15            Cl38-Na6-Na9= 42.67            Cl38-Na6-Na10=136.62           Cl38-Na6-Na14= 89.03           
Cl38-Na6-Na18= 43.56           Cl38-Na6-Na19= 86.46           Cl38-Na6-Na20=135.43           Cl38-Na6-Na21= 90.86           
Cl38-Na6-Na24= 45.38           Cl38-Na6-Na25= 44.61           Cl38-Na6-Cl26= 90.76           Cl38-Na6-Cl37= 86.91           
Cl41-Na6-Na1= 91.97            Cl41-Na6-Na2= 44.61            Cl41-Na6-Na5= 46.68            Cl41-Na6-Na9=134.81            
Cl41-Na6-Na10= 45.48           Cl41-Na6-Na14= 90.72           Cl41-Na6-Na18=134.32           Cl41-Na6-Na19= 90.28           
Cl41-Na6-Na20= 46.95           Cl41-Na6-Na21= 92.41           Cl41-Na6-Na24=137.00           Cl41-Na6-Na25=137.57           
Cl41-Na6-Cl26= 91.65           Cl41-Na6-Cl37= 90.90           Cl41-Na6-Cl38=176.73           Cl46-Na6-Na1=132.36            
Cl46-Na6-Na2= 45.81            Cl46-Na6-Na5= 89.67            Cl46-Na6-Na9= 44.41            Cl46-Na6-Na10= 91.42           
Cl46-Na6-Na14= 45.92           Cl46-Na6-Na18= 88.14           Cl46-Na6-Na19= 44.44           Cl46-Na6-Na20=137.28           
Cl46-Na6-Na21=136.82           Cl46-Na6-Na24=132.38           Cl46-Na6-Na25= 90.34           Cl46-Na6-Cl26=176.45           
Cl46-Na6-Cl37= 87.60           Cl46-Na6-Cl38= 87.07           Cl46-Na6-Cl41= 90.41           Cl50-Na6-Na1=136.37            
Cl50-Na6-Na2= 90.78            Cl50-Na6-Na5=137.81            Cl50-Na6-Na9= 90.74            Cl50-Na6-Na10= 45.65           
Cl50-Na6-Na14= 45.19           Cl50-Na6-Na18=134.55           Cl50-Na6-Na19=135.54           Cl50-Na6-Na20= 92.02           
Cl50-Na6-Na21= 45.77           Cl50-Na6-Na24= 91.89           Cl50-Na6-Na25= 46.45           Cl50-Na6-Cl26= 91.73           
Cl50-Na6-Cl37=177.61           Cl50-Na6-Cl38= 91.01           Cl50-Na6-Cl41= 91.13           Cl50-Na6-Cl46= 91.11           
Na5-Na7-Na2= 61.91             Na8-Na7-Na2= 93.49             Na8-Na7-Na5=146.84             Na10-Na7-Na2= 58.45            
Na10-Na7-Na5= 90.16            Na10-Na7-Na8= 95.21            Na11-Na7-Na2= 60.94            Na11-Na7-Na5= 62.86            
Na11-Na7-Na8= 86.30            Na11-Na7-Na10=119.35           Na13-Na7-Na2= 53.71            Na13-Na7-Na5=115.39            
Na13-Na7-Na8= 48.15            Na13-Na7-Na10= 53.07           Na13-Na7-Na11= 89.21           Na17-Na7-Na2=121.74            
Na17-Na7-Na5= 59.88            Na17-Na7-Na8=139.58            Na17-Na7-Na10=119.05           Na17-Na7-Na11= 93.86           
Na17-Na7-Na13=171.82           Na20-Na7-Na2= 89.91            Na20-Na7-Na5= 60.62            Na20-Na7-Na8=146.92            
Na20-Na7-Na10= 59.17           Na20-Na7-Na11=123.42           Na20-Na7-Na13=112.19           Na20-Na7-Na17= 59.88           
Na23-Na7-Na2=130.85            Na23-Na7-Na5=137.41            Na23-Na7-Na8= 75.21            Na23-Na7-Na10= 74.85           
Na23-Na7-Na11=158.03           Na23-Na7-Na13= 87.21           Na23-Na7-Na17= 92.69           Na23-Na7-Na20= 77.77           
Cl31-Na7-Na2=132.30            Cl31-Na7-Na5= 90.12            Cl31-Na7-Na8=122.84            Cl31-Na7-Na10= 86.11           
Cl31-Na7-Na11=140.89           Cl31-Na7-Na13=129.25           Cl31-Na7-Na17= 47.06           Cl31-Na7-Na20= 42.62           
Cl31-Na7-Na23= 50.00           Cl32-Na7-Na2= 81.85            Cl32-Na7-Na5=133.46            Cl32-Na7-Na8= 54.67            
Cl32-Na7-Na10= 44.24           Cl32-Na7-Na11=124.60           Cl32-Na7-Na13= 35.91           Cl32-Na7-Na17=141.53           
Cl32-Na7-Na20= 93.46           Cl32-Na7-Na23= 52.30           Cl32-Na7-Cl31= 94.47           Cl39-Na7-Na2= 92.24            
Cl39-Na7-Na5= 47.47            Cl39-Na7-Na8=118.39            Cl39-Na7-Na10=137.54           Cl39-Na7-Na11= 45.73           
Cl39-Na7-Na13=134.73           Cl39-Na7-Na17= 48.20           Cl39-Na7-Na20= 94.30           Cl39-Na7-Na23=135.54           
Cl39-Na7-Cl31= 95.25           Cl39-Na7-Cl32=170.23           Cl40-Na7-Na2= 47.26            Cl40-Na7-Na5= 95.97            
Cl40-Na7-Na8= 51.79            Cl40-Na7-Na10= 87.48           Cl40-Na7-Na11= 47.93           Cl40-Na7-Na13= 42.08           
Cl40-Na7-Na17=141.77           Cl40-Na7-Na20=136.70           Cl40-Na7-Na23=122.22           Cl40-Na7-Cl31=171.17           
Cl40-Na7-Cl32= 76.70           Cl40-Na7-Cl39= 93.57           Cl41-Na7-Na2= 44.79            Cl41-Na7-Na5= 48.11            
Cl41-Na7-Na8=128.66            Cl41-Na7-Na10= 42.06           Cl41-Na7-Na11= 93.12           Cl41-Na7-Na13= 80.53           
Cl41-Na7-Na17= 91.73           Cl41-Na7-Na20= 45.13           Cl41-Na7-Na23=107.63           Cl41-Na7-Cl31= 87.57           
Cl41-Na7-Cl32= 85.79           Cl41-Na7-Cl39= 95.52           Cl41-Na7-Cl40= 91.74           Cl43-Na7-Na2=140.88            
Cl43-Na7-Na5=150.67            Cl43-Na7-Na8= 47.40            Cl43-Na7-Na10=117.01           Cl43-Na7-Na11=107.84           
Cl43-Na7-Na13= 91.14           Cl43-Na7-Na17= 95.13           Cl43-Na7-Na20=122.52           Cl43-Na7-Na23= 50.63           
Cl43-Na7-Cl31= 81.50           Cl43-Na7-Cl32= 75.48           Cl43-Na7-Cl39=105.10           Cl43-Na7-Cl40= 96.05           
Cl43-Na7-Cl41=157.40           Na13-Na8-Na7= 82.63            Na23-Na8-Na7= 51.81            Na23-Na8-Na13= 93.00           
Cl32-Na8-Na7= 54.40            Cl32-Na8-Na13= 50.40           Cl32-Na8-Na23= 42.63           Cl40-Na8-Na7= 54.54            
Cl40-Na8-Na13= 58.05           Cl40-Na8-Na23=102.93           Cl40-Na8-Cl32= 78.13           Cl43-Na8-Na7= 56.79            
Cl43-Na8-Na13=130.02           Cl43-Na8-Na23= 40.08           Cl43-Na8-Cl32= 80.82           Cl43-Na8-Cl40=107.44           
O120-Na8-Na7=132.99            O120-Na8-Na13= 50.40           O120-Na8-Na23=119.91           O120-Na8-Cl32= 88.11           
O120-Na8-Cl40= 94.45           O120-Na8-Cl43=152.67           Na6-Na9-Na4=116.65             Na12-Na9-Na4= 90.09            
Na12-Na9-Na6=117.93            Na14-Na9-Na4= 57.96            Na14-Na9-Na6= 58.77            Na14-Na9-Na12=118.88           
Na16-Na9-Na4= 57.99            Na16-Na9-Na6= 89.78            Na16-Na9-Na12= 57.22           Na16-Na9-Na14= 61.68           
Na18-Na9-Na4=176.62            Na18-Na9-Na6= 60.91            Na18-Na9-Na12= 89.23           Na18-Na9-Na14=119.67           
Na18-Na9-Na16=119.01           Na19-Na9-Na4=117.07            Na19-Na9-Na6= 60.90            Na19-Na9-Na12= 57.07           
Na19-Na9-Na14= 90.64           Na19-Na9-Na16= 59.11           Na19-Na9-Na18= 59.90           Na25-Na9-Na4= 91.39            
Na25-Na9-Na6= 59.27            Na25-Na9-Na12=177.20           Na25-Na9-Na14= 60.17           Na25-Na9-Na16=121.84           
Na25-Na9-Na18= 89.15           Na25-Na9-Na19=120.14           Cl27-Na9-Na4= 45.04            Cl27-Na9-Na6= 88.09            
Cl27-Na9-Na12=135.10           Cl27-Na9-Na14= 42.88           Cl27-Na9-Na16= 89.61           Cl27-Na9-Na18=135.43           
Cl27-Na9-Na19=133.50           Cl27-Na9-Na25= 46.35           Cl38-Na9-Na4=135.56            Cl38-Na9-Na6= 45.34            
Cl38-Na9-Na12=134.03           Cl38-Na9-Na14= 89.54           Cl38-Na9-Na16=135.08           Cl38-Na9-Na18= 44.87           
Cl38-Na9-Na19= 90.07           Cl38-Na9-Na25= 44.29           Cl38-Na9-Cl27= 90.59           Cl46-Na9-Na4= 85.87            
Cl46-Na9-Na6= 45.50            Cl46-Na9-Na12= 87.02           Cl46-Na9-Na14= 44.97           Cl46-Na9-Na16= 44.29           
Cl46-Na9-Na18= 90.79           Cl46-Na9-Na19= 45.69           Cl46-Na9-Na25= 90.73           Cl46-Na9-Cl27= 87.81           
Cl46-Na9-Cl38= 90.84           Cl48-Na9-Na4= 45.82            Cl48-Na9-Na6=136.38            Cl48-Na9-Na12= 44.88           
Cl48-Na9-Na14= 92.53           Cl48-Na9-Na16= 46.60           Cl48-Na9-Na18=133.89           Cl48-Na9-Na19= 90.26           
Cl48-Na9-Na25=136.90           Cl48-Na9-Cl27= 90.69           Cl48-Na9-Cl38=177.90           Cl48-Na9-Cl46= 90.88           
Cl49-Na9-Na4=134.56            Cl49-Na9-Na6= 92.94            Cl49-Na9-Na12= 44.58           Cl49-Na9-Na14=138.14           
Cl49-Na9-Na16= 90.80           Cl49-Na9-Na18= 45.05           Cl49-Na9-Na19= 47.51           Cl49-Na9-Na25=134.03           
Cl49-Na9-Cl27=178.89           Cl49-Na9-Cl38= 89.84           Cl49-Na9-Cl46= 93.20           Cl49-Na9-Cl48= 88.85           
Na6-Na10-Na2= 59.76            Na7-Na10-Na2= 57.67            Na7-Na10-Na6= 85.73            Na13-Na10-Na2= 58.31           
Na13-Na10-Na6=117.73           Na13-Na10-Na7= 67.08           Na14-Na10-Na2= 59.88           Na14-Na10-Na6= 58.84           
Na14-Na10-Na7=117.35           Na14-Na10-Na13= 85.04          Na20-Na10-Na2= 88.89           Na20-Na10-Na6= 58.10           
Na20-Na10-Na7= 58.28           Na20-Na10-Na13=125.30          Na20-Na10-Na14=116.93          Na21-Na10-Na2=117.43           
Na21-Na10-Na6= 57.67           Na21-Na10-Na7=116.75           Na21-Na10-Na13=172.51          Na21-Na10-Na14= 87.46          
Na21-Na10-Na20= 58.62          Cl30-Na10-Na2= 45.88           Cl30-Na10-Na6= 87.87           Cl30-Na10-Na7= 92.87           
Cl30-Na10-Na13= 42.70          Cl30-Na10-Na14= 42.34          Cl30-Na10-Na20=134.40          Cl30-Na10-Na21=129.80          
Cl32-Na10-Na2= 81.35           Cl32-Na10-Na6=129.29           Cl32-Na10-Na7= 44.40           Cl32-Na10-Na13= 44.22          
Cl32-Na10-Na14=128.46          Cl32-Na10-Na20= 92.82          Cl32-Na10-Na21=143.13          Cl32-Na10-Cl30= 86.50          
Cl35-Na10-Na2=130.81           Cl35-Na10-Na6= 84.41           Cl35-Na10-Na7= 89.65           Cl35-Na10-Na13=144.93          
Cl35-Na10-Na14=129.84          Cl35-Na10-Na20= 42.06          Cl35-Na10-Na21= 42.53          Cl35-Na10-Cl30=171.68          
Cl35-Na10-Cl32=100.79          Cl41-Na10-Na2= 44.31           Cl41-Na10-Na6= 44.28           Cl41-Na10-Na7= 41.46           
Cl41-Na10-Na13= 91.65          Cl41-Na10-Na14= 88.36          Cl41-Na10-Na20= 44.59          Cl41-Na10-Na21= 88.10          
Cl41-Na10-Cl30= 90.04          Cl41-Na10-Cl32= 85.35          Cl41-Na10-Cl35= 86.60          Cl50-Na10-Na2= 91.00           
Cl50-Na10-Na6= 46.58           Cl50-Na10-Na7=132.31           Cl50-Na10-Na13=129.06          Cl50-Na10-Na14= 44.19          
Cl50-Na10-Na20= 89.42          Cl50-Na10-Na21= 43.48          Cl50-Na10-Cl30= 86.43          Cl50-Na10-Cl32=171.98          
Cl50-Na10-Cl35= 86.01          Cl50-Na10-Cl41= 90.86          O111-Na10-Na2=148.36           O111-Na10-Na6=151.33           
O111-Na10-Na7=113.50           O111-Na10-Na13= 90.06          O111-Na10-Na14=121.75          O111-Na10-Na20=112.81          
O111-Na10-Na21= 93.92          O111-Na10-Cl30=110.99          O111-Na10-Cl32= 75.10          O111-Na10-Cl35= 75.09          
O111-Na10-Cl41=149.87          O111-Na10-Cl50=111.07          H112-Na10-Na2=134.83           H112-Na10-Na6=157.39           
H112-Na10-Na7= 90.71           H112-Na10-Na13= 80.89          H112-Na10-Na14=140.37          H112-Na10-Na20=101.30          
H112-Na10-Na21=105.07          H112-Na10-Cl30=114.63          H112-Na10-Cl32= 54.54          H112-Na10-Cl35= 73.23          
H112-Na10-Cl41=128.69          H112-Na10-Cl50=132.44          H112-Na10-O111= 22.79          
 
 selected dihedral angles (degree)
 ---------------------------------
Na11-Na3-Na2-Na5= 55.89       Na11-Na3-Na2-Na6=108.24       Na11-Na3-Na2-Na7=  4.13       Na11-Na3-Na2-Na10= 76.76      
Na11-Na3-Na2-Na13=282.43      Na11-Na3-Na2-Na14=176.99      Na11-Na3-Na2-Na15=288.34      Na11-Na3-Na2-Na16=178.92      
Na11-Na3-Na2-Na19=109.60      Na11-Na3-Na2-Na22=232.70      Na11-Na3-Na2-Cl29=232.13      Na11-Na3-Na2-Cl30=228.25      
Na11-Na3-Na2-Cl40=323.82      Na11-Na3-Na2-Cl41= 55.51      Na11-Na3-Na2-Cl44= 56.00      Na11-Na3-Na2-Cl46=144.05      
Na15-Na3-Na2-Na5=127.55       Na15-Na3-Na2-Na6=179.90       Na15-Na3-Na2-Na7= 75.78       Na15-Na3-Na2-Na10=148.42      
Na15-Na3-Na2-Na11= 71.66      Na15-Na3-Na2-Na13=354.09      Na15-Na3-Na2-Na14=248.65      Na15-Na3-Na2-Na16=250.58      
Na15-Na3-Na2-Na19=181.25      Na15-Na3-Na2-Na22=304.36      Na15-Na3-Na2-Cl29=303.79      Na15-Na3-Na2-Cl30=299.91      
Na15-Na3-Na2-Cl40= 35.48      Na15-Na3-Na2-Cl41=127.17      Na15-Na3-Na2-Cl44=127.65      Na15-Na3-Na2-Cl46=215.71      
Na16-Na3-Na2-Na5=236.97       Na16-Na3-Na2-Na6=289.32       Na16-Na3-Na2-Na7=185.21       Na16-Na3-Na2-Na10=257.84      
Na16-Na3-Na2-Na11=181.08      Na16-Na3-Na2-Na13=103.51      Na16-Na3-Na2-Na14=358.07      Na16-Na3-Na2-Na15=109.42      
Na16-Na3-Na2-Na19=290.68      Na16-Na3-Na2-Na22= 53.78      Na16-Na3-Na2-Cl29= 53.21      Na16-Na3-Na2-Cl30= 49.33      
Na16-Na3-Na2-Cl40=144.90      Na16-Na3-Na2-Cl41=236.59      Na16-Na3-Na2-Cl44=237.08      Na16-Na3-Na2-Cl46=325.13      
Na19-Na3-Na2-Na5=306.29       Na19-Na3-Na2-Na6=358.64       Na19-Na3-Na2-Na7=254.53       Na19-Na3-Na2-Na10=327.16      
Na19-Na3-Na2-Na11=250.40      Na19-Na3-Na2-Na13=172.84      Na19-Na3-Na2-Na14= 67.39      Na19-Na3-Na2-Na15=178.75      
Na19-Na3-Na2-Na16= 69.32      Na19-Na3-Na2-Na22=123.10      Na19-Na3-Na2-Cl29=122.54      Na19-Na3-Na2-Cl30=118.66      
Na19-Na3-Na2-Cl40=214.23      Na19-Na3-Na2-Cl41=305.92      Na19-Na3-Na2-Cl44=306.40      Na19-Na3-Na2-Cl46= 34.45      
Cl29-Na3-Na2-Na5=183.76       Cl29-Na3-Na2-Na6=236.11       Cl29-Na3-Na2-Na7=131.99       Cl29-Na3-Na2-Na10=204.63      
Cl29-Na3-Na2-Na11=127.87      Cl29-Na3-Na2-Na13= 50.30      Cl29-Na3-Na2-Na14=304.86      Cl29-Na3-Na2-Na15= 56.21      
Cl29-Na3-Na2-Na16=306.79      Cl29-Na3-Na2-Na19=237.46      Cl29-Na3-Na2-Na22=  0.57      Cl29-Na3-Na2-Cl30=356.12      
Cl29-Na3-Na2-Cl40= 91.69      Cl29-Na3-Na2-Cl41=183.38      Cl29-Na3-Na2-Cl44=183.86      Cl29-Na3-Na2-Cl46=271.92      
Cl33-Na3-Na2-Na5=271.31       Cl33-Na3-Na2-Na6=323.66       Cl33-Na3-Na2-Na7=219.55       Cl33-Na3-Na2-Na10=292.18      
Cl33-Na3-Na2-Na11=215.42      Cl33-Na3-Na2-Na13=137.85      Cl33-Na3-Na2-Na14= 32.41      Cl33-Na3-Na2-Na15=143.76      
Cl33-Na3-Na2-Na16= 34.34      Cl33-Na3-Na2-Na19=325.02      Cl33-Na3-Na2-Na22= 88.12      Cl33-Na3-Na2-Cl29= 87.55      
Cl33-Na3-Na2-Cl30= 83.67      Cl33-Na3-Na2-Cl40=179.24      Cl33-Na3-Na2-Cl41=270.93      Cl33-Na3-Na2-Cl44=271.42      
Cl33-Na3-Na2-Cl46=359.47      Cl44-Na3-Na2-Na5=359.89       Cl44-Na3-Na2-Na6= 52.24       Cl44-Na3-Na2-Na7=308.13       
Cl44-Na3-Na2-Na10= 20.76      Cl44-Na3-Na2-Na11=304.00      Cl44-Na3-Na2-Na13=226.44      Cl44-Na3-Na2-Na14=120.99      
Cl44-Na3-Na2-Na15=232.35      Cl44-Na3-Na2-Na16=122.92      Cl44-Na3-Na2-Na19= 53.60      Cl44-Na3-Na2-Na22=176.70      
Cl44-Na3-Na2-Cl29=176.14      Cl44-Na3-Na2-Cl30=172.26      Cl44-Na3-Na2-Cl40=267.83      Cl44-Na3-Na2-Cl41=359.52      
Cl44-Na3-Na2-Cl46= 88.05      Cl45-Na3-Na2-Na5= 91.85       Cl45-Na3-Na2-Na6=144.21       Cl45-Na3-Na2-Na7= 40.09       
Cl45-Na3-Na2-Na10=112.73      Cl45-Na3-Na2-Na11= 35.97      Cl45-Na3-Na2-Na13=318.40      Cl45-Na3-Na2-Na14=212.95      
Cl45-Na3-Na2-Na15=324.31      Cl45-Na3-Na2-Na16=214.89      Cl45-Na3-Na2-Na19=145.56      Cl45-Na3-Na2-Na22=268.67      
Cl45-Na3-Na2-Cl29=268.10      Cl45-Na3-Na2-Cl30=264.22      Cl45-Na3-Na2-Cl40=359.79      Cl45-Na3-Na2-Cl41= 91.48      
Cl45-Na3-Na2-Cl44= 91.96      Cl45-Na3-Na2-Cl46=180.02      Na2-Na5-Na1-Na6=  0.90        Na2-Na5-Na1-Na18=303.95       
Na2-Na5-Na1-Na20= 70.44       Na2-Na5-Na1-Na24=358.40       Na2-Na5-Na1-Cl26= 36.59       Na2-Na5-Na1-Cl28=128.11       
Na2-Na5-Na1-Cl36=302.00       Na2-Na5-Na1-Cl37=301.62       Na6-Na5-Na1-Na18=303.05       Na6-Na5-Na1-Na20= 69.54       
Na6-Na5-Na1-Na24=357.50       Na6-Na5-Na1-Cl26= 35.69       Na6-Na5-Na1-Cl28=127.21       Na6-Na5-Na1-Cl36=301.10       
Na6-Na5-Na1-Cl37=300.73       Na7-Na5-Na1-Na6=288.26        Na7-Na5-Na1-Na18=231.32       Na7-Na5-Na1-Na20=357.80       
Na7-Na5-Na1-Na24=285.77       Na7-Na5-Na1-Cl26=323.95       Na7-Na5-Na1-Cl28= 55.47       Na7-Na5-Na1-Cl36=229.36       
Na7-Na5-Na1-Cl37=228.99       Na11-Na5-Na1-Na6= 71.02       Na11-Na5-Na1-Na18= 14.08      Na11-Na5-Na1-Na20=140.56      
Na11-Na5-Na1-Na24= 68.53      Na11-Na5-Na1-Cl26=106.71      Na11-Na5-Na1-Cl28=198.23      Na11-Na5-Na1-Cl36= 12.12      
Na11-Na5-Na1-Cl37= 11.75      Na17-Na5-Na1-Na6=237.57       Na17-Na5-Na1-Na18=180.63      Na17-Na5-Na1-Na20=307.11      
Na17-Na5-Na1-Na24=235.08      Na17-Na5-Na1-Cl26=273.26      Na17-Na5-Na1-Cl28=  4.78      Na17-Na5-Na1-Cl36=178.67      
Na17-Na5-Na1-Cl37=178.30      Na19-Na5-Na1-Na6= 56.95       Na19-Na5-Na1-Na18=  0.00      Na19-Na5-Na1-Na20=126.49      
Na19-Na5-Na1-Na24= 54.46      Na19-Na5-Na1-Cl26= 92.64      Na19-Na5-Na1-Cl28=184.16      Na19-Na5-Na1-Cl36=358.05      
Na19-Na5-Na1-Cl37=357.68      Na20-Na5-Na1-Na6=290.46       Na20-Na5-Na1-Na18=233.52      Na20-Na5-Na1-Na24=287.97      
Na20-Na5-Na1-Cl26=326.15      Na20-Na5-Na1-Cl28= 57.67      Na20-Na5-Na1-Cl36=231.56      Na20-Na5-Na1-Cl37=231.19      
Cl28-Na5-Na1-Na6=232.79       Cl28-Na5-Na1-Na18=175.85      Cl28-Na5-Na1-Na20=302.33      Cl28-Na5-Na1-Na24=230.30      
Cl28-Na5-Na1-Cl26=268.48      Cl28-Na5-Na1-Cl36=173.89      Cl28-Na5-Na1-Cl37=173.52      Cl37-Na5-Na1-Na6= 59.27       
Cl37-Na5-Na1-Na18=  2.33      Cl37-Na5-Na1-Na20=128.81      Cl37-Na5-Na1-Na24= 56.78      Cl37-Na5-Na1-Cl26= 94.96      
Cl37-Na5-Na1-Cl28=186.48      Cl37-Na5-Na1-Cl36=  0.37      Cl39-Na5-Na1-Na6=228.55       Cl39-Na5-Na1-Na18=171.61      
Cl39-Na5-Na1-Na20=298.09      Cl39-Na5-Na1-Na24=226.06      Cl39-Na5-Na1-Cl26=264.24      Cl39-Na5-Na1-Cl28=355.76      
Cl39-Na5-Na1-Cl36=169.65      Cl39-Na5-Na1-Cl37=169.28      Cl41-Na5-Na1-Na6=325.82       Cl41-Na5-Na1-Na18=268.87      
Cl41-Na5-Na1-Na20= 35.35      Cl41-Na5-Na1-Na24=323.32      Cl41-Na5-Na1-Cl26=  1.50      Cl41-Na5-Na1-Cl28= 93.02      
Cl41-Na5-Na1-Cl36=266.91      Cl41-Na5-Na1-Cl37=266.54      Cl44-Na5-Na1-Na6= 56.76       Cl44-Na5-Na1-Na18=359.81      
Cl44-Na5-Na1-Na20=126.30      Cl44-Na5-Na1-Na24= 54.26      Cl44-Na5-Na1-Cl26= 92.45      Cl44-Na5-Na1-Cl28=183.96      
Cl44-Na5-Na1-Cl36=357.85      Cl44-Na5-Na1-Cl37=357.48      Na1-Na5-Na2-Na3=124.81        Na1-Na5-Na2-Na6=359.10        
Na1-Na5-Na2-Na7=247.55        Na1-Na5-Na2-Na10=305.45       Na1-Na5-Na2-Na11=178.98       Na1-Na5-Na2-Na13=254.30       
Na1-Na5-Na2-Na14=  1.49       Na1-Na5-Na2-Na15=175.30       Na1-Na5-Na2-Na16= 71.63       Na1-Na5-Na2-Na19= 70.98       
Na1-Na5-Na2-Na22= 69.42       Na1-Na5-Na2-Cl29=121.33       Na1-Na5-Na2-Cl30=312.24       Na1-Na5-Na2-Cl40=213.91       
Na1-Na5-Na2-Cl41=304.42       Na1-Na5-Na2-Cl44=124.70       Na1-Na5-Na2-Cl46= 36.54       Na6-Na5-Na2-Na3=125.71        
Na6-Na5-Na2-Na7=248.45        Na6-Na5-Na2-Na10=306.36       Na6-Na5-Na2-Na11=179.88       Na6-Na5-Na2-Na13=255.20       
Na6-Na5-Na2-Na14=  2.39       Na6-Na5-Na2-Na15=176.20       Na6-Na5-Na2-Na16= 72.54       Na6-Na5-Na2-Na19= 71.88       
Na6-Na5-Na2-Na22= 70.33       Na6-Na5-Na2-Cl29=122.24       Na6-Na5-Na2-Cl30=313.14       Na6-Na5-Na2-Cl40=214.81       
Na6-Na5-Na2-Cl41=305.32       Na6-Na5-Na2-Cl44=125.60       Na6-Na5-Na2-Cl46= 37.44       Na7-Na5-Na2-Na3=237.26        
Na7-Na5-Na2-Na6=111.55        Na7-Na5-Na2-Na10= 57.91       Na7-Na5-Na2-Na11=291.43       Na7-Na5-Na2-Na13=  6.75       
Na7-Na5-Na2-Na14=113.94       Na7-Na5-Na2-Na15=287.76       Na7-Na5-Na2-Na16=184.09       Na7-Na5-Na2-Na19=183.43       
Na7-Na5-Na2-Na22=181.88       Na7-Na5-Na2-Cl29=233.79       Na7-Na5-Na2-Cl30= 64.69       Na7-Na5-Na2-Cl40=326.36       
Na7-Na5-Na2-Cl41= 56.87       Na7-Na5-Na2-Cl44=237.15       Na7-Na5-Na2-Cl46=148.99       Na11-Na5-Na2-Na3=305.83       
Na11-Na5-Na2-Na6=180.12       Na11-Na5-Na2-Na7= 68.57       Na11-Na5-Na2-Na10=126.48      Na11-Na5-Na2-Na13= 75.33      
Na11-Na5-Na2-Na14=182.51      Na11-Na5-Na2-Na15=356.33      Na11-Na5-Na2-Na16=252.66      Na11-Na5-Na2-Na19=252.00      
Na11-Na5-Na2-Na22=250.45      Na11-Na5-Na2-Cl29=302.36      Na11-Na5-Na2-Cl30=133.26      Na11-Na5-Na2-Cl40= 34.93      
Na11-Na5-Na2-Cl41=125.45      Na11-Na5-Na2-Cl44=305.72      Na11-Na5-Na2-Cl46=217.56      Na17-Na5-Na2-Na3=234.97       
Na17-Na5-Na2-Na6=109.26       Na17-Na5-Na2-Na7=357.71       Na17-Na5-Na2-Na10= 55.61      Na17-Na5-Na2-Na11=289.14      
Na17-Na5-Na2-Na13=  4.46      Na17-Na5-Na2-Na14=111.65      Na17-Na5-Na2-Na15=285.46      Na17-Na5-Na2-Na16=181.79      
Na17-Na5-Na2-Na19=181.14      Na17-Na5-Na2-Na22=179.58      Na17-Na5-Na2-Cl29=231.49      Na17-Na5-Na2-Cl30= 62.40      
Na17-Na5-Na2-Cl40=324.07      Na17-Na5-Na2-Cl41= 54.58      Na17-Na5-Na2-Cl44=234.86      Na17-Na5-Na2-Cl46=146.70      
Na19-Na5-Na2-Na3= 53.83       Na19-Na5-Na2-Na6=288.12       Na19-Na5-Na2-Na7=176.57       Na19-Na5-Na2-Na10=234.47      
Na19-Na5-Na2-Na11=108.00      Na19-Na5-Na2-Na13=183.32      Na19-Na5-Na2-Na14=290.51      Na19-Na5-Na2-Na15=104.32      
Na19-Na5-Na2-Na16=  0.65      Na19-Na5-Na2-Na22=358.44      Na19-Na5-Na2-Cl29= 50.35      Na19-Na5-Na2-Cl30=241.26      
Na19-Na5-Na2-Cl40=142.93      Na19-Na5-Na2-Cl41=233.44      Na19-Na5-Na2-Cl44= 53.72      Na19-Na5-Na2-Cl46=325.56      
Na20-Na5-Na2-Na3=179.58       Na20-Na5-Na2-Na6= 53.87       Na20-Na5-Na2-Na7=302.32       Na20-Na5-Na2-Na10=  0.23      
Na20-Na5-Na2-Na11=233.75      Na20-Na5-Na2-Na13=309.07      Na20-Na5-Na2-Na14= 56.26      Na20-Na5-Na2-Na15=230.07      
Na20-Na5-Na2-Na16=126.41      Na20-Na5-Na2-Na19=125.75      Na20-Na5-Na2-Na22=124.20      Na20-Na5-Na2-Cl29=176.11      
Na20-Na5-Na2-Cl30=  7.01      Na20-Na5-Na2-Cl40=268.68      Na20-Na5-Na2-Cl41=359.19      Na20-Na5-Na2-Cl44=179.47      
Na20-Na5-Na2-Cl46= 91.31      Cl28-Na5-Na2-Na3=179.93       Cl28-Na5-Na2-Na6= 54.22       Cl28-Na5-Na2-Na7=302.67       
Cl28-Na5-Na2-Na10=  0.58      Cl28-Na5-Na2-Na11=234.10      Cl28-Na5-Na2-Na13=309.42      Cl28-Na5-Na2-Na14= 56.61      
Cl28-Na5-Na2-Na15=230.43      Cl28-Na5-Na2-Na16=126.76      Cl28-Na5-Na2-Na19=126.10      Cl28-Na5-Na2-Na22=124.55      
Cl28-Na5-Na2-Cl29=176.46      Cl28-Na5-Na2-Cl30=  7.36      Cl28-Na5-Na2-Cl40=269.03      Cl28-Na5-Na2-Cl41=359.54      
Cl28-Na5-Na2-Cl44=179.82      Cl28-Na5-Na2-Cl46= 91.66      Cl37-Na5-Na2-Na3= 87.49       Cl37-Na5-Na2-Na6=321.78       
Cl37-Na5-Na2-Na7=210.23       Cl37-Na5-Na2-Na10=268.13      Cl37-Na5-Na2-Na11=141.65      Cl37-Na5-Na2-Na13=216.98      
Cl37-Na5-Na2-Na14=324.17      Cl37-Na5-Na2-Na15=137.98      Cl37-Na5-Na2-Na16= 34.31      Cl37-Na5-Na2-Na19= 33.66      
Cl37-Na5-Na2-Na22= 32.10      Cl37-Na5-Na2-Cl29= 84.01      Cl37-Na5-Na2-Cl30=274.91      Cl37-Na5-Na2-Cl40=176.59      
Cl37-Na5-Na2-Cl41=267.10      Cl37-Na5-Na2-Cl44= 87.38      Cl37-Na5-Na2-Cl46=359.22      Cl39-Na5-Na2-Na3=274.89       
Cl39-Na5-Na2-Na6=149.18       Cl39-Na5-Na2-Na7= 37.63       Cl39-Na5-Na2-Na10= 95.54      Cl39-Na5-Na2-Na11=329.06      
Cl39-Na5-Na2-Na13= 44.38      Cl39-Na5-Na2-Na14=151.57      Cl39-Na5-Na2-Na15=325.38      Cl39-Na5-Na2-Na16=221.72      
Cl39-Na5-Na2-Na19=221.06      Cl39-Na5-Na2-Na22=219.51      Cl39-Na5-Na2-Cl29=271.42      Cl39-Na5-Na2-Cl30=102.32      
Cl39-Na5-Na2-Cl40=  3.99      Cl39-Na5-Na2-Cl41= 94.50      Cl39-Na5-Na2-Cl44=274.78      Cl39-Na5-Na2-Cl46=186.62      
Cl41-Na5-Na2-Na3=180.39       Cl41-Na5-Na2-Na6= 54.68       Cl41-Na5-Na2-Na7=303.13       Cl41-Na5-Na2-Na10=  1.03      
Cl41-Na5-Na2-Na11=234.55      Cl41-Na5-Na2-Na13=309.88      Cl41-Na5-Na2-Na14= 57.07      Cl41-Na5-Na2-Na15=230.88      
Cl41-Na5-Na2-Na16=127.21      Cl41-Na5-Na2-Na19=126.56      Cl41-Na5-Na2-Na22=125.00      Cl41-Na5-Na2-Cl29=176.91      
Cl41-Na5-Na2-Cl30=  7.81      Cl41-Na5-Na2-Cl40=269.49      Cl41-Na5-Na2-Cl44=180.28      Cl41-Na5-Na2-Cl46= 92.12      
Cl44-Na5-Na2-Na3=  0.11       Cl44-Na5-Na2-Na6=234.40       Cl44-Na5-Na2-Na7=122.85       Cl44-Na5-Na2-Na10=180.75      
Cl44-Na5-Na2-Na11= 54.28      Cl44-Na5-Na2-Na13=129.60      Cl44-Na5-Na2-Na14=236.79      Cl44-Na5-Na2-Na15= 50.60      
Cl44-Na5-Na2-Na16=306.93      Cl44-Na5-Na2-Na19=306.28      Cl44-Na5-Na2-Na22=304.73      Cl44-Na5-Na2-Cl29=356.64      
Cl44-Na5-Na2-Cl30=187.54      Cl44-Na5-Na2-Cl40= 89.21      Cl44-Na5-Na2-Cl41=179.72      Cl44-Na5-Na2-Cl46=271.84      
Na2-Na6-Na1-Na5=359.09        Na2-Na6-Na1-Na18=107.35       Na2-Na6-Na1-Na20=287.47       Na2-Na6-Na1-Na24=176.62       
Na2-Na6-Na1-Cl26=233.42       Na2-Na6-Na1-Cl28=323.94       Na2-Na6-Na1-Cl36=142.10       Na2-Na6-Na1-Cl37= 53.08       
Na5-Na6-Na1-Na18=108.26       Na5-Na6-Na1-Na20=288.38       Na5-Na6-Na1-Na24=177.53       Na5-Na6-Na1-Cl26=234.33       
Na5-Na6-Na1-Cl28=324.84       Na5-Na6-Na1-Cl36=143.01       Na5-Na6-Na1-Cl37= 53.99       Na9-Na6-Na1-Na5=251.77        
Na9-Na6-Na1-Na18=  0.03       Na9-Na6-Na1-Na20=180.15       Na9-Na6-Na1-Na24= 69.30       Na9-Na6-Na1-Cl26=126.10       
Na9-Na6-Na1-Cl28=216.62       Na9-Na6-Na1-Cl36= 34.78       Na9-Na6-Na1-Cl37=305.76       Na10-Na6-Na1-Na5= 71.25       
Na10-Na6-Na1-Na18=179.51      Na10-Na6-Na1-Na20=359.63      Na10-Na6-Na1-Na24=248.78      Na10-Na6-Na1-Cl26=305.58      
Na10-Na6-Na1-Cl28= 36.10      Na10-Na6-Na1-Cl36=214.26      Na10-Na6-Na1-Cl37=125.24      Na14-Na6-Na1-Na5=247.16       
Na14-Na6-Na1-Na18=355.41      Na14-Na6-Na1-Na20=175.53      Na14-Na6-Na1-Na24= 64.69      Na14-Na6-Na1-Cl26=121.48      
Na14-Na6-Na1-Cl28=212.00      Na14-Na6-Na1-Cl36= 30.16      Na14-Na6-Na1-Cl37=301.15      Na18-Na6-Na1-Na5=251.74       
Na18-Na6-Na1-Na20=180.12      Na18-Na6-Na1-Na24= 69.27      Na18-Na6-Na1-Cl26=126.07      Na18-Na6-Na1-Cl28=216.59      
Na18-Na6-Na1-Cl36= 34.75      Na18-Na6-Na1-Cl37=305.73      Na19-Na6-Na1-Na5=305.10       Na19-Na6-Na1-Na18= 53.36      
Na19-Na6-Na1-Na20=233.48      Na19-Na6-Na1-Na24=122.63      Na19-Na6-Na1-Cl26=179.43      Na19-Na6-Na1-Cl28=269.95      
Na19-Na6-Na1-Cl36= 88.11      Na19-Na6-Na1-Cl37=359.09      Na20-Na6-Na1-Na5= 71.62       Na20-Na6-Na1-Na18=179.88      
Na20-Na6-Na1-Na24=249.15      Na20-Na6-Na1-Cl26=305.95      Na20-Na6-Na1-Cl28= 36.47      Na20-Na6-Na1-Cl36=214.63      
Na20-Na6-Na1-Cl37=125.61      Na21-Na6-Na1-Na5=127.74       Na21-Na6-Na1-Na18=236.00      Na21-Na6-Na1-Na20= 56.12      
Na21-Na6-Na1-Na24=305.27      Na21-Na6-Na1-Cl26=  2.07      Na21-Na6-Na1-Cl28= 92.59      Na21-Na6-Na1-Cl36=270.75      
Na21-Na6-Na1-Cl37=181.73      Na24-Na6-Na1-Na5=182.47       Na24-Na6-Na1-Na18=290.73      Na24-Na6-Na1-Na20=110.85      
Na24-Na6-Na1-Cl26= 56.80      Na24-Na6-Na1-Cl28=147.31      Na24-Na6-Na1-Cl36=325.48      Na24-Na6-Na1-Cl37=236.46      
Na25-Na6-Na1-Na5=183.76       Na25-Na6-Na1-Na18=292.02      Na25-Na6-Na1-Na20=112.14      Na25-Na6-Na1-Na24=  1.29      
Na25-Na6-Na1-Cl26= 58.09      Na25-Na6-Na1-Cl28=148.61      Na25-Na6-Na1-Cl36=326.77      Na25-Na6-Na1-Cl37=237.75      
Cl26-Na6-Na1-Na5=125.67       Cl26-Na6-Na1-Na18=233.93      Cl26-Na6-Na1-Na20= 54.05      Cl26-Na6-Na1-Na24=303.20      
Cl26-Na6-Na1-Cl28= 90.52      Cl26-Na6-Na1-Cl36=268.68      Cl26-Na6-Na1-Cl37=179.66      Cl37-Na6-Na1-Na5=306.01       
Cl37-Na6-Na1-Na18= 54.27      Cl37-Na6-Na1-Na20=234.39      Cl37-Na6-Na1-Na24=123.54      Cl37-Na6-Na1-Cl26=180.34      
Cl37-Na6-Na1-Cl28=270.86      Cl37-Na6-Na1-Cl36= 89.02      Cl38-Na6-Na1-Na5=218.58       Cl38-Na6-Na1-Na18=326.84      
Cl38-Na6-Na1-Na20=146.96      Cl38-Na6-Na1-Na24= 36.11      Cl38-Na6-Na1-Cl26= 92.91      Cl38-Na6-Na1-Cl28=183.43      
Cl38-Na6-Na1-Cl36=  1.59      Cl38-Na6-Na1-Cl37=272.57      Cl41-Na6-Na1-Na5= 35.31       Cl41-Na6-Na1-Na18=143.57      
Cl41-Na6-Na1-Na20=323.69      Cl41-Na6-Na1-Na24=212.84      Cl41-Na6-Na1-Cl26=269.64      Cl41-Na6-Na1-Cl28=  0.16      
Cl41-Na6-Na1-Cl36=178.32      Cl41-Na6-Na1-Cl37= 89.30      Cl46-Na6-Na1-Na5=302.96       Cl46-Na6-Na1-Na18= 51.22      
Cl46-Na6-Na1-Na20=231.34      Cl46-Na6-Na1-Na24=120.49      Cl46-Na6-Na1-Cl26=177.29      Cl46-Na6-Na1-Cl28=267.80      
Cl46-Na6-Na1-Cl36= 85.96      Cl46-Na6-Na1-Cl37=356.95      Cl50-Na6-Na1-Na5=129.01       Cl50-Na6-Na1-Na18=237.26      
Cl50-Na6-Na1-Na20= 57.38      Cl50-Na6-Na1-Na24=306.54      Cl50-Na6-Na1-Cl26=  3.33      Cl50-Na6-Na1-Cl28= 93.85      
Cl50-Na6-Na1-Cl36=272.01      Cl50-Na6-Na1-Cl37=182.99      Na1-Na6-Na2-Na3=293.49        Na1-Na6-Na2-Na5=  0.89        
Na1-Na6-Na2-Na7= 52.47        Na1-Na6-Na2-Na10=112.39       Na1-Na6-Na2-Na11=  0.77       Na1-Na6-Na2-Na13=119.11       
Na1-Na6-Na2-Na14=183.36       Na1-Na6-Na2-Na15=294.86       Na1-Na6-Na2-Na16=239.64       Na1-Na6-Na2-Na19=292.16       
Na1-Na6-Na2-Na22=185.09       Na1-Na6-Na2-Cl29=241.37       Na1-Na6-Na2-Cl30=149.94       Na1-Na6-Na2-Cl40= 56.35       
Na1-Na6-Na2-Cl41= 57.23       Na1-Na6-Na2-Cl44=326.44       Na1-Na6-Na2-Cl46=238.83       Na5-Na6-Na2-Na3=292.59        
Na5-Na6-Na2-Na7= 51.57        Na5-Na6-Na2-Na10=111.50       Na5-Na6-Na2-Na11=359.88       Na5-Na6-Na2-Na13=118.22       
Na5-Na6-Na2-Na14=182.47       Na5-Na6-Na2-Na15=293.96       Na5-Na6-Na2-Na16=238.75       Na5-Na6-Na2-Na19=291.26       
Na5-Na6-Na2-Na22=184.20       Na5-Na6-Na2-Cl29=240.47       Na5-Na6-Na2-Cl30=149.04       Na5-Na6-Na2-Cl40= 55.45       
Na5-Na6-Na2-Cl41= 56.33       Na5-Na6-Na2-Cl44=325.55       Na5-Na6-Na2-Cl46=237.94       Na9-Na6-Na2-Na3= 54.71        
Na9-Na6-Na2-Na5=122.11        Na9-Na6-Na2-Na7=173.69        Na9-Na6-Na2-Na10=233.61       Na9-Na6-Na2-Na11=121.99       
Na9-Na6-Na2-Na13=240.33       Na9-Na6-Na2-Na14=304.58       Na9-Na6-Na2-Na15= 56.08       Na9-Na6-Na2-Na16=  0.86       
Na9-Na6-Na2-Na19= 53.38       Na9-Na6-Na2-Na22=306.31       Na9-Na6-Na2-Cl29=  2.58       Na9-Na6-Na2-Cl30=271.16       
Na9-Na6-Na2-Cl40=177.57       Na9-Na6-Na2-Cl41=178.45       Na9-Na6-Na2-Cl44= 87.66       Na9-Na6-Na2-Cl46=  0.05       
Na10-Na6-Na2-Na3=181.10       Na10-Na6-Na2-Na5=248.50       Na10-Na6-Na2-Na7=300.08       Na10-Na6-Na2-Na11=248.38      
Na10-Na6-Na2-Na13=  6.72      Na10-Na6-Na2-Na14= 70.97      Na10-Na6-Na2-Na15=182.47      Na10-Na6-Na2-Na16=127.25      
Na10-Na6-Na2-Na19=179.77      Na10-Na6-Na2-Na22= 72.70      Na10-Na6-Na2-Cl29=128.97      Na10-Na6-Na2-Cl30= 37.54      
Na10-Na6-Na2-Cl40=303.96      Na10-Na6-Na2-Cl41=304.84      Na10-Na6-Na2-Cl44=214.05      Na10-Na6-Na2-Cl46=126.44      
Na14-Na6-Na2-Na3=110.13       Na14-Na6-Na2-Na5=177.53       Na14-Na6-Na2-Na7=229.11       Na14-Na6-Na2-Na10=289.03      
Na14-Na6-Na2-Na11=177.41      Na14-Na6-Na2-Na13=295.75      Na14-Na6-Na2-Na15=111.49      Na14-Na6-Na2-Na16= 56.28      
Na14-Na6-Na2-Na19=108.80      Na14-Na6-Na2-Na22=  1.73      Na14-Na6-Na2-Cl29= 58.00      Na14-Na6-Na2-Cl30=326.57      
Na14-Na6-Na2-Cl40=232.99      Na14-Na6-Na2-Cl41=233.87      Na14-Na6-Na2-Cl44=143.08      Na14-Na6-Na2-Cl46= 55.47      
Na18-Na6-Na2-Na3=  1.21       Na18-Na6-Na2-Na5= 68.61       Na18-Na6-Na2-Na7=120.19       Na18-Na6-Na2-Na10=180.11      
Na18-Na6-Na2-Na11= 68.49      Na18-Na6-Na2-Na13=186.83      Na18-Na6-Na2-Na14=251.08      Na18-Na6-Na2-Na15=  2.57      
Na18-Na6-Na2-Na16=307.36      Na18-Na6-Na2-Na19=359.88      Na18-Na6-Na2-Na22=252.81      Na18-Na6-Na2-Cl29=309.08      
Na18-Na6-Na2-Cl30=217.65      Na18-Na6-Na2-Cl40=124.07      Na18-Na6-Na2-Cl41=124.95      Na18-Na6-Na2-Cl44= 34.16      
Na18-Na6-Na2-Cl46=306.55      Na19-Na6-Na2-Na3=  1.33       Na19-Na6-Na2-Na5= 68.74       Na19-Na6-Na2-Na7=120.31       
Na19-Na6-Na2-Na10=180.23      Na19-Na6-Na2-Na11= 68.62      Na19-Na6-Na2-Na13=186.96      Na19-Na6-Na2-Na14=251.20      
Na19-Na6-Na2-Na15=  2.70      Na19-Na6-Na2-Na16=307.48      Na19-Na6-Na2-Na22=252.94      Na19-Na6-Na2-Cl29=309.21      
Na19-Na6-Na2-Cl30=217.78      Na19-Na6-Na2-Cl40=124.19      Na19-Na6-Na2-Cl41=125.07      Na19-Na6-Na2-Cl44= 34.29      
Na19-Na6-Na2-Cl46=306.68      Na20-Na6-Na2-Na3=237.49       Na20-Na6-Na2-Na5=304.89       Na20-Na6-Na2-Na7=356.47       
Na20-Na6-Na2-Na10= 56.39      Na20-Na6-Na2-Na11=304.77      Na20-Na6-Na2-Na13= 63.11      Na20-Na6-Na2-Na14=127.36      
Na20-Na6-Na2-Na15=238.85      Na20-Na6-Na2-Na16=183.64      Na20-Na6-Na2-Na19=236.16      Na20-Na6-Na2-Na22=129.09      
Na20-Na6-Na2-Cl29=185.36      Na20-Na6-Na2-Cl30= 93.93      Na20-Na6-Na2-Cl40=  0.35      Na20-Na6-Na2-Cl41=  1.23      
Na20-Na6-Na2-Cl44=270.44      Na20-Na6-Na2-Cl46=182.83      Na21-Na6-Na2-Na3=180.80       Na21-Na6-Na2-Na5=248.21       
Na21-Na6-Na2-Na7=299.78       Na21-Na6-Na2-Na10=359.70      Na21-Na6-Na2-Na11=248.09      Na21-Na6-Na2-Na13=  6.43      
Na21-Na6-Na2-Na14= 70.67      Na21-Na6-Na2-Na15=182.17      Na21-Na6-Na2-Na16=126.95      Na21-Na6-Na2-Na19=179.47      
Na21-Na6-Na2-Na22= 72.41      Na21-Na6-Na2-Cl29=128.68      Na21-Na6-Na2-Cl30= 37.25      Na21-Na6-Na2-Cl40=303.66      
Na21-Na6-Na2-Cl41=304.54      Na21-Na6-Na2-Cl44=213.76      Na21-Na6-Na2-Cl46=126.15      Na24-Na6-Na2-Na3=358.10       
Na24-Na6-Na2-Na5= 65.50       Na24-Na6-Na2-Na7=117.08       Na24-Na6-Na2-Na10=177.00      Na24-Na6-Na2-Na11= 65.38      
Na24-Na6-Na2-Na13=183.72      Na24-Na6-Na2-Na14=247.97      Na24-Na6-Na2-Na15=359.46      Na24-Na6-Na2-Na16=304.25      
Na24-Na6-Na2-Na19=356.76      Na24-Na6-Na2-Na22=249.70      Na24-Na6-Na2-Cl29=305.97      Na24-Na6-Na2-Cl30=214.54      
Na24-Na6-Na2-Cl40=120.96      Na24-Na6-Na2-Cl41=121.84      Na24-Na6-Na2-Cl44= 31.05      Na24-Na6-Na2-Cl46=303.44      
Na25-Na6-Na2-Na3=108.63       Na25-Na6-Na2-Na5=176.04       Na25-Na6-Na2-Na7=227.61       Na25-Na6-Na2-Na10=287.54      
Na25-Na6-Na2-Na11=175.92      Na25-Na6-Na2-Na13=294.26      Na25-Na6-Na2-Na14=358.51      Na25-Na6-Na2-Na15=110.00      
Na25-Na6-Na2-Na16= 54.79      Na25-Na6-Na2-Na19=107.30      Na25-Na6-Na2-Na22=  0.24      Na25-Na6-Na2-Cl29= 56.51      
Na25-Na6-Na2-Cl30=325.08      Na25-Na6-Na2-Cl40=231.49      Na25-Na6-Na2-Cl41=232.37      Na25-Na6-Na2-Cl44=141.59      
Na25-Na6-Na2-Cl46= 53.98      Cl26-Na6-Na2-Na3=238.76       Cl26-Na6-Na2-Na5=306.17       Cl26-Na6-Na2-Na7=357.75       
Cl26-Na6-Na2-Na10= 57.67      Cl26-Na6-Na2-Na11=306.05      Cl26-Na6-Na2-Na13= 64.39      Cl26-Na6-Na2-Na14=128.64      
Cl26-Na6-Na2-Na15=240.13      Cl26-Na6-Na2-Na16=184.92      Cl26-Na6-Na2-Na19=237.43      Cl26-Na6-Na2-Na22=130.37      
Cl26-Na6-Na2-Cl29=186.64      Cl26-Na6-Na2-Cl30= 95.21      Cl26-Na6-Na2-Cl40=  1.62      Cl26-Na6-Na2-Cl41=  2.51      
Cl26-Na6-Na2-Cl44=271.72      Cl26-Na6-Na2-Cl46=184.11      Cl37-Na6-Na2-Na3=327.77       Cl37-Na6-Na2-Na5= 35.18       
Cl37-Na6-Na2-Na7= 86.75       Cl37-Na6-Na2-Na10=146.68      Cl37-Na6-Na2-Na11= 35.06      Cl37-Na6-Na2-Na13=153.40      
Cl37-Na6-Na2-Na14=217.65      Cl37-Na6-Na2-Na15=329.14      Cl37-Na6-Na2-Na16=273.93      Cl37-Na6-Na2-Na19=326.44      
Cl37-Na6-Na2-Na22=219.38      Cl37-Na6-Na2-Cl29=275.65      Cl37-Na6-Na2-Cl30=184.22      Cl37-Na6-Na2-Cl40= 90.63      
Cl37-Na6-Na2-Cl41= 91.51      Cl37-Na6-Na2-Cl44=  0.73      Cl37-Na6-Na2-Cl46=273.12      Cl38-Na6-Na2-Na3= 53.35       
Cl38-Na6-Na2-Na5=120.75       Cl38-Na6-Na2-Na7=172.33       Cl38-Na6-Na2-Na10=232.25      Cl38-Na6-Na2-Na11=120.63      
Cl38-Na6-Na2-Na13=238.97      Cl38-Na6-Na2-Na14=303.22      Cl38-Na6-Na2-Na15= 54.71      Cl38-Na6-Na2-Na16=359.50      
Cl38-Na6-Na2-Na19= 52.01      Cl38-Na6-Na2-Na22=304.95      Cl38-Na6-Na2-Cl29=  1.22      Cl38-Na6-Na2-Cl30=269.79      
Cl38-Na6-Na2-Cl40=176.21      Cl38-Na6-Na2-Cl41=177.09      Cl38-Na6-Na2-Cl44= 86.30      Cl38-Na6-Na2-Cl46=358.69      
Cl41-Na6-Na2-Na3=236.26       Cl41-Na6-Na2-Na5=303.67       Cl41-Na6-Na2-Na7=355.24       Cl41-Na6-Na2-Na10= 55.16      
Cl41-Na6-Na2-Na11=303.54      Cl41-Na6-Na2-Na13= 61.89      Cl41-Na6-Na2-Na14=126.13      Cl41-Na6-Na2-Na15=237.63      
Cl41-Na6-Na2-Na16=182.41      Cl41-Na6-Na2-Na19=234.93      Cl41-Na6-Na2-Na22=127.86      Cl41-Na6-Na2-Cl29=184.14      
Cl41-Na6-Na2-Cl30= 92.71      Cl41-Na6-Na2-Cl40=359.12      Cl41-Na6-Na2-Cl44=269.21      Cl41-Na6-Na2-Cl46=181.61      
Cl46-Na6-Na2-Na3= 54.65       Cl46-Na6-Na2-Na5=122.06       Cl46-Na6-Na2-Na7=173.63       Cl46-Na6-Na2-Na10=233.56      
Cl46-Na6-Na2-Na11=121.94      Cl46-Na6-Na2-Na13=240.28      Cl46-Na6-Na2-Na14=304.53      Cl46-Na6-Na2-Na15= 56.02      
Cl46-Na6-Na2-Na16=  0.81      Cl46-Na6-Na2-Na19= 53.32      Cl46-Na6-Na2-Na22=306.26      Cl46-Na6-Na2-Cl29=  2.53      
Cl46-Na6-Na2-Cl30=271.10      Cl46-Na6-Na2-Cl40=177.51      Cl46-Na6-Na2-Cl41=178.39      Cl46-Na6-Na2-Cl44= 87.61      
Cl50-Na6-Na2-Na3=145.45       Cl50-Na6-Na2-Na5=212.85       Cl50-Na6-Na2-Na7=264.43       Cl50-Na6-Na2-Na10=324.35      
Cl50-Na6-Na2-Na11=212.73      Cl50-Na6-Na2-Na13=331.07      Cl50-Na6-Na2-Na14= 35.32      Cl50-Na6-Na2-Na15=146.82      
Cl50-Na6-Na2-Na16= 91.60      Cl50-Na6-Na2-Na19=144.12      Cl50-Na6-Na2-Na22= 37.05      Cl50-Na6-Na2-Cl29= 93.32      
Cl50-Na6-Na2-Cl30=  1.89      Cl50-Na6-Na2-Cl40=268.31      Cl50-Na6-Na2-Cl41=269.19      Cl50-Na6-Na2-Cl44=178.40      
Cl50-Na6-Na2-Cl46= 90.79      Na1-Na6-Na5-Na2=180.89        Na1-Na6-Na5-Na7=126.63        Na1-Na6-Na5-Na11=181.01       
Na1-Na6-Na5-Na17= 74.34       Na1-Na6-Na5-Na19=252.35       Na1-Na6-Na5-Na20= 70.72       Na1-Na6-Na5-Cl28= 34.27       
Na1-Na6-Na5-Cl37=305.22       Na1-Na6-Na5-Cl39=129.82       Na1-Na6-Na5-Cl41=127.44       Na1-Na6-Na5-Cl44=216.33       
Na2-Na6-Na5-Na1=179.11        Na2-Na6-Na5-Na7=305.74        Na2-Na6-Na5-Na11=  0.12       Na2-Na6-Na5-Na17=253.45       
Na2-Na6-Na5-Na19= 71.46       Na2-Na6-Na5-Na20=249.82       Na2-Na6-Na5-Cl28=213.38       Na2-Na6-Na5-Cl37=124.33       
Na2-Na6-Na5-Cl39=308.93       Na2-Na6-Na5-Cl41=306.55       Na2-Na6-Na5-Cl44= 35.44       Na9-Na6-Na5-Na1=105.85        
Na9-Na6-Na5-Na2=286.74        Na9-Na6-Na5-Na7=232.48        Na9-Na6-Na5-Na11=286.86       Na9-Na6-Na5-Na17=180.19       
Na9-Na6-Na5-Na19=358.20       Na9-Na6-Na5-Na20=176.57       Na9-Na6-Na5-Cl28=140.12       Na9-Na6-Na5-Cl37= 51.07       
Na9-Na6-Na5-Cl39=235.67       Na9-Na6-Na5-Cl41=233.29       Na9-Na6-Na5-Cl44=322.18       Na10-Na6-Na5-Na1=233.09       
Na10-Na6-Na5-Na2= 53.98       Na10-Na6-Na5-Na7=359.72       Na10-Na6-Na5-Na11= 54.10      Na10-Na6-Na5-Na17=307.43      
Na10-Na6-Na5-Na19=125.44      Na10-Na6-Na5-Na20=303.81      Na10-Na6-Na5-Cl28=267.36      Na10-Na6-Na5-Cl37=178.31      
Na10-Na6-Na5-Cl39=  2.91      Na10-Na6-Na5-Cl41=  0.53      Na10-Na6-Na5-Cl44= 89.42      Na14-Na6-Na5-Na1=176.58       
Na14-Na6-Na5-Na2=357.48       Na14-Na6-Na5-Na7=303.21       Na14-Na6-Na5-Na11=357.60      Na14-Na6-Na5-Na17=250.92      
Na14-Na6-Na5-Na19= 68.93      Na14-Na6-Na5-Na20=247.30      Na14-Na6-Na5-Cl28=210.85      Na14-Na6-Na5-Cl37=121.81      
Na14-Na6-Na5-Cl39=306.41      Na14-Na6-Na5-Cl41=304.02      Na14-Na6-Na5-Cl44= 32.92      Na18-Na6-Na5-Na1= 53.53       
Na18-Na6-Na5-Na2=234.42       Na18-Na6-Na5-Na7=180.16       Na18-Na6-Na5-Na11=234.55      Na18-Na6-Na5-Na17=127.87      
Na18-Na6-Na5-Na19=305.88      Na18-Na6-Na5-Na20=124.25      Na18-Na6-Na5-Cl28= 87.80      Na18-Na6-Na5-Cl37=358.76      
Na18-Na6-Na5-Cl39=183.36      Na18-Na6-Na5-Cl41=180.97      Na18-Na6-Na5-Cl44=269.86      Na19-Na6-Na5-Na1=107.65       
Na19-Na6-Na5-Na2=288.54       Na19-Na6-Na5-Na7=234.28       Na19-Na6-Na5-Na11=288.66      Na19-Na6-Na5-Na17=181.99      
Na19-Na6-Na5-Na20=178.37      Na19-Na6-Na5-Cl28=141.92      Na19-Na6-Na5-Cl37= 52.87      Na19-Na6-Na5-Cl39=237.47      
Na19-Na6-Na5-Cl41=235.09      Na19-Na6-Na5-Cl44=323.98      Na20-Na6-Na5-Na1=289.28       Na20-Na6-Na5-Na2=110.18       
Na20-Na6-Na5-Na7= 55.91       Na20-Na6-Na5-Na11=110.30      Na20-Na6-Na5-Na17=  3.62      Na20-Na6-Na5-Na19=181.63      
Na20-Na6-Na5-Cl28=323.55      Na20-Na6-Na5-Cl37=234.51      Na20-Na6-Na5-Cl39= 59.11      Na20-Na6-Na5-Cl41= 56.72      
Na20-Na6-Na5-Cl44=145.61      Na21-Na6-Na5-Na1=290.81       Na21-Na6-Na5-Na2=111.70       Na21-Na6-Na5-Na7= 57.44       
Na21-Na6-Na5-Na11=111.82      Na21-Na6-Na5-Na17=  5.15      Na21-Na6-Na5-Na19=183.16      Na21-Na6-Na5-Na20=  1.53      
Na21-Na6-Na5-Cl28=325.08      Na21-Na6-Na5-Cl37=236.04      Na21-Na6-Na5-Cl39= 60.63      Na21-Na6-Na5-Cl41= 58.25      
Na21-Na6-Na5-Cl44=147.14      Na24-Na6-Na5-Na1=  2.37       Na24-Na6-Na5-Na2=183.26       Na24-Na6-Na5-Na7=129.00       
Na24-Na6-Na5-Na11=183.38      Na24-Na6-Na5-Na17= 76.71      Na24-Na6-Na5-Na19=254.72      Na24-Na6-Na5-Na20= 73.09      
Na24-Na6-Na5-Cl28= 36.64      Na24-Na6-Na5-Cl37=307.59      Na24-Na6-Na5-Cl39=132.19      Na24-Na6-Na5-Cl41=129.81      
Na24-Na6-Na5-Cl44=218.70      Na25-Na6-Na5-Na1= 51.60       Na25-Na6-Na5-Na2=232.50       Na25-Na6-Na5-Na7=178.23       
Na25-Na6-Na5-Na11=232.62      Na25-Na6-Na5-Na17=125.95      Na25-Na6-Na5-Na19=303.96      Na25-Na6-Na5-Na20=122.32      
Na25-Na6-Na5-Cl28= 85.87      Na25-Na6-Na5-Cl37=356.83      Na25-Na6-Na5-Cl39=181.43      Na25-Na6-Na5-Cl41=179.04      
Na25-Na6-Na5-Cl44=267.94      Cl26-Na6-Na5-Na1=325.16       Cl26-Na6-Na5-Na2=146.06       Cl26-Na6-Na5-Na7= 91.79       
Cl26-Na6-Na5-Na11=146.18      Cl26-Na6-Na5-Na17= 39.51      Cl26-Na6-Na5-Na19=217.52      Cl26-Na6-Na5-Na20= 35.88      
Cl26-Na6-Na5-Cl28=359.43      Cl26-Na6-Na5-Cl37=270.39      Cl26-Na6-Na5-Cl39= 94.99      Cl26-Na6-Na5-Cl41= 92.60      
Cl26-Na6-Na5-Cl44=181.50      Cl37-Na6-Na5-Na1= 54.78       Cl37-Na6-Na5-Na2=235.67       Cl37-Na6-Na5-Na7=181.41       
Cl37-Na6-Na5-Na11=235.79      Cl37-Na6-Na5-Na17=129.12      Cl37-Na6-Na5-Na19=307.13      Cl37-Na6-Na5-Na20=125.49      
Cl37-Na6-Na5-Cl28= 89.05      Cl37-Na6-Na5-Cl39=184.60      Cl37-Na6-Na5-Cl41=182.21      Cl37-Na6-Na5-Cl44=271.11      
Cl38-Na6-Na5-Na1= 55.87       Cl38-Na6-Na5-Na2=236.76       Cl38-Na6-Na5-Na7=182.50       Cl38-Na6-Na5-Na11=236.88      
Cl38-Na6-Na5-Na17=130.21      Cl38-Na6-Na5-Na19=308.22      Cl38-Na6-Na5-Na20=126.59      Cl38-Na6-Na5-Cl28= 90.14      
Cl38-Na6-Na5-Cl37=  1.09      Cl38-Na6-Na5-Cl39=185.69      Cl38-Na6-Na5-Cl41=183.31      Cl38-Na6-Na5-Cl44=272.20      
Cl41-Na6-Na5-Na1=232.56       Cl41-Na6-Na5-Na2= 53.45       Cl41-Na6-Na5-Na7=359.19       Cl41-Na6-Na5-Na11= 53.57      
Cl41-Na6-Na5-Na17=306.90      Cl41-Na6-Na5-Na19=124.91      Cl41-Na6-Na5-Na20=303.28      Cl41-Na6-Na5-Cl28=266.83      
Cl41-Na6-Na5-Cl37=177.79      Cl41-Na6-Na5-Cl39=  2.38      Cl41-Na6-Na5-Cl44= 88.89      Cl46-Na6-Na5-Na1=141.68       
Cl46-Na6-Na5-Na2=322.58       Cl46-Na6-Na5-Na7=268.31       Cl46-Na6-Na5-Na11=322.70      Cl46-Na6-Na5-Na17=216.02      
Cl46-Na6-Na5-Na19= 34.03      Cl46-Na6-Na5-Na20=212.40      Cl46-Na6-Na5-Cl28=175.95      Cl46-Na6-Na5-Cl37= 86.91      
Cl46-Na6-Na5-Cl39=271.51      Cl46-Na6-Na5-Cl41=269.12      Cl46-Na6-Na5-Cl44=358.02      Cl50-Na6-Na5-Na1=232.97       
Cl50-Na6-Na5-Na2= 53.87       Cl50-Na6-Na5-Na7=359.60       Cl50-Na6-Na5-Na11= 53.99      Cl50-Na6-Na5-Na17=307.31      
Cl50-Na6-Na5-Na19=125.32      Cl50-Na6-Na5-Na20=303.69      Cl50-Na6-Na5-Cl28=267.24      Cl50-Na6-Na5-Cl37=178.20      
Cl50-Na6-Na5-Cl39=  2.80      Cl50-Na6-Na5-Cl41=  0.41      Cl50-Na6-Na5-Cl44= 89.31      Na5-Na7-Na2-Na3= 68.70        
Na5-Na7-Na2-Na6=307.16        Na5-Na7-Na2-Na10=250.64       Na5-Na7-Na2-Na11= 72.85       Na5-Na7-Na2-Na13=185.72       
Na5-Na7-Na2-Na14=256.10       Na5-Na7-Na2-Na15=123.95       Na5-Na7-Na2-Na16= 30.55       Na5-Na7-Na2-Na19=  3.24       
Na5-Na7-Na2-Na22=179.84       Na5-Na7-Na2-Cl29=117.66       Na5-Na7-Na2-Cl30=219.94       Na5-Na7-Na2-Cl40=130.83       
Na5-Na7-Na2-Cl41=302.46       Na5-Na7-Na2-Cl44= 35.86       Na5-Na7-Na2-Cl46=313.58       Na8-Na7-Na2-Na3=272.04        
Na8-Na7-Na2-Na5=203.34        Na8-Na7-Na2-Na6=150.49        Na8-Na7-Na2-Na10= 93.97       Na8-Na7-Na2-Na11=276.19       
Na8-Na7-Na2-Na13= 29.05       Na8-Na7-Na2-Na14= 99.44       Na8-Na7-Na2-Na15=327.29       Na8-Na7-Na2-Na16=233.88       
Na8-Na7-Na2-Na19=206.57       Na8-Na7-Na2-Na22= 23.18       Na8-Na7-Na2-Cl29=320.99       Na8-Na7-Na2-Cl30= 63.28       
Na8-Na7-Na2-Cl40=334.17       Na8-Na7-Na2-Cl41=145.79       Na8-Na7-Na2-Cl44=239.19       Na8-Na7-Na2-Cl46=156.92       
Na10-Na7-Na2-Na3=178.07       Na10-Na7-Na2-Na5=109.36       Na10-Na7-Na2-Na6= 56.52       Na10-Na7-Na2-Na11=182.21      
Na10-Na7-Na2-Na13=295.08      Na10-Na7-Na2-Na14=  5.47      Na10-Na7-Na2-Na15=233.32      Na10-Na7-Na2-Na16=139.91      
Na10-Na7-Na2-Na19=112.60      Na10-Na7-Na2-Na22=289.21      Na10-Na7-Na2-Cl29=227.02      Na10-Na7-Na2-Cl30=329.30      
Na10-Na7-Na2-Cl40=240.19      Na10-Na7-Na2-Cl41= 51.82      Na10-Na7-Na2-Cl44=145.22      Na10-Na7-Na2-Cl46= 62.94      
Na11-Na7-Na2-Na3=355.85       Na11-Na7-Na2-Na5=287.15       Na11-Na7-Na2-Na6=234.31       Na11-Na7-Na2-Na10=177.79      
Na11-Na7-Na2-Na13=112.87      Na11-Na7-Na2-Na14=183.25      Na11-Na7-Na2-Na15= 51.10      Na11-Na7-Na2-Na16=317.69      
Na11-Na7-Na2-Na19=290.38      Na11-Na7-Na2-Na22=106.99      Na11-Na7-Na2-Cl29= 44.81      Na11-Na7-Na2-Cl30=147.09      
Na11-Na7-Na2-Cl40= 57.98      Na11-Na7-Na2-Cl41=229.61      Na11-Na7-Na2-Cl44=323.01      Na11-Na7-Na2-Cl46=240.73      
Na13-Na7-Na2-Na3=242.99       Na13-Na7-Na2-Na5=174.28       Na13-Na7-Na2-Na6=121.44       Na13-Na7-Na2-Na10= 64.92      
Na13-Na7-Na2-Na11=247.13      Na13-Na7-Na2-Na14= 70.39      Na13-Na7-Na2-Na15=298.24      Na13-Na7-Na2-Na16=204.83      
Na13-Na7-Na2-Na19=177.52      Na13-Na7-Na2-Na22=354.13      Na13-Na7-Na2-Cl29=291.94      Na13-Na7-Na2-Cl30= 34.22      
Na13-Na7-Na2-Cl40=305.11      Na13-Na7-Na2-Cl41=116.74      Na13-Na7-Na2-Cl44=210.14      Na13-Na7-Na2-Cl46=127.86      
Na17-Na7-Na2-Na3= 71.19       Na17-Na7-Na2-Na5=  2.49       Na17-Na7-Na2-Na6=309.65       Na17-Na7-Na2-Na10=253.13      
Na17-Na7-Na2-Na11= 75.34      Na17-Na7-Na2-Na13=188.21      Na17-Na7-Na2-Na14=258.59      Na17-Na7-Na2-Na15=126.44      
Na17-Na7-Na2-Na16= 33.03      Na17-Na7-Na2-Na19=  5.72      Na17-Na7-Na2-Na22=182.33      Na17-Na7-Na2-Cl29=120.15      
Na17-Na7-Na2-Cl30=222.43      Na17-Na7-Na2-Cl40=133.32      Na17-Na7-Na2-Cl41=304.95      Na17-Na7-Na2-Cl44= 38.35      
Na17-Na7-Na2-Cl46=316.07      Na20-Na7-Na2-Na3=124.97       Na20-Na7-Na2-Na5= 56.27       Na20-Na7-Na2-Na6=  3.42       
Na20-Na7-Na2-Na10=306.90      Na20-Na7-Na2-Na11=129.12      Na20-Na7-Na2-Na13=241.98      Na20-Na7-Na2-Na14=312.37      
Na20-Na7-Na2-Na15=180.22      Na20-Na7-Na2-Na16= 86.81      Na20-Na7-Na2-Na19= 59.50      Na20-Na7-Na2-Na22=236.11      
Na20-Na7-Na2-Cl29=173.92      Na20-Na7-Na2-Cl30=276.21      Na20-Na7-Na2-Cl40=187.10      Na20-Na7-Na2-Cl41=358.72      
Na20-Na7-Na2-Cl44= 92.12      Na20-Na7-Na2-Cl46=  9.85      Na23-Na7-Na2-Na3=198.62       Na23-Na7-Na2-Na5=129.92       
Na23-Na7-Na2-Na6= 77.08       Na23-Na7-Na2-Na10= 20.55      Na23-Na7-Na2-Na11=202.77      Na23-Na7-Na2-Na13=315.63      
Na23-Na7-Na2-Na14= 26.02      Na23-Na7-Na2-Na15=253.87      Na23-Na7-Na2-Na16=160.46      Na23-Na7-Na2-Na19=133.15      
Na23-Na7-Na2-Na22=309.76      Na23-Na7-Na2-Cl29=247.58      Na23-Na7-Na2-Cl30=349.86      Na23-Na7-Na2-Cl40=260.75      
Na23-Na7-Na2-Cl41= 72.37      Na23-Na7-Na2-Cl44=165.78      Na23-Na7-Na2-Cl46= 83.50      Cl31-Na7-Na2-Na3=129.85       
Cl31-Na7-Na2-Na5= 61.14       Cl31-Na7-Na2-Na6=  8.30       Cl31-Na7-Na2-Na10=311.78      Cl31-Na7-Na2-Na11=133.99      
Cl31-Na7-Na2-Na13=246.86      Cl31-Na7-Na2-Na14=317.25      Cl31-Na7-Na2-Na15=185.10      Cl31-Na7-Na2-Na16= 91.69      
Cl31-Na7-Na2-Na19= 64.38      Cl31-Na7-Na2-Na22=240.98      Cl31-Na7-Na2-Cl29=178.80      Cl31-Na7-Na2-Cl30=281.08      
Cl31-Na7-Na2-Cl40=191.97      Cl31-Na7-Na2-Cl41=  3.60      Cl31-Na7-Na2-Cl44= 97.00      Cl31-Na7-Na2-Cl46= 14.72      
Cl32-Na7-Na2-Na3=218.48       Cl32-Na7-Na2-Na5=149.78       Cl32-Na7-Na2-Na6= 96.94       Cl32-Na7-Na2-Na10= 40.41      
Cl32-Na7-Na2-Na11=222.63      Cl32-Na7-Na2-Na13=335.49      Cl32-Na7-Na2-Na14= 45.88      Cl32-Na7-Na2-Na15=273.73      
Cl32-Na7-Na2-Na16=180.32      Cl32-Na7-Na2-Na19=153.01      Cl32-Na7-Na2-Na22=329.62      Cl32-Na7-Na2-Cl29=267.44      
Cl32-Na7-Na2-Cl30=  9.72      Cl32-Na7-Na2-Cl40=280.61      Cl32-Na7-Na2-Cl41= 92.23      Cl32-Na7-Na2-Cl44=185.64      
Cl32-Na7-Na2-Cl46=103.36      Cl39-Na7-Na2-Na3= 30.67       Cl39-Na7-Na2-Na5=321.97       Cl39-Na7-Na2-Na6=269.13       
Cl39-Na7-Na2-Na10=212.60      Cl39-Na7-Na2-Na11= 34.82      Cl39-Na7-Na2-Na13=147.68      Cl39-Na7-Na2-Na14=218.07      
Cl39-Na7-Na2-Na15= 85.92      Cl39-Na7-Na2-Na16=352.51      Cl39-Na7-Na2-Na19=325.20      Cl39-Na7-Na2-Na22=141.81      
Cl39-Na7-Na2-Cl29= 79.63      Cl39-Na7-Na2-Cl30=181.91      Cl39-Na7-Na2-Cl40= 92.80      Cl39-Na7-Na2-Cl41=264.42      
Cl39-Na7-Na2-Cl44=357.83      Cl39-Na7-Na2-Cl46=275.55      Cl40-Na7-Na2-Na3=297.87       Cl40-Na7-Na2-Na5=229.17       
Cl40-Na7-Na2-Na6=176.33       Cl40-Na7-Na2-Na10=119.81      Cl40-Na7-Na2-Na11=302.02      Cl40-Na7-Na2-Na13= 54.89      
Cl40-Na7-Na2-Na14=125.27      Cl40-Na7-Na2-Na15=353.12      Cl40-Na7-Na2-Na16=259.72      Cl40-Na7-Na2-Na19=232.41      
Cl40-Na7-Na2-Na22= 49.01      Cl40-Na7-Na2-Cl29=346.83      Cl40-Na7-Na2-Cl30= 89.11      Cl40-Na7-Na2-Cl41=171.63      
Cl40-Na7-Na2-Cl44=265.03      Cl40-Na7-Na2-Cl46=182.75      Cl41-Na7-Na2-Na3=126.25       Cl41-Na7-Na2-Na5= 57.54       
Cl41-Na7-Na2-Na6=  4.70       Cl41-Na7-Na2-Na10=308.18      Cl41-Na7-Na2-Na11=130.39      Cl41-Na7-Na2-Na13=243.26      
Cl41-Na7-Na2-Na14=313.65      Cl41-Na7-Na2-Na15=181.50      Cl41-Na7-Na2-Na16= 88.09      Cl41-Na7-Na2-Na19= 60.78      
Cl41-Na7-Na2-Na22=237.39      Cl41-Na7-Na2-Cl29=175.20      Cl41-Na7-Na2-Cl30=277.48      Cl41-Na7-Na2-Cl40=188.37      
Cl41-Na7-Na2-Cl44= 93.40      Cl41-Na7-Na2-Cl46= 11.12      Cl43-Na7-Na2-Na3=273.20       Cl43-Na7-Na2-Na5=204.50       
Cl43-Na7-Na2-Na6=151.65       Cl43-Na7-Na2-Na10= 95.13      Cl43-Na7-Na2-Na11=277.35      Cl43-Na7-Na2-Na13= 30.21      
Cl43-Na7-Na2-Na14=100.60      Cl43-Na7-Na2-Na15=328.45      Cl43-Na7-Na2-Na16=235.04      Cl43-Na7-Na2-Na19=207.73      
Cl43-Na7-Na2-Na22= 24.34      Cl43-Na7-Na2-Cl29=322.15      Cl43-Na7-Na2-Cl30= 64.44      Cl43-Na7-Na2-Cl40=335.33      
Cl43-Na7-Na2-Cl41=146.95      Cl43-Na7-Na2-Cl44=240.35      Cl43-Na7-Na2-Cl46=158.08      Na2-Na7-Na5-Na1=109.52        
Na2-Na7-Na5-Na6= 53.78        Na2-Na7-Na5-Na11=290.19       Na2-Na7-Na5-Na17=177.55       Na2-Na7-Na5-Na19=356.45       
Na2-Na7-Na5-Na20=107.37       Na2-Na7-Na5-Cl28=145.17       Na2-Na7-Na5-Cl37= 52.13       Na2-Na7-Na5-Cl39=236.65       
Na2-Na7-Na5-Cl41= 52.99       Na2-Na7-Na5-Cl44=323.19       Na8-Na7-Na5-Na1=155.82        Na8-Na7-Na5-Na2= 46.30        
Na8-Na7-Na5-Na6=100.08        Na8-Na7-Na5-Na11=336.49       Na8-Na7-Na5-Na17=223.85       Na8-Na7-Na5-Na19= 42.75       
Na8-Na7-Na5-Na20=153.67       Na8-Na7-Na5-Cl28=191.47       Na8-Na7-Na5-Cl37= 98.42       Na8-Na7-Na5-Cl39=282.95       
Na8-Na7-Na5-Cl41= 99.29       Na8-Na7-Na5-Cl44=  9.49       Na10-Na7-Na5-Na1= 56.01       Na10-Na7-Na5-Na2=306.49       
Na10-Na7-Na5-Na6=  0.27       Na10-Na7-Na5-Na11=236.68      Na10-Na7-Na5-Na17=124.04      Na10-Na7-Na5-Na19=302.94      
Na10-Na7-Na5-Na20= 53.86      Na10-Na7-Na5-Cl28= 91.66      Na10-Na7-Na5-Cl37=358.61      Na10-Na7-Na5-Cl39=183.14      
Na10-Na7-Na5-Cl41=359.48      Na10-Na7-Na5-Cl44=269.68      Na11-Na7-Na5-Na1=179.34       Na11-Na7-Na5-Na2= 69.81       
Na11-Na7-Na5-Na6=123.59       Na11-Na7-Na5-Na17=247.36      Na11-Na7-Na5-Na19= 66.26      Na11-Na7-Na5-Na20=177.18      
Na11-Na7-Na5-Cl28=214.98      Na11-Na7-Na5-Cl37=121.94      Na11-Na7-Na5-Cl39=306.47      Na11-Na7-Na5-Cl41=122.81      
Na11-Na7-Na5-Cl44= 33.01      Na13-Na7-Na5-Na1=104.43       Na13-Na7-Na5-Na2=354.90       Na13-Na7-Na5-Na6= 48.68       
Na13-Na7-Na5-Na11=285.09      Na13-Na7-Na5-Na17=172.45      Na13-Na7-Na5-Na19=351.35      Na13-Na7-Na5-Na20=102.27      
Na13-Na7-Na5-Cl28=140.07      Na13-Na7-Na5-Cl37= 47.03      Na13-Na7-Na5-Cl39=231.56      Na13-Na7-Na5-Cl41= 47.90      
Na13-Na7-Na5-Cl44=318.10      Na17-Na7-Na5-Na1=291.97       Na17-Na7-Na5-Na2=182.45       Na17-Na7-Na5-Na6=236.22       
Na17-Na7-Na5-Na11=112.64      Na17-Na7-Na5-Na19=178.90      Na17-Na7-Na5-Na20=289.82      Na17-Na7-Na5-Cl28=327.62      
Na17-Na7-Na5-Cl37=234.57      Na17-Na7-Na5-Cl39= 59.10      Na17-Na7-Na5-Cl41=235.44      Na17-Na7-Na5-Cl44=145.64      
Na20-Na7-Na5-Na1=  2.15       Na20-Na7-Na5-Na2=252.63       Na20-Na7-Na5-Na6=306.41       Na20-Na7-Na5-Na11=182.82      
Na20-Na7-Na5-Na17= 70.18      Na20-Na7-Na5-Na19=249.08      Na20-Na7-Na5-Cl28= 37.80      Na20-Na7-Na5-Cl37=304.76      
Na20-Na7-Na5-Cl39=129.28      Na20-Na7-Na5-Cl41=305.62      Na20-Na7-Na5-Cl44=215.82      Na23-Na7-Na5-Na1=348.54       
Na23-Na7-Na5-Na2=239.02       Na23-Na7-Na5-Na6=292.79       Na23-Na7-Na5-Na11=169.20      Na23-Na7-Na5-Na17= 56.57      
Na23-Na7-Na5-Na19=235.46      Na23-Na7-Na5-Na20=346.39      Na23-Na7-Na5-Cl28= 24.19      Na23-Na7-Na5-Cl37=291.14      
Na23-Na7-Na5-Cl39=115.67      Na23-Na7-Na5-Cl41=292.01      Na23-Na7-Na5-Cl44=202.21      Cl31-Na7-Na5-Na1=329.90       
Cl31-Na7-Na5-Na2=220.37       Cl31-Na7-Na5-Na6=274.15       Cl31-Na7-Na5-Na11=150.56      Cl31-Na7-Na5-Na17= 37.93      
Cl31-Na7-Na5-Na19=216.82      Cl31-Na7-Na5-Na20=327.74      Cl31-Na7-Na5-Cl28=  5.54      Cl31-Na7-Na5-Cl37=272.50      
Cl31-Na7-Na5-Cl39= 97.03      Cl31-Na7-Na5-Cl41=273.37      Cl31-Na7-Na5-Cl44=183.57      Cl32-Na7-Na5-Na1= 66.18       
Cl32-Na7-Na5-Na2=316.65       Cl32-Na7-Na5-Na6= 10.43       Cl32-Na7-Na5-Na11=246.84      Cl32-Na7-Na5-Na17=134.20      
Cl32-Na7-Na5-Na19=313.10      Cl32-Na7-Na5-Na20= 64.02      Cl32-Na7-Na5-Cl28=101.82      Cl32-Na7-Na5-Cl37=  8.78      
Cl32-Na7-Na5-Cl39=193.31      Cl32-Na7-Na5-Cl41=  9.65      Cl32-Na7-Na5-Cl44=279.85      Cl39-Na7-Na5-Na1=232.87       
Cl39-Na7-Na5-Na2=123.35       Cl39-Na7-Na5-Na6=177.12       Cl39-Na7-Na5-Na11= 53.53      Cl39-Na7-Na5-Na17=300.90      
Cl39-Na7-Na5-Na19=119.79      Cl39-Na7-Na5-Na20=230.72      Cl39-Na7-Na5-Cl28=268.51      Cl39-Na7-Na5-Cl37=175.47      
Cl39-Na7-Na5-Cl41=176.34      Cl39-Na7-Na5-Cl44= 86.54      Cl40-Na7-Na5-Na1=143.50       Cl40-Na7-Na5-Na2= 33.97       
Cl40-Na7-Na5-Na6= 87.75       Cl40-Na7-Na5-Na11=324.16      Cl40-Na7-Na5-Na17=211.53      Cl40-Na7-Na5-Na19= 30.42      
Cl40-Na7-Na5-Na20=141.34      Cl40-Na7-Na5-Cl28=179.14      Cl40-Na7-Na5-Cl37= 86.10      Cl40-Na7-Na5-Cl39=270.63      
Cl40-Na7-Na5-Cl41= 86.97      Cl40-Na7-Na5-Cl44=357.17      Cl41-Na7-Na5-Na1= 56.53       Cl41-Na7-Na5-Na2=307.01       
Cl41-Na7-Na5-Na6=  0.78       Cl41-Na7-Na5-Na11=237.19      Cl41-Na7-Na5-Na17=124.56      Cl41-Na7-Na5-Na19=303.45      
Cl41-Na7-Na5-Na20= 54.38      Cl41-Na7-Na5-Cl28= 92.17      Cl41-Na7-Na5-Cl37=359.13      Cl41-Na7-Na5-Cl39=183.66      
Cl41-Na7-Na5-Cl44=270.20      Cl43-Na7-Na5-Na1=257.24       Cl43-Na7-Na5-Na2=147.72       Cl43-Na7-Na5-Na6=201.50       
Cl43-Na7-Na5-Na11= 77.91      Cl43-Na7-Na5-Na17=325.27      Cl43-Na7-Na5-Na19=144.17      Cl43-Na7-Na5-Na20=255.09      
Cl43-Na7-Na5-Cl28=292.89      Cl43-Na7-Na5-Cl37=199.85      Cl43-Na7-Na5-Cl39= 24.38      Cl43-Na7-Na5-Cl41=200.71      
Cl43-Na7-Na5-Cl44=110.91      Na13-Na8-Na7-Na2=328.30       Na13-Na8-Na7-Na5=288.59       Na13-Na8-Na7-Na10= 26.91      
Na13-Na8-Na7-Na11=267.74      Na13-Na8-Na7-Na17=176.13      Na13-Na8-Na7-Na20= 63.51      Na13-Na8-Na7-Na23= 99.72      
Na13-Na8-Na7-Cl31=115.64      Na13-Na8-Na7-Cl32= 45.75      Na13-Na8-Na7-Cl39=233.86      Na13-Na8-Na7-Cl40=304.26      
Na13-Na8-Na7-Cl41=358.78      Na13-Na8-Na7-Cl43=149.29      Na23-Na8-Na7-Na2=228.58       Na23-Na8-Na7-Na5=188.86       
Na23-Na8-Na7-Na10=287.19      Na23-Na8-Na7-Na11=168.02      Na23-Na8-Na7-Na13=260.28      Na23-Na8-Na7-Na17= 76.40      
Na23-Na8-Na7-Na20=323.78      Na23-Na8-Na7-Cl31= 15.92      Na23-Na8-Na7-Cl32=306.03      Na23-Na8-Na7-Cl39=134.14      
Na23-Na8-Na7-Cl40=204.54      Na23-Na8-Na7-Cl41=259.06      Na23-Na8-Na7-Cl43= 49.57      Cl32-Na8-Na7-Na2=282.55       
Cl32-Na8-Na7-Na5=242.84       Cl32-Na8-Na7-Na10=341.16      Cl32-Na8-Na7-Na11=222.00      Cl32-Na8-Na7-Na13=314.25      
Cl32-Na8-Na7-Na17=130.38      Cl32-Na8-Na7-Na20= 17.76      Cl32-Na8-Na7-Na23= 53.97      Cl32-Na8-Na7-Cl31= 69.90      
Cl32-Na8-Na7-Cl39=188.11      Cl32-Na8-Na7-Cl40=258.52      Cl32-Na8-Na7-Cl41=313.03      Cl32-Na8-Na7-Cl43=103.55      
Cl40-Na8-Na7-Na2= 24.04       Cl40-Na8-Na7-Na5=344.32       Cl40-Na8-Na7-Na10= 82.65      Cl40-Na8-Na7-Na11=323.48      
Cl40-Na8-Na7-Na13= 55.74      Cl40-Na8-Na7-Na17=231.86      Cl40-Na8-Na7-Na20=119.24      Cl40-Na8-Na7-Na23=155.46      
Cl40-Na8-Na7-Cl31=171.38      Cl40-Na8-Na7-Cl32=101.48      Cl40-Na8-Na7-Cl39=289.59      Cl40-Na8-Na7-Cl41= 54.52      
Cl40-Na8-Na7-Cl43=205.03      Cl43-Na8-Na7-Na2=179.01       Cl43-Na8-Na7-Na5=139.29       Cl43-Na8-Na7-Na10=237.62      
Cl43-Na8-Na7-Na11=118.45      Cl43-Na8-Na7-Na13=210.71      Cl43-Na8-Na7-Na17= 26.83      Cl43-Na8-Na7-Na20=274.21      
Cl43-Na8-Na7-Na23=310.43      Cl43-Na8-Na7-Cl31=326.35      Cl43-Na8-Na7-Cl32=256.45      Cl43-Na8-Na7-Cl39= 84.56      
Cl43-Na8-Na7-Cl40=154.97      Cl43-Na8-Na7-Cl41=209.49      O120-Na8-Na7-Na2=326.28       O120-Na8-Na7-Na5=286.57       
O120-Na8-Na7-Na10= 24.89      O120-Na8-Na7-Na11=265.72      O120-Na8-Na7-Na13=357.98      O120-Na8-Na7-Na17=174.11      
O120-Na8-Na7-Na20= 61.49      O120-Na8-Na7-Na23= 97.70      O120-Na8-Na7-Cl31=113.62      O120-Na8-Na7-Cl32= 43.73      
O120-Na8-Na7-Cl39=231.84      O120-Na8-Na7-Cl40=302.24      O120-Na8-Na7-Cl41=356.76      O120-Na8-Na7-Cl43=147.27      
Na6-Na9-Na4-Na14=  3.00       Na6-Na9-Na4-Na16=288.58       Na6-Na9-Na4-Cl27= 56.37       Na6-Na9-Na4-Cl47=324.05       
Na6-Na9-Na4-Cl48=230.08       Na6-Na9-Na4-O96=135.25        Na6-Na9-Na4-C98=155.82        Na12-Na9-Na4-Na14=124.67      
Na12-Na9-Na4-Na16= 50.25      Na12-Na9-Na4-Cl27=178.04      Na12-Na9-Na4-Cl47= 85.72      Na12-Na9-Na4-Cl48=351.75      
Na12-Na9-Na4-O96=256.91       Na12-Na9-Na4-C98=277.49       Na14-Na9-Na4-Na16=285.59      Na14-Na9-Na4-Cl27= 53.37      
Na14-Na9-Na4-Cl47=321.05      Na14-Na9-Na4-Cl48=227.08      Na14-Na9-Na4-O96=132.25       Na14-Na9-Na4-C98=152.82       
Na16-Na9-Na4-Na14= 74.41      Na16-Na9-Na4-Cl27=127.79      Na16-Na9-Na4-Cl47= 35.47      Na16-Na9-Na4-Cl48=301.49      
Na16-Na9-Na4-O96=206.66       Na16-Na9-Na4-C98=227.24       Na18-Na9-Na4-Na14= 46.31      Na18-Na9-Na4-Na16=331.89      
Na18-Na9-Na4-Cl27= 99.68      Na18-Na9-Na4-Cl47=  7.36      Na18-Na9-Na4-Cl48=273.39      Na18-Na9-Na4-O96=178.56       
Na18-Na9-Na4-C98=199.13       Na19-Na9-Na4-Na14= 72.23      Na19-Na9-Na4-Na16=357.82      Na19-Na9-Na4-Cl27=125.61      
Na19-Na9-Na4-Cl47= 33.29      Na19-Na9-Na4-Cl48=299.31      Na19-Na9-Na4-O96=204.48       Na19-Na9-Na4-C98=225.06       
Na25-Na9-Na4-Na14=307.04      Na25-Na9-Na4-Na16=232.62      Na25-Na9-Na4-Cl27=  0.41      Na25-Na9-Na4-Cl47=268.09      
Na25-Na9-Na4-Cl48=174.12      Na25-Na9-Na4-O96= 79.28       Na25-Na9-Na4-C98= 99.86       Cl27-Na9-Na4-Na14=306.63      
Cl27-Na9-Na4-Na16=232.21      Cl27-Na9-Na4-Cl47=267.68      Cl27-Na9-Na4-Cl48=173.71      Cl27-Na9-Na4-O96= 78.88       
Cl27-Na9-Na4-C98= 99.45       Cl38-Na9-Na4-Na14=310.69      Cl38-Na9-Na4-Na16=236.28      Cl38-Na9-Na4-Cl27=  4.06      
Cl38-Na9-Na4-Cl47=271.75      Cl38-Na9-Na4-Cl48=177.77      Cl38-Na9-Na4-O96= 82.94       Cl38-Na9-Na4-C98=103.51       
Cl46-Na9-Na4-Na14= 37.66      Cl46-Na9-Na4-Na16=323.25      Cl46-Na9-Na4-Cl27= 91.04      Cl46-Na9-Na4-Cl47=358.72      
Cl46-Na9-Na4-Cl48=264.74      Cl46-Na9-Na4-O96=169.91       Cl46-Na9-Na4-C98=190.49       Cl48-Na9-Na4-Na14=132.92      
Cl48-Na9-Na4-Na16= 58.51      Cl48-Na9-Na4-Cl27=186.29      Cl48-Na9-Na4-Cl47= 93.97      Cl48-Na9-Na4-O96=265.17       
Cl48-Na9-Na4-C98=285.74       Cl49-Na9-Na4-Na14=128.09      Cl49-Na9-Na4-Na16= 53.67      Cl49-Na9-Na4-Cl27=181.46      
Cl49-Na9-Na4-Cl47= 89.14      Cl49-Na9-Na4-Cl48=355.17      Cl49-Na9-Na4-O96=260.33       Cl49-Na9-Na4-C98=280.91       
Na4-Na9-Na6-Na1=177.32        Na4-Na9-Na6-Na2= 52.63        Na4-Na9-Na6-Na5=109.46        Na4-Na9-Na6-Na10=357.83       
Na4-Na9-Na6-Na14=357.03       Na4-Na9-Na6-Na18=177.35       Na4-Na9-Na6-Na19=107.66       Na4-Na9-Na6-Na20=175.10       
Na4-Na9-Na6-Na21=284.63       Na4-Na9-Na6-Na24=229.98       Na4-Na9-Na6-Na25=285.47       Na4-Na9-Na6-Cl26=228.77       
Na4-Na9-Na6-Cl37=142.39       Na4-Na9-Na6-Cl38=231.16       Na4-Na9-Na6-Cl41= 54.16       Na4-Na9-Na6-Cl46= 52.68       
Na4-Na9-Na6-Cl50=321.85       Na12-Na9-Na6-Na1= 71.76       Na12-Na9-Na6-Na2=307.07       Na12-Na9-Na6-Na5=  3.91       
Na12-Na9-Na6-Na10=252.27      Na12-Na9-Na6-Na14=251.47      Na12-Na9-Na6-Na18= 71.79      Na12-Na9-Na6-Na19=  2.10      
Na12-Na9-Na6-Na20= 69.54      Na12-Na9-Na6-Na21=179.07      Na12-Na9-Na6-Na24=124.42      Na12-Na9-Na6-Na25=179.91      
Na12-Na9-Na6-Cl26=123.21      Na12-Na9-Na6-Cl37= 36.83      Na12-Na9-Na6-Cl38=125.60      Na12-Na9-Na6-Cl41=308.61      
Na12-Na9-Na6-Cl46=307.13      Na12-Na9-Na6-Cl50=216.29      Na14-Na9-Na6-Na1=180.29       Na14-Na9-Na6-Na2= 55.60       
Na14-Na9-Na6-Na5=112.44       Na14-Na9-Na6-Na10=  0.80      Na14-Na9-Na6-Na18=180.32      Na14-Na9-Na6-Na19=110.63      
Na14-Na9-Na6-Na20=178.07      Na14-Na9-Na6-Na21=287.60      Na14-Na9-Na6-Na24=232.95      Na14-Na9-Na6-Na25=288.44      
Na14-Na9-Na6-Cl26=231.74      Na14-Na9-Na6-Cl37=145.36      Na14-Na9-Na6-Cl38=234.13      Na14-Na9-Na6-Cl41= 57.14      
Na14-Na9-Na6-Cl46= 55.66      Na14-Na9-Na6-Cl50=324.82      Na16-Na9-Na6-Na1=123.83       Na16-Na9-Na6-Na2=359.14       
Na16-Na9-Na6-Na5= 55.97       Na16-Na9-Na6-Na10=304.34      Na16-Na9-Na6-Na14=303.54      Na16-Na9-Na6-Na18=123.85      
Na16-Na9-Na6-Na19= 54.17      Na16-Na9-Na6-Na20=121.61      Na16-Na9-Na6-Na21=231.14      Na16-Na9-Na6-Na24=176.48      
Na16-Na9-Na6-Na25=231.98      Na16-Na9-Na6-Cl26=175.27      Na16-Na9-Na6-Cl37= 88.90      Na16-Na9-Na6-Cl38=177.66      
Na16-Na9-Na6-Cl41=  0.67      Na16-Na9-Na6-Cl46=359.19      Na16-Na9-Na6-Cl50=268.35      Na18-Na9-Na6-Na1=359.97       
Na18-Na9-Na6-Na2=235.28       Na18-Na9-Na6-Na5=292.12       Na18-Na9-Na6-Na10=180.49      Na18-Na9-Na6-Na14=179.68      
Na18-Na9-Na6-Na19=290.31      Na18-Na9-Na6-Na20=357.75      Na18-Na9-Na6-Na21=107.28      Na18-Na9-Na6-Na24= 52.63      
Na18-Na9-Na6-Na25=108.12      Na18-Na9-Na6-Cl26= 51.42      Na18-Na9-Na6-Cl37=325.04      Na18-Na9-Na6-Cl38= 53.81      
Na18-Na9-Na6-Cl41=236.82      Na18-Na9-Na6-Cl46=235.34      Na18-Na9-Na6-Cl50=144.50      Na19-Na9-Na6-Na1= 69.66       
Na19-Na9-Na6-Na2=304.97       Na19-Na9-Na6-Na5=  1.81       Na19-Na9-Na6-Na10=250.17      Na19-Na9-Na6-Na14=249.37      
Na19-Na9-Na6-Na18= 69.69      Na19-Na9-Na6-Na20= 67.44      Na19-Na9-Na6-Na21=176.97      Na19-Na9-Na6-Na24=122.32      
Na19-Na9-Na6-Na25=177.81      Na19-Na9-Na6-Cl26=121.11      Na19-Na9-Na6-Cl37= 34.73      Na19-Na9-Na6-Cl38=123.50      
Na19-Na9-Na6-Cl41=306.51      Na19-Na9-Na6-Cl46=305.03      Na19-Na9-Na6-Cl50=214.19      Na25-Na9-Na6-Na1=251.85       
Na25-Na9-Na6-Na2=127.16       Na25-Na9-Na6-Na5=184.00       Na25-Na9-Na6-Na10= 72.36      Na25-Na9-Na6-Na14= 71.56      
Na25-Na9-Na6-Na18=251.88      Na25-Na9-Na6-Na19=182.19      Na25-Na9-Na6-Na20=249.63      Na25-Na9-Na6-Na21=359.16      
Na25-Na9-Na6-Na24=304.51      Na25-Na9-Na6-Cl26=303.30      Na25-Na9-Na6-Cl37=216.92      Na25-Na9-Na6-Cl38=305.69      
Na25-Na9-Na6-Cl41=128.70      Na25-Na9-Na6-Cl46=127.22      Na25-Na9-Na6-Cl50= 36.38      Cl27-Na9-Na6-Na1=213.44       
Cl27-Na9-Na6-Na2= 88.75       Cl27-Na9-Na6-Na5=145.59       Cl27-Na9-Na6-Na10= 33.96      Cl27-Na9-Na6-Na14= 33.15      
Cl27-Na9-Na6-Na18=213.47      Cl27-Na9-Na6-Na19=143.78      Cl27-Na9-Na6-Na20=211.22      Cl27-Na9-Na6-Na21=320.75      
Cl27-Na9-Na6-Na24=266.10      Cl27-Na9-Na6-Na25=321.59      Cl27-Na9-Na6-Cl26=264.89      Cl27-Na9-Na6-Cl37=178.51      
Cl27-Na9-Na6-Cl38=267.28      Cl27-Na9-Na6-Cl41= 90.29      Cl27-Na9-Na6-Cl46= 88.81      Cl27-Na9-Na6-Cl50=357.97      
Cl38-Na9-Na6-Na1=306.16       Cl38-Na9-Na6-Na2=181.47       Cl38-Na9-Na6-Na5=238.31       Cl38-Na9-Na6-Na10=126.67      
Cl38-Na9-Na6-Na14=125.87      Cl38-Na9-Na6-Na18=306.19      Cl38-Na9-Na6-Na19=236.50      Cl38-Na9-Na6-Na20=303.94      
Cl38-Na9-Na6-Na21= 53.47      Cl38-Na9-Na6-Na24=358.82      Cl38-Na9-Na6-Na25= 54.31      Cl38-Na9-Na6-Cl26=357.61      
Cl38-Na9-Na6-Cl37=271.23      Cl38-Na9-Na6-Cl41=183.01      Cl38-Na9-Na6-Cl46=181.53      Cl38-Na9-Na6-Cl50= 90.69      
Cl46-Na9-Na6-Na1=124.63       Cl46-Na9-Na6-Na2=359.94       Cl46-Na9-Na6-Na5= 56.78       Cl46-Na9-Na6-Na10=305.15      
Cl46-Na9-Na6-Na14=304.34      Cl46-Na9-Na6-Na18=124.66      Cl46-Na9-Na6-Na19= 54.97      Cl46-Na9-Na6-Na20=122.41      
Cl46-Na9-Na6-Na21=231.94      Cl46-Na9-Na6-Na24=177.29      Cl46-Na9-Na6-Na25=232.78      Cl46-Na9-Na6-Cl26=176.08      
Cl46-Na9-Na6-Cl37= 89.70      Cl46-Na9-Na6-Cl38=178.47      Cl46-Na9-Na6-Cl41=  1.48      Cl46-Na9-Na6-Cl50=269.16      
Cl48-Na9-Na6-Na1=124.45       Cl48-Na9-Na6-Na2=359.76       Cl48-Na9-Na6-Na5= 56.59       Cl48-Na9-Na6-Na10=304.96      
Cl48-Na9-Na6-Na14=304.16      Cl48-Na9-Na6-Na18=124.48      Cl48-Na9-Na6-Na19= 54.79      Cl48-Na9-Na6-Na20=122.23      
Cl48-Na9-Na6-Na21=231.76      Cl48-Na9-Na6-Na24=177.11      Cl48-Na9-Na6-Na25=232.60      Cl48-Na9-Na6-Cl26=175.90      
Cl48-Na9-Na6-Cl37= 89.52      Cl48-Na9-Na6-Cl38=178.29      Cl48-Na9-Na6-Cl41=  1.29      Cl48-Na9-Na6-Cl46=359.81      
Cl48-Na9-Na6-Cl50=268.98      Cl49-Na9-Na6-Na1= 33.03       Cl49-Na9-Na6-Na2=268.34       Cl49-Na9-Na6-Na5=325.18       
Cl49-Na9-Na6-Na10=213.55      Cl49-Na9-Na6-Na14=212.74      Cl49-Na9-Na6-Na18= 33.06      Cl49-Na9-Na6-Na19=323.37      
Cl49-Na9-Na6-Na20= 30.81      Cl49-Na9-Na6-Na21=140.34      Cl49-Na9-Na6-Na24= 85.69      Cl49-Na9-Na6-Na25=141.18      
Cl49-Na9-Na6-Cl26= 84.48      Cl49-Na9-Na6-Cl37=358.10      Cl49-Na9-Na6-Cl38= 86.87      Cl49-Na9-Na6-Cl41=269.88      
Cl49-Na9-Na6-Cl46=268.40      Cl49-Na9-Na6-Cl50=177.56      Na6-Na10-Na2-Na3= 32.02       Na6-Na10-Na2-Na5= 52.87       
Na6-Na10-Na2-Na7=105.49       Na6-Na10-Na2-Na11=107.69      Na6-Na10-Na2-Na13=186.82      Na6-Na10-Na2-Na14=290.75      
Na6-Na10-Na2-Na15=179.81      Na6-Na10-Na2-Na16=290.94      Na6-Na10-Na2-Na19=359.77      Na6-Na10-Na2-Na22=236.08      
Na6-Na10-Na2-Cl29=237.47      Na6-Na10-Na2-Cl30=239.64      Na6-Na10-Na2-Cl40=144.92      Na6-Na10-Na2-Cl41= 53.91      
Na6-Na10-Na2-Cl44= 52.13      Na6-Na10-Na2-Cl46=324.77      Na7-Na10-Na2-Na3=286.52       Na7-Na10-Na2-Na5=307.38       
Na7-Na10-Na2-Na6=254.51       Na7-Na10-Na2-Na11=  2.19      Na7-Na10-Na2-Na13= 81.33      Na7-Na10-Na2-Na14=185.26      
Na7-Na10-Na2-Na15= 74.32      Na7-Na10-Na2-Na16=185.45      Na7-Na10-Na2-Na19=254.27      Na7-Na10-Na2-Na22=130.59      
Na7-Na10-Na2-Cl29=131.97      Na7-Na10-Na2-Cl30=134.15      Na7-Na10-Na2-Cl40= 39.43      Na7-Na10-Na2-Cl41=308.41      
Na7-Na10-Na2-Cl44=306.64      Na7-Na10-Na2-Cl46=219.28      Na13-Na10-Na2-Na3=205.20      Na13-Na10-Na2-Na5=226.05      
Na13-Na10-Na2-Na6=173.18      Na13-Na10-Na2-Na7=278.67      Na13-Na10-Na2-Na11=280.87     Na13-Na10-Na2-Na14=103.93     
Na13-Na10-Na2-Na15=352.99     Na13-Na10-Na2-Na16=104.12     Na13-Na10-Na2-Na19=172.94     Na13-Na10-Na2-Na22= 49.26     
Na13-Na10-Na2-Cl29= 50.65     Na13-Na10-Na2-Cl30= 52.82     Na13-Na10-Na2-Cl40=318.10     Na13-Na10-Na2-Cl41=227.09     
Na13-Na10-Na2-Cl44=225.31     Na13-Na10-Na2-Cl46=137.95     Na14-Na10-Na2-Na3=101.27      Na14-Na10-Na2-Na5=122.12      
Na14-Na10-Na2-Na6= 69.25      Na14-Na10-Na2-Na7=174.74      Na14-Na10-Na2-Na11=176.94     Na14-Na10-Na2-Na13=256.07     
Na14-Na10-Na2-Na15=249.06     Na14-Na10-Na2-Na16=  0.19     Na14-Na10-Na2-Na19= 69.01     Na14-Na10-Na2-Na22=305.33     
Na14-Na10-Na2-Cl29=306.72     Na14-Na10-Na2-Cl30=308.89     Na14-Na10-Na2-Cl40=214.17     Na14-Na10-Na2-Cl41=123.16     
Na14-Na10-Na2-Cl44=121.38     Na14-Na10-Na2-Cl46= 34.02     Na20-Na10-Na2-Na3=338.93      Na20-Na10-Na2-Na5=359.78      
Na20-Na10-Na2-Na6=306.91      Na20-Na10-Na2-Na7= 52.40      Na20-Na10-Na2-Na11= 54.60     Na20-Na10-Na2-Na13=133.73     
Na20-Na10-Na2-Na14=237.66     Na20-Na10-Na2-Na15=126.72     Na20-Na10-Na2-Na16=237.85     Na20-Na10-Na2-Na19=306.67     
Na20-Na10-Na2-Na22=182.99     Na20-Na10-Na2-Cl29=184.38     Na20-Na10-Na2-Cl30=186.55     Na20-Na10-Na2-Cl40= 91.83     
Na20-Na10-Na2-Cl41=  0.82     Na20-Na10-Na2-Cl44=359.04     Na20-Na10-Na2-Cl46=271.68     Na21-Na10-Na2-Na3= 32.29      
Na21-Na10-Na2-Na5= 53.14      Na21-Na10-Na2-Na6=  0.27      Na21-Na10-Na2-Na7=105.77      Na21-Na10-Na2-Na11=107.96     
Na21-Na10-Na2-Na13=187.09     Na21-Na10-Na2-Na14=291.02     Na21-Na10-Na2-Na15=180.08     Na21-Na10-Na2-Na16=291.22     
Na21-Na10-Na2-Na19=  0.04     Na21-Na10-Na2-Na22=236.36     Na21-Na10-Na2-Cl29=237.74     Na21-Na10-Na2-Cl30=239.91     
Na21-Na10-Na2-Cl40=145.19     Na21-Na10-Na2-Cl41= 54.18     Na21-Na10-Na2-Cl44= 52.40     Na21-Na10-Na2-Cl46=325.04     
Cl30-Na10-Na2-Na3=152.38      Cl30-Na10-Na2-Na5=173.23      Cl30-Na10-Na2-Na6=120.36      Cl30-Na10-Na2-Na7=225.85      
Cl30-Na10-Na2-Na11=228.05     Cl30-Na10-Na2-Na13=307.18     Cl30-Na10-Na2-Na14= 51.11     Cl30-Na10-Na2-Na15=300.17     
Cl30-Na10-Na2-Na16= 51.30     Cl30-Na10-Na2-Na19=120.12     Cl30-Na10-Na2-Na22=356.44     Cl30-Na10-Na2-Cl29=357.83     
Cl30-Na10-Na2-Cl40=265.28     Cl30-Na10-Na2-Cl41=174.27     Cl30-Na10-Na2-Cl44=172.49     Cl30-Na10-Na2-Cl46= 85.13     
Cl32-Na10-Na2-Na3=245.91      Cl32-Na10-Na2-Na5=266.76      Cl32-Na10-Na2-Na6=213.89      Cl32-Na10-Na2-Na7=319.38      
Cl32-Na10-Na2-Na11=321.58     Cl32-Na10-Na2-Na13= 40.71     Cl32-Na10-Na2-Na14=144.64     Cl32-Na10-Na2-Na15= 33.70     
Cl32-Na10-Na2-Na16=144.83     Cl32-Na10-Na2-Na19=213.65     Cl32-Na10-Na2-Na22= 89.97     Cl32-Na10-Na2-Cl29= 91.36     
Cl32-Na10-Na2-Cl30= 93.53     Cl32-Na10-Na2-Cl40=358.81     Cl32-Na10-Na2-Cl41=267.80     Cl32-Na10-Na2-Cl44=266.02     
Cl32-Na10-Na2-Cl46=178.66     Cl35-Na10-Na2-Na3=342.73      Cl35-Na10-Na2-Na5=  3.59      Cl35-Na10-Na2-Na6=310.72      
Cl35-Na10-Na2-Na7= 56.21      Cl35-Na10-Na2-Na11= 58.40     Cl35-Na10-Na2-Na13=137.54     Cl35-Na10-Na2-Na14=241.47     
Cl35-Na10-Na2-Na15=130.53     Cl35-Na10-Na2-Na16=241.66     Cl35-Na10-Na2-Na19=310.48     Cl35-Na10-Na2-Na22=186.80     
Cl35-Na10-Na2-Cl29=188.18     Cl35-Na10-Na2-Cl30=190.36     Cl35-Na10-Na2-Cl40= 95.64     Cl35-Na10-Na2-Cl41=  4.63     
Cl35-Na10-Na2-Cl44=  2.85     Cl35-Na10-Na2-Cl46=275.49     Cl41-Na10-Na2-Na3=338.11      Cl41-Na10-Na2-Na5=358.96      
Cl41-Na10-Na2-Na6=306.09      Cl41-Na10-Na2-Na7= 51.59      Cl41-Na10-Na2-Na11= 53.78     Cl41-Na10-Na2-Na13=132.91     
Cl41-Na10-Na2-Na14=236.84     Cl41-Na10-Na2-Na15=125.90     Cl41-Na10-Na2-Na16=237.04     Cl41-Na10-Na2-Na19=305.86     
Cl41-Na10-Na2-Na22=182.18     Cl41-Na10-Na2-Cl29=183.56     Cl41-Na10-Na2-Cl30=185.73     Cl41-Na10-Na2-Cl40= 91.01     
Cl41-Na10-Na2-Cl44=358.22     Cl41-Na10-Na2-Cl46=270.86     Cl50-Na10-Na2-Na3= 68.32      Cl50-Na10-Na2-Na5= 89.18      
Cl50-Na10-Na2-Na6= 36.30      Cl50-Na10-Na2-Na7=141.80      Cl50-Na10-Na2-Na11=143.99     Cl50-Na10-Na2-Na13=223.13     
Cl50-Na10-Na2-Na14=327.06     Cl50-Na10-Na2-Na15=216.12     Cl50-Na10-Na2-Na16=327.25     Cl50-Na10-Na2-Na19= 36.07     
Cl50-Na10-Na2-Na22=272.39     Cl50-Na10-Na2-Cl29=273.77     Cl50-Na10-Na2-Cl30=275.94     Cl50-Na10-Na2-Cl40=181.23     
Cl50-Na10-Na2-Cl41= 90.21     Cl50-Na10-Na2-Cl44= 88.44     Cl50-Na10-Na2-Cl46=  1.07     O111-Na10-Na2-Na3=203.86      
O111-Na10-Na2-Na5=224.72      O111-Na10-Na2-Na6=171.85      O111-Na10-Na2-Na7=277.34      O111-Na10-Na2-Na11=279.53     
O111-Na10-Na2-Na13=358.67     O111-Na10-Na2-Na14=102.60     O111-Na10-Na2-Na15=351.66     O111-Na10-Na2-Na16=102.79     
O111-Na10-Na2-Na19=171.61     O111-Na10-Na2-Na22= 47.93     O111-Na10-Na2-Cl29= 49.31     O111-Na10-Na2-Cl30= 51.49     
O111-Na10-Na2-Cl40=316.77     O111-Na10-Na2-Cl41=225.75     O111-Na10-Na2-Cl44=223.98     O111-Na10-Na2-Cl46=136.62     
H112-Na10-Na2-Na3=234.02      H112-Na10-Na2-Na5=254.88      H112-Na10-Na2-Na6=202.00      H112-Na10-Na2-Na7=307.50      
H112-Na10-Na2-Na11=309.69     H112-Na10-Na2-Na13= 28.82     H112-Na10-Na2-Na14=132.75     H112-Na10-Na2-Na15= 21.82     
H112-Na10-Na2-Na16=132.95     H112-Na10-Na2-Na19=201.77     H112-Na10-Na2-Na22= 78.09     H112-Na10-Na2-Cl29= 79.47     
H112-Na10-Na2-Cl30= 81.64     H112-Na10-Na2-Cl40=346.93     H112-Na10-Na2-Cl41=255.91     H112-Na10-Na2-Cl44=254.14     
H112-Na10-Na2-Cl46=166.77     Na2-Na10-Na6-Na1=250.70       Na2-Na10-Na6-Na5=305.52       Na2-Na10-Na6-Na9= 70.16       
Na2-Na10-Na6-Na14= 70.96      Na2-Na10-Na6-Na18= 11.40      Na2-Na10-Na6-Na19=  0.24      Na2-Na10-Na6-Na20=250.34      
Na2-Na10-Na6-Na21=179.71      Na2-Na10-Na6-Na24=180.20      Na2-Na10-Na6-Na25=125.63      Na2-Na10-Na6-Cl26=215.79      
Na2-Na10-Na6-Cl37=307.22      Na2-Na10-Na6-Cl38=122.47      Na2-Na10-Na6-Cl41=306.06      Na2-Na10-Na6-Cl46= 35.24      
Na2-Na10-Na6-Cl50=125.41      Na7-Na10-Na6-Na1=305.44       Na7-Na10-Na6-Na2= 54.74       Na7-Na10-Na6-Na5=  0.26       
Na7-Na10-Na6-Na9=124.89       Na7-Na10-Na6-Na14=125.70      Na7-Na10-Na6-Na18= 66.13      Na7-Na10-Na6-Na19= 54.98      
Na7-Na10-Na6-Na20=305.07      Na7-Na10-Na6-Na21=234.45      Na7-Na10-Na6-Na24=234.93      Na7-Na10-Na6-Na25=180.37      
Na7-Na10-Na6-Cl26=270.53      Na7-Na10-Na6-Cl37=  1.96      Na7-Na10-Na6-Cl38=177.21      Na7-Na10-Na6-Cl41=  0.79      
Na7-Na10-Na6-Cl46= 89.98      Na7-Na10-Na6-Cl50=180.15      Na13-Na10-Na6-Na1=244.15      Na13-Na10-Na6-Na2=353.44      
Na13-Na10-Na6-Na5=298.96      Na13-Na10-Na6-Na9= 63.60      Na13-Na10-Na6-Na14= 64.40     Na13-Na10-Na6-Na18=  4.84     
Na13-Na10-Na6-Na19=353.68     Na13-Na10-Na6-Na20=243.78     Na13-Na10-Na6-Na21=173.16     Na13-Na10-Na6-Na24=173.64     
Na13-Na10-Na6-Na25=119.07     Na13-Na10-Na6-Cl26=209.24     Na13-Na10-Na6-Cl37=300.67     Na13-Na10-Na6-Cl38=115.92     
Na13-Na10-Na6-Cl41=299.50     Na13-Na10-Na6-Cl46= 28.68     Na13-Na10-Na6-Cl50=118.85     Na14-Na10-Na6-Na1=179.74      
Na14-Na10-Na6-Na2=289.04      Na14-Na10-Na6-Na5=234.56      Na14-Na10-Na6-Na9=359.20      Na14-Na10-Na6-Na18=300.44     
Na14-Na10-Na6-Na19=289.28     Na14-Na10-Na6-Na20=179.38     Na14-Na10-Na6-Na21=108.76     Na14-Na10-Na6-Na24=109.24     
Na14-Na10-Na6-Na25= 54.67     Na14-Na10-Na6-Cl26=144.83     Na14-Na10-Na6-Cl37=236.26     Na14-Na10-Na6-Cl38= 51.51     
Na14-Na10-Na6-Cl41=235.10     Na14-Na10-Na6-Cl46=324.28     Na14-Na10-Na6-Cl50= 54.45     Na20-Na10-Na6-Na1=  0.37      
Na20-Na10-Na6-Na2=109.66      Na20-Na10-Na6-Na5= 55.18      Na20-Na10-Na6-Na9=179.82      Na20-Na10-Na6-Na14=180.62     
Na20-Na10-Na6-Na18=121.06     Na20-Na10-Na6-Na19=109.90     Na20-Na10-Na6-Na21=289.38     Na20-Na10-Na6-Na24=289.86     
Na20-Na10-Na6-Na25=235.29     Na20-Na10-Na6-Cl26=325.46     Na20-Na10-Na6-Cl37= 56.89     Na20-Na10-Na6-Cl38=232.14     
Na20-Na10-Na6-Cl41= 55.72     Na20-Na10-Na6-Cl46=144.91     Na20-Na10-Na6-Cl50=235.07     Na21-Na10-Na6-Na1= 70.99      
Na21-Na10-Na6-Na2=180.29      Na21-Na10-Na6-Na5=125.80      Na21-Na10-Na6-Na9=250.44      Na21-Na10-Na6-Na14=251.24     
Na21-Na10-Na6-Na18=191.68     Na21-Na10-Na6-Na19=180.52     Na21-Na10-Na6-Na20= 70.62     Na21-Na10-Na6-Na24=  0.48     
Na21-Na10-Na6-Na25=305.91     Na21-Na10-Na6-Cl26= 36.08     Na21-Na10-Na6-Cl37=127.51     Na21-Na10-Na6-Cl38=302.76     
Na21-Na10-Na6-Cl41=126.34     Na21-Na10-Na6-Cl46=215.53     Na21-Na10-Na6-Cl50=305.69     Cl30-Na10-Na6-Na1=212.39      
Cl30-Na10-Na6-Na2=321.69      Cl30-Na10-Na6-Na5=267.21      Cl30-Na10-Na6-Na9= 31.85      Cl30-Na10-Na6-Na14= 32.65     
Cl30-Na10-Na6-Na18=333.09     Cl30-Na10-Na6-Na19=321.93     Cl30-Na10-Na6-Na20=212.03     Cl30-Na10-Na6-Na21=141.41     
Cl30-Na10-Na6-Na24=141.89     Cl30-Na10-Na6-Na25= 87.32     Cl30-Na10-Na6-Cl26=177.48     Cl30-Na10-Na6-Cl37=268.92     
Cl30-Na10-Na6-Cl38= 84.16     Cl30-Na10-Na6-Cl41=267.75     Cl30-Na10-Na6-Cl46=356.93     Cl30-Na10-Na6-Cl50= 87.10     
Cl32-Na10-Na6-Na1=296.12      Cl32-Na10-Na6-Na2= 45.42      Cl32-Na10-Na6-Na5=350.94      Cl32-Na10-Na6-Na9=115.58      
Cl32-Na10-Na6-Na14=116.38     Cl32-Na10-Na6-Na18= 56.81     Cl32-Na10-Na6-Na19= 45.66     Cl32-Na10-Na6-Na20=295.75     
Cl32-Na10-Na6-Na21=225.13     Cl32-Na10-Na6-Na24=225.62     Cl32-Na10-Na6-Na25=171.05     Cl32-Na10-Na6-Cl26=261.21     
Cl32-Na10-Na6-Cl37=352.64     Cl32-Na10-Na6-Cl38=167.89     Cl32-Na10-Na6-Cl41=351.48     Cl32-Na10-Na6-Cl46= 80.66     
Cl32-Na10-Na6-Cl50=170.83     Cl35-Na10-Na6-Na1= 35.50      Cl35-Na10-Na6-Na2=144.80      Cl35-Na10-Na6-Na5= 90.32      
Cl35-Na10-Na6-Na9=214.96      Cl35-Na10-Na6-Na14=215.76     Cl35-Na10-Na6-Na18=156.20     Cl35-Na10-Na6-Na19=145.04     
Cl35-Na10-Na6-Na20= 35.13     Cl35-Na10-Na6-Na21=324.51     Cl35-Na10-Na6-Na24=325.00     Cl35-Na10-Na6-Na25=270.43     
Cl35-Na10-Na6-Cl26=  0.59     Cl35-Na10-Na6-Cl37= 92.02     Cl35-Na10-Na6-Cl38=267.27     Cl35-Na10-Na6-Cl41= 90.86     
Cl35-Na10-Na6-Cl46=180.04     Cl35-Na10-Na6-Cl50=270.21     Cl41-Na10-Na6-Na1=304.64      Cl41-Na10-Na6-Na2= 53.94      
Cl41-Na10-Na6-Na5=359.46      Cl41-Na10-Na6-Na9=124.10      Cl41-Na10-Na6-Na14=124.90     Cl41-Na10-Na6-Na18= 65.34     
Cl41-Na10-Na6-Na19= 54.18     Cl41-Na10-Na6-Na20=304.28     Cl41-Na10-Na6-Na21=233.66     Cl41-Na10-Na6-Na24=234.14     
Cl41-Na10-Na6-Na25=179.57     Cl41-Na10-Na6-Cl26=269.73     Cl41-Na10-Na6-Cl37=  1.17     Cl41-Na10-Na6-Cl38=176.41     
Cl41-Na10-Na6-Cl46= 89.18     Cl41-Na10-Na6-Cl50=179.35     Cl50-Na10-Na6-Na1=125.29      Cl50-Na10-Na6-Na2=234.59      
Cl50-Na10-Na6-Na5=180.11      Cl50-Na10-Na6-Na9=304.75      Cl50-Na10-Na6-Na14=305.55     Cl50-Na10-Na6-Na18=245.99     
Cl50-Na10-Na6-Na19=234.83     Cl50-Na10-Na6-Na20=124.93     Cl50-Na10-Na6-Na21= 54.31     Cl50-Na10-Na6-Na24= 54.79     
Cl50-Na10-Na6-Na25=  0.22     Cl50-Na10-Na6-Cl26= 90.38     Cl50-Na10-Na6-Cl37=181.81     Cl50-Na10-Na6-Cl38=357.06     
Cl50-Na10-Na6-Cl41=180.65     Cl50-Na10-Na6-Cl46=269.83     O111-Na10-Na6-Na1= 79.62      O111-Na10-Na6-Na2=188.92      
O111-Na10-Na6-Na5=134.44      O111-Na10-Na6-Na9=259.08      O111-Na10-Na6-Na14=259.88     O111-Na10-Na6-Na18=200.32     
O111-Na10-Na6-Na19=189.16     O111-Na10-Na6-Na20= 79.26     O111-Na10-Na6-Na21=  8.64     O111-Na10-Na6-Na24=  9.12     
O111-Na10-Na6-Na25=314.55     O111-Na10-Na6-Cl26= 44.71     O111-Na10-Na6-Cl37=136.15     O111-Na10-Na6-Cl38=311.39     
O111-Na10-Na6-Cl41=134.98     O111-Na10-Na6-Cl46=224.16     O111-Na10-Na6-Cl50=314.33     H112-Na10-Na6-Na1= 26.99      
H112-Na10-Na6-Na2=136.29      H112-Na10-Na6-Na5= 81.80      H112-Na10-Na6-Na9=206.44      H112-Na10-Na6-Na14=207.24     
H112-Na10-Na6-Na18=147.68     H112-Na10-Na6-Na19=136.52     H112-Na10-Na6-Na20= 26.62     H112-Na10-Na6-Na21=316.00     
H112-Na10-Na6-Na24=316.48     H112-Na10-Na6-Na25=261.91     H112-Na10-Na6-Cl26=352.08     H112-Na10-Na6-Cl37= 83.51     
H112-Na10-Na6-Cl38=258.76     H112-Na10-Na6-Cl41= 82.34     H112-Na10-Na6-Cl46=171.53     H112-Na10-Na6-Cl50=261.69     
Na2-Na10-Na7-Na5= 56.33       Na2-Na10-Na7-Na8=269.10       Na2-Na10-Na7-Na11=357.78      Na2-Na10-Na7-Na13=294.04      
Na2-Na10-Na7-Na17=111.41      Na2-Na10-Na7-Na20=111.37      Na2-Na10-Na7-Na23=195.97      Na2-Na10-Na7-Cl31=146.44      
Na2-Na10-Na7-Cl32=246.91      Na2-Na10-Na7-Cl39= 52.90      Na2-Na10-Na7-Cl40=320.36      Na2-Na10-Na7-Cl41= 55.76      
Na2-Na10-Na7-Cl43=224.85      Na6-Na10-Na7-Na2=303.40       Na6-Na10-Na7-Na5=359.74       Na6-Na10-Na7-Na8=212.50       
Na6-Na10-Na7-Na11=301.18      Na6-Na10-Na7-Na13=237.45      Na6-Na10-Na7-Na17= 54.81      Na6-Na10-Na7-Na20= 54.77      
Na6-Na10-Na7-Na23=139.37      Na6-Na10-Na7-Cl31= 89.84      Na6-Na10-Na7-Cl32=190.32      Na6-Na10-Na7-Cl39=356.31      
Na6-Na10-Na7-Cl40=263.77      Na6-Na10-Na7-Cl41=359.16      Na6-Na10-Na7-Cl43=168.25      Na13-Na10-Na7-Na2= 65.96      
Na13-Na10-Na7-Na5=122.29      Na13-Na10-Na7-Na8=335.05      Na13-Na10-Na7-Na11= 63.74     Na13-Na10-Na7-Na17=177.37     
Na13-Na10-Na7-Na20=177.32     Na13-Na10-Na7-Na23=261.93     Na13-Na10-Na7-Cl31=212.40     Na13-Na10-Na7-Cl32=312.87     
Na13-Na10-Na7-Cl39=118.86     Na13-Na10-Na7-Cl40= 26.32     Na13-Na10-Na7-Cl41=121.72     Na13-Na10-Na7-Cl43=290.81     
Na14-Na10-Na7-Na2=354.88      Na14-Na10-Na7-Na5= 51.22      Na14-Na10-Na7-Na8=263.98      Na14-Na10-Na7-Na11=352.66     
Na14-Na10-Na7-Na13=288.92     Na14-Na10-Na7-Na17=106.29     Na14-Na10-Na7-Na20=106.25     Na14-Na10-Na7-Na23=190.85     
Na14-Na10-Na7-Cl31=141.32     Na14-Na10-Na7-Cl32=241.80     Na14-Na10-Na7-Cl39= 47.78     Na14-Na10-Na7-Cl40=315.24     
Na14-Na10-Na7-Cl41= 50.64     Na14-Na10-Na7-Cl43=219.73     Na20-Na10-Na7-Na2=248.63      Na20-Na10-Na7-Na5=304.97      
Na20-Na10-Na7-Na8=157.73      Na20-Na10-Na7-Na11=246.41     Na20-Na10-Na7-Na13=182.68     Na20-Na10-Na7-Na17=  0.04     
Na20-Na10-Na7-Na23= 84.61     Na20-Na10-Na7-Cl31= 35.07     Na20-Na10-Na7-Cl32=135.55     Na20-Na10-Na7-Cl39=301.54     
Na20-Na10-Na7-Cl40=209.00     Na20-Na10-Na7-Cl41=304.39     Na20-Na10-Na7-Cl43=113.48     Na21-Na10-Na7-Na2=253.06      
Na21-Na10-Na7-Na5=309.39      Na21-Na10-Na7-Na8=162.15      Na21-Na10-Na7-Na11=250.84     Na21-Na10-Na7-Na13=187.10     
Na21-Na10-Na7-Na17=  4.46     Na21-Na10-Na7-Na20=  4.42     Na21-Na10-Na7-Na23= 89.03     Na21-Na10-Na7-Cl31= 39.50     
Na21-Na10-Na7-Cl32=139.97     Na21-Na10-Na7-Cl39=305.96     Na21-Na10-Na7-Cl40=213.42     Na21-Na10-Na7-Cl41=308.82     
Na21-Na10-Na7-Cl43=117.91     Cl30-Na10-Na7-Na2= 31.05      Cl30-Na10-Na7-Na5= 87.38      Cl30-Na10-Na7-Na8=300.15      
Cl30-Na10-Na7-Na11= 28.83     Cl30-Na10-Na7-Na13=325.09     Cl30-Na10-Na7-Na17=142.46     Cl30-Na10-Na7-Na20=142.42     
Cl30-Na10-Na7-Na23=227.02     Cl30-Na10-Na7-Cl31=177.49     Cl30-Na10-Na7-Cl32=277.96     Cl30-Na10-Na7-Cl39= 83.95     
Cl30-Na10-Na7-Cl40=351.41     Cl30-Na10-Na7-Cl41= 86.81     Cl30-Na10-Na7-Cl43=255.90     Cl32-Na10-Na7-Na2=113.09      
Cl32-Na10-Na7-Na5=169.42      Cl32-Na10-Na7-Na8= 22.18      Cl32-Na10-Na7-Na11=110.86     Cl32-Na10-Na7-Na13= 47.13     
Cl32-Na10-Na7-Na17=224.49     Cl32-Na10-Na7-Na20=224.45     Cl32-Na10-Na7-Na23=309.06     Cl32-Na10-Na7-Cl31=259.53     
Cl32-Na10-Na7-Cl39=165.99     Cl32-Na10-Na7-Cl40= 73.45     Cl32-Na10-Na7-Cl41=168.84     Cl32-Na10-Na7-Cl43=337.94     
Cl35-Na10-Na7-Na2=218.98      Cl35-Na10-Na7-Na5=275.32      Cl35-Na10-Na7-Na8=128.08      Cl35-Na10-Na7-Na11=216.76     
Cl35-Na10-Na7-Na13=153.02     Cl35-Na10-Na7-Na17=330.39     Cl35-Na10-Na7-Na20=330.35     Cl35-Na10-Na7-Na23= 54.95     
Cl35-Na10-Na7-Cl31=  5.42     Cl35-Na10-Na7-Cl32=105.90     Cl35-Na10-Na7-Cl39=271.88     Cl35-Na10-Na7-Cl40=179.34     
Cl35-Na10-Na7-Cl41=274.74     Cl35-Na10-Na7-Cl43= 83.83     Cl41-Na10-Na7-Na2=304.24      Cl41-Na10-Na7-Na5=  0.58      
Cl41-Na10-Na7-Na8=213.34      Cl41-Na10-Na7-Na11=302.02     Cl41-Na10-Na7-Na13=238.28     Cl41-Na10-Na7-Na17= 55.65     
Cl41-Na10-Na7-Na20= 55.61     Cl41-Na10-Na7-Na23=140.21     Cl41-Na10-Na7-Cl31= 90.68     Cl41-Na10-Na7-Cl32=191.16     
Cl41-Na10-Na7-Cl39=357.14     Cl41-Na10-Na7-Cl40=264.60     Cl41-Na10-Na7-Cl43=169.09     Cl50-Na10-Na7-Na2=303.26      
Cl50-Na10-Na7-Na5=359.59      Cl50-Na10-Na7-Na8=212.36      Cl50-Na10-Na7-Na11=301.04     Cl50-Na10-Na7-Na13=237.30     
Cl50-Na10-Na7-Na17= 54.67     Cl50-Na10-Na7-Na20= 54.63     Cl50-Na10-Na7-Na23=139.23     Cl50-Na10-Na7-Cl31= 89.70     
Cl50-Na10-Na7-Cl32=190.17     Cl50-Na10-Na7-Cl39=356.16     Cl50-Na10-Na7-Cl40=263.62     Cl50-Na10-Na7-Cl41=359.02     
Cl50-Na10-Na7-Cl43=168.11     O111-Na10-Na7-Na2=145.44      O111-Na10-Na7-Na5=201.77      O111-Na10-Na7-Na8= 54.53      
O111-Na10-Na7-Na11=143.22     O111-Na10-Na7-Na13= 79.48     O111-Na10-Na7-Na17=256.84     O111-Na10-Na7-Na20=256.80     
O111-Na10-Na7-Na23=341.41     O111-Na10-Na7-Cl31=291.88     O111-Na10-Na7-Cl32= 32.35     O111-Na10-Na7-Cl39=198.34     
O111-Na10-Na7-Cl40=105.80     O111-Na10-Na7-Cl41=201.20     O111-Na10-Na7-Cl43= 10.29     H112-Na10-Na7-Na2=145.76      
H112-Na10-Na7-Na5=202.09      H112-Na10-Na7-Na8= 54.86      H112-Na10-Na7-Na11=143.54     H112-Na10-Na7-Na13= 79.80     
H112-Na10-Na7-Na17=257.17     H112-Na10-Na7-Na20=257.12     H112-Na10-Na7-Na23=341.73     H112-Na10-Na7-Cl31=292.20     
H112-Na10-Na7-Cl32= 32.67     H112-Na10-Na7-Cl39=198.66     H112-Na10-Na7-Cl40=106.12     H112-Na10-Na7-Cl41=201.52     
H112-Na10-Na7-Cl43= 10.61     
 
 CMA Distance (Angstroems)
 ---------------------------
R(CMA):  5.9847

========================================================================
 FINAL SINGLEPOINT CALCULATION ON OPTIMIZED GEOMETRY
========================================================================

 Ncao       : 500
 Nao        : 475
 Nshell     : 225
 Nel        : 368
 T(el)      :   300.0
 intcut     :    25.0
 scfconv/Eh :  0.100E-05
   qconv/e  :  0.100E-03
 intneglect :  0.100E-07
 broydamp   :      0.250
 iter      E             dE          RMSdq      gap      omega  full diag
   1   -220.2773116 -0.220277E+03  0.494E-04    2.65       0.0  T
   2   -220.2773116 -0.114764E-08  0.461E-04    2.65      19.4  T
   3   -220.2773116 -0.205566E-08  0.435E-04    2.65      20.6  T
speedup  1.00
cpu  time for SCC    0.18 s
wall time for SCC    0.18 s

   *** convergence criteria satisfied after 3 iterations ***

          eigenvalues
 #    :         172        173        174        175        176        177        178        179
 occ. :        2.000      2.000      2.000      2.000      2.000      2.000      2.000      2.000
 eps  :       -10.577    -10.537    -10.532    -10.461    -10.429    -10.412    -10.361    -10.361
 #    :         180        181        182        183        184        185        186        187
 occ. :        2.000      2.000      2.000      2.000      2.000      0.000      0.000      0.000
 eps  :       -10.353    -10.274    -10.241    -10.199    -10.110     -7.459     -6.959     -6.617
 #    :         188        189        190        191        192        193        194        195
 occ. :        0.000      0.000      0.000      0.000      0.000      0.000      0.000      0.000
 eps  :        -5.513     -5.082     -4.714     -3.693     -3.296     -3.025     -2.618     -2.288


   #   Z            q   n(s)   n(p)   n(d)      C6AA      α(0)
   1  11 Na     0.698  0.086  0.216  0.000    68.201    26.725
   2  11 Na     0.775  0.010  0.214  0.000    67.260    26.540
   3  11 Na     0.701  0.083  0.216  0.000    68.174    26.720
   4  11 Na     0.771  0.068  0.161  0.000    67.311    26.550
   5  11 Na     0.694  0.044  0.262  0.000    68.261    26.737
   6  11 Na     0.766  0.007  0.226  0.000    67.371    26.562
   7  11 Na     0.700  0.024  0.276  0.000    68.188    26.723
   8  11 Na     0.744  0.088  0.168  0.000    67.641    26.616
   9  11 Na     0.716  0.041  0.243  0.000    67.986    26.683
  10  11 Na     0.837  0.019  0.144  0.000    66.522    26.394
  11  11 Na     0.694  0.084  0.222  0.000    68.260    26.737
  12  11 Na     0.682  0.117  0.201  0.000    68.407    26.766
  13  11 Na     0.856  0.026  0.117  0.000    66.292    26.349
  14  11 Na     0.784  0.027  0.190  0.000    67.160    26.521
  15  11 Na     0.717  0.079  0.203  0.000    67.966    26.679
  16  11 Na     0.695  0.047  0.258  0.000    68.238    26.733
  17  11 Na     0.694  0.116  0.190  0.000    68.254    26.736
  18  11 Na     0.695  0.083  0.222  0.000    68.239    26.733
  19  11 Na     0.692  0.048  0.261  0.000    68.286    26.742
  20  11 Na     0.748  0.039  0.213  0.000    67.588    26.605
  21  11 Na     0.800  0.045  0.155  0.000    66.962    26.482
  22  11 Na     0.724  0.074  0.203  0.000    67.890    26.664
  23  11 Na     0.780  0.080  0.140  0.000    67.207    26.530
  24  11 Na     0.707  0.080  0.213  0.000    68.096    26.705
  25  11 Na     0.828  0.043  0.129  0.000    66.625    26.415
  26  17 Cl    -0.744  1.979  5.762  0.003   125.084    17.111
  27  17 Cl    -0.771  1.977  5.792  0.002   126.192    17.186
  28  17 Cl    -0.743  1.979  5.762  0.002   125.051    17.109
  29  17 Cl    -0.737  1.977  5.757  0.002   124.806    17.092
  30  17 Cl    -0.748  1.982  5.765  0.002   125.264    17.123
  31  17 Cl    -0.745  1.976  5.768  0.001   125.115    17.113
  32  17 Cl    -0.740  1.978  5.759  0.003   124.920    17.100
  33  17 Cl    -0.742  1.978  5.762  0.002   125.004    17.105
  34  17 Cl    -0.790  1.976  5.813  0.002   126.943    17.237
  35  17 Cl    -0.748  1.972  5.764  0.011   125.235    17.121
  36  17 Cl    -0.766  1.976  5.789  0.001   125.959    17.170
  37  17 Cl    -0.734  1.979  5.751  0.004   124.683    17.083
  38  17 Cl    -0.746  1.979  5.764  0.003   125.153    17.115
  39  17 Cl    -0.742  1.978  5.762  0.002   125.005    17.105
  40  17 Cl    -0.720  1.979  5.737  0.003   124.122    17.045
  41  17 Cl    -0.732  1.982  5.744  0.006   124.627    17.079
  42  17 Cl    -0.770  1.974  5.794  0.002   126.150    17.183
  43  17 Cl    -0.770  1.973  5.796  0.001   126.124    17.182
  44  17 Cl    -0.732  1.978  5.750  0.004   124.616    17.079
  45  17 Cl    -0.765  1.975  5.789  0.001   125.949    17.170
  46  17 Cl    -0.738  1.980  5.756  0.002   124.867    17.096
  47  17 Cl    -0.755  1.978  5.776  0.001   125.522    17.141
  48  17 Cl    -0.759  1.978  5.780  0.001   125.690    17.152
  49  17 Cl    -0.742  1.978  5.763  0.001   125.015    17.106
  50  17 Cl    -0.753  1.982  5.768  0.003   125.439    17.135
  51   8 O     -0.459  1.712  4.747  0.000    22.027     6.336
  52   1 H      0.304  0.696  0.000  0.000     0.710     1.324
  53   6 C      0.062  1.043  2.894  0.000    19.755     6.369
  54   1 H      0.051  0.949  0.000  0.000     2.307     2.375
  55   1 H      0.024  0.976  0.000  0.000     2.678     2.559
  56   6 C     -0.085  1.055  3.030  0.000    22.119     6.696
  57   1 H      0.068  0.932  0.000  0.000     2.110     2.272
  58   1 H      0.054  0.946  0.000  0.000     2.268     2.355
  59   6 C     -0.082  1.057  3.025  0.000    22.058     6.685
  60   1 H      0.056  0.944  0.000  0.000     2.229     2.332
  61   1 H      0.044  0.956  0.000  0.000     2.391     2.418
  62   6 C     -0.131  1.046  3.085  0.000    23.072     6.849
  63   1 H      0.039  0.961  0.000  0.000     2.463     2.454
  64   1 H      0.050  0.950  0.000  0.000     2.317     2.381
  65   1 H      0.061  0.939  0.000  0.000     2.186     2.312
  66   8 O     -0.461  1.696  4.765  0.000    22.004     6.335
  67   1 H      0.323  0.677  0.000  0.000     0.644     1.255
  68   6 C      0.069  1.038  2.893  0.000    19.575     6.326
  69   1 H      0.031  0.969  0.000  0.000     2.573     2.508
  70   1 H      0.030  0.970  0.000  0.000     2.586     2.515
  71   6 C     -0.099  1.064  3.035  0.000    22.378     6.734
  72   1 H      0.072  0.928  0.000  0.000     2.068     2.249
  73   1 H      0.070  0.930  0.000  0.000     2.081     2.256
  74   6 C     -0.065  1.048  3.016  0.000    21.738     6.638
  75   1 H      0.028  0.972  0.000  0.000     2.622     2.532
  76   1 H      0.036  0.964  0.000  0.000     2.502     2.473
  77   6 C     -0.132  1.042  3.090  0.000    23.096     6.853
  78   1 H      0.044  0.956  0.000  0.000     2.392     2.418
  79   1 H      0.038  0.962  0.000  0.000     2.473     2.459
  80   1 H      0.064  0.936  0.000  0.000     2.147     2.292
  81   8 O     -0.454  1.696  4.758  0.000    21.873     6.316
  82   1 H      0.305  0.695  0.000  0.000     0.703     1.316
  83   6 C      0.056  1.044  2.900  0.000    19.580     6.289
  84   1 H      0.021  0.979  0.000  0.000     2.718     2.578
  85   1 H      0.070  0.930  0.000  0.000     2.089     2.260
  86   6 C     -0.075  1.056  3.019  0.000    21.941     6.669
  87   1 H      0.035  0.965  0.000  0.000     2.514     2.480
  88   1 H      0.027  0.973  0.000  0.000     2.634     2.538
  89   6 C     -0.074  1.054  3.020  0.000    21.889     6.655
  90   1 H      0.056  0.944  0.000  0.000     2.244     2.342
  91   1 H      0.027  0.973  0.000  0.000     2.627     2.534
  92   6 C     -0.135  1.045  3.090  0.000    23.105     6.846
  93   1 H      0.032  0.968  0.000  0.000     2.561     2.503
  94   1 H      0.045  0.955  0.000  0.000     2.383     2.414
  95   1 H      0.060  0.940  0.000  0.000     2.198     2.317
  96   8 O     -0.459  1.701  4.758  0.000    21.964     6.330
  97   1 H      0.306  0.694  0.000  0.000     0.702     1.316
  98   6 C      0.057  1.046  2.898  0.000    19.551     6.281
  99   1 H      0.028  0.972  0.000  0.000     2.613     2.528
 100   1 H      0.062  0.938  0.000  0.000     2.166     2.300
 101   6 C     -0.075  1.055  3.020  0.000    21.931     6.668
 102   1 H      0.042  0.958  0.000  0.000     2.424     2.435
 103   1 H      0.034  0.966  0.000  0.000     2.535     2.490
 104   6 C     -0.067  1.050  3.017  0.000    21.781     6.645
 105   1 H      0.060  0.940  0.000  0.000     2.195     2.317
 106   1 H      0.029  0.971  0.000  0.000     2.598     2.521
 107   6 C     -0.119  1.042  3.077  0.000    22.848     6.816
 108   1 H      0.035  0.965  0.000  0.000     2.512     2.479
 109   1 H      0.046  0.954  0.000  0.000     2.375     2.410
 110   1 H      0.050  0.950  0.000  0.000     2.324     2.384
 111   8 O     -0.642  1.730  4.912  0.000    26.113     6.902
 112   1 H      0.341  0.659  0.000  0.000     0.598     1.208
 113   1 H      0.334  0.666  0.000  0.000     0.615     1.227
 114   8 O     -0.631  1.753  4.878  0.000    25.944     6.875
 115   1 H      0.331  0.669  0.000  0.000     0.634     1.251
 116   1 H      0.316  0.684  0.000  0.000     0.675     1.291
 117   8 O     -0.631  1.732  4.899  0.000    25.838     6.865
 118   1 H      0.297  0.703  0.000  0.000     0.730     1.342
 119   1 H      0.346  0.654  0.000  0.000     0.587     1.197
 120   8 O     -0.650  1.724  4.926  0.000    26.321     6.929
 121   1 H      0.345  0.655  0.000  0.000     0.589     1.200
 122   1 H      0.348  0.652  0.000  0.000     0.582     1.193
 123   8 O     -0.645  1.726  4.919  0.000    26.197     6.913
 124   1 H      0.345  0.655  0.000  0.000     0.597     1.212
 125   1 H      0.298  0.702  0.000  0.000     0.726     1.338

 Mol. C6AA /au·bohr⁶  :     383114.174638
 Mol. C8AA /au·bohr⁸  :   20538680.302395
 Mol. α(0) /au        :       1364.265797

 
 Wiberg/Mayer (AO) data. WBOs > 0.1 written file <wbo>
 largest (>0.05) Wiberg bond orders for each atom
           total WBO             WBO to atom ...
     1  Na  0.549    Cl  28 0.163    Cl  36 0.135    Cl  26 0.110    Cl  37 0.100
     2  Na  0.435    Cl  30 0.134    Cl  46 0.077    Cl  29 0.070    Cl  41 0.069    Cl  40 0.056
     3  Na  0.545    Cl  33 0.146    Cl  45 0.145    Cl  29 0.112    Cl  44 0.100
     4  Na  0.410    Cl  27 0.105    Cl  47 0.105    Cl  48 0.080    O   96 0.080
     5  Na  0.563    Cl  44 0.122    Cl  39 0.119    Cl  37 0.093    Cl  41 0.081    Cl  28 0.080
     6  Na  0.433    Cl  41 0.143    Cl  50 0.102    Cl  26 0.086    Cl  46 0.053
     7  Na  0.564    Cl  32 0.113    Cl  43 0.106    Cl  40 0.106    Cl  41 0.067    Cl  31 0.063    Cl  39 0.060
     8  Na  0.491    Cl  43 0.172    O  120 0.109    Cl  40 0.087    Cl  32 0.070
     9  Na  0.520    Cl  38 0.148    Cl  27 0.121    Cl  49 0.084    Cl  48 0.063    Cl  46 0.062
    10  Na  0.343    O  111 0.092    Cl  32 0.091    Cl  35 0.065    Cl  30 0.058
    11  Na  0.561    Cl  45 0.173    Cl  39 0.127    Cl  40 0.109    Cl  44 0.104
    12  Na  0.557    Cl  49 0.178    Cl  48 0.173    Cl  33 0.162
    13  Na  0.289    O  123 0.086    Cl  42 0.072    Cl  30 0.059
    14  Na  0.419    Cl  50 0.127    Cl  27 0.120    Cl  30 0.056
    15  Na  0.519    Cl  42 0.166    Cl  45 0.129    Cl  29 0.102    Cl  40 0.090
    16  Na  0.561    Cl  47 0.129    Cl  48 0.118    Cl  29 0.102    Cl  33 0.080    Cl  46 0.071
    17  Na  0.544    Cl  31 0.172    Cl  39 0.167    Cl  28 0.152
    18  Na  0.555    Cl  36 0.166    Cl  49 0.128    Cl  37 0.111    Cl  38 0.106
    19  Na  0.566    Cl  37 0.121    Cl  44 0.120    Cl  33 0.088    Cl  49 0.085    Cl  46 0.083
    20  Na  0.483    Cl  31 0.142    Cl  35 0.133    Cl  26 0.066    Cl  28 0.059
    21  Na  0.375    Cl  35 0.118    O   66 0.095    Cl  34 0.064    Cl  26 0.058
    22  Na  0.508    Cl  47 0.154    Cl  42 0.130    Cl  30 0.091    Cl  29 0.065
    23  Na  0.419    Cl  43 0.135    O  117 0.102    Cl  32 0.084    Cl  31 0.078
    24  Na  0.538    Cl  34 0.161    Cl  36 0.148    Cl  26 0.106    Cl  38 0.088
    25  Na  0.326    Cl  34 0.132    Cl  50 0.073    Cl  38 0.071    O   81 0.067
    26  Cl  0.473    Na   1 0.110    Na  24 0.106    Na   6 0.086    Na  20 0.066    Na  21 0.058
    27  Cl  0.420    Na   9 0.121    Na  14 0.120    Na   4 0.105
    28  Cl  0.479    Na   1 0.163    Na  17 0.152    Na   5 0.080    Na  20 0.059
    29  Cl  0.483    Na   3 0.112    Na  16 0.102    Na  15 0.102    Na   2 0.070    Na  22 0.065
    30  Cl  0.449    Na   2 0.134    Na  22 0.091    Na  13 0.059    Na  10 0.058    Na  14 0.056
    31  Cl  0.476    Na  17 0.172    Na  20 0.142    Na  23 0.078    Na   7 0.063
    32  Cl  0.462    Na   7 0.113    Na  10 0.091    Na  23 0.084    Na   8 0.070
    33  Cl  0.479    Na  12 0.162    Na   3 0.146    Na  19 0.088    Na  16 0.080
    34  Cl  0.392    Na  24 0.161    Na  25 0.132    Na  21 0.064
    35  Cl  0.464    Na  20 0.133    Na  21 0.118    Na  10 0.065    H  119 0.061
    36  Cl  0.442    Na  18 0.166    Na  24 0.148    Na   1 0.135
    37  Cl  0.482    Na  19 0.121    Na  18 0.111    Na   1 0.100    Na   5 0.093
    38  Cl  0.468    Na   9 0.148    Na  18 0.106    Na  24 0.088    Na  25 0.071
    39  Cl  0.479    Na  17 0.167    Na  11 0.127    Na   5 0.119    Na   7 0.060
    40  Cl  0.516    Na  11 0.109    Na   7 0.106    Na  15 0.090    Na   8 0.087    Na   2 0.056
    41  Cl  0.482    Na   6 0.143    Na   5 0.081    Na   2 0.069    Na   7 0.067
    42  Cl  0.430    Na  15 0.166    Na  22 0.130    Na  13 0.072
    43  Cl  0.438    Na   8 0.172    Na  23 0.135    Na   7 0.106
    44  Cl  0.487    Na   5 0.122    Na  19 0.120    Na  11 0.104    Na   3 0.100
    45  Cl  0.443    Na  11 0.173    Na   3 0.145    Na  15 0.129
    46  Cl  0.483    Na  19 0.083    Na   2 0.077    Na  16 0.071    Na   9 0.062    Na   6 0.053
    47  Cl  0.450    Na  22 0.154    Na  16 0.129    Na   4 0.105
    48  Cl  0.459    Na  12 0.173    Na  16 0.118    Na   4 0.080    Na   9 0.063
    49  Cl  0.478    Na  12 0.178    Na  18 0.128    Na  19 0.085    Na   9 0.084
    50  Cl  0.442    Na  14 0.127    Na   6 0.102    Na  25 0.073
    51  O   1.972    C   53 0.981    H   52 0.887
    52  H   0.907    O   51 0.887
    53  C   3.947    C   56 1.006    O   51 0.981    H   55 0.971    H   54 0.964
    54  H   0.997    C   53 0.964
    55  H   0.999    C   53 0.971
    56  C   3.987    C   59 1.009    C   53 1.006    H   58 0.973    H   57 0.969
    57  H   0.994    C   56 0.969
    58  H   0.996    C   56 0.973
    59  C   3.995    C   62 1.021    C   56 1.009    H   61 0.975    H   60 0.961
    60  H   0.997    C   59 0.961
    61  H   0.996    C   59 0.975
    62  C   3.992    C   59 1.021    H   63 0.987    H   65 0.977    H   64 0.975
    63  H   0.998    C   62 0.987
    64  H   0.997    C   62 0.975
    65  H   0.996    C   62 0.977
    66  O   2.013    C   68 0.989    H   67 0.874    Na  21 0.095
    67  H   0.895    O   66 0.874
    68  C   3.947    C   71 1.008    O   66 0.989    H   69 0.971    H   70 0.970
    69  H   0.998    C   68 0.971
    70  H   0.998    C   68 0.970
    71  C   3.988    C   68 1.008    C   74 1.008    H   73 0.969    H   72 0.962
    72  H   0.994    C   71 0.962
    73  H   0.994    C   71 0.969
    74  C   3.996    C   77 1.019    C   71 1.008    H   75 0.976    H   76 0.976
    75  H   0.998    C   74 0.976
    76  H   0.997    C   74 0.976
    77  C   3.988    C   74 1.019    H   79 0.987    H   78 0.985    H   80 0.974
    78  H   0.996    C   77 0.985
    79  H   0.998    C   77 0.987
    80  H   0.996    C   77 0.974
    81  O   2.015    C   83 0.992    H   82 0.892    Na  25 0.067
    82  H   0.907    O   81 0.892
    83  C   3.945    C   86 1.006    O   81 0.992    H   84 0.973    H   85 0.971
    84  H   0.999    C   83 0.973
    85  H   0.994    C   83 0.971
    86  C   3.995    C   89 1.011    C   83 1.006    H   88 0.976    H   87 0.975
    87  H   0.998    C   86 0.975
    88  H   0.998    C   86 0.976
    89  C   3.993    C   92 1.024    C   86 1.011    H   91 0.977    H   90 0.970
    90  H   0.998    C   89 0.970
    91  H   0.998    C   89 0.977
    92  C   3.993    C   89 1.024    H   93 0.988    H   94 0.985    H   95 0.977
    93  H   0.999    C   92 0.988
    94  H   0.998    C   92 0.985
    95  H   0.997    C   92 0.977
    96  O   2.013    C   98 0.983    H   97 0.897    Na   4 0.080
    97  H   0.906    O   96 0.897
    98  C   3.940    C  101 1.006    O   96 0.983    H   99 0.975    H  100 0.971
    99  H   0.999    C   98 0.975
   100  H   0.996    C   98 0.971
   101  C   3.995    C  104 1.009    C   98 1.006    H  103 0.974    H  102 0.973
   102  H   0.998    C  101 0.973
   103  H   0.998    C  101 0.974
   104  C   3.994    C  107 1.022    C  101 1.009    H  106 0.978    H  105 0.966
   105  H   0.995    C  104 0.966
   106  H   0.999    C  104 0.978
   107  C   3.989    C  104 1.022    H  108 0.987    H  109 0.982    H  110 0.978
   108  H   0.998    C  107 0.987
   109  H   0.997    C  107 0.982
   110  H   0.998    C  107 0.978
   111  O   1.882    H  112 0.859    H  113 0.859    Na  10 0.092
   112  H   0.883    O  111 0.859
   113  H   0.888    O  111 0.859
   114  O   1.875    H  116 0.861    H  115 0.851    H  124 0.076
   115  H   0.890    O  114 0.851
   116  H   0.900    O  114 0.861
   117  O   1.887    H  118 0.913    H  119 0.818    Na  23 0.102
   118  H   0.911    O  117 0.913
   119  H   0.880    O  117 0.818    Cl  35 0.061
   120  O   1.882    H  122 0.871    H  121 0.867    Na   8 0.109
   121  H   0.880    O  120 0.867
   122  H   0.879    O  120 0.871
   123  O   1.869    H  125 0.912    H  124 0.805    Na  13 0.086
   124  H   0.881    O  123 0.805    O  114 0.076
   125  H   0.911    O  123 0.912
 MOs/occ written to file <molden.input>
 
molecular dipole:
                 x           y           z       tot (Debye)
 q only:        7.710      -4.210       1.964
   full:        4.005       1.655       2.919      13.280
molecular quadrupole (traceless):
                xx          xy          yy          xz          yz          zz
 q only:      -62.330      10.108      37.807      -2.325      60.311      24.523
  q+dip:       -1.375     -27.171     -11.365       1.887      59.651      12.740
   full:       -4.689     -25.239      -9.478       0.475      59.652      14.167

SCC energy    :    -220.2773116
rep           :       1.1288220
ES            :       2.0127541
AES           :      -0.0578576
AXC           :       0.0103178
disp          :      -0.2354337
XB            :       0.0000000
fix           :       0.0000000
total E       :    -219.1340291
atomizationE  :      23.4064908    14687.79
(atE without considering molecular charge,
 total energy contains solvation terms)
H-L gap (eV)  :          2.6512
optimized geometry written to: xtbopt.xyz

           ------------------------------------------------- 
          |                Numerical Hessian                |
           ------------------------------------------------- 
step length          :   0.00500
SCC accuracy         :   0.25000
Hessian scale factor :   1.00000
frozen atoms in %    :   0.00000    0
RMS gradient         :   0.00080
estimated CPU  time     13.73 min
estimated wall time     13.75 min

writing file <hessian>.
 
 projected vibrational frequencies (cm-1)
eigval :       -0.00    -0.00     0.00     0.00     0.00     0.00
eigval :        7.79     9.66    16.91    19.97    20.84    22.91
eigval :       25.09    30.98    33.09    33.81    34.93    35.91
eigval :       37.72    38.28    39.72    41.40    42.36    43.50
eigval :       44.71    46.07    46.43    46.85    49.54    50.08
eigval :       51.30    52.96    53.48    53.69    55.73    56.69
eigval :       58.29    59.16    60.03    61.12    62.50    62.91
eigval :       64.02    65.35    66.11    67.32    67.97    69.51
eigval :       69.87    70.76    71.75    72.19    74.25    74.60
eigval :       74.80    76.49    76.77    78.31    78.46    78.98
eigval :       80.14    80.43    81.78    82.80    83.48    84.89
eigval :       86.37    86.85    88.17    88.64    88.95    90.19
eigval :       91.15    93.07    94.33    94.78    95.53    96.96
eigval :       97.05    99.42    99.70   100.56   102.11   103.60
eigval :      104.12   104.64   105.63   106.87   107.57   108.11
eigval :      109.40   110.20   111.17   111.74   113.53   114.95
eigval :      115.11   116.12   116.71   118.72   120.24   120.85
eigval :      121.31   123.08   123.94   124.46   126.58   127.57
eigval :      128.56   130.59   131.15   132.57   133.31   134.74
eigval :      135.19   136.19   137.51   138.94   139.30   140.28
eigval :      142.03   143.17   143.57   144.27   144.59   145.50
eigval :      146.97   147.76   150.31   150.86   152.08   154.31
eigval :      154.68   156.06   156.83   157.98   159.20   160.29
eigval :      161.60   162.29   163.50   163.67   164.94   166.61
eigval :      167.65   168.49   169.35   171.71   171.83   173.73
eigval :      176.06   176.93   177.80   178.76   179.77   180.45
eigval :      180.83   181.46   182.02   182.52   184.46   186.07
eigval :      187.59   188.91   190.38   191.55   192.01   193.38
eigval :      194.08   195.39   195.98   199.41   199.72   200.80
eigval :      201.39   202.19   203.89   204.26   205.46   206.30
eigval :      207.71   209.19   209.79   211.20   213.04   214.12
eigval :      215.37   218.09   218.82   220.65   221.38   224.28
eigval :      232.46   236.26   239.61   240.95   243.36   246.06
eigval :      248.36   257.37   259.83   260.98   268.42   269.10
eigval :      274.72   277.86   296.00   309.90   336.06   348.58
eigval :      369.69   377.48   380.89   382.62   390.80   393.05
eigval :      400.92   402.04   403.80   410.69   412.74   424.58
eigval :      437.36   446.41   509.14   523.36   524.89   573.12
eigval :      586.22   609.81   651.60   773.94   778.07   783.82
eigval :      786.11   793.19   844.01   852.08   854.85   856.76
eigval :      892.06   898.74   938.56   941.25   951.96   953.64
eigval :      976.52   980.39   989.13   996.18  1028.14  1043.20
eigval :     1047.57  1052.00  1077.60  1080.79  1085.39  1087.92
eigval :     1105.65  1109.85  1127.12  1128.06  1131.45  1132.66
eigval :     1137.24  1142.07  1161.11  1164.28  1170.39  1177.25
eigval :     1211.07  1212.67  1217.06  1219.27  1232.73  1236.06
eigval :     1266.07  1267.25  1275.34  1275.92  1277.71  1279.49
eigval :     1282.25  1287.74  1313.41  1316.17  1341.17  1345.30
eigval :     1351.65  1352.33  1352.69  1353.41  1353.51  1357.18
eigval :     1375.36  1378.78  1403.74  1408.39  1411.23  1413.18
eigval :     1470.16  1470.88  1471.97  1473.50  1476.40  1477.04
eigval :     1478.92  1480.91  1481.57  1483.77  1487.65  1487.89
eigval :     1492.59  1495.33  1496.62  1497.75  1498.03  1500.04
eigval :     1501.64  1506.76  1517.41  1529.26  1535.56  1549.80
eigval :     1569.03  2874.40  2881.59  2885.29  2902.20  2903.79
eigval :     2907.51  2944.99  2945.55  2957.99  2960.30  2962.78
eigval :     2965.02  2982.84  2982.98  2983.04  2984.34  2989.04
eigval :     2991.70  2993.73  2995.49  2997.25  3007.89  3014.21
eigval :     3020.26  3022.93  3028.01  3029.19  3033.22  3034.32
eigval :     3037.38  3040.18  3042.66  3046.13  3046.28  3054.15
eigval :     3070.78  3143.18  3154.95  3410.62  3435.44  3473.73
eigval :     3486.74  3499.35  3520.57  3528.48  3546.82  3553.14
eigval :     3557.32  3646.77  3670.70
 reduced masses (amu)
   1: 26.43   2: 28.39   3: 28.91   4: 23.50   5: 21.55   6: 23.80   7: 15.48   8: 12.38
   9: 12.85  10: 12.82  11: 15.93  12: 17.56  13: 17.79  14: 17.68  15: 20.03  16: 19.86
  17: 23.74  18: 21.59  19: 24.67  20: 24.94  21: 21.34  22: 23.81  23: 23.29  24: 19.76
  25: 24.36  26: 23.66  27: 20.14  28: 20.24  29: 20.19  30: 15.89  31: 23.99  32: 20.64
  33: 22.54  34: 21.54  35: 15.76  36: 25.07  37: 24.14  38: 29.50  39: 19.61  40: 24.92
  41: 24.35  42: 25.38  43: 25.51  44: 26.10  45: 22.49  46: 26.28  47: 27.87  48: 24.07
  49: 25.62  50: 26.48  51: 25.37  52: 26.93  53: 23.11  54: 23.29  55: 25.40  56: 30.96
  57: 28.72  58: 25.93  59: 26.44  60: 24.75  61: 26.89  62: 27.54  63: 26.15  64: 26.50
  65: 27.39  66: 25.66  67: 28.75  68: 29.77  69: 28.30  70: 28.12  71: 29.37  72: 28.25
  73: 26.20  74: 24.74  75: 27.53  76: 26.17  77: 28.94  78: 27.22  79: 26.38  80: 25.29
  81: 24.79  82: 23.59  83: 26.05  84: 26.00  85: 26.83  86: 27.91  87: 22.51  88: 26.49
  89: 24.95  90: 24.67  91: 27.21  92: 19.40  93: 24.65  94: 27.48  95: 27.39  96: 24.42
  97: 27.48  98: 26.22  99: 26.45 100: 25.09 101: 26.71 102: 24.08 103: 28.37 104: 27.29
 105: 24.46 106: 26.00 107: 27.92 108: 26.05 109: 26.69 110: 26.06 111: 26.03 112: 22.34
 113: 27.14 114: 26.91 115: 25.98 116: 24.25 117: 19.40 118: 22.98 119: 24.64 120: 24.02
 121: 27.52 122: 22.10 123: 26.92 124: 24.52 125: 25.86 126: 23.16 127: 26.74 128: 22.81
 129: 26.51 130: 24.66 131: 22.84 132: 22.78 133: 24.89 134: 25.25 135: 25.31 136: 25.60
 137: 25.99 138: 25.58 139: 25.47 140: 26.84 141: 25.72 142: 26.41 143: 26.90 144: 26.90
 145: 25.22 146: 27.09 147: 27.08 148: 25.61 149: 25.26 150: 26.61 151: 25.65 152: 26.69
 153: 27.20 154: 24.03 155: 26.56 156: 26.07 157: 26.37 158: 26.95 159: 25.90 160: 26.87
 161: 23.86 162: 23.77 163: 27.66 164: 26.06 165: 22.63 166: 26.68 167: 24.82 168: 20.98
 169: 23.07 170: 27.48 171: 27.02 172: 27.25 173: 26.40 174: 26.66 175: 26.87 176: 27.22
 177: 24.08 178: 25.91 179: 26.46 180: 21.92 181: 26.21 182: 24.85 183: 28.35 184: 26.10
 185: 25.10 186: 24.48 187: 22.42 188: 25.56 189: 26.94 190: 24.39 191: 22.63 192: 20.64
 193: 19.79 194: 17.35 195: 12.10 196: 17.19 197: 21.49 198: 21.24 199: 12.54 200:  5.22
 201:  9.07 202:  8.15 203:  2.36 204:  8.92 205: 18.76 206:  9.34 207:  5.36 208:  3.31
 209:  5.13 210: 11.82 211:  3.57 212:  3.05 213:  4.86 214:  3.27 215:  6.07 216:  3.39
 217:  6.04 218:  8.27 219:  6.27 220:  5.99 221:  2.97 222:  9.00 223:  3.65 224: 10.49
 225:  8.49 226:  2.95 227:  8.04 228:  1.79 229:  2.08 230:  1.91 231:  2.09 232:  3.13
 233:  2.10 234:  3.22 235:  1.76 236:  1.71 237:  2.37 238:  2.33 239:  6.29 240:  5.92
 241:  6.12 242:  6.25 243:  5.43 244:  5.56 245:  2.37 246:  2.53 247:  5.41 248:  5.25
 249:  6.47 250:  6.60 251:  9.83 252:  9.57 253:  7.37 254:  6.60 255:  9.50 256:  5.02
 257:  4.72 258:  7.52 259:  9.24 260: 11.51 261:  7.87 262:  6.96 263:  7.57 264:  8.03
 265:  7.36 266:  7.89 267:  5.24 268:  5.09 269:  4.80 270:  4.83 271:  3.91 272:  3.89
 273:  4.20 274:  4.29 275:  3.58 276:  3.63 277:  1.65 278:  1.83 279:  2.21 280:  2.60
 281:  2.28 282:  2.40 283:  3.78 284:  3.94 285:  3.47 286:  3.30 287:  3.72 288:  4.13
 289:  4.63 290:  4.54 291:  4.99 292:  4.72 293:  4.78 294:  4.25 295:  5.20 296:  5.22
 297:  3.32 298:  3.33 299:  3.16 300:  3.26 301:  1.89 302:  1.89 303:  1.88 304:  1.81
 305:  1.89 306:  1.98 307:  1.78 308:  1.88 309:  1.86 310:  1.84 311:  1.79 312:  1.60
 313:  1.61 314:  1.75 315:  1.64 316:  1.54 317:  1.61 318:  1.62 319:  1.77 320:  1.79
 321:  1.98 322:  2.02 323:  2.06 324:  2.02 325:  1.97 326:  1.92 327:  1.98 328:  1.74
 329:  1.44 330:  1.75 331:  1.49 332:  1.79 333:  1.77 334:  1.82 335:  1.89 336:  1.87
 337:  1.83 338:  1.56 339:  1.62 340:  1.54 341:  1.64 342:  1.82 343:  1.73 344:  1.79
 345:  1.69 346:  1.73 347:  1.67 348:  1.71 349:  1.79 350:  1.74 351:  1.73 352:  1.92
 353:  1.82 354:  1.67 355:  1.93 356:  1.56 357:  1.80 358:  1.65 359:  1.55 360:  1.56
 361:  1.64 362:  1.90 363:  1.89 364:  2.12 365:  2.00 366:  1.62 367:  1.97 368:  1.71
 369:  1.89 370:  1.88 371:  1.88 372:  1.86 373:  1.71 374:  1.83 375:  1.83
 IR intensities (amu)
   1:  0.53   2:  0.87   3:  0.48   4:  0.38   5:  0.52   6:  0.58   7:  0.11   8:  0.23
   9:  0.15  10:  0.31  11:  0.33  12:  0.33  13:  0.40  14:  0.31  15:  0.14  16:  0.14
  17:  0.05  18:  0.59  19:  0.19  20:  0.19  21:  0.25  22:  0.24  23:  0.13  24:  0.12
  25:  0.14  26:  0.23  27:  0.13  28:  0.33  29:  0.31  30:  0.22  31:  0.16  32:  0.31
  33:  0.10  34:  0.19  35:  0.22  36:  0.16  37:  0.36  38:  0.13  39:  0.09  40:  0.15
  41:  0.63  42:  0.36  43:  0.32  44:  0.10  45:  0.42  46:  0.18  47:  0.43  48:  0.29
  49:  0.22  50:  0.11  51:  0.13  52:  0.17  53:  0.29  54:  0.33  55:  0.15  56:  0.19
  57:  0.20  58:  0.21  59:  0.52  60:  0.51  61:  0.24  62:  0.23  63:  0.29  64:  0.15
  65:  0.31  66:  0.14  67:  0.44  68:  0.46  69:  0.41  70:  0.48  71:  0.82  72:  0.28
  73:  0.10  74:  0.25  75:  0.57  76:  0.34  77:  0.49  78:  0.14  79:  0.34  80:  0.26
  81:  0.78  82:  0.91  83:  0.14  84:  0.55  85:  0.98  86:  0.40  87:  0.64  88:  0.45
  89:  0.37  90:  0.45  91:  0.13  92:  0.33  93:  0.34  94:  0.17  95:  0.26  96:  0.33
  97:  0.24  98:  0.48  99:  0.65 100:  0.30 101:  0.17 102:  0.27 103:  0.63 104:  0.67
 105:  0.23 106:  0.62 107:  0.40 108:  0.47 109:  0.25 110:  0.68 111:  0.96 112:  0.40
 113:  0.73 114:  0.59 115:  0.95 116:  0.17 117:  0.37 118:  0.63 119:  0.59 120:  0.38
 121:  0.95 122:  0.39 123:  0.85 124:  0.70 125:  0.43 126:  0.22 127:  0.65 128:  0.27
 129:  0.62 130:  0.47 131:  0.29 132:  0.31 133:  0.66 134:  0.87 135:  0.53 136:  0.68
 137:  1.22 138:  0.99 139:  0.98 140:  0.72 141:  1.08 142:  0.61 143:  0.49 144:  0.89
 145:  0.74 146:  0.39 147:  1.12 148:  0.43 149:  0.82 150:  0.62 151:  0.86 152:  0.78
 153:  0.57 154:  0.94 155:  0.69 156:  0.36 157:  0.48 158:  0.38 159:  0.66 160:  0.30
 161:  0.68 162:  0.88 163:  0.60 164:  0.36 165:  0.36 166:  0.99 167:  0.30 168:  0.38
 169:  0.38 170:  0.59 171:  0.33 172:  0.49 173:  1.64 174:  1.19 175:  0.79 176:  1.89
 177:  0.63 178:  0.97 179:  0.31 180:  0.86 181:  0.42 182:  1.52 183:  1.43 184:  2.43
 185:  1.41 186:  1.43 187:  0.63 188:  1.72 189:  1.44 190:  2.09 191:  0.92 192:  1.76
 193:  1.53 194:  1.01 195:  1.20 196:  1.34 197:  0.73 198:  0.59 199:  0.50 200:  0.18
 201:  0.39 202:  1.21 203:  0.10 204:  0.41 205:  0.88 206:  0.47 207:  0.91 208:  0.42
 209:  0.45 210:  0.20 211:  0.64 212:  0.53 213:  0.44 214:  0.62 215:  0.43 216:  0.31
 217:  0.37 218:  0.29 219:  0.28 220:  0.52 221:  0.46 222:  0.46 223:  0.61 224:  0.40
 225:  0.51 226:  0.84 227:  0.38 228:  0.55 229:  0.31 230:  0.66 231:  0.65 232:  0.10
 233:  0.96 234:  0.12 235:  0.22 236:  0.10 237:  0.12 238:  0.12 239:  0.20 240:  0.12
 241:  0.34 242:  0.32 243:  0.17 244:  0.13 245:  0.08 246:  0.08 247:  0.30 248:  0.35
 249:  0.35 250:  0.24 251:  0.48 252:  0.31 253:  0.64 254:  0.59 255:  1.09 256:  0.30
 257:  0.35 258:  0.50 259:  0.48 260:  0.95 261:  0.75 262:  0.19 263:  0.57 264:  0.53
 265:  0.22 266:  0.37 267:  0.35 268:  0.32 269:  0.12 270:  0.10 271:  0.29 272:  0.45
 273:  0.16 274:  0.13 275:  0.11 276:  0.08 277:  0.04 278:  0.05 279:  0.06 280:  0.11
 281:  0.04 282:  0.04 283:  0.33 284:  0.40 285:  0.34 286:  0.33 287:  0.41 288:  0.29
 289:  0.11 290:  0.25 291:  0.17 292:  0.22 293:  0.16 294:  0.33 295:  0.22 296:  0.20
 297:  0.06 298:  0.09 299:  0.06 300:  0.07 301:  0.03 302:  0.03 303:  0.04 304:  0.08
 305:  0.03 306:  0.04 307:  0.10 308:  0.05 309:  0.07 310:  0.09 311:  0.06 312:  0.16
 313:  0.08 314:  0.03 315:  0.03 316:  0.05 317:  0.06 318:  0.06 319:  0.11 320:  0.22
 321:  0.42 322:  0.54 323:  0.48 324:  0.61 325:  0.61 326:  0.34 327:  0.31 328:  0.34
 329:  0.24 330:  0.34 331:  0.25 332:  0.23 333:  0.19 334:  0.21 335:  0.20 336:  0.23
 337:  0.22 338:  0.13 339:  0.14 340:  0.12 341:  0.20 342:  0.25 343:  0.23 344:  0.36
 345:  0.24 346:  0.24 347:  0.08 348:  0.20 349:  0.28 350:  0.30 351:  0.22 352:  0.24
 353:  0.26 354:  0.19 355:  0.22 356:  0.22 357:  0.23 358:  0.23 359:  0.13 360:  0.23
 361:  0.15 362:  0.76 363:  1.04 364:  0.76 365:  0.42 366:  0.37 367:  0.60 368:  0.38
 369:  0.34 370:  0.28 371:  0.29 372:  0.18 373:  0.42 374:  0.35 375:  0.33
 Raman intensities (amu)
   1:  0.00   2:  0.00   3:  0.00   4:  0.00   5:  0.00   6:  0.00   7:  0.00   8:  0.00
   9:  0.00  10:  0.00  11:  0.00  12:  0.00  13:  0.00  14:  0.00  15:  0.00  16:  0.00
  17:  0.00  18:  0.00  19:  0.00  20:  0.00  21:  0.00  22:  0.00  23:  0.00  24:  0.00
  25:  0.00  26:  0.00  27:  0.00  28:  0.00  29:  0.00  30:  0.00  31:  0.00  32:  0.00
  33:  0.00  34:  0.00  35:  0.00  36:  0.00  37:  0.00  38:  0.00  39:  0.00  40:  0.00
  41:  0.00  42:  0.00  43:  0.00  44:  0.00  45:  0.00  46:  0.00  47:  0.00  48:  0.00
  49:  0.00  50:  0.00  51:  0.00  52:  0.00  53:  0.00  54:  0.00  55:  0.00  56:  0.00
  57:  0.00  58:  0.00  59:  0.00  60:  0.00  61:  0.00  62:  0.00  63:  0.00  64:  0.00
  65:  0.00  66:  0.00  67:  0.00  68:  0.00  69:  0.00  70:  0.00  71:  0.00  72:  0.00
  73:  0.00  74:  0.00  75:  0.00  76:  0.00  77:  0.00  78:  0.00  79:  0.00  80:  0.00
  81:  0.00  82:  0.00  83:  0.00  84:  0.00  85:  0.00  86:  0.00  87:  0.00  88:  0.00
  89:  0.00  90:  0.00  91:  0.00  92:  0.00  93:  0.00  94:  0.00  95:  0.00  96:  0.00
  97:  0.00  98:  0.00  99:  0.00 100:  0.00 101:  0.00 102:  0.00 103:  0.00 104:  0.00
 105:  0.00 106:  0.00 107:  0.00 108:  0.00 109:  0.00 110:  0.00 111:  0.00 112:  0.00
 113:  0.00 114:  0.00 115:  0.00 116:  0.00 117:  0.00 118:  0.00 119:  0.00 120:  0.00
 121:  0.00 122:  0.00 123:  0.00 124:  0.00 125:  0.00 126:  0.00 127:  0.00 128:  0.00
 129:  0.00 130:  0.00 131:  0.00 132:  0.00 133:  0.00 134:  0.00 135:  0.00 136:  0.00
 137:  0.00 138:  0.00 139:  0.00 140:  0.00 141:  0.00 142:  0.00 143:  0.00 144:  0.00
 145:  0.00 146:  0.00 147:  0.00 148:  0.00 149:  0.00 150:  0.00 151:  0.00 152:  0.00
 153:  0.00 154:  0.00 155:  0.00 156:  0.00 157:  0.00 158:  0.00 159:  0.00 160:  0.00
 161:  0.00 162:  0.00 163:  0.00 164:  0.00 165:  0.00 166:  0.00 167:  0.00 168:  0.00
 169:  0.00 170:  0.00 171:  0.00 172:  0.00 173:  0.00 174:  0.00 175:  0.00 176:  0.00
 177:  0.00 178:  0.00 179:  0.00 180:  0.00 181:  0.00 182:  0.00 183:  0.00 184:  0.00
 185:  0.00 186:  0.00 187:  0.00 188:  0.00 189:  0.00 190:  0.00 191:  0.00 192:  0.00
 193:  0.00 194:  0.00 195:  0.00 196:  0.00 197:  0.00 198:  0.00 199:  0.00 200:  0.00
 201:  0.00 202:  0.00 203:  0.00 204:  0.00 205:  0.00 206:  0.00 207:  0.00 208:  0.00
 209:  0.00 210:  0.00 211:  0.00 212:  0.00 213:  0.00 214:  0.00 215:  0.00 216:  0.00
 217:  0.00 218:  0.00 219:  0.00 220:  0.00 221:  0.00 222:  0.00 223:  0.00 224:  0.00
 225:  0.00 226:  0.00 227:  0.00 228:  0.00 229:  0.00 230:  0.00 231:  0.00 232:  0.00
 233:  0.00 234:  0.00 235:  0.00 236:  0.00 237:  0.00 238:  0.00 239:  0.00 240:  0.00
 241:  0.00 242:  0.00 243:  0.00 244:  0.00 245:  0.00 246:  0.00 247:  0.00 248:  0.00
 249:  0.00 250:  0.00 251:  0.00 252:  0.00 253:  0.00 254:  0.00 255:  0.00 256:  0.00
 257:  0.00 258:  0.00 259:  0.00 260:  0.00 261:  0.00 262:  0.00 263:  0.00 264:  0.00
 265:  0.00 266:  0.00 267:  0.00 268:  0.00 269:  0.00 270:  0.00 271:  0.00 272:  0.00
 273:  0.00 274:  0.00 275:  0.00 276:  0.00 277:  0.00 278:  0.00 279:  0.00 280:  0.00
 281:  0.00 282:  0.00 283:  0.00 284:  0.00 285:  0.00 286:  0.00 287:  0.00 288:  0.00
 289:  0.00 290:  0.00 291:  0.00 292:  0.00 293:  0.00 294:  0.00 295:  0.00 296:  0.00
 297:  0.00 298:  0.00 299:  0.00 300:  0.00 301:  0.00 302:  0.00 303:  0.00 304:  0.00
 305:  0.00 306:  0.00 307:  0.00 308:  0.00 309:  0.00 310:  0.00 311:  0.00 312:  0.00
 313:  0.00 314:  0.00 315:  0.00 316:  0.00 317:  0.00 318:  0.00 319:  0.00 320:  0.00
 321:  0.00 322:  0.00 323:  0.00 324:  0.00 325:  0.00 326:  0.00 327:  0.00 328:  0.00
 329:  0.00 330:  0.00 331:  0.00 332:  0.00 333:  0.00 334:  0.00 335:  0.00 336:  0.00
 337:  0.00 338:  0.00 339:  0.00 340:  0.00 341:  0.00 342:  0.00 343:  0.00 344:  0.00
 345:  0.00 346:  0.00 347:  0.00 348:  0.00 349:  0.00 350:  0.00 351:  0.00 352:  0.00
 353:  0.00 354:  0.00 355:  0.00 356:  0.00 357:  0.00 358:  0.00 359:  0.00 360:  0.00
 361:  0.00 362:  0.00 363:  0.00 364:  0.00 365:  0.00 366:  0.00 367:  0.00 368:  0.00
 369:  0.00 370:  0.00 371:  0.00 372:  0.00 373:  0.00 374:  0.00 375:  0.00
 output can be read by thermo (or use thermo option).
 writing <g98.out> molden fake output.
 recommended (thermochemical) frequency scaling factor: 1.0
                    ==================
                    thermo calculation
                    ==================
Nvib :  369 Nimag : 0  symmetry :   C1  rot number :  1  scale factor : 1.00 sthr :  50.
omega=  7.79     Gvib=    -2.537     Grot=    -1.607     Gused=    -1.608
omega=  9.66     Gvib=    -2.409     Grot=    -1.544     Gused=    -1.545
omega= 16.91     Gvib=    -2.077     Grot=    -1.378     Gused=    -1.387
omega= 19.97     Gvib=    -1.979     Grot=    -1.328     Gused=    -1.345
omega= 20.84     Gvib=    -1.954     Grot=    -1.316     Gused=    -1.335
omega= 22.91     Gvib=    -1.898     Grot=    -1.288     Gused=    -1.314
omega= 25.09     Gvib=    -1.844     Grot=    -1.261     Gused=    -1.296
omega= 30.98     Gvib=    -1.719     Grot=    -1.198     Gused=    -1.265
omega= 33.09     Gvib=    -1.680     Grot=    -1.179     Gused=    -1.260
omega= 33.81     Gvib=    -1.667     Grot=    -1.172     Gused=    -1.258
omega= 34.93     Gvib=    -1.648     Grot=    -1.163     Gused=    -1.256
omega= 35.91     Gvib=    -1.632     Grot=    -1.155     Gused=    -1.255
omega= 37.72     Gvib=    -1.603     Grot=    -1.140     Gused=    -1.253
omega= 38.28     Gvib=    -1.594     Grot=    -1.136     Gused=    -1.253
omega= 39.72     Gvib=    -1.572     Grot=    -1.125     Gused=    -1.252
omega= 41.40     Gvib=    -1.548     Grot=    -1.113     Gused=    -1.252
omega= 42.36     Gvib=    -1.534     Grot=    -1.106     Gused=    -1.251
omega= 43.50     Gvib=    -1.519     Grot=    -1.098     Gused=    -1.251
omega= 44.71     Gvib=    -1.502     Grot=    -1.090     Gused=    -1.251
omega= 46.07     Gvib=    -1.485     Grot=    -1.081     Gused=    -1.250
omega= 46.43     Gvib=    -1.480     Grot=    -1.079     Gused=    -1.250
omega= 46.85     Gvib=    -1.475     Grot=    -1.076     Gused=    -1.249
omega= 49.54     Gvib=    -1.442     Grot=    -1.059     Gused=    -1.247
omega= 50.08     Gvib=    -1.435     Grot=    -1.056     Gused=    -1.246
omega= 51.30     Gvib=    -1.421     Grot=    -1.049     Gused=    -1.245
omega= 52.96     Gvib=    -1.403     Grot=    -1.040     Gused=    -1.242
omega= 53.48     Gvib=    -1.397     Grot=    -1.037     Gused=    -1.241
omega= 53.69     Gvib=    -1.394     Grot=    -1.035     Gused=    -1.240
omega= 55.73     Gvib=    -1.372     Grot=    -1.024     Gused=    -1.236
omega= 56.69     Gvib=    -1.362     Grot=    -1.019     Gused=    -1.233
omega= 58.29     Gvib=    -1.346     Grot=    -1.011     Gused=    -1.228
omega= 59.16     Gvib=    -1.337     Grot=    -1.007     Gused=    -1.226
omega= 60.03     Gvib=    -1.329     Grot=    -1.002     Gused=    -1.223
omega= 61.12     Gvib=    -1.318     Grot=    -0.997     Gused=    -1.219
omega= 62.50     Gvib=    -1.305     Grot=    -0.990     Gused=    -1.214
omega= 62.91     Gvib=    -1.301     Grot=    -0.989     Gused=    -1.212
omega= 64.02     Gvib=    -1.291     Grot=    -0.983     Gused=    -1.207
omega= 65.35     Gvib=    -1.279     Grot=    -0.977     Gused=    -1.202
omega= 66.11     Gvib=    -1.272     Grot=    -0.974     Gused=    -1.198
omega= 67.32     Gvib=    -1.261     Grot=    -0.968     Gused=    -1.193
omega= 67.97     Gvib=    -1.256     Grot=    -0.966     Gused=    -1.190
omega= 69.51     Gvib=    -1.243     Grot=    -0.959     Gused=    -1.183
omega= 69.87     Gvib=    -1.239     Grot=    -0.957     Gused=    -1.181
omega= 70.76     Gvib=    -1.232     Grot=    -0.954     Gused=    -1.176
omega= 71.75     Gvib=    -1.224     Grot=    -0.950     Gused=    -1.172
omega= 72.19     Gvib=    -1.220     Grot=    -0.948     Gused=    -1.169
omega= 74.25     Gvib=    -1.204     Grot=    -0.939     Gused=    -1.159
omega= 74.60     Gvib=    -1.201     Grot=    -0.938     Gused=    -1.157
omega= 74.80     Gvib=    -1.199     Grot=    -0.937     Gused=    -1.156
omega= 76.49     Gvib=    -1.186     Grot=    -0.931     Gused=    -1.147
omega= 76.77     Gvib=    -1.184     Grot=    -0.930     Gused=    -1.145
omega= 78.31     Gvib=    -1.173     Grot=    -0.924     Gused=    -1.137
omega= 78.46     Gvib=    -1.171     Grot=    -0.923     Gused=    -1.136
omega= 78.98     Gvib=    -1.168     Grot=    -0.921     Gused=    -1.134
omega= 80.14     Gvib=    -1.159     Grot=    -0.917     Gused=    -1.127
omega= 80.43     Gvib=    -1.157     Grot=    -0.916     Gused=    -1.126
omega= 81.78     Gvib=    -1.147     Grot=    -0.911     Gused=    -1.118
omega= 82.80     Gvib=    -1.140     Grot=    -0.907     Gused=    -1.113
omega= 83.48     Gvib=    -1.135     Grot=    -0.905     Gused=    -1.109
omega= 84.89     Gvib=    -1.125     Grot=    -0.900     Gused=    -1.101
omega= 86.37     Gvib=    -1.115     Grot=    -0.895     Gused=    -1.093
omega= 86.85     Gvib=    -1.112     Grot=    -0.893     Gused=    -1.090
omega= 88.17     Gvib=    -1.103     Grot=    -0.889     Gused=    -1.083
omega= 88.64     Gvib=    -1.100     Grot=    -0.887     Gused=    -1.081
omega= 88.95     Gvib=    -1.098     Grot=    -0.886     Gused=    -1.079
omega= 90.19     Gvib=    -1.090     Grot=    -0.882     Gused=    -1.072
omega= 91.15     Gvib=    -1.084     Grot=    -0.879     Gused=    -1.067
omega= 93.07     Gvib=    -1.072     Grot=    -0.873     Gused=    -1.056
omega= 94.33     Gvib=    -1.064     Grot=    -0.869     Gused=    -1.050
omega= 94.78     Gvib=    -1.061     Grot=    -0.867     Gused=    -1.047
omega= 95.53     Gvib=    -1.057     Grot=    -0.865     Gused=    -1.043
omega= 96.96     Gvib=    -1.048     Grot=    -0.860     Gused=    -1.036
omega= 97.05     Gvib=    -1.047     Grot=    -0.860     Gused=    -1.035
omega= 99.42     Gvib=    -1.033     Grot=    -0.853     Gused=    -1.023
omega= 99.70     Gvib=    -1.032     Grot=    -0.852     Gused=    -1.021
omega=100.56     Gvib=    -1.027     Grot=    -0.850     Gused=    -1.017
omega=102.11     Gvib=    -1.018     Grot=    -0.845     Gused=    -1.008
omega=103.60     Gvib=    -1.009     Grot=    -0.841     Gused=    -1.001
omega=104.12     Gvib=    -1.006     Grot=    -0.839     Gused=    -0.998
omega=104.64     Gvib=    -1.004     Grot=    -0.838     Gused=    -0.995
omega=105.63     Gvib=    -0.998     Grot=    -0.835     Gused=    -0.990
omega=106.87     Gvib=    -0.991     Grot=    -0.832     Gused=    -0.984
omega=107.57     Gvib=    -0.988     Grot=    -0.830     Gused=    -0.981
omega=108.11     Gvib=    -0.985     Grot=    -0.828     Gused=    -0.978
omega=109.40     Gvib=    -0.978     Grot=    -0.825     Gused=    -0.971
omega=110.20     Gvib=    -0.974     Grot=    -0.822     Gused=    -0.967
omega=111.17     Gvib=    -0.969     Grot=    -0.820     Gused=    -0.963
omega=111.74     Gvib=    -0.966     Grot=    -0.818     Gused=    -0.960
omega=113.53     Gvib=    -0.956     Grot=    -0.814     Gused=    -0.951
omega=114.95     Gvib=    -0.949     Grot=    -0.810     Gused=    -0.944
omega=115.11     Gvib=    -0.948     Grot=    -0.810     Gused=    -0.944
omega=116.12     Gvib=    -0.943     Grot=    -0.807     Gused=    -0.939
omega=116.71     Gvib=    -0.940     Grot=    -0.805     Gused=    -0.936
omega=118.72     Gvib=    -0.931     Grot=    -0.800     Gused=    -0.927
omega=120.24     Gvib=    -0.923     Grot=    -0.797     Gused=    -0.920
omega=120.85     Gvib=    -0.920     Grot=    -0.795     Gused=    -0.917
omega=121.31     Gvib=    -0.918     Grot=    -0.794     Gused=    -0.915
omega=123.08     Gvib=    -0.910     Grot=    -0.790     Gused=    -0.907
omega=123.94     Gvib=    -0.906     Grot=    -0.788     Gused=    -0.903
omega=124.46     Gvib=    -0.903     Grot=    -0.786     Gused=    -0.900
omega=126.58     Gvib=    -0.894     Grot=    -0.781     Gused=    -0.891
omega=127.57     Gvib=    -0.889     Grot=    -0.779     Gused=    -0.887
omega=128.56     Gvib=    -0.885     Grot=    -0.777     Gused=    -0.882
omega=130.59     Gvib=    -0.876     Grot=    -0.772     Gused=    -0.874
omega=131.15     Gvib=    -0.873     Grot=    -0.771     Gused=    -0.871
omega=132.57     Gvib=    -0.867     Grot=    -0.768     Gused=    -0.865
omega=133.31     Gvib=    -0.864     Grot=    -0.766     Gused=    -0.862
omega=134.74     Gvib=    -0.858     Grot=    -0.763     Gused=    -0.856
omega=135.19     Gvib=    -0.856     Grot=    -0.762     Gused=    -0.854
omega=136.19     Gvib=    -0.852     Grot=    -0.760     Gused=    -0.850
omega=137.51     Gvib=    -0.846     Grot=    -0.757     Gused=    -0.845
omega=138.94     Gvib=    -0.840     Grot=    -0.754     Gused=    -0.839
omega=139.30     Gvib=    -0.839     Grot=    -0.753     Gused=    -0.837
omega=140.28     Gvib=    -0.835     Grot=    -0.751     Gused=    -0.834
omega=142.03     Gvib=    -0.828     Grot=    -0.747     Gused=    -0.827
omega=143.17     Gvib=    -0.823     Grot=    -0.745     Gused=    -0.822
omega=143.57     Gvib=    -0.822     Grot=    -0.744     Gused=    -0.821
omega=144.27     Gvib=    -0.819     Grot=    -0.743     Gused=    -0.818
omega=144.59     Gvib=    -0.818     Grot=    -0.742     Gused=    -0.817
omega=145.50     Gvib=    -0.814     Grot=    -0.740     Gused=    -0.813
omega=146.97     Gvib=    -0.808     Grot=    -0.737     Gused=    -0.807
omega=147.76     Gvib=    -0.805     Grot=    -0.736     Gused=    -0.804
omega=150.31     Gvib=    -0.796     Grot=    -0.731     Gused=    -0.795
omega=150.86     Gvib=    -0.794     Grot=    -0.729     Gused=    -0.793
omega=152.08     Gvib=    -0.789     Grot=    -0.727     Gused=    -0.788
omega=154.31     Gvib=    -0.781     Grot=    -0.723     Gused=    -0.780
omega=154.68     Gvib=    -0.779     Grot=    -0.722     Gused=    -0.779
omega=156.06     Gvib=    -0.774     Grot=    -0.719     Gused=    -0.774
omega=156.83     Gvib=    -0.772     Grot=    -0.718     Gused=    -0.771
omega=157.98     Gvib=    -0.767     Grot=    -0.716     Gused=    -0.767
omega=159.20     Gvib=    -0.763     Grot=    -0.713     Gused=    -0.763
omega=160.29     Gvib=    -0.759     Grot=    -0.711     Gused=    -0.759
omega=161.60     Gvib=    -0.755     Grot=    -0.709     Gused=    -0.754
omega=162.29     Gvib=    -0.752     Grot=    -0.708     Gused=    -0.752
omega=163.50     Gvib=    -0.748     Grot=    -0.706     Gused=    -0.748
omega=163.67     Gvib=    -0.747     Grot=    -0.705     Gused=    -0.747
omega=164.94     Gvib=    -0.743     Grot=    -0.703     Gused=    -0.743
omega=166.61     Gvib=    -0.737     Grot=    -0.700     Gused=    -0.737
omega=167.65     Gvib=    -0.734     Grot=    -0.698     Gused=    -0.734
omega=168.49     Gvib=    -0.731     Grot=    -0.697     Gused=    -0.731
omega=169.35     Gvib=    -0.728     Grot=    -0.695     Gused=    -0.728
omega=171.71     Gvib=    -0.721     Grot=    -0.691     Gused=    -0.720
omega=171.83     Gvib=    -0.720     Grot=    -0.691     Gused=    -0.720
omega=173.73     Gvib=    -0.714     Grot=    -0.688     Gused=    -0.714
omega=176.06     Gvib=    -0.707     Grot=    -0.684     Gused=    -0.706
omega=176.93     Gvib=    -0.704     Grot=    -0.682     Gused=    -0.704
omega=177.80     Gvib=    -0.701     Grot=    -0.681     Gused=    -0.701
omega=178.76     Gvib=    -0.698     Grot=    -0.679     Gused=    -0.698
omega=179.77     Gvib=    -0.695     Grot=    -0.677     Gused=    -0.695
omega=180.45     Gvib=    -0.693     Grot=    -0.676     Gused=    -0.693
omega=180.83     Gvib=    -0.692     Grot=    -0.676     Gused=    -0.692
omega=181.46     Gvib=    -0.690     Grot=    -0.675     Gused=    -0.690
omega=182.02     Gvib=    -0.688     Grot=    -0.674     Gused=    -0.688
omega=182.52     Gvib=    -0.687     Grot=    -0.673     Gused=    -0.686
omega=184.46     Gvib=    -0.681     Grot=    -0.670     Gused=    -0.681
omega=186.07     Gvib=    -0.676     Grot=    -0.667     Gused=    -0.676
omega=187.59     Gvib=    -0.671     Grot=    -0.665     Gused=    -0.671
omega=188.91     Gvib=    -0.667     Grot=    -0.663     Gused=    -0.667
omega=190.38     Gvib=    -0.663     Grot=    -0.660     Gused=    -0.663
omega=191.55     Gvib=    -0.660     Grot=    -0.659     Gused=    -0.660
omega=192.01     Gvib=    -0.658     Grot=    -0.658     Gused=    -0.658
omega=193.38     Gvib=    -0.655     Grot=    -0.656     Gused=    -0.655
omega=194.08     Gvib=    -0.653     Grot=    -0.655     Gused=    -0.653
omega=195.39     Gvib=    -0.649     Grot=    -0.653     Gused=    -0.649
omega=195.98     Gvib=    -0.647     Grot=    -0.652     Gused=    -0.647
omega=199.41     Gvib=    -0.638     Grot=    -0.647     Gused=    -0.638
omega=199.72     Gvib=    -0.637     Grot=    -0.646     Gused=    -0.637
omega=200.80     Gvib=    -0.634     Grot=    -0.645     Gused=    -0.634
omega=201.39     Gvib=    -0.632     Grot=    -0.644     Gused=    -0.632
omega=202.19     Gvib=    -0.630     Grot=    -0.643     Gused=    -0.630
omega=203.89     Gvib=    -0.625     Grot=    -0.640     Gused=    -0.626
omega=204.26     Gvib=    -0.624     Grot=    -0.640     Gused=    -0.625
omega=205.46     Gvib=    -0.621     Grot=    -0.638     Gused=    -0.621
omega=206.30     Gvib=    -0.619     Grot=    -0.637     Gused=    -0.619
omega=207.71     Gvib=    -0.615     Grot=    -0.635     Gused=    -0.615
omega=209.19     Gvib=    -0.611     Grot=    -0.633     Gused=    -0.612
omega=209.79     Gvib=    -0.610     Grot=    -0.632     Gused=    -0.610
omega=211.20     Gvib=    -0.606     Grot=    -0.630     Gused=    -0.606
omega=213.04     Gvib=    -0.602     Grot=    -0.627     Gused=    -0.602
omega=214.12     Gvib=    -0.599     Grot=    -0.626     Gused=    -0.599
omega=215.37     Gvib=    -0.596     Grot=    -0.624     Gused=    -0.596
omega=218.09     Gvib=    -0.589     Grot=    -0.620     Gused=    -0.589
omega=218.82     Gvib=    -0.587     Grot=    -0.619     Gused=    -0.587
omega=220.65     Gvib=    -0.583     Grot=    -0.617     Gused=    -0.583
omega=221.38     Gvib=    -0.581     Grot=    -0.616     Gused=    -0.581
omega=224.28     Gvib=    -0.574     Grot=    -0.612     Gused=    -0.574
omega=232.46     Gvib=    -0.555     Grot=    -0.601     Gused=    -0.555
omega=236.26     Gvib=    -0.546     Grot=    -0.597     Gused=    -0.546
omega=239.61     Gvib=    -0.538     Grot=    -0.592     Gused=    -0.539
omega=240.95     Gvib=    -0.535     Grot=    -0.591     Gused=    -0.536
omega=243.36     Gvib=    -0.530     Grot=    -0.588     Gused=    -0.530
omega=246.06     Gvib=    -0.524     Grot=    -0.584     Gused=    -0.524
omega=248.36     Gvib=    -0.519     Grot=    -0.582     Gused=    -0.520
omega=257.37     Gvib=    -0.501     Grot=    -0.571     Gused=    -0.501
omega=259.83     Gvib=    -0.496     Grot=    -0.568     Gused=    -0.496
omega=260.98     Gvib=    -0.494     Grot=    -0.567     Gused=    -0.494
omega=268.42     Gvib=    -0.479     Grot=    -0.559     Gused=    -0.479
omega=269.10     Gvib=    -0.478     Grot=    -0.558     Gused=    -0.478
omega=274.72     Gvib=    -0.467     Grot=    -0.552     Gused=    -0.467
omega=277.86     Gvib=    -0.461     Grot=    -0.548     Gused=    -0.461
omega=296.00     Gvib=    -0.429     Grot=    -0.530     Gused=    -0.429
 
   temp. (K)  partition function   enthalpy   heat capacity  entropy
                                   cal/mol     cal/K/mol   cal/K/mol   J/K/mol
 298.15  VIB  0.172E+83            91946.133    438.398    640.434
         ROT  0.484E+09              888.752      2.981     42.722
         INT  0.832E+91            92834.886    441.379    683.156
         TR   0.768E+29             1481.254      4.968     48.389
         TOT                       94316.1397   446.3474   731.5456  3060.7753
                     Eh         kcal/mol          kJ/mol 
ZPVE            0.703564         441.493         1847.20    
H(0)-H(T)+PV    0.150302         94.3161         394.617    
H(T)            0.853867         535.809         2241.82    
T*S             0.347581         218.110         912.570    
G(T)            0.506286         317.699         1329.25    
   -218.62774355  <=== TOTAL FREE ENERGY in Eh incl. el.,ZPVE,RRHO,solv. parts
 
 normal mode %tage of torsion character
   1:  0.00   2:  0.00   3:  0.00   4:  0.00   5:  0.00   6:  0.00   7:  0.30   8:  0.37
   9:  0.34  10:  0.46  11:  0.62  12:  0.59  13:  0.58  14:  0.49  15:  0.65  16:  0.47
  17:  0.14  18:  0.58  19:  0.54  20:  0.47  21:  0.43  22:  0.47  23:  0.51  24:  0.52
  25:  0.41  26:  0.51  27:  0.47  28:  0.48  29:  0.58  30:  0.43  31:  0.74  32:  0.42
  33:  0.50  34:  0.38  35:  0.51  36:  0.47  37:  0.56  38:  0.32  39:  0.44  40:  0.50
  41:  0.46  42:  0.52  43:  0.48  44:  0.49  45:  0.41  46:  0.60  47:  0.39  48:  0.40
  49:  0.48  50:  0.44  51:  0.55  52:  0.51  53:  0.48  54:  0.37  55:  0.45  56:  0.47
  57:  0.52  58:  0.63  59:  0.55  60:  0.31  61:  0.53  62:  0.35  63:  0.45  64:  0.36
  65:  0.43  66:  0.38  67:  0.40  68:  0.50  69:  0.46  70:  0.45  71:  0.43  72:  0.52
  73:  0.46  74:  0.39  75:  0.42  76:  0.52  77:  0.43  78:  0.52  79:  0.59  80:  0.48
  81:  0.52  82:  0.32  83:  0.34  84:  0.41  85:  0.32  86:  0.46  87:  0.63  88:  0.48
  89:  0.60  90:  0.67  91:  0.47  92:  0.64  93:  0.44  94:  0.48  95:  0.53  96:  0.58
  97:  0.49  98:  0.49  99:  0.40 100:  0.50 101:  0.30 102:  0.53 103:  0.39 104:  0.42
 105:  0.60 106:  0.38 107:  0.44 108:  0.66 109:  0.45 110:  0.50 111:  0.43 112:  0.53
 113:  0.53 114:  0.41 115:  0.39 116:  0.46 117:  0.58 118:  0.49 119:  0.46 120:  0.71
 121:  0.49 122:  0.67 123:  0.65 124:  0.53 125:  0.60 126:  0.54 127:  0.33 128:  0.74
 129:  0.35 130:  0.78 131:  0.39 132:  0.49 133:  0.46 134:  0.56 135:  0.38 136:  0.45
 137:  0.45 138:  0.42 139:  0.38 140:  0.39 141:  0.39 142:  0.52 143:  0.36 144:  0.42
 145:  0.40 146:  0.30 147:  0.40 148:  0.58 149:  0.37 150:  0.42 151:  0.25 152:  0.27
 153:  0.37 154:  0.40 155:  0.22 156:  0.34 157:  0.35 158:  0.48 159:  0.32 160:  0.45
 161:  0.22 162:  0.24 163:  0.21 164:  0.22 165:  0.22 166:  0.18 167:  0.38 168:  0.19
 169:  0.19 170:  0.10 171:  0.21 172:  0.21 173:  0.40 174:  0.13 175:  0.11 176:  0.30
 177:  0.34 178:  0.18 179:  0.11 180:  0.29 181:  0.06 182:  0.40 183:  0.14 184:  0.07
 185:  0.31 186:  0.22 187:  0.12 188:  0.05 189:  0.05 190:  0.28 191:  0.16 192:  0.39
 193:  0.17 194:  0.38 195:  0.61 196:  0.52 197:  0.18 198:  0.34 199:  0.51 200:  0.73
 201:  0.50 202:  0.51 203:  0.86 204:  0.49 205:  0.20 206:  0.60 207:  0.53 208:  0.51
 209:  0.14 210:  0.10 211:  0.82 212:  0.12 213:  0.56 214:  0.21 215:  0.37 216:  0.19
 217:  0.47 218:  0.21 219:  0.48 220:  0.31 221:  0.24 222:  0.17 223:  0.17 224:  0.28
 225:  0.60 226:  0.87 227:  0.34 228:  0.60 229:  0.78 230:  0.76 231:  0.59 232:  0.56
 233:  0.87 234:  0.54 235:  0.57 236:  0.54 237:  0.50 238:  0.49 239:  0.43 240:  0.41
 241:  0.29 242:  0.32 243:  0.10 244:  0.11 245:  0.49 246:  0.50 247:  0.30 248:  0.30
 249:  0.19 250:  0.27 251:  0.08 252:  0.07 253:  0.07 254:  0.10 255:  0.19 256:  0.13
 257:  0.17 258:  0.08 259:  0.05 260:  0.05 261:  0.18 262:  0.08 263:  0.10 264:  0.15
 265:  0.14 266:  0.07 267:  0.35 268:  0.45 269:  0.28 270:  0.30 271:  0.15 272:  0.12
 273:  0.42 274:  0.39 275:  0.32 276:  0.31 277:  0.07 278:  0.09 279:  0.12 280:  0.17
 281:  0.11 282:  0.20 283:  0.12 284:  0.07 285:  0.19 286:  0.10 287:  0.14 288:  0.14
 289:  0.09 290:  0.10 291:  0.10 292:  0.07 293:  0.10 294:  0.10 295:  0.12 296:  0.09
 297:  0.00 298:  0.00 299:  0.00 300:  0.00 301:  0.64 302:  0.63 303:  0.60 304:  0.61
 305:  0.63 306:  0.61 307:  0.65 308:  0.64 309:  0.65 310:  0.66 311:  0.68 312:  0.82
 313:  0.83 314:  0.75 315:  0.83 316:  0.86 317:  0.87 318:  0.84 319:  0.69 320:  0.76
 321:  0.75 322:  0.00 323:  0.16 324:  0.30 325:  0.10 326:  0.28 327:  0.19 328:  0.10
 329:  0.03 330:  0.11 331:  0.08 332:  0.12 333:  0.12 334:  0.19 335:  0.21 336:  0.13
 337:  0.14 338:  0.10 339:  0.12 340:  0.06 341:  0.08 342:  0.07 343:  0.03 344:  0.07
 345:  0.04 346:  0.09 347:  0.07 348:  0.10 349:  0.03 350:  0.02 351:  0.11 352:  0.04
 353:  0.04 354:  0.03 355:  0.05 356:  0.02 357:  0.03 358:  0.02 359:  0.01 360:  0.02
 361:  0.03 362:  0.03 363:  0.00 364:  0.00 365:  0.02 366:  0.00 367:  0.07 368:  0.00
 369:  0.19 370:  0.05 371:  0.03 372:  0.02 373:  0.01 374:  0.00 375:  0.00
 recommended # of modes for mode following         222
 
 Pipek-Mezey localization of normal modes
 number of localized modes          218
 frequency thrshold           500.000000000000     
 number of groups                    87
 atom-group assingment :   
  1  2  3  4  5  6  7  8  9 10 11 12 13 14 15 16 17 18 19 20 21 22 23 24 25 26 27 28 29 30
 31 32 33 34 35 36 37 38 39 40 41 42 43 44 45 46 47 48 49 50 51 51 52 52 52 53 53 53 54 55
 54 56 56 56 56 57 58 59 59 59 60 60 60 61 61 61 62 62 62 62 63 64 65 65 65 66 66 66 67 68
 67 69 69 69 70 71 71 72 72 73 74 74 74 75 75 75 76 76 76 76 77 78 79 80 80 80 81 81 82 83
 84 85 86 87 86
 pop matrix done.
 initialization of trafo matrix to unity
iteration     50  convergence  0.38616297D-01
iteration    100  convergence  0.29991064D-01
iteration    150  convergence  0.52124758D-03
iteration    200  convergence  0.51145151D-04
iteration    250  convergence  0.14050212D-05

 converged in    251 iterations, threshold :   0.99998537D-06
eig.   :       -0.00    -0.00     0.00     0.00     0.00     0.00
eig.   :       75.08    80.72    83.34    83.70    87.67    88.44
eig.   :       91.68    92.55    93.31    93.57    93.92    94.37
eig.   :       96.23    96.51    96.88    97.21    98.65    99.15
eig.   :       99.22    99.69   100.00   100.96   100.97   102.14
eig.   :      102.14   102.71   103.42   104.09   104.50   105.01
eig.   :      105.07   105.12   106.49   106.50   106.79   109.10
eig.   :      110.05   110.56   110.69   111.52   112.78   112.92
eig.   :      113.53   113.79   115.04   116.94   118.38   118.41
eig.   :      118.54   119.08   121.01   122.93   123.26   123.28
eig.   :      124.38   124.77   124.80   125.08   125.42   125.46
eig.   :      125.82   126.58   127.85   128.41   128.43   129.41
eig.   :      129.58   130.05   131.01   131.07   131.49   132.03
eig.   :      132.50   132.65   132.97   135.03   135.31   135.47
eig.   :      135.76   135.86   136.23   136.41   136.60   136.61
eig.   :      136.67   137.34   137.37   137.38   137.59   137.67
eig.   :      137.70   138.69   140.07   140.11   140.22   140.52
eig.   :      141.07   141.44   141.45   141.77   142.04   142.18
eig.   :      142.50   142.96   143.63   143.83   144.98   145.41
eig.   :      145.59   145.77   145.78   145.79   146.18   146.23
eig.   :      146.52   146.54   146.84   146.96   147.13   148.75
eig.   :      149.65   150.59   150.67   151.38   152.10   152.83
eig.   :      155.79   157.17   157.33   157.76   158.29   158.58
eig.   :      158.80   159.85   159.85   161.35   161.38   161.76
eig.   :      161.77   161.97   162.58   165.15   165.47   165.88
eig.   :      166.12   166.36   166.64   166.83   167.13   167.16
eig.   :      168.55   170.72   170.99   171.42   172.75   172.90
eig.   :      172.96   173.20   174.93   175.01   175.04   176.21
eig.   :      176.43   177.01   179.38   180.07   181.51   181.94
eig.   :      182.14   182.31   182.96   185.60   186.35   186.73
eig.   :      187.25   187.83   188.95   193.99   195.06   198.23
eig.   :      199.18   199.52   202.39   207.97   208.67   208.73
eig.   :      210.78   212.92   214.49   215.09   216.72   219.93
eig.   :      222.34   225.25   228.04   231.68   232.75   237.08
eig.   :      246.63   248.44   253.00   271.97   276.65   279.26
eig.   :      280.64   280.81   285.24   288.23   288.33   338.09
eig.   :      338.98   341.27   360.43   385.01   389.32   436.27
eig.   :      594.63   677.29   509.14   523.36   524.89   573.12
eig.   :      586.22   609.81   651.60   773.94   778.07   783.82
eig.   :      786.11   793.19   844.01   852.08   854.85   856.76
eig.   :      892.06   898.74   938.56   941.25   951.96   953.64
eig.   :      976.52   980.39   989.13   996.18  1028.14  1043.20
eig.   :     1047.57  1052.00  1077.60  1080.79  1085.39  1087.92
eig.   :     1105.65  1109.85  1127.12  1128.06  1131.45  1132.66
eig.   :     1137.24  1142.07  1161.11  1164.28  1170.39  1177.25
eig.   :     1211.07  1212.67  1217.06  1219.27  1232.73  1236.06
eig.   :     1266.07  1267.25  1275.34  1275.92  1277.71  1279.49
eig.   :     1282.25  1287.74  1313.41  1316.17  1341.17  1345.30
eig.   :     1351.65  1352.33  1352.69  1353.41  1353.51  1357.18
eig.   :     1375.36  1378.78  1403.74  1408.39  1411.23  1413.18
eig.   :     1470.16  1470.88  1471.97  1473.50  1476.40  1477.04
eig.   :     1478.92  1480.91  1481.57  1483.77  1487.65  1487.89
eig.   :     1492.59  1495.33  1496.62  1497.75  1498.03  1500.04
eig.   :     1501.64  1506.76  1517.41  1529.26  1535.56  1549.80
eig.   :     1569.03  2874.40  2881.59  2885.29  2902.20  2903.79
eig.   :     2907.51  2944.99  2945.55  2957.99  2960.30  2962.78
eig.   :     2965.02  2982.84  2982.98  2983.04  2984.34  2989.04
eig.   :     2991.70  2993.73  2995.49  2997.25  3007.89  3014.21
eig.   :     3020.26  3022.93  3028.01  3029.19  3033.22  3034.32
eig.   :     3037.38  3040.18  3042.66  3046.13  3046.28  3054.15
eig.   :     3070.78  3143.18  3154.95  3410.62  3435.44  3473.73
eig.   :     3486.74  3499.35  3520.57  3528.48  3546.82  3553.14
eig.   :     3557.32  3646.77  3670.70
written to xtb_localmodes and g98l.out
 
 normal mode %tage of torsion character
   1:  0.00   2:  0.00   3:  0.00   4:  0.00   5:  0.00   6:  0.00   7:  0.31   8:  0.42
   9:  0.45  10:  0.91  11:  0.47  12:  0.65  13:  0.69  14:  0.59  15:  0.07  16:  0.27
  17:  0.89  18:  0.06  19:  0.28  20:  0.11  21:  0.42  22:  0.57  23:  0.02  24:  0.50
  25:  0.27  26:  0.86  27:  0.16  28:  0.56  29:  0.52  30:  0.72  31:  0.76  32:  0.44
  33:  0.03  34:  0.75  35:  0.37  36:  0.38  37:  0.59  38:  0.27  39:  0.46  40:  0.33
  41:  0.45  42:  0.61  43:  0.43  44:  0.01  45:  0.19  46:  0.62  47:  0.86  48:  0.34
  49:  0.05  50:  0.17  51:  0.65  52:  0.05  53:  0.15  54:  0.17  55:  0.38  56:  0.00
  57:  0.13  58:  0.07  59:  0.34  60:  0.16  61:  0.69  62:  0.33  63:  0.37  64:  0.17
  65:  0.17  66:  0.01  67:  0.02  68:  0.02  69:  0.37  70:  0.42  71:  0.05  72:  0.00
  73:  0.20  74:  0.20  75:  0.40  76:  0.04  77:  0.16  78:  0.58  79:  0.60  80:  0.12
  81:  0.76  82:  0.28  83:  0.18  84:  0.77  85:  0.02  86:  0.44  87:  0.25  88:  0.03
  89:  0.43  90:  0.09  91:  0.01  92:  0.34  93:  0.42  94:  0.03  95:  0.16  96:  0.01
  97:  0.01  98:  0.02  99:  0.07 100:  0.79 101:  0.55 102:  0.22 103:  0.01 104:  0.01
 105:  0.01 106:  0.01 107:  0.36 108:  0.01 109:  0.04 110:  0.04 111:  0.52 112:  0.53
 113:  0.63 114:  0.02 115:  0.91 116:  0.70 117:  0.73 118:  0.35 119:  0.23 120:  0.01
 121:  0.49 122:  0.02 123:  0.01 124:  0.06 125:  0.71 126:  0.86 127:  0.20 128:  0.23
 129:  0.23 130:  0.20 131:  0.01 132:  0.12 133:  0.02 134:  0.30 135:  0.01 136:  0.23
 137:  0.44 138:  0.14 139:  0.18 140:  0.31 141:  0.76 142:  0.33 143:  0.56 144:  0.08
 145:  0.43 146:  0.12 147:  0.23 148:  0.03 149:  0.53 150:  0.22 151:  0.45 152:  0.12
 153:  0.06 154:  0.09 155:  0.05 156:  0.21 157:  0.84 158:  0.56 159:  0.41 160:  0.03
 161:  0.30 162:  0.70 163:  0.03 164:  0.09 165:  0.14 166:  0.24 167:  0.07 168:  0.66
 169:  0.16 170:  0.20 171:  0.15 172:  0.29 173:  0.67 174:  0.39 175:  0.06 176:  0.11
 177:  0.03 178:  0.16 179:  0.57 180:  0.11 181:  0.19 182:  0.13 183:  0.17 184:  0.14
 185:  0.47 186:  0.07 187:  0.57 188:  0.08 189:  0.55 190:  0.28 191:  0.27 192:  0.28
 193:  0.58 194:  0.14 195:  0.84 196:  0.52 197:  0.72 198:  0.04 199:  0.24 200:  0.12
 201:  0.14 202:  0.06 203:  0.33 204:  0.93 205:  0.05 206:  0.05 207:  0.38 208:  0.18
 209:  0.85 210:  0.88 211:  0.02 212:  0.84 213:  0.54 214:  0.14 215:  0.16 216:  0.05
 217:  0.14 218:  0.65 219:  0.68 220:  0.14 221:  0.80 222:  0.51 223:  0.35 224:  0.23
 225:  0.60 226:  0.87 227:  0.34 228:  0.60 229:  0.78 230:  0.76 231:  0.59 232:  0.56
 233:  0.87 234:  0.54 235:  0.57 236:  0.54 237:  0.50 238:  0.49 239:  0.43 240:  0.41
 241:  0.29 242:  0.32 243:  0.10 244:  0.11 245:  0.49 246:  0.50 247:  0.30 248:  0.30
 249:  0.19 250:  0.27 251:  0.08 252:  0.07 253:  0.07 254:  0.10 255:  0.19 256:  0.13
 257:  0.17 258:  0.08 259:  0.05 260:  0.05 261:  0.18 262:  0.08 263:  0.10 264:  0.15
 265:  0.14 266:  0.07 267:  0.35 268:  0.45 269:  0.28 270:  0.30 271:  0.15 272:  0.12
 273:  0.42 274:  0.39 275:  0.32 276:  0.31 277:  0.07 278:  0.09 279:  0.12 280:  0.17
 281:  0.11 282:  0.20 283:  0.12 284:  0.07 285:  0.19 286:  0.10 287:  0.14 288:  0.14
 289:  0.09 290:  0.10 291:  0.10 292:  0.07 293:  0.10 294:  0.10 295:  0.12 296:  0.09
 297:  0.00 298:  0.00 299:  0.00 300:  0.00 301:  0.64 302:  0.63 303:  0.60 304:  0.61
 305:  0.63 306:  0.61 307:  0.65 308:  0.64 309:  0.65 310:  0.66 311:  0.68 312:  0.82
 313:  0.83 314:  0.75 315:  0.83 316:  0.86 317:  0.87 318:  0.84 319:  0.69 320:  0.76
 321:  0.75 322:  0.00 323:  0.16 324:  0.30 325:  0.10 326:  0.28 327:  0.19 328:  0.10
 329:  0.03 330:  0.11 331:  0.08 332:  0.12 333:  0.12 334:  0.19 335:  0.21 336:  0.13
 337:  0.14 338:  0.10 339:  0.12 340:  0.06 341:  0.08 342:  0.07 343:  0.03 344:  0.07
 345:  0.04 346:  0.09 347:  0.07 348:  0.10 349:  0.03 350:  0.02 351:  0.11 352:  0.04
 353:  0.04 354:  0.03 355:  0.05 356:  0.02 357:  0.03 358:  0.02 359:  0.01 360:  0.02
 361:  0.03 362:  0.03 363:  0.00 364:  0.00 365:  0.02 366:  0.00 367:  0.07 368:  0.00
 369:  0.19 370:  0.05 371:  0.03 372:  0.02 373:  0.01 374:  0.00 375:  0.00
 recommended # of modes for mode following         229

------------------------------------------------------------------------
 * finished run on 2020/05/27 at 17:56:43.560     
------------------------------------------------------------------------
 total:
 * wall-time:     0 d,  0 h, 21 min, 46.922 sec
 *  cpu-time:     0 d,  0 h, 21 min, 44.850 sec
 * ratio c/w:     0.998 speedup
 SCF:
 * wall-time:     0 d,  0 h,  0 min, 24.764 sec
 *  cpu-time:     0 d,  0 h,  0 min, 24.690 sec
 * ratio c/w:     0.997 speedup
 ANC optimizer:
 * wall-time:     0 d,  0 h,  0 min, 40.215 sec
 *  cpu-time:     0 d,  0 h,  0 min, 40.098 sec
 * ratio c/w:     0.997 speedup
 numerical hessian:
 * wall-time:     0 d,  0 h, 20 min, 41.870 sec
 *  cpu-time:     0 d,  0 h, 20 min, 39.990 sec
 * ratio c/w:     0.998 speedup

normal termination of xtb
