# Supplementary material for: Heterogeneous Nucleation of Butanol on NaCl: A Computational Study of Temperature, Humidity, Seed Charge, and Seed Size Effects
Source: J Phys Chem A. 2021 Mar 31;125(14):3025–36. doi: 10.1021/acs.jpca.0c10972 (PMC8054243; doi:10.1021/acs.jpca.0c10972)
Supplement: Supplementary file 2 — jp0c10972_si_002.zip [file jp0c10972_si_002.zip › ALL CLUSTERS/low_level_calc/big seed/1Seed4BuOH5W.xyz]

   125
       -219.13402913  Gyration_radius:  5.60306348108
 Na         -4.12347478841318    3.17737753428897   -4.15540920386460
Na         -3.92373433762510   -0.85412872436642    0.73269376448080
Na         -6.72666670682246    0.21065734030286    2.88318258982992
Na         -0.09619962537859    2.29597508374364    4.22449905345046
Na         -5.72498455122522    0.68128748355620   -2.10243181981661
Na         -2.30774734434786    1.64697875160992   -1.39956417129863
Na         -4.85508681814350   -2.73218468515174   -2.25710603198224
Na         -4.79069563301661   -5.51287211675572   -0.76517192649366
Na         -1.69448687871948    3.77823194428285    1.54043925012275
Na         -1.15797580254300   -1.83613374756543   -1.49191483780312
Na         -7.35663191044064   -1.81910302400936    0.03154902753164
Na         -4.40683506862815    4.56311069441125    3.58180852824745
Na         -2.56303748747450   -4.12126346013331    0.88950098723935
Na         -0.50791902843415    0.30559837316359    1.42548899468748
Na         -5.64888245233021   -3.14302574221145    2.89243920727784
Na         -3.36284125713408    1.29661180443614    3.67008805422678
Na         -6.34907746437308   -1.29626217992559   -4.80199851733415
Na         -3.48344267979978    5.15084600911146   -1.28100622285743
Na         -5.07543413455868    2.68901964810239    0.82867343248793
Na         -3.01232465465607   -0.28201264537792   -4.36307019250775
Na          0.38683286699044    0.82419313349429   -3.58171522384668
Na         -2.22771849716868   -2.10192973084558    3.53336232808161
Na         -3.17272368586020   -4.58260162532077   -4.10053425487711
Na         -0.84609299020930    4.24750357324573   -3.43413698682399
Na          1.02695511900130    2.86838042019971   -0.69667724681813
Cl         -1.88510720629660    1.95453495015192   -3.95904556688616
Cl          0.54874951674975    2.52775437784730    1.87106804487579
Cl         -5.35197714552645    1.00103967762501   -4.66263226695690
Cl         -4.48522479576740   -0.94006806490582    3.33773902717517
Cl         -1.53135491640497   -1.92577782226983    1.07781073887714
Cl         -4.19201782304110   -2.45084931311233   -4.86160435555692
Cl         -2.60988202554152   -4.11842526420705   -1.61552195644683
Cl         -5.73262082247357    2.49854785448454    3.40347065114171
Cl          1.39461200862936    3.19511998711575   -3.19114085969626
Cl         -0.74943231305285   -1.35519709177612   -4.11303678691659
Cl         -3.06181311256665    5.43048483773757   -3.74574545393618
Cl         -4.67893780428442    2.94043293837578   -1.66089801108961
Cl         -1.24468320620783    3.99154847668794   -0.90675714633061
Cl         -7.11546159811567   -1.49492202901347   -2.45346860378858
Cl         -5.15617350254350   -3.21558326542060    0.36084238455509
Cl         -3.45182697646471   -0.61262294388458   -1.78458005813676
Cl         -3.44469551339914   -4.31091144445032    3.29013836701328
Cl         -5.36586233174578   -5.27799027411232   -3.07984649088922
Cl         -6.19943062363865    0.43183772821454    0.40997022257477
Cl         -7.85083558361384   -2.02183433841587    2.49580387800932
Cl         -2.80677387950435    1.48250212216246    1.17421115540902
Cl         -1.10128225372618    0.06218956643743    4.05630540292129
Cl         -2.19048344929786    3.64679269246757    4.15803841235173
Cl         -3.99009038990512    5.10779846856173    1.22688881778283
Cl          0.05486509845511    0.45407077773700   -1.07056936073856
O           3.44153552578871   -3.88951499555175   -0.18468079408651
H           3.72223226459390   -3.95675485434963   -1.10330733452670
C           3.19146851507328   -2.52585469200255    0.12095356782007
H           2.38728244052771   -2.13440775902822   -0.51503287323438
H           4.10342022561230   -1.93887999575719   -0.04960498723050
C           2.77774424319677   -2.42090337301206    1.58205051874992
H           1.82448602214704   -2.93292687938149    1.71583783443429
H           3.52955535182125   -2.92637303220906    2.19053746147836
C           2.64187047233660   -0.96976338695986    2.01958734951598
H           1.86717777002569   -0.49179001229385    1.41689932595139
H           3.58326262768136   -0.44849979337426    1.84188278927741
C           2.27932944847092   -0.86278089361609    3.49134942206720
H           3.06885656222664   -1.28159267338721    4.11033377412047
H           2.13360923643472    0.17789215369776    3.77067886449675
H           1.36137949736086   -1.40681434661241    3.69289142723743
O           2.38172336870009    0.52213864186745   -4.13883683118904
H           2.74790278812352    1.41340677428608   -4.16442160535331
C           3.44686359673504   -0.40200622064086   -4.17017223673631
H           4.17990147587373   -0.17011346032819   -3.38741448303920
H           3.95302583366953   -0.37308233942505   -5.14507997692409
C           2.85430712137468   -1.78078713566815   -3.92873915347116
H           2.32468738166484   -1.73639333912977   -2.97697401561258
H           2.13393270945407   -1.97197732857232   -4.72376534460792
C           3.89434753273623   -2.89391651967698   -3.89460441122892
H           4.57086750040107   -2.73160188299330   -3.05196053610290
H           4.49515384571994   -2.85697826800537   -4.80547010603291
C           3.23671934765035   -4.26632153470618   -3.78428301635700
H           2.65398687779967   -4.47273028487721   -4.67874768079000
H           3.98662030663050   -5.04687454416054   -3.68548376294795
H           2.57027163520354   -4.31437118954476   -2.92674266594298
O           2.16607726858119    4.45105456097061    0.04238366580201
H           2.20283041713459    4.67518999895201    0.97888156795202
C           3.48231306127174    4.55515934731639   -0.45385702910936
H           3.81650979923965    5.60153937034006   -0.42988247516996
H           3.44030666889694    4.24332626367753   -1.49476811361938
C           4.47082160174820    3.69418350865240    0.32774183362212
H           5.44852256242381    3.77165272743813   -0.15075269870047
H           4.56040279658300    4.09921205156599    1.34028029637731
C           4.05595775787634    2.22738312427060    0.42557250766685
H           3.06798590123329    2.15954110724312    0.87765927108065
H           4.75557290734323    1.72019589641054    1.09327469480243
C           4.04268279178859    1.51275919965209   -0.91637481475845
H           5.03700555316898    1.51571242367704   -1.35832825388559
H           3.71765022385551    0.48501715563123   -0.78474905563056
H           3.35839552192285    1.99700114721803   -1.60308720386081
O           1.42714371434345    2.74861639345965    5.53623496428830
H           2.29377076772299    2.43029501192446    5.81024297388148
C           1.32526853835985    4.08359612830805    6.00072554769539
H           1.41898789186637    4.10848238992614    7.09337446606950
H           0.32482870624769    4.42422459295841    5.74135430980090
C           2.37511612442559    4.99825238992769    5.37609452549950
H           2.30290850429124    5.98206824769356    5.84243299969454
H           3.36504108319806    4.59071713261473    5.60370339065601
C           2.22718174138358    5.13457842155249    3.86030898463093
H           2.14071015154380    4.13620741500997    3.42928836021733
H           3.13486089004445    5.59859078583285    3.46681442519328
C           1.02445122786797    5.97782644420505    3.45714908460222
H           1.10315053832456    6.97800807474233    3.87677632020795
H           0.96069722530959    6.06789624510268    2.37555469009526
H           0.09980109342211    5.53189981853262    3.80960035683642
O           0.26081695572439   -3.37082528805658   -2.13080609886278
H          -0.39841742315524   -3.97410538037267   -2.50303387605691
H           0.61376325479931   -2.91963821502714   -2.90735510026639
O           1.05829362107687   -5.30601363778433   -0.27602576411721
H           0.72876972511750   -4.65958826891862   -0.91857838934589
H           1.91555345573482   -4.95152151359738    0.00477657929676
O          -1.14028766516770   -4.29618099882734   -4.61239160979555
H          -0.40968074294068   -4.56875704969620   -5.17233039512348
H          -1.06165654158255   -3.31628452251888   -4.58293158523106
O          -3.60904250699938   -6.27368968454966    0.79622679539796
H          -3.73974134265435   -6.18283595657321    1.75298324200253
H          -2.71061515037292   -6.62791400984642    0.73265364753911
O          -0.98103532507140   -5.37360611539324    1.40536892212080
H          -0.20787161268848   -5.39008867598650    0.79460920097480
H          -0.61135681773720   -5.65329165851417    2.24507556325359
