# Supplementary material for: Heterogeneous Nucleation of Butanol on NaCl: A Computational Study of Temperature, Humidity, Seed Charge, and Seed Size Effects
Source: J Phys Chem A. 2021 Mar 31;125(14):3025–36. doi: 10.1021/acs.jpca.0c10972 (PMC8054243; doi:10.1021/acs.jpca.0c10972)
Supplement: Supplementary file 2 — jp0c10972_si_002.zip [file jp0c10972_si_002.zip › ALL CLUSTERS/low_level_calc/big seed/1Seed4W.log]

      -----------------------------------------------------------      
     |                   =====================                   |     
     |                           x T B                           |     
     |                   =====================                   |     
     |                         S. Grimme                         |     
     |          Mulliken Center for Theoretical Chemistry        |     
     |                    University of Bonn                     |     
     |                 Version 6.0.1 (SAW181210)                 |     
      -----------------------------------------------------------      

   This program is distributed in the hope that it will be useful,
   but WITHOUT ANY WARRANTY; without even the implied warranty of
   MERCHANTABILITY or FITNESS FOR A PARTICULAR PURPOSE.
   
   FOR NON-COMMERCIAL, ACADEMIA USE ONLY.
   
   Cite this work as:
   S. Grimme, C. Bannwarth, P. Shushkov, J. Comput. Theory Chem., 2017,
   13, 1989-2009.
   C. Bannwarth, S. Ehlert and S. Grimme., ChemRxiv, 2018, preprint.
   http://doi.org/10.26434/chemrxiv.7246238.v1
   
   for sTDA-xTB:
   S. Grimme and C. Bannwarth, J. Chem. Phys., 2016, 145, 054103.
   
   in the mass-spec context:
   V. Asgeirsson, C. Bauer and S. Grimme, Chem. Sci., 2017, 8, 4879.
   
   if GBSA is used:
   P. Shushkov, F. März and S. Grimme, unpublished.
   
   for ANC optimizer:
   S. Grimme, unpublished.
   Rational Function algorithm used in ANCopt:
   F. Eckert, P. Pulay, H.-J. Werner, J. Comput. Chem., 1997, 18, 1473.
   
   with help from (in alphabetical order)
   C. Bannwarth, F. Bohle, G. Brandenburg, E. Caldeweyher, M. Checinski,
   S. Dohm, S. Ehlert, S. Ehrlich, F. März, H. Neugebauer, J. Pisarek,
   P. Pracht, P. Shushkov, and S. Spicher.
   
 * started run on 2020/05/27 at 17:34:56.669     
========================================================================
 # omp threads = 1
========================================================================
number of atoms            : 62
number of electrons        : 232
charge                     : 0
spin                       : .0
first test random number   : .8572

########################################################################
# WARNING! Please study the warnings concerning your input carefully
#  - the use of '-ohess' is discouraged, please use '--ohess' next time
########################################################################

           ------------------------------------------------- 
          |                 G F N 2 - x T B                 |
          | Geometry, Frequencies, Noncovalent interactions |
          |            JCTC 2018 parametrisation            |
           ------------------------------------------------- 
      method parameters     
 k(s)        :  1.8500
 k(p)        :  2.2300
 k(d)        :  2.2300
 k(f)        :  2.0000
 kEN (H0ij)  : -2.0000
 D4 a1       :  0.5200
 D4 a2       :  5.0000
 D4 s6       :  1.0000
 D4 s8       :  2.7000
 D4 s9       :  5.0000
 alphaj      :  2.0000


            Z     q(EN)     CN     RAES       Cart. coordinates
     1  Na  1.0    0.29    6.64    5.00     4.52023     6.31046     5.65057
     2  Na  1.0    0.23    7.68    5.00    -0.03841     3.37707     8.34410
     3  Na  1.0    0.36    6.41    5.00     8.72845    -0.70885     4.45130
     4  Na  1.0    0.31    7.96    5.00     0.77541    -7.23923    -4.72660
     5  Na  1.0    0.27    8.13    5.00     0.88835     4.70548    -6.93170
     6  Na  1.0    0.25    7.11    5.00    -7.32178     4.16303     2.30540
     7  Na  1.0    0.27    6.49    5.00    -3.62954    -5.52112     7.95571
     8  Na  1.0    0.24    7.40    5.00    -2.02778     8.22007     4.69385
     9  Na  1.0    0.29    6.68    5.00    -4.49817    -3.26917    -7.17854
    10  Na  1.0    0.28    6.71    5.00     1.94486    -1.63124    -8.96029
    11  Na  1.0    0.28    7.22    5.00     6.20619     0.70954    -4.43393
    12  Na  1.0    0.23   10.02    5.00    -6.87529    -2.09480    -0.69729
    13  Na  1.0    0.23    7.57    5.00    -6.69730    -0.19012     7.52250
    14  Na  1.0    0.36    4.44    5.00    -3.35153    10.85281    -2.23635
    15  Na  1.0    0.08   12.30    5.00    -2.23594     0.35533     3.54695
    16  Na  1.0    0.18    8.97    5.00     2.54603    -3.00040     6.39530
    17  Na  1.0    0.08   12.45    5.00    -0.39457    -0.92679    -2.75868
    18  Na  1.0    0.33    7.28    5.00     4.23713     7.41973    -1.54442
    19  Na  1.0    0.34    6.03    5.00    -9.60799    -4.43422     4.15357
    20  Na  1.0    0.19    9.17    5.00    -1.19809    -6.25356     1.49249
    21  Na  1.0    0.25    7.14    5.00    -5.54743     3.07701    -5.12039
    22  Na  1.0    0.19    9.07    5.00     5.27271    -4.52891    -0.32900
    23  Na  1.0    0.10   11.80    5.00    -1.46968     5.49511    -0.77977
    24  Na  1.0    0.31    5.17    5.00     4.09155    -8.92705     3.98351
    25  Na  1.0    0.12   11.71    5.00     4.16485     1.75755     1.60063
    26  Cl  7.0   -0.22    3.77    5.00     0.23313    -7.55489     6.15585
    27  Cl  7.0   -0.17    3.92    5.00     7.96461    -0.59190    -0.31553
    28  Cl  7.0   -0.14    4.90    5.00     3.55012    -3.28691    -4.72797
    29  Cl  7.0   -0.10    5.90    5.00    -4.14060     1.69559    -0.71500
    30  Cl  7.0   -0.26    2.90    4.86     1.12075     8.02979     8.36798
    31  Cl  7.0   -0.12    4.71    5.00    -3.21858    -5.05056    -2.81288
    32  Cl  7.0   -0.20    3.85    5.00    -9.55443     0.15382     3.08190
    33  Cl  7.0   -0.21    3.24    4.96     7.10073     5.83947     1.68710
    34  Cl  7.0   -0.14    4.51    5.00     4.80842     1.32774     6.68077
    35  Cl  7.0   -0.19    3.83    5.00     2.55393    -8.61424    -0.43345
    36  Cl  7.0   -0.22    2.99    4.90     4.76912     2.39262    -8.69124
    37  Cl  7.0   -0.15    4.91    5.00    -1.85816     0.81164    -7.22825
    38  Cl  7.0   -0.08    6.05    5.00     2.37115     3.12657    -2.66424
    39  Cl  7.0   -0.16    4.57    5.00    -4.82569     4.05614     6.39435
    40  Cl  7.0   -0.16    4.64    5.00    -1.57773    -1.18487     8.37452
    41  Cl  7.0   -0.21    3.82    5.00     6.72464    -5.10087     4.51127
    42  Cl  7.0   -0.22    3.82    5.00    -5.50010     8.23071     0.94168
    43  Cl  7.0   -0.09    6.38    5.00     0.56632     4.32933     3.26917
    44  Cl  7.0   -0.22    3.63    4.99     0.70043    10.03630     0.01740
    45  Cl  7.0   -0.26    2.91    4.86    -8.25012    -4.65352     8.63543
    46  Cl  7.0   -0.10    5.70    5.00    -4.78197    -3.87278     3.42022
    47  Cl  7.0   -0.10    6.06    5.00     1.41766    -2.18790     1.62637
    48  Cl  7.0   -0.20    3.83    5.00    -2.79034     7.24741    -5.28849
    49  Cl  7.0   -0.24    2.98    4.89    -8.13680    -0.99155    -5.16663
    50  Cl  7.0   -0.22    3.02    4.91    -0.89707    -5.44762    -9.27482
    51  O   6.0   -0.38    3.64    4.52    -9.42605    -5.44845    -0.20198
    52  H   1.0   -0.03    1.30    1.50    -8.32220    -6.73368    -0.87926
    53  H   1.0   -0.02    1.26    1.48   -10.65046    -5.15042    -1.52127
    54  O   6.0   -0.43    2.91    2.57     1.05974   -10.38492    -7.06895
    55  H   1.0    0.01    1.48    1.59     0.47326    -9.50140    -8.55928
    56  H   1.0    0.01    1.05    1.44     1.53683   -12.03081    -7.65917
    57  O   6.0   -0.44    2.92    2.60    10.95974     2.56281     4.54781
    58  H   1.0    0.01    1.06    1.44    12.47647     3.45519     4.99275
    59  H   1.0    0.00    1.42    1.55    10.07888     3.71900     3.41039
    60  O   6.0   -0.39    3.50    4.25     4.58484     7.63002    -5.81240
    61  H   1.0   -0.02    1.11    1.45     4.97592     9.14112    -6.74910
    62  H   1.0   -0.02    1.46    1.58     5.42132     6.28426    -6.74400

  Z AO/shell   Hii/eV     exponent
  1     Wed Apr 25 08:07:45 CEST 2018   EN: 2.200 GM2: 0.406  GM3: 0.0800  RAES: 1.40
     1s    -10.707211    1.230000
  8     Wed Apr 25 08:07:45 CEST 2018   EN: 3.440 GM2: 0.452  GM3:-0.0517  RAES: 1.80
     2s    -20.229985    2.439742
     2p    -15.503117    2.137023
 11     Tue Apr 24 16:34:09 CEST 2018   EN: 0.930 GM2: 0.271  GM3: 0.1799  RAES: 5.00
     3s     -4.546934    0.763787
     3p     -1.332719    0.573553
 17     Mon Apr 23 14:09:22 CEST 2018   EN: 3.160 GM2: 0.249  GM3: 0.1495  RAES: 2.50
     3s    -29.278781    2.485265
     3p    -12.673758    2.199650
     3d     -0.240338    2.476089
 no old-style atom pair restraining (fixing) potential
           ------------------------------------------------- 
          |        Self-Consistent Charge Iterations        |
           ------------------------------------------------- 

 Ncao       : 374
 Nao        : 349
 Nshell     : 141
 Nel        : 232
 T(el)      :   300.0
 intcut     :    25.0
 scfconv/Eh :  0.100E-05
   qconv/e  :  0.100E-03
 intneglect :  0.100E-07
 broydamp   :      0.250
 iter      E             dE          RMSdq      gap      omega  full diag
   1   -142.6158463 -0.142616E+03  0.133E+01    6.41       0.0  T
   2   -142.8353282 -0.219482E+00  0.820E+00    5.84       1.0  T
   3   -143.1440387 -0.308711E+00  0.531E+00    4.23       1.0  T
   4   -143.2306655 -0.866268E-01  0.230E+00    3.39       1.0  T
   5   -143.2696579 -0.389925E-01  0.257E+00    2.08       1.0  T
   6   -143.2759001 -0.624212E-02  0.881E-01    2.41       1.0  T
   7   -143.2767091 -0.809060E-03  0.358E-01    2.34       1.0  T
   8   -143.2771860 -0.476930E-03  0.239E-01    2.32       1.0  T
   9   -143.2774180 -0.231981E-03  0.178E-01    2.32       1.0  T
  10   -143.2777186 -0.300603E-03  0.131E-01    2.33       1.0  T
  11   -143.2779022 -0.183600E-03  0.101E-01    2.33       1.0  T
  12   -143.2779930 -0.907470E-04  0.812E-02    2.34       1.0  T
  13   -143.2780761 -0.831337E-04  0.714E-02    2.33       1.0  T
  14   -143.2781832 -0.107039E-03  0.537E-02    2.32       1.0  T
  15   -143.2782558 -0.726279E-04  0.362E-02    2.31       1.0  T
  16   -143.2782769 -0.211601E-04  0.273E-02    2.31       1.0  T
  17   -143.2782852 -0.826995E-05  0.211E-02    2.31       1.0  T
  18   -143.2782911 -0.584578E-05  0.169E-02    2.31       1.0  T
  19   -143.2782949 -0.385151E-05  0.141E-02    2.30       1.0  T
  20   -143.2782976 -0.268289E-05  0.109E-02    2.30       1.2  T
  21   -143.2782997 -0.215858E-05  0.908E-03    2.30       1.4  T
  22   -143.2783014 -0.164720E-05  0.739E-03    2.30       1.7  T
  23   -143.2783027 -0.133689E-05  0.540E-03    2.30       2.4  T
  24   -143.2783034 -0.684212E-06  0.390E-03    2.30       3.3  T
  25   -143.2783037 -0.251641E-06  0.243E-03    2.30       5.2  T
  26   -143.2783037 -0.601348E-07  0.154E-03    2.30       8.2  T
  27   -143.2783038 -0.238553E-07  0.109E-03    2.30      11.7  T
  28   -143.2783038 -0.169338E-07  0.704E-04    2.30      18.0  T
  29   -143.2783038 -0.505875E-08  0.559E-04    2.30      22.7  T
speedup  1.00
cpu  time for SCC    0.75 s
wall time for SCC    0.75 s

   *** convergence criteria satisfied after 29 iterations ***

          eigenvalues
 #    :         104        105        106        107        108        109        110        111
 occ. :        2.000      2.000      2.000      2.000      2.000      2.000      2.000      2.000
 eps  :       -10.829    -10.810    -10.795    -10.789    -10.766    -10.761    -10.756    -10.738
 #    :         112        113        114        115        116        117        118        119
 occ. :        2.000      2.000      2.000      2.000      2.000      0.000      0.000      0.000
 eps  :       -10.704    -10.612    -10.504    -10.474    -10.343     -8.041     -7.409     -7.091
 #    :         120        121        122        123        124        125        126        127
 occ. :        0.000      0.000      0.000      0.000      0.000      0.000      0.000      0.000
 eps  :        -6.770     -5.766     -5.000     -4.403     -4.201     -3.794     -3.728     -2.800


   #   Z            q   n(s)   n(p)   n(d)      C6AA      α(0)
   1  11 Na     0.704  0.084  0.212  0.000    68.134    26.712
   2  11 Na     0.688  0.080  0.232  0.000    68.325    26.750
   3  11 Na     0.752  0.091  0.157  0.000    67.543    26.596
   4  11 Na     0.778  0.060  0.162  0.000    67.231    26.535
   5  11 Na     0.771  0.057  0.172  0.000    67.310    26.550
   6  11 Na     0.713  0.075  0.212  0.000    68.016    26.689
   7  11 Na     0.717  0.083  0.200  0.000    67.972    26.681
   8  11 Na     0.703  0.082  0.215  0.000    68.148    26.715
   9  11 Na     0.743  0.073  0.184  0.000    67.655    26.618
  10  11 Na     0.733  0.081  0.186  0.000    67.778    26.642
  11  11 Na     0.737  0.070  0.193  0.000    67.730    26.633
  12  11 Na     0.822  0.026  0.152  0.000    66.701    26.430
  13  11 Na     0.664  0.090  0.247  0.000    68.634    26.810
  14  11 Na     0.706  0.122  0.172  0.000    68.108    26.707
  15  11 Na     0.758  0.016  0.226  0.000    67.470    26.582
  16  11 Na     0.695  0.056  0.248  0.000    68.238    26.733
  17  11 Na     0.785  0.005  0.210  0.000    67.144    26.518
  18  11 Na     0.760  0.072  0.168  0.000    67.449    26.578
  19  11 Na     0.731  0.096  0.173  0.000    67.794    26.646
  20  11 Na     0.742  0.040  0.217  0.000    67.662    26.620
  21  11 Na     0.710  0.079  0.211  0.000    68.064    26.699
  22  11 Na     0.724  0.046  0.230  0.000    67.884    26.663
  23  11 Na     0.747  0.009  0.244  0.000    67.608    26.609
  24  11 Na     0.700  0.113  0.187  0.000    68.185    26.722
  25  11 Na     0.786  0.006  0.208  0.000    67.130    26.515
  26  17 Cl    -0.737  1.977  5.760  0.001   124.830    17.093
  27  17 Cl    -0.750  1.978  5.771  0.001   125.331    17.128
  28  17 Cl    -0.736  1.978  5.757  0.001   124.789    17.091
  29  17 Cl    -0.734  1.980  5.753  0.001   124.698    17.084
  30  17 Cl    -0.762  1.977  5.784  0.002   125.830    17.162
  31  17 Cl    -0.737  1.980  5.754  0.003   124.824    17.093
  32  17 Cl    -0.740  1.977  5.762  0.001   124.944    17.101
  33  17 Cl    -0.745  1.974  5.770  0.002   125.151    17.115
  34  17 Cl    -0.723  1.981  5.741  0.002   124.273    17.055
  35  17 Cl    -0.742  1.978  5.763  0.001   125.028    17.107
  36  17 Cl    -0.754  1.972  5.779  0.002   125.475    17.137
  37  17 Cl    -0.738  1.976  5.762  0.000   124.872    17.096
  38  17 Cl    -0.732  1.981  5.749  0.002   124.619    17.079
  39  17 Cl    -0.722  1.978  5.741  0.004   124.230    17.052
  40  17 Cl    -0.725  1.980  5.742  0.003   124.352    17.061
  41  17 Cl    -0.739  1.976  5.762  0.001   124.889    17.097
  42  17 Cl    -0.739  1.975  5.762  0.002   124.878    17.097
  43  17 Cl    -0.731  1.974  5.750  0.006   124.559    17.075
  44  17 Cl    -0.738  1.976  5.760  0.002   124.858    17.095
  45  17 Cl    -0.761  1.974  5.786  0.001   125.765    17.157
  46  17 Cl    -0.726  1.976  5.749  0.002   124.385    17.063
  47  17 Cl    -0.736  1.981  5.754  0.002   124.789    17.091
  48  17 Cl    -0.736  1.976  5.759  0.001   124.770    17.089
  49  17 Cl    -0.765  1.976  5.787  0.001   125.919    17.168
  50  17 Cl    -0.758  1.976  5.782  0.001   125.660    17.150
  51   8 O     -0.614  1.713  4.902  0.000    25.439     6.812
  52   1 H      0.335  0.665  0.000  0.000     0.615     1.228
  53   1 H      0.335  0.665  0.000  0.000     0.618     1.231
  54   8 O     -0.601  1.722  4.878  0.000    25.111     6.768
  55   1 H      0.322  0.678  0.000  0.000     0.644     1.254
  56   1 H      0.300  0.700  0.000  0.000     0.720     1.333
  57   8 O     -0.610  1.725  4.885  0.000    25.333     6.798
  58   1 H      0.296  0.704  0.000  0.000     0.734     1.345
  59   1 H      0.333  0.667  0.000  0.000     0.618     1.229
  60   8 O     -0.610  1.715  4.895  0.000    25.336     6.798
  61   1 H      0.316  0.684  0.000  0.000     0.673     1.289
  62   1 H      0.339  0.661  0.000  0.000     0.606     1.217

 Mol. C6AA /au·bohr⁶  :     218817.090234
 Mol. C8AA /au·bohr⁸  :   15125584.657662
 Mol. α(0) /au        :       1130.789908

 
 Wiberg/Mayer (AO) data. WBOs > 0.1 written file <wbo>
 largest (>0.05) Wiberg bond orders for each atom
           total WBO             WBO to atom ...
     1  Na  0.552    Cl  33 0.167    Cl  30 0.136    Cl  34 0.108    Cl  43 0.067
     2  Na  0.567    Cl  30 0.162    Cl  40 0.115    Cl  34 0.100    Cl  39 0.087    Cl  43 0.074
     3  Na  0.461    Cl  41 0.130    O   57 0.103    Cl  34 0.096    Cl  27 0.090
     4  Na  0.416    Cl  35 0.096    O   54 0.092    Cl  50 0.088    Cl  31 0.072
     5  Na  0.435    Cl  36 0.122    Cl  48 0.100    Cl  37 0.099
     6  Na  0.532    Cl  42 0.158    Cl  32 0.132    Cl  39 0.107    Cl  29 0.082
     7  Na  0.527    Cl  45 0.165    Cl  26 0.130    Cl  40 0.111    Cl  46 0.080
     8  Na  0.552    Cl  30 0.153    Cl  42 0.111    Cl  44 0.092    Cl  39 0.083    Cl  43 0.077
     9  Na  0.478    Cl  49 0.153    Cl  50 0.138    Cl  31 0.092    Cl  37 0.065
    10  Na  0.495    Cl  50 0.165    Cl  36 0.118    Cl  28 0.092    Cl  37 0.085
    11  Na  0.493    Cl  36 0.162    Cl  27 0.123    Cl  28 0.092    Cl  38 0.073
    12  Na  0.346    Cl  32 0.088    Cl  49 0.083    Cl  29 0.064
    13  Na  0.609    Cl  39 0.176    Cl  45 0.121    Cl  32 0.113    Cl  40 0.104    Cl  46 0.062
    14  Na  0.541    Cl  44 0.184    Cl  42 0.161    Cl  48 0.158
    15  Na  0.454    Cl  43 0.107    Cl  47 0.104    Cl  29 0.092
    16  Na  0.563    Cl  34 0.127    Cl  40 0.124    Cl  26 0.097    Cl  41 0.090    Cl  47 0.067
    17  Na  0.440    Cl  31 0.103    Cl  37 0.086    Cl  28 0.081
    18  Na  0.446    Cl  33 0.140    Cl  44 0.095    O   60 0.086    Cl  38 0.067
    19  Na  0.497    Cl  45 0.167    Cl  32 0.121    O   51 0.090    Cl  46 0.080
    20  Na  0.486    Cl  46 0.136    Cl  31 0.124    Cl  26 0.080    Cl  35 0.071
    21  Na  0.537    Cl  49 0.166    Cl  48 0.127    Cl  37 0.105    Cl  29 0.080
    22  Na  0.517    Cl  35 0.127    Cl  28 0.121    Cl  27 0.102    Cl  41 0.084
    23  Na  0.476    Cl  38 0.111    Cl  48 0.082    Cl  44 0.082    Cl  43 0.063    Cl  29 0.061
    24  Na  0.532    Cl  26 0.169    Cl  35 0.163    Cl  41 0.160
    25  Na  0.412    Cl  27 0.123    Cl  38 0.079    Cl  47 0.072    Cl  33 0.054
    26  Cl  0.488    Na  24 0.169    Na   7 0.130    Na  16 0.097    Na  20 0.080
    27  Cl  0.458    Na  11 0.123    Na  25 0.123    Na  22 0.102    Na   3 0.090
    28  Cl  0.481    Na  22 0.121    Na  10 0.092    Na  11 0.092    Na  17 0.081
    29  Cl  0.488    Na  15 0.092    Na   6 0.082    Na  21 0.080    Na  12 0.064    Na  23 0.061
    30  Cl  0.442    Na   2 0.162    Na   8 0.153    Na   1 0.136
    31  Cl  0.478    Na  20 0.124    Na  17 0.103    Na   9 0.092    Na   4 0.072
    32  Cl  0.483    Na   6 0.132    Na  19 0.121    Na  13 0.113    Na  12 0.088
    33  Cl  0.471    Na   1 0.167    Na  18 0.140    Na  25 0.054
    34  Cl  0.507    Na  16 0.127    Na   1 0.108    Na   2 0.100    Na   3 0.096
    35  Cl  0.477    Na  24 0.163    Na  22 0.127    Na   4 0.096    Na  20 0.071
    36  Cl  0.459    Na  11 0.162    Na   5 0.122    Na  10 0.118
    37  Cl  0.483    Na  21 0.105    Na   5 0.099    Na  17 0.086    Na  10 0.085    Na   9 0.065
    38  Cl  0.489    Na  23 0.111    Na  25 0.079    Na  11 0.073    Na  18 0.067
    39  Cl  0.523    Na  13 0.176    Na   6 0.107    Na   2 0.087    Na   8 0.083
    40  Cl  0.505    Na  16 0.124    Na   2 0.115    Na   7 0.111    Na  13 0.104
    41  Cl  0.491    Na  24 0.160    Na   3 0.130    Na  16 0.090    Na  22 0.084
    42  Cl  0.486    Na  14 0.161    Na   6 0.158    Na   8 0.111
    43  Cl  0.496    Na  15 0.107    Na   8 0.077    Na   2 0.074    Na   1 0.067    Na  23 0.063
    44  Cl  0.484    Na  14 0.184    Na  18 0.095    Na   8 0.092    Na  23 0.082
    45  Cl  0.450    Na  19 0.167    Na   7 0.165    Na  13 0.121
    46  Cl  0.495    Na  20 0.136    Na  19 0.080    Na   7 0.080    Na  13 0.062
    47  Cl  0.479    Na  15 0.104    Na  25 0.072    Na  16 0.067
    48  Cl  0.482    Na  14 0.158    Na  21 0.127    Na   5 0.100    Na  23 0.082
    49  Cl  0.427    Na  21 0.166    Na   9 0.153    Na  12 0.083
    50  Cl  0.454    Na  10 0.165    Na   9 0.138    Na   4 0.088
    51  O   1.904    H   53 0.889    H   52 0.887    Na  19 0.090
    52  H   0.887    O   51 0.887
    53  H   0.888    O   51 0.889
    54  O   1.891    H   56 0.913    H   55 0.876    Na   4 0.092
    55  H   0.897    O   54 0.876
    56  H   0.910    O   54 0.913
    57  O   1.891    H   58 0.914    H   59 0.847    Na   3 0.103
    58  H   0.912    O   57 0.914
    59  H   0.888    O   57 0.847
    60  O   1.909    H   61 0.900    H   62 0.860    Na  18 0.086
    61  H   0.900    O   60 0.900
    62  H   0.885    O   60 0.860
 MOs/occ written to file <molden.input>
 
molecular dipole:
                 x           y           z       tot (Debye)
 q only:        1.029      -1.281      -3.929
   full:        0.675      -0.400      -1.276       3.808
molecular quadrupole (traceless):
                xx          xy          yy          xz          yz          zz
 q only:       14.362      14.324      42.413      20.142     -33.366     -56.775
  q+dip:       -0.499       0.663      45.406      14.596     -27.047     -44.907
   full:       -0.050       0.392      46.224      14.854     -27.498     -46.174

SCC energy    :    -143.2783038
rep           :       0.2323974
ES            :       1.8716599
AES           :      -0.0337100
AXC           :      -0.0066427
disp          :      -0.1640277
XB            :       0.0000000
fix           :       0.0000000
total E       :    -143.0388329
atomizationE  :       8.6326061     5417.04
(atE without considering molecular charge,
 total energy contains solvation terms)
H-L gap (eV)  :          2.3023
           ------------------------------------------------- 
          |                 ===============                 |
          |                   A N C O P T                   |
          |                 ===============                 |
          |          Approximate Normal Coordinate          |
          |           Rational Function Optimizer           |
           ------------------------------------------------- 
dumping coords to <xtbopt.coord> and <xtbopt.log>
 optlevel               0
 Maxcycle             200
 Maxmicro              25
 Econv         5.000000000000000E-006
 Gconv         1.000000000000000E-003
 Maxdispl       1.00000000000000     
 Hlow          5.000000000000000E-003
 S6             20.0000000000000     
 Nvar              180

generating ANC from model Hessian ...
 Shifting diagonal of input Hessian by   2.494209154544328E-002
 Lowest  eigenvalues of input Hessian
    0.005000    0.005945    0.006504    0.007334    0.007721    0.007817
    0.008142    0.008631    0.011451    0.011822    0.012298    0.012503
    0.012572    0.012895    0.012995    0.013784    0.014148    0.014587
 Highest eigenvalues
    1.295025    1.305723    1.408077    1.416029    1.446806    1.482629
 
cpu  time for ANC gen    0.02 s
wall time for ANC gen    0.02 s
................................................................................
.............................. CYCLE    1 ......................................
................................................................................
   1   -143.2783038 -0.143278E+03  0.490E-04    2.30       0.0  T
   2   -143.2783038 -0.558913E-09  0.455E-04    2.30      27.9  T
   3   -143.2783038 -0.676550E-09  0.432E-04    2.30      29.4  T
speedup  0.99
cpu  time for SCC    0.08 s
wall time for SCC    0.08 s
speedup  0.99
cpu  time for grad    0.30 s
wall time for grad    0.30 s
 E :   -143.03883290  G :  0.000181    pred/act E change:  0.000D+00  0.313D-07
Maxdispl :   0.0102   ||displ|| :   0.0176   Lambda : -0.259D-05
Largest |displ|/coords:  0.0102 (   8)  0.0080 (   1)  0.0058 (   4)
................................................................................
.............................. CYCLE    2 ......................................
................................................................................
   1   -143.2783025 -0.143278E+03  0.445E-02    2.31       0.0  T
   2   -143.2783035 -0.954070E-06  0.120E-02    2.31       1.1  T
   3   -143.2783036 -0.979324E-07  0.541E-03    2.31       2.3  T
   4   -143.2783036 -0.193835E-07  0.253E-03    2.31       5.0  T
   5   -143.2783036 -0.619374E-08  0.168E-03    2.30       7.5  T
   6   -143.2783036 -0.598911E-08  0.939E-04    2.30      13.5  T
   7   -143.2783036 -0.387971E-08  0.586E-04    2.30      21.7  T
speedup  0.99
cpu  time for SCC    0.18 s
wall time for SCC    0.18 s
speedup  1.00
cpu  time for grad    0.39 s
wall time for grad    0.39 s
 E :   -143.03883058  G :  0.000448    pred/act E change:  0.000D+00  0.232D-05
Maxdispl :   0.0101   ||displ|| :   0.0141   Lambda : -0.576D-05
Largest |displ|/coords:  0.0101 (   1)  0.0058 (   2)  0.0057 (   8)
................................................................................
.............................. CYCLE    3 ......................................
................................................................................
   1   -143.2783046 -0.143278E+03  0.336E-02    2.30       0.0  T
   2   -143.2783051 -0.483020E-06  0.873E-03    2.30       1.5  T
   3   -143.2783052 -0.565663E-07  0.391E-03    2.30       3.2  T
   4   -143.2783052 -0.110635E-07  0.182E-03    2.30       7.0  T
   5   -143.2783052 -0.277205E-08  0.114E-03    2.30      11.1  T
   6   -143.2783052 -0.217057E-08  0.598E-04    2.30      21.2  T
   7   -143.2783052 -0.128128E-08  0.356E-04    2.30      35.7  T
speedup  1.00
cpu  time for SCC    0.18 s
wall time for SCC    0.18 s
speedup  1.00
cpu  time for grad    0.40 s
wall time for grad    0.40 s
 E :   -143.03883311  G :  0.000156    pred/act E change: -0.129D-05 -0.253D-05
Maxdispl :   0.0109   ||displ|| :   0.0176   Lambda : -0.233D-05
Largest |displ|/coords:  0.0109 (   1)  0.0093 (   8)  0.0065 (   7)

   *** GEOMETRY OPTIMIZATION CONVERGED AFTER 3 ITERATIONS ***

------------------------------------------------------------------------
 total energy gain (kcal):     -0.0001
------------------------------------------------------------------------
================
 final structure:
================
$coord
        4.52024297709346        6.31049602692319        5.65065301118444      Na
       -0.03865265997539        3.37700709183056        8.34447436683108      Na
        8.72841561750684       -0.70863649725992        4.45120892513371      Na
        0.77578908263509       -7.23913387057675       -4.72664428594783      Na
        0.88847239817487        4.70545604559489       -6.93165098252282      Na
       -7.32172382395314        4.16329825663864        2.30588947715829      Na
       -3.62910166433137       -5.52129774643636        7.95615133358045      Na
       -2.02845362621700        8.22049784558743        4.69407600791900      Na
       -4.49764482046537       -3.26907659926566       -7.17821132618921      Na
        1.94529045080401       -1.63125907655252       -8.96064158073099      Na
        6.20607519909060        0.70980565473634       -4.43362382573367      Na
       -6.87546134292869       -2.09500005768343       -0.69718939115355      Na
       -6.69711622666320       -0.19019113268557        7.52186441918649      Na
       -3.35117943137111       10.85307523224181       -2.23634001753154      Na
       -2.23606323377649        0.35560425103937        3.54731872132685      Na
        2.54930830070270       -3.00137184656087        6.39457825717327      Na
       -0.39424507108444       -0.92377203219227       -2.75765526226352      Na
        4.23720634455854        7.42017604718762       -1.54453117793177      Na
       -9.60816894306608       -4.43449205631431        4.15311842360118      Na
       -1.19722736001517       -6.25374272026003        1.49326564121838      Na
       -5.54710616362844        3.07715704311997       -5.12032104019703      Na
        5.27183671406291       -4.52893893210376       -0.32777149318961      Na
       -1.47009956235423        5.49562582819915       -0.77971867634208      Na
        4.09171621913597       -8.92676431843964        3.98363578664369      Na
        4.16522163790899        1.75820950655419        1.60027583866438      Na
        0.23316092584830       -7.55485320424418        6.15563235231960      Cl
        7.96434927280505       -0.59159837713466       -0.31537054811612      Cl
        3.55006120561699       -3.28663876189733       -4.72873782611367      Cl
       -4.13938529895073        1.69451249569301       -0.71592511404015      Cl
        1.12081056206183        8.02960783866832        8.36845884821746      Cl
       -3.21990543869298       -5.05135938500853       -2.81329411940366      Cl
       -9.55457688827748        0.15344986859378        3.08189970287328      Cl
        7.10025360908926        5.83906888284289        1.68700834620217      Cl
        4.80804738143085        1.32722360455750        6.68080148714120      Cl
        2.55434946519766       -8.61363998566542       -0.43355724324438      Cl
        4.76920952319446        2.39248238907482       -8.69106111592884      Cl
       -1.85807813291986        0.81172641765250       -7.22796603548614      Cl
        2.37054855616785        3.12492065072038       -2.66385589345170      Cl
       -4.82562565518248        4.05577982364663        6.39467589128838      Cl
       -1.57942794778532       -1.18399246634197        8.37525521352323      Cl
        6.72303795766712       -5.09966504229164        4.51145319083197      Cl
       -5.49969611676091        8.23063981117297        0.94155893587940      Cl
        0.56625815470816        4.32854577063791        3.26864652791649      Cl
        0.70047004731997       10.03625300326842        0.01755398336304      Cl
       -8.24977459079747       -4.65315219290900        8.63535530792218      Cl
       -4.78200020661013       -3.87283521623512        3.41958965361160      Cl
        1.41891128411709       -2.18911868059815        1.62462616131707      Cl
       -2.79019061225181        7.24711695621570       -5.28858865114215      Cl
       -8.13659155709592       -0.99175347602937       -5.16672840716321      Cl
       -0.89694784910471       -5.44752209971877       -9.27507367123544      Cl
       -9.42610013568125       -5.44845987534803       -0.20204204867475      O 
       -8.32235588725213       -6.73385604201294       -0.87927834646928      H 
      -10.65044601694437       -5.15062653610072       -1.52144773945756      H 
        1.05897803812882      -10.38513930561065       -7.06890353338716      O 
        0.47241432606069       -9.50156863950887       -8.55914801057583      H 
        1.53540117793866      -12.03124776834604       -7.65905072749977      H 
       10.95966332125868        2.56311949033248        4.54796494230467      O 
       12.47649427780342        3.45535844291366        4.99272740624482      H 
       10.07887646754005        3.71929567738377        3.41048487549952      H 
        4.58500218310407        7.62996433042497       -5.81248504339847      O 
        4.97595547028675        9.14101758845098       -6.74930995066572      H 
        5.42151809623073        6.28421199386728       -6.74407993205849      H 
$end
 
 Bond Distances (Angstroems)
 ---------------------------
Na1-Na2=3.2034       Na1-Na8=3.6451       Na1-Na18=3.8555      Na1-Na25=3.2299      Na1-Cl30=2.4763      Na1-Cl33=2.5151      
Na1-Cl34=2.6971      Na1-Cl43=2.6583      Na2-Na1=3.2034       Na2-Na8=3.3778       Na2-Na13=4.0209      Na2-Na15=3.2176      
Na2-Na16=3.7859      Na2-Cl30=2.5374      Na2-Cl34=2.9206      Na2-Cl39=2.7587      Na2-Cl40=2.5476      Na2-Cl43=2.7515      
Na3-Na16=3.6361      Na3-Na22=3.7186      Na3-Na25=3.1323      Na3-Cl27=2.5553      Na3-Cl34=2.6185      Na3-Cl41=2.5547      
Na3-O57=2.0963       Na4-Na9=3.7261       Na4-Na10=3.7695      Na4-Na17=3.5549      Na4-Na20=3.4922      Na4-Na22=3.6244      
Na4-Cl28=2.5554      Na4-Cl31=2.6146      Na4-Cl35=2.5644      Na4-Cl50=2.7342      Na4-O54=2.0809       Na4-H55=2.3606       
Na5-Na10=3.5651      Na5-Na11=3.7599      Na5-Na17=3.7700      Na5-Na18=3.6511      Na5-Na21=3.6413      Na5-Na23=3.5115      
Na5-Cl36=2.5656      Na5-Cl37=2.5264      Na5-Cl38=2.5328      Na5-Cl48=2.5208      Na5-O60=2.5636       Na6-Na8=3.7487       
Na6-Na12=3.6809      Na6-Na13=3.6104      Na6-Na15=3.4255      Na6-Na21=4.0811      Na6-Na23=3.5710      Na6-Cl29=2.6645      
Na6-Cl32=2.4632      Na6-Cl39=2.5357      Na6-Cl42=2.4665      Na7-Na13=3.2630      Na7-Na15=3.9570      Na7-Na16=3.6264      
Na7-Na19=3.7936      Na7-Na20=3.6746      Na7-Cl26=2.4986      Na7-Cl40=2.5483      Na7-Cl45=2.5138      Na7-Cl46=2.6261      
Na8-Na1=3.6451       Na8-Na2=3.3778       Na8-Na6=3.7487       Na8-Na14=3.9851      Na8-Na23=3.2491      Na8-Cl30=2.5628      
Na8-Cl39=2.8032      Na8-Cl42=2.7051      Na8-Cl43=2.5877      Na8-Cl44=3.0221      Na9-Na4=3.7261       Na9-Na10=3.6421      
Na9-Na12=3.7056      Na9-Na17=3.4245      Na9-Na21=3.5738      Na9-Cl31=2.5849      Na9-Cl37=2.5720      Na9-Cl49=2.5087      
Na9-Cl50=2.4881      Na10-Na4=3.7695      Na10-Na5=3.5651      Na10-Na9=3.6421      Na10-Na11=3.5153     Na10-Na17=3.5281     
Na10-Cl28=2.5502     Na10-Cl36=2.6052     Na10-Cl37=2.5618     Na10-Cl50=2.5235     Na11-Na5=3.7599      Na11-Na10=3.5153     
Na11-Na17=3.7058     Na11-Na18=4.0040     Na11-Na22=3.5567     Na11-Na25=3.4161     Na11-Cl27=2.4676     Na11-Cl28=2.5441     
Na11-Cl36=2.5390     Na11-Cl38=2.5749     Na12-Na6=3.6809      Na12-Na9=3.7056      Na12-Na15=3.5713     Na12-Na17=3.6518     
Na12-Na19=3.1956     Na12-Na20=3.9007     Na12-Na21=3.6693     Na12-Cl29=2.4734     Na12-Cl31=2.7283     Na12-Cl32=2.7249     
Na12-Cl46=2.6188     Na12-Cl49=2.5259     Na12-O51=2.2449      Na13-Na2=4.0209      Na13-Na6=3.6104      Na13-Na7=3.2630      
Na13-Na15=3.1749     Na13-Na19=3.2551     Na13-Cl32=2.8000     Na13-Cl39=2.5269     Na13-Cl40=2.7955     Na13-Cl45=2.5690     
Na13-Cl46=3.0882     Na14-Na8=3.9851      Na14-Na23=3.1020     Na14-Cl42=2.4590     Na14-Cl44=2.4912     Na14-Cl48=2.5176     
Na15-Na2=3.2176      Na15-Na6=3.4255      Na15-Na7=3.9570      Na15-Na12=3.5713     Na15-Na13=3.1749     Na15-Na16=3.4407     
Na15-Na17=3.5412     Na15-Na20=3.7036     Na15-Na23=3.5785     Na15-Na25=3.6176     Na15-Cl29=2.5702     Na15-Cl39=2.8253     
Na15-Cl40=2.7040     Na15-Cl43=2.5770     Na15-Cl46=2.6128     Na15-Cl47=2.5670     Na16-Na2=3.7859      Na16-Na3=3.6361      
Na16-Na7=3.6264      Na16-Na15=3.4407     Na16-Na20=3.6905     Na16-Na22=3.9222     Na16-Na24=3.4822     Na16-Na25=3.6758     
Na16-Cl26=2.7064     Na16-Cl34=2.5881     Na16-Cl40=2.6071     Na16-Cl41=2.6653     Na16-Cl47=2.6294     Na17-Na4=3.5549      
Na17-Na5=3.7700      Na17-Na9=3.4245      Na17-Na10=3.5281     Na17-Na11=3.7058     Na17-Na12=3.6518     Na17-Na15=3.5412     
Na17-Na20=3.6326     Na17-Na21=3.6717     Na17-Na22=3.7793     Na17-Na23=3.5999     Na17-Na25=3.6268     Na17-Cl28=2.6473     
Na17-Cl29=2.6485     Na17-Cl31=2.6472     Na17-Cl37=2.6532     Na17-Cl38=2.5948     Na17-Cl47=2.5974     Na18-Na1=3.8555      
Na18-Na5=3.6511      Na18-Na11=4.0040     Na18-Na23=3.2129     Na18-Na25=3.4275     Na18-Cl33=2.4331     Na18-Cl38=2.5481     
Na18-Cl44=2.4703     Na18-O60=2.2687      Na19-Na7=3.7936      Na19-Na12=3.1956     Na19-Na13=3.2551     Na19-Cl32=2.4933     
Na19-Cl45=2.4811     Na19-Cl46=2.6003     Na19-O51=2.3683      Na20-Na4=3.4922      Na20-Na7=3.6746      Na20-Na12=3.9007     
Na20-Na15=3.7036     Na20-Na16=3.6905     Na20-Na17=3.6326     Na20-Na22=3.6716     Na20-Na24=3.4016     Na20-Cl26=2.6710     
Na20-Cl31=2.5969     Na20-Cl35=2.5574     Na20-Cl46=2.4950     Na20-Cl47=2.5589     Na21-Na5=3.6413      Na21-Na6=4.0811      
Na21-Na9=3.5738      Na21-Na12=3.6693     Na21-Na17=3.6717     Na21-Na23=3.4012     Na21-Cl29=2.5539     Na21-Cl37=2.5479     
Na21-Cl48=2.6468     Na21-Cl49=2.5523     Na22-Na3=3.7186      Na22-Na4=3.6244      Na22-Na11=3.5567     Na22-Na16=3.9222     
Na22-Na17=3.7793     Na22-Na20=3.6716     Na22-Na24=3.3183     Na22-Na25=3.5289     Na22-Cl27=2.5241     Na22-Cl28=2.5857     
Na22-Cl35=2.5968     Na22-Cl41=2.6905     Na22-Cl47=2.5995     Na23-Na5=3.5115      Na23-Na6=3.5710      Na23-Na8=3.2491      
Na23-Na14=3.1020     Na23-Na15=3.5785     Na23-Na17=3.5999     Na23-Na18=3.2129     Na23-Na21=3.4012     Na23-Na25=3.7935     
Na23-Cl29=2.4581     Na23-Cl38=2.5881     Na23-Cl42=2.7334     Na23-Cl43=2.4763     Na23-Cl44=2.6964     Na23-Cl48=2.6533     
Na24-Na16=3.4822     Na24-Na20=3.4016     Na24-Na22=3.3183     Na24-Cl26=2.4530     Na24-Cl35=2.4805     Na24-Cl41=2.4735     
Na25-Na1=3.2299      Na25-Na3=3.1323      Na25-Na11=3.4161     Na25-Na15=3.6176     Na25-Na16=3.6758     Na25-Na17=3.6268     
Na25-Na18=3.4275     Na25-Na22=3.5289     Na25-Na23=3.7935     Na25-Cl27=2.5721     Na25-Cl33=2.6604     Na25-Cl34=2.7195     
Na25-Cl38=2.5528     Na25-Cl43=2.5013     Na25-Cl47=2.5447     Cl26-Na7=2.4986      Cl26-Na16=2.7064     Cl26-Na20=2.6710     
Cl26-Na24=2.4530     Cl27-Na3=2.5553      Cl27-Na11=2.4676     Cl27-Na22=2.5241     Cl27-Na25=2.5721     Cl28-Na4=2.5554      
Cl28-Na10=2.5502     Cl28-Na11=2.5441     Cl28-Na17=2.6473     Cl28-Na22=2.5857     Cl29-Na6=2.6645      Cl29-Na12=2.4734     
Cl29-Na15=2.5702     Cl29-Na17=2.6485     Cl29-Na21=2.5539     Cl29-Na23=2.4581     Cl30-Na1=2.4763      Cl30-Na2=2.5374      
Cl30-Na8=2.5628      Cl31-Na4=2.6146      Cl31-Na9=2.5849      Cl31-Na12=2.7283     Cl31-Na17=2.6472     Cl31-Na20=2.5969     
Cl32-Na6=2.4632      Cl32-Na12=2.7249     Cl32-Na13=2.8000     Cl32-Na19=2.4933     Cl33-Na1=2.5151      Cl33-Na18=2.4331     
Cl33-Na25=2.6604     Cl34-Na1=2.6971      Cl34-Na2=2.9206      Cl34-Na3=2.6185      Cl34-Na16=2.5881     Cl34-Na25=2.7195     
Cl35-Na4=2.5644      Cl35-Na20=2.5574     Cl35-Na22=2.5968     Cl35-Na24=2.4805     Cl36-Na5=2.5656      Cl36-Na10=2.6052     
Cl36-Na11=2.5390     Cl37-Na5=2.5264      Cl37-Na9=2.5720      Cl37-Na10=2.5618     Cl37-Na17=2.6532     Cl37-Na21=2.5479     
Cl38-Na5=2.5328      Cl38-Na11=2.5749     Cl38-Na17=2.5948     Cl38-Na18=2.5481     Cl38-Na23=2.5881     Cl38-Na25=2.5528     
Cl39-Na2=2.7587      Cl39-Na6=2.5357      Cl39-Na8=2.8032      Cl39-Na13=2.5269     Cl39-Na15=2.8253     Cl40-Na2=2.5476      
Cl40-Na7=2.5483      Cl40-Na13=2.7955     Cl40-Na15=2.7040     Cl40-Na16=2.6071     Cl41-Na3=2.5547      Cl41-Na16=2.6653     
Cl41-Na22=2.6905     Cl41-Na24=2.4735     Cl42-Na6=2.4665      Cl42-Na8=2.7051      Cl42-Na14=2.4590     Cl42-Na23=2.7334     
Cl43-Na1=2.6583      Cl43-Na2=2.7515      Cl43-Na8=2.5877      Cl43-Na15=2.5770     Cl43-Na23=2.4763     Cl43-Na25=2.5013     
Cl44-Na8=3.0221      Cl44-Na14=2.4912     Cl44-Na18=2.4703     Cl44-Na23=2.6964     Cl45-Na7=2.5138      Cl45-Na13=2.5690     
Cl45-Na19=2.4811     Cl46-Na7=2.6261      Cl46-Na12=2.6188     Cl46-Na13=3.0882     Cl46-Na15=2.6128     Cl46-Na19=2.6003     
Cl46-Na20=2.4950     Cl47-Na15=2.5670     Cl47-Na16=2.6294     Cl47-Na17=2.5974     Cl47-Na20=2.5589     Cl47-Na22=2.5995     
Cl47-Na25=2.5447     Cl48-Na5=2.5208      Cl48-Na14=2.5176     Cl48-Na21=2.6468     Cl48-Na23=2.6533     Cl49-Na9=2.5087      
Cl49-Na12=2.5259     Cl49-Na21=2.5523     Cl50-Na4=2.7342      Cl50-Na9=2.4881      Cl50-Na10=2.5235     O51-Na12=2.2449      
O51-Na19=2.3683      O51-H52=0.9655       O51-H53=0.9654       H52-O51=0.9655       H53-O51=0.9654       O54-Na4=2.0809       
O54-H55=0.9679       O54-H56=0.9591       H55-Na4=2.3606       H55-O54=0.9679       H56-O54=0.9591       O57-Na3=2.0963       
O57-H58=0.9605       O57-H59=0.9767       H58-O57=0.9605       H59-O57=0.9767       O60-Na5=2.5636       O60-Na18=2.2687      
O60-H61=0.9633       O60-H62=0.9727       H61-O60=0.9633       H62-O60=0.9727       
 O  H  Rav=0.9664 sigma=0.0056  Rmin=0.9591  Rmax=0.9767     8
 Na H  Rav=2.3606 sigma=0.0000  Rmin=2.3606  Rmax=2.3606     1
 Na O  Rav=2.2704 sigma=0.1645  Rmin=2.0809  Rmax=2.5636     6
 Na Na Rav=3.5849 sigma=0.2201  Rmin=3.1020  Rmax=4.0811    75
 Cl Na Rav=2.5968 sigma=0.1113  Rmin=2.4331  Rmax=3.0882   110
 
 selected bond angles (degree)
 --------------------
Na8-Na1-Na2= 58.68             Na18-Na1-Na2=118.95            Na18-Na1-Na8= 77.51            Na25-Na1-Na2= 83.69            
Na25-Na1-Na8= 93.40            Na25-Na1-Na18= 57.04           Cl30-Na1-Na2= 51.13            Cl30-Na1-Na8= 44.61            
Cl30-Na1-Na18=119.30           Cl30-Na1-Na25=128.11           Cl33-Na1-Na2=137.04            Cl33-Na1-Na8=115.33            
Cl33-Na1-Na18= 38.06           Cl33-Na1-Na25= 53.43           Cl33-Na1-Cl30=156.23           Cl34-Na1-Na2= 58.59            
Cl34-Na1-Na8=110.66            Cl34-Na1-Na18=110.53           Cl34-Na1-Na25= 53.71           Cl34-Na1-Cl30=106.43           
Cl34-Na1-Cl33= 92.35           Cl43-Na1-Na2= 55.04            Cl43-Na1-Na8= 45.19            Cl43-Na1-Na18= 63.98           
Cl43-Na1-Na25= 49.10           Cl43-Na1-Cl30= 81.29           Cl43-Na1-Cl33= 89.58           Cl43-Na1-Cl34= 75.79           
Na8-Na2-Na1= 67.21             Na13-Na2-Na1=147.06            Na13-Na2-Na8= 91.21            Na15-Na2-Na1= 99.32            
Na15-Na2-Na8= 79.23            Na15-Na2-Na13= 50.55           Na16-Na2-Na1= 92.20            Na16-Na2-Na8=129.30            
Na16-Na2-Na13= 82.47           Na16-Na2-Na15= 58.17           Cl30-Na2-Na1= 49.45            Cl30-Na2-Na8= 48.85            
Cl30-Na2-Na13=131.91           Cl30-Na2-Na15=124.99           Cl30-Na2-Na16=141.17           Cl34-Na2-Na1= 52.01            
Cl34-Na2-Na8=112.53            Cl34-Na2-Na13=124.23           Cl34-Na2-Na15= 83.97           Cl34-Na2-Na16= 43.03           
Cl34-Na2-Cl30= 98.60           Cl39-Na2-Na1=117.52            Cl39-Na2-Na8= 53.21            Cl39-Na2-Na13= 38.37           
Cl39-Na2-Na15= 55.79           Cl39-Na2-Na16=110.26           Cl39-Na2-Cl30= 95.60           Cl39-Na2-Cl34=137.90           
Cl40-Na2-Na1=134.66            Cl40-Na2-Na8=128.52            Cl40-Na2-Na13= 43.57           Cl40-Na2-Na15= 54.45           
Cl40-Na2-Na16= 43.35           Cl40-Na2-Cl30=175.28           Cl40-Na2-Cl34= 86.05           Cl40-Na2-Cl39= 80.32           
Cl43-Na2-Na1= 52.36            Cl43-Na2-Na8= 48.63            Cl43-Na2-Na13= 94.71           Cl43-Na2-Na15= 50.42           
Cl43-Na2-Na16= 81.66           Cl43-Na2-Cl30= 78.42           Cl43-Na2-Cl34= 70.82           Cl43-Na2-Cl39= 73.61           
Cl43-Na2-Cl40=102.52           Na22-Na3-Na16= 64.44           Na25-Na3-Na16= 65.29           Na25-Na3-Na22= 61.30           
Cl27-Na3-Na16= 98.34           Cl27-Na3-Na22= 42.61           Cl27-Na3-Na25= 52.59           Cl34-Na3-Na16= 45.36           
Cl34-Na3-Na22= 98.07           Cl34-Na3-Na25= 55.58           Cl34-Na3-Cl27=108.03           Cl41-Na3-Na16= 47.11           
Cl41-Na3-Na22= 46.34           Cl41-Na3-Na25= 93.72           Cl41-Na3-Cl27= 88.20           Cl41-Na3-Cl34= 92.26           
O57-Na3-Na16=140.82            O57-Na3-Na22=137.96            O57-Na3-Na25= 95.84            O57-Na3-Cl27= 95.35            
O57-Na3-Cl34= 95.48            O57-Na3-Cl41=170.03            Na10-Na4-Na9= 58.14            Na17-Na4-Na9= 56.05            
Na17-Na4-Na10= 57.50           Na20-Na4-Na9= 91.15            Na20-Na4-Na10=119.46           Na20-Na4-Na17= 62.05           
Na22-Na4-Na9=119.48            Na22-Na4-Na10= 87.85           Na22-Na4-Na17= 63.52           Na22-Na4-Na20= 62.09           
Cl28-Na4-Na9= 88.20            Cl28-Na4-Na10= 42.36           Cl28-Na4-Na17= 47.99           Cl28-Na4-Na20= 92.86           
Cl28-Na4-Na22= 45.51           Cl31-Na4-Na9= 43.91            Cl31-Na4-Na10= 90.82           Cl31-Na4-Na17= 47.89           
Cl31-Na4-Na20= 47.71           Cl31-Na4-Na22= 96.14           Cl31-Na4-Cl28= 95.87           Cl35-Na4-Na9=138.01            
Cl35-Na4-Na10=133.60           Cl35-Na4-Na17= 94.07           Cl35-Na4-Na20= 46.93           Cl35-Na4-Na22= 45.76           
Cl35-Na4-Cl28= 91.24           Cl35-Na4-Cl31= 94.55           Cl50-Na4-Na9= 41.89            Cl50-Na4-Na10= 42.01           
Cl50-Na4-Na17= 82.86           Cl50-Na4-Na20=132.93           Cl50-Na4-Na22=129.84           Cl50-Na4-Cl28= 84.36           
Cl50-Na4-Cl31= 85.73           Cl50-Na4-Cl35=175.60           O54-Na4-Na9=107.31             O54-Na4-Na10=105.31            
O54-Na4-Na17=159.92            O54-Na4-Na20=134.62            O54-Na4-Na22=130.68            O54-Na4-Cl28=127.82            
O54-Na4-Cl31=130.03            O54-Na4-Cl35=105.92            O54-Na4-Cl50= 77.08            H55-Na4-Na9= 86.32             
H55-Na4-Na10= 84.25            H55-Na4-Na17=135.79            H55-Na4-Na20=149.90            H55-Na4-Na22=142.86            
H55-Na4-Cl28=116.99            H55-Na4-Cl31=120.15            H55-Na4-Cl35=129.96            H55-Na4-Cl50= 52.95            
H55-Na4-O54= 24.13             Na11-Na5-Na10= 57.28           Na17-Na5-Na10= 57.42           Na17-Na5-Na11= 58.96           
Na18-Na5-Na10=121.94           Na18-Na5-Na11= 65.39           Na18-Na5-Na17= 86.61           Na21-Na5-Na10= 90.20           
Na21-Na5-Na11=118.32           Na21-Na5-Na17= 59.36           Na21-Na5-Na18=109.97           Na23-Na5-Na10=116.55           
Na23-Na5-Na11= 90.40           Na23-Na5-Na17= 59.13           Na23-Na5-Na18= 53.26           Na23-Na5-Na21= 56.75           
Cl36-Na5-Na10= 46.88           Cl36-Na5-Na11= 42.29           Cl36-Na5-Na17= 88.84           Cl36-Na5-Na18= 94.74           
Cl36-Na5-Na21=136.99           Cl36-Na5-Na23=132.67           Cl37-Na5-Na10= 45.93           Cl37-Na5-Na11= 89.64           
Cl37-Na5-Na17= 44.63           Cl37-Na5-Na18=130.43           Cl37-Na5-Na21= 44.38           Cl37-Na5-Na23= 87.14           
Cl37-Na5-Cl36= 92.80           Cl38-Na5-Na10= 84.80           Cl38-Na5-Na11= 43.03           Cl38-Na5-Na17= 43.32           
Cl38-Na5-Na18= 44.23           Cl38-Na5-Na21= 88.67           Cl38-Na5-Na23= 47.37           Cl38-Na5-Cl36= 85.31           
Cl38-Na5-Cl37= 87.95           Cl48-Na5-Na10=136.62           Cl48-Na5-Na11=139.18           Cl48-Na5-Na17= 94.62           
Cl48-Na5-Na18= 84.01           Cl48-Na5-Na21= 46.62           Cl48-Na5-Na23= 48.87           Cl48-Na5-Cl36=176.24           
Cl48-Na5-Cl37= 90.70           Cl48-Na5-Cl38= 96.19           O60-Na5-Na10=121.18            O60-Na5-Na11= 71.77            
O60-Na5-Na17=118.62            O60-Na5-Na18= 37.98            O60-Na5-Na21=142.72            O60-Na5-Na23= 89.15            
O60-Na5-Cl36= 76.18            O60-Na5-Cl37=161.02            O60-Na5-Cl38= 75.94            O60-Na5-Cl48=100.81            
Na12-Na6-Na8=127.80            Na13-Na6-Na8= 92.25            Na13-Na6-Na12= 75.53           Na15-Na6-Na8= 71.65            
Na15-Na6-Na12= 60.21           Na15-Na6-Na13= 53.57           Na21-Na6-Na8=103.49            Na21-Na6-Na12= 56.14           
Na21-Na6-Na13=128.70           Na21-Na6-Na15= 85.47           Na23-Na6-Na8= 52.64            Na23-Na6-Na12= 85.68           
Na23-Na6-Na13=113.34           Na23-Na6-Na15= 61.48           Na23-Na6-Na21= 52.26           Cl29-Na6-Na8= 90.62            
Cl29-Na6-Na12= 42.20           Cl29-Na6-Na13= 95.05           Cl29-Na6-Na15= 47.94           Cl29-Na6-Na21= 37.59           
Cl29-Na6-Na23= 43.48           Cl32-Na6-Na8=142.71            Cl32-Na6-Na12= 47.75           Cl32-Na6-Na13= 50.71           
Cl32-Na6-Na15= 80.69           Cl32-Na6-Na21= 98.60           Cl32-Na6-Na23=131.47           Cl32-Na6-Cl29= 88.90           
Cl39-Na6-Na8= 48.39            Cl39-Na6-Na12=108.35           Cl39-Na6-Na13= 44.41           Cl39-Na6-Na15= 54.12           
Cl39-Na6-Na21=134.32           Cl39-Na6-Na23= 86.73           Cl39-Na6-Cl29= 99.90           Cl39-Na6-Cl32= 95.07           
Cl42-Na6-Na8= 46.12            Cl42-Na6-Na12=129.32           Cl42-Na6-Na13=138.14           Cl42-Na6-Na15=105.21           
Cl42-Na6-Na21= 75.59           Cl42-Na6-Na23= 49.83           Cl42-Na6-Cl29= 90.29           Cl42-Na6-Cl32=171.14           
Cl42-Na6-Cl39= 93.77           Na15-Na7-Na13= 51.07           Na16-Na7-Na13= 96.58           Na16-Na7-Na15= 53.75           
Na19-Na7-Na13= 54.31           Na19-Na7-Na15= 73.95           Na19-Na7-Na16=125.12           Na20-Na7-Na13=101.53           
Na20-Na7-Na15= 57.92           Na20-Na7-Na16= 60.72           Na20-Na7-Na19= 79.30           Cl26-Na7-Na13=138.81           
Cl26-Na7-Na15= 87.78           Cl26-Na7-Na16= 48.24           Cl26-Na7-Na19=123.04           Cl26-Na7-Na20= 46.62           
Cl40-Na7-Na13= 55.89           Cl40-Na7-Na15= 42.62           Cl40-Na7-Na16= 45.96           Cl40-Na7-Na19=105.34           
Cl40-Na7-Na20= 91.54           Cl40-Na7-Cl26= 94.18           Cl45-Na7-Na13= 50.81           Cl45-Na7-Na15= 97.00           
Cl45-Na7-Na16=147.39           Cl45-Na7-Na19= 40.26           Cl45-Na7-Na20=119.54           Cl45-Na7-Cl26=158.26           
Cl45-Na7-Cl40=103.71           Cl46-Na7-Na13= 62.15           Cl46-Na7-Na15= 40.82           Cl46-Na7-Na16= 83.05           
Cl46-Na7-Na19= 43.19           Cl46-Na7-Na20= 42.74           Cl46-Na7-Cl26= 89.11           Cl46-Na7-Cl40= 83.06           
Cl46-Na7-Cl45= 81.03           Na2-Na8-Na1= 54.11             Na6-Na8-Na1=126.75             Na6-Na8-Na2= 89.49             
Na14-Na8-Na1=113.06            Na14-Na8-Na2=147.81            Na14-Na8-Na6= 76.04            Na23-Na8-Na1= 85.08            
Na23-Na8-Na2= 98.32            Na23-Na8-Na6= 60.87            Na23-Na8-Na14= 49.51           Cl30-Na8-Na1= 42.74            
Cl30-Na8-Na2= 48.20            Cl30-Na8-Na6=135.98            Cl30-Na8-Na14=145.71           Cl30-Na8-Na23=126.85           
Cl39-Na8-Na1=103.85            Cl39-Na8-Na2= 52.01            Cl39-Na8-Na6= 42.56            Cl39-Na8-Na14=118.52           
Cl39-Na8-Na23= 89.16           Cl39-Na8-Cl30= 93.95           Cl42-Na8-Na1=138.42            Cl42-Na8-Na2=129.27            
Cl42-Na8-Na6= 41.08            Cl42-Na8-Na14= 37.29           Cl42-Na8-Na23= 53.71           Cl42-Na8-Cl30=176.95           
Cl42-Na8-Cl39= 83.03           Cl43-Na8-Na1= 46.79            Cl43-Na8-Na2= 52.94            Cl43-Na8-Na6= 80.93            
Cl43-Na8-Na14= 95.92           Cl43-Na8-Na23= 48.60           Cl43-Na8-Cl30= 81.07           Cl43-Na8-Cl39= 75.41           
Cl43-Na8-Cl42= 98.51           Cl44-Na8-Na1= 75.38            Cl44-Na8-Na2=124.10            Cl44-Na8-Na6=105.25            
Cl44-Na8-Na14= 38.66           Cl44-Na8-Na23= 50.77           Cl44-Na8-Cl30=108.85           Cl44-Na8-Cl39=139.92           
Cl44-Na8-Cl42= 73.90           Cl44-Na8-Cl43= 76.16           Na10-Na9-Na4= 61.53            Na12-Na9-Na4= 91.52            
Na12-Na9-Na10=121.18           Na17-Na9-Na4= 59.44            Na17-Na9-Na10= 59.81           Na17-Na9-Na12= 61.47           
Na21-Na9-Na4=122.69            Na21-Na9-Na10= 90.04           Na21-Na9-Na12= 60.51           Na21-Na9-Na17= 63.25           
Cl31-Na9-Na4= 44.54            Cl31-Na9-Na10= 94.21           Cl31-Na9-Na12= 47.39           Cl31-Na9-Na17= 49.91           
Cl31-Na9-Na21= 96.39           Cl37-Na9-Na4= 94.03            Cl37-Na9-Na10= 44.70           Cl37-Na9-Na12= 93.04           
Cl37-Na9-Na17= 50.09           Cl37-Na9-Na21= 45.46           Cl37-Na9-Cl31= 99.99           Cl49-Na9-Na4=134.27            
Cl49-Na9-Na10=135.57           Cl49-Na9-Na12= 42.79           Cl49-Na9-Na17= 91.31           Cl49-Na9-Na21= 45.58           
Cl49-Na9-Cl31= 89.82           Cl49-Na9-Cl37= 91.02           Cl50-Na9-Na4= 47.20            Cl50-Na9-Na10= 43.77           
Cl50-Na9-Na12=138.63           Cl50-Na9-Na17= 89.25           Cl50-Na9-Na21=133.65           Cl50-Na9-Cl31= 91.67           
Cl50-Na9-Cl37= 88.20           Cl50-Na9-Cl49=178.42           Na5-Na10-Na4=122.39            Na9-Na10-Na4= 60.33            
Na9-Na10-Na5= 89.94            Na11-Na10-Na4= 88.72           Na11-Na10-Na5= 64.14           Na11-Na10-Na9=120.52           
Na17-Na10-Na4= 58.19           Na17-Na10-Na5= 64.21           Na17-Na10-Na9= 57.03           Na17-Na10-Na11= 63.49          
Cl28-Na10-Na4= 42.46           Cl28-Na10-Na5= 96.36           Cl28-Na10-Na9= 90.15           Cl28-Na10-Na11= 46.29          
Cl28-Na10-Na17= 48.42          Cl36-Na10-Na4=134.83           Cl36-Na10-Na5= 45.95           Cl36-Na10-Na9=135.83           
Cl36-Na10-Na11= 46.11          Cl36-Na10-Na17= 93.65          Cl36-Na10-Cl28= 92.39          Cl37-Na10-Na4= 93.18           
Cl37-Na10-Na5= 45.12           Cl37-Na10-Na9= 44.92           Cl37-Na10-Na11= 94.71          Cl37-Na10-Na17= 48.53          
Cl37-Na10-Cl28= 96.93          Cl37-Na10-Cl36= 91.07          Cl50-Na10-Na4= 46.48           Cl50-Na10-Na5=132.77           
Cl50-Na10-Na9= 43.01           Cl50-Na10-Na11=135.17          Cl50-Na10-Na17= 86.39          Cl50-Na10-Cl28= 88.94          
Cl50-Na10-Cl36=178.26          Cl50-Na10-Cl37= 87.66          
 
 selected dihedral angles (degree)
 ---------------------------------
Na8-Na2-Na1-Na18=308.75       Na8-Na2-Na1-Na25=262.11       Na8-Na2-Na1-Cl30= 54.56       Na8-Na2-Na1-Cl33=265.33       
Na8-Na2-Na1-Cl34=211.17       Na8-Na2-Na1-Cl43=305.53       Na13-Na2-Na1-Na8= 52.67       Na13-Na2-Na1-Na18=  1.42      
Na13-Na2-Na1-Na25=314.78      Na13-Na2-Na1-Cl30=107.23      Na13-Na2-Na1-Cl33=318.00      Na13-Na2-Na1-Cl34=263.84      
Na13-Na2-Na1-Cl43=358.20      Na15-Na2-Na1-Na8= 74.08       Na15-Na2-Na1-Na18= 22.83      Na15-Na2-Na1-Na25=336.20      
Na15-Na2-Na1-Cl30=128.64      Na15-Na2-Na1-Cl33=339.42      Na15-Na2-Na1-Cl34=285.26      Na15-Na2-Na1-Cl43= 19.61      
Na16-Na2-Na1-Na8=132.18       Na16-Na2-Na1-Na18= 80.93      Na16-Na2-Na1-Na25= 34.29      Na16-Na2-Na1-Cl30=186.74      
Na16-Na2-Na1-Cl33= 37.51      Na16-Na2-Na1-Cl34=343.35      Na16-Na2-Na1-Cl43= 77.71      Cl30-Na2-Na1-Na8=305.44       
Cl30-Na2-Na1-Na18=254.19      Cl30-Na2-Na1-Na25=207.55      Cl30-Na2-Na1-Cl33=210.77      Cl30-Na2-Na1-Cl34=156.61      
Cl30-Na2-Na1-Cl43=250.97      Cl34-Na2-Na1-Na8=148.83       Cl34-Na2-Na1-Na18= 97.57      Cl34-Na2-Na1-Na25= 50.94      
Cl34-Na2-Na1-Cl30=203.39      Cl34-Na2-Na1-Cl33= 54.16      Cl34-Na2-Na1-Cl43= 94.36      Cl39-Na2-Na1-Na8= 17.93       
Cl39-Na2-Na1-Na18=326.68      Cl39-Na2-Na1-Na25=280.04      Cl39-Na2-Na1-Cl30= 72.49      Cl39-Na2-Na1-Cl33=283.26      
Cl39-Na2-Na1-Cl34=229.10      Cl39-Na2-Na1-Cl43=323.46      Cl40-Na2-Na1-Na8=122.30       Cl40-Na2-Na1-Na18= 71.05      
Cl40-Na2-Na1-Na25= 24.42      Cl40-Na2-Na1-Cl30=176.87      Cl40-Na2-Na1-Cl33= 27.64      Cl40-Na2-Na1-Cl34=333.48      
Cl40-Na2-Na1-Cl43= 67.84      Cl43-Na2-Na1-Na8= 54.47       Cl43-Na2-Na1-Na18=  3.22      Cl43-Na2-Na1-Na25=316.58      
Cl43-Na2-Na1-Cl30=109.03      Cl43-Na2-Na1-Cl33=319.80      Cl43-Na2-Na1-Cl34=265.64      Na2-Na8-Na1-Na18=135.65       
Na2-Na8-Na1-Na25= 80.50       Na2-Na8-Na1-Cl30=295.41       Na2-Na8-Na1-Cl33=131.29       Na2-Na8-Na1-Cl34= 28.17       
Na2-Na8-Na1-Cl43= 70.07       Na6-Na8-Na1-Na2=303.64        Na6-Na8-Na1-Na18= 79.30       Na6-Na8-Na1-Na25= 24.14       
Na6-Na8-Na1-Cl30=239.06       Na6-Na8-Na1-Cl33= 74.93       Na6-Na8-Na1-Cl34=331.82       Na6-Na8-Na1-Cl43= 13.71       
Na14-Na8-Na1-Na2=214.18       Na14-Na8-Na1-Na18=349.83      Na14-Na8-Na1-Na25=294.68      Na14-Na8-Na1-Cl30=149.59      
Na14-Na8-Na1-Cl33=345.46      Na14-Na8-Na1-Cl34=242.35      Na14-Na8-Na1-Cl43=284.25      Na23-Na8-Na1-Na2=256.02       
Na23-Na8-Na1-Na18= 31.68      Na23-Na8-Na1-Na25=336.52      Na23-Na8-Na1-Cl30=191.44      Na23-Na8-Na1-Cl33= 27.31      
Na23-Na8-Na1-Cl34=284.20      Na23-Na8-Na1-Cl43=326.09      Cl30-Na8-Na1-Na2= 64.59       Cl30-Na8-Na1-Na18=200.24      
Cl30-Na8-Na1-Na25=145.08      Cl30-Na8-Na1-Cl33=195.87      Cl30-Na8-Na1-Cl34= 92.76      Cl30-Na8-Na1-Cl43=134.65      
Cl39-Na8-Na1-Na2=343.94       Cl39-Na8-Na1-Na18=119.59      Cl39-Na8-Na1-Na25= 64.43      Cl39-Na8-Na1-Cl30=279.35      
Cl39-Na8-Na1-Cl33=115.22      Cl39-Na8-Na1-Cl34= 12.11      Cl39-Na8-Na1-Cl43= 54.00      Cl42-Na8-Na1-Na2=248.79       
Cl42-Na8-Na1-Na18= 24.45      Cl42-Na8-Na1-Na25=329.29      Cl42-Na8-Na1-Cl30=184.21      Cl42-Na8-Na1-Cl33= 20.08      
Cl42-Na8-Na1-Cl34=276.97      Cl42-Na8-Na1-Cl43=318.86      Cl43-Na8-Na1-Na2=289.93       Cl43-Na8-Na1-Na18= 65.58      
Cl43-Na8-Na1-Na25= 10.43      Cl43-Na8-Na1-Cl30=225.35      Cl43-Na8-Na1-Cl33= 61.22      Cl43-Na8-Na1-Cl34=318.10      
Cl44-Na8-Na1-Na2=205.33       Cl44-Na8-Na1-Na18=340.99      Cl44-Na8-Na1-Na25=285.83      Cl44-Na8-Na1-Cl30=140.75      
Cl44-Na8-Na1-Cl33=336.62      Cl44-Na8-Na1-Cl34=233.51      Cl44-Na8-Na1-Cl43=275.40      Na1-Na8-Na2-Na13=205.62       
Na1-Na8-Na2-Na15=255.01       Na1-Na8-Na2-Na16=286.87       Na1-Na8-Na2-Cl30= 55.30       Na1-Na8-Na2-Cl34=333.79       
Na1-Na8-Na2-Cl39=199.93       Na1-Na8-Na2-Cl40=230.20       Na1-Na8-Na2-Cl43=300.84       Na6-Na8-Na2-Na1=138.16        
Na6-Na8-Na2-Na13=343.78       Na6-Na8-Na2-Na15= 33.17       Na6-Na8-Na2-Na16= 65.03       Na6-Na8-Na2-Cl30=193.47       
Na6-Na8-Na2-Cl34=111.95       Na6-Na8-Na2-Cl39=338.09       Na6-Na8-Na2-Cl40=  8.36       Na6-Na8-Na2-Cl43= 79.00       
Na14-Na8-Na2-Na1= 76.00       Na14-Na8-Na2-Na13=281.63      Na14-Na8-Na2-Na15=331.01      Na14-Na8-Na2-Na16=  2.88      
Na14-Na8-Na2-Cl30=131.31      Na14-Na8-Na2-Cl34= 49.79      Na14-Na8-Na2-Cl39=275.94      Na14-Na8-Na2-Cl40=306.21      
Na14-Na8-Na2-Cl43= 16.84      Na23-Na8-Na2-Na1= 77.72       Na23-Na8-Na2-Na13=283.34      Na23-Na8-Na2-Na15=332.73      
Na23-Na8-Na2-Na16=  4.59      Na23-Na8-Na2-Cl30=133.02      Na23-Na8-Na2-Cl34= 51.51      Na23-Na8-Na2-Cl39=277.65      
Na23-Na8-Na2-Cl40=307.92      Na23-Na8-Na2-Cl43= 18.55      Cl30-Na8-Na2-Na1=304.70       Cl30-Na8-Na2-Na13=150.32      
Cl30-Na8-Na2-Na15=199.71      Cl30-Na8-Na2-Na16=231.57      Cl30-Na8-Na2-Cl34=278.48      Cl30-Na8-Na2-Cl39=144.63      
Cl30-Na8-Na2-Cl40=174.90      Cl30-Na8-Na2-Cl43=245.53      Cl39-Na8-Na2-Na1=160.07       Cl39-Na8-Na2-Na13=  5.69      
Cl39-Na8-Na2-Na15= 55.08      Cl39-Na8-Na2-Na16= 86.94      Cl39-Na8-Na2-Cl30=215.37      Cl39-Na8-Na2-Cl34=133.86      
Cl39-Na8-Na2-Cl40= 30.27      Cl39-Na8-Na2-Cl43=100.91      Cl42-Na8-Na2-Na1=126.95       Cl42-Na8-Na2-Na13=332.57      
Cl42-Na8-Na2-Na15= 21.96      Cl42-Na8-Na2-Na16= 53.82      Cl42-Na8-Na2-Cl30=182.25      Cl42-Na8-Na2-Cl34=100.74      
Cl42-Na8-Na2-Cl39=326.88      Cl42-Na8-Na2-Cl40=357.15      Cl42-Na8-Na2-Cl43= 67.79      Cl43-Na8-Na2-Na1= 59.16       
Cl43-Na8-Na2-Na13=264.79      Cl43-Na8-Na2-Na15=314.17      Cl43-Na8-Na2-Na16=346.04      Cl43-Na8-Na2-Cl30=114.47      
Cl43-Na8-Na2-Cl34= 32.95      Cl43-Na8-Na2-Cl39=259.09      Cl43-Na8-Na2-Cl40=289.37      Cl44-Na8-Na2-Na1= 30.00       
Cl44-Na8-Na2-Na13=235.62      Cl44-Na8-Na2-Na15=285.01      Cl44-Na8-Na2-Na16=316.87      Cl44-Na8-Na2-Cl30= 85.30      
Cl44-Na8-Na2-Cl34=  3.79      Cl44-Na8-Na2-Cl39=229.93      Cl44-Na8-Na2-Cl40=260.20      Cl44-Na8-Na2-Cl43=330.84      
Na1-Na8-Na6-Na12=347.17       Na1-Na8-Na6-Na13= 60.55       Na1-Na8-Na6-Na15= 10.28       Na1-Na8-Na6-Na21=289.79       
Na1-Na8-Na6-Na23=302.59       Na1-Na8-Na6-Cl29=325.46       Na1-Na8-Na6-Cl32= 54.47       Na1-Na8-Na6-Cl39= 68.19       
Na1-Na8-Na6-Cl42=235.66       Na2-Na8-Na6-Na12=304.75       Na2-Na8-Na6-Na13= 18.13       Na2-Na8-Na6-Na15=327.86       
Na2-Na8-Na6-Na21=247.37       Na2-Na8-Na6-Na23=260.18       Na2-Na8-Na6-Cl29=283.05       Na2-Na8-Na6-Cl32= 12.06       
Na2-Na8-Na6-Cl39= 25.77       Na2-Na8-Na6-Cl42=193.24       Na14-Na8-Na6-Na12= 95.71      Na14-Na8-Na6-Na13=169.10      
Na14-Na8-Na6-Na15=118.83      Na14-Na8-Na6-Na21= 38.33      Na14-Na8-Na6-Na23= 51.14      Na14-Na8-Na6-Cl29= 74.01      
Na14-Na8-Na6-Cl32=163.02      Na14-Na8-Na6-Cl39=176.74      Na14-Na8-Na6-Cl42=344.21      Na23-Na8-Na6-Na12= 44.57      
Na23-Na8-Na6-Na13=117.96      Na23-Na8-Na6-Na15= 67.69      Na23-Na8-Na6-Na21=347.19      Na23-Na8-Na6-Cl29= 22.87      
Na23-Na8-Na6-Cl32=111.88      Na23-Na8-Na6-Cl39=125.60      Na23-Na8-Na6-Cl42=293.07      Cl30-Na8-Na6-Na12=290.28      
Cl30-Na8-Na6-Na13=  3.66      Cl30-Na8-Na6-Na15=313.40      Cl30-Na8-Na6-Na21=232.90      Cl30-Na8-Na6-Na23=245.71      
Cl30-Na8-Na6-Cl29=268.58      Cl30-Na8-Na6-Cl32=357.59      Cl30-Na8-Na6-Cl39= 11.30      Cl30-Na8-Na6-Cl42=178.77      
Cl39-Na8-Na6-Na12=278.98      Cl39-Na8-Na6-Na13=352.36      Cl39-Na8-Na6-Na15=302.09      Cl39-Na8-Na6-Na21=221.60      
Cl39-Na8-Na6-Na23=234.40      Cl39-Na8-Na6-Cl29=257.28      Cl39-Na8-Na6-Cl32=346.29      Cl39-Na8-Na6-Cl42=167.47      
Cl42-Na8-Na6-Na12=111.51      Cl42-Na8-Na6-Na13=184.89      Cl42-Na8-Na6-Na15=134.62      Cl42-Na8-Na6-Na21= 54.13      
Cl42-Na8-Na6-Na23= 66.93      Cl42-Na8-Na6-Cl29= 89.81      Cl42-Na8-Na6-Cl32=178.82      Cl42-Na8-Na6-Cl39=192.53      
Cl43-Na8-Na6-Na12=357.24      Cl43-Na8-Na6-Na13= 70.62      Cl43-Na8-Na6-Na15= 20.36      Cl43-Na8-Na6-Na21=299.86      
Cl43-Na8-Na6-Na23=312.67      Cl43-Na8-Na6-Cl29=335.54      Cl43-Na8-Na6-Cl32= 64.55      Cl43-Na8-Na6-Cl39= 78.26      
Cl43-Na8-Na6-Cl42=245.73      Cl44-Na8-Na6-Na12= 70.11      Cl44-Na8-Na6-Na13=143.49      Cl44-Na8-Na6-Na15= 93.22      
Cl44-Na8-Na6-Na21= 12.73      Cl44-Na8-Na6-Na23= 25.53      Cl44-Na8-Na6-Cl29= 48.41      Cl44-Na8-Na6-Cl32=137.41      
Cl44-Na8-Na6-Cl39=151.13      Cl44-Na8-Na6-Cl42=318.60      Na10-Na9-Na4-Na17= 69.87      Na10-Na9-Na4-Na20=124.52      
Na10-Na9-Na4-Na22= 66.29      Na10-Na9-Na4-Cl28= 31.69      Na10-Na9-Na4-Cl31=132.07      Na10-Na9-Na4-Cl35=121.55      
Na10-Na9-Na4-Cl50=308.13      Na10-Na9-Na4-O54=262.43       Na10-Na9-Na4-H55=274.49       Na12-Na9-Na4-Na10=234.92      
Na12-Na9-Na4-Na17=304.79      Na12-Na9-Na4-Na20=359.44      Na12-Na9-Na4-Na22=301.21      Na12-Na9-Na4-Cl28=266.61      
Na12-Na9-Na4-Cl31=  7.00      Na12-Na9-Na4-Cl35=356.47      Na12-Na9-Na4-Cl50=183.05      Na12-Na9-Na4-O54=137.35       
Na12-Na9-Na4-H55=149.42       Na17-Na9-Na4-Na10=290.13      Na17-Na9-Na4-Na20= 54.65      Na17-Na9-Na4-Na22=356.42      
Na17-Na9-Na4-Cl28=321.82      Na17-Na9-Na4-Cl31= 62.20      Na17-Na9-Na4-Cl35= 51.68      Na17-Na9-Na4-Cl50=238.26      
Na17-Na9-Na4-O54=192.56       Na17-Na9-Na4-H55=204.62       Na21-Na9-Na4-Na10=290.30      Na21-Na9-Na4-Na17=  0.17      
Na21-Na9-Na4-Na20= 54.82      Na21-Na9-Na4-Na22=356.59      Na21-Na9-Na4-Cl28=321.99      Na21-Na9-Na4-Cl31= 62.38      
Na21-Na9-Na4-Cl35= 51.85      Na21-Na9-Na4-Cl50=238.43      Na21-Na9-Na4-O54=192.73       Na21-Na9-Na4-H55=204.80       
Cl31-Na9-Na4-Na10=227.93      Cl31-Na9-Na4-Na17=297.80      Cl31-Na9-Na4-Na20=352.44      Cl31-Na9-Na4-Na22=294.22      
Cl31-Na9-Na4-Cl28=259.61      Cl31-Na9-Na4-Cl35=349.47      Cl31-Na9-Na4-Cl50=176.05      Cl31-Na9-Na4-O54=130.36       
Cl31-Na9-Na4-H55=142.42       Cl37-Na9-Na4-Na10=328.08      Cl37-Na9-Na4-Na17= 37.95      Cl37-Na9-Na4-Na20= 92.60      
Cl37-Na9-Na4-Na22= 34.37      Cl37-Na9-Na4-Cl28=359.77      Cl37-Na9-Na4-Cl31=100.16      Cl37-Na9-Na4-Cl35= 89.63      
Cl37-Na9-Na4-Cl50=276.21      Cl37-Na9-Na4-O54=230.51       Cl37-Na9-Na4-H55=242.58       Cl49-Na9-Na4-Na10=232.71      
Cl49-Na9-Na4-Na17=302.58      Cl49-Na9-Na4-Na20=357.23      Cl49-Na9-Na4-Na22=299.00      Cl49-Na9-Na4-Cl28=264.40      
Cl49-Na9-Na4-Cl31=  4.78      Cl49-Na9-Na4-Cl35=354.26      Cl49-Na9-Na4-Cl50=180.84      Cl49-Na9-Na4-O54=135.14       
Cl49-Na9-Na4-H55=147.20       Cl50-Na9-Na4-Na10= 51.87      Cl50-Na9-Na4-Na17=121.74      Cl50-Na9-Na4-Na20=176.39      
Cl50-Na9-Na4-Na22=118.16      Cl50-Na9-Na4-Cl28= 83.56      Cl50-Na9-Na4-Cl31=183.95      Cl50-Na9-Na4-Cl35=173.42      
Cl50-Na9-Na4-O54=314.30       Cl50-Na9-Na4-H55=326.37       Na5-Na10-Na4-Na9= 68.73       Na5-Na10-Na4-Na17=  1.29      
Na5-Na10-Na4-Na20=357.63      Na5-Na10-Na4-Na22=301.63      Na5-Na10-Na4-Cl28=299.92      Na5-Na10-Na4-Cl31= 37.74      
Na5-Na10-Na4-Cl35=300.67      Na5-Na10-Na4-Cl50=120.44      Na5-Na10-Na4-O54=169.87       Na5-Na10-Na4-H55=157.97       
Na9-Na10-Na4-Na17=292.56      Na9-Na10-Na4-Na20=288.90      Na9-Na10-Na4-Na22=232.90      Na9-Na10-Na4-Cl28=231.19      
Na9-Na10-Na4-Cl31=329.01      Na9-Na10-Na4-Cl35=231.93      Na9-Na10-Na4-Cl50= 51.71      Na9-Na10-Na4-O54=101.14       
Na9-Na10-Na4-H55= 89.24       Na11-Na10-Na4-Na9=126.67      Na11-Na10-Na4-Na17= 59.23     Na11-Na10-Na4-Na20= 55.57     
Na11-Na10-Na4-Na22=359.57     Na11-Na10-Na4-Cl28=357.86     Na11-Na10-Na4-Cl31= 95.69     Na11-Na10-Na4-Cl35=358.61     
Na11-Na10-Na4-Cl50=178.38     Na11-Na10-Na4-O54=227.81      Na11-Na10-Na4-H55=215.91      Na17-Na10-Na4-Na9= 67.44      
Na17-Na10-Na4-Na20=356.34     Na17-Na10-Na4-Na22=300.34     Na17-Na10-Na4-Cl28=298.63     Na17-Na10-Na4-Cl31= 36.45     
Na17-Na10-Na4-Cl35=299.37     Na17-Na10-Na4-Cl50=119.15     Na17-Na10-Na4-O54=168.58      Na17-Na10-Na4-H55=156.68      
Cl28-Na10-Na4-Na9=128.81      Cl28-Na10-Na4-Na17= 61.37     Cl28-Na10-Na4-Na20= 57.71     Cl28-Na10-Na4-Na22=  1.71     
Cl28-Na10-Na4-Cl31= 97.83     Cl28-Na10-Na4-Cl35=  0.75     Cl28-Na10-Na4-Cl50=180.52     Cl28-Na10-Na4-O54=229.95      
Cl28-Na10-Na4-H55=218.05      Cl36-Na10-Na4-Na9=126.70      Cl36-Na10-Na4-Na17= 59.26     Cl36-Na10-Na4-Na20= 55.60     
Cl36-Na10-Na4-Na22=359.60     Cl36-Na10-Na4-Cl28=357.89     Cl36-Na10-Na4-Cl31= 95.72     Cl36-Na10-Na4-Cl35=358.64     
Cl36-Na10-Na4-Cl50=178.41     Cl36-Na10-Na4-O54=227.84      Cl36-Na10-Na4-H55=215.94      Cl37-Na10-Na4-Na9= 32.02      
Cl37-Na10-Na4-Na17=324.58     Cl37-Na10-Na4-Na20=320.92     Cl37-Na10-Na4-Na22=264.92     Cl37-Na10-Na4-Cl28=263.21     
Cl37-Na10-Na4-Cl31=  1.04     Cl37-Na10-Na4-Cl35=263.96     Cl37-Na10-Na4-Cl50= 83.73     Cl37-Na10-Na4-O54=133.16      
Cl37-Na10-Na4-H55=121.26      Cl50-Na10-Na4-Na9=308.29      Cl50-Na10-Na4-Na17=240.85     Cl50-Na10-Na4-Na20=237.19     
Cl50-Na10-Na4-Na22=181.20     Cl50-Na10-Na4-Cl28=179.48     Cl50-Na10-Na4-Cl31=277.31     Cl50-Na10-Na4-Cl35=180.23     
Cl50-Na10-Na4-O54= 49.44      Cl50-Na10-Na4-H55= 37.53      Na4-Na10-Na5-Na11= 70.32      Na4-Na10-Na5-Na17=358.78      
Na4-Na10-Na5-Na18= 60.02      Na4-Na10-Na5-Na21=306.15      Na4-Na10-Na5-Na23=358.47      Na4-Na10-Na5-Cl36=123.23      
Na4-Na10-Na5-Cl37=302.62      Na4-Na10-Na5-Cl38= 34.80      Na4-Na10-Na5-Cl48=301.28      Na4-Na10-Na5-O60=104.91       
Na9-Na10-Na5-Na11=124.39      Na9-Na10-Na5-Na17= 52.85      Na9-Na10-Na5-Na18=114.09      Na9-Na10-Na5-Na21=  0.22      
Na9-Na10-Na5-Na23= 52.54      Na9-Na10-Na5-Cl36=177.30      Na9-Na10-Na5-Cl37=356.69      Na9-Na10-Na5-Cl38= 88.87      
Na9-Na10-Na5-Cl48=355.35      Na9-Na10-Na5-O60=158.98       Na11-Na10-Na5-Na17=288.46     Na11-Na10-Na5-Na18=349.70     
Na11-Na10-Na5-Na21=235.83     Na11-Na10-Na5-Na23=288.16     Na11-Na10-Na5-Cl36= 52.91     Na11-Na10-Na5-Cl37=232.30     
Na11-Na10-Na5-Cl38=324.48     Na11-Na10-Na5-Cl48=230.97     Na11-Na10-Na5-O60= 34.59      Na17-Na10-Na5-Na11= 71.54     
Na17-Na10-Na5-Na18= 61.23     Na17-Na10-Na5-Na21=307.37     Na17-Na10-Na5-Na23=359.69     Na17-Na10-Na5-Cl36=124.45     
Na17-Na10-Na5-Cl37=303.83     Na17-Na10-Na5-Cl38= 36.01     Na17-Na10-Na5-Cl48=302.50     Na17-Na10-Na5-O60=106.13      
Cl28-Na10-Na5-Na11= 34.25     Cl28-Na10-Na5-Na17=322.71     Cl28-Na10-Na5-Na18= 23.94     Cl28-Na10-Na5-Na21=270.08     
Cl28-Na10-Na5-Na23=322.40     Cl28-Na10-Na5-Cl36= 87.16     Cl28-Na10-Na5-Cl37=266.55     Cl28-Na10-Na5-Cl38=358.72     
Cl28-Na10-Na5-Cl48=265.21     Cl28-Na10-Na5-O60= 68.84      Cl36-Na10-Na5-Na11=307.09     Cl36-Na10-Na5-Na17=235.55     
Cl36-Na10-Na5-Na18=296.79     Cl36-Na10-Na5-Na21=182.92     Cl36-Na10-Na5-Na23=235.24     Cl36-Na10-Na5-Cl37=179.39     
Cl36-Na10-Na5-Cl38=271.57     Cl36-Na10-Na5-Cl48=178.05     Cl36-Na10-Na5-O60=341.68      Cl37-Na10-Na5-Na11=127.70     
Cl37-Na10-Na5-Na17= 56.17     Cl37-Na10-Na5-Na18=117.40     Cl37-Na10-Na5-Na21=  3.53     Cl37-Na10-Na5-Na23= 55.86     
Cl37-Na10-Na5-Cl36=180.61     Cl37-Na10-Na5-Cl38= 92.18     Cl37-Na10-Na5-Cl48=358.67     Cl37-Na10-Na5-O60=162.29      
Cl50-Na10-Na5-Na11=128.71     Cl50-Na10-Na5-Na17= 57.17     Cl50-Na10-Na5-Na18=118.41     Cl50-Na10-Na5-Na21=  4.54     
Cl50-Na10-Na5-Na23= 56.86     Cl50-Na10-Na5-Cl36=181.62     Cl50-Na10-Na5-Cl37=  1.01     Cl50-Na10-Na5-Cl38= 93.19     
Cl50-Na10-Na5-Cl48=359.67     Cl50-Na10-Na5-O60=163.30      Na4-Na10-Na9-Na12= 72.98      Na4-Na10-Na9-Na17= 69.30      
Na4-Na10-Na9-Na21=127.88      Na4-Na10-Na9-Cl31= 31.47      Na4-Na10-Na9-Cl37=131.43      Na4-Na10-Na9-Cl49=125.52      
Na4-Na10-Na9-Cl50=303.45      Na5-Na10-Na9-Na4=231.90       Na5-Na10-Na9-Na12=304.87      Na5-Na10-Na9-Na17=301.19      
Na5-Na10-Na9-Na21=359.77      Na5-Na10-Na9-Cl31=263.37      Na5-Na10-Na9-Cl37=  3.32      Na5-Na10-Na9-Cl49=357.42      
Na5-Na10-Na9-Cl50=175.35      Na11-Na10-Na9-Na4=291.44      Na11-Na10-Na9-Na12=  4.42     Na11-Na10-Na9-Na17=  0.74     
Na11-Na10-Na9-Na21= 59.32     Na11-Na10-Na9-Cl31=322.92     Na11-Na10-Na9-Cl37= 62.87     Na11-Na10-Na9-Cl49= 56.97     
Na11-Na10-Na9-Cl50=234.90     Na17-Na10-Na9-Na4=290.70      Na17-Na10-Na9-Na12=  3.68     Na17-Na10-Na9-Na21= 58.58     
Na17-Na10-Na9-Cl31=322.18     Na17-Na10-Na9-Cl37= 62.13     Na17-Na10-Na9-Cl49= 56.23     Na17-Na10-Na9-Cl50=234.16     
Cl28-Na10-Na9-Na4=328.26      Cl28-Na10-Na9-Na12= 41.24     Cl28-Na10-Na9-Na17= 37.56     Cl28-Na10-Na9-Na21= 96.14     
Cl28-Na10-Na9-Cl31=359.73     Cl28-Na10-Na9-Cl37= 99.69     Cl28-Na10-Na9-Cl49= 93.78     Cl28-Na10-Na9-Cl50=271.71     
Cl36-Na10-Na9-Na4=234.68      Cl36-Na10-Na9-Na12=307.66     Cl36-Na10-Na9-Na17=303.98     Cl36-Na10-Na9-Na21=  2.56     
Cl36-Na10-Na9-Cl31=266.15     Cl36-Na10-Na9-Cl37=  6.11     Cl36-Na10-Na9-Cl49=  0.20     Cl36-Na10-Na9-Cl50=178.13     
Cl37-Na10-Na9-Na4=228.57      Cl37-Na10-Na9-Na12=301.55     Cl37-Na10-Na9-Na17=297.87     Cl37-Na10-Na9-Na21=356.45     
Cl37-Na10-Na9-Cl31=260.04     Cl37-Na10-Na9-Cl49=354.09     Cl37-Na10-Na9-Cl50=172.02     Cl50-Na10-Na9-Na4= 56.55      
Cl50-Na10-Na9-Na12=129.52     Cl50-Na10-Na9-Na17=125.84     Cl50-Na10-Na9-Na21=184.43     Cl50-Na10-Na9-Cl31= 88.02     
Cl50-Na10-Na9-Cl37=187.98     Cl50-Na10-Na9-Cl49=182.07     

========================================================================
 FINAL SINGLEPOINT CALCULATION ON OPTIMIZED GEOMETRY
========================================================================

 Ncao       : 374
 Nao        : 349
 Nshell     : 141
 Nel        : 232
 T(el)      :   300.0
 intcut     :    25.0
 scfconv/Eh :  0.100E-05
   qconv/e  :  0.100E-03
 intneglect :  0.100E-07
 broydamp   :      0.250
 iter      E             dE          RMSdq      gap      omega  full diag
   1   -143.2783052 -0.143278E+03  0.279E-04    2.30       0.0  T
   2   -143.2783052 -0.144610E-09  0.244E-04    2.30      52.0  T
   3   -143.2783052 -0.293625E-09  0.210E-04    2.30      60.5  T
speedup  1.00
cpu  time for SCC    0.07 s
wall time for SCC    0.07 s

   *** convergence criteria satisfied after 3 iterations ***

          eigenvalues
 #    :         104        105        106        107        108        109        110        111
 occ. :        2.000      2.000      2.000      2.000      2.000      2.000      2.000      2.000
 eps  :       -10.828    -10.810    -10.793    -10.789    -10.766    -10.760    -10.755    -10.738
 #    :         112        113        114        115        116        117        118        119
 occ. :        2.000      2.000      2.000      2.000      2.000      0.000      0.000      0.000
 eps  :       -10.702    -10.611    -10.505    -10.474    -10.344     -8.041     -7.409     -7.090
 #    :         120        121        122        123        124        125        126        127
 occ. :        0.000      0.000      0.000      0.000      0.000      0.000      0.000      0.000
 eps  :        -6.769     -5.767     -5.000     -4.403     -4.201     -3.794     -3.728     -2.800


   #   Z            q   n(s)   n(p)   n(d)      C6AA      α(0)
   1  11 Na     0.704  0.084  0.212  0.000    68.135    26.713
   2  11 Na     0.688  0.080  0.232  0.000    68.325    26.750
   3  11 Na     0.752  0.091  0.157  0.000    67.543    26.596
   4  11 Na     0.778  0.060  0.162  0.000    67.231    26.535
   5  11 Na     0.771  0.057  0.172  0.000    67.310    26.550
   6  11 Na     0.713  0.075  0.212  0.000    68.018    26.690
   7  11 Na     0.717  0.083  0.200  0.000    67.972    26.681
   8  11 Na     0.703  0.082  0.215  0.000    68.150    26.715
   9  11 Na     0.743  0.073  0.184  0.000    67.654    26.618
  10  11 Na     0.733  0.081  0.186  0.000    67.778    26.642
  11  11 Na     0.737  0.070  0.193  0.000    67.729    26.633
  12  11 Na     0.822  0.026  0.152  0.000    66.700    26.430
  13  11 Na     0.664  0.090  0.247  0.000    68.633    26.810
  14  11 Na     0.706  0.122  0.172  0.000    68.108    26.707
  15  11 Na     0.758  0.016  0.226  0.000    67.471    26.582
  16  11 Na     0.695  0.056  0.248  0.000    68.239    26.733
  17  11 Na     0.785  0.005  0.210  0.000    67.140    26.517
  18  11 Na     0.760  0.072  0.168  0.000    67.451    26.578
  19  11 Na     0.731  0.096  0.173  0.000    67.794    26.646
  20  11 Na     0.742  0.040  0.217  0.000    67.662    26.620
  21  11 Na     0.710  0.079  0.211  0.000    68.064    26.698
  22  11 Na     0.724  0.046  0.230  0.000    67.882    26.663
  23  11 Na     0.747  0.009  0.244  0.000    67.609    26.609
  24  11 Na     0.700  0.113  0.187  0.000    68.186    26.722
  25  11 Na     0.786  0.006  0.208  0.000    67.129    26.514
  26  17 Cl    -0.737  1.977  5.760  0.001   124.830    17.093
  27  17 Cl    -0.750  1.978  5.771  0.001   125.332    17.128
  28  17 Cl    -0.736  1.978  5.757  0.001   124.788    17.091
  29  17 Cl    -0.734  1.980  5.753  0.001   124.698    17.084
  30  17 Cl    -0.762  1.977  5.784  0.002   125.829    17.162
  31  17 Cl    -0.737  1.980  5.754  0.003   124.822    17.093
  32  17 Cl    -0.740  1.977  5.762  0.001   124.943    17.101
  33  17 Cl    -0.745  1.974  5.770  0.002   125.152    17.115
  34  17 Cl    -0.723  1.981  5.741  0.002   124.273    17.055
  35  17 Cl    -0.742  1.978  5.763  0.001   125.029    17.107
  36  17 Cl    -0.754  1.972  5.779  0.002   125.475    17.138
  37  17 Cl    -0.739  1.976  5.762  0.000   124.873    17.096
  38  17 Cl    -0.732  1.981  5.749  0.002   124.621    17.079
  39  17 Cl    -0.722  1.978  5.741  0.004   124.230    17.052
  40  17 Cl    -0.725  1.980  5.742  0.003   124.350    17.060
  41  17 Cl    -0.739  1.976  5.762  0.001   124.892    17.098
  42  17 Cl    -0.739  1.975  5.762  0.002   124.878    17.097
  43  17 Cl    -0.731  1.974  5.750  0.006   124.558    17.075
  44  17 Cl    -0.738  1.976  5.760  0.002   124.859    17.095
  45  17 Cl    -0.761  1.974  5.786  0.001   125.765    17.157
  46  17 Cl    -0.726  1.976  5.749  0.002   124.385    17.063
  47  17 Cl    -0.736  1.981  5.754  0.002   124.789    17.091
  48  17 Cl    -0.736  1.976  5.759  0.001   124.770    17.089
  49  17 Cl    -0.765  1.976  5.787  0.001   125.919    17.168
  50  17 Cl    -0.758  1.976  5.782  0.001   125.660    17.150
  51   8 O     -0.614  1.713  4.902  0.000    25.439     6.812
  52   1 H      0.335  0.665  0.000  0.000     0.615     1.228
  53   1 H      0.335  0.665  0.000  0.000     0.618     1.231
  54   8 O     -0.601  1.722  4.878  0.000    25.111     6.768
  55   1 H      0.322  0.678  0.000  0.000     0.644     1.253
  56   1 H      0.300  0.700  0.000  0.000     0.720     1.333
  57   8 O     -0.610  1.725  4.885  0.000    25.333     6.798
  58   1 H      0.296  0.704  0.000  0.000     0.734     1.345
  59   1 H      0.333  0.667  0.000  0.000     0.618     1.229
  60   8 O     -0.610  1.715  4.895  0.000    25.337     6.798
  61   1 H      0.317  0.683  0.000  0.000     0.673     1.289
  62   1 H      0.339  0.661  0.000  0.000     0.606     1.217

 Mol. C6AA /au·bohr⁶  :     218817.110130
 Mol. C8AA /au·bohr⁸  :   15125586.953521
 Mol. α(0) /au        :       1130.789951

 
 Wiberg/Mayer (AO) data. WBOs > 0.1 written file <wbo>
 largest (>0.05) Wiberg bond orders for each atom
           total WBO             WBO to atom ...
     1  Na  0.552    Cl  33 0.167    Cl  30 0.136    Cl  34 0.108    Cl  43 0.067
     2  Na  0.567    Cl  30 0.162    Cl  40 0.115    Cl  34 0.100    Cl  39 0.087    Cl  43 0.074
     3  Na  0.461    Cl  41 0.130    O   57 0.103    Cl  34 0.096    Cl  27 0.090
     4  Na  0.416    Cl  35 0.096    O   54 0.092    Cl  50 0.088    Cl  31 0.072
     5  Na  0.435    Cl  36 0.122    Cl  48 0.100    Cl  37 0.099
     6  Na  0.532    Cl  42 0.158    Cl  32 0.132    Cl  39 0.107    Cl  29 0.082
     7  Na  0.527    Cl  45 0.165    Cl  26 0.130    Cl  40 0.111    Cl  46 0.080
     8  Na  0.552    Cl  30 0.153    Cl  42 0.111    Cl  44 0.092    Cl  39 0.083    Cl  43 0.077
     9  Na  0.478    Cl  49 0.153    Cl  50 0.138    Cl  31 0.092    Cl  37 0.065
    10  Na  0.495    Cl  50 0.165    Cl  36 0.118    Cl  28 0.092    Cl  37 0.085
    11  Na  0.493    Cl  36 0.162    Cl  27 0.123    Cl  28 0.092    Cl  38 0.073
    12  Na  0.346    Cl  32 0.088    Cl  49 0.083    Cl  29 0.064
    13  Na  0.609    Cl  39 0.176    Cl  45 0.121    Cl  32 0.113    Cl  40 0.104    Cl  46 0.062
    14  Na  0.541    Cl  44 0.184    Cl  42 0.161    Cl  48 0.158
    15  Na  0.454    Cl  43 0.107    Cl  47 0.104    Cl  29 0.092
    16  Na  0.563    Cl  34 0.127    Cl  40 0.124    Cl  26 0.096    Cl  41 0.090    Cl  47 0.067
    17  Na  0.440    Cl  31 0.103    Cl  37 0.086    Cl  28 0.081
    18  Na  0.446    Cl  33 0.140    Cl  44 0.095    O   60 0.086    Cl  38 0.067
    19  Na  0.497    Cl  45 0.167    Cl  32 0.121    O   51 0.090    Cl  46 0.080
    20  Na  0.486    Cl  46 0.136    Cl  31 0.124    Cl  26 0.080    Cl  35 0.071
    21  Na  0.537    Cl  49 0.166    Cl  48 0.127    Cl  37 0.105    Cl  29 0.080
    22  Na  0.517    Cl  35 0.127    Cl  28 0.121    Cl  27 0.102    Cl  41 0.083
    23  Na  0.476    Cl  38 0.111    Cl  48 0.082    Cl  44 0.081    Cl  43 0.063    Cl  29 0.061
    24  Na  0.532    Cl  26 0.169    Cl  35 0.163    Cl  41 0.160
    25  Na  0.412    Cl  27 0.123    Cl  38 0.079    Cl  47 0.072    Cl  33 0.054
    26  Cl  0.488    Na  24 0.169    Na   7 0.130    Na  16 0.096    Na  20 0.080
    27  Cl  0.458    Na  11 0.123    Na  25 0.123    Na  22 0.102    Na   3 0.090
    28  Cl  0.481    Na  22 0.121    Na  10 0.092    Na  11 0.092    Na  17 0.081
    29  Cl  0.488    Na  15 0.092    Na   6 0.082    Na  21 0.080    Na  12 0.064    Na  23 0.061
    30  Cl  0.442    Na   2 0.162    Na   8 0.153    Na   1 0.136
    31  Cl  0.478    Na  20 0.124    Na  17 0.103    Na   9 0.092    Na   4 0.072
    32  Cl  0.483    Na   6 0.132    Na  19 0.121    Na  13 0.113    Na  12 0.088
    33  Cl  0.471    Na   1 0.167    Na  18 0.140    Na  25 0.054
    34  Cl  0.507    Na  16 0.127    Na   1 0.108    Na   2 0.100    Na   3 0.096
    35  Cl  0.477    Na  24 0.163    Na  22 0.127    Na   4 0.096    Na  20 0.071
    36  Cl  0.459    Na  11 0.162    Na   5 0.122    Na  10 0.118
    37  Cl  0.483    Na  21 0.105    Na   5 0.099    Na  17 0.086    Na  10 0.085    Na   9 0.065
    38  Cl  0.489    Na  23 0.111    Na  25 0.079    Na  11 0.073    Na  18 0.067
    39  Cl  0.523    Na  13 0.176    Na   6 0.107    Na   2 0.087    Na   8 0.083
    40  Cl  0.506    Na  16 0.124    Na   2 0.115    Na   7 0.111    Na  13 0.104
    41  Cl  0.491    Na  24 0.160    Na   3 0.130    Na  16 0.090    Na  22 0.083
    42  Cl  0.486    Na  14 0.161    Na   6 0.158    Na   8 0.111
    43  Cl  0.496    Na  15 0.107    Na   8 0.077    Na   2 0.074    Na   1 0.067    Na  23 0.063
    44  Cl  0.484    Na  14 0.184    Na  18 0.095    Na   8 0.092    Na  23 0.081
    45  Cl  0.450    Na  19 0.167    Na   7 0.165    Na  13 0.121
    46  Cl  0.495    Na  20 0.136    Na  19 0.080    Na   7 0.080    Na  13 0.062
    47  Cl  0.479    Na  15 0.104    Na  25 0.072    Na  16 0.067
    48  Cl  0.482    Na  14 0.158    Na  21 0.127    Na   5 0.100    Na  23 0.082
    49  Cl  0.427    Na  21 0.166    Na   9 0.153    Na  12 0.083
    50  Cl  0.454    Na  10 0.165    Na   9 0.138    Na   4 0.088
    51  O   1.904    H   53 0.889    H   52 0.887    Na  19 0.090
    52  H   0.887    O   51 0.887
    53  H   0.888    O   51 0.889
    54  O   1.891    H   56 0.913    H   55 0.876    Na   4 0.092
    55  H   0.897    O   54 0.876
    56  H   0.910    O   54 0.913
    57  O   1.891    H   58 0.914    H   59 0.847    Na   3 0.103
    58  H   0.912    O   57 0.914
    59  H   0.888    O   57 0.847
    60  O   1.909    H   61 0.900    H   62 0.860    Na  18 0.086
    61  H   0.900    O   60 0.900
    62  H   0.885    O   60 0.860
 MOs/occ written to file <molden.input>
 
molecular dipole:
                 x           y           z       tot (Debye)
 q only:        1.033      -1.279      -3.928
   full:        0.680      -0.393      -1.271       3.797
molecular quadrupole (traceless):
                xx          xy          yy          xz          yz          zz
 q only:       14.377      14.301      42.447      20.163     -33.409     -56.824
  q+dip:       -0.492       0.631      45.470      14.627     -27.094     -44.978
   full:       -0.042       0.360      46.287      14.885     -27.546     -46.245

SCC energy    :    -143.2783052
rep           :       0.2323983
ES            :       1.8716497
AES           :      -0.0337378
AXC           :      -0.0066421
disp          :      -0.1640311
XB            :       0.0000000
fix           :       0.0000000
total E       :    -143.0388331
atomizationE  :       8.6326063     5417.04
(atE without considering molecular charge,
 total energy contains solvation terms)
H-L gap (eV)  :          2.3029
optimized geometry written to: xtbopt.xyz

           ------------------------------------------------- 
          |                Numerical Hessian                |
           ------------------------------------------------- 
step length          :   0.00500
SCC accuracy         :   0.25000
Hessian scale factor :   1.00000
frozen atoms in %    :   0.00000    0
RMS gradient         :   0.00016
estimated CPU  time      3.70 min
estimated wall time      3.71 min

writing file <hessian>.
 
 projected vibrational frequencies (cm-1)
eigval :       -0.00    -0.00     0.00     0.00     0.00     0.00
eigval :       15.65    23.86    25.91    29.94    32.42    35.82
eigval :       38.02    41.64    44.01    44.58    45.74    46.94
eigval :       49.64    53.22    55.34    56.52    57.71    58.41
eigval :       59.79    60.13    62.37    63.60    65.30    66.13
eigval :       67.37    69.22    69.94    70.71    72.07    72.51
eigval :       74.40    74.56    76.46    77.76    78.05    79.75
eigval :       80.65    81.24    82.67    83.80    84.62    86.20
eigval :       86.63    88.44    90.32    91.97    92.62    93.63
eigval :       94.34    95.36    96.13    97.61    98.98    99.36
eigval :      100.03   101.70   103.20   104.49   104.87   106.86
eigval :      107.50   110.18   110.22   111.30   112.79   113.86
eigval :      114.05   114.86   115.47   117.07   118.64   119.75
eigval :      120.60   122.65   123.93   124.23   125.67   127.13
eigval :      128.20   129.12   131.22   132.49   133.55   134.67
eigval :      135.19   136.16   137.03   138.92   140.34   141.76
eigval :      143.20   144.57   145.60   146.54   147.71   149.13
eigval :      150.26   151.95   153.33   154.92   156.76   158.71
eigval :      159.52   160.53   161.17   162.08   164.20   165.37
eigval :      165.86   167.42   168.51   169.64   171.72   171.83
eigval :      173.53   173.87   176.54   176.58   176.91   177.83
eigval :      179.89   180.26   181.74   182.71   183.97   184.58
eigval :      185.88   188.16   189.57   190.79   192.08   194.02
eigval :      194.97   196.23   196.75   197.89   200.73   202.95
eigval :      203.95   205.39   206.14   208.37   209.38   210.19
eigval :      211.17   212.67   217.17   219.69   220.21   221.12
eigval :      223.73   225.92   226.69   228.80   232.41   240.19
eigval :      241.11   243.28   287.63   291.54   293.00   322.80
eigval :      332.70   387.11   408.28   427.15   495.15   504.26
eigval :     1523.09  1532.12  1549.93  1554.67  3275.06  3371.99
eigval :     3465.09  3518.09  3549.06  3579.32  3627.15  3657.01
 reduced masses (amu)
   1: 29.55   2: 29.92   3: 29.77   4: 29.33   5: 29.18   6: 29.50   7: 14.95   8: 30.08
   9: 26.67  10: 30.18  11: 28.16  12: 27.41  13: 28.03  14: 27.41  15: 27.82  16: 28.15
  17: 27.78  18: 25.26  19: 27.87  20: 28.18  21: 25.67  22: 27.77  23: 25.45  24: 27.02
  25: 29.45  26: 28.27  27: 29.57  28: 27.97  29: 30.10  30: 29.52  31: 30.29  32: 28.65
  33: 29.55  34: 29.91  35: 31.17  36: 30.37  37: 30.80  38: 29.74  39: 29.81  40: 27.26
  41: 30.59  42: 29.38  43: 30.69  44: 30.21  45: 30.01  46: 29.81  47: 29.87  48: 29.41
  49: 29.30  50: 29.20  51: 30.73  52: 30.77  53: 30.65  54: 29.61  55: 31.01  56: 27.95
  57: 28.82  58: 29.40  59: 29.27  60: 29.58  61: 29.59  62: 28.38  63: 29.68  64: 29.26
  65: 29.23  66: 30.24  67: 29.01  68: 28.22  69: 27.41  70: 28.57  71: 28.88  72: 29.66
  73: 27.42  74: 29.12  75: 27.10  76: 27.70  77: 27.35  78: 29.67  79: 28.08  80: 29.65
  81: 26.68  82: 27.06  83: 28.72  84: 26.00  85: 27.96  86: 29.25  87: 27.86  88: 28.73
  89: 27.45  90: 27.46  91: 27.14  92: 28.45  93: 29.13  94: 28.54  95: 29.56  96: 27.37
  97: 24.98  98: 27.18  99: 27.20 100: 27.58 101: 27.74 102: 27.97 103: 27.55 104: 27.47
 105: 26.61 106: 28.25 107: 26.40 108: 27.91 109: 26.75 110: 26.99 111: 26.59 112: 26.76
 113: 27.44 114: 27.42 115: 26.94 116: 26.70 117: 26.60 118: 27.28 119: 26.10 120: 27.33
 121: 27.25 122: 28.06 123: 27.58 124: 27.99 125: 27.90 126: 27.85 127: 27.65 128: 28.43
 129: 28.22 130: 27.43 131: 27.49 132: 27.97 133: 28.39 134: 29.01 135: 28.43 136: 28.15
 137: 27.93 138: 27.18 139: 26.58 140: 26.55 141: 26.88 142: 27.06 143: 27.23 144: 27.25
 145: 22.15 146: 25.32 147: 23.64 148: 12.15 149: 21.77 150: 14.25 151: 23.60 152: 26.47
 153: 26.39 154: 26.18 155: 25.35 156: 27.07 157: 25.57 158: 26.43 159: 26.54 160: 25.91
 161: 24.98 162: 26.27 163: 21.44 164: 27.26 165:  1.84 166:  5.41 167:  3.63 168:  4.19
 169:  3.48 170:  2.71 171:  2.88 172:  3.09 173:  2.46 174:  2.34 175:  2.05 176:  2.03
 177:  2.01 178:  2.00 179:  1.91 180:  1.91 181:  1.90 182:  2.10 183:  1.60 184:  1.81
 185:  1.82 186:  1.81
 IR intensities (amu)
   1:  0.59   2:  0.25   3:  0.51   4:  0.53   5:  0.55   6:  0.58   7:  0.30   8:  0.17
   9:  0.16  10:  0.09  11:  0.17  12:  0.16  13:  0.32  14:  0.25  15:  0.06  16:  0.15
  17:  0.40  18:  0.21  19:  0.17  20:  0.22  21:  0.18  22:  0.29  23:  0.26  24:  0.17
  25:  0.10  26:  0.18  27:  0.20  28:  0.15  29:  0.10  30:  0.17  31:  0.14  32:  0.40
  33:  0.14  34:  0.09  35:  0.08  36:  0.25  37:  0.26  38:  0.33  39:  0.30  40:  0.28
  41:  0.15  42:  0.14  43:  0.30  44:  0.19  45:  0.35  46:  0.20  47:  0.09  48:  0.47
  49:  0.16  50:  0.32  51:  0.36  52:  0.06  53:  0.32  54:  0.18  55:  0.38  56:  0.31
  57:  0.17  58:  0.29  59:  0.17  60:  0.51  61:  0.37  62:  0.37  63:  0.07  64:  0.32
  65:  0.10  66:  0.35  67:  0.37  68:  0.27  69:  0.27  70:  0.31  71:  0.48  72:  0.38
  73:  0.21  74:  0.31  75:  0.15  76:  0.20  77:  0.37  78:  0.12  79:  0.34  80:  0.75
  81:  0.27  82:  0.29  83:  0.65  84:  0.53  85:  0.51  86:  0.29  87:  0.64  88:  0.28
  89:  0.36  90:  0.30  91:  0.15  92:  0.65  93:  0.23  94:  0.54  95:  0.76  96:  0.54
  97:  0.52  98:  0.68  99:  0.10 100:  0.69 101:  0.75 102:  1.13 103:  1.04 104:  0.56
 105:  1.23 106:  0.51 107:  1.53 108:  0.60 109:  1.30 110:  0.68 111:  0.36 112:  0.59
 113:  0.23 114:  0.87 115:  0.73 116:  0.96 117:  0.54 118:  0.90 119:  1.25 120:  0.73
 121:  0.82 122:  0.75 123:  0.16 124:  0.54 125:  0.41 126:  0.40 127:  1.02 128:  0.83
 129:  0.34 130:  0.83 131:  0.87 132:  0.44 133:  0.44 134:  0.69 135:  1.05 136:  1.15
 137:  1.06 138:  0.42 139:  0.54 140:  1.10 141:  0.25 142:  0.90 143:  1.03 144:  1.72
 145:  1.14 146:  1.32 147:  0.79 148:  1.03 149:  1.29 150:  1.25 151:  0.82 152:  0.98
 153:  0.65 154:  0.97 155:  1.30 156:  1.45 157:  0.94 158:  1.16 159:  2.28 160:  1.21
 161:  1.81 162:  0.26 163:  0.86 164:  2.25 165:  0.05 166:  0.61 167:  0.95 168:  0.80
 169:  0.65 170:  0.56 171:  0.85 172:  0.81 173:  0.80 174:  0.69 175:  0.50 176:  0.53
 177:  0.59 178:  0.45 179:  0.58 180:  0.55 181:  0.44 182:  0.25 183:  0.31 184:  0.38
 185:  0.39 186:  0.35
 Raman intensities (amu)
   1:  0.00   2:  0.00   3:  0.00   4:  0.00   5:  0.00   6:  0.00   7:  0.00   8:  0.00
   9:  0.00  10:  0.00  11:  0.00  12:  0.00  13:  0.00  14:  0.00  15:  0.00  16:  0.00
  17:  0.00  18:  0.00  19:  0.00  20:  0.00  21:  0.00  22:  0.00  23:  0.00  24:  0.00
  25:  0.00  26:  0.00  27:  0.00  28:  0.00  29:  0.00  30:  0.00  31:  0.00  32:  0.00
  33:  0.00  34:  0.00  35:  0.00  36:  0.00  37:  0.00  38:  0.00  39:  0.00  40:  0.00
  41:  0.00  42:  0.00  43:  0.00  44:  0.00  45:  0.00  46:  0.00  47:  0.00  48:  0.00
  49:  0.00  50:  0.00  51:  0.00  52:  0.00  53:  0.00  54:  0.00  55:  0.00  56:  0.00
  57:  0.00  58:  0.00  59:  0.00  60:  0.00  61:  0.00  62:  0.00  63:  0.00  64:  0.00
  65:  0.00  66:  0.00  67:  0.00  68:  0.00  69:  0.00  70:  0.00  71:  0.00  72:  0.00
  73:  0.00  74:  0.00  75:  0.00  76:  0.00  77:  0.00  78:  0.00  79:  0.00  80:  0.00
  81:  0.00  82:  0.00  83:  0.00  84:  0.00  85:  0.00  86:  0.00  87:  0.00  88:  0.00
  89:  0.00  90:  0.00  91:  0.00  92:  0.00  93:  0.00  94:  0.00  95:  0.00  96:  0.00
  97:  0.00  98:  0.00  99:  0.00 100:  0.00 101:  0.00 102:  0.00 103:  0.00 104:  0.00
 105:  0.00 106:  0.00 107:  0.00 108:  0.00 109:  0.00 110:  0.00 111:  0.00 112:  0.00
 113:  0.00 114:  0.00 115:  0.00 116:  0.00 117:  0.00 118:  0.00 119:  0.00 120:  0.00
 121:  0.00 122:  0.00 123:  0.00 124:  0.00 125:  0.00 126:  0.00 127:  0.00 128:  0.00
 129:  0.00 130:  0.00 131:  0.00 132:  0.00 133:  0.00 134:  0.00 135:  0.00 136:  0.00
 137:  0.00 138:  0.00 139:  0.00 140:  0.00 141:  0.00 142:  0.00 143:  0.00 144:  0.00
 145:  0.00 146:  0.00 147:  0.00 148:  0.00 149:  0.00 150:  0.00 151:  0.00 152:  0.00
 153:  0.00 154:  0.00 155:  0.00 156:  0.00 157:  0.00 158:  0.00 159:  0.00 160:  0.00
 161:  0.00 162:  0.00 163:  0.00 164:  0.00 165:  0.00 166:  0.00 167:  0.00 168:  0.00
 169:  0.00 170:  0.00 171:  0.00 172:  0.00 173:  0.00 174:  0.00 175:  0.00 176:  0.00
 177:  0.00 178:  0.00 179:  0.00 180:  0.00 181:  0.00 182:  0.00 183:  0.00 184:  0.00
 185:  0.00 186:  0.00
 output can be read by thermo (or use thermo option).
 writing <g98.out> molden fake output.
 recommended (thermochemical) frequency scaling factor: 1.0
                    ==================
                    thermo calculation
                    ==================
Nvib :  180 Nimag : 0  symmetry :   C1  rot number :  1  scale factor : 1.00 sthr :  50.
omega= 15.65     Gvib=    -2.123     Grot=    -1.401     Gused=    -1.408
omega= 23.86     Gvib=    -1.873     Grot=    -1.276     Gused=    -1.305
omega= 25.91     Gvib=    -1.825     Grot=    -1.251     Gused=    -1.290
omega= 29.94     Gvib=    -1.739     Grot=    -1.208     Gused=    -1.269
omega= 32.42     Gvib=    -1.692     Grot=    -1.185     Gused=    -1.261
omega= 35.82     Gvib=    -1.633     Grot=    -1.155     Gused=    -1.255
omega= 38.02     Gvib=    -1.598     Grot=    -1.138     Gused=    -1.253
omega= 41.64     Gvib=    -1.544     Grot=    -1.111     Gused=    -1.252
omega= 44.01     Gvib=    -1.512     Grot=    -1.094     Gused=    -1.251
omega= 44.58     Gvib=    -1.504     Grot=    -1.091     Gused=    -1.251
omega= 45.74     Gvib=    -1.489     Grot=    -1.083     Gused=    -1.250
omega= 46.94     Gvib=    -1.474     Grot=    -1.075     Gused=    -1.249
omega= 49.64     Gvib=    -1.441     Grot=    -1.059     Gused=    -1.247
omega= 53.22     Gvib=    -1.400     Grot=    -1.038     Gused=    -1.241
omega= 55.34     Gvib=    -1.377     Grot=    -1.027     Gused=    -1.237
omega= 56.52     Gvib=    -1.364     Grot=    -1.020     Gused=    -1.234
omega= 57.71     Gvib=    -1.352     Grot=    -1.014     Gused=    -1.230
omega= 58.41     Gvib=    -1.345     Grot=    -1.011     Gused=    -1.228
omega= 59.79     Gvib=    -1.331     Grot=    -1.004     Gused=    -1.224
omega= 60.13     Gvib=    -1.328     Grot=    -1.002     Gused=    -1.222
omega= 62.37     Gvib=    -1.306     Grot=    -0.991     Gused=    -1.214
omega= 63.60     Gvib=    -1.295     Grot=    -0.985     Gused=    -1.209
omega= 65.30     Gvib=    -1.279     Grot=    -0.977     Gused=    -1.202
omega= 66.13     Gvib=    -1.272     Grot=    -0.974     Gused=    -1.198
omega= 67.37     Gvib=    -1.261     Grot=    -0.968     Gused=    -1.193
omega= 69.22     Gvib=    -1.245     Grot=    -0.960     Gused=    -1.184
omega= 69.94     Gvib=    -1.239     Grot=    -0.957     Gused=    -1.181
omega= 70.71     Gvib=    -1.232     Grot=    -0.954     Gused=    -1.177
omega= 72.07     Gvib=    -1.221     Grot=    -0.948     Gused=    -1.170
omega= 72.51     Gvib=    -1.218     Grot=    -0.946     Gused=    -1.168
omega= 74.40     Gvib=    -1.203     Grot=    -0.939     Gused=    -1.158
omega= 74.56     Gvib=    -1.201     Grot=    -0.938     Gused=    -1.157
omega= 76.46     Gvib=    -1.187     Grot=    -0.931     Gused=    -1.147
omega= 77.76     Gvib=    -1.177     Grot=    -0.926     Gused=    -1.140
omega= 78.05     Gvib=    -1.175     Grot=    -0.925     Gused=    -1.139
omega= 79.75     Gvib=    -1.162     Grot=    -0.918     Gused=    -1.129
omega= 80.65     Gvib=    -1.155     Grot=    -0.915     Gused=    -1.124
omega= 81.24     Gvib=    -1.151     Grot=    -0.913     Gused=    -1.121
omega= 82.67     Gvib=    -1.141     Grot=    -0.908     Gused=    -1.113
omega= 83.80     Gvib=    -1.133     Grot=    -0.904     Gused=    -1.107
omega= 84.62     Gvib=    -1.127     Grot=    -0.901     Gused=    -1.103
omega= 86.20     Gvib=    -1.116     Grot=    -0.895     Gused=    -1.094
omega= 86.63     Gvib=    -1.114     Grot=    -0.894     Gused=    -1.092
omega= 88.44     Gvib=    -1.101     Grot=    -0.888     Gused=    -1.082
omega= 90.32     Gvib=    -1.089     Grot=    -0.881     Gused=    -1.071
omega= 91.97     Gvib=    -1.079     Grot=    -0.876     Gused=    -1.062
omega= 92.62     Gvib=    -1.075     Grot=    -0.874     Gused=    -1.059
omega= 93.63     Gvib=    -1.068     Grot=    -0.871     Gused=    -1.053
omega= 94.34     Gvib=    -1.064     Grot=    -0.869     Gused=    -1.050
omega= 95.36     Gvib=    -1.058     Grot=    -0.865     Gused=    -1.044
omega= 96.13     Gvib=    -1.053     Grot=    -0.863     Gused=    -1.040
omega= 97.61     Gvib=    -1.044     Grot=    -0.858     Gused=    -1.032
omega= 98.98     Gvib=    -1.036     Grot=    -0.854     Gused=    -1.025
omega= 99.36     Gvib=    -1.034     Grot=    -0.853     Gused=    -1.023
omega=100.03     Gvib=    -1.030     Grot=    -0.851     Gused=    -1.019
omega=101.70     Gvib=    -1.020     Grot=    -0.846     Gused=    -1.011
omega=103.20     Gvib=    -1.012     Grot=    -0.842     Gused=    -1.003
omega=104.49     Gvib=    -1.004     Grot=    -0.838     Gused=    -0.996
omega=104.87     Gvib=    -1.002     Grot=    -0.837     Gused=    -0.994
omega=106.86     Gvib=    -0.991     Grot=    -0.832     Gused=    -0.984
omega=107.50     Gvib=    -0.988     Grot=    -0.830     Gused=    -0.981
omega=110.18     Gvib=    -0.974     Grot=    -0.823     Gused=    -0.968
omega=110.22     Gvib=    -0.973     Grot=    -0.822     Gused=    -0.967
omega=111.30     Gvib=    -0.968     Grot=    -0.820     Gused=    -0.962
omega=112.79     Gvib=    -0.960     Grot=    -0.816     Gused=    -0.955
omega=113.86     Gvib=    -0.955     Grot=    -0.813     Gused=    -0.950
omega=114.05     Gvib=    -0.954     Grot=    -0.812     Gused=    -0.949
omega=114.86     Gvib=    -0.950     Grot=    -0.810     Gused=    -0.945
omega=115.47     Gvib=    -0.947     Grot=    -0.809     Gused=    -0.942
omega=117.07     Gvib=    -0.939     Grot=    -0.805     Gused=    -0.934
omega=118.64     Gvib=    -0.931     Grot=    -0.801     Gused=    -0.927
omega=119.75     Gvib=    -0.926     Grot=    -0.798     Gused=    -0.922
omega=120.60     Gvib=    -0.922     Grot=    -0.796     Gused=    -0.918
omega=122.65     Gvib=    -0.912     Grot=    -0.791     Gused=    -0.909
omega=123.93     Gvib=    -0.906     Grot=    -0.788     Gused=    -0.903
omega=124.23     Gvib=    -0.904     Grot=    -0.787     Gused=    -0.901
omega=125.67     Gvib=    -0.898     Grot=    -0.784     Gused=    -0.895
omega=127.13     Gvib=    -0.891     Grot=    -0.780     Gused=    -0.889
omega=128.20     Gvib=    -0.886     Grot=    -0.778     Gused=    -0.884
omega=129.12     Gvib=    -0.882     Grot=    -0.776     Gused=    -0.880
omega=131.22     Gvib=    -0.873     Grot=    -0.771     Gused=    -0.871
omega=132.49     Gvib=    -0.868     Grot=    -0.768     Gused=    -0.866
omega=133.55     Gvib=    -0.863     Grot=    -0.766     Gused=    -0.861
omega=134.67     Gvib=    -0.858     Grot=    -0.763     Gused=    -0.856
omega=135.19     Gvib=    -0.856     Grot=    -0.762     Gused=    -0.854
omega=136.16     Gvib=    -0.852     Grot=    -0.760     Gused=    -0.850
omega=137.03     Gvib=    -0.848     Grot=    -0.758     Gused=    -0.847
omega=138.92     Gvib=    -0.840     Grot=    -0.754     Gused=    -0.839
omega=140.34     Gvib=    -0.835     Grot=    -0.751     Gused=    -0.833
omega=141.76     Gvib=    -0.829     Grot=    -0.748     Gused=    -0.828
omega=143.20     Gvib=    -0.823     Grot=    -0.745     Gused=    -0.822
omega=144.57     Gvib=    -0.818     Grot=    -0.742     Gused=    -0.817
omega=145.60     Gvib=    -0.814     Grot=    -0.740     Gused=    -0.813
omega=146.54     Gvib=    -0.810     Grot=    -0.738     Gused=    -0.809
omega=147.71     Gvib=    -0.805     Grot=    -0.736     Gused=    -0.805
omega=149.13     Gvib=    -0.800     Grot=    -0.733     Gused=    -0.799
omega=150.26     Gvib=    -0.796     Grot=    -0.731     Gused=    -0.795
omega=151.95     Gvib=    -0.789     Grot=    -0.727     Gused=    -0.789
omega=153.33     Gvib=    -0.784     Grot=    -0.725     Gused=    -0.784
omega=154.92     Gvib=    -0.778     Grot=    -0.722     Gused=    -0.778
omega=156.76     Gvib=    -0.772     Grot=    -0.718     Gused=    -0.771
omega=158.71     Gvib=    -0.765     Grot=    -0.714     Gused=    -0.764
omega=159.52     Gvib=    -0.762     Grot=    -0.713     Gused=    -0.761
omega=160.53     Gvib=    -0.758     Grot=    -0.711     Gused=    -0.758
omega=161.17     Gvib=    -0.756     Grot=    -0.710     Gused=    -0.756
omega=162.08     Gvib=    -0.753     Grot=    -0.708     Gused=    -0.753
omega=164.20     Gvib=    -0.746     Grot=    -0.704     Gused=    -0.745
omega=165.37     Gvib=    -0.742     Grot=    -0.702     Gused=    -0.741
omega=165.86     Gvib=    -0.740     Grot=    -0.701     Gused=    -0.740
omega=167.42     Gvib=    -0.735     Grot=    -0.699     Gused=    -0.734
omega=168.51     Gvib=    -0.731     Grot=    -0.697     Gused=    -0.731
omega=169.64     Gvib=    -0.727     Grot=    -0.695     Gused=    -0.727
omega=171.72     Gvib=    -0.721     Grot=    -0.691     Gused=    -0.720
omega=171.83     Gvib=    -0.720     Grot=    -0.691     Gused=    -0.720
omega=173.53     Gvib=    -0.715     Grot=    -0.688     Gused=    -0.714
omega=173.87     Gvib=    -0.714     Grot=    -0.687     Gused=    -0.713
omega=176.54     Gvib=    -0.705     Grot=    -0.683     Gused=    -0.705
omega=176.58     Gvib=    -0.705     Grot=    -0.683     Gused=    -0.705
omega=176.91     Gvib=    -0.704     Grot=    -0.682     Gused=    -0.704
omega=177.83     Gvib=    -0.701     Grot=    -0.681     Gused=    -0.701
omega=179.89     Gvib=    -0.695     Grot=    -0.677     Gused=    -0.694
omega=180.26     Gvib=    -0.693     Grot=    -0.677     Gused=    -0.693
omega=181.74     Gvib=    -0.689     Grot=    -0.674     Gused=    -0.689
omega=182.71     Gvib=    -0.686     Grot=    -0.673     Gused=    -0.686
omega=183.97     Gvib=    -0.682     Grot=    -0.671     Gused=    -0.682
omega=184.58     Gvib=    -0.680     Grot=    -0.670     Gused=    -0.680
omega=185.88     Gvib=    -0.676     Grot=    -0.668     Gused=    -0.676
omega=188.16     Gvib=    -0.670     Grot=    -0.664     Gused=    -0.670
omega=189.57     Gvib=    -0.666     Grot=    -0.662     Gused=    -0.665
omega=190.79     Gvib=    -0.662     Grot=    -0.660     Gused=    -0.662
omega=192.08     Gvib=    -0.658     Grot=    -0.658     Gused=    -0.658
omega=194.02     Gvib=    -0.653     Grot=    -0.655     Gused=    -0.653
omega=194.97     Gvib=    -0.650     Grot=    -0.653     Gused=    -0.650
omega=196.23     Gvib=    -0.646     Grot=    -0.652     Gused=    -0.646
omega=196.75     Gvib=    -0.645     Grot=    -0.651     Gused=    -0.645
omega=197.89     Gvib=    -0.642     Grot=    -0.649     Gused=    -0.642
omega=200.73     Gvib=    -0.634     Grot=    -0.645     Gused=    -0.634
omega=202.95     Gvib=    -0.628     Grot=    -0.642     Gused=    -0.628
omega=203.95     Gvib=    -0.625     Grot=    -0.640     Gused=    -0.625
omega=205.39     Gvib=    -0.621     Grot=    -0.638     Gused=    -0.622
omega=206.14     Gvib=    -0.619     Grot=    -0.637     Gused=    -0.620
omega=208.37     Gvib=    -0.614     Grot=    -0.634     Gused=    -0.614
omega=209.38     Gvib=    -0.611     Grot=    -0.632     Gused=    -0.611
omega=210.19     Gvib=    -0.609     Grot=    -0.631     Gused=    -0.609
omega=211.17     Gvib=    -0.606     Grot=    -0.630     Gused=    -0.606
omega=212.67     Gvib=    -0.602     Grot=    -0.628     Gused=    -0.603
omega=217.17     Gvib=    -0.591     Grot=    -0.621     Gused=    -0.591
omega=219.69     Gvib=    -0.585     Grot=    -0.618     Gused=    -0.585
omega=220.21     Gvib=    -0.584     Grot=    -0.617     Gused=    -0.584
omega=221.12     Gvib=    -0.581     Grot=    -0.616     Gused=    -0.581
omega=223.73     Gvib=    -0.575     Grot=    -0.613     Gused=    -0.575
omega=225.92     Gvib=    -0.570     Grot=    -0.610     Gused=    -0.570
omega=226.69     Gvib=    -0.568     Grot=    -0.609     Gused=    -0.568
omega=228.80     Gvib=    -0.563     Grot=    -0.606     Gused=    -0.563
omega=232.41     Gvib=    -0.555     Grot=    -0.601     Gused=    -0.555
omega=240.19     Gvib=    -0.537     Grot=    -0.592     Gused=    -0.537
omega=241.11     Gvib=    -0.535     Grot=    -0.591     Gused=    -0.535
omega=243.28     Gvib=    -0.530     Grot=    -0.588     Gused=    -0.530
omega=287.63     Gvib=    -0.444     Grot=    -0.538     Gused=    -0.444
omega=291.54     Gvib=    -0.437     Grot=    -0.534     Gused=    -0.437
omega=293.00     Gvib=    -0.434     Grot=    -0.533     Gused=    -0.434
 
   temp. (K)  partition function   enthalpy   heat capacity  entropy
                                   cal/mol     cal/K/mol   cal/K/mol   J/K/mol
 298.15  VIB  0.107E+62            69880.898    317.476    489.477
         ROT  0.253E+09              888.752      2.981     41.436
         INT  0.271E+70            70769.650    320.457    530.913
         TR   0.581E+29             1481.254      4.968     47.834
         TOT                       72250.9043   325.4251   578.7464  2421.4658
                     Eh         kcal/mol          kJ/mol 
ZPVE            0.133543         83.7994         350.615    
H(0)-H(T)+PV    0.115139         72.2509         302.297    
H(T)            0.248682         156.050         652.912    
T*S             0.274981         172.553         721.960    
G(T)           -0.262992E-01    -16.5030        -69.0482    
   -143.06513228  <=== TOTAL FREE ENERGY in Eh incl. el.,ZPVE,RRHO,solv. parts
 
 normal mode %tage of torsion character
   1:  0.00   2:  0.00   3:  0.00   4:  0.00   5:  0.00   6:  0.00   7:  0.97   8:  0.62
   9:  0.54  10:  0.47  11:  0.38  12:  0.55  13:  0.44  14:  0.45  15:  0.54  16:  0.70
  17:  0.43  18:  0.87  19:  0.69  20:  0.55  21:  0.71  22:  0.55  23:  0.78  24:  0.79
  25:  0.33  26:  0.67  27:  0.37  28:  0.45  29:  0.27  30:  0.48  31:  0.64  32:  0.39
  33:  0.33  34:  0.41  35:  0.27  36:  0.49  37:  0.89  38:  0.81  39:  0.84  40:  0.47
  41:  0.65  42:  0.83  43:  0.67  44:  0.39  45:  0.63  46:  0.34  47:  0.24  48:  0.35
  49:  0.55  50:  0.79  51:  0.68  52:  0.44  53:  0.56  54:  0.46  55:  0.33  56:  0.55
  57:  0.38  58:  0.40  59:  0.95  60:  0.34  61:  0.40  62:  0.76  63:  0.30  64:  0.64
  65:  0.78  66:  0.40  67:  0.74  68:  0.72  69:  0.54  70:  0.48  71:  0.76  72:  0.86
  73:  0.75  74:  0.86  75:  0.28  76:  0.49  77:  0.59  78:  0.64  79:  0.38  80:  0.76
  81:  0.73  82:  0.90  83:  0.20  84:  0.90  85:  0.16  86:  0.61  87:  0.55  88:  0.65
  89:  0.78  90:  0.50  91:  0.83  92:  0.32  93:  0.37  94:  0.64  95:  0.39  96:  0.30
  97:  0.33  98:  0.68  99:  0.48 100:  0.55 101:  0.11 102:  0.45 103:  0.60 104:  0.76
 105:  0.45 106:  0.32 107:  0.36 108:  0.67 109:  0.52 110:  0.55 111:  0.07 112:  0.41
 113:  0.79 114:  0.30 115:  0.20 116:  0.76 117:  0.59 118:  0.23 119:  0.11 120:  0.27
 121:  0.22 122:  0.90 123:  0.37 124:  0.36 125:  0.84 126:  0.30 127:  0.81 128:  0.65
 129:  0.08 130:  0.73 131:  0.90 132:  0.84 133:  0.65 134:  0.72 135:  0.31 136:  0.76
 137:  0.09 138:  0.82 139:  0.37 140:  0.12 141:  0.63 142:  0.52 143:  0.46 144:  0.48
 145:  0.68 146:  0.57 147:  0.58 148:  0.93 149:  0.73 150:  0.91 151:  0.50 152:  0.04
 153:  0.51 154:  0.12 155:  0.07 156:  0.30 157:  0.03 158:  0.13 159:  0.31 160:  0.29
 161:  0.22 162:  0.03 163:  0.06 164:  0.01 165:  0.07 166:  0.46 167:  0.75 168:  0.13
 169:  0.11 170:  0.01 171:  0.98 172:  0.01 173:  0.96 174:  0.57 175:  0.92 176:  0.20
 177:  0.10 178:  0.01 179:  0.00 180:  0.04 181:  0.05 182:  0.01 183:  0.01 184:  0.01
 185:  0.00 186:  0.00
 recommended # of modes for mode following         155
 
 Pipek-Mezey localization of normal modes
 number of localized modes          167
 frequency thrshold           500.000000000000     
 number of groups                    59
 atom-group assingment :   
  1  2  3  4  5  6  7  8  9 10 11 12 13 14 15 16 17 18 19 20 21 22 23 24 25 26 27 28 29 30
 31 32 33 34 35 36 37 38 39 40 41 42 43 44 45 46 47 48 49 50 51 52 53 54 55 54 56 56 57 58
 58 59
 pop matrix done.
 initialization of trafo matrix to unity
iteration     50  convergence  0.16830971D-01
iteration    100  convergence  0.14923793D-02
iteration    150  convergence  0.39776538D-03
iteration    200  convergence  0.23288749D-03
iteration    250  convergence  0.13683654D-03
iteration    300  convergence  0.98144309D-04
iteration    350  convergence  0.67968869D-04
iteration    400  convergence  0.52385853D-04
iteration    450  convergence  0.37730342D-04
iteration    500  convergence  0.45246348D-05
iteration    550  convergence  0.33727373D-05
iteration    600  convergence  0.22196367D-05

 converged in    605 iterations, threshold :   0.99974810D-06
eig.   :       -0.00    -0.00     0.00     0.00     0.00     0.00
eig.   :       66.66    84.05    85.84    86.14    90.14    90.29
eig.   :       92.64    93.22    93.77    94.69    95.41    96.44
eig.   :       96.59    97.06    97.25    97.65    98.45    98.88
eig.   :       98.89    99.37   100.33   101.42   101.68   102.78
eig.   :      103.34   103.35   103.69   103.71   103.91   104.19
eig.   :      104.44   106.97   107.08   108.24   108.99   109.65
eig.   :      110.44   111.09   111.10   111.35   112.35   112.98
eig.   :      114.71   115.10   116.01   117.26   119.40   119.84
eig.   :      120.89   121.19   121.31   121.47   122.12   123.09
eig.   :      124.07   124.41   124.49   124.58   124.63   125.01
eig.   :      125.19   125.30   126.10   126.47   127.04   127.31
eig.   :      127.46   127.60   128.30   128.49   129.22   129.22
eig.   :      129.32   129.38   129.46   130.81   131.30   131.43
eig.   :      132.24   132.42   132.95   133.34   133.58   133.66
eig.   :      135.14   135.60   135.88   136.06   136.38   138.92
eig.   :      140.06   140.33   140.36   140.37   140.45   140.59
eig.   :      141.01   141.62   142.32   143.01   143.41   143.87
eig.   :      144.22   144.77   145.48   145.90   146.32   146.53
eig.   :      146.66   147.30   147.85   148.12   148.29   148.88
eig.   :      149.42   149.59   150.10   151.27   151.62   151.83
eig.   :      153.84   154.50   154.76   156.34   157.72   158.01
eig.   :      158.07   159.44   159.76   160.19   161.28   162.06
eig.   :      164.82   165.07   165.23   166.05   168.19   169.08
eig.   :      171.08   171.15   175.05   176.31   176.74   176.81
eig.   :      178.74   183.68   185.39   185.67   185.67   186.47
eig.   :      186.85   187.04   190.68   190.86   218.73   229.78
eig.   :      248.62   254.12   265.52   271.73   290.25   313.81
eig.   :      325.42   353.78   354.83   368.25   446.83   504.26
eig.   :     1523.09  1532.12  1549.93  1554.67  3275.06  3371.99
eig.   :     3465.09  3518.09  3549.06  3579.32  3627.15  3657.01
written to xtb_localmodes and g98l.out
 
 normal mode %tage of torsion character
   1:  0.00   2:  0.00   3:  0.00   4:  0.00   5:  0.00   6:  0.00   7:  0.95   8:  0.54
   9:  0.92  10:  0.42  11:  0.17  12:  0.66  13:  0.76  14:  0.96  15:  0.09  16:  0.18
  17:  0.57  18:  0.44  19:  0.27  20:  0.40  21:  0.47  22:  0.21  23:  0.63  24:  0.90
  25:  0.00  26:  0.47  27:  0.50  28:  0.68  29:  0.40  30:  0.25  31:  0.44  32:  0.30
  33:  0.12  34:  0.24  35:  0.43  36:  0.33  37:  0.00  38:  0.47  39:  0.52  40:  0.66
  41:  0.24  42:  0.52  43:  0.16  44:  0.28  45:  0.15  46:  0.12  47:  0.40  48:  0.09
  49:  0.25  50:  0.41  51:  0.05  52:  0.13  53:  0.01  54:  0.55  55:  0.64  56:  0.98
  57:  0.26  58:  0.05  59:  0.94  60:  0.02  61:  0.33  62:  0.75  63:  0.69  64:  0.19
  65:  0.21  66:  0.59  67:  0.31  68:  0.08  69:  0.71  70:  0.44  71:  0.03  72:  0.26
  73:  0.58  74:  0.27  75:  0.02  76:  0.17  77:  0.16  78:  0.25  79:  0.01  80:  0.22
  81:  0.55  82:  0.17  83:  0.20  84:  0.80  85:  0.00  86:  0.91  87:  0.18  88:  0.09
  89:  0.15  90:  0.01  91:  0.03  92:  0.05  93:  0.77  94:  0.00  95:  0.44  96:  0.21
  97:  0.53  98:  0.42  99:  0.32 100:  0.16 101:  0.65 102:  0.23 103:  0.20 104:  0.07
 105:  0.45 106:  0.35 107:  0.30 108:  0.04 109:  0.16 110:  0.02 111:  0.00 112:  0.03
 113:  0.96 114:  0.19 115:  0.83 116:  0.19 117:  0.30 118:  0.04 119:  0.04 120:  0.56
 121:  0.00 122:  0.46 123:  0.12 124:  0.68 125:  0.30 126:  0.97 127:  0.09 128:  0.06
 129:  0.04 130:  0.01 131:  0.04 132:  0.02 133:  0.05 134:  0.56 135:  0.08 136:  0.19
 137:  0.01 138:  0.08 139:  0.06 140:  0.02 141:  0.11 142:  0.33 143:  0.66 144:  0.04
 145:  0.04 146:  0.18 147:  0.12 148:  0.24 149:  0.00 150:  0.82 151:  0.09 152:  0.01
 153:  0.43 154:  0.02 155:  0.97 156:  0.58 157:  0.04 158:  0.05 159:  0.06 160:  0.31
 161:  0.08 162:  0.98 163:  0.98 164:  0.05 165:  0.71 166:  0.87 167:  0.04 168:  0.00
 169:  0.10 170:  0.02 171:  0.97 172:  0.02 173:  0.91 174:  0.57 175:  0.92 176:  0.20
 177:  0.10 178:  0.01 179:  0.00 180:  0.04 181:  0.05 182:  0.01 183:  0.01 184:  0.01
 185:  0.00 186:  0.00
 recommended # of modes for mode following         166

------------------------------------------------------------------------
 * finished run on 2020/05/27 at 17:41:15.457     
------------------------------------------------------------------------
 total:
 * wall-time:     0 d,  0 h,  6 min, 18.785 sec
 *  cpu-time:     0 d,  0 h,  6 min, 18.175 sec
 * ratio c/w:     0.998 speedup
 SCF:
 * wall-time:     0 d,  0 h,  0 min,  4.450 sec
 *  cpu-time:     0 d,  0 h,  0 min,  4.413 sec
 * ratio c/w:     0.992 speedup
 ANC optimizer:
 * wall-time:     0 d,  0 h,  0 min,  5.215 sec
 *  cpu-time:     0 d,  0 h,  0 min,  5.174 sec
 * ratio c/w:     0.992 speedup
 numerical hessian:
 * wall-time:     0 d,  0 h,  6 min,  9.082 sec
 *  cpu-time:     0 d,  0 h,  6 min,  8.555 sec
 * ratio c/w:     0.999 speedup

normal termination of xtb
