# Supplementary material for: Heterogeneous Nucleation of Butanol on NaCl: A Computational Study of Temperature, Humidity, Seed Charge, and Seed Size Effects
Source: J Phys Chem A. 2021 Mar 31;125(14):3025–36. doi: 10.1021/acs.jpca.0c10972 (PMC8054243; doi:10.1021/acs.jpca.0c10972)
Supplement: Supplementary file 2 — jp0c10972_si_002.zip [file jp0c10972_si_002.zip › ALL CLUSTERS/low_level_calc/big seed/1Seed4W.xyz]

    62
       -143.03883311  Gyration_radius:  4.7884723721
 Na          2.39200979315256    3.33937099676810    2.99019707766933
Na         -0.02045410869749    1.78703535985546    4.41570608157990
Na          4.61887906061348   -0.37499431995600    2.35547854268980
Na          0.41052994108675   -3.83078502640500   -2.50123267223253
Na          0.47015938925181    2.49002033725834   -3.66807207420773
Na         -3.87448975163625    2.20312276401081    1.22022427538546
Na         -1.92043807499231   -2.92174521310337    4.21021436284945
Na         -1.07341153195858    4.35010052576386    2.48399828010231
Na         -2.38005136254706   -1.72992099752952   -3.79854620129377
Na          1.02940347066063   -0.86322520848019   -4.74176775953329
Na          3.28411386920872    0.37561301150588   -2.34617290797246
Na         -3.63833779468693   -1.10862639022476   -0.36893677171170
Na         -3.54396161472717   -0.10064482247085    3.98039960343660
Na         -1.77336794926132    5.74320061397159   -1.18342028290569
Na         -1.18327381523658    0.18817768320936    1.87716040129845
Na          1.34903598146111   -1.58825773000422    3.38386540098652
Na         -0.20862552648497   -0.48883915286014   -1.45928845570919
Na          2.24223324346810    3.92658842936838   -0.81733077672251
Na         -5.08442451490880   -2.34663235585217    2.19773582785679
Na         -0.63354549396986   -3.30933843745215    0.79020222047209
Na         -2.93540244059801    1.62836153266793   -2.70955745837181
Na          2.78973610751521   -2.39661149479800   -0.17344922067219
Na         -0.77794325833381    2.90816021775166   -0.41260939271753
Na          2.16524317753993   -4.72384068269766    2.10804947041405
Na          2.20414057364139    0.93040448918430    0.84682958354862
Cl          0.12338345987947   -3.99785651832415    3.25742066176784
Cl          4.21455252586597   -0.31306040823257   -0.16688692253678
Cl          1.87861166162069   -1.73921449463062   -2.50234052608119
Cl         -2.19046857058303    0.89669747950659   -0.37885129021295
Cl          0.59310746221094    4.24908587494102    4.42839812372247
Cl         -1.70390073750665   -2.67306451863410   -1.48873127368014
Cl         -5.05606481819800    0.08120218100982    1.63087124036130
Cl          3.75729275016297    3.08990247237406    0.89272645424039
Cl          2.54430933925575    0.70233655046706    3.53532822556930
Cl          1.35170365107576   -4.55814240624087   -0.22942863403321
Cl          2.52375722784995    1.26604727524886   -4.59911190781977
Cl         -0.98325269524445    0.42954716156297   -3.82487526203162
Cl          1.25444038964986    1.65363694766563   -1.40965196273162
Cl         -2.55361136199517    2.14622645424061    3.38391706674004
Cl         -0.83579735377646   -0.62654188919949    4.43199460569294
Cl          3.55767880531428   -2.69862677399767    2.38735843814272
Cl         -2.91031412190018    4.35546742332343    0.49825157781717
Cl          0.29965093876112    2.29056799069076    1.72969341355136
Cl          0.37067282035285    5.31095686493635    0.00928916881814
Cl         -4.36559311357583   -2.46234232780658    4.56963366097271
Cl         -2.53052576665338   -2.04941632815881    1.80956908322254
Cl          0.75085558551216   -1.15843182521374    0.85971522057009
Cl         -1.47650542306913    3.83500949378977   -2.79860085167850
Cl         -4.30569922592315   -0.52481338704070   -2.73411518166679
Cl         -0.47464440515212   -2.88270481851863   -4.90815807164251
O          -4.98807784228543   -2.88320106805661   -0.10691605772249
H          -4.40400148516095   -3.56340348954685   -0.46529410616194
H          -5.63597384102453   -2.72559443765707   -0.80511554599935
O           0.56038709661718   -5.49557956246135   -3.74070300300214
H           0.24999091864954   -5.02801405835723   -4.52930649217097
H           0.81249938834235   -6.36666272843447   -4.05299547817934
O           5.79960460686617    1.35634454894674    2.40667962674485
H           6.60227705633369    1.82849711313892    2.64203780876354
H           5.33351223297132    1.96816669568778    1.80475104168828
O           2.42627889234903    4.03760361827202   -3.07583490905658
H           2.63316248164835    4.83721864106830   -3.57158134658402
H           2.86894409120380    3.32546208417383   -3.56881373966770
