# Supplementary material for: Heterogeneous Nucleation of Butanol on NaCl: A Computational Study of Temperature, Humidity, Seed Charge, and Seed Size Effects
Source: J Phys Chem A. 2021 Mar 31;125(14):3025–36. doi: 10.1021/acs.jpca.0c10972 (PMC8054243; doi:10.1021/acs.jpca.0c10972)
Supplement: Supplementary file 2 — jp0c10972_si_002.zip [file jp0c10972_si_002.zip › ALL CLUSTERS/low_level_calc/big seed/1Seed5BuOH.log]

      -----------------------------------------------------------      
     |                   =====================                   |     
     |                           x T B                           |     
     |                   =====================                   |     
     |                         S. Grimme                         |     
     |          Mulliken Center for Theoretical Chemistry        |     
     |                    University of Bonn                     |     
     |                 Version 6.0.1 (SAW181210)                 |     
      -----------------------------------------------------------      

   This program is distributed in the hope that it will be useful,
   but WITHOUT ANY WARRANTY; without even the implied warranty of
   MERCHANTABILITY or FITNESS FOR A PARTICULAR PURPOSE.
   
   FOR NON-COMMERCIAL, ACADEMIA USE ONLY.
   
   Cite this work as:
   S. Grimme, C. Bannwarth, P. Shushkov, J. Comput. Theory Chem., 2017,
   13, 1989-2009.
   C. Bannwarth, S. Ehlert and S. Grimme., ChemRxiv, 2018, preprint.
   http://doi.org/10.26434/chemrxiv.7246238.v1
   
   for sTDA-xTB:
   S. Grimme and C. Bannwarth, J. Chem. Phys., 2016, 145, 054103.
   
   in the mass-spec context:
   V. Asgeirsson, C. Bauer and S. Grimme, Chem. Sci., 2017, 8, 4879.
   
   if GBSA is used:
   P. Shushkov, F. März and S. Grimme, unpublished.
   
   for ANC optimizer:
   S. Grimme, unpublished.
   Rational Function algorithm used in ANCopt:
   F. Eckert, P. Pulay, H.-J. Werner, J. Comput. Chem., 1997, 18, 1473.
   
   with help from (in alphabetical order)
   C. Bannwarth, F. Bohle, G. Brandenburg, E. Caldeweyher, M. Checinski,
   S. Dohm, S. Ehlert, S. Ehrlich, F. März, H. Neugebauer, J. Pisarek,
   P. Pracht, P. Shushkov, and S. Spicher.
   
 * started run on 2020/05/27 at 17:34:57.324     
========================================================================
 # omp threads = 1
========================================================================
number of atoms            : 125
number of electrons        : 360
charge                     : 0
spin                       : .0
first test random number   : .4955

########################################################################
# WARNING! Please study the warnings concerning your input carefully
#  - the use of '-ohess' is discouraged, please use '--ohess' next time
########################################################################

           ------------------------------------------------- 
          |                 G F N 2 - x T B                 |
          | Geometry, Frequencies, Noncovalent interactions |
          |            JCTC 2018 parametrisation            |
           ------------------------------------------------- 
      method parameters     
 k(s)        :  1.8500
 k(p)        :  2.2300
 k(d)        :  2.2300
 k(f)        :  2.0000
 kEN (H0ij)  : -2.0000
 D4 a1       :  0.5200
 D4 a2       :  5.0000
 D4 s6       :  1.0000
 D4 s8       :  2.7000
 D4 s9       :  5.0000
 alphaj      :  2.0000


            Z     q(EN)     CN     RAES       Cart. coordinates
     1  Na  1.0    0.29    6.87    5.00    -3.07748     8.92119    -0.12764
     2  Na  1.0    0.44    8.64    5.00     5.01581     7.32745     5.01015
     3  Na  1.0    0.30    6.73    5.00    -0.12552     1.60203    10.91553
     4  Na  1.0    0.30    6.77    5.00    -4.21319    -8.12342     5.52136
     5  Na  1.0    0.36    5.82    5.00   -11.63055    -6.85757    -0.39987
     6  Na  1.0    0.39   10.46    5.00    -6.68457    -6.01765    -5.31860
     7  Na  1.0    0.20    9.08    5.00    -9.44044    -3.80116     5.68320
     8  Na  1.0    0.19    9.25    5.00   -10.89879     0.31937     0.23756
     9  Na  1.0    0.29    6.74    5.00    -1.41590    -5.12386    10.92514
    10  Na  1.0    0.18   11.61    5.00    -5.67431    -4.40403     0.32592
    11  Na  1.0    0.08   12.46    5.00    -2.82672    -1.29633     5.61709
    12  Na  1.0    0.33    5.21    5.00   -14.03421     0.59968     5.56612
    13  Na  1.0    0.31    6.74    5.00     2.22827    -5.88737     5.33532
    14  Na  1.0    0.28    6.76    5.00    -6.53590    -0.62426    11.12517
    15  Na  1.0    0.21    9.30    5.00    -1.51215     5.32079     5.34812
    16  Na  1.0    0.42    6.88    5.00     6.77298    -0.09342    -0.63758
    17  Na  1.0    0.09   12.33    5.00    -4.53519     2.32390    -0.13377
    18  Na  1.0    0.27    9.56    5.00    -7.27557    -0.10854    -5.47672
    19  Na  1.0    0.23    9.44    5.00     0.70212    -2.28027    -0.38626
    20  Na  1.0    0.32    6.80    5.00    -0.93795     1.51505    -5.86839
    21  Na  1.0    0.30    6.67    5.00    -5.92041     6.32069    -5.60402
    22  Na  1.0    0.21    9.43    5.00     3.53420     0.77890     5.08237
    23  Na  1.0    0.21    9.24    5.00     2.05746     4.47566    -0.53998
    24  Na  1.0    0.19    9.11    5.00    -8.09912     3.22573     5.82150
    25  Na  1.0    0.29    6.64    5.00    -9.51050     7.05411     0.24718
    26  Cl  7.0   -0.18    2.94    4.88    -4.79694     2.49820    -8.50212
    27  Cl  7.0   -0.13    3.91    5.00     0.95750     8.25762     2.31171
    28  Cl  7.0   -0.13    4.84    5.00    -4.11974     2.64706     8.43360
    29  Cl  7.0   -0.13    3.87    5.00     4.76242    -3.13349     2.33851
    30  Cl  7.0   -0.12    3.96    5.00     2.39476     4.46771     8.04697
    31  Cl  7.0   -0.19    3.78    5.00   -12.17777     4.16399     3.10074
    32  Cl  7.0   -0.19    3.76    5.00   -10.66228     0.09643     8.74672
    33  Cl  7.0   -0.10    4.99    5.00    -1.64058    -5.11050     2.64855
    34  Cl  7.0   -0.13    4.86    5.00    -5.60742     6.22392     2.95456
    35  Cl  7.0   -0.12    3.92    5.00     6.02558     3.67167     2.04345
    36  Cl  7.0   -0.22    2.93    4.87    -0.24658    -8.83007     8.08630
    37  Cl  7.0   -0.15    3.85    5.00    -8.21812    -7.62360     2.96975
    38  Cl  7.0   -0.13    4.92    5.00    -1.89216     5.30407    -3.13333
    39  Cl  7.0   -0.13    3.85    5.00     3.09417     0.60749    -3.54352
    40  Cl  7.0   -0.19    3.73    4.99   -13.39483    -3.16264     2.79298
    41  Cl  7.0   -0.22    2.94    4.87    -6.95617     9.92663    -2.65087
    42  Cl  7.0   -0.05    5.32    5.00    -3.27986    -1.78295    -3.20496
    43  Cl  7.0   -0.23    2.95    4.88    -2.56577    -1.36085    13.68732
    44  Cl  7.0   -0.13    4.88    5.00    -8.64344     3.44576    -2.77888
    45  Cl  7.0   -0.14    4.93    5.00    -5.48737    -4.41606     8.34844
    46  Cl  7.0   -0.09    6.01    5.00    -0.46501     1.51513     2.40955
    47  Cl  7.0   -0.09    6.01    5.00    -6.90572    -0.53978     2.97176
    48  Cl  7.0   -0.09    5.10    5.00    -9.43890    -3.11457    -2.60880
    49  Cl  7.0   -0.20    2.05    3.39   -10.16507    -9.22678    -4.33345
    50  Cl  7.0   -0.13    4.84    5.00     1.37917    -2.13029     8.21892
    51  O   6.0   -0.29    3.04    2.90     7.75234     6.58673     7.78379
    52  H   1.0    0.02    1.31    1.50     7.07620     5.39738     8.98469
    53  C   4.0   -0.04    4.42    4.41    10.17554     5.72459     7.05514
    54  H   1.0   -0.02    1.03    1.43    10.05952     3.79063     6.31824
    55  H   1.0    0.00    1.01    1.43    11.46055     5.73667     8.68685
    56  C   4.0   -0.07    4.39    4.37    11.18983     7.46041     5.00696
    57  H   1.0   -0.01    1.23    1.47     9.82617     7.50463     3.46516
    58  H   1.0    0.02    1.04    1.43    11.35181     9.36600     5.76951
    59  C   4.0   -0.08    4.10    3.79    13.74090     6.58535     4.00026
    60  H   1.0    0.00    1.03    1.43    13.55418     4.66032     3.27866
    61  H   1.0    0.01    1.02    1.43    15.11844     6.55777     5.53756
    62  C   4.0   -0.12    4.01    3.64    14.68066     8.30702     1.89434
    63  H   1.0    0.01    1.00    1.43    14.88446    10.23375     2.57874
    64  H   1.0    0.00    1.00    1.43    16.50410     7.67089     1.19382
    65  H   1.0    0.00    1.00    1.43    13.34515     8.31116     0.33322
    66  O   6.0   -0.29    3.03    2.87     5.63319    11.11559     4.29466
    67  H   1.0    0.03    1.25    1.48     4.46556    11.96033     3.17825
    68  C   4.0   -0.02    4.42    4.41     6.17758    12.84214     6.25579
    69  H   1.0   -0.00    1.01    1.43     7.26243    14.44615     5.50570
    70  H   1.0    0.02    1.09    1.44     7.36078    11.82453     7.59279
    71  C   4.0   -0.09    4.20    4.00     3.79879    13.82397     7.55334
    72  H   1.0    0.00    1.03    1.43     4.34262    15.25847     8.93139
    73  H   1.0   -0.01    1.03    1.43     2.60893    14.73339     6.12754
    74  C   4.0   -0.09    4.25    4.10     2.26995    11.75748     8.86602
    75  H   1.0   -0.03    1.27    1.49     1.89100    10.23820     7.52697
    76  H   1.0   -0.02    1.03    1.43     0.45574    12.55207     9.43955
    77  C   4.0   -0.13    4.07    3.75     3.58758    10.67244    11.17894
    78  H   1.0    0.00    1.00    1.43     3.94773    12.14732    12.56433
    79  H   1.0   -0.02    1.00    1.43     2.40406     9.23637    12.04852
    80  H   1.0    0.01    1.03    1.43     5.37259     9.80592    10.66370
    81  O   6.0   -0.32    3.00    2.78     9.86202    -1.41386    -2.58981
    82  H   1.0    0.06    1.16    1.45    11.57505    -1.90312    -2.22425
    83  C   4.0   -0.03    4.51    4.55     9.26159    -2.53921    -4.94843
    84  H   1.0   -0.01    1.01    1.43    10.47420    -1.74558    -6.43225
    85  H   1.0   -0.02    1.20    1.47     7.31637    -2.01891    -5.36121
    86  C   4.0   -0.08    4.17    3.94     9.54705    -5.40705    -4.89709
    87  H   1.0    0.01    1.03    1.43     9.20957    -6.13767    -6.79548
    88  H   1.0    0.00    1.02    1.43    11.49889    -5.85779    -4.38356
    89  C   4.0   -0.09    4.16    3.92     7.75863    -6.69106    -3.02730
    90  H   1.0   -0.01    1.11    1.44     7.84840    -5.70341    -1.22118
    91  H   1.0    0.00    1.03    1.43     8.40752    -8.62380    -2.71602
    92  C   4.0   -0.13    4.08    3.77     5.03157    -6.76863    -3.94045
    93  H   1.0    0.01    1.00    1.43     4.89200    -7.84914    -5.68238
    94  H   1.0   -0.01    1.01    1.43     3.85368    -7.66483    -2.51685
    95  H   1.0   -0.02    1.07    1.44     4.30996    -4.87838    -4.28418
    96  O   6.0   -0.28    3.97    4.86    -4.85700    -7.70299    -2.20293
    97  H   1.0    0.00    1.61    1.71    -6.03891    -9.08717    -1.96200
    98  C   4.0   -0.07    4.68    4.74    -2.46992    -8.83572    -2.66553
    99  H   1.0   -0.03    1.02    1.43    -1.85886    -9.92888    -1.01130
   100  H   1.0   -0.02    1.12    1.45    -1.12324    -7.29935    -2.94417
   101  C   4.0   -0.09    4.35    4.29    -2.47710   -10.57354    -4.96294
   102  H   1.0    0.01    1.03    1.43    -0.60085   -11.41287    -5.13673
   103  H   1.0   -0.00    1.03    1.43    -3.83071   -12.09757    -4.64079
   104  C   4.0   -0.05    4.67    4.74    -3.16720    -9.26935    -7.44423
   105  H   1.0   -0.02    1.87    2.16    -5.14070    -8.68050    -7.38325
   106  H   1.0    0.00    1.03    1.43    -3.02243   -10.66830    -8.95185
   107  C   4.0   -0.12    4.29    4.18    -1.46905    -7.03723    -8.08524
   108  H   1.0    0.01    1.00    1.43     0.50193    -7.61617    -8.03704
   109  H   1.0    0.00    1.01    1.43    -1.87392    -6.34852    -9.97703
   110  H   1.0   -0.02    1.17    1.46    -1.70831    -5.48168    -6.77048
   111  O   6.0   -0.26    3.88    4.80    -6.89131    -3.35265    -8.25189
   112  H   1.0    0.02    1.47    1.58    -5.94688    -2.29979    -9.41296
   113  C   4.0   -0.05    4.98    4.92    -9.33008    -3.60499    -9.37761
   114  H   1.0   -0.04    1.18    1.46   -10.38679    -1.82837    -9.20569
   115  H   1.0   -0.03    1.29    1.49   -10.34154    -5.06431    -8.33818
   116  C   4.0   -0.09    4.17    3.95    -9.15699    -4.31590   -12.16207
   117  H   1.0   -0.00    1.03    1.43   -11.05670    -4.34299   -12.96164
   118  H   1.0   -0.00    1.02    1.43    -8.08171    -2.84798   -13.14585
   119  C   4.0   -0.07    4.12    3.84    -7.89644    -6.87603   -12.61024
   120  H   1.0    0.02    1.04    1.43    -6.07527    -6.92580   -11.64537
   121  H   1.0    0.00    1.03    1.43    -7.53090    -7.07715   -14.63158
   122  C   4.0   -0.12    4.03    3.67    -9.50384    -9.09524   -11.73397
   123  H   1.0    0.00    1.00    1.43   -11.33254    -9.07521   -12.67060
   124  H   1.0    0.00    1.00    1.43    -8.57047   -10.86820   -12.18476
   125  H   1.0    0.01    1.04    1.43    -9.81946    -9.05152    -9.70886

  Z AO/shell   Hii/eV     exponent
  1     Wed Apr 25 08:07:45 CEST 2018   EN: 2.200 GM2: 0.406  GM3: 0.0800  RAES: 1.40
     1s    -10.707211    1.230000
  6     Wed Apr 25 08:07:45 CEST 2018   EN: 2.550 GM2: 0.538  GM3: 0.1500  RAES: 3.00
     2s    -13.970922    2.096432
     2p    -10.063292    1.800000
  8     Wed Apr 25 08:07:45 CEST 2018   EN: 3.440 GM2: 0.452  GM3:-0.0517  RAES: 1.80
     2s    -20.229985    2.439742
     2p    -15.503117    2.137023
 11     Tue Apr 24 16:34:09 CEST 2018   EN: 0.930 GM2: 0.271  GM3: 0.1799  RAES: 5.00
     3s     -4.546934    0.763787
     3p     -1.332719    0.573553
 17     Mon Apr 23 14:09:22 CEST 2018   EN: 3.160 GM2: 0.249  GM3: 0.1495  RAES: 2.50
     3s    -29.278781    2.485265
     3p    -12.673758    2.199650
     3d     -0.240338    2.476089
 no old-style atom pair restraining (fixing) potential
           ------------------------------------------------- 
          |        Self-Consistent Charge Iterations        |
           ------------------------------------------------- 

 Ncao       : 500
 Nao        : 475
 Nshell     : 225
 Nel        : 360
 T(el)      :   300.0
 intcut     :    25.0
 scfconv/Eh :  0.100E-05
   qconv/e  :  0.100E-03
 intneglect :  0.100E-07
 broydamp   :      0.250
 iter      E             dE          RMSdq      gap      omega  full diag
   1   -211.6305370 -0.211631E+03  0.103E+01    3.75       0.0  T
   2   -212.1175537 -0.487017E+00  0.595E+00    4.51       1.0  T
   3   -212.4640853 -0.346532E+00  0.390E+00    3.94       1.0  T
   4   -212.5576926 -0.936073E-01  0.246E+00    3.33       1.0  T
   5   -212.6212013 -0.635087E-01  0.143E+00    2.40       1.0  T
   6   -212.6178644  0.333689E-02  0.646E-01    2.68       1.0  T
   7   -212.6233258 -0.546144E-02  0.370E-01    2.43       1.0  T
   8   -212.6238867 -0.560864E-03  0.191E-01    2.47       1.0  T
   9   -212.6242260 -0.339268E-03  0.137E-01    2.48       1.0  T
  10   -212.6245571 -0.331079E-03  0.101E-01    2.47       1.0  T
  11   -212.6247674 -0.210343E-03  0.749E-02    2.47       1.0  T
  12   -212.6249111 -0.143703E-03  0.582E-02    2.47       1.0  T
  13   -212.6249837 -0.725956E-04  0.497E-02    2.47       1.0  T
  14   -212.6250628 -0.790641E-04  0.399E-02    2.47       1.0  T
  15   -212.6251149 -0.521166E-04  0.354E-02    2.47       1.0  T
  16   -212.6251588 -0.439750E-04  0.310E-02    2.47       1.0  T
  17   -212.6251940 -0.351070E-04  0.266E-02    2.47       1.0  T
  18   -212.6252223 -0.283432E-04  0.232E-02    2.47       1.0  T
  19   -212.6252426 -0.202710E-04  0.208E-02    2.48       1.0  T
  20   -212.6252583 -0.157391E-04  0.188E-02    2.47       1.0  T
  21   -212.6252744 -0.160612E-04  0.173E-02    2.48       1.0  T
  22   -212.6252915 -0.171064E-04  0.157E-02    2.47       1.0  T
  23   -212.6253134 -0.218971E-04  0.140E-02    2.47       1.0  T
  24   -212.6253273 -0.139064E-04  0.127E-02    2.47       1.0  T
  25   -212.6253446 -0.173086E-04  0.113E-02    2.47       1.0  T
  26   -212.6253597 -0.150723E-04  0.965E-03    2.46       1.0  T
  27   -212.6253660 -0.637654E-05  0.854E-03    2.46       1.0  T
  28   -212.6253705 -0.446176E-05  0.765E-03    2.46       1.2  T
  29   -212.6253733 -0.282293E-05  0.686E-03    2.46       1.3  T
  30   -212.6253762 -0.289265E-05  0.627E-03    2.45       1.4  T
  31   -212.6253788 -0.262689E-05  0.510E-03    2.45       1.8  T
  32   -212.6253807 -0.184776E-05  0.445E-03    2.45       2.0  T
  33   -212.6253824 -0.175186E-05  0.385E-03    2.45       2.3  T
  34   -212.6253837 -0.129805E-05  0.318E-03    2.45       2.8  T
  35   -212.6253843 -0.533323E-06  0.270E-03    2.45       3.3  T
  36   -212.6253847 -0.408598E-06  0.245E-03    2.45       3.7  T
  37   -212.6253850 -0.290997E-06  0.196E-03    2.45       4.6  T
  38   -212.6253852 -0.182979E-06  0.158E-03    2.45       5.7  T
  39   -212.6253853 -0.947923E-07  0.133E-03    2.45       6.7  T
  40   -212.6253853 -0.708050E-07  0.116E-03    2.45       7.7  T
  41   -212.6253854 -0.903946E-07  0.897E-04    2.45      10.0  T
  42   -212.6253855 -0.525540E-07  0.706E-04    2.45      12.7  T
speedup  0.93
cpu  time for SCC    2.48 s
wall time for SCC    2.68 s

   *** convergence criteria satisfied after 42 iterations ***

          eigenvalues
 #    :         168        169        170        171        172        173        174        175
 occ. :        2.000      2.000      2.000      2.000      2.000      2.000      2.000      2.000
 eps  :       -10.725    -10.642    -10.637    -10.578    -10.573    -10.527    -10.524    -10.506
 #    :         176        177        178        179        180        181        182        183
 occ. :        2.000      2.000      2.000      2.000      2.000      0.000      0.000      0.000
 eps  :       -10.438    -10.399    -10.231    -10.121    -10.053     -7.606     -6.898     -6.773
 #    :         184        185        186        187        188        189        190        191
 occ. :        0.000      0.000      0.000      0.000      0.000      0.000      0.000      0.000
 eps  :        -5.856     -4.958     -4.204     -4.138     -3.593     -2.927     -2.596     -2.073


   #   Z            q   n(s)   n(p)   n(d)      C6AA      α(0)
   1  11 Na     0.720  0.075  0.205  0.000    67.933    26.673
   2  11 Na     0.862  0.052  0.085  0.000    66.222    26.335
   3  11 Na     0.726  0.077  0.197  0.000    67.861    26.659
   4  11 Na     0.711  0.077  0.212  0.000    68.040    26.694
   5  11 Na     0.712  0.094  0.194  0.000    68.034    26.693
   6  11 Na     0.844  0.056  0.100  0.000    66.439    26.378
   7  11 Na     0.699  0.053  0.248  0.000    68.194    26.724
   8  11 Na     0.705  0.046  0.249  0.000    68.120    26.710
   9  11 Na     0.706  0.086  0.208  0.000    68.102    26.706
  10  11 Na     0.810  0.009  0.181  0.000    66.847    26.459
  11  11 Na     0.786  0.005  0.209  0.000    67.128    26.514
  12  11 Na     0.676  0.123  0.202  0.000    68.481    26.780
  13  11 Na     0.732  0.074  0.193  0.000    67.786    26.644
  14  11 Na     0.704  0.084  0.212  0.000    68.132    26.712
  15  11 Na     0.741  0.035  0.223  0.000    67.673    26.622
  16  11 Na     0.783  0.070  0.147  0.000    67.167    26.522
  17  11 Na     0.771  0.010  0.220  0.000    67.316    26.552
  18  11 Na     0.759  0.039  0.202  0.000    67.460    26.580
  19  11 Na     0.762  0.031  0.208  0.000    67.424    26.573
  20  11 Na     0.724  0.071  0.205  0.000    67.886    26.664
  21  11 Na     0.718  0.085  0.197  0.000    67.957    26.678
  22  11 Na     0.732  0.034  0.234  0.000    67.784    26.644
  23  11 Na     0.750  0.039  0.211  0.000    67.565    26.601
  24  11 Na     0.725  0.047  0.228  0.000    67.875    26.662
  25  11 Na     0.719  0.082  0.200  0.000    67.948    26.676
  26  17 Cl    -0.770  1.974  5.792  0.004   126.137    17.183
  27  17 Cl    -0.756  1.977  5.778  0.001   125.569    17.144
  28  17 Cl    -0.734  1.979  5.752  0.003   124.711    17.085
  29  17 Cl    -0.751  1.979  5.771  0.001   125.384    17.131
  30  17 Cl    -0.754  1.979  5.773  0.002   125.490    17.139
  31  17 Cl    -0.739  1.977  5.761  0.001   124.878    17.097
  32  17 Cl    -0.737  1.976  5.759  0.001   124.796    17.091
  33  17 Cl    -0.744  1.978  5.765  0.001   125.097    17.112
  34  17 Cl    -0.734  1.979  5.753  0.001   124.683    17.083
  35  17 Cl    -0.765  1.977  5.788  0.000   125.924    17.168
  36  17 Cl    -0.760  1.975  5.784  0.001   125.741    17.156
  37  17 Cl    -0.749  1.978  5.769  0.002   125.305    17.126
  38  17 Cl    -0.737  1.977  5.758  0.002   124.824    17.093
  39  17 Cl    -0.753  1.979  5.773  0.002   125.457    17.136
  40  17 Cl    -0.735  1.979  5.755  0.001   124.750    17.088
  41  17 Cl    -0.760  1.975  5.784  0.001   125.723    17.154
  42  17 Cl    -0.730  1.982  5.747  0.001   124.528    17.073
  43  17 Cl    -0.759  1.976  5.782  0.001   125.701    17.153
  44  17 Cl    -0.741  1.979  5.761  0.001   124.985    17.104
  45  17 Cl    -0.738  1.979  5.754  0.004   124.839    17.094
  46  17 Cl    -0.741  1.980  5.758  0.002   124.961    17.102
  47  17 Cl    -0.739  1.981  5.755  0.004   124.900    17.098
  48  17 Cl    -0.754  1.978  5.774  0.002   125.496    17.139
  49  17 Cl    -0.826  1.981  5.838  0.007   128.434    17.338
  50  17 Cl    -0.738  1.978  5.757  0.003   124.838    17.094
  51   8 O     -0.468  1.698  4.770  0.000    22.147     6.356
  52   1 H      0.316  0.684  0.000  0.000     0.667     1.278
  53   6 C      0.063  1.043  2.894  0.000    19.494     6.279
  54   1 H      0.041  0.959  0.000  0.000     2.439     2.443
  55   1 H      0.028  0.972  0.000  0.000     2.621     2.532
  56   6 C     -0.090  1.063  3.026  0.000    22.168     6.696
  57   1 H      0.069  0.931  0.000  0.000     2.095     2.262
  58   1 H      0.051  0.949  0.000  0.000     2.309     2.376
  59   6 C     -0.059  1.048  3.011  0.000    21.636     6.622
  60   1 H      0.039  0.961  0.000  0.000     2.469     2.457
  61   1 H      0.032  0.968  0.000  0.000     2.559     2.502
  62   6 C     -0.112  1.038  3.074  0.000    22.707     6.795
  63   1 H      0.038  0.962  0.000  0.000     2.469     2.457
  64   1 H      0.036  0.964  0.000  0.000     2.504     2.475
  65   1 H      0.045  0.955  0.000  0.000     2.389     2.417
  66   8 O     -0.465  1.699  4.766  0.000    22.098     6.349
  67   1 H      0.320  0.680  0.000  0.000     0.658     1.272
  68   6 C      0.053  1.045  2.903  0.000    19.654     6.305
  69   1 H      0.029  0.971  0.000  0.000     2.599     2.521
  70   1 H      0.064  0.936  0.000  0.000     2.148     2.292
  71   6 C     -0.079  1.057  3.022  0.000    22.001     6.678
  72   1 H      0.041  0.959  0.000  0.000     2.434     2.440
  73   1 H      0.039  0.961  0.000  0.000     2.458     2.452
  74   6 C     -0.074  1.054  3.020  0.000    21.893     6.660
  75   1 H      0.056  0.944  0.000  0.000     2.245     2.341
  76   1 H      0.039  0.961  0.000  0.000     2.460     2.453
  77   6 C     -0.122  1.041  3.081  0.000    22.895     6.823
  78   1 H      0.033  0.967  0.000  0.000     2.539     2.492
  79   1 H      0.049  0.951  0.000  0.000     2.333     2.389
  80   1 H      0.049  0.951  0.000  0.000     2.334     2.389
  81   8 O     -0.461  1.701  4.760  0.000    22.014     6.337
  82   1 H      0.309  0.691  0.000  0.000     0.694     1.309
  83   6 C      0.049  1.047  2.904  0.000    19.680     6.303
  84   1 H      0.033  0.967  0.000  0.000     2.543     2.494
  85   1 H      0.075  0.925  0.000  0.000     2.030     2.227
  86   6 C     -0.077  1.055  3.022  0.000    21.973     6.674
  87   1 H      0.045  0.955  0.000  0.000     2.384     2.414
  88   1 H      0.034  0.966  0.000  0.000     2.526     2.485
  89   6 C     -0.070  1.050  3.019  0.000    21.831     6.652
  90   1 H      0.062  0.938  0.000  0.000     2.172     2.305
  91   1 H      0.038  0.962  0.000  0.000     2.482     2.464
  92   6 C     -0.129  1.044  3.085  0.000    23.039     6.845
  93   1 H      0.039  0.961  0.000  0.000     2.468     2.457
  94   1 H      0.051  0.949  0.000  0.000     2.309     2.376
  95   1 H      0.055  0.945  0.000  0.000     2.254     2.348
  96   8 O     -0.502  1.705  4.796  0.000    22.869     6.459
  97   1 H      0.348  0.652  0.000  0.000     0.579     1.189
  98   6 C      0.041  1.043  2.916  0.000    19.821     6.327
  99   1 H      0.056  0.944  0.000  0.000     2.243     2.342
 100   1 H      0.077  0.923  0.000  0.000     2.013     2.219
 101   6 C     -0.089  1.057  3.033  0.000    22.172     6.698
 102   1 H      0.045  0.955  0.000  0.000     2.381     2.413
 103   1 H      0.056  0.944  0.000  0.000     2.252     2.347
 104   6 C     -0.083  1.058  3.025  0.000    21.982     6.659
 105   1 H      0.033  0.967  0.000  0.000     2.531     2.484
 106   1 H      0.041  0.959  0.000  0.000     2.442     2.444
 107   6 C     -0.139  1.046  3.093  0.000    23.130     6.840
 108   1 H      0.045  0.955  0.000  0.000     2.380     2.413
 109   1 H      0.040  0.960  0.000  0.000     2.454     2.450
 110   1 H      0.054  0.946  0.000  0.000     2.266     2.354
 111   8 O     -0.505  1.708  4.797  0.000    22.939     6.469
 112   1 H      0.339  0.661  0.000  0.000     0.602     1.212
 113   6 C      0.033  1.050  2.916  0.000    19.926     6.340
 114   1 H      0.048  0.952  0.000  0.000     2.343     2.393
 115   1 H      0.084  0.916  0.000  0.000     1.931     2.171
 116   6 C     -0.074  1.052  3.022  0.000    21.912     6.665
 117   1 H      0.045  0.955  0.000  0.000     2.381     2.413
 118   1 H      0.044  0.956  0.000  0.000     2.403     2.424
 119   6 C     -0.062  1.049  3.013  0.000    21.687     6.630
 120   1 H      0.043  0.957  0.000  0.000     2.404     2.425
 121   1 H      0.028  0.972  0.000  0.000     2.609     2.526
 122   6 C     -0.115  1.040  3.075  0.000    22.767     6.804
 123   1 H      0.032  0.968  0.000  0.000     2.560     2.502
 124   1 H      0.032  0.968  0.000  0.000     2.562     2.503
 125   1 H      0.056  0.944  0.000  0.000     2.247     2.344

 Mol. C6AA /au·bohr⁶  :     388796.547543
 Mol. C8AA /au·bohr⁸  :   20798369.445949
 Mol. α(0) /au        :       1372.579878

 
 Wiberg/Mayer (AO) data. WBOs > 0.1 written file <wbo>
 largest (>0.05) Wiberg bond orders for each atom
           total WBO             WBO to atom ...
     1  Na  0.513    Cl  41 0.168    Cl  27 0.132    Cl  38 0.090    Cl  34 0.083
     2  Na  0.258    O   66 0.086    Cl  35 0.074    Cl  27 0.069    O   51 0.067
     3  Na  0.500    Cl  30 0.171    Cl  43 0.116    Cl  50 0.085    Cl  28 0.080
     4  Na  0.528    Cl  36 0.161    Cl  37 0.137    Cl  33 0.093    Cl  45 0.087
     5  Na  0.528    Cl  49 0.194    Cl  37 0.117    Cl  40 0.101    Cl  48 0.088
     6  Na  0.296    Cl  49 0.096    O   96 0.076    Cl  48 0.075    O  111 0.069
     7  Na  0.556    Cl  45 0.147    Cl  37 0.111    Cl  32 0.109    Cl  40 0.075    Cl  47 0.062
     8  Na  0.554    Cl  40 0.121    Cl  31 0.114    Cl  48 0.104    Cl  44 0.095    Cl  47 0.065
     9  Na  0.534    Cl  36 0.150    Cl  43 0.150    Cl  50 0.104    Cl  45 0.093
    10  Na  0.352    Cl  33 0.104    Cl  47 0.100    Cl  37 0.077
    11  Na  0.413    Cl  46 0.124    Cl  50 0.114    Cl  28 0.081
    12  Na  0.566    Cl  40 0.181    Cl  32 0.176    Cl  31 0.162
    13  Na  0.494    Cl  29 0.152    Cl  36 0.133    Cl  33 0.083    Cl  50 0.081
    14  Na  0.540    Cl  43 0.175    Cl  32 0.118    Cl  28 0.105    Cl  45 0.099
    15  Na  0.493    Cl  27 0.145    Cl  30 0.100    Cl  34 0.087
    16  Na  0.391    Cl  35 0.117    O   81 0.093    Cl  29 0.082    Cl  39 0.081
    17  Na  0.451    Cl  46 0.089    Cl  42 0.079    Cl  47 0.072    Cl  38 0.065    Cl  34 0.053    Cl  44 0.050
    18  Na  0.438    Cl  48 0.116    Cl  44 0.094    Cl  26 0.071    Cl  42 0.069
    19  Na  0.461    Cl  42 0.103    Cl  39 0.100    Cl  29 0.082    Cl  33 0.081
    20  Na  0.504    Cl  26 0.173    Cl  39 0.112    Cl  42 0.101    Cl  38 0.054
    21  Na  0.512    Cl  26 0.163    Cl  41 0.130    Cl  44 0.098    Cl  38 0.089
    22  Na  0.501    Cl  35 0.143    Cl  29 0.108    Cl  30 0.093    Cl  50 0.067
    23  Na  0.469    Cl  38 0.140    Cl  39 0.132    Cl  35 0.074    Cl  27 0.073
    24  Na  0.507    Cl  28 0.139    Cl  34 0.126    Cl  32 0.076    Cl  31 0.067    Cl  47 0.056
    25  Na  0.516    Cl  41 0.150    Cl  31 0.133    Cl  44 0.098    Cl  34 0.097
    26  Cl  0.428    Na  20 0.173    Na  21 0.163    Na  18 0.071
    27  Cl  0.444    Na  15 0.145    Na   1 0.132    Na  23 0.073    Na   2 0.069
    28  Cl  0.481    Na  24 0.139    Na  14 0.105    Na  11 0.081    Na   3 0.080
    29  Cl  0.453    Na  13 0.152    Na  22 0.108    Na  16 0.082    Na  19 0.082
    30  Cl  0.447    Na   3 0.171    Na  15 0.100    Na  22 0.093
    31  Cl  0.486    Na  12 0.162    Na  25 0.133    Na   8 0.114    Na  24 0.067
    32  Cl  0.489    Na  12 0.176    Na  14 0.118    Na   7 0.109    Na  24 0.076
    33  Cl  0.464    Na  10 0.104    Na   4 0.093    Na  13 0.083    Na  19 0.081
    34  Cl  0.481    Na  24 0.126    Na  25 0.097    Na  15 0.087    Na   1 0.083    Na  17 0.053
    35  Cl  0.436    Na  22 0.143    Na  16 0.117    Na  23 0.074    Na   2 0.074
    36  Cl  0.445    Na   4 0.161    Na   9 0.150    Na  13 0.133
    37  Cl  0.460    Na   4 0.137    Na   5 0.117    Na   7 0.111    Na  10 0.077
    38  Cl  0.486    Na  23 0.140    Na   1 0.090    Na  21 0.089    Na  17 0.065    Na  20 0.054
    39  Cl  0.455    Na  23 0.132    Na  20 0.112    Na  19 0.100    Na  16 0.081
    40  Cl  0.496    Na  12 0.181    Na   8 0.121    Na   5 0.101    Na   7 0.075
    41  Cl  0.451    Na   1 0.168    Na  25 0.150    Na  21 0.130
    42  Cl  0.483    Na  19 0.103    Na  20 0.101    Na  17 0.079    Na  18 0.069
    43  Cl  0.453    Na  14 0.175    Na   9 0.150    Na   3 0.116
    44  Cl  0.482    Na  21 0.098    Na  25 0.098    Na   8 0.095    Na  18 0.094    Na  17 0.050
    45  Cl  0.488    Na   7 0.147    Na  14 0.099    Na   9 0.093    Na   4 0.087
    46  Cl  0.464    Na  11 0.124    Na  17 0.089
    47  Cl  0.481    Na  10 0.100    Na  17 0.072    Na   8 0.065    Na   7 0.062    Na  24 0.056
    48  Cl  0.438    Na  18 0.116    Na   8 0.104    Na   5 0.088    Na   6 0.075
    49  Cl  0.334    Na   5 0.194    Na   6 0.096
    50  Cl  0.487    Na  11 0.114    Na   9 0.104    Na   3 0.085    Na  13 0.081    Na  22 0.067
    51  O   1.997    C   53 0.985    H   52 0.884    Na   2 0.067
    52  H   0.899    O   51 0.884
    53  C   3.944    C   56 1.012    O   51 0.985    H   55 0.972    H   54 0.968
    54  H   0.998    C   53 0.968
    55  H   0.998    C   53 0.972
    56  C   3.988    C   53 1.012    C   59 1.007    H   58 0.977    H   57 0.967
    57  H   0.995    C   56 0.967
    58  H   0.995    C   56 0.977
    59  C   3.995    C   62 1.020    C   56 1.007    H   61 0.977    H   60 0.975
    60  H   0.998    C   59 0.975
    61  H   0.998    C   59 0.977
    62  C   3.995    C   59 1.020    H   63 0.988    H   64 0.987    H   65 0.986
    63  H   0.998    C   62 0.988
    64  H   0.998    C   62 0.987
    65  H   0.997    C   62 0.986
    66  O   2.010    C   68 0.988    H   67 0.882    Na   2 0.086
    67  H   0.897    O   66 0.882
    68  C   3.943    C   71 1.007    O   66 0.988    H   69 0.971    H   70 0.971
    69  H   0.999    C   68 0.971
    70  H   0.995    C   68 0.971
    71  C   3.994    C   74 1.010    C   68 1.007    H   72 0.974    H   73 0.972
    72  H   0.997    C   71 0.974
    73  H   0.997    C   71 0.972
    74  C   3.994    C   77 1.023    C   71 1.010    H   76 0.977    H   75 0.963
    75  H   0.996    C   74 0.963
    76  H   0.997    C   74 0.977
    77  C   3.993    C   74 1.023    H   78 0.988    H   80 0.982    H   79 0.981
    78  H   0.998    C   77 0.988
    79  H   0.997    C   77 0.981
    80  H   0.997    C   77 0.982
    81  O   2.018    C   83 0.978    H   82 0.894    Na  16 0.093
    82  H   0.904    O   81 0.894
    83  C   3.935    C   86 1.006    O   81 0.978    H   84 0.972    H   85 0.965
    84  H   0.998    C   83 0.972
    85  H   0.994    C   83 0.965
    86  C   3.995    C   89 1.009    C   83 1.006    H   88 0.973    H   87 0.973
    87  H   0.997    C   86 0.973
    88  H   0.998    C   86 0.973
    89  C   3.991    C   92 1.021    C   86 1.009    H   91 0.977    H   90 0.965
    90  H   0.996    C   89 0.965
    91  H   0.997    C   89 0.977
    92  C   3.992    C   89 1.021    H   93 0.986    H   94 0.980    H   95 0.974
    93  H   0.998    C   92 0.986
    94  H   0.997    C   92 0.980
    95  H   0.997    C   92 0.974
    96  O   2.004    C   98 0.981    H   97 0.856    Na   6 0.076
    97  H   0.878    O   96 0.856
    98  C   3.937    C  101 1.008    O   96 0.981    H   99 0.967    H  100 0.963
    99  H   0.996    C   98 0.967
   100  H   0.992    C   98 0.963
   101  C   3.992    C  104 1.013    C   98 1.008    H  102 0.973    H  103 0.972
   102  H   0.997    C  101 0.973
   103  H   0.994    C  101 0.972
   104  C   3.991    C  107 1.025    C  101 1.013    H  106 0.980    H  105 0.973
   105  H   0.998    C  104 0.973
   106  H   0.997    C  104 0.980
   107  C   3.991    C  104 1.025    H  109 0.984    H  108 0.984    H  110 0.977
   108  H   0.997    C  107 0.984
   109  H   0.998    C  107 0.984
   110  H   0.997    C  107 0.977
   111  O   1.994    C  113 0.972    H  112 0.866    Na   6 0.069
   112  H   0.884    O  111 0.866
   113  C   3.932    C  116 1.010    O  111 0.972    H  114 0.969    H  115 0.968
   114  H   0.998    C  113 0.969
   115  H   0.991    C  113 0.968
   116  C   3.994    C  113 1.010    C  119 1.009    H  117 0.972    H  118 0.970
   117  H   0.998    C  116 0.972
   118  H   0.997    C  116 0.970
   119  C   3.996    C  122 1.022    C  116 1.009    H  121 0.978    H  120 0.970
   120  H   0.998    C  119 0.970
   121  H   0.999    C  119 0.978
   122  C   3.991    C  119 1.022    H  124 0.988    H  123 0.988    H  125 0.982
   123  H   0.998    C  122 0.988
   124  H   0.999    C  122 0.988
   125  H   0.995    C  122 0.982
 MOs/occ written to file <molden.input>
 
molecular dipole:
                 x           y           z       tot (Debye)
 q only:        6.851       2.042      -2.829
   full:        2.819       1.030      -1.539       8.573
molecular quadrupole (traceless):
                xx          xy          yy          xz          yz          zz
 q only:       22.498      -8.220      -7.444      10.633      60.018     -15.054
  q+dip:       45.604     -10.636     -25.026     -11.138      49.832     -20.578
   full:       47.097     -11.244     -26.885     -11.617      48.107     -20.212

SCC energy    :    -212.6253855
rep           :       1.1825562
ES            :       1.9019040
AES           :      -0.0365380
AXC           :       0.0264801
disp          :      -0.2330394
XB            :       0.0000000
fix           :       0.0000000
total E       :    -211.4313615
atomizationE  :      24.2754766    15233.09
(atE without considering molecular charge,
 total energy contains solvation terms)
H-L gap (eV)  :          2.4464
           ------------------------------------------------- 
          |                 ===============                 |
          |                   A N C O P T                   |
          |                 ===============                 |
          |          Approximate Normal Coordinate          |
          |           Rational Function Optimizer           |
           ------------------------------------------------- 
dumping coords to <xtbopt.coord> and <xtbopt.log>
 optlevel               0
 Maxcycle             375
 Maxmicro              25
 Econv         5.000000000000000E-006
 Gconv         1.000000000000000E-003
 Maxdispl       1.00000000000000     
 Hlow          5.000000000000000E-003
 S6             20.0000000000000     
 Nvar              369

generating ANC from model Hessian ...
 Shifting diagonal of input Hessian by   2.366596165561815E-002
 Lowest  eigenvalues of input Hessian
    0.005000    0.005878    0.006769    0.006926    0.007977    0.008423
    0.008929    0.009125    0.010351    0.010456    0.010892    0.011433
    0.011480    0.012433    0.012468    0.012661    0.013558    0.013736
 Highest eigenvalues
    1.385358    1.463128    1.488733    1.493594    1.506638    1.518948
 
cpu  time for ANC gen    0.10 s
wall time for ANC gen    0.10 s
................................................................................
.............................. CYCLE    1 ......................................
................................................................................
   1   -212.6253855 -0.212625E+03  0.628E-04    2.45       0.0  T
   2   -212.6253855 -0.189291E-08  0.531E-04    2.45      16.8  T
   3   -212.6253855 -0.984187E-09  0.498E-04    2.45      18.0  T
speedup  1.00
cpu  time for SCC    0.18 s
wall time for SCC    0.18 s
speedup  1.00
cpu  time for grad    0.55 s
wall time for grad    0.55 s
 E :   -211.43136166  G :  0.000859    pred/act E change:  0.000D+00 -0.124D-06
Maxdispl :   0.0045   ||displ|| :   0.0170   Lambda : -0.653D-05
Largest |displ|/coords:  0.0045 (  10)  0.0039 (  11)  0.0036 (   3)

   *** GEOMETRY OPTIMIZATION CONVERGED AFTER 1 ITERATIONS ***

------------------------------------------------------------------------
 total energy gain (kcal):      0.0000
------------------------------------------------------------------------
================
 final structure:
================
$coord
       -3.07748196804388        8.92119340393841       -0.12764268115312      Na
        5.01581402814968        7.32744985239751        5.01015108673973      Na
       -0.12551731208767        1.60202641198278       10.91553205922297      Na
       -4.21318740669068       -8.12341825039751        5.52136487880271      Na
      -11.63055291674964       -6.85757443566823       -0.39987360280007      Na
       -6.68456646625605       -6.01765303551946       -5.31860475961199      Na
       -9.44043795848924       -3.80116475282757        5.68320441921567      Na
      -10.89879139035392        0.31937182529576        0.23755993027350      Na
       -1.41589973212101       -5.12386128565887       10.92513595994329      Na
       -5.67430663102039       -4.40403006972116        0.32592219442139      Na
       -2.82671700922188       -1.29633137044394        5.61709002761067      Na
      -14.03420739782764        0.59967646086839        5.56612176218337      Na
        2.22827402983826       -5.88736781156713        5.33532296051263      Na
       -6.53589962123240       -0.62425759784135       11.12516593670584      Na
       -1.51214901672064        5.32079073372136        5.34812141619476      Na
        6.77298055820129       -0.09342017100529       -0.63758111450241      Na
       -4.53518596529027        2.32390190854418       -0.13376842009456      Na
       -7.27556619628094       -0.10854223073792       -5.47672367291108      Na
        0.70212479855816       -2.28027027002952       -0.38626061421122      Na
       -0.93794817962745        1.51505123545343       -5.86838787934782      Na
       -5.92040905033809        6.32069109775974       -5.60401980919239      Na
        3.53420361146688        0.77889966453721        5.08236779160845      Na
        2.05746061366486        4.47565974884998       -0.53997582604101      Na
       -8.09912291087646        3.22572568128334        5.82150094701505      Na
       -9.51050148118417        7.05411189289916        0.24718400580369      Na
       -4.79694234690625        2.49820107926042       -8.50211941671214      Cl
        0.95750424733565        8.25762418323860        2.31170653442499      Cl
       -4.11973779386949        2.64705518768015        8.43359586684226      Cl
        4.76242262868930       -3.13348673616480        2.33850941285873      Cl
        2.39475904757833        4.46770950658753        8.04697291429947      Cl
      -12.17777105800434        4.16399247287971        3.10073941011352      Cl
      -10.66228158739879        0.09642891730582        8.74671628808020      Cl
       -1.64057907395390       -5.11049628879862        2.64855436431325      Cl
       -5.60741886564092        6.22392042530803        2.95455945046306      Cl
        6.02558185708099        3.67166809663643        2.04345209247640      Cl
       -0.24657715850458       -8.83006633195536        8.08630259824438      Cl
       -8.21811982955842       -7.62360309562983        2.96975406032185      Cl
       -1.89216092438443        5.30406882804779       -3.13333284505341      Cl
        3.09417297050331        0.60748820864725       -3.54352116643051      Cl
      -13.39482766247854       -3.16263651118457        2.79298047305831      Cl
       -6.95617043001829        9.92663481455702       -2.65086573368255      Cl
       -3.27986154676023       -1.78294985554854       -3.20496208178490      Cl
       -2.56577003334140       -1.36084972054302       13.68731619479962      Cl
       -8.64344443748267        3.44575911894752       -2.77887693419485      Cl
       -5.48736583820352       -4.41605709743550        8.34844281950785      Cl
       -0.46501461178508        1.51512599429594        2.40955147293121      Cl
       -6.90571998667530       -0.53978445369863        2.97176362002196      Cl
       -9.43889632090886       -3.11456992398387       -2.60880446914176      Cl
      -10.16507334176486       -9.22678063828015       -4.33345074068653      Cl
        1.37917321441789       -2.13029284241407        8.21891715905504      Cl
        7.75234194688079        6.58673044328282        7.78378665213821      O 
        7.07619567609969        5.39738295101063        8.98468884324721      H 
       10.17554257105644        5.72459298471113        7.05513729112281      C 
       10.05952326944765        3.79062805629116        6.31823989394499      H 
       11.46054554475240        5.73667099804289        8.68684684552670      H 
       11.18982610927909        7.46040791298566        5.00695678426811      C 
        9.82616879672035        7.50463168641515        3.46516221938431      H 
       11.35180905339871        9.36599982583622        5.76951024673732      H 
       13.74090161970943        6.58535293743148        4.00026365410755      C 
       13.55417902764800        4.66032029518685        3.27865761882735      H 
       15.11844125916613        6.55777014095534        5.53756492249208      H 
       14.68066183088041        8.30701939693790        1.89434201144872      C 
       14.88445676677375       10.23374868996228        2.57874174141648      H 
       16.50409713106958        7.67088667142537        1.19381850399210      H 
       13.34514601606403        8.31115529097843        0.33321916767574      H 
        5.63319324133180       11.11558558475049        4.29465628772041      O 
        4.46555630384010       11.96032931448950        3.17824758517722      H 
        6.17757597285496       12.84213869707676        6.25578808525346      C 
        7.26242607321870       14.44614743787137        5.50569660083600      H 
        7.36078414467430       11.82453127582128        7.59279297604627      H 
        3.79879218243796       13.82397335014999        7.55334040422538      C 
        4.34262463532152       15.25847476303364        8.93138537394549      H 
        2.60892765190158       14.73338688978714        6.12754141763932      H 
        2.26995049324077       11.75747649945735        8.86601627997335      C 
        1.89099763363159       10.23819982324401        7.52696723605493      H 
        0.45573536273380       12.55206783139043        9.43954729528701      H 
        3.58758043122605       10.67244159676863       11.17893887264668      C 
        3.94772689061127       12.14732243397946       12.56432703696277      H 
        2.40406483246608        9.23636640028666       12.04852027915298      H 
        5.37259243248134        9.80591810702314       10.66370062265179      H 
        9.86201538490163       -1.41385752792233       -2.58981441791448      O 
       11.57504763142806       -1.90312114025727       -2.22424894866140      H 
        9.26159131445771       -2.53921303451790       -4.94842898361715      C 
       10.47420441856400       -1.74557505947735       -6.43225395150326      H 
        7.31637450646343       -2.01891329314002       -5.36121427811004      H 
        9.54705371280988       -5.40704948367708       -4.89709482386084      C 
        9.20957239371510       -6.13767382794489       -6.79548345723367      H 
       11.49889319533610       -5.85778795009786       -4.38355725262960      H 
        7.75862655636147       -6.69106163313843       -3.02729554913671      C 
        7.84840498056734       -5.70341473569769       -1.22117568552373      H 
        8.40751648001600       -8.62379874963395       -2.71601619773469      H 
        5.03157298665659       -6.76863247048413       -3.94045440097980      C 
        4.89200054114776       -7.84913553932937       -5.68237774757740      H 
        3.85368215903677       -7.66483357927431       -2.51685436951724      H 
        4.30995903562693       -4.87837953503892       -4.28418335615351      H 
       -4.85699952700254       -7.70299064494427       -2.20292654409453      O 
       -6.03890750059368       -9.08717174227324       -1.96199997237030      H 
       -2.46992373757563       -8.83572432615409       -2.66552569282325      C 
       -1.85885656803777       -9.92887603691198       -1.01130345779108      H 
       -1.12323763926681       -7.29935244104737       -2.94416541042225      H 
       -2.47710196732789      -10.57353966596329       -4.96293516005678      C 
       -0.60084899194056      -11.41286686758985       -5.13673275248453      H 
       -3.83071401958291      -12.09757409591047       -4.64079454613212      H 
       -3.16720083863343       -9.26935171700806       -7.44422892349155      C 
       -5.14069926850863       -8.68049879597190       -7.38324826136650      H 
       -3.02242590026232      -10.66830211056590       -8.95184865846174      H 
       -1.46904783388653       -7.03723217257650       -8.08524219863847      C 
        0.50192555422733       -7.61617034873526       -8.03703807906884      H 
       -1.87391503227947       -6.34851680627820       -9.97702766886619      H 
       -1.70831091598486       -5.48167929869092       -6.77047512410042      H 
       -6.89130648601981       -3.35265473118274       -8.25189196477556      O 
       -5.94687981757578       -2.29978923713825       -9.41296276104285      H 
       -9.33008340005676       -3.60498638332456       -9.37760862280390      C 
      -10.38678500347489       -1.82837158759840       -9.20569301206679      H 
      -10.34154442996592       -5.06430869226006       -8.33817877072573      H 
       -9.15698611846832       -4.31589834723631      -12.16206948051643      C 
      -11.05669796780111       -4.34299158224872      -12.96163806940958      H 
       -8.08170739482273       -2.84797523321826      -13.14584541924723      H 
       -7.89644426085964       -6.87602986817848      -12.61023973081927      C 
       -6.07526601808942       -6.92580046715673      -11.64536862698426      H 
       -7.53089573246339       -7.07715109499373      -14.63158433262682      H 
       -9.50383534066611       -9.09524001933418      -11.73396637504416      C 
      -11.33253836650341       -9.07521273380279      -12.67059763609211      H 
       -8.57047245712146      -10.86820017336164      -12.18476470563083      H 
       -9.81946332760574       -9.05151553627477       -9.70885567471609      H 
$end
 
 Bond Distances (Angstroems)
 ---------------------------
Na1-Na15=3.5655      Na1-Na17=3.5753      Na1-Na21=3.5433      Na1-Na23=3.6008      Na1-Na25=3.5502      Na1-Cl27=2.5197      
Na1-Cl34=2.5475      Na1-Cl38=2.5665      Na1-Cl41=2.5057      Na2-Na15=3.6184      Na2-Na22=3.5531      Na2-Na23=3.6543      
Na2-Cl27=2.6255      Na2-Cl30=2.6070      Na2-Cl35=2.5481      Na2-O51=2.0988       Na2-O66=2.0660       Na2-C68=3.0543       
Na3-Na9=3.6241       Na3-Na11=3.5010      Na3-Na14=3.5927      Na3-Na15=3.6181      Na3-Na22=3.6699      Na3-Cl28=2.5492      
Na3-Cl30=2.5264      Na3-Cl43=2.5054      Na3-Cl50=2.5634      Na4-Na7=3.5903       Na4-Na9=3.5899       Na4-Na10=3.4685      
Na4-Na11=3.6868      Na4-Na13=3.6096      Na4-Cl33=2.5897      Na4-Cl36=2.5275      Na4-Cl37=2.5268      Na4-Cl45=2.5577      
Na5-Na6=3.7179       Na5-Na7=3.7843       Na5-Na8=3.8324       Na5-Na10=3.4304      Na5-Cl37=2.5700      Na5-Cl40=2.7476      
Na5-Cl48=2.5758      Na5-Cl49=2.5507      Na6-Na5=3.7179       Na6-Na10=3.1523      Na6-Na18=3.1437      Na6-Cl42=3.0853      
Na6-Cl48=2.5575      Na6-Cl49=2.5589      Na6-O96=2.1093       Na6-H97=2.4311       Na6-C98=3.0281       Na6-C104=2.7732      
Na6-H105=1.9613      Na6-O111=2.1000      Na6-C113=2.8642      Na7-Na4=3.5903       Na7-Na5=3.7843       Na7-Na8=3.6952       
Na7-Na10=3.4800      Na7-Na11=3.7426      Na7-Na12=3.3670      Na7-Na14=3.6717      Na7-Na24=3.7863      Na7-Cl32=2.7019      
Na7-Cl37=2.5635      Na7-Cl40=2.6139      Na7-Cl45=2.5438      Na7-Cl47=2.6147      Na8-Na5=3.8324       Na8-Na7=3.6952       
Na8-Na10=3.7274      Na8-Na12=3.2750      Na8-Na17=3.5361      Na8-Na18=3.5876      Na8-Na24=3.6458      Na8-Na25=3.6388      
Na8-Cl31=2.6254      Na8-Cl40=2.6398      Na8-Cl44=2.5903      Na8-Cl47=2.6010      Na8-Cl48=2.4835      Na9-Na3=3.6241       
Na9-Na4=3.5899       Na9-Na11=3.5426      Na9-Na13=3.5541      Na9-Na14=3.6085      Na9-Cl36=2.5468      Na9-Cl43=2.5440      
Na9-Cl45=2.5771      Na9-Cl50=2.5977      Na10-Na4=3.4685      Na10-Na5=3.4304      Na10-Na6=3.1523      Na10-Na7=3.4800      
Na10-Na8=3.7274      Na10-Na11=3.5798     Na10-Na17=3.6191     Na10-Na18=3.9133     Na10-Na19=3.5764     Na10-Cl33=2.4913     
Na10-Cl37=2.5830     Na10-Cl42=2.6496     Na10-Cl47=2.5625     Na10-Cl48=2.6165     Na10-O96=2.2418      Na11-Na3=3.5010      
Na11-Na4=3.6868      Na11-Na7=3.7426      Na11-Na9=3.5426      Na11-Na10=3.5798     Na11-Na13=3.6166     Na11-Na14=3.5320     
Na11-Na15=3.5729     Na11-Na17=3.7079     Na11-Na19=3.7216     Na11-Na22=3.5520     Na11-Na24=3.6773     Na11-Cl28=2.6541     
Na11-Cl33=2.6335     Na11-Cl45=2.6071     Na11-Cl46=2.5800     Na11-Cl47=2.6037     Na11-Cl50=2.6540     Na12-Na7=3.3670      
Na12-Na8=3.2750      Na12-Na24=3.4371     Na12-Cl31=2.4949     Na12-Cl32=2.4673     Na12-Cl40=2.4964     Na13-Na4=3.6096      
Na13-Na9=3.5541      Na13-Na11=3.6166     Na13-Na19=3.6692     Na13-Na22=3.5972     Na13-Cl29=2.5371     Na13-Cl33=2.5262     
Na13-Cl36=2.5019     Na13-Cl50=2.5462     Na14-Na3=3.5927      Na14-Na7=3.6717      Na14-Na9=3.6085      Na14-Na11=3.5320     
Na14-Na24=3.5654     Na14-Cl28=2.5807     Na14-Cl32=2.5490     Na14-Cl43=2.5306     Na14-Cl45=2.5482     Na15-Na1=3.5655      
Na15-Na2=3.6184      Na15-Na3=3.6181      Na15-Na11=3.5729     Na15-Na17=3.6728     Na15-Na22=3.5955     Na15-Na23=3.6711     
Na15-Na24=3.6663     Na15-Cl27=2.5894     Na15-Cl28=2.5636     Na15-Cl30=2.5530     Na15-Cl34=2.5552     Na15-Cl46=2.6040     
Na16-Na19=3.4172     Na16-Na22=3.5089     Na16-Na23=3.4750     Na16-Cl29=2.4900     Na16-Cl35=2.4777     Na16-Cl39=2.5084     
Na16-O81=2.0561      Na16-C83=2.9348      Na17-Na1=3.5753      Na17-Na8=3.5361      Na17-Na10=3.6191     Na17-Na11=3.7079     
Na17-Na15=3.6728     Na17-Na18=3.4284     Na17-Na19=3.6926     Na17-Na20=3.6077     Na17-Na21=3.6592     Na17-Na23=3.6761     
Na17-Na24=3.7035     Na17-Na25=3.6384     Na17-Cl34=2.6930     Na17-Cl38=2.6387     Na17-Cl42=2.7939     Na17-Cl44=2.6529     
Na17-Cl46=2.5756     Na17-Cl47=2.5633     Na18-Na6=3.1437      Na18-Na8=3.5876      Na18-Na10=3.9133     Na18-Na17=3.4284     
Na18-Na20=3.4682     Na18-Na21=3.4776     Na18-Cl26=2.4872     Na18-Cl42=2.5887     Na18-Cl44=2.4698     Na18-Cl48=2.4787     
Na18-O111=2.2683     Na18-H112=2.4855     Na18-C113=2.9777     Na19-Na10=3.5764     Na19-Na11=3.7216     Na19-Na13=3.6692     
Na19-Na16=3.4172     Na19-Na17=3.6926     Na19-Na20=3.6336     Na19-Na22=3.6388     Na19-Na23=3.6472     Na19-Cl29=2.6267     
Na19-Cl33=2.5217     Na19-Cl39=2.5940     Na19-Cl42=2.5951     Na19-Cl46=2.5699     Na20-Na17=3.6077     Na20-Na18=3.4682     
Na20-Na19=3.6336     Na20-Na21=3.6658     Na20-Na23=3.5941     Na20-Cl26=2.5265     Na20-Cl38=2.5239     Na20-Cl39=2.5094     
Na20-Cl42=2.5628     Na21-Na1=3.5433      Na21-Na17=3.6592     Na21-Na18=3.4776     Na21-Na20=3.6658     Na21-Na25=3.6534     
Na21-Cl26=2.6071     Na21-Cl38=2.5579     Na21-Cl41=2.5266     Na21-Cl44=2.5741     Na22-Na2=3.5531      Na22-Na3=3.6699      
Na22-Na11=3.5520     Na22-Na13=3.5972     Na22-Na15=3.5955     Na22-Na16=3.5089     Na22-Na19=3.6388     Na22-Na23=3.6455     
Na22-Cl29=2.6109     Na22-Cl30=2.5759     Na22-Cl35=2.5822     Na22-Cl46=2.5751     Na22-Cl50=2.5348     Na23-Na1=3.6008      
Na23-Na2=3.6543      Na23-Na15=3.6711     Na23-Na16=3.4750     Na23-Na17=3.6761     Na23-Na19=3.6472     Na23-Na20=3.5941     
Na23-Na22=3.6455     Na23-Cl27=2.5732     Na23-Cl35=2.5415     Na23-Cl38=2.5385     Na23-Cl39=2.6490     Na23-Cl46=2.5831     
Na24-Na7=3.7863      Na24-Na8=3.6458      Na24-Na11=3.6773     Na24-Na12=3.4371     Na24-Na14=3.5654     Na24-Na15=3.6663     
Na24-Na17=3.7035     Na24-Na25=3.6556     Na24-Cl28=2.5375     Na24-Cl31=2.6416     Na24-Cl32=2.6416     Na24-Cl34=2.5608     
Na24-Cl47=2.5775     Na25-Na1=3.5502      Na25-Na8=3.6388      Na25-Na17=3.6384     Na25-Na21=3.6534     Na25-Na24=3.6556     
Na25-Cl31=2.5713     Na25-Cl34=2.5518     Na25-Cl41=2.5475     Na25-Cl44=2.5339     Cl26-Na18=2.4872     Cl26-Na20=2.5265     
Cl26-Na21=2.6071     Cl27-Na1=2.5197      Cl27-Na2=2.6255      Cl27-Na15=2.5894     Cl27-Na23=2.5732     Cl28-Na3=2.5492      
Cl28-Na11=2.6541     Cl28-Na14=2.5807     Cl28-Na15=2.5636     Cl28-Na24=2.5375     Cl29-Na13=2.5371     Cl29-Na16=2.4900     
Cl29-Na19=2.6267     Cl29-Na22=2.6109     Cl30-Na2=2.6070      Cl30-Na3=2.5264      Cl30-Na15=2.5530     Cl30-Na22=2.5759     
Cl31-Na8=2.6254      Cl31-Na12=2.4949     Cl31-Na24=2.6416     Cl31-Na25=2.5713     Cl32-Na7=2.7019      Cl32-Na12=2.4673     
Cl32-Na14=2.5490     Cl32-Na24=2.6416     Cl33-Na4=2.5897      Cl33-Na10=2.4913     Cl33-Na11=2.6335     Cl33-Na13=2.5262     
Cl33-Na19=2.5217     Cl34-Na1=2.5475      Cl34-Na15=2.5552     Cl34-Na17=2.6930     Cl34-Na24=2.5608     Cl34-Na25=2.5518     
Cl35-Na2=2.5481      Cl35-Na16=2.4777     Cl35-Na22=2.5822     Cl35-Na23=2.5415     Cl36-Na4=2.5275      Cl36-Na9=2.5468      
Cl36-Na13=2.5019     Cl37-Na4=2.5268      Cl37-Na5=2.5700      Cl37-Na7=2.5635      Cl37-Na10=2.5830     Cl38-Na1=2.5665      
Cl38-Na17=2.6387     Cl38-Na20=2.5239     Cl38-Na21=2.5579     Cl38-Na23=2.5385     Cl39-Na16=2.5084     Cl39-Na19=2.5940     
Cl39-Na20=2.5094     Cl39-Na23=2.6490     Cl40-Na5=2.7476      Cl40-Na7=2.6139      Cl40-Na8=2.6398      Cl40-Na12=2.4964     
Cl41-Na1=2.5057      Cl41-Na21=2.5266     Cl41-Na25=2.5475     Cl42-Na6=3.0853      Cl42-Na10=2.6496     Cl42-Na17=2.7939     
Cl42-Na18=2.5887     Cl42-Na19=2.5951     Cl42-Na20=2.5628     Cl43-Na3=2.5054      Cl43-Na9=2.5440      Cl43-Na14=2.5306     
Cl44-Na8=2.5903      Cl44-Na17=2.6529     Cl44-Na18=2.4698     Cl44-Na21=2.5741     Cl44-Na25=2.5339     Cl45-Na4=2.5577      
Cl45-Na7=2.5438      Cl45-Na9=2.5771      Cl45-Na11=2.6071     Cl45-Na14=2.5482     Cl46-Na11=2.5800     Cl46-Na15=2.6040     
Cl46-Na17=2.5756     Cl46-Na19=2.5699     Cl46-Na22=2.5751     Cl46-Na23=2.5831     Cl47-Na7=2.6147      Cl47-Na8=2.6010      
Cl47-Na10=2.5625     Cl47-Na11=2.6037     Cl47-Na17=2.5633     Cl47-Na24=2.5775     Cl48-Na5=2.5758      Cl48-Na6=2.5575      
Cl48-Na8=2.4835      Cl48-Na10=2.6165     Cl48-Na18=2.4787     Cl49-Na5=2.5507      Cl49-Na6=2.5589      Cl50-Na3=2.5634      
Cl50-Na9=2.5977      Cl50-Na11=2.6540     Cl50-Na13=2.5462     Cl50-Na22=2.5348     O51-Na2=2.0988       O51-H52=0.9633       
O51-C53=1.4146       H52-O51=0.9633       C53-O51=1.4146       C53-H54=1.0969       C53-H55=1.0991       C53-C56=1.5187       
H54-C53=1.0969       H55-C53=1.0991       C56-C53=1.5187       C56-H57=1.0895       C56-H58=1.0895       C56-C59=1.5234       
H57-C56=1.0895       H58-C56=1.0895       C59-C56=1.5234       C59-H60=1.0924       C59-H61=1.0924       C59-C62=1.5229       
H60-C59=1.0924       H61-C59=1.0924       C62-C59=1.5229       C62-H63=1.0874       C62-H64=1.0871       C62-H65=1.0872       
H63-C62=1.0874       H64-C62=1.0871       H65-C62=1.0872       O66-Na2=2.0660       O66-H67=0.9647       O66-C68=1.4124       
H67-O66=0.9647       C68-Na2=3.0543       C68-O66=1.4124       C68-H69=1.0989       C68-H70=1.0875       C68-C71=1.5251       
H69-C68=1.0989       H70-C68=1.0875       C71-C68=1.5251       C71-H72=1.0913       C71-H73=1.0942       C71-C74=1.5274       
H72-C71=1.0913       H73-C71=1.0942       C74-C71=1.5274       C74-H75=1.0903       C74-H76=1.0911       C74-C77=1.5211       
H75-C74=1.0903       H76-C74=1.0911       C77-C74=1.5211       C77-H78=1.0876       C77-H79=1.0870       C77-H80=1.0848       
H78-C77=1.0876       H79-C77=1.0870       H80-C77=1.0848       O81-Na16=2.0561      O81-H82=0.9624       O81-C83=1.4189       
H82-O81=0.9624       C83-Na16=2.9348      C83-O81=1.4189       C83-H84=1.0976       C83-H85=1.0877       C83-C86=1.5253       
H84-C83=1.0976       H85-C83=1.0877       C86-C83=1.5253       C86-H87=1.0911       C86-H88=1.0943       C86-C89=1.5285       
H87-C86=1.0911       H88-C86=1.0943       C89-C86=1.5285       C89-H90=1.0904       C89-H91=1.0914       C89-C92=1.5224       
H90-C89=1.0904       H91-C89=1.0914       C92-C89=1.5224       C92-H93=1.0872       C92-H94=1.0867       C92-H95=1.0860       
H93-C92=1.0872       H94-C92=1.0867       H95-C92=1.0860       O96-Na6=2.1093       O96-Na10=2.2418      O96-H97=0.9716       
O96-C98=1.4195       H97-Na6=2.4311       H97-O96=0.9716       C98-Na6=3.0281       C98-O96=1.4195       C98-H99=1.0979       
C98-H100=1.0911      C98-C101=1.5244      H99-C98=1.0979       H100-C98=1.0911      C101-C98=1.5244      C101-H102=1.0916     
C101-H103=1.0920     C101-C104=1.5277     H102-C101=1.0916     H103-C101=1.0920     C104-Na6=2.7732      C104-C101=1.5277     
C104-H105=1.0903     C104-H106=1.0910     C104-C107=1.5224     H105-Na6=1.9613      H105-C104=1.0903     H106-C104=1.0910     
C107-C104=1.5224     C107-H108=1.0874     C107-H109=1.0867     C107-H110=1.0852     H108-C107=1.0874     H109-C107=1.0867     
H110-C107=1.0852     O111-Na6=2.1000      O111-Na18=2.2683     O111-H112=0.9683     O111-C113=1.4277     H112-Na18=2.4855     
H112-O111=0.9683     C113-Na6=2.8642      C113-Na18=2.9777     C113-O111=1.4277     C113-H114=1.0976     C113-H115=1.0888     
C113-C116=1.5235     H114-C113=1.0976     H115-C113=1.0888     C116-C113=1.5235     C116-H117=1.0908     C116-H118=1.0946     
C116-C119=1.5286     H117-C116=1.0908     H118-C116=1.0946     C119-C116=1.5286     C119-H120=1.0909     C119-H121=1.0922     
C119-C122=1.5224     H120-C119=1.0909     H121-C119=1.0922     C122-C119=1.5224     C122-H123=1.0873     C122-H124=1.0868     
C122-H125=1.0848     H123-C122=1.0873     H124-C122=1.0868     H125-C122=1.0848     
 C  H  Rav=1.0905 sigma=0.0038  Rmin=1.0848  Rmax=1.0991    45
 C  C  Rav=1.5243 sigma=0.0028  Rmin=1.5187  Rmax=1.5286    15
 O  H  Rav=0.9661 sigma=0.0034  Rmin=0.9624  Rmax=0.9716     5
 O  C  Rav=1.4186 sigma=0.0052  Rmin=1.4124  Rmax=1.4277     5
 Na H  Rav=2.2926 sigma=0.2353  Rmin=1.9613  Rmax=2.4855     3
 Na C  Rav=2.9387 sigma=0.0965  Rmin=2.7732  Rmax=3.0543     6
 Na O  Rav=2.1343 sigma=0.0787  Rmin=2.0561  Rmax=2.2683     7
 Na Na Rav=3.5944 sigma=0.1249  Rmin=3.1437  Rmax=3.9133    78
 Cl Na Rav=2.5748 sigma=0.0741  Rmin=2.4673  Rmax=3.0853   108
 
 selected bond angles (degree)
 --------------------
Na17-Na1-Na15= 61.91           Na21-Na1-Na15=123.76           Na21-Na1-Na17= 61.86           Na23-Na1-Na15= 61.63           
Na23-Na1-Na17= 61.63           Na23-Na1-Na21= 90.98           Na25-Na1-Na15= 91.64           Na25-Na1-Na17= 61.41           
Na25-Na1-Na21= 62.00           Na25-Na1-Na23=123.04           Cl27-Na1-Na15= 46.55           Cl27-Na1-Na17= 92.71           
Cl27-Na1-Na21=136.44           Cl27-Na1-Na23= 45.61           Cl27-Na1-Na25=138.17           Cl34-Na1-Na15= 45.76           
Cl34-Na1-Na17= 48.71           Cl34-Na1-Na21= 94.76           Cl34-Na1-Na23= 93.98           Cl34-Na1-Na25= 45.92           
Cl34-Na1-Cl27= 92.25           Cl38-Na1-Na15= 92.77           Cl38-Na1-Na17= 47.46           Cl38-Na1-Na21= 46.15           
Cl38-Na1-Na23= 44.83           Cl38-Na1-Na25= 93.52           Cl38-Na1-Cl27= 90.37           Cl38-Na1-Cl34= 96.16           
Cl41-Na1-Na15=137.46           Cl41-Na1-Na17= 91.73           Cl41-Na1-Na21= 45.48           Cl41-Na1-Na23=136.43           
Cl41-Na1-Na25= 45.85           Cl41-Na1-Cl27=175.36           Cl41-Na1-Cl34= 91.70           Cl41-Na1-Cl38= 91.62           
Na22-Na2-Na15= 60.17           Na23-Na2-Na15= 60.63           Na23-Na2-Na22= 60.75           Cl27-Na2-Na15= 45.65           
Cl27-Na2-Na22= 90.47           Cl27-Na2-Na23= 44.76           Cl30-Na2-Na15= 44.87           Cl30-Na2-Na22= 46.36           
Cl30-Na2-Na23= 91.59           Cl30-Na2-Cl27= 90.51           Cl35-Na2-Na15= 90.45           Cl35-Na2-Na22= 46.56           
Cl35-Na2-Na23= 44.04           Cl35-Na2-Cl27= 88.78           Cl35-Na2-Cl30= 92.90           O51-Na2-Na15=124.70            
O51-Na2-Na22= 87.86            O51-Na2-Na23=141.31            O51-Na2-Cl27=168.44            O51-Na2-Cl30= 80.07            
O51-Na2-Cl35= 98.30            O66-Na2-Na15=116.41            O66-Na2-Na22=169.47            O66-Na2-Na23=108.73            
O66-Na2-Cl27= 81.24            O66-Na2-Cl30=139.49            O66-Na2-Cl35=126.20            O66-Na2-O51=101.55             
C68-Na2-Na15=117.51            C68-Na2-Na22=166.89            C68-Na2-Na23=130.86            C68-Na2-Cl27= 95.91            
C68-Na2-Cl30=121.92            C68-Na2-Cl35=144.70            C68-Na2-O51= 83.61             C68-Na2-O66= 23.17             
Na11-Na3-Na9= 59.60            Na14-Na3-Na9= 60.00            Na14-Na3-Na11= 59.71           Na15-Na3-Na9=119.81            
Na15-Na3-Na11= 60.22           Na15-Na3-Na14= 90.69           Na22-Na3-Na9= 89.09            Na22-Na3-Na11= 59.33           
Na22-Na3-Na14=119.03           Na22-Na3-Na15= 59.12           Cl28-Na3-Na9= 93.30            Cl28-Na3-Na11= 49.00           
Cl28-Na3-Na14= 45.91           Cl28-Na3-Na15= 45.12           Cl28-Na3-Na22= 91.72           Cl30-Na3-Na9=133.61            
Cl30-Na3-Na11= 89.85           Cl30-Na3-Na14=135.55           Cl30-Na3-Na15= 44.87           Cl30-Na3-Na22= 44.54           
Cl30-Na3-Cl28= 89.88           Cl43-Na3-Na9= 44.56            Cl43-Na3-Na11= 89.10           Cl43-Na3-Na14= 44.77           
Cl43-Na3-Na15=135.44           Cl43-Na3-Na22=133.64           Cl43-Na3-Cl28= 90.57           Cl43-Na3-Cl30=178.15           
Cl50-Na3-Na9= 45.78            Cl50-Na3-Na11= 48.96           Cl50-Na3-Na14= 93.31           Cl50-Na3-Na15= 91.65           
Cl50-Na3-Na22= 43.65           Cl50-Na3-Cl28= 97.93           Cl50-Na3-Cl30= 87.94           Cl50-Na3-Cl43= 90.22           
Na9-Na4-Na7= 90.97             Na10-Na4-Na7= 59.05            Na10-Na4-Na9=118.19            Na11-Na4-Na7= 61.88            
Na11-Na4-Na9= 58.25            Na11-Na4-Na10= 59.95           Na13-Na4-Na7=121.29            Na13-Na4-Na9= 59.16            
Na13-Na4-Na10= 90.16           Na13-Na4-Na11= 59.42           Cl33-Na4-Na7= 91.54            Cl33-Na4-Na9= 88.78            
Cl33-Na4-Na10= 45.77           Cl33-Na4-Na11= 45.59           Cl33-Na4-Na13= 44.42           Cl36-Na4-Na7=136.16            
Cl36-Na4-Na9= 45.19            Cl36-Na4-Na10=134.01           Cl36-Na4-Na11= 88.41           Cl36-Na4-Na13= 43.85           
Cl36-Na4-Cl33= 88.27           Cl37-Na4-Na7= 45.56            Cl37-Na4-Na9=136.49            Cl37-Na4-Na10= 47.94           
Cl37-Na4-Na11= 94.11           Cl37-Na4-Na13=138.00           Cl37-Na4-Cl33= 93.60           Cl37-Na4-Cl36=177.47           
Cl45-Na4-Na7= 45.11            Cl45-Na4-Na9= 45.86            Cl45-Na4-Na10= 88.26           Cl45-Na4-Na11= 44.99           
Cl45-Na4-Na13= 90.77           Cl45-Na4-Cl33= 90.56           Cl45-Na4-Cl36= 91.05           Cl45-Na4-Cl37= 90.64           
Na7-Na5-Na6=109.20             Na8-Na5-Na6= 82.65             Na8-Na5-Na7= 58.04             Na10-Na5-Na6= 52.14            
Na10-Na5-Na7= 57.43            Na10-Na5-Na8= 61.46            Cl37-Na5-Na6= 90.57            Cl37-Na5-Na7= 42.44            
Cl37-Na5-Na8= 91.39            Cl37-Na5-Na10= 48.43           Cl40-Na5-Na6=125.78            Cl40-Na5-Na7= 43.69            
Cl40-Na5-Na8= 43.53            Cl40-Na5-Na10= 88.51           Cl40-Na5-Cl37= 85.66           Cl48-Na5-Na6= 43.40            
Cl48-Na5-Na7= 85.38            Cl48-Na5-Na8= 39.86            Cl48-Na5-Na10= 49.16           Cl48-Na5-Cl37= 96.88           
Cl48-Na5-Cl40= 83.39           Cl49-Na5-Na6= 43.40            Cl49-Na5-Na7=144.21            Cl49-Na5-Na8=121.88            
Cl49-Na5-Na10= 89.89           Cl49-Na5-Cl37=105.97           Cl49-Na5-Cl40=162.73           Cl49-Na5-Cl48= 82.57           
Na10-Na6-Na5= 59.23            Na18-Na6-Na5= 93.87            Na18-Na6-Na10= 76.86           Cl42-Na6-Na5=104.13            
Cl42-Na6-Na10= 50.26           Cl42-Na6-Na18= 49.10           Cl48-Na6-Na5= 43.79            Cl48-Na6-Na10= 53.32           
Cl48-Na6-Na18= 50.26           Cl48-Na6-Cl42= 72.14           Cl49-Na6-Na5= 43.23            Cl49-Na6-Na10= 96.25           
Cl49-Na6-Na18=126.44           Cl49-Na6-Cl42=145.94           Cl49-Na6-Cl48= 82.77           O96-Na6-Na5= 74.04             
O96-Na6-Na10= 45.26            O96-Na6-Na18=119.14            O96-Na6-Cl42= 75.88            O96-Na6-Cl48= 94.42            
O96-Na6-Cl49= 83.69            H97-Na6-Na5= 60.50             H97-Na6-Na10= 57.64            H97-Na6-Na18=134.27            
H97-Na6-Cl42= 97.95            H97-Na6-Cl48= 94.12            H97-Na6-Cl49= 60.59            H97-Na6-O96= 23.36             
C98-Na6-Na5= 97.76             C98-Na6-Na10= 64.48            C98-Na6-Na18=125.13            C98-Na6-Cl42= 76.08            
C98-Na6-Cl48=117.11            C98-Na6-Cl49= 96.25            C98-Na6-O96= 24.72             C98-Na6-H97= 39.53             
C104-Na6-Na5=133.02            C104-Na6-Na10=116.01           C104-Na6-Na18=132.31           C104-Na6-Cl42=101.87           
C104-Na6-Cl48=169.31           C104-Na6-Cl49= 98.86           C104-Na6-O96= 75.34            C104-Na6-H97= 77.73            
C104-Na6-C98= 52.28            H105-Na6-Na5=126.68            H105-Na6-Na10=130.68           H105-Na6-Na18=137.84           
H105-Na6-Cl42=118.72           H105-Na6-Cl48=168.90           H105-Na6-Cl49= 86.36           H105-Na6-O96= 86.60            
H105-Na6-H97= 82.44            H105-Na6-C98= 66.27            H105-Na6-C104= 17.95           O111-Na6-Na5=124.13            
O111-Na6-Na10=121.82           O111-Na6-Na18= 46.15           O111-Na6-Cl42= 79.08           O111-Na6-Cl48= 88.93           
O111-Na6-Cl49=123.97           O111-Na6-O96=152.32            O111-Na6-H97=174.90            O111-Na6-C98=135.38            
O111-Na6-C104= 98.73           O111-Na6-H105= 95.30           C113-Na6-Na5=103.55            C113-Na6-Na10=132.28           
C113-Na6-Na18= 59.20           C113-Na6-Cl42=103.51           C113-Na6-Cl48= 82.77           C113-Na6-Cl49= 95.56           
C113-Na6-O96=177.16            C113-Na6-H97=156.13            C113-Na6-C98=158.01            C113-Na6-C104=107.49           
C113-Na6-H105= 96.09           C113-Na6-O111= 28.47           Na5-Na7-Na4= 86.75             Na8-Na7-Na4=121.21             
Na8-Na7-Na5= 61.63             Na10-Na7-Na4= 58.73            Na10-Na7-Na5= 56.17            Na10-Na7-Na8= 62.51            
Na11-Na7-Na4= 60.33            Na11-Na7-Na5=115.45            Na11-Na7-Na8= 88.80            Na11-Na7-Na10= 59.29           
Na12-Na7-Na4=175.17            Na12-Na7-Na5= 93.37            Na12-Na7-Na8= 55.02            Na12-Na7-Na10=117.51           
Na12-Na7-Na11=115.47           Na14-Na7-Na4= 89.31            Na14-Na7-Na5=172.32            Na14-Na7-Na8=115.40            
Na14-Na7-Na10=116.18           Na14-Na7-Na11= 56.89           Na14-Na7-Na12= 90.00           Na24-Na7-Na4=118.79            
Na24-Na7-Na5=119.58            Na24-Na7-Na8= 58.31            Na24-Na7-Na10= 89.91           Na24-Na7-Na11= 58.47           
Na24-Na7-Na12= 57.07           Na24-Na7-Na14= 57.09           Cl32-Na7-Na4=133.23            Cl32-Na7-Na5=139.76            
Cl32-Na7-Na8= 88.14            Cl32-Na7-Na10=134.09           Cl32-Na7-Na11= 87.65           Cl32-Na7-Na12= 46.39           
Cl32-Na7-Na14= 43.95           Cl32-Na7-Na24= 44.24           Cl37-Na7-Na4= 44.73            Cl37-Na7-Na5= 42.57            
Cl37-Na7-Na8= 94.67            Cl37-Na7-Na10= 47.69           Cl37-Na7-Na11= 92.19           Cl37-Na7-Na12=135.86           
Cl37-Na7-Na14=134.02           Cl37-Na7-Na24=137.60           Cl37-Na7-Cl32=177.18           Cl40-Na7-Na4=133.25            
Cl40-Na7-Na5= 46.56            Cl40-Na7-Na8= 45.59            Cl40-Na7-Na10= 89.64           Cl40-Na7-Na11=134.22           
Cl40-Na7-Na12= 47.30           Cl40-Na7-Na14=137.29           Cl40-Na7-Na24= 91.97           Cl40-Na7-Cl32= 93.49           
Cl40-Na7-Cl37= 88.64           Cl45-Na7-Na4= 45.43            Cl45-Na7-Na5=131.97            Cl45-Na7-Na8=132.81            
Cl45-Na7-Na10= 88.22           Cl45-Na7-Na11= 44.07           Cl45-Na7-Na12=133.82           Cl45-Na7-Na14= 43.90           
Cl45-Na7-Na24= 87.75           Cl45-Na7-Cl32= 87.81           Cl45-Na7-Cl37= 90.12           Cl45-Na7-Cl40=177.84           
Cl47-Na7-Na4= 90.70            Cl47-Na7-Na5= 88.42            Cl47-Na7-Na8= 44.74            Cl47-Na7-Na10= 47.13           
Cl47-Na7-Na11= 44.06           Cl47-Na7-Na12= 84.48           Cl47-Na7-Na14= 85.03           Cl47-Na7-Na24= 42.79           
Cl47-Na7-Cl32= 87.03           Cl47-Na7-Cl37= 94.82           Cl47-Na7-Cl40= 90.24           Cl47-Na7-Cl45= 88.10           
Na7-Na8-Na5= 60.33             Na10-Na8-Na5= 53.95            Na10-Na8-Na7= 55.92            Na12-Na8-Na5= 93.98            
Na12-Na8-Na7= 57.39            Na12-Na8-Na10=113.29           Na17-Na8-Na5=112.87            Na17-Na8-Na7= 91.23            
Na17-Na8-Na10= 59.70           Na17-Na8-Na12=121.11           Na18-Na8-Na5= 85.25            Na18-Na8-Na7=120.56            
Na18-Na8-Na10= 64.65           Na18-Na8-Na12=177.84           Na18-Na8-Na17= 57.53           Na24-Na8-Na5=122.04            
Na24-Na8-Na7= 62.09            Na24-Na8-Na10= 88.36           Na24-Na8-Na12= 59.27           Na24-Na8-Na17= 62.06           
Na24-Na8-Na18=119.51           Na25-Na8-Na5=172.35            Na25-Na8-Na7=122.32            Na25-Na8-Na10=120.46           
Na25-Na8-Na12= 93.25           Na25-Na8-Na17= 60.92           Na25-Na8-Na18= 87.43           Na25-Na8-Na24= 60.24           
Cl31-Na8-Na5=142.44            Cl31-Na8-Na7= 93.50            Cl31-Na8-Na10=134.72           Cl31-Na8-Na12= 48.50           
Cl31-Na8-Na17= 92.59           Cl31-Na8-Na18=132.31           Cl31-Na8-Na24= 46.38           Cl31-Na8-Na25= 44.95           
Cl40-Na8-Na5= 45.80            Cl40-Na8-Na7= 45.02            Cl40-Na8-Na10= 84.07           Cl40-Na8-Na12= 48.48           
Cl40-Na8-Na17=135.59           Cl40-Na8-Na18=130.93           Cl40-Na8-Na24= 94.74           Cl40-Na8-Na25=141.62           
Cl40-Na8-Cl31= 96.68           Cl44-Na8-Na5=128.70            Cl44-Na8-Na7=139.57            Cl44-Na8-Na10= 95.41           
Cl44-Na8-Na12=137.31           Cl44-Na8-Na17= 48.35           Cl44-Na8-Na18= 43.50           Cl44-Na8-Na24= 92.45           
Cl44-Na8-Na25= 44.13           Cl44-Na8-Cl31= 88.82           Cl44-Na8-Cl40=172.77           Cl47-Na8-Na5= 87.58            
Cl47-Na8-Na7= 45.04            Cl47-Na8-Na10= 43.38           Cl47-Na8-Na12= 86.59           Cl47-Na8-Na17= 46.34           
Cl47-Na8-Na18= 91.36           Cl47-Na8-Na24= 44.99           Cl47-Na8-Na25= 90.37           Cl47-Na8-Cl31= 91.37           
Cl47-Na8-Cl40= 89.97           Cl47-Na8-Cl44= 94.60           Cl48-Na8-Na5= 41.66            Cl48-Na8-Na7= 88.64            
Cl48-Na8-Na10= 44.46           Cl48-Na8-Na12=135.47           Cl48-Na8-Na17= 83.66           Cl48-Na8-Na18= 43.65           
Cl48-Na8-Na24=132.36           Cl48-Na8-Na25=130.90           Cl48-Na8-Cl31=175.72           Cl48-Na8-Cl40= 87.46           
Cl48-Na8-Cl44= 87.15           Cl48-Na8-Cl47= 87.52           Na4-Na9-Na3=120.72             Na11-Na9-Na3= 58.47            
Na11-Na9-Na4= 62.25            Na13-Na9-Na3= 90.47            Na13-Na9-Na4= 60.69            Na13-Na9-Na11= 61.28           
Na14-Na9-Na3= 59.57            Na14-Na9-Na4= 90.32            Na14-Na9-Na11= 59.19           Na14-Na9-Na13=120.45           
Cl36-Na9-Na3=135.21            Cl36-Na9-Na4= 44.75            Cl36-Na9-Na11= 91.36           Cl36-Na9-Na13= 44.74           
Cl36-Na9-Na14=135.06           Cl43-Na9-Na3= 43.71            Cl43-Na9-Na4=134.84            Cl43-Na9-Na11= 87.57           
Cl43-Na9-Na13=134.18           Cl43-Na9-Na14= 44.53           Cl43-Na9-Cl36=178.84           Cl45-Na9-Na3= 90.80            
Cl45-Na9-Na4= 45.42            Cl45-Na9-Na11= 47.25           Cl45-Na9-Na13= 91.71           Cl45-Na9-Na14= 44.92           
Cl45-Na9-Cl36= 90.17           Cl45-Na9-Cl43= 89.44           Cl50-Na9-Na3= 45.01            Cl50-Na9-Na4= 93.74            
Cl50-Na9-Na11= 48.26           Cl50-Na9-Na13= 45.70           Cl50-Na9-Na14= 92.37           Cl50-Na9-Cl36= 90.35           
Cl50-Na9-Cl43= 88.60           Cl50-Na9-Cl45= 95.49           Na5-Na10-Na4= 94.52            Na6-Na10-Na4=129.43            
Na6-Na10-Na5= 68.63            Na7-Na10-Na4= 62.22            Na7-Na10-Na5= 66.40            Na7-Na10-Na6=134.40            
Na8-Na10-Na4=123.77            Na8-Na10-Na5= 64.59            Na8-Na10-Na6= 92.52            Na8-Na10-Na7= 61.57            
Na11-Na10-Na4= 63.06           Na11-Na10-Na5=130.41           Na11-Na10-Na6=159.55           Na11-Na10-Na7= 64.01           
Na11-Na10-Na8= 90.80           Na17-Na10-Na4=125.06           Na17-Na10-Na5=121.19           Na17-Na10-Na6=103.36           
Na17-Na10-Na7= 93.44           Na17-Na10-Na8= 57.52           Na17-Na10-Na11= 62.00          Na18-Na10-Na4=179.03           
Na18-Na10-Na5= 86.16           Na18-Na10-Na6= 51.47           Na18-Na10-Na7=117.51           Na18-Na10-Na8= 55.95           
Na18-Na10-Na11=115.98          Na18-Na10-Na17= 53.98          Na19-Na10-Na4= 92.95           Na19-Na10-Na5=166.91           
Na19-Na10-Na6= 98.35           Na19-Na10-Na7=126.68           Na19-Na10-Na8=119.19           Na19-Na10-Na11= 62.67          
Na19-Na10-Na17= 61.75          Na19-Na10-Na18= 86.51          Cl33-Na10-Na4= 48.15           Cl33-Na10-Na5=141.78           
Cl33-Na10-Na6=124.90           Cl33-Na10-Na7= 95.88           Cl33-Na10-Na8=137.93           Cl33-Na10-Na11= 47.34          
Cl33-Na10-Na17= 92.18          Cl33-Na10-Na18=131.28          Cl33-Na10-Na19= 44.83          Cl37-Na10-Na4= 46.57           
Cl37-Na10-Na5= 48.10           Cl37-Na10-Na6=104.25           Cl37-Na10-Na7= 47.22           Cl37-Na10-Na8= 93.59           
Cl37-Na10-Na11= 95.67          Cl37-Na10-Na17=140.54          Cl37-Na10-Na18=134.05          Cl37-Na10-Na19=139.12          
Cl37-Na10-Cl33= 94.61          Cl42-Na10-Na4=138.54           Cl42-Na10-Na5=123.96           Cl42-Na10-Na6= 63.56           
Cl42-Na10-Na7=143.16           Cl42-Na10-Na8= 89.70           Cl42-Na10-Na11= 96.30          Cl42-Na10-Na17= 50.06          
Cl42-Na10-Na18= 41.07          Cl42-Na10-Na19= 46.37          Cl42-Na10-Cl33= 90.96          Cl42-Na10-Cl37=167.54          
Cl47-Na10-Na4= 94.38           Cl47-Na10-Na5= 97.44           Cl47-Na10-Na6=133.69           Cl47-Na10-Na7= 48.40           
Cl47-Na10-Na8= 44.20           Cl47-Na10-Na11= 46.61          Cl47-Na10-Na17= 45.09          Cl47-Na10-Na18= 84.84          
Cl47-Na10-Na19= 92.68          Cl47-Na10-Cl33= 93.90          Cl47-Na10-Cl37= 95.62          Cl47-Na10-Cl42= 95.12          
Cl48-Na10-Na4=142.02           Cl48-Na10-Na5= 48.14           Cl48-Na10-Na6= 51.62           Cl48-Na10-Na7= 91.35           
Cl48-Na10-Na8= 41.66           Cl48-Na10-Na11=131.68          Cl48-Na10-Na17= 80.23          Cl48-Na10-Na18= 38.55          
Cl48-Na10-Na19=125.02          Cl48-Na10-Cl33=169.83          Cl48-Na10-Cl37= 95.55          Cl48-Na10-Cl42= 78.99          
Cl48-Na10-Cl47= 85.56          O96-Na10-Na4= 89.33            O96-Na10-Na5= 79.38            O96-Na10-Na6= 41.94            
O96-Na10-Na7=131.93            O96-Na10-Na8=131.13            O96-Na10-Na11=138.03           O96-Na10-Na17=133.93           
O96-Na10-Na18= 91.47           O96-Na10-Na19= 89.99           O96-Na10-Cl33= 90.71           O96-Na10-Cl37= 84.85           
O96-Na10-Cl42= 83.94           O96-Na10-Cl47=175.31           O96-Na10-Cl48= 89.75           
 
 selected dihedral angles (degree)
 ---------------------------------
Na10-Na6-Na5-Na7=  6.94       Na10-Na6-Na5-Na8= 59.35       Na10-Na6-Na5-Cl37=328.02      Na10-Na6-Na5-Cl40= 53.08      
Na10-Na6-Na5-Cl48= 67.45      Na10-Na6-Na5-Cl49=215.08      Na18-Na6-Na5-Na7=294.73       Na18-Na6-Na5-Na8=347.14       
Na18-Na6-Na5-Na10=287.79      Na18-Na6-Na5-Cl37=255.81      Na18-Na6-Na5-Cl40=340.87      Na18-Na6-Na5-Cl48=355.24      
Na18-Na6-Na5-Cl49=142.86      Cl42-Na6-Na5-Na7=343.46       Cl42-Na6-Na5-Na8= 35.86       Cl42-Na6-Na5-Na10=336.51      
Cl42-Na6-Na5-Cl37=304.53      Cl42-Na6-Na5-Cl40= 29.60      Cl42-Na6-Na5-Cl48= 43.96      Cl42-Na6-Na5-Cl49=191.59      
Cl48-Na6-Na5-Na7=299.49       Cl48-Na6-Na5-Na8=351.90       Cl48-Na6-Na5-Na10=292.55      Cl48-Na6-Na5-Cl37=260.57      
Cl48-Na6-Na5-Cl40=345.63      Cl48-Na6-Na5-Cl49=147.63      Cl49-Na6-Na5-Na7=151.87       Cl49-Na6-Na5-Na8=204.27       
Cl49-Na6-Na5-Na10=144.92      Cl49-Na6-Na5-Cl37=112.94      Cl49-Na6-Na5-Cl40=198.01      Cl49-Na6-Na5-Cl48=212.37      
O96-Na6-Na5-Na7= 53.96        O96-Na6-Na5-Na8=106.37        O96-Na6-Na5-Na10= 47.02       O96-Na6-Na5-Cl37= 15.04       
O96-Na6-Na5-Cl40=100.10       O96-Na6-Na5-Cl48=114.47       O96-Na6-Na5-Cl49=262.10       H97-Na6-Na5-Na7= 74.69        
H97-Na6-Na5-Na8=127.09        H97-Na6-Na5-Na10= 67.74       H97-Na6-Na5-Cl37= 35.77       H97-Na6-Na5-Cl40=120.83       
H97-Na6-Na5-Cl48=135.19       H97-Na6-Na5-Cl49=282.82       C98-Na6-Na5-Na7= 60.98        C98-Na6-Na5-Na8=113.39        
C98-Na6-Na5-Na10= 54.04       C98-Na6-Na5-Cl37= 22.06       C98-Na6-Na5-Cl40=107.12       C98-Na6-Na5-Cl48=121.49       
C98-Na6-Na5-Cl49=269.12       C104-Na6-Na5-Na7=105.14       C104-Na6-Na5-Na8=157.54       C104-Na6-Na5-Na10= 98.19      
C104-Na6-Na5-Cl37= 66.21      C104-Na6-Na5-Cl40=151.28      C104-Na6-Na5-Cl48=165.64      C104-Na6-Na5-Cl49=313.27      
H105-Na6-Na5-Na7=127.10       H105-Na6-Na5-Na8=179.51       H105-Na6-Na5-Na10=120.16      H105-Na6-Na5-Cl37= 88.18      
H105-Na6-Na5-Cl40=173.24      H105-Na6-Na5-Cl48=187.61      H105-Na6-Na5-Cl49=335.24      O111-Na6-Na5-Na7=257.20       
O111-Na6-Na5-Na8=309.60       O111-Na6-Na5-Na10=250.26      O111-Na6-Na5-Cl37=218.28      O111-Na6-Na5-Cl40=303.34      
O111-Na6-Na5-Cl48=317.71      O111-Na6-Na5-Cl49=105.33      C113-Na6-Na5-Na7=235.50       C113-Na6-Na5-Na8=287.90       
C113-Na6-Na5-Na10=228.55      C113-Na6-Na5-Cl37=196.57      C113-Na6-Na5-Cl40=281.64      C113-Na6-Na5-Cl48=296.00      
C113-Na6-Na5-Cl49= 83.63      Na5-Na7-Na4-Na9=174.57        Na5-Na7-Na4-Na10= 51.83       Na5-Na7-Na4-Na11=121.86       
Na5-Na7-Na4-Na13=120.69       Na5-Na7-Na4-Cl33= 85.76       Na5-Na7-Na4-Cl36=174.86       Na5-Na7-Na4-Cl37=352.23       
Na5-Na7-Na4-Cl45=175.02       Na8-Na7-Na4-Na9=120.78        Na8-Na7-Na4-Na10=358.05       Na8-Na7-Na4-Na11= 68.07       
Na8-Na7-Na4-Na13= 66.91       Na8-Na7-Na4-Cl33= 31.98       Na8-Na7-Na4-Cl36=121.08       Na8-Na7-Na4-Cl37=298.44       
Na8-Na7-Na4-Cl45=121.23       Na10-Na7-Na4-Na9=122.73       Na10-Na7-Na4-Na11= 70.02      Na10-Na7-Na4-Na13= 68.86      
Na10-Na7-Na4-Cl33= 33.93      Na10-Na7-Na4-Cl36=123.03      Na10-Na7-Na4-Cl37=300.40      Na10-Na7-Na4-Cl45=123.19      
Na11-Na7-Na4-Na9= 52.71       Na11-Na7-Na4-Na10=289.98      Na11-Na7-Na4-Na13=358.84      Na11-Na7-Na4-Cl33=323.91      
Na11-Na7-Na4-Cl36= 53.01      Na11-Na7-Na4-Cl37=230.37      Na11-Na7-Na4-Cl45= 53.16      Na12-Na7-Na4-Na9= 82.91       
Na12-Na7-Na4-Na10=320.17      Na12-Na7-Na4-Na11= 30.20      Na12-Na7-Na4-Na13= 29.03      Na12-Na7-Na4-Cl33=354.11      
Na12-Na7-Na4-Cl36= 83.20      Na12-Na7-Na4-Cl37=260.57      Na12-Na7-Na4-Cl45= 83.36      Na14-Na7-Na4-Na9=  1.16       
Na14-Na7-Na4-Na10=238.43      Na14-Na7-Na4-Na11=308.45      Na14-Na7-Na4-Na13=307.29      Na14-Na7-Na4-Cl33=272.36      
Na14-Na7-Na4-Cl36=  1.46      Na14-Na7-Na4-Cl37=178.83      Na14-Na7-Na4-Cl45=  1.62      Na24-Na7-Na4-Na9= 52.36       
Na24-Na7-Na4-Na10=289.63      Na24-Na7-Na4-Na11=359.65      Na24-Na7-Na4-Na13=358.49      Na24-Na7-Na4-Cl33=323.56      
Na24-Na7-Na4-Cl36= 52.66      Na24-Na7-Na4-Cl37=230.02      Na24-Na7-Na4-Cl45= 52.81      Cl32-Na7-Na4-Na9=359.61       
Cl32-Na7-Na4-Na10=236.88      Cl32-Na7-Na4-Na11=306.90      Cl32-Na7-Na4-Na13=305.74      Cl32-Na7-Na4-Cl33=270.81      
Cl32-Na7-Na4-Cl36=359.91      Cl32-Na7-Na4-Cl37=177.28      Cl32-Na7-Na4-Cl45=  0.07      Cl37-Na7-Na4-Na9=182.34       
Cl37-Na7-Na4-Na10= 59.60      Cl37-Na7-Na4-Na11=129.63      Cl37-Na7-Na4-Na13=128.46      Cl37-Na7-Na4-Cl33= 93.54      
Cl37-Na7-Na4-Cl36=182.63      Cl37-Na7-Na4-Cl45=182.79      Cl40-Na7-Na4-Na9=177.18       Cl40-Na7-Na4-Na10= 54.45      
Cl40-Na7-Na4-Na11=124.47      Cl40-Na7-Na4-Na13=123.31      Cl40-Na7-Na4-Cl33= 88.38      Cl40-Na7-Na4-Cl36=177.48      
Cl40-Na7-Na4-Cl37=354.84      Cl40-Na7-Na4-Cl45=177.63      Cl45-Na7-Na4-Na9=359.55       Cl45-Na7-Na4-Na10=236.81      
Cl45-Na7-Na4-Na11=306.84      Cl45-Na7-Na4-Na13=305.67      Cl45-Na7-Na4-Cl33=270.74      Cl45-Na7-Na4-Cl36=359.84      
Cl45-Na7-Na4-Cl37=177.21      Cl47-Na7-Na4-Na9= 86.19       Cl47-Na7-Na4-Na10=323.45      Cl47-Na7-Na4-Na11= 33.48      
Cl47-Na7-Na4-Na13= 32.32      Cl47-Na7-Na4-Cl33=357.39      Cl47-Na7-Na4-Cl36= 86.48      Cl47-Na7-Na4-Cl37=263.85      
Cl47-Na7-Na4-Cl45= 86.64      Na4-Na7-Na5-Na6=299.50        Na4-Na7-Na5-Na8=231.65        Na4-Na7-Na5-Na10=306.00       
Na4-Na7-Na5-Cl37=  8.08       Na4-Na7-Na5-Cl40=177.38       Na4-Na7-Na5-Cl48=262.63       Na4-Na7-Na5-Cl49=333.14       
Na8-Na7-Na5-Na6= 67.85        Na8-Na7-Na5-Na10= 74.36       Na8-Na7-Na5-Cl37=136.44       Na8-Na7-Na5-Cl40=305.73       
Na8-Na7-Na5-Cl48= 30.99       Na8-Na7-Na5-Cl49=101.49       Na10-Na7-Na5-Na6=353.50       Na10-Na7-Na5-Na8=285.64       
Na10-Na7-Na5-Cl37= 62.08      Na10-Na7-Na5-Cl40=231.37      Na10-Na7-Na5-Cl48=316.63      Na10-Na7-Na5-Cl49= 27.13      
Na11-Na7-Na5-Na6=354.32       Na11-Na7-Na5-Na8=286.47       Na11-Na7-Na5-Na10=  0.82      Na11-Na7-Na5-Cl37= 62.90      
Na11-Na7-Na5-Cl40=232.20      Na11-Na7-Na5-Cl48=317.45      Na11-Na7-Na5-Cl49= 27.95      Na12-Na7-Na5-Na6=114.66       
Na12-Na7-Na5-Na8= 46.81       Na12-Na7-Na5-Na10=121.16      Na12-Na7-Na5-Cl37=183.24      Na12-Na7-Na5-Cl40=352.54      
Na12-Na7-Na5-Cl48= 77.79      Na12-Na7-Na5-Cl49=148.29      Na14-Na7-Na5-Na6=358.76       Na14-Na7-Na5-Na8=290.90       
Na14-Na7-Na5-Na10=  5.26      Na14-Na7-Na5-Cl37= 67.34      Na14-Na7-Na5-Cl40=236.63      Na14-Na7-Na5-Cl48=321.89      
Na14-Na7-Na5-Cl49= 32.39      Na24-Na7-Na5-Na6= 61.00       Na24-Na7-Na5-Na8=353.15       Na24-Na7-Na5-Na10= 67.51      
Na24-Na7-Na5-Cl37=129.59      Na24-Na7-Na5-Cl40=298.88      Na24-Na7-Na5-Cl48= 24.14      Na24-Na7-Na5-Cl49= 94.64      
Cl32-Na7-Na5-Na6=113.81       Cl32-Na7-Na5-Na8= 45.95       Cl32-Na7-Na5-Na10=120.31      Cl32-Na7-Na5-Cl37=182.39      
Cl32-Na7-Na5-Cl40=351.68      Cl32-Na7-Na5-Cl48= 76.94      Cl32-Na7-Na5-Cl49=147.44      Cl37-Na7-Na5-Na6=291.42       
Cl37-Na7-Na5-Na8=223.56       Cl37-Na7-Na5-Na10=297.92      Cl37-Na7-Na5-Cl40=169.29      Cl37-Na7-Na5-Cl48=254.55      
Cl37-Na7-Na5-Cl49=325.05      Cl40-Na7-Na5-Na6=122.12       Cl40-Na7-Na5-Na8= 54.27       Cl40-Na7-Na5-Na10=128.63      
Cl40-Na7-Na5-Cl37=190.71      Cl40-Na7-Na5-Cl48= 85.26      Cl40-Na7-Na5-Cl49=155.76      Cl45-Na7-Na5-Na6=304.27       
Cl45-Na7-Na5-Na8=236.42       Cl45-Na7-Na5-Na10=310.78      Cl45-Na7-Na5-Cl37= 12.86      Cl45-Na7-Na5-Cl40=182.15      
Cl45-Na7-Na5-Cl48=267.40      Cl45-Na7-Na5-Cl49=337.91      Cl47-Na7-Na5-Na6= 30.29       Cl47-Na7-Na5-Na8=322.44       
Cl47-Na7-Na5-Na10= 36.79      Cl47-Na7-Na5-Cl37= 98.87      Cl47-Na7-Na5-Cl40=268.17      Cl47-Na7-Na5-Cl48=353.42      
Cl47-Na7-Na5-Cl49= 63.92      Na7-Na8-Na5-Na6=241.88        Na7-Na8-Na5-Na10=292.52       Na7-Na8-Na5-Cl37=332.28       
Na7-Na8-Na5-Cl40= 54.49       Na7-Na8-Na5-Cl48=233.19       Na7-Na8-Na5-Cl49=222.45       Na10-Na8-Na5-Na6=309.36       
Na10-Na8-Na5-Na7= 67.48       Na10-Na8-Na5-Cl37= 39.76      Na10-Na8-Na5-Cl40=121.97      Na10-Na8-Na5-Cl48=300.67      
Na10-Na8-Na5-Cl49=289.93      Na12-Na8-Na5-Na6=193.29       Na12-Na8-Na5-Na7=311.41       Na12-Na8-Na5-Na10=243.93      
Na12-Na8-Na5-Cl37=283.69      Na12-Na8-Na5-Cl40=  5.90      Na12-Na8-Na5-Cl48=184.60      Na12-Na8-Na5-Cl49=173.86      
Na17-Na8-Na5-Na6=319.55       Na17-Na8-Na5-Na7= 77.67       Na17-Na8-Na5-Na10= 10.20      Na17-Na8-Na5-Cl37= 49.95      
Na17-Na8-Na5-Cl40=132.17      Na17-Na8-Na5-Cl48=310.87      Na17-Na8-Na5-Cl49=300.13      Na18-Na8-Na5-Na6= 11.26       
Na18-Na8-Na5-Na7=129.38       Na18-Na8-Na5-Na10= 61.90      Na18-Na8-Na5-Cl37=101.66      Na18-Na8-Na5-Cl40=183.88      
Na18-Na8-Na5-Cl48=  2.57      Na18-Na8-Na5-Cl49=351.84      Na24-Na8-Na5-Na6=249.18       Na24-Na8-Na5-Na7=  7.30       
Na24-Na8-Na5-Na10=299.82      Na24-Na8-Na5-Cl37=339.58      Na24-Na8-Na5-Cl40= 61.80      Na24-Na8-Na5-Cl48=240.49      
Na24-Na8-Na5-Cl49=229.75      Na25-Na8-Na5-Na6=354.27       Na25-Na8-Na5-Na7=112.39       Na25-Na8-Na5-Na10= 44.91      
Na25-Na8-Na5-Cl37= 84.66      Na25-Na8-Na5-Cl40=166.88      Na25-Na8-Na5-Cl48=345.58      Na25-Na8-Na5-Cl49=334.84      
Cl31-Na8-Na5-Na6=190.60       Cl31-Na8-Na5-Na7=308.72       Cl31-Na8-Na5-Na10=241.24      Cl31-Na8-Na5-Cl37=281.00      
Cl31-Na8-Na5-Cl40=  3.22      Cl31-Na8-Na5-Cl48=181.91      Cl31-Na8-Na5-Cl49=171.17      Cl40-Na8-Na5-Na6=187.39       
Cl40-Na8-Na5-Na7=305.51       Cl40-Na8-Na5-Na10=238.03      Cl40-Na8-Na5-Cl37=277.78      Cl40-Na8-Na5-Cl48=178.70      
Cl40-Na8-Na5-Cl49=167.96      Cl44-Na8-Na5-Na6= 13.65       Cl44-Na8-Na5-Na7=131.77       Cl44-Na8-Na5-Na10= 64.29      
Cl44-Na8-Na5-Cl37=104.05      Cl44-Na8-Na5-Cl40=186.27      Cl44-Na8-Na5-Cl48=  4.97      Cl44-Na8-Na5-Cl49=354.23      
Cl47-Na8-Na5-Na6=279.70       Cl47-Na8-Na5-Na7= 37.82       Cl47-Na8-Na5-Na10=330.34      Cl47-Na8-Na5-Cl37= 10.10      
Cl47-Na8-Na5-Cl40= 92.31      Cl47-Na8-Na5-Cl48=271.01      Cl47-Na8-Na5-Cl49=260.27      Cl48-Na8-Na5-Na6=  8.69       
Cl48-Na8-Na5-Na7=126.81       Cl48-Na8-Na5-Na10= 59.33      Cl48-Na8-Na5-Cl37= 99.09      Cl48-Na8-Na5-Cl40=181.30      
Cl48-Na8-Na5-Cl49=349.26      Na5-Na8-Na7-Na4= 66.27        Na5-Na8-Na7-Na10= 64.39       Na5-Na8-Na7-Na11=119.99       
Na5-Na8-Na7-Na12=242.65       Na5-Na8-Na7-Na14=172.05       Na5-Na8-Na7-Na24=173.00       Na5-Na8-Na7-Cl32=207.68       
Na5-Na8-Na7-Cl37= 27.89       Na5-Na8-Na7-Cl40=304.40       Na5-Na8-Na7-Cl45=122.40       Na5-Na8-Na7-Cl47=120.02       
Na10-Na8-Na7-Na4=  1.88       Na10-Na8-Na7-Na5=295.61       Na10-Na8-Na7-Na11= 55.61      Na10-Na8-Na7-Na12=178.26      
Na10-Na8-Na7-Na14=107.67      Na10-Na8-Na7-Na24=108.61      Na10-Na8-Na7-Cl32=143.29      Na10-Na8-Na7-Cl37=323.50      
Na10-Na8-Na7-Cl40=240.02      Na10-Na8-Na7-Cl45= 58.01      Na10-Na8-Na7-Cl47= 55.64      Na12-Na8-Na7-Na4=183.62       
Na12-Na8-Na7-Na5=117.35       Na12-Na8-Na7-Na10=181.74      Na12-Na8-Na7-Na11=237.34      Na12-Na8-Na7-Na14=289.40      
Na12-Na8-Na7-Na24=290.35      Na12-Na8-Na7-Cl32=325.03      Na12-Na8-Na7-Cl37=145.24      Na12-Na8-Na7-Cl40= 61.75      
Na12-Na8-Na7-Cl45=239.75      Na12-Na8-Na7-Cl47=237.37      Na17-Na8-Na7-Na4=310.48       Na17-Na8-Na7-Na5=244.21       
Na17-Na8-Na7-Na10=308.59      Na17-Na8-Na7-Na11=  4.20      Na17-Na8-Na7-Na12=126.86      Na17-Na8-Na7-Na14= 56.26      
Na17-Na8-Na7-Na24= 57.20      Na17-Na8-Na7-Cl32= 91.89      Na17-Na8-Na7-Cl37=272.10      Na17-Na8-Na7-Cl40=188.61      
Na17-Na8-Na7-Cl45=  6.61      Na17-Na8-Na7-Cl47=  4.23      Na18-Na8-Na7-Na4=  2.82       Na18-Na8-Na7-Na5=296.55       
Na18-Na8-Na7-Na10=  0.94      Na18-Na8-Na7-Na11= 56.54      Na18-Na8-Na7-Na12=179.20      Na18-Na8-Na7-Na14=108.60      
Na18-Na8-Na7-Na24=109.55      Na18-Na8-Na7-Cl32=144.23      Na18-Na8-Na7-Cl37=324.44      Na18-Na8-Na7-Cl40=240.96      
Na18-Na8-Na7-Cl45= 58.95      Na18-Na8-Na7-Cl47= 56.58      Na24-Na8-Na7-Na4=253.27       Na24-Na8-Na7-Na5=187.00       
Na24-Na8-Na7-Na10=251.39      Na24-Na8-Na7-Na11=306.99      Na24-Na8-Na7-Na12= 69.65      Na24-Na8-Na7-Na14=359.06      
Na24-Na8-Na7-Cl32= 34.68      Na24-Na8-Na7-Cl37=214.89      Na24-Na8-Na7-Cl40=131.41      Na24-Na8-Na7-Cl45=309.40      
Na24-Na8-Na7-Cl47=307.03      Na25-Na8-Na7-Na4=254.65       Na25-Na8-Na7-Na5=188.38       Na25-Na8-Na7-Na10=252.76      
Na25-Na8-Na7-Na11=308.37      Na25-Na8-Na7-Na12= 71.03      Na25-Na8-Na7-Na14=  0.43      Na25-Na8-Na7-Na24=  1.38      
Na25-Na8-Na7-Cl32= 36.06      Na25-Na8-Na7-Cl37=216.27      Na25-Na8-Na7-Cl40=132.78      Na25-Na8-Na7-Cl45=310.78      
Na25-Na8-Na7-Cl47=308.40      Cl31-Na8-Na7-Na4=217.81       Cl31-Na8-Na7-Na5=151.54       Cl31-Na8-Na7-Na10=215.93      
Cl31-Na8-Na7-Na11=271.53      Cl31-Na8-Na7-Na12= 34.19      Cl31-Na8-Na7-Na14=323.59      Cl31-Na8-Na7-Na24=324.54      
Cl31-Na8-Na7-Cl32=359.22      Cl31-Na8-Na7-Cl37=179.43      Cl31-Na8-Na7-Cl40= 95.95      Cl31-Na8-Na7-Cl45=273.94      
Cl31-Na8-Na7-Cl47=271.57      Cl40-Na8-Na7-Na4=121.87       Cl40-Na8-Na7-Na5= 55.60       Cl40-Na8-Na7-Na10=119.98      
Cl40-Na8-Na7-Na11=175.59      Cl40-Na8-Na7-Na12=298.25      Cl40-Na8-Na7-Na14=227.65      Cl40-Na8-Na7-Na24=228.59      
Cl40-Na8-Na7-Cl32=263.28      Cl40-Na8-Na7-Cl37= 83.49      Cl40-Na8-Na7-Cl45=178.00      Cl40-Na8-Na7-Cl47=175.62      
Cl44-Na8-Na7-Na4=310.11       Cl44-Na8-Na7-Na5=243.84       Cl44-Na8-Na7-Na10=308.23      Cl44-Na8-Na7-Na11=  3.83      
Cl44-Na8-Na7-Na12=126.49      Cl44-Na8-Na7-Na14= 55.89      Cl44-Na8-Na7-Na24= 56.84      Cl44-Na8-Na7-Cl32= 91.52      
Cl44-Na8-Na7-Cl37=271.73      Cl44-Na8-Na7-Cl40=188.24      Cl44-Na8-Na7-Cl45=  6.24      Cl44-Na8-Na7-Cl47=  3.86      
Cl47-Na8-Na7-Na4=306.25       Cl47-Na8-Na7-Na5=239.98       Cl47-Na8-Na7-Na10=304.36      Cl47-Na8-Na7-Na11=359.97      
Cl47-Na8-Na7-Na12=122.63      Cl47-Na8-Na7-Na14= 52.03      Cl47-Na8-Na7-Na24= 52.97      Cl47-Na8-Na7-Cl32= 87.66      
Cl47-Na8-Na7-Cl37=267.87      Cl47-Na8-Na7-Cl40=184.38      Cl47-Na8-Na7-Cl45=  2.38      Cl48-Na8-Na7-Na4= 34.10       
Cl48-Na8-Na7-Na5=327.83       Cl48-Na8-Na7-Na10= 32.22      Cl48-Na8-Na7-Na11= 87.83      Cl48-Na8-Na7-Na12=210.48      
Cl48-Na8-Na7-Na14=139.89      Cl48-Na8-Na7-Na24=140.83      Cl48-Na8-Na7-Cl32=175.52      Cl48-Na8-Na7-Cl37=355.72      
Cl48-Na8-Na7-Cl40=272.24      Cl48-Na8-Na7-Cl45= 90.23      Cl48-Na8-Na7-Cl47= 87.86      Na4-Na9-Na3-Na11=359.70       
Na4-Na9-Na3-Na14= 70.03       Na4-Na9-Na3-Na15=358.37       Na4-Na9-Na3-Na22=305.30       Na4-Na9-Na3-Cl28= 36.97       
Na4-Na9-Na3-Cl30=303.98       Na4-Na9-Na3-Cl43=124.43       Na4-Na9-Na3-Cl50=299.11       Na11-Na9-Na3-Na14= 70.33      
Na11-Na9-Na3-Na15=358.68      Na11-Na9-Na3-Na22=305.60      Na11-Na9-Na3-Cl28= 37.27      Na11-Na9-Na3-Cl30=304.29      
Na11-Na9-Na3-Cl43=124.74      Na11-Na9-Na3-Cl50=299.42      Na13-Na9-Na3-Na11= 55.33      Na13-Na9-Na3-Na14=125.66      
Na13-Na9-Na3-Na15= 54.01      Na13-Na9-Na3-Na22=  0.93      Na13-Na9-Na3-Cl28= 92.60      Na13-Na9-Na3-Cl30=359.62      
Na13-Na9-Na3-Cl43=180.06      Na13-Na9-Na3-Cl50=354.75      Na14-Na9-Na3-Na11=289.67      Na14-Na9-Na3-Na15=288.35      
Na14-Na9-Na3-Na22=235.27      Na14-Na9-Na3-Cl28=326.94      Na14-Na9-Na3-Cl30=233.96      Na14-Na9-Na3-Cl43= 54.41      
Na14-Na9-Na3-Cl50=229.09      Cl36-Na9-Na3-Na11= 54.67      Cl36-Na9-Na3-Na14=125.00      Cl36-Na9-Na3-Na15= 53.34      
Cl36-Na9-Na3-Na22=  0.27      Cl36-Na9-Na3-Cl28= 91.94      Cl36-Na9-Na3-Cl30=358.95      Cl36-Na9-Na3-Cl43=179.40      
Cl36-Na9-Na3-Cl50=354.08      Cl43-Na9-Na3-Na11=235.26      Cl43-Na9-Na3-Na14=305.59      Cl43-Na9-Na3-Na15=233.94      
Cl43-Na9-Na3-Na22=180.87      Cl43-Na9-Na3-Cl28=272.53      Cl43-Na9-Na3-Cl30=179.55      Cl43-Na9-Na3-Cl50=174.68      
Cl45-Na9-Na3-Na11=323.61      Cl45-Na9-Na3-Na14= 33.95      Cl45-Na9-Na3-Na15=322.29      Cl45-Na9-Na3-Na22=269.22      
Cl45-Na9-Na3-Cl28=  0.89      Cl45-Na9-Na3-Cl30=267.90      Cl45-Na9-Na3-Cl43= 88.35      Cl45-Na9-Na3-Cl50=263.03      
Cl50-Na9-Na3-Na11= 60.58      Cl50-Na9-Na3-Na14=130.91      Cl50-Na9-Na3-Na15= 59.26      Cl50-Na9-Na3-Na22=  6.19      
Cl50-Na9-Na3-Cl28= 97.85      Cl50-Na9-Na3-Cl30=  4.87      Cl50-Na9-Na3-Cl43=185.32      Na3-Na9-Na4-Na7=304.68        
Na3-Na9-Na4-Na10=359.62       Na3-Na9-Na4-Na11=  0.29       Na3-Na9-Na4-Na13= 71.18       Na3-Na9-Na4-Cl33= 36.20       
Na3-Na9-Na4-Cl36=124.97       Na3-Na9-Na4-Cl37=302.26       Na3-Na9-Na4-Cl45=304.24       Na11-Na9-Na4-Na7=304.39       
Na11-Na9-Na4-Na10=359.32      Na11-Na9-Na4-Na13= 70.89      Na11-Na9-Na4-Cl33= 35.91      Na11-Na9-Na4-Cl36=124.68      
Na11-Na9-Na4-Cl37=301.97      Na11-Na9-Na4-Cl45=303.94      Na13-Na9-Na4-Na7=233.50       Na13-Na9-Na4-Na10=288.43      
Na13-Na9-Na4-Na11=289.11      Na13-Na9-Na4-Cl33=325.01      Na13-Na9-Na4-Cl36= 53.79      Na13-Na9-Na4-Cl37=231.08      
Na13-Na9-Na4-Cl45=233.05      Na14-Na9-Na4-Na7=358.82       Na14-Na9-Na4-Na10= 53.75      Na14-Na9-Na4-Na11= 54.43      
Na14-Na9-Na4-Na13=125.32      Na14-Na9-Na4-Cl33= 90.33      Na14-Na9-Na4-Cl36=179.11      Na14-Na9-Na4-Cl37=356.39      
Na14-Na9-Na4-Cl45=358.37      Cl36-Na9-Na4-Na7=179.71       Cl36-Na9-Na4-Na10=234.64      Cl36-Na9-Na4-Na11=235.32      
Cl36-Na9-Na4-Na13=306.21      Cl36-Na9-Na4-Cl33=271.23      Cl36-Na9-Na4-Cl37=177.29      Cl36-Na9-Na4-Cl45=179.26      
Cl43-Na9-Na4-Na7=358.18       Cl43-Na9-Na4-Na10= 53.11      Cl43-Na9-Na4-Na11= 53.79      Cl43-Na9-Na4-Na13=124.68      
Cl43-Na9-Na4-Cl33= 89.69      Cl43-Na9-Na4-Cl36=178.47      Cl43-Na9-Na4-Cl37=355.75      Cl43-Na9-Na4-Cl45=357.73      
Cl45-Na9-Na4-Na7=  0.45       Cl45-Na9-Na4-Na10= 55.38      Cl45-Na9-Na4-Na11= 56.06      Cl45-Na9-Na4-Na13=126.95      
Cl45-Na9-Na4-Cl33= 91.96      Cl45-Na9-Na4-Cl36=180.74      Cl45-Na9-Na4-Cl37=358.03      Cl50-Na9-Na4-Na7=266.42       
Cl50-Na9-Na4-Na10=321.36      Cl50-Na9-Na4-Na11=322.03      Cl50-Na9-Na4-Na13= 32.92      Cl50-Na9-Na4-Cl33=357.94      
Cl50-Na9-Na4-Cl36= 86.71      Cl50-Na9-Na4-Cl37=264.00      Cl50-Na9-Na4-Cl45=265.98      Na5-Na10-Na4-Na7=299.70       
Na5-Na10-Na4-Na9=227.10       Na5-Na10-Na4-Na11=226.43      Na5-Na10-Na4-Na13=172.55      Na5-Na10-Na4-Cl33=170.84      
Na5-Na10-Na4-Cl36=173.54      Na5-Na10-Na4-Cl37=355.75      Na5-Na10-Na4-Cl45=263.32      Na6-Na10-Na4-Na7=233.80       
Na6-Na10-Na4-Na9=161.19       Na6-Na10-Na4-Na11=160.53      Na6-Na10-Na4-Na13=106.65      Na6-Na10-Na4-Cl33=104.94      
Na6-Na10-Na4-Cl36=107.64      Na6-Na10-Na4-Cl37=289.85      Na6-Na10-Na4-Cl45=197.42      Na7-Na10-Na4-Na9=287.39       
Na7-Na10-Na4-Na11=286.73      Na7-Na10-Na4-Na13=232.85      Na7-Na10-Na4-Cl33=231.14      Na7-Na10-Na4-Cl36=233.84      
Na7-Na10-Na4-Cl37= 56.05      Na7-Na10-Na4-Cl45=323.62      Na8-Na10-Na4-Na7=  1.99       Na8-Na10-Na4-Na9=289.39       
Na8-Na10-Na4-Na11=288.72      Na8-Na10-Na4-Na13=234.84      Na8-Na10-Na4-Cl33=233.14      Na8-Na10-Na4-Cl36=235.83      
Na8-Na10-Na4-Cl37= 58.04      Na8-Na10-Na4-Cl45=325.61      Na11-Na10-Na4-Na7= 73.27      Na11-Na10-Na4-Na9=  0.66      
Na11-Na10-Na4-Na13=306.12     Na11-Na10-Na4-Cl33=304.41     Na11-Na10-Na4-Cl36=307.11     Na11-Na10-Na4-Cl37=129.32     
Na11-Na10-Na4-Cl45= 36.89     Na17-Na10-Na4-Na7= 73.33      Na17-Na10-Na4-Na9=  0.73      Na17-Na10-Na4-Na11=  0.06     
Na17-Na10-Na4-Na13=306.18     Na17-Na10-Na4-Cl33=304.48     Na17-Na10-Na4-Cl36=307.17     Na17-Na10-Na4-Cl37=129.38     
Na17-Na10-Na4-Cl45= 36.95     Na18-Na10-Na4-Na7= 74.41      Na18-Na10-Na4-Na9=  1.81      Na18-Na10-Na4-Na11=  1.14     
Na18-Na10-Na4-Na13=307.26     Na18-Na10-Na4-Cl33=305.56     Na18-Na10-Na4-Cl36=308.25     Na18-Na10-Na4-Cl37=130.46     
Na18-Na10-Na4-Cl45= 38.03     Na19-Na10-Na4-Na7=130.46      Na19-Na10-Na4-Na9= 57.85      Na19-Na10-Na4-Na11= 57.19     
Na19-Na10-Na4-Na13=  3.31     Na19-Na10-Na4-Cl33=  1.60     Na19-Na10-Na4-Cl36=  4.30     Na19-Na10-Na4-Cl37=186.51     
Na19-Na10-Na4-Cl45= 94.07     Cl33-Na10-Na4-Na7=128.86      Cl33-Na10-Na4-Na9= 56.25      Cl33-Na10-Na4-Na11= 55.59     
Cl33-Na10-Na4-Na13=  1.71     Cl33-Na10-Na4-Cl36=  2.70     Cl33-Na10-Na4-Cl37=184.91     Cl33-Na10-Na4-Cl45= 92.47     
Cl37-Na10-Na4-Na7=303.95      Cl37-Na10-Na4-Na9=231.34      Cl37-Na10-Na4-Na11=230.68     Cl37-Na10-Na4-Na13=176.80     
Cl37-Na10-Na4-Cl33=175.09     Cl37-Na10-Na4-Cl36=177.79     Cl37-Na10-Na4-Cl45=267.57     Cl42-Na10-Na4-Na7=140.36      
Cl42-Na10-Na4-Na9= 67.75      Cl42-Na10-Na4-Na11= 67.09     Cl42-Na10-Na4-Na13= 13.21     Cl42-Na10-Na4-Cl33= 11.50     
Cl42-Na10-Na4-Cl36= 14.20     Cl42-Na10-Na4-Cl37=196.41     Cl42-Na10-Na4-Cl45=103.97     Cl47-Na10-Na4-Na7= 37.54      
Cl47-Na10-Na4-Na9=324.93      Cl47-Na10-Na4-Na11=324.27     Cl47-Na10-Na4-Na13=270.39     Cl47-Na10-Na4-Cl33=268.68     
Cl47-Na10-Na4-Cl36=271.38     Cl47-Na10-Na4-Cl37= 93.59     Cl47-Na10-Na4-Cl45=  1.16     Cl48-Na10-Na4-Na7=309.14      
Cl48-Na10-Na4-Na9=236.54      Cl48-Na10-Na4-Na11=235.87     Cl48-Na10-Na4-Na13=181.99     Cl48-Na10-Na4-Cl33=180.29     
Cl48-Na10-Na4-Cl36=182.98     Cl48-Na10-Na4-Cl37=  5.20     Cl48-Na10-Na4-Cl45=272.76     O96-Na10-Na4-Na7=220.41       
O96-Na10-Na4-Na9=147.80       O96-Na10-Na4-Na11=147.14      O96-Na10-Na4-Na13= 93.26      O96-Na10-Na4-Cl33= 91.55      
O96-Na10-Na4-Cl36= 94.25      O96-Na10-Na4-Cl37=276.46      O96-Na10-Na4-Cl45=184.03      Na4-Na10-Na5-Na6=229.21       
Na4-Na10-Na5-Na7= 57.00       Na4-Na10-Na5-Na8=125.43       Na4-Na10-Na5-Cl37=  4.15      Na4-Na10-Na5-Cl40= 89.67      
Na4-Na10-Na5-Cl48=172.21      Na4-Na10-Na5-Cl49=252.47      Na6-Na10-Na5-Na7=187.79       Na6-Na10-Na5-Na8=256.22       
Na6-Na10-Na5-Cl37=134.94      Na6-Na10-Na5-Cl40=220.46      Na6-Na10-Na5-Cl48=303.00      Na6-Na10-Na5-Cl49= 23.26      
Na7-Na10-Na5-Na6=172.21       Na7-Na10-Na5-Na8= 68.43       Na7-Na10-Na5-Cl37=307.15      Na7-Na10-Na5-Cl40= 32.67      
Na7-Na10-Na5-Cl48=115.21      Na7-Na10-Na5-Cl49=195.47      Na8-Na10-Na5-Na6=103.78       Na8-Na10-Na5-Na7=291.57       
Na8-Na10-Na5-Cl37=238.71      Na8-Na10-Na5-Cl40=324.23      Na8-Na10-Na5-Cl48= 46.78      Na8-Na10-Na5-Cl49=127.04      
Na11-Na10-Na5-Na6=171.19      Na11-Na10-Na5-Na7=358.98      Na11-Na10-Na5-Na8= 67.41      Na11-Na10-Na5-Cl37=306.13     
Na11-Na10-Na5-Cl40= 31.65     Na11-Na10-Na5-Cl48=114.19     Na11-Na10-Na5-Cl49=194.45     Na17-Na10-Na5-Na6= 93.04      
Na17-Na10-Na5-Na7=280.83      Na17-Na10-Na5-Na8=349.26      Na17-Na10-Na5-Cl37=227.98     Na17-Na10-Na5-Cl40=313.50     
Na17-Na10-Na5-Cl48= 36.04     Na17-Na10-Na5-Cl49=116.30     Na18-Na10-Na5-Na6= 49.90      Na18-Na10-Na5-Na7=237.69      
Na18-Na10-Na5-Na8=306.12      Na18-Na10-Na5-Cl37=184.83     Na18-Na10-Na5-Cl40=270.35     Na18-Na10-Na5-Cl48=352.89     
Na18-Na10-Na5-Cl49= 73.15     Na19-Na10-Na5-Na6=353.83      Na19-Na10-Na5-Na7=181.62      Na19-Na10-Na5-Na8=250.05      
Na19-Na10-Na5-Cl37=128.76     Na19-Na10-Na5-Cl40=214.28     Na19-Na10-Na5-Cl48=296.83     Na19-Na10-Na5-Cl49= 17.09     
Cl33-Na10-Na5-Na6=240.26      Cl33-Na10-Na5-Na7= 68.04      Cl33-Na10-Na5-Na8=136.48      Cl33-Na10-Na5-Cl37= 15.19     
Cl33-Na10-Na5-Cl40=100.71     Cl33-Na10-Na5-Cl48=183.25     Cl33-Na10-Na5-Cl49=263.51     Cl37-Na10-Na5-Na6=225.06      
Cl37-Na10-Na5-Na7= 52.85      Cl37-Na10-Na5-Na8=121.29      Cl37-Na10-Na5-Cl40= 85.52     Cl37-Na10-Na5-Cl48=168.06     
Cl37-Na10-Na5-Cl49=248.32     Cl42-Na10-Na5-Na6= 32.86      Cl42-Na10-Na5-Na7=220.64      Cl42-Na10-Na5-Na8=289.08      
Cl42-Na10-Na5-Cl37=167.79     Cl42-Na10-Na5-Cl40=253.31     Cl42-Na10-Na5-Cl48=335.85     Cl42-Na10-Na5-Cl49= 56.11     
Cl47-Na10-Na5-Na6=134.18      Cl47-Na10-Na5-Na7=321.97      Cl47-Na10-Na5-Na8= 30.40      Cl47-Na10-Na5-Cl37=269.12     
Cl47-Na10-Na5-Cl40=354.64     Cl47-Na10-Na5-Cl48= 77.18     Cl47-Na10-Na5-Cl49=157.44     Cl48-Na10-Na5-Na6= 57.00      
Cl48-Na10-Na5-Na7=244.79      Cl48-Na10-Na5-Na8=313.22      Cl48-Na10-Na5-Cl37=191.94     Cl48-Na10-Na5-Cl40=277.46     
Cl48-Na10-Na5-Cl49= 80.26     O96-Na10-Na5-Na6=317.68       O96-Na10-Na5-Na7=145.46       O96-Na10-Na5-Na8=213.90       
O96-Na10-Na5-Cl37= 92.61      O96-Na10-Na5-Cl40=178.13      O96-Na10-Na5-Cl48=260.67      O96-Na10-Na5-Cl49=340.93      
Na4-Na10-Na6-Na5= 77.74       Na4-Na10-Na6-Na18=180.43      Na4-Na10-Na6-Cl42=227.57      Na4-Na10-Na6-Cl48=130.57      
Na4-Na10-Na6-Cl49= 54.42      Na4-Na10-Na6-O96=339.73       Na4-Na10-Na6-H97=  5.28       Na4-Na10-Na6-C98=320.46       
Na4-Na10-Na6-C104=311.37      Na4-Na10-Na6-H105=323.86      Na4-Na10-Na6-O111=191.26      Na4-Na10-Na6-C113=157.78      
Na5-Na10-Na6-Na18=102.69      Na5-Na10-Na6-Cl42=149.83      Na5-Na10-Na6-Cl48= 52.83      Na5-Na10-Na6-Cl49=336.68      
Na5-Na10-Na6-O96=261.98       Na5-Na10-Na6-H97=287.53       Na5-Na10-Na6-C98=242.71       Na5-Na10-Na6-C104=233.63      
Na5-Na10-Na6-H105=246.11      Na5-Na10-Na6-O111=113.52      Na5-Na10-Na6-C113= 80.04      Na7-Na10-Na6-Na5=349.99       
Na7-Na10-Na6-Na18= 92.68      Na7-Na10-Na6-Cl42=139.82      Na7-Na10-Na6-Cl48= 42.82      Na7-Na10-Na6-Cl49=326.67      
Na7-Na10-Na6-O96=251.98       Na7-Na10-Na6-H97=277.53       Na7-Na10-Na6-C98=232.71       Na7-Na10-Na6-C104=223.62      
Na7-Na10-Na6-H105=236.11      Na7-Na10-Na6-O111=103.51      Na7-Na10-Na6-C113= 70.03      Na8-Na10-Na6-Na5=298.59       
Na8-Na10-Na6-Na18= 41.28      Na8-Na10-Na6-Cl42= 88.41      Na8-Na10-Na6-Cl48=351.42      Na8-Na10-Na6-Cl49=275.26      
Na8-Na10-Na6-O96=200.57       Na8-Na10-Na6-H97=226.12       Na8-Na10-Na6-C98=181.30       Na8-Na10-Na6-C104=172.22      
Na8-Na10-Na6-H105=184.70      Na8-Na10-Na6-O111= 52.10      Na8-Na10-Na6-C113= 18.62      Na11-Na10-Na6-Na5=199.49      
Na11-Na10-Na6-Na18=302.18     Na11-Na10-Na6-Cl42=349.32     Na11-Na10-Na6-Cl48=252.32     Na11-Na10-Na6-Cl49=176.17     
Na11-Na10-Na6-O96=101.48      Na11-Na10-Na6-H97=127.02      Na11-Na10-Na6-C98= 82.21      Na11-Na10-Na6-C104= 73.12     
Na11-Na10-Na6-H105= 85.60     Na11-Na10-Na6-O111=313.01     Na11-Na10-Na6-C113=279.53     Na17-Na10-Na6-Na5=241.40      
Na17-Na10-Na6-Na18=344.10     Na17-Na10-Na6-Cl42= 31.23     Na17-Na10-Na6-Cl48=294.24     Na17-Na10-Na6-Cl49=218.08     
Na17-Na10-Na6-O96=143.39      Na17-Na10-Na6-H97=168.94      Na17-Na10-Na6-C98=124.12      Na17-Na10-Na6-C104=115.04     
Na17-Na10-Na6-H105=127.52     Na17-Na10-Na6-O111=354.92     Na17-Na10-Na6-C113=321.44     Na18-Na10-Na6-Na5=257.31      
Na18-Na10-Na6-Cl42= 47.14     Na18-Na10-Na6-Cl48=310.14     Na18-Na10-Na6-Cl49=233.98     Na18-Na10-Na6-O96=159.29      
Na18-Na10-Na6-H97=184.84      Na18-Na10-Na6-C98=140.02      Na18-Na10-Na6-C104=130.94     Na18-Na10-Na6-H105=143.42     
Na18-Na10-Na6-O111= 10.83     Na18-Na10-Na6-C113=337.35     Na19-Na10-Na6-Na5=178.59      Na19-Na10-Na6-Na18=281.28     
Na19-Na10-Na6-Cl42=328.42     Na19-Na10-Na6-Cl48=231.42     Na19-Na10-Na6-Cl49=155.27     Na19-Na10-Na6-O96= 80.57      
Na19-Na10-Na6-H97=106.12      Na19-Na10-Na6-C98= 61.30      Na19-Na10-Na6-C104= 52.22     Na19-Na10-Na6-H105= 64.70     
Na19-Na10-Na6-O111=292.11     Na19-Na10-Na6-C113=258.63     Cl33-Na10-Na6-Na5=139.09      Cl33-Na10-Na6-Na18=241.78     
Cl33-Na10-Na6-Cl42=288.91     Cl33-Na10-Na6-Cl48=191.92     Cl33-Na10-Na6-Cl49=115.76     Cl33-Na10-Na6-O96= 41.07      
Cl33-Na10-Na6-H97= 66.62      Cl33-Na10-Na6-C98= 21.80      Cl33-Na10-Na6-C104= 12.72     Cl33-Na10-Na6-H105= 25.20     
Cl33-Na10-Na6-O111=252.60     Cl33-Na10-Na6-C113=219.13     Cl37-Na10-Na6-Na5= 32.93      Cl37-Na10-Na6-Na18=135.62     
Cl37-Na10-Na6-Cl42=182.76     Cl37-Na10-Na6-Cl48= 85.76     Cl37-Na10-Na6-Cl49=  9.61     Cl37-Na10-Na6-O96=294.92      
Cl37-Na10-Na6-H97=320.46      Cl37-Na10-Na6-C98=275.65      Cl37-Na10-Na6-C104=266.56     Cl37-Na10-Na6-H105=279.04     
Cl37-Na10-Na6-O111=146.45     Cl37-Na10-Na6-C113=112.97     Cl42-Na10-Na6-Na5=210.17      Cl42-Na10-Na6-Na18=312.86     
Cl42-Na10-Na6-Cl48=263.00     Cl42-Na10-Na6-Cl49=186.85     Cl42-Na10-Na6-O96=112.16      Cl42-Na10-Na6-H97=137.70      
Cl42-Na10-Na6-C98= 92.89      Cl42-Na10-Na6-C104= 83.80     Cl42-Na10-Na6-H105= 96.28     Cl42-Na10-Na6-O111=323.69     
Cl42-Na10-Na6-C113=290.21     Cl47-Na10-Na6-Na5=280.46      Cl47-Na10-Na6-Na18= 23.15     Cl47-Na10-Na6-Cl42= 70.28     
Cl47-Na10-Na6-Cl48=333.29     Cl47-Na10-Na6-Cl49=257.13     Cl47-Na10-Na6-O96=182.44      Cl47-Na10-Na6-H97=207.99      
Cl47-Na10-Na6-C98=163.17      Cl47-Na10-Na6-C104=154.09     Cl47-Na10-Na6-H105=166.57     Cl47-Na10-Na6-O111= 33.97     
Cl47-Na10-Na6-C113=  0.49     Cl48-Na10-Na6-Na5=307.17      Cl48-Na10-Na6-Na18= 49.86     Cl48-Na10-Na6-Cl42= 97.00     
Cl48-Na10-Na6-Cl49=283.85     Cl48-Na10-Na6-O96=209.15      Cl48-Na10-Na6-H97=234.70      Cl48-Na10-Na6-C98=189.88      
Cl48-Na10-Na6-C104=180.80     Cl48-Na10-Na6-H105=193.28     Cl48-Na10-Na6-O111= 60.69     Cl48-Na10-Na6-C113= 27.21     
O96-Na10-Na6-Na5= 98.02       O96-Na10-Na6-Na18=200.71      O96-Na10-Na6-Cl42=247.84      O96-Na10-Na6-Cl48=150.85      
O96-Na10-Na6-Cl49= 74.69      O96-Na10-Na6-H97= 25.55       O96-Na10-Na6-C98=340.73       O96-Na10-Na6-C104=331.65      
O96-Na10-Na6-H105=344.13      O96-Na10-Na6-O111=211.53      O96-Na10-Na6-C113=178.06      Na4-Na10-Na7-Na5=250.90       
Na4-Na10-Na7-Na8=178.12       Na4-Na10-Na7-Na11= 71.76      Na4-Na10-Na7-Na12=176.51      Na4-Na10-Na7-Na14= 71.68      
Na4-Na10-Na7-Na24=124.37      Na4-Na10-Na7-Cl32=121.84      Na4-Na10-Na7-Cl37=304.83      Na4-Na10-Na7-Cl40=216.34      
Na4-Na10-Na7-Cl45= 36.61      Na4-Na10-Na7-Cl47=125.67      Na5-Na10-Na7-Na4=109.10       Na5-Na10-Na7-Na8=287.22       
Na5-Na10-Na7-Na11=180.86      Na5-Na10-Na7-Na12=285.61      Na5-Na10-Na7-Na14=180.78      Na5-Na10-Na7-Na24=233.47      
Na5-Na10-Na7-Cl32=230.94      Na5-Na10-Na7-Cl37= 53.93      Na5-Na10-Na7-Cl40=325.44      Na5-Na10-Na7-Cl45=145.72      
Na5-Na10-Na7-Cl47=234.77      Na6-Na10-Na7-Na4=119.27       Na6-Na10-Na7-Na5= 10.17       Na6-Na10-Na7-Na8=297.39       
Na6-Na10-Na7-Na11=191.04      Na6-Na10-Na7-Na12=295.78      Na6-Na10-Na7-Na14=190.95      Na6-Na10-Na7-Na24=243.64      
Na6-Na10-Na7-Cl32=241.11      Na6-Na10-Na7-Cl37= 64.11      Na6-Na10-Na7-Cl40=335.61      Na6-Na10-Na7-Cl45=155.89      
Na6-Na10-Na7-Cl47=244.94      Na8-Na10-Na7-Na4=181.88       Na8-Na10-Na7-Na5= 72.78       Na8-Na10-Na7-Na11=253.65      
Na8-Na10-Na7-Na12=358.40      Na8-Na10-Na7-Na14=253.56      Na8-Na10-Na7-Na24=306.25      Na8-Na10-Na7-Cl32=303.72      
Na8-Na10-Na7-Cl37=126.72      Na8-Na10-Na7-Cl40= 38.23      Na8-Na10-Na7-Cl45=218.50      Na8-Na10-Na7-Cl47=307.55      
Na11-Na10-Na7-Na4=288.24      Na11-Na10-Na7-Na5=179.14      Na11-Na10-Na7-Na8=106.35      Na11-Na10-Na7-Na12=104.75     
Na11-Na10-Na7-Na14=359.92     Na11-Na10-Na7-Na24= 52.61     Na11-Na10-Na7-Cl32= 50.07     Na11-Na10-Na7-Cl37=233.07     
Na11-Na10-Na7-Cl40=144.58     Na11-Na10-Na7-Cl45=324.85     Na11-Na10-Na7-Cl47= 53.91     Na17-Na10-Na7-Na4=231.78      
Na17-Na10-Na7-Na5=122.67      Na17-Na10-Na7-Na8= 49.89      Na17-Na10-Na7-Na11=303.54     Na17-Na10-Na7-Na12= 48.29     
Na17-Na10-Na7-Na14=303.46     Na17-Na10-Na7-Na24=356.14     Na17-Na10-Na7-Cl32=353.61     Na17-Na10-Na7-Cl37=176.61     
Na17-Na10-Na7-Cl40= 88.12     Na17-Na10-Na7-Cl45=268.39     Na17-Na10-Na7-Cl47=357.45     Na18-Na10-Na7-Na4=181.05      
Na18-Na10-Na7-Na5= 71.95      Na18-Na10-Na7-Na8=359.16      Na18-Na10-Na7-Na11=252.81     Na18-Na10-Na7-Na12=357.56     
Na18-Na10-Na7-Na14=252.73     Na18-Na10-Na7-Na24=305.42     Na18-Na10-Na7-Cl32=302.89     Na18-Na10-Na7-Cl37=125.88     
Na18-Na10-Na7-Cl40= 37.39     Na18-Na10-Na7-Cl45=217.66     Na18-Na10-Na7-Cl47=306.72     Na19-Na10-Na7-Na4=288.65      
Na19-Na10-Na7-Na5=179.54      Na19-Na10-Na7-Na8=106.76      Na19-Na10-Na7-Na11=  0.41     Na19-Na10-Na7-Na12=105.16     
Na19-Na10-Na7-Na14=  0.33     Na19-Na10-Na7-Na24= 53.01     Na19-Na10-Na7-Cl32= 50.48     Na19-Na10-Na7-Cl37=233.48     
Na19-Na10-Na7-Cl40=144.99     Na19-Na10-Na7-Cl45=325.26     Na19-Na10-Na7-Cl47= 54.32     Cl33-Na10-Na7-Na4=324.33      
Cl33-Na10-Na7-Na5=215.23      Cl33-Na10-Na7-Na8=142.45      Cl33-Na10-Na7-Na11= 36.09     Cl33-Na10-Na7-Na12=140.84     
Cl33-Na10-Na7-Na14= 36.01     Cl33-Na10-Na7-Na24= 88.70     Cl33-Na10-Na7-Cl32= 86.17     Cl33-Na10-Na7-Cl37=269.16     
Cl33-Na10-Na7-Cl40=180.67     Cl33-Na10-Na7-Cl45=  0.94     Cl33-Na10-Na7-Cl47= 90.00     Cl37-Na10-Na7-Na4= 55.17      
Cl37-Na10-Na7-Na5=306.07      Cl37-Na10-Na7-Na8=233.28      Cl37-Na10-Na7-Na11=126.93     Cl37-Na10-Na7-Na12=231.68     
Cl37-Na10-Na7-Na14=126.85     Cl37-Na10-Na7-Na24=179.54     Cl37-Na10-Na7-Cl32=177.00     Cl37-Na10-Na7-Cl40=271.51     
Cl37-Na10-Na7-Cl45= 91.78     Cl37-Na10-Na7-Cl47=180.84     Cl42-Na10-Na7-Na4=224.80      Cl42-Na10-Na7-Na5=115.69      
Cl42-Na10-Na7-Na8= 42.91      Cl42-Na10-Na7-Na11=296.56     Cl42-Na10-Na7-Na12= 41.31     Cl42-Na10-Na7-Na14=296.48     
Cl42-Na10-Na7-Na24=349.16     Cl42-Na10-Na7-Cl32=346.63     Cl42-Na10-Na7-Cl37=169.63     Cl42-Na10-Na7-Cl40= 81.14     
Cl42-Na10-Na7-Cl45=261.41     Cl42-Na10-Na7-Cl47=350.47     Cl47-Na10-Na7-Na4=234.33      Cl47-Na10-Na7-Na5=125.23      
Cl47-Na10-Na7-Na8= 52.45      Cl47-Na10-Na7-Na11=306.09     Cl47-Na10-Na7-Na12= 50.84     Cl47-Na10-Na7-Na14=306.01     
Cl47-Na10-Na7-Na24=358.70     Cl47-Na10-Na7-Cl32=356.17     Cl47-Na10-Na7-Cl37=179.16     Cl47-Na10-Na7-Cl40= 90.67     
Cl47-Na10-Na7-Cl45=270.94     Cl48-Na10-Na7-Na4=151.48      Cl48-Na10-Na7-Na5= 42.38      Cl48-Na10-Na7-Na8=329.60      
Cl48-Na10-Na7-Na11=223.24     Cl48-Na10-Na7-Na12=327.99     Cl48-Na10-Na7-Na14=223.16     Cl48-Na10-Na7-Na24=275.85     
Cl48-Na10-Na7-Cl32=273.32     Cl48-Na10-Na7-Cl37= 96.31     Cl48-Na10-Na7-Cl40=  7.82     Cl48-Na10-Na7-Cl45=188.10     
Cl48-Na10-Na7-Cl47=277.15     O96-Na10-Na7-Na4= 60.60       O96-Na10-Na7-Na5=311.50       O96-Na10-Na7-Na8=238.72       
O96-Na10-Na7-Na11=132.36      O96-Na10-Na7-Na12=237.11      O96-Na10-Na7-Na14=132.28      O96-Na10-Na7-Na24=184.97      
O96-Na10-Na7-Cl32=182.44      O96-Na10-Na7-Cl37=  5.43      O96-Na10-Na7-Cl40=276.94      O96-Na10-Na7-Cl45= 97.22      
O96-Na10-Na7-Cl47=186.27      Na4-Na10-Na8-Na5=282.28       Na4-Na10-Na8-Na7=357.99       Na4-Na10-Na8-Na12=359.59      
Na4-Na10-Na8-Na17=113.17      Na4-Na10-Na8-Na18=178.89      Na4-Na10-Na8-Na24= 54.91      Na4-Na10-Na8-Na25=108.54      
Na4-Na10-Na8-Cl31= 53.50      Na4-Na10-Na8-Cl40=319.97      Na4-Na10-Na8-Cl44=147.22      Na4-Na10-Na8-Cl47= 56.24      
Na4-Na10-Na8-Cl48=227.55      Na5-Na10-Na8-Na7= 75.71       Na5-Na10-Na8-Na12= 77.31      Na5-Na10-Na8-Na17=190.89      
Na5-Na10-Na8-Na18=256.61      Na5-Na10-Na8-Na24=132.63      Na5-Na10-Na8-Na25=186.26      Na5-Na10-Na8-Cl31=131.22      
Na5-Na10-Na8-Cl40= 37.69      Na5-Na10-Na8-Cl44=224.94      Na5-Na10-Na8-Cl47=133.96      Na5-Na10-Na8-Cl48=305.27      
Na6-Na10-Na8-Na5= 64.86       Na6-Na10-Na8-Na7=140.58       Na6-Na10-Na8-Na12=142.17      Na6-Na10-Na8-Na17=255.75      
Na6-Na10-Na8-Na18=321.47      Na6-Na10-Na8-Na24=197.49      Na6-Na10-Na8-Na25=251.12      Na6-Na10-Na8-Cl31=196.09      
Na6-Na10-Na8-Cl40=102.56      Na6-Na10-Na8-Cl44=289.80      Na6-Na10-Na8-Cl47=198.83      Na6-Na10-Na8-Cl48= 10.14      
Na7-Na10-Na8-Na5=284.29       Na7-Na10-Na8-Na12=  1.59      Na7-Na10-Na8-Na17=115.17      Na7-Na10-Na8-Na18=180.89      
Na7-Na10-Na8-Na24= 56.91      Na7-Na10-Na8-Na25=110.55      Na7-Na10-Na8-Cl31= 55.51      Na7-Na10-Na8-Cl40=321.98      
Na7-Na10-Na8-Cl44=149.22      Na7-Na10-Na8-Cl47= 58.25      Na7-Na10-Na8-Cl48=229.56      Na11-Na10-Na8-Na5=224.68      
Na11-Na10-Na8-Na7=300.39      Na11-Na10-Na8-Na12=301.99     Na11-Na10-Na8-Na17= 55.57     Na11-Na10-Na8-Na18=121.29     
Na11-Na10-Na8-Na24=357.31     Na11-Na10-Na8-Na25= 50.94     Na11-Na10-Na8-Cl31=355.90     Na11-Na10-Na8-Cl40=262.37     
Na11-Na10-Na8-Cl44= 89.62     Na11-Na10-Na8-Cl47=358.64     Na11-Na10-Na8-Cl48=169.95     Na17-Na10-Na8-Na5=169.11      
Na17-Na10-Na8-Na7=244.83      Na17-Na10-Na8-Na12=246.42     Na17-Na10-Na8-Na18= 65.72     Na17-Na10-Na8-Na24=301.74     
Na17-Na10-Na8-Na25=355.37     Na17-Na10-Na8-Cl31=300.34     Na17-Na10-Na8-Cl40=206.80     Na17-Na10-Na8-Cl44= 34.05     
Na17-Na10-Na8-Cl47=303.08     Na17-Na10-Na8-Cl48=114.39     Na18-Na10-Na8-Na5=103.39      Na18-Na10-Na8-Na7=179.11      
Na18-Na10-Na8-Na12=180.70     Na18-Na10-Na8-Na17=294.28     Na18-Na10-Na8-Na24=236.02     Na18-Na10-Na8-Na25=289.65     
Na18-Na10-Na8-Cl31=234.62     Na18-Na10-Na8-Cl40=141.08     Na18-Na10-Na8-Cl44=328.33     Na18-Na10-Na8-Cl47=237.36     
Na18-Na10-Na8-Cl48= 48.67     Na19-Na10-Na8-Na5=165.88      Na19-Na10-Na8-Na7=241.60      Na19-Na10-Na8-Na12=243.19     
Na19-Na10-Na8-Na17=356.77     Na19-Na10-Na8-Na18= 62.49     Na19-Na10-Na8-Na24=298.51     Na19-Na10-Na8-Na25=352.15     
Na19-Na10-Na8-Cl31=297.11     Na19-Na10-Na8-Cl40=203.58     Na19-Na10-Na8-Cl44= 30.82     Na19-Na10-Na8-Cl47=299.85     
Na19-Na10-Na8-Cl48=111.16     Cl33-Na10-Na8-Na5=219.48      Cl33-Na10-Na8-Na7=295.19      Cl33-Na10-Na8-Na12=296.79     
Cl33-Na10-Na8-Na17= 50.37     Cl33-Na10-Na8-Na18=116.09     Cl33-Na10-Na8-Na24=352.11     Cl33-Na10-Na8-Na25= 45.74     
Cl33-Na10-Na8-Cl31=350.70     Cl33-Na10-Na8-Cl40=257.17     Cl33-Na10-Na8-Cl44= 84.42     Cl33-Na10-Na8-Cl47=353.44     
Cl33-Na10-Na8-Cl48=164.75     Cl37-Na10-Na8-Na5=320.41      Cl37-Na10-Na8-Na7= 36.12      Cl37-Na10-Na8-Na12= 37.71     
Cl37-Na10-Na8-Na17=151.29     Cl37-Na10-Na8-Na18=217.01     Cl37-Na10-Na8-Na24= 93.04     Cl37-Na10-Na8-Na25=146.67     
Cl37-Na10-Na8-Cl31= 91.63     Cl37-Na10-Na8-Cl40=358.10     Cl37-Na10-Na8-Cl44=185.34     Cl37-Na10-Na8-Cl47= 94.37     
Cl37-Na10-Na8-Cl48=265.68     Cl42-Na10-Na8-Na5=128.38      Cl42-Na10-Na8-Na7=204.09      Cl42-Na10-Na8-Na12=205.69     
Cl42-Na10-Na8-Na17=319.27     Cl42-Na10-Na8-Na18= 24.99     Cl42-Na10-Na8-Na24=261.01     Cl42-Na10-Na8-Na25=314.64     
Cl42-Na10-Na8-Cl31=259.60     Cl42-Na10-Na8-Cl40=166.07     Cl42-Na10-Na8-Cl44=353.32     Cl42-Na10-Na8-Cl47=262.34     
Cl42-Na10-Na8-Cl48= 73.65     Cl47-Na10-Na8-Na5=226.04      Cl47-Na10-Na8-Na7=301.75      Cl47-Na10-Na8-Na12=303.34     
Cl47-Na10-Na8-Na17= 56.92     Cl47-Na10-Na8-Na18=122.64     Cl47-Na10-Na8-Na24=358.66     Cl47-Na10-Na8-Na25= 52.30     
Cl47-Na10-Na8-Cl31=357.26     Cl47-Na10-Na8-Cl40=263.73     Cl47-Na10-Na8-Cl44= 90.97     Cl47-Na10-Na8-Cl48=171.31     
Cl48-Na10-Na8-Na5= 54.73      Cl48-Na10-Na8-Na7=130.44      Cl48-Na10-Na8-Na12=132.03     Cl48-Na10-Na8-Na17=245.61     
Cl48-Na10-Na8-Na18=311.33     Cl48-Na10-Na8-Na24=187.35     Cl48-Na10-Na8-Na25=240.99     Cl48-Na10-Na8-Cl31=185.95     
Cl48-Na10-Na8-Cl40= 92.42     Cl48-Na10-Na8-Cl44=279.66     Cl48-Na10-Na8-Cl47=188.69     O96-Na10-Na8-Na5= 46.70       
O96-Na10-Na8-Na7=122.41       O96-Na10-Na8-Na12=124.00      O96-Na10-Na8-Na17=237.59      O96-Na10-Na8-Na18=303.31      
O96-Na10-Na8-Na24=179.33      O96-Na10-Na8-Na25=232.96      O96-Na10-Na8-Cl31=177.92      O96-Na10-Na8-Cl40= 84.39      
O96-Na10-Na8-Cl44=271.64      O96-Na10-Na8-Cl47=180.66      O96-Na10-Na8-Cl48=351.97      

========================================================================
 FINAL SINGLEPOINT CALCULATION ON OPTIMIZED GEOMETRY
========================================================================

 Ncao       : 500
 Nao        : 475
 Nshell     : 225
 Nel        : 360
 T(el)      :   300.0
 intcut     :    25.0
 scfconv/Eh :  0.100E-05
   qconv/e  :  0.100E-03
 intneglect :  0.100E-07
 broydamp   :      0.250
 iter      E             dE          RMSdq      gap      omega  full diag
   1   -212.6253855 -0.212625E+03  0.450E-04    2.45       0.0  T
   2   -212.6253855 -0.899888E-09  0.420E-04    2.45      21.3  T
   3   -212.6253855 -0.189652E-08  0.386E-04    2.45      23.2  T
speedup  1.00
cpu  time for SCC    0.18 s
wall time for SCC    0.18 s

   *** convergence criteria satisfied after 3 iterations ***

          eigenvalues
 #    :         168        169        170        171        172        173        174        175
 occ. :        2.000      2.000      2.000      2.000      2.000      2.000      2.000      2.000
 eps  :       -10.725    -10.642    -10.637    -10.578    -10.573    -10.527    -10.524    -10.506
 #    :         176        177        178        179        180        181        182        183
 occ. :        2.000      2.000      2.000      2.000      2.000      0.000      0.000      0.000
 eps  :       -10.438    -10.399    -10.231    -10.121    -10.053     -7.606     -6.898     -6.773
 #    :         184        185        186        187        188        189        190        191
 occ. :        0.000      0.000      0.000      0.000      0.000      0.000      0.000      0.000
 eps  :        -5.856     -4.958     -4.204     -4.138     -3.593     -2.927     -2.596     -2.073


   #   Z            q   n(s)   n(p)   n(d)      C6AA      α(0)
   1  11 Na     0.720  0.075  0.205  0.000    67.932    26.673
   2  11 Na     0.862  0.052  0.085  0.000    66.221    26.335
   3  11 Na     0.726  0.077  0.197  0.000    67.860    26.659
   4  11 Na     0.711  0.077  0.212  0.000    68.041    26.694
   5  11 Na     0.712  0.094  0.194  0.000    68.034    26.693
   6  11 Na     0.844  0.056  0.100  0.000    66.439    26.378
   7  11 Na     0.699  0.053  0.248  0.000    68.194    26.724
   8  11 Na     0.705  0.046  0.249  0.000    68.120    26.710
   9  11 Na     0.706  0.086  0.208  0.000    68.101    26.706
  10  11 Na     0.810  0.009  0.181  0.000    66.847    26.459
  11  11 Na     0.786  0.005  0.209  0.000    67.128    26.514
  12  11 Na     0.676  0.123  0.202  0.000    68.481    26.780
  13  11 Na     0.732  0.074  0.193  0.000    67.786    26.644
  14  11 Na     0.704  0.084  0.212  0.000    68.132    26.712
  15  11 Na     0.741  0.035  0.223  0.000    67.672    26.622
  16  11 Na     0.783  0.070  0.147  0.000    67.167    26.522
  17  11 Na     0.771  0.010  0.220  0.000    67.316    26.552
  18  11 Na     0.759  0.039  0.203  0.000    67.461    26.580
  19  11 Na     0.762  0.031  0.208  0.000    67.424    26.573
  20  11 Na     0.724  0.071  0.205  0.000    67.887    26.664
  21  11 Na     0.718  0.085  0.197  0.000    67.957    26.678
  22  11 Na     0.732  0.034  0.234  0.000    67.784    26.644
  23  11 Na     0.750  0.039  0.211  0.000    67.565    26.600
  24  11 Na     0.725  0.047  0.228  0.000    67.875    26.662
  25  11 Na     0.719  0.082  0.200  0.000    67.948    26.676
  26  17 Cl    -0.770  1.974  5.792  0.004   126.137    17.183
  27  17 Cl    -0.756  1.977  5.778  0.001   125.569    17.144
  28  17 Cl    -0.734  1.979  5.752  0.003   124.711    17.085
  29  17 Cl    -0.751  1.979  5.771  0.001   125.384    17.131
  30  17 Cl    -0.754  1.979  5.773  0.002   125.490    17.138
  31  17 Cl    -0.739  1.977  5.761  0.001   124.878    17.097
  32  17 Cl    -0.737  1.976  5.759  0.001   124.796    17.091
  33  17 Cl    -0.744  1.978  5.765  0.001   125.097    17.112
  34  17 Cl    -0.734  1.979  5.753  0.001   124.683    17.083
  35  17 Cl    -0.765  1.977  5.788  0.000   125.924    17.168
  36  17 Cl    -0.760  1.975  5.784  0.001   125.741    17.156
  37  17 Cl    -0.749  1.978  5.769  0.002   125.305    17.126
  38  17 Cl    -0.737  1.977  5.758  0.002   124.824    17.093
  39  17 Cl    -0.753  1.979  5.773  0.002   125.457    17.136
  40  17 Cl    -0.735  1.979  5.755  0.001   124.750    17.088
  41  17 Cl    -0.760  1.975  5.784  0.001   125.723    17.154
  42  17 Cl    -0.730  1.982  5.747  0.001   124.528    17.073
  43  17 Cl    -0.759  1.976  5.782  0.001   125.701    17.153
  44  17 Cl    -0.741  1.979  5.761  0.001   124.985    17.104
  45  17 Cl    -0.738  1.979  5.754  0.004   124.839    17.094
  46  17 Cl    -0.741  1.980  5.758  0.002   124.961    17.102
  47  17 Cl    -0.739  1.981  5.755  0.004   124.900    17.098
  48  17 Cl    -0.754  1.978  5.774  0.002   125.496    17.139
  49  17 Cl    -0.826  1.981  5.838  0.007   128.435    17.338
  50  17 Cl    -0.738  1.978  5.757  0.003   124.838    17.094
  51   8 O     -0.468  1.698  4.770  0.000    22.147     6.356
  52   1 H      0.316  0.684  0.000  0.000     0.667     1.278
  53   6 C      0.063  1.043  2.894  0.000    19.494     6.279
  54   1 H      0.041  0.959  0.000  0.000     2.439     2.442
  55   1 H      0.028  0.972  0.000  0.000     2.621     2.532
  56   6 C     -0.090  1.063  3.026  0.000    22.168     6.696
  57   1 H      0.069  0.931  0.000  0.000     2.095     2.262
  58   1 H      0.051  0.949  0.000  0.000     2.309     2.376
  59   6 C     -0.059  1.048  3.011  0.000    21.636     6.622
  60   1 H      0.039  0.961  0.000  0.000     2.469     2.457
  61   1 H      0.032  0.968  0.000  0.000     2.559     2.502
  62   6 C     -0.112  1.038  3.074  0.000    22.707     6.795
  63   1 H      0.038  0.962  0.000  0.000     2.469     2.457
  64   1 H      0.036  0.964  0.000  0.000     2.504     2.475
  65   1 H      0.045  0.955  0.000  0.000     2.389     2.417
  66   8 O     -0.465  1.699  4.766  0.000    22.098     6.349
  67   1 H      0.320  0.680  0.000  0.000     0.658     1.271
  68   6 C      0.053  1.045  2.903  0.000    19.654     6.305
  69   1 H      0.029  0.971  0.000  0.000     2.598     2.521
  70   1 H      0.064  0.936  0.000  0.000     2.148     2.292
  71   6 C     -0.079  1.057  3.022  0.000    22.001     6.678
  72   1 H      0.041  0.959  0.000  0.000     2.434     2.440
  73   1 H      0.039  0.961  0.000  0.000     2.458     2.452
  74   6 C     -0.074  1.054  3.020  0.000    21.893     6.660
  75   1 H      0.056  0.944  0.000  0.000     2.245     2.341
  76   1 H      0.039  0.961  0.000  0.000     2.460     2.453
  77   6 C     -0.122  1.041  3.081  0.000    22.895     6.823
  78   1 H      0.033  0.967  0.000  0.000     2.539     2.492
  79   1 H      0.049  0.951  0.000  0.000     2.333     2.389
  80   1 H      0.049  0.951  0.000  0.000     2.334     2.389
  81   8 O     -0.461  1.701  4.760  0.000    22.014     6.337
  82   1 H      0.309  0.691  0.000  0.000     0.694     1.309
  83   6 C      0.049  1.047  2.904  0.000    19.680     6.303
  84   1 H      0.033  0.967  0.000  0.000     2.543     2.494
  85   1 H      0.075  0.925  0.000  0.000     2.030     2.227
  86   6 C     -0.077  1.055  3.022  0.000    21.973     6.674
  87   1 H      0.045  0.955  0.000  0.000     2.384     2.414
  88   1 H      0.034  0.966  0.000  0.000     2.526     2.485
  89   6 C     -0.070  1.050  3.019  0.000    21.831     6.652
  90   1 H      0.062  0.938  0.000  0.000     2.172     2.305
  91   1 H      0.038  0.962  0.000  0.000     2.482     2.464
  92   6 C     -0.129  1.044  3.085  0.000    23.039     6.845
  93   1 H      0.039  0.961  0.000  0.000     2.468     2.457
  94   1 H      0.051  0.949  0.000  0.000     2.309     2.376
  95   1 H      0.055  0.945  0.000  0.000     2.254     2.348
  96   8 O     -0.502  1.705  4.796  0.000    22.869     6.459
  97   1 H      0.348  0.652  0.000  0.000     0.579     1.189
  98   6 C      0.041  1.043  2.916  0.000    19.821     6.327
  99   1 H      0.056  0.944  0.000  0.000     2.243     2.342
 100   1 H      0.077  0.923  0.000  0.000     2.013     2.219
 101   6 C     -0.089  1.057  3.033  0.000    22.172     6.698
 102   1 H      0.045  0.955  0.000  0.000     2.381     2.413
 103   1 H      0.056  0.944  0.000  0.000     2.252     2.347
 104   6 C     -0.083  1.058  3.025  0.000    21.982     6.659
 105   1 H      0.033  0.967  0.000  0.000     2.531     2.484
 106   1 H      0.041  0.959  0.000  0.000     2.442     2.444
 107   6 C     -0.139  1.046  3.093  0.000    23.130     6.840
 108   1 H      0.045  0.955  0.000  0.000     2.380     2.413
 109   1 H      0.040  0.960  0.000  0.000     2.454     2.450
 110   1 H      0.054  0.946  0.000  0.000     2.266     2.354
 111   8 O     -0.505  1.708  4.797  0.000    22.938     6.468
 112   1 H      0.339  0.661  0.000  0.000     0.602     1.212
 113   6 C      0.033  1.050  2.916  0.000    19.926     6.340
 114   1 H      0.048  0.952  0.000  0.000     2.343     2.393
 115   1 H      0.084  0.916  0.000  0.000     1.931     2.171
 116   6 C     -0.074  1.052  3.022  0.000    21.912     6.665
 117   1 H      0.045  0.955  0.000  0.000     2.381     2.413
 118   1 H      0.044  0.956  0.000  0.000     2.403     2.424
 119   6 C     -0.062  1.049  3.013  0.000    21.687     6.630
 120   1 H      0.043  0.957  0.000  0.000     2.404     2.425
 121   1 H      0.028  0.972  0.000  0.000     2.609     2.526
 122   6 C     -0.115  1.040  3.075  0.000    22.766     6.804
 123   1 H      0.032  0.968  0.000  0.000     2.560     2.502
 124   1 H      0.032  0.968  0.000  0.000     2.562     2.503
 125   1 H      0.056  0.944  0.000  0.000     2.247     2.344

 Mol. C6AA /au·bohr⁶  :     388796.461749
 Mol. C8AA /au·bohr⁸  :   20798368.303326
 Mol. α(0) /au        :       1372.579811

 
 Wiberg/Mayer (AO) data. WBOs > 0.1 written file <wbo>
 largest (>0.05) Wiberg bond orders for each atom
           total WBO             WBO to atom ...
     1  Na  0.513    Cl  41 0.168    Cl  27 0.132    Cl  38 0.090    Cl  34 0.083
     2  Na  0.258    O   66 0.086    Cl  35 0.074    Cl  27 0.069    O   51 0.067
     3  Na  0.500    Cl  30 0.171    Cl  43 0.116    Cl  50 0.085    Cl  28 0.080
     4  Na  0.528    Cl  36 0.161    Cl  37 0.137    Cl  33 0.093    Cl  45 0.087
     5  Na  0.528    Cl  49 0.194    Cl  37 0.117    Cl  40 0.101    Cl  48 0.088
     6  Na  0.296    Cl  49 0.096    O   96 0.076    Cl  48 0.075    O  111 0.069
     7  Na  0.556    Cl  45 0.147    Cl  37 0.111    Cl  32 0.109    Cl  40 0.075    Cl  47 0.062
     8  Na  0.554    Cl  40 0.121    Cl  31 0.114    Cl  48 0.104    Cl  44 0.095    Cl  47 0.065
     9  Na  0.534    Cl  36 0.150    Cl  43 0.150    Cl  50 0.104    Cl  45 0.093
    10  Na  0.352    Cl  33 0.104    Cl  47 0.100    Cl  37 0.077
    11  Na  0.413    Cl  46 0.124    Cl  50 0.114    Cl  28 0.081
    12  Na  0.566    Cl  40 0.182    Cl  32 0.176    Cl  31 0.162
    13  Na  0.494    Cl  29 0.152    Cl  36 0.133    Cl  33 0.083    Cl  50 0.081
    14  Na  0.540    Cl  43 0.175    Cl  32 0.118    Cl  28 0.105    Cl  45 0.099
    15  Na  0.493    Cl  27 0.145    Cl  30 0.100    Cl  34 0.087
    16  Na  0.391    Cl  35 0.117    O   81 0.093    Cl  29 0.082    Cl  39 0.081
    17  Na  0.451    Cl  46 0.089    Cl  42 0.079    Cl  47 0.072    Cl  38 0.065    Cl  34 0.053    Cl  44 0.050
    18  Na  0.438    Cl  48 0.116    Cl  44 0.093    Cl  26 0.071    Cl  42 0.069
    19  Na  0.461    Cl  42 0.103    Cl  39 0.100    Cl  29 0.082    Cl  33 0.081
    20  Na  0.504    Cl  26 0.173    Cl  39 0.112    Cl  42 0.101    Cl  38 0.054
    21  Na  0.512    Cl  26 0.163    Cl  41 0.130    Cl  44 0.098    Cl  38 0.089
    22  Na  0.501    Cl  35 0.143    Cl  29 0.108    Cl  30 0.093    Cl  50 0.067
    23  Na  0.469    Cl  38 0.140    Cl  39 0.132    Cl  35 0.074    Cl  27 0.073
    24  Na  0.508    Cl  28 0.139    Cl  34 0.126    Cl  32 0.076    Cl  31 0.067    Cl  47 0.056
    25  Na  0.516    Cl  41 0.150    Cl  31 0.133    Cl  44 0.098    Cl  34 0.097
    26  Cl  0.428    Na  20 0.173    Na  21 0.163    Na  18 0.071
    27  Cl  0.444    Na  15 0.145    Na   1 0.132    Na  23 0.073    Na   2 0.069
    28  Cl  0.481    Na  24 0.139    Na  14 0.105    Na  11 0.081    Na   3 0.080
    29  Cl  0.453    Na  13 0.152    Na  22 0.108    Na  16 0.082    Na  19 0.082
    30  Cl  0.447    Na   3 0.171    Na  15 0.100    Na  22 0.093
    31  Cl  0.486    Na  12 0.162    Na  25 0.133    Na   8 0.114    Na  24 0.067
    32  Cl  0.489    Na  12 0.176    Na  14 0.118    Na   7 0.109    Na  24 0.076
    33  Cl  0.464    Na  10 0.104    Na   4 0.093    Na  13 0.083    Na  19 0.081
    34  Cl  0.481    Na  24 0.126    Na  25 0.097    Na  15 0.087    Na   1 0.083    Na  17 0.053
    35  Cl  0.436    Na  22 0.143    Na  16 0.117    Na  23 0.074    Na   2 0.074
    36  Cl  0.445    Na   4 0.161    Na   9 0.150    Na  13 0.133
    37  Cl  0.460    Na   4 0.137    Na   5 0.117    Na   7 0.111    Na  10 0.077
    38  Cl  0.486    Na  23 0.140    Na   1 0.090    Na  21 0.089    Na  17 0.065    Na  20 0.054
    39  Cl  0.455    Na  23 0.132    Na  20 0.112    Na  19 0.100    Na  16 0.081
    40  Cl  0.496    Na  12 0.182    Na   8 0.121    Na   5 0.101    Na   7 0.075
    41  Cl  0.451    Na   1 0.168    Na  25 0.150    Na  21 0.130
    42  Cl  0.483    Na  19 0.103    Na  20 0.101    Na  17 0.079    Na  18 0.069
    43  Cl  0.453    Na  14 0.175    Na   9 0.150    Na   3 0.116
    44  Cl  0.482    Na  21 0.098    Na  25 0.098    Na   8 0.095    Na  18 0.093    Na  17 0.050
    45  Cl  0.488    Na   7 0.147    Na  14 0.099    Na   9 0.093    Na   4 0.087
    46  Cl  0.464    Na  11 0.124    Na  17 0.089
    47  Cl  0.481    Na  10 0.100    Na  17 0.072    Na   8 0.065    Na   7 0.062    Na  24 0.056
    48  Cl  0.438    Na  18 0.116    Na   8 0.104    Na   5 0.088    Na   6 0.075
    49  Cl  0.334    Na   5 0.194    Na   6 0.096
    50  Cl  0.487    Na  11 0.114    Na   9 0.104    Na   3 0.085    Na  13 0.081    Na  22 0.067
    51  O   1.997    C   53 0.985    H   52 0.884    Na   2 0.067
    52  H   0.899    O   51 0.884
    53  C   3.944    C   56 1.012    O   51 0.985    H   55 0.972    H   54 0.968
    54  H   0.998    C   53 0.968
    55  H   0.998    C   53 0.972
    56  C   3.988    C   53 1.012    C   59 1.007    H   58 0.977    H   57 0.967
    57  H   0.995    C   56 0.967
    58  H   0.995    C   56 0.977
    59  C   3.995    C   62 1.020    C   56 1.007    H   61 0.977    H   60 0.975
    60  H   0.998    C   59 0.975
    61  H   0.998    C   59 0.977
    62  C   3.995    C   59 1.020    H   63 0.988    H   64 0.987    H   65 0.986
    63  H   0.998    C   62 0.988
    64  H   0.998    C   62 0.987
    65  H   0.997    C   62 0.986
    66  O   2.010    C   68 0.988    H   67 0.882    Na   2 0.086
    67  H   0.897    O   66 0.882
    68  C   3.943    C   71 1.007    O   66 0.988    H   69 0.971    H   70 0.971
    69  H   0.999    C   68 0.971
    70  H   0.995    C   68 0.971
    71  C   3.994    C   74 1.010    C   68 1.007    H   72 0.974    H   73 0.972
    72  H   0.997    C   71 0.974
    73  H   0.997    C   71 0.972
    74  C   3.994    C   77 1.023    C   71 1.010    H   76 0.977    H   75 0.963
    75  H   0.996    C   74 0.963
    76  H   0.997    C   74 0.977
    77  C   3.993    C   74 1.023    H   78 0.988    H   80 0.982    H   79 0.981
    78  H   0.998    C   77 0.988
    79  H   0.997    C   77 0.981
    80  H   0.997    C   77 0.982
    81  O   2.018    C   83 0.978    H   82 0.894    Na  16 0.093
    82  H   0.904    O   81 0.894
    83  C   3.935    C   86 1.006    O   81 0.978    H   84 0.972    H   85 0.965
    84  H   0.998    C   83 0.972
    85  H   0.994    C   83 0.965
    86  C   3.995    C   89 1.009    C   83 1.006    H   88 0.973    H   87 0.973
    87  H   0.997    C   86 0.973
    88  H   0.998    C   86 0.973
    89  C   3.991    C   92 1.021    C   86 1.009    H   91 0.977    H   90 0.965
    90  H   0.996    C   89 0.965
    91  H   0.997    C   89 0.977
    92  C   3.992    C   89 1.021    H   93 0.986    H   94 0.980    H   95 0.974
    93  H   0.998    C   92 0.986
    94  H   0.997    C   92 0.980
    95  H   0.997    C   92 0.974
    96  O   2.004    C   98 0.981    H   97 0.856    Na   6 0.076
    97  H   0.878    O   96 0.856
    98  C   3.937    C  101 1.008    O   96 0.981    H   99 0.967    H  100 0.963
    99  H   0.996    C   98 0.967
   100  H   0.992    C   98 0.963
   101  C   3.992    C  104 1.013    C   98 1.008    H  102 0.973    H  103 0.972
   102  H   0.997    C  101 0.973
   103  H   0.994    C  101 0.972
   104  C   3.991    C  107 1.025    C  101 1.013    H  106 0.980    H  105 0.973
   105  H   0.998    C  104 0.973
   106  H   0.997    C  104 0.980
   107  C   3.991    C  104 1.025    H  109 0.984    H  108 0.984    H  110 0.977
   108  H   0.997    C  107 0.984
   109  H   0.998    C  107 0.984
   110  H   0.997    C  107 0.977
   111  O   1.994    C  113 0.972    H  112 0.866    Na   6 0.069
   112  H   0.884    O  111 0.866
   113  C   3.932    C  116 1.010    O  111 0.972    H  114 0.969    H  115 0.968
   114  H   0.998    C  113 0.969
   115  H   0.991    C  113 0.968
   116  C   3.994    C  113 1.010    C  119 1.009    H  117 0.972    H  118 0.970
   117  H   0.998    C  116 0.972
   118  H   0.997    C  116 0.970
   119  C   3.996    C  122 1.022    C  116 1.009    H  121 0.978    H  120 0.970
   120  H   0.998    C  119 0.970
   121  H   0.999    C  119 0.978
   122  C   3.991    C  119 1.022    H  124 0.988    H  123 0.988    H  125 0.982
   123  H   0.998    C  122 0.988
   124  H   0.999    C  122 0.988
   125  H   0.995    C  122 0.982
 MOs/occ written to file <molden.input>
 
molecular dipole:
                 x           y           z       tot (Debye)
 q only:        6.853       2.044      -2.827
   full:        2.819       1.031      -1.540       8.575
molecular quadrupole (traceless):
                xx          xy          yy          xz          yz          zz
 q only:       22.483      -8.224      -7.436      10.630      60.024     -15.047
  q+dip:       45.619     -10.637     -25.019     -11.135      49.841     -20.599
   full:       47.111     -11.245     -26.878     -11.614      48.115     -20.233

SCC energy    :    -212.6253855
rep           :       1.1825562
ES            :       1.9018997
AES           :      -0.0365545
AXC           :       0.0264744
disp          :      -0.2330395
XB            :       0.0000000
fix           :       0.0000000
total E       :    -211.4313617
atomizationE  :      24.2754767    15233.09
(atE without considering molecular charge,
 total energy contains solvation terms)
H-L gap (eV)  :          2.4463
optimized geometry written to: xtbopt.xyz

           ------------------------------------------------- 
          |                Numerical Hessian                |
           ------------------------------------------------- 
step length          :   0.00500
SCC accuracy         :   0.25000
Hessian scale factor :   1.00000
frozen atoms in %    :   0.00000    0
RMS gradient         :   0.00086
estimated CPU  time     13.37 min
estimated wall time     13.40 min

writing file <hessian>.
 
 projected vibrational frequencies (cm-1)
eigval :       -0.00    -0.00    -0.00     0.00     0.00     0.00
eigval :        6.50    12.57    14.14    17.93    18.40    19.54
eigval :       23.85    25.44    27.85    30.83    32.17    32.93
eigval :       35.93    36.38    38.58    39.63    41.86    42.25
eigval :       43.27    45.35    47.57    47.76    49.23    50.59
eigval :       52.96    54.32    55.77    56.54    57.44    58.46
eigval :       59.54    60.32    61.86    62.92    64.61    65.16
eigval :       66.21    66.45    67.41    69.20    70.49    71.19
eigval :       71.65    71.82    72.63    74.99    75.48    76.30
eigval :       76.97    78.05    78.63    79.56    80.38    81.85
eigval :       82.67    83.10    83.50    85.79    87.14    87.50
eigval :       87.60    89.78    90.36    90.69    92.92    93.27
eigval :       94.11    95.60    96.83    97.08    99.12   100.20
eigval :      100.46   101.18   102.50   103.12   104.25   105.07
eigval :      105.59   106.25   108.85   109.50   110.89   111.55
eigval :      112.43   112.82   115.49   116.24   117.17   117.60
eigval :      118.77   120.98   121.21   123.56   124.17   125.59
eigval :      126.94   127.34   128.68   130.09   130.83   131.91
eigval :      132.69   133.89   136.12   136.83   138.65   139.21
eigval :      139.90   141.08   141.92   143.03   144.02   145.30
eigval :      146.10   147.55   147.83   148.31   150.06   150.53
eigval :      152.66   153.15   154.92   156.23   156.92   158.11
eigval :      158.56   158.92   161.04   162.52   163.66   164.47
eigval :      165.75   165.96   166.58   167.73   168.06   170.39
eigval :      171.78   172.38   174.33   175.05   176.42   177.60
eigval :      177.80   178.16   179.66   181.20   182.26   183.01
eigval :      183.61   183.85   185.08   185.86   185.96   186.90
eigval :      189.47   190.02   191.72   193.10   193.39   193.74
eigval :      196.26   197.33   198.05   198.33   199.39   202.09
eigval :      203.06   203.49   204.59   207.92   209.51   211.22
eigval :      212.19   212.58   217.04   217.30   219.04   220.20
eigval :      222.25   233.44   236.52   237.31   239.80   243.30
eigval :      245.21   257.17   257.59   272.77   274.18   276.92
eigval :      280.23   294.49   370.73   380.63   388.57   389.95
eigval :      396.20   396.31   401.01   402.58   440.34   463.41
eigval :      484.12   507.42   510.08   521.24   561.23   768.72
eigval :      775.68   781.99   782.63   783.09   841.44   853.95
eigval :      858.80   858.96   863.87   882.47   892.86   893.52
eigval :      895.51   942.99   954.38   976.97   979.72   983.09
eigval :      983.49   988.86   989.27   992.10   992.52  1036.16
eigval :     1042.19  1047.60  1051.02  1051.38  1081.47  1083.63
eigval :     1085.05  1088.20  1089.16  1108.01  1120.60  1126.03
eigval :     1127.21  1130.99  1134.34  1136.94  1138.08  1139.03
eigval :     1140.60  1162.01  1170.88  1173.35  1175.56  1181.83
eigval :     1213.87  1222.91  1234.19  1235.51  1236.46  1236.72
eigval :     1271.24  1275.09  1276.48  1276.55  1277.86  1278.57
eigval :     1285.74  1300.88  1312.66  1314.20  1319.36  1339.98
eigval :     1341.94  1342.44  1345.87  1350.00  1352.26  1353.07
eigval :     1353.67  1353.76  1354.59  1355.51  1355.70  1358.73
eigval :     1378.75  1403.55  1408.80  1409.27  1414.05  1420.82
eigval :     1465.39  1467.19  1468.31  1468.41  1471.89  1472.35
eigval :     1472.61  1475.50  1476.17  1477.47  1478.18  1484.59
eigval :     1485.61  1485.72  1492.02  1492.10  1495.22  1496.01
eigval :     1499.06  1500.78  1502.44  1502.66  1502.96  1504.22
eigval :     1507.07  2872.23  2879.25  2880.62  2889.94  2896.81
eigval :     2902.33  2945.76  2946.85  2947.13  2961.62  2962.38
eigval :     2969.03  2970.64  2973.32  2974.92  2977.70  2979.54
eigval :     2984.75  2986.40  2988.30  2988.86  2990.24  2991.33
eigval :     2993.26  2996.37  2998.33  3000.80  3005.76  3020.43
eigval :     3026.04  3028.50  3031.05  3031.86  3034.18  3034.31
eigval :     3036.32  3037.16  3037.35  3038.97  3042.72  3043.72
eigval :     3044.67  3050.34  3064.20  3071.31  3382.92  3438.95
eigval :     3528.28  3531.95  3563.22
 reduced masses (amu)
   1: 22.00   2: 23.99   3: 24.89   4: 28.93   5: 24.68   6: 24.95   7: 12.28   8: 13.22
   9: 11.97  10: 13.84  11: 14.64  12: 14.90  13: 16.97  14: 15.48  15: 14.90  16: 14.37
  17: 12.78  18: 15.96  19: 19.42  20: 21.84  21: 18.09  22: 20.71  23: 26.30  24: 21.38
  25: 14.24  26: 23.05  27: 26.25  28: 27.81  29: 27.47  30: 19.91  31: 21.65  32: 21.62
  33: 18.84  34: 25.06  35: 21.70  36: 23.90  37: 23.85  38: 25.14  39: 25.88  40: 25.62
  41: 29.40  42: 24.77  43: 24.64  44: 27.73  45: 26.84  46: 22.67  47: 22.84  48: 28.97
  49: 23.92  50: 20.55  51: 29.72  52: 21.37  53: 27.48  54: 27.69  55: 25.18  56: 29.00
  57: 28.78  58: 25.05  59: 29.55  60: 25.60  61: 26.90  62: 26.56  63: 27.92  64: 29.65
  65: 27.36  66: 28.64  67: 30.92  68: 28.43  69: 29.50  70: 30.12  71: 28.47  72: 29.80
  73: 28.04  74: 29.29  75: 28.39  76: 30.46  77: 30.07  78: 25.27  79: 25.26  80: 29.43
  81: 28.47  82: 27.58  83: 25.93  84: 28.22  85: 24.48  86: 25.04  87: 28.07  88: 28.01
  89: 26.98  90: 24.60  91: 23.78  92: 27.03  93: 27.41  94: 24.52  95: 26.54  96: 25.99
  97: 26.61  98: 26.40  99: 27.92 100: 28.62 101: 27.75 102: 23.91 103: 25.27 104: 25.77
 105: 19.82 106: 20.09 107: 27.83 108: 26.38 109: 26.91 110: 25.58 111: 28.68 112: 30.50
 113: 27.09 114: 26.06 115: 28.59 116: 26.92 117: 25.69 118: 28.14 119: 26.30 120: 26.52
 121: 25.66 122: 23.96 123: 23.43 124: 26.58 125: 24.69 126: 20.20 127: 24.26 128: 25.16
 129: 24.49 130: 23.83 131: 26.88 132: 24.91 133: 24.77 134: 25.57 135: 24.80 136: 26.42
 137: 25.28 138: 25.46 139: 24.40 140: 26.68 141: 27.07 142: 23.38 143: 27.47 144: 26.76
 145: 27.21 146: 23.77 147: 24.98 148: 27.36 149: 25.82 150: 26.63 151: 28.13 152: 26.34
 153: 27.30 154: 26.03 155: 27.48 156: 27.54 157: 26.83 158: 28.54 159: 26.21 160: 26.62
 161: 26.40 162: 25.95 163: 25.78 164: 26.29 165: 24.36 166: 20.55 167: 25.86 168: 27.30
 169: 26.27 170: 24.59 171: 26.91 172: 26.16 173: 26.88 174: 27.52 175: 26.85 176: 27.13
 177: 26.34 178: 27.01 179: 26.19 180: 24.77 181: 26.36 182: 26.88 183: 25.87 184: 24.25
 185: 26.74 186: 27.27 187: 26.58 188: 25.97 189:  4.81 190:  2.24 191: 18.68 192: 19.96
 193: 17.53 194:  4.34 195:  3.60 196:  9.17 197:  8.60 198:  9.63 199:  9.44 200:  6.95
 201:  3.69 202:  3.00 203:  7.77 204:  3.39 205:  6.93 206:  7.11 207:  9.21 208:  7.21
 209: 11.16 210:  4.53 211:  5.51 212:  8.45 213:  8.33 214:  6.75 215:  5.68 216:  3.04
 217:  3.20 218:  3.25 219:  1.83 220:  3.21 221:  2.36 222:  6.28 223:  6.41 224:  6.36
 225:  6.71 226:  5.35 227:  5.86 228:  6.08 229:  6.25 230:  5.71 231:  2.36 232:  5.36
 233:  5.72 234:  5.35 235:  6.56 236:  6.59 237:  6.04 238:  6.41 239:  6.41 240:  9.55
 241:  7.40 242:  7.21 243:  7.22 244:  6.67 245:  4.64 246:  4.78 247:  4.73 248:  5.02
 249:  8.35 250: 10.77 251:  7.23 252:  7.93 253:  7.75 254:  7.21 255:  8.45 256:  7.47
 257:  7.44 258:  7.68 259:  7.53 260:  5.18 261:  4.84 262:  4.82 263:  4.82 264:  4.40
 265:  3.82 266:  4.34 267:  3.58 268:  3.36 269:  3.58 270:  3.51 271:  1.63 272:  2.15
 273:  2.26 274:  2.26 275:  2.21 276:  2.53 277:  3.91 278:  3.15 279:  3.26 280:  3.29
 281:  3.27 282:  3.71 283:  3.78 284:  3.91 285:  4.34 286:  4.37 287:  4.75 288:  4.38
 289:  5.04 290:  4.82 291:  5.06 292:  4.66 293:  4.76 294:  4.13 295:  5.15 296:  3.30
 297:  3.38 298:  3.33 299:  3.19 300:  3.22 301:  1.87 302:  1.91 303:  1.91 304:  1.83
 305:  1.89 306:  1.92 307:  1.84 308:  1.94 309:  1.85 310:  1.95 311:  1.95 312:  1.83
 313:  1.86 314:  1.66 315:  1.70 316:  1.85 317:  1.62 318:  1.62 319:  1.65 320:  1.54
 321:  1.75 322:  1.56 323:  1.63 324:  1.60 325:  1.61 326:  1.95 327:  1.75 328:  1.74
 329:  1.77 330:  1.74 331:  1.47 332:  1.77 333:  1.78 334:  1.78 335:  1.96 336:  1.92
 337:  1.78 338:  1.92 339:  1.92 340:  1.47 341:  1.91 342:  1.65 343:  1.77 344:  1.63
 345:  1.60 346:  1.51 347:  1.52 348:  1.66 349:  1.96 350:  1.65 351:  1.72 352:  1.50
 353:  1.73 354:  1.72 355:  1.72 356:  1.93 357:  1.86 358:  1.91 359:  1.64 360:  1.73
 361:  1.78 362:  1.95 363:  1.86 364:  1.95 365:  1.25 366:  1.65 367:  1.53 368:  1.45
 369:  1.66 370:  1.64 371:  1.88 372:  1.88 373:  1.88 374:  1.88 375:  1.88
 IR intensities (amu)
   1:  0.15   2:  0.36   3:  0.43   4:  0.45   5:  0.47   6:  0.38   7:  0.17   8:  0.16
   9:  0.07  10:  0.32  11:  0.27  12:  0.17  13:  0.10  14:  0.22  15:  0.08  16:  0.11
  17:  0.12  18:  0.06  19:  0.20  20:  0.17  21:  0.12  22:  0.11  23:  0.12  24:  0.20
  25:  0.20  26:  0.11  27:  0.15  28:  0.09  29:  0.16  30:  0.12  31:  0.11  32:  0.04
  33:  0.22  34:  0.19  35:  0.17  36:  0.04  37:  0.11  38:  0.19  39:  0.12  40:  0.11
  41:  0.13  42:  0.20  43:  0.09  44:  0.04  45:  0.08  46:  0.16  47:  0.11  48:  0.07
  49:  0.05  50:  0.05  51:  0.07  52:  0.21  53:  0.11  54:  0.15  55:  0.10  56:  0.05
  57:  0.07  58:  0.12  59:  0.12  60:  0.14  61:  0.22  62:  0.15  63:  0.08  64:  0.12
  65:  0.26  66:  0.20  67:  0.06  68:  0.23  69:  0.09  70:  0.09  71:  0.15  72:  0.14
  73:  0.10  74:  0.17  75:  0.09  76:  0.16  77:  0.23  78:  0.17  79:  0.12  80:  0.17
  81:  0.20  82:  0.06  83:  0.12  84:  0.21  85:  0.22  86:  0.06  87:  0.24  88:  0.23
  89:  0.30  90:  0.24  91:  0.28  92:  0.23  93:  0.15  94:  0.30  95:  0.21  96:  0.21
  97:  0.30  98:  0.20  99:  0.31 100:  0.32 101:  0.24 102:  0.25 103:  0.67 104:  0.14
 105:  0.41 106:  0.47 107:  0.41 108:  0.30 109:  0.52 110:  0.37 111:  0.79 112:  0.65
 113:  0.34 114:  0.61 115:  0.24 116:  0.58 117:  0.61 118:  0.35 119:  0.45 120:  0.68
 121:  0.21 122:  1.01 123:  0.14 124:  0.25 125:  0.09 126:  0.84 127:  0.30 128:  0.57
 129:  0.62 130:  0.91 131:  0.55 132:  1.31 133:  1.19 134:  0.42 135:  1.11 136:  0.70
 137:  1.54 138:  1.08 139:  0.26 140:  0.21 141:  0.84 142:  0.73 143:  0.92 144:  0.13
 145:  0.38 146:  0.54 147:  0.41 148:  0.41 149:  0.41 150:  0.39 151:  0.37 152:  0.80
 153:  0.69 154:  0.72 155:  0.80 156:  0.48 157:  0.67 158:  0.69 159:  0.39 160:  0.36
 161:  0.50 162:  0.96 163:  0.63 164:  0.33 165:  0.44 166:  0.47 167:  1.10 168:  0.55
 169:  0.26 170:  0.25 171:  1.88 172:  1.01 173:  0.26 174:  1.24 175:  1.45 176:  0.59
 177:  1.65 178:  1.94 179:  1.51 180:  0.72 181:  1.08 182:  2.25 183:  2.11 184:  1.34
 185:  1.36 186:  2.58 187:  2.36 188:  1.27 189:  0.33 190:  0.09 191:  1.24 192:  0.82
 193:  0.56 194:  0.23 195:  0.06 196:  0.41 197:  0.31 198:  0.53 199:  0.44 200:  0.39
 201:  0.55 202:  0.50 203:  0.28 204:  0.58 205:  0.14 206:  0.18 207:  0.21 208:  0.21
 209:  0.43 210:  0.36 211:  0.15 212:  0.47 213:  0.52 214:  0.59 215:  0.79 216:  0.09
 217:  0.10 218:  0.07 219:  0.02 220:  0.08 221:  0.11 222:  0.17 223:  0.15 224:  0.19
 225:  0.17 226:  0.19 227:  0.33 228:  0.21 229:  0.32 230:  0.18 231:  0.09 232:  0.29
 233:  0.27 234:  0.32 235:  0.45 236:  0.19 237:  0.16 238:  0.35 239:  0.32 240:  0.33
 241:  0.43 242:  0.58 243:  0.59 244:  0.48 245:  0.47 246:  0.44 247:  0.50 248:  0.36
 249:  0.71 250:  0.77 251:  0.40 252:  0.66 253:  0.52 254:  0.37 255:  0.81 256:  0.13
 257:  0.19 258:  0.27 259:  0.30 260:  0.33 261:  0.13 262:  0.12 263:  0.22 264:  0.20
 265:  0.36 266:  0.08 267:  0.09 268:  0.05 269:  0.08 270:  0.13 271:  0.09 272:  0.08
 273:  0.08 274:  0.09 275:  0.07 276:  0.06 277:  0.33 278:  0.39 279:  0.33 280:  0.38
 281:  0.34 282:  0.39 283:  0.27 284:  0.30 285:  0.19 286:  0.25 287:  0.26 288:  0.21
 289:  0.13 290:  0.20 291:  0.10 292:  0.23 293:  0.02 294:  0.24 295:  0.23 296:  0.09
 297:  0.07 298:  0.09 299:  0.05 300:  0.07 301:  0.06 302:  0.06 303:  0.07 304:  0.06
 305:  0.01 306:  0.06 307:  0.07 308:  0.03 309:  0.08 310:  0.04 311:  0.08 312:  0.07
 313:  0.06 314:  0.07 315:  0.03 316:  0.06 317:  0.04 318:  0.04 319:  0.02 320:  0.02
 321:  0.06 322:  0.08 323:  0.01 324:  0.06 325:  0.01 326:  0.39 327:  0.32 328:  0.35
 329:  0.26 330:  0.31 331:  0.26 332:  0.21 333:  0.21 334:  0.25 335:  0.23 336:  0.17
 337:  0.16 338:  0.29 339:  0.15 340:  0.19 341:  0.09 342:  0.21 343:  0.33 344:  0.20
 345:  0.08 346:  0.10 347:  0.24 348:  0.18 349:  0.41 350:  0.22 351:  0.22 352:  0.21
 353:  0.16 354:  0.16 355:  0.16 356:  0.26 357:  0.34 358:  0.24 359:  0.19 360:  0.20
 361:  0.18 362:  0.26 363:  0.25 364:  0.28 365:  0.15 366:  0.19 367:  0.22 368:  0.23
 369:  0.19 370:  0.11 371:  0.31 372:  0.27 373:  0.15 374:  0.22 375:  0.30
 Raman intensities (amu)
   1:  0.00   2:  0.00   3:  0.00   4:  0.00   5:  0.00   6:  0.00   7:  0.00   8:  0.00
   9:  0.00  10:  0.00  11:  0.00  12:  0.00  13:  0.00  14:  0.00  15:  0.00  16:  0.00
  17:  0.00  18:  0.00  19:  0.00  20:  0.00  21:  0.00  22:  0.00  23:  0.00  24:  0.00
  25:  0.00  26:  0.00  27:  0.00  28:  0.00  29:  0.00  30:  0.00  31:  0.00  32:  0.00
  33:  0.00  34:  0.00  35:  0.00  36:  0.00  37:  0.00  38:  0.00  39:  0.00  40:  0.00
  41:  0.00  42:  0.00  43:  0.00  44:  0.00  45:  0.00  46:  0.00  47:  0.00  48:  0.00
  49:  0.00  50:  0.00  51:  0.00  52:  0.00  53:  0.00  54:  0.00  55:  0.00  56:  0.00
  57:  0.00  58:  0.00  59:  0.00  60:  0.00  61:  0.00  62:  0.00  63:  0.00  64:  0.00
  65:  0.00  66:  0.00  67:  0.00  68:  0.00  69:  0.00  70:  0.00  71:  0.00  72:  0.00
  73:  0.00  74:  0.00  75:  0.00  76:  0.00  77:  0.00  78:  0.00  79:  0.00  80:  0.00
  81:  0.00  82:  0.00  83:  0.00  84:  0.00  85:  0.00  86:  0.00  87:  0.00  88:  0.00
  89:  0.00  90:  0.00  91:  0.00  92:  0.00  93:  0.00  94:  0.00  95:  0.00  96:  0.00
  97:  0.00  98:  0.00  99:  0.00 100:  0.00 101:  0.00 102:  0.00 103:  0.00 104:  0.00
 105:  0.00 106:  0.00 107:  0.00 108:  0.00 109:  0.00 110:  0.00 111:  0.00 112:  0.00
 113:  0.00 114:  0.00 115:  0.00 116:  0.00 117:  0.00 118:  0.00 119:  0.00 120:  0.00
 121:  0.00 122:  0.00 123:  0.00 124:  0.00 125:  0.00 126:  0.00 127:  0.00 128:  0.00
 129:  0.00 130:  0.00 131:  0.00 132:  0.00 133:  0.00 134:  0.00 135:  0.00 136:  0.00
 137:  0.00 138:  0.00 139:  0.00 140:  0.00 141:  0.00 142:  0.00 143:  0.00 144:  0.00
 145:  0.00 146:  0.00 147:  0.00 148:  0.00 149:  0.00 150:  0.00 151:  0.00 152:  0.00
 153:  0.00 154:  0.00 155:  0.00 156:  0.00 157:  0.00 158:  0.00 159:  0.00 160:  0.00
 161:  0.00 162:  0.00 163:  0.00 164:  0.00 165:  0.00 166:  0.00 167:  0.00 168:  0.00
 169:  0.00 170:  0.00 171:  0.00 172:  0.00 173:  0.00 174:  0.00 175:  0.00 176:  0.00
 177:  0.00 178:  0.00 179:  0.00 180:  0.00 181:  0.00 182:  0.00 183:  0.00 184:  0.00
 185:  0.00 186:  0.00 187:  0.00 188:  0.00 189:  0.00 190:  0.00 191:  0.00 192:  0.00
 193:  0.00 194:  0.00 195:  0.00 196:  0.00 197:  0.00 198:  0.00 199:  0.00 200:  0.00
 201:  0.00 202:  0.00 203:  0.00 204:  0.00 205:  0.00 206:  0.00 207:  0.00 208:  0.00
 209:  0.00 210:  0.00 211:  0.00 212:  0.00 213:  0.00 214:  0.00 215:  0.00 216:  0.00
 217:  0.00 218:  0.00 219:  0.00 220:  0.00 221:  0.00 222:  0.00 223:  0.00 224:  0.00
 225:  0.00 226:  0.00 227:  0.00 228:  0.00 229:  0.00 230:  0.00 231:  0.00 232:  0.00
 233:  0.00 234:  0.00 235:  0.00 236:  0.00 237:  0.00 238:  0.00 239:  0.00 240:  0.00
 241:  0.00 242:  0.00 243:  0.00 244:  0.00 245:  0.00 246:  0.00 247:  0.00 248:  0.00
 249:  0.00 250:  0.00 251:  0.00 252:  0.00 253:  0.00 254:  0.00 255:  0.00 256:  0.00
 257:  0.00 258:  0.00 259:  0.00 260:  0.00 261:  0.00 262:  0.00 263:  0.00 264:  0.00
 265:  0.00 266:  0.00 267:  0.00 268:  0.00 269:  0.00 270:  0.00 271:  0.00 272:  0.00
 273:  0.00 274:  0.00 275:  0.00 276:  0.00 277:  0.00 278:  0.00 279:  0.00 280:  0.00
 281:  0.00 282:  0.00 283:  0.00 284:  0.00 285:  0.00 286:  0.00 287:  0.00 288:  0.00
 289:  0.00 290:  0.00 291:  0.00 292:  0.00 293:  0.00 294:  0.00 295:  0.00 296:  0.00
 297:  0.00 298:  0.00 299:  0.00 300:  0.00 301:  0.00 302:  0.00 303:  0.00 304:  0.00
 305:  0.00 306:  0.00 307:  0.00 308:  0.00 309:  0.00 310:  0.00 311:  0.00 312:  0.00
 313:  0.00 314:  0.00 315:  0.00 316:  0.00 317:  0.00 318:  0.00 319:  0.00 320:  0.00
 321:  0.00 322:  0.00 323:  0.00 324:  0.00 325:  0.00 326:  0.00 327:  0.00 328:  0.00
 329:  0.00 330:  0.00 331:  0.00 332:  0.00 333:  0.00 334:  0.00 335:  0.00 336:  0.00
 337:  0.00 338:  0.00 339:  0.00 340:  0.00 341:  0.00 342:  0.00 343:  0.00 344:  0.00
 345:  0.00 346:  0.00 347:  0.00 348:  0.00 349:  0.00 350:  0.00 351:  0.00 352:  0.00
 353:  0.00 354:  0.00 355:  0.00 356:  0.00 357:  0.00 358:  0.00 359:  0.00 360:  0.00
 361:  0.00 362:  0.00 363:  0.00 364:  0.00 365:  0.00 366:  0.00 367:  0.00 368:  0.00
 369:  0.00 370:  0.00 371:  0.00 372:  0.00 373:  0.00 374:  0.00 375:  0.00
 output can be read by thermo (or use thermo option).
 writing <g98.out> molden fake output.
 recommended (thermochemical) frequency scaling factor: 1.0
                    ==================
                    thermo calculation
                    ==================
Nvib :  369 Nimag : 0  symmetry :   C1  rot number :  1  scale factor : 1.00 sthr :  50.
omega=  6.50     Gvib=    -2.644     Grot=    -1.661     Gused=    -1.661
omega= 12.57     Gvib=    -2.253     Grot=    -1.466     Gused=    -1.469
omega= 14.14     Gvib=    -2.183     Grot=    -1.431     Gused=    -1.436
omega= 17.93     Gvib=    -2.043     Grot=    -1.360     Gused=    -1.372
omega= 18.40     Gvib=    -2.027     Grot=    -1.353     Gused=    -1.365
omega= 19.54     Gvib=    -1.992     Grot=    -1.335     Gused=    -1.350
omega= 23.85     Gvib=    -1.874     Grot=    -1.276     Gused=    -1.305
omega= 25.44     Gvib=    -1.836     Grot=    -1.257     Gused=    -1.293
omega= 27.85     Gvib=    -1.782     Grot=    -1.230     Gused=    -1.278
omega= 30.83     Gvib=    -1.722     Grot=    -1.200     Gused=    -1.266
omega= 32.17     Gvib=    -1.697     Grot=    -1.187     Gused=    -1.262
omega= 32.93     Gvib=    -1.683     Grot=    -1.180     Gused=    -1.260
omega= 35.93     Gvib=    -1.631     Grot=    -1.154     Gused=    -1.255
omega= 36.38     Gvib=    -1.624     Grot=    -1.151     Gused=    -1.254
omega= 38.58     Gvib=    -1.589     Grot=    -1.133     Gused=    -1.253
omega= 39.63     Gvib=    -1.574     Grot=    -1.125     Gused=    -1.252
omega= 41.86     Gvib=    -1.541     Grot=    -1.109     Gused=    -1.252
omega= 42.25     Gvib=    -1.536     Grot=    -1.106     Gused=    -1.251
omega= 43.27     Gvib=    -1.522     Grot=    -1.099     Gused=    -1.251
omega= 45.35     Gvib=    -1.494     Grot=    -1.085     Gused=    -1.250
omega= 47.57     Gvib=    -1.466     Grot=    -1.071     Gused=    -1.249
omega= 47.76     Gvib=    -1.463     Grot=    -1.070     Gused=    -1.249
omega= 49.23     Gvib=    -1.445     Grot=    -1.061     Gused=    -1.247
omega= 50.59     Gvib=    -1.429     Grot=    -1.053     Gused=    -1.246
omega= 52.96     Gvib=    -1.402     Grot=    -1.040     Gused=    -1.242
omega= 54.32     Gvib=    -1.387     Grot=    -1.032     Gused=    -1.239
omega= 55.77     Gvib=    -1.372     Grot=    -1.024     Gused=    -1.236
omega= 56.54     Gvib=    -1.364     Grot=    -1.020     Gused=    -1.233
omega= 57.44     Gvib=    -1.355     Grot=    -1.015     Gused=    -1.231
omega= 58.46     Gvib=    -1.344     Grot=    -1.010     Gused=    -1.228
omega= 59.54     Gvib=    -1.333     Grot=    -1.005     Gused=    -1.224
omega= 60.32     Gvib=    -1.326     Grot=    -1.001     Gused=    -1.222
omega= 61.86     Gvib=    -1.311     Grot=    -0.994     Gused=    -1.216
omega= 62.92     Gvib=    -1.301     Grot=    -0.988     Gused=    -1.212
omega= 64.61     Gvib=    -1.285     Grot=    -0.981     Gused=    -1.205
omega= 65.16     Gvib=    -1.280     Grot=    -0.978     Gused=    -1.203
omega= 66.21     Gvib=    -1.271     Grot=    -0.973     Gused=    -1.198
omega= 66.45     Gvib=    -1.269     Grot=    -0.972     Gused=    -1.197
omega= 67.41     Gvib=    -1.260     Grot=    -0.968     Gused=    -1.193
omega= 69.20     Gvib=    -1.245     Grot=    -0.960     Gused=    -1.184
omega= 70.49     Gvib=    -1.234     Grot=    -0.955     Gused=    -1.178
omega= 71.19     Gvib=    -1.228     Grot=    -0.952     Gused=    -1.174
omega= 71.65     Gvib=    -1.225     Grot=    -0.950     Gused=    -1.172
omega= 71.82     Gvib=    -1.223     Grot=    -0.949     Gused=    -1.171
omega= 72.63     Gvib=    -1.217     Grot=    -0.946     Gused=    -1.167
omega= 74.99     Gvib=    -1.198     Grot=    -0.937     Gused=    -1.155
omega= 75.48     Gvib=    -1.194     Grot=    -0.935     Gused=    -1.152
omega= 76.30     Gvib=    -1.188     Grot=    -0.931     Gused=    -1.148
omega= 76.97     Gvib=    -1.183     Grot=    -0.929     Gused=    -1.144
omega= 78.05     Gvib=    -1.175     Grot=    -0.925     Gused=    -1.139
omega= 78.63     Gvib=    -1.170     Grot=    -0.922     Gused=    -1.135
omega= 79.56     Gvib=    -1.163     Grot=    -0.919     Gused=    -1.130
omega= 80.38     Gvib=    -1.157     Grot=    -0.916     Gused=    -1.126
omega= 81.85     Gvib=    -1.147     Grot=    -0.911     Gused=    -1.118
omega= 82.67     Gvib=    -1.141     Grot=    -0.908     Gused=    -1.113
omega= 83.10     Gvib=    -1.138     Grot=    -0.906     Gused=    -1.111
omega= 83.50     Gvib=    -1.135     Grot=    -0.905     Gused=    -1.109
omega= 85.79     Gvib=    -1.119     Grot=    -0.897     Gused=    -1.096
omega= 87.14     Gvib=    -1.110     Grot=    -0.892     Gused=    -1.089
omega= 87.50     Gvib=    -1.108     Grot=    -0.891     Gused=    -1.087
omega= 87.60     Gvib=    -1.107     Grot=    -0.890     Gused=    -1.086
omega= 89.78     Gvib=    -1.093     Grot=    -0.883     Gused=    -1.074
omega= 90.36     Gvib=    -1.089     Grot=    -0.881     Gused=    -1.071
omega= 90.69     Gvib=    -1.087     Grot=    -0.880     Gused=    -1.069
omega= 92.92     Gvib=    -1.073     Grot=    -0.873     Gused=    -1.057
omega= 93.27     Gvib=    -1.070     Grot=    -0.872     Gused=    -1.055
omega= 94.11     Gvib=    -1.065     Grot=    -0.869     Gused=    -1.051
omega= 95.60     Gvib=    -1.056     Grot=    -0.865     Gused=    -1.043
omega= 96.83     Gvib=    -1.049     Grot=    -0.861     Gused=    -1.036
omega= 97.08     Gvib=    -1.047     Grot=    -0.860     Gused=    -1.035
omega= 99.12     Gvib=    -1.035     Grot=    -0.854     Gused=    -1.024
omega=100.20     Gvib=    -1.029     Grot=    -0.851     Gused=    -1.018
omega=100.46     Gvib=    -1.027     Grot=    -0.850     Gused=    -1.017
omega=101.18     Gvib=    -1.023     Grot=    -0.848     Gused=    -1.013
omega=102.50     Gvib=    -1.016     Grot=    -0.844     Gused=    -1.006
omega=103.12     Gvib=    -1.012     Grot=    -0.842     Gused=    -1.003
omega=104.25     Gvib=    -1.006     Grot=    -0.839     Gused=    -0.997
omega=105.07     Gvib=    -1.001     Grot=    -0.837     Gused=    -0.993
omega=105.59     Gvib=    -0.998     Grot=    -0.835     Gused=    -0.991
omega=106.25     Gvib=    -0.995     Grot=    -0.833     Gused=    -0.987
omega=108.85     Gvib=    -0.981     Grot=    -0.826     Gused=    -0.974
omega=109.50     Gvib=    -0.977     Grot=    -0.824     Gused=    -0.971
omega=110.89     Gvib=    -0.970     Grot=    -0.821     Gused=    -0.964
omega=111.55     Gvib=    -0.967     Grot=    -0.819     Gused=    -0.961
omega=112.43     Gvib=    -0.962     Grot=    -0.817     Gused=    -0.957
omega=112.82     Gvib=    -0.960     Grot=    -0.816     Gused=    -0.955
omega=115.49     Gvib=    -0.947     Grot=    -0.809     Gused=    -0.942
omega=116.24     Gvib=    -0.943     Grot=    -0.807     Gused=    -0.938
omega=117.17     Gvib=    -0.938     Grot=    -0.804     Gused=    -0.934
omega=117.60     Gvib=    -0.936     Grot=    -0.803     Gused=    -0.932
omega=118.77     Gvib=    -0.930     Grot=    -0.800     Gused=    -0.926
omega=120.98     Gvib=    -0.920     Grot=    -0.795     Gused=    -0.916
omega=121.21     Gvib=    -0.919     Grot=    -0.794     Gused=    -0.915
omega=123.56     Gvib=    -0.908     Grot=    -0.789     Gused=    -0.904
omega=124.17     Gvib=    -0.905     Grot=    -0.787     Gused=    -0.902
omega=125.59     Gvib=    -0.898     Grot=    -0.784     Gused=    -0.895
omega=126.94     Gvib=    -0.892     Grot=    -0.781     Gused=    -0.889
omega=127.34     Gvib=    -0.890     Grot=    -0.780     Gused=    -0.888
omega=128.68     Gvib=    -0.884     Grot=    -0.777     Gused=    -0.882
omega=130.09     Gvib=    -0.878     Grot=    -0.773     Gused=    -0.876
omega=130.83     Gvib=    -0.875     Grot=    -0.772     Gused=    -0.873
omega=131.91     Gvib=    -0.870     Grot=    -0.769     Gused=    -0.868
omega=132.69     Gvib=    -0.867     Grot=    -0.767     Gused=    -0.865
omega=133.89     Gvib=    -0.862     Grot=    -0.765     Gused=    -0.860
omega=136.12     Gvib=    -0.852     Grot=    -0.760     Gused=    -0.850
omega=136.83     Gvib=    -0.849     Grot=    -0.758     Gused=    -0.848
omega=138.65     Gvib=    -0.842     Grot=    -0.754     Gused=    -0.840
omega=139.21     Gvib=    -0.839     Grot=    -0.753     Gused=    -0.838
omega=139.90     Gvib=    -0.836     Grot=    -0.752     Gused=    -0.835
omega=141.08     Gvib=    -0.832     Grot=    -0.749     Gused=    -0.830
omega=141.92     Gvib=    -0.828     Grot=    -0.748     Gused=    -0.827
omega=143.03     Gvib=    -0.824     Grot=    -0.745     Gused=    -0.823
omega=144.02     Gvib=    -0.820     Grot=    -0.743     Gused=    -0.819
omega=145.30     Gvib=    -0.815     Grot=    -0.741     Gused=    -0.814
omega=146.10     Gvib=    -0.812     Grot=    -0.739     Gused=    -0.811
omega=147.55     Gvib=    -0.806     Grot=    -0.736     Gused=    -0.805
omega=147.83     Gvib=    -0.805     Grot=    -0.735     Gused=    -0.804
omega=148.31     Gvib=    -0.803     Grot=    -0.734     Gused=    -0.802
omega=150.06     Gvib=    -0.797     Grot=    -0.731     Gused=    -0.796
omega=150.53     Gvib=    -0.795     Grot=    -0.730     Gused=    -0.794
omega=152.66     Gvib=    -0.787     Grot=    -0.726     Gused=    -0.786
omega=153.15     Gvib=    -0.785     Grot=    -0.725     Gused=    -0.784
omega=154.92     Gvib=    -0.778     Grot=    -0.722     Gused=    -0.778
omega=156.23     Gvib=    -0.774     Grot=    -0.719     Gused=    -0.773
omega=156.92     Gvib=    -0.771     Grot=    -0.718     Gused=    -0.771
omega=158.11     Gvib=    -0.767     Grot=    -0.716     Gused=    -0.766
omega=158.56     Gvib=    -0.765     Grot=    -0.715     Gused=    -0.765
omega=158.92     Gvib=    -0.764     Grot=    -0.714     Gused=    -0.764
omega=161.04     Gvib=    -0.757     Grot=    -0.710     Gused=    -0.756
omega=162.52     Gvib=    -0.751     Grot=    -0.707     Gused=    -0.751
omega=163.66     Gvib=    -0.748     Grot=    -0.705     Gused=    -0.747
omega=164.47     Gvib=    -0.745     Grot=    -0.704     Gused=    -0.744
omega=165.75     Gvib=    -0.740     Grot=    -0.702     Gused=    -0.740
omega=165.96     Gvib=    -0.740     Grot=    -0.701     Gused=    -0.739
omega=166.58     Gvib=    -0.738     Grot=    -0.700     Gused=    -0.737
omega=167.73     Gvib=    -0.734     Grot=    -0.698     Gused=    -0.733
omega=168.06     Gvib=    -0.733     Grot=    -0.697     Gused=    -0.732
omega=170.39     Gvib=    -0.725     Grot=    -0.693     Gused=    -0.725
omega=171.78     Gvib=    -0.720     Grot=    -0.691     Gused=    -0.720
omega=172.38     Gvib=    -0.718     Grot=    -0.690     Gused=    -0.718
omega=174.33     Gvib=    -0.712     Grot=    -0.687     Gused=    -0.712
omega=175.05     Gvib=    -0.710     Grot=    -0.685     Gused=    -0.710
omega=176.42     Gvib=    -0.705     Grot=    -0.683     Gused=    -0.705
omega=177.60     Gvib=    -0.702     Grot=    -0.681     Gused=    -0.702
omega=177.80     Gvib=    -0.701     Grot=    -0.681     Gused=    -0.701
omega=178.16     Gvib=    -0.700     Grot=    -0.680     Gused=    -0.700
omega=179.66     Gvib=    -0.695     Grot=    -0.678     Gused=    -0.695
omega=181.20     Gvib=    -0.691     Grot=    -0.675     Gused=    -0.690
omega=182.26     Gvib=    -0.687     Grot=    -0.673     Gused=    -0.687
omega=183.01     Gvib=    -0.685     Grot=    -0.672     Gused=    -0.685
omega=183.61     Gvib=    -0.683     Grot=    -0.671     Gused=    -0.683
omega=183.85     Gvib=    -0.682     Grot=    -0.671     Gused=    -0.682
omega=185.08     Gvib=    -0.679     Grot=    -0.669     Gused=    -0.679
omega=185.86     Gvib=    -0.676     Grot=    -0.668     Gused=    -0.676
omega=185.96     Gvib=    -0.676     Grot=    -0.667     Gused=    -0.676
omega=186.90     Gvib=    -0.673     Grot=    -0.666     Gused=    -0.673
omega=189.47     Gvib=    -0.666     Grot=    -0.662     Gused=    -0.666
omega=190.02     Gvib=    -0.664     Grot=    -0.661     Gused=    -0.664
omega=191.72     Gvib=    -0.659     Grot=    -0.658     Gused=    -0.659
omega=193.10     Gvib=    -0.655     Grot=    -0.656     Gused=    -0.655
omega=193.39     Gvib=    -0.655     Grot=    -0.656     Gused=    -0.655
omega=193.74     Gvib=    -0.654     Grot=    -0.655     Gused=    -0.654
omega=196.26     Gvib=    -0.646     Grot=    -0.651     Gused=    -0.646
omega=197.33     Gvib=    -0.643     Grot=    -0.650     Gused=    -0.643
omega=198.05     Gvib=    -0.641     Grot=    -0.649     Gused=    -0.641
omega=198.33     Gvib=    -0.641     Grot=    -0.648     Gused=    -0.641
omega=199.39     Gvib=    -0.638     Grot=    -0.647     Gused=    -0.638
omega=202.09     Gvib=    -0.630     Grot=    -0.643     Gused=    -0.630
omega=203.06     Gvib=    -0.628     Grot=    -0.641     Gused=    -0.628
omega=203.49     Gvib=    -0.627     Grot=    -0.641     Gused=    -0.627
omega=204.59     Gvib=    -0.624     Grot=    -0.639     Gused=    -0.624
omega=207.92     Gvib=    -0.615     Grot=    -0.634     Gused=    -0.615
omega=209.51     Gvib=    -0.611     Grot=    -0.632     Gused=    -0.611
omega=211.22     Gvib=    -0.606     Grot=    -0.630     Gused=    -0.606
omega=212.19     Gvib=    -0.604     Grot=    -0.628     Gused=    -0.604
omega=212.58     Gvib=    -0.603     Grot=    -0.628     Gused=    -0.603
omega=217.04     Gvib=    -0.591     Grot=    -0.622     Gused=    -0.592
omega=217.30     Gvib=    -0.591     Grot=    -0.621     Gused=    -0.591
omega=219.04     Gvib=    -0.586     Grot=    -0.619     Gused=    -0.587
omega=220.20     Gvib=    -0.584     Grot=    -0.617     Gused=    -0.584
omega=222.25     Gvib=    -0.579     Grot=    -0.615     Gused=    -0.579
omega=233.44     Gvib=    -0.552     Grot=    -0.600     Gused=    -0.552
omega=236.52     Gvib=    -0.545     Grot=    -0.596     Gused=    -0.545
omega=237.31     Gvib=    -0.544     Grot=    -0.595     Gused=    -0.544
omega=239.80     Gvib=    -0.538     Grot=    -0.592     Gused=    -0.538
omega=243.30     Gvib=    -0.530     Grot=    -0.588     Gused=    -0.530
omega=245.21     Gvib=    -0.526     Grot=    -0.586     Gused=    -0.526
omega=257.17     Gvib=    -0.501     Grot=    -0.571     Gused=    -0.501
omega=257.59     Gvib=    -0.500     Grot=    -0.571     Gused=    -0.500
omega=272.77     Gvib=    -0.471     Grot=    -0.554     Gused=    -0.471
omega=274.18     Gvib=    -0.468     Grot=    -0.552     Gused=    -0.468
omega=276.92     Gvib=    -0.463     Grot=    -0.549     Gused=    -0.463
omega=280.23     Gvib=    -0.457     Grot=    -0.546     Gused=    -0.457
omega=294.49     Gvib=    -0.432     Grot=    -0.531     Gused=    -0.432
 
   temp. (K)  partition function   enthalpy   heat capacity  entropy
                                   cal/mol     cal/K/mol   cal/K/mol   J/K/mol
 298.15  VIB  0.576E+80            87826.509    417.374    614.349
         ROT  0.515E+09              888.752      2.981     42.844
         INT  0.297E+89            88715.261    420.355    657.194
         TR   0.758E+29             1481.254      4.968     48.364
         TOT                       90196.5153   425.3232   705.5574  2952.0408
                     Eh         kcal/mol          kJ/mol 
ZPVE            0.723819         454.203         1900.38    
H(0)-H(T)+PV    0.143737         90.1965         377.381    
H(T)            0.867556         544.400         2277.76    
T*S             0.335233         210.362         880.151    
G(T)            0.532323         334.038         1397.61    
   -210.89903881  <=== TOTAL FREE ENERGY in Eh incl. el.,ZPVE,RRHO,solv. parts
 
 normal mode %tage of torsion character
   1:  0.00   2:  0.00   3:  0.00   4:  0.00   5:  0.00   6:  0.00   7:  0.47   8:  0.46
   9:  0.55  10:  0.59  11:  0.83  12:  0.77  13:  0.68  14:  0.42  15:  0.49  16:  0.83
  17:  0.56  18:  0.57  19:  0.82  20:  0.76  21:  0.88  22:  0.80  23:  0.29  24:  0.75
  25:  0.93  26:  0.49  27:  0.97  28:  0.92  29:  0.90  30:  0.95  31:  0.81  32:  0.96
  33:  0.82  34:  0.92  35:  0.97  36:  0.93  37:  0.92  38:  0.94  39:  0.69  40:  0.91
  41:  0.90  42:  0.97  43:  0.79  44:  0.95  45:  0.89  46:  0.83  47:  0.87  48:  0.97
  49:  0.94  50:  0.91  51:  0.98  52:  0.81  53:  0.95  54:  0.93  55:  0.95  56:  0.97
  57:  0.90  58:  0.82  59:  0.97  60:  0.78  61:  0.85  62:  0.73  63:  0.97  64:  0.70
  65:  0.90  66:  0.95  67:  0.96  68:  0.91  69:  0.98  70:  0.97  71:  0.98  72:  0.99
  73:  0.99  74:  0.94  75:  0.87  76:  0.97  77:  0.83  78:  0.96  79:  0.74  80:  0.96
  81:  0.96  82:  0.97  83:  0.95  84:  0.95  85:  0.90  86:  0.99  87:  0.98  88:  0.97
  89:  0.98  90:  0.92  91:  0.93  92:  0.98  93:  0.83  94:  0.99  95:  0.95  96:  0.98
  97:  0.92  98:  0.77  99:  0.99 100:  0.98 101:  0.95 102:  0.95 103:  0.96 104:  0.93
 105:  0.93 106:  0.94 107:  0.96 108:  0.90 109:  0.73 110:  0.98 111:  0.97 112:  0.87
 113:  0.94 114:  0.99 115:  0.86 116:  0.84 117:  0.95 118:  0.98 119:  0.96 120:  0.96
 121:  0.93 122:  0.96 123:  0.99 124:  0.96 125:  0.98 126:  0.92 127:  0.66 128:  0.77
 129:  0.95 130:  0.92 131:  0.95 132:  0.88 133:  0.97 134:  0.97 135:  0.97 136:  0.88
 137:  0.98 138:  0.92 139:  0.93 140:  0.63 141:  0.93 142:  0.91 143:  0.96 144:  0.91
 145:  0.81 146:  0.90 147:  0.90 148:  0.87 149:  0.73 150:  0.94 151:  0.93 152:  0.91
 153:  0.96 154:  0.87 155:  0.92 156:  0.79 157:  0.46 158:  0.95 159:  0.97 160:  0.78
 161:  0.74 162:  0.84 163:  0.78 164:  0.91 165:  0.62 166:  0.68 167:  0.91 168:  0.48
 169:  0.92 170:  0.81 171:  0.83 172:  0.97 173:  0.95 174:  0.72 175:  0.80 176:  0.45
 177:  0.83 178:  0.75 179:  0.85 180:  0.87 181:  0.41 182:  0.61 183:  0.87 184:  0.93
 185:  0.90 186:  0.93 187:  0.38 188:  0.14 189:  0.73 190:  0.88 191:  0.96 192:  0.74
 193:  0.26 194:  0.76 195:  0.81 196:  0.79 197:  0.57 198:  0.48 199:  0.49 200:  0.65
 201:  0.76 202:  0.69 203:  0.39 204:  0.54 205:  0.41 206:  0.42 207:  0.08 208:  0.41
 209:  0.20 210:  0.57 211:  0.16 212:  0.49 213:  0.40 214:  0.65 215:  0.14 216:  0.58
 217:  0.55 218:  0.55 219:  0.52 220:  0.54 221:  0.50 222:  0.44 223:  0.42 224:  0.44
 225:  0.32 226:  0.34 227:  0.33 228:  0.28 229:  0.32 230:  0.10 231:  0.50 232:  0.31
 233:  0.27 234:  0.31 235:  0.21 236:  0.26 237:  0.33 238:  0.24 239:  0.25 240:  0.04
 241:  0.07 242:  0.08 243:  0.09 244:  0.09 245:  0.14 246:  0.15 247:  0.17 248:  0.21
 249:  0.19 250:  0.10 251:  0.20 252:  0.20 253:  0.21 254:  0.07 255:  0.19 256:  0.12
 257:  0.11 258:  0.08 259:  0.08 260:  0.36 261:  0.28 262:  0.28 263:  0.27 264:  0.28
 265:  0.23 266:  0.42 267:  0.31 268:  0.31 269:  0.31 270:  0.31 271:  0.07 272:  0.12
 273:  0.10 274:  0.11 275:  0.10 276:  0.22 277:  0.14 278:  0.12 279:  0.12 280:  0.17
 281:  0.27 282:  0.13 283:  0.15 284:  0.15 285:  0.13 286:  0.09 287:  0.10 288:  0.10
 289:  0.10 290:  0.11 291:  0.11 292:  0.11 293:  0.10 294:  0.11 295:  0.15 296:  0.00
 297:  0.00 298:  0.00 299:  0.00 300:  0.00 301:  0.53 302:  0.61 303:  0.67 304:  0.61
 305:  0.61 306:  0.63 307:  0.61 308:  0.61 309:  0.68 310:  0.60 311:  0.60 312:  0.68
 313:  0.61 314:  0.80 315:  0.76 316:  0.60 317:  0.87 318:  0.86 319:  0.81 320:  0.92
 321:  0.74 322:  0.91 323:  0.84 324:  0.90 325:  0.87 326:  0.19 327:  0.11 328:  0.10
 329:  0.10 330:  0.11 331:  0.04 332:  0.12 333:  0.13 334:  0.12 335:  0.23 336:  0.23
 337:  0.15 338:  0.16 339:  0.18 340:  0.01 341:  0.17 342:  0.05 343:  0.06 344:  0.06
 345:  0.06 346:  0.05 347:  0.01 348:  0.03 349:  0.13 350:  0.02 351:  0.06 352:  0.01
 353:  0.09 354:  0.10 355:  0.12 356:  0.04 357:  0.04 358:  0.04 359:  0.02 360:  0.03
 361:  0.04 362:  0.05 363:  0.04 364:  0.04 365:  0.00 366:  0.02 367:  0.02 368:  0.01
 369:  0.03 370:  0.03 371:  0.13 372:  0.01 373:  0.07 374:  0.12 375:  0.02
 recommended # of modes for mode following         202
 
 Pipek-Mezey localization of normal modes
 number of localized modes          205
 frequency thrshold           500.000000000000     
 number of groups                    82
 atom-group assingment :   
  1  2  3  4  5  6  7  8  9 10 11 12 13 14 15 16 17 18 19 20 21 22 23 24 25 26 27 28 29 30
 31 32 33 34 35 36 37 38 39 40 41 42 43 44 45 46 47 48 49 50 51 52 53 53 53 54 55 54 56 56
 56 57 57 57 57 58 59 60 60 60 61 61 61 62 63 62 64 64 64 64 65 65 66 66 67 68 68 68 69 69
 69 70 70 70 70 71 72 73 73 73 73 73 73 74 75 74 76 76 76 76 77 78 77 77 79 80 80 80 81 81
 81 82 82 82 82
 pop matrix done.
 initialization of trafo matrix to unity
iteration     50  convergence  0.52864426D-03
iteration    100  convergence  0.30196446D-02
iteration    150  convergence  0.30709465D-05

 converged in    154 iterations, threshold :   0.99973392D-06
eig.   :       -0.00    -0.00    -0.00     0.00     0.00     0.00
eig.   :       50.68    83.57    84.55    84.81    85.88    86.99
eig.   :       87.44    87.78    87.81    88.59    88.67    90.03
eig.   :       91.13    93.19    93.27    94.17    97.38    98.55
eig.   :       98.71    98.93    99.13    99.33    99.55    99.81
eig.   :      101.14   101.36   101.49   101.63   101.65   101.82
eig.   :      102.54   104.04   104.81   105.42   105.69   106.23
eig.   :      106.98   108.67   109.00   109.98   112.13   112.34
eig.   :      114.61   116.52   116.55   117.21   118.25   118.48
eig.   :      118.63   119.66   120.00   120.01   120.03   121.20
eig.   :      121.50   122.07   122.14   122.64   122.89   122.92
eig.   :      122.94   123.07   123.73   123.91   124.11   124.26
eig.   :      124.96   124.97   125.32   125.99   126.22   126.65
eig.   :      126.90   128.31   129.11   129.58   130.03   130.19
eig.   :      130.69   131.05   131.27   131.73   131.77   133.20
eig.   :      134.34   134.84   135.02   135.79   135.86   135.90
eig.   :      135.98   136.38   136.86   136.97   137.51   137.67
eig.   :      137.87   137.92   138.17   139.14   139.58   141.09
eig.   :      141.10   141.27   142.19   143.71   145.53   145.87
eig.   :      146.21   146.24   146.74   146.81   147.25   147.44
eig.   :      149.04   149.22   149.65   149.66   149.74   150.49
eig.   :      150.80   151.31   151.37   152.29   153.27   153.49
eig.   :      154.62   155.25   155.25   155.34   155.66   156.68
eig.   :      157.74   158.16   158.86   159.25   160.14   161.42
eig.   :      162.10   162.98   163.15   163.87   165.13   165.79
eig.   :      167.19   167.94   168.47   169.22   169.81   173.15
eig.   :      173.74   173.95   177.04   178.08   178.58   179.24
eig.   :      180.27   181.78   182.10   182.97   183.12   184.20
eig.   :      184.62   185.52   186.09   187.08   188.23   188.94
eig.   :      190.99   198.73   200.18   201.27   201.45   202.08
eig.   :      202.35   206.42   206.69   208.10   211.19   211.37
eig.   :      211.58   212.63   213.39   216.05   217.41   218.88
eig.   :      220.42   224.95   226.94   227.08   228.85   230.53
eig.   :      232.70   234.33   241.90   258.44   261.89   268.01
eig.   :      268.74   272.70   302.48   323.48   377.03   395.95
eig.   :      411.43   507.42   510.08   521.24   561.23   768.72
eig.   :      775.68   781.99   782.63   783.09   841.44   853.95
eig.   :      858.80   858.96   863.87   882.47   892.86   893.52
eig.   :      895.51   942.99   954.38   976.97   979.72   983.09
eig.   :      983.49   988.86   989.27   992.10   992.52  1036.16
eig.   :     1042.19  1047.60  1051.02  1051.38  1081.47  1083.63
eig.   :     1085.05  1088.20  1089.16  1108.01  1120.60  1126.03
eig.   :     1127.21  1130.99  1134.34  1136.94  1138.08  1139.03
eig.   :     1140.60  1162.01  1170.88  1173.35  1175.56  1181.83
eig.   :     1213.87  1222.91  1234.19  1235.51  1236.46  1236.72
eig.   :     1271.24  1275.09  1276.48  1276.55  1277.86  1278.57
eig.   :     1285.74  1300.88  1312.66  1314.20  1319.36  1339.98
eig.   :     1341.94  1342.44  1345.87  1350.00  1352.26  1353.07
eig.   :     1353.67  1353.76  1354.59  1355.51  1355.70  1358.73
eig.   :     1378.75  1403.55  1408.80  1409.27  1414.05  1420.82
eig.   :     1465.39  1467.19  1468.31  1468.41  1471.89  1472.35
eig.   :     1472.61  1475.50  1476.17  1477.47  1478.18  1484.59
eig.   :     1485.61  1485.72  1492.02  1492.10  1495.22  1496.01
eig.   :     1499.06  1500.78  1502.44  1502.66  1502.96  1504.22
eig.   :     1507.07  2872.23  2879.25  2880.62  2889.94  2896.81
eig.   :     2902.33  2945.76  2946.85  2947.13  2961.62  2962.38
eig.   :     2969.03  2970.64  2973.32  2974.92  2977.70  2979.54
eig.   :     2984.75  2986.40  2988.30  2988.86  2990.24  2991.33
eig.   :     2993.26  2996.37  2998.33  3000.80  3005.76  3020.43
eig.   :     3026.04  3028.50  3031.05  3031.86  3034.18  3034.31
eig.   :     3036.32  3037.16  3037.35  3038.97  3042.72  3043.72
eig.   :     3044.67  3050.34  3064.20  3071.31  3382.92  3438.95
eig.   :     3528.28  3531.95  3563.22
written to xtb_localmodes and g98l.out
 
 normal mode %tage of torsion character
   1:  0.00   2:  0.00   3:  0.00   4:  0.00   5:  0.00   6:  0.00   7:  0.42   8:  0.64
   9:  0.82  10:  0.35  11:  0.45  12:  0.89  13:  0.44  14:  0.44  15:  0.22  16:  0.68
  17:  0.46  18:  0.68  19:  0.14  20:  0.90  21:  0.94  22:  1.00  23:  0.58  24:  1.00
  25:  0.65  26:  0.14  27:  1.00  28:  0.99  29:  0.85  30:  0.90  31:  0.33  32:  0.48
  33:  0.94  34:  0.35  35:  0.56  36:  0.44  37:  0.52  38:  0.58  39:  0.92  40:  0.83
  41:  0.75  42:  1.00  43:  0.22  44:  1.00  45:  0.99  46:  0.56  47:  0.41  48:  0.80
  49:  0.82  50:  0.92  51:  0.15  52:  0.18  53:  0.69  54:  0.38  55:  1.00  56:  0.98
  57:  0.87  58:  0.49  59:  0.01  60:  0.71  61:  0.57  62:  0.79  63:  0.97  64:  0.93
  65:  0.59  66:  0.02  67:  0.53  68:  0.55  69:  0.43  70:  0.68  71:  0.17  72:  0.65
  73:  0.19  74:  0.99  75:  0.34  76:  0.08  77:  0.38  78:  0.72  79:  0.54  80:  0.99
  81:  0.91  82:  0.29  83:  0.92  84:  0.19  85:  0.47  86:  0.75  87:  0.02  88:  0.10
  89:  0.50  90:  0.53  91:  0.99  92:  0.04  93:  0.12  94:  0.93  95:  0.49  96:  0.82
  97:  0.72  98:  0.41  99:  0.22 100:  0.19 101:  0.20 102:  0.01 103:  0.07 104:  0.07
 105:  0.62 106:  0.26 107:  0.28 108:  0.22 109:  0.24 110:  0.05 111:  0.29 112:  0.73
 113:  0.32 114:  0.12 115:  0.60 116:  0.85 117:  0.37 118:  0.08 119:  0.38 120:  0.65
 121:  0.75 122:  0.87 123:  0.99 124:  0.23 125:  0.70 126:  0.20 127:  0.40 128:  0.38
 129:  0.29 130:  0.03 131:  0.14 132:  0.10 133:  0.46 134:  0.05 135:  0.99 136:  0.98
 137:  0.58 138:  0.75 139:  0.43 140:  0.75 141:  0.57 142:  0.06 143:  0.75 144:  0.02
 145:  0.50 146:  0.36 147:  0.09 148:  0.04 149:  0.29 150:  0.57 151:  0.76 152:  0.87
 153:  0.57 154:  0.54 155:  0.84 156:  0.24 157:  0.07 158:  0.39 159:  0.52 160:  0.29
 161:  0.64 162:  0.49 163:  0.28 164:  0.78 165:  0.64 166:  0.64 167:  0.43 168:  0.82
 169:  0.70 170:  0.73 171:  0.91 172:  0.58 173:  0.88 174:  0.60 175:  0.68 176:  0.84
 177:  0.94 178:  0.73 179:  0.65 180:  0.67 181:  0.87 182:  0.83 183:  0.99 184:  0.61
 185:  0.59 186:  0.70 187:  0.45 188:  0.78 189:  0.84 190:  0.55 191:  0.89 192:  0.66
 193:  0.95 194:  0.48 195:  0.35 196:  0.57 197:  0.78 198:  0.83 199:  0.49 200:  0.69
 201:  0.82 202:  0.85 203:  0.68 204:  0.47 205:  0.64 206:  0.83 207:  0.72 208:  0.39
 209:  0.69 210:  0.67 211:  0.65 212:  0.49 213:  0.40 214:  0.65 215:  0.14 216:  0.58
 217:  0.55 218:  0.55 219:  0.52 220:  0.54 221:  0.50 222:  0.44 223:  0.42 224:  0.44
 225:  0.32 226:  0.34 227:  0.33 228:  0.28 229:  0.32 230:  0.10 231:  0.50 232:  0.31
 233:  0.27 234:  0.31 235:  0.21 236:  0.26 237:  0.33 238:  0.24 239:  0.25 240:  0.04
 241:  0.07 242:  0.08 243:  0.09 244:  0.09 245:  0.14 246:  0.15 247:  0.17 248:  0.21
 249:  0.19 250:  0.10 251:  0.20 252:  0.20 253:  0.21 254:  0.07 255:  0.19 256:  0.12
 257:  0.11 258:  0.08 259:  0.08 260:  0.36 261:  0.28 262:  0.28 263:  0.27 264:  0.28
 265:  0.23 266:  0.42 267:  0.31 268:  0.31 269:  0.31 270:  0.31 271:  0.07 272:  0.12
 273:  0.10 274:  0.11 275:  0.10 276:  0.22 277:  0.14 278:  0.12 279:  0.12 280:  0.17
 281:  0.27 282:  0.13 283:  0.15 284:  0.15 285:  0.13 286:  0.09 287:  0.10 288:  0.10
 289:  0.10 290:  0.11 291:  0.11 292:  0.11 293:  0.10 294:  0.11 295:  0.15 296:  0.00
 297:  0.00 298:  0.00 299:  0.00 300:  0.00 301:  0.53 302:  0.61 303:  0.67 304:  0.61
 305:  0.61 306:  0.63 307:  0.61 308:  0.61 309:  0.68 310:  0.60 311:  0.60 312:  0.68
 313:  0.61 314:  0.80 315:  0.76 316:  0.60 317:  0.87 318:  0.86 319:  0.81 320:  0.92
 321:  0.74 322:  0.91 323:  0.84 324:  0.90 325:  0.87 326:  0.19 327:  0.11 328:  0.10
 329:  0.10 330:  0.11 331:  0.04 332:  0.12 333:  0.13 334:  0.12 335:  0.23 336:  0.23
 337:  0.15 338:  0.16 339:  0.18 340:  0.01 341:  0.17 342:  0.05 343:  0.06 344:  0.06
 345:  0.06 346:  0.05 347:  0.01 348:  0.03 349:  0.13 350:  0.02 351:  0.06 352:  0.01
 353:  0.09 354:  0.10 355:  0.12 356:  0.04 357:  0.04 358:  0.04 359:  0.02 360:  0.03
 361:  0.04 362:  0.05 363:  0.04 364:  0.04 365:  0.00 366:  0.02 367:  0.02 368:  0.01
 369:  0.03 370:  0.03 371:  0.13 372:  0.01 373:  0.07 374:  0.12 375:  0.02
 recommended # of modes for mode following         210

------------------------------------------------------------------------
 * finished run on 2020/05/27 at 17:51:44.171     
------------------------------------------------------------------------
 total:
 * wall-time:     0 d,  0 h, 16 min, 46.845 sec
 *  cpu-time:     0 d,  0 h, 16 min, 45.204 sec
 * ratio c/w:     0.998 speedup
 SCF:
 * wall-time:     0 d,  0 h,  0 min, 10.005 sec
 *  cpu-time:     0 d,  0 h,  0 min,  9.750 sec
 * ratio c/w:     0.975 speedup
 ANC optimizer:
 * wall-time:     0 d,  0 h,  0 min,  7.989 sec
 *  cpu-time:     0 d,  0 h,  0 min,  7.926 sec
 * ratio c/w:     0.992 speedup
 numerical hessian:
 * wall-time:     0 d,  0 h, 16 min, 28.817 sec
 *  cpu-time:     0 d,  0 h, 16 min, 27.500 sec
 * ratio c/w:     0.999 speedup

normal termination of xtb
