# Supplementary material for: Heterogeneous Nucleation of Butanol on NaCl: A Computational Study of Temperature, Humidity, Seed Charge, and Seed Size Effects
Source: J Phys Chem A. 2021 Mar 31;125(14):3025–36. doi: 10.1021/acs.jpca.0c10972 (PMC8054243; doi:10.1021/acs.jpca.0c10972)
Supplement: Supplementary file 2 — jp0c10972_si_002.zip [file jp0c10972_si_002.zip › ALL CLUSTERS/low_level_calc/big seed/1Seed5BuOH.xyz]

   125
       -211.43136169  Gyration_radius:  6.01000683188
 Na         -1.62853347554887    4.72089268142620   -0.06754560427166
Na          2.65425472408581    3.87751983567912    2.65125802426695
Na         -0.06642090729312    0.84775594714068    5.77625134654177
Na         -2.22952296773908   -4.29872821157935    2.92178073802505
Na         -6.15462412477058   -3.62887245011296   -0.21160401747607
Na         -3.53732056690126   -3.18440514496687   -2.81448469371443
Na         -4.99566509207333   -2.01148994870987    3.00742254258044
Na         -5.76739256525908    0.16900430743121    0.12571131298792
Na         -0.74926194067853   -2.71143087576504    5.78133351241026
Na         -3.00271403540320   -2.33051256525265    0.17247061381710
Na         -1.49583436173543   -0.68598908266357    2.97243630998434
Na         -7.42658341705416    0.31733514644883    2.94546506293857
Na          1.17915194563897   -3.11546116713729    2.82333158545916
Na         -3.45864945319880   -0.33034292515987    5.88718482743133
Na         -0.80019487337992    2.81564146150406    2.83010423716926
Na          3.58410729382223   -0.04943583012131   -0.33739342720013
Na         -2.39991728270276    1.22975604447218   -0.07078720602017
Na         -3.85006418469657   -0.05743808025618   -2.89815762700822
Na          0.37154847707906   -1.20666717355368   -0.20440033347421
Na         -0.49634084771724    0.80173066153686   -3.10541741861049
Na         -3.13294583933711    3.34476599641889   -2.96551984761415
Na          1.87022018339815    0.41217599029472    2.68947346227561
Na          1.08876137009709    2.36841736258872   -0.28574292809062
Na         -4.28587167038083    1.70698067753315    3.08060592022883
Na         -5.03274111503898    3.73287560321779    0.13080415490702
Cl         -2.53843280751382    1.32199120205207   -4.49912825712853
Cl          0.50668947404344    4.36974693939594    1.22330252981111
Cl         -2.18007155767830    1.40076141128537    4.46286715276291
Cl          2.52016575761180   -1.65816992529003    1.23748600358079
Cl          1.26725203115771    2.36421027517194    4.25827507808321
Cl         -6.44419952138204    2.20349012745911    1.64084078501789
Cl         -5.64223695576814    0.05102799024466    4.62856335932365
Cl         -0.86815713916826   -2.70435842334662    1.40155474146833
Cl         -2.96731855099217    3.29355715712254    1.56348567450315
Cl          3.18860089703583    1.94296326300748    1.08134837923793
Cl         -0.13048302511604   -4.67267030716239    4.27908745246984
Cl         -4.34884213375739   -4.03423739747291    1.57152631651499
Cl         -1.00128853344482    2.80679260927774   -1.65808848961337
Cl          1.63736597449700    0.32146894573426   -1.87515082160370
Cl         -7.08823820060260   -1.67359532336461    1.47798175396650
Cl         -3.68104720825010    5.25294941218789   -1.40277786557802
Cl         -1.73562814649394   -0.94349651927657   -1.69599305284283
Cl         -1.35774715603371   -0.72013072638872    7.24301648071769
Cl         -4.57391424438932    1.82341736918466   -1.47051848191443
Cl         -2.90378921887814   -2.33687699482447    4.41780609649384
Cl         -0.24607515812439    0.80177022221630    1.27507984627470
Cl         -3.65434998087607   -0.28564165819884    1.57258972981090
Cl         -4.99484929252263   -1.64815957845219   -1.38052000085619
Cl         -5.37912565869417   -4.88260249678614   -2.29316358930147
Cl          0.72982710267105   -1.12730252934629    4.34926406239573
O           4.10236307003344    3.48554796833499    4.11900289300307
H           3.74456183910228    2.85617232118652    4.75449302402213
C           5.38466573676500    3.02932443026466    3.73341822064019
H           5.32327096063255    2.00591416850728    3.34346887510050
H           6.06466008947728    3.03571584026580    4.59688181175546
C           5.92140152038477    3.94787821787607    2.64956767203741
H           5.19978508014597    3.97128043312635    1.83368504870931
H           6.00711921092072    4.95627412499649    3.05309362391038
C           7.27137266904740    3.48481902356294    2.11684855975822
H           7.17256331940023    2.46613552452937    1.73499105520918
H           8.00033532099648    3.47022283490056    2.93035343275647
C           7.76867240265188    4.39588576323845    1.00244271512132
H           7.87651604842979    5.41546709128283    1.36461148897040
H           8.73359289859326    4.05925879055540    0.63174160487984
H           7.06194780308068    4.39807438431447    0.17633200613013
O           2.98095776449848    5.88211512303376    2.27263444697766
H           2.36307084924183    6.32913429533923    1.68185634872570
C           3.26903272675722    6.79576776825905    3.31042079809507
H           3.84311073037843    7.64457271872879    2.91348944162171
H           3.89515958513019    6.25727306132341    4.01793338281141
C           2.01023443841194    7.31533233974539    3.99705597895528
H           2.29801820572794    8.07443786688129    4.72628604018855
H           1.38058518637151    7.79657330485748    3.24255557792289
C           1.20120618234880    6.22178919849723    4.69169420215169
H           1.00067294643165    5.41782252979675    3.98309989808532
H           0.24116479053658    6.64226886234933    4.99519377336039
C           1.89846598262582    5.64761340168805    5.91564024233466
H           2.08904729920199    6.42808680194978    6.64875615516388
H           1.27217644090676    4.88767506405976    6.37580294837661
H           2.84305374251721    5.18906887565889    5.64298787695517
O           5.21875427946009   -0.74818125265631   -1.37047089758048
H           6.12525198996859   -1.00708843044942   -1.17702196421052
C           4.90102351502453   -1.34369379616247   -2.61859609085511
H           5.54271079489559   -0.92371862709856   -3.40380252168067
H           3.87165901446417   -1.06836300464141   -2.83703268196315
C           5.05208372481756   -2.86128763045665   -2.59143122085086
H           4.87349628507780   -3.24791741904559   -3.59601531627424
H           6.08495279414060   -3.09980817709380   -2.31967881599966
C           4.10568874245860   -3.54075766151532   -1.60197596390236
H           4.15319744298698   -3.01811738248013   -0.64621840324407
H           4.44906653429971   -4.56351819312272   -1.43725400963286
C           2.66259400656895   -3.58180638467782   -2.08519886306543
H           2.58873544228309   -4.15358403807094   -3.00698508674798
H           2.03928096582996   -4.05605563183637   -1.33186209908016
H           2.28073231318530   -2.58152751559197   -2.26709240974692
O          -2.57021370152050   -4.07624748329724   -1.16573863258521
H          -3.19565252455761   -4.80872464372558   -1.03824576949899
C          -1.30702747585923   -4.67566438902957   -1.41053558258781
H          -0.98366462540723   -5.25413541609274   -0.53515879282241
H          -0.59439181627608   -3.86265132452776   -1.55798538487402
C          -1.31082603181118   -5.59527674893577   -2.62627242955651
H          -0.31795562322887   -6.03942961773598   -2.71824216331202
H          -2.02712674872647   -6.40176111272088   -2.45580294214514
C          -1.67601066165774   -4.90513014358262   -3.93931666454601
H          -2.72034115339340   -4.59352256828571   -3.90704708484969
H          -1.59939905645385   -5.64542287972148   -4.73711474501946
C          -0.77738670754501   -3.72394323906788   -4.27852631311188
H           0.26560758951000   -4.03030415683697   -4.25301778919731
H          -0.99163322225446   -3.35949072861025   -5.27961616475480
H          -0.90399928974896   -2.90078003147998   -3.58278147506962
O          -3.64672268409219   -1.77414864437332   -4.36671357973595
H          -3.14695356741405   -1.21699616708631   -4.98112584237069
C          -4.93726796921352   -1.90767681666500   -4.96241723636774
H          -5.49645042834793   -0.96753266698717   -4.87144340452665
H          -5.47251014561763   -2.67991699756436   -4.41237459528281
C          -4.84566882402910   -2.28387526182904   -6.43589060362931
H          -5.85095313524856   -2.29821238569744   -6.85900411868185
H          -4.27665577531403   -1.50708373046230   -6.95648245934080
C          -4.17861873770443   -3.63863864532085   -6.67305210869808
H          -3.21489262522367   -3.66497611451672   -6.16246426171749
H          -3.98517876905067   -3.74506742505478   -7.74270170659839
C          -5.02921354506486   -4.81299419247361   -6.20934817527800
H          -5.99692160163115   -4.80239620839087   -6.70499213962970
H          -4.53529913176500   -5.75120438887104   -6.44790040067043
H          -5.19623669837289   -4.78985619033331   -5.13770564368171
