# Supplementary material for: Heterogeneous Nucleation of Butanol on NaCl: A Computational Study of Temperature, Humidity, Seed Charge, and Seed Size Effects
Source: J Phys Chem A. 2021 Mar 31;125(14):3025–36. doi: 10.1021/acs.jpca.0c10972 (PMC8054243; doi:10.1021/acs.jpca.0c10972)
Supplement: Supplementary file 2 — jp0c10972_si_002.zip [file jp0c10972_si_002.zip › ALL CLUSTERS/low_level_calc/big seed/1Seed5BuOH1W.log]

      -----------------------------------------------------------      
     |                   =====================                   |     
     |                           x T B                           |     
     |                   =====================                   |     
     |                         S. Grimme                         |     
     |          Mulliken Center for Theoretical Chemistry        |     
     |                    University of Bonn                     |     
     |                 Version 6.0.1 (SAW181210)                 |     
      -----------------------------------------------------------      

   This program is distributed in the hope that it will be useful,
   but WITHOUT ANY WARRANTY; without even the implied warranty of
   MERCHANTABILITY or FITNESS FOR A PARTICULAR PURPOSE.
   
   FOR NON-COMMERCIAL, ACADEMIA USE ONLY.
   
   Cite this work as:
   S. Grimme, C. Bannwarth, P. Shushkov, J. Comput. Theory Chem., 2017,
   13, 1989-2009.
   C. Bannwarth, S. Ehlert and S. Grimme., ChemRxiv, 2018, preprint.
   http://doi.org/10.26434/chemrxiv.7246238.v1
   
   for sTDA-xTB:
   S. Grimme and C. Bannwarth, J. Chem. Phys., 2016, 145, 054103.
   
   in the mass-spec context:
   V. Asgeirsson, C. Bauer and S. Grimme, Chem. Sci., 2017, 8, 4879.
   
   if GBSA is used:
   P. Shushkov, F. März and S. Grimme, unpublished.
   
   for ANC optimizer:
   S. Grimme, unpublished.
   Rational Function algorithm used in ANCopt:
   F. Eckert, P. Pulay, H.-J. Werner, J. Comput. Chem., 1997, 18, 1473.
   
   with help from (in alphabetical order)
   C. Bannwarth, F. Bohle, G. Brandenburg, E. Caldeweyher, M. Checinski,
   S. Dohm, S. Ehlert, S. Ehrlich, F. März, H. Neugebauer, J. Pisarek,
   P. Pracht, P. Shushkov, and S. Spicher.
   
 * started run on 2020/05/27 at 17:35:37.122     
========================================================================
 # omp threads = 1
========================================================================
number of atoms            : 128
number of electrons        : 368
charge                     : 0
spin                       : .0
first test random number   : .0587

########################################################################
# WARNING! Please study the warnings concerning your input carefully
#  - the use of '-ohess' is discouraged, please use '--ohess' next time
########################################################################

           ------------------------------------------------- 
          |                 G F N 2 - x T B                 |
          | Geometry, Frequencies, Noncovalent interactions |
          |            JCTC 2018 parametrisation            |
           ------------------------------------------------- 
      method parameters     
 k(s)        :  1.8500
 k(p)        :  2.2300
 k(d)        :  2.2300
 k(f)        :  2.0000
 kEN (H0ij)  : -2.0000
 D4 a1       :  0.5200
 D4 a2       :  5.0000
 D4 s6       :  1.0000
 D4 s8       :  2.7000
 D4 s9       :  5.0000
 alphaj      :  2.0000


            Z     q(EN)     CN     RAES       Cart. coordinates
     1  Na  1.0    0.39    7.95    5.00     9.59497     1.21645    -6.21283
     2  Na  1.0    0.09   12.41    5.00     4.93670     3.42123     4.13799
     3  Na  1.0    0.33    6.90    5.00    -3.56186     1.09785    -3.78921
     4  Na  1.0    0.19    9.25    5.00     2.22340     7.86117     8.64174
     5  Na  1.0    0.30    6.78    5.00     2.70975     7.70942    -6.62912
     6  Na  1.0    0.42    7.37    5.00     3.38505    -5.13365    -3.37866
     7  Na  1.0    0.30    6.73    5.00    -3.96979     7.61531    -5.39937
     8  Na  1.0    0.30    8.94    5.00    -6.31104     5.42861     0.63499
     9  Na  1.0    0.29    6.73    5.00    11.57032     3.41828     2.84215
    10  Na  1.0    0.33    5.17    5.00     1.77372    13.96381     6.81147
    11  Na  1.0    0.33    7.75    5.00     5.08170    -3.07977     5.50219
    12  Na  1.0    0.20   11.51    5.00    -1.89955     3.38492     5.42727
    13  Na  1.0    0.35    6.08    5.00    -4.62840     7.62798     9.98884
    14  Na  1.0    0.21    9.30    5.00     7.53926    -1.11566    -0.35734
    15  Na  1.0    0.22    9.32    5.00     3.09282     1.03777    -5.16978
    16  Na  1.0    0.19    9.18    5.00    -2.27282    10.03896     3.81429
    17  Na  1.0    0.28   10.33    5.00     0.39025    -1.53457     1.18641
    18  Na  1.0    0.29    6.75    5.00     9.18377     1.23135     8.82275
    19  Na  1.0    0.46    7.63    5.00    -8.08763     3.16856     6.70866
    20  Na  1.0    0.28    6.72    5.00     8.97576     7.83222     7.25601
    21  Na  1.0    0.09   12.28    5.00     0.39894     5.42521    -0.68860
    22  Na  1.0    0.19    9.18    5.00     4.58031    10.08679     2.50237
    23  Na  1.0    0.33    7.06    5.00     2.51204     1.31932    10.03774
    24  Na  1.0    0.19    9.36    5.00     7.15657     5.49684    -1.93897
    25  Na  1.0    0.28    6.78    5.00     0.07748    12.05251    -2.24109
    26  Cl  7.0   -0.13    4.88    5.00     8.53754    -0.06143     4.22130
    27  Cl  7.0   -0.19    3.76    5.00     5.61024    11.32862     7.22323
    28  Cl  7.0   -0.12    4.88    5.00    -0.45968     4.26955    -5.49511
    29  Cl  7.0   -0.14    3.98    5.00    -0.90042     4.55839    10.19097
    30  Cl  7.0   -0.18    3.02    4.91     5.87485    -2.09754    10.25347
    31  Cl  7.0   -0.09    5.94    5.00     3.85728     2.03923    -0.47226
    32  Cl  7.0   -0.18    2.97    4.89    -7.08056     4.23389    -3.89983
    33  Cl  7.0   -0.10    4.86    5.00    -5.49597     6.78722     5.08238
    34  Cl  7.0   -0.19    3.77    5.00     0.96146    13.54791     2.22683
    35  Cl  7.0   -0.14    3.86    5.00     6.25331     4.52004    -6.67424
    36  Cl  7.0   -0.07    5.04    5.00    -2.90217     1.94265     0.90872
    37  Cl  7.0   -0.23    2.93    4.87    12.42278     4.51420     7.41173
    38  Cl  7.0   -0.14    4.86    5.00     3.77470     8.95392    -2.10157
    39  Cl  7.0   -0.22    2.01    3.30    -8.36547     4.99680    10.84265
    40  Cl  7.0   -0.09    5.99    5.00     1.31413     6.75306     3.94205
    41  Cl  7.0   -0.13    4.92    5.00    -3.20158     8.81855    -0.77577
    42  Cl  7.0   -0.07    5.14    5.00     1.64082     0.23418     5.51289
    43  Cl  7.0   -0.14    4.86    5.00     8.15779     6.83994     2.58144
    44  Cl  7.0   -0.22    2.95    4.88    -0.79740    10.91403    -6.77854
    45  Cl  7.0   -0.19    3.79    5.00    -1.51772    11.16175     8.59126
    46  Cl  7.0   -0.11    3.86    5.00     6.71958    -2.31237    -5.06627
    47  Cl  7.0   -0.13    4.87    5.00     5.78504     4.64481     8.93703
    48  Cl  7.0   -0.15    3.83    5.00    10.87229     2.25138    -1.77467
    49  Cl  7.0   -0.11    3.94    5.00    -0.27929    -2.23456    -3.72617
    50  Cl  7.0   -0.12    3.88    5.00     4.38895    -4.58191     1.10536
    51  O   6.0   -0.28    3.70    4.61    -8.19384     1.62274     3.04114
    52  H   1.0    0.01    1.46    1.57    -6.82658     0.66171     2.29441
    53  C   4.0   -0.06    4.66    4.72   -10.37819     1.30908     1.50437
    54  H   1.0    0.01    1.01    1.43   -11.35191    -0.45927     1.99293
    55  H   1.0   -0.02    1.11    1.45    -9.87599     1.24741    -0.50038
    56  C   4.0   -0.10    4.56    4.62   -12.14458     3.52670     1.95423
    57  H   1.0   -0.01    1.16    1.46   -12.61501     3.61030     3.96453
    58  H   1.0   -0.03    1.27    1.49   -11.16556     5.26959     1.43686
    59  C   4.0   -0.08    4.10    3.80   -14.56167     3.32720     0.39977
    60  H   1.0    0.01    1.02    1.43   -15.55697     1.58890     0.89951
    61  H   1.0   -0.00    1.03    1.43   -14.06652     3.22847    -1.60085
    62  C   4.0   -0.13    4.01    3.64   -16.28931     5.58365     0.84510
    63  H   1.0   -0.01    1.00    1.43   -15.34230     7.32561     0.30468
    64  H   1.0   -0.00    1.00    1.43   -18.00819     5.40989    -0.26535
    65  H   1.0   -0.00    1.00    1.43   -16.80802     5.71247     2.83014
    66  O   6.0   -0.30    3.11    3.13    -1.19903    -4.38369     3.46694
    67  H   1.0    0.06    1.38    1.53    -0.45672    -4.33389     5.13534
    68  C   4.0   -0.03    4.36    4.31    -1.52699    -6.96901     2.88564
    69  H   1.0    0.02    1.01    1.43    -2.68503    -7.88849     4.34246
    70  H   1.0   -0.01    1.03    1.43     0.31105    -7.91806     2.80793
    71  C   4.0   -0.08    4.34    4.27    -2.80949    -7.18831     0.32841
    72  H   1.0    0.01    1.03    1.43    -4.71462    -6.41333     0.45349
    73  H   1.0   -0.02    1.25    1.48    -1.73846    -6.05005    -1.00385
    74  C   4.0   -0.08    4.10    3.80    -2.90501    -9.89860    -0.63314
    75  H   1.0    0.01    1.02    1.43    -4.02058   -11.06133     0.65599
    76  H   1.0    0.01    1.03    1.43    -0.98466   -10.65730    -0.65852
    77  C   4.0   -0.11    4.01    3.64    -4.04755   -10.02814    -3.27329
    78  H   1.0    0.01    1.00    1.43    -3.04741    -8.76689    -4.55249
    79  H   1.0    0.01    1.00    1.43    -3.96708   -11.94289    -4.01705
    80  H   1.0    0.01    1.00    1.43    -6.01585    -9.44135    -3.22866
    81  O   6.0   -0.31    3.00    2.80     2.53043    -8.63643    -4.70493
    82  H   1.0    0.07    1.16    1.46     1.19059    -9.86480    -4.58505
    83  C   4.0   -0.02    4.58    4.64     3.73228    -9.05755    -7.05759
    84  H   1.0   -0.00    1.01    1.43     4.64355   -10.92093    -7.06043
    85  H   1.0   -0.02    1.25    1.48     5.20216    -7.62912    -7.22505
    86  C   4.0   -0.08    4.19    3.99     1.89698    -8.87553    -9.27217
    87  H   1.0    0.01    1.03    1.43     2.89764    -9.37817   -11.00337
    88  H   1.0    0.01    1.02    1.43     0.39342   -10.26567    -8.98406
    89  C   4.0   -0.08    4.19    3.99     0.72230    -6.25267    -9.55697
    90  H   1.0   -0.01    1.14    1.45     0.03015    -5.61597    -7.72454
    91  H   1.0    0.00    1.03    1.43    -0.90178    -6.38872   -10.82056
    92  C   4.0   -0.13    4.07    3.75     2.56018    -4.30695   -10.60989
    93  H   1.0    0.01    1.00    1.43     3.17033    -4.83611   -12.49989
    94  H   1.0   -0.02    1.01    1.43     1.65196    -2.46618   -10.70620
    95  H   1.0   -0.01    1.05    1.44     4.21840    -4.13965    -9.41651
    96  O   6.0   -0.27    3.95    4.85    -4.63135     1.01157     7.44747
    97  H   1.0    0.00    1.65    1.75    -4.34231     1.49549     9.19168
    98  C   4.0   -0.05    4.60    4.67    -4.69544    -1.67734     7.48860
    99  H   1.0    0.01    1.03    1.43    -2.87928    -2.42582     8.13687
   100  H   1.0    0.01    1.05    1.44    -4.98243    -2.28156     5.54110
   101  C   4.0   -0.07    4.28    4.17    -6.80445    -2.69754     9.17494
   102  H   1.0   -0.00    1.20    1.46    -8.35245    -1.32627     9.19542
   103  H   1.0    0.01    1.03    1.43    -7.52966    -4.45785     8.38418
   104  C   4.0   -0.07    4.09    3.78    -5.94938    -3.19305    11.88922
   105  H   1.0    0.01    1.02    1.43    -4.52063    -4.68617    11.88622
   106  H   1.0    0.00    1.03    1.43    -7.56841    -3.88200    12.96557
   107  C   4.0   -0.12    4.03    3.68    -4.88390    -0.85730    13.19547
   108  H   1.0   -0.00    1.01    1.43    -6.17996     0.72708    13.01869
   109  H   1.0   -0.01    1.00    1.43    -4.62358    -1.23117    15.19852
   110  H   1.0   -0.01    1.02    1.43    -3.04182    -0.34713    12.42651
   111  O   6.0   -0.32    3.01    2.82    13.08863     1.36939    -7.89509
   112  H   1.0    0.03    1.16    1.46    14.65807     2.19390    -7.49797
   113  C   4.0   -0.03    4.46    4.47    13.47709    -0.05553   -10.13199
   114  H   1.0   -0.01    1.01    1.43    14.97922    -1.45143    -9.81948
   115  H   1.0    0.00    1.01    1.43    14.05304     1.19844   -11.67919
   116  C   4.0   -0.07    4.62    4.68    11.04023    -1.41066   -10.82098
   117  H   1.0    0.01    1.03    1.43    11.45726    -2.83924   -12.24637
   118  H   1.0   -0.02    1.35    1.51    10.37127    -2.38901    -9.13582
   119  C   4.0   -0.09    4.47    4.50     9.00596     0.37549   -11.82101
   120  H   1.0   -0.02    1.37    1.52     9.03669     2.13067   -10.74535
   121  H   1.0   -0.01    1.06    1.44     7.15412    -0.49205   -11.57257
   122  C   4.0   -0.12    4.01    3.64     9.36319     0.99772   -14.60848
   123  H   1.0    0.01    1.00    1.43     9.26016    -0.71018   -15.74943
   124  H   1.0   -0.01    1.00    1.43     7.89501     2.28799   -15.23979
   125  H   1.0    0.00    1.00    1.43    11.18480     1.88951   -14.94237
   126  O   6.0   -0.39    2.43    1.94     1.16697    -5.15121     8.51562
   127  H   1.0    0.08    0.98    1.43     0.70208    -6.67507     9.37748
   128  H   1.0    0.03    1.37    1.53     2.52247    -4.42162     9.51247

  Z AO/shell   Hii/eV     exponent
  1     Wed Apr 25 08:07:45 CEST 2018   EN: 2.200 GM2: 0.406  GM3: 0.0800  RAES: 1.40
     1s    -10.707211    1.230000
  6     Wed Apr 25 08:07:45 CEST 2018   EN: 2.550 GM2: 0.538  GM3: 0.1500  RAES: 3.00
     2s    -13.970922    2.096432
     2p    -10.063292    1.800000
  8     Wed Apr 25 08:07:45 CEST 2018   EN: 3.440 GM2: 0.452  GM3:-0.0517  RAES: 1.80
     2s    -20.229985    2.439742
     2p    -15.503117    2.137023
 11     Tue Apr 24 16:34:09 CEST 2018   EN: 0.930 GM2: 0.271  GM3: 0.1799  RAES: 5.00
     3s     -4.546934    0.763787
     3p     -1.332719    0.573553
 17     Mon Apr 23 14:09:22 CEST 2018   EN: 3.160 GM2: 0.249  GM3: 0.1495  RAES: 2.50
     3s    -29.278781    2.485265
     3p    -12.673758    2.199650
     3d     -0.240338    2.476089
 no old-style atom pair restraining (fixing) potential
           ------------------------------------------------- 
          |        Self-Consistent Charge Iterations        |
           ------------------------------------------------- 

 Ncao       : 506
 Nao        : 481
 Nshell     : 229
 Nel        : 368
 T(el)      :   300.0
 intcut     :    25.0
 scfconv/Eh :  0.100E-05
   qconv/e  :  0.100E-03
 intneglect :  0.100E-07
 broydamp   :      0.250
 iter      E             dE          RMSdq      gap      omega  full diag
   1   -216.7597433 -0.216760E+03  0.106E+01    3.68       0.0  T
   2   -217.2427066 -0.482963E+00  0.593E+00    4.48       1.0  T
   3   -217.5855625 -0.342856E+00  0.381E+00    4.12       1.0  T
   4   -217.6866353 -0.101073E+00  0.246E+00    3.47       1.0  T
   5   -217.7497815 -0.631462E-01  0.141E+00    2.54       1.0  T
   6   -217.7471336  0.264783E-02  0.683E-01    2.78       1.0  T
   7   -217.7524189 -0.528522E-02  0.381E-01    2.53       1.0  T
   8   -217.7531019 -0.683014E-03  0.212E-01    2.56       1.0  T
   9   -217.7535587 -0.456868E-03  0.154E-01    2.56       1.0  T
  10   -217.7539442 -0.385454E-03  0.116E-01    2.56       1.0  T
  11   -217.7542336 -0.289368E-03  0.930E-02    2.55       1.0  T
  12   -217.7544156 -0.182071E-03  0.749E-02    2.54       1.0  T
  13   -217.7545482 -0.132547E-03  0.645E-02    2.53       1.0  T
  14   -217.7546643 -0.116110E-03  0.546E-02    2.53       1.0  T
  15   -217.7547720 -0.107726E-03  0.445E-02    2.53       1.0  T
  16   -217.7548357 -0.636646E-04  0.392E-02    2.53       1.0  T
  17   -217.7548967 -0.610256E-04  0.318E-02    2.53       1.0  T
  18   -217.7549346 -0.378595E-04  0.266E-02    2.53       1.0  T
  19   -217.7549575 -0.228886E-04  0.223E-02    2.52       1.0  T
  20   -217.7549772 -0.197964E-04  0.196E-02    2.52       1.0  T
  21   -217.7549917 -0.144878E-04  0.178E-02    2.52       1.0  T
  22   -217.7550088 -0.171062E-04  0.161E-02    2.52       1.0  T
  23   -217.7550265 -0.176395E-04  0.146E-02    2.51       1.0  T
  24   -217.7550418 -0.152708E-04  0.134E-02    2.51       1.0  T
  25   -217.7550569 -0.151859E-04  0.120E-02    2.51       1.0  T
  26   -217.7550702 -0.132669E-04  0.110E-02    2.50       1.0  T
  27   -217.7550752 -0.502608E-05  0.100E-02    2.50       1.0  T
  28   -217.7550801 -0.490086E-05  0.938E-03    2.50       1.0  T
  29   -217.7550845 -0.438254E-05  0.903E-03    2.50       1.0  T
  30   -217.7550909 -0.639830E-05  0.825E-03    2.49       1.1  T
  31   -217.7551000 -0.906830E-05  0.691E-03    2.49       1.3  T
  32   -217.7551070 -0.703072E-05  0.582E-03    2.49       1.5  T
  33   -217.7551115 -0.453210E-05  0.496E-03    2.49       1.8  T
  34   -217.7551147 -0.313602E-05  0.402E-03    2.48       2.2  T
  35   -217.7551162 -0.156558E-05  0.319E-03    2.48       2.8  T
  36   -217.7551170 -0.789407E-06  0.241E-03    2.48       3.7  T
  37   -217.7551175 -0.489193E-06  0.184E-03    2.48       4.8  T
  38   -217.7551177 -0.129696E-06  0.143E-03    2.48       6.2  T
  39   -217.7551177 -0.832528E-07  0.113E-03    2.48       7.8  T
  40   -217.7551178 -0.493764E-07  0.964E-04    2.48       9.2  T
  41   -217.7551178 -0.439627E-07  0.781E-04    2.48      11.3  T
speedup  1.00
cpu  time for SCC    2.42 s
wall time for SCC    2.43 s

   *** convergence criteria satisfied after 41 iterations ***

          eigenvalues
 #    :         172        173        174        175        176        177        178        179
 occ. :        2.000      2.000      2.000      2.000      2.000      2.000      2.000      2.000
 eps  :       -10.717    -10.712    -10.635    -10.614    -10.515    -10.506    -10.462    -10.459
 #    :         180        181        182        183        184        185        186        187
 occ. :        2.000      2.000      2.000      2.000      2.000      0.000      0.000      0.000
 eps  :       -10.379    -10.337    -10.154    -10.016     -9.976     -7.500     -6.750     -6.638
 #    :         188        189        190        191        192        193        194        195
 occ. :        0.000      0.000      0.000      0.000      0.000      0.000      0.000      0.000
 eps  :        -5.733     -4.725     -4.190     -3.953     -3.443     -2.680     -2.356     -2.094


   #   Z            q   n(s)   n(p)   n(d)      C6AA      α(0)
   1  11 Na     0.788  0.071  0.140  0.000    67.104    26.510
   2  11 Na     0.786  0.005  0.210  0.000    67.134    26.516
   3  11 Na     0.745  0.064  0.191  0.000    67.629    26.613
   4  11 Na     0.696  0.049  0.255  0.000    68.228    26.731
   5  11 Na     0.725  0.078  0.197  0.000    67.877    26.662
   6  11 Na     0.797  0.062  0.141  0.000    67.004    26.490
   7  11 Na     0.724  0.080  0.195  0.000    67.885    26.663
   8  11 Na     0.781  0.047  0.172  0.000    67.190    26.527
   9  11 Na     0.700  0.084  0.216  0.000    68.186    26.722
  10  11 Na     0.683  0.120  0.198  0.000    68.396    26.764
  11  11 Na     0.727  0.058  0.215  0.000    67.851    26.657
  12  11 Na     0.846  0.004  0.150  0.000    66.412    26.373
  13  11 Na     0.721  0.082  0.197  0.000    67.921    26.670
  14  11 Na     0.719  0.042  0.240  0.000    67.950    26.676
  15  11 Na     0.720  0.036  0.243  0.000    67.930    26.672
  16  11 Na     0.717  0.048  0.235  0.000    67.969    26.680
  17  11 Na     0.852  0.020  0.128  0.000    66.349    26.360
  18  11 Na     0.704  0.088  0.208  0.000    68.132    26.712
  19  11 Na     0.774  0.072  0.154  0.000    67.272    26.543
  20  11 Na     0.698  0.086  0.216  0.000    68.208    26.727
  21  11 Na     0.785  0.006  0.209  0.000    67.142    26.517
  22  11 Na     0.710  0.048  0.243  0.000    68.064    26.699
  23  11 Na     0.726  0.064  0.210  0.000    67.861    26.659
  24  11 Na     0.701  0.044  0.255  0.000    68.166    26.719
  25  11 Na     0.715  0.080  0.205  0.000    67.994    26.685
  26  17 Cl    -0.740  1.978  5.757  0.005   124.922    17.100
  27  17 Cl    -0.739  1.978  5.760  0.001   124.879    17.097
  28  17 Cl    -0.739  1.979  5.758  0.002   124.900    17.098
  29  17 Cl    -0.750  1.975  5.770  0.004   125.316    17.127
  30  17 Cl    -0.758  1.975  5.778  0.004   125.633    17.148
  31  17 Cl    -0.738  1.980  5.756  0.001   124.833    17.094
  32  17 Cl    -0.768  1.975  5.793  0.001   126.073    17.178
  33  17 Cl    -0.746  1.979  5.764  0.003   125.155    17.116
  34  17 Cl    -0.738  1.976  5.761  0.001   124.860    17.095
  35  17 Cl    -0.753  1.980  5.771  0.002   125.443    17.135
  36  17 Cl    -0.742  1.977  5.761  0.004   125.012    17.106
  37  17 Cl    -0.763  1.974  5.787  0.002   125.855    17.163
  38  17 Cl    -0.733  1.978  5.752  0.003   124.651    17.081
  39  17 Cl    -0.817  1.981  5.830  0.006   128.033    17.311
  40  17 Cl    -0.740  1.982  5.757  0.002   124.937    17.101
  41  17 Cl    -0.740  1.978  5.759  0.002   124.927    17.100
  42  17 Cl    -0.752  1.979  5.765  0.008   125.395    17.132
  43  17 Cl    -0.735  1.979  5.752  0.004   124.723    17.086
  44  17 Cl    -0.760  1.976  5.783  0.001   125.724    17.154
  45  17 Cl    -0.738  1.979  5.757  0.001   124.839    17.094
  46  17 Cl    -0.773  1.978  5.793  0.001   126.244    17.190
  47  17 Cl    -0.739  1.978  5.757  0.004   124.879    17.097
  48  17 Cl    -0.754  1.976  5.776  0.002   125.475    17.137
  49  17 Cl    -0.755  1.979  5.775  0.001   125.552    17.143
  50  17 Cl    -0.761  1.978  5.780  0.003   125.768    17.158
  51   8 O     -0.503  1.707  4.796  0.000    22.904     6.464
  52   1 H      0.346  0.654  0.000  0.000     0.593     1.207
  53   6 C      0.040  1.046  2.914  0.000    19.847     6.331
  54   1 H      0.049  0.951  0.000  0.000     2.339     2.392
  55   1 H      0.071  0.929  0.000  0.000     2.079     2.255
  56   6 C     -0.099  1.067  3.032  0.000    22.337     6.720
  57   1 H      0.064  0.936  0.000  0.000     2.152     2.294
  58   1 H      0.061  0.939  0.000  0.000     2.178     2.306
  59   6 C     -0.060  1.047  3.013  0.000    21.653     6.625
  60   1 H      0.037  0.963  0.000  0.000     2.485     2.465
  61   1 H      0.049  0.951  0.000  0.000     2.332     2.388
  62   6 C     -0.114  1.038  3.076  0.000    22.741     6.800
  63   1 H      0.045  0.955  0.000  0.000     2.387     2.416
  64   1 H      0.040  0.960  0.000  0.000     2.451     2.448
  65   1 H      0.042  0.958  0.000  0.000     2.418     2.432
  66   8 O     -0.479  1.698  4.782  0.000    22.395     6.391
  67   1 H      0.342  0.658  0.000  0.000     0.600     1.213
  68   6 C      0.055  1.044  2.901  0.000    19.680     6.322
  69   1 H      0.028  0.972  0.000  0.000     2.611     2.527
  70   1 H      0.046  0.954  0.000  0.000     2.370     2.407
  71   6 C     -0.099  1.064  3.035  0.000    22.369     6.732
  72   1 H      0.053  0.947  0.000  0.000     2.280     2.361
  73   1 H      0.075  0.925  0.000  0.000     2.032     2.229
  74   6 C     -0.065  1.050  3.015  0.000    21.742     6.639
  75   1 H      0.034  0.966  0.000  0.000     2.527     2.486
  76   1 H      0.035  0.965  0.000  0.000     2.519     2.482
  77   6 C     -0.118  1.040  3.078  0.000    22.825     6.813
  78   1 H      0.047  0.953  0.000  0.000     2.353     2.399
  79   1 H      0.031  0.969  0.000  0.000     2.571     2.507
  80   1 H      0.044  0.956  0.000  0.000     2.398     2.422
  81   8 O     -0.464  1.700  4.764  0.000    22.080     6.346
  82   1 H      0.315  0.685  0.000  0.000     0.677     1.292
  83   6 C      0.051  1.047  2.901  0.000    19.635     6.294
  84   1 H      0.030  0.970  0.000  0.000     2.587     2.515
  85   1 H      0.061  0.939  0.000  0.000     2.181     2.308
  86   6 C     -0.076  1.056  3.021  0.000    21.958     6.672
  87   1 H      0.042  0.958  0.000  0.000     2.424     2.435
  88   1 H      0.034  0.966  0.000  0.000     2.532     2.488
  89   6 C     -0.070  1.052  3.019  0.000    21.840     6.653
  90   1 H      0.058  0.942  0.000  0.000     2.220     2.330
  91   1 H      0.036  0.964  0.000  0.000     2.507     2.476
  92   6 C     -0.122  1.042  3.080  0.000    22.905     6.825
  93   1 H      0.034  0.966  0.000  0.000     2.524     2.484
  94   1 H      0.047  0.953  0.000  0.000     2.364     2.404
  95   1 H      0.053  0.947  0.000  0.000     2.287     2.365
  96   8 O     -0.515  1.710  4.804  0.000    23.153     6.499
  97   1 H      0.354  0.646  0.000  0.000     0.567     1.176
  98   6 C      0.024  1.050  2.925  0.000    20.136     6.383
  99   1 H      0.079  0.921  0.000  0.000     1.992     2.207
 100   1 H      0.083  0.917  0.000  0.000     1.953     2.186
 101   6 C     -0.092  1.061  3.031  0.000    22.234     6.711
 102   1 H      0.061  0.939  0.000  0.000     2.186     2.311
 103   1 H      0.040  0.960  0.000  0.000     2.452     2.449
 104   6 C     -0.061  1.048  3.013  0.000    21.671     6.628
 105   1 H      0.032  0.968  0.000  0.000     2.565     2.505
 106   1 H      0.034  0.966  0.000  0.000     2.537     2.491
 107   6 C     -0.129  1.041  3.088  0.000    23.045     6.846
 108   1 H      0.074  0.926  0.000  0.000     2.046     2.237
 109   1 H      0.036  0.964  0.000  0.000     2.500     2.473
 110   1 H      0.055  0.945  0.000  0.000     2.261     2.351
 111   8 O     -0.456  1.696  4.761  0.000    21.917     6.323
 112   1 H      0.307  0.693  0.000  0.000     0.698     1.312
 113   6 C      0.069  1.041  2.890  0.000    19.375     6.256
 114   1 H      0.027  0.973  0.000  0.000     2.623     2.533
 115   1 H      0.033  0.967  0.000  0.000     2.540     2.493
 116   6 C     -0.087  1.063  3.025  0.000    22.073     6.673
 117   1 H      0.045  0.955  0.000  0.000     2.380     2.413
 118   1 H      0.056  0.944  0.000  0.000     2.239     2.337
 119   6 C     -0.078  1.058  3.020  0.000    21.905     6.649
 120   1 H      0.049  0.951  0.000  0.000     2.313     2.375
 121   1 H      0.047  0.953  0.000  0.000     2.356     2.400
 122   6 C     -0.107  1.037  3.070  0.000    22.602     6.780
 123   1 H      0.034  0.966  0.000  0.000     2.536     2.490
 124   1 H      0.042  0.958  0.000  0.000     2.425     2.435
 125   1 H      0.033  0.967  0.000  0.000     2.548     2.496
 126   8 O     -0.594  1.728  4.866  0.000    24.964     6.747
 127   1 H      0.291  0.709  0.000  0.000     0.749     1.359
 128   1 H      0.318  0.682  0.000  0.000     0.661     1.273

 Mol. C6AA /au·bohr⁶  :     396675.807053
 Mol. C8AA /au·bohr⁸  :   21031802.055810
 Mol. α(0) /au        :       1381.945343

 
 Wiberg/Mayer (AO) data. WBOs > 0.1 written file <wbo>
 largest (>0.05) Wiberg bond orders for each atom
           total WBO             WBO to atom ...
     1  Na  0.370    Cl  48 0.133    Cl  46 0.103    O  111 0.088    Cl  35 0.083
     2  Na  0.407    Cl  42 0.133    Cl  40 0.091    Cl  31 0.069    Cl  47 0.067
     3  Na  0.468    Cl  49 0.140    Cl  32 0.139    Cl  28 0.075    Cl  36 0.074
     4  Na  0.561    Cl  29 0.132    Cl  45 0.111    Cl  47 0.109    Cl  27 0.080    Cl  40 0.068
     5  Na  0.498    Cl  35 0.183    Cl  44 0.106    Cl  28 0.092    Cl  38 0.082
     6  Na  0.371    Cl  50 0.129    O   81 0.087    Cl  46 0.076    Cl  49 0.070
     7  Na  0.502    Cl  44 0.159    Cl  32 0.134    Cl  28 0.102    Cl  41 0.074
     8  Na  0.410    Cl  32 0.142    Cl  41 0.121    Cl  33 0.075    Cl  36 0.051
     9  Na  0.550    Cl  37 0.183    Cl  48 0.119    Cl  26 0.112    Cl  43 0.095
    10  Na  0.556    Cl  27 0.176    Cl  45 0.173    Cl  34 0.164
    11  Na  0.501    Cl  30 0.124    Cl  50 0.120    Cl  42 0.090    O  126 0.058
    12  Na  0.295    Cl  33 0.127    Cl  36 0.095    Cl  40 0.059    O   96 0.051
    13  Na  0.518    Cl  39 0.199    Cl  45 0.107    Cl  29 0.093    Cl  33 0.088
    14  Na  0.519    Cl  50 0.150    Cl  26 0.150    Cl  46 0.073    Cl  48 0.062    Cl  31 0.053
    15  Na  0.522    Cl  46 0.150    Cl  49 0.117    Cl  35 0.077    Cl  28 0.059
    16  Na  0.541    Cl  34 0.134    Cl  41 0.125    Cl  33 0.095    Cl  45 0.082    Cl  40 0.058
    17  Na  0.286    Cl  36 0.113    O   66 0.092    Cl  49 0.072    Cl  42 0.059
    18  Na  0.532    Cl  30 0.174    Cl  47 0.112    Cl  37 0.109    Cl  26 0.098
    19  Na  0.408    Cl  39 0.124    O   51 0.087    O   96 0.061    Cl  33 0.055
    20  Na  0.551    Cl  37 0.161    Cl  27 0.132    Cl  47 0.118    Cl  43 0.096
    21  Na  0.434    Cl  28 0.110    Cl  31 0.107    Cl  38 0.079    Cl  36 0.052
    22  Na  0.533    Cl  43 0.137    Cl  38 0.120    Cl  27 0.089    Cl  40 0.068    Cl  34 0.066
    23  Na  0.500    Cl  29 0.175    Cl  42 0.090    Cl  30 0.085
    24  Na  0.553    Cl  48 0.138    Cl  43 0.124    Cl  35 0.082    Cl  31 0.075    Cl  38 0.073
    25  Na  0.522    Cl  44 0.174    Cl  34 0.118    Cl  38 0.107    Cl  41 0.084
    26  Cl  0.480    Na  14 0.150    Na   9 0.112    Na  18 0.098
    27  Cl  0.488    Na  10 0.176    Na  20 0.132    Na  22 0.089    Na   4 0.080
    28  Cl  0.483    Na  21 0.110    Na   7 0.102    Na   5 0.092    Na   3 0.075    Na  15 0.059
    29  Cl  0.455    Na  23 0.175    Na   4 0.132    Na  13 0.093
    30  Cl  0.453    Na  18 0.174    Na  11 0.124    Na  23 0.085
    31  Cl  0.474    Na  21 0.107    Na  24 0.075    Na   2 0.069    Na  14 0.053
    32  Cl  0.428    Na   8 0.142    Na   3 0.139    Na   7 0.134
    33  Cl  0.451    Na  12 0.127    Na  16 0.095    Na  13 0.088    Na   8 0.075    Na  19 0.055
    34  Cl  0.486    Na  10 0.164    Na  16 0.134    Na  25 0.118    Na  22 0.066
    35  Cl  0.454    Na   5 0.183    Na   1 0.083    Na  24 0.082    Na  15 0.077
    36  Cl  0.462    Na  17 0.113    Na  12 0.095    Na   3 0.074    Na  21 0.052    Na   8 0.051
    37  Cl  0.445    Na   9 0.183    Na  20 0.161    Na  18 0.109
    38  Cl  0.481    Na  22 0.120    Na  25 0.107    Na   5 0.082    Na  21 0.079    Na  24 0.073
    39  Cl  0.353    Na  13 0.199    Na  19 0.124
    40  Cl  0.473    Na   2 0.091    Na   4 0.068    Na  22 0.068    Na  12 0.059    Na  16 0.058
    41  Cl  0.478    Na  16 0.125    Na   8 0.121    Na  25 0.084    Na   7 0.074
    42  Cl  0.437    Na   2 0.133    Na  23 0.090    Na  11 0.090    Na  17 0.059
    43  Cl  0.481    Na  22 0.137    Na  24 0.124    Na  20 0.096    Na   9 0.095
    44  Cl  0.452    Na  25 0.174    Na   7 0.159    Na   5 0.106
    45  Cl  0.491    Na  10 0.173    Na   4 0.111    Na  13 0.107    Na  16 0.082
    46  Cl  0.428    Na  15 0.150    Na   1 0.103    Na   6 0.076    Na  14 0.073
    47  Cl  0.485    Na  20 0.118    Na  18 0.112    Na   4 0.109    Na   2 0.067
    48  Cl  0.453    Na  24 0.138    Na   1 0.133    Na   9 0.119    Na  14 0.062
    49  Cl  0.443    Na   3 0.140    Na  15 0.117    Na  17 0.072    Na   6 0.070
    50  Cl  0.436    Na  14 0.150    Na   6 0.129    Na  11 0.120
    51  O   1.997    C   53 0.974    H   52 0.849    Na  19 0.087
    52  H   0.879    O   51 0.849
    53  C   3.936    C   56 1.014    O   51 0.974    H   54 0.966    H   55 0.966
    54  H   0.996    C   53 0.966
    55  H   0.993    C   53 0.966
    56  C   3.990    C   53 1.014    C   59 1.006    H   58 0.964    H   57 0.960
    57  H   0.994    C   56 0.960
    58  H   0.996    C   56 0.964
    59  C   3.996    C   62 1.020    C   56 1.006    H   60 0.975    H   61 0.974
    60  H   0.997    C   59 0.975
    61  H   0.994    C   59 0.974
    62  C   3.992    C   59 1.020    H   64 0.987    H   65 0.985    H   63 0.985
    63  H   0.997    C   62 0.985
    64  H   0.998    C   62 0.987
    65  H   0.998    C   62 0.985
    66  O   1.995    C   68 0.990    H   67 0.850    Na  17 0.092
    67  H   0.881    O   66 0.850
    68  C   3.947    C   71 1.012    O   66 0.990    H   69 0.972    H   70 0.969
    69  H   0.997    C   68 0.972
    70  H   0.996    C   68 0.969
    71  C   3.987    C   68 1.012    C   74 1.008    H   72 0.974    H   73 0.961
    72  H   0.995    C   71 0.974
    73  H   0.994    C   71 0.961
    74  C   3.996    C   77 1.020    C   71 1.008    H   75 0.977    H   76 0.973
    75  H   0.997    C   74 0.977
    76  H   0.998    C   74 0.973
    77  C   3.994    C   74 1.020    H   79 0.987    H   80 0.986    H   78 0.980
    78  H   0.997    C   77 0.980
    79  H   0.998    C   77 0.987
    80  H   0.997    C   77 0.986
    81  O   2.015    C   83 0.985    H   82 0.885    Na   6 0.087
    82  H   0.900    O   81 0.885
    83  C   3.941    C   86 1.007    O   81 0.985    H   84 0.974    H   85 0.972
    84  H   0.999    C   83 0.974
    85  H   0.997    C   83 0.972
    86  C   3.994    C   89 1.010    C   83 1.007    H   88 0.974    H   87 0.973
    87  H   0.997    C   86 0.973
    88  H   0.998    C   86 0.974
    89  C   3.992    C   92 1.022    C   86 1.010    H   91 0.977    H   90 0.967
    90  H   0.996    C   89 0.967
    91  H   0.997    C   89 0.977
    92  C   3.992    C   89 1.022    H   93 0.987    H   94 0.980    H   95 0.977
    93  H   0.998    C   92 0.987
    94  H   0.997    C   92 0.980
    95  H   0.998    C   92 0.977
    96  O   1.998    C   98 0.976    H   97 0.845    Na  19 0.061    Na  12 0.051
    97  H   0.874    O   96 0.845
    98  C   3.926    C  101 1.006    O   96 0.976    H  100 0.966    H   99 0.959
    99  H   0.992    C   98 0.959
   100  H   0.991    C   98 0.966
   101  C   3.992    C  104 1.009    C   98 1.006    H  103 0.975    H  102 0.960
   102  H   0.994    C  101 0.960
   103  H   0.998    C  101 0.975
   104  C   3.996    C  107 1.020    C  101 1.009    H  106 0.977    H  105 0.974
   105  H   0.996    C  104 0.974
   106  H   0.998    C  104 0.977
   107  C   3.989    C  104 1.020    H  109 0.984    H  108 0.976    H  110 0.965
   108  H   0.994    C  107 0.976
   109  H   0.998    C  107 0.984
   110  H   0.995    C  107 0.965
   111  O   2.008    C  113 0.980    H  112 0.898    Na   1 0.088
   112  H   0.905    O  111 0.898
   113  C   3.944    C  116 1.016    O  111 0.980    H  114 0.975    H  115 0.971
   114  H   0.999    C  113 0.975
   115  H   0.998    C  113 0.971
   116  C   3.991    C  113 1.016    C  119 1.013    H  117 0.974    H  118 0.971
   117  H   0.997    C  116 0.974
   118  H   0.997    C  116 0.971
   119  C   3.991    C  122 1.022    C  116 1.013    H  121 0.977    H  120 0.974
   120  H   0.998    C  119 0.974
   121  H   0.997    C  119 0.977
   122  C   3.995    C  119 1.022    H  123 0.987    H  124 0.986    H  125 0.985
   123  H   0.999    C  122 0.987
   124  H   0.997    C  122 0.986
   125  H   0.998    C  122 0.985
   126  O   1.878    H  127 0.913    H  128 0.859    Na  11 0.058
   127  H   0.915    O  126 0.913
   128  H   0.898    O  126 0.859
 MOs/occ written to file <molden.input>
 
molecular dipole:
                 x           y           z       tot (Debye)
 q only:       -2.512      -6.638      -3.751
   full:        1.584      -3.726      -2.872      12.615
molecular quadrupole (traceless):
                xx          xy          yy          xz          yz          zz
 q only:       13.948       4.185      11.440     -52.259      -7.106     -25.387
  q+dip:        9.103      30.036      27.606     -44.241      14.380     -36.709
   full:        6.696      29.628      26.915     -42.049      16.578     -33.611

SCC energy    :    -217.7551178
rep           :       1.2146515
ES            :       1.9264487
AES           :      -0.0534488
AXC           :       0.0203091
disp          :      -0.2363210
XB            :       0.0000000
fix           :       0.0000000
total E       :    -216.5282667
atomizationE  :      24.8196234    15574.55
(atE without considering molecular charge,
 total energy contains solvation terms)
H-L gap (eV)  :          2.4758
           ------------------------------------------------- 
          |                 ===============                 |
          |                   A N C O P T                   |
          |                 ===============                 |
          |          Approximate Normal Coordinate          |
          |           Rational Function Optimizer           |
           ------------------------------------------------- 
dumping coords to <xtbopt.coord> and <xtbopt.log>
 optlevel               0
 Maxcycle             384
 Maxmicro              25
 Econv         5.000000000000000E-006
 Gconv         1.000000000000000E-003
 Maxdispl       1.00000000000000     
 Hlow          5.000000000000000E-003
 S6             20.0000000000000     
 Nvar              378

generating ANC from model Hessian ...
 Shifting diagonal of input Hessian by   2.293417010571849E-002
 Lowest  eigenvalues of input Hessian
    0.005000    0.005055    0.005603    0.006828    0.007527    0.008873
    0.009227    0.009746    0.010311    0.010590    0.010874    0.011150
    0.011381    0.011477    0.012164    0.012184    0.012584    0.012811
 Highest eigenvalues
    1.423308    1.467562    1.501535    1.505015    1.511802    1.515108
 
cpu  time for ANC gen    0.10 s
wall time for ANC gen    0.10 s
................................................................................
.............................. CYCLE    1 ......................................
................................................................................
   1   -217.7551179 -0.217755E+03  0.858E-04    2.48       0.0  T
   2   -217.7551179 -0.296930E-08  0.643E-04    2.48      13.7  T
   3   -217.7551179 -0.124018E-08  0.591E-04    2.48      15.0  T
speedup  1.00
cpu  time for SCC    0.18 s
wall time for SCC    0.18 s
speedup  1.00
cpu  time for grad    0.56 s
wall time for grad    0.56 s
 E :   -216.52826677  G :  0.000904    pred/act E change:  0.000D+00 -0.952D-07
Maxdispl :   0.0051   ||displ|| :   0.0205   Lambda : -0.871D-05
Largest |displ|/coords:  0.0051 (   7)  0.0050 (   9)  0.0045 (  19)

   *** GEOMETRY OPTIMIZATION CONVERGED AFTER 1 ITERATIONS ***

------------------------------------------------------------------------
 total energy gain (kcal):      0.0000
------------------------------------------------------------------------
================
 final structure:
================
$coord
        9.59496790591546        1.21645152220789       -6.21283330266276      Na
        4.93670366642040        3.42123183494563        4.13798587166108      Na
       -3.56186315409938        1.09784623852763       -3.78921346403929      Na
        2.22340023030084        7.86117167459069        8.64174263163532      Na
        2.70975391317053        7.70941603460062       -6.62912213022789      Na
        3.38504537514290       -5.13364542452130       -3.37865901858005      Na
       -3.96979453244826        7.61531399255172       -5.39937100395875      Na
       -6.31104096565433        5.42860687777753        0.63499115773418      Na
       11.57031783234958        3.41828242038050        2.84214880132126      Na
        1.77372308397167       13.96380876938268        6.81146987160414      Na
        5.08169926788742       -3.07977488317472        5.50218686190773      Na
       -1.89954535651749        3.38492001487668        5.42726684587240      Na
       -4.62839984128987        7.62798380494767        9.98883855389927      Na
        7.53925840651796       -1.11565678665219       -0.35734206204698      Na
        3.09281899422471        1.03777033101643       -5.16978308620255      Na
       -2.27281844690120       10.03895950524558        3.81429332324892      Na
        0.39025209310701       -1.53456575763046        1.18640957013064      Na
        9.18376926882820        1.23135200893610        8.82275051052101      Na
       -8.08762576895859        3.16855637450383        6.70866307004430      Na
        8.97575643771119        7.83221583711535        7.25601183125146      Na
        0.39893517855763        5.42520955477900       -0.68859512364537      Na
        4.58031265839845       10.08679140293122        2.50237409498980      Na
        2.51203651899708        1.31931775818313       10.03773869580305      Na
        7.15657472164184        5.49684157206903       -1.93897424591518      Na
        0.07748170852406       12.05251402183454       -2.24108686021425      Na
        8.53753978434495       -0.06143058738157        4.22130487156175      Cl
        5.61024077106382       11.32861925446800        7.22322941563574      Cl
       -0.45967511333163        4.26954643989751       -5.49510910672195      Cl
       -0.90041777151350        4.55838789235220       10.19096976019149      Cl
        5.87484712856928       -2.09754123385400       10.25346822945406      Cl
        3.85728236086156        2.03922919905188       -0.47225617174512      Cl
       -7.08056010605768        4.23388997970417       -3.89983199348181      Cl
       -5.49597020161163        6.78722300748594        5.08238097140227      Cl
        0.96146454928349       13.54791276773375        2.22682617176828      Cl
        6.25331219785607        4.52003854435650       -6.67424165428280      Cl
       -2.90217235374086        1.94264545649841        0.90871663645371      Cl
       12.42278336200985        4.51420474899555        7.41173349624419      Cl
        3.77470102324548        8.95391766621553       -2.10157337419380      Cl
       -8.36546925990525        4.99680015836544       10.84265095338862      Cl
        1.31413394165239        6.75306181209705        3.94204914451093      Cl
       -3.20158315819015        8.81855346825912       -0.77577017122315      Cl
        1.64081696983888        0.23418477195823        5.51289070908584      Cl
        8.15778787819165        6.83994286253317        2.58144140683568      Cl
       -0.79739517045184       10.91403459775881       -6.77853928130816      Cl
       -1.51771584942745       11.16175253693139        8.59125671356632      Cl
        6.71957933178325       -2.31236536968731       -5.06627135788530      Cl
        5.78503808364609        4.64481020430698        8.93702913896939      Cl
       10.87228642346519        2.25138103458329       -1.77467272526748      Cl
       -0.27929290036475       -2.23455581473679       -3.72616924951424      Cl
        4.38894559629615       -4.58190840522131        1.10536029876484      Cl
       -8.19383639213811        1.62274278091817        3.04114371188186      O 
       -6.82658019251126        0.66171484296553        2.29441151689262      H 
      -10.37818552780367        1.30908011336474        1.50437458920480      C 
      -11.35190725568759       -0.45926856458864        1.99292775121501      H 
       -9.87598527226393        1.24741326860211       -0.50037703762019      H 
      -12.14458444783192        3.52669568713737        1.95422919061739      C 
      -12.61501114192161        3.61030181864128        3.96453042091901      H 
      -11.16555902692138        5.26959421641913        1.43685793512338      H 
      -14.56167043287283        3.32720174338281        0.39976691871652      C 
      -15.55696793948336        1.58889671248417        0.89951477980095      H 
      -14.06651813502653        3.22847006980447       -1.60084661860294      H 
      -16.28931438269623        5.58365243833618        0.84509837590550      C 
      -15.34229723607356        7.32560985890926        0.30468420309323      H 
      -18.00818514307520        5.40989049134647       -0.26534983998553      H 
      -16.80801707082150        5.71247253186639        2.83014278739723      H 
       -1.19903495931258       -4.38368818071068        3.46693908677586      O 
       -0.45671634756743       -4.33388920972978        5.13534322851498      H 
       -1.52698690926258       -6.96901013179200        2.88563763704342      C 
       -2.68502696031867       -7.88848916629636        4.34245704594379      H 
        0.31104833771274       -7.91806137955703        2.80792824243007      H 
       -2.80948946306349       -7.18830652746048        0.32841251062088      C 
       -4.71462246641855       -6.41333152994959        0.45348676271968      H 
       -1.73845591965635       -6.05005414167618       -1.00384817533715      H 
       -2.90501434002945       -9.89859851552251       -0.63313812814494      C 
       -4.02057604474457      -11.06132796510339        0.65598586527993      H 
       -0.98466282641321      -10.65729614955565       -0.65852210368741      H 
       -4.04754849176696      -10.02813505003187       -3.27328635044696      C 
       -3.04740523536527       -8.76689416232234       -4.55248699978565      H 
       -3.96707875762719      -11.94288830486618       -4.01705362282213      H 
       -6.01585124189601       -9.44135385813521       -3.22866495173682      H 
        2.53043494376956       -8.63642572078836       -4.70493155580451      O 
        1.19058605006801       -9.86480223613847       -4.58505210432865      H 
        3.73228316350196       -9.05754997661099       -7.05759187924619      C 
        4.64354870834758      -10.92092886176275       -7.06042902329724      H 
        5.20216401420792       -7.62912359070461       -7.22504523962780      H 
        1.89697897313148       -8.87553426775603       -9.27217013621137      C 
        2.89763674161307       -9.37816745059871      -11.00336544577048      H 
        0.39342264392846      -10.26567335852759       -8.98406165333395      H 
        0.72229934102881       -6.25266554552274       -9.55696893495291      C 
        0.03015182528344       -5.61596800999434       -7.72453718596700      H 
       -0.90177560924294       -6.38872022624778      -10.82056040052086      H 
        2.56017804986650       -4.30694733489427      -10.60988548030700      C 
        3.17033359476887       -4.83611459674505      -12.49989415798621      H 
        1.65195516303218       -2.46617842787417      -10.70620332442076      H 
        4.21839547375067       -4.13964646294247       -9.41651294160641      H 
       -4.63135447806684        1.01156694535222        7.44747062857593      O 
       -4.34230860318518        1.49549017835702        9.19167659566983      H 
       -4.69543990045090       -1.67734462911409        7.48860347759297      C 
       -2.87927972036695       -2.42581723295179        8.13687264726801      H 
       -4.98243069470464       -2.28155556220940        5.54109913009952      H 
       -6.80445098675370       -2.69754160292060        9.17494389637658      C 
       -8.35245029732374       -1.32626847009135        9.19542165030155      H 
       -7.52966465684421       -4.45784674136672        8.38417808228903      H 
       -5.94937720586270       -3.19304507236095       11.88922106693400      C 
       -4.52063078026286       -4.68617382387686       11.88622447997433      H 
       -7.56840795637258       -3.88200494985482       12.96556646438931      H 
       -4.88390096165578       -0.85729704724587       13.19547177290704      C 
       -6.17995543084846        0.72708492205085       13.01868852218132      H 
       -4.62357749192726       -1.23116592392305       15.19852061913152      H 
       -3.04182014875995       -0.34713260542660       12.42651296167774      H 
       13.08863010957536        1.36938708910275       -7.89509247379426      O 
       14.65807428717721        2.19390133116162       -7.49796748004153      H 
       13.47708800322227       -0.05553322641054      -10.13198651473871      C 
       14.97921518487705       -1.45143121180281       -9.81948231091247      H 
       14.05304331611117        1.19844081469334      -11.67919419697468      H 
       11.04023224879159       -1.41066362473669      -10.82097827401985      C 
       11.45726495885950       -2.83923940533921      -12.24637274236444      H 
       10.37126797862845       -2.38900712287289       -9.13582133060820      H 
        9.00596250543281        0.37548664006685      -11.82101121784372      C 
        9.03669396328191        2.13066678276873      -10.74534676547430      H 
        7.15411629309164       -0.49205497049907      -11.57256813448539      H 
        9.36318873581834        0.99772026011320      -14.60848397588415      C 
        9.26016126684119       -0.71017553999747      -15.74942597026070      H 
        7.89501441570097        2.28798739997896      -15.23979304442549      H 
       11.18479849021067        1.88951248386735      -14.94236778566751      H 
        1.16696634411571       -5.15121455475534        8.51561554477095      O 
        0.70207794412141       -6.67506755924508        9.37748392760095      H 
        2.52247468176711       -4.42161531366856        9.51246716084045      H 
$end
 
 Bond Distances (Angstroems)
 ---------------------------
Na1-Na14=3.5082      Na1-Na15=3.4861      Na1-Na24=3.4512      Na1-Cl35=2.4985      Na1-Cl46=2.4840      Na1-Cl48=2.5045      
Na1-O111=2.0535      Na1-C113=2.9957      Na1-C116=2.9093      Na1-H118=2.4903      Na1-C119=3.0170      Na1-H120=2.4646      
Na2-Na4=3.6417       Na2-Na9=3.5767       Na2-Na11=3.5160      Na2-Na12=3.6814      Na2-Na14=3.6496      Na2-Na17=3.8866      
Na2-Na18=3.5411      Na2-Na20=3.5692      Na2-Na21=3.6625      Na2-Na22=3.6368      Na2-Na23=3.5539      Na2-Na24=3.5955      
Na2-Cl26=2.6513      Na2-Cl31=2.6102      Na2-Cl40=2.6066      Na2-Cl42=2.5329      Na2-Cl43=2.6185      Na2-Cl47=2.6590      
Na3-Na7=3.5591       Na3-Na8=3.5846       Na3-Na15=3.5966      Na3-Na17=3.6396      Na3-Na21=3.5113      Na3-Cl28=2.5153      
Na3-Cl32=2.4949      Na3-Cl36=2.5499      Na3-Cl49=2.4755      Na4-Na2=3.6417       Na4-Na10=3.3799      Na4-Na12=3.6420      
Na4-Na13=3.6973      Na4-Na16=3.6763      Na4-Na20=3.6477      Na4-Na22=3.6739      Na4-Na23=3.5430      Na4-Cl27=2.6725      
Na4-Cl29=2.5415      Na4-Cl40=2.6001      Na4-Cl45=2.6402      Na4-Cl47=2.5443      Na5-Na7=3.5944       Na5-Na15=3.6196      
Na5-Na21=3.5831      Na5-Na24=3.6150      Na5-Na25=3.5517      Na5-Cl28=2.5469      Na5-Cl35=2.5230      Na5-Cl38=2.5478      
Na5-Cl44=2.5152      Na6-Na14=3.4510      Na6-Na15=3.4040      Na6-Na17=3.4604      Na6-Cl46=2.4779      Na6-Cl49=2.4794      
Na6-Cl50=2.4490      Na6-O81=2.0330       Na6-C83=2.8523       Na7-Na3=3.5591       Na7-Na5=3.5944       Na7-Na8=3.6154       
Na7-Na21=3.5919      Na7-Na25=3.5908      Na7-Cl28=2.5666      Na7-Cl32=2.5576      Na7-Cl41=2.5607      Na7-Cl44=2.5294      
Na8-Na3=3.5846       Na8-Na7=3.6154       Na8-Na12=3.6125      Na8-Na16=3.6536      Na8-Na19=3.5559      Na8-Na21=3.6192      
Na8-Cl32=2.5148      Na8-Cl33=2.4983      Na8-Cl36=2.5842      Na8-Cl41=2.5461      Na8-O51=2.5826       Na9-Na2=3.5767       
Na9-Na14=3.6295      Na9-Na18=3.5986      Na9-Na20=3.5772      Na9-Na24=3.6147      Na9-Cl26=2.5493      Na9-Cl37=2.5273      
Na9-Cl43=2.5610      Na9-Cl48=2.5469      Na10-Na4=3.3799      Na10-Na16=3.3785     Na10-Na22=3.4080     Na10-Cl27=2.4726     
Na10-Cl34=2.4737     Na10-Cl45=2.4737     Na11-Na2=3.5160      Na11-Na14=3.5194     Na11-Na17=3.4710     Na11-Na18=3.6061     
Na11-Na23=3.6095     Na11-Cl26=2.5209     Na11-Cl30=2.6015     Na11-Cl42=2.5280     Na11-Cl50=2.4859     Na11-O126=2.8348     
Na12-Na2=3.6814      Na12-Na4=3.6420      Na12-Na8=3.6125      Na12-Na13=3.5991     Na12-Na16=3.6285     Na12-Na17=3.6444     
Na12-Na19=3.3460     Na12-Na21=3.6220     Na12-Na23=3.5492     Na12-Cl29=2.6495     Na12-Cl33=2.6262     Na12-Cl36=2.5654     
Na12-Cl40=2.5858     Na12-Cl42=2.5084     Na12-O96=2.1932      Na13-Na4=3.6973      Na13-Na12=3.5991     Na13-Na16=3.7226     
Na13-Na19=3.4544     Na13-Cl29=2.5577     Na13-Cl33=2.6739     Na13-Cl39=2.4604     Na13-Cl45=2.5987     Na14-Na1=3.5082      
Na14-Na2=3.6496      Na14-Na6=3.4510      Na14-Na9=3.6295      Na14-Na11=3.5194     Na14-Na15=3.6497     Na14-Na17=3.8766     
Na14-Na24=3.6036     Na14-Cl26=2.5418     Na14-Cl31=2.5666     Na14-Cl46=2.6074     Na14-Cl48=2.6169     Na14-Cl50=2.5967     
Na15-Na1=3.4861      Na15-Na3=3.5966      Na15-Na5=3.6196      Na15-Na6=3.4040      Na15-Na14=3.6497     Na15-Na17=3.9002     
Na15-Na21=3.6119     Na15-Na24=3.6215     Na15-Cl28=2.5472     Na15-Cl31=2.5737     Na15-Cl35=2.6128     Na15-Cl46=2.6133     
Na15-Cl49=2.6012     Na16-Na4=3.6763      Na16-Na8=3.6536      Na16-Na10=3.3785     Na16-Na12=3.6285     Na16-Na13=3.7226     
Na16-Na21=3.6929     Na16-Na22=3.6925     Na16-Na25=3.5986     Na16-Cl33=2.5140     Na16-Cl34=2.6614     Na16-Cl40=2.5751     
Na16-Cl41=2.5609     Na16-Cl45=2.6273     Na17-Na2=3.8866      Na17-Na3=3.6396      Na17-Na6=3.4604      Na17-Na11=3.4710     
Na17-Na12=3.6444     Na17-Na14=3.8766     Na17-Na15=3.9002     Na17-Na21=3.8143     Na17-Cl31=2.7772     Na17-Cl36=2.5383     
Na17-Cl42=2.5604     Na17-Cl49=2.6497     Na17-Cl50=2.6608     Na17-O66=2.1064      Na18-Na2=3.5411      Na18-Na9=3.5986      
Na18-Na11=3.6061     Na18-Na20=3.5918     Na18-Na23=3.5889     Na18-Cl26=2.5523     Na18-Cl30=2.5966     Na18-Cl37=2.5521     
Na18-Cl47=2.5497     Na19-Na8=3.5559      Na19-Na12=3.3460     Na19-Na13=3.4544     Na19-Cl33=2.5077     Na19-Cl39=2.3965     
Na19-O51=2.1069      Na19-O96=2.1911      Na20-Na2=3.5692      Na20-Na4=3.6477      Na20-Na9=3.5772      Na20-Na18=3.5918     
Na20-Na22=3.6279     Na20-Cl27=2.5682     Na20-Cl37=2.5332     Na20-Cl43=2.5656     Na20-Cl47=2.5470     Na21-Na2=3.6625      
Na21-Na3=3.5113      Na21-Na5=3.5831      Na21-Na7=3.5919      Na21-Na8=3.6192      Na21-Na12=3.6220     Na21-Na15=3.6119     
Na21-Na16=3.6929     Na21-Na17=3.8143     Na21-Na22=3.7192     Na21-Na24=3.6369     Na21-Na25=3.6060     Na21-Cl28=2.6551     
Na21-Cl31=2.5637     Na21-Cl36=2.6762     Na21-Cl38=2.6902     Na21-Cl40=2.5948     Na21-Cl41=2.6186     Na22-Na2=3.6368      
Na22-Na4=3.6739      Na22-Na10=3.4080     Na22-Na16=3.6925     Na22-Na20=3.6279     Na22-Na21=3.7192     Na22-Na24=3.6444     
Na22-Na25=3.6139     Na22-Cl27=2.6400     Na22-Cl34=2.6539     Na22-Cl38=2.5449     Na22-Cl40=2.5845     Na22-Cl43=2.5569     
Na23-Na2=3.5539      Na23-Na4=3.5430      Na23-Na11=3.6095     Na23-Na12=3.5492     Na23-Na18=3.5889     Na23-Cl29=2.4911     
Na23-Cl30=2.5395     Na23-Cl42=2.5051     Na23-Cl47=2.5369     Na24-Na1=3.4512      Na24-Na2=3.5955      Na24-Na5=3.6150      
Na24-Na9=3.6147      Na24-Na14=3.6036     Na24-Na15=3.6215     Na24-Na21=3.6369     Na24-Na22=3.6444     Na24-Cl31=2.6454     
Na24-Cl35=2.6028     Na24-Cl38=2.5606     Na24-Cl43=2.5511     Na24-Cl48=2.6121     Na25-Na5=3.5517      Na25-Na7=3.5908      
Na25-Na16=3.5986     Na25-Na21=3.6060     Na25-Na22=3.6139     Na25-Cl34=2.5367     Na25-Cl38=2.5538     Na25-Cl41=2.5575     
Na25-Cl44=2.5185     Cl26-Na2=2.6513      Cl26-Na9=2.5493      Cl26-Na11=2.5209     Cl26-Na14=2.5418     Cl26-Na18=2.5523     
Cl27-Na4=2.6725      Cl27-Na10=2.4726     Cl27-Na20=2.5682     Cl27-Na22=2.6400     Cl28-Na3=2.5153      Cl28-Na5=2.5469      
Cl28-Na7=2.5666      Cl28-Na15=2.5472     Cl28-Na21=2.6551     Cl29-Na4=2.5415      Cl29-Na12=2.6495     Cl29-Na13=2.5577     
Cl29-Na23=2.4911     Cl30-Na11=2.6015     Cl30-Na18=2.5966     Cl30-Na23=2.5395     Cl31-Na2=2.6102      Cl31-Na14=2.5666     
Cl31-Na15=2.5737     Cl31-Na17=2.7772     Cl31-Na21=2.5637     Cl31-Na24=2.6454     Cl32-Na3=2.4949      Cl32-Na7=2.5576      
Cl32-Na8=2.5148      Cl33-Na8=2.4983      Cl33-Na12=2.6262     Cl33-Na13=2.6739     Cl33-Na16=2.5140     Cl33-Na19=2.5077     
Cl34-Na10=2.4737     Cl34-Na16=2.6614     Cl34-Na22=2.6539     Cl34-Na25=2.5367     Cl35-Na1=2.4985      Cl35-Na5=2.5230      
Cl35-Na15=2.6128     Cl35-Na24=2.6028     Cl36-Na3=2.5499      Cl36-Na8=2.5842      Cl36-Na12=2.5654     Cl36-Na17=2.5383     
Cl36-Na21=2.6762     Cl37-Na9=2.5273      Cl37-Na18=2.5521     Cl37-Na20=2.5332     Cl38-Na5=2.5478      Cl38-Na21=2.6902     
Cl38-Na22=2.5449     Cl38-Na24=2.5606     Cl38-Na25=2.5538     Cl39-Na13=2.4604     Cl39-Na19=2.3965     Cl40-Na2=2.6066      
Cl40-Na4=2.6001      Cl40-Na12=2.5858     Cl40-Na16=2.5751     Cl40-Na21=2.5948     Cl40-Na22=2.5845     Cl41-Na7=2.5607      
Cl41-Na8=2.5461      Cl41-Na16=2.5609     Cl41-Na21=2.6186     Cl41-Na25=2.5575     Cl42-Na2=2.5329      Cl42-Na11=2.5280     
Cl42-Na12=2.5084     Cl42-Na17=2.5604     Cl42-Na23=2.5051     Cl43-Na2=2.6185      Cl43-Na9=2.5610      Cl43-Na20=2.5656     
Cl43-Na22=2.5569     Cl43-Na24=2.5511     Cl44-Na5=2.5152      Cl44-Na7=2.5294      Cl44-Na25=2.5185     Cl45-Na4=2.6402      
Cl45-Na10=2.4737     Cl45-Na13=2.5987     Cl45-Na16=2.6273     Cl46-Na1=2.4840      Cl46-Na6=2.4779      Cl46-Na14=2.6074     
Cl46-Na15=2.6133     Cl47-Na2=2.6590      Cl47-Na4=2.5443      Cl47-Na18=2.5497     Cl47-Na20=2.5470     Cl47-Na23=2.5369     
Cl48-Na1=2.5045      Cl48-Na9=2.5469      Cl48-Na14=2.6169     Cl48-Na24=2.6121     Cl49-Na3=2.4755      Cl49-Na6=2.4794      
Cl49-Na15=2.6012     Cl49-Na17=2.6497     Cl50-Na6=2.4490      Cl50-Na11=2.4859     Cl50-Na14=2.5967     Cl50-Na17=2.6608     
O51-Na8=2.5826       O51-Na19=2.1069      O51-H52=0.9686       O51-C53=1.4230       H52-O51=0.9686       C53-O51=1.4230       
C53-H54=1.0991       C53-H55=1.0941       C53-C56=1.5191       H54-C53=1.0991       H55-C53=1.0941       C56-C53=1.5191       
C56-H57=1.0934       C56-H58=1.0927       C56-C59=1.5244       H57-C56=1.0934       H58-C56=1.0927       C59-C56=1.5244       
C59-H60=1.0925       C59-H61=1.0919       C59-C62=1.5222       H60-C59=1.0925       H61-C59=1.0919       C62-C59=1.5222       
C62-H63=1.0875       C62-H64=1.0868       C62-H65=1.0878       H63-C62=1.0875       H64-C62=1.0868       H65-C62=1.0878       
O66-Na17=2.1064      O66-H67=0.9667       O66-C68=1.4129       H67-O66=0.9667       C68-O66=1.4129       C68-H69=1.0985       
C68-H70=1.0954       C68-C71=1.5183       H69-C68=1.0985       H70-C68=1.0954       C71-C68=1.5183       C71-H72=1.0904       
C71-H73=1.0868       C71-C74=1.5227       H72-C71=1.0904       H73-C71=1.0868       C74-C71=1.5227       C74-H75=1.0920       
C74-H76=1.0927       C74-C77=1.5239       H75-C74=1.0920       H76-C74=1.0927       C77-C74=1.5239       C77-H78=1.0880       
C77-H79=1.0878       C77-H80=1.0871       H78-C77=1.0880       H79-C77=1.0878       H80-C77=1.0871       O81-Na6=2.0330       
O81-H82=0.9640       O81-C83=1.4157       H82-O81=0.9640       C83-Na6=2.8523       C83-O81=1.4157       C83-H84=1.0977       
C83-H85=1.0882       C83-C86=1.5251       H84-C83=1.0977       H85-C83=1.0882       C86-C83=1.5251       C86-H87=1.0911       
C86-H88=1.0943       C86-C89=1.5283       H87-C86=1.0911       H88-C86=1.0943       C89-C86=1.5283       C89-H90=1.0899       
C89-H91=1.0913       C89-C92=1.5220       H90-C89=1.0899       H91-C89=1.0913       C92-C89=1.5220       C92-H93=1.0876       
C92-H94=1.0874       C92-H95=1.0847       H93-C92=1.0876       H94-C92=1.0874       H95-C92=1.0847       O96-Na12=2.1932      
O96-Na19=2.1911      O96-H97=0.9700       O96-C98=1.4235       H97-O96=0.9700       C98-O96=1.4235       C98-H99=1.0946       
C98-H100=1.0897      C98-C101=1.5275      H99-C98=1.0946       H100-C98=1.0897      C101-C98=1.5275      C101-H102=1.0944     
C101-H103=1.0909     C101-C104=1.5286     H102-C101=1.0944     H103-C101=1.0909     C104-C101=1.5286     C104-H105=1.0936     
C104-H106=1.0915     C104-C107=1.5243     H105-C104=1.0936     H106-C104=1.0915     C107-C104=1.5243     C107-H108=1.0872     
C107-H109=1.0870     C107-H110=1.0903     H108-C107=1.0872     H109-C107=1.0870     H110-C107=1.0903     O111-Na1=2.0535      
O111-H112=0.9614     O111-C113=1.4185     H112-O111=0.9614     C113-Na1=2.9957      C113-O111=1.4185     C113-H114=1.0977     
C113-H115=1.0971     C113-C116=1.5199     H114-C113=1.0977     H115-C113=1.0971     C116-Na1=2.9093      C116-C113=1.5199     
C116-H117=1.0905     C116-H118=1.0902     C116-C119=1.5272     H117-C116=1.0905     H118-Na1=2.4903      H118-C116=1.0902     
C119-Na1=3.0170      C119-C116=1.5272     C119-H120=1.0895     C119-H121=1.0901     C119-C122=1.5231     H120-Na1=2.4646      
H120-C119=1.0895     H121-C119=1.0901     C122-C119=1.5231     C122-H123=1.0883     C122-H124=1.0869     C122-H125=1.0877     
H123-C122=1.0883     H124-C122=1.0869     H125-C122=1.0877     O126-Na11=2.8348     O126-H127=0.9585     O126-H128=0.9705     
H127-O126=0.9585     H128-O126=0.9705     
 C  H  Rav=1.0910 sigma=0.0036  Rmin=1.0847  Rmax=1.0991    45
 C  C  Rav=1.5238 sigma=0.0031  Rmin=1.5183  Rmax=1.5286    15
 O  H  Rav=0.9657 sigma=0.0042  Rmin=0.9585  Rmax=0.9705     7
 O  C  Rav=1.4187 sigma=0.0041  Rmin=1.4129  Rmax=1.4235     5
 Na H  Rav=2.4774 sigma=0.0128  Rmin=2.4646  Rmax=2.4903     2
 Na C  Rav=2.9436 sigma=0.0664  Rmin=2.8523  Rmax=3.0170     4
 Na O  Rav=2.2627 sigma=0.2704  Rmin=2.0330  Rmax=2.8348     8
 Na Na Rav=3.5987 sigma=0.1014  Rmin=3.3460  Rmax=3.9002    78
 Cl Na Rav=2.5647 sigma=0.0608  Rmin=2.3965  Rmax=2.7772   107
 
 selected bond angles (degree)
 --------------------
Na15-Na1-Na14= 62.91           Na24-Na1-Na14= 62.36           Na24-Na1-Na15= 62.94           Cl35-Na1-Na14= 96.49           
Cl35-Na1-Na15= 48.39           Cl35-Na1-Na24= 48.72           Cl46-Na1-Na14= 47.92           Cl46-Na1-Na15= 48.42           
Cl46-Na1-Na24= 95.99           Cl46-Na1-Cl35= 96.68           Cl48-Na1-Na14= 48.12           Cl48-Na1-Na15= 97.11           
Cl48-Na1-Na24= 48.92           Cl48-Na1-Cl35= 97.45           Cl48-Na1-Cl46= 95.78           O111-Na1-Na14=132.53           
O111-Na1-Na15=163.40           O111-Na1-Na24=126.50           O111-Na1-Cl35=124.56           O111-Na1-Cl46=133.39           
O111-Na1-Cl48= 98.91           C113-Na1-Na14=138.16           C113-Na1-Na15=141.29           C113-Na1-Na24=149.04           
C113-Na1-Cl35=125.09           C113-Na1-Cl46=114.85           C113-Na1-Cl48=120.88           C113-Na1-O111= 24.68           
C116-Na1-Na14=130.82           C116-Na1-Na15=112.29           C116-Na1-Na24=163.99           C116-Na1-Cl35=116.01           
C116-Na1-Cl46= 90.37           C116-Na1-Cl48=145.04           C116-Na1-O111= 54.47           C116-Na1-C113= 29.78           
H118-Na1-Na14=109.28           H118-Na1-Na15=103.91           H118-Na1-Na24=166.30           H118-Na1-Cl35=126.31           
H118-Na1-Cl46= 71.14           H118-Na1-Cl48=134.87           H118-Na1-O111= 67.20           H118-Na1-C113= 44.33           
H118-Na1-C116= 21.55           C119-Na1-Na14=141.71           C119-Na1-Na15= 92.85           C119-Na1-Na24=134.65           
C119-Na1-Cl35= 86.21           C119-Na1-Cl46= 93.79           C119-Na1-Cl48=169.28           C119-Na1-O111= 70.88           
C119-Na1-C113= 49.96           C119-Na1-C116= 29.80           C119-Na1-H118= 45.01           H120-Na1-Na14=153.05           
H120-Na1-Na15= 92.36           H120-Na1-Na24=117.65           H120-Na1-Cl35= 71.50           H120-Na1-Cl46=108.17           
H120-Na1-Cl48=154.43           H120-Na1-O111= 71.23           H120-Na1-C113= 56.81           H120-Na1-C116= 46.34           
H120-Na1-H118= 64.26           H120-Na1-C119= 19.83           Na9-Na2-Na4=120.84             Na11-Na2-Na4=120.36            
Na11-Na2-Na9= 91.00            Na12-Na2-Na4= 59.65            Na12-Na2-Na9=179.51            Na12-Na2-Na11= 88.76           
Na14-Na2-Na4=178.78            Na14-Na2-Na9= 60.29            Na14-Na2-Na11= 58.80           Na14-Na2-Na12=119.22           
Na17-Na2-Na4=117.02            Na17-Na2-Na9=122.02            Na17-Na2-Na11= 55.65           Na17-Na2-Na12= 57.50           
Na17-Na2-Na14= 61.82           Na18-Na2-Na4= 90.18            Na18-Na2-Na9= 60.74            Na18-Na2-Na11= 61.46           
Na18-Na2-Na12=119.49           Na18-Na2-Na14= 90.09           Na18-Na2-Na17=116.96           Na20-Na2-Na4= 60.77            
Na20-Na2-Na9= 60.08            Na20-Na2-Na11=122.13           Na20-Na2-Na12=120.41           Na20-Na2-Na14=120.37           
Na20-Na2-Na17=176.16           Na20-Na2-Na18= 60.68           Na21-Na2-Na4= 90.63            Na21-Na2-Na9=120.66            
Na21-Na2-Na11=116.15           Na21-Na2-Na12= 59.10           Na21-Na2-Na14= 89.05           Na21-Na2-Na17= 60.61           
Na21-Na2-Na18=177.52           Na21-Na2-Na20=121.71           Na22-Na2-Na4= 60.63            Na22-Na2-Na9= 90.33            
Na22-Na2-Na11=177.41           Na22-Na2-Na12= 89.90           Na22-Na2-Na14=120.16           Na22-Na2-Na17=121.78           
Na22-Na2-Na18=121.13           Na22-Na2-Na20= 60.45           Na22-Na2-Na21= 61.26           Na23-Na2-Na4= 58.98            
Na23-Na2-Na9=121.51            Na23-Na2-Na11= 61.40           Na23-Na2-Na12= 58.72           Na23-Na2-Na14=120.20           
Na23-Na2-Na17= 85.32           Na23-Na2-Na18= 60.77           Na23-Na2-Na20= 90.85           Na23-Na2-Na21=117.81           
Na23-Na2-Na22=119.60           Na24-Na2-Na4=121.14            Na24-Na2-Na9= 60.53            Na24-Na2-Na11=118.39           
Na24-Na2-Na12=119.24           Na24-Na2-Na14= 59.65           Na24-Na2-Na17= 92.81           Na24-Na2-Na18=121.25           
Na24-Na2-Na20= 91.03           Na24-Na2-Na21= 60.13           Na24-Na2-Na22= 60.51           Na24-Na2-Na23=177.79           
Cl26-Na2-Na4=136.13            Cl26-Na2-Na9= 45.37            Cl26-Na2-Na11= 45.63           Cl26-Na2-Na12=134.39           
Cl26-Na2-Na14= 44.14           Cl26-Na2-Na17= 89.00           Cl26-Na2-Na18= 45.95           Cl26-Na2-Na20= 90.95           
Cl26-Na2-Na21=133.16           Cl26-Na2-Na22=135.68           Cl26-Na2-Na23= 91.57           Cl26-Na2-Na24= 89.57           
Cl31-Na2-Na4=134.92            Cl31-Na2-Na9= 92.03            Cl31-Na2-Na11= 85.56           Cl31-Na2-Na12= 87.52           
Cl31-Na2-Na14= 44.69           Cl31-Na2-Na17= 45.56           Cl31-Na2-Na18=134.55           Cl31-Na2-Na20=138.28           
Cl31-Na2-Na21= 44.43           Cl31-Na2-Na22= 92.18           Cl31-Na2-Na23=130.87           Cl31-Na2-Na24= 47.24           
Cl31-Na2-Cl26= 88.74           Cl40-Na2-Na4= 45.55            Cl40-Na2-Na9=135.60            Cl40-Na2-Na11=133.32           
Cl40-Na2-Na12= 44.62           Cl40-Na2-Na14=134.15           Cl40-Na2-Na17= 89.15           Cl40-Na2-Na18=135.72           
Cl40-Na2-Na20= 90.94           Cl40-Na2-Na21= 45.11           Cl40-Na2-Na22= 45.28           Cl40-Na2-Na23= 88.92           
Cl40-Na2-Na24= 89.89           Cl40-Na2-Cl26=178.04           Cl40-Na2-Cl31= 89.51           Cl42-Na2-Na4= 88.29            
Cl42-Na2-Na9=136.94            Cl42-Na2-Na11= 45.94           Cl42-Na2-Na12= 42.83           Cl42-Na2-Na14= 90.52           
Cl42-Na2-Na17= 40.53           Cl42-Na2-Na18= 91.03           Cl42-Na2-Na20=135.64           Cl42-Na2-Na21= 86.65           
Cl42-Na2-Na22=132.72           Cl42-Na2-Na23= 44.82           Cl42-Na2-Na24=133.26           Cl42-Na2-Cl26= 91.56           
Cl42-Na2-Cl31= 86.06           Cl42-Na2-Cl40= 87.44           Cl43-Na2-Na4= 90.96            Cl43-Na2-Na9= 45.66            
Cl43-Na2-Na11=136.58           Cl43-Na2-Na12=134.55           Cl43-Na2-Na14= 90.22           Cl43-Na2-Na17=137.96           
Cl43-Na2-Na18= 91.90           Cl43-Na2-Na20= 45.88           Cl43-Na2-Na21= 90.42           Cl43-Na2-Na22= 44.67           
Cl43-Na2-Na23=136.68           Cl43-Na2-Na24= 45.16           Cl43-Na2-Cl26= 91.01           Cl43-Na2-Cl31= 92.41           
Cl43-Na2-Cl40= 89.94           Cl43-Na2-Cl42=176.97           Cl47-Na2-Na4= 44.31            Cl47-Na2-Na9= 91.00            
Cl47-Na2-Na11= 92.21           Cl47-Na2-Na12= 89.44           Cl47-Na2-Na14=135.97           Cl47-Na2-Na17=130.74           
Cl47-Na2-Na18= 45.89           Cl47-Na2-Na20= 45.42           Cl47-Na2-Na21=134.93           Cl47-Na2-Na22= 89.99           
Cl47-Na2-Na23= 45.42           Cl47-Na2-Na24=136.44           Cl47-Na2-Cl26= 91.84           Cl47-Na2-Cl31=176.26           
Cl47-Na2-Cl40= 89.85           Cl47-Na2-Cl42= 90.23           Cl47-Na2-Cl43= 91.28           Na8-Na3-Na7= 60.81             
Na15-Na3-Na7= 91.11            Na15-Na3-Na8=122.39            Na17-Na3-Na7=125.37            Na17-Na3-Na8= 90.31            
Na17-Na3-Na15= 65.23           Na21-Na3-Na7= 61.06            Na21-Na3-Na8= 61.32            Na21-Na3-Na15= 61.07           
Na21-Na3-Na17= 64.44           Cl28-Na3-Na7= 46.14            Cl28-Na3-Na8= 94.17            Cl28-Na3-Na15= 45.09           
Cl28-Na3-Na17= 98.05           Cl28-Na3-Na21= 48.92           Cl32-Na3-Na7= 45.94            Cl32-Na3-Na8= 44.54            
Cl32-Na3-Na15=137.04           Cl32-Na3-Na17=134.46           Cl32-Na3-Na21= 91.30           Cl32-Na3-Cl28= 92.00           
Cl36-Na3-Na7= 94.12            Cl36-Na3-Na8= 46.11            Cl36-Na3-Na15= 93.76           Cl36-Na3-Na17= 44.20           
Cl36-Na3-Na21= 49.33           Cl36-Na3-Cl28= 98.25           Cl36-Na3-Cl32= 90.48           Cl49-Na3-Na7=137.40            
Cl49-Na3-Na8=137.00            Cl49-Na3-Na15= 46.32           Cl49-Na3-Na17= 46.72           Cl49-Na3-Na21= 92.26           
Cl49-Na3-Cl28= 91.27           Cl49-Na3-Cl32=176.23           Cl49-Na3-Cl36= 90.90           Na10-Na4-Na2=117.17            
Na12-Na4-Na2= 60.72            Na12-Na4-Na10=116.45           Na13-Na4-Na2=119.43            Na13-Na4-Na10= 91.04           
Na13-Na4-Na12= 58.73           Na16-Na4-Na2= 90.15            Na16-Na4-Na10= 57.03           Na16-Na4-Na12= 59.44           
Na16-Na4-Na13= 60.64           Na20-Na4-Na2= 58.63            Na20-Na4-Na10= 90.88           Na20-Na4-Na12=119.35           
Na20-Na4-Na13=177.80           Na20-Na4-Na16=119.71           Na22-Na4-Na2= 59.62            Na22-Na4-Na10= 57.60           
Na22-Na4-Na12= 89.93           Na22-Na4-Na13=120.94           Na22-Na4-Na16= 60.31           Na22-Na4-Na20= 59.40           
Na23-Na4-Na2= 59.27            Na23-Na4-Na10=175.10           Na23-Na4-Na12= 59.19           Na23-Na4-Na13= 88.25           
Na23-Na4-Na16=118.63           Na23-Na4-Na20= 89.75           Na23-Na4-Na22=118.88           Cl27-Na4-Na2= 89.70            
Cl27-Na4-Na10= 46.43           Cl27-Na4-Na12=135.81           Cl27-Na4-Na13=137.28           Cl27-Na4-Na16= 91.35           
Cl27-Na4-Na20= 44.72           Cl27-Na4-Na22= 45.88           Cl27-Na4-Na23=134.47           Cl29-Na4-Na2= 91.37            
Cl29-Na4-Na10=134.72           Cl29-Na4-Na12= 46.67           Cl29-Na4-Na13= 43.70           Cl29-Na4-Na16= 91.08           
Cl29-Na4-Na20=134.35           Cl29-Na4-Na22=136.59           Cl29-Na4-Na23= 44.67           Cl29-Na4-Cl27=177.34           
Cl40-Na4-Na2= 45.69            Cl40-Na4-Na10= 85.89           Cl40-Na4-Na12= 45.23           Cl40-Na4-Na13= 89.74           
Cl40-Na4-Na16= 44.46           Cl40-Na4-Na20= 89.32           Cl40-Na4-Na22= 44.71           Cl40-Na4-Na23= 89.26           
Cl40-Na4-Cl27= 90.59           Cl40-Na4-Cl29= 91.90           Cl45-Na4-Na2=135.71            Cl45-Na4-Na10= 46.55           
Cl45-Na4-Na12= 88.64           Cl45-Na4-Na13= 44.66           Cl45-Na4-Na16= 45.60           Cl45-Na4-Na20=137.33           
Cl45-Na4-Na22= 91.92           Cl45-Na4-Na23=132.91           Cl45-Na4-Cl27= 92.63           Cl45-Na4-Cl29= 88.31           
Cl45-Na4-Cl40= 90.04           Cl47-Na4-Na2= 46.89            Cl47-Na4-Na10=135.15           Cl47-Na4-Na12= 92.14           
Cl47-Na4-Na13=133.81           Cl47-Na4-Na16=137.04           Cl47-Na4-Na20= 44.27           Cl47-Na4-Na22= 90.99           
Cl47-Na4-Na23= 45.70           Cl47-Na4-Cl27= 88.84           Cl47-Na4-Cl29= 90.11           Cl47-Na4-Cl40= 92.58           
Cl47-Na4-Cl45=176.98           Na15-Na5-Na7= 90.17            Na21-Na5-Na7= 60.06            Na21-Na5-Na15= 60.19           
Na24-Na5-Na7=120.75            Na24-Na5-Na15= 60.08           Na24-Na5-Na21= 60.69           Na25-Na5-Na7= 60.33            
Na25-Na5-Na15=120.91           Na25-Na5-Na21= 60.72           Na25-Na5-Na24= 90.92           Cl28-Na5-Na7= 45.56            
Cl28-Na5-Na15= 44.72           Cl28-Na5-Na21= 47.73           Cl28-Na5-Na24= 92.03           Cl28-Na5-Na25= 92.88           
Cl35-Na5-Na7=136.33            Cl35-Na5-Na15= 46.20           Cl35-Na5-Na21= 92.08           Cl35-Na5-Na24= 46.05           
Cl35-Na5-Na25=136.93           Cl35-Na5-Cl28= 90.78           Cl38-Na5-Na7= 92.91            Cl38-Na5-Na15= 92.24           
Cl38-Na5-Na21= 48.52           Cl38-Na5-Na24= 45.10           Cl38-Na5-Na25= 45.95           Cl38-Na5-Cl28= 96.25           
Cl38-Na5-Cl35= 91.00           Cl44-Na5-Na7= 44.72            Cl44-Na5-Na15=134.88           Cl44-Na5-Na21= 90.18           
Cl44-Na5-Na24=136.08           Cl44-Na5-Na25= 45.16           Cl44-Na5-Cl28= 90.19           Cl44-Na5-Cl35=177.62           
Cl44-Na5-Cl38= 91.06           Na15-Na6-Na14= 64.33           Na17-Na6-Na14= 68.24           Na17-Na6-Na15= 69.24           
Cl46-Na6-Na14= 48.86           Cl46-Na6-Na15= 49.76           Cl46-Na6-Na17=104.25           Cl49-Na6-Na14= 98.70           
Cl49-Na6-Na15= 49.47           Cl49-Na6-Na17= 49.69           Cl49-Na6-Cl46= 99.06           Cl50-Na6-Na14= 48.66           
Cl50-Na6-Na15= 99.51           Cl50-Na6-Na17= 50.01           Cl50-Na6-Cl46= 97.06           Cl50-Na6-Cl49= 99.66           
O81-Na6-Na14=149.70            O81-Na6-Na15=140.22            O81-Na6-Na17=129.86            O81-Na6-Cl46=125.69            
O81-Na6-Cl49=111.38            O81-Na6-Cl50=119.44            C83-Na6-Na14=136.36            C83-Na6-Na15=120.75            
C83-Na6-Na17=155.05            C83-Na6-Cl46= 98.44            C83-Na6-Cl49=116.76            C83-Na6-Cl50=137.23            
C83-Na6-O81= 27.74             Na5-Na7-Na3= 89.84             Na8-Na7-Na3= 59.95             Na8-Na7-Na5=120.09             
Na21-Na7-Na3= 58.81            Na21-Na7-Na5= 59.81            Na21-Na7-Na8= 60.28            Na25-Na7-Na3=119.08            
Na25-Na7-Na5= 59.25            Na25-Na7-Na8= 90.15            Na25-Na7-Na21= 60.27           Cl28-Na7-Na3= 44.96            
Cl28-Na7-Na5= 45.11            Cl28-Na7-Na8= 92.56            Cl28-Na7-Na21= 47.57           Cl28-Na7-Na25= 91.64           
Cl32-Na7-Na3= 44.50            Cl32-Na7-Na5=134.33            Cl32-Na7-Na8= 44.07            Cl32-Na7-Na21= 88.46           
Cl32-Na7-Na25=134.19           Cl32-Na7-Cl28= 89.39           Cl41-Na7-Na3= 90.15            Cl41-Na7-Na5= 90.77            
Cl41-Na7-Na8= 44.77            Cl41-Na7-Na21= 46.76           Cl41-Na7-Na25= 45.41           Cl41-Na7-Cl28= 94.33           
Cl41-Na7-Cl32= 88.84           Cl44-Na7-Na3=134.23            Cl44-Na7-Na5= 44.40            Cl44-Na7-Na8=134.68            
Cl44-Na7-Na21= 89.76           Cl44-Na7-Na25= 44.53           Cl44-Na7-Cl28= 89.43           Cl44-Na7-Cl32=178.22           
Cl44-Na7-Cl41= 89.93           Na7-Na8-Na3= 59.25             Na12-Na8-Na3= 90.28            Na12-Na8-Na7=119.63            
Na16-Na8-Na3=119.36            Na16-Na8-Na7= 89.57            Na16-Na8-Na12= 59.91           Na19-Na8-Na3=118.86            
Na19-Na8-Na7=175.27            Na19-Na8-Na12= 55.64           Na19-Na8-Na16= 87.88           Na21-Na8-Na3= 58.34            
Na21-Na8-Na7= 59.54            Na21-Na8-Na12= 60.11           Na21-Na8-Na16= 61.03           Na21-Na8-Na19=115.73           
Cl32-Na8-Na3= 44.09            Cl32-Na8-Na7= 45.02            Cl32-Na8-Na12=134.37           Cl32-Na8-Na16=134.59           
Cl32-Na8-Na19=137.32           Cl32-Na8-Na21= 88.51           Cl33-Na8-Na3=136.82            Cl33-Na8-Na7=132.90            
Cl33-Na8-Na12= 46.63           Cl33-Na8-Na16= 43.37           Cl33-Na8-Na19= 44.84           Cl33-Na8-Na21= 90.75           
Cl33-Na8-Cl32=177.72           Cl36-Na8-Na3= 45.33            Cl36-Na8-Na7= 92.22            Cl36-Na8-Na12= 45.24           
Cl36-Na8-Na16= 92.44           Cl36-Na8-Na19= 83.90           Cl36-Na8-Na21= 47.59           Cl36-Na8-Cl32= 89.26           
Cl36-Na8-Cl33= 91.84           Cl41-Na8-Na3= 89.81            Cl41-Na8-Na7= 45.09            Cl41-Na8-Na12= 89.95           
Cl41-Na8-Na16= 44.49           Cl41-Na8-Na19=132.29           Cl41-Na8-Na21= 46.34           Cl41-Na8-Cl32= 90.11           
Cl41-Na8-Cl33= 87.82           Cl41-Na8-Cl36= 93.91           O51-Na8-Na3= 88.85             O51-Na8-Na7=144.81             
O51-Na8-Na12= 70.72            O51-Na8-Na16=121.29            O51-Na8-Na19= 35.91            O51-Na8-Na21=118.26            
O51-Na8-Cl32=102.24            O51-Na8-Cl33= 80.01            O51-Na8-Cl36= 71.64            O51-Na8-Cl41=160.61            
Na14-Na9-Na2= 60.85            Na18-Na9-Na2= 59.14            Na18-Na9-Na14= 89.51           Na20-Na9-Na2= 59.86            
Na20-Na9-Na14=120.71           Na20-Na9-Na18= 60.07           Na24-Na9-Na2= 59.99            Na24-Na9-Na14= 59.66           
Na24-Na9-Na18=119.12           Na24-Na9-Na20= 90.59           Cl26-Na9-Na2= 47.75            Cl26-Na9-Na14= 44.44           
Cl26-Na9-Na18= 45.17           Cl26-Na9-Na20= 92.47           Cl26-Na9-Na24= 90.77           Cl37-Na9-Na2= 89.52            
Cl37-Na9-Na14=134.66           Cl37-Na9-Na18= 45.17           Cl37-Na9-Na20= 45.08           Cl37-Na9-Na24=135.66           
Cl37-Na9-Cl26= 90.24           Cl43-Na9-Na2= 47.00            Cl43-Na9-Na14= 91.59           Cl43-Na9-Na18= 91.56           
Cl43-Na9-Na20= 45.80           Cl43-Na9-Na24= 44.89           Cl43-Na9-Cl26= 94.72           Cl43-Na9-Cl37= 90.87           
Cl48-Na9-Na2= 92.39            Cl48-Na9-Na14= 46.13           Cl48-Na9-Na18=135.62           Cl48-Na9-Na20=136.80           
Cl48-Na9-Na24= 46.26           Cl48-Na9-Cl26= 90.47           Cl48-Na9-Cl37=177.94           Cl48-Na9-Cl43= 91.00           
Na16-Na10-Na4= 65.91           Na22-Na10-Na4= 65.53           Na22-Na10-Na16= 65.92          Cl27-Na10-Na4= 51.54           
Cl27-Na10-Na16=102.42          Cl27-Na10-Na22= 50.33          Cl34-Na10-Na4=102.02           Cl34-Na10-Na16= 51.30          
Cl34-Na10-Na22= 50.65          Cl34-Na10-Cl27=100.31          Cl45-Na10-Na4= 50.78           Cl45-Na10-Na16= 50.50          
Cl45-Na10-Na22=101.58          Cl45-Na10-Cl27=101.92          Cl45-Na10-Cl34=101.40          
 
 selected dihedral angles (degree)
 ---------------------------------
Na10-Na4-Na2-Na9= 73.29       Na10-Na4-Na2-Na11=185.23      Na10-Na4-Na2-Na12=253.37      Na10-Na4-Na2-Na14=231.59      
Na10-Na4-Na2-Na17=249.43      Na10-Na4-Na2-Na18=128.72      Na10-Na4-Na2-Na20= 72.98      Na10-Na4-Na2-Na21=306.38      
Na10-Na4-Na2-Na22=  2.47      Na10-Na4-Na2-Na23=183.85      Na10-Na4-Na2-Na24=  1.28      Na10-Na4-Na2-Cl26=129.28      
Na10-Na4-Na2-Cl31=302.45      Na10-Na4-Na2-Cl40=307.85      Na10-Na4-Na2-Cl42=219.75      Na10-Na4-Na2-Cl43= 36.82      
Na10-Na4-Na2-Cl47=127.66      Na12-Na4-Na2-Na9=179.92       Na12-Na4-Na2-Na11=291.86      Na12-Na4-Na2-Na14=338.22      
Na12-Na4-Na2-Na17=356.05      Na12-Na4-Na2-Na18=235.35      Na12-Na4-Na2-Na20=179.61      Na12-Na4-Na2-Na21= 53.01      
Na12-Na4-Na2-Na22=109.10      Na12-Na4-Na2-Na23=290.48      Na12-Na4-Na2-Na24=107.91      Na12-Na4-Na2-Cl26=235.91      
Na12-Na4-Na2-Cl31= 49.08      Na12-Na4-Na2-Cl40= 54.48      Na12-Na4-Na2-Cl42=326.38      Na12-Na4-Na2-Cl43=143.45      
Na12-Na4-Na2-Cl47=234.29      Na13-Na4-Na2-Na9=181.53       Na13-Na4-Na2-Na11=293.46      Na13-Na4-Na2-Na12=  1.61      
Na13-Na4-Na2-Na14=339.83      Na13-Na4-Na2-Na17=357.66      Na13-Na4-Na2-Na18=236.96      Na13-Na4-Na2-Na20=181.22      
Na13-Na4-Na2-Na21= 54.62      Na13-Na4-Na2-Na22=110.70      Na13-Na4-Na2-Na23=292.09      Na13-Na4-Na2-Na24=109.51      
Na13-Na4-Na2-Cl26=237.51      Na13-Na4-Na2-Cl31= 50.69      Na13-Na4-Na2-Cl40= 56.08      Na13-Na4-Na2-Cl42=327.98      
Na13-Na4-Na2-Cl43=145.05      Na13-Na4-Na2-Cl47=235.90      Na16-Na4-Na2-Na9=125.68       Na16-Na4-Na2-Na11=237.61      
Na16-Na4-Na2-Na12=305.76      Na16-Na4-Na2-Na14=283.98      Na16-Na4-Na2-Na17=301.81      Na16-Na4-Na2-Na18=181.11      
Na16-Na4-Na2-Na20=125.37      Na16-Na4-Na2-Na21=358.77      Na16-Na4-Na2-Na22= 54.85      Na16-Na4-Na2-Na23=236.24      
Na16-Na4-Na2-Na24= 53.66      Na16-Na4-Na2-Cl26=181.66      Na16-Na4-Na2-Cl31=354.84      Na16-Na4-Na2-Cl40=  0.23      
Na16-Na4-Na2-Cl42=272.14      Na16-Na4-Na2-Cl43= 89.20      Na16-Na4-Na2-Cl47=180.05      Na20-Na4-Na2-Na9=  0.31       
Na20-Na4-Na2-Na11=112.24      Na20-Na4-Na2-Na12=180.39      Na20-Na4-Na2-Na14=158.61      Na20-Na4-Na2-Na17=176.44      
Na20-Na4-Na2-Na18= 55.74      Na20-Na4-Na2-Na21=233.40      Na20-Na4-Na2-Na22=289.49      Na20-Na4-Na2-Na23=110.87      
Na20-Na4-Na2-Na24=288.30      Na20-Na4-Na2-Cl26= 56.30      Na20-Na4-Na2-Cl31=229.47      Na20-Na4-Na2-Cl40=234.87      
Na20-Na4-Na2-Cl42=146.77      Na20-Na4-Na2-Cl43=323.84      Na20-Na4-Na2-Cl47= 54.68      Na22-Na4-Na2-Na9= 70.82       
Na22-Na4-Na2-Na11=182.76      Na22-Na4-Na2-Na12=250.90      Na22-Na4-Na2-Na14=229.12      Na22-Na4-Na2-Na17=246.96      
Na22-Na4-Na2-Na18=126.25      Na22-Na4-Na2-Na20= 70.51      Na22-Na4-Na2-Na21=303.91      Na22-Na4-Na2-Na23=181.38      
Na22-Na4-Na2-Na24=358.81      Na22-Na4-Na2-Cl26=126.81      Na22-Na4-Na2-Cl31=299.99      Na22-Na4-Na2-Cl40=305.38      
Na22-Na4-Na2-Cl42=217.28      Na22-Na4-Na2-Cl43= 34.35      Na22-Na4-Na2-Cl47=125.19      Na23-Na4-Na2-Na9=249.44       
Na23-Na4-Na2-Na11=  1.37      Na23-Na4-Na2-Na12= 69.52      Na23-Na4-Na2-Na14= 47.74      Na23-Na4-Na2-Na17= 65.57      
Na23-Na4-Na2-Na18=304.87      Na23-Na4-Na2-Na20=249.13      Na23-Na4-Na2-Na21=122.53      Na23-Na4-Na2-Na22=178.62      
Na23-Na4-Na2-Na24=177.42      Na23-Na4-Na2-Cl26=305.42      Na23-Na4-Na2-Cl31=118.60      Na23-Na4-Na2-Cl40=124.00      
Na23-Na4-Na2-Cl42= 35.90      Na23-Na4-Na2-Cl43=212.96      Na23-Na4-Na2-Cl47=303.81      Cl27-Na4-Na2-Na9= 34.33       
Cl27-Na4-Na2-Na11=146.26      Cl27-Na4-Na2-Na12=214.40      Cl27-Na4-Na2-Na14=192.62      Cl27-Na4-Na2-Na17=210.46      
Cl27-Na4-Na2-Na18= 89.75      Cl27-Na4-Na2-Na20= 34.01      Cl27-Na4-Na2-Na21=267.42      Cl27-Na4-Na2-Na22=323.50      
Cl27-Na4-Na2-Na23=144.89      Cl27-Na4-Na2-Na24=322.31      Cl27-Na4-Na2-Cl26= 90.31      Cl27-Na4-Na2-Cl31=263.49      
Cl27-Na4-Na2-Cl40=268.88      Cl27-Na4-Na2-Cl42=180.78      Cl27-Na4-Na2-Cl43=357.85      Cl27-Na4-Na2-Cl47= 88.69      
Cl29-Na4-Na2-Na9=216.76       Cl29-Na4-Na2-Na11=328.69      Cl29-Na4-Na2-Na12= 36.83      Cl29-Na4-Na2-Na14= 15.06      
Cl29-Na4-Na2-Na17= 32.89      Cl29-Na4-Na2-Na18=272.19      Cl29-Na4-Na2-Na20=216.45      Cl29-Na4-Na2-Na21= 89.85      
Cl29-Na4-Na2-Na22=145.93      Cl29-Na4-Na2-Na23=327.32      Cl29-Na4-Na2-Na24=144.74      Cl29-Na4-Na2-Cl26=272.74      
Cl29-Na4-Na2-Cl31= 85.92      Cl29-Na4-Na2-Cl40= 91.31      Cl29-Na4-Na2-Cl42=  3.21      Cl29-Na4-Na2-Cl43=180.28      
Cl29-Na4-Na2-Cl47=271.13      Cl40-Na4-Na2-Na9=125.44       Cl40-Na4-Na2-Na11=237.38      Cl40-Na4-Na2-Na12=305.52      
Cl40-Na4-Na2-Na14=283.74      Cl40-Na4-Na2-Na17=301.58      Cl40-Na4-Na2-Na18=180.87      Cl40-Na4-Na2-Na20=125.13      
Cl40-Na4-Na2-Na21=358.53      Cl40-Na4-Na2-Na22= 54.62      Cl40-Na4-Na2-Na23=236.00      Cl40-Na4-Na2-Na24= 53.43      
Cl40-Na4-Na2-Cl26=181.43      Cl40-Na4-Na2-Cl31=354.60      Cl40-Na4-Na2-Cl42=271.90      Cl40-Na4-Na2-Cl43= 88.97      
Cl40-Na4-Na2-Cl47=179.81      Cl45-Na4-Na2-Na9=127.78       Cl45-Na4-Na2-Na11=239.71      Cl45-Na4-Na2-Na12=307.85      
Cl45-Na4-Na2-Na14=286.08      Cl45-Na4-Na2-Na17=303.91      Cl45-Na4-Na2-Na18=183.21      Cl45-Na4-Na2-Na20=127.47      
Cl45-Na4-Na2-Na21=  0.87      Cl45-Na4-Na2-Na22= 56.95      Cl45-Na4-Na2-Na23=238.34      Cl45-Na4-Na2-Na24= 55.76      
Cl45-Na4-Na2-Cl26=183.76      Cl45-Na4-Na2-Cl31=356.94      Cl45-Na4-Na2-Cl40=  2.33      Cl45-Na4-Na2-Cl42=274.23      
Cl45-Na4-Na2-Cl43= 91.30      Cl45-Na4-Na2-Cl47=182.15      Cl47-Na4-Na2-Na9=305.63       Cl47-Na4-Na2-Na11= 57.56      
Cl47-Na4-Na2-Na12=125.71      Cl47-Na4-Na2-Na14=103.93      Cl47-Na4-Na2-Na17=121.76      Cl47-Na4-Na2-Na18=  1.06      
Cl47-Na4-Na2-Na20=305.32      Cl47-Na4-Na2-Na21=178.72      Cl47-Na4-Na2-Na22=234.81      Cl47-Na4-Na2-Na23= 56.19      
Cl47-Na4-Na2-Na24=233.62      Cl47-Na4-Na2-Cl26=  1.62      Cl47-Na4-Na2-Cl31=174.79      Cl47-Na4-Na2-Cl40=180.19      
Cl47-Na4-Na2-Cl42= 92.09      Cl47-Na4-Na2-Cl43=269.16      Na5-Na7-Na3-Na8=125.51        Na5-Na7-Na3-Na15=358.43       
Na5-Na7-Na3-Na17= 58.41       Na5-Na7-Na3-Na21= 54.13       Na5-Na7-Na3-Cl28=354.78       Na5-Na7-Na3-Cl32=178.96       
Na5-Na7-Na3-Cl36= 92.28       Na5-Na7-Na3-Cl49=356.45       Na8-Na7-Na3-Na15=232.92       Na8-Na7-Na3-Na17=292.90       
Na8-Na7-Na3-Na21=288.61       Na8-Na7-Na3-Cl28=229.27       Na8-Na7-Na3-Cl32= 53.45       Na8-Na7-Na3-Cl36=326.77       
Na8-Na7-Na3-Cl49=230.94       Na21-Na7-Na3-Na8= 71.39       Na21-Na7-Na3-Na15=304.30      Na21-Na7-Na3-Na17=  4.28      
Na21-Na7-Na3-Cl28=300.66      Na21-Na7-Na3-Cl32=124.83      Na21-Na7-Na3-Cl36= 38.15      Na21-Na7-Na3-Cl49=302.33      
Na25-Na7-Na3-Na8= 71.44       Na25-Na7-Na3-Na15=304.35      Na25-Na7-Na3-Na17=  4.33      Na25-Na7-Na3-Na21=  0.05      
Na25-Na7-Na3-Cl28=300.71      Na25-Na7-Na3-Cl32=124.88      Na25-Na7-Na3-Cl36= 38.20      Na25-Na7-Na3-Cl49=302.37      
Cl28-Na7-Na3-Na8=130.73       Cl28-Na7-Na3-Na15=  3.65      Cl28-Na7-Na3-Na17= 63.63      Cl28-Na7-Na3-Na21= 59.34      
Cl28-Na7-Na3-Cl32=184.17      Cl28-Na7-Na3-Cl36= 97.49      Cl28-Na7-Na3-Cl49=  1.67      Cl32-Na7-Na3-Na8=306.55       
Cl32-Na7-Na3-Na15=179.47      Cl32-Na7-Na3-Na17=239.45      Cl32-Na7-Na3-Na21=235.17      Cl32-Na7-Na3-Cl28=175.83      
Cl32-Na7-Na3-Cl36=273.32      Cl32-Na7-Na3-Cl49=177.49      Cl41-Na7-Na3-Na8= 34.74       Cl41-Na7-Na3-Na15=267.66      
Cl41-Na7-Na3-Na17=327.64      Cl41-Na7-Na3-Na21=323.36      Cl41-Na7-Na3-Cl28=264.02      Cl41-Na7-Na3-Cl32= 88.19      
Cl41-Na7-Na3-Cl36=  1.51      Cl41-Na7-Na3-Cl49=265.68      Cl44-Na7-Na3-Na8=124.78       Cl44-Na7-Na3-Na15=357.70      
Cl44-Na7-Na3-Na17= 57.68      Cl44-Na7-Na3-Na21= 53.40      Cl44-Na7-Na3-Cl28=354.06      Cl44-Na7-Na3-Cl32=178.23      
Cl44-Na7-Na3-Cl36= 91.55      Cl44-Na7-Na3-Cl49=355.72      Na3-Na7-Na5-Na15=  1.56       Na3-Na7-Na5-Na21=306.68       
Na3-Na7-Na5-Na24=306.92       Na3-Na7-Na5-Na25=235.44       Na3-Na7-Na5-Cl28=  5.20       Na3-Na7-Na5-Cl35=  3.81       
Na3-Na7-Na5-Cl38=269.31       Na3-Na7-Na5-Cl44=180.74       Na8-Na7-Na5-Na15= 56.07       Na8-Na7-Na5-Na21=  1.20       
Na8-Na7-Na5-Na24=  1.44       Na8-Na7-Na5-Na25=289.95       Na8-Na7-Na5-Cl28= 59.72       Na8-Na7-Na5-Cl35= 58.33       
Na8-Na7-Na5-Cl38=323.82       Na8-Na7-Na5-Cl44=235.26       Na21-Na7-Na5-Na15= 54.87      Na21-Na7-Na5-Na24=  0.24      
Na21-Na7-Na5-Na25=288.75      Na21-Na7-Na5-Cl28= 58.52      Na21-Na7-Na5-Cl35= 57.13      Na21-Na7-Na5-Cl38=322.62      
Na21-Na7-Na5-Cl44=234.06      Na25-Na7-Na5-Na15=126.12      Na25-Na7-Na5-Na21= 71.25      Na25-Na7-Na5-Na24= 71.48      
Na25-Na7-Na5-Cl28=129.76      Na25-Na7-Na5-Cl35=128.38      Na25-Na7-Na5-Cl38= 33.87      Na25-Na7-Na5-Cl44=305.31      
Cl28-Na7-Na5-Na15=356.36      Cl28-Na7-Na5-Na21=301.48      Cl28-Na7-Na5-Na24=301.72      Cl28-Na7-Na5-Na25=230.24      
Cl28-Na7-Na5-Cl35=358.61      Cl28-Na7-Na5-Cl38=264.11      Cl28-Na7-Na5-Cl44=175.54      Cl32-Na7-Na5-Na15=  2.58      
Cl32-Na7-Na5-Na21=307.70      Cl32-Na7-Na5-Na24=307.94      Cl32-Na7-Na5-Na25=236.46      Cl32-Na7-Na5-Cl28=  6.22      
Cl32-Na7-Na5-Cl35=  4.83      Cl32-Na7-Na5-Cl38=270.33      Cl32-Na7-Na5-Cl44=181.77      Cl41-Na7-Na5-Na15= 91.70      
Cl41-Na7-Na5-Na21= 36.83      Cl41-Na7-Na5-Na24= 37.07      Cl41-Na7-Na5-Na25=325.58      Cl41-Na7-Na5-Cl28= 95.35      
Cl41-Na7-Na5-Cl35= 93.96      Cl41-Na7-Na5-Cl38=359.45      Cl41-Na7-Na5-Cl44=270.89      Cl44-Na7-Na5-Na15=180.81      
Cl44-Na7-Na5-Na21=125.94      Cl44-Na7-Na5-Na24=126.18      Cl44-Na7-Na5-Na25= 54.69      Cl44-Na7-Na5-Cl28=184.46      
Cl44-Na7-Na5-Cl35=183.07      Cl44-Na7-Na5-Cl38= 88.56      Na7-Na8-Na3-Na15= 70.84       Na7-Na8-Na3-Na17=131.31       
Na7-Na8-Na3-Na21= 70.96       Na7-Na8-Na3-Cl28= 33.22       Na7-Na8-Na3-Cl32=304.61       Na7-Na8-Na3-Cl36=130.67       
Na7-Na8-Na3-Cl49=129.58       Na12-Na8-Na3-Na7=235.08       Na12-Na8-Na3-Na15=305.92      Na12-Na8-Na3-Na17=  6.39      
Na12-Na8-Na3-Na21=306.04      Na12-Na8-Na3-Cl28=268.30      Na12-Na8-Na3-Cl32=179.69      Na12-Na8-Na3-Cl36=  5.75      
Na12-Na8-Na3-Cl49=  4.66      Na16-Na8-Na3-Na7=290.16       Na16-Na8-Na3-Na15=  1.00      Na16-Na8-Na3-Na17= 61.47      
Na16-Na8-Na3-Na21=  1.12      Na16-Na8-Na3-Cl28=323.38      Na16-Na8-Na3-Cl32=234.77      Na16-Na8-Na3-Cl36= 60.83      
Na16-Na8-Na3-Cl49= 59.74      Na19-Na8-Na3-Na7=185.00       Na19-Na8-Na3-Na15=255.84      Na19-Na8-Na3-Na17=316.31      
Na19-Na8-Na3-Na21=255.96      Na19-Na8-Na3-Cl28=218.22      Na19-Na8-Na3-Cl32=129.61      Na19-Na8-Na3-Cl36=315.67      
Na19-Na8-Na3-Cl49=314.58      Na21-Na8-Na3-Na7=289.04       Na21-Na8-Na3-Na15=359.87      Na21-Na8-Na3-Na17= 60.35      
Na21-Na8-Na3-Cl28=322.26      Na21-Na8-Na3-Cl32=233.65      Na21-Na8-Na3-Cl36= 59.71      Na21-Na8-Na3-Cl49= 58.62      
Cl32-Na8-Na3-Na7= 55.39       Cl32-Na8-Na3-Na15=126.23      Cl32-Na8-Na3-Na17=186.70      Cl32-Na8-Na3-Na21=126.35      
Cl32-Na8-Na3-Cl28= 88.61      Cl32-Na8-Na3-Cl36=186.06      Cl32-Na8-Na3-Cl49=184.97      Cl33-Na8-Na3-Na7=238.43       
Cl33-Na8-Na3-Na15=309.26      Cl33-Na8-Na3-Na17=  9.74      Cl33-Na8-Na3-Na21=309.39      Cl33-Na8-Na3-Cl28=271.65      
Cl33-Na8-Na3-Cl32=183.04      Cl33-Na8-Na3-Cl36=  9.09      Cl33-Na8-Na3-Cl49=  8.01      Cl36-Na8-Na3-Na7=229.33       
Cl36-Na8-Na3-Na15=300.17      Cl36-Na8-Na3-Na17=  0.64      Cl36-Na8-Na3-Na21=300.29      Cl36-Na8-Na3-Cl28=262.55      
Cl36-Na8-Na3-Cl32=173.94      Cl36-Na8-Na3-Cl49=358.91      Cl41-Na8-Na3-Na7=325.03       Cl41-Na8-Na3-Na15= 35.87      
Cl41-Na8-Na3-Na17= 96.34      Cl41-Na8-Na3-Na21= 35.99      Cl41-Na8-Na3-Cl28=358.25      Cl41-Na8-Na3-Cl32=269.64      
Cl41-Na8-Na3-Cl36= 95.70      Cl41-Na8-Na3-Cl49= 94.61      O51-Na8-Na3-Na7=164.37        O51-Na8-Na3-Na15=235.21       
O51-Na8-Na3-Na17=295.69       O51-Na8-Na3-Na21=235.34       O51-Na8-Na3-Cl28=197.59       O51-Na8-Na3-Cl32=108.98       
O51-Na8-Na3-Cl36=295.04       O51-Na8-Na3-Cl49=293.95       Na3-Na8-Na7-Na5=289.82        Na3-Na8-Na7-Na21=291.02       
Na3-Na8-Na7-Na25=235.94       Na3-Na8-Na7-Cl28=327.59       Na3-Na8-Na7-Cl32= 54.06       Na3-Na8-Na7-Cl41=234.02       
Na3-Na8-Na7-Cl44=235.86       Na12-Na8-Na7-Na3= 70.61       Na12-Na8-Na7-Na5=  0.43       Na12-Na8-Na7-Na21=  1.63      
Na12-Na8-Na7-Na25=306.55      Na12-Na8-Na7-Cl28= 38.20      Na12-Na8-Na7-Cl32=124.67      Na12-Na8-Na7-Cl41=304.63      
Na12-Na8-Na7-Cl44=306.47      Na16-Na8-Na7-Na3=125.09       Na16-Na8-Na7-Na5= 54.92       Na16-Na8-Na7-Na21= 56.11      
Na16-Na8-Na7-Na25=  1.04      Na16-Na8-Na7-Cl28= 92.68      Na16-Na8-Na7-Cl32=179.15      Na16-Na8-Na7-Cl41=359.11      
Na16-Na8-Na7-Cl44=  0.95      Na19-Na8-Na7-Na3= 67.65       Na19-Na8-Na7-Na5=357.47       Na19-Na8-Na7-Na21=358.67      
Na19-Na8-Na7-Na25=303.59      Na19-Na8-Na7-Cl28= 35.24      Na19-Na8-Na7-Cl32=121.71      Na19-Na8-Na7-Cl41=301.67      
Na19-Na8-Na7-Cl44=303.51      Na21-Na8-Na7-Na3= 68.98       Na21-Na8-Na7-Na5=358.81       Na21-Na8-Na7-Na25=304.92      
Na21-Na8-Na7-Cl28= 36.57      Na21-Na8-Na7-Cl32=123.04      Na21-Na8-Na7-Cl41=303.00      Na21-Na8-Na7-Cl44=304.84      
Cl32-Na8-Na7-Na3=305.94       Cl32-Na8-Na7-Na5=235.76       Cl32-Na8-Na7-Na21=236.96      Cl32-Na8-Na7-Na25=181.88      
Cl32-Na8-Na7-Cl28=273.53      Cl32-Na8-Na7-Cl41=179.96      Cl32-Na8-Na7-Cl44=181.80      Cl33-Na8-Na7-Na3=127.25       
Cl33-Na8-Na7-Na5= 57.08       Cl33-Na8-Na7-Na21= 58.27      Cl33-Na8-Na7-Na25=  3.19      Cl33-Na8-Na7-Cl28= 94.84      
Cl33-Na8-Na7-Cl32=181.31      Cl33-Na8-Na7-Cl41=  1.27      Cl33-Na8-Na7-Cl44=  3.11      Cl36-Na8-Na7-Na3= 32.67       
Cl36-Na8-Na7-Na5=322.49       Cl36-Na8-Na7-Na21=323.69      Cl36-Na8-Na7-Na25=268.61      Cl36-Na8-Na7-Cl28=  0.26      
Cl36-Na8-Na7-Cl32= 86.73      Cl36-Na8-Na7-Cl41=266.69      Cl36-Na8-Na7-Cl44=268.53      Cl41-Na8-Na7-Na3=125.98       
Cl41-Na8-Na7-Na5= 55.80       Cl41-Na8-Na7-Na21= 57.00      Cl41-Na8-Na7-Na25=  1.92      Cl41-Na8-Na7-Cl28= 93.57      
Cl41-Na8-Na7-Cl32=180.04      Cl41-Na8-Na7-Cl44=  1.84      O51-Na8-Na7-Na3=332.14        O51-Na8-Na7-Na5=261.96        
O51-Na8-Na7-Na21=263.16       O51-Na8-Na7-Na25=208.08       O51-Na8-Na7-Cl28=299.73       O51-Na8-Na7-Cl32= 26.20       
O51-Na8-Na7-Cl41=206.16       O51-Na8-Na7-Cl44=208.00       Na14-Na9-Na2-Na4=179.48       Na14-Na9-Na2-Na11= 52.66      
Na14-Na9-Na2-Na12=351.77      Na14-Na9-Na2-Na17=  3.55      Na14-Na9-Na2-Na18=108.77      Na14-Na9-Na2-Na20=179.79      
Na14-Na9-Na2-Na21=291.13      Na14-Na9-Na2-Na22=234.88      Na14-Na9-Na2-Na23=109.23      Na14-Na9-Na2-Na24=290.23      
Na14-Na9-Na2-Cl26= 53.29      Na14-Na9-Na2-Cl31=327.07      Na14-Na9-Na2-Cl40=235.70      Na14-Na9-Na2-Cl42= 53.47      
Na14-Na9-Na2-Cl43=235.69      Na14-Na9-Na2-Cl47=144.88      Na18-Na9-Na2-Na4= 70.71       Na18-Na9-Na2-Na11=303.89      
Na18-Na9-Na2-Na12=243.00      Na18-Na9-Na2-Na14=251.23      Na18-Na9-Na2-Na17=254.78      Na18-Na9-Na2-Na20= 71.02      
Na18-Na9-Na2-Na21=182.36      Na18-Na9-Na2-Na22=126.11      Na18-Na9-Na2-Na23=  0.46      Na18-Na9-Na2-Na24=181.46      
Na18-Na9-Na2-Cl26=304.52      Na18-Na9-Na2-Cl31=218.30      Na18-Na9-Na2-Cl40=126.93      Na18-Na9-Na2-Cl42=304.70      
Na18-Na9-Na2-Cl43=126.92      Na18-Na9-Na2-Cl47= 36.11      Na20-Na9-Na2-Na4=359.69       Na20-Na9-Na2-Na11=232.86      
Na20-Na9-Na2-Na12=171.98      Na20-Na9-Na2-Na14=180.21      Na20-Na9-Na2-Na17=183.75      Na20-Na9-Na2-Na18=288.98      
Na20-Na9-Na2-Na21=111.34      Na20-Na9-Na2-Na22= 55.09      Na20-Na9-Na2-Na23=289.44      Na20-Na9-Na2-Na24=110.43      
Na20-Na9-Na2-Cl26=233.50      Na20-Na9-Na2-Cl31=147.27      Na20-Na9-Na2-Cl40= 55.90      Na20-Na9-Na2-Cl42=233.67      
Na20-Na9-Na2-Cl43= 55.89      Na20-Na9-Na2-Cl47=325.09      Na24-Na9-Na2-Na4=249.25       Na24-Na9-Na2-Na11=122.43      
Na24-Na9-Na2-Na12= 61.54      Na24-Na9-Na2-Na14= 69.77      Na24-Na9-Na2-Na17= 73.32      Na24-Na9-Na2-Na18=178.54      
Na24-Na9-Na2-Na20=249.57      Na24-Na9-Na2-Na21=  0.90      Na24-Na9-Na2-Na22=304.65      Na24-Na9-Na2-Na23=179.00      
Na24-Na9-Na2-Cl26=123.06      Na24-Na9-Na2-Cl31= 36.84      Na24-Na9-Na2-Cl40=305.47      Na24-Na9-Na2-Cl42=123.24      
Na24-Na9-Na2-Cl43=305.46      Na24-Na9-Na2-Cl47=214.65      Cl26-Na9-Na2-Na4=126.19       Cl26-Na9-Na2-Na11=359.37      
Cl26-Na9-Na2-Na12=298.48      Cl26-Na9-Na2-Na14=306.71      Cl26-Na9-Na2-Na17=310.25      Cl26-Na9-Na2-Na18= 55.48      
Cl26-Na9-Na2-Na20=126.50      Cl26-Na9-Na2-Na21=237.84      Cl26-Na9-Na2-Na22=181.59      Cl26-Na9-Na2-Na23= 55.94      
Cl26-Na9-Na2-Na24=236.94      Cl26-Na9-Na2-Cl31=273.78      Cl26-Na9-Na2-Cl40=182.41      Cl26-Na9-Na2-Cl42=  0.18      
Cl26-Na9-Na2-Cl43=182.40      Cl26-Na9-Na2-Cl47= 91.59      Cl37-Na9-Na2-Na4= 35.43       Cl37-Na9-Na2-Na11=268.61      
Cl37-Na9-Na2-Na12=207.72      Cl37-Na9-Na2-Na14=215.95      Cl37-Na9-Na2-Na17=219.49      Cl37-Na9-Na2-Na18=324.72      
Cl37-Na9-Na2-Na20= 35.74      Cl37-Na9-Na2-Na21=147.08      Cl37-Na9-Na2-Na22= 90.83      Cl37-Na9-Na2-Na23=325.18      
Cl37-Na9-Na2-Na24=146.18      Cl37-Na9-Na2-Cl26=269.24      Cl37-Na9-Na2-Cl31=183.02      Cl37-Na9-Na2-Cl40= 91.65      
Cl37-Na9-Na2-Cl42=269.42      Cl37-Na9-Na2-Cl43= 91.63      Cl37-Na9-Na2-Cl47=  0.83      Cl43-Na9-Na2-Na4=303.79       
Cl43-Na9-Na2-Na11=176.97      Cl43-Na9-Na2-Na12=116.09      Cl43-Na9-Na2-Na14=124.31      Cl43-Na9-Na2-Na17=127.86      
Cl43-Na9-Na2-Na18=233.08      Cl43-Na9-Na2-Na20=304.11      Cl43-Na9-Na2-Na21= 55.45      Cl43-Na9-Na2-Na22=359.19      
Cl43-Na9-Na2-Na23=233.55      Cl43-Na9-Na2-Na24= 54.54      Cl43-Na9-Na2-Cl26=177.60      Cl43-Na9-Na2-Cl31= 91.38      
Cl43-Na9-Na2-Cl40=  0.00      Cl43-Na9-Na2-Cl42=177.78      Cl43-Na9-Na2-Cl47=269.19      Cl48-Na9-Na2-Na4=214.65       
Cl48-Na9-Na2-Na11= 87.83      Cl48-Na9-Na2-Na12= 26.94      Cl48-Na9-Na2-Na14= 35.17      Cl48-Na9-Na2-Na17= 38.72      
Cl48-Na9-Na2-Na18=143.94      Cl48-Na9-Na2-Na20=214.97      Cl48-Na9-Na2-Na21=326.30      Cl48-Na9-Na2-Na22=270.05      
Cl48-Na9-Na2-Na23=144.40      Cl48-Na9-Na2-Na24=325.40      Cl48-Na9-Na2-Cl26= 88.46      Cl48-Na9-Na2-Cl31=  2.24      
Cl48-Na9-Na2-Cl40=270.87      Cl48-Na9-Na2-Cl42= 88.64      Cl48-Na9-Na2-Cl43=270.86      Cl48-Na9-Na2-Cl47=180.05      
Na16-Na10-Na4-Na2= 70.77      Na16-Na10-Na4-Na12=  1.78     Na16-Na10-Na4-Na13=306.60     Na16-Na10-Na4-Na20=125.51     
Na16-Na10-Na4-Na22= 73.29     Na16-Na10-Na4-Na23= 28.18     Na16-Na10-Na4-Cl27=131.00     Na16-Na10-Na4-Cl29=307.66     
Na16-Na10-Na4-Cl40= 36.26     Na16-Na10-Na4-Cl45=302.30     Na16-Na10-Na4-Cl47=125.79     Na22-Na10-Na4-Na2=357.48      
Na22-Na10-Na4-Na12=288.49     Na22-Na10-Na4-Na13=233.31     Na22-Na10-Na4-Na16=286.71     Na22-Na10-Na4-Na20= 52.22     
Na22-Na10-Na4-Na23=314.89     Na22-Na10-Na4-Cl27= 57.71     Na22-Na10-Na4-Cl29=234.37     Na22-Na10-Na4-Cl40=322.97     
Na22-Na10-Na4-Cl45=229.01     Na22-Na10-Na4-Cl47= 52.50     Cl27-Na10-Na4-Na2=299.77      Cl27-Na10-Na4-Na12=230.79     
Cl27-Na10-Na4-Na13=175.60     Cl27-Na10-Na4-Na16=229.00     Cl27-Na10-Na4-Na20=354.51     Cl27-Na10-Na4-Na22=302.29     
Cl27-Na10-Na4-Na23=257.18     Cl27-Na10-Na4-Cl29=176.67     Cl27-Na10-Na4-Cl40=265.26     Cl27-Na10-Na4-Cl45=171.30     
Cl27-Na10-Na4-Cl47=354.79     Cl34-Na10-Na4-Na2= 33.47      Cl34-Na10-Na4-Na12=324.49     Cl34-Na10-Na4-Na13=269.30     
Cl34-Na10-Na4-Na16=322.70     Cl34-Na10-Na4-Na20= 88.21     Cl34-Na10-Na4-Na22= 35.99     Cl34-Na10-Na4-Na23=350.88     
Cl34-Na10-Na4-Cl27= 93.70     Cl34-Na10-Na4-Cl29=270.36     Cl34-Na10-Na4-Cl40=358.96     Cl34-Na10-Na4-Cl45=265.00     
Cl34-Na10-Na4-Cl47= 88.49     Cl45-Na10-Na4-Na2=128.47      Cl45-Na10-Na4-Na12= 59.49     Cl45-Na10-Na4-Na13=  4.30     
Cl45-Na10-Na4-Na16= 57.70     Cl45-Na10-Na4-Na20=183.21     Cl45-Na10-Na4-Na22=130.99     Cl45-Na10-Na4-Na23= 85.88     
Cl45-Na10-Na4-Cl27=188.70     Cl45-Na10-Na4-Cl29=  5.36     Cl45-Na10-Na4-Cl40= 93.96     Cl45-Na10-Na4-Cl47=183.49     

========================================================================
 FINAL SINGLEPOINT CALCULATION ON OPTIMIZED GEOMETRY
========================================================================

 Ncao       : 506
 Nao        : 481
 Nshell     : 229
 Nel        : 368
 T(el)      :   300.0
 intcut     :    25.0
 scfconv/Eh :  0.100E-05
   qconv/e  :  0.100E-03
 intneglect :  0.100E-07
 broydamp   :      0.250
 iter      E             dE          RMSdq      gap      omega  full diag
   1   -217.7551179 -0.217755E+03  0.549E-04    2.48       0.0  T
   2   -217.7551179 -0.125956E-08  0.504E-04    2.48      17.5  T
   3   -217.7551179 -0.180398E-08  0.479E-04    2.48      18.4  T
speedup  1.00
cpu  time for SCC    0.17 s
wall time for SCC    0.17 s

   *** convergence criteria satisfied after 3 iterations ***

          eigenvalues
 #    :         172        173        174        175        176        177        178        179
 occ. :        2.000      2.000      2.000      2.000      2.000      2.000      2.000      2.000
 eps  :       -10.717    -10.712    -10.635    -10.614    -10.515    -10.506    -10.462    -10.459
 #    :         180        181        182        183        184        185        186        187
 occ. :        2.000      2.000      2.000      2.000      2.000      0.000      0.000      0.000
 eps  :       -10.379    -10.337    -10.154    -10.016     -9.976     -7.500     -6.750     -6.638
 #    :         188        189        190        191        192        193        194        195
 occ. :        0.000      0.000      0.000      0.000      0.000      0.000      0.000      0.000
 eps  :        -5.733     -4.725     -4.190     -3.953     -3.443     -2.681     -2.356     -2.094


   #   Z            q   n(s)   n(p)   n(d)      C6AA      α(0)
   1  11 Na     0.788  0.071  0.140  0.000    67.103    26.510
   2  11 Na     0.786  0.005  0.210  0.000    67.134    26.516
   3  11 Na     0.745  0.064  0.191  0.000    67.629    26.613
   4  11 Na     0.696  0.049  0.255  0.000    68.228    26.731
   5  11 Na     0.725  0.078  0.197  0.000    67.877    26.662
   6  11 Na     0.797  0.062  0.141  0.000    67.004    26.490
   7  11 Na     0.724  0.080  0.195  0.000    67.884    26.663
   8  11 Na     0.781  0.047  0.172  0.000    67.190    26.527
   9  11 Na     0.700  0.084  0.216  0.000    68.186    26.723
  10  11 Na     0.683  0.120  0.198  0.000    68.396    26.764
  11  11 Na     0.727  0.058  0.215  0.000    67.851    26.657
  12  11 Na     0.846  0.004  0.150  0.000    66.412    26.373
  13  11 Na     0.721  0.082  0.197  0.000    67.921    26.671
  14  11 Na     0.719  0.042  0.240  0.000    67.950    26.676
  15  11 Na     0.720  0.036  0.243  0.000    67.930    26.672
  16  11 Na     0.717  0.048  0.235  0.000    67.969    26.680
  17  11 Na     0.852  0.020  0.128  0.000    66.349    26.360
  18  11 Na     0.704  0.088  0.208  0.000    68.133    26.712
  19  11 Na     0.774  0.072  0.154  0.000    67.272    26.543
  20  11 Na     0.698  0.086  0.216  0.000    68.208    26.727
  21  11 Na     0.785  0.006  0.209  0.000    67.142    26.517
  22  11 Na     0.710  0.048  0.243  0.000    68.064    26.699
  23  11 Na     0.726  0.064  0.210  0.000    67.861    26.659
  24  11 Na     0.701  0.044  0.255  0.000    68.166    26.719
  25  11 Na     0.715  0.080  0.205  0.000    67.994    26.685
  26  17 Cl    -0.740  1.978  5.757  0.005   124.922    17.100
  27  17 Cl    -0.739  1.978  5.760  0.001   124.879    17.097
  28  17 Cl    -0.739  1.979  5.758  0.002   124.900    17.098
  29  17 Cl    -0.750  1.975  5.770  0.004   125.316    17.127
  30  17 Cl    -0.758  1.975  5.778  0.004   125.633    17.148
  31  17 Cl    -0.738  1.980  5.756  0.001   124.833    17.094
  32  17 Cl    -0.768  1.975  5.793  0.001   126.073    17.178
  33  17 Cl    -0.746  1.979  5.764  0.003   125.155    17.116
  34  17 Cl    -0.738  1.976  5.761  0.001   124.860    17.095
  35  17 Cl    -0.753  1.980  5.771  0.002   125.443    17.135
  36  17 Cl    -0.742  1.977  5.761  0.004   125.012    17.106
  37  17 Cl    -0.763  1.974  5.787  0.002   125.855    17.163
  38  17 Cl    -0.733  1.978  5.752  0.003   124.651    17.081
  39  17 Cl    -0.817  1.981  5.830  0.006   128.033    17.311
  40  17 Cl    -0.740  1.982  5.757  0.002   124.937    17.101
  41  17 Cl    -0.740  1.978  5.759  0.002   124.927    17.100
  42  17 Cl    -0.752  1.979  5.765  0.008   125.395    17.132
  43  17 Cl    -0.735  1.979  5.752  0.004   124.723    17.086
  44  17 Cl    -0.760  1.976  5.783  0.001   125.723    17.154
  45  17 Cl    -0.738  1.979  5.757  0.001   124.839    17.094
  46  17 Cl    -0.773  1.978  5.793  0.001   126.244    17.190
  47  17 Cl    -0.739  1.978  5.757  0.004   124.879    17.097
  48  17 Cl    -0.754  1.976  5.776  0.002   125.475    17.137
  49  17 Cl    -0.755  1.979  5.775  0.001   125.551    17.143
  50  17 Cl    -0.761  1.978  5.780  0.003   125.768    17.158
  51   8 O     -0.503  1.707  4.796  0.000    22.905     6.464
  52   1 H      0.346  0.654  0.000  0.000     0.593     1.207
  53   6 C      0.040  1.046  2.914  0.000    19.847     6.331
  54   1 H      0.049  0.951  0.000  0.000     2.339     2.392
  55   1 H      0.071  0.929  0.000  0.000     2.079     2.255
  56   6 C     -0.099  1.067  3.032  0.000    22.338     6.720
  57   1 H      0.064  0.936  0.000  0.000     2.151     2.294
  58   1 H      0.061  0.939  0.000  0.000     2.178     2.306
  59   6 C     -0.060  1.047  3.013  0.000    21.653     6.625
  60   1 H      0.037  0.963  0.000  0.000     2.485     2.465
  61   1 H      0.049  0.951  0.000  0.000     2.332     2.388
  62   6 C     -0.114  1.038  3.076  0.000    22.741     6.800
  63   1 H      0.045  0.955  0.000  0.000     2.387     2.416
  64   1 H      0.040  0.960  0.000  0.000     2.451     2.448
  65   1 H      0.042  0.958  0.000  0.000     2.418     2.432
  66   8 O     -0.479  1.698  4.782  0.000    22.395     6.391
  67   1 H      0.342  0.658  0.000  0.000     0.600     1.213
  68   6 C      0.055  1.044  2.901  0.000    19.680     6.322
  69   1 H      0.028  0.972  0.000  0.000     2.611     2.527
  70   1 H      0.046  0.954  0.000  0.000     2.370     2.408
  71   6 C     -0.099  1.064  3.035  0.000    22.369     6.732
  72   1 H      0.053  0.947  0.000  0.000     2.280     2.361
  73   1 H      0.075  0.925  0.000  0.000     2.032     2.229
  74   6 C     -0.065  1.050  3.015  0.000    21.742     6.639
  75   1 H      0.034  0.966  0.000  0.000     2.527     2.486
  76   1 H      0.035  0.965  0.000  0.000     2.519     2.482
  77   6 C     -0.118  1.040  3.078  0.000    22.825     6.813
  78   1 H      0.047  0.953  0.000  0.000     2.353     2.399
  79   1 H      0.031  0.969  0.000  0.000     2.571     2.507
  80   1 H      0.044  0.956  0.000  0.000     2.398     2.422
  81   8 O     -0.464  1.700  4.764  0.000    22.080     6.346
  82   1 H      0.315  0.685  0.000  0.000     0.677     1.292
  83   6 C      0.051  1.047  2.901  0.000    19.635     6.294
  84   1 H      0.030  0.970  0.000  0.000     2.587     2.515
  85   1 H      0.061  0.939  0.000  0.000     2.181     2.308
  86   6 C     -0.076  1.056  3.021  0.000    21.958     6.672
  87   1 H      0.042  0.958  0.000  0.000     2.424     2.435
  88   1 H      0.034  0.966  0.000  0.000     2.532     2.488
  89   6 C     -0.070  1.052  3.019  0.000    21.840     6.653
  90   1 H      0.058  0.942  0.000  0.000     2.220     2.330
  91   1 H      0.036  0.964  0.000  0.000     2.507     2.476
  92   6 C     -0.122  1.042  3.080  0.000    22.905     6.825
  93   1 H      0.034  0.966  0.000  0.000     2.524     2.484
  94   1 H      0.047  0.953  0.000  0.000     2.364     2.404
  95   1 H      0.053  0.947  0.000  0.000     2.287     2.365
  96   8 O     -0.515  1.710  4.804  0.000    23.153     6.499
  97   1 H      0.354  0.646  0.000  0.000     0.567     1.176
  98   6 C      0.024  1.050  2.925  0.000    20.136     6.383
  99   1 H      0.079  0.921  0.000  0.000     1.992     2.207
 100   1 H      0.083  0.917  0.000  0.000     1.953     2.186
 101   6 C     -0.092  1.061  3.031  0.000    22.234     6.711
 102   1 H      0.061  0.939  0.000  0.000     2.186     2.311
 103   1 H      0.040  0.960  0.000  0.000     2.452     2.449
 104   6 C     -0.061  1.048  3.013  0.000    21.671     6.628
 105   1 H      0.032  0.968  0.000  0.000     2.565     2.505
 106   1 H      0.034  0.966  0.000  0.000     2.537     2.491
 107   6 C     -0.129  1.041  3.088  0.000    23.045     6.846
 108   1 H      0.074  0.926  0.000  0.000     2.046     2.237
 109   1 H      0.036  0.964  0.000  0.000     2.500     2.473
 110   1 H      0.055  0.945  0.000  0.000     2.261     2.351
 111   8 O     -0.456  1.696  4.761  0.000    21.917     6.323
 112   1 H      0.307  0.693  0.000  0.000     0.698     1.312
 113   6 C      0.069  1.041  2.890  0.000    19.375     6.256
 114   1 H      0.027  0.973  0.000  0.000     2.623     2.533
 115   1 H      0.033  0.967  0.000  0.000     2.540     2.493
 116   6 C     -0.087  1.063  3.025  0.000    22.073     6.673
 117   1 H      0.045  0.955  0.000  0.000     2.380     2.413
 118   1 H      0.056  0.944  0.000  0.000     2.239     2.337
 119   6 C     -0.078  1.058  3.020  0.000    21.905     6.649
 120   1 H      0.049  0.951  0.000  0.000     2.313     2.375
 121   1 H      0.047  0.953  0.000  0.000     2.356     2.400
 122   6 C     -0.107  1.037  3.070  0.000    22.602     6.780
 123   1 H      0.034  0.966  0.000  0.000     2.536     2.490
 124   1 H      0.042  0.958  0.000  0.000     2.425     2.435
 125   1 H      0.033  0.967  0.000  0.000     2.548     2.496
 126   8 O     -0.594  1.728  4.866  0.000    24.963     6.747
 127   1 H      0.291  0.709  0.000  0.000     0.749     1.359
 128   1 H      0.318  0.682  0.000  0.000     0.661     1.273

 Mol. C6AA /au·bohr⁶  :     396675.686919
 Mol. C8AA /au·bohr⁸  :   21031799.234228
 Mol. α(0) /au        :       1381.945297

 
 Wiberg/Mayer (AO) data. WBOs > 0.1 written file <wbo>
 largest (>0.05) Wiberg bond orders for each atom
           total WBO             WBO to atom ...
     1  Na  0.370    Cl  48 0.134    Cl  46 0.103    O  111 0.088    Cl  35 0.083
     2  Na  0.407    Cl  42 0.133    Cl  40 0.091    Cl  31 0.069    Cl  47 0.067
     3  Na  0.468    Cl  49 0.140    Cl  32 0.139    Cl  28 0.075    Cl  36 0.073
     4  Na  0.561    Cl  29 0.132    Cl  45 0.111    Cl  47 0.109    Cl  27 0.079    Cl  40 0.068
     5  Na  0.498    Cl  35 0.183    Cl  44 0.106    Cl  28 0.092    Cl  38 0.082
     6  Na  0.371    Cl  50 0.130    O   81 0.087    Cl  46 0.076    Cl  49 0.070
     7  Na  0.502    Cl  44 0.159    Cl  32 0.134    Cl  28 0.102    Cl  41 0.074
     8  Na  0.409    Cl  32 0.142    Cl  41 0.121    Cl  33 0.075    Cl  36 0.051
     9  Na  0.551    Cl  37 0.183    Cl  48 0.119    Cl  26 0.112    Cl  43 0.095
    10  Na  0.556    Cl  27 0.176    Cl  45 0.173    Cl  34 0.164
    11  Na  0.501    Cl  30 0.124    Cl  50 0.120    Cl  42 0.090    O  126 0.058
    12  Na  0.295    Cl  33 0.127    Cl  36 0.095    Cl  40 0.059    O   96 0.051
    13  Na  0.518    Cl  39 0.199    Cl  45 0.107    Cl  29 0.093    Cl  33 0.088
    14  Na  0.519    Cl  50 0.150    Cl  26 0.150    Cl  46 0.073    Cl  48 0.062    Cl  31 0.053
    15  Na  0.522    Cl  46 0.150    Cl  49 0.117    Cl  35 0.077    Cl  28 0.058
    16  Na  0.541    Cl  34 0.133    Cl  41 0.125    Cl  33 0.095    Cl  45 0.082    Cl  40 0.058
    17  Na  0.286    Cl  36 0.113    O   66 0.092    Cl  49 0.072    Cl  42 0.059
    18  Na  0.532    Cl  30 0.174    Cl  47 0.112    Cl  37 0.109    Cl  26 0.098
    19  Na  0.408    Cl  39 0.124    O   51 0.087    O   96 0.061    Cl  33 0.055
    20  Na  0.551    Cl  37 0.161    Cl  27 0.132    Cl  47 0.118    Cl  43 0.096
    21  Na  0.435    Cl  28 0.110    Cl  31 0.107    Cl  38 0.079    Cl  36 0.052
    22  Na  0.534    Cl  43 0.137    Cl  38 0.120    Cl  27 0.089    Cl  40 0.068    Cl  34 0.066
    23  Na  0.500    Cl  29 0.175    Cl  42 0.090    Cl  30 0.085
    24  Na  0.553    Cl  48 0.138    Cl  43 0.124    Cl  35 0.082    Cl  31 0.075    Cl  38 0.073
    25  Na  0.522    Cl  44 0.174    Cl  34 0.118    Cl  38 0.107    Cl  41 0.084
    26  Cl  0.480    Na  14 0.150    Na   9 0.112    Na  18 0.098
    27  Cl  0.488    Na  10 0.176    Na  20 0.132    Na  22 0.089    Na   4 0.079
    28  Cl  0.483    Na  21 0.110    Na   7 0.102    Na   5 0.092    Na   3 0.075    Na  15 0.058
    29  Cl  0.455    Na  23 0.175    Na   4 0.132    Na  13 0.093
    30  Cl  0.453    Na  18 0.174    Na  11 0.124    Na  23 0.085
    31  Cl  0.474    Na  21 0.107    Na  24 0.075    Na   2 0.069    Na  14 0.053
    32  Cl  0.428    Na   8 0.142    Na   3 0.139    Na   7 0.134
    33  Cl  0.451    Na  12 0.127    Na  16 0.095    Na  13 0.088    Na   8 0.075    Na  19 0.055
    34  Cl  0.486    Na  10 0.164    Na  16 0.133    Na  25 0.118    Na  22 0.066
    35  Cl  0.454    Na   5 0.183    Na   1 0.083    Na  24 0.082    Na  15 0.077
    36  Cl  0.462    Na  17 0.113    Na  12 0.095    Na   3 0.073    Na  21 0.052    Na   8 0.051
    37  Cl  0.445    Na   9 0.183    Na  20 0.161    Na  18 0.109
    38  Cl  0.481    Na  22 0.120    Na  25 0.107    Na   5 0.082    Na  21 0.079    Na  24 0.073
    39  Cl  0.353    Na  13 0.199    Na  19 0.124
    40  Cl  0.473    Na   2 0.091    Na   4 0.068    Na  22 0.068    Na  12 0.059    Na  16 0.058
    41  Cl  0.478    Na  16 0.125    Na   8 0.121    Na  25 0.084    Na   7 0.074
    42  Cl  0.437    Na   2 0.133    Na  23 0.090    Na  11 0.090    Na  17 0.059
    43  Cl  0.481    Na  22 0.137    Na  24 0.124    Na  20 0.096    Na   9 0.095
    44  Cl  0.452    Na  25 0.174    Na   7 0.159    Na   5 0.106
    45  Cl  0.491    Na  10 0.173    Na   4 0.111    Na  13 0.107    Na  16 0.082
    46  Cl  0.428    Na  15 0.150    Na   1 0.103    Na   6 0.076    Na  14 0.073
    47  Cl  0.485    Na  20 0.118    Na  18 0.112    Na   4 0.109    Na   2 0.067
    48  Cl  0.453    Na  24 0.138    Na   1 0.134    Na   9 0.119    Na  14 0.062
    49  Cl  0.443    Na   3 0.140    Na  15 0.117    Na  17 0.072    Na   6 0.070
    50  Cl  0.436    Na  14 0.150    Na   6 0.130    Na  11 0.120
    51  O   1.997    C   53 0.974    H   52 0.849    Na  19 0.087
    52  H   0.879    O   51 0.849
    53  C   3.936    C   56 1.014    O   51 0.974    H   54 0.966    H   55 0.966
    54  H   0.996    C   53 0.966
    55  H   0.993    C   53 0.966
    56  C   3.990    C   53 1.014    C   59 1.006    H   58 0.964    H   57 0.960
    57  H   0.994    C   56 0.960
    58  H   0.996    C   56 0.964
    59  C   3.996    C   62 1.020    C   56 1.006    H   60 0.975    H   61 0.974
    60  H   0.997    C   59 0.975
    61  H   0.994    C   59 0.974
    62  C   3.992    C   59 1.020    H   64 0.987    H   65 0.985    H   63 0.985
    63  H   0.997    C   62 0.985
    64  H   0.998    C   62 0.987
    65  H   0.998    C   62 0.985
    66  O   1.995    C   68 0.990    H   67 0.850    Na  17 0.092
    67  H   0.881    O   66 0.850
    68  C   3.947    C   71 1.012    O   66 0.990    H   69 0.972    H   70 0.969
    69  H   0.997    C   68 0.972
    70  H   0.996    C   68 0.969
    71  C   3.987    C   68 1.012    C   74 1.008    H   72 0.974    H   73 0.961
    72  H   0.995    C   71 0.974
    73  H   0.994    C   71 0.961
    74  C   3.996    C   77 1.020    C   71 1.008    H   75 0.977    H   76 0.973
    75  H   0.997    C   74 0.977
    76  H   0.998    C   74 0.973
    77  C   3.994    C   74 1.020    H   79 0.987    H   80 0.986    H   78 0.980
    78  H   0.997    C   77 0.980
    79  H   0.998    C   77 0.987
    80  H   0.997    C   77 0.986
    81  O   2.015    C   83 0.985    H   82 0.885    Na   6 0.087
    82  H   0.900    O   81 0.885
    83  C   3.941    C   86 1.007    O   81 0.985    H   84 0.974    H   85 0.972
    84  H   0.999    C   83 0.974
    85  H   0.997    C   83 0.972
    86  C   3.994    C   89 1.010    C   83 1.007    H   88 0.974    H   87 0.973
    87  H   0.997    C   86 0.973
    88  H   0.998    C   86 0.974
    89  C   3.992    C   92 1.022    C   86 1.010    H   91 0.977    H   90 0.967
    90  H   0.996    C   89 0.967
    91  H   0.997    C   89 0.977
    92  C   3.992    C   89 1.022    H   93 0.987    H   94 0.980    H   95 0.977
    93  H   0.998    C   92 0.987
    94  H   0.997    C   92 0.980
    95  H   0.998    C   92 0.977
    96  O   1.998    C   98 0.976    H   97 0.845    Na  19 0.061    Na  12 0.051
    97  H   0.874    O   96 0.845
    98  C   3.926    C  101 1.006    O   96 0.976    H  100 0.966    H   99 0.959
    99  H   0.992    C   98 0.959
   100  H   0.991    C   98 0.966
   101  C   3.992    C  104 1.009    C   98 1.006    H  103 0.975    H  102 0.960
   102  H   0.994    C  101 0.960
   103  H   0.998    C  101 0.975
   104  C   3.996    C  107 1.020    C  101 1.009    H  106 0.977    H  105 0.974
   105  H   0.996    C  104 0.974
   106  H   0.998    C  104 0.977
   107  C   3.989    C  104 1.020    H  109 0.984    H  108 0.976    H  110 0.965
   108  H   0.994    C  107 0.976
   109  H   0.998    C  107 0.984
   110  H   0.995    C  107 0.965
   111  O   2.008    C  113 0.980    H  112 0.898    Na   1 0.088
   112  H   0.905    O  111 0.898
   113  C   3.944    C  116 1.016    O  111 0.980    H  114 0.975    H  115 0.971
   114  H   0.999    C  113 0.975
   115  H   0.998    C  113 0.971
   116  C   3.991    C  113 1.016    C  119 1.013    H  117 0.974    H  118 0.971
   117  H   0.997    C  116 0.974
   118  H   0.997    C  116 0.971
   119  C   3.991    C  122 1.022    C  116 1.013    H  121 0.977    H  120 0.974
   120  H   0.998    C  119 0.974
   121  H   0.997    C  119 0.977
   122  C   3.995    C  119 1.022    H  123 0.987    H  124 0.986    H  125 0.985
   123  H   0.999    C  122 0.987
   124  H   0.997    C  122 0.986
   125  H   0.998    C  122 0.985
   126  O   1.878    H  127 0.913    H  128 0.859    Na  11 0.058
   127  H   0.915    O  126 0.913
   128  H   0.898    O  126 0.859
 MOs/occ written to file <molden.input>
 
molecular dipole:
                 x           y           z       tot (Debye)
 q only:       -2.514      -6.637      -3.753
   full:        1.582      -3.725      -2.872      12.615
molecular quadrupole (traceless):
                xx          xy          yy          xz          yz          zz
 q only:       13.945       4.175      11.454     -52.278      -7.119     -25.399
  q+dip:        9.106      30.030      27.611     -44.245      14.375     -36.717
   full:        6.698      29.623      26.920     -42.052      16.574     -33.618

SCC energy    :    -217.7551179
rep           :       1.2146515
ES            :       1.9264377
AES           :      -0.0535163
AXC           :       0.0202807
disp          :      -0.2363210
XB            :       0.0000000
fix           :       0.0000000
total E       :    -216.5282668
atomizationE  :      24.8196235    15574.55
(atE without considering molecular charge,
 total energy contains solvation terms)
H-L gap (eV)  :          2.4755
optimized geometry written to: xtbopt.xyz

           ------------------------------------------------- 
          |                Numerical Hessian                |
           ------------------------------------------------- 
step length          :   0.00500
SCC accuracy         :   0.25000
Hessian scale factor :   1.00000
frozen atoms in %    :   0.00000    0
RMS gradient         :   0.00090
estimated CPU  time     14.39 min
estimated wall time     14.42 min

writing file <hessian>.
 
 projected vibrational frequencies (cm-1)
eigval :       -0.00    -0.00    -0.00     0.00     0.00     0.00
eigval :        4.09     8.70    12.21    12.99    15.68    17.76
eigval :       18.52    21.37    23.47    24.46    29.58    33.06
eigval :       34.08    34.55    36.32    38.02    40.43    41.17
eigval :       42.26    43.91    45.32    47.93    48.32    48.44
eigval :       49.70    51.20    53.67    54.63    55.55    56.03
eigval :       57.17    59.70    60.34    61.54    61.75    62.97
eigval :       64.81    65.91    66.90    67.31    67.67    69.20
eigval :       69.56    70.02    70.87    72.09    72.48    73.81
eigval :       75.56    75.97    77.90    78.93    79.20    80.04
eigval :       80.97    82.04    82.41    83.71    84.27    84.96
eigval :       86.07    86.99    87.31    89.08    89.47    90.53
eigval :       91.49    92.53    92.80    93.48    94.74    96.53
eigval :       97.32    99.41   101.27   101.94   102.48   103.68
eigval :      105.99   106.19   107.22   108.24   108.75   110.28
eigval :      110.80   112.17   113.82   115.31   115.97   117.50
eigval :      118.46   119.06   120.77   121.87   122.67   123.07
eigval :      125.01   126.03   127.41   128.78   129.68   130.35
eigval :      131.89   133.65   133.85   135.08   135.69   136.13
eigval :      136.67   137.40   138.11   139.23   140.88   141.80
eigval :      142.72   144.09   144.46   145.48   146.19   147.79
eigval :      148.89   151.20   152.75   154.15   155.43   156.82
eigval :      157.06   158.50   159.43   160.23   160.35   161.12
eigval :      161.91   164.35   165.78   166.89   167.98   169.19
eigval :      170.08   171.79   173.78   174.76   175.66   176.11
eigval :      177.25   179.02   180.24   181.31   181.35   182.17
eigval :      182.72   183.99   185.09   186.03   186.64   187.62
eigval :      189.07   189.47   189.87   190.42   192.16   192.51
eigval :      194.97   195.70   197.08   197.82   199.10   199.65
eigval :      200.90   201.07   201.66   203.23   203.44   207.08
eigval :      208.05   208.39   210.57   212.14   214.02   215.33
eigval :      216.82   218.37   219.76   220.44   228.80   230.22
eigval :      232.32   235.00   236.79   238.86   239.66   246.96
eigval :      256.53   258.24   278.32   293.56   295.93   313.87
eigval :      320.34   352.39   393.89   395.03   398.31   400.55
eigval :      403.53   415.77   422.03   442.29   457.34   465.58
eigval :      469.80   488.83   508.39   541.43   601.32   777.77
eigval :      782.23   786.84   799.08   807.25   841.04   841.89
eigval :      848.48   852.21   854.43   892.42   895.23   907.19
eigval :      942.92   943.61   953.17   954.85   974.56   978.59
eigval :      989.62   990.19   991.54   996.04  1035.98  1040.26
eigval :     1046.74  1047.98  1050.67  1083.11  1088.62  1094.68
eigval :     1103.47  1103.83  1113.12  1113.97  1126.93  1127.12
eigval :     1128.74  1130.33  1135.30  1136.58  1138.05  1142.28
eigval :     1150.06  1161.87  1171.06  1193.99  1198.16  1214.41
eigval :     1221.09  1221.11  1224.11  1227.60  1234.30  1238.25
eigval :     1250.11  1262.08  1268.43  1269.10  1275.50  1275.87
eigval :     1277.34  1277.93  1278.83  1291.38  1312.20  1313.16
eigval :     1332.71  1336.36  1339.84  1348.91  1350.31  1350.44
eigval :     1351.83  1352.68  1357.40  1362.49  1364.31  1374.50
eigval :     1382.86  1409.30  1410.04  1411.92  1416.08  1417.18
eigval :     1460.65  1461.97  1463.44  1466.25  1469.27  1472.67
eigval :     1472.82  1473.88  1478.19  1479.17  1484.55  1486.39
eigval :     1488.24  1489.38  1489.40  1494.96  1495.83  1496.52
eigval :     1498.91  1499.61  1500.90  1503.37  1506.04  1508.72
eigval :     1509.71  1525.73  2876.51  2878.14  2887.30  2893.87
eigval :     2914.21  2918.59  2929.80  2930.66  2937.71  2941.33
eigval :     2946.04  2947.50  2955.92  2957.25  2970.03  2974.20
eigval :     2976.96  2977.86  2978.19  2978.49  2981.21  2982.17
eigval :     2986.13  2988.47  2990.49  2990.65  2994.70  2997.06
eigval :     3000.17  3012.05  3025.17  3025.36  3027.85  3028.35
eigval :     3030.66  3030.87  3032.54  3035.22  3036.42  3042.17
eigval :     3043.73  3044.35  3046.75  3047.17  3061.88  3362.29
eigval :     3411.23  3413.28  3484.54  3534.51  3570.79  3652.79
 reduced masses (amu)
   1: 22.50   2: 23.21   3: 22.88   4: 26.76   5: 29.05   6: 25.17   7: 12.89   8: 11.12
   9: 10.98  10: 12.32  11: 12.03  12: 15.36  13: 13.86  14: 15.31  15: 14.38  16: 12.64
  17: 13.53  18: 16.09  19: 19.57  20: 23.61  21: 21.68  22: 23.21  23: 20.84  24: 20.60
  25: 21.14  26: 20.20  27: 22.35  28: 22.33  29: 24.81  30: 25.60  31: 20.01  32: 23.34
  33: 20.62  34: 14.98  35: 23.82  36: 19.51  37: 20.09  38: 26.67  39: 23.52  40: 24.00
  41: 22.24  42: 27.81  43: 29.08  44: 26.73  45: 26.77  46: 26.37  47: 24.22  48: 23.44
  49: 27.64  50: 26.30  51: 25.20  52: 28.33  53: 28.14  54: 26.23  55: 24.68  56: 27.24
  57: 21.73  58: 27.96  59: 28.10  60: 27.64  61: 28.08  62: 29.74  63: 28.22  64: 27.84
  65: 27.82  66: 27.76  67: 27.77  68: 26.69  69: 25.88  70: 30.95  71: 29.78  72: 28.96
  73: 26.40  74: 27.70  75: 28.63  76: 27.67  77: 27.35  78: 28.85  79: 26.44  80: 29.80
  81: 27.56  82: 28.87  83: 26.78  84: 28.90  85: 26.21  86: 27.99  87: 29.03  88: 29.29
  89: 25.95  90: 27.10  91: 26.53  92: 26.25  93: 25.94  94: 25.64  95: 26.35  96: 27.18
  97: 27.24  98: 26.89  99: 25.29 100: 25.42 101: 25.33 102: 26.96 103: 26.11 104: 27.13
 105: 24.81 106: 24.32 107: 26.19 108: 23.46 109: 26.54 110: 27.88 111: 26.45 112: 25.46
 113: 25.87 114: 25.26 115: 23.30 116: 24.08 117: 25.50 118: 25.41 119: 21.90 120: 25.81
 121: 26.10 122: 22.52 123: 25.07 124: 25.44 125: 21.71 126: 23.70 127: 20.58 128: 21.98
 129: 24.78 130: 25.23 131: 20.45 132: 24.34 133: 22.70 134: 26.24 135: 25.93 136: 23.93
 137: 25.17 138: 24.83 139: 23.86 140: 23.49 141: 25.88 142: 24.66 143: 24.97 144: 25.51
 145: 25.83 146: 26.00 147: 26.45 148: 27.23 149: 27.57 150: 26.44 151: 26.70 152: 26.85
 153: 26.10 154: 27.26 155: 26.40 156: 27.47 157: 28.88 158: 26.64 159: 26.05 160: 27.68
 161: 28.39 162: 27.20 163: 27.17 164: 27.06 165: 27.49 166: 26.49 167: 26.33 168: 27.41
 169: 27.67 170: 26.64 171: 27.94 172: 26.98 173: 27.66 174: 25.18 175: 23.08 176: 26.98
 177: 26.96 178: 26.52 179: 26.61 180: 26.53 181: 26.72 182: 26.88 183: 25.84 184: 27.10
 185: 27.08 186: 27.36 187: 26.17 188: 24.14 189: 26.70 190:  4.33 191: 10.30 192: 20.90
 193: 15.22 194:  9.72 195: 16.05 196: 19.40 197:  2.51 198:  4.53 199: 17.53 200: 20.92
 201: 10.46 202: 10.18 203:  4.61 204:  3.28 205:  4.99 206:  3.25 207:  8.63 208:  5.93
 209:  9.20 210:  4.57 211:  9.66 212:  6.42 213:  5.16 214: 11.23 215:  9.02 216:  8.56
 217:  2.09 218:  6.83 219:  8.21 220:  3.44 221:  1.80 222:  1.79 223:  3.26 224:  1.70
 225:  3.26 226:  3.12 227:  2.33 228:  2.38 229:  7.47 230:  6.46 231:  6.29 232:  6.40
 233:  6.11 234:  4.79 235:  5.25 236:  5.56 237:  2.72 238:  2.54 239:  4.43 240:  5.38
 241:  8.14 242:  6.04 243:  6.41 244:  5.12 245:  9.93 246:  7.13 247:  9.63 248:  7.47
 249:  7.11 250:  4.72 251:  9.07 252:  7.57 253:  7.93 254: 10.03 255:  5.55 256: 11.03
 257:  7.86 258:  6.88 259:  8.23 260:  6.67 261:  7.83 262:  7.45 263:  7.20 264:  8.37
 265:  5.12 266:  5.49 267:  4.82 268:  3.31 269:  3.80 270:  4.26 271:  3.78 272:  4.22
 273:  3.79 274:  2.80 275:  3.59 276:  2.88 277:  3.37 278:  2.47 279:  1.63 280:  1.64
 281:  2.30 282:  2.78 283:  2.47 284:  3.62 285:  2.31 286:  3.82 287:  2.97 288:  3.28
 289:  3.98 290:  4.03 291:  3.81 292:  4.78 293:  4.24 294:  4.40 295:  5.27 296:  5.11
 297:  4.93 298:  3.96 299:  5.42 300:  4.71 301:  5.05 302:  3.29 303:  3.31 304:  3.18
 305:  3.18 306:  3.19 307:  1.95 308:  1.98 309:  1.95 310:  1.97 311:  1.86 312:  1.82
 313:  1.84 314:  1.93 315:  1.88 316:  1.86 317:  1.90 318:  1.86 319:  1.88 320:  1.62
 321:  1.64 322:  1.87 323:  1.83 324:  1.60 325:  1.57 326:  1.64 327:  1.53 328:  1.59
 329:  1.55 330:  1.62 331:  1.56 332:  2.09 333:  1.80 334:  1.88 335:  1.98 336:  1.75
 337:  1.45 338:  1.54 339:  1.78 340:  1.75 341:  1.81 342:  1.82 343:  1.49 344:  1.78
 345:  1.83 346:  1.88 347:  1.91 348:  1.88 349:  1.65 350:  1.56 351:  1.89 352:  1.89
 353:  1.70 354:  1.58 355:  1.78 356:  1.63 357:  1.65 358:  1.71 359:  1.53 360:  1.72
 361:  1.63 362:  1.71 363:  1.78 364:  1.87 365:  1.85 366:  1.82 367:  1.69 368:  1.69
 369:  1.87 370:  1.75 371:  1.72 372:  1.92 373:  1.55 374:  1.55 375:  1.57 376:  1.53
 377:  1.65 378:  1.90 379:  1.88 380:  1.89 381:  1.89 382:  1.88 383:  1.88 384:  1.82
 IR intensities (amu)
   1:  0.42   2:  0.11   3:  0.38   4:  0.62   5:  0.52   6:  0.38   7:  0.16   8:  0.26
   9:  0.23  10:  0.10  11:  0.13  12:  0.29  13:  0.14  14:  0.21  15:  0.20  16:  0.10
  17:  0.18  18:  0.14  19:  0.08  20:  0.11  21:  0.10  22:  0.09  23:  0.16  24:  0.14
  25:  0.19  26:  0.23  27:  0.09  28:  0.11  29:  0.18  30:  0.07  31:  0.20  32:  0.14
  33:  0.10  34:  0.20  35:  0.23  36:  0.10  37:  0.11  38:  0.13  39:  0.10  40:  0.17
  41:  0.09  42:  0.13  43:  0.19  44:  0.16  45:  0.08  46:  0.17  47:  0.17  48:  0.07
  49:  0.19  50:  0.09  51:  0.11  52:  0.12  53:  0.20  54:  0.15  55:  0.08  56:  0.17
  57:  0.14  58:  0.03  59:  0.35  60:  0.22  61:  0.26  62:  0.14  63:  0.25  64:  0.09
  65:  0.07  66:  0.33  67:  0.07  68:  0.14  69:  0.12  70:  0.11  71:  0.14  72:  0.26
  73:  0.25  74:  0.14  75:  0.27  76:  0.11  77:  0.21  78:  0.16  79:  0.08  80:  0.10
  81:  0.09  82:  0.19  83:  0.19  84:  0.12  85:  0.12  86:  0.23  87:  0.20  88:  0.11
  89:  0.27  90:  0.11  91:  0.35  92:  0.12  93:  0.18  94:  0.40  95:  0.15  96:  0.10
  97:  0.18  98:  0.24  99:  0.53 100:  0.52 101:  0.61 102:  0.35 103:  0.24 104:  0.40
 105:  0.28 106:  0.53 107:  0.62 108:  0.41 109:  0.31 110:  0.96 111:  0.63 112:  0.49
 113:  0.45 114:  0.35 115:  0.87 116:  0.39 117:  0.30 118:  0.46 119:  0.20 120:  0.33
 121:  0.42 122:  0.21 123:  0.16 124:  0.49 125:  0.10 126:  0.59 127:  0.34 128:  0.53
 129:  0.86 130:  0.49 131:  1.07 132:  1.16 133:  0.40 134:  0.51 135:  1.28 136:  0.51
 137:  0.79 138:  0.87 139:  0.63 140:  0.67 141:  0.90 142:  1.29 143:  1.04 144:  0.68
 145:  0.96 146:  0.16 147:  0.20 148:  0.23 149:  0.29 150:  0.24 151:  0.38 152:  0.89
 153:  0.51 154:  0.60 155:  0.28 156:  0.72 157:  0.38 158:  0.60 159:  0.17 160:  0.29
 161:  0.38 162:  0.36 163:  0.83 164:  0.63 165:  0.42 166:  0.29 167:  0.80 168:  0.39
 169:  0.76 170:  0.57 171:  0.88 172:  1.13 173:  0.74 174:  0.38 175:  0.41 176:  1.52
 177:  0.51 178:  0.89 179:  1.13 180:  0.79 181:  1.25 182:  2.03 183:  1.18 184:  1.83
 185:  1.67 186:  2.78 187:  1.99 188:  1.07 189:  2.90 190:  0.55 191:  0.54 192:  1.42
 193:  1.28 194:  0.73 195:  1.31 196:  0.80 197:  0.07 198:  0.33 199:  0.80 200:  1.00
 201:  0.60 202:  0.50 203:  0.19 204:  0.53 205:  0.37 206:  0.63 207:  0.23 208:  0.38
 209:  0.31 210:  0.34 211:  0.22 212:  0.16 213:  0.55 214:  0.39 215:  0.37 216:  0.27
 217:  0.54 218:  0.38 219:  0.50 220:  0.72 221:  0.76 222:  0.04 223:  0.09 224:  0.05
 225:  0.15 226:  0.13 227:  0.08 228:  0.12 229:  0.23 230:  0.27 231:  0.14 232:  0.35
 233:  0.31 234:  0.15 235:  0.18 236:  0.19 237:  0.09 238:  0.06 239:  0.09 240:  0.32
 241:  0.38 242:  0.43 243:  0.31 244:  0.12 245:  0.33 246:  0.73 247:  0.33 248:  0.62
 249:  0.32 250:  0.52 251:  0.79 252:  0.34 253:  0.51 254:  0.53 255:  0.16 256:  0.89
 257:  0.57 258:  0.19 259:  0.71 260:  0.23 261:  0.52 262:  0.21 263:  0.28 264:  0.81
 265:  0.25 266:  0.27 267:  0.10 268:  0.20 269:  0.19 270:  0.25 271:  0.14 272:  0.05
 273:  0.23 274:  0.49 275:  0.07 276:  0.26 277:  0.37 278:  0.02 279:  0.04 280:  0.10
 281:  0.05 282:  0.17 283:  0.12 284:  0.28 285:  0.21 286:  0.46 287:  0.38 288:  0.32
 289:  0.10 290:  0.09 291:  0.36 292:  0.12 293:  0.13 294:  0.33 295:  0.04 296:  0.14
 297:  0.25 298:  0.18 299:  0.22 300:  0.23 301:  0.24 302:  0.07 303:  0.07 304:  0.08
 305:  0.06 306:  0.08 307:  0.08 308:  0.06 309:  0.07 310:  0.06 311:  0.02 312:  0.03
 313:  0.06 314:  0.05 315:  0.07 316:  0.10 317:  0.07 318:  0.05 319:  0.05 320:  0.06
 321:  0.09 322:  0.04 323:  0.07 324:  0.06 325:  0.03 326:  0.03 327:  0.04 328:  0.04
 329:  0.05 330:  0.04 331:  0.02 332:  0.51 333:  0.19 334:  0.34 335:  0.29 336:  0.34
 337:  0.30 338:  0.21 339:  0.11 340:  0.18 341:  0.22 342:  0.30 343:  0.26 344:  0.21
 345:  0.33 346:  0.23 347:  0.29 348:  0.17 349:  0.12 350:  0.20 351:  0.13 352:  0.19
 353:  0.10 354:  0.21 355:  0.27 356:  0.21 357:  0.23 358:  0.40 359:  0.29 360:  0.23
 361:  0.18 362:  0.21 363:  0.22 364:  0.22 365:  0.20 366:  0.31 367:  0.33 368:  0.15
 369:  0.23 370:  0.28 371:  0.23 372:  0.15 373:  0.16 374:  0.16 375:  0.19 376:  0.12
 377:  0.20 378:  0.71 379:  0.40 380:  0.41 381:  0.40 382:  0.32 383:  0.29 384:  0.22
 Raman intensities (amu)
   1:  0.00   2:  0.00   3:  0.00   4:  0.00   5:  0.00   6:  0.00   7:  0.00   8:  0.00
   9:  0.00  10:  0.00  11:  0.00  12:  0.00  13:  0.00  14:  0.00  15:  0.00  16:  0.00
  17:  0.00  18:  0.00  19:  0.00  20:  0.00  21:  0.00  22:  0.00  23:  0.00  24:  0.00
  25:  0.00  26:  0.00  27:  0.00  28:  0.00  29:  0.00  30:  0.00  31:  0.00  32:  0.00
  33:  0.00  34:  0.00  35:  0.00  36:  0.00  37:  0.00  38:  0.00  39:  0.00  40:  0.00
  41:  0.00  42:  0.00  43:  0.00  44:  0.00  45:  0.00  46:  0.00  47:  0.00  48:  0.00
  49:  0.00  50:  0.00  51:  0.00  52:  0.00  53:  0.00  54:  0.00  55:  0.00  56:  0.00
  57:  0.00  58:  0.00  59:  0.00  60:  0.00  61:  0.00  62:  0.00  63:  0.00  64:  0.00
  65:  0.00  66:  0.00  67:  0.00  68:  0.00  69:  0.00  70:  0.00  71:  0.00  72:  0.00
  73:  0.00  74:  0.00  75:  0.00  76:  0.00  77:  0.00  78:  0.00  79:  0.00  80:  0.00
  81:  0.00  82:  0.00  83:  0.00  84:  0.00  85:  0.00  86:  0.00  87:  0.00  88:  0.00
  89:  0.00  90:  0.00  91:  0.00  92:  0.00  93:  0.00  94:  0.00  95:  0.00  96:  0.00
  97:  0.00  98:  0.00  99:  0.00 100:  0.00 101:  0.00 102:  0.00 103:  0.00 104:  0.00
 105:  0.00 106:  0.00 107:  0.00 108:  0.00 109:  0.00 110:  0.00 111:  0.00 112:  0.00
 113:  0.00 114:  0.00 115:  0.00 116:  0.00 117:  0.00 118:  0.00 119:  0.00 120:  0.00
 121:  0.00 122:  0.00 123:  0.00 124:  0.00 125:  0.00 126:  0.00 127:  0.00 128:  0.00
 129:  0.00 130:  0.00 131:  0.00 132:  0.00 133:  0.00 134:  0.00 135:  0.00 136:  0.00
 137:  0.00 138:  0.00 139:  0.00 140:  0.00 141:  0.00 142:  0.00 143:  0.00 144:  0.00
 145:  0.00 146:  0.00 147:  0.00 148:  0.00 149:  0.00 150:  0.00 151:  0.00 152:  0.00
 153:  0.00 154:  0.00 155:  0.00 156:  0.00 157:  0.00 158:  0.00 159:  0.00 160:  0.00
 161:  0.00 162:  0.00 163:  0.00 164:  0.00 165:  0.00 166:  0.00 167:  0.00 168:  0.00
 169:  0.00 170:  0.00 171:  0.00 172:  0.00 173:  0.00 174:  0.00 175:  0.00 176:  0.00
 177:  0.00 178:  0.00 179:  0.00 180:  0.00 181:  0.00 182:  0.00 183:  0.00 184:  0.00
 185:  0.00 186:  0.00 187:  0.00 188:  0.00 189:  0.00 190:  0.00 191:  0.00 192:  0.00
 193:  0.00 194:  0.00 195:  0.00 196:  0.00 197:  0.00 198:  0.00 199:  0.00 200:  0.00
 201:  0.00 202:  0.00 203:  0.00 204:  0.00 205:  0.00 206:  0.00 207:  0.00 208:  0.00
 209:  0.00 210:  0.00 211:  0.00 212:  0.00 213:  0.00 214:  0.00 215:  0.00 216:  0.00
 217:  0.00 218:  0.00 219:  0.00 220:  0.00 221:  0.00 222:  0.00 223:  0.00 224:  0.00
 225:  0.00 226:  0.00 227:  0.00 228:  0.00 229:  0.00 230:  0.00 231:  0.00 232:  0.00
 233:  0.00 234:  0.00 235:  0.00 236:  0.00 237:  0.00 238:  0.00 239:  0.00 240:  0.00
 241:  0.00 242:  0.00 243:  0.00 244:  0.00 245:  0.00 246:  0.00 247:  0.00 248:  0.00
 249:  0.00 250:  0.00 251:  0.00 252:  0.00 253:  0.00 254:  0.00 255:  0.00 256:  0.00
 257:  0.00 258:  0.00 259:  0.00 260:  0.00 261:  0.00 262:  0.00 263:  0.00 264:  0.00
 265:  0.00 266:  0.00 267:  0.00 268:  0.00 269:  0.00 270:  0.00 271:  0.00 272:  0.00
 273:  0.00 274:  0.00 275:  0.00 276:  0.00 277:  0.00 278:  0.00 279:  0.00 280:  0.00
 281:  0.00 282:  0.00 283:  0.00 284:  0.00 285:  0.00 286:  0.00 287:  0.00 288:  0.00
 289:  0.00 290:  0.00 291:  0.00 292:  0.00 293:  0.00 294:  0.00 295:  0.00 296:  0.00
 297:  0.00 298:  0.00 299:  0.00 300:  0.00 301:  0.00 302:  0.00 303:  0.00 304:  0.00
 305:  0.00 306:  0.00 307:  0.00 308:  0.00 309:  0.00 310:  0.00 311:  0.00 312:  0.00
 313:  0.00 314:  0.00 315:  0.00 316:  0.00 317:  0.00 318:  0.00 319:  0.00 320:  0.00
 321:  0.00 322:  0.00 323:  0.00 324:  0.00 325:  0.00 326:  0.00 327:  0.00 328:  0.00
 329:  0.00 330:  0.00 331:  0.00 332:  0.00 333:  0.00 334:  0.00 335:  0.00 336:  0.00
 337:  0.00 338:  0.00 339:  0.00 340:  0.00 341:  0.00 342:  0.00 343:  0.00 344:  0.00
 345:  0.00 346:  0.00 347:  0.00 348:  0.00 349:  0.00 350:  0.00 351:  0.00 352:  0.00
 353:  0.00 354:  0.00 355:  0.00 356:  0.00 357:  0.00 358:  0.00 359:  0.00 360:  0.00
 361:  0.00 362:  0.00 363:  0.00 364:  0.00 365:  0.00 366:  0.00 367:  0.00 368:  0.00
 369:  0.00 370:  0.00 371:  0.00 372:  0.00 373:  0.00 374:  0.00 375:  0.00 376:  0.00
 377:  0.00 378:  0.00 379:  0.00 380:  0.00 381:  0.00 382:  0.00 383:  0.00 384:  0.00
 output can be read by thermo (or use thermo option).
 writing <g98.out> molden fake output.
 recommended (thermochemical) frequency scaling factor: 1.0
                    ==================
                    thermo calculation
                    ==================
Nvib :  378 Nimag : 0  symmetry :   C1  rot number :  1  scale factor : 1.00 sthr :  50.
omega=  4.09     Gvib=    -2.919     Grot=    -1.799     Gused=    -1.799
omega=  8.70     Gvib=    -2.471     Grot=    -1.575     Gused=    -1.576
omega= 12.21     Gvib=    -2.270     Grot=    -1.474     Gused=    -1.477
omega= 12.99     Gvib=    -2.234     Grot=    -1.456     Gused=    -1.459
omega= 15.68     Gvib=    -2.122     Grot=    -1.400     Gused=    -1.407
omega= 17.76     Gvib=    -2.048     Grot=    -1.363     Gused=    -1.374
omega= 18.52     Gvib=    -2.023     Grot=    -1.351     Gused=    -1.363
omega= 21.37     Gvib=    -1.939     Grot=    -1.308     Gused=    -1.329
omega= 23.47     Gvib=    -1.883     Grot=    -1.281     Gused=    -1.308
omega= 24.46     Gvib=    -1.859     Grot=    -1.268     Gused=    -1.300
omega= 29.58     Gvib=    -1.747     Grot=    -1.212     Gused=    -1.270
omega= 33.06     Gvib=    -1.681     Grot=    -1.179     Gused=    -1.260
omega= 34.08     Gvib=    -1.663     Grot=    -1.170     Gused=    -1.258
omega= 34.55     Gvib=    -1.655     Grot=    -1.166     Gused=    -1.257
omega= 36.32     Gvib=    -1.625     Grot=    -1.151     Gused=    -1.254
omega= 38.02     Gvib=    -1.598     Grot=    -1.138     Gused=    -1.253
omega= 40.43     Gvib=    -1.562     Grot=    -1.120     Gused=    -1.252
omega= 41.17     Gvib=    -1.551     Grot=    -1.114     Gused=    -1.252
omega= 42.26     Gvib=    -1.536     Grot=    -1.106     Gused=    -1.251
omega= 43.91     Gvib=    -1.513     Grot=    -1.095     Gused=    -1.251
omega= 45.32     Gvib=    -1.494     Grot=    -1.086     Gused=    -1.250
omega= 47.93     Gvib=    -1.461     Grot=    -1.069     Gused=    -1.249
omega= 48.32     Gvib=    -1.456     Grot=    -1.067     Gused=    -1.248
omega= 48.44     Gvib=    -1.455     Grot=    -1.066     Gused=    -1.248
omega= 49.70     Gvib=    -1.440     Grot=    -1.058     Gused=    -1.247
omega= 51.20     Gvib=    -1.422     Grot=    -1.050     Gused=    -1.245
omega= 53.67     Gvib=    -1.395     Grot=    -1.036     Gused=    -1.240
omega= 54.63     Gvib=    -1.384     Grot=    -1.030     Gused=    -1.238
omega= 55.55     Gvib=    -1.374     Grot=    -1.025     Gused=    -1.236
omega= 56.03     Gvib=    -1.369     Grot=    -1.023     Gused=    -1.235
omega= 57.17     Gvib=    -1.357     Grot=    -1.017     Gused=    -1.232
omega= 59.70     Gvib=    -1.332     Grot=    -1.004     Gused=    -1.224
omega= 60.34     Gvib=    -1.326     Grot=    -1.001     Gused=    -1.222
omega= 61.54     Gvib=    -1.314     Grot=    -0.995     Gused=    -1.217
omega= 61.75     Gvib=    -1.312     Grot=    -0.994     Gused=    -1.216
omega= 62.97     Gvib=    -1.301     Grot=    -0.988     Gused=    -1.212
omega= 64.81     Gvib=    -1.284     Grot=    -0.980     Gused=    -1.204
omega= 65.91     Gvib=    -1.274     Grot=    -0.975     Gused=    -1.199
omega= 66.90     Gvib=    -1.265     Grot=    -0.970     Gused=    -1.195
omega= 67.31     Gvib=    -1.261     Grot=    -0.969     Gused=    -1.193
omega= 67.67     Gvib=    -1.258     Grot=    -0.967     Gused=    -1.191
omega= 69.20     Gvib=    -1.245     Grot=    -0.960     Gused=    -1.184
omega= 69.56     Gvib=    -1.242     Grot=    -0.959     Gused=    -1.182
omega= 70.02     Gvib=    -1.238     Grot=    -0.957     Gused=    -1.180
omega= 70.87     Gvib=    -1.231     Grot=    -0.953     Gused=    -1.176
omega= 72.09     Gvib=    -1.221     Grot=    -0.948     Gused=    -1.170
omega= 72.48     Gvib=    -1.218     Grot=    -0.947     Gused=    -1.168
omega= 73.81     Gvib=    -1.207     Grot=    -0.941     Gused=    -1.161
omega= 75.56     Gvib=    -1.194     Grot=    -0.934     Gused=    -1.152
omega= 75.97     Gvib=    -1.190     Grot=    -0.933     Gused=    -1.150
omega= 77.90     Gvib=    -1.176     Grot=    -0.925     Gused=    -1.139
omega= 78.93     Gvib=    -1.168     Grot=    -0.921     Gused=    -1.134
omega= 79.20     Gvib=    -1.166     Grot=    -0.920     Gused=    -1.132
omega= 80.04     Gvib=    -1.160     Grot=    -0.917     Gused=    -1.128
omega= 80.97     Gvib=    -1.153     Grot=    -0.914     Gused=    -1.123
omega= 82.04     Gvib=    -1.145     Grot=    -0.910     Gused=    -1.117
omega= 82.41     Gvib=    -1.143     Grot=    -0.909     Gused=    -1.115
omega= 83.71     Gvib=    -1.134     Grot=    -0.904     Gused=    -1.108
omega= 84.27     Gvib=    -1.130     Grot=    -0.902     Gused=    -1.105
omega= 84.96     Gvib=    -1.125     Grot=    -0.900     Gused=    -1.101
omega= 86.07     Gvib=    -1.117     Grot=    -0.896     Gused=    -1.095
omega= 86.99     Gvib=    -1.111     Grot=    -0.893     Gused=    -1.090
omega= 87.31     Gvib=    -1.109     Grot=    -0.891     Gused=    -1.088
omega= 89.08     Gvib=    -1.097     Grot=    -0.885     Gused=    -1.078
omega= 89.47     Gvib=    -1.095     Grot=    -0.884     Gused=    -1.076
omega= 90.53     Gvib=    -1.088     Grot=    -0.881     Gused=    -1.070
omega= 91.49     Gvib=    -1.082     Grot=    -0.878     Gused=    -1.065
omega= 92.53     Gvib=    -1.075     Grot=    -0.874     Gused=    -1.059
omega= 92.80     Gvib=    -1.073     Grot=    -0.873     Gused=    -1.058
omega= 93.48     Gvib=    -1.069     Grot=    -0.871     Gused=    -1.054
omega= 94.74     Gvib=    -1.061     Grot=    -0.867     Gused=    -1.047
omega= 96.53     Gvib=    -1.050     Grot=    -0.862     Gused=    -1.038
omega= 97.32     Gvib=    -1.046     Grot=    -0.859     Gused=    -1.034
omega= 99.41     Gvib=    -1.033     Grot=    -0.853     Gused=    -1.023
omega=101.27     Gvib=    -1.023     Grot=    -0.847     Gused=    -1.013
omega=101.94     Gvib=    -1.019     Grot=    -0.846     Gused=    -1.009
omega=102.48     Gvib=    -1.016     Grot=    -0.844     Gused=    -1.006
omega=103.68     Gvib=    -1.009     Grot=    -0.841     Gused=    -1.000
omega=105.99     Gvib=    -0.996     Grot=    -0.834     Gused=    -0.989
omega=106.19     Gvib=    -0.995     Grot=    -0.833     Gused=    -0.988
omega=107.22     Gvib=    -0.989     Grot=    -0.831     Gused=    -0.982
omega=108.24     Gvib=    -0.984     Grot=    -0.828     Gused=    -0.977
omega=108.75     Gvib=    -0.981     Grot=    -0.826     Gused=    -0.975
omega=110.28     Gvib=    -0.973     Grot=    -0.822     Gused=    -0.967
omega=110.80     Gvib=    -0.970     Grot=    -0.821     Gused=    -0.964
omega=112.17     Gvib=    -0.963     Grot=    -0.817     Gused=    -0.958
omega=113.82     Gvib=    -0.955     Grot=    -0.813     Gused=    -0.950
omega=115.31     Gvib=    -0.947     Grot=    -0.809     Gused=    -0.943
omega=115.97     Gvib=    -0.944     Grot=    -0.807     Gused=    -0.940
omega=117.50     Gvib=    -0.937     Grot=    -0.803     Gused=    -0.932
omega=118.46     Gvib=    -0.932     Grot=    -0.801     Gused=    -0.928
omega=119.06     Gvib=    -0.929     Grot=    -0.800     Gused=    -0.925
omega=120.77     Gvib=    -0.921     Grot=    -0.795     Gused=    -0.917
omega=121.87     Gvib=    -0.916     Grot=    -0.793     Gused=    -0.912
omega=122.67     Gvib=    -0.912     Grot=    -0.791     Gused=    -0.908
omega=123.07     Gvib=    -0.910     Grot=    -0.790     Gused=    -0.907
omega=125.01     Gvib=    -0.901     Grot=    -0.785     Gused=    -0.898
omega=126.03     Gvib=    -0.896     Grot=    -0.783     Gused=    -0.893
omega=127.41     Gvib=    -0.890     Grot=    -0.779     Gused=    -0.887
omega=128.78     Gvib=    -0.884     Grot=    -0.776     Gused=    -0.881
omega=129.68     Gvib=    -0.880     Grot=    -0.774     Gused=    -0.878
omega=130.35     Gvib=    -0.877     Grot=    -0.773     Gused=    -0.875
omega=131.89     Gvib=    -0.870     Grot=    -0.769     Gused=    -0.868
omega=133.65     Gvib=    -0.863     Grot=    -0.765     Gused=    -0.861
omega=133.85     Gvib=    -0.862     Grot=    -0.765     Gused=    -0.860
omega=135.08     Gvib=    -0.856     Grot=    -0.762     Gused=    -0.855
omega=135.69     Gvib=    -0.854     Grot=    -0.761     Gused=    -0.852
omega=136.13     Gvib=    -0.852     Grot=    -0.760     Gused=    -0.850
omega=136.67     Gvib=    -0.850     Grot=    -0.759     Gused=    -0.848
omega=137.40     Gvib=    -0.847     Grot=    -0.757     Gused=    -0.845
omega=138.11     Gvib=    -0.844     Grot=    -0.756     Gused=    -0.842
omega=139.23     Gvib=    -0.839     Grot=    -0.753     Gused=    -0.838
omega=140.88     Gvib=    -0.832     Grot=    -0.750     Gused=    -0.831
omega=141.80     Gvib=    -0.829     Grot=    -0.748     Gused=    -0.828
omega=142.72     Gvib=    -0.825     Grot=    -0.746     Gused=    -0.824
omega=144.09     Gvib=    -0.820     Grot=    -0.743     Gused=    -0.819
omega=144.46     Gvib=    -0.818     Grot=    -0.742     Gused=    -0.817
omega=145.48     Gvib=    -0.814     Grot=    -0.740     Gused=    -0.813
omega=146.19     Gvib=    -0.811     Grot=    -0.739     Gused=    -0.810
omega=147.79     Gvib=    -0.805     Grot=    -0.736     Gused=    -0.804
omega=148.89     Gvib=    -0.801     Grot=    -0.733     Gused=    -0.800
omega=151.20     Gvib=    -0.792     Grot=    -0.729     Gused=    -0.791
omega=152.75     Gvib=    -0.786     Grot=    -0.726     Gused=    -0.786
omega=154.15     Gvib=    -0.781     Grot=    -0.723     Gused=    -0.781
omega=155.43     Gvib=    -0.777     Grot=    -0.721     Gused=    -0.776
omega=156.82     Gvib=    -0.772     Grot=    -0.718     Gused=    -0.771
omega=157.06     Gvib=    -0.771     Grot=    -0.717     Gused=    -0.770
omega=158.50     Gvib=    -0.766     Grot=    -0.715     Gused=    -0.765
omega=159.43     Gvib=    -0.762     Grot=    -0.713     Gused=    -0.762
omega=160.23     Gvib=    -0.759     Grot=    -0.712     Gused=    -0.759
omega=160.35     Gvib=    -0.759     Grot=    -0.711     Gused=    -0.759
omega=161.12     Gvib=    -0.756     Grot=    -0.710     Gused=    -0.756
omega=161.91     Gvib=    -0.754     Grot=    -0.708     Gused=    -0.753
omega=164.35     Gvib=    -0.745     Grot=    -0.704     Gused=    -0.745
omega=165.78     Gvib=    -0.740     Grot=    -0.701     Gused=    -0.740
omega=166.89     Gvib=    -0.737     Grot=    -0.700     Gused=    -0.736
omega=167.98     Gvib=    -0.733     Grot=    -0.698     Gused=    -0.733
omega=169.19     Gvib=    -0.729     Grot=    -0.695     Gused=    -0.729
omega=170.08     Gvib=    -0.726     Grot=    -0.694     Gused=    -0.726
omega=171.79     Gvib=    -0.720     Grot=    -0.691     Gused=    -0.720
omega=173.78     Gvib=    -0.714     Grot=    -0.688     Gused=    -0.714
omega=174.76     Gvib=    -0.711     Grot=    -0.686     Gused=    -0.711
omega=175.66     Gvib=    -0.708     Grot=    -0.684     Gused=    -0.708
omega=176.11     Gvib=    -0.706     Grot=    -0.684     Gused=    -0.706
omega=177.25     Gvib=    -0.703     Grot=    -0.682     Gused=    -0.703
omega=179.02     Gvib=    -0.697     Grot=    -0.679     Gused=    -0.697
omega=180.24     Gvib=    -0.694     Grot=    -0.677     Gused=    -0.693
omega=181.31     Gvib=    -0.690     Grot=    -0.675     Gused=    -0.690
omega=181.35     Gvib=    -0.690     Grot=    -0.675     Gused=    -0.690
omega=182.17     Gvib=    -0.688     Grot=    -0.674     Gused=    -0.688
omega=182.72     Gvib=    -0.686     Grot=    -0.673     Gused=    -0.686
omega=183.99     Gvib=    -0.682     Grot=    -0.671     Gused=    -0.682
omega=185.09     Gvib=    -0.679     Grot=    -0.669     Gused=    -0.679
omega=186.03     Gvib=    -0.676     Grot=    -0.667     Gused=    -0.676
omega=186.64     Gvib=    -0.674     Grot=    -0.666     Gused=    -0.674
omega=187.62     Gvib=    -0.671     Grot=    -0.665     Gused=    -0.671
omega=189.07     Gvib=    -0.667     Grot=    -0.663     Gused=    -0.667
omega=189.47     Gvib=    -0.666     Grot=    -0.662     Gused=    -0.666
omega=189.87     Gvib=    -0.665     Grot=    -0.661     Gused=    -0.665
omega=190.42     Gvib=    -0.663     Grot=    -0.660     Gused=    -0.663
omega=192.16     Gvib=    -0.658     Grot=    -0.658     Gused=    -0.658
omega=192.51     Gvib=    -0.657     Grot=    -0.657     Gused=    -0.657
omega=194.97     Gvib=    -0.650     Grot=    -0.653     Gused=    -0.650
omega=195.70     Gvib=    -0.648     Grot=    -0.652     Gused=    -0.648
omega=197.08     Gvib=    -0.644     Grot=    -0.650     Gused=    -0.644
omega=197.82     Gvib=    -0.642     Grot=    -0.649     Gused=    -0.642
omega=199.10     Gvib=    -0.638     Grot=    -0.647     Gused=    -0.639
omega=199.65     Gvib=    -0.637     Grot=    -0.646     Gused=    -0.637
omega=200.90     Gvib=    -0.634     Grot=    -0.645     Gused=    -0.634
omega=201.07     Gvib=    -0.633     Grot=    -0.644     Gused=    -0.633
omega=201.66     Gvib=    -0.631     Grot=    -0.643     Gused=    -0.632
omega=203.23     Gvib=    -0.627     Grot=    -0.641     Gused=    -0.627
omega=203.44     Gvib=    -0.627     Grot=    -0.641     Gused=    -0.627
omega=207.08     Gvib=    -0.617     Grot=    -0.636     Gused=    -0.617
omega=208.05     Gvib=    -0.614     Grot=    -0.634     Gused=    -0.615
omega=208.39     Gvib=    -0.614     Grot=    -0.634     Gused=    -0.614
omega=210.57     Gvib=    -0.608     Grot=    -0.631     Gused=    -0.608
omega=212.14     Gvib=    -0.604     Grot=    -0.628     Gused=    -0.604
omega=214.02     Gvib=    -0.599     Grot=    -0.626     Gused=    -0.599
omega=215.33     Gvib=    -0.596     Grot=    -0.624     Gused=    -0.596
omega=216.82     Gvib=    -0.592     Grot=    -0.622     Gused=    -0.592
omega=218.37     Gvib=    -0.588     Grot=    -0.620     Gused=    -0.588
omega=219.76     Gvib=    -0.585     Grot=    -0.618     Gused=    -0.585
omega=220.44     Gvib=    -0.583     Grot=    -0.617     Gused=    -0.583
omega=228.80     Gvib=    -0.563     Grot=    -0.606     Gused=    -0.563
omega=230.22     Gvib=    -0.560     Grot=    -0.604     Gused=    -0.560
omega=232.32     Gvib=    -0.555     Grot=    -0.602     Gused=    -0.555
omega=235.00     Gvib=    -0.549     Grot=    -0.598     Gused=    -0.549
omega=236.79     Gvib=    -0.545     Grot=    -0.596     Gused=    -0.545
omega=238.86     Gvib=    -0.540     Grot=    -0.593     Gused=    -0.540
omega=239.66     Gvib=    -0.538     Grot=    -0.592     Gused=    -0.538
omega=246.96     Gvib=    -0.522     Grot=    -0.583     Gused=    -0.523
omega=256.53     Gvib=    -0.502     Grot=    -0.572     Gused=    -0.503
omega=258.24     Gvib=    -0.499     Grot=    -0.570     Gused=    -0.499
omega=278.32     Gvib=    -0.460     Grot=    -0.548     Gused=    -0.460
omega=293.56     Gvib=    -0.433     Grot=    -0.532     Gused=    -0.433
omega=295.93     Gvib=    -0.429     Grot=    -0.530     Gused=    -0.429
 
   temp. (K)  partition function   enthalpy   heat capacity  entropy
                                   cal/mol     cal/K/mol   cal/K/mol   J/K/mol
 298.15  VIB  0.515E+83            89921.530    427.507    630.047
         ROT  0.515E+09              888.752      2.981     42.846
         INT  0.266E+92            90810.282    430.488    672.893
         TR   0.770E+29             1481.254      4.968     48.393
         TOT                       92291.5363   435.4561   721.2857  3017.8481
                     Eh         kcal/mol          kJ/mol 
ZPVE            0.746145         468.213         1959.00    
H(0)-H(T)+PV    0.147076         92.2915         386.146    
H(T)            0.893221         560.505         2345.14    
T*S             0.342706         215.051         899.771    
G(T)            0.550515         345.453         1445.37    
   -215.97775205  <=== TOTAL FREE ENERGY in Eh incl. el.,ZPVE,RRHO,solv. parts
 
 normal mode %tage of torsion character
   1:  0.00   2:  0.00   3:  0.00   4:  0.00   5:  0.00   6:  0.00   7:  0.46   8:  0.33
   9:  0.33  10:  0.48  11:  0.58  12:  0.51  13:  0.72  14:  0.46  15:  0.64  16:  0.42
  17:  0.46  18:  0.67  19:  0.33  20:  0.60  21:  0.46  22:  0.32  23:  0.56  24:  0.75
  25:  0.57  26:  0.77  27:  0.89  28:  0.93  29:  0.87  30:  0.84  31:  0.89  32:  0.86
  33:  0.55  34:  0.85  35:  0.88  36:  0.67  37:  0.64  38:  0.93  39:  0.92  40:  0.57
  41:  0.89  42:  0.98  43:  0.72  44:  0.77  45:  0.93  46:  0.61  47:  0.40  48:  0.90
  49:  0.98  50:  0.79  51:  0.55  52:  0.65  53:  0.90  54:  0.96  55:  0.94  56:  0.75
  57:  0.89  58:  0.68  59:  0.93  60:  0.92  61:  0.96  62:  0.77  63:  0.96  64:  0.61
  65:  0.66  66:  0.79  67:  0.56  68:  0.96  69:  0.97  70:  0.80  71:  0.96  72:  0.97
  73:  0.82  74:  0.63  75:  0.74  76:  0.96  77:  0.84  78:  0.97  79:  0.95  80:  0.99
  81:  0.84  82:  0.88  83:  0.96  84:  0.98  85:  0.89  86:  0.95  87:  0.98  88:  0.97
  89:  0.87  90:  0.86  91:  0.90  92:  0.85  93:  0.50  94:  0.99  95:  0.97  96:  0.90
  97:  0.86  98:  0.85  99:  0.67 100:  0.86 101:  0.95 102:  0.98 103:  0.83 104:  0.82
 105:  0.99 106:  0.90 107:  0.93 108:  0.70 109:  0.75 110:  0.93 111:  0.70 112:  0.97
 113:  0.94 114:  0.69 115:  0.96 116:  0.72 117:  0.95 118:  0.92 119:  0.70 120:  0.70
 121:  0.98 122:  0.92 123:  0.98 124:  0.59 125:  0.94 126:  0.61 127:  0.71 128:  0.89
 129:  0.98 130:  0.94 131:  0.55 132:  0.92 133:  0.71 134:  0.98 135:  0.84 136:  0.94
 137:  0.70 138:  0.73 139:  0.67 140:  0.82 141:  0.74 142:  0.98 143:  0.87 144:  0.95
 145:  0.80 146:  0.97 147:  0.95 148:  0.76 149:  0.71 150:  0.97 151:  0.87 152:  0.62
 153:  0.65 154:  0.91 155:  0.54 156:  0.94 157:  0.90 158:  0.80 159:  0.95 160:  0.44
 161:  0.84 162:  0.38 163:  0.89 164:  0.62 165:  0.36 166:  0.77 167:  0.82 168:  0.92
 169:  0.97 170:  0.27 171:  0.91 172:  0.72 173:  0.22 174:  0.90 175:  0.67 176:  0.73
 177:  0.76 178:  0.26 179:  0.62 180:  0.35 181:  0.22 182:  0.06 183:  0.26 184:  0.36
 185:  0.79 186:  0.90 187:  0.80 188:  0.66 189:  0.53 190:  0.77 191:  0.54 192:  0.47
 193:  0.54 194:  0.63 195:  0.53 196:  0.45 197:  0.86 198:  0.78 199:  0.25 200:  0.27
 201:  0.42 202:  0.31 203:  0.44 204:  0.10 205:  0.66 206:  0.95 207:  0.28 208:  0.50
 209:  0.12 210:  0.54 211:  0.12 212:  0.34 213:  0.52 214:  0.20 215:  0.13 216:  0.18
 217:  0.98 218:  0.37 219:  0.49 220:  0.24 221:  0.99 222:  0.59 223:  0.54 224:  0.51
 225:  0.52 226:  0.50 227:  0.50 228:  0.61 229:  0.28 230:  0.30 231:  0.43 232:  0.25
 233:  0.30 234:  0.34 235:  0.13 236:  0.10 237:  0.51 238:  0.50 239:  0.40 240:  0.30
 241:  0.21 242:  0.18 243:  0.22 244:  0.35 245:  0.04 246:  0.04 247:  0.10 248:  0.08
 249:  0.09 250:  0.15 251:  0.04 252:  0.14 253:  0.19 254:  0.03 255:  0.18 256:  0.07
 257:  0.27 258:  0.07 259:  0.18 260:  0.26 261:  0.07 262:  0.12 263:  0.15 264:  0.20
 265:  0.35 266:  0.44 267:  0.29 268:  0.35 269:  0.21 270:  0.31 271:  0.28 272:  0.42
 273:  0.25 274:  0.09 275:  0.31 276:  0.28 277:  0.24 278:  0.19 279:  0.08 280:  0.07
 281:  0.10 282:  0.13 283:  0.21 284:  0.11 285:  0.07 286:  0.19 287:  0.18 288:  0.13
 289:  0.09 290:  0.10 291:  0.14 292:  0.11 293:  0.10 294:  0.09 295:  0.10 296:  0.10
 297:  0.09 298:  0.17 299:  0.10 300:  0.10 301:  0.19 302:  0.00 303:  0.00 304:  0.00
 305:  0.00 306:  0.00 307:  0.55 308:  0.54 309:  0.66 310:  0.59 311:  0.62 312:  0.59
 313:  0.60 314:  0.64 315:  0.53 316:  0.65 317:  0.57 318:  0.61 319:  0.58 320:  0.80
 321:  0.80 322:  0.63 323:  0.68 324:  0.87 325:  0.89 326:  0.83 327:  0.93 328:  0.87
 329:  0.92 330:  0.87 331:  0.91 332:  0.00 333:  0.21 334:  0.18 335:  0.18 336:  0.11
 337:  0.03 338:  0.08 339:  0.23 340:  0.16 341:  0.14 342:  0.08 343:  0.02 344:  0.13
 345:  0.09 346:  0.20 347:  0.10 348:  0.14 349:  0.07 350:  0.05 351:  0.17 352:  0.16
 353:  0.11 354:  0.03 355:  0.08 356:  0.06 357:  0.02 358:  0.04 359:  0.01 360:  0.05
 361:  0.03 362:  0.10 363:  0.05 364:  0.04 365:  0.03 366:  0.03 367:  0.02 368:  0.03
 369:  0.04 370:  0.08 371:  0.03 372:  0.04 373:  0.02 374:  0.01 375:  0.02 376:  0.02
 377:  0.03 378:  0.08 379:  0.13 380:  0.04 381:  0.04 382:  0.02 383:  0.00 384:  0.07
 recommended # of modes for mode following         210
 
 Pipek-Mezey localization of normal modes
 number of localized modes          212
 frequency thrshold           500.000000000000     
 number of groups                    84
 atom-group assingment :   
  1  2  3  4  5  6  7  8  9 10 11 12 13 14 15 16 17 18 19 20 21 22 23 24 25 26 27 28 29 30
 31 32 33 34 35 36 37 38 39 40 41 42 43 44 45 46 47 48 49 50 51 52 53 53 53 54 54 55 56 56
 56 57 57 57 57 58 59 60 60 60 61 61 62 63 63 63 64 64 64 64 65 65 65 65 66 67 67 67 68 68
 68 69 69 69 69 70 71 72 72 72 73 73 73 74 74 74 75 75 75 75 76 76 77 77 77 78 78 79 80 81
 80 82 82 82 82 83 83 84
 pop matrix done.
 initialization of trafo matrix to unity
iteration     50  convergence  0.22041261D-01
iteration    100  convergence  0.66959815D-02
iteration    150  convergence  0.57797493D-02
iteration    200  convergence  0.87659904D-03
iteration    250  convergence  0.40385550D-03
iteration    300  convergence  0.17161955D-03
iteration    350  convergence  0.74976636D-04
iteration    400  convergence  0.27613448D-04
iteration    450  convergence  0.86401406D-05
iteration    500  convergence  0.31134521D-05

 converged in    508 iterations, threshold :   0.99981736D-06
eig.   :       -0.00    -0.00    -0.00     0.00     0.00     0.00
eig.   :       48.22    69.10    73.41    73.79    74.19    80.97
eig.   :       87.86    88.09    88.47    90.19    90.65    91.06
eig.   :       92.35    93.91    94.09    94.95    95.58    95.79
eig.   :       96.97    97.42    97.70    97.95    99.02    99.94
eig.   :      100.27   100.76   101.27   103.67   104.20   104.28
eig.   :      104.59   106.17   106.81   107.21   107.78   108.25
eig.   :      108.35   109.33   109.74   110.76   111.51   113.60
eig.   :      115.72   116.42   117.11   117.47   119.01   119.86
eig.   :      120.35   121.41   121.49   122.23   122.25   122.47
eig.   :      122.55   122.93   123.52   123.93   124.01   124.57
eig.   :      124.73   125.13   125.47   126.81   127.27   127.87
eig.   :      129.61   130.03   130.49   130.76   131.04   131.17
eig.   :      131.32   132.09   133.15   133.29   133.44   134.11
eig.   :      134.49   135.27   135.46   135.86   136.23   136.78
eig.   :      137.20   137.34   137.85   137.97   138.18   138.31
eig.   :      138.48   138.68   139.18   139.85   140.14   140.33
eig.   :      140.50   140.54   140.57   140.65   140.74   141.60
eig.   :      141.85   142.04   143.15   144.86   145.35   145.38
eig.   :      145.88   146.51   146.75   146.78   147.84   148.99
eig.   :      149.12   149.51   150.13   150.15   150.78   150.79
eig.   :      151.38   151.48   152.55   152.87   154.54   155.39
eig.   :      155.39   155.80   155.95   156.27   156.40   157.60
eig.   :      157.70   157.75   158.27   158.71   159.44   160.39
eig.   :      160.62   162.40   162.65   162.91   163.65   163.88
eig.   :      164.31   165.37   166.23   166.75   167.23   167.56
eig.   :      170.46   170.81   171.82   171.99   172.65   174.14
eig.   :      174.65   176.12   176.20   176.91   177.31   178.04
eig.   :      179.69   181.93   185.12   186.12   186.20   186.59
eig.   :      188.06   189.03   191.56   191.62   195.08   196.73
eig.   :      200.63   200.67   201.88   206.59   206.90   207.08
eig.   :      212.59   213.25   215.83   219.44   219.61   223.42
eig.   :      224.47   224.97   225.57   228.59   230.83   231.83
eig.   :      236.93   243.17   253.23   258.27   260.80   261.01
eig.   :      261.91   262.19   262.49   271.04   277.10   281.09
eig.   :      295.20   297.23   302.78   310.45   403.13   451.57
eig.   :      458.45   552.16   508.39   541.43   601.32   777.77
eig.   :      782.23   786.84   799.08   807.25   841.04   841.89
eig.   :      848.48   852.21   854.43   892.42   895.23   907.19
eig.   :      942.92   943.61   953.17   954.85   974.56   978.59
eig.   :      989.62   990.19   991.54   996.04  1035.98  1040.26
eig.   :     1046.74  1047.98  1050.67  1083.11  1088.62  1094.68
eig.   :     1103.47  1103.83  1113.12  1113.97  1126.93  1127.12
eig.   :     1128.74  1130.33  1135.30  1136.58  1138.05  1142.28
eig.   :     1150.06  1161.87  1171.06  1193.99  1198.16  1214.41
eig.   :     1221.09  1221.11  1224.11  1227.60  1234.30  1238.25
eig.   :     1250.11  1262.08  1268.43  1269.10  1275.50  1275.87
eig.   :     1277.34  1277.93  1278.83  1291.38  1312.20  1313.16
eig.   :     1332.71  1336.36  1339.84  1348.91  1350.31  1350.44
eig.   :     1351.83  1352.68  1357.40  1362.49  1364.31  1374.50
eig.   :     1382.86  1409.30  1410.04  1411.92  1416.08  1417.18
eig.   :     1460.65  1461.97  1463.44  1466.25  1469.27  1472.67
eig.   :     1472.82  1473.88  1478.19  1479.17  1484.55  1486.39
eig.   :     1488.24  1489.38  1489.40  1494.96  1495.83  1496.52
eig.   :     1498.91  1499.61  1500.90  1503.37  1506.04  1508.72
eig.   :     1509.71  1525.73  2876.51  2878.14  2887.30  2893.87
eig.   :     2914.21  2918.59  2929.80  2930.66  2937.71  2941.33
eig.   :     2946.04  2947.50  2955.92  2957.25  2970.03  2974.20
eig.   :     2976.96  2977.86  2978.19  2978.49  2981.21  2982.17
eig.   :     2986.13  2988.47  2990.49  2990.65  2994.70  2997.06
eig.   :     3000.17  3012.05  3025.17  3025.36  3027.85  3028.35
eig.   :     3030.66  3030.87  3032.54  3035.22  3036.42  3042.17
eig.   :     3043.73  3044.35  3046.75  3047.17  3061.88  3362.29
eig.   :     3411.23  3413.28  3484.54  3534.51  3570.79  3652.79
written to xtb_localmodes and g98l.out
 
 normal mode %tage of torsion character
   1:  0.00   2:  0.00   3:  0.00   4:  0.00   5:  0.00   6:  0.00   7:  0.96   8:  0.49
   9:  0.65  10:  0.40  11:  0.90  12:  0.49  13:  0.45  14:  0.93  15:  0.47  16:  0.21
  17:  0.25  18:  0.79  19:  0.34  20:  0.76  21:  0.65  22:  1.00  23:  0.51  24:  0.02
  25:  0.28  26:  0.65  27:  0.78  28:  0.82  29:  0.60  30:  0.61  31:  0.01  32:  0.08
  33:  0.84  34:  0.66  35:  0.79  36:  0.03  37:  0.02  38:  0.41  39:  0.38  40:  0.21
  41:  0.47  42:  0.60  43:  1.00  44:  0.91  45:  0.22  46:  0.81  47:  0.77  48:  0.99
  49:  0.42  50:  0.99  51:  0.10  52:  0.46  53:  0.36  54:  0.32  55:  0.10  56:  0.03
  57:  0.01  58:  0.08  59:  0.15  60:  0.72  61:  0.90  62:  0.02  63:  0.30  64:  0.04
  65:  0.33  66:  0.70  67:  0.01  68:  0.65  69:  0.13  70:  0.36  71:  0.87  72:  0.91
  73:  0.60  74:  0.87  75:  0.38  76:  0.19  77:  0.14  78:  0.06  79:  0.37  80:  0.44
  81:  0.50  82:  0.36  83:  0.50  84:  0.69  85:  0.66  86:  1.00  87:  0.24  88:  0.35
  89:  0.62  90:  0.11  91:  0.13  92:  0.58  93:  0.74  94:  0.08  95:  0.15  96:  0.54
  97:  0.97  98:  0.32  99:  0.06 100:  0.32 101:  0.50 102:  0.56 103:  0.23 104:  0.29
 105:  0.66 106:  0.54 107:  0.69 108:  0.56 109:  0.61 110:  0.28 111:  0.54 112:  0.50
 113:  0.48 114:  0.27 115:  0.25 116:  0.36 117:  0.24 118:  0.44 119:  0.11 120:  0.22
 121:  0.36 122:  0.20 123:  0.62 124:  0.21 125:  0.88 126:  0.91 127:  0.15 128:  0.87
 129:  0.27 130:  0.86 131:  0.35 132:  0.76 133:  0.05 134:  0.42 135:  0.79 136:  0.22
 137:  0.57 138:  0.37 139:  0.05 140:  0.60 141:  0.55 142:  0.68 143:  0.47 144:  0.36
 145:  0.47 146:  0.52 147:  0.42 148:  0.23 149:  0.38 150:  0.57 151:  0.29 152:  0.63
 153:  0.82 154:  0.03 155:  0.23 156:  0.50 157:  0.29 158:  0.34 159:  0.90 160:  0.86
 161:  1.00 162:  0.52 163:  0.82 164:  0.55 165:  0.93 166:  0.77 167:  0.78 168:  0.41
 169:  0.39 170:  0.30 171:  0.21 172:  0.74 173:  0.15 174:  0.09 175:  0.59 176:  0.72
 177:  0.63 178:  0.56 179:  0.56 180:  0.52 181:  0.01 182:  0.68 183:  0.31 184:  0.63
 185:  0.81 186:  0.52 187:  0.38 188:  0.78 189:  0.50 190:  0.09 191:  0.47 192:  0.66
 193:  0.68 194:  0.24 195:  0.08 196:  0.93 197:  0.24 198:  0.56 199:  0.61 200:  0.61
 201:  0.39 202:  0.18 203:  0.17 204:  0.76 205:  0.60 206:  0.92 207:  0.81 208:  0.44
 209:  0.62 210:  0.86 211:  0.71 212:  0.43 213:  0.64 214:  0.91 215:  0.96 216:  0.98
 217:  0.73 218:  0.91 219:  0.49 220:  0.24 221:  0.99 222:  0.59 223:  0.54 224:  0.51
 225:  0.52 226:  0.50 227:  0.50 228:  0.61 229:  0.28 230:  0.30 231:  0.43 232:  0.25
 233:  0.30 234:  0.34 235:  0.13 236:  0.10 237:  0.51 238:  0.50 239:  0.40 240:  0.30
 241:  0.21 242:  0.18 243:  0.22 244:  0.35 245:  0.04 246:  0.04 247:  0.10 248:  0.08
 249:  0.09 250:  0.15 251:  0.04 252:  0.14 253:  0.19 254:  0.03 255:  0.18 256:  0.07
 257:  0.27 258:  0.07 259:  0.18 260:  0.26 261:  0.07 262:  0.12 263:  0.15 264:  0.20
 265:  0.35 266:  0.44 267:  0.29 268:  0.35 269:  0.21 270:  0.31 271:  0.28 272:  0.42
 273:  0.25 274:  0.09 275:  0.31 276:  0.28 277:  0.24 278:  0.19 279:  0.08 280:  0.07
 281:  0.10 282:  0.13 283:  0.21 284:  0.11 285:  0.07 286:  0.19 287:  0.18 288:  0.13
 289:  0.09 290:  0.10 291:  0.14 292:  0.11 293:  0.10 294:  0.09 295:  0.10 296:  0.10
 297:  0.09 298:  0.17 299:  0.10 300:  0.10 301:  0.19 302:  0.00 303:  0.00 304:  0.00
 305:  0.00 306:  0.00 307:  0.55 308:  0.54 309:  0.66 310:  0.59 311:  0.62 312:  0.59
 313:  0.60 314:  0.64 315:  0.53 316:  0.65 317:  0.57 318:  0.61 319:  0.58 320:  0.80
 321:  0.80 322:  0.63 323:  0.68 324:  0.87 325:  0.89 326:  0.83 327:  0.93 328:  0.87
 329:  0.92 330:  0.87 331:  0.91 332:  0.00 333:  0.21 334:  0.18 335:  0.18 336:  0.11
 337:  0.03 338:  0.08 339:  0.23 340:  0.16 341:  0.14 342:  0.08 343:  0.02 344:  0.13
 345:  0.09 346:  0.20 347:  0.10 348:  0.14 349:  0.07 350:  0.05 351:  0.17 352:  0.16
 353:  0.11 354:  0.03 355:  0.08 356:  0.06 357:  0.02 358:  0.04 359:  0.01 360:  0.05
 361:  0.03 362:  0.10 363:  0.05 364:  0.04 365:  0.03 366:  0.03 367:  0.02 368:  0.03
 369:  0.04 370:  0.08 371:  0.03 372:  0.04 373:  0.02 374:  0.01 375:  0.02 376:  0.02
 377:  0.03 378:  0.08 379:  0.13 380:  0.04 381:  0.04 382:  0.02 383:  0.00 384:  0.07
 recommended # of modes for mode following         215

------------------------------------------------------------------------
 * finished run on 2020/05/27 at 17:59:34.210     
------------------------------------------------------------------------
 total:
 * wall-time:     0 d,  0 h, 23 min, 57.084 sec
 *  cpu-time:     0 d,  0 h, 23 min, 54.882 sec
 * ratio c/w:     0.998 speedup
 SCF:
 * wall-time:     0 d,  0 h,  0 min, 11.408 sec
 *  cpu-time:     0 d,  0 h,  0 min, 11.338 sec
 * ratio c/w:     0.994 speedup
 ANC optimizer:
 * wall-time:     0 d,  0 h,  0 min,  8.333 sec
 *  cpu-time:     0 d,  0 h,  0 min,  8.272 sec
 * ratio c/w:     0.993 speedup
 numerical hessian:
 * wall-time:     0 d,  0 h, 23 min, 37.308 sec
 *  cpu-time:     0 d,  0 h, 23 min, 35.239 sec
 * ratio c/w:     0.999 speedup

normal termination of xtb
