# Supplementary material for: Heterogeneous Nucleation of Butanol on NaCl: A Computational Study of Temperature, Humidity, Seed Charge, and Seed Size Effects
Source: J Phys Chem A. 2021 Mar 31;125(14):3025–36. doi: 10.1021/acs.jpca.0c10972 (PMC8054243; doi:10.1021/acs.jpca.0c10972)
Supplement: Supplementary file 2 — jp0c10972_si_002.zip [file jp0c10972_si_002.zip › ALL CLUSTERS/low_level_calc/big seed/1Seed5BuOH1W.xyz]

   128
       -216.52826678  Gyration_radius:  5.86466972907
 Na          5.07743882624028    0.64371848344480   -3.28769010393983
Na          2.61239131962830    1.81043808824130    2.18972802548432
Na         -1.88485698438127    0.58095526440536   -2.00516559845542
Na          1.17657284175397    4.15995328714951    4.57301368743397
Na          1.43394015104586    4.07964765339002   -3.50798068507936
Na          1.79128903659379   -2.71660841955972   -1.78790952192648
Na         -2.10072499344395    4.02985099261818   -2.85722435359834
Na         -3.33965936595271    2.87269531319947    0.33602288097400
Na          6.12274908785189    1.80887732512312    1.50400051519547
Na          0.93861392157488    7.38933006374590    3.60447496322803
Na          2.68911969472467   -1.62974683409522    2.91163216759233
Na         -1.00519620700765    1.79122269879160    2.87198619878760
Na         -2.44924394619821    4.03655556922658    5.28586621653478
Na          3.98960410599314   -0.59038020146101   -0.18909729327677
Na          1.63664948103979    0.54916446027657   -2.73573164835101
Na         -1.20272383820863    5.31238908423681    2.01843728963316
Na          0.20651253333963   -0.81205730291271    0.62782096555951
Na          4.85984185815071    0.65160348218430    4.66879894082111
Na         -4.27978764432290    1.67672798041547    3.55007194166923
Na          4.74976619813537    4.14463051641331    3.83971645938923
Na          0.21110742470674    2.87089752712377   -0.36438888078002
Na          2.42379730251461    5.33770063679470    1.32419946708168
Na          1.32931260214281    0.69815295634469    5.31174305964103
Na          3.78709660218369    2.90880356176158   -1.02606107866396
Na          0.04100155821688    6.37791634618598   -1.18593220411018
Cl          4.51787191022065   -0.03250766991077    2.23381854555770
Cl          2.96881183917184    5.99484769666262    3.82236875051752
Cl         -0.24324961696302    2.25934688650772   -2.90788678049617
Cl         -0.47648060918482    2.41219521489211    5.39282945444099
Cl          3.10883550641516   -1.10997112286788    5.42590222315955
Cl          2.04118611076705    1.07911372006627   -0.24990722698217
Cl         -3.74687139618891    2.24047829860131   -2.06370240877104
Cl         -2.90834245233049    3.59164407411037    2.68948043672279
Cl          0.50878517577697    7.16924735714836    1.17838577207263
Cl          3.30911061478605    2.39190161199696   -3.53185691119124
Cl         -1.53576361420034    1.02800379982128    0.48087217979499
Cl          6.57385446108196    2.38881450015245    3.92212082339272
Cl          1.99748594480024    4.73820961687353   -1.11210483984483
Cl         -4.42681610157089    2.64419301657139    5.73768432265058
Cl          0.69540979851661    3.57356674633615    2.08604276507764
Cl         -1.69420500331321    4.66657796149686   -0.41051993359760
Cl          0.86828302826084    0.12392525595858    2.91729640011350
Cl          4.31691583704267    3.61954222255186    1.36604009051985
Cl         -0.42196339143694    5.77545892398721   -3.58704884368502
Cl         -0.80314071465859    5.90654562429140    4.54629768764163
Cl          3.55584857914569   -1.22365117045002   -2.68095559558222
Cl          3.06131060209949    2.45792793713521    4.72927259229998
Cl          5.75336673950451    1.19137964709675   -0.93911645015378
Cl         -0.14779545175247   -1.18247612335948   -1.97180403375420
Cl          2.32253020493706   -2.42464173544598    0.58493153421316
O          -4.33599189087993    0.85871857849106    1.60930409671987
H          -3.61247100144338    0.35016444750183    1.21415039982168
C          -5.49189978137480    0.69273542751084    0.79608082312902
H          -6.00717117733888   -0.24303448061315    1.05461204676592
H          -5.22614682617698    0.66010273556651   -0.26478814973477
C          -6.42663792194231    1.86624716057317    1.03413364850293
H          -6.67557703095155    1.91048962416161    2.09793934532857
H          -5.90855993223452    2.78854942875652    0.76035254511785
C          -7.70570486069066    1.76067950203054    0.21154756268505
H          -8.23239366812365    0.84080800873538    0.47600276650457
H          -7.44368152443365    1.70843294553114   -0.84713162731257
C          -8.61993475231378    2.95474189811106    0.44720684299212
H          -8.11879481349098    3.87654615296659    0.16123195175816
H          -9.52952207158524    2.86279102711078   -0.14041710126498
H          -8.89442041957055    3.02291056223832    1.49764720564363
O          -0.63450203441324   -2.31974810016286    1.83462532652695
H          -0.24168390540294   -2.29339561714837    2.71750685882511
C          -0.80804674869944   -3.68784168645393    1.52701381812351
H          -1.42085520988756   -4.17440908256039    2.29792952124023
H           0.16459970707838   -4.19005802534581    1.48589177360576
C          -1.48671793606281   -3.80388835224165    0.17378843252008
H          -2.49487099871381   -3.39378920649033    0.23997488254227
H          -0.91995134019453   -3.20155107354385   -0.53121362688091
C          -1.53726752871749   -5.23811324028427   -0.33504229985327
H          -2.12759741497957   -5.85340322453479    0.34713280278756
H          -0.52106117650520   -5.63959877543041   -0.34847492247874
C          -2.14187062059037   -5.30666102868583   -1.73214870212492
H          -1.61261755256025   -4.63924103152773   -2.40907259673219
H          -2.09928786716536   -6.31990490965513   -2.12573342939809
H          -3.18345167675413   -4.99614976533842   -1.70853607261812
O           1.33904863015223   -4.57020009912031   -2.48974278918817
H           0.63003106376921   -5.22022901776163   -2.42630530952587
C           1.97503937800610   -4.79304947893607   -3.73471713285775
H           2.45726038215991   -5.77910721172253   -3.73621848497291
H           2.75286689910915   -4.03715871793043   -3.82332964328228
C           1.00383813527933   -4.69673090484724   -4.90662158693416
H           1.53336347140213   -4.96271295532901   -5.82273077737150
H           0.20819031673602   -5.43236089992063   -4.75416112938233
C           0.38222438618543   -3.30876842107613   -5.05733063490350
H           0.01595566028749   -2.97184256377646   -4.08764942283813
H          -0.47719914603401   -3.38076546423238   -5.72599450441213
C           1.35478800554050   -2.27913858964365   -5.61451012738264
H           1.67766844496574   -2.55916187135155   -6.61465974081315
H           0.87417710681622   -1.30504554313356   -5.66547934021987
H           2.23227895839578   -2.19060677262859   -4.98300451719382
O          -2.45080747279214    0.53529822444806    3.94103210116029
H          -2.29785096870796    0.79137939493988    4.86402623570269
C          -2.48472002101528   -0.88761263491031    3.96279866949912
H          -1.52364935319735   -1.28368731659421    4.30584797245023
H          -2.63658902316370   -1.20734732094773    2.93222365505445
C          -3.60076072897462   -1.42747767416953    4.85517167173828
H          -4.41992676262396   -0.70183111502733    4.86600803345125
H          -3.98452731182766   -2.35899112409637    4.43671638493776
C          -3.14827512850488   -1.68968684244847    6.29150542773441
H          -2.39221500977116   -2.47981662400288    6.28991970205774
H          -4.00502938491544   -2.05426874267061    6.86108293597342
C          -2.58444932900037   -0.45366210246766    6.98274359719429
H          -3.27029188181851    0.38475680683818    6.88919392096136
H          -2.44669206857574   -0.65150501022697    8.04271149728552
H          -1.60966205173358   -0.18369468099631    6.57582808041511
O           6.92620541853859    0.72464850769077   -4.17790340272907
H           7.75671958816489    1.16096269513446   -3.96775388665748
C           7.13176850232403   -0.02938692059089   -5.36161686222638
H           7.92666004848363   -0.76806439174029   -5.19624674390713
H           7.43655095668102    0.63418762659159   -6.18036398416296
C           5.84223985117917   -0.74649111171983   -5.72621563356535
H           6.06292407802328   -1.50246092900143   -6.48050197274310
H           5.48823917165634   -1.26420824340236   -4.83446889958080
C           4.76575056228767    0.19869899135718   -6.25541032668780
H           4.78201295094806    1.12750041007857   -5.68619315910355
H           3.78579565769959   -0.26038430105808   -6.12393989657029
C           4.95478656008321    0.52797087349319   -7.73047752311228
H           4.90026676634515   -0.37580874637488   -8.33423808151540
H           4.17786209616114    1.21075090323539   -8.06455192621614
H           5.91874101870182    0.99988703894872   -7.90716124273180
O           0.61753205249137   -2.72590560375755    4.50627010119530
H           0.37152368277660   -3.53229396131620    4.96235125050191
H           1.33483624051689   -2.33981827646117    5.03378130801353
