# Supplementary material for: Heterogeneous Nucleation of Butanol on NaCl: A Computational Study of Temperature, Humidity, Seed Charge, and Seed Size Effects
Source: J Phys Chem A. 2021 Mar 31;125(14):3025–36. doi: 10.1021/acs.jpca.0c10972 (PMC8054243; doi:10.1021/acs.jpca.0c10972)
Supplement: Supplementary file 2 — jp0c10972_si_002.zip [file jp0c10972_si_002.zip › ALL CLUSTERS/low_level_calc/big seed/1Seed5BuOH2W.log]

      -----------------------------------------------------------      
     |                   =====================                   |     
     |                           x T B                           |     
     |                   =====================                   |     
     |                         S. Grimme                         |     
     |          Mulliken Center for Theoretical Chemistry        |     
     |                    University of Bonn                     |     
     |                 Version 6.0.1 (SAW181210)                 |     
      -----------------------------------------------------------      

   This program is distributed in the hope that it will be useful,
   but WITHOUT ANY WARRANTY; without even the implied warranty of
   MERCHANTABILITY or FITNESS FOR A PARTICULAR PURPOSE.
   
   FOR NON-COMMERCIAL, ACADEMIA USE ONLY.
   
   Cite this work as:
   S. Grimme, C. Bannwarth, P. Shushkov, J. Comput. Theory Chem., 2017,
   13, 1989-2009.
   C. Bannwarth, S. Ehlert and S. Grimme., ChemRxiv, 2018, preprint.
   http://doi.org/10.26434/chemrxiv.7246238.v1
   
   for sTDA-xTB:
   S. Grimme and C. Bannwarth, J. Chem. Phys., 2016, 145, 054103.
   
   in the mass-spec context:
   V. Asgeirsson, C. Bauer and S. Grimme, Chem. Sci., 2017, 8, 4879.
   
   if GBSA is used:
   P. Shushkov, F. März and S. Grimme, unpublished.
   
   for ANC optimizer:
   S. Grimme, unpublished.
   Rational Function algorithm used in ANCopt:
   F. Eckert, P. Pulay, H.-J. Werner, J. Comput. Chem., 1997, 18, 1473.
   
   with help from (in alphabetical order)
   C. Bannwarth, F. Bohle, G. Brandenburg, E. Caldeweyher, M. Checinski,
   S. Dohm, S. Ehlert, S. Ehrlich, F. März, H. Neugebauer, J. Pisarek,
   P. Pracht, P. Shushkov, and S. Spicher.
   
 * started run on 2020/05/27 at 17:35:37.142     
========================================================================
 # omp threads = 1
========================================================================
number of atoms            : 131
number of electrons        : 376
charge                     : 0
spin                       : .0
first test random number   : .4391

########################################################################
# WARNING! Please study the warnings concerning your input carefully
#  - the use of '-ohess' is discouraged, please use '--ohess' next time
########################################################################

           ------------------------------------------------- 
          |                 G F N 2 - x T B                 |
          | Geometry, Frequencies, Noncovalent interactions |
          |            JCTC 2018 parametrisation            |
           ------------------------------------------------- 
      method parameters     
 k(s)        :  1.8500
 k(p)        :  2.2300
 k(d)        :  2.2300
 k(f)        :  2.0000
 kEN (H0ij)  : -2.0000
 D4 a1       :  0.5200
 D4 a2       :  5.0000
 D4 s6       :  1.0000
 D4 s8       :  2.7000
 D4 s9       :  5.0000
 alphaj      :  2.0000


            Z     q(EN)     CN     RAES       Cart. coordinates
     1  Na  1.0    0.09   12.41    5.00     3.78158     1.99034    -3.09677
     2  Na  1.0    0.29    6.83    5.00     3.77321     7.45154     7.39328
     3  Na  1.0    0.25   10.72    5.00    -2.94288     2.19648    -0.89174
     4  Na  1.0    0.31    6.73    5.00     6.63218     7.17315    -5.96043
     5  Na  1.0    0.33   10.17    5.00    -4.45728     2.25028     5.71392
     6  Na  1.0    0.33    8.02    5.00    10.21731     1.28829    -4.99348
     7  Na  1.0    0.19   11.65    5.00     0.58386    -3.20357    -0.22050
     8  Na  1.0    0.41    6.48    5.00    -6.21608     7.94500    -1.72044
     9  Na  1.0    0.10   12.30    5.00     2.28454     2.08358     3.83485
    10  Na  1.0    0.20    9.25    5.00     6.99134    -4.08934    -2.26442
    11  Na  1.0    0.21    9.17    5.00    -1.39735     7.81369     2.86691
    12  Na  1.0    0.31    6.77    5.00     4.95933     1.74901    -9.67255
    13  Na  1.0    0.22    9.74    5.00     0.00394     7.61192    -3.88771
    14  Na  1.0    0.31    7.77    5.00    -1.46723    -3.23342     7.05188
    15  Na  1.0    0.37    5.91    5.00     3.56046    -8.83783     0.66305
    16  Na  1.0    0.29    6.81    5.00     7.07084     1.65458     8.32845
    17  Na  1.0    0.31    6.89    5.00     2.02508    -3.49180    -6.83532
    18  Na  1.0    0.36    5.13    5.00     1.72655    12.64548    -0.14479
    19  Na  1.0    0.33    6.76    5.00    -1.43367     2.22393    -7.67513
    20  Na  1.0    0.31    6.69    5.00     0.72015     2.35869    10.43058
    21  Na  1.0    0.22    9.21    5.00     8.80392     1.50251     1.62250
    22  Na  1.0    0.46    8.63    5.00    -3.26456    -7.02601     2.08948
    23  Na  1.0    0.40    6.99    5.00    11.46794    -4.32660     2.50796
    24  Na  1.0    0.20    9.26    5.00     5.31748    -3.78646     4.62237
    25  Na  1.0    0.19    9.21    5.00     5.30274     7.38728     0.72990
    26  Cl  7.0   -0.09    4.77    5.00     1.20341    -6.30967     3.79059
    27  Cl  7.0   -0.18    2.17    3.67    -5.51918    -5.70079     5.69883
    28  Cl  7.0   -0.14    3.84    5.00     2.70236    -6.57681    -3.24396
    29  Cl  7.0   -0.07    5.43    5.00    -1.55972    -0.48918     2.93579
    30  Cl  7.0   -0.12    4.84    5.00     6.21580    -1.25284    -6.07562
    31  Cl  7.0   -0.20    2.94    4.87     0.93119    -0.73289   -10.52562
    32  Cl  7.0   -0.18    2.99    4.90     8.90193     4.33777    -8.99209
    33  Cl  7.0   -0.13    4.79    5.00     3.06316    -1.00924     7.71157
    34  Cl  7.0   -0.11    3.90    5.00    -4.10153     4.94022    -4.85399
    35  Cl  7.0   -0.10    3.89    5.00    -5.44801     5.28238     1.96699
    36  Cl  7.0   -0.22    2.93    4.87     4.82733     4.75065    11.12891
    37  Cl  7.0   -0.12    4.79    5.00     7.97369     4.51195    -2.15422
    38  Cl  7.0   -0.17    2.98    4.89    -3.27458     0.09153     9.85025
    39  Cl  7.0   -0.17    3.77    5.00     4.28208    10.32872    -3.25966
    40  Cl  7.0   -0.09    5.10    5.00    -0.32533    -0.47988    -3.95735
    41  Cl  7.0   -0.12    4.87    5.00    -0.41201     5.14121     6.59681
    42  Cl  7.0   -0.14    3.80    5.00    -2.43981    10.79997    -1.01082
    43  Cl  7.0   -0.09    6.04    5.00     4.71785    -0.97176     0.69418
    44  Cl  7.0   -0.13    4.82    5.00     6.51788     4.63442     4.48474
    45  Cl  7.0   -0.18    3.75    4.99     2.88293    10.51228     3.79388
    46  Cl  7.0   -0.12    3.91    5.00    11.09287    -1.65716    -1.37811
    47  Cl  7.0   -0.15    3.83    5.00     9.58306    -1.40067     5.60572
    48  Cl  7.0   -0.09    5.98    5.00     1.17175     4.87116    -0.12103
    49  Cl  7.0   -0.12    4.84    5.00     2.45978     4.96955    -7.00498
    50  Cl  7.0   -0.16    3.79    5.00     7.76892    -7.09764     1.68078
    51  O   6.0   -0.30    3.31    3.75    -1.56831   -10.73733     1.64074
    52  H   1.0    0.01    1.56    1.66    -0.88637   -10.67973     3.33286
    53  C   4.0   -0.04    4.27    4.15    -2.46938   -13.24343     1.29640
    54  H   1.0   -0.01    1.01    1.43    -0.87158   -14.56575     1.20622
    55  H   1.0    0.01    1.02    1.43    -3.43245   -13.27239    -0.52566
    56  C   4.0   -0.08    4.19    3.97    -4.25601   -14.05330     3.40881
    57  H   1.0    0.01    1.03    1.43    -4.58317   -16.08445     3.26580
    58  H   1.0   -0.00    1.03    1.43    -3.31999   -13.69240     5.21693
    59  C   4.0   -0.07    4.19    3.98    -6.79577   -12.68029     3.37120
    60  H   1.0    0.00    1.25    1.48    -6.48856   -10.64991     3.17031
    61  H   1.0    0.01    1.03    1.43    -7.72899   -12.97314     5.18404
    62  C   4.0   -0.11    4.01    3.64    -8.53718   -13.61373     1.27906
    63  H   1.0    0.01    1.00    1.43    -8.94543   -15.61330     1.52689
    64  H   1.0    0.01    1.00    1.43   -10.31185   -12.58202     1.32666
    65  H   1.0    0.02    1.00    1.43    -7.69578   -13.35495    -0.57730
    66  O   6.0   -0.30    3.18    3.33    -7.15925    -0.32459     4.32005
    67  H   1.0    0.04    1.45    1.57    -6.84074    -2.03305     4.97618
    68  C   4.0   -0.02    4.49    4.52    -9.65724     0.33984     5.01447
    69  H   1.0    0.01    1.01    1.43   -10.93622    -1.24869     4.64281
    70  H   1.0    0.00    1.05    1.44   -10.21197     1.92048     3.80896
    71  C   4.0   -0.09    4.44    4.45    -9.86917     1.09007     7.78817
    72  H   1.0    0.01    1.03    1.43   -11.84663     0.97143     8.35942
    73  H   1.0   -0.00    1.08    1.44    -8.80977    -0.28611     8.89716
    74  C   4.0   -0.07    4.61    4.67    -8.89518     3.73620     8.38735
    75  H   1.0   -0.05    1.90    2.24    -6.96723     3.96304     7.70386
    76  H   1.0   -0.01    1.04    1.43    -8.83247     3.94535    10.43453
    77  C   4.0   -0.13    4.06    3.73   -10.51767     5.83513     7.27935
    78  H   1.0    0.01    1.00    1.43   -12.47232     5.63124     7.88179
    79  H   1.0   -0.01    1.00    1.43    -9.82971     7.66394     7.91261
    80  H   1.0   -0.00    1.00    1.43   -10.46193     5.81744     5.22575
    81  O   6.0   -0.33    3.01    2.82    15.31862    -4.29913     2.21364
    82  H   1.0    0.05    1.28    1.49    15.97551    -3.77298     0.59716
    83  C   4.0   -0.03    4.50    4.53    16.61380    -2.83177     4.03414
    84  H   1.0    0.00    1.01    1.43    18.61143    -3.39235     4.11120
    85  H   1.0   -0.03    1.11    1.45    15.74857    -3.29900     5.84520
    86  C   4.0   -0.10    4.26    4.12    16.41145     0.00662     3.55322
    87  H   1.0   -0.03    1.16    1.46    14.53307     0.41656     2.80268
    88  H   1.0   -0.01    1.03    1.43    16.58799     0.98795     5.35607
    89  C   4.0   -0.08    4.08    3.77    18.40749     1.05046     1.74459
    90  H   1.0    0.00    1.02    1.43    20.28571     0.69358     2.52739
    91  H   1.0   -0.01    1.03    1.43    18.15675     3.09519     1.63743
    92  C   4.0   -0.12    4.02    3.65    18.26347    -0.03398    -0.92301
    93  H   1.0   -0.00    1.01    1.43    16.35085     0.11035    -1.66434
    94  H   1.0   -0.00    1.00    1.43    19.50601     1.02445    -2.17220
    95  H   1.0    0.01    1.00    1.43    18.88243    -1.99610    -0.97448
    96  O   6.0   -0.31    3.02    2.85    -7.43156     9.75391    -5.01609
    97  H   1.0    0.04    1.54    1.64    -6.25722     8.84375    -6.08014
    98  C   4.0   -0.04    4.28    4.16    -7.54703    12.23670    -6.01095
    99  H   1.0   -0.01    1.02    1.43    -6.06511    13.41128    -5.15811
   100  H   1.0   -0.00    1.02    1.43    -9.37525    12.99838    -5.43092
   101  C   4.0   -0.08    4.13    3.87    -7.29798    12.29326    -8.88900
   102  H   1.0    0.01    1.03    1.43    -8.10927    10.54944    -9.64491
   103  H   1.0    0.00    1.03    1.43    -8.40850    13.86329    -9.63098
   104  C   4.0   -0.08    4.08    3.77    -4.57353    12.59312    -9.81307
   105  H   1.0   -0.00    1.03    1.43    -3.84008    14.40513    -9.14889
   106  H   1.0   -0.00    1.03    1.43    -4.59315    12.64666   -11.87587
   107  C   4.0   -0.14    4.18    3.96    -2.80558    10.49174    -8.94427
   108  H   1.0   -0.02    1.01    1.43    -3.52629     8.64841    -9.50458
   109  H   1.0   -0.03    1.01    1.43    -0.95632    10.73337    -9.80319
   110  H   1.0   -0.03    1.23    1.47    -2.55618    10.55175    -6.90670
   111  O   6.0   -0.29    3.96    4.85    -3.33136    -4.76315    -0.98394
   112  H   1.0    0.04    1.56    1.66    -4.38441    -3.22211    -1.02398
   113  C   4.0   -0.06    4.83    4.85    -4.01992    -6.17226    -3.16431
   114  H   1.0   -0.03    1.13    1.45    -2.46859    -7.45730    -3.59784
   115  H   1.0   -0.02    1.02    1.43    -4.27246    -4.91421    -4.78551
   116  C   4.0   -0.07    4.47    4.50    -6.40357    -7.74299    -2.74758
   117  H   1.0    0.01    1.03    1.43    -6.80987    -8.78704    -4.47759
   118  H   1.0    0.00    1.30    1.50    -6.03291    -9.10775    -1.24967
   119  C   4.0   -0.07    4.18    3.96    -8.71144    -6.17828    -1.99754
   120  H   1.0    0.02    1.08    1.44    -8.26638    -5.08850    -0.30398
   121  H   1.0    0.01    1.03    1.43   -10.23733    -7.47085    -1.49679
   122  C   4.0   -0.11    4.01    3.64    -9.63197    -4.45097    -4.11447
   123  H   1.0    0.01    1.00    1.43   -10.20231    -5.57027    -5.74157
   124  H   1.0    0.01    1.00    1.43   -11.26273    -3.36246    -3.49651
   125  H   1.0    0.01    1.00    1.43    -8.16768    -3.15029    -4.73479
   126  O   6.0   -0.36    3.04    2.92    -6.00655    -0.37613    -0.76308
   127  H   1.0    0.06    1.41    1.55    -6.36750    -0.43704     1.04976
   128  H   1.0    0.07    1.08    1.44    -7.63282    -0.53809    -1.55125
   129  O   6.0   -0.38    2.91    2.55    13.66953     1.98995    -6.81394
   130  H   1.0    0.02    1.56    1.66    12.77542     2.97860    -8.07237
   131  H   1.0    0.05    1.04    1.43    15.39386     1.99150    -7.37294

  Z AO/shell   Hii/eV     exponent
  1     Wed Apr 25 08:07:45 CEST 2018   EN: 2.200 GM2: 0.406  GM3: 0.0800  RAES: 1.40
     1s    -10.707211    1.230000
  6     Wed Apr 25 08:07:45 CEST 2018   EN: 2.550 GM2: 0.538  GM3: 0.1500  RAES: 3.00
     2s    -13.970922    2.096432
     2p    -10.063292    1.800000
  8     Wed Apr 25 08:07:45 CEST 2018   EN: 3.440 GM2: 0.452  GM3:-0.0517  RAES: 1.80
     2s    -20.229985    2.439742
     2p    -15.503117    2.137023
 11     Tue Apr 24 16:34:09 CEST 2018   EN: 0.930 GM2: 0.271  GM3: 0.1799  RAES: 5.00
     3s     -4.546934    0.763787
     3p     -1.332719    0.573553
 17     Mon Apr 23 14:09:22 CEST 2018   EN: 3.160 GM2: 0.249  GM3: 0.1495  RAES: 2.50
     3s    -29.278781    2.485265
     3p    -12.673758    2.199650
     3d     -0.240338    2.476089
 no old-style atom pair restraining (fixing) potential
           ------------------------------------------------- 
          |        Self-Consistent Charge Iterations        |
           ------------------------------------------------- 

 Ncao       : 512
 Nao        : 487
 Nshell     : 233
 Nel        : 376
 T(el)      :   300.0
 intcut     :    25.0
 scfconv/Eh :  0.100E-05
   qconv/e  :  0.100E-03
 intneglect :  0.100E-07
 broydamp   :      0.250
 iter      E             dE          RMSdq      gap      omega  full diag
   1   -221.8381398 -0.221838E+03  0.108E+01    4.17       0.0  T
   2   -222.3542601 -0.516120E+00  0.573E+00    4.80       1.0  T
   3   -222.6742082 -0.319948E+00  0.411E+00    4.33       1.0  T
   4   -222.8122964 -0.138088E+00  0.242E+00    3.59       1.0  T
   5   -222.8712009 -0.589045E-01  0.144E+00    2.60       1.0  T
   6   -222.8686837  0.251727E-02  0.653E-01    2.82       1.0  T
   7   -222.8732446 -0.456092E-02  0.393E-01    2.51       1.0  T
   8   -222.8738874 -0.642767E-03  0.193E-01    2.57       1.0  T
   9   -222.8740970 -0.209599E-03  0.143E-01    2.56       1.0  T
  10   -222.8743956 -0.298683E-03  0.963E-02    2.57       1.0  T
  11   -222.8745907 -0.195015E-03  0.620E-02    2.57       1.0  T
  12   -222.8746688 -0.781838E-04  0.475E-02    2.57       1.0  T
  13   -222.8747148 -0.460002E-04  0.401E-02    2.57       1.0  T
  14   -222.8747542 -0.393495E-04  0.335E-02    2.56       1.0  T
  15   -222.8747941 -0.398715E-04  0.266E-02    2.56       1.0  T
  16   -222.8748149 -0.208373E-04  0.223E-02    2.56       1.0  T
  17   -222.8748321 -0.171973E-04  0.172E-02    2.56       1.0  T
  18   -222.8748442 -0.121341E-04  0.118E-02    2.55       1.0  T
  19   -222.8748484 -0.420818E-05  0.865E-03    2.55       1.0  T
  20   -222.8748506 -0.215638E-05  0.657E-03    2.55       1.3  T
  21   -222.8748517 -0.113183E-05  0.534E-03    2.55       1.6  T
  22   -222.8748526 -0.912894E-06  0.421E-03    2.55       2.1  T
  23   -222.8748532 -0.557419E-06  0.366E-03    2.55       2.4  T
  24   -222.8748536 -0.398928E-06  0.321E-03    2.55       2.7  T
  25   -222.8748539 -0.330968E-06  0.283E-03    2.55       3.1  T
  26   -222.8748543 -0.382026E-06  0.237E-03    2.55       3.7  T
  27   -222.8748546 -0.263588E-06  0.204E-03    2.55       4.3  T
  28   -222.8748548 -0.179479E-06  0.175E-03    2.55       5.0  T
  29   -222.8748549 -0.161458E-06  0.147E-03    2.55       5.9  T
  30   -222.8748550 -0.799795E-07  0.134E-03    2.55       6.5  T
  31   -222.8748551 -0.986590E-07  0.116E-03    2.55       7.5  T
  32   -222.8748552 -0.622302E-07  0.101E-03    2.55       8.6  T
  33   -222.8748552 -0.654314E-07  0.845E-04    2.55      10.3  T
  34   -222.8748553 -0.518765E-07  0.703E-04    2.55      12.4  T
speedup  1.00
cpu  time for SCC    2.03 s
wall time for SCC    2.03 s

   *** convergence criteria satisfied after 34 iterations ***

          eigenvalues
 #    :         176        177        178        179        180        181        182        183
 occ. :        2.000      2.000      2.000      2.000      2.000      2.000      2.000      2.000
 eps  :       -10.581    -10.571    -10.516    -10.454    -10.360    -10.324    -10.317    -10.278
 #    :         184        185        186        187        188        189        190        191
 occ. :        2.000      2.000      2.000      2.000      2.000      0.000      0.000      0.000
 eps  :       -10.234    -10.200    -10.048     -9.995     -9.920     -7.374     -6.941     -6.502
 #    :         192        193        194        195        196        197        198        199
 occ. :        0.000      0.000      0.000      0.000      0.000      0.000      0.000      0.000
 eps  :        -5.660     -5.192     -4.192     -3.730     -3.176     -3.003     -2.572     -1.997


   #   Z            q   n(s)   n(p)   n(d)      C6AA      α(0)
   1  11 Na     0.776  0.005  0.218  0.000    67.246    26.538
   2  11 Na     0.695  0.085  0.221  0.000    68.247    26.734
   3  11 Na     0.849  0.008  0.143  0.000    66.375    26.365
   4  11 Na     0.721  0.077  0.202  0.000    67.922    26.671
   5  11 Na     0.840  0.041  0.119  0.000    66.485    26.387
   6  11 Na     0.773  0.056  0.170  0.000    67.285    26.545
   7  11 Na     0.826  0.007  0.166  0.000    66.647    26.419
   8  11 Na     0.753  0.084  0.163  0.000    67.533    26.594
   9  11 Na     0.779  0.007  0.214  0.000    67.218    26.532
  10  11 Na     0.716  0.045  0.238  0.000    67.979    26.682
  11  11 Na     0.693  0.047  0.260  0.000    68.274    26.740
  12  11 Na     0.718  0.081  0.201  0.000    67.959    26.678
  13  11 Na     0.732  0.036  0.232  0.000    67.791    26.645
  14  11 Na     0.727  0.055  0.218  0.000    67.845    26.656
  15  11 Na     0.694  0.097  0.210  0.000    68.261    26.737
  16  11 Na     0.696  0.085  0.219  0.000    68.232    26.731
  17  11 Na     0.735  0.072  0.193  0.000    67.755    26.638
  18  11 Na     0.691  0.113  0.196  0.000    68.295    26.744
  19  11 Na     0.740  0.069  0.192  0.000    67.693    26.626
  20  11 Na     0.694  0.084  0.222  0.000    68.260    26.737
  21  11 Na     0.727  0.043  0.230  0.000    67.847    26.656
  22  11 Na     0.818  0.056  0.126  0.000    66.747    26.439
  23  11 Na     0.780  0.076  0.144  0.000    67.205    26.530
  24  11 Na     0.712  0.047  0.241  0.000    68.032    26.692
  25  11 Na     0.703  0.050  0.247  0.000    68.145    26.714
  26  17 Cl    -0.741  1.978  5.762  0.002   124.983    17.104
  27  17 Cl    -0.803  1.977  5.819  0.007   127.488    17.274
  28  17 Cl    -0.745  1.975  5.769  0.001   125.144    17.115
  29  17 Cl    -0.753  1.977  5.772  0.004   125.454    17.136
  30  17 Cl    -0.740  1.980  5.760  0.000   124.914    17.099
  31  17 Cl    -0.761  1.975  5.785  0.000   125.760    17.157
  32  17 Cl    -0.759  1.975  5.783  0.001   125.696    17.153
  33  17 Cl    -0.733  1.980  5.751  0.002   124.655    17.081
  34  17 Cl    -0.758  1.978  5.780  0.000   125.641    17.149
  35  17 Cl    -0.758  1.979  5.777  0.002   125.658    17.150
  36  17 Cl    -0.765  1.976  5.788  0.001   125.944    17.169
  37  17 Cl    -0.737  1.982  5.754  0.000   124.802    17.091
  38  17 Cl    -0.783  1.977  5.805  0.001   126.676    17.219
  39  17 Cl    -0.741  1.978  5.763  0.001   124.976    17.103
  40  17 Cl    -0.750  1.978  5.771  0.000   125.314    17.127
  41  17 Cl    -0.743  1.977  5.762  0.003   125.053    17.109
  42  17 Cl    -0.754  1.977  5.776  0.001   125.495    17.139
  43  17 Cl    -0.742  1.980  5.761  0.001   125.003    17.105
  44  17 Cl    -0.735  1.979  5.754  0.002   124.735    17.087
  45  17 Cl    -0.739  1.978  5.760  0.001   124.911    17.099
  46  17 Cl    -0.760  1.977  5.783  0.001   125.739    17.156
  47  17 Cl    -0.754  1.979  5.775  0.000   125.497    17.139
  48  17 Cl    -0.740  1.981  5.757  0.002   124.937    17.101
  49  17 Cl    -0.743  1.980  5.764  0.000   125.068    17.110
  50  17 Cl    -0.746  1.978  5.766  0.002   125.181    17.117
  51   8 O     -0.470  1.703  4.767  0.000    22.202     6.364
  52   1 H      0.319  0.681  0.000  0.000     0.652     1.261
  53   6 C      0.060  1.039  2.901  0.000    19.725     6.350
  54   1 H      0.036  0.964  0.000  0.000     2.509     2.477
  55   1 H      0.063  0.937  0.000  0.000     2.167     2.302
  56   6 C     -0.079  1.055  3.024  0.000    22.013     6.680
  57   1 H      0.044  0.956  0.000  0.000     2.397     2.421
  58   1 H      0.046  0.954  0.000  0.000     2.375     2.410
  59   6 C     -0.069  1.052  3.017  0.000    21.813     6.649
  60   1 H      0.054  0.946  0.000  0.000     2.261     2.350
  61   1 H      0.046  0.954  0.000  0.000     2.369     2.407
  62   6 C     -0.113  1.038  3.075  0.000    22.719     6.797
  63   1 H      0.036  0.964  0.000  0.000     2.507     2.476
  64   1 H      0.041  0.959  0.000  0.000     2.433     2.439
  65   1 H      0.035  0.965  0.000  0.000     2.516     2.481
  66   8 O     -0.485  1.700  4.785  0.000    22.521     6.409
  67   1 H      0.347  0.653  0.000  0.000     0.588     1.201
  68   6 C      0.055  1.043  2.902  0.000    19.582     6.288
  69   1 H      0.029  0.971  0.000  0.000     2.607     2.525
  70   1 H      0.050  0.950  0.000  0.000     2.316     2.380
  71   6 C     -0.088  1.062  3.026  0.000    22.104     6.682
  72   1 H      0.031  0.969  0.000  0.000     2.570     2.507
  73   1 H      0.064  0.936  0.000  0.000     2.152     2.294
  74   6 C     -0.070  1.059  3.011  0.000    21.747     6.623
  75   1 H      0.026  0.974  0.000  0.000     2.621     2.527
  76   1 H      0.037  0.963  0.000  0.000     2.483     2.464
  77   6 C     -0.110  1.039  3.071  0.000    22.670     6.790
  78   1 H      0.029  0.971  0.000  0.000     2.607     2.525
  79   1 H      0.034  0.966  0.000  0.000     2.536     2.490
  80   1 H      0.041  0.959  0.000  0.000     2.431     2.438
  81   8 O     -0.472  1.702  4.770  0.000    22.240     6.369
  82   1 H      0.320  0.680  0.000  0.000     0.655     1.268
  83   6 C      0.062  1.044  2.894  0.000    19.473     6.270
  84   1 H      0.032  0.968  0.000  0.000     2.565     2.505
  85   1 H      0.050  0.950  0.000  0.000     2.320     2.382
  86   6 C     -0.086  1.060  3.026  0.000    22.145     6.699
  87   1 H      0.065  0.935  0.000  0.000     2.137     2.286
  88   1 H      0.044  0.956  0.000  0.000     2.403     2.424
  89   6 C     -0.060  1.048  3.012  0.000    21.648     6.625
  90   1 H      0.031  0.969  0.000  0.000     2.577     2.510
  91   1 H      0.039  0.961  0.000  0.000     2.465     2.455
  92   6 C     -0.117  1.039  3.078  0.000    22.811     6.811
  93   1 H      0.065  0.935  0.000  0.000     2.138     2.287
  94   1 H      0.035  0.965  0.000  0.000     2.516     2.480
  95   1 H      0.031  0.969  0.000  0.000     2.567     2.505
  96   8 O     -0.476  1.703  4.773  0.000    22.328     6.382
  97   1 H      0.326  0.674  0.000  0.000     0.634     1.243
  98   6 C      0.068  1.041  2.891  0.000    19.546     6.315
  99   1 H      0.041  0.959  0.000  0.000     2.437     2.441
 100   1 H      0.042  0.958  0.000  0.000     2.428     2.437
 101   6 C     -0.079  1.055  3.023  0.000    22.001     6.678
 102   1 H      0.051  0.949  0.000  0.000     2.308     2.376
 103   1 H      0.036  0.964  0.000  0.000     2.502     2.474
 104   6 C     -0.059  1.048  3.011  0.000    21.632     6.622
 105   1 H      0.036  0.964  0.000  0.000     2.504     2.475
 106   1 H      0.035  0.965  0.000  0.000     2.510     2.478
 107   6 C     -0.128  1.046  3.081  0.000    22.987     6.833
 108   1 H      0.049  0.951  0.000  0.000     2.336     2.390
 109   1 H      0.047  0.953  0.000  0.000     2.356     2.401
 110   1 H      0.052  0.948  0.000  0.000     2.285     2.362
 111   8 O     -0.553  1.721  4.832  0.000    24.001     6.617
 112   1 H      0.387  0.613  0.000  0.000     0.503     1.110
 113   6 C      0.029  1.047  2.924  0.000    19.997     6.351
 114   1 H      0.065  0.935  0.000  0.000     2.137     2.286
 115   1 H      0.071  0.929  0.000  0.000     2.071     2.251
 116   6 C     -0.098  1.063  3.035  0.000    22.292     6.708
 117   1 H      0.045  0.955  0.000  0.000     2.380     2.412
 118   1 H      0.041  0.959  0.000  0.000     2.420     2.430
 119   6 C     -0.077  1.051  3.026  0.000    21.965     6.672
 120   1 H      0.070  0.930  0.000  0.000     2.084     2.258
 121   1 H      0.039  0.961  0.000  0.000     2.468     2.457
 122   6 C     -0.124  1.037  3.087  0.000    22.947     6.831
 123   1 H      0.038  0.962  0.000  0.000     2.469     2.457
 124   1 H      0.035  0.965  0.000  0.000     2.522     2.484
 125   1 H      0.056  0.944  0.000  0.000     2.242     2.342
 126   8 O     -0.623  1.725  4.898  0.000    25.649     6.840
 127   1 H      0.353  0.647  0.000  0.000     0.571     1.182
 128   1 H      0.310  0.690  0.000  0.000     0.690     1.305
 129   8 O     -0.603  1.724  4.879  0.000    25.159     6.774
 130   1 H      0.318  0.682  0.000  0.000     0.653     1.262
 131   1 H      0.296  0.704  0.000  0.000     0.733     1.344

 Mol. C6AA /au·bohr⁶  :     405207.938784
 Mol. C8AA /au·bohr⁸  :   21275274.264477
 Mol. α(0) /au        :       1391.883366

 
 Wiberg/Mayer (AO) data. WBOs > 0.1 written file <wbo>
 largest (>0.05) Wiberg bond orders for each atom
           total WBO             WBO to atom ...
     1  Na  0.453    Cl  30 0.081    Cl  49 0.079    Cl  37 0.072    Cl  40 0.067    Cl  48 0.055    Cl  43 0.053
     2  Na  0.552    Cl  36 0.158    Cl  45 0.139    Cl  41 0.109    Cl  44 0.101
     3  Na  0.298    Cl  40 0.084    O  126 0.063    Cl  34 0.058    Cl  29 0.052
     4  Na  0.516    Cl  32 0.164    Cl  39 0.126    Cl  37 0.094    Cl  49 0.091
     5  Na  0.282    Cl  29 0.089    Cl  35 0.083    Cl  41 0.076    O   66 0.070    Cl  38 0.065
     6  Na  0.420    Cl  46 0.124    O  129 0.085    Cl  32 0.068    Cl  30 0.062    Cl  37 0.058
     7  Na  0.343    Cl  40 0.074    Cl  28 0.061    Cl  43 0.059    Cl  29 0.057
     8  Na  0.433    Cl  35 0.173    Cl  34 0.092    O   96 0.083    Cl  42 0.079
     9  Na  0.430    Cl  43 0.107    Cl  48 0.087    Cl  29 0.078    Cl  44 0.070
    10  Na  0.531    Cl  28 0.123    Cl  30 0.117    Cl  50 0.104    Cl  46 0.094    Cl  43 0.050
    11  Na  0.561    Cl  35 0.130    Cl  41 0.128    Cl  42 0.095    Cl  45 0.086    Cl  48 0.067
    12  Na  0.518    Cl  32 0.159    Cl  31 0.137    Cl  30 0.095    Cl  49 0.090
    13  Na  0.503    Cl  34 0.112    Cl  42 0.099    Cl  49 0.097    Cl  39 0.074    Cl  48 0.063
    14  Na  0.517    Cl  38 0.154    Cl  27 0.149    Cl  26 0.065    Cl  33 0.058    Cl  29 0.056
    15  Na  0.542    Cl  26 0.146    Cl  28 0.145    Cl  50 0.121    O   51 0.058
    16  Na  0.548    Cl  36 0.156    Cl  47 0.143    Cl  33 0.109    Cl  44 0.095
    17  Na  0.494    Cl  31 0.162    Cl  28 0.120    Cl  40 0.086    Cl  30 0.082
    18  Na  0.541    Cl  42 0.173    Cl  39 0.161    Cl  45 0.160
    19  Na  0.481    Cl  34 0.142    Cl  31 0.140    Cl  49 0.077    Cl  40 0.076
    20  Na  0.554    Cl  38 0.181    Cl  36 0.130    Cl  41 0.102    Cl  33 0.097
    21  Na  0.521    Cl  46 0.121    Cl  47 0.110    Cl  37 0.090    Cl  44 0.083
    22  Na  0.336    Cl  27 0.134    O  111 0.089
    23  Na  0.395    Cl  50 0.145    Cl  47 0.099    Cl  46 0.082    O   81 0.079
    24  Na  0.538    Cl  33 0.139    Cl  26 0.128    Cl  47 0.084    Cl  50 0.083    Cl  43 0.053
    25  Na  0.550    Cl  37 0.125    Cl  44 0.107    Cl  39 0.104    Cl  45 0.089    Cl  48 0.067
    26  Cl  0.469    Na  15 0.146    Na  24 0.128    Na  14 0.065
    27  Cl  0.373    Na  14 0.149    Na  22 0.134
    28  Cl  0.465    Na  15 0.145    Na  10 0.123    Na  17 0.120    Na   7 0.061
    29  Cl  0.435    Na   5 0.089    Na   9 0.078    Na   7 0.057    Na  14 0.056    Na   3 0.052
    30  Cl  0.480    Na  10 0.117    Na  12 0.095    Na  17 0.082    Na   1 0.081    Na   6 0.062
    31  Cl  0.450    Na  17 0.162    Na  19 0.140    Na  12 0.137
    32  Cl  0.455    Na   4 0.164    Na  12 0.159    Na   6 0.068
    33  Cl  0.490    Na  24 0.139    Na  16 0.109    Na  20 0.097    Na  14 0.058
    34  Cl  0.442    Na  19 0.142    Na  13 0.112    Na   8 0.092    Na   3 0.058
    35  Cl  0.434    Na   8 0.173    Na  11 0.130    Na   5 0.083
    36  Cl  0.443    Na   2 0.158    Na  16 0.156    Na  20 0.130
    37  Cl  0.477    Na  25 0.125    Na   4 0.094    Na  21 0.090    Na   1 0.072    Na   6 0.058
    38  Cl  0.400    Na  20 0.181    Na  14 0.154    Na   5 0.065
    39  Cl  0.482    Na  18 0.161    Na   4 0.126    Na  25 0.104    Na  13 0.074
    40  Cl  0.446    Na  17 0.086    Na   3 0.084    Na  19 0.076    Na   7 0.074    Na   1 0.067
    41  Cl  0.473    Na  11 0.128    Na   2 0.109    Na  20 0.102    Na   5 0.076
    42  Cl  0.467    Na  18 0.173    Na  13 0.099    Na  11 0.095    Na   8 0.079
    43  Cl  0.465    Na   9 0.107    Na   7 0.059    Na   1 0.053    Na  24 0.053    Na  10 0.050
    44  Cl  0.486    Na  25 0.107    Na   2 0.101    Na  16 0.095    Na  21 0.083    Na   9 0.070
    45  Cl  0.486    Na  18 0.160    Na   2 0.139    Na  25 0.089    Na  11 0.086
    46  Cl  0.440    Na   6 0.124    Na  21 0.121    Na  10 0.094    Na  23 0.082
    47  Cl  0.456    Na  16 0.143    Na  21 0.110    Na  23 0.099    Na  24 0.084
    48  Cl  0.471    Na   9 0.087    Na  25 0.067    Na  11 0.067    Na  13 0.063    Na   1 0.055
    49  Cl  0.473    Na  13 0.097    Na   4 0.091    Na  12 0.090    Na   1 0.079    Na  19 0.077
    50  Cl  0.478    Na  23 0.145    Na  15 0.121    Na  10 0.104    Na  24 0.083
    51  O   2.013    C   53 0.978    H   52 0.878    Na  15 0.058
    52  H   0.898    O   51 0.878
    53  C   3.942    C   56 1.008    O   51 0.978    H   55 0.968    H   54 0.967
    54  H   0.998    C   53 0.967
    55  H   0.995    C   53 0.968
    56  C   3.995    C   59 1.010    C   53 1.008    H   57 0.972    H   58 0.969
    57  H   0.998    C   56 0.972
    58  H   0.998    C   56 0.969
    59  C   3.992    C   62 1.022    C   56 1.010    H   61 0.977    H   60 0.965
    60  H   0.996    C   59 0.965
    61  H   0.998    C   59 0.977
    62  C   3.995    C   59 1.022    H   63 0.987    H   64 0.986    H   65 0.983
    63  H   0.998    C   62 0.987
    64  H   0.998    C   62 0.986
    65  H   0.998    C   62 0.983
    66  O   2.028    C   68 0.988    H   67 0.821    Na   5 0.070    H  127 0.052
    67  H   0.879    O   66 0.821
    68  C   3.945    C   71 1.010    O   66 0.988    H   69 0.975    H   70 0.971
    69  H   0.998    C   68 0.975
    70  H   0.996    C   68 0.971
    71  C   3.991    C   74 1.017    C   68 1.010    H   72 0.976    H   73 0.974
    72  H   0.998    C   71 0.976
    73  H   0.995    C   71 0.974
    74  C   3.995    C   77 1.024    C   71 1.017    H   76 0.983    H   75 0.976
    75  H   1.001    C   74 0.976
    76  H   0.997    C   74 0.983
    77  C   3.987    C   74 1.024    H   78 0.988    H   79 0.988    H   80 0.981
    78  H   0.999    C   77 0.988
    79  H   0.998    C   77 0.988
    80  H   0.999    C   77 0.981
    81  O   2.005    C   83 0.987    H   82 0.875    Na  23 0.079
    82  H   0.897    O   81 0.875
    83  C   3.946    C   86 1.006    O   81 0.987    H   85 0.978    H   84 0.970
    84  H   0.997    C   83 0.970
    85  H   0.997    C   83 0.978
    86  C   3.991    C   89 1.009    C   83 1.006    H   88 0.975    H   87 0.962
    87  H   0.997    C   86 0.962
    88  H   0.998    C   86 0.975
    89  C   3.997    C   92 1.020    C   86 1.009    H   91 0.977    H   90 0.976
    90  H   0.996    C   89 0.976
    91  H   0.998    C   89 0.977
    92  C   3.994    C   89 1.020    H   94 0.985    H   95 0.980    H   93 0.977
    93  H   0.996    C   92 0.977
    94  H   0.998    C   92 0.985
    95  H   0.999    C   92 0.980
    96  O   1.998    C   98 0.986    H   97 0.864    Na   8 0.083
    97  H   0.893    O   96 0.864
    98  C   3.946    C  101 1.005    O   96 0.986    H  100 0.978    H   99 0.969
    99  H   0.998    C   98 0.969
   100  H   0.997    C   98 0.978
   101  C   3.993    C  104 1.009    C   98 1.005    H  103 0.976    H  102 0.971
   102  H   0.995    C  101 0.971
   103  H   0.998    C  101 0.976
   104  C   3.996    C  107 1.018    C  101 1.009    H  106 0.977    H  105 0.976
   105  H   0.997    C  104 0.976
   106  H   0.997    C  104 0.977
   107  C   3.989    C  104 1.018    H  109 0.984    H  108 0.979    H  110 0.975
   108  H   0.997    C  107 0.979
   109  H   0.997    C  107 0.984
   110  H   0.998    C  107 0.975
   111  O   1.973    C  113 0.985    H  112 0.773    Na  22 0.089
   112  H   0.850    O  111 0.773    O  126 0.067
   113  C   3.937    C  116 1.006    O  111 0.985    H  114 0.972    H  115 0.963
   114  H   0.994    C  113 0.972
   115  H   0.994    C  113 0.963
   116  C   3.991    C  119 1.010    C  113 1.006    H  117 0.974    H  118 0.969
   117  H   0.997    C  116 0.974
   118  H   0.997    C  116 0.969
   119  C   3.991    C  122 1.020    C  116 1.010    H  121 0.976    H  120 0.960
   120  H   0.994    C  119 0.960
   121  H   0.998    C  119 0.976
   122  C   3.993    C  119 1.020    H  124 0.986    H  123 0.985    H  125 0.975
   123  H   0.997    C  122 0.985
   124  H   0.998    C  122 0.986
   125  H   0.997    C  122 0.975
   126  O   1.927    H  128 0.897    H  127 0.820    H  112 0.067    Na   3 0.063
   127  H   0.875    O  126 0.820    O   66 0.052
   128  H   0.903    O  126 0.897
   129  O   1.891    H  131 0.915    H  130 0.872    Na   6 0.085
   130  H   0.899    O  129 0.872
   131  H   0.912    O  129 0.915
 MOs/occ written to file <molden.input>
 
molecular dipole:
                 x           y           z       tot (Debye)
 q only:       -1.397      -3.219      -4.255
   full:        0.193      -0.962      -1.924       5.490
molecular quadrupole (traceless):
                xx          xy          yy          xz          yz          zz
 q only:       61.316     -19.418      60.339      23.520     -22.423    -121.655
  q+dip:       52.709      -7.018      65.361      21.585     -20.572    -118.070
   full:       50.190      -7.368      63.936      21.081     -19.318    -114.126

SCC energy    :    -222.8748553
rep           :       1.2433211
ES            :       1.9525786
AES           :      -0.0342140
AXC           :       0.0288305
disp          :      -0.2415335
XB            :       0.0000000
fix           :       0.0000000
total E       :    -221.6193709
atomizationE  :      25.3579693    15912.37
(atE without considering molecular charge,
 total energy contains solvation terms)
H-L gap (eV)  :          2.5454
           ------------------------------------------------- 
          |                 ===============                 |
          |                   A N C O P T                   |
          |                 ===============                 |
          |          Approximate Normal Coordinate          |
          |           Rational Function Optimizer           |
           ------------------------------------------------- 
dumping coords to <xtbopt.coord> and <xtbopt.log>
 optlevel               0
 Maxcycle             393
 Maxmicro              25
 Econv         5.000000000000000E-006
 Gconv         1.000000000000000E-003
 Maxdispl       1.00000000000000     
 Hlow          5.000000000000000E-003
 S6             20.0000000000000     
 Nvar              387

generating ANC from model Hessian ...
 Shifting diagonal of input Hessian by   2.291602715447554E-002
 Lowest  eigenvalues of input Hessian
    0.005000    0.005421    0.005624    0.005958    0.006238    0.006684
    0.007190    0.007514    0.007828    0.008071    0.008467    0.008798
    0.011015    0.011517    0.011963    0.012391    0.012538    0.012765
 Highest eigenvalues
    1.473285    1.475670    1.480459    1.486577    1.495273    1.501042
 
cpu  time for ANC gen    0.11 s
wall time for ANC gen    0.11 s
................................................................................
.............................. CYCLE    1 ......................................
................................................................................
   1   -222.8748553 -0.222875E+03  0.665E-04    2.55       0.0  T
   2   -222.8748553 -0.264762E-08  0.608E-04    2.55      14.4  T
   3   -222.8748553 -0.140022E-08  0.584E-04    2.55      15.0  T
speedup  0.99
cpu  time for SCC    0.18 s
wall time for SCC    0.18 s
speedup  1.00
cpu  time for grad    0.57 s
wall time for grad    0.57 s
 E :   -221.61937106  G :  0.000201    pred/act E change:  0.000D+00 -0.114D-06
Maxdispl :   0.0124   ||displ|| :   0.0225   Lambda : -0.350D-05
Largest |displ|/coords:  0.0124 (   3)  0.0110 (   2)  0.0089 (   6)

   *** GEOMETRY OPTIMIZATION CONVERGED AFTER 1 ITERATIONS ***

------------------------------------------------------------------------
 total energy gain (kcal):      0.0000
------------------------------------------------------------------------
================
 final structure:
================
$coord
        3.78157770782261        1.99034348368399       -3.09677196776861      Na
        3.77321321986963        7.45154275295031        7.39327925541052      Na
       -2.94287956967854        2.19648125362543       -0.89173681597665      Na
        6.63217690472865        7.17315063809919       -5.96042919812119      Na
       -4.45728014947254        2.25027842388216        5.71392028487842      Na
       10.21731047522828        1.28828545658306       -4.99347808917286      Na
        0.58385637745517       -3.20356508340908       -0.22050314409943      Na
       -6.21607660214392        7.94499992973319       -1.72044115384157      Na
        2.28453636125513        2.08357700630870        3.83484687636434      Na
        6.99133866947308       -4.08933763281081       -2.26442033053497      Na
       -1.39734967286247        7.81368824082322        2.86690504969210      Na
        4.95933428263958        1.74901075353227       -9.67254766278927      Na
        0.00394459822635        7.61192243353445       -3.88770715541441      Na
       -1.46722620701850       -3.23341919379897        7.05187984886784      Na
        3.56045818664729       -8.83783497735785        0.66305398137851      Na
        7.07083679996949        1.65457781570835        8.32844728136120      Na
        2.02507755280371       -3.49179851458967       -6.83531651519404      Na
        1.72655416424897       12.64548487890447       -0.14479492589107      Na
       -1.43366796090337        2.22393010576295       -7.67512606046258      Na
        0.72014801420600        2.35868907264895       10.43058489730793      Na
        8.80391868280912        1.50250882223932        1.62249699935662      Na
       -3.26455710939722       -7.02601235037184        2.08948139183188      Na
       11.46794391752573       -4.32659969147100        2.50795849871962      Na
        5.31747662595286       -3.78646471499919        4.62236945380707      Na
        5.30273664905656        7.38727806599989        0.72990079589968      Na
        1.20340693969837       -6.30967486537214        3.79059434349511      Cl
       -5.51918102440557       -5.70079327361786        5.69883308580573      Cl
        2.70235813876456       -6.57681360349349       -3.24395887721882      Cl
       -1.55972294696089       -0.48918349651727        2.93579135454613      Cl
        6.21579615213460       -1.25283858400996       -6.07562073990455      Cl
        0.93118815950857       -0.73288932339542      -10.52562276193102      Cl
        8.90193272559513        4.33777067845175       -8.99209013110223      Cl
        3.06316009864706       -1.00924120250078        7.71157429761578      Cl
       -4.10153003806944        4.94022273167105       -4.85399464752227      Cl
       -5.44800888563040        5.28237827465955        1.96698571363055      Cl
        4.82733202166556        4.75064861762866       11.12891423384939      Cl
        7.97369016057266        4.51195388874564       -2.15422293141763      Cl
       -3.27458315445601        0.09153188677017        9.85024601948973      Cl
        4.28208211317608       10.32872404066087       -3.25966317080553      Cl
       -0.32533474737996       -0.47988454084981       -3.95734833805825      Cl
       -0.41201224140308        5.14121146222765        6.59680624454919      Cl
       -2.43980913008499       10.79997196167396       -1.01082162321801      Cl
        4.71785070906632       -0.97175720314781        0.69417586751169      Cl
        6.51788028309397        4.63441822433305        4.48474177116349      Cl
        2.88293264876947       10.51228250847841        3.79388087090887      Cl
       11.09287107067970       -1.65715805337230       -1.37810681672277      Cl
        9.58306147117036       -1.40066939375040        5.60571913329176      Cl
        1.17175480971068        4.87116030628578       -0.12102717421219      Cl
        2.45977830467606        4.96954506426416       -7.00497558400932      Cl
        7.76891877913112       -7.09763645312660        1.68078120190841      Cl
       -1.56830594647550      -10.73732653597583        1.64074278753182      O 
       -0.88637039965943      -10.67972825481535        3.33286259013588      H 
       -2.46938091071948      -13.24342998702189        1.29640417238042      C 
       -0.87158108614495      -14.56575090695384        1.20621703552828      H 
       -3.43245001936003      -13.27239295955163       -0.52565668989433      H 
       -4.25601321015204      -14.05330009580385        3.40881260437816      C 
       -4.58316794410754      -16.08444512540250        3.26579905581430      H 
       -3.31998950052669      -13.69239951179667        5.21692706315268      H 
       -6.79577035197729      -12.68028880228827        3.37119800767907      C 
       -6.48856485572885      -10.64991364175709        3.17030648308525      H 
       -7.72899137088907      -12.97314454656946        5.18403612144195      H 
       -8.53718349836081      -13.61373059201592        1.27905544641438      C 
       -8.94542912859060      -15.61330388297621        1.52688922596672      H 
      -10.31184791967340      -12.58201777070861        1.32665849788336      H 
       -7.69578118955327      -13.35495277549878       -0.57729633019707      H 
       -7.15924990297796       -0.32458659099732        4.32004719171587      O 
       -6.84074081164790       -2.03304737214927        4.97617659904968      H 
       -9.65723657185874        0.33983651139612        5.01446784433299      C 
      -10.93621576272474       -1.24868893542090        4.64281461931168      H 
      -10.21197332564270        1.92047747964773        3.80896367935313      H 
       -9.86916547799463        1.09006537915768        7.78816881903389      C 
      -11.84662913970606        0.97142748893456        8.35942292061913      H 
       -8.80977382548233       -0.28611059106758        8.89715558211319      H 
       -8.89518112461087        3.73619926573950        8.38734834370589      C 
       -6.96723205163585        3.96304269717871        7.70385753981501      H 
       -8.83247124950881        3.94535439968256       10.43453314875324      H 
      -10.51766770725192        5.83513220382705        7.27934695238471      C 
      -12.47232185276095        5.63123695245491        7.88179416459273      H 
       -9.82970903901630        7.66394208108406        7.91261379441448      H 
      -10.46192960264047        5.81744328835599        5.22575052289768      H 
       15.31861655250991       -4.29913365136860        2.21364399270804      O 
       15.97551393705100       -3.77297579926263        0.59716207444078      H 
       16.61380473445533       -2.83176573885301        4.03413555921203      C 
       18.61143288718605       -3.39235157326330        4.11119720424334      H 
       15.74857315833230       -3.29899629309623        5.84520205342915      H 
       16.41144998999214        0.00662492422021        3.55321623717140      C 
       14.53307020891518        0.41656350844617        2.80268387635380      H 
       16.58798585284978        0.98795057999382        5.35606964308060      H 
       18.40748793933577        1.05045781770485        1.74459420423043      C 
       20.28571379617448        0.69357948905484        2.52739493920455      H 
       18.15675233081002        3.09518516518779        1.63743202071631      H 
       18.26346635958491       -0.03397984953764       -0.92301450770436      C 
       16.35085124768975        0.11035372549890       -1.66433759349153      H 
       19.50600889874166        1.02444512115288       -2.17219594494799      H 
       18.88242635995827       -1.99609605308730       -0.97448258249589      H 
       -7.43155894377000        9.75391190720438       -5.01609313408685      O 
       -6.25722446040501        8.84374881798878       -6.08014329462458      H 
       -7.54703112849415       12.23670373890976       -6.01094720322279      C 
       -6.06510941323930       13.41128134649938       -5.15811013813587      H 
       -9.37524559341913       12.99837566180917       -5.43091928248194      H 
       -7.29798197674422       12.29326034117169       -8.88899667212964      C 
       -8.10926865892087       10.54943685498430       -9.64491233180993      H 
       -8.40850469617154       13.86328782269686       -9.63097530355001      H 
       -4.57353068801348       12.59312315085524       -9.81306833146186      C 
       -3.84008091257168       14.40512518544194       -9.14888730397395      H 
       -4.59314964496762       12.64665898630525      -11.87586924392069      H 
       -2.80557715238278       10.49173888443458       -8.94427408321165      C 
       -3.52628627079552        8.64841071384451       -9.50458031841255      H 
       -0.95632452014607       10.73336534210034       -9.80319289867820      H 
       -2.55618475912795       10.55174544063418       -6.90670021974742      H 
       -3.33135843914540       -4.76315424861771       -0.98393793323479      O 
       -4.38440939292856       -3.22210629892972       -1.02398452828795      H 
       -4.01992208630815       -6.17225642036209       -3.16431404160920      C 
       -2.46858676918001       -7.45729849359173       -3.59783589592057      H 
       -4.27245775164991       -4.91421113315011       -4.78550985353492      H 
       -6.40357319869280       -7.74299194069411       -2.74758018607109      C 
       -6.80987019613668       -8.78703582528354       -4.47759071353168      H 
       -6.03290753343897       -9.10774965674806       -1.24966563167622      H 
       -8.71144304866927       -6.17828147000858       -1.99753751994339      C 
       -8.26638316168765       -5.08849717456000       -0.30397935779788      H 
      -10.23733307049806       -7.47085357181599       -1.49678626617674      H 
       -9.63197297195815       -4.45096869734992       -4.11446739165258      C 
      -10.20230653008604       -5.57026727501550       -5.74156672272631      H 
      -11.26272895549138       -3.36245628570349       -3.49651056443499      H 
       -8.16767699440089       -3.15029366560052       -4.73479279412645      H 
       -6.00655465359524       -0.37612865975131       -0.76308405906635      O 
       -6.36749565199397       -0.43703519723599        1.04975603145793      H 
       -7.63281749939308       -0.53808854583438       -1.55125174125133      H 
       13.66952914228984        1.98994888027851       -6.81394472973810      O 
       12.77542436665295        2.97859772525376       -8.07237048634809      H 
       15.39385942174261        1.99149685288204       -7.37293772337303      H 
$end
 
 Bond Distances (Angstroems)
 ---------------------------
Na1-Na3=3.7464       Na1-Na4=3.4776       Na1-Na6=3.5699       Na1-Na7=3.5685       Na1-Na9=3.7530       Na1-Na10=3.6646      
Na1-Na12=3.5374      Na1-Na13=3.6084      Na1-Na17=3.6323      Na1-Na19=3.6744      Na1-Na21=3.6561      Na1-Na25=3.5923      
Na1-Cl30=2.6626      Na1-Cl37=2.6364      Na1-Cl40=2.5767      Na1-Cl43=2.5936      Na1-Cl48=2.5906      Na1-Cl49=2.6929      
Na2-Na9=3.4979       Na2-Na11=3.6415      Na2-Na16=3.5638      Na2-Na20=3.5294      Na2-Na25=3.6180      Na2-Cl36=2.5023      
Na2-Cl41=2.5646      Na2-Cl44=2.5886      Na2-Cl45=2.5443      Na3-Na1=3.7464       Na3-Na5=3.5864       Na3-Na7=3.4315       
Na3-Na8=3.5279       Na3-Na9=3.7298       Na3-Na11=3.6689      Na3-Na13=3.6273      Na3-Na19=3.6774      Na3-Cl29=2.5803      
Na3-Cl34=2.6230      Na3-Cl35=2.5908      Na3-Cl40=2.5605      Na3-Cl48=2.6288      Na3-O126=2.1181      Na4-Na1=3.4776       
Na4-Na6=3.6822       Na4-Na12=3.5890      Na4-Na13=3.6823      Na4-Na25=3.6114      Na4-Cl32=2.5035      Na4-Cl37=2.5581      
Na4-Cl39=2.5254      Na4-Cl49=2.5574      Na5-Na3=3.5864       Na5-Na9=3.7046       Na5-Na11=3.6823      Na5-Na14=3.3802      
Na5-Na20=3.7067      Na5-Cl29=2.5717      Na5-Cl35=2.6040      Na5-Cl38=2.5471      Na5-Cl41=2.6723      Na5-O66=2.1083       
Na5-C68=2.9548       Na5-C74=2.8522       Na5-H75=1.9221       Na6-Na1=3.5699       Na6-Na4=3.6822       Na6-Na10=3.6191      
Na6-Na12=3.7326      Na6-Na21=3.5818      Na6-Cl30=2.5729      Na6-Cl32=2.7506      Na6-Cl37=2.5646      Na6-Cl46=2.5108      
Na6-O129=2.0984      Na6-H130=2.2994      Na7-Na1=3.5685       Na7-Na3=3.4315       Na7-Na9=3.6391       Na7-Na10=3.5898      
Na7-Na14=3.9985      Na7-Na15=3.4043      Na7-Na17=3.5858      Na7-Na22=3.1198      Na7-Na24=3.5969      Na7-Cl26=2.7045      
Na7-Cl28=2.6463      Na7-Cl29=2.4778      Na7-Cl40=2.4938      Na7-Cl43=2.5327      Na7-O111=2.2665      Na8-Na3=3.5279       
Na8-Na11=3.5214      Na8-Na13=3.4900      Na8-Cl34=2.5554      Na8-Cl35=2.4409      Na8-Cl42=2.5331      Na8-O96=2.0908       
Na8-H97=2.3557       Na9-Na1=3.7530       Na9-Na2=3.4979       Na9-Na3=3.7298       Na9-Na5=3.7046       Na9-Na7=3.6391       
Na9-Na11=3.6405      Na9-Na14=3.8414      Na9-Na16=3.4815      Na9-Na20=3.5901      Na9-Na21=3.6561      Na9-Na24=3.5212      
Na9-Na25=3.6232      Na9-Cl29=2.4936      Na9-Cl33=2.6565      Na9-Cl41=2.6058      Na9-Cl43=2.6522      Na9-Cl44=2.6380      
Na9-Cl48=2.6277      Na10-Na1=3.6646      Na10-Na6=3.6191      Na10-Na7=3.5898      Na10-Na15=3.4656     Na10-Na17=3.5857     
Na10-Na21=3.7292     Na10-Na23=3.4649     Na10-Na24=3.7539     Na10-Cl28=2.6744     Na10-Cl30=2.5473     Na10-Cl43=2.5730     
Na10-Cl46=2.5666     Na10-Cl50=2.6575     Na11-Na2=3.6415      Na11-Na3=3.6689      Na11-Na5=3.6823      Na11-Na8=3.5214      
Na11-Na9=3.6405      Na11-Na13=3.6521     Na11-Na18=3.4366     Na11-Na25=3.7283     Na11-Cl35=2.5721     Na11-Cl41=2.4835     
Na11-Cl42=2.6481     Na11-Cl45=2.7222     Na11-Cl48=2.6025     Na12-Na1=3.5374      Na12-Na4=3.5890      Na12-Na6=3.7326      
Na12-Na17=3.5152     Na12-Na19=3.5532     Na12-Cl30=2.5668     Na12-Cl31=2.5441     Na12-Cl32=2.5217     Na12-Cl49=2.5781     
Na13-Na1=3.6084      Na13-Na3=3.6273      Na13-Na4=3.6823      Na13-Na8=3.4900      Na13-Na11=3.6521     Na13-Na18=3.4422     
Na13-Na19=3.5672     Na13-Na25=3.7212     Na13-Cl34=2.6420     Na13-Cl39=2.7023     Na13-Cl42=2.6146     Na13-Cl48=2.5413     
Na13-Cl49=2.5229     Na14-Na5=3.3802      Na14-Na7=3.9985      Na14-Na9=3.8414      Na14-Na20=3.6460     Na14-Na22=3.4392     
Na14-Na24=3.8248     Na14-Cl26=2.7615     Na14-Cl27=2.6106     Na14-Cl29=2.6183     Na14-Cl33=2.6934     Na14-Cl38=2.4907     
Na15-Na7=3.4043      Na15-Na10=3.4656     Na15-Na22=3.8122     Na15-Na24=3.5213     Na15-Cl26=2.4667     Na15-Cl28=2.4315     
Na15-Cl50=2.4693     Na16-Na2=3.5638      Na16-Na9=3.4815      Na16-Na20=3.5595     Na16-Na21=3.6661     Na16-Na24=3.6052     
Na16-Cl33=2.5674     Na16-Cl36=2.5080     Na16-Cl44=2.5902     Na16-Cl47=2.5411     Na17-Na1=3.6323      Na17-Na7=3.5858      
Na17-Na10=3.5857     Na17-Na12=3.5152     Na17-Na19=3.5631     Na17-Cl28=2.5309     Na17-Cl30=2.5462     Na17-Cl31=2.5060     
Na17-Cl40=2.5311     Na18-Na11=3.4366     Na18-Na13=3.4422     Na18-Na25=3.3968     Na18-Cl39=2.4594     Na18-Cl42=2.4545     
Na18-Cl45=2.4480     Na19-Na1=3.6744      Na19-Na3=3.6774      Na19-Na12=3.5532     Na19-Na13=3.5672     Na19-Na17=3.5631     
Na19-Cl31=2.5079     Na19-Cl34=2.5076     Na19-Cl40=2.5023     Na19-Cl49=2.5459     Na20-Na2=3.5294      Na20-Na5=3.7067      
Na20-Na9=3.5901      Na20-Na14=3.6460     Na20-Na16=3.5595     Na20-Cl33=2.6046     Na20-Cl36=2.5421     Na20-Cl38=2.4500     
Na20-Cl41=2.5774     Na21-Na1=3.6561      Na21-Na6=3.5818      Na21-Na9=3.6561      Na21-Na10=3.7292     Na21-Na16=3.6661     
Na21-Na23=3.4237     Na21-Na24=3.7091     Na21-Na25=3.6542     Na21-Cl37=2.5929     Na21-Cl43=2.5751     Na21-Cl44=2.5504     
Na21-Cl46=2.6046     Na21-Cl47=2.6407     Na22-Na7=3.1198      Na22-Na14=3.4392     Na22-Na15=3.8122     Na22-Cl26=2.5582     
Na22-Cl27=2.3587     Na22-O51=2.1724      Na22-H52=2.3990      Na22-O111=2.0200     Na22-C113=2.8449     Na23-Na10=3.4649     
Na23-Na21=3.4237     Na23-Na24=3.4535     Na23-Cl46=2.5027     Na23-Cl47=2.4656     Na23-Cl50=2.4846     Na23-O81=2.0437      
Na23-C83=2.9484      Na24-Na7=3.5969      Na24-Na9=3.5212      Na24-Na10=3.7539     Na24-Na14=3.8248     Na24-Na15=3.5213     
Na24-Na16=3.6052     Na24-Na21=3.7091     Na24-Na23=3.4535     Na24-Cl26=2.5916     Na24-Cl33=2.5011     Na24-Cl43=2.5769     
Na24-Cl47=2.6382     Na24-Cl50=2.6788     Na25-Na1=3.5923      Na25-Na2=3.6180      Na25-Na4=3.6114      Na25-Na9=3.6232      
Na25-Na11=3.7283     Na25-Na13=3.7212     Na25-Na18=3.3968     Na25-Na21=3.6542     Na25-Cl37=2.5772     Na25-Cl39=2.6780     
Na25-Cl44=2.5463     Na25-Cl45=2.6464     Na25-Cl48=2.5989     Cl26-Na7=2.7045      Cl26-Na14=2.7615     Cl26-Na15=2.4667     
Cl26-Na22=2.5582     Cl26-Na24=2.5916     Cl27-Na14=2.6106     Cl27-Na22=2.3587     Cl28-Na7=2.6463      Cl28-Na10=2.6744     
Cl28-Na15=2.4315     Cl28-Na17=2.5309     Cl29-Na3=2.5803      Cl29-Na5=2.5717      Cl29-Na7=2.4778      Cl29-Na9=2.4936      
Cl29-Na14=2.6183     Cl30-Na1=2.6626      Cl30-Na6=2.5729      Cl30-Na10=2.5473     Cl30-Na12=2.5668     Cl30-Na17=2.5462     
Cl31-Na12=2.5441     Cl31-Na17=2.5060     Cl31-Na19=2.5079     Cl32-Na4=2.5035      Cl32-Na6=2.7506      Cl32-Na12=2.5217     
Cl33-Na9=2.6565      Cl33-Na14=2.6934     Cl33-Na16=2.5674     Cl33-Na20=2.6046     Cl33-Na24=2.5011     Cl34-Na3=2.6230      
Cl34-Na8=2.5554      Cl34-Na13=2.6420     Cl34-Na19=2.5076     Cl35-Na3=2.5908      Cl35-Na5=2.6040      Cl35-Na8=2.4409      
Cl35-Na11=2.5721     Cl36-Na2=2.5023      Cl36-Na16=2.5080     Cl36-Na20=2.5421     Cl37-Na1=2.6364      Cl37-Na4=2.5581      
Cl37-Na6=2.5646      Cl37-Na21=2.5929     Cl37-Na25=2.5772     Cl38-Na5=2.5471      Cl38-Na14=2.4907     Cl38-Na20=2.4500     
Cl39-Na4=2.5254      Cl39-Na13=2.7023     Cl39-Na18=2.4594     Cl39-Na25=2.6780     Cl40-Na1=2.5767      Cl40-Na3=2.5605      
Cl40-Na7=2.4938      Cl40-Na17=2.5311     Cl40-Na19=2.5023     Cl41-Na2=2.5646      Cl41-Na5=2.6723      Cl41-Na9=2.6058      
Cl41-Na11=2.4835     Cl41-Na20=2.5774     Cl42-Na8=2.5331      Cl42-Na11=2.6481     Cl42-Na13=2.6146     Cl42-Na18=2.4545     
Cl43-Na1=2.5936      Cl43-Na7=2.5327      Cl43-Na9=2.6522      Cl43-Na10=2.5730     Cl43-Na21=2.5751     Cl43-Na24=2.5769     
Cl44-Na2=2.5886      Cl44-Na9=2.6380      Cl44-Na16=2.5902     Cl44-Na21=2.5504     Cl44-Na25=2.5463     Cl45-Na2=2.5443      
Cl45-Na11=2.7222     Cl45-Na18=2.4480     Cl45-Na25=2.6464     Cl46-Na6=2.5108      Cl46-Na10=2.5666     Cl46-Na21=2.6046     
Cl46-Na23=2.5027     Cl47-Na16=2.5411     Cl47-Na21=2.6407     Cl47-Na23=2.4656     Cl47-Na24=2.6382     Cl48-Na1=2.5906      
Cl48-Na3=2.6288      Cl48-Na9=2.6277      Cl48-Na11=2.6025     Cl48-Na13=2.5413     Cl48-Na25=2.5989     Cl49-Na1=2.6929      
Cl49-Na4=2.5574      Cl49-Na12=2.5781     Cl49-Na13=2.5229     Cl49-Na19=2.5459     Cl50-Na10=2.6575     Cl50-Na15=2.4693     
Cl50-Na23=2.4846     Cl50-Na24=2.6788     O51-Na22=2.1724      O51-H52=0.9659       O51-C53=1.4210       H52-Na22=2.3990      
H52-O51=0.9659       C53-O51=1.4210       C53-H54=1.0986       C53-H55=1.0907       C53-C56=1.5255       H54-C53=1.0986       
H55-C53=1.0907       C56-C53=1.5255       C56-H57=1.0913       C56-H58=1.0942       C56-C59=1.5279       H57-C56=1.0913       
H58-C56=1.0942       C59-C56=1.5279       C59-H60=1.0918       C59-H61=1.0900       C59-C62=1.5228       H60-C59=1.0918       
H61-C59=1.0900       C62-C59=1.5228       C62-H63=1.0879       C62-H64=1.0866       C62-H65=1.0872       H63-C62=1.0879       
H64-C62=1.0866       H65-C62=1.0872       O66-Na5=2.1083       O66-H67=0.9830       O66-C68=1.4163       H67-O66=0.9830       
C68-Na5=2.9548       C68-O66=1.4163       C68-H69=1.0970       C68-H70=1.0921       C68-C71=1.5247       H69-C68=1.0970       
H70-C68=1.0921       C71-C68=1.5247       C71-H72=1.0910       C71-H73=1.0904       C71-C74=1.5254       H72-C71=1.0910       
H73-C71=1.0904       C74-Na5=2.8522       C74-C71=1.5254       C74-H75=1.0891       C74-H76=1.0895       C74-C77=1.5214       
H75-Na5=1.9221       H75-C74=1.0891       H76-C74=1.0895       C77-C74=1.5214       C77-H78=1.0877       C77-H79=1.0869       
C77-H80=1.0872       H78-C77=1.0877       H79-C77=1.0869       H80-C77=1.0872       O81-Na23=2.0437      O81-H82=0.9644       
O81-C83=1.4145       H82-O81=0.9644       C83-Na23=2.9484      C83-O81=1.4145       C83-H84=1.0987       C83-H85=1.0905       
C83-C86=1.5272       H84-C83=1.0987       H85-C83=1.0905       C86-C83=1.5272       C86-H87=1.0922       C86-H88=1.0902       
C86-C89=1.5287       H87-C86=1.0922       H88-C86=1.0902       C89-C86=1.5287       C89-H90=1.0932       C89-H91=1.0916       
C89-C92=1.5257       H90-C89=1.0932       H91-C89=1.0916       C92-C89=1.5257       C92-H93=1.0882       C92-H94=1.0877       
C92-H95=1.0891       H93-C92=1.0882       H94-C92=1.0877       H95-C92=1.0891       O96-Na8=2.0908       O96-H97=0.9671       
O96-C98=1.4167       H97-Na8=2.3557       H97-O96=0.9671       C98-O96=1.4167       C98-H99=1.0977       C98-H100=1.0921      
C98-C101=1.5290      H99-C98=1.0977       H100-C98=1.0921      C101-C98=1.5290      C101-H102=1.0936     C101-H103=1.0908     
C101-C104=1.5306     H102-C101=1.0936     H103-C101=1.0908     C104-C101=1.5306     C104-H105=1.0925     C104-H106=1.0920     
C104-C107=1.5242     H105-C104=1.0925     H106-C104=1.0920     C107-C104=1.5242     C107-H108=1.0885     C107-H109=1.0865     
C107-H110=1.0867     H108-C107=1.0885     H109-C107=1.0865     H110-C107=1.0867     O111-Na7=2.2665      O111-Na22=2.0200     
O111-H112=0.9879     O111-C113=1.4213     H112-O111=0.9879     C113-Na22=2.8449     C113-O111=1.4213     C113-H114=1.0904     
C113-H115=1.0941     C113-C116=1.5266     H114-C113=1.0904     H115-C113=1.0941     C116-C113=1.5266     C116-H117=1.0907     
C116-H118=1.0901     C116-C119=1.5280     H117-C116=1.0907     H118-C116=1.0901     C119-C116=1.5280     C119-H120=1.0914     
C119-H121=1.0909     C119-C122=1.5257     H120-C119=1.0914     H121-C119=1.0909     C122-C119=1.5257     C122-H123=1.0878     
C122-H124=1.0879     C122-H125=1.0872     H123-C122=1.0878     H124-C122=1.0879     H125-C122=1.0872     O126-Na3=2.1181      
O126-H127=0.9787     O126-H128=0.9602     H127-O126=0.9787     H128-O126=0.9602     O129-Na6=2.0984      O129-H130=0.9701     
O129-H131=0.9592     H130-Na6=2.2994      H130-O129=0.9701     H131-O129=0.9592     
 C  H  Rav=1.0907 sigma=0.0031  Rmin=1.0865  Rmax=1.0987    45
 C  C  Rav=1.5262 sigma=0.0024  Rmin=1.5214  Rmax=1.5306    15
 O  H  Rav=0.9707 sigma=0.0096  Rmin=0.9592  Rmax=0.9879     9
 O  C  Rav=1.4180 sigma=0.0027  Rmin=1.4145  Rmax=1.4213     5
 Na H  Rav=2.2440 sigma=0.1892  Rmin=1.9221  Rmax=2.3990     4
 Na C  Rav=2.9001 sigma=0.0517  Rmin=2.8449  Rmax=2.9548     4
 Na O  Rav=2.1148 sigma=0.0718  Rmin=2.0200  Rmax=2.2665     8
 Na Na Rav=3.5993 sigma=0.1251  Rmin=3.1198  Rmax=3.9985    78
 Cl Na Rav=2.5705 sigma=0.0731  Rmin=2.3587  Rmax=2.7615   107
 
 selected bond angles (degree)
 --------------------
Na4-Na1-Na3=121.65             Na6-Na1-Na3=175.36             Na6-Na1-Na4= 62.98             Na7-Na1-Na3= 55.89             
Na7-Na1-Na4=177.40             Na7-Na1-Na6=119.48             Na9-Na1-Na3= 59.65             Na9-Na1-Na4=120.47             
Na9-Na1-Na6=118.53             Na9-Na1-Na7= 59.55             Na10-Na1-Na3=115.36            Na10-Na1-Na4=122.94            
Na10-Na1-Na6= 60.02            Na10-Na1-Na7= 59.49            Na10-Na1-Na9= 89.54            Na12-Na1-Na3=118.34            
Na12-Na1-Na4= 61.54            Na12-Na1-Na6= 63.36            Na12-Na1-Na7=118.38            Na12-Na1-Na9=177.58            
Na12-Na1-Na10= 90.28           Na13-Na1-Na3= 59.07            Na13-Na1-Na4= 62.59            Na13-Na1-Na6=125.57            
Na13-Na1-Na7=114.94            Na13-Na1-Na9= 89.17            Na13-Na1-Na10=173.97           Na13-Na1-Na12= 90.76           
Na17-Na1-Na3= 87.12            Na17-Na1-Na4=120.23            Na17-Na1-Na6= 90.45            Na17-Na1-Na7= 59.72            
Na17-Na1-Na9=119.26            Na17-Na1-Na10= 58.86           Na17-Na1-Na12= 58.70           Na17-Na1-Na13=116.97           
Na19-Na1-Na3= 59.40            Na19-Na1-Na4= 90.68            Na19-Na1-Na6=122.32            Na19-Na1-Na7= 87.19            
Na19-Na1-Na9=119.04            Na19-Na1-Na10=117.19           Na19-Na1-Na12= 59.00           Na19-Na1-Na13= 58.65           
Na19-Na1-Na17= 58.37           Na21-Na1-Na3=118.67            Na21-Na1-Na4= 92.18            Na21-Na1-Na6= 59.42            
Na21-Na1-Na7= 89.94            Na21-Na1-Na9= 59.12            Na21-Na1-Na10= 61.25           Na21-Na1-Na12=122.77           
Na21-Na1-Na13=122.69           Na21-Na1-Na17=120.11           Na21-Na1-Na19=177.13           Na25-Na1-Na3= 90.81            
Na25-Na1-Na4= 61.41            Na25-Na1-Na6= 91.57            Na25-Na1-Na7=118.56            Na25-Na1-Na9= 59.06            
Na25-Na1-Na10=121.76           Na25-Na1-Na12=122.94           Na25-Na1-Na13= 62.23           Na25-Na1-Na17=177.86           
Na25-Na1-Na19=120.88           Na25-Na1-Na21= 60.54           Cl30-Na1-Na3=131.50            Cl30-Na1-Na4= 92.32            
Cl30-Na1-Na6= 45.97            Cl30-Na1-Na7= 89.17            Cl30-Na1-Na9=133.57            Cl30-Na1-Na10= 44.03           
Cl30-Na1-Na12= 46.30           Cl30-Na1-Na13=136.95           Cl30-Na1-Na17= 44.48           Cl30-Na1-Na19= 89.70           
Cl30-Na1-Na21= 90.41           Cl30-Na1-Na25=137.54           Cl37-Na1-Na3=136.52            Cl37-Na1-Na4= 47.02            
Cl37-Na1-Na6= 45.82            Cl37-Na1-Na7=135.08            Cl37-Na1-Na9= 89.20            Cl37-Na1-Na10= 91.81           
Cl37-Na1-Na12= 93.22           Cl37-Na1-Na13= 94.06           Cl37-Na1-Na17=136.27           Cl37-Na1-Na19=137.71           
Cl37-Na1-Na21= 45.16           Cl37-Na1-Na25= 45.77           Cl37-Na1-Cl30= 91.79           Cl40-Na1-Na3= 43.00            
Cl40-Na1-Na4=133.55            Cl40-Na1-Na6=134.60            Cl40-Na1-Na7= 44.33            Cl40-Na1-Na9= 90.08            
Cl40-Na1-Na10= 88.10           Cl40-Na1-Na12= 87.50           Cl40-Na1-Na13= 86.01           Cl40-Na1-Na17= 44.17           
Cl40-Na1-Na19= 42.87           Cl40-Na1-Na21=134.27           Cl40-Na1-Na25=133.78           Cl40-Na1-Cl30= 88.65           
Cl40-Na1-Cl37=179.27           Cl43-Na1-Na3= 87.60            Cl43-Na1-Na4=136.95            Cl43-Na1-Na6= 88.41            
Cl43-Na1-Na7= 45.19            Cl43-Na1-Na9= 44.95            Cl43-Na1-Na10= 44.60           Cl43-Na1-Na12=134.86           
Cl43-Na1-Na13=133.93           Cl43-Na1-Na17= 89.28           Cl43-Na1-Na19=132.36           Cl43-Na1-Na21= 44.78           
Cl43-Na1-Na25= 90.10           Cl43-Na1-Cl30= 88.62           Cl43-Na1-Cl37= 89.93           Cl43-Na1-Cl40= 89.50           
Cl48-Na1-Na3= 44.54            Cl48-Na1-Na4= 91.84            Cl48-Na1-Na6=137.79            Cl48-Na1-Na7= 86.63            
Cl48-Na1-Na9= 44.41            Cl48-Na1-Na10=133.68           Cl48-Na1-Na12=135.49           Cl48-Na1-Na13= 44.77           
Cl48-Na1-Na17=131.65           Cl48-Na1-Na19= 88.89           Cl48-Na1-Na21= 90.80           Cl48-Na1-Na25= 46.29           
Cl48-Na1-Cl30=175.62           Cl48-Na1-Cl37= 92.05           Cl48-Na1-Cl40= 87.50           Cl48-Na1-Cl43= 89.27           
Cl49-Na1-Na3= 88.59            Cl49-Na1-Na4= 46.87            Cl49-Na1-Na6= 95.32            Cl49-Na1-Na7=130.94            
Cl49-Na1-Na9=133.48            Cl49-Na1-Na10=136.61           Cl49-Na1-Na12= 46.48           Cl49-Na1-Na13= 44.31           
Cl49-Na1-Na17= 89.02           Cl49-Na1-Na19= 43.85           Cl49-Na1-Na21=139.00           Cl49-Na1-Na25= 91.47           
Cl49-Na1-Cl30= 92.77           Cl49-Na1-Cl37= 93.87           Cl49-Na1-Cl40= 86.69           Cl49-Na1-Cl43=175.90           
Cl49-Na1-Cl48= 89.07           Na11-Na2-Na9= 61.28            Na16-Na2-Na9= 59.07            Na16-Na2-Na11=120.30           
Na20-Na2-Na9= 61.44            Na20-Na2-Na11= 89.76           Na20-Na2-Na16= 60.24           Na25-Na2-Na9= 61.19            
Na25-Na2-Na11= 61.80           Na25-Na2-Na16= 91.01           Na25-Na2-Na20=122.62           Cl36-Na2-Na9= 90.67            
Cl36-Na2-Na11=135.82           Cl36-Na2-Na16= 44.72           Cl36-Na2-Na20= 46.06           Cl36-Na2-Na25=135.62           
Cl41-Na2-Na9= 47.93            Cl41-Na2-Na11= 42.96           Cl41-Na2-Na16= 92.02           Cl41-Na2-Na20= 46.81           
Cl41-Na2-Na25= 91.64           Cl41-Na2-Cl36= 92.87           Cl44-Na2-Na9= 48.59            Cl44-Na2-Na11= 93.49           
Cl44-Na2-Na16= 46.54           Cl44-Na2-Na20= 95.04           Cl44-Na2-Na25= 44.73           Cl44-Na2-Cl36= 90.90           
Cl44-Na2-Cl41= 96.45           Cl45-Na2-Na9= 94.14            Cl45-Na2-Na11= 48.31           Cl45-Na2-Na16=137.95           
Cl45-Na2-Na20=137.92           Cl45-Na2-Na25= 46.98           Cl45-Na2-Cl36=175.06           Cl45-Na2-Cl41= 91.18           
Cl45-Na2-Cl44= 91.45           Na5-Na3-Na1=121.07             Na7-Na3-Na1= 59.43             Na7-Na3-Na5= 91.56             
Na8-Na3-Na1=116.92             Na8-Na3-Na5= 90.26             Na8-Na3-Na7=176.33             Na9-Na3-Na1= 60.26             
Na9-Na3-Na5= 60.81             Na9-Na3-Na7= 60.91             Na9-Na3-Na8=117.47             Na11-Na3-Na1= 88.89            
Na11-Na3-Na5= 60.99            Na11-Na3-Na7=119.82            Na11-Na3-Na8= 58.55            Na11-Na3-Na9= 58.94            
Na13-Na3-Na1= 58.57            Na13-Na3-Na5=121.05            Na13-Na3-Na7=117.99            Na13-Na3-Na8= 58.37            
Na13-Na3-Na9= 89.25            Na13-Na3-Na11= 60.07           Na19-Na3-Na1= 59.32            Na19-Na3-Na5=179.23            
Na19-Na3-Na7= 89.21            Na19-Na3-Na8= 88.96            Na19-Na3-Na9=119.58            Na19-Na3-Na11=118.53           
Na19-Na3-Na13= 58.46           Cl29-Na3-Na1= 87.65            Cl29-Na3-Na5= 45.79            Cl29-Na3-Na7= 46.04            
Cl29-Na3-Na8=135.38            Cl29-Na3-Na9= 41.79            Cl29-Na3-Na11= 87.56           Cl29-Na3-Na13=131.02           
Cl29-Na3-Na19=134.97           Cl34-Na3-Na1= 89.38            Cl34-Na3-Na5=136.26            Cl34-Na3-Na7=132.13            
Cl34-Na3-Na8= 46.26            Cl34-Na3-Na9=135.91            Cl34-Na3-Na11= 92.12           Cl34-Na3-Na13= 46.67           
Cl34-Na3-Na19= 42.97           Cl34-Na3-Cl29=177.02           Cl35-Na3-Na1=133.33            Cl35-Na3-Na5= 46.49            
Cl35-Na3-Na7=137.96            Cl35-Na3-Na8= 43.77            Cl35-Na3-Na9= 89.89            Cl35-Na3-Na11= 44.51           
Cl35-Na3-Na13= 88.69           Cl35-Na3-Na19=132.73           Cl35-Na3-Cl29= 91.95           Cl35-Na3-Cl34= 89.90           
Cl40-Na3-Na1= 43.34            Cl40-Na3-Na5=137.97            Cl40-Na3-Na7= 46.43            Cl40-Na3-Na8=131.59            
Cl40-Na3-Na9= 90.85            Cl40-Na3-Na11=132.15           Cl40-Na3-Na13= 85.84           Cl40-Na3-Na19= 42.80           
Cl40-Na3-Cl29= 92.25           Cl40-Na3-Cl34= 85.77           Cl40-Na3-Cl35=174.48           Cl48-Na3-Na1= 43.72            
Cl48-Na3-Na5= 91.70            Cl48-Na3-Na7= 88.96            Cl48-Na3-Na8= 87.80            Cl48-Na3-Na9= 44.79            
Cl48-Na3-Na11= 45.17           Cl48-Na3-Na13= 44.47           Cl48-Na3-Na19= 88.25           Cl48-Na3-Cl29= 86.55           
Cl48-Na3-Cl34= 91.12           Cl48-Na3-Cl35= 89.65           Cl48-Na3-Cl40= 87.02           O126-Na3-Na1=135.91            
O126-Na3-Na5= 78.62            O126-Na3-Na7= 82.98            O126-Na3-Na8=100.51            O126-Na3-Na9=122.40            
O126-Na3-Na11=132.37           O126-Na3-Na13=148.31           O126-Na3-Na19=101.55           O126-Na3-Cl29= 80.67           
O126-Na3-Cl34=101.69           O126-Na3-Cl35= 89.70           O126-Na3-Cl40= 94.53           O126-Na3-Cl48=167.17           
Na6-Na4-Na1= 59.73             Na12-Na4-Na1= 60.05            Na12-Na4-Na6= 61.76            Na13-Na4-Na1= 60.45            
Na13-Na4-Na6=120.18            Na13-Na4-Na12= 88.77           Na25-Na4-Na1= 60.86            Na25-Na4-Na6= 89.47            
Na25-Na4-Na12=120.90           Na25-Na4-Na13= 61.34           Cl32-Na4-Na1= 90.84            Cl32-Na4-Na6= 48.32            
Cl32-Na4-Na12= 44.63           Cl32-Na4-Na13=133.29           Cl32-Na4-Na25=137.77           Cl37-Na4-Na1= 48.94            
Cl37-Na4-Na6= 44.11            Cl37-Na4-Na12= 93.39           Cl37-Na4-Na13= 93.70           Cl37-Na4-Na25= 45.53           
Cl37-Na4-Cl32= 92.38           Cl39-Na4-Na1= 93.51            Cl39-Na4-Na6=137.25            Cl39-Na4-Na12=135.82           
Cl39-Na4-Na13= 47.21           Cl39-Na4-Na25= 47.82           Cl39-Na4-Cl32=174.38           Cl39-Na4-Cl37= 93.16           
Cl49-Na4-Na1= 50.21            Cl49-Na4-Na6= 95.12            Cl49-Na4-Na12= 45.90           Cl49-Na4-Na13= 43.18           
Cl49-Na4-Na25= 93.33           Cl49-Na4-Cl32= 90.14           Cl49-Na4-Cl37= 99.13           Cl49-Na4-Cl39= 89.92           
Na9-Na5-Na3= 61.51             Na11-Na5-Na3= 60.61            Na11-Na5-Na9= 59.05            Na14-Na5-Na3= 95.32            
Na14-Na5-Na9= 65.48            Na14-Na5-Na11=124.49           Na20-Na5-Na3=119.42            Na20-Na5-Na9= 57.95            
Na20-Na5-Na11= 86.45           Na20-Na5-Na14= 61.72           Cl29-Na5-Na3= 45.98            Cl29-Na5-Na9= 42.18            
Cl29-Na5-Na11= 87.40           Cl29-Na5-Na14= 49.96           Cl29-Na5-Na20= 87.30           Cl35-Na5-Na3= 46.19            
Cl35-Na5-Na9= 90.24            Cl35-Na5-Na11= 44.30           Cl35-Na5-Na14=141.51           Cl35-Na5-Na20=130.69           
Cl35-Na5-Cl29= 91.84           Cl38-Na5-Na3=141.18            Cl38-Na5-Na9= 89.05            Cl38-Na5-Na11=127.02           
Cl38-Na5-Na14= 47.15           Cl38-Na5-Na20= 41.12           Cl38-Na5-Cl29= 95.27           Cl38-Na5-Cl35=168.57           
Cl41-Na5-Na3= 89.77            Cl41-Na5-Na9= 44.69            Cl41-Na5-Na11= 42.40           Cl41-Na5-Na14= 94.58           
Cl41-Na5-Na20= 44.05           Cl41-Na5-Cl29= 86.85           Cl41-Na5-Cl35= 86.66           Cl41-Na5-Cl38= 84.82           
O66-Na5-Na3= 78.78             O66-Na5-Na9=122.94             O66-Na5-Na11=132.21            O66-Na5-Na14= 80.56            
O66-Na5-Na20=138.32            O66-Na5-Cl29= 80.80            O66-Na5-Cl35= 89.73            O66-Na5-Cl38=100.22            
O66-Na5-Cl41=167.01            C68-Na5-Na3= 94.78             C68-Na5-Na9=148.76             C68-Na5-Na11=129.18            
C68-Na5-Na14= 99.70            C68-Na5-Na20=141.08            C68-Na5-Cl29=106.90            C68-Na5-Cl35= 85.87            
C68-Na5-Cl38=100.55            C68-Na5-Cl41=164.53            C68-Na5-O66= 26.30             C74-Na5-Na3=132.04             
C74-Na5-Na9=158.85             C74-Na5-Na11=110.16            C74-Na5-Na14=121.21            C74-Na5-Na20=105.68            
C74-Na5-Cl29=158.41            C74-Na5-Cl35= 92.41            C74-Na5-Cl38= 84.24            C74-Na5-Cl41=114.52            
C74-Na5-O66= 78.07             C74-Na5-C68= 52.39             H75-Na5-Na3=133.80             H75-Na5-Na9=145.46             
H75-Na5-Na11= 98.69            H75-Na5-Na14=127.85            H75-Na5-Na20= 97.73            H75-Na5-Cl29=172.30            
H75-Na5-Cl35= 89.28            H75-Na5-Cl38= 84.86            H75-Na5-Cl41=100.83            H75-Na5-O66= 91.59             
H75-Na5-C68= 65.57             H75-Na5-C74= 13.90             Na4-Na6-Na1= 57.28             Na10-Na6-Na1= 61.29            
Na10-Na6-Na4=118.52            Na12-Na6-Na1= 57.90            Na12-Na6-Na4= 57.89            Na12-Na6-Na10= 87.96           
Na21-Na6-Na1= 61.49            Na21-Na6-Na4= 90.08            Na21-Na6-Na10= 62.38           Na21-Na6-Na12=119.39           
Cl30-Na6-Na1= 48.07            Cl30-Na6-Na4= 89.26            Cl30-Na6-Na10= 44.74           Cl30-Na6-Na12= 43.36           
Cl30-Na6-Na21= 93.57           Cl32-Na6-Na1= 85.06            Cl32-Na6-Na4= 42.82            Cl32-Na6-Na10=130.46           
Cl32-Na6-Na12= 42.50           Cl32-Na6-Na21=132.88           Cl32-Na6-Cl30= 85.82           Cl37-Na6-Na1= 47.50            
Cl37-Na6-Na4= 43.97            Cl37-Na6-Na10= 94.06           Cl37-Na6-Na12= 90.00           Cl37-Na6-Na21= 46.34           
Cl37-Na6-Cl30= 95.57           Cl37-Na6-Cl32= 86.75           Cl46-Na6-Na1= 91.51            Cl46-Na6-Na4=136.55            
Cl46-Na6-Na10= 45.16           Cl46-Na6-Na12=133.12           Cl46-Na6-Na21= 46.64           Cl46-Na6-Cl30= 89.83           
Cl46-Na6-Cl32=175.59           Cl46-Na6-Cl37= 92.98           O129-Na6-Na1=160.26            O129-Na6-Na4=103.60            
O129-Na6-Na10=137.14           O129-Na6-Na12=109.44           O129-Na6-Na21=128.68           O129-Na6-Cl30=134.97           
O129-Na6-Cl32= 76.31           O129-Na6-Cl37=123.66           O129-Na6-Cl46=107.40           H130-Na6-Na1=136.09            
H130-Na6-Na4= 82.87            H130-Na6-Na10=150.03           H130-Na6-Na12= 86.76           H130-Na6-Na21=143.44           
H130-Na6-Cl30=122.01           H130-Na6-Cl32= 51.37           H130-Na6-Cl37=115.40           H130-Na6-Cl46=132.28           
H130-Na6-O129= 24.95           Na3-Na7-Na1= 64.68             Na9-Na7-Na1= 62.75             Na9-Na7-Na3= 63.60             
Na10-Na7-Na1= 61.59            Na10-Na7-Na3=126.25            Na10-Na7-Na9= 92.55            Na14-Na7-Na1=122.84            
Na14-Na7-Na3= 87.44            Na14-Na7-Na9= 60.17            Na14-Na7-Na10=123.08           Na15-Na7-Na1=120.91            
Na15-Na7-Na3=174.39            Na15-Na7-Na9=118.55            Na15-Na7-Na10= 59.34           Na15-Na7-Na14= 89.42           
Na17-Na7-Na1= 61.02            Na17-Na7-Na3= 92.87            Na17-Na7-Na9=123.76            Na17-Na7-Na10= 59.96           
Na17-Na7-Na14=175.63           Na17-Na7-Na15= 89.91           Na22-Na7-Na1=167.43            Na22-Na7-Na3=103.03            
Na22-Na7-Na9=115.39            Na22-Na7-Na10=130.54           Na22-Na7-Na14= 56.16           Na22-Na7-Na15= 71.36           
Na22-Na7-Na17=119.59           Na24-Na7-Na1= 92.28            Na24-Na7-Na3=121.60            Na24-Na7-Na9= 58.23            
Na24-Na7-Na10= 62.98           Na24-Na7-Na14= 60.20           Na24-Na7-Na15= 60.32           Na24-Na7-Na17=122.94           
Na24-Na7-Na22= 96.88           Cl26-Na7-Na1=138.19            Cl26-Na7-Na3=130.79            Cl26-Na7-Na9= 88.54            
Cl26-Na7-Na10= 92.44           Cl26-Na7-Na14= 43.54           Cl26-Na7-Na15= 45.88           Cl26-Na7-Na17=135.60           
Cl26-Na7-Na22= 51.51           Cl26-Na7-Na24= 45.92           Cl28-Na7-Na1= 93.48            Cl28-Na7-Na3=136.85            
Cl28-Na7-Na9=140.39            Cl28-Na7-Na10= 47.90           Cl28-Na7-Na14=133.96           Cl28-Na7-Na15= 45.27           
Cl28-Na7-Na17= 44.85           Cl28-Na7-Na22= 94.36           Cl28-Na7-Na24= 94.47           Cl28-Na7-Cl26= 90.76           
Cl29-Na7-Na1= 93.33            Cl29-Na7-Na3= 48.55            Cl29-Na7-Na9= 43.12            Cl29-Na7-Na10=135.33           
Cl29-Na7-Na14= 39.58           Cl29-Na7-Na15=128.83           Cl29-Na7-Na17=141.27           Cl29-Na7-Na22= 79.22           
Cl29-Na7-Na24= 83.58           Cl29-Na7-Cl26= 83.04           Cl29-Na7-Cl28=172.98           Cl40-Na7-Na1= 46.22            
Cl40-Na7-Na3= 48.06            Cl40-Na7-Na9= 94.07            Cl40-Na7-Na10= 91.08           Cl40-Na7-Na14=135.49           
Cl40-Na7-Na15=134.78           Cl40-Na7-Na17= 44.89           Cl40-Na7-Na22=124.02           Cl40-Na7-Na24=138.49           
Cl40-Na7-Cl26=175.53           Cl40-Na7-Cl28= 89.55           Cl40-Na7-Cl29= 96.38           Cl43-Na7-Na1= 46.59            
Cl43-Na7-Na3= 95.81            Cl43-Na7-Na9= 46.78            Cl43-Na7-Na10= 45.78           Cl43-Na7-Na14= 93.00           
Cl43-Na7-Na15= 89.00           Cl43-Na7-Na17= 91.30           Cl43-Na7-Na22=142.30           Cl43-Na7-Na24= 45.76           
Cl43-Na7-Cl26= 91.64           Cl43-Na7-Cl28= 93.68           Cl43-Na7-Cl29= 89.79           Cl43-Na7-Cl40= 92.79           
O111-Na7-Na1=129.64            O111-Na7-Na3= 77.74            O111-Na7-Na9=127.67            O111-Na7-Na10=139.66           
O111-Na7-Na14= 85.53           O111-Na7-Na15= 97.38           O111-Na7-Na17= 90.28           O111-Na7-Na22= 40.27           
O111-Na7-Na24=137.09           O111-Na7-Cl26= 91.68           O111-Na7-Cl28= 91.94           O111-Na7-Cl29= 85.00           
O111-Na7-Cl40= 83.84           O111-Na7-Cl43=173.43           Na11-Na8-Na3= 62.73            Na13-Na8-Na3= 62.24            
Na13-Na8-Na11= 62.78           Cl34-Na8-Na3= 47.87            Cl34-Na8-Na11= 96.77           Cl34-Na8-Na13= 48.88           
Cl35-Na8-Na3= 47.25            Cl35-Na8-Na11= 46.92           Cl35-Na8-Na13= 94.39           Cl35-Na8-Cl34= 94.97           
Cl42-Na8-Na3= 96.23            Cl42-Na8-Na11= 48.57           Cl42-Na8-Na13= 48.31           Cl42-Na8-Cl34= 97.00           
Cl42-Na8-Cl35= 95.42           O96-Na8-Na3=130.50             O96-Na8-Na11=143.79            O96-Na8-Na13= 92.24            
O96-Na8-Cl34= 83.01            O96-Na8-Cl35=169.21            O96-Na8-Cl42= 95.35            H97-Na8-Na3=107.48             
H97-Na8-Na11=133.30            H97-Na8-Na13= 72.37            H97-Na8-Cl34= 59.61            H97-Na8-Cl35=154.29            
H97-Na8-Cl42= 91.84            H97-Na8-O96= 24.19             Na2-Na9-Na1=119.29             Na3-Na9-Na1= 60.09             
Na3-Na9-Na2=121.00             Na5-Na9-Na1=117.77             Na5-Na9-Na2= 93.04             Na5-Na9-Na3= 57.68             
Na7-Na9-Na1= 57.71             Na7-Na9-Na2=175.95             Na7-Na9-Na3= 55.49             Na7-Na9-Na5= 86.47             
Na11-Na9-Na1= 89.22            Na11-Na9-Na2= 61.31            Na11-Na9-Na3= 59.69            Na11-Na9-Na5= 60.17            
Na11-Na9-Na7=115.15            Na14-Na9-Na1=122.18            Na14-Na9-Na2=118.21            Na14-Na9-Na3= 85.73            
Na14-Na9-Na5= 53.19            Na14-Na9-Na7= 64.56            Na14-Na9-Na11=113.32           Na16-Na9-Na1=120.87            
Na16-Na9-Na2= 61.41            Na16-Na9-Na3=176.98            Na16-Na9-Na5=121.25            Na16-Na9-Na7=122.18            
Na16-Na9-Na11=122.67           Na16-Na9-Na14= 91.46           Na20-Na9-Na1=178.05            Na20-Na9-Na2= 59.71            
Na20-Na9-Na3=118.70            Na20-Na9-Na5= 61.05            Na20-Na9-Na7=123.19            Na20-Na9-Na11= 88.83           
Na20-Na9-Na14= 58.65           Na20-Na9-Na16= 60.42           Na21-Na9-Na1= 59.12            Na21-Na9-Na2= 91.61            
Na21-Na9-Na3=119.11            Na21-Na9-Na5=175.31            Na21-Na9-Na7= 88.85            Na21-Na9-Na11=122.01           
Na21-Na9-Na14=124.61           Na21-Na9-Na16= 61.75           Na21-Na9-Na20=122.16           Na24-Na9-Na1= 90.45            
Na24-Na9-Na2=123.37            Na24-Na9-Na3=115.57            Na24-Na9-Na5=115.35            Na24-Na9-Na7= 60.28            
Na24-Na9-Na11=174.49           Na24-Na9-Na14= 62.42           Na24-Na9-Na16= 61.97           Na24-Na9-Na20= 91.48           
Na24-Na9-Na21= 62.20           Na25-Na9-Na1= 58.26            Na25-Na9-Na2= 61.04            Na25-Na9-Na3= 90.60            
Na25-Na9-Na5=121.86            Na25-Na9-Na7=115.92            Na25-Na9-Na11= 61.77           Na25-Na9-Na14=174.98           
Na25-Na9-Na16= 92.27           Na25-Na9-Na20=120.74           Na25-Na9-Na21= 60.26           Na25-Na9-Na24=122.42           
Cl29-Na9-Na1= 88.77            Cl29-Na9-Na2=136.87            Cl29-Na9-Na3= 43.60            Cl29-Na9-Na5= 43.83            
Cl29-Na9-Na7= 42.78            Cl29-Na9-Na11= 89.50           Cl29-Na9-Na14= 42.53           Cl29-Na9-Na16=133.49           
Cl29-Na9-Na20= 91.12           Cl29-Na9-Na21=131.51           Cl29-Na9-Na24= 85.00           Cl29-Na9-Na25=134.11           
Cl33-Na9-Na1=135.56            Cl33-Na9-Na2= 92.85            Cl33-Na9-Na3=130.00            Cl33-Na9-Na5= 87.52            
Cl33-Na9-Na7= 91.15            Cl33-Na9-Na11=134.82           Cl33-Na9-Na14= 44.49           Cl33-Na9-Na16= 47.12           
Cl33-Na9-Na20= 46.37           Cl33-Na9-Na21= 92.82           Cl33-Na9-Na24= 45.12           Cl33-Na9-Na25=139.38           
Cl33-Na9-Cl29= 86.42           Cl41-Na9-Na1=132.22            Cl41-Na9-Na2= 46.93            Cl41-Na9-Na3= 87.71            
Cl41-Na9-Na5= 46.16            Cl41-Na9-Na7=132.28            Cl41-Na9-Na11= 43.00           Cl41-Na9-Na14= 85.60           
Cl41-Na9-Na16= 93.20           Cl41-Na9-Na20= 45.83           Cl41-Na9-Na21=138.46           Cl41-Na9-Na24=136.97           
Cl41-Na9-Na25= 90.85           Cl41-Na9-Cl29= 89.96           Cl41-Na9-Cl33= 91.97           Cl43-Na9-Na1= 43.70            
Cl43-Na9-Na2=136.31            Cl43-Na9-Na3= 87.11            Cl43-Na9-Na5=130.56            Cl43-Na9-Na7= 44.10            
Cl43-Na9-Na11=132.80           Cl43-Na9-Na14= 94.71           Cl43-Na9-Na16= 92.01           Cl43-Na9-Na20=138.24           
Cl43-Na9-Na21= 44.76           Cl43-Na9-Na24= 46.77           Cl43-Na9-Na25= 88.51           Cl43-Na9-Cl29= 86.77           
Cl43-Na9-Cl33= 91.89           Cl43-Na9-Cl41=174.78           Cl44-Na9-Na1= 87.41            Cl44-Na9-Na2= 47.39            
Cl44-Na9-Na3=135.16            Cl44-Na9-Na5=140.41            Cl44-Na9-Na7=132.87            Cl44-Na9-Na11= 92.67           
Cl44-Na9-Na14=139.11           Cl44-Na9-Na16= 47.66           Cl44-Na9-Na20= 92.77           Cl44-Na9-Na21= 44.23           
Cl44-Na9-Na24= 92.80           Cl44-Na9-Na25= 44.63           Cl44-Na9-Cl29=175.58           Cl44-Na9-Cl33= 94.75           
Cl44-Na9-Cl41= 94.25           Cl44-Na9-Cl43= 88.93           Cl48-Na9-Na1= 43.62            Cl48-Na9-Na2= 91.34            
Cl48-Na9-Na3= 44.81            Cl48-Na9-Na5= 89.12            Cl48-Na9-Na7= 84.63            Cl48-Na9-Na11= 45.60           
Cl48-Na9-Na14=130.42           Cl48-Na9-Na16=138.05           Cl48-Na9-Na20=134.43           Cl48-Na9-Na21= 90.20           
Cl48-Na9-Na24=133.76           Cl48-Na9-Na25= 45.79           Cl48-Na9-Cl29= 88.38           Cl48-Na9-Cl33=174.76           
Cl48-Na9-Cl41= 88.60           Cl48-Na9-Cl43= 87.24           Cl48-Na9-Cl44= 90.40           Na6-Na10-Na1= 58.69            
Na7-Na10-Na1= 58.92            Na7-Na10-Na6=117.59            Na15-Na10-Na1=116.58           Na15-Na10-Na6=174.63           
Na15-Na10-Na7= 57.67           Na17-Na10-Na1= 60.12           Na17-Na10-Na6= 90.41           Na17-Na10-Na7= 59.96           
Na17-Na10-Na15= 88.94          Na21-Na10-Na1= 59.26           Na21-Na10-Na6= 58.32           Na21-Na10-Na7= 88.46           
Na21-Na10-Na15=117.62          Na21-Na10-Na17=119.38          Na23-Na10-Na1=115.87           Na23-Na10-Na6= 89.82           
Na23-Na10-Na7=115.53           Na23-Na10-Na15= 90.35          Na23-Na10-Na17=174.85          Na23-Na10-Na21= 56.69          
Na24-Na10-Na1= 88.27           Na24-Na10-Na6=117.72           Na24-Na10-Na7= 58.60           Na24-Na10-Na15= 58.22          
Na24-Na10-Na17=118.57          Na24-Na10-Na21= 59.43          Na24-Na10-Na23= 56.99          Cl28-Na10-Na1= 90.89           
Cl28-Na10-Na6=135.23           Cl28-Na10-Na7= 47.24           Cl28-Na10-Na15= 44.37          Cl28-Na10-Na17= 44.82          
Cl28-Na10-Na21=135.70          Cl28-Na10-Na23=134.72          Cl28-Na10-Na24= 90.51          Cl30-Na10-Na1= 46.60           
Cl30-Na10-Na6= 45.31           Cl30-Na10-Na7= 90.54           Cl30-Na10-Na15=134.17          Cl30-Na10-Na17= 45.24          
Cl30-Na10-Na21= 90.61          Cl30-Na10-Na23=135.12          Cl30-Na10-Na24=134.87          Cl30-Na10-Cl28= 89.99          
Cl43-Na10-Na1= 45.05           Cl43-Na10-Na6= 87.66           Cl43-Na10-Na7= 44.87           Cl43-Na10-Na15= 87.02          
Cl43-Na10-Na17= 90.64          Cl43-Na10-Na21= 43.60          Cl43-Na10-Na23= 84.23          Cl43-Na10-Na24= 43.24          
Cl43-Na10-Cl28= 92.10          Cl43-Na10-Cl30= 91.64          Cl46-Na10-Na1= 88.49           Cl46-Na10-Na6= 43.92           
Cl46-Na10-Na7=132.70           Cl46-Na10-Na15=136.46          Cl46-Na10-Na17=134.33          Cl46-Na10-Na21= 44.26          
Cl46-Na10-Na23= 46.12          Cl46-Na10-Na24= 90.04          Cl46-Na10-Cl28=179.15          Cl46-Na10-Cl30= 89.17          
Cl46-Na10-Cl43= 87.86          Cl50-Na10-Na1=133.80           Cl50-Na10-Na6=135.36           Cl50-Na10-Na7= 89.30           
Cl50-Na10-Na15= 45.22          Cl50-Na10-Na17=134.13          Cl50-Na10-Na21= 90.13          Cl50-Na10-Na23= 45.56          
Cl50-Na10-Na24= 45.53          Cl50-Na10-Cl28= 89.36          Cl50-Na10-Cl30=179.25          Cl50-Na10-Cl43= 88.77          
Cl50-Na10-Cl46= 91.48          
 
 selected dihedral angles (degree)
 ---------------------------------
Na5-Na3-Na1-Na4=250.40        Na5-Na3-Na1-Na6= 67.68        Na5-Na3-Na1-Na7= 71.40        Na5-Na3-Na1-Na9=359.63        
Na5-Na3-Na1-Na10= 72.89       Na5-Na3-Na1-Na12=178.07       Na5-Na3-Na1-Na13=250.27       Na5-Na3-Na1-Na17=126.25       
Na5-Na3-Na1-Na19=180.78       Na5-Na3-Na1-Na21=  3.23       Na5-Na3-Na1-Na25=306.79       Na5-Na3-Na1-Cl30=122.88       
Na5-Na3-Na1-Cl37=309.48       Na5-Na3-Na1-Cl40=128.69       Na5-Na3-Na1-Cl43= 36.85       Na5-Na3-Na1-Cl48=305.45       
Na5-Na3-Na1-Cl49=215.34       Na7-Na3-Na1-Na4=179.00        Na7-Na3-Na1-Na6=356.28        Na7-Na3-Na1-Na9=288.23        
Na7-Na3-Na1-Na10=  1.49       Na7-Na3-Na1-Na12=106.67       Na7-Na3-Na1-Na13=178.87       Na7-Na3-Na1-Na17= 54.85       
Na7-Na3-Na1-Na19=109.38       Na7-Na3-Na1-Na21=291.83       Na7-Na3-Na1-Na25=235.39       Na7-Na3-Na1-Cl30= 51.48       
Na7-Na3-Na1-Cl37=238.08       Na7-Na3-Na1-Cl40= 57.29       Na7-Na3-Na1-Cl43=325.45       Na7-Na3-Na1-Cl48=234.05       
Na7-Na3-Na1-Cl49=143.94       Na8-Na3-Na1-Na4=358.57        Na8-Na3-Na1-Na6=175.86        Na8-Na3-Na1-Na7=179.58        
Na8-Na3-Na1-Na9=107.80        Na8-Na3-Na1-Na10=181.07       Na8-Na3-Na1-Na12=286.25       Na8-Na3-Na1-Na13=358.45       
Na8-Na3-Na1-Na17=234.43       Na8-Na3-Na1-Na19=288.95       Na8-Na3-Na1-Na21=111.40       Na8-Na3-Na1-Na25= 54.97       
Na8-Na3-Na1-Cl30=231.06       Na8-Na3-Na1-Cl37= 57.66       Na8-Na3-Na1-Cl40=236.86       Na8-Na3-Na1-Cl43=145.03       
Na8-Na3-Na1-Cl48= 53.62       Na8-Na3-Na1-Cl49=323.51       Na9-Na3-Na1-Na4=250.77        Na9-Na3-Na1-Na6= 68.05        
Na9-Na3-Na1-Na7= 71.77        Na9-Na3-Na1-Na10= 73.26       Na9-Na3-Na1-Na12=178.44       Na9-Na3-Na1-Na13=250.64       
Na9-Na3-Na1-Na17=126.62       Na9-Na3-Na1-Na19=181.15       Na9-Na3-Na1-Na21=  3.60       Na9-Na3-Na1-Na25=307.16       
Na9-Na3-Na1-Cl30=123.25       Na9-Na3-Na1-Cl37=309.85       Na9-Na3-Na1-Cl40=129.06       Na9-Na3-Na1-Cl43= 37.22       
Na9-Na3-Na1-Cl48=305.82       Na9-Na3-Na1-Cl49=215.71       Na11-Na3-Na1-Na4=305.09       Na11-Na3-Na1-Na6=122.38       
Na11-Na3-Na1-Na7=126.10       Na11-Na3-Na1-Na9= 54.32       Na11-Na3-Na1-Na10=127.59      Na11-Na3-Na1-Na12=232.77      
Na11-Na3-Na1-Na13=304.97      Na11-Na3-Na1-Na17=180.95      Na11-Na3-Na1-Na19=235.47      Na11-Na3-Na1-Na21= 57.92      
Na11-Na3-Na1-Na25=  1.48      Na11-Na3-Na1-Cl30=177.58      Na11-Na3-Na1-Cl37=  4.18      Na11-Na3-Na1-Cl40=183.38      
Na11-Na3-Na1-Cl43= 91.55      Na11-Na3-Na1-Cl48=  0.14      Na11-Na3-Na1-Cl49=270.03      Na13-Na3-Na1-Na4=  0.13       
Na13-Na3-Na1-Na6=177.41       Na13-Na3-Na1-Na7=181.13       Na13-Na3-Na1-Na9=109.36       Na13-Na3-Na1-Na10=182.62      
Na13-Na3-Na1-Na12=287.80      Na13-Na3-Na1-Na17=235.98      Na13-Na3-Na1-Na19=290.51      Na13-Na3-Na1-Na21=112.96      
Na13-Na3-Na1-Na25= 56.52      Na13-Na3-Na1-Cl30=232.61      Na13-Na3-Na1-Cl37= 59.21      Na13-Na3-Na1-Cl40=238.42      
Na13-Na3-Na1-Cl43=146.58      Na13-Na3-Na1-Cl48= 55.18      Na13-Na3-Na1-Cl49=325.07      Na19-Na3-Na1-Na4= 69.62       
Na19-Na3-Na1-Na6=246.90       Na19-Na3-Na1-Na7=250.62       Na19-Na3-Na1-Na9=178.85       Na19-Na3-Na1-Na10=252.12      
Na19-Na3-Na1-Na12=357.30      Na19-Na3-Na1-Na13= 69.49      Na19-Na3-Na1-Na17=305.48      Na19-Na3-Na1-Na21=182.45      
Na19-Na3-Na1-Na25=126.01      Na19-Na3-Na1-Cl30=302.11      Na19-Na3-Na1-Cl37=128.70      Na19-Na3-Na1-Cl40=307.91      
Na19-Na3-Na1-Cl43=216.07      Na19-Na3-Na1-Cl48=124.67      Na19-Na3-Na1-Cl49= 34.56      Cl29-Na3-Na1-Na4=217.49       
Cl29-Na3-Na1-Na6= 34.77       Cl29-Na3-Na1-Na7= 38.49       Cl29-Na3-Na1-Na9=326.72       Cl29-Na3-Na1-Na10= 39.98      
Cl29-Na3-Na1-Na12=145.16      Cl29-Na3-Na1-Na13=217.36      Cl29-Na3-Na1-Na17= 93.34      Cl29-Na3-Na1-Na19=147.87      
Cl29-Na3-Na1-Na21=330.32      Cl29-Na3-Na1-Na25=273.88      Cl29-Na3-Na1-Cl30= 89.97      Cl29-Na3-Na1-Cl37=276.57      
Cl29-Na3-Na1-Cl40= 95.78      Cl29-Na3-Na1-Cl43=  3.94      Cl29-Na3-Na1-Cl48=272.54      Cl29-Na3-Na1-Cl49=182.43      
Cl34-Na3-Na1-Na4= 37.23       Cl34-Na3-Na1-Na6=214.51       Cl34-Na3-Na1-Na7=218.23       Cl34-Na3-Na1-Na9=146.45       
Cl34-Na3-Na1-Na10=219.72      Cl34-Na3-Na1-Na12=324.90      Cl34-Na3-Na1-Na13= 37.10      Cl34-Na3-Na1-Na17=273.08      
Cl34-Na3-Na1-Na19=327.60      Cl34-Na3-Na1-Na21=150.05      Cl34-Na3-Na1-Na25= 93.62      Cl34-Na3-Na1-Cl30=269.71      
Cl34-Na3-Na1-Cl37= 96.31      Cl34-Na3-Na1-Cl40=275.51      Cl34-Na3-Na1-Cl43=183.68      Cl34-Na3-Na1-Cl48= 92.27      
Cl34-Na3-Na1-Cl49=  2.16      Cl35-Na3-Na1-Na4=307.95       Cl35-Na3-Na1-Na6=125.23       Cl35-Na3-Na1-Na7=128.95       
Cl35-Na3-Na1-Na9= 57.18       Cl35-Na3-Na1-Na10=130.44      Cl35-Na3-Na1-Na12=235.62      Cl35-Na3-Na1-Na13=307.82      
Cl35-Na3-Na1-Na17=183.80      Cl35-Na3-Na1-Na19=238.33      Cl35-Na3-Na1-Na21= 60.78      Cl35-Na3-Na1-Na25=  4.34      
Cl35-Na3-Na1-Cl30=180.43      Cl35-Na3-Na1-Cl37=  7.03      Cl35-Na3-Na1-Cl40=186.24      Cl35-Na3-Na1-Cl43= 94.40      
Cl35-Na3-Na1-Cl48=  3.00      Cl35-Na3-Na1-Cl49=272.89      Cl40-Na3-Na1-Na4=121.71       Cl40-Na3-Na1-Na6=298.99       
Cl40-Na3-Na1-Na7=302.71       Cl40-Na3-Na1-Na9=230.94       Cl40-Na3-Na1-Na10=304.20      Cl40-Na3-Na1-Na12= 49.39      
Cl40-Na3-Na1-Na13=121.58      Cl40-Na3-Na1-Na17=357.56      Cl40-Na3-Na1-Na19= 52.09      Cl40-Na3-Na1-Na21=234.54      
Cl40-Na3-Na1-Na25=178.10      Cl40-Na3-Na1-Cl30=354.19      Cl40-Na3-Na1-Cl37=180.79      Cl40-Na3-Na1-Cl43=268.16      
Cl40-Na3-Na1-Cl48=176.76      Cl40-Na3-Na1-Cl49= 86.65      Cl48-Na3-Na1-Na4=304.95       Cl48-Na3-Na1-Na6=122.23       
Cl48-Na3-Na1-Na7=125.95       Cl48-Na3-Na1-Na9= 54.18       Cl48-Na3-Na1-Na10=127.44      Cl48-Na3-Na1-Na12=232.63      
Cl48-Na3-Na1-Na13=304.82      Cl48-Na3-Na1-Na17=180.80      Cl48-Na3-Na1-Na19=235.33      Cl48-Na3-Na1-Na21= 57.78      
Cl48-Na3-Na1-Na25=  1.34      Cl48-Na3-Na1-Cl30=177.43      Cl48-Na3-Na1-Cl37=  4.03      Cl48-Na3-Na1-Cl40=183.24      
Cl48-Na3-Na1-Cl43= 91.40      Cl48-Na3-Na1-Cl49=269.89      O126-Na3-Na1-Na4=143.48       O126-Na3-Na1-Na6=320.77       
O126-Na3-Na1-Na7=324.49       O126-Na3-Na1-Na9=252.71       O126-Na3-Na1-Na10=325.98      O126-Na3-Na1-Na12= 71.16      
O126-Na3-Na1-Na13=143.36      O126-Na3-Na1-Na17= 19.34      O126-Na3-Na1-Na19= 73.86      O126-Na3-Na1-Na21=256.31      
O126-Na3-Na1-Na25=199.87      O126-Na3-Na1-Cl30= 15.97      O126-Na3-Na1-Cl37=202.57      O126-Na3-Na1-Cl40= 21.77      
O126-Na3-Na1-Cl43=289.94      O126-Na3-Na1-Cl48=198.53      O126-Na3-Na1-Cl49=108.42      Na6-Na4-Na1-Na3=179.75        
Na6-Na4-Na1-Na7=198.37        Na6-Na4-Na1-Na9=108.78        Na6-Na4-Na1-Na10=357.07       Na6-Na4-Na1-Na12=287.22       
Na6-Na4-Na1-Na13=179.88       Na6-Na4-Na1-Na17=286.68       Na6-Na4-Na1-Na19=233.55       Na6-Na4-Na1-Na21= 53.78       
Na6-Na4-Na1-Na25=108.24       Na6-Na4-Na1-Cl30=323.28       Na6-Na4-Na1-Cl37= 53.55       Na6-Na4-Na1-Cl40=232.93       
Na6-Na4-Na1-Cl43= 53.74       Na6-Na4-Na1-Cl48=144.64       Na6-Na4-Na1-Cl49=231.65       Na12-Na4-Na1-Na3=252.53       
Na12-Na4-Na1-Na6= 72.78       Na12-Na4-Na1-Na7=271.15       Na12-Na4-Na1-Na9=181.56       Na12-Na4-Na1-Na10= 69.84      
Na12-Na4-Na1-Na13=252.65      Na12-Na4-Na1-Na17=359.45      Na12-Na4-Na1-Na19=306.33      Na12-Na4-Na1-Na21=126.55      
Na12-Na4-Na1-Na25=181.02      Na12-Na4-Na1-Cl30= 36.05      Na12-Na4-Na1-Cl37=126.33      Na12-Na4-Na1-Cl40=305.71      
Na12-Na4-Na1-Cl43=126.52      Na12-Na4-Na1-Cl48=217.42      Na12-Na4-Na1-Cl49=304.43      Na13-Na4-Na1-Na3=359.88       
Na13-Na4-Na1-Na6=180.12       Na13-Na4-Na1-Na7= 18.50       Na13-Na4-Na1-Na9=288.90       Na13-Na4-Na1-Na10=177.19      
Na13-Na4-Na1-Na12=107.35      Na13-Na4-Na1-Na17=106.80      Na13-Na4-Na1-Na19= 53.68      Na13-Na4-Na1-Na21=233.90      
Na13-Na4-Na1-Na25=288.36      Na13-Na4-Na1-Cl30=143.40      Na13-Na4-Na1-Cl37=233.68      Na13-Na4-Na1-Cl40= 53.06      
Na13-Na4-Na1-Cl43=233.87      Na13-Na4-Na1-Cl48=324.77      Na13-Na4-Na1-Cl49= 51.78      Na25-Na4-Na1-Na3= 71.51       
Na25-Na4-Na1-Na6=251.76       Na25-Na4-Na1-Na7= 90.13       Na25-Na4-Na1-Na9=  0.54       Na25-Na4-Na1-Na10=248.83      
Na25-Na4-Na1-Na12=178.98      Na25-Na4-Na1-Na13= 71.64      Na25-Na4-Na1-Na17=178.44      Na25-Na4-Na1-Na19=125.31      
Na25-Na4-Na1-Na21=305.54      Na25-Na4-Na1-Cl30=215.04      Na25-Na4-Na1-Cl37=305.31      Na25-Na4-Na1-Cl40=124.69      
Na25-Na4-Na1-Cl43=305.50      Na25-Na4-Na1-Cl48= 36.40      Na25-Na4-Na1-Cl49=123.41      Cl32-Na4-Na1-Na3=218.62       
Cl32-Na4-Na1-Na6= 38.87       Cl32-Na4-Na1-Na7=237.24       Cl32-Na4-Na1-Na9=147.65       Cl32-Na4-Na1-Na10= 35.93      
Cl32-Na4-Na1-Na12=326.09      Cl32-Na4-Na1-Na13=218.74      Cl32-Na4-Na1-Na17=325.54      Cl32-Na4-Na1-Na19=272.42      
Cl32-Na4-Na1-Na21= 92.64      Cl32-Na4-Na1-Na25=147.11      Cl32-Na4-Na1-Cl30=  2.14      Cl32-Na4-Na1-Cl37= 92.42      
Cl32-Na4-Na1-Cl40=271.80      Cl32-Na4-Na1-Cl43= 92.61      Cl32-Na4-Na1-Cl48=183.51      Cl32-Na4-Na1-Cl49=270.52      
Cl37-Na4-Na1-Na3=126.20       Cl37-Na4-Na1-Na6=306.45       Cl37-Na4-Na1-Na7=144.82       Cl37-Na4-Na1-Na9= 55.23       
Cl37-Na4-Na1-Na10=303.51      Cl37-Na4-Na1-Na12=233.67      Cl37-Na4-Na1-Na13=126.32      Cl37-Na4-Na1-Na17=233.12      
Cl37-Na4-Na1-Na19=180.00      Cl37-Na4-Na1-Na21=  0.22      Cl37-Na4-Na1-Na25= 54.69      Cl37-Na4-Na1-Cl30=269.72      
Cl37-Na4-Na1-Cl40=179.38      Cl37-Na4-Na1-Cl43=  0.19      Cl37-Na4-Na1-Cl48= 91.09      Cl37-Na4-Na1-Cl49=178.10      
Cl39-Na4-Na1-Na3= 35.07       Cl39-Na4-Na1-Na6=215.32       Cl39-Na4-Na1-Na7= 53.69       Cl39-Na4-Na1-Na9=324.10       
Cl39-Na4-Na1-Na10=212.39      Cl39-Na4-Na1-Na12=142.54      Cl39-Na4-Na1-Na13= 35.19      Cl39-Na4-Na1-Na17=141.99      
Cl39-Na4-Na1-Na19= 88.87      Cl39-Na4-Na1-Na21=269.09      Cl39-Na4-Na1-Na25=323.56      Cl39-Na4-Na1-Cl30=178.59      
Cl39-Na4-Na1-Cl37=268.87      Cl39-Na4-Na1-Cl40= 88.25      Cl39-Na4-Na1-Cl43=269.06      Cl39-Na4-Na1-Cl48=359.96      
Cl39-Na4-Na1-Cl49= 86.97      Cl49-Na4-Na1-Na3=308.10       Cl49-Na4-Na1-Na6=128.35       Cl49-Na4-Na1-Na7=326.72       
Cl49-Na4-Na1-Na9=237.13       Cl49-Na4-Na1-Na10=125.42      Cl49-Na4-Na1-Na12= 55.57      Cl49-Na4-Na1-Na13=308.22      
Cl49-Na4-Na1-Na17= 55.02      Cl49-Na4-Na1-Na19=  1.90      Cl49-Na4-Na1-Na21=182.12      Cl49-Na4-Na1-Na25=236.59      
Cl49-Na4-Na1-Cl30= 91.62      Cl49-Na4-Na1-Cl37=181.90      Cl49-Na4-Na1-Cl40=  1.28      Cl49-Na4-Na1-Cl43=182.09      
Cl49-Na4-Na1-Cl48=272.99      Na9-Na5-Na3-Na1=  0.37        Na9-Na5-Na3-Na7= 55.09        Na9-Na5-Na3-Na8=238.27        
Na9-Na5-Na3-Na11=291.46       Na9-Na5-Na3-Na13=290.73       Na9-Na5-Na3-Na19=240.24       Na9-Na5-Na3-Cl29= 49.61       
Na9-Na5-Na3-Cl34=232.69       Na9-Na5-Na3-Cl35=238.18       Na9-Na5-Na3-Cl40= 53.52       Na9-Na5-Na3-Cl48=326.09       
Na9-Na5-Na3-O126=137.61       Na11-Na5-Na3-Na1= 68.91       Na11-Na5-Na3-Na7=123.63       Na11-Na5-Na3-Na8=306.81       
Na11-Na5-Na3-Na9= 68.54       Na11-Na5-Na3-Na13=359.26      Na11-Na5-Na3-Na19=308.78      Na11-Na5-Na3-Cl29=118.15      
Na11-Na5-Na3-Cl34=301.22      Na11-Na5-Na3-Cl35=306.72      Na11-Na5-Na3-Cl40=122.06      Na11-Na5-Na3-Cl48= 34.62      
Na11-Na5-Na3-O126=206.14      Na14-Na5-Na3-Na1=302.02       Na14-Na5-Na3-Na7=356.74       Na14-Na5-Na3-Na8=179.93       
Na14-Na5-Na3-Na9=301.65       Na14-Na5-Na3-Na11=233.12      Na14-Na5-Na3-Na13=232.38      Na14-Na5-Na3-Na19=181.89      
Na14-Na5-Na3-Cl29=351.26      Na14-Na5-Na3-Cl34=174.34      Na14-Na5-Na3-Cl35=179.83      Na14-Na5-Na3-Cl40=355.17      
Na14-Na5-Na3-Cl48=267.74      Na14-Na5-Na3-O126= 79.26      Na20-Na5-Na3-Na1=  2.44       Na20-Na5-Na3-Na7= 57.16       
Na20-Na5-Na3-Na8=240.34       Na20-Na5-Na3-Na9=  2.07       Na20-Na5-Na3-Na11=293.53      Na20-Na5-Na3-Na13=292.79      
Na20-Na5-Na3-Na19=242.30      Na20-Na5-Na3-Cl29= 51.68      Na20-Na5-Na3-Cl34=234.75      Na20-Na5-Na3-Cl35=240.25      
Na20-Na5-Na3-Cl40= 55.58      Na20-Na5-Na3-Cl48=328.15      Na20-Na5-Na3-O126=139.67      Cl29-Na5-Na3-Na1=310.76       
Cl29-Na5-Na3-Na7=  5.48       Cl29-Na5-Na3-Na8=188.67       Cl29-Na5-Na3-Na9=310.39       Cl29-Na5-Na3-Na11=241.85      
Cl29-Na5-Na3-Na13=241.12      Cl29-Na5-Na3-Na19=190.63      Cl29-Na5-Na3-Cl34=183.08      Cl29-Na5-Na3-Cl35=188.57      
Cl29-Na5-Na3-Cl40=  3.91      Cl29-Na5-Na3-Cl48=276.48      Cl29-Na5-Na3-O126= 88.00      Cl35-Na5-Na3-Na1=122.19       
Cl35-Na5-Na3-Na7=176.91       Cl35-Na5-Na3-Na8=  0.09       Cl35-Na5-Na3-Na9=121.82       Cl35-Na5-Na3-Na11= 53.28      
Cl35-Na5-Na3-Na13= 52.54      Cl35-Na5-Na3-Na19=  2.06      Cl35-Na5-Na3-Cl29=171.43      Cl35-Na5-Na3-Cl34=354.50      
Cl35-Na5-Na3-Cl40=175.34      Cl35-Na5-Na3-Cl48= 87.90      Cl35-Na5-Na3-O126=259.42      Cl38-Na5-Na3-Na1=315.18       
Cl38-Na5-Na3-Na7=  9.90       Cl38-Na5-Na3-Na8=193.08       Cl38-Na5-Na3-Na9=314.81       Cl38-Na5-Na3-Na11=246.27      
Cl38-Na5-Na3-Na13=245.53      Cl38-Na5-Na3-Na19=195.05      Cl38-Na5-Na3-Cl29=  4.42      Cl38-Na5-Na3-Cl34=187.49      
Cl38-Na5-Na3-Cl35=192.99      Cl38-Na5-Na3-Cl40=  8.33      Cl38-Na5-Na3-Cl48=280.89      Cl38-Na5-Na3-O126= 92.41      
Cl41-Na5-Na3-Na1= 36.60       Cl41-Na5-Na3-Na7= 91.32       Cl41-Na5-Na3-Na8=274.51       Cl41-Na5-Na3-Na9= 36.23       
Cl41-Na5-Na3-Na11=327.69      Cl41-Na5-Na3-Na13=326.96      Cl41-Na5-Na3-Na19=276.47      Cl41-Na5-Na3-Cl29= 85.84      
Cl41-Na5-Na3-Cl34=268.92      Cl41-Na5-Na3-Cl35=274.41      Cl41-Na5-Na3-Cl40= 89.75      Cl41-Na5-Na3-Cl48=  2.32      
Cl41-Na5-Na3-O126=173.84      O66-Na5-Na3-Na1=222.77        O66-Na5-Na3-Na7=277.49        O66-Na5-Na3-Na8=100.68        
O66-Na5-Na3-Na9=222.40        O66-Na5-Na3-Na11=153.86       O66-Na5-Na3-Na13=153.13       O66-Na5-Na3-Na19=102.64       
O66-Na5-Na3-Cl29=272.01       O66-Na5-Na3-Cl34= 95.09       O66-Na5-Na3-Cl35=100.58       O66-Na5-Na3-Cl40=275.92       
O66-Na5-Na3-Cl48=188.49       O66-Na5-Na3-O126=  0.00       C68-Na5-Na3-Na1=201.80        C68-Na5-Na3-Na7=256.52        
C68-Na5-Na3-Na8= 79.70        C68-Na5-Na3-Na9=201.43        C68-Na5-Na3-Na11=132.89       C68-Na5-Na3-Na13=132.15       
C68-Na5-Na3-Na19= 81.66       C68-Na5-Na3-Cl29=251.04       C68-Na5-Na3-Cl34= 74.11       C68-Na5-Na3-Cl35= 79.61       
C68-Na5-Na3-Cl40=254.94       C68-Na5-Na3-Cl48=167.51       C68-Na5-Na3-O126=339.03       C74-Na5-Na3-Na1=160.32        
C74-Na5-Na3-Na7=215.05        C74-Na5-Na3-Na8= 38.23        C74-Na5-Na3-Na9=159.96        C74-Na5-Na3-Na11= 91.42       
C74-Na5-Na3-Na13= 90.68       C74-Na5-Na3-Na19= 40.19       C74-Na5-Na3-Cl29=209.56       C74-Na5-Na3-Cl34= 32.64       
C74-Na5-Na3-Cl35= 38.14       C74-Na5-Na3-Cl40=213.47       C74-Na5-Na3-Cl48=126.04       C74-Na5-Na3-O126=297.56       
H75-Na5-Na3-Na1=141.45        H75-Na5-Na3-Na7=196.18        H75-Na5-Na3-Na8= 19.36        H75-Na5-Na3-Na9=141.09        
H75-Na5-Na3-Na11= 72.55       H75-Na5-Na3-Na13= 71.81       H75-Na5-Na3-Na19= 21.32       H75-Na5-Na3-Cl29=190.69       
H75-Na5-Na3-Cl34= 13.77       H75-Na5-Na3-Cl35= 19.27       H75-Na5-Na3-Cl40=194.60       H75-Na5-Na3-Cl48=107.17       
H75-Na5-Na3-O126=278.69       Na4-Na6-Na1-Na3=182.60        Na4-Na6-Na1-Na7=179.06        Na4-Na6-Na1-Na9=248.24        
Na4-Na6-Na1-Na10=177.16       Na4-Na6-Na1-Na12= 69.96       Na4-Na6-Na1-Na13=359.87       Na4-Na6-Na1-Na17=124.14       
Na4-Na6-Na1-Na19= 72.14       Na4-Na6-Na1-Na21=249.46       Na4-Na6-Na1-Na25=303.46       Na4-Na6-Na1-Cl30=123.79       
Na4-Na6-Na1-Cl37=304.86       Na4-Na6-Na1-Cl40=125.68       Na4-Na6-Na1-Cl43=213.41       Na4-Na6-Na1-Cl48=300.58       
Na4-Na6-Na1-Cl49= 35.09       Na10-Na6-Na1-Na3=  5.44       Na10-Na6-Na1-Na4=182.84       Na10-Na6-Na1-Na7=  1.90       
Na10-Na6-Na1-Na9= 71.08       Na10-Na6-Na1-Na12=252.80      Na10-Na6-Na1-Na13=182.71      Na10-Na6-Na1-Na17=306.98      
Na10-Na6-Na1-Na19=254.98      Na10-Na6-Na1-Na21= 72.30      Na10-Na6-Na1-Na25=126.30      Na10-Na6-Na1-Cl30=306.63      
Na10-Na6-Na1-Cl37=127.70      Na10-Na6-Na1-Cl40=308.52      Na10-Na6-Na1-Cl43= 36.25      Na10-Na6-Na1-Cl48=123.42      
Na10-Na6-Na1-Cl49=217.93      Na12-Na6-Na1-Na3=112.64       Na12-Na6-Na1-Na4=290.04       Na12-Na6-Na1-Na7=109.10       
Na12-Na6-Na1-Na9=178.28       Na12-Na6-Na1-Na10=107.20      Na12-Na6-Na1-Na13=289.91      Na12-Na6-Na1-Na17= 54.18      
Na12-Na6-Na1-Na19=  2.18      Na12-Na6-Na1-Na21=179.50      Na12-Na6-Na1-Na25=233.50      Na12-Na6-Na1-Cl30= 53.84      
Na12-Na6-Na1-Cl37=234.90      Na12-Na6-Na1-Cl40= 55.72      Na12-Na6-Na1-Cl43=143.45      Na12-Na6-Na1-Cl48=230.62      
Na12-Na6-Na1-Cl49=325.13      Na21-Na6-Na1-Na3=293.14       Na21-Na6-Na1-Na4=110.54       Na21-Na6-Na1-Na7=289.60       
Na21-Na6-Na1-Na9=358.78       Na21-Na6-Na1-Na10=287.70      Na21-Na6-Na1-Na12=180.50      Na21-Na6-Na1-Na13=110.41      
Na21-Na6-Na1-Na17=234.68      Na21-Na6-Na1-Na19=182.68      Na21-Na6-Na1-Na25= 54.01      Na21-Na6-Na1-Cl30=234.34      
Na21-Na6-Na1-Cl37= 55.40      Na21-Na6-Na1-Cl40=236.22      Na21-Na6-Na1-Cl43=323.95      Na21-Na6-Na1-Cl48= 51.12      
Na21-Na6-Na1-Cl49=145.63      Cl30-Na6-Na1-Na3= 58.80       Cl30-Na6-Na1-Na4=236.21       Cl30-Na6-Na1-Na7= 55.27       
Cl30-Na6-Na1-Na9=124.45       Cl30-Na6-Na1-Na10= 53.37      Cl30-Na6-Na1-Na12=306.16      Cl30-Na6-Na1-Na13=236.07      
Cl30-Na6-Na1-Na17=  0.35      Cl30-Na6-Na1-Na19=308.34      Cl30-Na6-Na1-Na21=125.66      Cl30-Na6-Na1-Na25=179.67      
Cl30-Na6-Na1-Cl37=181.06      Cl30-Na6-Na1-Cl40=  1.89      Cl30-Na6-Na1-Cl43= 89.62      Cl30-Na6-Na1-Cl48=176.78      
Cl30-Na6-Na1-Cl49=271.29      Cl32-Na6-Na1-Na3=147.62       Cl32-Na6-Na1-Na4=325.03       Cl32-Na6-Na1-Na7=144.08       
Cl32-Na6-Na1-Na9=213.27       Cl32-Na6-Na1-Na10=142.19      Cl32-Na6-Na1-Na12= 34.98      Cl32-Na6-Na1-Na13=324.89      
Cl32-Na6-Na1-Na17= 89.17      Cl32-Na6-Na1-Na19= 37.16      Cl32-Na6-Na1-Na21=214.48      Cl32-Na6-Na1-Na25=268.49      
Cl32-Na6-Na1-Cl30= 88.82      Cl32-Na6-Na1-Cl37=269.88      Cl32-Na6-Na1-Cl40= 90.71      Cl32-Na6-Na1-Cl43=178.44      
Cl32-Na6-Na1-Cl48=265.60      Cl32-Na6-Na1-Cl49=  0.11      Cl37-Na6-Na1-Na3=237.74       Cl37-Na6-Na1-Na4= 55.14       
Cl37-Na6-Na1-Na7=234.20       Cl37-Na6-Na1-Na9=303.38       Cl37-Na6-Na1-Na10=232.30      Cl37-Na6-Na1-Na12=125.10      
Cl37-Na6-Na1-Na13= 55.01      Cl37-Na6-Na1-Na17=179.28      Cl37-Na6-Na1-Na19=127.28      Cl37-Na6-Na1-Na21=304.60      
Cl37-Na6-Na1-Na25=358.61      Cl37-Na6-Na1-Cl30=178.94      Cl37-Na6-Na1-Cl40=180.82      Cl37-Na6-Na1-Cl43=268.55      
Cl37-Na6-Na1-Cl48=355.72      Cl37-Na6-Na1-Cl49= 90.23      Cl46-Na6-Na1-Na3=330.39       Cl46-Na6-Na1-Na4=147.80       
Cl46-Na6-Na1-Na7=326.85       Cl46-Na6-Na1-Na9= 36.04       Cl46-Na6-Na1-Na10=324.96      Cl46-Na6-Na1-Na12=217.75      
Cl46-Na6-Na1-Na13=147.66      Cl46-Na6-Na1-Na17=271.94      Cl46-Na6-Na1-Na19=219.93      Cl46-Na6-Na1-Na21= 37.25      
Cl46-Na6-Na1-Na25= 91.26      Cl46-Na6-Na1-Cl30=271.59      Cl46-Na6-Na1-Cl37= 92.65      Cl46-Na6-Na1-Cl40=273.48      
Cl46-Na6-Na1-Cl43=  1.21      Cl46-Na6-Na1-Cl48= 88.37      Cl46-Na6-Na1-Cl49=182.88      O129-Na6-Na1-Na3=166.86       
O129-Na6-Na1-Na4=344.26       O129-Na6-Na1-Na7=163.32       O129-Na6-Na1-Na9=232.50       O129-Na6-Na1-Na10=161.42      
O129-Na6-Na1-Na12= 54.22      O129-Na6-Na1-Na13=344.13      O129-Na6-Na1-Na17=108.40      O129-Na6-Na1-Na19= 56.40      
O129-Na6-Na1-Na21=233.72      O129-Na6-Na1-Na25=287.72      O129-Na6-Na1-Cl30=108.06      O129-Na6-Na1-Cl37=289.12      
O129-Na6-Na1-Cl40=109.94      O129-Na6-Na1-Cl43=197.67      O129-Na6-Na1-Cl48=284.84      O129-Na6-Na1-Cl49= 19.35      
H130-Na6-Na1-Na3=154.23       H130-Na6-Na1-Na4=331.63       H130-Na6-Na1-Na7=150.69       H130-Na6-Na1-Na9=219.87       
H130-Na6-Na1-Na10=148.79      H130-Na6-Na1-Na12= 41.59      H130-Na6-Na1-Na13=331.50      H130-Na6-Na1-Na17= 95.77      
H130-Na6-Na1-Na19= 43.77      H130-Na6-Na1-Na21=221.09      H130-Na6-Na1-Na25=275.09      H130-Na6-Na1-Cl30= 95.42      
H130-Na6-Na1-Cl37=276.49      H130-Na6-Na1-Cl40= 97.31      H130-Na6-Na1-Cl43=185.04      H130-Na6-Na1-Cl48=272.21      
H130-Na6-Na1-Cl49=  6.72      Na1-Na6-Na4-Na12=290.04       Na1-Na6-Na4-Na13=  0.12       Na1-Na6-Na4-Na25= 56.06       
Na1-Na6-Na4-Cl32=237.15       Na1-Na6-Na4-Cl37= 60.61       Na1-Na6-Na4-Cl39= 58.21       Na1-Na6-Na4-Cl49=322.77       
Na10-Na6-Na4-Na1=  2.84       Na10-Na6-Na4-Na12=292.87      Na10-Na6-Na4-Na13=  2.96      Na10-Na6-Na4-Na25= 58.89      
Na10-Na6-Na4-Cl32=239.99      Na10-Na6-Na4-Cl37= 63.45      Na10-Na6-Na4-Cl39= 61.05      Na10-Na6-Na4-Cl49=325.60      
Na12-Na6-Na4-Na1= 69.96       Na12-Na6-Na4-Na13= 70.09      Na12-Na6-Na4-Na25=126.02      Na12-Na6-Na4-Cl32=307.12      
Na12-Na6-Na4-Cl37=130.58      Na12-Na6-Na4-Cl39=128.18      Na12-Na6-Na4-Cl49= 32.73      Na21-Na6-Na4-Na1=304.63       
Na21-Na6-Na4-Na12=234.67      Na21-Na6-Na4-Na13=304.75      Na21-Na6-Na4-Na25=  0.69      Na21-Na6-Na4-Cl32=181.78      
Na21-Na6-Na4-Cl37=  5.24      Na21-Na6-Na4-Cl39=  2.84      Na21-Na6-Na4-Cl49=267.39      Cl30-Na6-Na4-Na1= 38.20       
Cl30-Na6-Na4-Na12=328.23      Cl30-Na6-Na4-Na13= 38.32      Cl30-Na6-Na4-Na25= 94.25      Cl30-Na6-Na4-Cl32=275.35      
Cl30-Na6-Na4-Cl37= 98.81      Cl30-Na6-Na4-Cl39= 96.41      Cl30-Na6-Na4-Cl49=  0.96      Cl32-Na6-Na4-Na1=122.85       
Cl32-Na6-Na4-Na12= 52.88      Cl32-Na6-Na4-Na13=122.97      Cl32-Na6-Na4-Na25=178.90      Cl32-Na6-Na4-Cl37=183.46      
Cl32-Na6-Na4-Cl39=181.06      Cl32-Na6-Na4-Cl49= 85.61      Cl37-Na6-Na4-Na1=299.39       Cl37-Na6-Na4-Na12=229.42      
Cl37-Na6-Na4-Na13=299.51      Cl37-Na6-Na4-Na25=355.44      Cl37-Na6-Na4-Cl32=176.54      Cl37-Na6-Na4-Cl39=357.60      
Cl37-Na6-Na4-Cl49=262.15      Cl46-Na6-Na4-Na1=309.23       Cl46-Na6-Na4-Na12=239.27      Cl46-Na6-Na4-Na13=309.35      
Cl46-Na6-Na4-Na25=  5.28      Cl46-Na6-Na4-Cl32=186.38      Cl46-Na6-Na4-Cl37=  9.84      Cl46-Na6-Na4-Cl39=  7.44      
Cl46-Na6-Na4-Cl49=271.99      O129-Na6-Na4-Na1=174.59       O129-Na6-Na4-Na12=104.63      O129-Na6-Na4-Na13=174.71      
O129-Na6-Na4-Na25=230.65      O129-Na6-Na4-Cl32= 51.74      O129-Na6-Na4-Cl37=235.21      O129-Na6-Na4-Cl39=232.80      
O129-Na6-Na4-Cl49=137.36      H130-Na6-Na4-Na1=160.60       H130-Na6-Na4-Na12= 90.64      H130-Na6-Na4-Na13=160.73      
H130-Na6-Na4-Na25=216.66      H130-Na6-Na4-Cl32= 37.76      H130-Na6-Na4-Cl37=221.22      H130-Na6-Na4-Cl39=218.81      
H130-Na6-Na4-Cl49=123.37      Na3-Na7-Na1-Na4=340.84        Na3-Na7-Na1-Na6=179.65        Na3-Na7-Na1-Na9= 71.96        
Na3-Na7-Na1-Na10=181.56       Na3-Na7-Na1-Na12=253.39       Na3-Na7-Na1-Na13=358.93       Na3-Na7-Na1-Na17=251.02       
Na3-Na7-Na1-Na19=305.61       Na3-Na7-Na1-Na21=125.46       Na3-Na7-Na1-Na25= 69.55       Na3-Na7-Na1-Cl30=215.88       
Na3-Na7-Na1-Cl37=124.18       Na3-Na7-Na1-Cl40=304.79       Na3-Na7-Na1-Cl43=126.99       Na3-Na7-Na1-Cl48= 34.66       
Na3-Na7-Na1-Cl49=308.82       Na9-Na7-Na1-Na3=288.04        Na9-Na7-Na1-Na4=268.88        Na9-Na7-Na1-Na6=107.70        
Na9-Na7-Na1-Na10=109.61       Na9-Na7-Na1-Na12=181.43       Na9-Na7-Na1-Na13=286.97       Na9-Na7-Na1-Na17=179.06       
Na9-Na7-Na1-Na19=233.65       Na9-Na7-Na1-Na21= 53.50       Na9-Na7-Na1-Na25=357.59       Na9-Na7-Na1-Cl30=143.92       
Na9-Na7-Na1-Cl37= 52.22       Na9-Na7-Na1-Cl40=232.83       Na9-Na7-Na1-Cl43= 55.03       Na9-Na7-Na1-Cl48=322.70       
Na9-Na7-Na1-Cl49=236.86       Na10-Na7-Na1-Na3=178.44       Na10-Na7-Na1-Na4=159.27       Na10-Na7-Na1-Na6=358.09       
Na10-Na7-Na1-Na9=250.39       Na10-Na7-Na1-Na12= 71.83      Na10-Na7-Na1-Na13=177.37      Na10-Na7-Na1-Na17= 69.45      
Na10-Na7-Na1-Na19=124.05      Na10-Na7-Na1-Na21=303.90      Na10-Na7-Na1-Na25=247.99      Na10-Na7-Na1-Cl30= 34.31      
Na10-Na7-Na1-Cl37=302.62      Na10-Na7-Na1-Cl40=123.23      Na10-Na7-Na1-Cl43=305.43      Na10-Na7-Na1-Cl48=213.10      
Na10-Na7-Na1-Cl49=127.26      Na14-Na7-Na1-Na3=291.36       Na14-Na7-Na1-Na4=272.19       Na14-Na7-Na1-Na6=111.01       
Na14-Na7-Na1-Na9=  3.32       Na14-Na7-Na1-Na10=112.92      Na14-Na7-Na1-Na12=184.75      Na14-Na7-Na1-Na13=290.29      
Na14-Na7-Na1-Na17=182.38      Na14-Na7-Na1-Na19=236.97      Na14-Na7-Na1-Na21= 56.82      Na14-Na7-Na1-Na25=  0.91      
Na14-Na7-Na1-Cl30=147.23      Na14-Na7-Na1-Cl37= 55.54      Na14-Na7-Na1-Cl40=236.15      Na14-Na7-Na1-Cl43= 58.35      
Na14-Na7-Na1-Cl48=326.02      Na14-Na7-Na1-Cl49=240.18      Na15-Na7-Na1-Na3=179.49       Na15-Na7-Na1-Na4=160.32       
Na15-Na7-Na1-Na6=359.14       Na15-Na7-Na1-Na9=251.45       Na15-Na7-Na1-Na10=  1.05      Na15-Na7-Na1-Na12= 72.88      
Na15-Na7-Na1-Na13=178.42      Na15-Na7-Na1-Na17= 70.50      Na15-Na7-Na1-Na19=125.10      Na15-Na7-Na1-Na21=304.95      
Na15-Na7-Na1-Na25=249.04      Na15-Na7-Na1-Cl30= 35.36      Na15-Na7-Na1-Cl37=303.67      Na15-Na7-Na1-Cl40=124.28      
Na15-Na7-Na1-Cl43=306.48      Na15-Na7-Na1-Cl48=214.15      Na15-Na7-Na1-Cl49=128.31      Na17-Na7-Na1-Na3=108.98       
Na17-Na7-Na1-Na4= 89.82       Na17-Na7-Na1-Na6=288.64       Na17-Na7-Na1-Na9=180.94       Na17-Na7-Na1-Na10=290.55      
Na17-Na7-Na1-Na12=  2.37      Na17-Na7-Na1-Na13=107.91      Na17-Na7-Na1-Na19= 54.59      Na17-Na7-Na1-Na21=234.44      
Na17-Na7-Na1-Na25=178.54      Na17-Na7-Na1-Cl30=324.86      Na17-Na7-Na1-Cl37=233.16      Na17-Na7-Na1-Cl40= 53.78      
Na17-Na7-Na1-Cl43=235.97      Na17-Na7-Na1-Cl48=143.64      Na17-Na7-Na1-Cl49= 57.80      Na22-Na7-Na1-Na3= 12.68       
Na22-Na7-Na1-Na4=353.52       Na22-Na7-Na1-Na6=192.34       Na22-Na7-Na1-Na9= 84.64       Na22-Na7-Na1-Na10=194.25      
Na22-Na7-Na1-Na12=266.07      Na22-Na7-Na1-Na13= 11.61      Na22-Na7-Na1-Na17=263.70      Na22-Na7-Na1-Na19=318.29      
Na22-Na7-Na1-Na21=138.14      Na22-Na7-Na1-Na25= 82.23      Na22-Na7-Na1-Cl30=228.56      Na22-Na7-Na1-Cl37=136.86      
Na22-Na7-Na1-Cl40=317.47      Na22-Na7-Na1-Cl43=139.67      Na22-Na7-Na1-Cl48= 47.34      Na22-Na7-Na1-Cl49=321.50      
Na24-Na7-Na1-Na3=235.86       Na24-Na7-Na1-Na4=216.69       Na24-Na7-Na1-Na6= 55.51       Na24-Na7-Na1-Na9=307.82       
Na24-Na7-Na1-Na10= 57.42      Na24-Na7-Na1-Na12=129.25      Na24-Na7-Na1-Na13=234.79      Na24-Na7-Na1-Na17=126.87      
Na24-Na7-Na1-Na19=181.47      Na24-Na7-Na1-Na21=  1.32      Na24-Na7-Na1-Na25=305.41      Na24-Na7-Na1-Cl30= 91.73      
Na24-Na7-Na1-Cl37=  0.04      Na24-Na7-Na1-Cl40=180.65      Na24-Na7-Na1-Cl43=  2.85      Na24-Na7-Na1-Cl48=270.52      
Na24-Na7-Na1-Cl49=184.68      Cl26-Na7-Na1-Na3=236.28       Cl26-Na7-Na1-Na4=217.12       Cl26-Na7-Na1-Na6= 55.94       
Cl26-Na7-Na1-Na9=308.24       Cl26-Na7-Na1-Na10= 57.85      Cl26-Na7-Na1-Na12=129.67      Cl26-Na7-Na1-Na13=235.21      
Cl26-Na7-Na1-Na17=127.30      Cl26-Na7-Na1-Na19=181.89      Cl26-Na7-Na1-Na21=  1.74      Cl26-Na7-Na1-Na25=305.83      
Cl26-Na7-Na1-Cl30= 92.16      Cl26-Na7-Na1-Cl37=  0.46      Cl26-Na7-Na1-Cl40=181.07      Cl26-Na7-Na1-Cl43=  3.27      
Cl26-Na7-Na1-Cl48=270.94      Cl26-Na7-Na1-Cl49=185.10      Cl28-Na7-Na1-Na3=141.24       Cl28-Na7-Na1-Na4=122.07       
Cl28-Na7-Na1-Na6=320.89       Cl28-Na7-Na1-Na9=213.20       Cl28-Na7-Na1-Na10=322.80      Cl28-Na7-Na1-Na12= 34.63      
Cl28-Na7-Na1-Na13=140.17      Cl28-Na7-Na1-Na17= 32.26      Cl28-Na7-Na1-Na19= 86.85      Cl28-Na7-Na1-Na21=266.70      
Cl28-Na7-Na1-Na25=210.79      Cl28-Na7-Na1-Cl30=357.11      Cl28-Na7-Na1-Cl37=265.42      Cl28-Na7-Na1-Cl40= 86.03      
Cl28-Na7-Na1-Cl43=268.23      Cl28-Na7-Na1-Cl48=175.90      Cl28-Na7-Na1-Cl49= 90.06      Cl29-Na7-Na1-Na3=319.56       
Cl29-Na7-Na1-Na4=300.39       Cl29-Na7-Na1-Na6=139.21       Cl29-Na7-Na1-Na9= 31.52       Cl29-Na7-Na1-Na10=141.12      
Cl29-Na7-Na1-Na12=212.95      Cl29-Na7-Na1-Na13=318.49      Cl29-Na7-Na1-Na17=210.58      Cl29-Na7-Na1-Na19=265.17      
Cl29-Na7-Na1-Na21= 85.02      Cl29-Na7-Na1-Na25= 29.11      Cl29-Na7-Na1-Cl30=175.43      Cl29-Na7-Na1-Cl37= 83.74      
Cl29-Na7-Na1-Cl40=264.35      Cl29-Na7-Na1-Cl43= 86.55      Cl29-Na7-Na1-Cl48=354.22      Cl29-Na7-Na1-Cl49=268.38      
Cl40-Na7-Na1-Na3= 55.21       Cl40-Na7-Na1-Na4= 36.04       Cl40-Na7-Na1-Na6=234.86       Cl40-Na7-Na1-Na9=127.17       
Cl40-Na7-Na1-Na10=236.77      Cl40-Na7-Na1-Na12=308.60      Cl40-Na7-Na1-Na13= 54.14      Cl40-Na7-Na1-Na17=306.22      
Cl40-Na7-Na1-Na19=  0.82      Cl40-Na7-Na1-Na21=180.67      Cl40-Na7-Na1-Na25=124.76      Cl40-Na7-Na1-Cl30=271.08      
Cl40-Na7-Na1-Cl37=179.39      Cl40-Na7-Na1-Cl43=182.20      Cl40-Na7-Na1-Cl48= 89.87      Cl40-Na7-Na1-Cl49=  4.03      
Cl43-Na7-Na1-Na3=233.01       Cl43-Na7-Na1-Na4=213.85       Cl43-Na7-Na1-Na6= 52.66       Cl43-Na7-Na1-Na9=304.97       
Cl43-Na7-Na1-Na10= 54.57      Cl43-Na7-Na1-Na12=126.40      Cl43-Na7-Na1-Na13=231.94      Cl43-Na7-Na1-Na17=124.03      
Cl43-Na7-Na1-Na19=178.62      Cl43-Na7-Na1-Na21=358.47      Cl43-Na7-Na1-Na25=302.56      Cl43-Na7-Na1-Cl30= 88.88      
Cl43-Na7-Na1-Cl37=357.19      Cl43-Na7-Na1-Cl40=177.80      Cl43-Na7-Na1-Cl48=267.67      Cl43-Na7-Na1-Cl49=181.83      
O111-Na7-Na1-Na3= 45.82       O111-Na7-Na1-Na4= 26.65       O111-Na7-Na1-Na6=225.47       O111-Na7-Na1-Na9=117.77       
O111-Na7-Na1-Na10=227.38      O111-Na7-Na1-Na12=299.21      O111-Na7-Na1-Na13= 44.75      O111-Na7-Na1-Na17=296.83      
O111-Na7-Na1-Na19=351.43      O111-Na7-Na1-Na21=171.28      O111-Na7-Na1-Na25=115.37      O111-Na7-Na1-Cl30=261.69      
O111-Na7-Na1-Cl37=170.00      O111-Na7-Na1-Cl40=350.61      O111-Na7-Na1-Cl43=172.81      O111-Na7-Na1-Cl48= 80.48      
O111-Na7-Na1-Cl49=354.64      Na1-Na7-Na3-Na5=234.31        Na1-Na7-Na3-Na8=354.10        Na1-Na7-Na3-Na9=289.31        
Na1-Na7-Na3-Na11=291.37       Na1-Na7-Na3-Na13=  1.09       Na1-Na7-Na3-Na19= 54.24       Na1-Na7-Na3-Cl29=239.76       
Na1-Na7-Na3-Cl34= 56.55       Na1-Na7-Na3-Cl35=237.65       Na1-Na7-Na3-Cl40= 52.85       Na1-Na7-Na3-Cl48=325.97       
Na1-Na7-Na3-O126=155.97       Na9-Na7-Na3-Na1= 70.69        Na9-Na7-Na3-Na5=305.00        Na9-Na7-Na3-Na8= 64.79        
Na9-Na7-Na3-Na11=  2.06       Na9-Na7-Na3-Na13= 71.78       Na9-Na7-Na3-Na19=124.93       Na9-Na7-Na3-Cl29=310.45       
Na9-Na7-Na3-Cl34=127.24       Na9-Na7-Na3-Cl35=308.34       Na9-Na7-Na3-Cl40=123.54       Na9-Na7-Na3-Cl48= 36.66       
Na9-Na7-Na3-O126=226.66       Na10-Na7-Na3-Na1=358.29       Na10-Na7-Na3-Na5=232.60       Na10-Na7-Na3-Na8=352.40       
Na10-Na7-Na3-Na9=287.60       Na10-Na7-Na3-Na11=289.67      Na10-Na7-Na3-Na13=359.39      Na10-Na7-Na3-Na19= 52.53      
Na10-Na7-Na3-Cl29=238.06      Na10-Na7-Na3-Cl34= 54.84      Na10-Na7-Na3-Cl35=235.95      Na10-Na7-Na3-Cl40= 51.15      
Na10-Na7-Na3-Cl48=324.27      Na10-Na7-Na3-O126=154.26      Na14-Na7-Na3-Na1=128.44       Na14-Na7-Na3-Na5=  2.74       
Na14-Na7-Na3-Na8=122.54       Na14-Na7-Na3-Na9= 57.75       Na14-Na7-Na3-Na11= 59.81      Na14-Na7-Na3-Na13=129.53      
Na14-Na7-Na3-Na19=182.67      Na14-Na7-Na3-Cl29=  8.20      Na14-Na7-Na3-Cl34=184.98      Na14-Na7-Na3-Cl35=  6.09      
Na14-Na7-Na3-Cl40=181.29      Na14-Na7-Na3-Cl48= 94.41      Na14-Na7-Na3-O126=284.41      Na15-Na7-Na3-Na1=184.50       
Na15-Na7-Na3-Na5= 58.80       Na15-Na7-Na3-Na8=178.60       Na15-Na7-Na3-Na9=113.81       Na15-Na7-Na3-Na11=115.87      
Na15-Na7-Na3-Na13=185.59      Na15-Na7-Na3-Na19=238.73      Na15-Na7-Na3-Cl29= 64.26      Na15-Na7-Na3-Cl34=241.04      
Na15-Na7-Na3-Cl35= 62.15      Na15-Na7-Na3-Cl40=237.35      Na15-Na7-Na3-Cl48=150.47      Na15-Na7-Na3-O126=340.47      
Na17-Na7-Na3-Na1=304.08       Na17-Na7-Na3-Na5=178.38       Na17-Na7-Na3-Na8=298.18       Na17-Na7-Na3-Na9=233.39       
Na17-Na7-Na3-Na11=235.45      Na17-Na7-Na3-Na13=305.17      Na17-Na7-Na3-Na19=358.31      Na17-Na7-Na3-Cl29=183.84      
Na17-Na7-Na3-Cl34=  0.62      Na17-Na7-Na3-Cl35=181.73      Na17-Na7-Na3-Cl40=356.93      Na17-Na7-Na3-Cl48=270.05      
Na17-Na7-Na3-O126=100.05      Na22-Na7-Na3-Na1=182.81       Na22-Na7-Na3-Na5= 57.12       Na22-Na7-Na3-Na8=176.91       
Na22-Na7-Na3-Na9=112.12       Na22-Na7-Na3-Na11=114.18      Na22-Na7-Na3-Na13=183.90      Na22-Na7-Na3-Na19=237.05      
Na22-Na7-Na3-Cl29= 62.57      Na22-Na7-Na3-Cl34=239.36      Na22-Na7-Na3-Cl35= 60.46      Na22-Na7-Na3-Cl40=235.66      
Na22-Na7-Na3-Cl48=148.78      Na22-Na7-Na3-O126=338.78      Na24-Na7-Na3-Na1= 76.15       Na24-Na7-Na3-Na5=310.45       
Na24-Na7-Na3-Na8= 70.25       Na24-Na7-Na3-Na9=  5.46       Na24-Na7-Na3-Na11=  7.52      Na24-Na7-Na3-Na13= 77.24      
Na24-Na7-Na3-Na19=130.38      Na24-Na7-Na3-Cl29=315.91      Na24-Na7-Na3-Cl34=132.69      Na24-Na7-Na3-Cl35=313.80      
Na24-Na7-Na3-Cl40=129.00      Na24-Na7-Na3-Cl48= 42.12      Na24-Na7-Na3-O126=232.12      Cl26-Na7-Na3-Na1=132.91       
Cl26-Na7-Na3-Na5=  7.22       Cl26-Na7-Na3-Na8=127.01       Cl26-Na7-Na3-Na9= 62.22       Cl26-Na7-Na3-Na11= 64.28      
Cl26-Na7-Na3-Na13=134.00      Cl26-Na7-Na3-Na19=187.15      Cl26-Na7-Na3-Cl29= 12.68      Cl26-Na7-Na3-Cl34=189.46      
Cl26-Na7-Na3-Cl35= 10.57      Cl26-Na7-Na3-Cl40=185.76      Cl26-Na7-Na3-Cl48= 98.89      Cl26-Na7-Na3-O126=288.88      
Cl28-Na7-Na3-Na1=293.97       Cl28-Na7-Na3-Na5=168.28       Cl28-Na7-Na3-Na8=288.08       Cl28-Na7-Na3-Na9=223.28       
Cl28-Na7-Na3-Na11=225.35      Cl28-Na7-Na3-Na13=295.07      Cl28-Na7-Na3-Na19=348.21      Cl28-Na7-Na3-Cl29=173.74      
Cl28-Na7-Na3-Cl34=350.52      Cl28-Na7-Na3-Cl35=171.63      Cl28-Na7-Na3-Cl40=346.83      Cl28-Na7-Na3-Cl48=259.95      
Cl28-Na7-Na3-O126= 89.95      Cl29-Na7-Na3-Na1=120.24       Cl29-Na7-Na3-Na5=354.54       Cl29-Na7-Na3-Na8=114.34       
Cl29-Na7-Na3-Na9= 49.55       Cl29-Na7-Na3-Na11= 51.61      Cl29-Na7-Na3-Na13=121.33      Cl29-Na7-Na3-Na19=174.47      
Cl29-Na7-Na3-Cl34=176.78      Cl29-Na7-Na3-Cl35=357.89      Cl29-Na7-Na3-Cl40=173.09      Cl29-Na7-Na3-Cl48= 86.21      
Cl29-Na7-Na3-O126=276.21      Cl40-Na7-Na3-Na1=307.15       Cl40-Na7-Na3-Na5=181.45       Cl40-Na7-Na3-Na8=301.25       
Cl40-Na7-Na3-Na9=236.46       Cl40-Na7-Na3-Na11=238.52      Cl40-Na7-Na3-Na13=308.24      Cl40-Na7-Na3-Na19=  1.38      
Cl40-Na7-Na3-Cl29=186.91      Cl40-Na7-Na3-Cl34=  3.69      Cl40-Na7-Na3-Cl35=184.80      Cl40-Na7-Na3-Cl48=273.12      
Cl40-Na7-Na3-O126=103.12      Cl43-Na7-Na3-Na1= 35.68       Cl43-Na7-Na3-Na5=269.98       Cl43-Na7-Na3-Na8= 29.78       
Cl43-Na7-Na3-Na9=324.99       Cl43-Na7-Na3-Na11=327.05      Cl43-Na7-Na3-Na13= 36.77      Cl43-Na7-Na3-Na19= 89.91      
Cl43-Na7-Na3-Cl29=275.44      Cl43-Na7-Na3-Cl34= 92.23      Cl43-Na7-Na3-Cl35=273.33      Cl43-Na7-Na3-Cl40= 88.53      
Cl43-Na7-Na3-Cl48=  1.65      Cl43-Na7-Na3-O126=191.65      O111-Na7-Na3-Na1=214.41       O111-Na7-Na3-Na5= 88.72       
O111-Na7-Na3-Na8=208.51       O111-Na7-Na3-Na9=143.72       O111-Na7-Na3-Na11=145.79      O111-Na7-Na3-Na13=215.50      
O111-Na7-Na3-Na19=268.65      O111-Na7-Na3-Cl29= 94.18      O111-Na7-Na3-Cl34=270.96      O111-Na7-Na3-Cl35= 92.07      
O111-Na7-Na3-Cl40=267.26      O111-Na7-Na3-Cl48=180.39      O111-Na7-Na3-O126= 10.38      Na11-Na8-Na3-Na1=289.63       
Na11-Na8-Na3-Na5= 55.15       Na11-Na8-Na3-Na7=295.32       Na11-Na8-Na3-Na9=358.34       Na11-Na8-Na3-Na13=288.07      
Na11-Na8-Na3-Na19=235.18      Na11-Na8-Na3-Cl29= 46.31      Na11-Na8-Na3-Cl34=229.81      Na11-Na8-Na3-Cl35= 55.25      
Na11-Na8-Na3-Cl40=239.41      Na11-Na8-Na3-Cl48=323.47      Na11-Na8-Na3-O126=133.63      Na13-Na8-Na3-Na1=  1.56       
Na13-Na8-Na3-Na5=127.08       Na13-Na8-Na3-Na7=  7.25       Na13-Na8-Na3-Na9= 70.27       Na13-Na8-Na3-Na11= 71.93      
Na13-Na8-Na3-Na19=307.11      Na13-Na8-Na3-Cl29=118.24      Na13-Na8-Na3-Cl34=301.74      Na13-Na8-Na3-Cl35=127.18      
Na13-Na8-Na3-Cl40=311.34      Na13-Na8-Na3-Cl48= 35.40      Na13-Na8-Na3-O126=205.56      Cl34-Na8-Na3-Na1= 59.82       
Cl34-Na8-Na3-Na5=185.35       Cl34-Na8-Na3-Na7= 65.51       Cl34-Na8-Na3-Na9=128.53       Cl34-Na8-Na3-Na11=130.19      
Cl34-Na8-Na3-Na13= 58.26      Cl34-Na8-Na3-Na19=  5.37      Cl34-Na8-Na3-Cl29=176.50      Cl34-Na8-Na3-Cl35=185.44      
Cl34-Na8-Na3-Cl40=  9.60      Cl34-Na8-Na3-Cl48= 93.66      Cl34-Na8-Na3-O126=263.82      Cl35-Na8-Na3-Na1=234.38       
Cl35-Na8-Na3-Na5=359.90       Cl35-Na8-Na3-Na7=240.07       Cl35-Na8-Na3-Na9=303.09       Cl35-Na8-Na3-Na11=304.75      
Cl35-Na8-Na3-Na13=232.82      Cl35-Na8-Na3-Na19=179.93      Cl35-Na8-Na3-Cl29=351.06      Cl35-Na8-Na3-Cl34=174.56      
Cl35-Na8-Na3-Cl40=184.16      Cl35-Na8-Na3-Cl48=268.22      Cl35-Na8-Na3-O126= 78.38      Cl42-Na8-Na3-Na1=326.00       
Cl42-Na8-Na3-Na5= 91.53       Cl42-Na8-Na3-Na7=331.70       Cl42-Na8-Na3-Na9= 34.72       Cl42-Na8-Na3-Na11= 36.38      
Cl42-Na8-Na3-Na13=324.45      Cl42-Na8-Na3-Na19=271.56      Cl42-Na8-Na3-Cl29= 82.69      Cl42-Na8-Na3-Cl34=266.18      
Cl42-Na8-Na3-Cl35= 91.63      Cl42-Na8-Na3-Cl40=275.79      Cl42-Na8-Na3-Cl48=359.84      Cl42-Na8-Na3-O126=170.01      
O96-Na8-Na3-Na1= 68.52        O96-Na8-Na3-Na5=194.04        O96-Na8-Na3-Na7= 74.21        O96-Na8-Na3-Na9=137.23        
O96-Na8-Na3-Na11=138.89       O96-Na8-Na3-Na13= 66.96       O96-Na8-Na3-Na19= 14.07       O96-Na8-Na3-Cl29=185.20       
O96-Na8-Na3-Cl34=  8.70       O96-Na8-Na3-Cl35=194.14       O96-Na8-Na3-Cl40= 18.30       O96-Na8-Na3-Cl48=102.36       
O96-Na8-Na3-O126=272.52       H97-Na8-Na3-Na1= 59.91        H97-Na8-Na3-Na5=185.44        H97-Na8-Na3-Na7= 65.61        
H97-Na8-Na3-Na9=128.63        H97-Na8-Na3-Na11=130.29       H97-Na8-Na3-Na13= 58.36       H97-Na8-Na3-Na19=  5.47       
H97-Na8-Na3-Cl29=176.60       H97-Na8-Na3-Cl34=  0.09       H97-Na8-Na3-Cl35=185.54       H97-Na8-Na3-Cl40=  9.70       
H97-Na8-Na3-Cl48= 93.75       H97-Na8-Na3-O126=263.92       Na2-Na9-Na1-Na3=248.99        Na2-Na9-Na1-Na4=  0.15        
Na2-Na9-Na1-Na6= 73.89        Na2-Na9-Na1-Na7=183.17        Na2-Na9-Na1-Na10=128.91       Na2-Na9-Na1-Na12=214.56       
Na2-Na9-Na1-Na13=303.02       Na2-Na9-Na1-Na17=182.24       Na2-Na9-Na1-Na19=250.12       Na2-Na9-Na1-Na21= 72.67       
Na2-Na9-Na1-Na25=  0.71       Na2-Na9-Na1-Cl30=128.80       Na2-Na9-Na1-Cl37= 37.10       Na2-Na9-Na1-Cl40=217.01       
Na2-Na9-Na1-Cl43=127.80       Na2-Na9-Na1-Cl48=303.35       Na2-Na9-Na1-Cl49=302.52       Na3-Na9-Na1-Na4=111.16        
Na3-Na9-Na1-Na6=184.90        Na3-Na9-Na1-Na7=294.18        Na3-Na9-Na1-Na10=239.92       Na3-Na9-Na1-Na12=325.57       
Na3-Na9-Na1-Na13= 54.03       Na3-Na9-Na1-Na17=293.25       Na3-Na9-Na1-Na19=  1.13       Na3-Na9-Na1-Na21=183.68       
Na3-Na9-Na1-Na25=111.72       Na3-Na9-Na1-Cl30=239.81       Na3-Na9-Na1-Cl37=148.11       Na3-Na9-Na1-Cl40=328.02       
Na3-Na9-Na1-Cl43=238.81       Na3-Na9-Na1-Cl48= 54.36       Na3-Na9-Na1-Cl49= 53.53       Na5-Na9-Na1-Na3=  0.35        
Na5-Na9-Na1-Na4=111.51        Na5-Na9-Na1-Na6=185.25        Na5-Na9-Na1-Na7=294.53        Na5-Na9-Na1-Na10=240.27       
Na5-Na9-Na1-Na12=325.91       Na5-Na9-Na1-Na13= 54.38       Na5-Na9-Na1-Na17=293.60       Na5-Na9-Na1-Na19=  1.48       
Na5-Na9-Na1-Na21=184.03       Na5-Na9-Na1-Na25=112.06       Na5-Na9-Na1-Cl30=240.16       Na5-Na9-Na1-Cl37=148.45       
Na5-Na9-Na1-Cl40=328.37       Na5-Na9-Na1-Cl43=239.16       Na5-Na9-Na1-Cl48= 54.71       Na5-Na9-Na1-Cl49= 53.87       
Na7-Na9-Na1-Na3= 65.82        Na7-Na9-Na1-Na4=176.98        Na7-Na9-Na1-Na6=250.72        Na7-Na9-Na1-Na10=305.74       
Na7-Na9-Na1-Na12= 31.39       Na7-Na9-Na1-Na13=119.85       Na7-Na9-Na1-Na17=359.07       Na7-Na9-Na1-Na19= 66.95       
Na7-Na9-Na1-Na21=249.50       Na7-Na9-Na1-Na25=177.54       Na7-Na9-Na1-Cl30=305.63       Na7-Na9-Na1-Cl37=213.93       
Na7-Na9-Na1-Cl40= 33.84       Na7-Na9-Na1-Cl43=304.63       Na7-Na9-Na1-Cl48=120.18       Na7-Na9-Na1-Cl49=119.35       
Na11-Na9-Na1-Na3=305.06       Na11-Na9-Na1-Na4= 56.22       Na11-Na9-Na1-Na6=129.96       Na11-Na9-Na1-Na7=239.24       
Na11-Na9-Na1-Na10=184.98      Na11-Na9-Na1-Na12=270.62      Na11-Na9-Na1-Na13=359.09      Na11-Na9-Na1-Na17=238.31      
Na11-Na9-Na1-Na19=306.19      Na11-Na9-Na1-Na21=128.74      Na11-Na9-Na1-Na25= 56.77      Na11-Na9-Na1-Cl30=184.87      
Na11-Na9-Na1-Cl37= 93.16      Na11-Na9-Na1-Cl40=273.08      Na11-Na9-Na1-Cl43=183.87      Na11-Na9-Na1-Cl48=359.42      
Na11-Na9-Na1-Cl49=358.58      Na14-Na9-Na1-Na3= 62.39       Na14-Na9-Na1-Na4=173.56       Na14-Na9-Na1-Na6=247.29       
Na14-Na9-Na1-Na7=356.57       Na14-Na9-Na1-Na10=302.32      Na14-Na9-Na1-Na12= 27.96      Na14-Na9-Na1-Na13=116.42      
Na14-Na9-Na1-Na17=355.64      Na14-Na9-Na1-Na19= 63.52      Na14-Na9-Na1-Na21=246.07      Na14-Na9-Na1-Na25=174.11      
Na14-Na9-Na1-Cl30=302.20      Na14-Na9-Na1-Cl37=210.50      Na14-Na9-Na1-Cl40= 30.41      Na14-Na9-Na1-Cl43=301.20      
Na14-Na9-Na1-Cl48=116.75      Na14-Na9-Na1-Cl49=115.92      Na16-Na9-Na1-Na3=176.68       Na16-Na9-Na1-Na4=287.85       
Na16-Na9-Na1-Na6=  1.58       Na16-Na9-Na1-Na7=110.86       Na16-Na9-Na1-Na10= 56.61      Na16-Na9-Na1-Na12=142.25      
Na16-Na9-Na1-Na13=230.72      Na16-Na9-Na1-Na17=109.93      Na16-Na9-Na1-Na19=177.81      Na16-Na9-Na1-Na21=  0.36      
Na16-Na9-Na1-Na25=288.40      Na16-Na9-Na1-Cl30= 56.49      Na16-Na9-Na1-Cl37=324.79      Na16-Na9-Na1-Cl40=144.70      
Na16-Na9-Na1-Cl43= 55.49      Na16-Na9-Na1-Cl48=231.04      Na16-Na9-Na1-Cl49=230.21      Na20-Na9-Na1-Na3=307.81       
Na20-Na9-Na1-Na4= 58.98       Na20-Na9-Na1-Na6=132.71       Na20-Na9-Na1-Na7=242.00       Na20-Na9-Na1-Na10=187.74      
Na20-Na9-Na1-Na12=273.38      Na20-Na9-Na1-Na13=  1.85      Na20-Na9-Na1-Na17=241.06      Na20-Na9-Na1-Na19=308.95      
Na20-Na9-Na1-Na21=131.49      Na20-Na9-Na1-Na25= 59.53      Na20-Na9-Na1-Cl30=187.63      Na20-Na9-Na1-Cl37= 95.92      
Na20-Na9-Na1-Cl40=275.84      Na20-Na9-Na1-Cl43=186.63      Na20-Na9-Na1-Cl48=  2.18      Na20-Na9-Na1-Cl49=  1.34      
Na21-Na9-Na1-Na3=176.32       Na21-Na9-Na1-Na4=287.48       Na21-Na9-Na1-Na6=  1.22       Na21-Na9-Na1-Na7=110.50       
Na21-Na9-Na1-Na10= 56.24      Na21-Na9-Na1-Na12=141.89      Na21-Na9-Na1-Na13=230.35      Na21-Na9-Na1-Na17=109.57      
Na21-Na9-Na1-Na19=177.45      Na21-Na9-Na1-Na25=288.04      Na21-Na9-Na1-Cl30= 56.13      Na21-Na9-Na1-Cl37=324.43      
Na21-Na9-Na1-Cl40=144.34      Na21-Na9-Na1-Cl43= 55.13      Na21-Na9-Na1-Cl48=230.68      Na21-Na9-Na1-Cl49=229.85      
Na24-Na9-Na1-Na3=119.56       Na24-Na9-Na1-Na4=230.72       Na24-Na9-Na1-Na6=304.46       Na24-Na9-Na1-Na7= 53.74       
Na24-Na9-Na1-Na10=359.49      Na24-Na9-Na1-Na12= 85.13      Na24-Na9-Na1-Na13=173.59      Na24-Na9-Na1-Na17= 52.81      
Na24-Na9-Na1-Na19=120.69      Na24-Na9-Na1-Na21=303.24      Na24-Na9-Na1-Na25=231.28      Na24-Na9-Na1-Cl30=359.37      
Na24-Na9-Na1-Cl37=267.67      Na24-Na9-Na1-Cl40= 87.58      Na24-Na9-Na1-Cl43=358.37      Na24-Na9-Na1-Cl48=173.92      
Na24-Na9-Na1-Cl49=173.09      Na25-Na9-Na1-Na3=248.28       Na25-Na9-Na1-Na4=359.45       Na25-Na9-Na1-Na6= 73.18       
Na25-Na9-Na1-Na7=182.46       Na25-Na9-Na1-Na10=128.21      Na25-Na9-Na1-Na12=213.85      Na25-Na9-Na1-Na13=302.32      
Na25-Na9-Na1-Na17=181.53      Na25-Na9-Na1-Na19=249.41      Na25-Na9-Na1-Na21= 71.96      Na25-Na9-Na1-Cl30=128.09      
Na25-Na9-Na1-Cl37= 36.39      Na25-Na9-Na1-Cl40=216.30      Na25-Na9-Na1-Cl43=127.09      Na25-Na9-Na1-Cl48=302.64      
Na25-Na9-Na1-Cl49=301.81      Cl29-Na9-Na1-Na3= 34.58       Cl29-Na9-Na1-Na4=145.74       Cl29-Na9-Na1-Na6=219.47       
Cl29-Na9-Na1-Na7=328.76       Cl29-Na9-Na1-Na10=274.50      Cl29-Na9-Na1-Na12=  0.14      Cl29-Na9-Na1-Na13= 88.61      
Cl29-Na9-Na1-Na17=327.82      Cl29-Na9-Na1-Na19= 35.71      Cl29-Na9-Na1-Na21=218.26      Cl29-Na9-Na1-Na25=146.29      
Cl29-Na9-Na1-Cl30=274.39      Cl29-Na9-Na1-Cl37=182.68      Cl29-Na9-Na1-Cl40=  2.60      Cl29-Na9-Na1-Cl43=273.39      
Cl29-Na9-Na1-Cl48= 88.94      Cl29-Na9-Na1-Cl49= 88.10      Cl33-Na9-Na1-Na3=118.19       Cl33-Na9-Na1-Na4=229.36       
Cl33-Na9-Na1-Na6=303.09       Cl33-Na9-Na1-Na7= 52.37       Cl33-Na9-Na1-Na10=358.12      Cl33-Na9-Na1-Na12= 83.76      
Cl33-Na9-Na1-Na13=172.23      Cl33-Na9-Na1-Na17= 51.44      Cl33-Na9-Na1-Na19=119.33      Cl33-Na9-Na1-Na21=301.87      
Cl33-Na9-Na1-Na25=229.91      Cl33-Na9-Na1-Cl30=358.01      Cl33-Na9-Na1-Cl37=266.30      Cl33-Na9-Na1-Cl40= 86.21      
Cl33-Na9-Na1-Cl43=357.01      Cl33-Na9-Na1-Cl48=172.56      Cl33-Na9-Na1-Cl49=171.72      Cl41-Na9-Na1-Na3=305.75       
Cl41-Na9-Na1-Na4= 56.91       Cl41-Na9-Na1-Na6=130.64       Cl41-Na9-Na1-Na7=239.93       Cl41-Na9-Na1-Na10=185.67      
Cl41-Na9-Na1-Na12=271.31      Cl41-Na9-Na1-Na13=359.78      Cl41-Na9-Na1-Na17=238.99      Cl41-Na9-Na1-Na19=306.88      
Cl41-Na9-Na1-Na21=129.43      Cl41-Na9-Na1-Na25= 57.46      Cl41-Na9-Na1-Cl30=185.56      Cl41-Na9-Na1-Cl37= 93.85      
Cl41-Na9-Na1-Cl40=273.77      Cl41-Na9-Na1-Cl43=184.56      Cl41-Na9-Na1-Cl48=  0.11      Cl41-Na9-Na1-Cl49=359.27      
Cl43-Na9-Na1-Na3=121.19       Cl43-Na9-Na1-Na4=232.35       Cl43-Na9-Na1-Na6=306.09       Cl43-Na9-Na1-Na7= 55.37       
Cl43-Na9-Na1-Na10=  1.11      Cl43-Na9-Na1-Na12= 86.76      Cl43-Na9-Na1-Na13=175.22      Cl43-Na9-Na1-Na17= 54.44      
Cl43-Na9-Na1-Na19=122.32      Cl43-Na9-Na1-Na21=304.87      Cl43-Na9-Na1-Na25=232.91      Cl43-Na9-Na1-Cl30=  1.00      
Cl43-Na9-Na1-Cl37=269.30      Cl43-Na9-Na1-Cl40= 89.21      Cl43-Na9-Na1-Cl48=175.55      Cl43-Na9-Na1-Cl49=174.71      
Cl44-Na9-Na1-Na3=212.35       Cl44-Na9-Na1-Na4=323.51       Cl44-Na9-Na1-Na6= 37.25       Cl44-Na9-Na1-Na7=146.53       
Cl44-Na9-Na1-Na10= 92.27      Cl44-Na9-Na1-Na12=177.91      Cl44-Na9-Na1-Na13=266.38      Cl44-Na9-Na1-Na17=145.60      
Cl44-Na9-Na1-Na19=213.48      Cl44-Na9-Na1-Na21= 36.03      Cl44-Na9-Na1-Na25=324.06      Cl44-Na9-Na1-Cl30= 92.16      
Cl44-Na9-Na1-Cl37=  0.45      Cl44-Na9-Na1-Cl40=180.37      Cl44-Na9-Na1-Cl43= 91.16      Cl44-Na9-Na1-Cl48=266.71      
Cl44-Na9-Na1-Cl49=265.87      Cl48-Na9-Na1-Na3=305.64       Cl48-Na9-Na1-Na4= 56.80       Cl48-Na9-Na1-Na6=130.54       
Cl48-Na9-Na1-Na7=239.82       Cl48-Na9-Na1-Na10=185.56      Cl48-Na9-Na1-Na12=271.20      Cl48-Na9-Na1-Na13=359.67      
Cl48-Na9-Na1-Na17=238.89      Cl48-Na9-Na1-Na19=306.77      Cl48-Na9-Na1-Na21=129.32      Cl48-Na9-Na1-Na25= 57.36      
Cl48-Na9-Na1-Cl30=185.45      Cl48-Na9-Na1-Cl37= 93.74      Cl48-Na9-Na1-Cl40=273.66      Cl48-Na9-Na1-Cl43=184.45      
Cl48-Na9-Na1-Cl49=359.16      Na1-Na9-Na2-Na11= 71.04       Na1-Na9-Na2-Na16=248.64       Na1-Na9-Na2-Na20=178.07       
Na1-Na9-Na2-Na25=359.31       Na1-Na9-Na2-Cl36=215.29       Na1-Na9-Na2-Cl41=122.02       Na1-Na9-Na2-Cl44=305.90       
Na1-Na9-Na2-Cl45= 34.18       Na3-Na9-Na2-Na11=  0.31       Na3-Na9-Na2-Na16=177.90       Na3-Na9-Na2-Na20=107.33       
Na3-Na9-Na2-Na25=288.58       Na3-Na9-Na2-Cl36=144.55       Na3-Na9-Na2-Cl41= 51.29       Na3-Na9-Na2-Cl44=235.16       
Na3-Na9-Na2-Cl45=323.45       Na5-Na9-Na2-Na11=306.65       Na5-Na9-Na2-Na16=124.25       Na5-Na9-Na2-Na20= 53.68       
Na5-Na9-Na2-Na25=234.92       Na5-Na9-Na2-Cl36= 90.90       Na5-Na9-Na2-Cl41=357.63       Na5-Na9-Na2-Cl44=181.51       
Na5-Na9-Na2-Cl45=269.79       Na7-Na9-Na2-Na11= 29.61       Na7-Na9-Na2-Na16=207.21       Na7-Na9-Na2-Na20=136.64       
Na7-Na9-Na2-Na25=317.88       Na7-Na9-Na2-Cl36=173.86       Na7-Na9-Na2-Cl41= 80.59       Na7-Na9-Na2-Cl44=264.47       
Na7-Na9-Na2-Cl45=352.75       Na11-Na9-Na2-Na16=177.59      Na11-Na9-Na2-Na20=107.02      Na11-Na9-Na2-Na25=288.27      
Na11-Na9-Na2-Cl36=144.24      Na11-Na9-Na2-Cl41= 50.98      Na11-Na9-Na2-Cl44=234.85      Na11-Na9-Na2-Cl45=323.14      
Na14-Na9-Na2-Na11=257.38      Na14-Na9-Na2-Na16= 74.97      Na14-Na9-Na2-Na20=  4.40      Na14-Na9-Na2-Na25=185.65      
Na14-Na9-Na2-Cl36= 41.62      Na14-Na9-Na2-Cl41=308.36      Na14-Na9-Na2-Cl44=132.23      Na14-Na9-Na2-Cl45=220.52      
Na16-Na9-Na2-Na11=182.41      Na16-Na9-Na2-Na20=289.43      Na16-Na9-Na2-Na25=110.68      Na16-Na9-Na2-Cl36=326.65      
Na16-Na9-Na2-Cl41=233.39      Na16-Na9-Na2-Cl44= 57.26      Na16-Na9-Na2-Cl45=145.55      Na20-Na9-Na2-Na11=252.98      
Na20-Na9-Na2-Na16= 70.57      Na20-Na9-Na2-Na25=181.24      Na20-Na9-Na2-Cl36= 37.22      Na20-Na9-Na2-Cl41=303.95      
Na20-Na9-Na2-Cl44=127.83      Na20-Na9-Na2-Cl45=216.11      Na21-Na9-Na2-Na11=126.09      Na21-Na9-Na2-Na16=303.68      
Na21-Na9-Na2-Na20=233.11      Na21-Na9-Na2-Na25= 54.36      Na21-Na9-Na2-Cl36=270.33      Na21-Na9-Na2-Cl41=177.07      
Na21-Na9-Na2-Cl44=  0.94      Na21-Na9-Na2-Cl45= 89.22      Na24-Na9-Na2-Na11=183.40      Na24-Na9-Na2-Na16=  0.99      
Na24-Na9-Na2-Na20=290.42      Na24-Na9-Na2-Na25=111.67      Na24-Na9-Na2-Cl36=327.64      Na24-Na9-Na2-Cl41=234.37      
Na24-Na9-Na2-Cl44= 58.25      Na24-Na9-Na2-Cl45=146.53      Na25-Na9-Na2-Na11= 71.73      Na25-Na9-Na2-Na16=249.32      
Na25-Na9-Na2-Na20=178.76      Na25-Na9-Na2-Cl36=215.97      Na25-Na9-Na2-Cl41=122.71      Na25-Na9-Na2-Cl44=306.58      
Na25-Na9-Na2-Cl45= 34.87      Cl29-Na9-Na2-Na11=306.78      Cl29-Na9-Na2-Na16=124.38      Cl29-Na9-Na2-Na20= 53.81      
Cl29-Na9-Na2-Na25=235.05      Cl29-Na9-Na2-Cl36= 91.03      Cl29-Na9-Na2-Cl41=357.76      Cl29-Na9-Na2-Cl44=181.64      
Cl29-Na9-Na2-Cl45=269.92      Cl33-Na9-Na2-Na11=218.99      Cl33-Na9-Na2-Na16= 36.58      Cl33-Na9-Na2-Na20=326.01      
Cl33-Na9-Na2-Na25=147.26      Cl33-Na9-Na2-Cl36=  3.23      Cl33-Na9-Na2-Cl41=269.97      Cl33-Na9-Na2-Cl44= 93.84      
Cl33-Na9-Na2-Cl45=182.12      Cl41-Na9-Na2-Na11=309.02      Cl41-Na9-Na2-Na16=126.61      Cl41-Na9-Na2-Na20= 56.05      
Cl41-Na9-Na2-Na25=237.29      Cl41-Na9-Na2-Cl36= 93.26      Cl41-Na9-Na2-Cl44=183.87      Cl41-Na9-Na2-Cl45=272.16      
Cl43-Na9-Na2-Na11=123.25      Cl43-Na9-Na2-Na16=300.84      Cl43-Na9-Na2-Na20=230.28      Cl43-Na9-Na2-Na25= 51.52      
Cl43-Na9-Na2-Cl36=267.49      Cl43-Na9-Na2-Cl41=174.23      Cl43-Na9-Na2-Cl44=358.11      Cl43-Na9-Na2-Cl45= 86.39      
Cl44-Na9-Na2-Na11=125.15      Cl44-Na9-Na2-Na16=302.74      Cl44-Na9-Na2-Na20=232.17      Cl44-Na9-Na2-Na25= 53.42      
Cl44-Na9-Na2-Cl36=269.39      Cl44-Na9-Na2-Cl41=176.13      Cl44-Na9-Na2-Cl45= 88.28      Cl48-Na9-Na2-Na11= 35.85      
Cl48-Na9-Na2-Na16=213.44      Cl48-Na9-Na2-Na20=142.87      Cl48-Na9-Na2-Na25=324.11      Cl48-Na9-Na2-Cl36=180.09      
Cl48-Na9-Na2-Cl41= 86.82      Cl48-Na9-Na2-Cl44=270.70      Cl48-Na9-Na2-Cl45=358.98      Na1-Na9-Na3-Na5=179.64        
Na1-Na9-Na3-Na7= 69.36        Na1-Na9-Na3-Na8=253.10        Na1-Na9-Na3-Na11=251.45       Na1-Na9-Na3-Na13=306.38       
Na1-Na9-Na3-Na19=358.86       Na1-Na9-Na3-Cl29=124.63       Na1-Na9-Na3-Cl34=307.42       Na1-Na9-Na3-Cl35=217.68       
Na1-Na9-Na3-Cl40= 32.21       Na1-Na9-Na3-Cl48=307.30       Na1-Na9-Na3-O126=128.11       Na2-Na9-Na3-Na1=108.23        
Na2-Na9-Na3-Na5=287.87        Na2-Na9-Na3-Na7=177.59        Na2-Na9-Na3-Na8=  1.34        Na2-Na9-Na3-Na11=359.69       
Na2-Na9-Na3-Na13= 54.61       Na2-Na9-Na3-Na19=107.10       Na2-Na9-Na3-Cl29=232.87       Na2-Na9-Na3-Cl34= 55.65       
Na2-Na9-Na3-Cl35=325.92       Na2-Na9-Na3-Cl40=140.44       Na2-Na9-Na3-Cl48= 55.53       Na2-Na9-Na3-O126=236.35       
Na5-Na9-Na3-Na1=180.36        Na5-Na9-Na3-Na7=249.73        Na5-Na9-Na3-Na8= 73.47        Na5-Na9-Na3-Na11= 71.82       
Na5-Na9-Na3-Na13=126.74       Na5-Na9-Na3-Na19=179.23       Na5-Na9-Na3-Cl29=305.00       Na5-Na9-Na3-Cl34=127.78       
Na5-Na9-Na3-Cl35= 38.05       Na5-Na9-Na3-Cl40=212.57       Na5-Na9-Na3-Cl48=127.66       Na5-Na9-Na3-O126=308.48       
Na7-Na9-Na3-Na1=290.64        Na7-Na9-Na3-Na5=110.27        Na7-Na9-Na3-Na8=183.74        Na7-Na9-Na3-Na11=182.09       
Na7-Na9-Na3-Na13=237.02       Na7-Na9-Na3-Na19=289.50       Na7-Na9-Na3-Cl29= 55.27       Na7-Na9-Na3-Cl34=238.06       
Na7-Na9-Na3-Cl35=148.32       Na7-Na9-Na3-Cl40=322.85       Na7-Na9-Na3-Cl48=237.94       Na7-Na9-Na3-O126= 58.75       
Na11-Na9-Na3-Na1=108.55       Na11-Na9-Na3-Na5=288.18       Na11-Na9-Na3-Na7=177.91       Na11-Na9-Na3-Na8=  1.65       
Na11-Na9-Na3-Na13= 54.93      Na11-Na9-Na3-Na19=107.41      Na11-Na9-Na3-Cl29=233.18      Na11-Na9-Na3-Cl34= 55.97      
Na11-Na9-Na3-Cl35=326.23      Na11-Na9-Na3-Cl40=140.76      Na11-Na9-Na3-Cl48= 55.85      Na11-Na9-Na3-O126=236.66      
Na14-Na9-Na3-Na1=228.77       Na14-Na9-Na3-Na5= 48.41       Na14-Na9-Na3-Na7=298.13       Na14-Na9-Na3-Na8=121.87       
Na14-Na9-Na3-Na11=120.22      Na14-Na9-Na3-Na13=175.15      Na14-Na9-Na3-Na19=227.63      Na14-Na9-Na3-Cl29=353.40      
Na14-Na9-Na3-Cl34=176.19      Na14-Na9-Na3-Cl35= 86.45      Na14-Na9-Na3-Cl40=260.98      Na14-Na9-Na3-Cl48=176.07      
Na14-Na9-Na3-O126=356.88      Na16-Na9-Na3-Na1=250.59       Na16-Na9-Na3-Na5= 70.23       Na16-Na9-Na3-Na7=319.95       
Na16-Na9-Na3-Na8=143.70       Na16-Na9-Na3-Na11=142.04      Na16-Na9-Na3-Na13=196.97      Na16-Na9-Na3-Na19=249.46      
Na16-Na9-Na3-Cl29= 15.23      Na16-Na9-Na3-Cl34=198.01      Na16-Na9-Na3-Cl35=108.27      Na16-Na9-Na3-Cl40=282.80      
Na16-Na9-Na3-Cl48=197.89      Na16-Na9-Na3-O126= 18.71      Na20-Na9-Na3-Na1=178.24       Na20-Na9-Na3-Na5=357.88       
Na20-Na9-Na3-Na7=247.61       Na20-Na9-Na3-Na8= 71.35       Na20-Na9-Na3-Na11= 69.70      Na20-Na9-Na3-Na13=124.62      
Na20-Na9-Na3-Na19=177.11      Na20-Na9-Na3-Cl29=302.88      Na20-Na9-Na3-Cl34=125.67      Na20-Na9-Na3-Cl35= 35.93      
Na20-Na9-Na3-Cl40=210.45      Na20-Na9-Na3-Cl48=125.54      Na20-Na9-Na3-O126=306.36      Na21-Na9-Na3-Na1=356.39       
Na21-Na9-Na3-Na5=176.02       Na21-Na9-Na3-Na7= 65.75       Na21-Na9-Na3-Na8=249.49       Na21-Na9-Na3-Na11=247.84      
Na21-Na9-Na3-Na13=302.76      Na21-Na9-Na3-Na19=355.25      Na21-Na9-Na3-Cl29=121.02      Na21-Na9-Na3-Cl34=303.81      
Na21-Na9-Na3-Cl35=214.07      Na21-Na9-Na3-Cl40= 28.60      Na21-Na9-Na3-Cl48=303.68      Na21-Na9-Na3-O126=124.50      
Na24-Na9-Na3-Na1=285.38       Na24-Na9-Na3-Na5=105.01       Na24-Na9-Na3-Na7=354.74       Na24-Na9-Na3-Na8=178.48       
Na24-Na9-Na3-Na11=176.83      Na24-Na9-Na3-Na13=231.75      Na24-Na9-Na3-Na19=284.24      Na24-Na9-Na3-Cl29= 50.01      
Na24-Na9-Na3-Cl34=232.80      Na24-Na9-Na3-Cl35=143.06      Na24-Na9-Na3-Cl40=317.59      Na24-Na9-Na3-Cl48=232.67      
Na24-Na9-Na3-O126= 53.49      Na25-Na9-Na3-Na1= 52.20       Na25-Na9-Na3-Na5=231.83       Na25-Na9-Na3-Na7=121.56       
Na25-Na9-Na3-Na8=305.30       Na25-Na9-Na3-Na11=303.65      Na25-Na9-Na3-Na13=358.57      Na25-Na9-Na3-Na19= 51.06      
Na25-Na9-Na3-Cl29=176.83      Na25-Na9-Na3-Cl34=359.62      Na25-Na9-Na3-Cl35=269.88      Na25-Na9-Na3-Cl40= 84.41      
Na25-Na9-Na3-Cl48=359.49      Na25-Na9-Na3-O126=180.31      Cl29-Na9-Na3-Na1=235.37       Cl29-Na9-Na3-Na5= 55.00       
Cl29-Na9-Na3-Na7=304.73       Cl29-Na9-Na3-Na8=128.47       Cl29-Na9-Na3-Na11=126.82      Cl29-Na9-Na3-Na13=181.74      
Cl29-Na9-Na3-Na19=234.23      Cl29-Na9-Na3-Cl34=182.79      Cl29-Na9-Na3-Cl35= 93.05      Cl29-Na9-Na3-Cl40=267.58      
Cl29-Na9-Na3-Cl48=182.66      Cl29-Na9-Na3-O126=  3.48      Cl33-Na9-Na3-Na1=233.67       Cl33-Na9-Na3-Na5= 53.30       
Cl33-Na9-Na3-Na7=303.03       Cl33-Na9-Na3-Na8=126.77       Cl33-Na9-Na3-Na11=125.12      Cl33-Na9-Na3-Na13=180.05      
Cl33-Na9-Na3-Na19=232.53      Cl33-Na9-Na3-Cl29=358.30      Cl33-Na9-Na3-Cl34=181.09      Cl33-Na9-Na3-Cl35= 91.35      
Cl33-Na9-Na3-Cl40=265.88      Cl33-Na9-Na3-Cl48=180.96      Cl33-Na9-Na3-O126=  1.78      Cl41-Na9-Na3-Na1=143.02       
Cl41-Na9-Na3-Na5=322.65       Cl41-Na9-Na3-Na7=212.38       Cl41-Na9-Na3-Na8= 36.12       Cl41-Na9-Na3-Na11= 34.47      
Cl41-Na9-Na3-Na13= 89.40      Cl41-Na9-Na3-Na19=141.88      Cl41-Na9-Na3-Cl29=267.65      Cl41-Na9-Na3-Cl34= 90.44      
Cl41-Na9-Na3-Cl35=  0.70      Cl41-Na9-Na3-Cl40=175.23      Cl41-Na9-Na3-Cl48= 90.32      Cl41-Na9-Na3-O126=271.13      
Cl43-Na9-Na3-Na1=323.72       Cl43-Na9-Na3-Na5=143.35       Cl43-Na9-Na3-Na7= 33.08       Cl43-Na9-Na3-Na8=216.82       
Cl43-Na9-Na3-Na11=215.17      Cl43-Na9-Na3-Na13=270.09      Cl43-Na9-Na3-Na19=322.58      Cl43-Na9-Na3-Cl29= 88.35      
Cl43-Na9-Na3-Cl34=271.14      Cl43-Na9-Na3-Cl35=181.40      Cl43-Na9-Na3-Cl40=355.93      Cl43-Na9-Na3-Cl48=271.01      
Cl43-Na9-Na3-O126= 91.83      Cl44-Na9-Na3-Na1= 49.29       Cl44-Na9-Na3-Na5=228.92       Cl44-Na9-Na3-Na7=118.65       
Cl44-Na9-Na3-Na8=302.39       Cl44-Na9-Na3-Na11=300.74      Cl44-Na9-Na3-Na13=355.67      Cl44-Na9-Na3-Na19= 48.15      
Cl44-Na9-Na3-Cl29=173.92      Cl44-Na9-Na3-Cl34=356.71      Cl44-Na9-Na3-Cl35=266.97      Cl44-Na9-Na3-Cl40= 81.50      
Cl44-Na9-Na3-Cl48=356.58      Cl44-Na9-Na3-O126=177.40      Cl48-Na9-Na3-Na1= 52.70       Cl48-Na9-Na3-Na5=232.34       
Cl48-Na9-Na3-Na7=122.06       Cl48-Na9-Na3-Na8=305.81       Cl48-Na9-Na3-Na11=304.15      Cl48-Na9-Na3-Na13=359.08      
Cl48-Na9-Na3-Na19= 51.57      Cl48-Na9-Na3-Cl29=177.34      Cl48-Na9-Na3-Cl34=  0.12      Cl48-Na9-Na3-Cl35=270.39      
Cl48-Na9-Na3-Cl40= 84.91      Cl48-Na9-Na3-O126=180.82      Na1-Na9-Na5-Na3=359.64        Na1-Na9-Na5-Na11=288.64       
Na1-Na9-Na5-Na14=110.96       Na1-Na9-Na5-Na20=181.77       Na1-Na9-Na5-Cl29= 54.30       Na1-Na9-Na5-Cl35=321.82       
Na1-Na9-Na5-Cl38=153.23       Na1-Na9-Na5-Cl41=236.83       Na1-Na9-Na5-O66= 51.66        Na1-Na9-Na5-C68= 44.23        
Na1-Na9-Na5-C74=224.51        Na1-Na9-Na5-H75=232.74        Na2-Na9-Na5-Na3=125.22        Na2-Na9-Na5-Na11= 54.22       
Na2-Na9-Na5-Na14=236.53       Na2-Na9-Na5-Na20=307.34       Na2-Na9-Na5-Cl29=179.87       Na2-Na9-Na5-Cl35= 87.40       
Na2-Na9-Na5-Cl38=278.81       Na2-Na9-Na5-Cl41=  2.40       Na2-Na9-Na5-O66=177.23        Na2-Na9-Na5-C68=169.81        
Na2-Na9-Na5-C74=350.08        Na2-Na9-Na5-H75=358.31        Na3-Na9-Na5-Na11=289.00       Na3-Na9-Na5-Na14=111.32       
Na3-Na9-Na5-Na20=182.12       Na3-Na9-Na5-Cl29= 54.65       Na3-Na9-Na5-Cl35=322.18       Na3-Na9-Na5-Cl38=153.59       
Na3-Na9-Na5-Cl41=237.18       Na3-Na9-Na5-O66= 52.01        Na3-Na9-Na5-C68= 44.59        Na3-Na9-Na5-C74=224.87        
Na3-Na9-Na5-H75=233.10        Na7-Na9-Na5-Na3=309.25        Na7-Na9-Na5-Na11=238.25       Na7-Na9-Na5-Na14= 60.56       
Na7-Na9-Na5-Na20=131.37       Na7-Na9-Na5-Cl29=  3.90       Na7-Na9-Na5-Cl35=271.43       Na7-Na9-Na5-Cl38=102.83       
Na7-Na9-Na5-Cl41=186.43       Na7-Na9-Na5-O66=  1.26        Na7-Na9-Na5-C68=353.84        Na7-Na9-Na5-C74=174.11        
Na7-Na9-Na5-H75=182.34        Na11-Na9-Na5-Na3= 71.00       Na11-Na9-Na5-Na14=182.32      Na11-Na9-Na5-Na20=253.12      
Na11-Na9-Na5-Cl29=125.66      Na11-Na9-Na5-Cl35= 33.18      Na11-Na9-Na5-Cl38=224.59      Na11-Na9-Na5-Cl41=308.18      
Na11-Na9-Na5-O66=123.01       Na11-Na9-Na5-C68=115.59       Na11-Na9-Na5-C74=295.87       Na11-Na9-Na5-H75=304.10       
Na14-Na9-Na5-Na3=248.68       Na14-Na9-Na5-Na11=177.68      Na14-Na9-Na5-Na20= 70.81      Na14-Na9-Na5-Cl29=303.34      
Na14-Na9-Na5-Cl35=210.86      Na14-Na9-Na5-Cl38= 42.27      Na14-Na9-Na5-Cl41=125.86      Na14-Na9-Na5-O66=300.70       
Na14-Na9-Na5-C68=293.27       Na14-Na9-Na5-C74=113.55       Na14-Na9-Na5-H75=121.78       Na16-Na9-Na5-Na3=183.32       
Na16-Na9-Na5-Na11=112.32      Na16-Na9-Na5-Na14=294.64      Na16-Na9-Na5-Na20=  5.45      Na16-Na9-Na5-Cl29=237.98      
Na16-Na9-Na5-Cl35=145.50      Na16-Na9-Na5-Cl38=336.91      Na16-Na9-Na5-Cl41= 60.50      Na16-Na9-Na5-O66=235.34       
Na16-Na9-Na5-C68=227.91       Na16-Na9-Na5-C74= 48.19       Na16-Na9-Na5-H75= 56.42       Na20-Na9-Na5-Na3=177.88       
Na20-Na9-Na5-Na11=106.88      Na20-Na9-Na5-Na14=289.19      Na20-Na9-Na5-Cl29=232.53      Na20-Na9-Na5-Cl35=140.06      
Na20-Na9-Na5-Cl38=331.46      Na20-Na9-Na5-Cl41= 55.06      Na20-Na9-Na5-O66=229.89       Na20-Na9-Na5-C68=222.47       
Na20-Na9-Na5-C74= 42.74       Na20-Na9-Na5-H75= 50.97       Na21-Na9-Na5-Na3=312.16       Na21-Na9-Na5-Na11=241.16      
Na21-Na9-Na5-Na14= 63.48      Na21-Na9-Na5-Na20=134.29      Na21-Na9-Na5-Cl29=  6.82      Na21-Na9-Na5-Cl35=274.34      
Na21-Na9-Na5-Cl38=105.75      Na21-Na9-Na5-Cl41=189.34      Na21-Na9-Na5-O66=  4.17       Na21-Na9-Na5-C68=356.75       
Na21-Na9-Na5-C74=177.03       Na21-Na9-Na5-H75=185.26       Na24-Na9-Na5-Na3=254.61       Na24-Na9-Na5-Na11=183.61      
Na24-Na9-Na5-Na14=  5.93      Na24-Na9-Na5-Na20= 76.74      Na24-Na9-Na5-Cl29=309.27      Na24-Na9-Na5-Cl35=216.79      
Na24-Na9-Na5-Cl38= 48.20      Na24-Na9-Na5-Cl41=131.79      Na24-Na9-Na5-O66=306.63       Na24-Na9-Na5-C68=299.20       
Na24-Na9-Na5-C74=119.48       Na24-Na9-Na5-H75=127.71       Na25-Na9-Na5-Na3= 67.76       Na25-Na9-Na5-Na11=356.76      
Na25-Na9-Na5-Na14=179.07      Na25-Na9-Na5-Na20=249.88      Na25-Na9-Na5-Cl29=122.41      Na25-Na9-Na5-Cl35= 29.94      
Na25-Na9-Na5-Cl38=221.34      Na25-Na9-Na5-Cl41=304.94      Na25-Na9-Na5-O66=119.77       Na25-Na9-Na5-C68=112.35       
Na25-Na9-Na5-C74=292.62       Na25-Na9-Na5-H75=300.85       Cl29-Na9-Na5-Na3=305.35       Cl29-Na9-Na5-Na11=234.34      
Cl29-Na9-Na5-Na14= 56.66      Cl29-Na9-Na5-Na20=127.47      Cl29-Na9-Na5-Cl35=267.52      Cl29-Na9-Na5-Cl38= 98.93      
Cl29-Na9-Na5-Cl41=182.53      Cl29-Na9-Na5-O66=357.36       Cl29-Na9-Na5-C68=349.94       Cl29-Na9-Na5-C74=170.21       
Cl29-Na9-Na5-H75=178.44       Cl33-Na9-Na5-Na3=217.94       Cl33-Na9-Na5-Na11=146.94      Cl33-Na9-Na5-Na14=329.26      
Cl33-Na9-Na5-Na20= 40.06      Cl33-Na9-Na5-Cl29=272.59      Cl33-Na9-Na5-Cl35=180.12      Cl33-Na9-Na5-Cl38= 11.53      
Cl33-Na9-Na5-Cl41= 95.12      Cl33-Na9-Na5-O66=269.95       Cl33-Na9-Na5-C68=262.53       Cl33-Na9-Na5-C74= 82.80       
Cl33-Na9-Na5-H75= 91.04       Cl41-Na9-Na5-Na3=122.82       Cl41-Na9-Na5-Na11= 51.82      Cl41-Na9-Na5-Na14=234.14      
Cl41-Na9-Na5-Na20=304.94      Cl41-Na9-Na5-Cl29=177.47      Cl41-Na9-Na5-Cl35= 85.00      Cl41-Na9-Na5-Cl38=276.41      
Cl41-Na9-Na5-O66=174.83       Cl41-Na9-Na5-C68=167.41       Cl41-Na9-Na5-C74=347.68       Cl41-Na9-Na5-H75=355.92       
Cl43-Na9-Na5-Na3=308.31       Cl43-Na9-Na5-Na11=237.31      Cl43-Na9-Na5-Na14= 59.63      Cl43-Na9-Na5-Na20=130.43      
Cl43-Na9-Na5-Cl29=  2.96      Cl43-Na9-Na5-Cl35=270.49      Cl43-Na9-Na5-Cl38=101.90      Cl43-Na9-Na5-Cl41=185.49      
Cl43-Na9-Na5-O66=  0.32       Cl43-Na9-Na5-C68=352.90       Cl43-Na9-Na5-C74=173.18       Cl43-Na9-Na5-H75=181.41       
Cl44-Na9-Na5-Na3=123.48       Cl44-Na9-Na5-Na11= 52.48      Cl44-Na9-Na5-Na14=234.79      Cl44-Na9-Na5-Na20=305.60      
Cl44-Na9-Na5-Cl29=178.13      Cl44-Na9-Na5-Cl35= 85.66      Cl44-Na9-Na5-Cl38=277.07      Cl44-Na9-Na5-Cl41=  0.66      
Cl44-Na9-Na5-O66=175.49       Cl44-Na9-Na5-C68=168.07       Cl44-Na9-Na5-C74=348.34       Cl44-Na9-Na5-H75=356.57       
Cl48-Na9-Na5-Na3= 33.92       Cl48-Na9-Na5-Na11=322.92      Cl48-Na9-Na5-Na14=145.24      Cl48-Na9-Na5-Na20=216.04      
Cl48-Na9-Na5-Cl29= 88.57      Cl48-Na9-Na5-Cl35=356.10      Cl48-Na9-Na5-Cl38=187.51      Cl48-Na9-Na5-Cl41=271.10      
Cl48-Na9-Na5-O66= 85.93       Cl48-Na9-Na5-C68= 78.51       Cl48-Na9-Na5-C74=258.78       Cl48-Na9-Na5-H75=267.02       
Na1-Na9-Na7-Na3=286.34        Na1-Na9-Na7-Na10= 56.03       Na1-Na9-Na7-Na14=183.21       Na1-Na9-Na7-Na15=112.19       
Na1-Na9-Na7-Na17=  0.99       Na1-Na9-Na7-Na22=193.88       Na1-Na9-Na7-Na24=111.81       Na1-Na9-Na7-Cl26=148.41       
Na1-Na9-Na7-Cl28= 59.00       Na1-Na9-Na7-Cl29=229.78       Na1-Na9-Na7-Cl40=324.77       Na1-Na9-Na7-Cl43= 54.78       
Na1-Na9-Na7-O111=239.41       Na2-Na9-Na7-Na1= 43.05        Na2-Na9-Na7-Na3=329.39        Na2-Na9-Na7-Na10= 99.09       
Na2-Na9-Na7-Na14=226.27       Na2-Na9-Na7-Na15=155.24       Na2-Na9-Na7-Na17= 44.04       Na2-Na9-Na7-Na22=236.93       
Na2-Na9-Na7-Na24=154.86       Na2-Na9-Na7-Cl26=191.47       Na2-Na9-Na7-Cl28=102.05       Na2-Na9-Na7-Cl29=272.83       
Na2-Na9-Na7-Cl40=  7.82       Na2-Na9-Na7-Cl43= 97.83       Na2-Na9-Na7-O111=282.46       Na3-Na9-Na7-Na1= 73.66        
Na3-Na9-Na7-Na10=129.69       Na3-Na9-Na7-Na14=256.87       Na3-Na9-Na7-Na15=185.85       Na3-Na9-Na7-Na17= 74.65       
Na3-Na9-Na7-Na22=267.54       Na3-Na9-Na7-Na24=185.47       Na3-Na9-Na7-Cl26=222.07       Na3-Na9-Na7-Cl28=132.66       
Na3-Na9-Na7-Cl29=303.44       Na3-Na9-Na7-Cl40= 38.43       Na3-Na9-Na7-Cl43=128.44       Na3-Na9-Na7-O111=313.07       
Na5-Na9-Na7-Na1=126.24        Na5-Na9-Na7-Na3= 52.58        Na5-Na9-Na7-Na10=182.28       Na5-Na9-Na7-Na14=309.46       
Na5-Na9-Na7-Na15=238.43       Na5-Na9-Na7-Na17=127.23       Na5-Na9-Na7-Na22=320.12       Na5-Na9-Na7-Na24=238.05       
Na5-Na9-Na7-Cl26=274.66       Na5-Na9-Na7-Cl28=185.24       Na5-Na9-Na7-Cl29=356.02       Na5-Na9-Na7-Cl40= 91.02       
Na5-Na9-Na7-Cl43=181.02       Na5-Na9-Na7-O111=  5.66       Na11-Na9-Na7-Na1= 71.67       Na11-Na9-Na7-Na3=358.01       
Na11-Na9-Na7-Na10=127.70      Na11-Na9-Na7-Na14=254.88      Na11-Na9-Na7-Na15=183.85      Na11-Na9-Na7-Na17= 72.66      
Na11-Na9-Na7-Na22=265.54      Na11-Na9-Na7-Na24=183.47      Na11-Na9-Na7-Cl26=220.08      Na11-Na9-Na7-Cl28=130.66      
Na11-Na9-Na7-Cl29=301.44      Na11-Na9-Na7-Cl40= 36.44      Na11-Na9-Na7-Cl43=126.44      Na11-Na9-Na7-O111=311.08      
Na14-Na9-Na7-Na1=176.79       Na14-Na9-Na7-Na3=103.13       Na14-Na9-Na7-Na10=232.82      Na14-Na9-Na7-Na15=288.97      
Na14-Na9-Na7-Na17=177.78      Na14-Na9-Na7-Na22= 10.67      Na14-Na9-Na7-Na24=288.59      Na14-Na9-Na7-Cl26=325.20      
Na14-Na9-Na7-Cl28=235.78      Na14-Na9-Na7-Cl29= 46.57      Na14-Na9-Na7-Cl40=141.56      Na14-Na9-Na7-Cl43=231.57      
Na14-Na9-Na7-O111= 56.20      Na16-Na9-Na7-Na1=251.37       Na16-Na9-Na7-Na3=177.71       Na16-Na9-Na7-Na10=307.40      
Na16-Na9-Na7-Na14= 74.58      Na16-Na9-Na7-Na15=  3.55      Na16-Na9-Na7-Na17=252.36      Na16-Na9-Na7-Na22= 85.24      
Na16-Na9-Na7-Na24=  3.17      Na16-Na9-Na7-Cl26= 39.78      Na16-Na9-Na7-Cl28=310.36      Na16-Na9-Na7-Cl29=121.14      
Na16-Na9-Na7-Cl40=216.14      Na16-Na9-Na7-Cl43=306.14      Na16-Na9-Na7-O111=130.78      Na20-Na9-Na7-Na1=177.94       
Na20-Na9-Na7-Na3=104.28       Na20-Na9-Na7-Na10=233.98      Na20-Na9-Na7-Na14=  1.16      Na20-Na9-Na7-Na15=290.13      
Na20-Na9-Na7-Na17=178.93      Na20-Na9-Na7-Na22= 11.82      Na20-Na9-Na7-Na24=289.75      Na20-Na9-Na7-Cl26=326.36      
Na20-Na9-Na7-Cl28=236.94      Na20-Na9-Na7-Cl29= 47.72      Na20-Na9-Na7-Cl40=142.71      Na20-Na9-Na7-Cl43=232.72      
Na20-Na9-Na7-O111= 57.35      Na21-Na9-Na7-Na1=306.48       Na21-Na9-Na7-Na3=232.82       Na21-Na9-Na7-Na10=  2.52      
Na21-Na9-Na7-Na14=129.69      Na21-Na9-Na7-Na15= 58.67      Na21-Na9-Na7-Na17=307.47      Na21-Na9-Na7-Na22=140.36      
Na21-Na9-Na7-Na24= 58.29      Na21-Na9-Na7-Cl26= 94.90      Na21-Na9-Na7-Cl28=  5.48      Na21-Na9-Na7-Cl29=176.26      
Na21-Na9-Na7-Cl40=271.25      Na21-Na9-Na7-Cl43=  1.26      Na21-Na9-Na7-O111=185.89      Na24-Na9-Na7-Na1=248.19       
Na24-Na9-Na7-Na3=174.53       Na24-Na9-Na7-Na10=304.23      Na24-Na9-Na7-Na14= 71.41      Na24-Na9-Na7-Na15=  0.38      
Na24-Na9-Na7-Na17=249.18      Na24-Na9-Na7-Na22= 82.07      Na24-Na9-Na7-Cl26= 36.61      Na24-Na9-Na7-Cl28=307.19      
Na24-Na9-Na7-Cl29=117.97      Na24-Na9-Na7-Cl40=212.97      Na24-Na9-Na7-Cl43=302.97      Na24-Na9-Na7-O111=127.61      
Na25-Na9-Na7-Na1=  2.33       Na25-Na9-Na7-Na3=288.67       Na25-Na9-Na7-Na10= 58.36      Na25-Na9-Na7-Na14=185.54      
Na25-Na9-Na7-Na15=114.52      Na25-Na9-Na7-Na17=  3.32      Na25-Na9-Na7-Na22=196.21      Na25-Na9-Na7-Na24=114.14      
Na25-Na9-Na7-Cl26=150.74      Na25-Na9-Na7-Cl28= 61.33      Na25-Na9-Na7-Cl29=232.11      Na25-Na9-Na7-Cl40=327.10      
Na25-Na9-Na7-Cl43= 57.11      Na25-Na9-Na7-O111=241.74      Cl29-Na9-Na7-Na1=130.22       Cl29-Na9-Na7-Na3= 56.56       
Cl29-Na9-Na7-Na10=186.25      Cl29-Na9-Na7-Na14=313.43      Cl29-Na9-Na7-Na15=242.41      Cl29-Na9-Na7-Na17=131.21      
Cl29-Na9-Na7-Na22=324.10      Cl29-Na9-Na7-Na24=242.03      Cl29-Na9-Na7-Cl26=278.63      Cl29-Na9-Na7-Cl28=189.22      
Cl29-Na9-Na7-Cl40= 94.99      Cl29-Na9-Na7-Cl43=185.00      Cl29-Na9-Na7-O111=  9.63      Cl33-Na9-Na7-Na1=213.69       
Cl33-Na9-Na7-Na3=140.03       Cl33-Na9-Na7-Na10=269.72      Cl33-Na9-Na7-Na14= 36.90      Cl33-Na9-Na7-Na15=325.88      
Cl33-Na9-Na7-Na17=214.68      Cl33-Na9-Na7-Na22= 47.57      Cl33-Na9-Na7-Na24=325.50      Cl33-Na9-Na7-Cl26=  2.10      
Cl33-Na9-Na7-Cl28=272.69      Cl33-Na9-Na7-Cl29= 83.47      Cl33-Na9-Na7-Cl40=178.46      Cl33-Na9-Na7-Cl43=268.47      
Cl33-Na9-Na7-O111= 93.10      Cl41-Na9-Na7-Na1=119.98       Cl41-Na9-Na7-Na3= 46.32       Cl41-Na9-Na7-Na10=176.01      
Cl41-Na9-Na7-Na14=303.19      Cl41-Na9-Na7-Na15=232.17      Cl41-Na9-Na7-Na17=120.97      Cl41-Na9-Na7-Na22=313.86      
Cl41-Na9-Na7-Na24=231.79      Cl41-Na9-Na7-Cl26=268.39      Cl41-Na9-Na7-Cl28=178.98      Cl41-Na9-Na7-Cl29=349.76      
Cl41-Na9-Na7-Cl40= 84.75      Cl41-Na9-Na7-Cl43=174.76      Cl41-Na9-Na7-O111=359.39      Cl43-Na9-Na7-Na1=305.22       
Cl43-Na9-Na7-Na3=231.56       Cl43-Na9-Na7-Na10=  1.26      Cl43-Na9-Na7-Na14=128.43      Cl43-Na9-Na7-Na15= 57.41      
Cl43-Na9-Na7-Na17=306.21      Cl43-Na9-Na7-Na22=139.10      Cl43-Na9-Na7-Na24= 57.03      Cl43-Na9-Na7-Cl26= 93.64      
Cl43-Na9-Na7-Cl28=  4.22      Cl43-Na9-Na7-Cl29=175.00      Cl43-Na9-Na7-Cl40=269.99      Cl43-Na9-Na7-O111=184.63      
Cl44-Na9-Na7-Na1=311.26       Cl44-Na9-Na7-Na3=237.60       Cl44-Na9-Na7-Na10=  7.29      Cl44-Na9-Na7-Na14=134.47      
Cl44-Na9-Na7-Na15= 63.45      Cl44-Na9-Na7-Na17=312.25      Cl44-Na9-Na7-Na22=145.14      Cl44-Na9-Na7-Na24= 63.07      
Cl44-Na9-Na7-Cl26= 99.67      Cl44-Na9-Na7-Cl28= 10.25      Cl44-Na9-Na7-Cl29=181.04      Cl44-Na9-Na7-Cl40=276.03      
Cl44-Na9-Na7-Cl43=  6.04      Cl44-Na9-Na7-O111=190.67      Cl48-Na9-Na7-Na1= 36.80       Cl48-Na9-Na7-Na3=323.14       
Cl48-Na9-Na7-Na10= 92.83      Cl48-Na9-Na7-Na14=220.01      Cl48-Na9-Na7-Na15=148.98      Cl48-Na9-Na7-Na17= 37.79      
Cl48-Na9-Na7-Na22=230.67      Cl48-Na9-Na7-Na24=148.60      Cl48-Na9-Na7-Cl26=185.21      Cl48-Na9-Na7-Cl28= 95.79      
Cl48-Na9-Na7-Cl29=266.58      Cl48-Na9-Na7-Cl40=  1.57      Cl48-Na9-Na7-Cl43= 91.57      Cl48-Na9-Na7-O111=276.21      
Na6-Na10-Na1-Na3=180.49       Na6-Na10-Na1-Na4=  3.02       Na6-Na10-Na1-Na7=181.92       Na6-Na10-Na1-Na9=236.22       
Na6-Na10-Na1-Na12= 58.63      Na6-Na10-Na1-Na13=158.56      Na6-Na10-Na1-Na17=111.05      Na6-Na10-Na1-Na19=113.43      
Na6-Na10-Na1-Na21=290.70      Na6-Na10-Na1-Na25=288.65      Na6-Na10-Na1-Cl30= 56.10      Na6-Na10-Na1-Cl37=325.41      
Na6-Na10-Na1-Cl40=146.13      Na6-Na10-Na1-Cl43=237.34      Na6-Na10-Na1-Cl48=230.84      Na6-Na10-Na1-Cl49= 62.98      
Na7-Na10-Na1-Na3=358.57       Na7-Na10-Na1-Na4=181.10       Na7-Na10-Na1-Na6=178.08       Na7-Na10-Na1-Na9= 54.30       
Na7-Na10-Na1-Na12=236.71      Na7-Na10-Na1-Na13=336.64      Na7-Na10-Na1-Na17=289.13      Na7-Na10-Na1-Na19=291.51      
Na7-Na10-Na1-Na21=108.78      Na7-Na10-Na1-Na25=106.74      Na7-Na10-Na1-Cl30=234.18      Na7-Na10-Na1-Cl37=143.49      
Na7-Na10-Na1-Cl40=324.21      Na7-Na10-Na1-Cl43= 55.42      Na7-Na10-Na1-Cl48= 48.92      Na7-Na10-Na1-Cl49=241.06      
Na15-Na10-Na1-Na3=357.58      Na15-Na10-Na1-Na4=180.10      Na15-Na10-Na1-Na6=177.09      Na15-Na10-Na1-Na7=359.01      
Na15-Na10-Na1-Na9= 53.31      Na15-Na10-Na1-Na12=235.72     Na15-Na10-Na1-Na13=335.65     Na15-Na10-Na1-Na17=288.14     
Na15-Na10-Na1-Na19=290.52     Na15-Na10-Na1-Na21=107.79     Na15-Na10-Na1-Na25=105.74     Na15-Na10-Na1-Cl30=233.19     
Na15-Na10-Na1-Cl37=142.49     Na15-Na10-Na1-Cl40=323.21     Na15-Na10-Na1-Cl43= 54.43     Na15-Na10-Na1-Cl48= 47.93     
Na15-Na10-Na1-Cl49=240.07     Na17-Na10-Na1-Na3= 69.44      Na17-Na10-Na1-Na4=251.97      Na17-Na10-Na1-Na6=248.95      
Na17-Na10-Na1-Na7= 70.87      Na17-Na10-Na1-Na9=125.17      Na17-Na10-Na1-Na12=307.58     Na17-Na10-Na1-Na13= 47.51     
Na17-Na10-Na1-Na19=  2.38     Na17-Na10-Na1-Na21=179.65     Na17-Na10-Na1-Na25=177.61     Na17-Na10-Na1-Cl30=305.05     
Na17-Na10-Na1-Cl37=214.36     Na17-Na10-Na1-Cl40= 35.08     Na17-Na10-Na1-Cl43=126.29     Na17-Na10-Na1-Cl48=119.79     
Na17-Na10-Na1-Cl49=311.93     Na21-Na10-Na1-Na3=249.79      Na21-Na10-Na1-Na4= 72.32      Na21-Na10-Na1-Na6= 69.30      
Na21-Na10-Na1-Na7=251.22      Na21-Na10-Na1-Na9=305.52      Na21-Na10-Na1-Na12=127.93     Na21-Na10-Na1-Na13=227.86     
Na21-Na10-Na1-Na17=180.35     Na21-Na10-Na1-Na19=182.73     Na21-Na10-Na1-Na25=357.96     Na21-Na10-Na1-Cl30=125.40     
Na21-Na10-Na1-Cl37= 34.71     Na21-Na10-Na1-Cl40=215.43     Na21-Na10-Na1-Cl43=306.64     Na21-Na10-Na1-Cl48=300.14     
Na21-Na10-Na1-Cl49=132.28     Na23-Na10-Na1-Na3=253.09      Na23-Na10-Na1-Na4= 75.62      Na23-Na10-Na1-Na6= 72.60      
Na23-Na10-Na1-Na7=254.52      Na23-Na10-Na1-Na9=308.82      Na23-Na10-Na1-Na12=131.23     Na23-Na10-Na1-Na13=231.16     
Na23-Na10-Na1-Na17=183.65     Na23-Na10-Na1-Na19=186.03     Na23-Na10-Na1-Na21=  3.30     Na23-Na10-Na1-Na25=  1.26     
Na23-Na10-Na1-Cl30=128.70     Na23-Na10-Na1-Cl37= 38.01     Na23-Na10-Na1-Cl40=218.73     Na23-Na10-Na1-Cl43=309.94     
Na23-Na10-Na1-Cl48=303.44     Na23-Na10-Na1-Cl49=135.58     Na24-Na10-Na1-Na3=304.75      Na24-Na10-Na1-Na4=127.28      
Na24-Na10-Na1-Na6=124.26      Na24-Na10-Na1-Na7=306.18      Na24-Na10-Na1-Na9=  0.48      Na24-Na10-Na1-Na12=182.90     
Na24-Na10-Na1-Na13=282.83     Na24-Na10-Na1-Na17=235.31     Na24-Na10-Na1-Na19=237.69     Na24-Na10-Na1-Na21= 54.96     
Na24-Na10-Na1-Na25= 52.92     Na24-Na10-Na1-Cl30=180.37     Na24-Na10-Na1-Cl37= 89.67     Na24-Na10-Na1-Cl40=270.39     
Na24-Na10-Na1-Cl43=  1.60     Na24-Na10-Na1-Cl48=355.10     Na24-Na10-Na1-Cl49=187.24     Cl28-Na10-Na1-Na3= 35.23      
Cl28-Na10-Na1-Na4=217.76      Cl28-Na10-Na1-Na6=214.75      Cl28-Na10-Na1-Na7= 36.67      Cl28-Na10-Na1-Na9= 90.97      
Cl28-Na10-Na1-Na12=273.38     Cl28-Na10-Na1-Na13= 13.31     Cl28-Na10-Na1-Na17=325.80     Cl28-Na10-Na1-Na19=328.17     
Cl28-Na10-Na1-Na21=145.45     Cl28-Na10-Na1-Na25=143.40     Cl28-Na10-Na1-Cl30=270.85     Cl28-Na10-Na1-Cl37=180.15     
Cl28-Na10-Na1-Cl40=  0.87     Cl28-Na10-Na1-Cl43= 92.09     Cl28-Na10-Na1-Cl48= 85.59     Cl28-Na10-Na1-Cl49=277.73     
Cl30-Na10-Na1-Na3=124.38      Cl30-Na10-Na1-Na4=306.91      Cl30-Na10-Na1-Na6=303.90      Cl30-Na10-Na1-Na7=125.82      
Cl30-Na10-Na1-Na9=180.12      Cl30-Na10-Na1-Na12=  2.53     Cl30-Na10-Na1-Na13=102.46     Cl30-Na10-Na1-Na17= 54.95     
Cl30-Na10-Na1-Na19= 57.32     Cl30-Na10-Na1-Na21=234.60     Cl30-Na10-Na1-Na25=232.55     Cl30-Na10-Na1-Cl37=269.30     
Cl30-Na10-Na1-Cl40= 90.02     Cl30-Na10-Na1-Cl43=181.24     Cl30-Na10-Na1-Cl48=174.74     Cl30-Na10-Na1-Cl49=  6.88     
Cl43-Na10-Na1-Na3=303.15      Cl43-Na10-Na1-Na4=125.68      Cl43-Na10-Na1-Na6=122.66      Cl43-Na10-Na1-Na7=304.58      
Cl43-Na10-Na1-Na9=358.88      Cl43-Na10-Na1-Na12=181.29     Cl43-Na10-Na1-Na13=281.22     Cl43-Na10-Na1-Na17=233.71     
Cl43-Na10-Na1-Na19=236.09     Cl43-Na10-Na1-Na21= 53.36     Cl43-Na10-Na1-Na25= 51.32     Cl43-Na10-Na1-Cl30=178.76     
Cl43-Na10-Na1-Cl37= 88.07     Cl43-Na10-Na1-Cl40=268.79     Cl43-Na10-Na1-Cl48=353.50     Cl43-Na10-Na1-Cl49=185.64     
Cl46-Na10-Na1-Na3=214.66      Cl46-Na10-Na1-Na4= 37.19      Cl46-Na10-Na1-Na6= 34.18      Cl46-Na10-Na1-Na7=216.10      
Cl46-Na10-Na1-Na9=270.40      Cl46-Na10-Na1-Na12= 92.81     Cl46-Na10-Na1-Na13=192.74     Cl46-Na10-Na1-Na17=145.23     
Cl46-Na10-Na1-Na19=147.60     Cl46-Na10-Na1-Na21=324.88     Cl46-Na10-Na1-Na25=322.83     Cl46-Na10-Na1-Cl30= 90.28     
Cl46-Na10-Na1-Cl37=359.58     Cl46-Na10-Na1-Cl40=180.30     Cl46-Na10-Na1-Cl43=271.52     Cl46-Na10-Na1-Cl48=265.01     
Cl46-Na10-Na1-Cl49= 97.16     Cl50-Na10-Na1-Na3=305.27      Cl50-Na10-Na1-Na4=127.80      Cl50-Na10-Na1-Na6=124.79      
Cl50-Na10-Na1-Na7=306.71      Cl50-Na10-Na1-Na9=  1.01      Cl50-Na10-Na1-Na12=183.42     Cl50-Na10-Na1-Na13=283.35     
Cl50-Na10-Na1-Na17=235.84     Cl50-Na10-Na1-Na19=238.21     Cl50-Na10-Na1-Na21= 55.48     Cl50-Na10-Na1-Na25= 53.44     
Cl50-Na10-Na1-Cl30=180.89     Cl50-Na10-Na1-Cl37= 90.19     Cl50-Na10-Na1-Cl40=270.91     Cl50-Na10-Na1-Cl43=  2.13     
Cl50-Na10-Na1-Cl48=355.62     Cl50-Na10-Na1-Cl49=187.77     Na1-Na10-Na6-Na4=357.28       Na1-Na10-Na6-Na12=305.93      
Na1-Na10-Na6-Na21= 70.88      Na1-Na10-Na6-Cl30=301.98      Na1-Na10-Na6-Cl32=306.60      Na1-Na10-Na6-Cl37= 35.79      
Na1-Na10-Na6-Cl46=125.95      Na1-Na10-Na6-O129=189.10      Na1-Na10-Na6-H130=226.02      Na7-Na10-Na6-Na1=358.15       
Na7-Na10-Na6-Na4=355.43       Na7-Na10-Na6-Na12=304.08      Na7-Na10-Na6-Na21= 69.02      Na7-Na10-Na6-Cl30=300.13      
Na7-Na10-Na6-Cl32=304.75      Na7-Na10-Na6-Cl37= 33.94      Na7-Na10-Na6-Cl46=124.10      Na7-Na10-Na6-O129=187.25      
Na7-Na10-Na6-H130=224.16      Na15-Na10-Na6-Na1=330.97      Na15-Na10-Na6-Na4=328.25      Na15-Na10-Na6-Na12=276.90     
Na15-Na10-Na6-Na21= 41.84     Na15-Na10-Na6-Cl30=272.95     Na15-Na10-Na6-Cl32=277.57     Na15-Na10-Na6-Cl37=  6.76     
Na15-Na10-Na6-Cl46= 96.92     Na15-Na10-Na6-O129=160.07     Na15-Na10-Na6-H130=196.98     Na17-Na10-Na6-Na1= 54.02      
Na17-Na10-Na6-Na4= 51.30      Na17-Na10-Na6-Na12=359.95     Na17-Na10-Na6-Na21=124.90     Na17-Na10-Na6-Cl30=356.00     
Na17-Na10-Na6-Cl32=  0.62     Na17-Na10-Na6-Cl37= 89.81     Na17-Na10-Na6-Cl46=179.97     Na17-Na10-Na6-O129=243.12     
Na17-Na10-Na6-H130=280.04     Na21-Na10-Na6-Na1=289.12      Na21-Na10-Na6-Na4=286.41      Na21-Na10-Na6-Na12=235.06     
Na21-Na10-Na6-Cl30=231.10     Na21-Na10-Na6-Cl32=235.73     Na21-Na10-Na6-Cl37=324.92     Na21-Na10-Na6-Cl46= 55.08     
Na21-Na10-Na6-O129=118.23     Na21-Na10-Na6-H130=155.14     Na23-Na10-Na6-Na1=239.16      Na23-Na10-Na6-Na4=236.44      
Na23-Na10-Na6-Na12=185.10     Na23-Na10-Na6-Na21=310.04     Na23-Na10-Na6-Cl30=181.14     Na23-Na10-Na6-Cl32=185.76     
Na23-Na10-Na6-Cl37=274.96     Na23-Na10-Na6-Cl46=  5.12     Na23-Na10-Na6-O129= 68.27     Na23-Na10-Na6-H130=105.18     
Na24-Na10-Na6-Na1=291.07      Na24-Na10-Na6-Na4=288.35      Na24-Na10-Na6-Na12=237.00     Na24-Na10-Na6-Na21=  1.94     
Na24-Na10-Na6-Cl30=233.05     Na24-Na10-Na6-Cl32=237.67     Na24-Na10-Na6-Cl37=326.86     Na24-Na10-Na6-Cl46= 57.02     
Na24-Na10-Na6-O129=120.17     Na24-Na10-Na6-H130=157.08     Cl28-Na10-Na6-Na1= 54.02      Cl28-Na10-Na6-Na4= 51.30      
Cl28-Na10-Na6-Na12=359.96     Cl28-Na10-Na6-Na21=124.90     Cl28-Na10-Na6-Cl30=356.00     Cl28-Na10-Na6-Cl32=  0.62     
Cl28-Na10-Na6-Cl37= 89.82     Cl28-Na10-Na6-Cl46=179.97     Cl28-Na10-Na6-O129=243.13     Cl28-Na10-Na6-H130=280.04     
Cl30-Na10-Na6-Na1= 58.02      Cl30-Na10-Na6-Na4= 55.30      Cl30-Na10-Na6-Na12=  3.95     Cl30-Na10-Na6-Na21=128.90     
Cl30-Na10-Na6-Cl32=  4.62     Cl30-Na10-Na6-Cl37= 93.81     Cl30-Na10-Na6-Cl46=183.97     Cl30-Na10-Na6-O129=247.12     
Cl30-Na10-Na6-H130=284.04     Cl43-Na10-Na6-Na1=323.39      Cl43-Na10-Na6-Na4=320.67      Cl43-Na10-Na6-Na12=269.33     
Cl43-Na10-Na6-Na21= 34.27     Cl43-Na10-Na6-Cl30=265.37     Cl43-Na10-Na6-Cl32=269.99     Cl43-Na10-Na6-Cl37=359.19     
Cl43-Na10-Na6-Cl46= 89.34     Cl43-Na10-Na6-O129=152.50     Cl43-Na10-Na6-H130=189.41     Cl46-Na10-Na6-Na1=234.05      
Cl46-Na10-Na6-Na4=231.33      Cl46-Na10-Na6-Na12=179.98     Cl46-Na10-Na6-Na21=304.92     Cl46-Na10-Na6-Cl30=176.03     
Cl46-Na10-Na6-Cl32=180.65     Cl46-Na10-Na6-Cl37=269.84     Cl46-Na10-Na6-O129= 63.15     Cl46-Na10-Na6-H130=100.06     
Cl50-Na10-Na6-Na1=237.52      Cl50-Na10-Na6-Na4=234.80      Cl50-Na10-Na6-Na12=183.45     Cl50-Na10-Na6-Na21=308.40     
Cl50-Na10-Na6-Cl30=179.50     Cl50-Na10-Na6-Cl32=184.12     Cl50-Na10-Na6-Cl37=273.31     Cl50-Na10-Na6-Cl46=  3.47     
Cl50-Na10-Na6-O129= 66.63     Cl50-Na10-Na6-H130=103.54     Na1-Na10-Na7-Na3=  1.75       Na1-Na10-Na7-Na9=303.04       
Na1-Na10-Na7-Na14=247.46      Na1-Na10-Na7-Na15=181.05      Na1-Na10-Na7-Na17= 71.13      Na1-Na10-Na7-Na22=175.96      
Na1-Na10-Na7-Na24=250.94      Na1-Na10-Na7-Cl26=214.40      Na1-Na10-Na7-Cl28=125.59      Na1-Na10-Na7-Cl29=296.96      
Na1-Na10-Na7-Cl40= 37.16      Na1-Na10-Na7-Cl43=304.32      Na1-Na10-Na7-O111=118.91      Na6-Na10-Na7-Na1=  1.85       
Na6-Na10-Na7-Na3=  3.60       Na6-Na10-Na7-Na9=304.89       Na6-Na10-Na7-Na14=249.31      Na6-Na10-Na7-Na15=182.90      
Na6-Na10-Na7-Na17= 72.98      Na6-Na10-Na7-Na22=177.81      Na6-Na10-Na7-Na24=252.79      Na6-Na10-Na7-Cl26=216.25      
Na6-Na10-Na7-Cl28=127.44      Na6-Na10-Na7-Cl29=298.81      Na6-Na10-Na7-Cl40= 39.01      Na6-Na10-Na7-Cl43=306.17      
Na6-Na10-Na7-O111=120.76      Na15-Na10-Na7-Na1=178.95      Na15-Na10-Na7-Na3=180.70      Na15-Na10-Na7-Na9=121.99      
Na15-Na10-Na7-Na14= 66.41     Na15-Na10-Na7-Na17=250.08     Na15-Na10-Na7-Na22=354.91     Na15-Na10-Na7-Na24= 69.89     
Na15-Na10-Na7-Cl26= 33.35     Na15-Na10-Na7-Cl28=304.54     Na15-Na10-Na7-Cl29=115.91     Na15-Na10-Na7-Cl40=216.11     
Na15-Na10-Na7-Cl43=123.27     Na15-Na10-Na7-O111=297.86     Na17-Na10-Na7-Na1=288.87      Na17-Na10-Na7-Na3=290.62      
Na17-Na10-Na7-Na9=231.91      Na17-Na10-Na7-Na14=176.33     Na17-Na10-Na7-Na15=109.92     Na17-Na10-Na7-Na22=104.83     
Na17-Na10-Na7-Na24=179.81     Na17-Na10-Na7-Cl26=143.27     Na17-Na10-Na7-Cl28= 54.46     Na17-Na10-Na7-Cl29=225.83     
Na17-Na10-Na7-Cl40=326.03     Na17-Na10-Na7-Cl43=233.19     Na17-Na10-Na7-O111= 47.78     Na21-Na10-Na7-Na1= 54.49      
Na21-Na10-Na7-Na3= 56.25      Na21-Na10-Na7-Na9=357.53      Na21-Na10-Na7-Na14=301.95     Na21-Na10-Na7-Na15=235.54     
Na21-Na10-Na7-Na17=125.62     Na21-Na10-Na7-Na22=230.45     Na21-Na10-Na7-Na24=305.43     Na21-Na10-Na7-Cl26=268.89     
Na21-Na10-Na7-Cl28=180.08     Na21-Na10-Na7-Cl29=351.45     Na21-Na10-Na7-Cl40= 91.66     Na21-Na10-Na7-Cl43=358.81     
Na21-Na10-Na7-O111=173.40     Na23-Na10-Na7-Na1=106.06      Na23-Na10-Na7-Na3=107.82      Na23-Na10-Na7-Na9= 49.10      
Na23-Na10-Na7-Na14=353.52     Na23-Na10-Na7-Na15=287.11     Na23-Na10-Na7-Na17=177.19     Na23-Na10-Na7-Na22=282.02     
Na23-Na10-Na7-Na24=357.00     Na23-Na10-Na7-Cl26=320.46     Na23-Na10-Na7-Cl28=231.65     Na23-Na10-Na7-Cl29= 43.02     
Na23-Na10-Na7-Cl40=143.23     Na23-Na10-Na7-Cl43= 50.38     Na23-Na10-Na7-O111=224.97     Na24-Na10-Na7-Na1=109.06      
Na24-Na10-Na7-Na3=110.82      Na24-Na10-Na7-Na9= 52.10      Na24-Na10-Na7-Na14=356.52     Na24-Na10-Na7-Na15=290.11     
Na24-Na10-Na7-Na17=180.19     Na24-Na10-Na7-Na22=285.02     Na24-Na10-Na7-Cl26=323.46     Na24-Na10-Na7-Cl28=234.65     
Na24-Na10-Na7-Cl29= 46.02     Na24-Na10-Na7-Cl40=146.22     Na24-Na10-Na7-Cl43= 53.38     Na24-Na10-Na7-O111=227.97     
Cl28-Na10-Na7-Na1=234.41      Cl28-Na10-Na7-Na3=236.17      Cl28-Na10-Na7-Na9=177.45      Cl28-Na10-Na7-Na14=121.87     
Cl28-Na10-Na7-Na15= 55.46     Cl28-Na10-Na7-Na17=305.54     Cl28-Na10-Na7-Na22= 50.37     Cl28-Na10-Na7-Na24=125.35     
Cl28-Na10-Na7-Cl26= 88.81     Cl28-Na10-Na7-Cl29=171.37     Cl28-Na10-Na7-Cl40=271.58     Cl28-Na10-Na7-Cl43=178.73     
Cl28-Na10-Na7-O111=353.32     Cl30-Na10-Na7-Na1=323.90      Cl30-Na10-Na7-Na3=325.66      Cl30-Na10-Na7-Na9=266.94      
Cl30-Na10-Na7-Na14=211.36     Cl30-Na10-Na7-Na15=144.95     Cl30-Na10-Na7-Na17= 35.03     Cl30-Na10-Na7-Na22=139.86     
Cl30-Na10-Na7-Na24=214.84     Cl30-Na10-Na7-Cl26=178.30     Cl30-Na10-Na7-Cl28= 89.49     Cl30-Na10-Na7-Cl29=260.86     
Cl30-Na10-Na7-Cl40=  1.06     Cl30-Na10-Na7-Cl43=268.22     Cl30-Na10-Na7-O111= 82.81     Cl43-Na10-Na7-Na1= 55.68      
Cl43-Na10-Na7-Na3= 57.44      Cl43-Na10-Na7-Na9=358.72      Cl43-Na10-Na7-Na14=303.14     Cl43-Na10-Na7-Na15=236.73     
Cl43-Na10-Na7-Na17=126.81     Cl43-Na10-Na7-Na22=231.64     Cl43-Na10-Na7-Na24=306.62     Cl43-Na10-Na7-Cl26=270.08     
Cl43-Na10-Na7-Cl28=181.27     Cl43-Na10-Na7-Cl29=352.64     Cl43-Na10-Na7-Cl40= 92.85     Cl43-Na10-Na7-O111=174.59     
Cl46-Na10-Na7-Na1= 53.27      Cl46-Na10-Na7-Na3= 55.02      Cl46-Na10-Na7-Na9=356.31      Cl46-Na10-Na7-Na14=300.72     
Cl46-Na10-Na7-Na15=234.32     Cl46-Na10-Na7-Na17=124.39     Cl46-Na10-Na7-Na22=229.23     Cl46-Na10-Na7-Na24=304.20     
Cl46-Na10-Na7-Cl26=267.66     Cl46-Na10-Na7-Cl28=178.85     Cl46-Na10-Na7-Cl29=350.23     Cl46-Na10-Na7-Cl40= 90.43     
Cl46-Na10-Na7-Cl43=357.58     Cl46-Na10-Na7-O111=172.17     Cl50-Na10-Na7-Na1=144.64      Cl50-Na10-Na7-Na3=146.39      
Cl50-Na10-Na7-Na9= 87.68      Cl50-Na10-Na7-Na14= 32.10     Cl50-Na10-Na7-Na15=325.69     Cl50-Na10-Na7-Na17=215.77     
Cl50-Na10-Na7-Na22=320.60     Cl50-Na10-Na7-Na24= 35.58     Cl50-Na10-Na7-Cl26=359.04     Cl50-Na10-Na7-Cl28=270.22     
Cl50-Na10-Na7-Cl29= 81.60     Cl50-Na10-Na7-Cl40=181.80     Cl50-Na10-Na7-Cl43= 88.95     Cl50-Na10-Na7-O111=263.55     

========================================================================
 FINAL SINGLEPOINT CALCULATION ON OPTIMIZED GEOMETRY
========================================================================

 Ncao       : 512
 Nao        : 487
 Nshell     : 233
 Nel        : 376
 T(el)      :   300.0
 intcut     :    25.0
 scfconv/Eh :  0.100E-05
   qconv/e  :  0.100E-03
 intneglect :  0.100E-07
 broydamp   :      0.250
 iter      E             dE          RMSdq      gap      omega  full diag
   1   -222.8748553 -0.222875E+03  0.584E-04    2.55       0.0  T
   2   -222.8748553 -0.187512E-08  0.567E-04    2.55      15.4  T
   3   -222.8748553 -0.190116E-08  0.562E-04    2.55      15.5  T
speedup  1.00
cpu  time for SCC    0.18 s
wall time for SCC    0.18 s

   *** convergence criteria satisfied after 3 iterations ***

          eigenvalues
 #    :         176        177        178        179        180        181        182        183
 occ. :        2.000      2.000      2.000      2.000      2.000      2.000      2.000      2.000
 eps  :       -10.581    -10.571    -10.516    -10.454    -10.360    -10.324    -10.317    -10.278
 #    :         184        185        186        187        188        189        190        191
 occ. :        2.000      2.000      2.000      2.000      2.000      0.000      0.000      0.000
 eps  :       -10.234    -10.200    -10.048     -9.995     -9.920     -7.374     -6.941     -6.502
 #    :         192        193        194        195        196        197        198        199
 occ. :        0.000      0.000      0.000      0.000      0.000      0.000      0.000      0.000
 eps  :        -5.660     -5.192     -4.192     -3.730     -3.176     -3.003     -2.572     -1.997


   #   Z            q   n(s)   n(p)   n(d)      C6AA      α(0)
   1  11 Na     0.776  0.005  0.218  0.000    67.246    26.538
   2  11 Na     0.695  0.085  0.221  0.000    68.247    26.734
   3  11 Na     0.849  0.008  0.143  0.000    66.375    26.365
   4  11 Na     0.721  0.077  0.202  0.000    67.922    26.671
   5  11 Na     0.840  0.041  0.119  0.000    66.485    26.387
   6  11 Na     0.773  0.056  0.170  0.000    67.285    26.545
   7  11 Na     0.826  0.007  0.166  0.000    66.647    26.419
   8  11 Na     0.753  0.084  0.163  0.000    67.533    26.594
   9  11 Na     0.779  0.007  0.214  0.000    67.218    26.532
  10  11 Na     0.716  0.045  0.238  0.000    67.979    26.682
  11  11 Na     0.693  0.047  0.260  0.000    68.273    26.740
  12  11 Na     0.718  0.081  0.201  0.000    67.959    26.678
  13  11 Na     0.732  0.036  0.232  0.000    67.791    26.645
  14  11 Na     0.727  0.055  0.218  0.000    67.845    26.656
  15  11 Na     0.694  0.097  0.210  0.000    68.261    26.737
  16  11 Na     0.696  0.085  0.219  0.000    68.232    26.732
  17  11 Na     0.735  0.072  0.193  0.000    67.755    26.638
  18  11 Na     0.691  0.113  0.196  0.000    68.295    26.744
  19  11 Na     0.740  0.069  0.192  0.000    67.693    26.626
  20  11 Na     0.694  0.084  0.222  0.000    68.260    26.737
  21  11 Na     0.727  0.043  0.230  0.000    67.847    26.656
  22  11 Na     0.818  0.056  0.126  0.000    66.747    26.439
  23  11 Na     0.780  0.076  0.144  0.000    67.205    26.530
  24  11 Na     0.712  0.047  0.241  0.000    68.032    26.692
  25  11 Na     0.703  0.050  0.247  0.000    68.145    26.714
  26  17 Cl    -0.741  1.978  5.762  0.002   124.982    17.104
  27  17 Cl    -0.803  1.977  5.819  0.007   127.488    17.274
  28  17 Cl    -0.745  1.975  5.769  0.001   125.144    17.115
  29  17 Cl    -0.753  1.977  5.772  0.004   125.454    17.136
  30  17 Cl    -0.740  1.980  5.760  0.000   124.914    17.099
  31  17 Cl    -0.761  1.975  5.785  0.000   125.760    17.157
  32  17 Cl    -0.759  1.975  5.783  0.001   125.696    17.153
  33  17 Cl    -0.733  1.980  5.751  0.002   124.655    17.081
  34  17 Cl    -0.758  1.978  5.780  0.000   125.641    17.149
  35  17 Cl    -0.758  1.979  5.777  0.002   125.658    17.150
  36  17 Cl    -0.765  1.976  5.788  0.001   125.944    17.169
  37  17 Cl    -0.737  1.982  5.754  0.000   124.802    17.091
  38  17 Cl    -0.783  1.977  5.805  0.001   126.676    17.219
  39  17 Cl    -0.741  1.978  5.763  0.001   124.976    17.103
  40  17 Cl    -0.750  1.978  5.771  0.000   125.314    17.127
  41  17 Cl    -0.743  1.977  5.762  0.003   125.053    17.109
  42  17 Cl    -0.754  1.977  5.776  0.001   125.495    17.139
  43  17 Cl    -0.742  1.980  5.761  0.001   125.003    17.105
  44  17 Cl    -0.735  1.979  5.754  0.002   124.735    17.087
  45  17 Cl    -0.739  1.978  5.760  0.001   124.911    17.099
  46  17 Cl    -0.760  1.977  5.783  0.001   125.739    17.156
  47  17 Cl    -0.754  1.979  5.775  0.000   125.497    17.139
  48  17 Cl    -0.740  1.981  5.757  0.002   124.937    17.101
  49  17 Cl    -0.743  1.980  5.764  0.000   125.068    17.110
  50  17 Cl    -0.746  1.978  5.766  0.002   125.182    17.117
  51   8 O     -0.470  1.703  4.767  0.000    22.203     6.364
  52   1 H      0.319  0.681  0.000  0.000     0.652     1.261
  53   6 C      0.060  1.039  2.901  0.000    19.726     6.350
  54   1 H      0.036  0.964  0.000  0.000     2.509     2.477
  55   1 H      0.063  0.937  0.000  0.000     2.167     2.302
  56   6 C     -0.079  1.055  3.024  0.000    22.013     6.680
  57   1 H      0.044  0.956  0.000  0.000     2.397     2.421
  58   1 H      0.046  0.954  0.000  0.000     2.375     2.410
  59   6 C     -0.069  1.052  3.017  0.000    21.813     6.649
  60   1 H      0.054  0.946  0.000  0.000     2.261     2.350
  61   1 H      0.046  0.954  0.000  0.000     2.369     2.407
  62   6 C     -0.113  1.038  3.075  0.000    22.719     6.797
  63   1 H      0.036  0.964  0.000  0.000     2.507     2.476
  64   1 H      0.041  0.959  0.000  0.000     2.433     2.439
  65   1 H      0.035  0.965  0.000  0.000     2.516     2.481
  66   8 O     -0.485  1.700  4.785  0.000    22.521     6.409
  67   1 H      0.347  0.653  0.000  0.000     0.588     1.201
  68   6 C      0.055  1.043  2.902  0.000    19.582     6.288
  69   1 H      0.029  0.971  0.000  0.000     2.607     2.525
  70   1 H      0.050  0.950  0.000  0.000     2.316     2.380
  71   6 C     -0.088  1.062  3.026  0.000    22.104     6.682
  72   1 H      0.031  0.969  0.000  0.000     2.569     2.507
  73   1 H      0.064  0.936  0.000  0.000     2.152     2.294
  74   6 C     -0.070  1.059  3.011  0.000    21.747     6.623
  75   1 H      0.026  0.974  0.000  0.000     2.621     2.527
  76   1 H      0.037  0.963  0.000  0.000     2.483     2.464
  77   6 C     -0.110  1.039  3.071  0.000    22.671     6.790
  78   1 H      0.029  0.971  0.000  0.000     2.607     2.525
  79   1 H      0.034  0.966  0.000  0.000     2.536     2.490
  80   1 H      0.041  0.959  0.000  0.000     2.431     2.438
  81   8 O     -0.472  1.702  4.770  0.000    22.240     6.369
  82   1 H      0.320  0.680  0.000  0.000     0.655     1.268
  83   6 C      0.062  1.044  2.894  0.000    19.473     6.270
  84   1 H      0.032  0.968  0.000  0.000     2.565     2.505
  85   1 H      0.050  0.950  0.000  0.000     2.320     2.382
  86   6 C     -0.086  1.060  3.026  0.000    22.145     6.699
  87   1 H      0.065  0.935  0.000  0.000     2.137     2.286
  88   1 H      0.044  0.956  0.000  0.000     2.403     2.424
  89   6 C     -0.060  1.048  3.012  0.000    21.648     6.625
  90   1 H      0.031  0.969  0.000  0.000     2.577     2.510
  91   1 H      0.039  0.961  0.000  0.000     2.465     2.455
  92   6 C     -0.117  1.039  3.078  0.000    22.811     6.811
  93   1 H      0.065  0.935  0.000  0.000     2.138     2.287
  94   1 H      0.035  0.965  0.000  0.000     2.516     2.480
  95   1 H      0.031  0.969  0.000  0.000     2.567     2.505
  96   8 O     -0.476  1.703  4.773  0.000    22.328     6.382
  97   1 H      0.326  0.674  0.000  0.000     0.634     1.243
  98   6 C      0.068  1.041  2.891  0.000    19.546     6.315
  99   1 H      0.041  0.959  0.000  0.000     2.437     2.441
 100   1 H      0.042  0.958  0.000  0.000     2.427     2.436
 101   6 C     -0.079  1.055  3.023  0.000    22.001     6.678
 102   1 H      0.051  0.949  0.000  0.000     2.308     2.376
 103   1 H      0.036  0.964  0.000  0.000     2.502     2.474
 104   6 C     -0.059  1.048  3.011  0.000    21.632     6.622
 105   1 H      0.036  0.964  0.000  0.000     2.504     2.475
 106   1 H      0.035  0.965  0.000  0.000     2.510     2.478
 107   6 C     -0.128  1.046  3.081  0.000    22.987     6.833
 108   1 H      0.049  0.951  0.000  0.000     2.336     2.390
 109   1 H      0.047  0.953  0.000  0.000     2.356     2.401
 110   1 H      0.052  0.948  0.000  0.000     2.285     2.362
 111   8 O     -0.553  1.721  4.832  0.000    24.001     6.617
 112   1 H      0.387  0.613  0.000  0.000     0.503     1.110
 113   6 C      0.029  1.047  2.924  0.000    19.997     6.351
 114   1 H      0.065  0.935  0.000  0.000     2.137     2.286
 115   1 H      0.071  0.929  0.000  0.000     2.071     2.251
 116   6 C     -0.098  1.063  3.035  0.000    22.292     6.708
 117   1 H      0.045  0.955  0.000  0.000     2.380     2.412
 118   1 H      0.041  0.959  0.000  0.000     2.420     2.430
 119   6 C     -0.077  1.051  3.026  0.000    21.965     6.672
 120   1 H      0.070  0.930  0.000  0.000     2.084     2.258
 121   1 H      0.039  0.961  0.000  0.000     2.468     2.457
 122   6 C     -0.124  1.037  3.087  0.000    22.947     6.831
 123   1 H      0.038  0.962  0.000  0.000     2.469     2.457
 124   1 H      0.035  0.965  0.000  0.000     2.522     2.484
 125   1 H      0.056  0.944  0.000  0.000     2.242     2.342
 126   8 O     -0.623  1.725  4.898  0.000    25.649     6.840
 127   1 H      0.353  0.647  0.000  0.000     0.571     1.182
 128   1 H      0.310  0.690  0.000  0.000     0.690     1.305
 129   8 O     -0.603  1.724  4.879  0.000    25.159     6.774
 130   1 H      0.318  0.682  0.000  0.000     0.653     1.262
 131   1 H      0.296  0.704  0.000  0.000     0.733     1.344

 Mol. C6AA /au·bohr⁶  :     405207.662222
 Mol. C8AA /au·bohr⁸  :   21275271.305304
 Mol. α(0) /au        :       1391.882999

 
 Wiberg/Mayer (AO) data. WBOs > 0.1 written file <wbo>
 largest (>0.05) Wiberg bond orders for each atom
           total WBO             WBO to atom ...
     1  Na  0.453    Cl  30 0.082    Cl  49 0.079    Cl  37 0.072    Cl  40 0.067    Cl  48 0.055    Cl  43 0.054
     2  Na  0.552    Cl  36 0.158    Cl  45 0.139    Cl  41 0.109    Cl  44 0.101
     3  Na  0.298    Cl  40 0.084    O  126 0.063    Cl  34 0.059    Cl  29 0.052
     4  Na  0.516    Cl  32 0.164    Cl  39 0.126    Cl  37 0.094    Cl  49 0.091
     5  Na  0.282    Cl  29 0.089    Cl  35 0.083    Cl  41 0.076    O   66 0.070    Cl  38 0.065
     6  Na  0.420    Cl  46 0.124    O  129 0.085    Cl  32 0.067    Cl  30 0.062    Cl  37 0.058
     7  Na  0.343    Cl  40 0.074    Cl  28 0.061    Cl  43 0.059    Cl  29 0.057
     8  Na  0.433    Cl  35 0.173    Cl  34 0.092    O   96 0.083    Cl  42 0.079
     9  Na  0.430    Cl  43 0.107    Cl  48 0.087    Cl  29 0.078    Cl  44 0.070
    10  Na  0.531    Cl  28 0.123    Cl  30 0.117    Cl  50 0.104    Cl  46 0.094    Cl  43 0.050
    11  Na  0.561    Cl  35 0.130    Cl  41 0.128    Cl  42 0.095    Cl  45 0.086    Cl  48 0.067
    12  Na  0.518    Cl  32 0.159    Cl  31 0.136    Cl  30 0.095    Cl  49 0.090
    13  Na  0.503    Cl  34 0.111    Cl  42 0.099    Cl  49 0.097    Cl  39 0.074    Cl  48 0.063
    14  Na  0.517    Cl  38 0.154    Cl  27 0.149    Cl  26 0.065    Cl  33 0.058    Cl  29 0.056
    15  Na  0.542    Cl  26 0.146    Cl  28 0.145    Cl  50 0.121    O   51 0.058
    16  Na  0.548    Cl  36 0.156    Cl  47 0.143    Cl  33 0.109    Cl  44 0.095
    17  Na  0.494    Cl  31 0.162    Cl  28 0.120    Cl  40 0.086    Cl  30 0.082
    18  Na  0.541    Cl  42 0.173    Cl  39 0.161    Cl  45 0.160
    19  Na  0.481    Cl  34 0.142    Cl  31 0.140    Cl  49 0.077    Cl  40 0.076
    20  Na  0.554    Cl  38 0.181    Cl  36 0.130    Cl  41 0.102    Cl  33 0.097
    21  Na  0.521    Cl  46 0.121    Cl  47 0.111    Cl  37 0.090    Cl  44 0.083
    22  Na  0.335    Cl  27 0.134    O  111 0.089
    23  Na  0.395    Cl  50 0.145    Cl  47 0.099    Cl  46 0.082    O   81 0.078
    24  Na  0.538    Cl  33 0.139    Cl  26 0.128    Cl  47 0.084    Cl  50 0.083    Cl  43 0.053
    25  Na  0.550    Cl  37 0.125    Cl  44 0.107    Cl  39 0.104    Cl  45 0.089    Cl  48 0.067
    26  Cl  0.469    Na  15 0.146    Na  24 0.128    Na  14 0.065
    27  Cl  0.373    Na  14 0.149    Na  22 0.134
    28  Cl  0.465    Na  15 0.145    Na  10 0.123    Na  17 0.120    Na   7 0.061
    29  Cl  0.435    Na   5 0.089    Na   9 0.078    Na   7 0.057    Na  14 0.056    Na   3 0.052
    30  Cl  0.480    Na  10 0.117    Na  12 0.095    Na  17 0.082    Na   1 0.082    Na   6 0.062
    31  Cl  0.450    Na  17 0.162    Na  19 0.140    Na  12 0.136
    32  Cl  0.455    Na   4 0.164    Na  12 0.159    Na   6 0.067
    33  Cl  0.490    Na  24 0.139    Na  16 0.109    Na  20 0.097    Na  14 0.058
    34  Cl  0.442    Na  19 0.142    Na  13 0.111    Na   8 0.092    Na   3 0.059
    35  Cl  0.434    Na   8 0.173    Na  11 0.130    Na   5 0.083
    36  Cl  0.443    Na   2 0.158    Na  16 0.156    Na  20 0.130
    37  Cl  0.477    Na  25 0.125    Na   4 0.094    Na  21 0.090    Na   1 0.072    Na   6 0.058
    38  Cl  0.400    Na  20 0.181    Na  14 0.154    Na   5 0.065
    39  Cl  0.482    Na  18 0.161    Na   4 0.126    Na  25 0.104    Na  13 0.074
    40  Cl  0.446    Na  17 0.086    Na   3 0.084    Na  19 0.076    Na   7 0.074    Na   1 0.067
    41  Cl  0.473    Na  11 0.128    Na   2 0.109    Na  20 0.102    Na   5 0.076
    42  Cl  0.467    Na  18 0.173    Na  13 0.099    Na  11 0.095    Na   8 0.079
    43  Cl  0.465    Na   9 0.107    Na   7 0.059    Na   1 0.054    Na  24 0.053    Na  10 0.050
    44  Cl  0.486    Na  25 0.107    Na   2 0.101    Na  16 0.095    Na  21 0.083    Na   9 0.070
    45  Cl  0.486    Na  18 0.160    Na   2 0.139    Na  25 0.089    Na  11 0.086
    46  Cl  0.440    Na   6 0.124    Na  21 0.121    Na  10 0.094    Na  23 0.082
    47  Cl  0.456    Na  16 0.143    Na  21 0.111    Na  23 0.099    Na  24 0.084
    48  Cl  0.471    Na   9 0.087    Na  25 0.067    Na  11 0.067    Na  13 0.063    Na   1 0.055
    49  Cl  0.473    Na  13 0.097    Na   4 0.091    Na  12 0.090    Na   1 0.079    Na  19 0.077
    50  Cl  0.478    Na  23 0.145    Na  15 0.121    Na  10 0.104    Na  24 0.083
    51  O   2.013    C   53 0.978    H   52 0.878    Na  15 0.058
    52  H   0.898    O   51 0.878
    53  C   3.942    C   56 1.008    O   51 0.978    H   55 0.968    H   54 0.967
    54  H   0.998    C   53 0.967
    55  H   0.995    C   53 0.968
    56  C   3.995    C   59 1.010    C   53 1.008    H   57 0.972    H   58 0.969
    57  H   0.998    C   56 0.972
    58  H   0.998    C   56 0.969
    59  C   3.992    C   62 1.022    C   56 1.010    H   61 0.977    H   60 0.965
    60  H   0.996    C   59 0.965
    61  H   0.998    C   59 0.977
    62  C   3.995    C   59 1.022    H   63 0.987    H   64 0.986    H   65 0.983
    63  H   0.998    C   62 0.987
    64  H   0.998    C   62 0.986
    65  H   0.998    C   62 0.983
    66  O   2.028    C   68 0.988    H   67 0.821    Na   5 0.070    H  127 0.052
    67  H   0.879    O   66 0.821
    68  C   3.945    C   71 1.010    O   66 0.988    H   69 0.975    H   70 0.971
    69  H   0.998    C   68 0.975
    70  H   0.996    C   68 0.971
    71  C   3.991    C   74 1.017    C   68 1.010    H   72 0.976    H   73 0.974
    72  H   0.998    C   71 0.976
    73  H   0.995    C   71 0.974
    74  C   3.995    C   77 1.024    C   71 1.017    H   76 0.983    H   75 0.976
    75  H   1.001    C   74 0.976
    76  H   0.997    C   74 0.983
    77  C   3.987    C   74 1.024    H   78 0.988    H   79 0.988    H   80 0.981
    78  H   0.999    C   77 0.988
    79  H   0.998    C   77 0.988
    80  H   0.999    C   77 0.981
    81  O   2.005    C   83 0.987    H   82 0.875    Na  23 0.078
    82  H   0.897    O   81 0.875
    83  C   3.946    C   86 1.006    O   81 0.987    H   85 0.978    H   84 0.970
    84  H   0.997    C   83 0.970
    85  H   0.997    C   83 0.978
    86  C   3.991    C   89 1.009    C   83 1.006    H   88 0.975    H   87 0.962
    87  H   0.997    C   86 0.962
    88  H   0.998    C   86 0.975
    89  C   3.997    C   92 1.020    C   86 1.009    H   91 0.977    H   90 0.976
    90  H   0.996    C   89 0.976
    91  H   0.998    C   89 0.977
    92  C   3.994    C   89 1.020    H   94 0.985    H   95 0.980    H   93 0.977
    93  H   0.996    C   92 0.977
    94  H   0.998    C   92 0.985
    95  H   0.999    C   92 0.980
    96  O   1.998    C   98 0.986    H   97 0.864    Na   8 0.083
    97  H   0.893    O   96 0.864
    98  C   3.946    C  101 1.005    O   96 0.986    H  100 0.978    H   99 0.969
    99  H   0.998    C   98 0.969
   100  H   0.997    C   98 0.978
   101  C   3.993    C  104 1.009    C   98 1.005    H  103 0.976    H  102 0.971
   102  H   0.995    C  101 0.971
   103  H   0.998    C  101 0.976
   104  C   3.996    C  107 1.018    C  101 1.009    H  106 0.977    H  105 0.976
   105  H   0.997    C  104 0.976
   106  H   0.997    C  104 0.977
   107  C   3.989    C  104 1.018    H  109 0.984    H  108 0.979    H  110 0.975
   108  H   0.997    C  107 0.979
   109  H   0.997    C  107 0.984
   110  H   0.998    C  107 0.975
   111  O   1.973    C  113 0.985    H  112 0.773    Na  22 0.089
   112  H   0.850    O  111 0.773    O  126 0.067
   113  C   3.937    C  116 1.006    O  111 0.985    H  114 0.972    H  115 0.963
   114  H   0.994    C  113 0.972
   115  H   0.994    C  113 0.963
   116  C   3.991    C  119 1.010    C  113 1.006    H  117 0.974    H  118 0.969
   117  H   0.997    C  116 0.974
   118  H   0.997    C  116 0.969
   119  C   3.991    C  122 1.020    C  116 1.010    H  121 0.976    H  120 0.960
   120  H   0.994    C  119 0.960
   121  H   0.998    C  119 0.976
   122  C   3.993    C  119 1.020    H  124 0.986    H  123 0.985    H  125 0.975
   123  H   0.997    C  122 0.985
   124  H   0.998    C  122 0.986
   125  H   0.997    C  122 0.975
   126  O   1.927    H  128 0.897    H  127 0.820    H  112 0.067    Na   3 0.063
   127  H   0.875    O  126 0.820    O   66 0.052
   128  H   0.903    O  126 0.897
   129  O   1.891    H  131 0.915    H  130 0.872    Na   6 0.085
   130  H   0.899    O  129 0.872
   131  H   0.912    O  129 0.915
 MOs/occ written to file <molden.input>
 
molecular dipole:
                 x           y           z       tot (Debye)
 q only:       -1.399      -3.219      -4.254
   full:        0.193      -0.961      -1.924       5.488
molecular quadrupole (traceless):
                xx          xy          yy          xz          yz          zz
 q only:       61.304     -19.420      60.348      23.518     -22.425    -121.652
  q+dip:       52.705      -7.016      65.365      21.587     -20.571    -118.070
   full:       50.187      -7.365      63.940      21.083     -19.316    -114.127

SCC energy    :    -222.8748553
rep           :       1.2433211
ES            :       1.9525948
AES           :      -0.0342196
AXC           :       0.0288265
disp          :      -0.2415334
XB            :       0.0000000
fix           :       0.0000000
total E       :    -221.6193710
atomizationE  :      25.3579694    15912.37
(atE without considering molecular charge,
 total energy contains solvation terms)
H-L gap (eV)  :          2.5454
optimized geometry written to: xtbopt.xyz

           ------------------------------------------------- 
          |                Numerical Hessian                |
           ------------------------------------------------- 
step length          :   0.00500
SCC accuracy         :   0.25000
Hessian scale factor :   1.00000
frozen atoms in %    :   0.00000    0
RMS gradient         :   0.00020
estimated CPU  time     13.77 min
estimated wall time     13.79 min

writing file <hessian>.
 
 projected vibrational frequencies (cm-1)
eigval :       -0.00    -0.00     0.00     0.00     0.00     0.00
eigval :        4.33    10.09    13.71    15.69    17.28    18.37
eigval :       18.85    19.81    22.84    23.80    25.08    27.18
eigval :       29.20    31.92    33.34    35.63    38.04    39.56
eigval :       39.94    41.96    43.30    44.55    45.42    46.21
eigval :       47.77    49.15    51.44    52.28    54.03    54.40
eigval :       57.08    57.17    59.60    61.52    62.68    63.23
eigval :       64.25    65.64    65.82    66.36    67.45    68.84
eigval :       69.30    69.85    70.79    71.22    71.60    72.76
eigval :       73.71    74.61    75.60    76.32    76.92    78.69
eigval :       79.43    79.53    80.21    81.99    82.81    83.85
eigval :       84.41    85.64    87.65    88.32    89.08    89.61
eigval :       90.45    91.02    91.74    92.15    93.15    94.94
eigval :       96.14    97.32    97.86    99.30   100.40   101.96
eigval :      102.91   104.05   105.11   106.22   107.14   108.73
eigval :      109.87   111.68   112.52   112.77   114.49   115.26
eigval :      116.72   118.23   119.38   120.10   120.68   122.97
eigval :      123.33   125.56   125.95   127.28   127.44   129.07
eigval :      130.86   131.26   132.91   133.80   134.76   136.78
eigval :      137.36   139.00   139.76   140.05   140.94   141.63
eigval :      142.56   143.78   144.91   145.54   146.52   148.28
eigval :      149.27   150.11   152.60   153.61   154.19   155.44
eigval :      158.07   158.66   158.94   160.18   160.46   161.71
eigval :      163.02   164.13   164.72   165.24   168.11   168.95
eigval :      169.60   171.89   172.55   173.05   174.76   176.07
eigval :      176.56   177.19   178.46   180.13   180.54   181.39
eigval :      182.39   183.21   184.09   186.05   187.42   188.11
eigval :      189.66   190.43   191.41   193.10   194.34   195.22
eigval :      196.79   197.38   198.67   199.61   200.60   200.97
eigval :      202.54   203.11   204.66   206.58   208.46   209.79
eigval :      210.23   211.52   213.77   215.08   216.17   217.21
eigval :      218.71   219.66   224.94   225.67   230.74   232.23
eigval :      232.68   233.01   239.93   244.47   246.17   246.67
eigval :      263.83   268.98   279.34   282.02   289.30   298.11
eigval :      304.23   310.70   310.75   342.41   343.92   352.84
eigval :      389.48   397.91   398.77   404.41   410.64   416.67
eigval :      435.22   438.81   440.58   478.68   479.79   482.71
eigval :      508.38   516.34   592.74   676.90   761.89   776.00
eigval :      784.13   797.39   807.79   807.81   839.66   842.27
eigval :      857.96   859.15   866.49   883.41   889.32   895.18
eigval :      896.02   902.55   963.40   972.44   977.28   983.03
eigval :      984.45   985.82   987.78   990.87   994.32   996.25
eigval :     1045.04  1045.68  1051.30  1052.97  1053.93  1081.11
eigval :     1103.87  1104.53  1106.92  1110.11  1126.72  1128.56
eigval :     1128.91  1132.00  1134.19  1134.42  1139.20  1140.21
eigval :     1140.36  1145.13  1166.79  1183.31  1193.84  1193.96
eigval :     1199.65  1220.58  1220.61  1227.37  1234.53  1243.61
eigval :     1264.62  1267.10  1268.09  1275.67  1280.35  1294.22
eigval :     1307.04  1310.97  1329.41  1332.65  1338.10  1338.84
eigval :     1339.18  1342.07  1345.11  1346.18  1350.06  1350.10
eigval :     1352.22  1354.98  1355.22  1359.95  1361.54  1366.28
eigval :     1367.08  1397.78  1409.81  1414.25  1414.87  1417.27
eigval :     1462.12  1463.25  1466.70  1470.55  1470.88  1471.51
eigval :     1477.39  1477.59  1479.52  1482.31  1483.49  1484.75
eigval :     1487.59  1491.08  1492.28  1494.89  1497.36  1500.27
eigval :     1503.58  1504.70  1504.78  1506.39  1507.33  1509.84
eigval :     1519.65  1532.84  1555.82  2884.83  2886.78  2892.10
eigval :     2906.16  2929.91  2947.40  2957.94  2959.71  2966.33
eigval :     2968.21  2968.61  2970.50  2972.11  2974.76  2977.33
eigval :     2978.73  2981.88  2982.29  2982.68  2984.53  2985.09
eigval :     2990.17  2990.67  2992.34  2997.27  2997.62  2998.72
eigval :     2999.35  3001.76  3004.14  3007.48  3008.51  3024.25
eigval :     3025.78  3027.15  3027.64  3028.16  3031.02  3032.12
eigval :     3033.46  3035.96  3037.18  3039.95  3040.91  3041.33
eigval :     3048.27  3129.16  3267.52  3406.91  3459.99  3489.96
eigval :     3523.93  3650.99  3654.56
 reduced masses (amu)
   1: 22.77   2: 26.63   3: 24.40   4: 24.63   5: 23.80   6: 25.11   7: 13.06   8: 13.80
   9: 12.79  10: 13.17  11: 12.36  12: 13.65  13: 13.47  14: 13.60  15: 10.38  16: 13.89
  17: 12.82  18: 10.99  19: 18.43  20: 19.89  21: 17.82  22: 21.64  23: 24.29  24: 19.24
  25: 21.38  26: 20.84  27: 18.11  28: 26.55  29: 24.74  30: 15.41  31: 16.63  32: 24.58
  33: 23.00  34: 24.08  35: 21.92  36: 24.62  37: 21.99  38: 21.41  39: 24.26  40: 22.89
  41: 27.07  42: 26.16  43: 28.85  44: 25.55  45: 28.50  46: 26.75  47: 29.75  48: 26.00
  49: 25.03  50: 27.83  51: 27.94  52: 26.33  53: 27.13  54: 28.83  55: 26.25  56: 27.84
  57: 29.05  58: 25.15  59: 27.95  60: 28.64  61: 27.93  62: 29.01  63: 26.27  64: 27.74
  65: 28.27  66: 27.70  67: 30.01  68: 28.72  69: 26.92  70: 27.58  71: 26.59  72: 28.09
  73: 29.05  74: 27.99  75: 29.07  76: 28.56  77: 28.95  78: 28.91  79: 28.13  80: 27.71
  81: 26.57  82: 27.33  83: 26.49  84: 29.20  85: 24.55  86: 28.53  87: 26.93  88: 30.61
  89: 25.94  90: 28.10  91: 26.40  92: 28.93  93: 26.14  94: 27.46  95: 26.55  96: 26.26
  97: 24.28  98: 26.28  99: 26.92 100: 27.10 101: 24.36 102: 25.42 103: 27.29 104: 20.86
 105: 25.57 106: 26.35 107: 26.32 108: 26.02 109: 25.89 110: 25.02 111: 27.51 112: 24.45
 113: 25.14 114: 20.54 115: 22.65 116: 24.77 117: 27.26 118: 26.21 119: 23.06 120: 27.72
 121: 27.32 122: 23.88 123: 25.41 124: 27.24 125: 24.95 126: 23.14 127: 22.49 128: 26.39
 129: 23.41 130: 22.25 131: 25.46 132: 23.26 133: 20.88 134: 26.14 135: 25.83 136: 23.71
 137: 25.19 138: 22.83 139: 26.74 140: 25.67 141: 26.35 142: 27.07 143: 26.53 144: 25.93
 145: 26.58 146: 25.33 147: 27.23 148: 25.32 149: 28.11 150: 27.23 151: 28.11 152: 25.94
 153: 28.18 154: 26.80 155: 26.08 156: 25.74 157: 25.87 158: 27.89 159: 26.66 160: 25.68
 161: 24.26 162: 26.37 163: 26.82 164: 27.16 165: 27.28 166: 25.73 167: 27.13 168: 26.97
 169: 27.09 170: 26.43 171: 25.57 172: 25.19 173: 26.67 174: 17.40 175: 21.07 176: 24.33
 177: 20.97 178: 25.18 179: 27.59 180: 27.59 181: 26.22 182: 27.10 183: 27.27 184: 27.18
 185: 21.79 186: 24.47 187: 24.07 188: 27.31 189: 26.60 190: 27.74 191: 19.94 192: 24.62
 193:  4.22 194: 21.97 195: 16.55 196: 20.31 197: 18.40 198:  6.88 199:  3.62 200:  8.09
 201:  8.74 202:  9.59 203:  9.03 204:  9.54 205:  6.11 206: 12.33 207:  8.32 208:  3.52
 209:  3.19 210:  5.71 211:  8.28 212:  6.44 213:  4.85 214:  6.80 215:  5.48 216:  3.96
 217:  5.04 218:  3.51 219:  4.21 220:  6.96 221:  8.60 222:  7.16 223:  8.88 224:  6.67
 225:  2.48 226:  2.02 227:  2.51 228:  3.33 229:  3.30 230:  2.45 231:  2.86 232:  2.97
 233:  8.06 234:  7.76 235:  6.35 236:  6.56 237:  7.42 238:  5.04 239:  5.88 240:  4.87
 241:  5.82 242:  4.72 243:  3.95 244:  4.25 245:  5.44 246:  5.54 247:  6.98 248:  8.04
 249:  8.20 250:  6.34 251:  5.42 252:  6.57 253:  7.25 254:  7.15 255:  6.67 256:  7.40
 257:  6.72 258:  4.76 259:  6.30 260:  7.71 261:  6.61 262:  8.66 263:  7.88 264:  8.56
 265:  6.67 266:  6.96 267:  7.29 268:  7.73 269:  7.66 270:  7.35 271:  7.57 272:  7.25
 273:  4.92 274:  3.45 275:  3.18 276:  3.91 277:  2.94 278:  3.68 279:  3.92 280:  3.56
 281:  3.55 282:  3.43 283:  2.50 284:  2.42 285:  2.28 286:  2.31 287:  2.27 288:  2.79
 289:  3.17 290:  2.97 291:  3.22 292:  3.20 293:  3.86 294:  3.77 295:  4.02 296:  4.06
 297:  4.07 298:  5.21 299:  4.40 300:  4.78 301:  4.92 302:  4.60 303:  5.19 304:  3.55
 305:  3.93 306:  4.00 307:  3.99 308:  3.41 309:  3.28 310:  3.26 311:  3.19 312:  3.23
 313:  1.91 314:  1.92 315:  1.89 316:  1.87 317:  1.89 318:  1.84 319:  1.86 320:  1.88
 321:  1.83 322:  1.76 323:  1.91 324:  1.93 325:  1.92 326:  1.60 327:  1.80 328:  1.94
 329:  1.67 330:  1.64 331:  1.60 332:  1.58 333:  1.55 334:  1.57 335:  1.56 336:  1.59
 337:  1.56 338:  1.99 339:  1.99 340:  1.75 341:  1.76 342:  1.79 343:  1.78 344:  1.78
 345:  1.78 346:  1.81 347:  1.82 348:  1.81 349:  1.89 350:  1.69 351:  1.87 352:  1.95
 353:  1.64 354:  1.80 355:  1.64 356:  1.64 357:  1.52 358:  1.91 359:  1.97 360:  1.64
 361:  1.70 362:  1.64 363:  1.59 364:  1.67 365:  1.71 366:  1.56 367:  1.68 368:  1.64
 369:  1.55 370:  1.75 371:  1.75 372:  1.91 373:  1.93 374:  1.95 375:  1.88 376:  1.77
 377:  1.91 378:  1.91 379:  1.92 380:  1.72 381:  1.53 382:  1.43 383:  1.35 384:  1.51
 385:  1.53 386:  1.93 387:  1.90 388:  1.90 389:  1.88 390:  1.88 391:  1.87 392:  1.82
 393:  1.83
 IR intensities (amu)
   1:  0.41   2:  0.58   3:  0.38   4:  0.46   5:  0.46   6:  0.44   7:  0.23   8:  0.15
   9:  0.21  10:  0.25  11:  0.32  12:  0.18  13:  0.25  14:  0.19  15:  0.10  16:  0.28
  17:  0.05  18:  0.17  19:  0.08  20:  0.29  21:  0.16  22:  0.20  23:  0.24  24:  0.23
  25:  0.27  26:  0.11  27:  0.20  28:  0.26  29:  0.06  30:  0.12  31:  0.11  32:  0.17
  33:  0.07  34:  0.12  35:  0.32  36:  0.13  37:  0.17  38:  0.16  39:  0.24  40:  0.18
  41:  0.11  42:  0.23  43:  0.13  44:  0.12  45:  0.10  46:  0.14  47:  0.09  48:  0.30
  49:  0.13  50:  0.15  51:  0.16  52:  0.06  53:  0.17  54:  0.08  55:  0.32  56:  0.15
  57:  0.15  58:  0.27  59:  0.28  60:  0.23  61:  0.15  62:  0.09  63:  0.16  64:  0.22
  65:  0.08  66:  0.26  67:  0.10  68:  0.21  69:  0.28  70:  0.28  71:  0.07  72:  0.10
  73:  0.33  74:  0.27  75:  0.16  76:  0.15  77:  0.18  78:  0.21  79:  0.04  80:  0.25
  81:  0.22  82:  0.15  83:  0.28  84:  0.18  85:  0.13  86:  0.04  87:  0.39  88:  0.25
  89:  0.14  90:  0.18  91:  0.16  92:  0.39  93:  0.22  94:  0.16  95:  0.25  96:  0.19
  97:  0.29  98:  0.27  99:  0.28 100:  0.34 101:  0.21 102:  0.13 103:  0.98 104:  0.21
 105:  0.32 106:  0.27 107:  0.51 108:  0.46 109:  0.81 110:  0.22 111:  0.56 112:  0.76
 113:  0.41 114:  0.58 115:  0.13 116:  0.05 117:  0.11 118:  0.43 119:  0.48 120:  0.44
 121:  0.19 122:  0.57 123:  0.36 124:  1.03 125:  0.62 126:  0.42 127:  0.50 128:  0.83
 129:  1.19 130:  0.59 131:  0.70 132:  0.56 133:  0.69 134:  0.23 135:  0.46 136:  0.85
 137:  0.70 138:  1.05 139:  0.65 140:  1.08 141:  0.62 142:  1.11 143:  0.88 144:  0.90
 145:  0.84 146:  1.10 147:  0.63 148:  0.82 149:  0.74 150:  0.13 151:  0.35 152:  0.32
 153:  0.20 154:  0.84 155:  0.74 156:  0.46 157:  0.65 158:  0.45 159:  0.25 160:  0.54
 161:  1.08 162:  0.33 163:  0.67 164:  0.87 165:  0.38 166:  0.33 167:  0.66 168:  0.76
 169:  0.71 170:  0.55 171:  1.14 172:  0.96 173:  0.84 174:  0.24 175:  0.78 176:  0.60
 177:  0.87 178:  0.84 179:  1.66 180:  1.23 181:  2.04 182:  1.20 183:  1.09 184:  1.70
 185:  0.63 186:  0.46 187:  1.18 188:  2.74 189:  1.82 190:  2.25 191:  2.00 192:  1.35
 193:  0.10 194:  1.02 195:  0.68 196:  1.78 197:  0.83 198:  0.30 199:  0.32 200:  0.30
 201:  0.35 202:  0.52 203:  0.54 204:  0.28 205:  0.13 206:  0.66 207:  0.41 208:  0.63
 209:  0.83 210:  0.10 211:  0.55 212:  0.05 213:  0.40 214:  0.17 215:  0.18 216:  0.48
 217:  0.50 218:  0.92 219:  0.28 220:  0.25 221:  0.41 222:  0.25 223:  0.33 224:  0.66
 225:  0.42 226:  0.62 227:  0.63 228:  0.11 229:  0.13 230:  0.53 231:  0.17 232:  0.14
 233:  0.26 234:  0.30 235:  0.08 236:  0.26 237:  0.19 238:  0.29 239:  0.27 240:  0.15
 241:  0.17 242:  0.14 243:  0.08 244:  0.09 245:  0.29 246:  0.12 247:  0.32 248:  0.48
 249:  0.48 250:  0.37 251:  0.30 252:  0.48 253:  0.69 254:  0.32 255:  0.56 256:  0.65
 257:  0.49 258:  0.63 259:  0.51 260:  0.65 261:  0.28 262:  0.77 263:  0.74 264:  0.56
 265:  0.27 266:  0.31 267:  0.39 268:  0.56 269:  0.41 270:  0.17 271:  0.50 272:  0.46
 273:  0.13 274:  0.20 275:  0.23 276:  0.20 277:  0.09 278:  0.26 279:  0.25 280:  0.08
 281:  0.05 282:  0.04 283:  0.07 284:  0.05 285:  0.08 286:  0.06 287:  0.04 288:  0.25
 289:  0.44 290:  0.29 291:  0.30 292:  0.32 293:  0.19 294:  0.38 295:  0.14 296:  0.21
 297:  0.18 298:  0.27 299:  0.34 300:  0.09 301:  0.14 302:  0.24 303:  0.11 304:  0.32
 305:  0.27 306:  0.37 307:  0.34 308:  0.20 309:  0.09 310:  0.10 311:  0.07 312:  0.09
 313:  0.04 314:  0.03 315:  0.08 316:  0.05 317:  0.01 318:  0.04 319:  0.07 320:  0.04
 321:  0.05 322:  0.05 323:  0.05 324:  0.04 325:  0.08 326:  0.03 327:  0.02 328:  0.03
 329:  0.07 330:  0.03 331:  0.03 332:  0.12 333:  0.04 334:  0.03 335:  0.03 336:  0.17
 337:  0.04 338:  0.56 339:  0.53 340:  0.35 341:  0.30 342:  0.28 343:  0.27 344:  0.23
 345:  0.20 346:  0.02 347:  0.10 348:  0.23 349:  0.14 350:  0.16 351:  0.42 352:  0.21
 353:  0.23 354:  0.11 355:  0.19 356:  0.07 357:  0.16 358:  0.25 359:  0.34 360:  0.18
 361:  0.27 362:  0.26 363:  0.21 364:  0.27 365:  0.17 366:  0.23 367:  0.23 368:  0.16
 369:  0.25 370:  0.31 371:  0.27 372:  0.28 373:  0.57 374:  0.27 375:  0.22 376:  0.27
 377:  0.35 378:  0.41 379:  0.36 380:  0.30 381:  0.17 382:  0.19 383:  0.14 384:  0.21
 385:  0.15 386:  0.88 387:  0.74 388:  0.56 389:  0.31 390:  0.17 391:  0.35 392:  0.33
 393:  0.41
 Raman intensities (amu)
   1:  0.00   2:  0.00   3:  0.00   4:  0.00   5:  0.00   6:  0.00   7:  0.00   8:  0.00
   9:  0.00  10:  0.00  11:  0.00  12:  0.00  13:  0.00  14:  0.00  15:  0.00  16:  0.00
  17:  0.00  18:  0.00  19:  0.00  20:  0.00  21:  0.00  22:  0.00  23:  0.00  24:  0.00
  25:  0.00  26:  0.00  27:  0.00  28:  0.00  29:  0.00  30:  0.00  31:  0.00  32:  0.00
  33:  0.00  34:  0.00  35:  0.00  36:  0.00  37:  0.00  38:  0.00  39:  0.00  40:  0.00
  41:  0.00  42:  0.00  43:  0.00  44:  0.00  45:  0.00  46:  0.00  47:  0.00  48:  0.00
  49:  0.00  50:  0.00  51:  0.00  52:  0.00  53:  0.00  54:  0.00  55:  0.00  56:  0.00
  57:  0.00  58:  0.00  59:  0.00  60:  0.00  61:  0.00  62:  0.00  63:  0.00  64:  0.00
  65:  0.00  66:  0.00  67:  0.00  68:  0.00  69:  0.00  70:  0.00  71:  0.00  72:  0.00
  73:  0.00  74:  0.00  75:  0.00  76:  0.00  77:  0.00  78:  0.00  79:  0.00  80:  0.00
  81:  0.00  82:  0.00  83:  0.00  84:  0.00  85:  0.00  86:  0.00  87:  0.00  88:  0.00
  89:  0.00  90:  0.00  91:  0.00  92:  0.00  93:  0.00  94:  0.00  95:  0.00  96:  0.00
  97:  0.00  98:  0.00  99:  0.00 100:  0.00 101:  0.00 102:  0.00 103:  0.00 104:  0.00
 105:  0.00 106:  0.00 107:  0.00 108:  0.00 109:  0.00 110:  0.00 111:  0.00 112:  0.00
 113:  0.00 114:  0.00 115:  0.00 116:  0.00 117:  0.00 118:  0.00 119:  0.00 120:  0.00
 121:  0.00 122:  0.00 123:  0.00 124:  0.00 125:  0.00 126:  0.00 127:  0.00 128:  0.00
 129:  0.00 130:  0.00 131:  0.00 132:  0.00 133:  0.00 134:  0.00 135:  0.00 136:  0.00
 137:  0.00 138:  0.00 139:  0.00 140:  0.00 141:  0.00 142:  0.00 143:  0.00 144:  0.00
 145:  0.00 146:  0.00 147:  0.00 148:  0.00 149:  0.00 150:  0.00 151:  0.00 152:  0.00
 153:  0.00 154:  0.00 155:  0.00 156:  0.00 157:  0.00 158:  0.00 159:  0.00 160:  0.00
 161:  0.00 162:  0.00 163:  0.00 164:  0.00 165:  0.00 166:  0.00 167:  0.00 168:  0.00
 169:  0.00 170:  0.00 171:  0.00 172:  0.00 173:  0.00 174:  0.00 175:  0.00 176:  0.00
 177:  0.00 178:  0.00 179:  0.00 180:  0.00 181:  0.00 182:  0.00 183:  0.00 184:  0.00
 185:  0.00 186:  0.00 187:  0.00 188:  0.00 189:  0.00 190:  0.00 191:  0.00 192:  0.00
 193:  0.00 194:  0.00 195:  0.00 196:  0.00 197:  0.00 198:  0.00 199:  0.00 200:  0.00
 201:  0.00 202:  0.00 203:  0.00 204:  0.00 205:  0.00 206:  0.00 207:  0.00 208:  0.00
 209:  0.00 210:  0.00 211:  0.00 212:  0.00 213:  0.00 214:  0.00 215:  0.00 216:  0.00
 217:  0.00 218:  0.00 219:  0.00 220:  0.00 221:  0.00 222:  0.00 223:  0.00 224:  0.00
 225:  0.00 226:  0.00 227:  0.00 228:  0.00 229:  0.00 230:  0.00 231:  0.00 232:  0.00
 233:  0.00 234:  0.00 235:  0.00 236:  0.00 237:  0.00 238:  0.00 239:  0.00 240:  0.00
 241:  0.00 242:  0.00 243:  0.00 244:  0.00 245:  0.00 246:  0.00 247:  0.00 248:  0.00
 249:  0.00 250:  0.00 251:  0.00 252:  0.00 253:  0.00 254:  0.00 255:  0.00 256:  0.00
 257:  0.00 258:  0.00 259:  0.00 260:  0.00 261:  0.00 262:  0.00 263:  0.00 264:  0.00
 265:  0.00 266:  0.00 267:  0.00 268:  0.00 269:  0.00 270:  0.00 271:  0.00 272:  0.00
 273:  0.00 274:  0.00 275:  0.00 276:  0.00 277:  0.00 278:  0.00 279:  0.00 280:  0.00
 281:  0.00 282:  0.00 283:  0.00 284:  0.00 285:  0.00 286:  0.00 287:  0.00 288:  0.00
 289:  0.00 290:  0.00 291:  0.00 292:  0.00 293:  0.00 294:  0.00 295:  0.00 296:  0.00
 297:  0.00 298:  0.00 299:  0.00 300:  0.00 301:  0.00 302:  0.00 303:  0.00 304:  0.00
 305:  0.00 306:  0.00 307:  0.00 308:  0.00 309:  0.00 310:  0.00 311:  0.00 312:  0.00
 313:  0.00 314:  0.00 315:  0.00 316:  0.00 317:  0.00 318:  0.00 319:  0.00 320:  0.00
 321:  0.00 322:  0.00 323:  0.00 324:  0.00 325:  0.00 326:  0.00 327:  0.00 328:  0.00
 329:  0.00 330:  0.00 331:  0.00 332:  0.00 333:  0.00 334:  0.00 335:  0.00 336:  0.00
 337:  0.00 338:  0.00 339:  0.00 340:  0.00 341:  0.00 342:  0.00 343:  0.00 344:  0.00
 345:  0.00 346:  0.00 347:  0.00 348:  0.00 349:  0.00 350:  0.00 351:  0.00 352:  0.00
 353:  0.00 354:  0.00 355:  0.00 356:  0.00 357:  0.00 358:  0.00 359:  0.00 360:  0.00
 361:  0.00 362:  0.00 363:  0.00 364:  0.00 365:  0.00 366:  0.00 367:  0.00 368:  0.00
 369:  0.00 370:  0.00 371:  0.00 372:  0.00 373:  0.00 374:  0.00 375:  0.00 376:  0.00
 377:  0.00 378:  0.00 379:  0.00 380:  0.00 381:  0.00 382:  0.00 383:  0.00 384:  0.00
 385:  0.00 386:  0.00 387:  0.00 388:  0.00 389:  0.00 390:  0.00 391:  0.00 392:  0.00
 393:  0.00
 output can be read by thermo (or use thermo option).
 writing <g98.out> molden fake output.
 recommended (thermochemical) frequency scaling factor: 1.0
                    ==================
                    thermo calculation
                    ==================
Nvib :  387 Nimag : 0  symmetry :   C1  rot number :  1  scale factor : 1.00 sthr :  50.
omega=  4.33     Gvib=    -2.885     Grot=    -1.781     Gused=    -1.782
omega= 10.09     Gvib=    -2.383     Grot=    -1.531     Gused=    -1.532
omega= 13.71     Gvib=    -2.202     Grot=    -1.440     Gused=    -1.444
omega= 15.69     Gvib=    -2.122     Grot=    -1.400     Gused=    -1.407
omega= 17.28     Gvib=    -2.065     Grot=    -1.371     Gused=    -1.381
omega= 18.37     Gvib=    -2.028     Grot=    -1.353     Gused=    -1.365
omega= 18.85     Gvib=    -2.013     Grot=    -1.346     Gused=    -1.359
omega= 19.81     Gvib=    -1.984     Grot=    -1.331     Gused=    -1.347
omega= 22.84     Gvib=    -1.899     Grot=    -1.289     Gused=    -1.314
omega= 23.80     Gvib=    -1.875     Grot=    -1.276     Gused=    -1.306
omega= 25.08     Gvib=    -1.844     Grot=    -1.261     Gused=    -1.296
omega= 27.18     Gvib=    -1.796     Grot=    -1.237     Gused=    -1.282
omega= 29.20     Gvib=    -1.754     Grot=    -1.216     Gused=    -1.272
omega= 31.92     Gvib=    -1.701     Grot=    -1.190     Gused=    -1.262
omega= 33.34     Gvib=    -1.676     Grot=    -1.177     Gused=    -1.259
omega= 35.63     Gvib=    -1.636     Grot=    -1.157     Gused=    -1.255
omega= 38.04     Gvib=    -1.598     Grot=    -1.138     Gused=    -1.253
omega= 39.56     Gvib=    -1.575     Grot=    -1.126     Gused=    -1.252
omega= 39.94     Gvib=    -1.569     Grot=    -1.123     Gused=    -1.252
omega= 41.96     Gvib=    -1.540     Grot=    -1.108     Gused=    -1.252
omega= 43.30     Gvib=    -1.521     Grot=    -1.099     Gused=    -1.251
omega= 44.55     Gvib=    -1.504     Grot=    -1.091     Gused=    -1.251
omega= 45.42     Gvib=    -1.493     Grot=    -1.085     Gused=    -1.250
omega= 46.21     Gvib=    -1.483     Grot=    -1.080     Gused=    -1.250
omega= 47.77     Gvib=    -1.463     Grot=    -1.070     Gused=    -1.249
omega= 49.15     Gvib=    -1.447     Grot=    -1.062     Gused=    -1.247
omega= 51.44     Gvib=    -1.420     Grot=    -1.048     Gused=    -1.244
omega= 52.28     Gvib=    -1.410     Grot=    -1.043     Gused=    -1.243
omega= 54.03     Gvib=    -1.391     Grot=    -1.034     Gused=    -1.240
omega= 54.40     Gvib=    -1.387     Grot=    -1.032     Gused=    -1.239
omega= 57.08     Gvib=    -1.358     Grot=    -1.017     Gused=    -1.232
omega= 57.17     Gvib=    -1.357     Grot=    -1.017     Gused=    -1.232
omega= 59.60     Gvib=    -1.333     Grot=    -1.005     Gused=    -1.224
omega= 61.52     Gvib=    -1.314     Grot=    -0.995     Gused=    -1.217
omega= 62.68     Gvib=    -1.303     Grot=    -0.990     Gused=    -1.213
omega= 63.23     Gvib=    -1.298     Grot=    -0.987     Gused=    -1.211
omega= 64.25     Gvib=    -1.289     Grot=    -0.982     Gused=    -1.206
omega= 65.64     Gvib=    -1.276     Grot=    -0.976     Gused=    -1.201
omega= 65.82     Gvib=    -1.275     Grot=    -0.975     Gused=    -1.200
omega= 66.36     Gvib=    -1.270     Grot=    -0.973     Gused=    -1.197
omega= 67.45     Gvib=    -1.260     Grot=    -0.968     Gused=    -1.192
omega= 68.84     Gvib=    -1.248     Grot=    -0.962     Gused=    -1.186
omega= 69.30     Gvib=    -1.244     Grot=    -0.960     Gused=    -1.184
omega= 69.85     Gvib=    -1.240     Grot=    -0.958     Gused=    -1.181
omega= 70.79     Gvib=    -1.232     Grot=    -0.954     Gused=    -1.176
omega= 71.22     Gvib=    -1.228     Grot=    -0.952     Gused=    -1.174
omega= 71.60     Gvib=    -1.225     Grot=    -0.950     Gused=    -1.172
omega= 72.76     Gvib=    -1.216     Grot=    -0.945     Gused=    -1.166
omega= 73.71     Gvib=    -1.208     Grot=    -0.942     Gused=    -1.162
omega= 74.61     Gvib=    -1.201     Grot=    -0.938     Gused=    -1.157
omega= 75.60     Gvib=    -1.193     Grot=    -0.934     Gused=    -1.152
omega= 76.32     Gvib=    -1.188     Grot=    -0.931     Gused=    -1.148
omega= 76.92     Gvib=    -1.183     Grot=    -0.929     Gused=    -1.145
omega= 78.69     Gvib=    -1.170     Grot=    -0.922     Gused=    -1.135
omega= 79.43     Gvib=    -1.164     Grot=    -0.919     Gused=    -1.131
omega= 79.53     Gvib=    -1.164     Grot=    -0.919     Gused=    -1.131
omega= 80.21     Gvib=    -1.159     Grot=    -0.917     Gused=    -1.127
omega= 81.99     Gvib=    -1.146     Grot=    -0.910     Gused=    -1.117
omega= 82.81     Gvib=    -1.140     Grot=    -0.907     Gused=    -1.113
omega= 83.85     Gvib=    -1.133     Grot=    -0.903     Gused=    -1.107
omega= 84.41     Gvib=    -1.129     Grot=    -0.901     Gused=    -1.104
omega= 85.64     Gvib=    -1.120     Grot=    -0.897     Gused=    -1.097
omega= 87.65     Gvib=    -1.107     Grot=    -0.890     Gused=    -1.086
omega= 88.32     Gvib=    -1.102     Grot=    -0.888     Gused=    -1.082
omega= 89.08     Gvib=    -1.097     Grot=    -0.886     Gused=    -1.078
omega= 89.61     Gvib=    -1.094     Grot=    -0.884     Gused=    -1.075
omega= 90.45     Gvib=    -1.088     Grot=    -0.881     Gused=    -1.071
omega= 91.02     Gvib=    -1.085     Grot=    -0.879     Gused=    -1.068
omega= 91.74     Gvib=    -1.080     Grot=    -0.877     Gused=    -1.064
omega= 92.15     Gvib=    -1.078     Grot=    -0.875     Gused=    -1.061
omega= 93.15     Gvib=    -1.071     Grot=    -0.872     Gused=    -1.056
omega= 94.94     Gvib=    -1.060     Grot=    -0.867     Gused=    -1.046
omega= 96.14     Gvib=    -1.053     Grot=    -0.863     Gused=    -1.040
omega= 97.32     Gvib=    -1.046     Grot=    -0.859     Gused=    -1.034
omega= 97.86     Gvib=    -1.043     Grot=    -0.858     Gused=    -1.031
omega= 99.30     Gvib=    -1.034     Grot=    -0.853     Gused=    -1.023
omega=100.40     Gvib=    -1.028     Grot=    -0.850     Gused=    -1.017
omega=101.96     Gvib=    -1.019     Grot=    -0.846     Gused=    -1.009
omega=102.91     Gvib=    -1.013     Grot=    -0.843     Gused=    -1.004
omega=104.05     Gvib=    -1.007     Grot=    -0.839     Gused=    -0.998
omega=105.11     Gvib=    -1.001     Grot=    -0.836     Gused=    -0.993
omega=106.22     Gvib=    -0.995     Grot=    -0.833     Gused=    -0.987
omega=107.14     Gvib=    -0.990     Grot=    -0.831     Gused=    -0.983
omega=108.73     Gvib=    -0.981     Grot=    -0.826     Gused=    -0.975
omega=109.87     Gvib=    -0.975     Grot=    -0.823     Gused=    -0.969
omega=111.68     Gvib=    -0.966     Grot=    -0.819     Gused=    -0.960
omega=112.52     Gvib=    -0.962     Grot=    -0.816     Gused=    -0.956
omega=112.77     Gvib=    -0.960     Grot=    -0.816     Gused=    -0.955
omega=114.49     Gvib=    -0.952     Grot=    -0.811     Gused=    -0.947
omega=115.26     Gvib=    -0.948     Grot=    -0.809     Gused=    -0.943
omega=116.72     Gvib=    -0.940     Grot=    -0.805     Gused=    -0.936
omega=118.23     Gvib=    -0.933     Grot=    -0.802     Gused=    -0.929
omega=119.38     Gvib=    -0.927     Grot=    -0.799     Gused=    -0.924
omega=120.10     Gvib=    -0.924     Grot=    -0.797     Gused=    -0.920
omega=120.68     Gvib=    -0.921     Grot=    -0.796     Gused=    -0.918
omega=122.97     Gvib=    -0.910     Grot=    -0.790     Gused=    -0.907
omega=123.33     Gvib=    -0.909     Grot=    -0.789     Gused=    -0.905
omega=125.56     Gvib=    -0.898     Grot=    -0.784     Gused=    -0.896
omega=125.95     Gvib=    -0.897     Grot=    -0.783     Gused=    -0.894
omega=127.28     Gvib=    -0.891     Grot=    -0.780     Gused=    -0.888
omega=127.44     Gvib=    -0.890     Grot=    -0.779     Gused=    -0.887
omega=129.07     Gvib=    -0.883     Grot=    -0.776     Gused=    -0.880
omega=130.86     Gvib=    -0.875     Grot=    -0.772     Gused=    -0.872
omega=131.26     Gvib=    -0.873     Grot=    -0.771     Gused=    -0.871
omega=132.91     Gvib=    -0.866     Grot=    -0.767     Gused=    -0.864
omega=133.80     Gvib=    -0.862     Grot=    -0.765     Gused=    -0.860
omega=134.76     Gvib=    -0.858     Grot=    -0.763     Gused=    -0.856
omega=136.78     Gvib=    -0.849     Grot=    -0.758     Gused=    -0.848
omega=137.36     Gvib=    -0.847     Grot=    -0.757     Gused=    -0.845
omega=139.00     Gvib=    -0.840     Grot=    -0.754     Gused=    -0.839
omega=139.76     Gvib=    -0.837     Grot=    -0.752     Gused=    -0.836
omega=140.05     Gvib=    -0.836     Grot=    -0.751     Gused=    -0.834
omega=140.94     Gvib=    -0.832     Grot=    -0.750     Gused=    -0.831
omega=141.63     Gvib=    -0.829     Grot=    -0.748     Gused=    -0.828
omega=142.56     Gvib=    -0.826     Grot=    -0.746     Gused=    -0.824
omega=143.78     Gvib=    -0.821     Grot=    -0.744     Gused=    -0.820
omega=144.91     Gvib=    -0.816     Grot=    -0.741     Gused=    -0.815
omega=145.54     Gvib=    -0.814     Grot=    -0.740     Gused=    -0.813
omega=146.52     Gvib=    -0.810     Grot=    -0.738     Gused=    -0.809
omega=148.28     Gvib=    -0.803     Grot=    -0.735     Gused=    -0.802
omega=149.27     Gvib=    -0.800     Grot=    -0.733     Gused=    -0.799
omega=150.11     Gvib=    -0.796     Grot=    -0.731     Gused=    -0.796
omega=152.60     Gvib=    -0.787     Grot=    -0.726     Gused=    -0.786
omega=153.61     Gvib=    -0.783     Grot=    -0.724     Gused=    -0.783
omega=154.19     Gvib=    -0.781     Grot=    -0.723     Gused=    -0.781
omega=155.44     Gvib=    -0.777     Grot=    -0.721     Gused=    -0.776
omega=158.07     Gvib=    -0.767     Grot=    -0.716     Gused=    -0.767
omega=158.66     Gvib=    -0.765     Grot=    -0.714     Gused=    -0.765
omega=158.94     Gvib=    -0.764     Grot=    -0.714     Gused=    -0.764
omega=160.18     Gvib=    -0.760     Grot=    -0.712     Gused=    -0.759
omega=160.46     Gvib=    -0.759     Grot=    -0.711     Gused=    -0.758
omega=161.71     Gvib=    -0.754     Grot=    -0.709     Gused=    -0.754
omega=163.02     Gvib=    -0.750     Grot=    -0.706     Gused=    -0.749
omega=164.13     Gvib=    -0.746     Grot=    -0.704     Gused=    -0.746
omega=164.72     Gvib=    -0.744     Grot=    -0.703     Gused=    -0.744
omega=165.24     Gvib=    -0.742     Grot=    -0.702     Gused=    -0.742
omega=168.11     Gvib=    -0.732     Grot=    -0.697     Gused=    -0.732
omega=168.95     Gvib=    -0.730     Grot=    -0.696     Gused=    -0.729
omega=169.60     Gvib=    -0.727     Grot=    -0.695     Gused=    -0.727
omega=171.89     Gvib=    -0.720     Grot=    -0.691     Gused=    -0.720
omega=172.55     Gvib=    -0.718     Grot=    -0.690     Gused=    -0.718
omega=173.05     Gvib=    -0.716     Grot=    -0.689     Gused=    -0.716
omega=174.76     Gvib=    -0.711     Grot=    -0.686     Gused=    -0.711
omega=176.07     Gvib=    -0.707     Grot=    -0.684     Gused=    -0.706
omega=176.56     Gvib=    -0.705     Grot=    -0.683     Gused=    -0.705
omega=177.19     Gvib=    -0.703     Grot=    -0.682     Gused=    -0.703
omega=178.46     Gvib=    -0.699     Grot=    -0.680     Gused=    -0.699
omega=180.13     Gvib=    -0.694     Grot=    -0.677     Gused=    -0.694
omega=180.54     Gvib=    -0.693     Grot=    -0.676     Gused=    -0.692
omega=181.39     Gvib=    -0.690     Grot=    -0.675     Gused=    -0.690
omega=182.39     Gvib=    -0.687     Grot=    -0.673     Gused=    -0.687
omega=183.21     Gvib=    -0.684     Grot=    -0.672     Gused=    -0.684
omega=184.09     Gvib=    -0.682     Grot=    -0.670     Gused=    -0.682
omega=186.05     Gvib=    -0.676     Grot=    -0.667     Gused=    -0.676
omega=187.42     Gvib=    -0.672     Grot=    -0.665     Gused=    -0.672
omega=188.11     Gvib=    -0.670     Grot=    -0.664     Gused=    -0.670
omega=189.66     Gvib=    -0.665     Grot=    -0.662     Gused=    -0.665
omega=190.43     Gvib=    -0.663     Grot=    -0.660     Gused=    -0.663
omega=191.41     Gvib=    -0.660     Grot=    -0.659     Gused=    -0.660
omega=193.10     Gvib=    -0.655     Grot=    -0.656     Gused=    -0.655
omega=194.34     Gvib=    -0.652     Grot=    -0.654     Gused=    -0.652
omega=195.22     Gvib=    -0.649     Grot=    -0.653     Gused=    -0.649
omega=196.79     Gvib=    -0.645     Grot=    -0.651     Gused=    -0.645
omega=197.38     Gvib=    -0.643     Grot=    -0.650     Gused=    -0.643
omega=198.67     Gvib=    -0.640     Grot=    -0.648     Gused=    -0.640
omega=199.61     Gvib=    -0.637     Grot=    -0.646     Gused=    -0.637
omega=200.60     Gvib=    -0.634     Grot=    -0.645     Gused=    -0.634
omega=200.97     Gvib=    -0.633     Grot=    -0.644     Gused=    -0.633
omega=202.54     Gvib=    -0.629     Grot=    -0.642     Gused=    -0.629
omega=203.11     Gvib=    -0.628     Grot=    -0.641     Gused=    -0.628
omega=204.66     Gvib=    -0.623     Grot=    -0.639     Gused=    -0.623
omega=206.58     Gvib=    -0.618     Grot=    -0.636     Gused=    -0.618
omega=208.46     Gvib=    -0.613     Grot=    -0.634     Gused=    -0.613
omega=209.79     Gvib=    -0.610     Grot=    -0.632     Gused=    -0.610
omega=210.23     Gvib=    -0.609     Grot=    -0.631     Gused=    -0.609
omega=211.52     Gvib=    -0.605     Grot=    -0.629     Gused=    -0.605
omega=213.77     Gvib=    -0.600     Grot=    -0.626     Gused=    -0.600
omega=215.08     Gvib=    -0.596     Grot=    -0.624     Gused=    -0.596
omega=216.17     Gvib=    -0.594     Grot=    -0.623     Gused=    -0.594
omega=217.21     Gvib=    -0.591     Grot=    -0.621     Gused=    -0.591
omega=218.71     Gvib=    -0.587     Grot=    -0.619     Gused=    -0.587
omega=219.66     Gvib=    -0.585     Grot=    -0.618     Gused=    -0.585
omega=224.94     Gvib=    -0.572     Grot=    -0.611     Gused=    -0.572
omega=225.67     Gvib=    -0.570     Grot=    -0.610     Gused=    -0.571
omega=230.74     Gvib=    -0.559     Grot=    -0.604     Gused=    -0.559
omega=232.23     Gvib=    -0.555     Grot=    -0.602     Gused=    -0.555
omega=232.68     Gvib=    -0.554     Grot=    -0.601     Gused=    -0.554
omega=233.01     Gvib=    -0.553     Grot=    -0.601     Gused=    -0.553
omega=239.93     Gvib=    -0.538     Grot=    -0.592     Gused=    -0.538
omega=244.47     Gvib=    -0.528     Grot=    -0.586     Gused=    -0.528
omega=246.17     Gvib=    -0.524     Grot=    -0.584     Gused=    -0.524
omega=246.67     Gvib=    -0.523     Grot=    -0.584     Gused=    -0.523
omega=263.83     Gvib=    -0.488     Grot=    -0.564     Gused=    -0.488
omega=268.98     Gvib=    -0.478     Grot=    -0.558     Gused=    -0.478
omega=279.34     Gvib=    -0.458     Grot=    -0.547     Gused=    -0.459
omega=282.02     Gvib=    -0.454     Grot=    -0.544     Gused=    -0.454
omega=289.30     Gvib=    -0.441     Grot=    -0.537     Gused=    -0.441
omega=298.11     Gvib=    -0.426     Grot=    -0.528     Gused=    -0.426
 
   temp. (K)  partition function   enthalpy   heat capacity  entropy
                                   cal/mol     cal/K/mol   cal/K/mol   J/K/mol
 298.15  VIB  0.592E+84            91186.032    435.871    636.856
         ROT  0.531E+09              888.752      2.981     42.906
         INT  0.314E+93            92074.784    438.852    679.763
         TR   0.781E+29             1481.254      4.968     48.422
         TOT                       93556.0379   443.8200   728.1844  3046.7122
                     Eh         kcal/mol          kJ/mol 
ZPVE            0.770258         483.344         2022.31    
H(0)-H(T)+PV    0.149091         93.5560         391.437    
H(T)            0.919349         576.901         2413.74    
T*S             0.345984         217.108         908.377    
G(T)            0.573366         359.792         1505.37    
   -221.04600560  <=== TOTAL FREE ENERGY in Eh incl. el.,ZPVE,RRHO,solv. parts
 
 normal mode %tage of torsion character
   1:  0.00   2:  0.00   3:  0.00   4:  0.00   5:  0.00   6:  0.00   7:  0.41   8:  0.32
   9:  0.30  10:  0.43  11:  0.48  12:  0.73  13:  0.94  14:  0.78  15:  0.34  16:  0.48
  17:  0.48  18:  0.37  19:  0.59  20:  0.60  21:  0.74  22:  0.71  23:  0.56  24:  0.51
  25:  0.46  26:  0.77  27:  0.52  28:  0.54  29:  0.77  30:  0.54  31:  0.53  32:  0.44
  33:  0.55  34:  0.53  35:  0.41  36:  0.46  37:  0.43  38:  0.50  39:  0.76  40:  0.87
  41:  0.66  42:  0.59  43:  0.91  44:  0.59  45:  0.53  46:  0.65  47:  0.83  48:  0.61
  49:  0.59  50:  0.61  51:  0.74  52:  0.43  53:  0.81  54:  0.71  55:  0.69  56:  0.45
  57:  0.79  58:  0.65  59:  0.52  60:  0.79  61:  0.46  62:  0.59  63:  0.79  64:  0.90
  65:  0.35  66:  0.48  67:  0.77  68:  0.34  69:  0.72  70:  0.64  71:  0.65  72:  0.58
  73:  0.51  74:  0.62  75:  0.40  76:  0.61  77:  0.62  78:  0.81  79:  0.65  80:  0.49
  81:  0.49  82:  0.52  83:  0.76  84:  0.65  85:  0.54  86:  0.65  87:  0.80  88:  0.65
  89:  0.67  90:  0.42  91:  0.79  92:  0.66  93:  0.78  94:  0.80  95:  0.82  96:  0.86
  97:  0.76  98:  0.75  99:  0.41 100:  0.62 101:  0.70 102:  0.84 103:  0.72 104:  0.72
 105:  0.60 106:  0.63 107:  0.81 108:  0.82 109:  0.61 110:  0.90 111:  0.92 112:  0.65
 113:  0.82 114:  0.86 115:  0.72 116:  0.58 117:  0.80 118:  0.52 119:  0.95 120:  0.46
 121:  0.72 122:  0.55 123:  0.90 124:  0.43 125:  0.53 126:  0.60 127:  0.76 128:  0.50
 129:  0.62 130:  0.72 131:  0.57 132:  0.60 133:  0.70 134:  0.38 135:  0.84 136:  0.72
 137:  0.85 138:  0.69 139:  0.61 140:  0.41 141:  0.74 142:  0.57 143:  0.60 144:  0.70
 145:  0.69 146:  0.90 147:  0.45 148:  0.79 149:  0.63 150:  0.36 151:  0.41 152:  0.37
 153:  0.24 154:  0.35 155:  0.87 156:  0.65 157:  0.34 158:  0.47 159:  0.74 160:  0.76
 161:  0.46 162:  0.64 163:  0.28 164:  0.20 165:  0.71 166:  0.74 167:  0.30 168:  0.80
 169:  0.25 170:  0.61 171:  0.85 172:  0.81 173:  0.39 174:  0.94 175:  0.90 176:  0.82
 177:  0.80 178:  0.65 179:  0.30 180:  0.75 181:  0.84 182:  0.13 183:  0.26 184:  0.42
 185:  0.54 186:  0.76 187:  0.82 188:  0.86 189:  0.08 190:  0.28 191:  0.82 192:  0.12
 193:  0.73 194:  0.45 195:  0.83 196:  0.29 197:  0.29 198:  0.74 199:  0.61 200:  0.54
 201:  0.68 202:  0.92 203:  0.13 204:  0.45 205:  0.61 206:  0.55 207:  0.56 208:  0.06
 209:  0.43 210:  0.42 211:  0.21 212:  0.80 213:  0.74 214:  0.43 215:  0.37 216:  0.50
 217:  0.59 218:  0.90 219:  0.42 220:  0.36 221:  0.24 222:  0.21 223:  0.65 224:  0.34
 225:  0.97 226:  0.99 227:  0.98 228:  0.57 229:  0.60 230:  0.99 231:  0.51 232:  0.51
 233:  0.26 234:  0.45 235:  0.64 236:  0.55 237:  0.35 238:  0.37 239:  0.32 240:  0.39
 241:  0.34 242:  0.45 243:  0.34 244:  0.47 245:  0.34 246:  0.36 247:  0.25 248:  0.16
 249:  0.20 250:  0.21 251:  0.33 252:  0.21 253:  0.10 254:  0.13 255:  0.09 256:  0.09
 257:  0.09 258:  0.16 259:  0.23 260:  0.19 261:  0.22 262:  0.17 263:  0.21 264:  0.27
 265:  0.28 266:  0.21 267:  0.16 268:  0.24 269:  0.08 270:  0.14 271:  0.15 272:  0.24
 273:  0.28 274:  0.25 275:  0.32 276:  0.37 277:  0.08 278:  0.24 279:  0.25 280:  0.34
 281:  0.31 282:  0.32 283:  0.19 284:  0.19 285:  0.24 286:  0.12 287:  0.17 288:  0.23
 289:  0.23 290:  0.13 291:  0.37 292:  0.29 293:  0.10 294:  0.19 295:  0.09 296:  0.13
 297:  0.16 298:  0.18 299:  0.13 300:  0.09 301:  0.10 302:  0.12 303:  0.11 304:  0.30
 305:  0.20 306:  0.17 307:  0.16 308:  0.00 309:  0.00 310:  0.00 311:  0.00 312:  0.00
 313:  0.64 314:  0.63 315:  0.60 316:  0.58 317:  0.58 318:  0.62 319:  0.66 320:  0.62
 321:  0.63 322:  0.67 323:  0.64 324:  0.64 325:  0.68 326:  0.82 327:  0.71 328:  0.64
 329:  0.81 330:  0.83 331:  0.85 332:  0.90 333:  0.93 334:  0.90 335:  0.92 336:  0.92
 337:  0.91 338:  0.97 339:  0.07 340:  0.11 341:  0.09 342:  0.15 343:  0.11 344:  0.16
 345:  0.13 346:  0.21 347:  0.21 348:  0.15 349:  0.18 350:  0.17 351:  0.05 352:  0.11
 353:  0.15 354:  0.18 355:  0.14 356:  0.10 357:  0.03 358:  0.11 359:  0.11 360:  0.09
 361:  0.06 362:  0.05 363:  0.04 364:  0.05 365:  0.15 366:  0.01 367:  0.04 368:  0.05
 369:  0.01 370:  0.03 371:  0.02 372:  0.04 373:  0.05 374:  0.05 375:  0.04 376:  0.03
 377:  0.05 378:  0.04 379:  0.05 380:  0.03 381:  0.01 382:  0.01 383:  0.00 384:  0.01
 385:  0.01 386:  0.12 387:  0.55 388:  0.01 389:  0.22 390:  0.23 391:  0.09 392:  0.00
 393:  0.35
 recommended # of modes for mode following         219
 
 Pipek-Mezey localization of normal modes
 number of localized modes          216
 frequency thrshold           500.000000000000     
 number of groups                    85
 atom-group assingment :   
  1  2  3  4  5  6  7  8  9 10 11 12 13 14 15 16 17 18 19 20 21 22 23 24 25 26 27 28 29 30
 31 32 33 34 35 36 37 38 39 40 41 42 43 44 45 46 47 48 49 50 51 52 53 53 53 54 54 54 55 56
 55 57 57 57 57 58 59 58 58 58 58 58 58 58 60 58 61 61 61 61 62 63 64 64 64 65 65 65 66 66
 66 67 67 67 67 68 69 70 70 70 71 71 71 72 72 72 73 73 73 74 75 76 77 77 77 78 78 79 80 80
 80 81 81 81 81 82 83 82 84 85 84
 pop matrix done.
 initialization of trafo matrix to unity
iteration     50  convergence  0.15675038D-04

 converged in     67 iterations, threshold :   0.99990243D-06
eig.   :       -0.00    -0.00     0.00     0.00     0.00     0.00
eig.   :       48.83    66.76    71.15    76.42    83.58    86.05
eig.   :       86.85    88.32    89.62    89.89    92.21    92.29
eig.   :       93.07    93.74    94.21    94.25    94.31    95.43
eig.   :       96.37    96.79    97.88   100.45   100.50   101.37
eig.   :      102.43   103.67   103.89   104.20   104.31   104.64
eig.   :      105.19   105.61   106.39   106.65   108.70   109.30
eig.   :      109.80   110.25   110.42   111.47   112.31   112.38
eig.   :      113.50   115.35   118.05   119.19   120.30   120.43
eig.   :      120.94   121.04   121.55   123.01   123.12   123.55
eig.   :      123.80   124.05   124.20   124.92   126.07   126.18
eig.   :      126.20   126.32   127.66   127.83   128.47   128.69
eig.   :      129.42   129.88   129.90   131.06   131.38   131.72
eig.   :      132.15   132.66   132.81   133.05   134.11   134.82
eig.   :      136.61   136.73   138.03   138.82   138.87   139.36
eig.   :      139.75   139.78   139.85   139.93   140.44   141.12
eig.   :      141.25   141.52   141.65   141.90   143.55   143.83
eig.   :      143.93   144.00   145.03   145.04   145.83   146.13
eig.   :      146.24   147.01   147.31   147.61   148.52   148.84
eig.   :      149.34   150.11   150.95   151.49   152.07   152.50
eig.   :      153.12   153.95   154.33   154.35   154.58   154.62
eig.   :      155.15   156.27   156.52   157.12   157.28   158.14
eig.   :      158.15   158.36   159.14   159.40   159.54   159.75
eig.   :      160.03   160.32   160.75   160.95   161.21   162.30
eig.   :      162.94   163.37   163.52   164.92   165.39   165.82
eig.   :      165.99   167.50   168.29   168.32   168.45   169.48
eig.   :      169.52   171.96   173.50   173.61   173.92   174.00
eig.   :      174.29   174.58   175.04   177.06   178.12   178.60
eig.   :      178.70   180.50   183.79   184.77   185.06   187.97
eig.   :      190.28   190.73   190.85   192.20   192.87   196.35
eig.   :      197.15   197.85   201.17   201.39   201.52   203.17
eig.   :      203.64   204.04   204.06   205.78   212.38   214.68
eig.   :      216.59   223.46   225.56   227.36   230.55   236.73
eig.   :      236.75   238.83   240.38   253.42   254.22   259.63
eig.   :      260.35   264.33   265.20   269.43   281.17   299.82
eig.   :      307.73   319.81   320.40   330.20   352.98   356.40
eig.   :      358.32   363.25   389.72   392.17   435.39   534.98
eig.   :      508.38   516.34   592.74   676.90   761.89   776.00
eig.   :      784.13   797.39   807.79   807.81   839.66   842.27
eig.   :      857.96   859.15   866.49   883.41   889.32   895.18
eig.   :      896.02   902.55   963.40   972.44   977.28   983.03
eig.   :      984.45   985.82   987.78   990.87   994.32   996.25
eig.   :     1045.04  1045.68  1051.30  1052.97  1053.93  1081.11
eig.   :     1103.87  1104.53  1106.92  1110.11  1126.72  1128.56
eig.   :     1128.91  1132.00  1134.19  1134.42  1139.20  1140.21
eig.   :     1140.36  1145.13  1166.79  1183.31  1193.84  1193.96
eig.   :     1199.65  1220.58  1220.61  1227.37  1234.53  1243.61
eig.   :     1264.62  1267.10  1268.09  1275.67  1280.35  1294.22
eig.   :     1307.04  1310.97  1329.41  1332.65  1338.10  1338.84
eig.   :     1339.18  1342.07  1345.11  1346.18  1350.06  1350.10
eig.   :     1352.22  1354.98  1355.22  1359.95  1361.54  1366.28
eig.   :     1367.08  1397.78  1409.81  1414.25  1414.87  1417.27
eig.   :     1462.12  1463.25  1466.70  1470.55  1470.88  1471.51
eig.   :     1477.39  1477.59  1479.52  1482.31  1483.49  1484.75
eig.   :     1487.59  1491.08  1492.28  1494.89  1497.36  1500.27
eig.   :     1503.58  1504.70  1504.78  1506.39  1507.33  1509.84
eig.   :     1519.65  1532.84  1555.82  2884.83  2886.78  2892.10
eig.   :     2906.16  2929.91  2947.40  2957.94  2959.71  2966.33
eig.   :     2968.21  2968.61  2970.50  2972.11  2974.76  2977.33
eig.   :     2978.73  2981.88  2982.29  2982.68  2984.53  2985.09
eig.   :     2990.17  2990.67  2992.34  2997.27  2997.62  2998.72
eig.   :     2999.35  3001.76  3004.14  3007.48  3008.51  3024.25
eig.   :     3025.78  3027.15  3027.64  3028.16  3031.02  3032.12
eig.   :     3033.46  3035.96  3037.18  3039.95  3040.91  3041.33
eig.   :     3048.27  3129.16  3267.52  3406.91  3459.99  3489.96
eig.   :     3523.93  3650.99  3654.56
written to xtb_localmodes and g98l.out
 
 normal mode %tage of torsion character
   1:  0.00   2:  0.00   3:  0.00   4:  0.00   5:  0.00   6:  0.00   7:  0.99   8:  0.41
   9:  0.44  10:  0.69  11:  0.41  12:  0.76  13:  0.75  14:  0.85  15:  0.88  16:  0.37
  17:  0.31  18:  0.87  19:  0.02  20:  0.12  21:  0.06  22:  0.91  23:  0.42  24:  0.35
  25:  0.44  26:  0.10  27:  0.17  28:  0.43  29:  0.02  30:  0.41  31:  0.03  32:  0.59
  33:  0.73  34:  0.14  35:  0.43  36:  0.31  37:  0.05  38:  0.12  39:  0.12  40:  0.51
  41:  0.70  42:  0.89  43:  0.02  44:  0.37  45:  0.46  46:  0.02  47:  0.83  48:  0.76
  49:  0.28  50:  0.27  51:  0.39  52:  0.40  53:  0.05  54:  0.00  55:  0.35  56:  0.05
  57:  0.41  58:  0.00  59:  0.01  60:  0.51  61:  0.95  62:  0.03  63:  0.03  64:  0.47
  65:  0.36  66:  0.30  67:  0.61  68:  0.79  69:  0.56  70:  0.23  71:  0.02  72:  0.20
  73:  0.39  74:  0.81  75:  0.03  76:  0.11  77:  0.47  78:  0.03  79:  0.68  80:  0.72
  81:  0.01  82:  0.05  83:  0.33  84:  0.03  85:  0.74  86:  0.04  87:  0.30  88:  0.04
  89:  0.01  90:  0.82  91:  0.03  92:  0.06  93:  0.01  94:  0.30  95:  0.49  96:  0.28
  97:  0.71  98:  0.59  99:  0.04 100:  0.75 101:  0.15 102:  0.04 103:  0.32 104:  0.80
 105:  0.00 106:  0.21 107:  0.11 108:  0.22 109:  0.02 110:  0.30 111:  0.06 112:  0.03
 113:  0.06 114:  0.35 115:  0.16 116:  0.92 117:  0.57 118:  0.55 119:  0.22 120:  0.22
 121:  0.00 122:  0.01 123:  0.67 124:  0.07 125:  0.11 126:  0.97 127:  0.36 128:  0.06
 129:  0.27 130:  0.04 131:  0.11 132:  0.63 133:  0.26 134:  0.02 135:  0.27 136:  0.51
 137:  0.50 138:  0.19 139:  0.14 140:  0.10 141:  0.90 142:  0.92 143:  0.14 144:  0.14
 145:  0.01 146:  0.09 147:  0.13 148:  0.12 149:  0.06 150:  0.45 151:  0.58 152:  0.96
 153:  0.97 154:  0.66 155:  0.70 156:  0.22 157:  0.07 158:  0.26 159:  0.32 160:  0.61
 161:  0.38 162:  0.19 163:  0.05 164:  0.85 165:  0.46 166:  0.33 167:  0.55 168:  0.05
 169:  0.05 170:  0.29 171:  0.90 172:  0.27 173:  0.10 174:  0.12 175:  0.11 176:  0.62
 177:  0.38 178:  0.12 179:  0.55 180:  0.17 181:  0.55 182:  0.10 183:  0.23 184:  0.35
 185:  0.06 186:  0.10 187:  0.60 188:  0.39 189:  0.20 190:  0.07 191:  0.66 192:  0.51
 193:  0.54 194:  0.54 195:  0.96 196:  0.99 197:  0.50 198:  0.79 199:  0.36 200:  0.31
 201:  0.67 202:  0.26 203:  0.64 204:  0.17 205:  0.55 206:  0.14 207:  0.46 208:  0.67
 209:  0.15 210:  0.38 211:  0.47 212:  0.22 213:  0.14 214:  0.39 215:  0.61 216:  0.60
 217:  0.62 218:  0.26 219:  0.09 220:  0.25 221:  0.28 222:  0.69 223:  0.65 224:  0.34
 225:  0.97 226:  0.99 227:  0.98 228:  0.57 229:  0.60 230:  0.99 231:  0.51 232:  0.51
 233:  0.26 234:  0.45 235:  0.64 236:  0.55 237:  0.35 238:  0.37 239:  0.32 240:  0.39
 241:  0.34 242:  0.45 243:  0.34 244:  0.47 245:  0.34 246:  0.36 247:  0.25 248:  0.16
 249:  0.20 250:  0.21 251:  0.33 252:  0.21 253:  0.10 254:  0.13 255:  0.09 256:  0.09
 257:  0.09 258:  0.16 259:  0.23 260:  0.19 261:  0.22 262:  0.17 263:  0.21 264:  0.27
 265:  0.28 266:  0.21 267:  0.16 268:  0.24 269:  0.08 270:  0.14 271:  0.15 272:  0.24
 273:  0.28 274:  0.25 275:  0.32 276:  0.37 277:  0.08 278:  0.24 279:  0.25 280:  0.34
 281:  0.31 282:  0.32 283:  0.19 284:  0.19 285:  0.24 286:  0.12 287:  0.17 288:  0.23
 289:  0.23 290:  0.13 291:  0.37 292:  0.29 293:  0.10 294:  0.19 295:  0.09 296:  0.13
 297:  0.16 298:  0.18 299:  0.13 300:  0.09 301:  0.10 302:  0.12 303:  0.11 304:  0.30
 305:  0.20 306:  0.17 307:  0.16 308:  0.00 309:  0.00 310:  0.00 311:  0.00 312:  0.00
 313:  0.64 314:  0.63 315:  0.60 316:  0.58 317:  0.58 318:  0.62 319:  0.66 320:  0.62
 321:  0.63 322:  0.67 323:  0.64 324:  0.64 325:  0.68 326:  0.82 327:  0.71 328:  0.64
 329:  0.81 330:  0.83 331:  0.85 332:  0.90 333:  0.93 334:  0.90 335:  0.92 336:  0.92
 337:  0.91 338:  0.97 339:  0.07 340:  0.11 341:  0.09 342:  0.15 343:  0.11 344:  0.16
 345:  0.13 346:  0.21 347:  0.21 348:  0.15 349:  0.18 350:  0.17 351:  0.05 352:  0.11
 353:  0.15 354:  0.18 355:  0.14 356:  0.10 357:  0.03 358:  0.11 359:  0.11 360:  0.09
 361:  0.06 362:  0.05 363:  0.04 364:  0.05 365:  0.15 366:  0.01 367:  0.04 368:  0.05
 369:  0.01 370:  0.03 371:  0.02 372:  0.04 373:  0.05 374:  0.05 375:  0.04 376:  0.03
 377:  0.05 378:  0.04 379:  0.05 380:  0.03 381:  0.01 382:  0.01 383:  0.00 384:  0.01
 385:  0.01 386:  0.12 387:  0.55 388:  0.01 389:  0.22 390:  0.23 391:  0.09 392:  0.00
 393:  0.35
 recommended # of modes for mode following         221

------------------------------------------------------------------------
 * finished run on 2020/05/27 at 17:51:19.347     
------------------------------------------------------------------------
 total:
 * wall-time:     0 d,  0 h, 15 min, 42.203 sec
 *  cpu-time:     0 d,  0 h, 15 min, 40.444 sec
 * ratio c/w:     0.998 speedup
 SCF:
 * wall-time:     0 d,  0 h,  0 min,  8.781 sec
 *  cpu-time:     0 d,  0 h,  0 min,  8.717 sec
 * ratio c/w:     0.993 speedup
 ANC optimizer:
 * wall-time:     0 d,  0 h,  0 min,  6.994 sec
 *  cpu-time:     0 d,  0 h,  0 min,  6.912 sec
 * ratio c/w:     0.988 speedup
 numerical hessian:
 * wall-time:     0 d,  0 h, 15 min, 26.394 sec
 *  cpu-time:     0 d,  0 h, 15 min, 24.785 sec
 * ratio c/w:     0.998 speedup

normal termination of xtb
