# Supplementary material for: Heterogeneous Nucleation of Butanol on NaCl: A Computational Study of Temperature, Humidity, Seed Charge, and Seed Size Effects
Source: J Phys Chem A. 2021 Mar 31;125(14):3025–36. doi: 10.1021/acs.jpca.0c10972 (PMC8054243; doi:10.1021/acs.jpca.0c10972)
Supplement: Supplementary file 2 — jp0c10972_si_002.zip [file jp0c10972_si_002.zip › ALL CLUSTERS/low_level_calc/big seed/1Seed5BuOH2W.xyz]

   131
       -221.61937104  Gyration_radius:  6.00791190303
 Na          2.00112492990265    1.05324451115475   -1.63874130474860
Na          1.99669863308639    3.94318697677910    3.91235525879298
Na         -1.55730494719247    1.16232793143487   -0.47188684491965
Na          3.50959720227959    3.79586820023658   -3.15412359148577
Na         -2.35869129655027    1.19079617058708    3.02367668021038
Na          5.40676836185060    0.68173136801247   -2.64243505309853
Na          0.30896351805525   -1.69525379307009   -0.11668524961592
Na         -3.28940638427263    4.20431329351640   -0.91041833578112
Na          1.20892469201936    1.10258157119744    2.02931376255404
Na          3.69965744084381   -2.16398448374571   -1.19827974600079
Na         -0.73944567114726    4.13482613377305    1.51710095887623
Na          2.62436692711128    0.92553671826474   -5.11849226941423
Na          0.00208739168122    4.02805625671029   -2.05728622018459
Na         -0.77642274403024   -1.71105190940595    3.73169445627310
Na          1.88411350755458   -4.67678129765039    0.35087308909797
Na          3.74172604371502    0.87556495497333    4.40722491240517
Na          1.07162499068017   -1.84778037042263   -3.61709406474313
Na          0.91365320187886    6.69170303959010   -0.07662218214494
Na         -0.75866448330063    1.17685323979915   -4.06150217883018
Na          0.38108595295197    1.24816462065631    5.51962833615479
Na          4.65883356583174    0.79509350167843    0.85858851647776
Na         -1.72752938626434   -3.71800596429593    1.10570603775058
Na          6.06857514010993   -2.28953816984947    1.32715460654616
Na          2.81388771103578   -2.00371102296995    2.44605280227332
Na          2.80608765044933    3.90917956582392    0.38624690324601
Cl          0.63681558701457   -3.33893645674850    2.00589632846224
Cl         -2.92062509193893   -3.01673016435953    3.01569287754402
Cl          1.43002647541013   -3.48030020222741   -1.71662927019933
Cl         -0.82536991543189   -0.25886478232423    1.55355402493041
Cl          3.28925797650513   -0.66297368910867   -3.21508033594186
Cl          0.49276359879319   -0.38782836403764   -5.56992021295229
Cl          4.71070036843476    2.29544960213144   -4.75840961724972
Cl          1.62095466794338   -0.53406749421847    4.08078975709874
Cl         -2.17043642735328    2.61425352893540   -2.56862358763050
Cl         -2.88296241455355    2.79531446166787    1.04088411039816
Cl          2.55451433233524    2.51393521869952    5.88916834104342
Cl          4.21949551126080    2.38762339609276   -1.13996578827675
Cl         -1.73283494131719    0.04843659304367    5.21252619891948
Cl          2.26598047974553    5.46572588713305   -1.72493962524978
Cl         -0.17215975020132   -0.25394398644326   -2.09413875039922
Cl         -0.21802750899214    2.72061219466222    3.49087985324143
Cl         -1.29109151038136    5.71509957075545   -0.53490381692326
Cl          2.49657931131277   -0.51423181414702    0.36734208352796
Cl          3.44911402921569    2.45242873764663    2.37322336227184
Cl          1.52558239984037    5.56286085418253    2.00763548403397
Cl          5.87009511871555   -0.87693035807049   -0.72926278926068
Cl          5.07113821172550   -0.74120239195070    2.96641909128491
Cl          0.62006599959452    2.57770726390107   -0.06404482843515
Cl          1.30165874347592    2.62977024055383   -3.70687378591295
Cl          4.11113515270315   -3.75590781074165    0.88943119108540
O          -0.82991184359761   -5.68194903603298    0.86824377267085
H          -0.46904705943688   -5.65146933542777    1.76367509340461
C          -1.30674022423084   -7.00812199353408    0.68602760779284
H          -0.46122089103401   -7.70786415478435    0.63830262582618
H          -1.81637449633189   -7.02344853997882   -0.27816556685895
C          -2.25218540907206   -7.43668683865522    1.80386611383830
H          -2.42530825478266   -8.51152260008085    1.72818659606640
H          -1.75686294711748   -7.24570645647790    2.76067916889898
C          -3.59616713444858   -6.71012048440359    1.78396132462107
H          -3.43360097168689   -5.63569212018164    1.67765409807929
H          -4.09000647621072   -6.86509308473757    2.74327403048568
C          -4.51768337177979   -7.20407665306116    0.67684705652164
H          -4.73371767579176   -8.26220536834071    0.80799505692059
H          -5.45679542766947   -6.65811768917489    0.70203750886563
H          -4.07243240344734   -7.06713731716784   -0.30549209022174
O          -3.78851224731314   -0.17176384285670    2.28607073598290
H          -3.61996447907801   -1.07584243784415    2.63327949796123
C          -5.11038998826800    0.17983375394856    2.65354235422224
H          -5.78719669208749   -0.66077778943835    2.45687191893530
H          -5.40394406365669    1.01627301057169    2.01561696327961
C          -5.22253794613179    0.57683781056352    4.12132183607379
H          -6.26896674838581    0.51405733688307    4.42361651631443
H          -4.66193197418846   -0.15140321863812    4.70817241273636
C          -4.70712757472530    1.97711169025804    4.43839401518782
H          -3.68690076686884    2.09715207575604    4.07670622434965
H          -4.67394293484385    2.08779183095296    5.52171766103641
C          -5.56571057891405    3.08781927135896    3.85206487485229
H          -6.60006910388216    2.97992254091084    4.17086623990317
H          -5.20165849586388    4.05558387126676    4.18717528716646
H          -5.53621524143817    3.07845869953761    2.76534834315056
O           8.10626353424784   -2.27500376600503    1.17141006267670
H           8.45387869230046   -1.99657299550011    0.31600459032849
C           8.79164766755410   -1.49850603464811    2.13477280169239
H           9.84874705991500   -1.79515531049616    2.17555207186115
H           8.33378679283583   -1.74575381913082    3.09314800678001
C           8.68456613833107    0.00350575924656    1.88028123257387
H           7.69057027254136    0.22043593601553    1.48311657433508
H           8.77798490252981    0.52280098093654    2.83431025809457
C           9.74082403122075    0.55587838971863    0.92319958080654
H          10.73473844380381    0.36702649361024    1.33743992886613
H           9.60814044891666    1.63790160490672    0.86649179015892
C           9.66461108626732   -0.01798136367354   -0.48843828812724
H           8.65249866192004    0.05839668209030   -0.88072960743884
H          10.32213634257173    0.54211306223205   -1.14947669833069
H           9.99215064331449   -1.05628864006955   -0.51567402292290
O          -3.93261199939270    5.16154837733579   -2.65440242060089
H          -3.31118089516210    4.67991076763154   -3.21747356905681
C          -3.99371725371124    6.47538535598802   -3.18085657100610
H          -3.20951798089818    7.09694511602965   -2.72955458967696
H          -4.96116677495261    6.87844481716686   -2.87391898518496
C          -3.86192610598289    6.50531382380790   -4.70385490310668
H          -4.29124056953162    5.58252208946361   -5.10386828068739
H          -4.44958947581719    7.33613666460609   -5.09649312226026
C          -2.42020843800889    6.66399440381214   -5.19285261183576
H          -2.03208349549298    7.62286467558916   -4.84138311556572
H          -2.43059034389394    6.69232435052739   -6.28443994661622
C          -1.48464763021652    5.55198963550055   -4.73310645204295
H          -1.86603050675519    4.57654228490688   -5.02960777034748
H          -0.50606518924171    5.67985286231162   -5.18762675737399
H          -1.35267484688909    5.58374374049229   -3.65486869792734
O          -1.76287913090484   -2.52055291424088   -0.52067757951925
H          -2.32012974926820   -1.70506538269637   -0.54186932696181
C          -2.12725135504603   -3.26621774054462   -1.67448303431828
H          -1.30631998258693   -3.94623278384100   -1.90389294133289
H          -2.26088748648386   -2.60048878250187   -2.53238299199661
C          -3.38862531949369   -4.09741525937859   -1.45395695449539
H          -3.60362845134727   -4.64989954154538   -2.36943918518814
H          -3.19247747837859   -4.81961400812388   -0.66129463488659
C          -4.60989756314085   -3.26940605980791   -1.05705143155084
H          -4.37438199161201   -2.69271699235140   -0.16085896365604
H          -5.41736386395355   -3.95340582299480   -0.79206525514104
C          -5.09702106569487   -2.35535141960940   -2.17728258067406
H          -5.39882861527104   -2.94765877406037   -3.03830654643949
H          -5.95998004878959   -1.77933540413835   -1.85027388004876
H          -4.32214893246210   -1.66706377015784   -2.50554467746358
O          -3.17853213362978   -0.19903873357467   -0.40380673152641
H          -3.36953390218408   -0.23126908819690    0.55550702039538
H          -4.03911345040888   -0.28474422232202   -0.82088714600561
O           7.23360397700709    1.05303569600585   -3.60578460187425
H           6.76046406168264    1.57620618289202   -4.27171489567055
H           8.14608034962294    1.05385484790674   -3.90159098260518
