# Supplementary material for: Heterogeneous Nucleation of Butanol on NaCl: A Computational Study of Temperature, Humidity, Seed Charge, and Seed Size Effects
Source: J Phys Chem A. 2021 Mar 31;125(14):3025–36. doi: 10.1021/acs.jpca.0c10972 (PMC8054243; doi:10.1021/acs.jpca.0c10972)
Supplement: Supplementary file 2 — jp0c10972_si_002.zip [file jp0c10972_si_002.zip › ALL CLUSTERS/low_level_calc/big seed/1Seed5BuOH3W.log]

      -----------------------------------------------------------      
     |                   =====================                   |     
     |                           x T B                           |     
     |                   =====================                   |     
     |                         S. Grimme                         |     
     |          Mulliken Center for Theoretical Chemistry        |     
     |                    University of Bonn                     |     
     |                 Version 6.0.1 (SAW181210)                 |     
      -----------------------------------------------------------      

   This program is distributed in the hope that it will be useful,
   but WITHOUT ANY WARRANTY; without even the implied warranty of
   MERCHANTABILITY or FITNESS FOR A PARTICULAR PURPOSE.
   
   FOR NON-COMMERCIAL, ACADEMIA USE ONLY.
   
   Cite this work as:
   S. Grimme, C. Bannwarth, P. Shushkov, J. Comput. Theory Chem., 2017,
   13, 1989-2009.
   C. Bannwarth, S. Ehlert and S. Grimme., ChemRxiv, 2018, preprint.
   http://doi.org/10.26434/chemrxiv.7246238.v1
   
   for sTDA-xTB:
   S. Grimme and C. Bannwarth, J. Chem. Phys., 2016, 145, 054103.
   
   in the mass-spec context:
   V. Asgeirsson, C. Bauer and S. Grimme, Chem. Sci., 2017, 8, 4879.
   
   if GBSA is used:
   P. Shushkov, F. März and S. Grimme, unpublished.
   
   for ANC optimizer:
   S. Grimme, unpublished.
   Rational Function algorithm used in ANCopt:
   F. Eckert, P. Pulay, H.-J. Werner, J. Comput. Chem., 1997, 18, 1473.
   
   with help from (in alphabetical order)
   C. Bannwarth, F. Bohle, G. Brandenburg, E. Caldeweyher, M. Checinski,
   S. Dohm, S. Ehlert, S. Ehrlich, F. März, H. Neugebauer, J. Pisarek,
   P. Pracht, P. Shushkov, and S. Spicher.
   
 * started run on 2020/05/27 at 17:35:56.012     
========================================================================
 # omp threads = 1
========================================================================
number of atoms            : 134
number of electrons        : 384
charge                     : 0
spin                       : .0
first test random number   : .9529

########################################################################
# WARNING! Please study the warnings concerning your input carefully
#  - the use of '-ohess' is discouraged, please use '--ohess' next time
########################################################################

           ------------------------------------------------- 
          |                 G F N 2 - x T B                 |
          | Geometry, Frequencies, Noncovalent interactions |
          |            JCTC 2018 parametrisation            |
           ------------------------------------------------- 
      method parameters     
 k(s)        :  1.8500
 k(p)        :  2.2300
 k(d)        :  2.2300
 k(f)        :  2.0000
 kEN (H0ij)  : -2.0000
 D4 a1       :  0.5200
 D4 a2       :  5.0000
 D4 s6       :  1.0000
 D4 s8       :  2.7000
 D4 s9       :  5.0000
 alphaj      :  2.0000


            Z     q(EN)     CN     RAES       Cart. coordinates
     1  Na  1.0    0.34    8.01    5.00     0.39113    -5.43221     8.92982
     2  Na  1.0    0.20    9.19    5.00     5.25937     2.89278     6.97322
     3  Na  1.0    0.40    6.23    5.00    -7.30956    -0.06093    10.34480
     4  Na  1.0    0.29    8.76    5.00     1.19516     8.61740    -2.76079
     5  Na  1.0    0.31    6.77    5.00    -1.55683    11.60447     2.58562
     6  Na  1.0    0.19   11.74    5.00     2.99039     1.76763    -2.39894
     7  Na  1.0    0.40    5.46    5.00    -9.24760    -0.92668     1.05333
     8  Na  1.0    0.33    7.96    5.00    -2.89117     8.01234     8.40161
     9  Na  1.0    0.34    6.94    5.00    -1.72179    -6.25371    -0.28958
    10  Na  1.0    0.46    7.74    5.00     2.72437     4.71702    -7.47152
    11  Na  1.0    0.38    7.76    5.00    11.24088     4.24718     4.75139
    12  Na  1.0    0.35    7.07    5.00     4.52709    -4.77998    -2.41485
    13  Na  1.0    0.22    9.27    5.00     8.18104    -0.23146     1.57988
    14  Na  1.0    0.30    6.78    5.00     3.59469     9.49004     6.43481
    15  Na  1.0    0.21    9.22    5.00    -6.39912     3.52182     4.65850
    16  Na  1.0    0.23    9.57    5.00    -4.63897    -3.18919     5.08098
    17  Na  1.0    0.26   10.64    5.00    -3.46141     0.44012    -1.12012
    18  Na  1.0    0.32    6.97    5.00    -5.03381     7.10910    -0.96550
    19  Na  1.0    0.36    6.10    5.00     8.82832     3.09377    -4.57020
    20  Na  1.0    0.30    6.81    5.00     6.76812    -3.78537     7.13094
    21  Na  1.0    0.09   12.43    5.00     1.71262    -1.73432     3.21741
    22  Na  1.0    0.32    6.77    5.00     3.34399    -8.25989     3.51747
    23  Na  1.0    0.09   12.39    5.00     0.04655     5.08473     2.93611
    24  Na  1.0    0.19    9.39    5.00    -1.19684     1.43724     8.52639
    25  Na  1.0    0.20    9.31    5.00     6.48339     6.46136     1.06979
    26  Cl  7.0   -0.13    3.79    5.00    -7.56628     3.16277    -0.31269
    27  Cl  7.0   -0.15    3.81    5.00     7.67687     7.10851     5.87049
    28  Cl  7.0   -0.07    5.26    5.00    -1.06571     4.52984    -1.85431
    29  Cl  7.0   -0.12    3.81    5.00    -9.01326    -0.70584     5.67215
    30  Cl  7.0   -0.08    6.02    5.00     4.02713     2.43048     2.27160
    31  Cl  7.0   -0.18    2.94    4.88    -0.15649    12.34774     7.05301
    32  Cl  7.0   -0.12    4.89    5.00     5.85204    -4.35184     2.41539
    33  Cl  7.0   -0.09    6.00    5.00    -2.45625     0.90441     3.66395
    34  Cl  7.0   -0.13    4.13    5.00     7.07114    -0.88069    -2.92976
    35  Cl  7.0   -0.18    2.90    4.86     2.11854    -8.77744    -1.24341
    36  Cl  7.0   -0.20    2.27    3.92     6.54131     2.44999    -8.74088
    37  Cl  7.0   -0.18    2.87    4.84     4.65029    -7.93042     8.16911
    38  Cl  7.0   -0.12    4.84    5.00    -4.15016     7.69106     3.70224
    39  Cl  7.0   -0.17    2.95    4.88    -2.75300    11.10031    -2.08884
    40  Cl  7.0   -0.12    4.88    5.00     2.58719     9.25863     1.72366
    41  Cl  7.0   -0.13    3.91    5.00    -3.50869    -2.61165     9.78449
    42  Cl  7.0   -0.12    4.87    5.00     2.80698    -1.19136     8.00581
    43  Cl  7.0   -0.09    4.92    5.00     5.14138     6.12347    -3.54775
    44  Cl  7.0   -0.10    4.96    5.00    -0.75708    -5.81417     4.29266
    45  Cl  7.0   -0.07    5.15    5.00     0.54167    -2.22954    -1.46389
    46  Cl  7.0   -0.14    3.80    5.00     9.36839     0.22484     6.33053
    47  Cl  7.0   -0.13    3.81    5.00    10.50277     3.95942     0.02132
    48  Cl  7.0   -0.12    4.83    5.00     1.21329     5.53818     7.75545
    49  Cl  7.0   -0.12    3.81    5.00    -5.84043    -3.93197     0.22396
    50  Cl  7.0   -0.15    3.86    5.00    -5.38085     4.05147     9.35848
    51  O   6.0   -0.29    3.70    4.62     1.57047     8.52793    -7.48324
    52  H   1.0    0.01    1.30    1.50     2.68480     9.93891    -7.74419
    53  C   4.0   -0.06    4.63    4.70    -0.82452     9.21447    -8.52007
    54  H   1.0    0.00    1.01    1.43    -0.61315     9.82096   -10.49170
    55  H   1.0   -0.01    1.07    1.44    -1.65910    10.76236    -7.43043
    56  C   4.0   -0.08    4.59    4.66    -2.56262     6.93886    -8.38314
    57  H   1.0    0.00    1.20    1.47    -1.84490     5.45475    -9.62491
    58  H   1.0   -0.03    1.24    1.48    -2.57910     6.25137    -6.44593
    59  C   4.0   -0.08    4.11    3.82    -5.26729     7.59998    -9.12362
    60  H   1.0    0.01    1.02    1.43    -5.33515     8.14910   -11.11159
    61  H   1.0   -0.00    1.03    1.43    -5.89606     9.20458    -7.99060
    62  C   4.0   -0.11    4.02    3.65    -7.03582     5.38129    -8.66392
    63  H   1.0   -0.01    1.02    1.43    -7.02276     4.89410    -6.66664
    64  H   1.0    0.01    1.00    1.43    -8.95579     5.85784    -9.20968
    65  H   1.0    0.02    1.00    1.43    -6.43620     3.74528    -9.75167
    66  O   6.0   -0.32    3.00    2.79    -0.96510    -9.14109     9.97897
    67  H   1.0    0.03    1.23    1.47     0.41580   -10.27224    10.33310
    68  C   4.0   -0.04    4.24    4.07    -3.20280   -10.58928     9.76508
    69  H   1.0    0.00    1.01    1.43    -3.69302   -11.42634    11.60182
    70  H   1.0   -0.01    1.01    1.43    -2.94148   -12.12525     8.39384
    71  C   4.0   -0.09    4.40    4.38    -5.31695    -8.85195     8.89112
    72  H   1.0   -0.01    1.08    1.44    -5.46475    -7.30389    10.23836
    73  H   1.0   -0.03    1.22    1.47    -4.79438    -8.07914     7.05413
    74  C   4.0   -0.08    4.09    3.79    -7.87167   -10.14614     8.65419
    75  H   1.0    0.01    1.02    1.43    -8.42747   -10.91946    10.48584
    76  H   1.0    0.00    1.02    1.43    -7.73793   -11.71368     7.31774
    77  C   4.0   -0.13    4.03    3.67    -9.86646    -8.27727     7.75363
    78  H   1.0   -0.02    1.01    1.43    -9.37201    -7.54675     5.89443
    79  H   1.0    0.00    1.00    1.43   -11.70954    -9.17450     7.62752
    80  H   1.0    0.00    1.00    1.43    -9.99262    -6.69839     9.06587
    81  O   6.0   -0.34    2.65    2.12     3.78211    -2.61702    -7.28431
    82  H   1.0    0.06    1.16    1.46     5.09784    -1.43919    -7.82082
    83  C   4.0   -0.02    4.12    3.84     3.13433    -4.21115    -9.32665
    84  H   1.0   -0.00    1.01    1.43     4.62327    -5.62045    -9.62400
    85  H   1.0    0.01    1.01    1.43     2.92256    -3.09732   -11.06233
    86  C   4.0   -0.07    4.20    3.99     0.66113    -5.53398    -8.67594
    87  H   1.0   -0.01    1.08    1.44     0.84518    -6.31858    -6.77443
    88  H   1.0    0.02    1.03    1.43    -0.86054    -4.14316    -8.68090
    89  C   4.0   -0.08    4.09    3.79     0.00799    -7.65303   -10.51073
    90  H   1.0    0.01    1.03    1.43     1.51395    -9.06088   -10.48513
    91  H   1.0    0.01    1.02    1.43    -0.11663    -6.89329   -12.42611
    92  C   4.0   -0.11    4.01    3.64    -2.48395    -8.91096    -9.80521
    93  H   1.0    0.02    1.00    1.43    -4.03524    -7.56671    -9.92797
    94  H   1.0    0.01    1.00    1.43    -2.88782   -10.47651   -11.07093
    95  H   1.0    0.00    1.00    1.43    -2.39300    -9.63707    -7.88299
    96  O   6.0   -0.33    3.00    2.79    14.49288     6.07658     5.87360
    97  H   1.0    0.04    1.15    1.45    14.96222     7.71263     6.50676
    98  C   4.0   -0.03    4.50    4.54    16.74728     4.80554     5.18271
    99  H   1.0   -0.00    1.01    1.43    17.97462     4.58605     6.84239
   100  H   1.0   -0.00    1.01    1.43    17.76837     5.89820     3.74617
   101  C   4.0   -0.08    4.73    4.78    16.09003     2.22194     4.12718
   102  H   1.0   -0.02    1.26    1.48    15.00954     1.18641     5.54332
   103  H   1.0   -0.03    1.36    1.52    14.93714     2.46802     2.44102
   104  C   4.0   -0.09    4.10    3.80    18.41843     0.68450     3.42114
   105  H   1.0    0.01    1.02    1.43    19.58736     0.38951     5.09778
   106  H   1.0    0.01    1.03    1.43    19.53950     1.73715     2.04363
   107  C   4.0   -0.13    4.01    3.64    17.66844    -1.85990     2.30484
   108  H   1.0   -0.01    1.00    1.43    16.53457    -1.59102     0.61123
   109  H   1.0    0.00    1.00    1.43    19.33359    -2.95338     1.80565
   110  H   1.0   -0.01    1.00    1.43    16.56427    -2.94086     3.66052
   111  O   6.0   -0.29    3.09    3.05    -3.65548    -0.95358    -4.93335
   112  H   1.0    0.03    1.49    1.60    -2.30393    -2.17150    -4.75563
   113  C   4.0   -0.03    4.25    4.09    -5.46980    -1.95944    -6.63171
   114  H   1.0    0.00    1.01    1.43    -5.34571    -4.02160    -6.68653
   115  H   1.0    0.02    1.01    1.43    -5.11426    -1.21292    -8.53742
   116  C   4.0   -0.09    4.35    4.30    -8.10575    -1.19203    -5.78752
   117  H   1.0   -0.03    1.20    1.46    -8.53740    -2.16932    -4.02478
   118  H   1.0    0.00    1.06    1.44    -8.10182     0.83225    -5.42699
   119  C   4.0   -0.07    4.09    3.79   -10.13627    -1.81804    -7.72614
   120  H   1.0    0.01    1.03    1.43   -10.09889    -3.84050    -8.13625
   121  H   1.0    0.02    1.03    1.43    -9.74851    -0.80383    -9.48075
   122  C   4.0   -0.12    4.01    3.65   -12.74305    -1.08167    -6.75805
   123  H   1.0    0.00    1.00    1.43   -12.80532     0.93075    -6.34652
   124  H   1.0    0.01    1.00    1.43   -14.18743    -1.50695    -8.15396
   125  H   1.0   -0.01    1.00    1.43   -13.18159    -2.11677    -5.03282
   126  O   6.0   -0.32    3.80    4.74     0.89212     1.53703    -6.36575
   127  H   1.0    0.04    1.37    1.53    -0.86459     1.15333    -6.02042
   128  H   1.0    0.06    1.46    1.58     1.65472    -0.10557    -6.77193
   129  O   6.0   -0.37    2.89    2.51   -11.03828    -1.47249    11.03528
   130  H   1.0    0.02    1.50    1.60   -11.34192    -1.52135     9.22781
   131  H   1.0    0.05    1.03    1.43   -12.64061    -1.85487    11.79730
   132  O   6.0   -0.39    2.91    2.56    -3.84137    10.73500    11.12486
   133  H   1.0    0.02    1.57    1.67    -2.73496    11.93417    10.28383
   134  H   1.0    0.04    1.04    1.43    -4.55256    11.66197    12.51032

  Z AO/shell   Hii/eV     exponent
  1     Wed Apr 25 08:07:45 CEST 2018   EN: 2.200 GM2: 0.406  GM3: 0.0800  RAES: 1.40
     1s    -10.707211    1.230000
  6     Wed Apr 25 08:07:45 CEST 2018   EN: 2.550 GM2: 0.538  GM3: 0.1500  RAES: 3.00
     2s    -13.970922    2.096432
     2p    -10.063292    1.800000
  8     Wed Apr 25 08:07:45 CEST 2018   EN: 3.440 GM2: 0.452  GM3:-0.0517  RAES: 1.80
     2s    -20.229985    2.439742
     2p    -15.503117    2.137023
 11     Tue Apr 24 16:34:09 CEST 2018   EN: 0.930 GM2: 0.271  GM3: 0.1799  RAES: 5.00
     3s     -4.546934    0.763787
     3p     -1.332719    0.573553
 17     Mon Apr 23 14:09:22 CEST 2018   EN: 3.160 GM2: 0.249  GM3: 0.1495  RAES: 2.50
     3s    -29.278781    2.485265
     3p    -12.673758    2.199650
     3d     -0.240338    2.476089
 no old-style atom pair restraining (fixing) potential
           ------------------------------------------------- 
          |        Self-Consistent Charge Iterations        |
           ------------------------------------------------- 

 Ncao       : 518
 Nao        : 493
 Nshell     : 237
 Nel        : 384
 T(el)      :   300.0
 intcut     :    25.0
 scfconv/Eh :  0.100E-05
   qconv/e  :  0.100E-03
 intneglect :  0.100E-07
 broydamp   :      0.250
 iter      E             dE          RMSdq      gap      omega  full diag
   1   -226.9720866 -0.226972E+03  0.105E+01    4.78       0.0  T
   2   -227.4797018 -0.507615E+00  0.598E+00    5.38       1.0  T
   3   -227.8279205 -0.348219E+00  0.422E+00    4.68       1.0  T
   4   -227.9292307 -0.101310E+00  0.264E+00    3.97       1.0  T
   5   -228.0043451 -0.751144E-01  0.159E+00    2.86       1.0  T
   6   -228.0016451  0.270007E-02  0.680E-01    3.10       1.0  T
   7   -228.0068514 -0.520630E-02  0.455E-01    2.82       1.0  T
   8   -228.0077256 -0.874251E-03  0.209E-01    2.86       1.0  T
   9   -228.0080875 -0.361908E-03  0.172E-01    2.85       1.0  T
  10   -228.0085112 -0.423713E-03  0.138E-01    2.85       1.0  T
  11   -228.0089640 -0.452784E-03  0.110E-01    2.84       1.0  T
  12   -228.0092216 -0.257553E-03  0.905E-02    2.83       1.0  T
  13   -228.0094331 -0.211557E-03  0.792E-02    2.82       1.0  T
  14   -228.0096485 -0.215412E-03  0.620E-02    2.81       1.0  T
  15   -228.0098036 -0.155111E-03  0.457E-02    2.80       1.0  T
  16   -228.0098759 -0.722321E-04  0.364E-02    2.80       1.0  T
  17   -228.0099225 -0.465925E-04  0.284E-02    2.79       1.0  T
  18   -228.0099435 -0.210536E-04  0.256E-02    2.79       1.0  T
  19   -228.0099605 -0.170244E-04  0.209E-02    2.79       1.0  T
  20   -228.0099738 -0.132176E-04  0.185E-02    2.79       1.0  T
  21   -228.0099896 -0.158741E-04  0.162E-02    2.79       1.0  T
  22   -228.0100041 -0.144821E-04  0.134E-02    2.79       1.0  T
  23   -228.0100155 -0.113485E-04  0.114E-02    2.79       1.0  T
  24   -228.0100216 -0.617796E-05  0.985E-03    2.78       1.0  T
  25   -228.0100281 -0.647061E-05  0.803E-03    2.78       1.1  T
  26   -228.0100325 -0.434599E-05  0.651E-03    2.78       1.3  T
  27   -228.0100345 -0.203051E-05  0.531E-03    2.78       1.6  T
  28   -228.0100354 -0.934556E-06  0.453E-03    2.78       1.9  T
  29   -228.0100362 -0.774748E-06  0.408E-03    2.78       2.1  T
  30   -228.0100371 -0.847903E-06  0.353E-03    2.78       2.5  T
  31   -228.0100377 -0.671880E-06  0.306E-03    2.78       2.8  T
  32   -228.0100382 -0.471277E-06  0.274E-03    2.78       3.2  T
  33   -228.0100386 -0.386790E-06  0.248E-03    2.78       3.5  T
  34   -228.0100390 -0.377311E-06  0.226E-03    2.78       3.8  T
  35   -228.0100393 -0.300592E-06  0.204E-03    2.78       4.2  T
  36   -228.0100395 -0.289311E-06  0.192E-03    2.78       4.5  T
  37   -228.0100398 -0.215951E-06  0.181E-03    2.78       4.8  T
  38   -228.0100400 -0.200192E-06  0.171E-03    2.77       5.0  T
  39   -228.0100402 -0.200332E-06  0.164E-03    2.77       5.3  T
  40   -228.0100404 -0.240297E-06  0.154E-03    2.77       5.6  T
  41   -228.0100408 -0.382992E-06  0.136E-03    2.77       6.3  T
  42   -228.0100412 -0.404602E-06  0.113E-03    2.77       7.6  T
  43   -228.0100414 -0.246026E-06  0.876E-04    2.77       9.9  T
  44   -228.0100416 -0.150725E-06  0.601E-04    2.77      14.4  T
speedup  1.00
cpu  time for SCC    2.72 s
wall time for SCC    2.73 s

   *** convergence criteria satisfied after 44 iterations ***

          eigenvalues
 #    :         180        181        182        183        184        185        186        187
 occ. :        2.000      2.000      2.000      2.000      2.000      2.000      2.000      2.000
 eps  :       -10.439    -10.401    -10.370    -10.369    -10.345    -10.331    -10.240    -10.214
 #    :         188        189        190        191        192        193        194        195
 occ. :        2.000      2.000      2.000      2.000      2.000      0.000      0.000      0.000
 eps  :       -10.207    -10.179    -10.116    -10.058     -9.988     -7.215     -6.540     -6.365
 #    :         196        197        198        199        200        201        202        203
 occ. :        0.000      0.000      0.000      0.000      0.000      0.000      0.000      0.000
 eps  :        -5.651     -4.721     -4.226     -3.518     -3.150     -2.600     -2.315     -2.126


   #   Z            q   n(s)   n(p)   n(d)      C6AA      α(0)
   1  11 Na     0.739  0.070  0.191  0.000    67.703    26.628
   2  11 Na     0.690  0.052  0.258  0.000    68.304    26.746
   3  11 Na     0.725  0.092  0.182  0.000    67.869    26.660
   4  11 Na     0.788  0.047  0.165  0.000    67.113    26.511
   5  11 Na     0.718  0.081  0.202  0.000    67.964    26.679
   6  11 Na     0.821  0.001  0.178  0.000    66.711    26.432
   7  11 Na     0.688  0.104  0.208  0.000    68.331    26.751
   8  11 Na     0.752  0.066  0.183  0.000    67.546    26.597
   9  11 Na     0.720  0.066  0.214  0.000    67.933    26.673
  10  11 Na     0.822  0.059  0.119  0.000    66.698    26.429
  11  11 Na     0.755  0.084  0.161  0.000    67.512    26.590
  12  11 Na     0.758  0.066  0.176  0.000    67.473    26.582
  13  11 Na     0.708  0.043  0.249  0.000    68.077    26.701
  14  11 Na     0.709  0.079  0.212  0.000    68.072    26.700
  15  11 Na     0.701  0.048  0.251  0.000    68.166    26.719
  16  11 Na     0.725  0.044  0.232  0.000    67.876    26.662
  17  11 Na     0.845  0.014  0.141  0.000    66.424    26.375
  18  11 Na     0.741  0.066  0.193  0.000    67.672    26.622
  19  11 Na     0.744  0.083  0.173  0.000    67.638    26.615
  20  11 Na     0.680  0.087  0.232  0.000    68.424    26.769
  21  11 Na     0.791  0.003  0.206  0.000    67.070    26.503
  22  11 Na     0.684  0.090  0.226  0.000    68.378    26.760
  23  11 Na     0.773  0.007  0.220  0.000    67.291    26.547
  24  11 Na     0.674  0.045  0.281  0.000    68.504    26.785
  25  11 Na     0.727  0.044  0.230  0.000    67.852    26.657
  26  17 Cl    -0.750  1.979  5.770  0.001   125.347    17.129
  27  17 Cl    -0.753  1.977  5.774  0.002   125.468    17.137
  28  17 Cl    -0.742  1.976  5.759  0.007   124.993    17.105
  29  17 Cl    -0.747  1.977  5.769  0.001   125.209    17.119
  30  17 Cl    -0.742  1.981  5.758  0.003   124.999    17.105
  31  17 Cl    -0.759  1.975  5.782  0.002   125.698    17.153
  32  17 Cl    -0.739  1.977  5.760  0.002   124.886    17.097
  33  17 Cl    -0.738  1.978  5.753  0.007   124.848    17.095
  34  17 Cl    -0.759  1.980  5.779  0.001   125.699    17.153
  35  17 Cl    -0.771  1.976  5.794  0.001   126.173    17.185
  36  17 Cl    -0.788  1.977  5.807  0.003   126.857    17.232
  37  17 Cl    -0.779  1.975  5.803  0.001   126.502    17.207
  38  17 Cl    -0.741  1.981  5.759  0.001   124.966    17.103
  39  17 Cl    -0.772  1.975  5.796  0.001   126.199    17.187
  40  17 Cl    -0.741  1.979  5.762  0.000   124.984    17.104
  41  17 Cl    -0.758  1.978  5.776  0.004   125.644    17.149
  42  17 Cl    -0.735  1.978  5.751  0.006   124.748    17.088
  43  17 Cl    -0.745  1.980  5.763  0.002   125.128    17.114
  44  17 Cl    -0.748  1.978  5.765  0.005   125.248    17.122
  45  17 Cl    -0.748  1.978  5.758  0.012   125.258    17.123
  46  17 Cl    -0.757  1.979  5.777  0.001   125.623    17.148
  47  17 Cl    -0.752  1.982  5.769  0.000   125.422    17.134
  48  17 Cl    -0.737  1.980  5.753  0.003   124.810    17.092
  49  17 Cl    -0.751  1.978  5.770  0.003   125.385    17.131
  50  17 Cl    -0.752  1.978  5.770  0.004   125.404    17.133
  51   8 O     -0.491  1.706  4.785  0.000    22.649     6.428
  52   1 H      0.334  0.666  0.000  0.000     0.625     1.240
  53   6 C      0.038  1.048  2.914  0.000    19.882     6.338
  54   1 H      0.050  0.950  0.000  0.000     2.324     2.384
  55   1 H      0.075  0.925  0.000  0.000     2.028     2.227
  56   6 C     -0.115  1.070  3.045  0.000    22.616     6.757
  57   1 H      0.059  0.941  0.000  0.000     2.213     2.325
  58   1 H      0.087  0.913  0.000  0.000     1.907     2.159
  59   6 C     -0.066  1.049  3.017  0.000    21.771     6.643
  60   1 H      0.037  0.963  0.000  0.000     2.487     2.466
  61   1 H      0.052  0.948  0.000  0.000     2.295     2.369
  62   6 C     -0.127  1.043  3.084  0.000    23.000     6.839
  63   1 H      0.060  0.940  0.000  0.000     2.201     2.320
  64   1 H      0.042  0.958  0.000  0.000     2.418     2.432
  65   1 H      0.047  0.953  0.000  0.000     2.352     2.398
  66   8 O     -0.445  1.693  4.752  0.000    21.683     6.289
  67   1 H      0.304  0.696  0.000  0.000     0.705     1.316
  68   6 C      0.083  1.036  2.881  0.000    19.356     6.292
  69   1 H      0.017  0.983  0.000  0.000     2.775     2.605
  70   1 H      0.022  0.978  0.000  0.000     2.707     2.573
  71   6 C     -0.080  1.061  3.019  0.000    22.019     6.679
  72   1 H      0.062  0.938  0.000  0.000     2.174     2.306
  73   1 H      0.056  0.944  0.000  0.000     2.248     2.344
  74   6 C     -0.059  1.047  3.011  0.000    21.628     6.621
  75   1 H      0.029  0.971  0.000  0.000     2.597     2.520
  76   1 H      0.031  0.969  0.000  0.000     2.568     2.506
  77   6 C     -0.112  1.042  3.070  0.000    22.703     6.794
  78   1 H      0.045  0.955  0.000  0.000     2.381     2.413
  79   1 H      0.034  0.966  0.000  0.000     2.531     2.488
  80   1 H      0.047  0.953  0.000  0.000     2.359     2.402
  81   8 O     -0.447  1.698  4.748  0.000    21.729     6.295
  82   1 H      0.347  0.653  0.000  0.000     0.594     1.211
  83   6 C      0.060  1.041  2.899  0.000    19.792     6.375
  84   1 H      0.032  0.968  0.000  0.000     2.564     2.504
  85   1 H      0.038  0.962  0.000  0.000     2.477     2.461
  86   6 C     -0.091  1.062  3.029  0.000    22.229     6.712
  87   1 H      0.069  0.931  0.000  0.000     2.101     2.266
  88   1 H      0.055  0.945  0.000  0.000     2.257     2.349
  89   6 C     -0.063  1.048  3.015  0.000    21.711     6.634
  90   1 H      0.040  0.960  0.000  0.000     2.453     2.449
  91   1 H      0.034  0.966  0.000  0.000     2.537     2.491
  92   6 C     -0.115  1.039  3.076  0.000    22.758     6.803
  93   1 H      0.035  0.965  0.000  0.000     2.511     2.478
  94   1 H      0.038  0.962  0.000  0.000     2.477     2.461
  95   1 H      0.049  0.951  0.000  0.000     2.333     2.389
  96   8 O     -0.454  1.696  4.757  0.000    21.858     6.314
  97   1 H      0.304  0.696  0.000  0.000     0.709     1.323
  98   6 C      0.071  1.042  2.887  0.000    19.323     6.245
  99   1 H      0.025  0.975  0.000  0.000     2.657     2.549
 100   1 H      0.027  0.973  0.000  0.000     2.632     2.537
 101   6 C     -0.091  1.067  3.024  0.000    22.141     6.683
 102   1 H      0.053  0.947  0.000  0.000     2.281     2.360
 103   1 H      0.058  0.942  0.000  0.000     2.212     2.323
 104   6 C     -0.054  1.047  3.007  0.000    21.539     6.608
 105   1 H      0.030  0.970  0.000  0.000     2.583     2.513
 106   1 H      0.032  0.968  0.000  0.000     2.557     2.501
 107   6 C     -0.111  1.038  3.073  0.000    22.677     6.791
 108   1 H      0.047  0.953  0.000  0.000     2.356     2.400
 109   1 H      0.037  0.963  0.000  0.000     2.486     2.466
 110   1 H      0.044  0.956  0.000  0.000     2.397     2.421
 111   8 O     -0.477  1.697  4.780  0.000    22.337     6.383
 112   1 H      0.347  0.653  0.000  0.000     0.583     1.193
 113   6 C      0.057  1.041  2.902  0.000    19.769     6.358
 114   1 H      0.045  0.955  0.000  0.000     2.380     2.413
 115   1 H      0.045  0.955  0.000  0.000     2.380     2.412
 116   6 C     -0.098  1.065  3.033  0.000    22.367     6.732
 117   1 H      0.060  0.940  0.000  0.000     2.202     2.320
 118   1 H      0.073  0.927  0.000  0.000     2.049     2.238
 119   6 C     -0.063  1.048  3.015  0.000    21.717     6.635
 120   1 H      0.036  0.964  0.000  0.000     2.502     2.473
 121   1 H      0.039  0.961  0.000  0.000     2.461     2.453
 122   6 C     -0.115  1.040  3.075  0.000    22.764     6.804
 123   1 H      0.047  0.953  0.000  0.000     2.361     2.403
 124   1 H      0.040  0.960  0.000  0.000     2.450     2.448
 125   1 H      0.040  0.960  0.000  0.000     2.447     2.446
 126   8 O     -0.722  1.740  4.982  0.000    28.195     7.171
 127   1 H      0.363  0.637  0.000  0.000     0.557     1.171
 128   1 H      0.372  0.628  0.000  0.000     0.530     1.139
 129   8 O     -0.596  1.723  4.872  0.000    24.992     6.752
 130   1 H      0.318  0.682  0.000  0.000     0.654     1.263
 131   1 H      0.295  0.705  0.000  0.000     0.737     1.349
 132   8 O     -0.601  1.724  4.876  0.000    25.114     6.768
 133   1 H      0.314  0.686  0.000  0.000     0.663     1.271
 134   1 H      0.290  0.710  0.000  0.000     0.752     1.362

 Mol. C6AA /au·bohr⁶  :     413235.530957
 Mol. C8AA /au·bohr⁸  :   21513582.792007
 Mol. α(0) /au        :       1401.380531

 
 Wiberg/Mayer (AO) data. WBOs > 0.1 written file <wbo>
 largest (>0.05) Wiberg bond orders for each atom
           total WBO             WBO to atom ...
     1  Na  0.474    Cl  37 0.107    Cl  41 0.107    Cl  42 0.104    Cl  44 0.082    O   66 0.076
     2  Na  0.558    Cl  42 0.145    Cl  48 0.143    Cl  46 0.079    Cl  30 0.073    Cl  27 0.069
     3  Na  0.500    Cl  41 0.150    Cl  50 0.118    Cl  29 0.102    O  129 0.083
     4  Na  0.411    Cl  39 0.110    Cl  43 0.102    Cl  40 0.085    O   51 0.057
     5  Na  0.518    Cl  31 0.161    Cl  39 0.136    Cl  38 0.102    Cl  40 0.081
     6  Na  0.362    Cl  43 0.127    Cl  34 0.057
     7  Na  0.554    Cl  49 0.151    Cl  29 0.135    Cl  26 0.135
     8  Na  0.450    Cl  50 0.148    Cl  38 0.080    Cl  48 0.075    O  132 0.075    Cl  31 0.055
     9  Na  0.512    Cl  35 0.146    Cl  49 0.126    Cl  45 0.097    Cl  44 0.059
    10  Na  0.339    Cl  36 0.144    O  126 0.093    O   51 0.065
    11  Na  0.422    Cl  27 0.144    Cl  46 0.120    Cl  47 0.095    O   96 0.082
    12  Na  0.452    Cl  34 0.122    Cl  35 0.113    O   81 0.072    Cl  32 0.069    Cl  45 0.065
    13  Na  0.544    Cl  46 0.112    Cl  34 0.109    Cl  32 0.107    Cl  47 0.101    Cl  30 0.055
    14  Na  0.536    Cl  31 0.178    Cl  27 0.115    Cl  48 0.110    Cl  40 0.086
    15  Na  0.556    Cl  26 0.136    Cl  29 0.124    Cl  38 0.096    Cl  50 0.085    Cl  33 0.063
    16  Na  0.493    Cl  49 0.147    Cl  44 0.134    Cl  33 0.080    Cl  29 0.067
    17  Na  0.291    Cl  28 0.121    O  111 0.095    Cl  45 0.063
    18  Na  0.489    Cl  39 0.162    Cl  26 0.110    Cl  38 0.075    Cl  28 0.074
    19  Na  0.475    Cl  36 0.160    Cl  47 0.130    Cl  34 0.099    Cl  43 0.078
    20  Na  0.576    Cl  37 0.169    Cl  46 0.132    Cl  32 0.118    Cl  42 0.107
    21  Na  0.394    Cl  45 0.138    Cl  30 0.101    Cl  33 0.078    Cl  32 0.051
    22  Na  0.568    Cl  35 0.157    Cl  37 0.146    Cl  44 0.113    Cl  32 0.102
    23  Na  0.451    Cl  28 0.098    Cl  38 0.079    Cl  40 0.070    Cl  33 0.066    Cl  30 0.058
    24  Na  0.592    Cl  41 0.134    Cl  42 0.112    Cl  50 0.098    Cl  33 0.091    Cl  48 0.081
    25  Na  0.523    Cl  27 0.119    Cl  40 0.118    Cl  43 0.100    Cl  47 0.099
    26  Cl  0.457    Na  15 0.136    Na   7 0.135    Na  18 0.110
    27  Cl  0.461    Na  11 0.144    Na  25 0.119    Na  14 0.115    Na   2 0.069
    28  Cl  0.452    Na  17 0.121    Na  23 0.098    Na  18 0.074
    29  Cl  0.481    Na   7 0.135    Na  15 0.124    Na   3 0.102    Na  16 0.067
    30  Cl  0.466    Na  21 0.101    Na   2 0.073    Na  23 0.058    Na  13 0.055
    31  Cl  0.457    Na  14 0.178    Na   5 0.161    Na   8 0.055
    32  Cl  0.483    Na  20 0.118    Na  13 0.107    Na  22 0.102    Na  12 0.069    Na  21 0.051
    33  Cl  0.476    Na  24 0.091    Na  16 0.080    Na  21 0.078    Na  23 0.066    Na  15 0.063
    34  Cl  0.433    Na  12 0.122    Na  13 0.109    Na  19 0.099    Na   6 0.057
    35  Cl  0.430    Na  22 0.157    Na   9 0.146    Na  12 0.113
    36  Cl  0.402    Na  19 0.160    Na  10 0.144
    37  Cl  0.415    Na  20 0.169    Na  22 0.146    Na   1 0.107
    38  Cl  0.482    Na   5 0.102    Na  15 0.096    Na   8 0.080    Na  23 0.079    Na  18 0.075
    39  Cl  0.427    Na  18 0.162    Na   5 0.136    Na   4 0.110
    40  Cl  0.478    Na  25 0.118    Na  14 0.086    Na   4 0.085    Na   5 0.081    Na  23 0.070
    41  Cl  0.442    Na   3 0.150    Na  24 0.134    Na   1 0.107
    42  Cl  0.482    Na   2 0.145    Na  24 0.112    Na  20 0.107    Na   1 0.104
    43  Cl  0.451    Na   6 0.127    Na   4 0.102    Na  25 0.100    Na  19 0.078
    44  Cl  0.466    Na  16 0.134    Na  22 0.113    Na   1 0.082    Na   9 0.059
    45  Cl  0.453    Na  21 0.138    Na   9 0.097    Na  12 0.065    Na  17 0.063
    46  Cl  0.452    Na  20 0.132    Na  11 0.120    Na  13 0.112    Na   2 0.079
    47  Cl  0.467    Na  19 0.130    Na  13 0.101    Na  25 0.099    Na  11 0.095
    48  Cl  0.475    Na   2 0.143    Na  14 0.110    Na  24 0.081    Na   8 0.075
    49  Cl  0.453    Na   7 0.151    Na  16 0.147    Na   9 0.126
    50  Cl  0.456    Na   8 0.148    Na   3 0.118    Na  24 0.098    Na  15 0.085
    51  O   2.006    C   53 0.964    H   52 0.879    Na  10 0.065    Na   4 0.057
    52  H   0.887    O   51 0.879
    53  C   3.927    C   56 1.016    H   54 0.970    H   55 0.965    O   51 0.964
    54  H   0.996    C   53 0.970
    55  H   0.993    C   53 0.965
    56  C   3.987    C   53 1.016    C   59 1.005    H   57 0.967    H   58 0.960
    57  H   0.995    C   56 0.967
    58  H   0.992    C   56 0.960
    59  C   3.995    C   62 1.020    C   56 1.005    H   60 0.976    H   61 0.971
    60  H   0.996    C   59 0.976
    61  H   0.996    C   59 0.971
    62  C   3.993    C   59 1.020    H   64 0.986    H   65 0.984    H   63 0.972
    63  H   0.995    C   62 0.972
    64  H   0.997    C   62 0.986
    65  H   0.997    C   62 0.984
    66  O   2.015    C   68 0.988    H   67 0.897    Na   1 0.076
    67  H   0.907    O   66 0.897
    68  C   3.951    C   71 1.009    O   66 0.988    H   70 0.973    H   69 0.973
    69  H   0.998    C   68 0.973
    70  H   0.999    C   68 0.973
    71  C   3.987    C   68 1.009    C   74 1.009    H   72 0.973    H   73 0.968
    72  H   0.995    C   71 0.973
    73  H   0.995    C   71 0.968
    74  C   3.997    C   77 1.020    C   71 1.009    H   76 0.977    H   75 0.977
    75  H   0.997    C   74 0.977
    76  H   0.997    C   74 0.977
    77  C   3.995    C   74 1.020    H   79 0.987    H   78 0.981    H   80 0.981
    78  H   0.998    C   77 0.981
    79  H   0.998    C   77 0.987
    80  H   0.997    C   77 0.981
    81  O   2.045    C   83 0.990    H   82 0.836    Na  12 0.072    H  128 0.054
    82  H   0.878    O   81 0.836
    83  C   3.954    C   86 1.007    O   81 0.990    H   84 0.971    H   85 0.970
    84  H   0.996    C   83 0.971
    85  H   0.997    C   83 0.970
    86  C   3.986    C   89 1.008    C   83 1.007    H   88 0.969    H   87 0.961
    87  H   0.994    C   86 0.961
    88  H   0.996    C   86 0.969
    89  C   3.995    C   92 1.020    C   86 1.008    H   90 0.977    H   91 0.976
    90  H   0.997    C   89 0.977
    91  H   0.997    C   89 0.976
    92  C   3.995    C   89 1.020    H   94 0.987    H   93 0.986    H   95 0.982
    93  H   0.998    C   92 0.986
    94  H   0.998    C   92 0.987
    95  H   0.997    C   92 0.982
    96  O   2.010    C   98 0.981    H   97 0.900    Na  11 0.082
    97  H   0.907    O   96 0.900
    98  C   3.943    C  101 1.016    O   96 0.981    H  100 0.976    H   99 0.974
    99  H   0.998    C   98 0.974
   100  H   0.998    C   98 0.976
   101  C   3.989    C   98 1.016    C  104 1.007    H  102 0.975    H  103 0.974
   102  H   0.998    C  101 0.975
   103  H   0.997    C  101 0.974
   104  C   3.997    C  107 1.020    C  101 1.007    H  105 0.977    H  106 0.977
   105  H   0.998    C  104 0.977
   106  H   0.998    C  104 0.977
   107  C   3.993    C  104 1.020    H  109 0.987    H  110 0.985    H  108 0.984
   108  H   0.996    C  107 0.984
   109  H   0.998    C  107 0.987
   110  H   0.997    C  107 0.985
   111  O   2.019    C  113 0.982    H  112 0.847    Na  17 0.095
   112  H   0.878    O  111 0.847
   113  C   3.945    C  116 1.008    O  111 0.982    H  114 0.971    H  115 0.964
   114  H   0.997    C  113 0.971
   115  H   0.995    C  113 0.964
   116  C   3.986    C  113 1.008    C  119 1.007    H  118 0.965    H  117 0.959
   117  H   0.995    C  116 0.959
   118  H   0.992    C  116 0.965
   119  C   3.997    C  122 1.020    C  116 1.007    H  120 0.976    H  121 0.975
   120  H   0.998    C  119 0.976
   121  H   0.995    C  119 0.975
   122  C   3.995    C  119 1.020    H  124 0.986    H  123 0.985    H  125 0.979
   123  H   0.998    C  122 0.985
   124  H   0.997    C  122 0.986
   125  H   0.999    C  122 0.979
   126  O   1.833    H  127 0.838    H  128 0.804    Na  10 0.093
   127  H   0.867    O  126 0.838
   128  H   0.860    O  126 0.804    O   81 0.054
   129  O   1.887    H  131 0.915    H  130 0.876    Na   3 0.083
   130  H   0.899    O  129 0.876
   131  H   0.913    O  129 0.915
   132  O   1.894    H  134 0.919    H  133 0.872    Na   8 0.075
   133  H   0.901    O  132 0.872
   134  H   0.916    O  132 0.919
 MOs/occ written to file <molden.input>
 
molecular dipole:
                 x           y           z       tot (Debye)
 q only:       -4.033       1.343      -4.889
   full:       -2.206      -0.035       1.356       6.583
molecular quadrupole (traceless):
                xx          xy          yy          xz          yz          zz
 q only:       44.775      43.392     -49.504       4.603     -15.706       4.728
  q+dip:       45.954      50.791     -54.800      13.321      -7.925       8.846
   full:       50.954      50.242     -53.822      13.456      -6.768       2.868

SCC energy    :    -228.0100416
rep           :       1.2797477
ES            :       1.9815275
AES           :      -0.0673466
AXC           :       0.0182452
disp          :      -0.2408356
XB            :       0.0000000
fix           :       0.0000000
total E       :    -226.7175584
atomizationE  :      25.9033984    16254.63
(atE without considering molecular charge,
 total energy contains solvation terms)
H-L gap (eV)  :          2.7731
           ------------------------------------------------- 
          |                 ===============                 |
          |                   A N C O P T                   |
          |                 ===============                 |
          |          Approximate Normal Coordinate          |
          |           Rational Function Optimizer           |
           ------------------------------------------------- 
dumping coords to <xtbopt.coord> and <xtbopt.log>
 optlevel               0
 Maxcycle             402
 Maxmicro              25
 Econv         5.000000000000000E-006
 Gconv         1.000000000000000E-003
 Maxdispl       1.00000000000000     
 Hlow          5.000000000000000E-003
 S6             20.0000000000000     
 Nvar              396

generating ANC from model Hessian ...
 Shifting diagonal of input Hessian by   2.278357670032826E-002
 Lowest  eigenvalues of input Hessian
    0.005000    0.005499    0.006013    0.006389    0.007151    0.008186
    0.008735    0.009314    0.009491    0.009713    0.010133    0.010380
    0.010763    0.011029    0.011420    0.011493    0.011787    0.011921
 Highest eigenvalues
    1.474930    1.487611    1.504388    1.516382    1.522618    1.523242
 
cpu  time for ANC gen    0.09 s
wall time for ANC gen    0.10 s
................................................................................
.............................. CYCLE    1 ......................................
................................................................................
   1   -228.0100416 -0.228010E+03  0.672E-04    2.77       0.0  T
   2   -228.0100416 -0.112476E-08  0.486E-04    2.77      17.8  T
   3   -228.0100416 -0.532310E-09  0.390E-04    2.77      22.2  T
speedup  1.00
cpu  time for SCC    0.19 s
wall time for SCC    0.19 s
speedup  1.00
cpu  time for grad    0.58 s
wall time for grad    0.58 s
 E :   -226.71755844  G :  0.000101    pred/act E change:  0.000D+00 -0.907D-07
Maxdispl :   0.0049   ||displ|| :   0.0084   Lambda : -0.596D-06
Largest |displ|/coords:  0.0049 (   2)  0.0027 (   6)  0.0025 (   8)

   *** GEOMETRY OPTIMIZATION CONVERGED AFTER 1 ITERATIONS ***

------------------------------------------------------------------------
 total energy gain (kcal):      0.0000
------------------------------------------------------------------------
================
 final structure:
================
$coord
        0.39112847330745       -5.43220653469888        8.92981844148458      Na
        5.25936633629676        2.89278009055438        6.97322011416318      Na
       -7.30955947690078       -0.06092586564553       10.34479674137980      Na
        1.19515646733219        8.61740414809849       -2.76078938576335      Na
       -1.55683223172230       11.60446501282466        2.58562065705911      Na
        2.99038987307741        1.76763210528068       -2.39894414259596      Na
       -9.24760051215300       -0.92667613928588        1.05332784854706      Na
       -2.89116905301968        8.01233685942535        8.40161241955775      Na
       -1.72179328201731       -6.25370813486936       -0.28958237910323      Na
        2.72437248839448        4.71702247765613       -7.47151634893697      Na
       11.24087723335347        4.24717691077557        4.75139023554429      Na
        4.52708634247222       -4.77997964918117       -2.41484531851261      Na
        8.18104036675860       -0.23145981697813        1.57987626157617      Na
        3.59469101523847        9.49004120636165        6.43481149605924      Na
       -6.39912125550514        3.52181766008536        4.65850168866807      Na
       -4.63896748045285       -3.18918869086162        5.08098015814761      Na
       -3.46141220075524        0.44012168734426       -1.12011903389734      Na
       -5.03381141158910        7.10909641656446       -0.96550045147118      Na
        8.82832004104604        3.09376718366279       -4.57019780607133      Na
        6.76812259303108       -3.78536974111095        7.13094400585634      Na
        1.71262376635477       -1.73432054845949        3.21741047633800      Na
        3.34399194092547       -8.25989156489380        3.51746759506482      Na
        0.04655372460468        5.08473148329000        2.93610818620044      Na
       -1.19684234513796        1.43724181179684        8.52639223839654      Na
        6.48338748048257        6.46135563255494        1.06979115864493      Na
       -7.56627849744178        3.16276757222264       -0.31268593007681      Cl
        7.67687440253674        7.10850511776770        5.87049160682560      Cl
       -1.06571374144652        4.52984018586931       -1.85431057915083      Cl
       -9.01325615409071       -0.70584290288160        5.67215319938752      Cl
        4.02713431997654        2.43048478526182        2.27159565086750      Cl
       -0.15649290263762       12.34773813510654        7.05300926656782      Cl
        5.85204117059082       -4.35183539234966        2.41538600614070      Cl
       -2.45625122426652        0.90440952542844        3.66394991187074      Cl
        7.07114390242364       -0.88068874249256       -2.92976166727331      Cl
        2.11854084145020       -8.77743912329254       -1.24340682486135      Cl
        6.54131238918226        2.44998586533669       -8.74088066549946      Cl
        4.65028770233802       -7.93042098536186        8.16910692628882      Cl
       -4.15016251990021        7.69106443209958        3.70223645296002      Cl
       -2.75299827274422       11.10030703904165       -2.08884233507131      Cl
        2.58718879828632        9.25862778793074        1.72365948426580      Cl
       -3.50869323470217       -2.61164573833883        9.78449296366242      Cl
        2.80697534423016       -1.19136454573687        8.00580858358866      Cl
        5.14138424533730        6.12347458818835       -3.54775180630428      Cl
       -0.75708457734478       -5.81416649148250        4.29265663067134      Cl
        0.54166770506739       -2.22954200144233       -1.46388689749478      Cl
        9.36839211518311        0.22483517278577        6.33052663902130      Cl
       10.50276962719698        3.95941614763206        0.02131512808220      Cl
        1.21328710509909        5.53817567156833        7.75545339486504      Cl
       -5.84042683625483       -3.93197422154786        0.22396074732480      Cl
       -5.38085229371094        4.05146954398485        9.35847648267233      Cl
        1.57046879825792        8.52793469658059       -7.48324454090210      O 
        2.68480310465578        9.93890564937488       -7.74418779645624      H 
       -0.82451991229856        9.21447345086758       -8.52007109690887      C 
       -0.61314995197836        9.82096220301426      -10.49170151623535      H 
       -1.65910116452425       10.76236030201836       -7.43043281820770      H 
       -2.56261724674460        6.93886471670880       -8.38313769099005      C 
       -1.84489699423749        5.45475381275269       -9.62491048465312      H 
       -2.57909861322850        6.25136627274124       -6.44592509572520      H 
       -5.26728667781342        7.59998024384816       -9.12362132481420      C 
       -5.33514825560169        8.14909618243603      -11.11159277345130      H 
       -5.89605520947644        9.20458335758627       -7.99059776832578      H 
       -7.03581837084560        5.38128827743541       -8.66392107500965      C 
       -7.02275709530385        4.89410031292541       -6.66663523896101      H 
       -8.95578655464436        5.85783593677703       -9.20967600628271      H 
       -6.43620426054494        3.74527532865311       -9.75167230325950      H 
       -0.96509875406502       -9.14109144643041        9.97897298270805      O 
        0.41580330426835      -10.27224345371014       10.33310311601082      H 
       -3.20280211112594      -10.58927612048698        9.76508014432740      C 
       -3.69301792430905      -11.42634370868618       11.60182116495076      H 
       -2.94147989135635      -12.12525094583133        8.39384484923086      H 
       -5.31695092500502       -8.85195165759158        8.89111906030027      C 
       -5.46475350254705       -7.30388640027790       10.23836009415516      H 
       -4.79438195821349       -8.07913966428263        7.05413290567104      H 
       -7.87166775535504      -10.14613836156550        8.65419471583643      C 
       -8.42747333632103      -10.91946474097971       10.48583810518083      H 
       -7.73792808587434      -11.71368498218920        7.31774033297765      H 
       -9.86646457835804       -8.27726780618215        7.75362532169563      C 
       -9.37200964459926       -7.54674947200653        5.89443193171823      H 
      -11.70954451763341       -9.17450346640228        7.62751518228408      H 
       -9.99261825114656       -6.69838749076017        9.06586779786968      H 
        3.78211487799903       -2.61702470049758       -7.28431311211463      O 
        5.09783914761948       -1.43918924708426       -7.82082358451788      H 
        3.13432959106633       -4.21114730037247       -9.32665319740920      C 
        4.62327156825133       -5.62044573185605       -9.62400433941831      H 
        2.92256251523824       -3.09731677210166      -11.06233182927354      H 
        0.66112745446603       -5.53397738994642       -8.67593824850376      C 
        0.84518196835987       -6.31857925426159       -6.77443256019276      H 
       -0.86054033977216       -4.14315986260268       -8.68089955700942      H 
        0.00799023895895       -7.65303141536526      -10.51073241816219      C 
        1.51394638994697       -9.06088183891368      -10.48512613608661      H 
       -0.11662700984530       -6.89329233351116      -12.42611338398356      H 
       -2.48395156356018       -8.91096131745659       -9.80521470281935      C 
       -4.03523652098512       -7.56671066182315       -9.92796903724125      H 
       -2.88781952331977      -10.47651419857435      -11.07092869370978      H 
       -2.39300068676065       -9.63707283099892       -7.88299255522707      H 
       14.49288161606287        6.07657747565468        5.87360372870590      O 
       14.96221607405454        7.71263429802728        6.50676103370328      H 
       16.74728113317322        4.80554279488111        5.18271491542804      C 
       17.97461865786187        4.58604543748894        6.84239207415358      H 
       17.76837164479370        5.89820104606039        3.74617091204087      H 
       16.09002709997187        2.22194141818651        4.12717633337976      C 
       15.00953923226465        1.18641097340715        5.54331900386047      H 
       14.93714003552570        2.46801875193382        2.44102188064960      H 
       18.41843056512759        0.68449823849334        3.42113634700658      C 
       19.58735621752966        0.38950520371798        5.09777890999330      H 
       19.53949933316691        1.73714671172474        2.04362947295341      H 
       17.66844195264084       -1.85990208891675        2.30483951918236      C 
       16.53456736654119       -1.59101544590501        0.61123124701041      H 
       19.33358743608645       -2.95337939106246        1.80565083271167      H 
       16.56426801083312       -2.94085631836015        3.66051625411642      H 
       -3.65547776607330       -0.95358238317795       -4.93334940107918      O 
       -2.30393331393675       -2.17150155299330       -4.75563045629408      H 
       -5.46979573998733       -1.95943883760043       -6.63170884336417      C 
       -5.34570553107265       -4.02159837779993       -6.68653147428926      H 
       -5.11425664097159       -1.21291548181587       -8.53741916103632      H 
       -8.10574959153322       -1.19202581999296       -5.78752238574016      C 
       -8.53739837290251       -2.16931636118306       -4.02478343144932      H 
       -8.10181852425178        0.83225498861714       -5.42699435836020      H 
      -10.13626538426028       -1.81804456626921       -7.72613657598324      C 
      -10.09888999622563       -3.84050288064234       -8.13624517540644      H 
       -9.74850917062559       -0.80383092299911       -9.48074694172813      H 
      -12.74305126208163       -1.08166920808938       -6.75804592675063      C 
      -12.80532200913133        0.93074873684892       -6.34651949359629      H 
      -14.18742809339088       -1.50695062393469       -8.15396410357435      H 
      -13.18158599058915       -2.11676641184859       -5.03281835151665      H 
        0.89211876774809        1.53703272673331       -6.36574837018276      O 
       -0.86458745459614        1.15333247488772       -6.02041670396680      H 
        1.65471517543851       -0.10557039584492       -6.77193431953616      H 
      -11.03827899004364       -1.47249012119978       11.03527649809174      O 
      -11.34191905443601       -1.52135236729088        9.22780841643810      H 
      -12.64061412615705       -1.85486558208469       11.79730447127225      H 
       -3.84137019791357       10.73499634778484       11.12486471681056      O 
       -2.73496124042654       11.93417488664592       10.28382637712777      H 
       -4.55256189172600       11.66197101044565       12.51031838987133      H 
$end
 
 Bond Distances (Angstroems)
 ---------------------------
Na1-Na16=3.5556      Na1-Na20=3.6129      Na1-Na21=3.6682      Na1-Na22=3.5894      Na1-Na24=3.7371      Na1-Cl37=2.6438      
Na1-Cl41=2.5867      Na1-Cl42=2.6286      Na1-Cl44=2.5361      Na1-O66=2.1623       Na2-Na11=3.4518      Na2-Na13=3.6427      
Na2-Na14=3.6118      Na2-Na20=3.6240      Na2-Na21=3.6699      Na2-Na23=3.6768      Na2-Na24=3.5974      Na2-Na25=3.7074      
Na2-Cl27=2.6370      Na2-Cl30=2.5836      Na2-Cl42=2.5795      Na2-Cl46=2.6148      Na2-Cl48=2.5914      Na3-Na15=3.5890      
Na3-Na16=3.5350      Na3-Na24=3.4667      Na3-Cl29=2.6539      Na3-Cl41=2.4403      Na3-Cl50=2.4597      Na3-O129=2.1412      
Na3-H130=2.3452      Na4-Na5=3.5530       Na4-Na6=3.7521       Na4-Na10=3.3360      Na4-Na18=3.5220      Na4-Na23=3.5989      
Na4-Na25=3.6389      Na4-Cl28=2.5180      Na4-Cl39=2.4936      Na4-Cl40=2.5078      Na4-Cl43=2.5052      Na4-O51=2.5073       
Na5-Na4=3.5530       Na5-Na8=3.6857       Na5-Na14=3.5822      Na5-Na18=3.5462      Na5-Na23=3.5577      Na5-Cl31=2.5085      
Na5-Cl38=2.5536      Na5-Cl39=2.5672      Na5-Cl40=2.5608      Na6-Na4=3.7521       Na6-Na10=3.1082      Na6-Na12=3.5590      
Na6-Na13=3.6190      Na6-Na17=3.5508      Na6-Na19=3.3699      Na6-Na21=3.5671      Na6-Na23=3.6713      Na6-Na25=3.5993      
Na6-Cl28=2.6128      Na6-Cl30=2.5559      Na6-Cl34=2.5896      Na6-Cl43=2.6416      Na6-Cl45=2.5294      Na6-O126=2.3779      
Na7-Na15=3.3843      Na7-Na16=3.4531      Na7-Na17=3.3498      Na7-Cl26=2.4489      Na7-Cl29=2.4501      Na7-Cl49=2.4439      
Na8-Na5=3.6857       Na8-Na14=3.6708      Na8-Na15=3.6078      Na8-Na23=3.6307      Na8-Na24=3.5937      Na8-Cl31=2.8048      
Na8-Cl38=2.5801      Na8-Cl48=2.5590      Na8-Cl50=2.5269      Na8-O132=2.0989      Na8-H133=2.3035      Na9-Na12=3.5788      
Na9-Na16=3.6180      Na9-Na17=3.6862      Na9-Na21=3.5308      Na9-Na22=3.5174      Na9-Cl35=2.4836      Na9-Cl44=2.4889      
Na9-Cl45=2.5210      Na9-Cl49=2.5166      Na10-Na4=3.3360      Na10-Na6=3.1082      Na10-Na19=3.6781     Na10-Cl36=2.4434     
Na10-Cl43=2.5497     Na10-O51=2.1071      Na10-O126=2.0284     Na11-Na2=3.4518      Na11-Na13=3.3250     Na11-Na25=3.3921     
Na11-Cl27=2.4900     Na11-Cl46=2.4921     Na11-Cl47=2.5379     Na11-O96=2.0619      Na11-C98=2.9377      Na11-C101=2.8004     
Na11-H103=2.4914     Na12-Na6=3.5590      Na12-Na9=3.5788      Na12-Na13=3.7418     Na12-Na21=3.7012     Na12-Na22=3.6930     
Na12-Cl32=2.6601     Na12-Cl34=2.4788     Na12-Cl35=2.5463     Na12-Cl45=2.5539     Na12-O81=2.8470      Na13-Na2=3.6427      
Na13-Na6=3.6190      Na13-Na11=3.3250     Na13-Na12=3.7418     Na13-Na19=3.7155     Na13-Na20=3.5672     Na13-Na21=3.6194     
Na13-Na25=3.6638     Na13-Cl30=2.6363     Na13-Cl32=2.5433     Na13-Cl34=2.4815     Na13-Cl46=2.6025     Na13-Cl47=2.6661     
Na14-Na2=3.6118      Na14-Na5=3.5822      Na14-Na8=3.6708      Na14-Na23=3.5196     Na14-Na25=3.6008     Na14-Cl27=2.5187     
Na14-Cl31=2.5168     Na14-Cl40=2.5523     Na14-Cl48=2.5396     Na15-Na3=3.5890      Na15-Na7=3.3843      Na15-Na8=3.6078      
Na15-Na16=3.6782     Na15-Na17=3.7983     Na15-Na18=3.6032     Na15-Na23=3.6262     Na15-Na24=3.6035     Na15-Cl26=2.7088     
Na15-Cl29=2.6845     Na15-Cl33=2.5591     Na15-Cl38=2.5573     Na15-Cl50=2.5602     Na16-Na1=3.5556      Na16-Na3=3.5350      
Na16-Na7=3.4531      Na16-Na9=3.6180      Na16-Na15=3.6782     Na16-Na17=3.8529     Na16-Na21=3.5864     Na16-Na24=3.5547     
Na16-Cl29=2.6801     Na16-Cl33=2.5669     Na16-Cl41=2.5780     Na16-Cl44=2.5146     Na16-Cl49=2.6767     Na17-Na6=3.5508      
Na17-Na7=3.3498      Na17-Na9=3.6862      Na17-Na15=3.7983     Na17-Na16=3.8529     Na17-Na18=3.6268     Na17-Na21=3.7535     
Na17-Na23=3.7542     Na17-Cl26=2.6414     Na17-Cl28=2.5381     Na17-Cl33=2.5985     Na17-Cl45=2.5527     Na17-Cl49=2.7283     
Na17-O111=2.1509     Na17-H112=2.4467     Na18-Na4=3.5220      Na18-Na5=3.5462      Na18-Na15=3.6032     Na18-Na17=3.6268     
Na18-Na23=3.5550     Na18-Cl26=2.5053     Na18-Cl28=2.5482     Na18-Cl38=2.5327     Na18-Cl39=2.5042     Na19-Na6=3.3699      
Na19-Na10=3.6781     Na19-Na13=3.7155     Na19-Na25=3.6909     Na19-Cl34=2.4580     Na19-Cl36=2.5400     Na19-Cl43=2.5826     
Na19-Cl47=2.6265     Na20-Na1=3.6129      Na20-Na2=3.6240      Na20-Na13=3.5672     Na20-Na21=3.5530     Na20-Na22=3.5421     
Na20-Cl32=2.5596     Na20-Cl37=2.5237     Na20-Cl42=2.5480     Na20-Cl46=2.5644     Na21-Na1=3.6682      Na21-Na2=3.6699      
Na21-Na6=3.5671      Na21-Na9=3.5308      Na21-Na12=3.7012     Na21-Na13=3.6194     Na21-Na16=3.5864     Na21-Na17=3.7535     
Na21-Na20=3.5530     Na21-Na22=3.5630     Na21-Na23=3.7176     Na21-Na24=3.6166     Na21-Cl30=2.5706     Na21-Cl32=2.6262     
Na21-Cl33=2.6215     Na21-Cl42=2.6151     Na21-Cl44=2.5871     Na21-Cl45=2.5670     Na22-Na1=3.5894      Na22-Na9=3.5174      
Na22-Na12=3.6930     Na22-Na20=3.5421     Na22-Na21=3.5630     Na22-Cl32=2.5256     Na22-Cl35=2.6158     Na22-Cl37=2.5627     
Na22-Cl44=2.5599     Na23-Na2=3.6768      Na23-Na4=3.5989      Na23-Na5=3.5577      Na23-Na6=3.6713      Na23-Na8=3.6307      
Na23-Na14=3.5196     Na23-Na15=3.6262     Na23-Na17=3.7542     Na23-Na18=3.5550     Na23-Na21=3.7176     Na23-Na24=3.5930     
Na23-Na25=3.6206     Na23-Cl28=2.6189     Na23-Cl30=2.5561     Na23-Cl33=2.6069     Na23-Cl38=2.6455     Na23-Cl40=2.6641     
Na23-Cl48=2.6349     Na24-Na1=3.7371      Na24-Na2=3.5974      Na24-Na3=3.4667      Na24-Na8=3.5937      Na24-Na15=3.6035     
Na24-Na16=3.5547     Na24-Na21=3.6166     Na24-Na23=3.5930     Na24-Cl33=2.6729     Na24-Cl41=2.5555     Na24-Cl42=2.5495     
Na24-Cl48=2.5500     Na24-Cl50=2.6476     Na25-Na2=3.7074      Na25-Na4=3.6389      Na25-Na6=3.5993      Na25-Na11=3.3921     
Na25-Na13=3.6638     Na25-Na14=3.6008     Na25-Na19=3.6909     Na25-Na23=3.6206     Na25-Cl27=2.6401     Na25-Cl30=2.5776     
Na25-Cl40=2.5616     Na25-Cl43=2.5509     Na25-Cl47=2.5661     Cl26-Na7=2.4489      Cl26-Na15=2.7088     Cl26-Na17=2.6414     
Cl26-Na18=2.5053     Cl27-Na2=2.6370      Cl27-Na11=2.4900     Cl27-Na14=2.5187     Cl27-Na25=2.6401     Cl28-Na4=2.5180      
Cl28-Na6=2.6128      Cl28-Na17=2.5381     Cl28-Na18=2.5482     Cl28-Na23=2.6189     Cl29-Na3=2.6539      Cl29-Na7=2.4501      
Cl29-Na15=2.6845     Cl29-Na16=2.6801     Cl30-Na2=2.5836      Cl30-Na6=2.5559      Cl30-Na13=2.6363     Cl30-Na21=2.5706     
Cl30-Na23=2.5561     Cl30-Na25=2.5776     Cl31-Na5=2.5085      Cl31-Na8=2.8048      Cl31-Na14=2.5168     Cl32-Na12=2.6601     
Cl32-Na13=2.5433     Cl32-Na20=2.5596     Cl32-Na21=2.6262     Cl32-Na22=2.5256     Cl33-Na15=2.5591     Cl33-Na16=2.5669     
Cl33-Na17=2.5985     Cl33-Na21=2.6215     Cl33-Na23=2.6069     Cl33-Na24=2.6729     Cl34-Na6=2.5896      Cl34-Na12=2.4788     
Cl34-Na13=2.4815     Cl34-Na19=2.4580     Cl35-Na9=2.4836      Cl35-Na12=2.5463     Cl35-Na22=2.6158     Cl36-Na10=2.4434     
Cl36-Na19=2.5400     Cl37-Na1=2.6438      Cl37-Na20=2.5237     Cl37-Na22=2.5627     Cl38-Na5=2.5536      Cl38-Na8=2.5801      
Cl38-Na15=2.5573     Cl38-Na18=2.5327     Cl38-Na23=2.6455     Cl39-Na4=2.4936      Cl39-Na5=2.5672      Cl39-Na18=2.5042     
Cl40-Na4=2.5078      Cl40-Na5=2.5608      Cl40-Na14=2.5523     Cl40-Na23=2.6641     Cl40-Na25=2.5616     Cl41-Na1=2.5867      
Cl41-Na3=2.4403      Cl41-Na16=2.5780     Cl41-Na24=2.5555     Cl42-Na1=2.6286      Cl42-Na2=2.5795      Cl42-Na20=2.5480     
Cl42-Na21=2.6151     Cl42-Na24=2.5495     Cl43-Na4=2.5052      Cl43-Na6=2.6416      Cl43-Na10=2.5497     Cl43-Na19=2.5826     
Cl43-Na25=2.5509     Cl44-Na1=2.5361      Cl44-Na9=2.4889      Cl44-Na16=2.5146     Cl44-Na21=2.5871     Cl44-Na22=2.5599     
Cl45-Na6=2.5294      Cl45-Na9=2.5210      Cl45-Na12=2.5539     Cl45-Na17=2.5527     Cl45-Na21=2.5670     Cl46-Na2=2.6148      
Cl46-Na11=2.4921     Cl46-Na13=2.6025     Cl46-Na20=2.5644     Cl47-Na11=2.5379     Cl47-Na13=2.6661     Cl47-Na19=2.6265     
Cl47-Na25=2.5661     Cl48-Na2=2.5914      Cl48-Na8=2.5590      Cl48-Na14=2.5396     Cl48-Na23=2.6349     Cl48-Na24=2.5500     
Cl49-Na7=2.4439      Cl49-Na9=2.5166      Cl49-Na16=2.6767     Cl49-Na17=2.7283     Cl50-Na3=2.4597      Cl50-Na8=2.5269      
Cl50-Na15=2.5602     Cl50-Na24=2.6476     O51-Na4=2.5073       O51-Na10=2.1071      O51-H52=0.9614       O51-C53=1.4280       
H52-O51=0.9614       C53-O51=1.4280       C53-H54=1.0973       C53-H55=1.0947       C53-C56=1.5170       H54-C53=1.0973       
H55-C53=1.0947       C56-C53=1.5170       C56-H57=1.0922       C56-H58=1.0878       C56-C59=1.5246       H57-C56=1.0922       
H58-C56=1.0878       C59-C56=1.5246       C59-H60=1.0920       C59-H61=1.0914       C59-C62=1.5210       H60-C59=1.0920       
H61-C59=1.0914       C62-C59=1.5210       C62-H63=1.0879       C62-H64=1.0859       C62-H65=1.0870       H63-C62=1.0879       
H64-C62=1.0859       H65-C62=1.0870       O66-Na1=2.1623       O66-H67=0.9630       O66-C68=1.4150       H67-O66=0.9630       
C68-O66=1.4150       C68-H69=1.0992       C68-H70=1.0983       C68-C71=1.5201       H69-C68=1.0992       H70-C68=1.0983       
C71-C68=1.5201       C71-H72=1.0888       C71-H73=1.0903       C71-C74=1.5206       H72-C71=1.0888       H73-C71=1.0903       
C74-C71=1.5206       C74-H75=1.0924       C74-H76=1.0924       C74-C77=1.5230       H75-C74=1.0924       H76-C74=1.0924       
C77-C74=1.5230       C77-H78=1.0890       C77-H79=1.0868       C77-H80=1.0885       H78-C77=1.0890       H79-C77=1.0868       
H80-C77=1.0885       O81-Na12=2.8470      O81-H82=0.9767       O81-C83=1.4132       H82-O81=0.9767       C83-O81=1.4132       
C83-H84=1.0962       C83-H85=1.0971       C83-C86=1.5236       H84-C83=1.0962       H85-C83=1.0971       C86-C83=1.5236       
C86-H87=1.0929       C86-H88=1.0909       C86-C89=1.5230       H87-C86=1.0929       H88-C86=1.0909       C89-C86=1.5230       
C89-H90=1.0910       C89-H91=1.0924       C89-C92=1.5236       H90-C89=1.0910       H91-C89=1.0924       C92-C89=1.5236       
C92-H93=1.0882       C92-H94=1.0866       C92-H95=1.0884       H93-C92=1.0882       H94-C92=1.0866       H95-C92=1.0884       
O96-Na11=2.0619      O96-H97=0.9610       O96-C98=1.4175       H97-O96=0.9610       C98-Na11=2.9377      C98-O96=1.4175       
C98-H99=1.0985       C98-H100=1.0973      C98-C101=1.5173      H99-C98=1.0985       H100-C98=1.0973      C101-Na11=2.8004     
C101-C98=1.5173      C101-H102=1.0903     C101-H103=1.0887     C101-C104=1.5230     H102-C101=1.0903     H103-Na11=2.4914     
H103-C101=1.0887     C104-C101=1.5230     C104-H105=1.0928     C104-H106=1.0925     C104-C107=1.5229     H105-C104=1.0928     
H106-C104=1.0925     C107-C104=1.5229     C107-H108=1.0879     C107-H109=1.0868     C107-H110=1.0878     H108-C107=1.0879     
H109-C107=1.0868     H110-C107=1.0878     O111-Na17=2.1509     O111-H112=0.9673     O111-C113=1.4187     H112-Na17=2.4467     
H112-O111=0.9673     C113-O111=1.4187     C113-H114=1.0936     C113-H115=1.0993     C113-C116=1.5199     H114-C113=1.0936     
H115-C113=1.0993     C116-C113=1.5199     C116-H117=1.0908     C116-H118=1.0881     C116-C119=1.5221     H117-C116=1.0908     
H118-C116=1.0881     C119-C116=1.5221     C119-H120=1.0922     C119-H121=1.0919     C119-C122=1.5222     H120-C119=1.0922     
H121-C119=1.0919     C122-C119=1.5222     C122-H123=1.0875     C122-H124=1.0865     C122-H125=1.0897     H123-C122=1.0875     
H124-C122=1.0865     H125-C122=1.0897     O126-Na6=2.3779      O126-Na10=2.0284     O126-H127=0.9689     O126-H128=0.9821     
H127-O126=0.9689     H128-O126=0.9821     O129-Na3=2.1412      O129-H130=0.9702     O129-H131=0.9605     H130-Na3=2.3452      
H130-O129=0.9702     H131-O129=0.9605     O132-Na8=2.0989      O132-H133=0.9714     O132-H134=0.9590     H133-Na8=2.3035      
H133-O132=0.9714     H134-O132=0.9590     
 C  H  Rav=1.0913 sigma=0.0038  Rmin=1.0859  Rmax=1.0993    45
 C  C  Rav=1.5216 sigma=0.0022  Rmin=1.5170  Rmax=1.5246    15
 O  H  Rav=0.9674 sigma=0.0070  Rmin=0.9590  Rmax=0.9821    11
 O  C  Rav=1.4185 sigma=0.0051  Rmin=1.4132  Rmax=1.4280     5
 Na H  Rav=2.3967 sigma=0.0755  Rmin=2.3035  Rmax=2.4914     4
 Na C  Rav=2.8691 sigma=0.0686  Rmin=2.8004  Rmax=2.9377     2
 Na O  Rav=2.2483 sigma=0.2442  Rmin=2.0284  Rmax=2.8470    10
 Na Na Rav=3.5933 sigma=0.1160  Rmin=3.1082  Rmax=3.8529    78
 Cl Na Rav=2.5684 sigma=0.0657  Rmin=2.4403  Rmax=2.8048   107
 
 selected bond angles (degree)
 --------------------
Na20-Na1-Na16=117.89           Na21-Na1-Na16= 59.51           Na21-Na1-Na20= 58.41           Na22-Na1-Na16= 90.46           
Na22-Na1-Na20= 58.92           Na22-Na1-Na21= 58.79           Na24-Na1-Na16= 58.28           Na24-Na1-Na20= 87.73           
Na24-Na1-Na21= 58.46           Na24-Na1-Na22=117.25           Cl37-Na1-Na16=135.88           Cl37-Na1-Na20= 44.29           
Cl37-Na1-Na21= 88.78           Cl37-Na1-Na22= 45.49           Cl37-Na1-Na24=132.02           Cl41-Na1-Na16= 46.39           
Cl41-Na1-Na20=130.70           Cl41-Na1-Na21= 89.33           Cl41-Na1-Na22=136.67           Cl41-Na1-Na24= 43.06           
Cl41-Na1-Cl37=174.43           Cl42-Na1-Na16= 88.43           Cl42-Na1-Na20= 44.83           Cl42-Na1-Na21= 45.46           
Cl42-Na1-Na22= 89.76           Cl42-Na1-Na24= 42.97           Cl42-Na1-Cl37= 89.08           Cl42-Na1-Cl41= 85.87           
Cl44-Na1-Na16= 45.01           Cl44-Na1-Na20= 89.32           Cl44-Na1-Na21= 44.83           Cl44-Na1-Na22= 45.49           
Cl44-Na1-Na24= 88.19           Cl44-Na1-Cl37= 90.98           Cl44-Na1-Cl41= 91.38           Cl44-Na1-Cl42= 90.26           
O66-Na1-Na16=101.63            O66-Na1-Na20=126.63            O66-Na1-Na21=139.38            O66-Na1-Na22= 88.34            
O66-Na1-Na24=145.38            O66-Na1-Cl37= 82.42            O66-Na1-Cl41=102.36            O66-Na1-Cl42=169.77            
O66-Na1-Cl44= 95.54            Na13-Na2-Na11= 55.82           Na14-Na2-Na11= 89.78           Na14-Na2-Na13=118.71           
Na20-Na2-Na11= 90.48           Na20-Na2-Na13= 58.80           Na20-Na2-Na14=176.49           Na21-Na2-Na11=115.03           
Na21-Na2-Na13= 59.33           Na21-Na2-Na14=118.52           Na21-Na2-Na20= 58.30           Na23-Na2-Na11=115.12           
Na23-Na2-Na13= 90.37           Na23-Na2-Na14= 57.74           Na23-Na2-Na20=119.10           Na23-Na2-Na21= 60.80           
Na24-Na2-Na11=173.29           Na24-Na2-Na13=119.01           Na24-Na2-Na14= 89.62           Na24-Na2-Na20= 89.72           
Na24-Na2-Na21= 59.68           Na24-Na2-Na23= 59.19           Na25-Na2-Na11= 56.43           Na25-Na2-Na13= 59.79           
Na25-Na2-Na14= 58.92           Na25-Na2-Na20=118.53           Na25-Na2-Na21= 88.44           Na25-Na2-Na23= 58.72           
Na25-Na2-Na24=117.87           Cl27-Na2-Na11= 45.90           Cl27-Na2-Na13= 90.27           Cl27-Na2-Na14= 44.21           
Cl27-Na2-Na20=136.32           Cl27-Na2-Na21=133.84           Cl27-Na2-Na23= 88.20           Cl27-Na2-Na24=133.82           
Cl27-Na2-Na25= 45.40           Cl30-Na2-Na11= 85.59           Cl30-Na2-Na13= 46.34           Cl30-Na2-Na14= 87.36           
Cl30-Na2-Na20= 89.17           Cl30-Na2-Na21= 44.46           Cl30-Na2-Na23= 44.03           Cl30-Na2-Na24= 87.71           
Cl30-Na2-Na25= 44.02           Cl30-Na2-Cl27= 89.40           Cl42-Na2-Na11=135.03           Cl42-Na2-Na13= 89.96           
Cl42-Na2-Na14=134.74           Cl42-Na2-Na20= 44.68           Cl42-Na2-Na21= 45.44           Cl42-Na2-Na23= 90.57           
Cl42-Na2-Na24= 45.12           Cl42-Na2-Na25=133.88           Cl42-Na2-Cl27=178.75           Cl42-Na2-Cl30= 89.87           
Cl46-Na2-Na11= 45.99           Cl46-Na2-Na13= 45.58           Cl46-Na2-Na14=135.60           Cl46-Na2-Na20= 45.03           
Cl46-Na2-Na21= 89.69           Cl46-Na2-Na23=135.94           Cl46-Na2-Na24=134.74           Cl46-Na2-Na25= 91.15           
Cl46-Na2-Cl27= 91.41           Cl46-Na2-Cl30= 91.92           Cl46-Na2-Cl42= 89.63           Cl48-Na2-Na11=134.42           
Cl48-Na2-Na13=136.14           Cl48-Na2-Na14= 44.68           Cl48-Na2-Na20=134.84           Cl48-Na2-Na21= 91.40           
Cl48-Na2-Na23= 45.77           Cl48-Na2-Na24= 45.13           Cl48-Na2-Na25= 90.22           Cl48-Na2-Cl27= 88.81           
Cl48-Na2-Cl30= 89.80           Cl48-Na2-Cl42= 90.18           Cl48-Na2-Cl46=178.27           Na16-Na3-Na15= 62.16           
Na24-Na3-Na15= 61.39           Na24-Na3-Na16= 61.01           Cl29-Na3-Na15= 48.12           Cl29-Na3-Na16= 48.81           
Cl29-Na3-Na24= 95.04           Cl41-Na3-Na15= 94.57           Cl41-Na3-Na16= 46.82           Cl41-Na3-Na24= 47.45           
Cl41-Na3-Cl29= 95.49           Cl50-Na3-Na15= 45.49           Cl50-Na3-Na16= 94.66           Cl50-Na3-Na24= 49.58           
Cl50-Na3-Cl29= 93.27           Cl50-Na3-Cl41= 96.98           O129-Na3-Na15=116.81           O129-Na3-Na16=109.85           
O129-Na3-Na24=170.75           O129-Na3-Cl29= 78.53           O129-Na3-Cl41=125.96           O129-Na3-Cl50=136.66           
H130-Na3-Na15= 94.87           H130-Na3-Na16= 90.62           H130-Na3-Na24=148.69           H130-Na3-Cl29= 54.11           
H130-Na3-Cl41=122.48           H130-Na3-Cl50=128.00           H130-Na3-O129= 24.44           Na6-Na4-Na5=119.53             
Na10-Na4-Na5=165.86            Na10-Na4-Na6= 51.61            Na18-Na4-Na5= 60.16            Na18-Na4-Na6= 90.24            
Na18-Na4-Na10=106.76           Na23-Na4-Na5= 59.66            Na23-Na4-Na6= 59.88            Na23-Na4-Na10=110.21           
Na23-Na4-Na18= 59.89           Na25-Na4-Na5= 90.64            Na25-Na4-Na6= 58.26            Na25-Na4-Na10= 92.05           
Na25-Na4-Na18=119.89           Na25-Na4-Na23= 60.03           Cl28-Na4-Na5= 92.05            Cl28-Na4-Na6= 44.00            
Cl28-Na4-Na10= 74.10           Cl28-Na4-Na18= 46.31           Cl28-Na4-Na23= 46.68           Cl28-Na4-Na25= 89.42           
Cl39-Na4-Na5= 46.26            Cl39-Na4-Na6=135.55            Cl39-Na4-Na10=129.48           Cl39-Na4-Na18= 45.32           
Cl39-Na4-Na23= 90.73           Cl39-Na4-Na25=136.90           Cl39-Na4-Cl28= 91.57           Cl40-Na4-Na5= 46.11            
Cl40-Na4-Na6= 90.46            Cl40-Na4-Na10=136.02           Cl40-Na4-Na18= 92.88           Cl40-Na4-Na23= 47.72           
Cl40-Na4-Na25= 44.72           Cl40-Na4-Cl28= 94.33           Cl40-Na4-Cl39= 92.29           Cl43-Na4-Na5=135.10            
Cl43-Na4-Na6= 44.64            Cl43-Na4-Na10= 49.28           Cl43-Na4-Na18=134.88           Cl43-Na4-Na23= 90.37           
Cl43-Na4-Na25= 44.47           Cl43-Na4-Cl28= 88.58           Cl43-Na4-Cl39=178.62           Cl43-Na4-Cl40= 89.07           
O51-Na4-Na5=146.56             O51-Na4-Na6= 90.72             O51-Na4-Na10= 39.14            O51-Na4-Na18=109.80            
O51-Na4-Na23=146.98            O51-Na4-Na25=119.23            O51-Na4-Cl28=102.20            O51-Na4-Cl39=102.62            
O51-Na4-Cl40=157.28            O51-Na4-Cl43= 76.02            Na8-Na5-Na4=120.93             Na14-Na5-Na4= 90.11            
Na14-Na5-Na8= 60.65            Na18-Na5-Na4= 59.49            Na18-Na5-Na8= 89.84            Na18-Na5-Na14=119.12           
Na23-Na5-Na4= 60.81            Na23-Na5-Na8= 60.13            Na23-Na5-Na14= 59.07           Na23-Na5-Na18= 60.06           
Cl31-Na5-Na4=134.36            Cl31-Na5-Na8= 49.50            Cl31-Na5-Na14= 44.63           Cl31-Na5-Na18=139.28           
Cl31-Na5-Na23= 91.86           Cl38-Na5-Na4= 92.51            Cl38-Na5-Na8= 44.40            Cl38-Na5-Na14= 91.38           
Cl38-Na5-Na18= 45.56           Cl38-Na5-Na23= 47.91           Cl38-Na5-Cl31= 93.89           Cl39-Na5-Na4= 44.57            
Cl39-Na5-Na8=134.73            Cl39-Na5-Na14=134.67           Cl39-Na5-Na18= 44.91           Cl39-Na5-Na23= 90.47           
Cl39-Na5-Cl31=175.70           Cl39-Na5-Cl38= 90.35           Cl40-Na5-Na4= 44.89            Cl40-Na5-Na8= 93.60            
Cl40-Na5-Na14= 45.43           Cl40-Na5-Na18= 91.42           Cl40-Na5-Na23= 48.32           Cl40-Na5-Cl31= 89.48           
Cl40-Na5-Cl38= 96.22           Cl40-Na5-Cl39= 89.38           Na10-Na6-Na4= 57.27            Na12-Na6-Na4=176.60            
Na12-Na6-Na10=119.81           Na13-Na6-Na4=120.28            Na13-Na6-Na10=133.13           Na13-Na6-Na12= 62.83           
Na17-Na6-Na4= 87.56            Na17-Na6-Na10=102.73           Na17-Na6-Na12= 91.58           Na17-Na6-Na13=124.13           
Na19-Na6-Na4= 90.78            Na19-Na6-Na10= 69.05           Na19-Na6-Na12= 89.57           Na19-Na6-Na13= 64.12           
Na19-Na6-Na17=170.98           Na21-Na6-Na4=119.76            Na21-Na6-Na10=166.36           Na21-Na6-Na12= 62.58           
Na21-Na6-Na13= 60.48           Na21-Na6-Na17= 63.65           Na21-Na6-Na19=124.47           Na23-Na6-Na4= 57.99            
Na23-Na6-Na10=113.88           Na23-Na6-Na12=124.35           Na23-Na6-Na13= 90.83           Na23-Na6-Na17= 62.62           
Na23-Na6-Na19=123.48           Na23-Na6-Na21= 61.79           Na25-Na6-Na4= 59.30            Na25-Na6-Na10= 96.73           
Na25-Na6-Na12=123.76           Na25-Na6-Na13= 61.00           Na25-Na6-Na17=122.22           Na25-Na6-Na19= 63.86           
Na25-Na6-Na21= 91.77           Na25-Na6-Na23= 59.72           Cl28-Na6-Na4= 42.03            Cl28-Na6-Na10= 77.12           
Cl28-Na6-Na12=137.10           Cl28-Na6-Na13=136.29           Cl28-Na6-Na17= 45.55           Cl28-Na6-Na19=132.39           
Cl28-Na6-Na21= 92.47           Cl28-Na6-Na23= 45.50           Cl28-Na6-Na25= 88.83           Cl30-Na6-Na4= 88.34            
Cl30-Na6-Na10=140.89           Cl30-Na6-Na12= 94.98           Cl30-Na6-Na13= 46.73           Cl30-Na6-Na17= 92.82           
Cl30-Na6-Na19= 95.99           Cl30-Na6-Na21= 46.08           Cl30-Na6-Na23= 44.10           Cl30-Na6-Na25= 45.73           
Cl30-Na6-Cl28= 89.59           Cl34-Na6-Na4=136.75            Cl34-Na6-Na10=102.46           Cl34-Na6-Na12= 44.14           
Cl34-Na6-Na13= 43.28           Cl34-Na6-Na17=135.68           Cl34-Na6-Na19= 46.47           Cl34-Na6-Na21= 88.13           
Cl34-Na6-Na23=134.11           Cl34-Na6-Na25= 90.03           Cl34-Na6-Cl28=178.73           Cl34-Na6-Cl30= 90.01           
Cl43-Na6-Na4= 41.79            Cl43-Na6-Na10= 51.88           Cl43-Na6-Na12=138.63           Cl43-Na6-Na13= 93.55           
Cl43-Na6-Na17=129.11           Cl43-Na6-Na19= 49.07           Cl43-Na6-Na21=136.61           Cl43-Na6-Na23= 86.71           
Cl43-Na6-Na25= 45.09           Cl43-Na6-Cl28= 83.75           Cl43-Na6-Cl30= 90.59           Cl43-Na6-Cl34= 95.04           
Cl45-Na6-Na4=133.48            Cl45-Na6-Na10=124.45           Cl45-Na6-Na12= 45.85           Cl45-Na6-Na13= 91.75           
Cl45-Na6-Na17= 45.95           Cl45-Na6-Na19=135.27           Cl45-Na6-Na21= 46.01           Cl45-Na6-Na23= 91.83           
Cl45-Na6-Na25=137.76           Cl45-Na6-Cl28= 91.46           Cl45-Na6-Cl30= 92.04           Cl45-Na6-Cl34= 89.76           
Cl45-Na6-Cl43=174.52           O126-Na6-Na4= 83.47            O126-Na6-Na10= 40.73           O126-Na6-Na12= 93.13           
O126-Na6-Na13=148.54           O126-Na6-Na17= 73.09           O126-Na6-Na19= 97.92           O126-Na6-Na21=128.34           
O126-Na6-Na23=120.35           O126-Na6-Na25=136.50           O126-Na6-Cl28= 75.08           O126-Na6-Cl30=163.93           
O126-Na6-Cl34=105.42           O126-Na6-Cl43= 92.45           O126-Na6-Cl45= 83.72           Na16-Na7-Na15= 65.08           
Na17-Na7-Na15= 68.67           Na17-Na7-Na16= 68.97           Cl26-Na7-Na15= 52.40           Cl26-Na7-Na16=103.41           
Cl26-Na7-Na17= 51.37           Cl29-Na7-Na15= 51.82           Cl29-Na7-Na16= 50.58           Cl29-Na7-Na17=106.62           
Cl29-Na7-Cl26=103.53           Cl49-Na7-Na15=103.02           Cl49-Na7-Na16= 50.52           Cl49-Na7-Na17= 53.45           
Cl49-Na7-Cl26=104.71           Cl49-Na7-Cl29= 99.95           Na14-Na8-Na5= 58.28            Na15-Na8-Na5= 88.84            
Na15-Na8-Na14=117.76           Na23-Na8-Na5= 58.19            Na23-Na8-Na14= 57.63           Na23-Na8-Na15= 60.13           
Na24-Na8-Na5=117.83            Na24-Na8-Na14= 88.75           Na24-Na8-Na15= 60.05           Na24-Na8-Na23= 59.65           
Cl31-Na8-Na5= 42.85            Cl31-Na8-Na14= 43.21           Cl31-Na8-Na15=131.65           Cl31-Na8-Na23= 85.72           
Cl31-Na8-Na24=131.90           Cl38-Na8-Na5= 43.83            Cl38-Na8-Na14= 88.98           Cl38-Na8-Na15= 45.14           
Cl38-Na8-Na23= 46.74           Cl38-Na8-Na24= 91.05           Cl38-Na8-Cl31= 86.67           Cl48-Na8-Na5= 89.41            
Cl48-Na8-Na14= 43.74           Cl48-Na8-Na15= 91.51           Cl48-Na8-Na23= 46.51           Cl48-Na8-Na24= 45.20           
Cl48-Na8-Cl31= 86.94           Cl48-Na8-Cl38= 93.25           Cl50-Na8-Na5=134.03            Cl50-Na8-Na14=136.14           
Cl50-Na8-Na15= 45.20           Cl50-Na8-Na23= 91.66           Cl50-Na8-Na24= 47.41           Cl50-Na8-Cl31=176.82           
Cl50-Na8-Cl38= 90.22           Cl50-Na8-Cl48= 92.57           O132-Na8-Na5=105.38            O132-Na8-Na14=105.81           
O132-Na8-Na15=134.90           O132-Na8-Na23=160.46           O132-Na8-Na24=135.38           O132-Na8-Cl31= 74.74           
O132-Na8-Cl38=130.18           O132-Na8-Cl48=130.26           O132-Na8-Cl50=107.87           H133-Na8-Na5= 83.66            
H133-Na8-Na14= 84.09           H133-Na8-Na15=148.13           H133-Na8-Na23=135.52           H133-Na8-Na24=148.81           
H133-Na8-Cl31= 49.80           H133-Na8-Cl38=119.04           H133-Na8-Cl48=119.23           H133-Na8-Cl50=132.80           
H133-Na8-O132= 24.94           Na16-Na9-Na12=122.92           Na17-Na9-Na12= 89.08           Na17-Na9-Na16= 63.66           
Na21-Na9-Na12= 62.74           Na21-Na9-Na16= 60.21           Na21-Na9-Na17= 62.63           Na22-Na9-Na12= 62.71           
Na22-Na9-Na16= 90.60           Na22-Na9-Na17=123.28           Na22-Na9-Na21= 60.73           Cl35-Na9-Na12= 45.35           
Cl35-Na9-Na16=138.57           Cl35-Na9-Na17=134.17           Cl35-Na9-Na21= 92.86           Cl35-Na9-Na22= 47.97           
Cl44-Na9-Na12= 95.52           Cl44-Na9-Na16= 43.97           Cl44-Na9-Na17= 94.45           Cl44-Na9-Na21= 47.08           
Cl44-Na9-Na22= 46.67           Cl44-Na9-Cl35= 94.61           Cl45-Na9-Na12= 45.53           Cl45-Na9-Na16= 91.02           
Cl45-Na9-Na17= 43.74           Cl45-Na9-Na21= 46.60           Cl45-Na9-Na22= 91.95           Cl45-Na9-Cl35= 90.88           
Cl45-Na9-Cl44= 93.66           Cl49-Na9-Na12=136.70           Cl49-Na9-Na16= 47.69           Cl49-Na9-Na17= 47.74           
Cl49-Na9-Na21= 93.34           Cl49-Na9-Na22=138.20           Cl49-Na9-Cl35=173.26           Cl49-Na9-Cl44= 91.54           
Cl49-Na9-Cl45= 91.47           Na6-Na10-Na4= 71.12            Na19-Na10-Na4= 92.61           Na19-Na10-Na6= 58.83           
Cl36-Na10-Na4=135.21           Cl36-Na10-Na6= 87.33           Cl36-Na10-Na19= 43.46          Cl43-Na10-Na4= 48.13           
Cl43-Na10-Na6= 54.59           Cl43-Na10-Na19= 44.58          Cl43-Na10-Cl36= 87.28          O51-Na10-Na4= 48.68            
O51-Na10-Na6=119.75            O51-Na10-Na19=118.64           O51-Na10-Cl36=135.13           O51-Na10-Cl43= 82.44           
O126-Na10-Na4=100.47           O126-Na10-Na6= 49.90           O126-Na10-Na19= 96.06          O126-Na10-Cl36= 93.85          
O126-Na10-Cl43=104.30          O126-Na10-O51=131.02           
 
 selected dihedral angles (degree)
 ---------------------------------
Na8-Na5-Na4-Na6=357.70        Na8-Na5-Na4-Na10= 45.43       Na8-Na5-Na4-Na18= 69.08       Na8-Na5-Na4-Na23=358.62       
Na8-Na5-Na4-Na25=304.45       Na8-Na5-Na4-Cl28= 33.90       Na8-Na5-Na4-Cl39=124.11       Na8-Na5-Na4-Cl40=299.86       
Na8-Na5-Na4-Cl43=303.86       Na8-Na5-Na4-O51=149.87        Na14-Na5-Na4-Na6= 52.94       Na14-Na5-Na4-Na10=100.66      
Na14-Na5-Na4-Na18=124.31      Na14-Na5-Na4-Na23= 53.85      Na14-Na5-Na4-Na25=359.69      Na14-Na5-Na4-Cl28= 89.13      
Na14-Na5-Na4-Cl39=179.34      Na14-Na5-Na4-Cl40=355.09      Na14-Na5-Na4-Cl43=359.09      Na14-Na5-Na4-O51=205.10       
Na18-Na5-Na4-Na6=288.62       Na18-Na5-Na4-Na10=336.35      Na18-Na5-Na4-Na23=289.54      Na18-Na5-Na4-Na25=235.37      
Na18-Na5-Na4-Cl28=324.82      Na18-Na5-Na4-Cl39= 55.03      Na18-Na5-Na4-Cl40=230.78      Na18-Na5-Na4-Cl43=234.78      
Na18-Na5-Na4-O51= 80.79       Na23-Na5-Na4-Na6=359.08       Na23-Na5-Na4-Na10= 46.81      Na23-Na5-Na4-Na18= 70.46      
Na23-Na5-Na4-Na25=305.83      Na23-Na5-Na4-Cl28= 35.28      Na23-Na5-Na4-Cl39=125.49      Na23-Na5-Na4-Cl40=301.24      
Na23-Na5-Na4-Cl43=305.24      Na23-Na5-Na4-O51=151.25       Cl31-Na5-Na4-Na6= 59.47       Cl31-Na5-Na4-Na10=107.19      
Cl31-Na5-Na4-Na18=130.85      Cl31-Na5-Na4-Na23= 60.39      Cl31-Na5-Na4-Na25=  6.22      Cl31-Na5-Na4-Cl28= 95.67      
Cl31-Na5-Na4-Cl39=185.88      Cl31-Na5-Na4-Cl40=  1.62      Cl31-Na5-Na4-Cl43=  5.62      Cl31-Na5-Na4-O51=211.63       
Cl38-Na5-Na4-Na6=321.55       Cl38-Na5-Na4-Na10=  9.27      Cl38-Na5-Na4-Na18= 32.93      Cl38-Na5-Na4-Na23=322.47      
Cl38-Na5-Na4-Na25=268.30      Cl38-Na5-Na4-Cl28=357.75      Cl38-Na5-Na4-Cl39= 87.96      Cl38-Na5-Na4-Cl40=263.70      
Cl38-Na5-Na4-Cl43=267.71      Cl38-Na5-Na4-O51=113.71       Cl39-Na5-Na4-Na6=233.59       Cl39-Na5-Na4-Na10=281.32      
Cl39-Na5-Na4-Na18=304.97      Cl39-Na5-Na4-Na23=234.51      Cl39-Na5-Na4-Na25=180.34      Cl39-Na5-Na4-Cl28=269.79      
Cl39-Na5-Na4-Cl40=175.75      Cl39-Na5-Na4-Cl43=179.75      Cl39-Na5-Na4-O51= 25.76       Cl40-Na5-Na4-Na6= 57.85       
Cl40-Na5-Na4-Na10=105.57      Cl40-Na5-Na4-Na18=129.22      Cl40-Na5-Na4-Na23= 58.76      Cl40-Na5-Na4-Na25=  4.60      
Cl40-Na5-Na4-Cl28= 94.04      Cl40-Na5-Na4-Cl39=184.25      Cl40-Na5-Na4-Cl43=  4.00      Cl40-Na5-Na4-O51=210.01       
Na10-Na6-Na4-Na5=166.67       Na10-Na6-Na4-Na18=111.38      Na10-Na6-Na4-Na23=165.75      Na10-Na6-Na4-Na25=237.07      
Na10-Na6-Na4-Cl28=108.50      Na10-Na6-Na4-Cl39=110.53      Na10-Na6-Na4-Cl40=204.27      Na10-Na6-Na4-Cl43=292.47      
Na10-Na6-Na4-O51=  1.58       Na12-Na6-Na4-Na5=135.18       Na12-Na6-Na4-Na10=328.51      Na12-Na6-Na4-Na18= 79.89      
Na12-Na6-Na4-Na23=134.26      Na12-Na6-Na4-Na25=205.58      Na12-Na6-Na4-Cl28= 77.02      Na12-Na6-Na4-Cl39= 79.04      
Na12-Na6-Na4-Cl40=172.78      Na12-Na6-Na4-Cl43=260.98      Na12-Na6-Na4-O51=330.09       Na13-Na6-Na4-Na5=291.12       
Na13-Na6-Na4-Na10=124.45      Na13-Na6-Na4-Na18=235.83      Na13-Na6-Na4-Na23=290.20      Na13-Na6-Na4-Na25=  1.52      
Na13-Na6-Na4-Cl28=232.96      Na13-Na6-Na4-Cl39=234.98      Na13-Na6-Na4-Cl40=328.72      Na13-Na6-Na4-Cl43= 56.92      
Na13-Na6-Na4-O51=126.03       Na17-Na6-Na4-Na5= 59.83       Na17-Na6-Na4-Na10=253.17      Na17-Na6-Na4-Na18=  4.54      
Na17-Na6-Na4-Na23= 58.92      Na17-Na6-Na4-Na25=130.23      Na17-Na6-Na4-Cl28=  1.67      Na17-Na6-Na4-Cl39=  3.69      
Na17-Na6-Na4-Cl40= 97.43      Na17-Na6-Na4-Cl43=185.64      Na17-Na6-Na4-O51=254.74       Na19-Na6-Na4-Na5=230.96       
Na19-Na6-Na4-Na10= 64.30      Na19-Na6-Na4-Na18=175.68      Na19-Na6-Na4-Na23=230.05      Na19-Na6-Na4-Na25=301.37      
Na19-Na6-Na4-Cl28=172.80      Na19-Na6-Na4-Cl39=174.83      Na19-Na6-Na4-Cl40=268.56      Na19-Na6-Na4-Cl43=356.77      
Na19-Na6-Na4-O51= 65.87       Na21-Na6-Na4-Na5=  2.25       Na21-Na6-Na4-Na10=195.59      Na21-Na6-Na4-Na18=306.96      
Na21-Na6-Na4-Na23=  1.34      Na21-Na6-Na4-Na25= 72.65      Na21-Na6-Na4-Cl28=304.09      Na21-Na6-Na4-Cl39=306.11      
Na21-Na6-Na4-Cl40= 39.85      Na21-Na6-Na4-Cl43=128.06      Na21-Na6-Na4-O51=197.16       Na23-Na6-Na4-Na5=  0.91       
Na23-Na6-Na4-Na10=194.25      Na23-Na6-Na4-Na18=305.63      Na23-Na6-Na4-Na25= 71.32      Na23-Na6-Na4-Cl28=302.75      
Na23-Na6-Na4-Cl39=304.78      Na23-Na6-Na4-Cl40= 38.51      Na23-Na6-Na4-Cl43=126.72      Na23-Na6-Na4-O51=195.83       
Na25-Na6-Na4-Na5=289.60       Na25-Na6-Na4-Na10=122.93      Na25-Na6-Na4-Na18=234.31      Na25-Na6-Na4-Na23=288.68      
Na25-Na6-Na4-Cl28=231.43      Na25-Na6-Na4-Cl39=233.46      Na25-Na6-Na4-Cl40=327.20      Na25-Na6-Na4-Cl43= 55.40      
Na25-Na6-Na4-O51=124.51       Cl28-Na6-Na4-Na5= 58.16       Cl28-Na6-Na4-Na10=251.50      Cl28-Na6-Na4-Na18=  2.88      
Cl28-Na6-Na4-Na23= 57.25      Cl28-Na6-Na4-Na25=128.57      Cl28-Na6-Na4-Cl39=  2.03      Cl28-Na6-Na4-Cl40= 95.76      
Cl28-Na6-Na4-Cl43=183.97      Cl28-Na6-Na4-O51=253.07       Cl30-Na6-Na4-Na5=326.93       Cl30-Na6-Na4-Na10=160.27      
Cl30-Na6-Na4-Na18=271.65      Cl30-Na6-Na4-Na23=326.02      Cl30-Na6-Na4-Na25= 37.34      Cl30-Na6-Na4-Cl28=268.77      
Cl30-Na6-Na4-Cl39=270.80      Cl30-Na6-Na4-Cl40=  4.53      Cl30-Na6-Na4-Cl43= 92.74      Cl30-Na6-Na4-O51=161.84       
Cl34-Na6-Na4-Na5=238.68       Cl34-Na6-Na4-Na10= 72.01      Cl34-Na6-Na4-Na18=183.39      Cl34-Na6-Na4-Na23=237.77      
Cl34-Na6-Na4-Na25=309.08      Cl34-Na6-Na4-Cl28=180.52      Cl34-Na6-Na4-Cl39=182.54      Cl34-Na6-Na4-Cl40=276.28      
Cl34-Na6-Na4-Cl43=  4.49      Cl34-Na6-Na4-O51= 73.59       Cl43-Na6-Na4-Na5=234.19       Cl43-Na6-Na4-Na10= 67.53      
Cl43-Na6-Na4-Na18=178.91      Cl43-Na6-Na4-Na23=233.28      Cl43-Na6-Na4-Na25=304.60      Cl43-Na6-Na4-Cl28=176.03      
Cl43-Na6-Na4-Cl39=178.06      Cl43-Na6-Na4-Cl40=271.79      Cl43-Na6-Na4-O51= 69.11       Cl45-Na6-Na4-Na5= 58.17       
Cl45-Na6-Na4-Na10=251.51      Cl45-Na6-Na4-Na18=  2.89      Cl45-Na6-Na4-Na23= 57.26      Cl45-Na6-Na4-Na25=128.58      
Cl45-Na6-Na4-Cl28=  0.00      Cl45-Na6-Na4-Cl39=  2.04      Cl45-Na6-Na4-Cl40= 95.77      Cl45-Na6-Na4-Cl43=183.98      
Cl45-Na6-Na4-O51=253.08       O126-Na6-Na4-Na5=133.08       O126-Na6-Na4-Na10=326.42      O126-Na6-Na4-Na18= 77.79      
O126-Na6-Na4-Na23=132.17      O126-Na6-Na4-Na25=203.49      O126-Na6-Na4-Cl28= 74.92      O126-Na6-Na4-Cl39= 76.95      
O126-Na6-Na4-Cl40=170.68      O126-Na6-Na4-Cl43=258.89      O126-Na6-Na4-O51=327.99       Na14-Na8-Na5-Na4= 70.46       
Na14-Na8-Na5-Na18=124.05      Na14-Na8-Na5-Na23= 69.08      Na14-Na8-Na5-Cl31=306.41      Na14-Na8-Na5-Cl38=127.85      
Na14-Na8-Na5-Cl39=125.33      Na14-Na8-Na5-Cl40= 32.64      Na15-Na8-Na5-Na4=306.40       Na15-Na8-Na5-Na14=235.94      
Na15-Na8-Na5-Na18=  0.00      Na15-Na8-Na5-Na23=305.01      Na15-Na8-Na5-Cl31=182.34      Na15-Na8-Na5-Cl38=  3.79      
Na15-Na8-Na5-Cl39=  1.27      Na15-Na8-Na5-Cl40=268.58      Na23-Na8-Na5-Na4=  1.39       Na23-Na8-Na5-Na14=290.92      
Na23-Na8-Na5-Na18= 54.97      Na23-Na8-Na5-Cl31=237.33      Na23-Na8-Na5-Cl38= 58.78      Na23-Na8-Na5-Cl39= 56.26      
Na23-Na8-Na5-Cl40=323.56      Na24-Na8-Na5-Na4=  1.28       Na24-Na8-Na5-Na14=290.81      Na24-Na8-Na5-Na18= 54.86      
Na24-Na8-Na5-Na23=359.89      Na24-Na8-Na5-Cl31=237.22      Na24-Na8-Na5-Cl38= 58.67      Na24-Na8-Na5-Cl39= 56.15      
Na24-Na8-Na5-Cl40=323.45      Cl31-Na8-Na5-Na4=124.06       Cl31-Na8-Na5-Na14= 53.59      Cl31-Na8-Na5-Na18=177.64      
Cl31-Na8-Na5-Na23=122.67      Cl31-Na8-Na5-Cl38=181.44      Cl31-Na8-Na5-Cl39=178.93      Cl31-Na8-Na5-Cl40= 86.23      
Cl38-Na8-Na5-Na4=302.61       Cl38-Na8-Na5-Na14=232.15      Cl38-Na8-Na5-Na18=356.20      Cl38-Na8-Na5-Na23=301.22      
Cl38-Na8-Na5-Cl31=178.56      Cl38-Na8-Na5-Cl39=357.48      Cl38-Na8-Na5-Cl40=264.79      Cl48-Na8-Na5-Na4= 37.92       
Cl48-Na8-Na5-Na14=327.46      Cl48-Na8-Na5-Na18= 91.51      Cl48-Na8-Na5-Na23= 36.54      Cl48-Na8-Na5-Cl31=273.87      
Cl48-Na8-Na5-Cl38= 95.31      Cl48-Na8-Na5-Cl39= 92.79      Cl48-Na8-Na5-Cl40=  0.10      Cl50-Na8-Na5-Na4=304.91       
Cl50-Na8-Na5-Na14=234.45      Cl50-Na8-Na5-Na18=358.50      Cl50-Na8-Na5-Na23=303.53      Cl50-Na8-Na5-Cl31=180.86      
Cl50-Na8-Na5-Cl38=  2.30      Cl50-Na8-Na5-Cl39=359.78      Cl50-Na8-Na5-Cl40=267.09      O132-Na8-Na5-Na4=169.80       
O132-Na8-Na5-Na14= 99.33      O132-Na8-Na5-Na18=223.38      O132-Na8-Na5-Na23=168.41      O132-Na8-Na5-Cl31= 45.74      
O132-Na8-Na5-Cl38=227.18      O132-Na8-Na5-Cl39=224.67      O132-Na8-Na5-Cl40=131.97      H133-Na8-Na5-Na4=157.43       
H133-Na8-Na5-Na14= 86.96      H133-Na8-Na5-Na18=211.01      H133-Na8-Na5-Na23=156.04      H133-Na8-Na5-Cl31= 33.37      
H133-Na8-Na5-Cl38=214.81      H133-Na8-Na5-Cl39=212.29      H133-Na8-Na5-Cl40=119.60      Na6-Na10-Na4-Na5=304.78       
Na6-Na10-Na4-Na18=283.47      Na6-Na10-Na4-Na23=346.89      Na6-Na10-Na4-Na25= 45.58      Na6-Na10-Na4-Cl28=316.77      
Na6-Na10-Na4-Cl39=238.17      Na6-Na10-Na4-Cl40= 36.28      Na6-Na10-Na4-Cl43= 58.95      Na6-Na10-Na4-O51=182.50       
Na19-Na10-Na4-Na5=249.06      Na19-Na10-Na4-Na6=304.27      Na19-Na10-Na4-Na18=227.74     Na19-Na10-Na4-Na23=291.16     
Na19-Na10-Na4-Na25=349.86     Na19-Na10-Na4-Cl28=261.04     Na19-Na10-Na4-Cl39=182.44     Na19-Na10-Na4-Cl40=340.56     
Na19-Na10-Na4-Cl43=  3.23     Na19-Na10-Na4-O51=126.77      Cl36-Na10-Na4-Na5=239.27      Cl36-Na10-Na4-Na6=294.49      
Cl36-Na10-Na4-Na18=217.96     Cl36-Na10-Na4-Na23=281.37     Cl36-Na10-Na4-Na25=340.07     Cl36-Na10-Na4-Cl28=251.25     
Cl36-Na10-Na4-Cl39=172.66     Cl36-Na10-Na4-Cl40=330.77     Cl36-Na10-Na4-Cl43=353.44     Cl36-Na10-Na4-O51=116.98      
Cl43-Na10-Na4-Na5=245.83      Cl43-Na10-Na4-Na6=301.05      Cl43-Na10-Na4-Na18=224.52     Cl43-Na10-Na4-Na23=287.93     
Cl43-Na10-Na4-Na25=346.63     Cl43-Na10-Na4-Cl28=257.81     Cl43-Na10-Na4-Cl39=179.22     Cl43-Na10-Na4-Cl40=337.33     
Cl43-Na10-Na4-O51=123.55      O51-Na10-Na4-Na5=122.28       O51-Na10-Na4-Na6=177.50       O51-Na10-Na4-Na18=100.97      
O51-Na10-Na4-Na23=164.39      O51-Na10-Na4-Na25=223.09      O51-Na10-Na4-Cl28=134.27      O51-Na10-Na4-Cl39= 55.67      
O51-Na10-Na4-Cl40=213.78      O51-Na10-Na4-Cl43=236.45      O126-Na10-Na4-Na5=345.71      O126-Na10-Na4-Na6= 40.93      
O126-Na10-Na4-Na18=324.40     O126-Na10-Na4-Na23= 27.82     O126-Na10-Na4-Na25= 86.52     O126-Na10-Na4-Cl28=357.70     
O126-Na10-Na4-Cl39=279.10     O126-Na10-Na4-Cl40= 77.22     O126-Na10-Na4-Cl43= 99.89     O126-Na10-Na4-O51=223.43      
Na4-Na10-Na6-Na12=177.95      Na4-Na10-Na6-Na13=257.33      Na4-Na10-Na6-Na17= 78.63      Na4-Na10-Na6-Na19=254.74      
Na4-Na10-Na6-Na21= 81.60      Na4-Na10-Na6-Na23= 13.19      Na4-Na10-Na6-Na25=313.39      Na4-Na10-Na6-Cl28= 40.64      
Na4-Na10-Na6-Cl30=327.66      Na4-Na10-Na6-Cl34=221.87      Na4-Na10-Na6-Cl43=308.48      Na4-Na10-Na6-Cl45=123.44      
Na4-Na10-Na6-O126=122.63      Na19-Na10-Na6-Na4=105.26      Na19-Na10-Na6-Na12=283.22     Na19-Na10-Na6-Na13=  2.59     
Na19-Na10-Na6-Na17=183.89     Na19-Na10-Na6-Na21=186.86     Na19-Na10-Na6-Na23=118.46     Na19-Na10-Na6-Na25= 58.65     
Na19-Na10-Na6-Cl28=145.90     Na19-Na10-Na6-Cl30= 72.92     Na19-Na10-Na6-Cl34=327.13     Na19-Na10-Na6-Cl43= 53.75     
Na19-Na10-Na6-Cl45=228.70     Na19-Na10-Na6-O126=227.89     Cl36-Na10-Na6-Na4=140.07      Cl36-Na10-Na6-Na12=318.03     
Cl36-Na10-Na6-Na13= 37.40     Cl36-Na10-Na6-Na17=218.70     Cl36-Na10-Na6-Na19= 34.81     Cl36-Na10-Na6-Na21=221.67     
Cl36-Na10-Na6-Na23=153.27     Cl36-Na10-Na6-Na25= 93.46     Cl36-Na10-Na6-Cl28=180.71     Cl36-Na10-Na6-Cl30=107.73     
Cl36-Na10-Na6-Cl34=  1.94     Cl36-Na10-Na6-Cl43= 88.56     Cl36-Na10-Na6-Cl45=263.52     Cl36-Na10-Na6-O126=262.70     
Cl43-Na10-Na6-Na4= 51.52      Cl43-Na10-Na6-Na12=229.47     Cl43-Na10-Na6-Na13=308.84     Cl43-Na10-Na6-Na17=130.15     
Cl43-Na10-Na6-Na19=306.25     Cl43-Na10-Na6-Na21=133.11     Cl43-Na10-Na6-Na23= 64.71     Cl43-Na10-Na6-Na25=  4.91     
Cl43-Na10-Na6-Cl28= 92.15     Cl43-Na10-Na6-Cl30= 19.17     Cl43-Na10-Na6-Cl34=273.38     Cl43-Na10-Na6-Cl45=174.96     
Cl43-Na10-Na6-O126=174.14     O51-Na10-Na6-Na4=357.84       O51-Na10-Na6-Na12=175.79      O51-Na10-Na6-Na13=255.17      
O51-Na10-Na6-Na17= 76.47      O51-Na10-Na6-Na19=252.58      O51-Na10-Na6-Na21= 79.44      O51-Na10-Na6-Na23= 11.03      
O51-Na10-Na6-Na25=311.23      O51-Na10-Na6-Cl28= 38.48      O51-Na10-Na6-Cl30=325.50      O51-Na10-Na6-Cl34=219.71      
O51-Na10-Na6-Cl43=306.32      O51-Na10-Na6-Cl45=121.28      O51-Na10-Na6-O126=120.47      O126-Na10-Na6-Na4=237.37      
O126-Na10-Na6-Na12= 55.33     O126-Na10-Na6-Na13=134.70     O126-Na10-Na6-Na17=316.01     O126-Na10-Na6-Na19=132.11     
O126-Na10-Na6-Na21=318.97     O126-Na10-Na6-Na23=250.57     O126-Na10-Na6-Na25=190.77     O126-Na10-Na6-Cl28=278.01     
O126-Na10-Na6-Cl30=205.03     O126-Na10-Na6-Cl34= 99.24     O126-Na10-Na6-Cl43=185.86     O126-Na10-Na6-Cl45=  0.82     

========================================================================
 FINAL SINGLEPOINT CALCULATION ON OPTIMIZED GEOMETRY
========================================================================

 Ncao       : 518
 Nao        : 493
 Nshell     : 237
 Nel        : 384
 T(el)      :   300.0
 intcut     :    25.0
 scfconv/Eh :  0.100E-05
   qconv/e  :  0.100E-03
 intneglect :  0.100E-07
 broydamp   :      0.250
 iter      E             dE          RMSdq      gap      omega  full diag
   1   -228.0100416 -0.228010E+03  0.376E-04    2.77       0.0  T
   2   -228.0100416 -0.450058E-09  0.270E-04    2.77      32.0  T
   3   -228.0100416 -0.452843E-09  0.255E-04    2.77      33.9  T
speedup  1.00
cpu  time for SCC    0.18 s
wall time for SCC    0.18 s

   *** convergence criteria satisfied after 3 iterations ***

          eigenvalues
 #    :         180        181        182        183        184        185        186        187
 occ. :        2.000      2.000      2.000      2.000      2.000      2.000      2.000      2.000
 eps  :       -10.439    -10.401    -10.370    -10.369    -10.345    -10.331    -10.240    -10.214
 #    :         188        189        190        191        192        193        194        195
 occ. :        2.000      2.000      2.000      2.000      2.000      0.000      0.000      0.000
 eps  :       -10.207    -10.179    -10.116    -10.058     -9.988     -7.215     -6.540     -6.365
 #    :         196        197        198        199        200        201        202        203
 occ. :        0.000      0.000      0.000      0.000      0.000      0.000      0.000      0.000
 eps  :        -5.651     -4.721     -4.226     -3.518     -3.150     -2.600     -2.315     -2.126


   #   Z            q   n(s)   n(p)   n(d)      C6AA      α(0)
   1  11 Na     0.739  0.070  0.191  0.000    67.703    26.628
   2  11 Na     0.690  0.052  0.258  0.000    68.305    26.746
   3  11 Na     0.725  0.092  0.182  0.000    67.870    26.660
   4  11 Na     0.788  0.047  0.165  0.000    67.113    26.511
   5  11 Na     0.718  0.081  0.202  0.000    67.964    26.679
   6  11 Na     0.821  0.001  0.178  0.000    66.711    26.432
   7  11 Na     0.688  0.104  0.208  0.000    68.331    26.751
   8  11 Na     0.752  0.066  0.183  0.000    67.546    26.597
   9  11 Na     0.720  0.066  0.214  0.000    67.933    26.673
  10  11 Na     0.822  0.059  0.119  0.000    66.698    26.429
  11  11 Na     0.755  0.084  0.161  0.000    67.511    26.590
  12  11 Na     0.758  0.066  0.176  0.000    67.473    26.582
  13  11 Na     0.708  0.043  0.249  0.000    68.078    26.701
  14  11 Na     0.709  0.079  0.212  0.000    68.072    26.700
  15  11 Na     0.701  0.048  0.251  0.000    68.166    26.719
  16  11 Na     0.725  0.044  0.232  0.000    67.876    26.662
  17  11 Na     0.845  0.014  0.141  0.000    66.424    26.375
  18  11 Na     0.741  0.066  0.193  0.000    67.672    26.622
  19  11 Na     0.744  0.083  0.173  0.000    67.638    26.615
  20  11 Na     0.681  0.087  0.232  0.000    68.424    26.769
  21  11 Na     0.791  0.003  0.206  0.000    67.070    26.503
  22  11 Na     0.684  0.090  0.226  0.000    68.378    26.760
  23  11 Na     0.773  0.007  0.220  0.000    67.291    26.547
  24  11 Na     0.674  0.045  0.281  0.000    68.504    26.785
  25  11 Na     0.727  0.044  0.230  0.000    67.852    26.657
  26  17 Cl    -0.750  1.979  5.770  0.001   125.347    17.129
  27  17 Cl    -0.753  1.977  5.774  0.002   125.468    17.137
  28  17 Cl    -0.742  1.976  5.759  0.007   124.993    17.105
  29  17 Cl    -0.747  1.977  5.769  0.001   125.209    17.119
  30  17 Cl    -0.742  1.981  5.758  0.003   124.999    17.105
  31  17 Cl    -0.759  1.975  5.782  0.002   125.698    17.153
  32  17 Cl    -0.739  1.977  5.760  0.002   124.886    17.097
  33  17 Cl    -0.738  1.978  5.753  0.007   124.848    17.095
  34  17 Cl    -0.759  1.980  5.779  0.001   125.699    17.153
  35  17 Cl    -0.771  1.976  5.794  0.001   126.173    17.185
  36  17 Cl    -0.788  1.977  5.807  0.003   126.857    17.232
  37  17 Cl    -0.779  1.975  5.803  0.001   126.502    17.207
  38  17 Cl    -0.741  1.981  5.759  0.001   124.966    17.103
  39  17 Cl    -0.772  1.975  5.796  0.001   126.199    17.187
  40  17 Cl    -0.741  1.979  5.762  0.001   124.984    17.104
  41  17 Cl    -0.758  1.978  5.776  0.004   125.643    17.149
  42  17 Cl    -0.735  1.978  5.751  0.006   124.748    17.088
  43  17 Cl    -0.745  1.980  5.763  0.002   125.128    17.114
  44  17 Cl    -0.748  1.978  5.765  0.005   125.248    17.122
  45  17 Cl    -0.748  1.978  5.758  0.012   125.257    17.123
  46  17 Cl    -0.757  1.979  5.777  0.001   125.623    17.148
  47  17 Cl    -0.752  1.982  5.769  0.000   125.422    17.134
  48  17 Cl    -0.737  1.980  5.753  0.003   124.810    17.092
  49  17 Cl    -0.751  1.978  5.770  0.003   125.385    17.131
  50  17 Cl    -0.752  1.978  5.770  0.004   125.404    17.133
  51   8 O     -0.491  1.706  4.785  0.000    22.649     6.428
  52   1 H      0.334  0.666  0.000  0.000     0.625     1.240
  53   6 C      0.038  1.048  2.914  0.000    19.882     6.338
  54   1 H      0.050  0.950  0.000  0.000     2.324     2.384
  55   1 H      0.075  0.925  0.000  0.000     2.028     2.227
  56   6 C     -0.115  1.070  3.045  0.000    22.617     6.757
  57   1 H      0.059  0.941  0.000  0.000     2.213     2.325
  58   1 H      0.087  0.913  0.000  0.000     1.907     2.159
  59   6 C     -0.066  1.049  3.017  0.000    21.771     6.643
  60   1 H      0.037  0.963  0.000  0.000     2.487     2.466
  61   1 H      0.052  0.948  0.000  0.000     2.295     2.369
  62   6 C     -0.127  1.043  3.084  0.000    23.000     6.839
  63   1 H      0.060  0.940  0.000  0.000     2.201     2.320
  64   1 H      0.042  0.958  0.000  0.000     2.418     2.432
  65   1 H      0.047  0.953  0.000  0.000     2.352     2.398
  66   8 O     -0.445  1.693  4.752  0.000    21.683     6.289
  67   1 H      0.304  0.696  0.000  0.000     0.705     1.316
  68   6 C      0.083  1.036  2.881  0.000    19.356     6.291
  69   1 H      0.017  0.983  0.000  0.000     2.776     2.605
  70   1 H      0.022  0.978  0.000  0.000     2.707     2.573
  71   6 C     -0.080  1.061  3.019  0.000    22.019     6.679
  72   1 H      0.062  0.938  0.000  0.000     2.174     2.306
  73   1 H      0.056  0.944  0.000  0.000     2.247     2.344
  74   6 C     -0.059  1.047  3.011  0.000    21.628     6.621
  75   1 H      0.029  0.971  0.000  0.000     2.597     2.520
  76   1 H      0.031  0.969  0.000  0.000     2.568     2.506
  77   6 C     -0.112  1.042  3.070  0.000    22.703     6.794
  78   1 H      0.045  0.955  0.000  0.000     2.381     2.413
  79   1 H      0.034  0.966  0.000  0.000     2.531     2.488
  80   1 H      0.047  0.953  0.000  0.000     2.359     2.402
  81   8 O     -0.447  1.698  4.748  0.000    21.729     6.295
  82   1 H      0.347  0.653  0.000  0.000     0.594     1.211
  83   6 C      0.060  1.041  2.899  0.000    19.792     6.375
  84   1 H      0.032  0.968  0.000  0.000     2.564     2.504
  85   1 H      0.038  0.962  0.000  0.000     2.477     2.461
  86   6 C     -0.091  1.062  3.029  0.000    22.229     6.712
  87   1 H      0.069  0.931  0.000  0.000     2.101     2.266
  88   1 H      0.055  0.945  0.000  0.000     2.257     2.349
  89   6 C     -0.063  1.048  3.015  0.000    21.711     6.634
  90   1 H      0.040  0.960  0.000  0.000     2.453     2.449
  91   1 H      0.034  0.966  0.000  0.000     2.537     2.491
  92   6 C     -0.115  1.039  3.076  0.000    22.758     6.803
  93   1 H      0.035  0.965  0.000  0.000     2.511     2.478
  94   1 H      0.038  0.962  0.000  0.000     2.477     2.461
  95   1 H      0.049  0.951  0.000  0.000     2.333     2.389
  96   8 O     -0.454  1.696  4.757  0.000    21.858     6.314
  97   1 H      0.304  0.696  0.000  0.000     0.709     1.323
  98   6 C      0.071  1.042  2.887  0.000    19.323     6.245
  99   1 H      0.025  0.975  0.000  0.000     2.657     2.549
 100   1 H      0.027  0.973  0.000  0.000     2.632     2.537
 101   6 C     -0.091  1.067  3.024  0.000    22.141     6.683
 102   1 H      0.053  0.947  0.000  0.000     2.281     2.360
 103   1 H      0.058  0.942  0.000  0.000     2.212     2.323
 104   6 C     -0.054  1.047  3.007  0.000    21.539     6.608
 105   1 H      0.030  0.970  0.000  0.000     2.583     2.513
 106   1 H      0.032  0.968  0.000  0.000     2.557     2.501
 107   6 C     -0.111  1.038  3.073  0.000    22.677     6.791
 108   1 H      0.047  0.953  0.000  0.000     2.356     2.400
 109   1 H      0.037  0.963  0.000  0.000     2.486     2.466
 110   1 H      0.044  0.956  0.000  0.000     2.397     2.421
 111   8 O     -0.477  1.697  4.780  0.000    22.337     6.383
 112   1 H      0.347  0.653  0.000  0.000     0.583     1.193
 113   6 C      0.057  1.041  2.902  0.000    19.769     6.358
 114   1 H      0.045  0.955  0.000  0.000     2.380     2.413
 115   1 H      0.045  0.955  0.000  0.000     2.380     2.412
 116   6 C     -0.098  1.065  3.033  0.000    22.367     6.732
 117   1 H      0.060  0.940  0.000  0.000     2.202     2.320
 118   1 H      0.073  0.927  0.000  0.000     2.049     2.239
 119   6 C     -0.063  1.048  3.015  0.000    21.717     6.635
 120   1 H      0.036  0.964  0.000  0.000     2.502     2.473
 121   1 H      0.039  0.961  0.000  0.000     2.461     2.453
 122   6 C     -0.115  1.040  3.075  0.000    22.764     6.804
 123   1 H      0.047  0.953  0.000  0.000     2.362     2.403
 124   1 H      0.040  0.960  0.000  0.000     2.451     2.448
 125   1 H      0.040  0.960  0.000  0.000     2.447     2.446
 126   8 O     -0.722  1.740  4.982  0.000    28.195     7.172
 127   1 H      0.363  0.637  0.000  0.000     0.557     1.171
 128   1 H      0.372  0.628  0.000  0.000     0.530     1.139
 129   8 O     -0.596  1.723  4.872  0.000    24.992     6.752
 130   1 H      0.318  0.682  0.000  0.000     0.654     1.263
 131   1 H      0.295  0.705  0.000  0.000     0.737     1.349
 132   8 O     -0.601  1.724  4.876  0.000    25.114     6.768
 133   1 H      0.314  0.686  0.000  0.000     0.663     1.271
 134   1 H      0.290  0.710  0.000  0.000     0.752     1.362

 Mol. C6AA /au·bohr⁶  :     413235.545083
 Mol. C8AA /au·bohr⁸  :   21513583.040142
 Mol. α(0) /au        :       1401.380628

 
 Wiberg/Mayer (AO) data. WBOs > 0.1 written file <wbo>
 largest (>0.05) Wiberg bond orders for each atom
           total WBO             WBO to atom ...
     1  Na  0.474    Cl  37 0.107    Cl  41 0.107    Cl  42 0.104    Cl  44 0.082    O   66 0.076
     2  Na  0.558    Cl  42 0.145    Cl  48 0.143    Cl  46 0.079    Cl  30 0.073    Cl  27 0.069
     3  Na  0.500    Cl  41 0.150    Cl  50 0.118    Cl  29 0.102    O  129 0.083
     4  Na  0.411    Cl  39 0.111    Cl  43 0.101    Cl  40 0.085    O   51 0.057
     5  Na  0.518    Cl  31 0.161    Cl  39 0.136    Cl  38 0.102    Cl  40 0.081
     6  Na  0.362    Cl  43 0.128    Cl  34 0.056
     7  Na  0.554    Cl  49 0.152    Cl  29 0.136    Cl  26 0.135
     8  Na  0.450    Cl  50 0.148    Cl  38 0.080    Cl  48 0.075    O  132 0.075    Cl  31 0.055
     9  Na  0.512    Cl  35 0.146    Cl  49 0.126    Cl  45 0.097    Cl  44 0.059
    10  Na  0.339    Cl  36 0.144    O  126 0.093    O   51 0.065
    11  Na  0.422    Cl  27 0.145    Cl  46 0.120    Cl  47 0.095    O   96 0.082
    12  Na  0.452    Cl  34 0.123    Cl  35 0.113    O   81 0.072    Cl  32 0.069    Cl  45 0.065
    13  Na  0.544    Cl  46 0.112    Cl  34 0.109    Cl  32 0.107    Cl  47 0.102    Cl  30 0.055
    14  Na  0.536    Cl  31 0.178    Cl  27 0.115    Cl  48 0.110    Cl  40 0.086
    15  Na  0.556    Cl  26 0.136    Cl  29 0.124    Cl  38 0.095    Cl  50 0.085    Cl  33 0.063
    16  Na  0.493    Cl  49 0.147    Cl  44 0.134    Cl  33 0.080    Cl  29 0.067
    17  Na  0.291    Cl  28 0.121    O  111 0.095    Cl  45 0.063
    18  Na  0.489    Cl  39 0.161    Cl  26 0.110    Cl  38 0.075    Cl  28 0.074
    19  Na  0.475    Cl  36 0.160    Cl  47 0.129    Cl  34 0.099    Cl  43 0.078
    20  Na  0.576    Cl  37 0.169    Cl  46 0.133    Cl  32 0.118    Cl  42 0.107
    21  Na  0.394    Cl  45 0.138    Cl  30 0.101    Cl  33 0.078    Cl  32 0.051
    22  Na  0.568    Cl  35 0.157    Cl  37 0.146    Cl  44 0.113    Cl  32 0.102
    23  Na  0.451    Cl  28 0.098    Cl  38 0.080    Cl  40 0.070    Cl  33 0.066    Cl  30 0.057
    24  Na  0.592    Cl  41 0.134    Cl  42 0.112    Cl  50 0.098    Cl  33 0.091    Cl  48 0.081
    25  Na  0.523    Cl  27 0.118    Cl  40 0.118    Cl  43 0.100    Cl  47 0.099
    26  Cl  0.457    Na  15 0.136    Na   7 0.135    Na  18 0.110
    27  Cl  0.461    Na  11 0.145    Na  25 0.118    Na  14 0.115    Na   2 0.069
    28  Cl  0.452    Na  17 0.121    Na  23 0.098    Na  18 0.074
    29  Cl  0.481    Na   7 0.136    Na  15 0.124    Na   3 0.102    Na  16 0.067
    30  Cl  0.466    Na  21 0.101    Na   2 0.073    Na  23 0.057    Na  13 0.055
    31  Cl  0.457    Na  14 0.178    Na   5 0.161    Na   8 0.055
    32  Cl  0.483    Na  20 0.118    Na  13 0.107    Na  22 0.102    Na  12 0.069    Na  21 0.051
    33  Cl  0.476    Na  24 0.091    Na  16 0.080    Na  21 0.078    Na  23 0.066    Na  15 0.063
    34  Cl  0.433    Na  12 0.123    Na  13 0.109    Na  19 0.099    Na   6 0.056
    35  Cl  0.430    Na  22 0.157    Na   9 0.146    Na  12 0.113
    36  Cl  0.402    Na  19 0.160    Na  10 0.144
    37  Cl  0.415    Na  20 0.169    Na  22 0.146    Na   1 0.107
    38  Cl  0.482    Na   5 0.102    Na  15 0.095    Na   8 0.080    Na  23 0.080    Na  18 0.075
    39  Cl  0.427    Na  18 0.161    Na   5 0.136    Na   4 0.111
    40  Cl  0.478    Na  25 0.118    Na  14 0.086    Na   4 0.085    Na   5 0.081    Na  23 0.070
    41  Cl  0.442    Na   3 0.150    Na  24 0.134    Na   1 0.107
    42  Cl  0.482    Na   2 0.145    Na  24 0.112    Na  20 0.107    Na   1 0.104
    43  Cl  0.451    Na   6 0.128    Na   4 0.101    Na  25 0.100    Na  19 0.078
    44  Cl  0.466    Na  16 0.134    Na  22 0.113    Na   1 0.082    Na   9 0.059
    45  Cl  0.453    Na  21 0.138    Na   9 0.097    Na  12 0.065    Na  17 0.063
    46  Cl  0.452    Na  20 0.133    Na  11 0.120    Na  13 0.112    Na   2 0.079
    47  Cl  0.467    Na  19 0.129    Na  13 0.102    Na  25 0.099    Na  11 0.095
    48  Cl  0.475    Na   2 0.143    Na  14 0.110    Na  24 0.081    Na   8 0.075
    49  Cl  0.453    Na   7 0.152    Na  16 0.147    Na   9 0.126
    50  Cl  0.456    Na   8 0.148    Na   3 0.118    Na  24 0.098    Na  15 0.085
    51  O   2.006    C   53 0.964    H   52 0.879    Na  10 0.065    Na   4 0.057
    52  H   0.887    O   51 0.879
    53  C   3.927    C   56 1.016    H   54 0.970    H   55 0.965    O   51 0.964
    54  H   0.996    C   53 0.970
    55  H   0.993    C   53 0.965
    56  C   3.987    C   53 1.016    C   59 1.005    H   57 0.967    H   58 0.960
    57  H   0.995    C   56 0.967
    58  H   0.992    C   56 0.960
    59  C   3.995    C   62 1.020    C   56 1.005    H   60 0.976    H   61 0.971
    60  H   0.996    C   59 0.976
    61  H   0.996    C   59 0.971
    62  C   3.993    C   59 1.020    H   64 0.986    H   65 0.984    H   63 0.972
    63  H   0.995    C   62 0.972
    64  H   0.997    C   62 0.986
    65  H   0.997    C   62 0.984
    66  O   2.015    C   68 0.988    H   67 0.897    Na   1 0.076
    67  H   0.907    O   66 0.897
    68  C   3.951    C   71 1.009    O   66 0.988    H   70 0.973    H   69 0.973
    69  H   0.998    C   68 0.973
    70  H   0.999    C   68 0.973
    71  C   3.987    C   68 1.009    C   74 1.009    H   72 0.973    H   73 0.968
    72  H   0.995    C   71 0.973
    73  H   0.995    C   71 0.968
    74  C   3.997    C   77 1.020    C   71 1.009    H   76 0.977    H   75 0.977
    75  H   0.997    C   74 0.977
    76  H   0.997    C   74 0.977
    77  C   3.995    C   74 1.020    H   79 0.987    H   78 0.981    H   80 0.981
    78  H   0.998    C   77 0.981
    79  H   0.998    C   77 0.987
    80  H   0.997    C   77 0.981
    81  O   2.045    C   83 0.990    H   82 0.836    Na  12 0.072    H  128 0.054
    82  H   0.878    O   81 0.836
    83  C   3.954    C   86 1.007    O   81 0.990    H   84 0.971    H   85 0.970
    84  H   0.996    C   83 0.971
    85  H   0.997    C   83 0.970
    86  C   3.986    C   89 1.008    C   83 1.007    H   88 0.969    H   87 0.961
    87  H   0.994    C   86 0.961
    88  H   0.996    C   86 0.969
    89  C   3.995    C   92 1.020    C   86 1.008    H   90 0.977    H   91 0.976
    90  H   0.997    C   89 0.977
    91  H   0.997    C   89 0.976
    92  C   3.995    C   89 1.020    H   94 0.987    H   93 0.986    H   95 0.982
    93  H   0.998    C   92 0.986
    94  H   0.998    C   92 0.987
    95  H   0.997    C   92 0.982
    96  O   2.010    C   98 0.981    H   97 0.900    Na  11 0.082
    97  H   0.907    O   96 0.900
    98  C   3.943    C  101 1.016    O   96 0.981    H  100 0.976    H   99 0.974
    99  H   0.998    C   98 0.974
   100  H   0.998    C   98 0.976
   101  C   3.989    C   98 1.016    C  104 1.007    H  102 0.975    H  103 0.974
   102  H   0.998    C  101 0.975
   103  H   0.997    C  101 0.974
   104  C   3.997    C  107 1.020    C  101 1.007    H  105 0.977    H  106 0.977
   105  H   0.998    C  104 0.977
   106  H   0.998    C  104 0.977
   107  C   3.993    C  104 1.020    H  109 0.987    H  110 0.985    H  108 0.984
   108  H   0.996    C  107 0.984
   109  H   0.998    C  107 0.987
   110  H   0.997    C  107 0.985
   111  O   2.019    C  113 0.982    H  112 0.847    Na  17 0.095
   112  H   0.878    O  111 0.847
   113  C   3.945    C  116 1.008    O  111 0.982    H  114 0.971    H  115 0.964
   114  H   0.997    C  113 0.971
   115  H   0.995    C  113 0.964
   116  C   3.986    C  113 1.008    C  119 1.007    H  118 0.965    H  117 0.959
   117  H   0.995    C  116 0.959
   118  H   0.992    C  116 0.965
   119  C   3.997    C  122 1.020    C  116 1.007    H  120 0.976    H  121 0.975
   120  H   0.998    C  119 0.976
   121  H   0.995    C  119 0.975
   122  C   3.995    C  119 1.020    H  124 0.986    H  123 0.985    H  125 0.979
   123  H   0.998    C  122 0.985
   124  H   0.997    C  122 0.986
   125  H   0.999    C  122 0.979
   126  O   1.833    H  127 0.838    H  128 0.804    Na  10 0.093
   127  H   0.867    O  126 0.838
   128  H   0.860    O  126 0.804    O   81 0.054
   129  O   1.887    H  131 0.915    H  130 0.876    Na   3 0.083
   130  H   0.899    O  129 0.876
   131  H   0.913    O  129 0.915
   132  O   1.894    H  134 0.919    H  133 0.872    Na   8 0.075
   133  H   0.901    O  132 0.872
   134  H   0.916    O  132 0.919
 MOs/occ written to file <molden.input>
 
molecular dipole:
                 x           y           z       tot (Debye)
 q only:       -4.033       1.344      -4.889
   full:       -2.206      -0.034       1.356       6.583
molecular quadrupole (traceless):
                xx          xy          yy          xz          yz          zz
 q only:       44.766      43.388     -49.495       4.604     -15.707       4.729
  q+dip:       45.938      50.791     -54.792      13.320      -7.923       8.854
   full:       50.938      50.242     -53.815      13.455      -6.766       2.877

SCC energy    :    -228.0100416
rep           :       1.2797477
ES            :       1.9815122
AES           :      -0.0673621
AXC           :       0.0182401
disp          :      -0.2408356
XB            :       0.0000000
fix           :       0.0000000
total E       :    -226.7175585
atomizationE  :      25.9033985    16254.63
(atE without considering molecular charge,
 total energy contains solvation terms)
H-L gap (eV)  :          2.7729
optimized geometry written to: xtbopt.xyz

           ------------------------------------------------- 
          |                Numerical Hessian                |
           ------------------------------------------------- 
step length          :   0.00500
SCC accuracy         :   0.25000
Hessian scale factor :   1.00000
frozen atoms in %    :   0.00000    0
RMS gradient         :   0.00010
estimated CPU  time     15.00 min
estimated wall time     15.03 min

writing file <hessian>.
 
 projected vibrational frequencies (cm-1)
eigval :       -0.00    -0.00     0.00     0.00     0.00     0.00
eigval :        5.91     9.25     9.84    13.60    14.85    15.92
eigval :       18.47    19.67    21.84    23.09    24.92    25.22
eigval :       29.16    31.27    32.31    34.04    35.16    37.18
eigval :       37.70    38.78    40.75    41.45    43.30    43.94
eigval :       44.46    46.19    47.00    47.82    50.65    51.96
eigval :       54.35    55.20    56.06    56.70    58.49    58.75
eigval :       59.63    60.43    62.00    63.33    63.83    65.09
eigval :       66.47    67.82    68.18    69.46    70.04    70.83
eigval :       72.64    73.11    73.50    74.55    75.16    75.92
eigval :       77.17    78.82    80.01    80.60    82.15    82.49
eigval :       83.02    83.47    84.65    86.15    87.40    88.04
eigval :       89.18    89.40    89.96    92.09    92.33    93.86
eigval :       94.96    95.87    96.81    97.71    98.17   100.32
eigval :      100.47   102.45   103.82   104.80   105.83   106.03
eigval :      106.63   107.60   108.02   108.95   110.12   110.46
eigval :      112.79   113.22   114.18   115.48   116.27   117.35
eigval :      117.86   118.21   120.54   121.03   123.17   124.05
eigval :      124.36   124.92   126.03   127.40   128.09   129.59
eigval :      130.78   131.54   132.92   134.46   135.21   136.65
eigval :      136.77   137.93   138.05   138.92   141.16   142.28
eigval :      143.20   144.33   144.86   145.80   147.34   148.89
eigval :      150.26   151.91   153.51   154.47   155.36   155.93
eigval :      157.43   158.62   159.27   161.57   163.17   163.62
eigval :      164.52   165.11   167.07   167.71   168.09   168.62
eigval :      171.37   172.66   173.58   174.39   175.77   176.43
eigval :      177.27   178.64   179.74   179.95   181.69   182.57
eigval :      183.83   184.67   185.25   186.40   187.52   188.66
eigval :      189.32   190.45   191.46   192.65   193.79   194.41
eigval :      195.09   196.76   197.37   198.05   199.09   199.44
eigval :      201.08   202.03   202.75   204.85   205.23   206.87
eigval :      208.56   210.07   210.81   211.40   212.91   214.93
eigval :      215.74   217.83   218.93   220.94   222.46   225.94
eigval :      227.55   228.98   230.27   230.96   233.93   240.75
eigval :      240.78   245.40   247.26   250.95   251.34   267.28
eigval :      296.76   312.21   340.34   350.82   366.07   380.20
eigval :      391.34   398.72   402.47   402.58   404.49   405.21
eigval :      417.70   437.20   437.67   439.73   445.98   448.19
eigval :      453.96   522.74   542.10   661.47   725.22   786.21
eigval :      787.49   792.37   793.50   794.98   840.23   842.83
eigval :      843.60   845.19   846.05   942.21   942.92   943.24
eigval :      944.03   945.04   954.70   956.47   958.31   958.54
eigval :      960.33  1029.52  1032.70  1036.16  1041.12  1047.26
eigval :     1082.71  1082.87  1084.48  1088.81  1093.58  1100.05
eigval :     1102.66  1104.01  1104.16  1107.84  1126.78  1132.21
eigval :     1133.09  1133.96  1134.86  1149.41  1155.09  1159.45
eigval :     1161.50  1162.02  1204.91  1217.35  1218.88  1220.86
eigval :     1221.80  1222.21  1224.08  1226.13  1235.47  1244.58
eigval :     1266.76  1268.02  1270.46  1271.42  1274.03  1275.24
eigval :     1275.81  1276.98  1277.17  1277.94  1279.26  1282.02
eigval :     1282.28  1286.61  1288.04  1348.72  1351.24  1352.05
eigval :     1352.58  1352.94  1367.20  1369.40  1372.76  1379.74
eigval :     1381.09  1406.45  1406.76  1410.63  1412.93  1415.68
eigval :     1457.30  1463.12  1463.87  1469.46  1472.27  1472.45
eigval :     1472.92  1482.72  1484.51  1488.45  1488.85  1490.09
eigval :     1490.69  1492.92  1493.72  1494.69  1494.74  1496.94
eigval :     1496.98  1497.48  1499.01  1499.31  1499.42  1500.55
eigval :     1504.11  1526.39  1539.51  1554.99  2871.78  2876.48
eigval :     2879.80  2896.78  2898.40  2901.10  2908.59  2919.76
eigval :     2933.97  2939.92  2948.65  2957.54  2958.94  2961.79
eigval :     2965.10  2971.79  2973.45  2973.69  2974.88  2976.46
eigval :     2978.24  2980.90  2981.40  2981.59  2981.93  2993.25
eigval :     2997.16  3002.68  3004.67  3008.19  3010.98  3017.20
eigval :     3017.35  3022.94  3023.40  3026.57  3029.06  3032.58
eigval :     3034.97  3037.81  3039.47  3044.47  3046.35  3047.39
eigval :     3052.09  3195.95  3268.27  3373.49  3403.62  3439.25
eigval :     3457.79  3527.30  3565.72  3573.48  3617.49  3647.70
 reduced masses (amu)
   1: 25.20   2: 23.57   3: 25.66   4: 25.01   5: 24.98   6: 22.40   7: 10.34   8: 11.84
   9: 10.38  10: 11.26  11: 14.19  12: 14.58  13: 13.11  14: 10.61  15: 13.78  16: 16.81
  17: 16.89  18: 17.64  19: 10.32  20: 20.32  21: 18.76  22: 16.22  23: 15.02  24: 22.22
  25: 20.34  26: 25.18  27: 24.31  28: 18.29  29: 22.27  30: 23.63  31: 21.18  32: 17.46
  33: 22.00  34: 19.96  35: 19.25  36: 23.29  37: 13.71  38: 27.11  39: 24.58  40: 19.88
  41: 24.42  42: 27.49  43: 23.22  44: 23.73  45: 21.09  46: 24.85  47: 29.09  48: 25.44
  49: 24.14  50: 23.43  51: 29.36  52: 25.87  53: 26.52  54: 27.85  55: 23.94  56: 29.48
  57: 28.68  58: 27.79  59: 27.95  60: 28.67  61: 29.30  62: 28.59  63: 26.84  64: 26.67
  65: 26.94  66: 29.17  67: 27.41  68: 26.74  69: 29.69  70: 28.98  71: 26.41  72: 27.82
  73: 30.49  74: 28.16  75: 29.45  76: 26.49  77: 27.64  78: 27.38  79: 29.01  80: 25.98
  81: 26.24  82: 28.70  83: 26.77  84: 26.64  85: 26.80  86: 23.58  87: 27.65  88: 28.61
  89: 24.87  90: 15.22  91: 23.79  92: 25.64  93: 26.48  94: 27.48  95: 26.03  96: 26.19
  97: 26.61  98: 24.15  99: 21.14 100: 20.25 101: 22.74 102: 21.51 103: 25.02 104: 22.61
 105: 25.49 106: 22.73 107: 20.97 108: 20.69 109: 26.60 110: 18.73 111: 25.52 112: 16.77
 113: 24.79 114: 24.64 115: 25.24 116: 24.50 117: 25.84 118: 27.94 119: 28.81 120: 25.87
 121: 23.76 122: 26.70 123: 19.05 124: 26.84 125: 26.04 126: 24.85 127: 24.91 128: 25.35
 129: 26.38 130: 26.85 131: 26.15 132: 25.82 133: 25.41 134: 25.98 135: 26.04 136: 26.53
 137: 26.15 138: 26.08 139: 24.78 140: 25.94 141: 26.70 142: 26.56 143: 24.21 144: 26.60
 145: 26.18 146: 26.70 147: 24.81 148: 25.42 149: 26.72 150: 25.83 151: 25.69 152: 25.85
 153: 26.54 154: 26.19 155: 26.14 156: 26.60 157: 25.89 158: 25.33 159: 25.96 160: 27.42
 161: 25.74 162: 26.98 163: 26.42 164: 27.34 165: 27.69 166: 26.85 167: 26.94 168: 26.36
 169: 25.33 170: 27.20 171: 27.03 172: 26.88 173: 25.04 174: 26.73 175: 27.22 176: 26.63
 177: 25.84 178: 25.90 179: 27.51 180: 26.37 181: 23.24 182: 25.20 183: 26.25 184: 24.46
 185: 24.38 186: 22.89 187: 14.80 188: 14.87 189: 22.91 190: 23.93 191: 23.01 192: 22.09
 193: 18.50 194: 23.69 195: 18.58 196: 25.32 197: 27.76 198: 20.58 199: 22.25 200: 25.46
 201: 24.93 202: 25.44 203: 17.25 204:  2.43 205:  2.91 206:  2.85 207:  2.11 208:  2.36
 209: 17.83 210: 15.48 211:  5.21 212: 16.98 213:  3.48 214:  2.83 215:  2.81 216:  3.20
 217:  3.13 218: 10.00 219:  9.71 220:  9.88 221:  9.13 222:  9.86 223:  4.63 224: 10.97
 225: 11.12 226: 10.95 227: 10.86 228:  2.61 229:  9.19 230:  2.06 231:  1.60 232:  1.94
 233:  1.79 234:  1.73 235:  1.74 236:  1.72 237:  1.73 238:  1.71 239:  2.38 240:  2.35
 241:  2.40 242:  2.34 243:  2.39 244:  5.00 245:  5.04 246:  5.62 247:  5.62 248:  5.68
 249:  3.25 250:  2.35 251:  2.78 252:  2.35 253:  2.37 254:  9.56 255:  9.82 256:  9.97
 257: 10.35 258: 10.55 259:  9.11 260:  9.13 261:  8.56 262:  8.99 263:  8.20 264:  9.99
 265: 10.38 266: 10.29 267:  9.63 268: 10.69 269:  6.91 270:  7.28 271:  7.21 272:  7.32
 273:  7.17 274:  5.34 275:  5.03 276:  5.26 277:  5.21 278:  5.19 279:  4.32 280:  3.62
 281:  3.72 282:  4.48 283:  4.42 284:  4.50 285:  4.28 286:  4.29 287:  2.87 288:  3.21
 289:  1.59 290:  1.78 291:  1.79 292:  2.05 293:  2.48 294:  1.61 295:  3.40 296:  3.62
 297:  2.14 298:  3.08 299:  2.55 300:  3.90 301:  2.64 302:  3.91 303:  3.61 304:  4.36
 305:  4.49 306:  4.93 307:  4.63 308:  4.94 309:  5.11 310:  5.14 311:  5.25 312:  4.97
 313:  5.12 314:  3.18 315:  3.21 316:  3.20 317:  3.18 318:  3.17 319:  1.98 320:  1.90
 321:  1.95 322:  1.90 323:  1.89 324:  1.87 325:  1.90 326:  1.84 327:  1.87 328:  1.87
 329:  1.73 330:  1.66 331:  1.71 332:  1.82 333:  1.73 334:  1.67 335:  1.71 336:  1.85
 337:  1.70 338:  1.62 339:  1.55 340:  1.65 341:  1.79 342:  1.54 343:  1.57 344:  1.88
 345:  2.03 346:  1.99 347:  1.97 348:  1.77 349:  1.96 350:  1.85 351:  1.97 352:  1.44
 353:  1.45 354:  1.45 355:  1.58 356:  1.66 357:  1.77 358:  1.79 359:  1.94 360:  1.94
 361:  1.89 362:  1.90 363:  1.80 364:  1.50 365:  1.76 366:  1.48 367:  1.71 368:  1.53
 369:  1.55 370:  1.66 371:  1.76 372:  1.66 373:  1.80 374:  1.77 375:  1.75 376:  1.85
 377:  1.76 378:  1.74 379:  1.67 380:  1.72 381:  1.88 382:  1.64 383:  1.95 384:  1.63
 385:  1.75 386:  1.79 387:  1.65 388:  1.58 389:  1.65 390:  1.64 391:  1.68 392:  1.94
 393:  1.90 394:  1.90 395:  1.91 396:  1.86 397:  1.84 398:  1.88 399:  1.88 400:  1.88
 401:  1.81 402:  1.82
 IR intensities (amu)
   1:  0.47   2:  0.34   3:  0.56   4:  0.59   5:  0.52   6:  0.25   7:  0.21   8:  0.18
   9:  0.20  10:  0.27  11:  0.33  12:  0.33  13:  0.27  14:  0.13  15:  0.22  16:  0.16
  17:  0.38  18:  0.26  19:  0.11  20:  0.08  21:  0.08  22:  0.14  23:  0.18  24:  0.18
  25:  0.18  26:  0.28  27:  0.29  28:  0.19  29:  0.10  30:  0.14  31:  0.10  32:  0.18
  33:  0.30  34:  0.17  35:  0.23  36:  0.21  37:  0.16  38:  0.15  39:  0.44  40:  0.21
  41:  0.10  42:  0.21  43:  0.04  44:  0.20  45:  0.17  46:  0.15  47:  0.27  48:  0.09
  49:  0.26  50:  0.13  51:  0.17  52:  0.10  53:  0.08  54:  0.24  55:  0.04  56:  0.11
  57:  0.16  58:  0.30  59:  0.09  60:  0.25  61:  0.19  62:  0.21  63:  0.28  64:  0.19
  65:  0.26  66:  0.19  67:  0.10  68:  0.25  69:  0.28  70:  0.29  71:  0.37  72:  0.12
  73:  0.09  74:  0.16  75:  0.11  76:  0.25  77:  0.18  78:  0.07  79:  0.26  80:  0.18
  81:  0.22  82:  0.23  83:  0.14  84:  0.19  85:  0.17  86:  0.32  87:  0.23  88:  0.18
  89:  0.29  90:  0.21  91:  0.15  92:  0.08  93:  0.21  94:  0.35  95:  0.34  96:  0.19
  97:  0.27  98:  0.13  99:  0.15 100:  0.28 101:  0.14 102:  0.41 103:  0.33 104:  0.22
 105:  0.28 106:  0.19 107:  0.37 108:  0.44 109:  0.66 110:  0.27 111:  0.45 112:  0.25
 113:  0.17 114:  0.86 115:  0.59 116:  0.73 117:  0.43 118:  0.29 119:  0.79 120:  0.24
 121:  0.16 122:  0.20 123:  0.64 124:  0.69 125:  0.67 126:  0.39 127:  0.19 128:  0.48
 129:  0.52 130:  0.52 131:  0.18 132:  0.33 133:  0.34 134:  1.08 135:  0.79 136:  0.62
 137:  0.52 138:  0.39 139:  0.15 140:  1.20 141:  0.86 142:  1.07 143:  0.78 144:  0.60
 145:  0.65 146:  0.45 147:  0.45 148:  0.62 149:  1.13 150:  0.62 151:  0.92 152:  0.56
 153:  0.82 154:  0.72 155:  0.29 156:  0.37 157:  0.58 158:  0.72 159:  0.87 160:  0.24
 161:  0.50 162:  0.60 163:  0.62 164:  0.59 165:  0.59 166:  0.35 167:  0.79 168:  0.15
 169:  0.30 170:  0.38 171:  1.03 172:  0.74 173:  0.20 174:  1.03 175:  0.70 176:  1.34
 177:  0.46 178:  0.78 179:  0.91 180:  0.58 181:  0.73 182:  1.05 183:  0.87 184:  1.30
 185:  1.55 186:  0.59 187:  1.18 188:  1.12 189:  0.82 190:  1.24 191:  1.10 192:  1.38
 193:  2.06 194:  2.22 195:  1.73 196:  1.76 197:  1.58 198:  1.58 199:  1.25 200:  1.65
 201:  2.02 202:  0.71 203:  1.00 204:  0.09 205:  0.14 206:  0.14 207:  0.13 208:  0.14
 209:  0.96 210:  0.49 211:  0.51 212:  0.84 213:  0.74 214:  0.68 215:  0.69 216:  0.90
 217:  0.52 218:  0.20 219:  0.24 220:  0.18 221:  0.27 222:  0.18 223:  0.67 224:  0.40
 225:  0.33 226:  0.34 227:  0.35 228:  0.77 229:  0.53 230:  0.76 231:  0.33 232:  0.27
 233:  0.69 234:  0.06 235:  0.03 236:  0.02 237:  0.03 238:  0.04 239:  0.09 240:  0.12
 241:  0.09 242:  0.11 243:  0.09 244:  0.10 245:  0.15 246:  0.20 247:  0.19 248:  0.16
 249:  0.06 250:  0.06 251:  0.09 252:  0.03 253:  0.09 254:  0.33 255:  0.46 256:  0.43
 257:  0.41 258:  0.45 259:  0.53 260:  0.97 261:  0.77 262:  0.52 263:  0.90 264:  0.60
 265:  0.73 266:  0.60 267:  0.36 268:  0.96 269:  0.23 270:  0.33 271:  0.18 272:  0.39
 273:  0.23 274:  0.20 275:  0.22 276:  0.24 277:  0.27 278:  0.30 279:  0.38 280:  0.33
 281:  0.34 282:  0.15 283:  0.06 284:  0.04 285:  0.08 286:  0.06 287:  0.31 288:  0.33
 289:  0.05 290:  0.12 291:  0.07 292:  0.07 293:  0.07 294:  0.07 295:  0.24 296:  0.29
 297:  0.04 298:  0.22 299:  0.08 300:  0.45 301:  0.26 302:  0.37 303:  0.49 304:  0.11
 305:  0.21 306:  0.21 307:  0.18 308:  0.23 309:  0.22 310:  0.20 311:  0.27 312:  0.21
 313:  0.21 314:  0.02 315:  0.09 316:  0.05 317:  0.05 318:  0.05 319:  0.06 320:  0.03
 321:  0.09 322:  0.03 323:  0.05 324:  0.06 325:  0.05 326:  0.03 327:  0.08 328:  0.06
 329:  0.05 330:  0.03 331:  0.06 332:  0.03 333:  0.11 334:  0.06 335:  0.12 336:  0.04
 337:  0.02 338:  0.05 339:  0.04 340:  0.05 341:  0.04 342:  0.04 343:  0.03 344:  0.55
 345:  0.49 346:  0.53 347:  0.35 348:  0.26 349:  0.32 350:  0.29 351:  0.23 352:  0.29
 353:  0.30 354:  0.26 355:  0.11 356:  0.21 357:  0.26 358:  0.16 359:  0.17 360:  0.13
 361:  0.13 362:  0.22 363:  0.30 364:  0.12 365:  0.28 366:  0.14 367:  0.35 368:  0.21
 369:  0.26 370:  0.10 371:  0.33 372:  0.25 373:  0.24 374:  0.34 375:  0.13 376:  0.37
 377:  0.14 378:  0.16 379:  0.35 380:  0.26 381:  0.32 382:  0.27 383:  0.25 384:  0.29
 385:  0.27 386:  0.20 387:  0.21 388:  0.19 389:  0.22 390:  0.22 391:  0.18 392:  0.63
 393:  0.72 394:  0.57 395:  0.45 396:  0.33 397:  0.50 398:  0.27 399:  0.30 400:  0.29
 401:  0.32 402:  0.32
 Raman intensities (amu)
   1:  0.00   2:  0.00   3:  0.00   4:  0.00   5:  0.00   6:  0.00   7:  0.00   8:  0.00
   9:  0.00  10:  0.00  11:  0.00  12:  0.00  13:  0.00  14:  0.00  15:  0.00  16:  0.00
  17:  0.00  18:  0.00  19:  0.00  20:  0.00  21:  0.00  22:  0.00  23:  0.00  24:  0.00
  25:  0.00  26:  0.00  27:  0.00  28:  0.00  29:  0.00  30:  0.00  31:  0.00  32:  0.00
  33:  0.00  34:  0.00  35:  0.00  36:  0.00  37:  0.00  38:  0.00  39:  0.00  40:  0.00
  41:  0.00  42:  0.00  43:  0.00  44:  0.00  45:  0.00  46:  0.00  47:  0.00  48:  0.00
  49:  0.00  50:  0.00  51:  0.00  52:  0.00  53:  0.00  54:  0.00  55:  0.00  56:  0.00
  57:  0.00  58:  0.00  59:  0.00  60:  0.00  61:  0.00  62:  0.00  63:  0.00  64:  0.00
  65:  0.00  66:  0.00  67:  0.00  68:  0.00  69:  0.00  70:  0.00  71:  0.00  72:  0.00
  73:  0.00  74:  0.00  75:  0.00  76:  0.00  77:  0.00  78:  0.00  79:  0.00  80:  0.00
  81:  0.00  82:  0.00  83:  0.00  84:  0.00  85:  0.00  86:  0.00  87:  0.00  88:  0.00
  89:  0.00  90:  0.00  91:  0.00  92:  0.00  93:  0.00  94:  0.00  95:  0.00  96:  0.00
  97:  0.00  98:  0.00  99:  0.00 100:  0.00 101:  0.00 102:  0.00 103:  0.00 104:  0.00
 105:  0.00 106:  0.00 107:  0.00 108:  0.00 109:  0.00 110:  0.00 111:  0.00 112:  0.00
 113:  0.00 114:  0.00 115:  0.00 116:  0.00 117:  0.00 118:  0.00 119:  0.00 120:  0.00
 121:  0.00 122:  0.00 123:  0.00 124:  0.00 125:  0.00 126:  0.00 127:  0.00 128:  0.00
 129:  0.00 130:  0.00 131:  0.00 132:  0.00 133:  0.00 134:  0.00 135:  0.00 136:  0.00
 137:  0.00 138:  0.00 139:  0.00 140:  0.00 141:  0.00 142:  0.00 143:  0.00 144:  0.00
 145:  0.00 146:  0.00 147:  0.00 148:  0.00 149:  0.00 150:  0.00 151:  0.00 152:  0.00
 153:  0.00 154:  0.00 155:  0.00 156:  0.00 157:  0.00 158:  0.00 159:  0.00 160:  0.00
 161:  0.00 162:  0.00 163:  0.00 164:  0.00 165:  0.00 166:  0.00 167:  0.00 168:  0.00
 169:  0.00 170:  0.00 171:  0.00 172:  0.00 173:  0.00 174:  0.00 175:  0.00 176:  0.00
 177:  0.00 178:  0.00 179:  0.00 180:  0.00 181:  0.00 182:  0.00 183:  0.00 184:  0.00
 185:  0.00 186:  0.00 187:  0.00 188:  0.00 189:  0.00 190:  0.00 191:  0.00 192:  0.00
 193:  0.00 194:  0.00 195:  0.00 196:  0.00 197:  0.00 198:  0.00 199:  0.00 200:  0.00
 201:  0.00 202:  0.00 203:  0.00 204:  0.00 205:  0.00 206:  0.00 207:  0.00 208:  0.00
 209:  0.00 210:  0.00 211:  0.00 212:  0.00 213:  0.00 214:  0.00 215:  0.00 216:  0.00
 217:  0.00 218:  0.00 219:  0.00 220:  0.00 221:  0.00 222:  0.00 223:  0.00 224:  0.00
 225:  0.00 226:  0.00 227:  0.00 228:  0.00 229:  0.00 230:  0.00 231:  0.00 232:  0.00
 233:  0.00 234:  0.00 235:  0.00 236:  0.00 237:  0.00 238:  0.00 239:  0.00 240:  0.00
 241:  0.00 242:  0.00 243:  0.00 244:  0.00 245:  0.00 246:  0.00 247:  0.00 248:  0.00
 249:  0.00 250:  0.00 251:  0.00 252:  0.00 253:  0.00 254:  0.00 255:  0.00 256:  0.00
 257:  0.00 258:  0.00 259:  0.00 260:  0.00 261:  0.00 262:  0.00 263:  0.00 264:  0.00
 265:  0.00 266:  0.00 267:  0.00 268:  0.00 269:  0.00 270:  0.00 271:  0.00 272:  0.00
 273:  0.00 274:  0.00 275:  0.00 276:  0.00 277:  0.00 278:  0.00 279:  0.00 280:  0.00
 281:  0.00 282:  0.00 283:  0.00 284:  0.00 285:  0.00 286:  0.00 287:  0.00 288:  0.00
 289:  0.00 290:  0.00 291:  0.00 292:  0.00 293:  0.00 294:  0.00 295:  0.00 296:  0.00
 297:  0.00 298:  0.00 299:  0.00 300:  0.00 301:  0.00 302:  0.00 303:  0.00 304:  0.00
 305:  0.00 306:  0.00 307:  0.00 308:  0.00 309:  0.00 310:  0.00 311:  0.00 312:  0.00
 313:  0.00 314:  0.00 315:  0.00 316:  0.00 317:  0.00 318:  0.00 319:  0.00 320:  0.00
 321:  0.00 322:  0.00 323:  0.00 324:  0.00 325:  0.00 326:  0.00 327:  0.00 328:  0.00
 329:  0.00 330:  0.00 331:  0.00 332:  0.00 333:  0.00 334:  0.00 335:  0.00 336:  0.00
 337:  0.00 338:  0.00 339:  0.00 340:  0.00 341:  0.00 342:  0.00 343:  0.00 344:  0.00
 345:  0.00 346:  0.00 347:  0.00 348:  0.00 349:  0.00 350:  0.00 351:  0.00 352:  0.00
 353:  0.00 354:  0.00 355:  0.00 356:  0.00 357:  0.00 358:  0.00 359:  0.00 360:  0.00
 361:  0.00 362:  0.00 363:  0.00 364:  0.00 365:  0.00 366:  0.00 367:  0.00 368:  0.00
 369:  0.00 370:  0.00 371:  0.00 372:  0.00 373:  0.00 374:  0.00 375:  0.00 376:  0.00
 377:  0.00 378:  0.00 379:  0.00 380:  0.00 381:  0.00 382:  0.00 383:  0.00 384:  0.00
 385:  0.00 386:  0.00 387:  0.00 388:  0.00 389:  0.00 390:  0.00 391:  0.00 392:  0.00
 393:  0.00 394:  0.00 395:  0.00 396:  0.00 397:  0.00 398:  0.00 399:  0.00 400:  0.00
 401:  0.00 402:  0.00
 output can be read by thermo (or use thermo option).
 writing <g98.out> molden fake output.
 recommended (thermochemical) frequency scaling factor: 1.0
                    ==================
                    thermo calculation
                    ==================
Nvib :  396 Nimag : 0  symmetry :   C1  rot number :  1  scale factor : 1.00 sthr :  50.
omega=  5.91     Gvib=    -2.700     Grot=    -1.689     Gused=    -1.689
omega=  9.25     Gvib=    -2.435     Grot=    -1.557     Gused=    -1.558
omega=  9.84     Gvib=    -2.398     Grot=    -1.538     Gused=    -1.539
omega= 13.60     Gvib=    -2.207     Grot=    -1.442     Gused=    -1.446
omega= 14.85     Gvib=    -2.154     Grot=    -1.416     Gused=    -1.422
omega= 15.92     Gvib=    -2.113     Grot=    -1.396     Gused=    -1.403
omega= 18.47     Gvib=    -2.025     Grot=    -1.352     Gused=    -1.364
omega= 19.67     Gvib=    -1.988     Grot=    -1.333     Gused=    -1.348
omega= 21.84     Gvib=    -1.926     Grot=    -1.302     Gused=    -1.324
omega= 23.09     Gvib=    -1.893     Grot=    -1.285     Gused=    -1.312
omega= 24.92     Gvib=    -1.848     Grot=    -1.263     Gused=    -1.297
omega= 25.22     Gvib=    -1.841     Grot=    -1.259     Gused=    -1.295
omega= 29.16     Gvib=    -1.755     Grot=    -1.216     Gused=    -1.272
omega= 31.27     Gvib=    -1.714     Grot=    -1.196     Gused=    -1.264
omega= 32.31     Gvib=    -1.694     Grot=    -1.186     Gused=    -1.261
omega= 34.04     Gvib=    -1.663     Grot=    -1.170     Gused=    -1.258
omega= 35.16     Gvib=    -1.644     Grot=    -1.161     Gused=    -1.256
omega= 37.18     Gvib=    -1.611     Grot=    -1.144     Gused=    -1.254
omega= 37.70     Gvib=    -1.603     Grot=    -1.140     Gused=    -1.253
omega= 38.78     Gvib=    -1.586     Grot=    -1.132     Gused=    -1.253
omega= 40.75     Gvib=    -1.557     Grot=    -1.117     Gused=    -1.252
omega= 41.45     Gvib=    -1.547     Grot=    -1.112     Gused=    -1.252
omega= 43.30     Gvib=    -1.521     Grot=    -1.099     Gused=    -1.251
omega= 43.94     Gvib=    -1.513     Grot=    -1.095     Gused=    -1.251
omega= 44.46     Gvib=    -1.506     Grot=    -1.091     Gused=    -1.251
omega= 46.19     Gvib=    -1.483     Grot=    -1.080     Gused=    -1.250
omega= 47.00     Gvib=    -1.473     Grot=    -1.075     Gused=    -1.249
omega= 47.82     Gvib=    -1.463     Grot=    -1.070     Gused=    -1.249
omega= 50.65     Gvib=    -1.429     Grot=    -1.053     Gused=    -1.246
omega= 51.96     Gvib=    -1.414     Grot=    -1.045     Gused=    -1.244
omega= 54.35     Gvib=    -1.387     Grot=    -1.032     Gused=    -1.239
omega= 55.20     Gvib=    -1.378     Grot=    -1.027     Gused=    -1.237
omega= 56.06     Gvib=    -1.369     Grot=    -1.023     Gused=    -1.235
omega= 56.70     Gvib=    -1.362     Grot=    -1.019     Gused=    -1.233
omega= 58.49     Gvib=    -1.344     Grot=    -1.010     Gused=    -1.228
omega= 58.75     Gvib=    -1.341     Grot=    -1.009     Gused=    -1.227
omega= 59.63     Gvib=    -1.333     Grot=    -1.004     Gused=    -1.224
omega= 60.43     Gvib=    -1.325     Grot=    -1.000     Gused=    -1.221
omega= 62.00     Gvib=    -1.310     Grot=    -0.993     Gused=    -1.216
omega= 63.33     Gvib=    -1.297     Grot=    -0.987     Gused=    -1.210
omega= 63.83     Gvib=    -1.293     Grot=    -0.984     Gused=    -1.208
omega= 65.09     Gvib=    -1.281     Grot=    -0.978     Gused=    -1.203
omega= 66.47     Gvib=    -1.269     Grot=    -0.972     Gused=    -1.197
omega= 67.82     Gvib=    -1.257     Grot=    -0.966     Gused=    -1.191
omega= 68.18     Gvib=    -1.254     Grot=    -0.965     Gused=    -1.189
omega= 69.46     Gvib=    -1.243     Grot=    -0.959     Gused=    -1.183
omega= 70.04     Gvib=    -1.238     Grot=    -0.957     Gused=    -1.180
omega= 70.83     Gvib=    -1.231     Grot=    -0.953     Gused=    -1.176
omega= 72.64     Gvib=    -1.217     Grot=    -0.946     Gused=    -1.167
omega= 73.11     Gvib=    -1.213     Grot=    -0.944     Gused=    -1.165
omega= 73.50     Gvib=    -1.210     Grot=    -0.942     Gused=    -1.163
omega= 74.55     Gvib=    -1.201     Grot=    -0.938     Gused=    -1.157
omega= 75.16     Gvib=    -1.197     Grot=    -0.936     Gused=    -1.154
omega= 75.92     Gvib=    -1.191     Grot=    -0.933     Gused=    -1.150
omega= 77.17     Gvib=    -1.181     Grot=    -0.928     Gused=    -1.143
omega= 78.82     Gvib=    -1.169     Grot=    -0.922     Gused=    -1.134
omega= 80.01     Gvib=    -1.160     Grot=    -0.917     Gused=    -1.128
omega= 80.60     Gvib=    -1.156     Grot=    -0.915     Gused=    -1.125
omega= 82.15     Gvib=    -1.145     Grot=    -0.910     Gused=    -1.116
omega= 82.49     Gvib=    -1.142     Grot=    -0.908     Gused=    -1.114
omega= 83.02     Gvib=    -1.138     Grot=    -0.906     Gused=    -1.111
omega= 83.47     Gvib=    -1.135     Grot=    -0.905     Gused=    -1.109
omega= 84.65     Gvib=    -1.127     Grot=    -0.901     Gused=    -1.102
omega= 86.15     Gvib=    -1.117     Grot=    -0.895     Gused=    -1.094
omega= 87.40     Gvib=    -1.108     Grot=    -0.891     Gused=    -1.087
omega= 88.04     Gvib=    -1.104     Grot=    -0.889     Gused=    -1.084
omega= 89.18     Gvib=    -1.097     Grot=    -0.885     Gused=    -1.078
omega= 89.40     Gvib=    -1.095     Grot=    -0.884     Gused=    -1.076
omega= 89.96     Gvib=    -1.092     Grot=    -0.883     Gused=    -1.073
omega= 92.09     Gvib=    -1.078     Grot=    -0.876     Gused=    -1.062
omega= 92.33     Gvib=    -1.076     Grot=    -0.875     Gused=    -1.060
omega= 93.86     Gvib=    -1.067     Grot=    -0.870     Gused=    -1.052
omega= 94.96     Gvib=    -1.060     Grot=    -0.867     Gused=    -1.046
omega= 95.87     Gvib=    -1.054     Grot=    -0.864     Gused=    -1.041
omega= 96.81     Gvib=    -1.049     Grot=    -0.861     Gused=    -1.036
omega= 97.71     Gvib=    -1.043     Grot=    -0.858     Gused=    -1.032
omega= 98.17     Gvib=    -1.041     Grot=    -0.857     Gused=    -1.029
omega=100.32     Gvib=    -1.028     Grot=    -0.850     Gused=    -1.018
omega=100.47     Gvib=    -1.027     Grot=    -0.850     Gused=    -1.017
omega=102.45     Gvib=    -1.016     Grot=    -0.844     Gused=    -1.007
omega=103.82     Gvib=    -1.008     Grot=    -0.840     Gused=    -1.000
omega=104.80     Gvib=    -1.003     Grot=    -0.837     Gused=    -0.995
omega=105.83     Gvib=    -0.997     Grot=    -0.834     Gused=    -0.989
omega=106.03     Gvib=    -0.996     Grot=    -0.834     Gused=    -0.988
omega=106.63     Gvib=    -0.993     Grot=    -0.832     Gused=    -0.985
omega=107.60     Gvib=    -0.987     Grot=    -0.830     Gused=    -0.980
omega=108.02     Gvib=    -0.985     Grot=    -0.828     Gused=    -0.978
omega=108.95     Gvib=    -0.980     Grot=    -0.826     Gused=    -0.974
omega=110.12     Gvib=    -0.974     Grot=    -0.823     Gused=    -0.968
omega=110.46     Gvib=    -0.972     Grot=    -0.822     Gused=    -0.966
omega=112.79     Gvib=    -0.960     Grot=    -0.816     Gused=    -0.955
omega=113.22     Gvib=    -0.958     Grot=    -0.814     Gused=    -0.953
omega=114.18     Gvib=    -0.953     Grot=    -0.812     Gused=    -0.948
omega=115.48     Gvib=    -0.947     Grot=    -0.809     Gused=    -0.942
omega=116.27     Gvib=    -0.943     Grot=    -0.807     Gused=    -0.938
omega=117.35     Gvib=    -0.937     Grot=    -0.804     Gused=    -0.933
omega=117.86     Gvib=    -0.935     Grot=    -0.803     Gused=    -0.931
omega=118.21     Gvib=    -0.933     Grot=    -0.802     Gused=    -0.929
omega=120.54     Gvib=    -0.922     Grot=    -0.796     Gused=    -0.918
omega=121.03     Gvib=    -0.919     Grot=    -0.795     Gused=    -0.916
omega=123.17     Gvib=    -0.909     Grot=    -0.790     Gused=    -0.906
omega=124.05     Gvib=    -0.905     Grot=    -0.787     Gused=    -0.902
omega=124.36     Gvib=    -0.904     Grot=    -0.787     Gused=    -0.901
omega=124.92     Gvib=    -0.901     Grot=    -0.785     Gused=    -0.898
omega=126.03     Gvib=    -0.896     Grot=    -0.783     Gused=    -0.893
omega=127.40     Gvib=    -0.890     Grot=    -0.779     Gused=    -0.887
omega=128.09     Gvib=    -0.887     Grot=    -0.778     Gused=    -0.884
omega=129.59     Gvib=    -0.880     Grot=    -0.774     Gused=    -0.878
omega=130.78     Gvib=    -0.875     Grot=    -0.772     Gused=    -0.873
omega=131.54     Gvib=    -0.872     Grot=    -0.770     Gused=    -0.870
omega=132.92     Gvib=    -0.866     Grot=    -0.767     Gused=    -0.864
omega=134.46     Gvib=    -0.859     Grot=    -0.764     Gused=    -0.857
omega=135.21     Gvib=    -0.856     Grot=    -0.762     Gused=    -0.854
omega=136.65     Gvib=    -0.850     Grot=    -0.759     Gused=    -0.848
omega=136.77     Gvib=    -0.849     Grot=    -0.758     Gused=    -0.848
omega=137.93     Gvib=    -0.845     Grot=    -0.756     Gused=    -0.843
omega=138.05     Gvib=    -0.844     Grot=    -0.756     Gused=    -0.843
omega=138.92     Gvib=    -0.840     Grot=    -0.754     Gused=    -0.839
omega=141.16     Gvib=    -0.831     Grot=    -0.749     Gused=    -0.830
omega=142.28     Gvib=    -0.827     Grot=    -0.747     Gused=    -0.826
omega=143.20     Gvib=    -0.823     Grot=    -0.745     Gused=    -0.822
omega=144.33     Gvib=    -0.819     Grot=    -0.743     Gused=    -0.818
omega=144.86     Gvib=    -0.817     Grot=    -0.741     Gused=    -0.816
omega=145.80     Gvib=    -0.813     Grot=    -0.740     Gused=    -0.812
omega=147.34     Gvib=    -0.807     Grot=    -0.736     Gused=    -0.806
omega=148.89     Gvib=    -0.801     Grot=    -0.733     Gused=    -0.800
omega=150.26     Gvib=    -0.796     Grot=    -0.731     Gused=    -0.795
omega=151.91     Gvib=    -0.790     Grot=    -0.727     Gused=    -0.789
omega=153.51     Gvib=    -0.784     Grot=    -0.724     Gused=    -0.783
omega=154.47     Gvib=    -0.780     Grot=    -0.722     Gused=    -0.779
omega=155.36     Gvib=    -0.777     Grot=    -0.721     Gused=    -0.776
omega=155.93     Gvib=    -0.775     Grot=    -0.720     Gused=    -0.774
omega=157.43     Gvib=    -0.769     Grot=    -0.717     Gused=    -0.769
omega=158.62     Gvib=    -0.765     Grot=    -0.715     Gused=    -0.765
omega=159.27     Gvib=    -0.763     Grot=    -0.713     Gused=    -0.762
omega=161.57     Gvib=    -0.755     Grot=    -0.709     Gused=    -0.754
omega=163.17     Gvib=    -0.749     Grot=    -0.706     Gused=    -0.749
omega=163.62     Gvib=    -0.748     Grot=    -0.705     Gused=    -0.747
omega=164.52     Gvib=    -0.745     Grot=    -0.704     Gused=    -0.744
omega=165.11     Gvib=    -0.743     Grot=    -0.703     Gused=    -0.742
omega=167.07     Gvib=    -0.736     Grot=    -0.699     Gused=    -0.736
omega=167.71     Gvib=    -0.734     Grot=    -0.698     Gused=    -0.734
omega=168.09     Gvib=    -0.732     Grot=    -0.697     Gused=    -0.732
omega=168.62     Gvib=    -0.731     Grot=    -0.696     Gused=    -0.730
omega=171.37     Gvib=    -0.722     Grot=    -0.692     Gused=    -0.721
omega=172.66     Gvib=    -0.717     Grot=    -0.689     Gused=    -0.717
omega=173.58     Gvib=    -0.715     Grot=    -0.688     Gused=    -0.714
omega=174.39     Gvib=    -0.712     Grot=    -0.686     Gused=    -0.712
omega=175.77     Gvib=    -0.707     Grot=    -0.684     Gused=    -0.707
omega=176.43     Gvib=    -0.705     Grot=    -0.683     Gused=    -0.705
omega=177.27     Gvib=    -0.703     Grot=    -0.682     Gused=    -0.703
omega=178.64     Gvib=    -0.698     Grot=    -0.679     Gused=    -0.698
omega=179.74     Gvib=    -0.695     Grot=    -0.678     Gused=    -0.695
omega=179.95     Gvib=    -0.694     Grot=    -0.677     Gused=    -0.694
omega=181.69     Gvib=    -0.689     Grot=    -0.674     Gused=    -0.689
omega=182.57     Gvib=    -0.686     Grot=    -0.673     Gused=    -0.686
omega=183.83     Gvib=    -0.683     Grot=    -0.671     Gused=    -0.682
omega=184.67     Gvib=    -0.680     Grot=    -0.670     Gused=    -0.680
omega=185.25     Gvib=    -0.678     Grot=    -0.669     Gused=    -0.678
omega=186.40     Gvib=    -0.675     Grot=    -0.667     Gused=    -0.675
omega=187.52     Gvib=    -0.672     Grot=    -0.665     Gused=    -0.672
omega=188.66     Gvib=    -0.668     Grot=    -0.663     Gused=    -0.668
omega=189.32     Gvib=    -0.666     Grot=    -0.662     Gused=    -0.666
omega=190.45     Gvib=    -0.663     Grot=    -0.660     Gused=    -0.663
omega=191.46     Gvib=    -0.660     Grot=    -0.659     Gused=    -0.660
omega=192.65     Gvib=    -0.657     Grot=    -0.657     Gused=    -0.657
omega=193.79     Gvib=    -0.653     Grot=    -0.655     Gused=    -0.653
omega=194.41     Gvib=    -0.652     Grot=    -0.654     Gused=    -0.652
omega=195.09     Gvib=    -0.650     Grot=    -0.653     Gused=    -0.650
omega=196.76     Gvib=    -0.645     Grot=    -0.651     Gused=    -0.645
omega=197.37     Gvib=    -0.643     Grot=    -0.650     Gused=    -0.643
omega=198.05     Gvib=    -0.641     Grot=    -0.649     Gused=    -0.641
omega=199.09     Gvib=    -0.639     Grot=    -0.647     Gused=    -0.639
omega=199.44     Gvib=    -0.638     Grot=    -0.647     Gused=    -0.638
omega=201.08     Gvib=    -0.633     Grot=    -0.644     Gused=    -0.633
omega=202.03     Gvib=    -0.630     Grot=    -0.643     Gused=    -0.631
omega=202.75     Gvib=    -0.629     Grot=    -0.642     Gused=    -0.629
omega=204.85     Gvib=    -0.623     Grot=    -0.639     Gused=    -0.623
omega=205.23     Gvib=    -0.622     Grot=    -0.638     Gused=    -0.622
omega=206.87     Gvib=    -0.618     Grot=    -0.636     Gused=    -0.618
omega=208.56     Gvib=    -0.613     Grot=    -0.633     Gused=    -0.613
omega=210.07     Gvib=    -0.609     Grot=    -0.631     Gused=    -0.609
omega=210.81     Gvib=    -0.607     Grot=    -0.630     Gused=    -0.607
omega=211.40     Gvib=    -0.606     Grot=    -0.629     Gused=    -0.606
omega=212.91     Gvib=    -0.602     Grot=    -0.627     Gused=    -0.602
omega=214.93     Gvib=    -0.597     Grot=    -0.625     Gused=    -0.597
omega=215.74     Gvib=    -0.595     Grot=    -0.623     Gused=    -0.595
omega=217.83     Gvib=    -0.589     Grot=    -0.621     Gused=    -0.590
omega=218.93     Gvib=    -0.587     Grot=    -0.619     Gused=    -0.587
omega=220.94     Gvib=    -0.582     Grot=    -0.616     Gused=    -0.582
omega=222.46     Gvib=    -0.578     Grot=    -0.614     Gused=    -0.578
omega=225.94     Gvib=    -0.570     Grot=    -0.610     Gused=    -0.570
omega=227.55     Gvib=    -0.566     Grot=    -0.608     Gused=    -0.566
omega=228.98     Gvib=    -0.563     Grot=    -0.606     Gused=    -0.563
omega=230.27     Gvib=    -0.560     Grot=    -0.604     Gused=    -0.560
omega=230.96     Gvib=    -0.558     Grot=    -0.603     Gused=    -0.558
omega=233.93     Gvib=    -0.551     Grot=    -0.599     Gused=    -0.551
omega=240.75     Gvib=    -0.536     Grot=    -0.591     Gused=    -0.536
omega=240.78     Gvib=    -0.536     Grot=    -0.591     Gused=    -0.536
omega=245.40     Gvib=    -0.526     Grot=    -0.585     Gused=    -0.526
omega=247.26     Gvib=    -0.522     Grot=    -0.583     Gused=    -0.522
omega=250.95     Gvib=    -0.514     Grot=    -0.579     Gused=    -0.514
omega=251.34     Gvib=    -0.513     Grot=    -0.578     Gused=    -0.513
omega=267.28     Gvib=    -0.481     Grot=    -0.560     Gused=    -0.481
omega=296.76     Gvib=    -0.428     Grot=    -0.529     Gused=    -0.428
 
   temp. (K)  partition function   enthalpy   heat capacity  entropy
                                   cal/mol     cal/K/mol   cal/K/mol   J/K/mol
 298.15  VIB  0.350E+88            94348.098    448.064    660.584
         ROT  0.540E+09              888.752      2.981     42.940
         INT  0.189E+97            95236.850    451.045    703.524
         TR   0.792E+29             1481.254      4.968     48.450
         TOT                       96718.1043   456.0135   751.9739  3146.2470
                     Eh         kcal/mol          kJ/mol 
ZPVE            0.790572         496.092         2075.64    
H(0)-H(T)+PV    0.154130         96.7181         404.667    
H(T)            0.944703         592.810         2480.31    
T*S             0.357287         224.201         938.054    
G(T)            0.587415         368.609         1542.25    
   -226.13014299  <=== TOTAL FREE ENERGY in Eh incl. el.,ZPVE,RRHO,solv. parts
 
 normal mode %tage of torsion character
   1:  0.00   2:  0.00   3:  0.00   4:  0.00   5:  0.00   6:  0.00   7:  0.42   8:  0.29
   9:  0.37  10:  0.58  11:  0.54  12:  0.99  13:  0.66  14:  0.45  15:  0.64  16:  0.67
  17:  0.76  18:  0.92  19:  0.55  20:  0.58  21:  0.39  22:  0.83  23:  0.84  24:  0.83
  25:  0.78  26:  0.86  27:  0.75  28:  0.76  29:  0.76  30:  0.81  31:  0.47  32:  0.45
  33:  0.81  34:  0.62  35:  0.81  36:  0.77  37:  0.76  38:  0.84  39:  0.84  40:  0.61
  41:  0.71  42:  0.83  43:  0.48  44:  0.83  45:  0.67  46:  0.69  47:  0.80  48:  0.81
  49:  0.70  50:  0.68  51:  0.61  52:  0.69  53:  0.76  54:  0.78  55:  0.74  56:  0.76
  57:  0.82  58:  0.59  59:  0.80  60:  0.86  61:  0.88  62:  0.85  63:  0.86  64:  0.75
  65:  0.82  66:  0.79  67:  0.85  68:  0.58  69:  0.84  70:  0.95  71:  0.93  72:  0.57
  73:  0.84  74:  0.93  75:  0.84  76:  0.79  77:  0.85  78:  0.62  79:  0.83  80:  0.87
  81:  0.82  82:  0.83  83:  0.81  84:  0.95  85:  0.69  86:  0.89  87:  0.80  88:  0.77
  89:  0.91  90:  0.68  91:  0.82  92:  0.87  93:  0.83  94:  0.93  95:  0.94  96:  0.63
  97:  0.97  98:  0.61  99:  0.89 100:  0.90 101:  0.87 102:  0.91 103:  0.87 104:  0.83
 105:  0.69 106:  0.67 107:  0.85 108:  0.83 109:  0.92 110:  0.87 111:  0.92 112:  0.69
 113:  0.94 114:  0.76 115:  0.75 116:  0.80 117:  0.84 118:  0.61 119:  0.89 120:  0.77
 121:  0.91 122:  0.81 123:  0.82 124:  0.85 125:  0.86 126:  0.58 127:  0.82 128:  0.97
 129:  0.84 130:  0.87 131:  0.90 132:  0.77 133:  0.85 134:  0.93 135:  0.89 136:  0.95
 137:  0.92 138:  0.92 139:  0.88 140:  0.82 141:  0.91 142:  0.86 143:  0.94 144:  0.72
 145:  0.90 146:  0.69 147:  0.94 148:  0.87 149:  0.72 150:  0.52 151:  0.79 152:  0.74
 153:  0.76 154:  0.65 155:  0.75 156:  0.59 157:  0.44 158:  0.67 159:  0.59 160:  0.79
 161:  0.56 162:  0.63 163:  0.44 164:  0.84 165:  0.79 166:  0.59 167:  0.63 168:  0.56
 169:  0.74 170:  0.73 171:  0.34 172:  0.73 173:  0.71 174:  0.74 175:  0.71 176:  0.75
 177:  0.84 178:  0.50 179:  0.58 180:  0.71 181:  0.77 182:  0.76 183:  0.44 184:  0.88
 185:  0.59 186:  0.79 187:  0.93 188:  0.92 189:  0.76 190:  0.95 191:  0.92 192:  0.72
 193:  0.73 194:  0.66 195:  0.94 196:  0.65 197:  0.42 198:  0.55 199:  0.66 200:  0.40
 201:  0.64 202:  0.76 203:  0.67 204:  0.87 205:  0.85 206:  0.83 207:  0.87 208:  0.87
 209:  0.04 210:  0.37 211:  0.25 212:  0.11 213:  0.01 214:  0.94 215:  0.96 216:  0.95
 217:  0.63 218:  0.06 219:  0.09 220:  0.07 221:  0.08 222:  0.07 223:  0.27 224:  0.03
 225:  0.05 226:  0.03 227:  0.20 228:  0.99 229:  0.11 230:  0.46 231:  0.70 232:  0.17
 233:  0.75 234:  0.50 235:  0.50 236:  0.50 237:  0.50 238:  0.50 239:  0.50 240:  0.51
 241:  0.50 242:  0.51 243:  0.50 244:  0.18 245:  0.17 246:  0.10 247:  0.08 248:  0.08
 249:  0.40 250:  0.51 251:  0.43 252:  0.51 253:  0.49 254:  0.04 255:  0.04 256:  0.03
 257:  0.06 258:  0.04 259:  0.05 260:  0.05 261:  0.04 262:  0.09 263:  0.08 264:  0.03
 265:  0.02 266:  0.03 267:  0.04 268:  0.02 269:  0.07 270:  0.07 271:  0.08 272:  0.07
 273:  0.06 274:  0.34 275:  0.35 276:  0.35 277:  0.39 278:  0.43 279:  0.10 280:  0.05
 281:  0.02 282:  0.45 283:  0.44 284:  0.45 285:  0.44 286:  0.43 287:  0.09 288:  0.29
 289:  0.07 290:  0.11 291:  0.08 292:  0.14 293:  0.17 294:  0.08 295:  0.11 296:  0.13
 297:  0.20 298:  0.15 299:  0.22 300:  0.06 301:  0.16 302:  0.06 303:  0.12 304:  0.09
 305:  0.10 306:  0.07 307:  0.08 308:  0.07 309:  0.12 310:  0.10 311:  0.10 312:  0.09
 313:  0.09 314:  0.00 315:  0.00 316:  0.00 317:  0.00 318:  0.00 319:  0.51 320:  0.62
 321:  0.58 322:  0.60 323:  0.64 324:  0.61 325:  0.57 326:  0.62 327:  0.65 328:  0.61
 329:  0.73 330:  0.73 331:  0.67 332:  0.61 333:  0.70 334:  0.80 335:  0.67 336:  0.64
 337:  0.76 338:  0.84 339:  0.92 340:  0.82 341:  0.70 342:  0.91 343:  0.90 344:  0.06
 345:  0.37 346:  0.00 347:  0.28 348:  0.18 349:  0.22 350:  0.21 351:  0.20 352:  0.02
 353:  0.02 354:  0.02 355:  0.09 356:  0.20 357:  0.14 358:  0.21 359:  0.24 360:  0.23
 361:  0.25 362:  0.14 363:  0.10 364:  0.02 365:  0.03 366:  0.01 367:  0.04 368:  0.01
 369:  0.03 370:  0.07 371:  0.07 372:  0.03 373:  0.10 374:  0.03 375:  0.10 376:  0.04
 377:  0.10 378:  0.07 379:  0.02 380:  0.04 381:  0.04 382:  0.02 383:  0.05 384:  0.02
 385:  0.03 386:  0.04 387:  0.02 388:  0.02 389:  0.02 390:  0.02 391:  0.02 392:  0.02
 393:  0.03 394:  0.00 395:  0.08 396:  0.11 397:  0.09 398:  0.01 399:  0.01 400:  0.00
 401:  0.00 402:  0.00
 recommended # of modes for mode following         214
 
 Pipek-Mezey localization of normal modes
 number of localized modes          223
 frequency thrshold           500.000000000000     
 number of groups                    88
 atom-group assingment :   
  1  2  3  4  5  6  7  8  9 10 11 12 13 14 15 16 17 18 19 20 21 22 23 24 25 26 27 28 29 30
 31 32 33 34 35 36 37 38 39 40 41 42 43 44 45 46 47 48 49 50 51 52 53 53 53 54 55 56 57 57
 57 58 58 58 58 59 60 61 61 61 62 62 63 64 64 64 65 65 65 65 66 66 67 67 67 68 68 68 69 69
 69 70 70 70 70 71 71 71 71 71 71 72 73 74 74 74 75 75 75 75 76 77 78 78 78 79 79 79 80 80
 80 81 81 81 81 82 83 84 85 86 85 87 88 87
 pop matrix done.
 initialization of trafo matrix to unity
iteration     50  convergence  0.36455987D-01
iteration    100  convergence  0.67829582D-04

 converged in    131 iterations, threshold :   0.99995829D-06
eig.   :       -0.00    -0.00     0.00     0.00     0.00     0.00
eig.   :       46.58    52.13    58.17    59.98    60.00    65.83
eig.   :       67.83    70.98    79.48    87.52    87.55    88.22
eig.   :       88.23    88.62    90.06    90.56    90.81    91.00
eig.   :       91.71    91.95    92.05    93.15    94.92    95.97
eig.   :       97.43    97.58    97.86    98.33    98.46    98.50
eig.   :       99.52   101.08   102.91   102.95   103.78   103.83
eig.   :      104.34   104.34   104.55   104.67   106.13   106.66
eig.   :      106.80   107.03   108.00   109.17   109.20   110.17
eig.   :      110.80   111.38   112.02   113.80   114.08   114.46
eig.   :      114.89   114.96   115.89   115.98   116.61   116.64
eig.   :      118.32   123.26   123.70   124.00   124.50   124.83
eig.   :      126.07   126.46   127.05   127.45   127.95   129.75
eig.   :      129.95   130.06   130.55   131.79   132.92   133.44
eig.   :      133.67   133.90   133.92   135.07   135.93   135.98
eig.   :      136.18   136.76   136.88   136.90   137.18   137.33
eig.   :      139.22   141.25   142.02   142.06   142.16   142.35
eig.   :      142.67   142.72   142.86   143.40   143.54   143.78
eig.   :      144.12   144.30   144.95   144.95   145.12   145.26
eig.   :      145.57   146.46   146.81   147.30   147.66   147.67
eig.   :      148.64   148.70   148.77   149.08   149.11   149.51
eig.   :      149.64   149.81   150.14   150.28   150.30   151.19
eig.   :      151.22   151.40   151.59   151.68   151.82   152.34
eig.   :      153.19   153.31   153.47   153.77   154.90   155.68
eig.   :      156.75   158.26   158.66   159.22   160.70   162.55
eig.   :      163.19   163.32   164.06   164.50   165.11   165.69
eig.   :      166.59   166.59   169.27   169.38   170.97   171.06
eig.   :      171.44   173.84   175.34   177.24   178.11   179.39
eig.   :      179.77   180.06   184.35   186.44   190.26   191.78
eig.   :      194.18   199.40   200.54   201.24   202.00   202.32
eig.   :      202.89   204.54   204.84   207.28   209.68   211.31
eig.   :      211.48   215.02   215.78   215.80   216.62   216.88
eig.   :      217.89   221.26   222.14   222.72   225.47   228.61
eig.   :      229.18   232.15   238.60   238.81   246.60   246.97
eig.   :      248.31   251.97   254.65   256.05   256.57   259.12
eig.   :      262.22   264.08   268.45   269.54   272.12   292.24
eig.   :      300.28   301.84   306.65   325.12   339.83   360.05
eig.   :      379.30   384.09   399.63   418.98   421.82   462.56
eig.   :      480.48   522.74   542.10   661.47   725.22   786.21
eig.   :      787.49   792.37   793.50   794.98   840.23   842.83
eig.   :      843.60   845.19   846.05   942.21   942.92   943.24
eig.   :      944.03   945.04   954.70   956.47   958.31   958.54
eig.   :      960.33  1029.52  1032.70  1036.16  1041.12  1047.26
eig.   :     1082.71  1082.87  1084.48  1088.81  1093.58  1100.05
eig.   :     1102.66  1104.01  1104.16  1107.84  1126.78  1132.21
eig.   :     1133.09  1133.96  1134.86  1149.41  1155.09  1159.45
eig.   :     1161.50  1162.02  1204.91  1217.35  1218.88  1220.86
eig.   :     1221.80  1222.21  1224.08  1226.13  1235.47  1244.58
eig.   :     1266.76  1268.02  1270.46  1271.42  1274.03  1275.24
eig.   :     1275.81  1276.98  1277.17  1277.94  1279.26  1282.02
eig.   :     1282.28  1286.61  1288.04  1348.72  1351.24  1352.05
eig.   :     1352.58  1352.94  1367.20  1369.40  1372.76  1379.74
eig.   :     1381.09  1406.45  1406.76  1410.63  1412.93  1415.68
eig.   :     1457.30  1463.12  1463.87  1469.46  1472.27  1472.45
eig.   :     1472.92  1482.72  1484.51  1488.45  1488.85  1490.09
eig.   :     1490.69  1492.92  1493.72  1494.69  1494.74  1496.94
eig.   :     1496.98  1497.48  1499.01  1499.31  1499.42  1500.55
eig.   :     1504.11  1526.39  1539.51  1554.99  2871.78  2876.48
eig.   :     2879.80  2896.78  2898.40  2901.10  2908.59  2919.76
eig.   :     2933.97  2939.92  2948.65  2957.54  2958.94  2961.79
eig.   :     2965.10  2971.79  2973.45  2973.69  2974.88  2976.46
eig.   :     2978.24  2980.90  2981.40  2981.59  2981.93  2993.25
eig.   :     2997.16  3002.68  3004.67  3008.19  3010.98  3017.20
eig.   :     3017.35  3022.94  3023.40  3026.57  3029.06  3032.58
eig.   :     3034.97  3037.81  3039.47  3044.47  3046.35  3047.39
eig.   :     3052.09  3195.95  3268.27  3373.49  3403.62  3439.25
eig.   :     3457.79  3527.30  3565.72  3573.48  3617.49  3647.70
written to xtb_localmodes and g98l.out
 
 normal mode %tage of torsion character
   1:  0.00   2:  0.00   3:  0.00   4:  0.00   5:  0.00   6:  0.00   7:  0.44   8:  0.93
   9:  0.44  10:  0.48  11:  0.43  12:  0.98  13:  0.66  14:  0.45  15:  0.75  16:  0.97
  17:  0.99  18:  0.65  19:  0.47  20:  0.03  21:  0.21  22:  0.59  23:  0.65  24:  0.01
  25:  0.69  26:  0.37  27:  0.61  28:  0.81  29:  0.44  30:  0.60  31:  0.16  32:  0.11
  33:  0.61  34:  0.09  35:  0.35  36:  0.43  37:  0.37  38:  0.97  39:  0.67  40:  0.24
  41:  0.20  42:  1.00  43:  0.48  44:  0.15  45:  0.53  46:  0.55  47:  0.64  48:  0.24
  49:  0.11  50:  0.74  51:  0.80  52:  0.10  53:  0.38  54:  0.39  55:  0.01  56:  0.66
  57:  0.55  58:  0.17  59:  0.35  60:  0.88  61:  0.48  62:  0.03  63:  0.01  64:  0.72
  65:  0.56  66:  0.95  67:  0.04  68:  0.16  69:  0.65  70:  0.38  71:  0.14  72:  0.16
  73:  0.27  74:  0.97  75:  0.46  76:  0.64  77:  0.99  78:  0.32  79:  0.81  80:  0.28
  81:  0.18  82:  0.98  83:  0.74  84:  0.11  85:  0.01  86:  0.30  87:  0.21  88:  0.43
  89:  0.41  90:  0.87  91:  0.00  92:  0.11  93:  0.98  94:  0.22  95:  0.02  96:  0.20
  97:  0.32  98:  0.62  99:  0.01 100:  0.18 101:  0.25 102:  0.50 103:  0.53 104:  0.69
 105:  0.24 106:  0.01 107:  0.77 108:  0.91 109:  0.01 110:  0.07 111:  0.71 112:  0.06
 113:  0.70 114:  0.01 115:  0.17 116:  0.90 117:  0.23 118:  0.13 119:  0.01 120:  0.18
 121:  0.73 122:  0.35 123:  0.09 124:  0.07 125:  0.97 126:  0.23 127:  0.66 128:  0.32
 129:  0.98 130:  0.54 131:  0.73 132:  0.22 133:  0.08 134:  0.47 135:  0.02 136:  0.12
 137:  0.09 138:  0.07 139:  0.06 140:  0.36 141:  0.72 142:  0.02 143:  0.02 144:  0.08
 145:  0.02 146:  0.68 147:  0.27 148:  0.84 149:  0.32 150:  0.13 151:  0.21 152:  0.35
 153:  0.13 154:  0.02 155:  0.72 156:  0.15 157:  0.13 158:  0.20 159:  0.26 160:  0.14
 161:  0.12 162:  0.15 163:  0.57 164:  0.83 165:  0.16 166:  0.16 167:  0.61 168:  0.18
 169:  0.26 170:  0.14 171:  0.89 172:  0.06 173:  0.40 174:  0.21 175:  0.58 176:  0.30
 177:  0.05 178:  0.74 179:  0.98 180:  0.82 181:  0.11 182:  0.28 183:  0.06 184:  0.08
 185:  0.44 186:  0.25 187:  0.26 188:  0.12 189:  0.12 190:  0.76 191:  0.06 192:  0.14
 193:  0.97 194:  0.96 195:  0.14 196:  0.86 197:  0.39 198:  1.00 199:  0.13 200:  0.82
 201:  0.82 202:  0.28 203:  0.42 204:  0.85 205:  0.19 206:  0.44 207:  0.23 208:  0.49
 209:  0.94 210:  0.18 211:  0.28 212:  0.09 213:  0.21 214:  0.11 215:  0.53 216:  0.09
 217:  0.15 218:  0.23 219:  0.19 220:  0.30 221:  0.57 222:  0.24 223:  0.35 224:  0.09
 225:  0.82 226:  0.89 227:  0.85 228:  0.69 229:  0.26 230:  0.46 231:  0.70 232:  0.17
 233:  0.75 234:  0.50 235:  0.50 236:  0.50 237:  0.50 238:  0.50 239:  0.50 240:  0.51
 241:  0.50 242:  0.51 243:  0.50 244:  0.18 245:  0.17 246:  0.10 247:  0.08 248:  0.08
 249:  0.40 250:  0.51 251:  0.43 252:  0.51 253:  0.49 254:  0.04 255:  0.04 256:  0.03
 257:  0.06 258:  0.04 259:  0.05 260:  0.05 261:  0.04 262:  0.09 263:  0.08 264:  0.03
 265:  0.02 266:  0.03 267:  0.04 268:  0.02 269:  0.07 270:  0.07 271:  0.08 272:  0.07
 273:  0.06 274:  0.34 275:  0.35 276:  0.35 277:  0.39 278:  0.43 279:  0.10 280:  0.05
 281:  0.02 282:  0.45 283:  0.44 284:  0.45 285:  0.44 286:  0.43 287:  0.09 288:  0.29
 289:  0.07 290:  0.11 291:  0.08 292:  0.14 293:  0.17 294:  0.08 295:  0.11 296:  0.13
 297:  0.20 298:  0.15 299:  0.22 300:  0.06 301:  0.16 302:  0.06 303:  0.12 304:  0.09
 305:  0.10 306:  0.07 307:  0.08 308:  0.07 309:  0.12 310:  0.10 311:  0.10 312:  0.09
 313:  0.09 314:  0.00 315:  0.00 316:  0.00 317:  0.00 318:  0.00 319:  0.51 320:  0.62
 321:  0.58 322:  0.60 323:  0.64 324:  0.61 325:  0.57 326:  0.62 327:  0.65 328:  0.61
 329:  0.73 330:  0.73 331:  0.67 332:  0.61 333:  0.70 334:  0.80 335:  0.67 336:  0.64
 337:  0.76 338:  0.84 339:  0.92 340:  0.82 341:  0.70 342:  0.91 343:  0.90 344:  0.06
 345:  0.37 346:  0.00 347:  0.28 348:  0.18 349:  0.22 350:  0.21 351:  0.20 352:  0.02
 353:  0.02 354:  0.02 355:  0.09 356:  0.20 357:  0.14 358:  0.21 359:  0.24 360:  0.23
 361:  0.25 362:  0.14 363:  0.10 364:  0.02 365:  0.03 366:  0.01 367:  0.04 368:  0.01
 369:  0.03 370:  0.07 371:  0.07 372:  0.03 373:  0.10 374:  0.03 375:  0.10 376:  0.04
 377:  0.10 378:  0.07 379:  0.02 380:  0.04 381:  0.04 382:  0.02 383:  0.05 384:  0.02
 385:  0.03 386:  0.04 387:  0.02 388:  0.02 389:  0.02 390:  0.02 391:  0.02 392:  0.02
 393:  0.03 394:  0.00 395:  0.08 396:  0.11 397:  0.09 398:  0.01 399:  0.01 400:  0.00
 401:  0.00 402:  0.00
 recommended # of modes for mode following         226

------------------------------------------------------------------------
 * finished run on 2020/05/27 at 17:54:50.559     
------------------------------------------------------------------------
 total:
 * wall-time:     0 d,  0 h, 18 min, 54.544 sec
 *  cpu-time:     0 d,  0 h, 18 min, 52.743 sec
 * ratio c/w:     0.998 speedup
 SCF:
 * wall-time:     0 d,  0 h,  0 min, 11.734 sec
 *  cpu-time:     0 d,  0 h,  0 min, 11.662 sec
 * ratio c/w:     0.994 speedup
 ANC optimizer:
 * wall-time:     0 d,  0 h,  0 min,  7.612 sec
 *  cpu-time:     0 d,  0 h,  0 min,  7.546 sec
 * ratio c/w:     0.991 speedup
 numerical hessian:
 * wall-time:     0 d,  0 h, 18 min, 35.160 sec
 *  cpu-time:     0 d,  0 h, 18 min, 33.501 sec
 * ratio c/w:     0.999 speedup

normal termination of xtb
