# Supplementary material for: Heterogeneous Nucleation of Butanol on NaCl: A Computational Study of Temperature, Humidity, Seed Charge, and Seed Size Effects
Source: J Phys Chem A. 2021 Mar 31;125(14):3025–36. doi: 10.1021/acs.jpca.0c10972 (PMC8054243; doi:10.1021/acs.jpca.0c10972)
Supplement: Supplementary file 2 — jp0c10972_si_002.zip [file jp0c10972_si_002.zip › ALL CLUSTERS/low_level_calc/big seed/1Seed5BuOH3W.xyz]

   134
       -226.71755846  Gyration_radius:  5.98893733179
 Na          0.20697629381282   -2.87460016978605    4.72545685516228
Na          2.78313706717776    1.53079344210212    3.69006951338976
Na         -3.86805265579339   -0.03224058264543    5.47423119486029
Na          0.63244962465413    4.56013431540339   -1.46094696259533
Na         -0.82384021466249    6.14081899925242    1.36825165470194
Na          1.58244631936685    0.93539071416046   -1.26946668827198
Na         -4.89361990059572   -0.49037594029468    0.55739714477583
Na         -1.52994091767375    4.23994646546771    4.44594223976354
Na         -0.91113385126433   -3.30932013564988   -0.15324040991813
Na          1.44167596862797    2.49614103008448   -3.95375654957567
Na          5.94841661434237    2.24750944037948    2.51432766603608
Na          2.39563114649287   -2.52945653360945   -1.27788122897433
Na          4.32922052523071   -0.12248327174859    0.83603459123992
Na          1.90222874199051    5.02191400286955    3.40515591610113
Na         -3.38626945239597    1.86366581958358    2.46517315931474
Na         -2.45483610053514   -1.68764613305314    2.68873915820292
Na         -1.83170062412623    0.23290238857541   -0.59274152123164
Na         -2.66377853014145    3.76197216279340   -0.51092088343828
Na          4.67174620972383    1.63715124132859   -2.41844475267484
Na          3.58153656912428   -2.00313158768800    3.77353341023248
Na          0.90628155209050   -0.91776299579549    1.70258046016384
Na          1.76956449276102   -4.37094678620761    1.86136386409519
Na          0.02463517242910    2.69072427416314    1.55372168503712
Na         -0.63334175285208    0.76055568392409    4.51197288239995
Na          3.43086122244007    3.41920246952099    0.56610915410395
Cl         -4.00390252367316    1.67366467788563   -0.16546628371860
Cl          4.06242736169853    3.76165926091629    3.10653066335297
Cl         -0.56395147764302    2.39708841779621   -0.98125899146405
Cl         -4.76961019529986   -0.37351601333733    3.00157448835212
Cl          2.13106790509715    1.28615727913654    1.20207676235398
Cl         -0.08281248542722    6.53414223353319    3.73229211843697
Cl          3.09676711206044   -2.30289232889462    1.27816734857188
Cl         -1.29979229272900    0.47859295458412    1.93887897514100
Cl          3.74188855535025   -0.46604045566506   -1.55036325154072
Cl          1.12108363767671   -4.64482118508075   -0.65798261664543
Cl          3.46151376691152    1.29647680725760   -4.62547528055598
Cl          2.46082650453493   -4.19659844768029    4.32290561990054
Cl         -2.19617163083549    4.06993640266191    1.95913934204950
Cl         -1.45682408275552    5.87403006407877   -1.10536786344504
Cl          1.36908147937985    4.89945528417705    0.91212140305679
Cl         -1.85672067212023   -1.38202353590482    5.17773117700016
Cl          1.48538752154727   -0.63044302597418    4.23649185034793
Cl          2.72070362755476    3.24040350425714   -1.87738958002015
Cl         -0.40063194222757   -3.07672469314652    2.27157627393949
Cl          0.28663823199805   -1.17982292737817   -0.77465565736619
Cl          4.95754007011820    0.11897766068640    3.34997074119430
Cl          5.55782685373132    2.09523298820369    0.01127948107509
Cl          0.64204394586967    2.93067662727919    4.10400957755238
Cl         -3.09062107043980   -2.08071134494933    0.11851493461689
Cl         -2.84742467325067    2.14394555225935    4.95229294287498
O           0.83105637557762    4.51278911619545   -3.95996284206453
H           1.42073675056124    5.25944285893472   -4.09804807905415
C          -0.43631718800559    4.87608981307285   -4.50862787806743
H          -0.32446501155704    5.19702986915465   -5.55196986109927
H          -0.87795860830575    5.69519633575485   -3.93201607935323
C          -1.35607877306105    3.67188941829864   -4.43616583352084
H          -0.97627753639283    2.88653167660702   -5.09328375801401
H          -1.36480033741806    3.30808087546562   -3.41103698032110
C          -2.78732833179981    4.02173672149370   -4.82801293394275
H          -2.82323913559308    4.31231638929796   -5.88000221809076
H          -3.12005834055947    4.87085620060910   -4.22844263280475
C          -3.72319508734174    2.84765538592339   -4.58475001532986
H          -3.71628335733845    2.58984659375901   -3.52783176917283
H          -4.73919859013154    3.09983357055320   -4.87355111449243
H          -3.40589293539550    1.98191453636225   -5.16036322985675
O          -0.51070831430554   -4.83725772503148    5.28064558060347
H           0.22003365325167   -5.43583764488727    5.46804319422807
C          -1.69485004548784   -5.60360412282273    5.16745835445558
H          -1.95426110631675   -6.04656125558079    6.13941993507865
H          -1.55656426925305   -6.41640707232743    4.44183181818110
C          -2.81360952204862   -4.68425152381677    4.70497802266347
H          -2.89182328505325   -3.86505059265032    5.41790734151837
H          -2.53707790804085   -4.27529699070240    3.73288672269884
C          -4.16550757440913   -5.36910569775412    4.57960304723280
H          -4.45962724883742   -5.77833243229825    5.54886707730318
H          -4.09473558256003   -6.19861572337803    3.87238177879660
C          -5.22110869146256   -4.38014189796168    4.10304220280151
H          -4.95945438442261   -3.99356820750286    3.11919933888316
H          -6.19642468368927   -4.85493860621126    4.03630758476949
H          -5.28786634636773   -3.54463433877874    4.79745108079891
O           2.00140918814476   -1.38486996036163   -3.85469285365089
H           2.69766055205801   -0.76158622239351   -4.13860199539855
C           1.65861594493740   -2.22844338986750   -4.93545278397524
H           2.44653018072314   -2.97421207236228   -5.09280424656149
H           1.54655362399248   -1.63902960281280   -5.85393444662576
C           0.34985361486511   -2.92845499211380   -4.59110923027242
H           0.44725107821808   -3.34364845686299   -3.58487566025759
H          -0.45537837912010   -2.19246598383406   -4.59373464191346
C           0.00422825275904   -4.04981019507691   -5.56204058163624
H           0.80114600241903   -4.79481262470010   -5.54849031944870
H          -0.06171636151193   -3.64777354942644   -6.57561663298575
C          -1.31445068237749   -4.71547809393767   -5.18869665014966
H          -2.13535540562684   -4.00413121523636   -5.25365545249216
H          -1.52816842272486   -5.54393307795267   -5.85848371179272
H          -1.26632154659812   -5.09971979512845   -4.17150040097546
O           7.66930338309252    3.21558661874466    3.10817752748237
H           7.91766450559614    4.08135068521210    3.44322997528987
C           8.86228034250230    2.54298396900793    2.74257487830734
H           9.51175945091222    2.42683095884590    3.62083828964631
H           9.40261822165362    3.12119386848337    1.98238845872549
C           8.51447645408886    1.17580087155645    2.18400786363475
H           7.94270684479231    0.62782170814153    2.93339836176881
H           7.90439483623579    1.30601940077696    1.29173327040220
C           9.74661461995447    0.36222090232073    1.81038755819535
H          10.36518349383631    0.20611729645922    2.69762867567604
H          10.33985871889709    0.91925853712851    1.08144224495273
C           9.34973770096753   -0.98421789128124    1.21966866150064
H           8.74971705431168   -0.84192919428169    0.32344967651935
H          10.23089482539865   -1.56286121390290    0.95550936017108
H           8.76543395987832   -1.55623428860351    1.93706196153879
O          -1.93439570824159   -0.50461411271438   -2.61061631868572
H          -1.21918911829177   -1.14910924189874   -2.51657149443425
C          -2.89449152244617   -1.03689047521898   -3.50934951484922
H          -2.82882580569987   -2.12813841038461   -3.53836040446815
H          -2.70634831620615   -0.64184729127890   -4.51780807910870
C          -4.28937835909367   -0.63079295727313   -3.06262523827464
H          -4.51779707850101   -1.14795288808402   -2.12982386834775
H          -4.28729812768080    0.44041041449775   -2.87184200459251
C          -5.36388114267570   -0.96206784213623   -4.08849578366459
H          -5.34410293724409   -2.03230679140042   -4.30551592860980
H          -5.15868937199652   -0.42536904533594   -5.01699568937707
C          -6.74333295090790   -0.57239474776311   -3.57620422647206
H          -6.77628521420981    0.49253106631417   -3.35843379615787
H          -7.50766432490761   -0.79744400212905   -4.31489238246783
H          -6.97539555695435   -1.12014464988207   -2.66325302533330
O           0.47208896511151    0.81336276686306   -3.36860928038278
H          -0.45752002025356    0.61031731893010   -3.18586761546338
H           0.87563764261897   -0.05586545281033   -3.58355364811211
O          -5.84120623106686   -0.77920828771357    5.83961738060258
H          -6.00188564836824   -0.80506507721750    4.88314637361565
H          -6.68912554799708   -0.98155268639588    6.24286525549360
O          -2.03276575597756    5.68071595343079    5.88702542871249
H          -1.44727929541512    6.31529396687610    5.44196706456420
H          -2.40911222784398    6.17124986550706    6.62017600727972
