# Supplementary material for: Heterogeneous Nucleation of Butanol on NaCl: A Computational Study of Temperature, Humidity, Seed Charge, and Seed Size Effects
Source: J Phys Chem A. 2021 Mar 31;125(14):3025–36. doi: 10.1021/acs.jpca.0c10972 (PMC8054243; doi:10.1021/acs.jpca.0c10972)
Supplement: Supplementary file 2 — jp0c10972_si_002.zip [file jp0c10972_si_002.zip › ALL CLUSTERS/low_level_calc/big seed/1Seed5BuOH4W.log]

      -----------------------------------------------------------      
     |                   =====================                   |     
     |                           x T B                           |     
     |                   =====================                   |     
     |                         S. Grimme                         |     
     |          Mulliken Center for Theoretical Chemistry        |     
     |                    University of Bonn                     |     
     |                 Version 6.0.1 (SAW181210)                 |     
      -----------------------------------------------------------      

   This program is distributed in the hope that it will be useful,
   but WITHOUT ANY WARRANTY; without even the implied warranty of
   MERCHANTABILITY or FITNESS FOR A PARTICULAR PURPOSE.
   
   FOR NON-COMMERCIAL, ACADEMIA USE ONLY.
   
   Cite this work as:
   S. Grimme, C. Bannwarth, P. Shushkov, J. Comput. Theory Chem., 2017,
   13, 1989-2009.
   C. Bannwarth, S. Ehlert and S. Grimme., ChemRxiv, 2018, preprint.
   http://doi.org/10.26434/chemrxiv.7246238.v1
   
   for sTDA-xTB:
   S. Grimme and C. Bannwarth, J. Chem. Phys., 2016, 145, 054103.
   
   in the mass-spec context:
   V. Asgeirsson, C. Bauer and S. Grimme, Chem. Sci., 2017, 8, 4879.
   
   if GBSA is used:
   P. Shushkov, F. März and S. Grimme, unpublished.
   
   for ANC optimizer:
   S. Grimme, unpublished.
   Rational Function algorithm used in ANCopt:
   F. Eckert, P. Pulay, H.-J. Werner, J. Comput. Chem., 1997, 18, 1473.
   
   with help from (in alphabetical order)
   C. Bannwarth, F. Bohle, G. Brandenburg, E. Caldeweyher, M. Checinski,
   S. Dohm, S. Ehlert, S. Ehrlich, F. März, H. Neugebauer, J. Pisarek,
   P. Pracht, P. Shushkov, and S. Spicher.
   
 * started run on 2020/05/27 at 17:36:55.728     
========================================================================
 # omp threads = 1
========================================================================
number of atoms            : 137
number of electrons        : 392
charge                     : 0
spin                       : .0
first test random number   : .2992

########################################################################
# WARNING! Please study the warnings concerning your input carefully
#  - the use of '-ohess' is discouraged, please use '--ohess' next time
########################################################################

           ------------------------------------------------- 
          |                 G F N 2 - x T B                 |
          | Geometry, Frequencies, Noncovalent interactions |
          |            JCTC 2018 parametrisation            |
           ------------------------------------------------- 
      method parameters     
 k(s)        :  1.8500
 k(p)        :  2.2300
 k(d)        :  2.2300
 k(f)        :  2.0000
 kEN (H0ij)  : -2.0000
 D4 a1       :  0.5200
 D4 a2       :  5.0000
 D4 s6       :  1.0000
 D4 s8       :  2.7000
 D4 s9       :  5.0000
 alphaj      :  2.0000


            Z     q(EN)     CN     RAES       Cart. coordinates
     1  Na  1.0    0.20    9.26    5.00     6.19908     8.32970    -8.36033
     2  Na  1.0    0.20    9.25    5.00     7.80521     1.61380    -7.94309
     3  Na  1.0    0.31    6.82    5.00     9.44173     5.92436     2.91584
     4  Na  1.0    0.43    7.69    5.00    -1.43707    -6.99488    -2.58762
     5  Na  1.0    0.35    7.49    5.00     0.09193     9.81673    -6.01298
     6  Na  1.0    0.30    6.79    5.00     3.12834     3.64506   -12.36464
     7  Na  1.0    0.08   12.39    5.00     6.21242     1.55097    -1.10608
     8  Na  1.0    0.43    7.26    5.00    -3.87486    -0.67852     3.89128
     9  Na  1.0    0.42    7.19    5.00    -7.16775     2.48048    -8.52941
    10  Na  1.0    0.39    6.43    5.00     8.86427    12.40319    -4.15948
    11  Na  1.0    0.10   12.05    5.00     1.76914     3.77978    -5.65621
    12  Na  1.0    0.31    6.88    5.00    11.05231    -0.65446     3.08572
    13  Na  1.0    0.28    8.83    5.00    -1.55868    -0.33284    -9.32939
    14  Na  1.0    0.23    9.13    5.00     0.27802     3.78813     1.40738
    15  Na  1.0    0.35    9.09    5.00     5.27423     1.59095     5.71244
    16  Na  1.0    0.21    9.11    5.00     4.59852     8.26543    -1.35257
    17  Na  1.0    0.32   10.48    5.00    -4.90569     4.95996    -2.99383
    18  Na  1.0    0.34    7.79    5.00    -2.79657     6.44205   -10.80144
    19  Na  1.0    0.29    6.79    5.00    12.30594    -0.64531    -3.45534
    20  Na  1.0    0.21    9.13    5.00    10.85886     6.11059    -3.76730
    21  Na  1.0    0.23    9.98    5.00    -3.35075    -0.80194    -2.66024
    22  Na  1.0    0.39    6.33    5.00    12.00650     6.13309   -10.30874
    23  Na  1.0    0.21    9.23    5.00     3.10960    -2.83778    -5.32452
    24  Na  1.0    0.23    9.88    5.00     1.84950    -2.80193     1.41835
    25  Na  1.0    0.31    6.88    5.00     7.85260    -4.93292    -0.92536
    26  Cl  7.0   -0.15    3.81    5.00     4.33271    11.64205    -5.00141
    27  Cl  7.0   -0.09    5.94    5.00     6.23181     5.05171    -4.71378
    28  Cl  7.0   -0.12    3.89    5.00     3.33661    -6.17176    -1.91108
    29  Cl  7.0   -0.14    2.98    4.89    -7.49852     0.58897    -4.42677
    30  Cl  7.0   -0.13    4.88    5.00    11.04953     2.79333    -0.37780
    31  Cl  7.0   -0.15    3.79    5.00    12.63056     2.60693    -7.02012
    32  Cl  7.0   -0.08    3.93    5.00    -2.71504    -4.08545     0.90999
    33  Cl  7.0   -0.13    4.89    5.00     7.77937    -1.76328    -4.57028
    34  Cl  7.0   -0.12    4.85    5.00     3.23676     0.32067    -8.97550
    35  Cl  7.0   -0.19    2.16    3.65    -7.53565     6.58750   -10.85982
    36  Cl  7.0   -0.11    4.84    5.00     4.79042     5.02587     2.21831
    37  Cl  7.0   -0.09    3.93    5.00     0.57969     0.37420     4.94520
    38  Cl  7.0   -0.20    2.89    4.85    12.48088    -4.00511    -0.07793
    39  Cl  7.0   -0.09    4.88    5.00     6.40367    -1.84391     2.47908
    40  Cl  7.0   -0.16    3.81    5.00    10.87042     9.54359    -7.28985
    41  Cl  7.0   -0.12    4.74    5.00     1.74799     7.42213    -9.72451
    42  Cl  7.0   -0.11    3.95    5.00    -4.28483     2.76325     0.97006
    43  Cl  7.0   -0.17    3.81    5.00     7.71858     4.83830   -11.65940
    44  Cl  7.0   -0.07    5.83    5.00    -2.68312     3.53482    -6.89983
    45  Cl  7.0   -0.18    3.12    4.94    -1.38566     2.59063   -13.36897
    46  Cl  7.0   -0.09    5.96    5.00     1.49086     0.54660    -2.09347
    47  Cl  7.0   -0.17    2.94    4.88     9.97611     2.70799     6.28236
    48  Cl  7.0   -0.14    3.80    5.00     9.37657     9.51949    -0.29031
    49  Cl  7.0   -0.12    3.89    5.00    -1.56263    -3.77723    -6.19483
    50  Cl  7.0   -0.09    4.66    5.00    -0.16372     7.12919    -2.19027
    51  O   6.0   -0.29    3.00    2.78    -4.99003    -8.46578    -3.71258
    52  H   1.0    0.07    1.18    1.46    -5.44911   -10.22159    -3.79463
    53  C   4.0   -0.04    4.36    4.32    -7.19744    -7.09962    -4.37588
    54  H   1.0   -0.00    1.01    1.43    -7.63525    -7.40817    -6.37872
    55  H   1.0   -0.02    1.16    1.46    -6.75236    -5.11129    -4.10158
    56  C   4.0   -0.07    4.15    3.90    -9.45725    -7.85304    -2.75516
    57  H   1.0    0.01    1.03    1.43   -11.15219    -6.96542    -3.51797
    58  H   1.0    0.01    1.02    1.43    -9.70011    -9.90397    -2.88650
    59  C   4.0   -0.07    4.10    3.81    -9.11992    -7.08720     0.01118
    60  H   1.0    0.02    1.05    1.44    -7.15722    -7.41920     0.54259
    61  H   1.0    0.02    1.02    1.43   -10.31640    -8.27792     1.20030
    62  C   4.0   -0.12    4.04    3.69    -9.78611    -4.32568     0.45681
    63  H   1.0    0.01    1.00    1.43   -11.75680    -3.97860    -0.00554
    64  H   1.0    0.01    1.01    1.43    -9.48188    -3.81005     2.42337
    65  H   1.0   -0.01    1.05    1.44    -8.62443    -3.10360    -0.70809
    66  O   6.0   -0.32    3.03    2.87     3.95665     2.77912     9.16967
    67  H   1.0    0.05    1.22    1.47     2.18505     2.78407     9.59211
    68  C   4.0   -0.02    4.50    4.54     5.25910     1.80599    11.28212
    69  H   1.0   -0.00    1.01    1.43     5.01905     3.06935    12.91167
    70  H   1.0   -0.01    1.14    1.45     7.25144     1.80011    10.78118
    71  C   4.0   -0.08    4.23    4.07     4.38429    -0.84595    11.99964
    72  H   1.0    0.01    1.03    1.43     5.35430    -1.40690    13.73115
    73  H   1.0    0.01    1.02    1.43     2.35611    -0.77223    12.40294
    74  C   4.0   -0.08    4.33    4.25     4.85732    -2.82302     9.95038
    75  H   1.0   -0.02    1.36    1.52     4.02411    -2.18643     8.17900
    76  H   1.0    0.02    1.03    1.43     3.88694    -4.56391    10.48656
    77  C   4.0   -0.13    4.14    3.87     7.64492    -3.40261     9.55952
    78  H   1.0    0.01    1.00    1.43     8.47967    -4.13485    11.28933
    79  H   1.0   -0.01    1.00    1.43     7.87571    -4.81336     8.08410
    80  H   1.0   -0.02    1.09    1.44     8.68695    -1.72504     9.01157
    81  O   6.0   -0.29    2.96    2.69    -0.92009   -10.67852    -0.74888
    82  H   1.0    0.06    1.13    1.45    -0.14920   -12.26314    -1.19832
    83  C   4.0   -0.02    4.38    4.35    -1.58597   -10.86698     1.83425
    84  H   1.0    0.01    1.01    1.43    -3.33099   -11.97803     2.02973
    85  H   1.0    0.00    1.15    1.45    -1.96103    -8.94952     2.46525
    86  C   4.0   -0.07    4.14    3.89     0.48665   -12.07019     3.43738
    87  H   1.0    0.02    1.03    1.43    -0.20002   -12.25649     5.37344
    88  H   1.0    0.01    1.02    1.43     0.84484   -13.97590     2.71550
    89  C   4.0   -0.08    4.11    3.82     2.95897   -10.57515     3.41569
    90  H   1.0   -0.01    1.05    1.44     3.44450   -10.11433     1.46797
    91  H   1.0    0.00    1.03    1.43     4.45998   -11.76828     4.17793
    92  C   4.0   -0.12    4.17    3.95     2.82143    -8.14726     4.94912
    93  H   1.0    0.02    1.00    1.43     2.37466    -8.54733     6.91389
    94  H   1.0   -0.02    1.03    1.43     4.62876    -7.17950     4.87960
    95  H   1.0   -0.01    1.22    1.47     1.38809    -6.89306     4.18714
    96  O   6.0   -0.30    3.00    2.79    -6.08942    -2.02103     6.75986
    97  H   1.0    0.07    1.25    1.48    -7.11228    -3.49665     6.47137
    98  C   4.0   -0.02    4.59    4.65    -4.54963    -2.59019     8.86551
    99  H   1.0    0.01    1.01    1.43    -5.72536    -2.97052    10.53440
   100  H   1.0   -0.01    1.14    1.45    -3.45693    -0.88208     9.22253
   101  C   4.0   -0.08    4.35    4.30    -2.76041    -4.79885     8.38914
   102  H   1.0   -0.01    1.23    1.47    -2.04515    -4.64319     6.46411
   103  H   1.0    0.01    1.03    1.43    -1.15310    -4.62257     9.66477
   104  C   4.0   -0.07    4.08    3.77    -3.94626    -7.40510     8.76175
   105  H   1.0    0.02    1.02    1.43    -4.57275    -7.60342    10.72036
   106  H   1.0    0.02    1.03    1.43    -2.47751    -8.81588     8.43472
   107  C   4.0   -0.10    4.02    3.66    -6.15502    -7.94927     6.98950
   108  H   1.0    0.02    1.00    1.43    -5.68736    -7.40382     5.06508
   109  H   1.0    0.02    1.00    1.43    -6.58356    -9.95932     6.99315
   110  H   1.0    0.02    1.00    1.43    -7.86176    -6.96785     7.58802
   111  O   6.0   -0.31    3.41    4.02    -7.25633     7.10386    -5.20571
   112  H   1.0    0.03    1.56    1.66    -7.78064     7.11751    -6.98257
   113  C   4.0   -0.03    4.55    4.61    -9.33344     8.07562    -3.80093
   114  H   1.0   -0.01    1.02    1.43   -11.07292     7.11071    -4.36930
   115  H   1.0    0.01    1.01    1.43    -9.55674    10.10466    -4.17585
   116  C   4.0   -0.07    4.75    4.80    -8.90494     7.63541    -0.99889
   117  H   1.0    0.01    1.03    1.43   -10.62285     8.14761     0.01472
   118  H   1.0   -0.02    1.50    1.60    -8.60043     5.62344    -0.69771
   119  C   4.0   -0.08    4.57    4.63    -6.69473     9.14479     0.07344
   120  H   1.0   -0.03    1.46    1.58    -5.07704     9.05051    -1.19549
   121  H   1.0   -0.02    1.07    1.44    -6.12837     8.30750     1.86544
   122  C   4.0   -0.12    4.02    3.65    -7.34623    11.91490     0.51328
   123  H   1.0    0.01    1.00    1.43    -8.90921    12.08760     1.83714
   124  H   1.0   -0.01    1.00    1.43    -5.72605    12.90799     1.29285
   125  H   1.0    0.01    1.00    1.43    -7.87965    12.84417    -1.24038
   126  O   6.0   -0.40    2.89    2.52    15.50169     4.76027   -11.68064
   127  H   1.0    0.01    1.42    1.55    15.63207     3.43707   -10.42645
   128  H   1.0    0.04    1.04    1.43    16.94925     4.54377   -12.75374
   129  O   6.0   -0.39    2.89    2.52    10.26335    15.14605    -1.61795
   130  H   1.0    0.02    1.45    1.57    10.37259    13.95481    -0.23492
   131  H   1.0    0.05    1.04    1.43    10.77654    16.73855    -0.91561
   132  O   6.0   -0.34    3.69    4.60    -5.73620    -0.37421   -11.06903
   133  H   1.0   -0.00    1.53    1.63    -5.01119     0.38043   -12.58190
   134  H   1.0    0.02    1.17    1.46    -6.39499    -1.98185   -11.60677
   135  O   6.0   -0.36    3.55    4.37    -3.57203     9.98920    -7.52441
   136  H   1.0    0.03    1.22    1.47    -4.65191    10.86469    -8.70184
   137  H   1.0    0.04    1.46    1.58    -4.77904     9.13099    -6.42082

  Z AO/shell   Hii/eV     exponent
  1     Wed Apr 25 08:07:45 CEST 2018   EN: 2.200 GM2: 0.406  GM3: 0.0800  RAES: 1.40
     1s    -10.707211    1.230000
  6     Wed Apr 25 08:07:45 CEST 2018   EN: 2.550 GM2: 0.538  GM3: 0.1500  RAES: 3.00
     2s    -13.970922    2.096432
     2p    -10.063292    1.800000
  8     Wed Apr 25 08:07:45 CEST 2018   EN: 3.440 GM2: 0.452  GM3:-0.0517  RAES: 1.80
     2s    -20.229985    2.439742
     2p    -15.503117    2.137023
 11     Tue Apr 24 16:34:09 CEST 2018   EN: 0.930 GM2: 0.271  GM3: 0.1799  RAES: 5.00
     3s     -4.546934    0.763787
     3p     -1.332719    0.573553
 17     Mon Apr 23 14:09:22 CEST 2018   EN: 3.160 GM2: 0.249  GM3: 0.1495  RAES: 2.50
     3s    -29.278781    2.485265
     3p    -12.673758    2.199650
     3d     -0.240338    2.476089
 no old-style atom pair restraining (fixing) potential
           ------------------------------------------------- 
          |        Self-Consistent Charge Iterations        |
           ------------------------------------------------- 

 Ncao       : 524
 Nao        : 499
 Nshell     : 241
 Nel        : 392
 T(el)      :   300.0
 intcut     :    25.0
 scfconv/Eh :  0.100E-05
   qconv/e  :  0.100E-03
 intneglect :  0.100E-07
 broydamp   :      0.250
 iter      E             dE          RMSdq      gap      omega  full diag
   1   -232.1234906 -0.232123E+03  0.103E+01    4.48       0.0  T
   2   -232.6037016 -0.480211E+00  0.580E+00    5.08       1.0  T
   3   -232.9412827 -0.337581E+00  0.413E+00    4.47       1.0  T
   4   -233.0696764 -0.128394E+00  0.234E+00    3.51       1.0  T
   5   -233.1237777 -0.541013E-01  0.146E+00    2.60       1.0  T
   6   -233.1222162  0.156144E-02  0.657E-01    2.86       1.0  T
   7   -233.1256365 -0.342031E-02  0.377E-01    2.65       1.0  T
   8   -233.1263469 -0.710338E-03  0.195E-01    2.73       1.0  T
   9   -233.1266205 -0.273608E-03  0.148E-01    2.73       1.0  T
  10   -233.1269635 -0.342992E-03  0.109E-01    2.72       1.0  T
  11   -233.1272678 -0.304315E-03  0.842E-02    2.71       1.0  T
  12   -233.1274635 -0.195676E-03  0.715E-02    2.71       1.0  T
  13   -233.1275947 -0.131257E-03  0.641E-02    2.70       1.0  T
  14   -233.1277520 -0.157295E-03  0.537E-02    2.71       1.0  T
  15   -233.1278670 -0.115021E-03  0.456E-02    2.71       1.0  T
  16   -233.1279581 -0.910896E-04  0.375E-02    2.71       1.0  T
  17   -233.1280266 -0.684876E-04  0.314E-02    2.71       1.0  T
  18   -233.1280616 -0.350098E-04  0.263E-02    2.72       1.0  T
  19   -233.1280787 -0.170673E-04  0.241E-02    2.72       1.0  T
  20   -233.1280949 -0.162445E-04  0.221E-02    2.72       1.0  T
  21   -233.1281099 -0.149890E-04  0.212E-02    2.71       1.0  T
  22   -233.1281218 -0.119148E-04  0.208E-02    2.71       1.0  T
  23   -233.1281278 -0.599599E-05  0.208E-02    2.71       1.0  T
  24   -233.1281228  0.503457E-05  0.207E-02    2.71       1.0  T
  25   -233.1280965  0.262700E-04  0.199E-02    2.72       1.0  T
  26   -233.1280430  0.535469E-04  0.182E-02    2.72       1.0  T
  27   -233.1279807  0.622954E-04  0.159E-02    2.73       1.0  T
  28   -233.1279419  0.387527E-04  0.138E-02    2.73       1.0  T
  29   -233.1279207  0.212374E-04  0.119E-02    2.73       1.0  T
  30   -233.1279140  0.673475E-05  0.106E-02    2.73       1.0  T
  31   -233.1279111  0.283540E-05  0.858E-03    2.73       1.0  T
  32   -233.1279106  0.527670E-06  0.738E-03    2.73       1.2  T
  33   -233.1279117 -0.106574E-05  0.593E-03    2.73       1.4  T
  34   -233.1279120 -0.375086E-06  0.460E-03    2.73       1.9  T
  35   -233.1279128 -0.784651E-06  0.359E-03    2.73       2.4  T
  36   -233.1279133 -0.503954E-06  0.240E-03    2.73       3.6  T
  37   -233.1279135 -0.199621E-06  0.168E-03    2.73       5.1  T
  38   -233.1279136 -0.124146E-06  0.126E-03    2.73       6.8  T
  39   -233.1279137 -0.158461E-07  0.999E-04    2.73       8.5  T
  40   -233.1279137 -0.332074E-07  0.796E-04    2.73      10.7  T
speedup  1.00
cpu  time for SCC    2.69 s
wall time for SCC    2.69 s

   *** convergence criteria satisfied after 40 iterations ***

          eigenvalues
 #    :         184        185        186        187        188        189        190        191
 occ. :        2.000      2.000      2.000      2.000      2.000      2.000      2.000      2.000
 eps  :       -10.395    -10.347    -10.318    -10.315    -10.305    -10.288    -10.265    -10.236
 #    :         192        193        194        195        196        197        198        199
 occ. :        2.000      2.000      2.000      2.000      2.000      0.000      0.000      0.000
 eps  :       -10.191    -10.148    -10.106    -10.044     -9.945     -7.215     -6.484     -6.037
 #    :         200        201        202        203        204        205        206        207
 occ. :        0.000      0.000      0.000      0.000      0.000      0.000      0.000      0.000
 eps  :        -5.409     -4.353     -3.802     -3.483     -3.222     -2.361     -2.085     -1.744


   #   Z            q   n(s)   n(p)   n(d)      C6AA      α(0)
   1  11 Na     0.680  0.051  0.269  0.000    68.432    26.771
   2  11 Na     0.714  0.047  0.238  0.000    68.005    26.687
   3  11 Na     0.699  0.078  0.223  0.000    68.199    26.725
   4  11 Na     0.816  0.062  0.122  0.000    66.770    26.444
   5  11 Na     0.748  0.068  0.184  0.000    67.596    26.607
   6  11 Na     0.726  0.078  0.196  0.000    67.862    26.659
   7  11 Na     0.749  0.015  0.237  0.000    67.585    26.605
   8  11 Na     0.808  0.060  0.132  0.000    66.864    26.462
   9  11 Na     0.776  0.065  0.159  0.000    67.256    26.540
  10  11 Na     0.740  0.087  0.173  0.000    67.686    26.624
  11  11 Na     0.775  0.011  0.213  0.000    67.263    26.541
  12  11 Na     0.677  0.084  0.239  0.000    68.470    26.778
  13  11 Na     0.777  0.049  0.174  0.000    67.241    26.537
  14  11 Na     0.737  0.033  0.230  0.000    67.729    26.633
  15  11 Na     0.814  0.049  0.137  0.000    66.801    26.450
  16  11 Na     0.702  0.052  0.246  0.000    68.161    26.718
  17  11 Na     0.864  0.031  0.105  0.000    66.208    26.332
  18  11 Na     0.769  0.058  0.173  0.000    67.336    26.555
  19  11 Na     0.693  0.083  0.224  0.000    68.272    26.739
  20  11 Na     0.696  0.052  0.252  0.000    68.233    26.732
  21  11 Na     0.755  0.027  0.218  0.000    67.505    26.589
  22  11 Na     0.735  0.090  0.175  0.000    67.746    26.636
  23  11 Na     0.728  0.038  0.234  0.000    67.837    26.654
  24  11 Na     0.746  0.030  0.224  0.000    67.616    26.611
  25  11 Na     0.688  0.082  0.229  0.000    68.326    26.750
  26  17 Cl    -0.750  1.977  5.772  0.001   125.315    17.127
  27  17 Cl    -0.737  1.980  5.756  0.001   124.832    17.094
  28  17 Cl    -0.756  1.979  5.775  0.001   125.555    17.143
  29  17 Cl    -0.784  1.975  5.809  0.001   126.720    17.222
  30  17 Cl    -0.738  1.978  5.756  0.004   124.842    17.094
  31  17 Cl    -0.749  1.978  5.771  0.000   125.292    17.125
  32  17 Cl    -0.778  1.977  5.798  0.003   126.473    17.205
  33  17 Cl    -0.735  1.978  5.754  0.002   124.714    17.085
  34  17 Cl    -0.736  1.981  5.755  0.000   124.777    17.090
  35  17 Cl    -0.794  1.980  5.804  0.010   127.100    17.248
  36  17 Cl    -0.740  1.980  5.756  0.004   124.950    17.102
  37  17 Cl    -0.776  1.980  5.795  0.001   126.388    17.200
  38  17 Cl    -0.769  1.977  5.791  0.001   126.108    17.181
  39  17 Cl    -0.750  1.980  5.766  0.004   125.347    17.129
  40  17 Cl    -0.757  1.979  5.776  0.002   125.611    17.147
  41  17 Cl    -0.736  1.982  5.754  0.001   124.786    17.090
  42  17 Cl    -0.771  1.978  5.791  0.003   126.164    17.184
  43  17 Cl    -0.748  1.980  5.767  0.001   125.235    17.121
  44  17 Cl    -0.745  1.976  5.767  0.002   125.140    17.115
  45  17 Cl    -0.760  1.970  5.788  0.002   125.749    17.156
  46  17 Cl    -0.735  1.982  5.749  0.004   124.733    17.087
  47  17 Cl    -0.783  1.978  5.805  0.001   126.677    17.219
  48  17 Cl    -0.746  1.978  5.768  0.000   125.181    17.117
  49  17 Cl    -0.753  1.978  5.774  0.001   125.467    17.137
  50  17 Cl    -0.733  1.981  5.748  0.004   124.659    17.082
  51   8 O     -0.455  1.701  4.754  0.000    21.890     6.319
  52   1 H      0.298  0.702  0.000  0.000     0.726     1.338
  53   6 C      0.050  1.046  2.903  0.000    19.773     6.339
  54   1 H      0.032  0.968  0.000  0.000     2.556     2.500
  55   1 H      0.093  0.907  0.000  0.000     1.855     2.130
  56   6 C     -0.076  1.056  3.020  0.000    21.950     6.670
  57   1 H      0.047  0.953  0.000  0.000     2.362     2.403
  58   1 H      0.024  0.976  0.000  0.000     2.678     2.559
  59   6 C     -0.065  1.050  3.015  0.000    21.743     6.639
  60   1 H      0.058  0.942  0.000  0.000     2.223     2.332
  61   1 H      0.021  0.979  0.000  0.000     2.719     2.579
  62   6 C     -0.128  1.044  3.083  0.000    23.008     6.840
  63   1 H      0.039  0.961  0.000  0.000     2.464     2.455
  64   1 H      0.034  0.966  0.000  0.000     2.525     2.485
  65   1 H      0.081  0.919  0.000  0.000     1.972     2.196
  66   8 O     -0.454  1.696  4.758  0.000    21.860     6.315
  67   1 H      0.306  0.694  0.000  0.000     0.699     1.311
  68   6 C      0.061  1.044  2.896  0.000    19.495     6.273
  69   1 H      0.017  0.983  0.000  0.000     2.774     2.605
  70   1 H      0.065  0.935  0.000  0.000     2.141     2.288
  71   6 C     -0.074  1.057  3.017  0.000    21.910     6.664
  72   1 H      0.033  0.967  0.000  0.000     2.542     2.494
  73   1 H      0.027  0.973  0.000  0.000     2.635     2.539
  74   6 C     -0.068  1.054  3.014  0.000    21.753     6.633
  75   1 H      0.053  0.947  0.000  0.000     2.273     2.354
  76   1 H      0.027  0.973  0.000  0.000     2.636     2.539
  77   6 C     -0.116  1.041  3.074  0.000    22.774     6.804
  78   1 H      0.028  0.972  0.000  0.000     2.616     2.529
  79   1 H      0.040  0.960  0.000  0.000     2.448     2.447
  80   1 H      0.051  0.949  0.000  0.000     2.310     2.377
  81   8 O     -0.452  1.700  4.752  0.000    21.825     6.310
  82   1 H      0.301  0.699  0.000  0.000     0.719     1.332
  83   6 C      0.055  1.045  2.900  0.000    19.646     6.309
  84   1 H      0.022  0.978  0.000  0.000     2.706     2.572
  85   1 H      0.078  0.922  0.000  0.000     1.999     2.211
  86   6 C     -0.073  1.055  3.018  0.000    21.895     6.662
  87   1 H      0.037  0.963  0.000  0.000     2.486     2.466
  88   1 H      0.026  0.974  0.000  0.000     2.640     2.541
  89   6 C     -0.065  1.049  3.016  0.000    21.746     6.639
  90   1 H      0.064  0.936  0.000  0.000     2.150     2.293
  91   1 H      0.029  0.971  0.000  0.000     2.601     2.522
  92   6 C     -0.126  1.046  3.080  0.000    22.960     6.829
  93   1 H      0.035  0.965  0.000  0.000     2.521     2.483
  94   1 H      0.050  0.950  0.000  0.000     2.320     2.382
  95   1 H      0.056  0.944  0.000  0.000     2.245     2.341
  96   8 O     -0.469  1.702  4.767  0.000    22.172     6.360
  97   1 H      0.318  0.682  0.000  0.000     0.664     1.277
  98   6 C      0.055  1.045  2.900  0.000    19.584     6.286
  99   1 H      0.032  0.968  0.000  0.000     2.559     2.502
 100   1 H      0.055  0.945  0.000  0.000     2.256     2.349
 101   6 C     -0.095  1.063  3.032  0.000    22.274     6.713
 102   1 H      0.073  0.927  0.000  0.000     2.053     2.240
 103   1 H      0.045  0.955  0.000  0.000     2.383     2.414
 104   6 C     -0.060  1.047  3.013  0.000    21.653     6.625
 105   1 H      0.030  0.970  0.000  0.000     2.582     2.513
 106   1 H      0.038  0.962  0.000  0.000     2.482     2.464
 107   6 C     -0.119  1.040  3.079  0.000    22.841     6.816
 108   1 H      0.061  0.939  0.000  0.000     2.183     2.311
 109   1 H      0.035  0.965  0.000  0.000     2.515     2.480
 110   1 H      0.031  0.969  0.000  0.000     2.572     2.508
 111   8 O     -0.508  1.707  4.801  0.000    23.001     6.477
 112   1 H      0.358  0.642  0.000  0.000     0.561     1.172
 113   6 C      0.049  1.043  2.908  0.000    19.675     6.301
 114   1 H      0.052  0.948  0.000  0.000     2.291     2.367
 115   1 H      0.046  0.954  0.000  0.000     2.369     2.407
 116   6 C     -0.104  1.067  3.038  0.000    22.391     6.720
 117   1 H      0.046  0.954  0.000  0.000     2.365     2.405
 118   1 H      0.064  0.936  0.000  0.000     2.135     2.281
 119   6 C     -0.088  1.061  3.027  0.000    22.095     6.676
 120   1 H      0.050  0.950  0.000  0.000     2.311     2.373
 121   1 H      0.050  0.950  0.000  0.000     2.322     2.383
 122   6 C     -0.111  1.037  3.074  0.000    22.682     6.792
 123   1 H      0.032  0.968  0.000  0.000     2.553     2.499
 124   1 H      0.036  0.964  0.000  0.000     2.499     2.472
 125   1 H      0.037  0.963  0.000  0.000     2.495     2.470
 126   8 O     -0.589  1.721  4.868  0.000    24.825     6.729
 127   1 H      0.315  0.685  0.000  0.000     0.662     1.270
 128   1 H      0.297  0.703  0.000  0.000     0.729     1.341
 129   8 O     -0.591  1.722  4.869  0.000    24.875     6.736
 130   1 H      0.315  0.685  0.000  0.000     0.661     1.270
 131   1 H      0.297  0.703  0.000  0.000     0.731     1.342
 132   8 O     -0.630  1.718  4.912  0.000    25.832     6.864
 133   1 H      0.349  0.651  0.000  0.000     0.580     1.191
 134   1 H      0.328  0.672  0.000  0.000     0.642     1.258
 135   8 O     -0.652  1.724  4.928  0.000    26.378     6.937
 136   1 H      0.327  0.673  0.000  0.000     0.642     1.258
 137   1 H      0.359  0.641  0.000  0.000     0.562     1.174

 Mol. C6AA /au·bohr⁶  :     421668.394102
 Mol. C8AA /au·bohr⁸  :   21749654.769308
 Mol. α(0) /au        :       1410.744220

 
 Wiberg/Mayer (AO) data. WBOs > 0.1 written file <wbo>
 largest (>0.05) Wiberg bond orders for each atom
           total WBO             WBO to atom ...
     1  Na  0.584    Cl  41 0.130    Cl  43 0.114    Cl  40 0.109    Cl  26 0.104    Cl  27 0.073
     2  Na  0.530    Cl  33 0.130    Cl  34 0.108    Cl  31 0.103    Cl  43 0.081    Cl  27 0.059
     3  Na  0.548    Cl  47 0.165    Cl  48 0.139    Cl  36 0.105    Cl  30 0.097
     4  Na  0.345    O   51 0.086    Cl  49 0.078    O   81 0.077    Cl  28 0.077    Cl  32 0.065
     5  Na  0.470    Cl  26 0.111    O  135 0.103    Cl  50 0.092    Cl  41 0.075
     6  Na  0.511    Cl  45 0.156    Cl  43 0.129    Cl  34 0.097    Cl  41 0.087
     7  Na  0.452    Cl  46 0.154    Cl  39 0.081    Cl  36 0.073    Cl  27 0.068    Cl  33 0.062
     8  Na  0.352    Cl  42 0.128    O   96 0.084    Cl  37 0.069    Cl  32 0.069
     9  Na  0.424    Cl  35 0.130    Cl  29 0.115    O  132 0.083
    10  Na  0.471    Cl  40 0.130    Cl  26 0.127    Cl  48 0.110    O  129 0.081
    11  Na  0.462    Cl  44 0.105    Cl  34 0.091    Cl  41 0.071    Cl  46 0.062    Cl  27 0.053
    12  Na  0.580    Cl  47 0.167    Cl  38 0.132    Cl  39 0.116    Cl  30 0.089
    13  Na  0.435    Cl  49 0.106    Cl  45 0.106    Cl  34 0.065    O  132 0.061
    14  Na  0.496    Cl  42 0.160    Cl  50 0.126    Cl  37 0.075
    15  Na  0.330    Cl  37 0.105    Cl  36 0.099    O   66 0.074    Cl  39 0.066    Cl  47 0.065
    16  Na  0.546    Cl  50 0.133    Cl  36 0.113    Cl  26 0.110    Cl  48 0.085    Cl  27 0.059
    17  Na  0.258    Cl  44 0.092    O  111 0.090    Cl  29 0.079
    18  Na  0.443    Cl  35 0.140    Cl  45 0.119    Cl  41 0.079
    19  Na  0.558    Cl  38 0.179    Cl  31 0.122    Cl  33 0.108    Cl  30 0.106
    20  Na  0.556    Cl  30 0.155    Cl  48 0.107    Cl  31 0.101    Cl  27 0.072    Cl  40 0.071
    21  Na  0.483    Cl  29 0.164    Cl  49 0.097    Cl  32 0.084    Cl  42 0.054
    22  Na  0.478    Cl  40 0.132    Cl  43 0.128    Cl  31 0.114    O  126 0.083
    23  Na  0.513    Cl  49 0.130    Cl  28 0.125    Cl  34 0.083    Cl  33 0.074    Cl  46 0.054
    24  Na  0.476    Cl  32 0.154    Cl  37 0.129
    25  Na  0.556    Cl  28 0.167    Cl  38 0.126    Cl  39 0.114    Cl  33 0.076
    26  Cl  0.465    Na  10 0.127    Na   5 0.111    Na  16 0.110    Na   1 0.104
    27  Cl  0.491    Na   1 0.073    Na  20 0.072    Na   7 0.068    Na  16 0.059    Na   2 0.059    Na  11 0.053
    28  Cl  0.445    Na  25 0.167    Na  23 0.125    Na   4 0.077
    29  Cl  0.397    Na  21 0.164    Na   9 0.115    Na  17 0.079
    30  Cl  0.494    Na  20 0.155    Na  19 0.106    Na   3 0.097    Na  12 0.089
    31  Cl  0.470    Na  19 0.122    Na  22 0.114    Na   2 0.103    Na  20 0.101
    32  Cl  0.415    Na  24 0.154    Na  21 0.084    Na   8 0.069    Na   4 0.065
    33  Cl  0.486    Na   2 0.130    Na  19 0.108    Na  25 0.076    Na  23 0.074    Na   7 0.062
    34  Cl  0.478    Na   2 0.108    Na   6 0.097    Na  11 0.091    Na  23 0.083    Na  13 0.065
    35  Cl  0.397    Na  18 0.140    Na   9 0.130    H  112 0.054
    36  Cl  0.476    Na  16 0.113    Na   3 0.105    Na  15 0.099    Na   7 0.073
    37  Cl  0.411    Na  24 0.129    Na  15 0.105    Na  14 0.075    Na   8 0.069
    38  Cl  0.434    Na  19 0.179    Na  12 0.132    Na  25 0.126
    39  Cl  0.468    Na  12 0.116    Na  25 0.114    Na   7 0.081    Na  15 0.066
    40  Cl  0.464    Na  22 0.132    Na  10 0.130    Na   1 0.109    Na  20 0.071
    41  Cl  0.475    Na   1 0.130    Na   6 0.087    Na  18 0.079    Na   5 0.075    Na  11 0.071
    42  Cl  0.422    Na  14 0.160    Na   8 0.128    Na  21 0.054
    43  Cl  0.471    Na   6 0.129    Na  22 0.128    Na   1 0.114    Na   2 0.081
    44  Cl  0.458    Na  11 0.105    Na  17 0.092
    45  Cl  0.449    Na   6 0.156    Na  18 0.119    Na  13 0.106
    46  Cl  0.480    Na   7 0.154    Na  11 0.062    Na  23 0.054
    47  Cl  0.405    Na  12 0.167    Na   3 0.165    Na  15 0.065
    48  Cl  0.473    Na   3 0.139    Na  10 0.110    Na  20 0.107    Na  16 0.085
    49  Cl  0.443    Na  23 0.130    Na  13 0.106    Na  21 0.097    Na   4 0.078
    50  Cl  0.474    Na  16 0.133    Na  14 0.126    Na   5 0.092
    51  O   2.021    C   53 0.979    H   52 0.900    Na   4 0.086
    52  H   0.911    O   51 0.900
    53  C   3.935    C   56 1.006    O   51 0.979    H   54 0.972    H   55 0.959
    54  H   0.998    C   53 0.972
    55  H   0.990    C   53 0.959
    56  C   3.996    C   59 1.007    C   53 1.006    H   58 0.974    H   57 0.973
    57  H   0.998    C   56 0.973
    58  H   0.998    C   56 0.974
    59  C   3.994    C   62 1.022    C   56 1.007    H   61 0.979    H   60 0.969
    60  H   0.995    C   59 0.969
    61  H   0.999    C   59 0.979
    62  C   3.992    C   59 1.022    H   63 0.986    H   64 0.977    H   65 0.970
    63  H   0.998    C   62 0.986
    64  H   0.998    C   62 0.977
    65  H   0.992    C   62 0.970
    66  O   2.013    C   68 0.992    H   67 0.895    Na  15 0.074
    67  H   0.906    O   66 0.895
    68  C   3.941    C   71 1.007    O   66 0.992    H   70 0.974    H   69 0.974
    69  H   0.999    C   68 0.974
    70  H   0.996    C   68 0.974
    71  C   3.994    C   74 1.012    C   68 1.007    H   73 0.975    H   72 0.975
    72  H   0.998    C   71 0.975
    73  H   0.998    C   71 0.975
    74  C   3.996    C   77 1.024    C   71 1.012    H   76 0.978    H   75 0.969
    75  H   0.997    C   74 0.969
    76  H   0.998    C   74 0.978
    77  C   3.991    C   74 1.024    H   78 0.988    H   79 0.983    H   80 0.980
    78  H   0.999    C   77 0.988
    79  H   0.998    C   77 0.983
    80  H   0.997    C   77 0.980
    81  O   2.013    C   83 0.984    H   82 0.897    Na   4 0.077
    82  H   0.909    O   81 0.897
    83  C   3.940    C   86 1.006    O   81 0.984    H   84 0.972    H   85 0.965
    84  H   0.999    C   83 0.972
    85  H   0.993    C   83 0.965
    86  C   3.996    C   89 1.008    C   83 1.006    H   88 0.974    H   87 0.973
    87  H   0.997    C   86 0.973
    88  H   0.999    C   86 0.974
    89  C   3.993    C   92 1.021    C   86 1.008    H   91 0.977    H   90 0.967
    90  H   0.995    C   89 0.967
    91  H   0.999    C   89 0.977
    92  C   3.994    C   89 1.021    H   93 0.986    H   94 0.981    H   95 0.973
    93  H   0.998    C   92 0.986
    94  H   0.997    C   92 0.981
    95  H   0.997    C   92 0.973
    96  O   2.011    C   98 0.988    H   97 0.875    Na   8 0.084
    97  H   0.898    O   96 0.875
    98  C   3.944    C  101 1.007    O   96 0.988    H  100 0.977    H   99 0.969
    99  H   0.997    C   98 0.969
   100  H   0.997    C   98 0.977
   101  C   3.992    C  104 1.010    C   98 1.007    H  103 0.974    H  102 0.962
   102  H   0.995    C  101 0.962
   103  H   0.998    C  101 0.974
   104  C   3.996    C  107 1.020    C  101 1.010    H  105 0.976    H  106 0.975
   105  H   0.998    C  104 0.976
   106  H   0.998    C  104 0.975
   107  C   3.993    C  104 1.020    H  109 0.985    H  110 0.980    H  108 0.978
   108  H   0.996    C  107 0.978
   109  H   0.998    C  107 0.985
   110  H   0.999    C  107 0.980
   111  O   2.019    C  113 0.975    H  112 0.807    Na  17 0.090
   112  H   0.871    O  111 0.807    Cl  35 0.054
   113  C   3.942    C  116 1.019    O  111 0.975    H  114 0.971    H  115 0.965
   114  H   0.996    C  113 0.971
   115  H   0.997    C  113 0.965
   116  C   3.986    C  113 1.019    C  119 1.016    H  117 0.975    H  118 0.975
   117  H   0.996    C  116 0.975
   118  H   0.996    C  116 0.975
   119  C   3.991    C  122 1.021    C  116 1.016    H  121 0.980    H  120 0.969
   120  H   0.997    C  119 0.969
   121  H   0.997    C  119 0.980
   122  C   3.993    C  119 1.021    H  123 0.987    H  124 0.987    H  125 0.984
   123  H   0.998    C  122 0.987
   124  H   0.998    C  122 0.987
   125  H   0.998    C  122 0.984
   126  O   1.892    H  128 0.914    H  127 0.888    Na  22 0.083
   127  H   0.900    O  126 0.888
   128  H   0.912    O  126 0.914
   129  O   1.891    H  131 0.914    H  130 0.886    Na  10 0.081
   130  H   0.900    O  129 0.886
   131  H   0.912    O  129 0.914
   132  O   1.901    H  134 0.893    H  133 0.854    Na   9 0.083    Na  13 0.061
   133  H   0.878    O  132 0.854
   134  H   0.892    O  132 0.893
   135  O   1.882    H  136 0.890    H  137 0.819    Na   5 0.103
   136  H   0.892    O  135 0.890
   137  H   0.871    O  135 0.819
 MOs/occ written to file <molden.input>
 
molecular dipole:
                 x           y           z       tot (Debye)
 q only:       -5.033      -1.055       0.750
   full:        1.009      -0.928       2.065       6.300
molecular quadrupole (traceless):
                xx          xy          yy          xz          yz          zz
 q only:      -53.229      38.182      72.236     -41.539       6.378     -19.007
  q+dip:      -16.986      64.476      58.919     -67.740      10.830     -41.933
   full:      -15.949      62.735      57.580     -64.460       6.824     -41.631

SCC energy    :    -233.1279137
rep           :       1.3192052
ES            :       2.0109877
AES           :      -0.0423497
AXC           :       0.0239323
disp          :      -0.2499407
XB            :       0.0000000
fix           :       0.0000000
total E       :    -231.7950425
atomizationE  :      26.4281243    16583.90
(atE without considering molecular charge,
 total energy contains solvation terms)
H-L gap (eV)  :          2.7301
           ------------------------------------------------- 
          |                 ===============                 |
          |                   A N C O P T                   |
          |                 ===============                 |
          |          Approximate Normal Coordinate          |
          |           Rational Function Optimizer           |
           ------------------------------------------------- 
dumping coords to <xtbopt.coord> and <xtbopt.log>
 optlevel               0
 Maxcycle             411
 Maxmicro              25
 Econv         5.000000000000000E-006
 Gconv         1.000000000000000E-003
 Maxdispl       1.00000000000000     
 Hlow          5.000000000000000E-003
 S6             20.0000000000000     
 Nvar              405

generating ANC from model Hessian ...
 Shifting diagonal of input Hessian by   2.427231017664219E-002
 Lowest  eigenvalues of input Hessian
    0.005000    0.005702    0.006637    0.007096    0.007291    0.007575
    0.008240    0.008882    0.009541    0.009725    0.010718    0.011430
    0.011454    0.013030    0.014366    0.014731    0.014891    0.014966
 Highest eigenvalues
    1.472514    1.481563    1.492982    1.496562    1.504184    1.516715
 
cpu  time for ANC gen    0.12 s
wall time for ANC gen    0.12 s
................................................................................
.............................. CYCLE    1 ......................................
................................................................................
   1   -233.1279137 -0.233128E+03  0.703E-04    2.73       0.0  T
   2   -233.1279137 -0.238742E-08  0.570E-04    2.73      15.0  T
   3   -233.1279137 -0.128261E-08  0.532E-04    2.73      16.1  T
speedup  1.00
cpu  time for SCC    0.20 s
wall time for SCC    0.21 s
speedup  1.00
cpu  time for grad    0.62 s
wall time for grad    0.62 s
 E :   -231.79504242  G :  0.000068    pred/act E change:  0.000D+00  0.123D-06
Maxdispl :   0.0014   ||displ|| :   0.0031   Lambda : -0.139D-06
Largest |displ|/coords:  0.0014 (   1)  0.0013 (   8)  0.0009 (   2)
................................................................................
.............................. CYCLE    2 ......................................
................................................................................
   1   -233.1279228 -0.233128E+03  0.548E-03    2.73       0.0  T
   2   -233.1279228 -0.183486E-07  0.143E-03    2.73       6.0  T
   3   -233.1279228 -0.246999E-08  0.728E-04    2.73      11.7  T
   4   -233.1279228 -0.174907E-08  0.480E-04    2.73      17.8  T
speedup  0.99
cpu  time for SCC    0.26 s
wall time for SCC    0.27 s
speedup  1.00
cpu  time for grad    0.68 s
wall time for grad    0.68 s
 E :   -231.79504246  G :  0.000069    pred/act E change:  0.000D+00 -0.394D-07
Maxdispl :   0.0026   ||displ|| :   0.0039   Lambda : -0.191D-06
Largest |displ|/coords:  0.0026 (   1)  0.0012 (   2)  0.0006 ( 105)

   *** GEOMETRY OPTIMIZATION CONVERGED AFTER 2 ITERATIONS ***

------------------------------------------------------------------------
 total energy gain (kcal):     -0.0000
------------------------------------------------------------------------
================
 final structure:
================
$coord
        6.19941807438076        8.32885844031832       -8.36065465843449      Na
        7.80521231345736        1.61401778768862       -7.94288441839731      Na
        9.44166360438150        5.92432014276728        2.91568458513096      Na
       -1.43698313283614       -6.99485774882427       -2.58758706593158      Na
        0.09190638310600        9.81680350981233       -6.01303330757009      Na
        3.12829195466813        3.64496662998510      -12.36459346746573      Na
        6.21256685356027        1.54913581034718       -1.10532360290364      Na
       -3.87475873769504       -0.67854472977189        3.89122214930369      Na
       -7.16769478595129        2.48046994038480       -8.52935693181803      Na
        8.86432549856353       12.40320685400856       -4.15952300100180      Na
        1.76917599264140        3.77988117760023       -5.65627285044369      Na
       11.05224711993111       -0.65428791252277        3.08558526361334      Na
       -1.55876727947082       -0.33300333396551       -9.32924053414902      Na
        0.27807981605137        3.78786875607822        1.40728299458449      Na
        5.27382167512897        1.59089940782466        5.71231581707800      Na
        4.59867834867240        8.26563340557991       -1.35286451607944      Na
       -4.90552470031450        4.96012667942538       -2.99389555366111      Na
       -2.79655089294907        6.44201462985569      -10.80136850196879      Na
       12.30587309786461       -0.64519008844385       -3.45552676873389      Na
       10.85858640619758        6.11055481860278       -3.76742270078027      Na
       -3.35062905773079       -0.80182843060168       -2.66019964466390      Na
       12.00647446534314        6.13313216316442      -10.30879808868726      Na
        3.10952040102362       -2.83769057400002       -5.32439545399107      Na
        1.84948242942863       -2.80150141222897        1.41813516627239      Na
        7.85258101987663       -4.93272789729289       -0.92524646382672      Na
        4.33255837630750       11.64215179735815       -5.00088024269508      Cl
        6.23194695730130        5.05217667440607       -4.71430075239752      Cl
        3.33673082046688       -6.17177358288258       -1.91101524724255      Cl
       -7.49842927575065        0.58896958188568       -4.42673843935371      Cl
       11.04921789892281        2.79328685156078       -0.37780382343491      Cl
       12.63060735942128        2.60702896958148       -7.02015161480177      Cl
       -2.71513434910374       -4.08522005739086        0.90976806984625      Cl
        7.77938560035327       -1.76313635933161       -4.56992871405385      Cl
        3.23675632035597        0.32058715173235       -8.97541786438247      Cl
       -7.53548810843127        6.58738951646694      -10.85968879923806      Cl
        4.79012437586126        5.02590593254602        2.21862797758992      Cl
        0.57995073509749        0.37426175280601        4.94507841461038      Cl
       12.48095798971531       -4.00518239478324       -0.07802315838896      Cl
        6.40310276226780       -1.84373646707447        2.47880913639551      Cl
       10.87060311855260        9.54346882676127       -7.28961659727800      Cl
        1.74789765190164        7.42212705748213       -9.72458001651598      Cl
       -4.28480931730918        2.76308113802920        0.96987972934104      Cl
        7.71838278792547        4.83837363203647      -11.65901588790417      Cl
       -2.68320243911748        3.53479057155685       -6.89978599782573      Cl
       -1.38573007019484        2.59087772139736      -13.36920270908926      Cl
        1.49065955701652        0.54628910015235       -2.09323663647144      Cl
        9.97615724055347        2.70813431497203        6.28238485121130      Cl
        9.37670645363375        9.51962698751683       -0.29035172600312      Cl
       -1.56270585960662       -3.77725364434260       -6.19459865723067      Cl
       -0.16378934740631        7.12914783419541       -2.19030067651575      Cl
       -4.99005376195813       -8.46569368564719       -3.71262701271208      O 
       -5.44915242193324      -10.22150521360974       -3.79454487823800      H 
       -7.19748411094388       -7.09957608802989       -4.37589794028451      C 
       -7.63534130946307       -7.40815623377754       -6.37873040820473      H 
       -6.75243779621194       -5.11123057617704       -4.10163313050273      H 
       -9.45726560114530       -7.85298725817542       -2.75513738199498      C 
      -11.15222550839207       -6.96537706444000       -3.51790102226713      H 
       -9.70012525630843       -9.90392214250031       -2.88646439715949      H 
       -9.11990174967035       -7.08712067025500        0.01119503161610      C 
       -7.15719019917066       -7.41904920970365        0.54260241317589      H 
      -10.31635246608072       -8.27785875561660        1.20033635836981      H 
       -9.78616494323066       -4.32561863638485        0.45680073838345      C 
      -11.75686546003725       -3.97860036297019       -0.00555185721356      H 
       -9.48191960054520       -3.80996274614647        2.42335661619024      H 
       -8.62451948582180       -3.10350702414489       -0.70811691728597      H 
        3.95658691803248        2.77906160438313        9.16969114263240      O 
        2.18501409202725        2.78405759437729        9.59222881487439      H 
        5.25910428503019        1.80596659153339       11.28211667054001      C 
        5.01907098891491        3.06933487132870       12.91165978655959      H 
        7.25144138550718        1.80010074223809       10.78114935513494      H 
        4.38430912457433       -0.84597160828932       11.99967327742373      C 
        5.35433053811253       -1.40693010945283       13.73117016641788      H 
        2.35612818932748       -0.77224949026233       12.40297774229491      H 
        4.85731420179845       -2.82305341966054        9.95041032310495      C 
        4.02410914709229       -2.18643694142985        8.17902712749335      H 
        3.88693392707137       -4.56394132248087       10.48659870485103      H 
        7.64490956814728       -3.40264347102177        9.55953143213427      C 
        8.47964056312685       -4.13490560130789       11.28934152063136      H 
        7.87569974161618       -4.81338244183443        8.08410286181975      H 
        8.68694547369561       -1.72505810657244        9.01161109927569      H 
       -0.92005000339436      -10.67856027477638       -0.74892770770568      O 
       -0.14914770883511      -12.26317316047813       -1.19835460591940      H 
       -1.58593095861923      -10.86695551285134        1.83420884824791      C 
       -3.33096911759136      -11.97798266137939        2.02970427361788      H 
       -1.96096921359454       -8.94947802682378        2.46516224329430      H 
        0.48665304064873      -12.07015360933928        3.43738064280331      C 
       -0.20005575195034      -12.25642000492530        5.37343616329603      H 
        0.84484087666701      -13.97587258424491        2.71554102314757      H 
        2.95898218632997      -10.57513193712590        3.41570720446508      C 
        3.44456069815374      -10.11435109018861        1.46798786995329      H 
        4.45996636639068      -11.76826998896839        4.17799354657713      H 
        2.82146652359082       -8.14718629351369        4.94905927922429      C 
        2.37463389641225       -8.54717982803681        6.91383891407861      H 
        4.62881258731888       -7.17947346637038        4.87955106589229      H 
        1.38819104044737       -6.89296192057209        4.18699719013319      H 
       -6.08936866805022       -2.02107102890118        6.75982130513749      O 
       -7.11227904283048       -3.49667000661893        6.47140460236470      H 
       -4.54955446778553       -2.59020303096642        8.86547033744349      C 
       -5.72526786518438       -2.97050999035727       10.53436568156251      H 
       -3.45683818179088       -0.88210413531694        9.22244675992265      H 
       -2.76034805104968       -4.79887076735560        8.38907990388497      C 
       -2.04511883098586       -4.64322860799917        6.46403569302041      H 
       -1.15301672797285       -4.62258077932907        9.66467834458024      H 
       -3.94619224721195       -7.40511743450009        8.76174093217614      C 
       -4.57265697254812       -7.60343200961342       10.72036617532440      H 
       -2.47744938157472       -8.81590658600205        8.43469935127146      H 
       -6.15496523293161       -7.94930438353350        6.98951341384849      C 
       -5.68731691940272       -7.40382760105230        5.06509387345085      H 
       -6.58349602940317       -9.95935474498016        6.99315536153478      H 
       -7.86170774796484       -6.96789437626539        7.58804146497063      H 
       -7.25635121466372        7.10386823424271       -5.20575751375499      O 
       -7.78074983310765        7.11749386701556       -6.98258843883614      H 
       -9.33346532888102        8.07557165405859       -3.80092860042711      C 
      -11.07291077127606        7.11059557634583       -4.36926029369419      H 
       -9.55681179943715       10.10460430143674       -4.17587128280067      H 
       -8.90492573378483        7.63537989075805       -0.99888633069542      C 
      -10.62283797677758        8.14757319372329        0.01472250659226      H 
       -8.60037222136962        5.62342844784581       -0.69770407626216      H 
       -6.69476174829648        9.14481028232228        0.07344611466661      C 
       -5.07706752805908        9.05049045877671       -1.19547485857093      H 
       -6.12840798477784        8.30753346679132        1.86545735977058      H 
       -7.34625491179594       11.91492509270932        0.51327375272238      C 
       -8.90927162704351       12.08762549701186        1.83708931479437      H 
       -5.72609056847208       12.90798467654347        1.29291191905199      H 
       -7.87961306145759       12.84423357071001       -1.24038406308477      H 
       15.50176016265308        4.76031854096595      -11.68062077197686      O 
       15.63208793958296        3.43706857291243      -10.42647441104494      H 
       16.94933451037809        4.54381655328694      -12.75369182534162      H 
       10.26342815168812       15.14598430490784       -1.61795174405742      O 
       10.37264490569335       13.95475645787295       -0.23491439121125      H 
       10.77638192093021       16.73855010540813       -0.91558295450161      H 
       -5.73617592827507       -0.37415270429380      -11.06903756309785      O 
       -5.01113775009789        0.38034703143080      -12.58196430129608      H 
       -6.39490745651212       -1.98187416227319      -11.60656630958490      H 
       -3.57200695761449        9.98926083023594       -7.52448243181824      O 
       -4.65192648067522       10.86465899642240       -8.70194704336743      H 
       -4.77899134430721        9.13095879705307       -6.42093621454187      H 
$end
 
 Bond Distances (Angstroems)
 ---------------------------
Na1-Na2=3.6602       Na1-Na5=3.5509       Na1-Na6=3.6433       Na1-Na10=3.4029      Na1-Na11=3.6522      Na1-Na16=3.8040      
Na1-Na20=3.6558      Na1-Na22=3.4432      Na1-Cl26=2.6853      Na1-Cl27=2.5942      Na1-Cl40=2.6162      Na1-Cl41=2.5100      
Na1-Cl43=2.6654      Na2-Na1=3.6602       Na2-Na6=3.5715       Na2-Na7=3.7153       Na2-Na11=3.6028      Na2-Na19=3.5694      
Na2-Na20=3.6269      Na2-Na22=3.4970      Na2-Na23=3.6938      Na2-Cl27=2.6310      Na2-Cl31=2.6523      Na2-Cl33=2.5258      
Na2-Cl34=2.5713      Na2-Cl43=2.6039      Na3-Na7=3.5788       Na3-Na12=3.5852      Na3-Na15=3.5090      Na3-Na16=3.6339      
Na3-Na20=3.6165      Na3-Cl30=2.5508      Na3-Cl36=2.5340      Na3-Cl47=2.4800      Na3-Cl48=2.5494      Na4-Na21=3.4303      
Na4-Na23=3.5673      Na4-Na24=3.5273      Na4-Cl28=2.5883      Na4-Cl32=2.5007      Na4-Cl49=2.5587      Na4-O51=2.1202       
Na4-O81=2.1958       Na5-Na1=3.5509       Na5-Na11=3.3210      Na5-Na16=3.5274      Na5-Na17=4.0189      Na5-Na18=3.4563      
Na5-Cl26=2.5011      Na5-Cl41=2.4963      Na5-Cl50=2.4765      Na5-O135=2.0993      Na6-Na1=3.6433       Na6-Na2=3.5715       
Na6-Na11=3.6227      Na6-Na13=3.6281      Na6-Na18=3.5644      Na6-Cl34=2.5129      Na6-Cl41=2.5457      Na6-Cl43=2.5373      
Na6-Cl45=2.5099      Na7-Na2=3.7153       Na7-Na3=3.5788       Na7-Na11=3.5668      Na7-Na12=3.5829      Na7-Na14=3.6102      
Na7-Na15=3.6418      Na7-Na16=3.6577      Na7-Na19=3.6458      Na7-Na20=3.7223      Na7-Na23=3.6152      Na7-Na24=3.5234      
Na7-Na25=3.5394      Na7-Cl27=2.6615      Na7-Cl30=2.6707      Na7-Cl33=2.6685      Na7-Cl36=2.6543      Na7-Cl39=2.6136      
Na7-Cl46=2.6074      Na8-Na14=3.4847      Na8-Na21=3.4786      Na8-Na24=3.4857      Na8-Cl32=2.4730      Na8-Cl37=2.4856      
Na8-Cl42=2.3987      Na8-O96=2.0451       Na8-C98=2.8425       Na9-Na13=3.3475      Na9-Na17=3.4257      Na9-Na18=3.3453      
Na9-Na21=4.0918      Na9-Cl29=2.3970      Na9-Cl35=2.5063      Na9-Cl44=2.5858      Na9-O132=2.1592      Na10-Na1=3.4029      
Na10-Na16=3.4778     Na10-Na20=3.4993     Na10-Cl26=2.4721     Na10-Cl40=2.4821     Na10-Cl48=2.5679     Na10-O129=2.1127     
Na10-H130=2.3716     Na11-Na1=3.6522      Na11-Na2=3.6028      Na11-Na5=3.3210      Na11-Na6=3.6227      Na11-Na7=3.5668      
Na11-Na13=3.4082     Na11-Na14=3.8203     Na11-Na16=3.6142     Na11-Na17=3.8537     Na11-Na18=3.9032     Na11-Na21=3.9664     
Na11-Na23=3.5773     Na11-Cl27=2.5058     Na11-Cl34=2.6531     Na11-Cl41=2.8896     Na11-Cl44=2.4497     Na11-Cl46=2.5504     
Na11-Cl50=2.7480     Na12-Na3=3.5852      Na12-Na7=3.5829      Na12-Na15=3.5629     Na12-Na19=3.5244     Na12-Na25=3.5352     
Na12-Cl30=2.5860     Na12-Cl38=2.5531     Na12-Cl39=2.5597     Na12-Cl47=2.5203     Na13-Na6=3.6281      Na13-Na9=3.3475      
Na13-Na11=3.4082     Na13-Na18=3.7269     Na13-Na21=3.6627     Na13-Na23=3.5144     Na13-Cl34=2.5680     Na13-Cl44=2.4892     
Na13-Cl45=2.6406     Na13-Cl49=2.4644     Na13-O132=2.3947     Na14-Na7=3.6102      Na14-Na8=3.4847      Na14-Na11=3.8203     
Na14-Na15=3.6783     Na14-Na16=3.6022     Na14-Na17=3.6515     Na14-Na21=3.7708     Na14-Na24=3.5847     Na14-Cl36=2.5129     
Na14-Cl37=2.6064     Na14-Cl42=2.4855     Na14-Cl46=2.6049     Na14-Cl50=2.6087     Na15-Na3=3.5090      Na15-Na7=3.6418      
Na15-Na12=3.5629     Na15-Na14=3.6783     Na15-Na24=3.7216     Na15-Cl36=2.6053     Na15-Cl37=2.5979     Na15-Cl39=2.5668     
Na15-Cl47=2.5754     Na15-O66=2.0563      Na15-C68=2.9496      Na15-H75=2.4772      Na16-Na1=3.8040      Na16-Na3=3.6339      
Na16-Na5=3.5274      Na16-Na7=3.6577      Na16-Na10=3.4778     Na16-Na11=3.6142     Na16-Na14=3.6022     Na16-Na20=3.7291     
Na16-Cl26=2.6342     Na16-Cl27=2.6082     Na16-Cl36=2.5537     Na16-Cl48=2.6738     Na16-Cl50=2.6286     Na17-Na5=4.0189      
Na17-Na9=3.4257      Na17-Na11=3.8537     Na17-Na14=3.6515     Na17-Na21=3.1631     Na17-Cl29=2.7943     Na17-Cl42=2.4206     
Na17-Cl44=2.4948     Na17-Cl50=2.7919     Na17-O111=2.0505     Na17-C113=2.8967     Na17-C116=2.7564     Na17-H118=2.3286     
Na17-C119=2.9043     Na17-H120=2.3662     Na18-Na5=3.4563      Na18-Na6=3.5644      Na18-Na9=3.3453      Na18-Na11=3.9032     
Na18-Na13=3.7269     Na18-Cl35=2.5091     Na18-Cl41=2.5252     Na18-Cl44=2.5755     Na18-Cl45=2.5607     Na18-O135=2.5882     
Na19-Na2=3.5694      Na19-Na7=3.6458      Na19-Na12=3.5244     Na19-Na20=3.6598     Na19-Na25=3.5347     Na19-Cl30=2.5309     
Na19-Cl31=2.5592     Na19-Cl33=2.5368     Na19-Cl38=2.5228     Na20-Na1=3.6558      Na20-Na2=3.6269      Na20-Na3=3.6165      
Na20-Na7=3.7223      Na20-Na10=3.4993     Na20-Na16=3.7291     Na20-Na19=3.6598     Na20-Na22=3.5145     Na20-Cl27=2.5611     
Na20-Cl30=2.5118     Na20-Cl31=2.6980     Na20-Cl40=2.6027     Na20-Cl48=2.6935     Na21-Na4=3.4303      Na21-Na8=3.4786      
Na21-Na9=4.0918      Na21-Na11=3.9664     Na21-Na13=3.6627     Na21-Na14=3.7708     Na21-Na17=3.1631     Na21-Na23=3.8516     
Na21-Na24=3.6537     Na21-Cl29=2.4966     Na21-Cl32=2.5886     Na21-Cl42=2.7374     Na21-Cl44=3.2287     Na21-Cl46=2.6762     
Na21-Cl49=2.6215     Na22-Na1=3.4432      Na22-Na2=3.4970      Na22-Na20=3.5145     Na22-Cl31=2.5728     Na22-Cl40=2.4841     
Na22-Cl43=2.4757     Na22-O126=2.1156     Na22-H127=2.3917     Na23-Na2=3.6938      Na23-Na4=3.5673      Na23-Na7=3.6152      
Na23-Na11=3.5773     Na23-Na13=3.5144     Na23-Na21=3.8516     Na23-Na24=3.6298     Na23-Na25=3.5983     Na23-Cl28=2.5278     
Na23-Cl33=2.5670     Na23-Cl34=2.5555     Na23-Cl46=2.6200     Na23-Cl49=2.5636     Na24-Na4=3.5273      Na24-Na7=3.5234      
Na24-Na8=3.4857      Na24-Na14=3.5847     Na24-Na15=3.7216     Na24-Na21=3.6537     Na24-Na23=3.6298     Na24-Na25=3.5918     
Na24-Cl28=2.6275     Na24-Cl32=2.5236     Na24-Cl37=2.5998     Na24-Cl39=2.5256     Na24-Cl46=2.5743     Na25-Na7=3.5394      
Na25-Na12=3.5352     Na25-Na19=3.5347     Na25-Na23=3.5983     Na25-Na24=3.5918     Na25-Cl28=2.5323     Na25-Cl33=2.5563     
Na25-Cl38=2.5378     Na25-Cl39=2.5505     Cl26-Na1=2.6853      Cl26-Na5=2.5011      Cl26-Na10=2.4721     Cl26-Na16=2.6342     
Cl27-Na1=2.5942      Cl27-Na2=2.6310      Cl27-Na7=2.6615      Cl27-Na11=2.5058     Cl27-Na16=2.6082     Cl27-Na20=2.5611     
Cl28-Na4=2.5883      Cl28-Na23=2.5278     Cl28-Na24=2.6275     Cl28-Na25=2.5323     Cl29-Na9=2.3970      Cl29-Na17=2.7943     
Cl29-Na21=2.4966     Cl30-Na3=2.5508      Cl30-Na7=2.6707      Cl30-Na12=2.5860     Cl30-Na19=2.5309     Cl30-Na20=2.5118     
Cl31-Na2=2.6523      Cl31-Na19=2.5592     Cl31-Na20=2.6980     Cl31-Na22=2.5728     Cl32-Na4=2.5007      Cl32-Na8=2.4730      
Cl32-Na21=2.5886     Cl32-Na24=2.5236     Cl33-Na2=2.5258      Cl33-Na7=2.6685      Cl33-Na19=2.5368     Cl33-Na23=2.5670     
Cl33-Na25=2.5563     Cl34-Na2=2.5713      Cl34-Na6=2.5129      Cl34-Na11=2.6531     Cl34-Na13=2.5680     Cl34-Na23=2.5555     
Cl35-Na9=2.5063      Cl35-Na18=2.5091     Cl36-Na3=2.5340      Cl36-Na7=2.6543      Cl36-Na14=2.5129     Cl36-Na15=2.6053     
Cl36-Na16=2.5537     Cl37-Na8=2.4856      Cl37-Na14=2.6064     Cl37-Na15=2.5979     Cl37-Na24=2.5998     Cl38-Na12=2.5531     
Cl38-Na19=2.5228     Cl38-Na25=2.5378     Cl39-Na7=2.6136      Cl39-Na12=2.5597     Cl39-Na15=2.5668     Cl39-Na24=2.5256     
Cl39-Na25=2.5505     Cl40-Na1=2.6162      Cl40-Na10=2.4821     Cl40-Na20=2.6027     Cl40-Na22=2.4841     Cl41-Na1=2.5100      
Cl41-Na5=2.4963      Cl41-Na6=2.5457      Cl41-Na11=2.8896     Cl41-Na18=2.5252     Cl42-Na8=2.3987      Cl42-Na14=2.4855     
Cl42-Na17=2.4206     Cl42-Na21=2.7374     Cl43-Na1=2.6654      Cl43-Na2=2.6039      Cl43-Na6=2.5373      Cl43-Na22=2.4757     
Cl44-Na9=2.5858      Cl44-Na11=2.4497     Cl44-Na13=2.4892     Cl44-Na17=2.4948     Cl44-Na18=2.5755     Cl44-Na21=3.2287     
Cl45-Na6=2.5099      Cl45-Na13=2.6406     Cl45-Na18=2.5607     Cl46-Na7=2.6074      Cl46-Na11=2.5504     Cl46-Na14=2.6049     
Cl46-Na21=2.6762     Cl46-Na23=2.6200     Cl46-Na24=2.5743     Cl47-Na3=2.4800      Cl47-Na12=2.5203     Cl47-Na15=2.5754     
Cl48-Na3=2.5494      Cl48-Na10=2.5679     Cl48-Na16=2.6738     Cl48-Na20=2.6935     Cl49-Na4=2.5587      Cl49-Na13=2.4644     
Cl49-Na21=2.6215     Cl49-Na23=2.5636     Cl50-Na5=2.4765      Cl50-Na11=2.7480     Cl50-Na14=2.6087     Cl50-Na16=2.6286     
Cl50-Na17=2.7919     O51-Na4=2.1202       O51-H52=0.9614       O51-C53=1.4179       H52-O51=0.9614       C53-O51=1.4179       
C53-H54=1.0971       C53-H55=1.0879       C53-C56=1.5246       H54-C53=1.0971       H55-C53=1.0879       C56-C53=1.5246       
C56-H57=1.0900       C56-H58=1.0951       C56-C59=1.5294       H57-C56=1.0900       H58-C56=1.0951       C59-C56=1.5294       
C59-H60=1.0903       C59-H61=1.0926       C59-C62=1.5216       H60-C59=1.0903       H61-C59=1.0926       C62-C59=1.5216       
C62-H63=1.0868       C62-H64=1.0878       C62-H65=1.0845       H63-C62=1.0868       H64-C62=1.0878       H65-C62=1.0845       
O66-Na15=2.0563      O66-H67=0.9638       O66-C68=1.4106       H67-O66=0.9638       C68-Na15=2.9496      C68-O66=1.4106       
C68-H69=1.0985       C68-H70=1.0871       C68-C71=1.5257       H69-C68=1.0985       H70-C68=1.0871       C71-C68=1.5257       
C71-H72=1.0914       C71-H73=1.0950       C71-C74=1.5275       H72-C71=1.0914       H73-C71=1.0950       C74-C71=1.5275       
C74-H75=1.0893       C74-H76=1.0922       C74-C77=1.5208       H75-Na15=2.4772      H75-C74=1.0893       H76-C74=1.0922       
C77-C74=1.5208       C77-H78=1.0877       C77-H79=1.0871       C77-H80=1.0845       H78-C77=1.0877       H79-C77=1.0871       
H80-C77=1.0845       O81-Na4=2.1958       O81-H82=0.9624       O81-C83=1.4151       H82-O81=0.9624       C83-O81=1.4151       
C83-H84=1.0996       C83-H85=1.0865       C83-C86=1.5258       H84-C83=1.0996       H85-C83=1.0865       C86-C83=1.5258       
C86-H87=1.0915       C86-H88=1.0949       C86-C89=1.5289       H87-C86=1.0915       H88-C86=1.0949       C89-C86=1.5289       
C89-H90=1.0899       C89-H91=1.0919       C89-C92=1.5213       H90-C89=1.0899       H91-C89=1.0919       C92-C89=1.5213       
C92-H93=1.0871       C92-H94=1.0855       C92-H95=1.0855       H93-C92=1.0871       H94-C92=1.0855       H95-C92=1.0855       
O96-Na8=2.0451       O96-H97=0.9623       O96-C98=1.4129       H97-O96=0.9623       C98-Na8=2.8425       C98-O96=1.4129       
C98-H99=1.0989       C98-H100=1.0895      C98-C101=1.5251      H99-C98=1.0989       H100-C98=1.0895      C101-C98=1.5251      
C101-H102=1.0898     C101-H103=1.0899     C101-C104=1.5280     H102-C101=1.0898     H103-C101=1.0899     C104-C101=1.5280     
C104-H105=1.0932     C104-H106=1.0915     C104-C107=1.5260     H105-C104=1.0932     H106-C104=1.0915     C107-C104=1.5260     
C107-H108=1.0870     C107-H109=1.0876     C107-H110=1.0889     H108-C107=1.0870     H109-C107=1.0876     H110-C107=1.0889     
O111-Na17=2.0505     O111-H112=0.9804     O111-C113=1.4231     H112-O111=0.9804     C113-Na17=2.8967     C113-O111=1.4231     
C113-H114=1.0948     C113-H115=1.0983     C113-C116=1.5180     H114-C113=1.0948     H115-C113=1.0983     C116-Na17=2.7564     
C116-C113=1.5180     C116-H117=1.0898     C116-H118=1.0885     C116-C119=1.5257     H117-C116=1.0898     H118-Na17=2.3286     
H118-C116=1.0885     C119-Na17=2.9043     C119-C116=1.5257     C119-H120=1.0891     C119-H121=1.0888     C119-C122=1.5238     
H120-Na17=2.3662     H120-C119=1.0891     H121-C119=1.0888     C122-C119=1.5238     C122-H123=1.0878     C122-H124=1.0869     
C122-H125=1.0875     H123-C122=1.0878     H124-C122=1.0869     H125-C122=1.0875     O126-Na22=2.1156     O126-H127=0.9672     
O126-H128=0.9604     H127-Na22=2.3917     H127-O126=0.9672     H128-O126=0.9604     O129-Na10=2.1127     O129-H130=0.9676     
O129-H131=0.9602     H130-Na10=2.3716     H130-O129=0.9676     H131-O129=0.9602     O132-Na9=2.1592      O132-Na13=2.3947     
O132-H133=0.9734     O132-H134=0.9624     H133-O132=0.9734     H134-O132=0.9624     O135-Na5=2.0993      O135-Na18=2.5882     
O135-H136=0.9641     O135-H137=0.9774     H136-O135=0.9641     H137-O135=0.9774     
 C  H  Rav=1.0903 sigma=0.0039  Rmin=1.0845  Rmax=1.0996    45
 C  C  Rav=1.5248 sigma=0.0031  Rmin=1.5180  Rmax=1.5294    15
 O  H  Rav=0.9664 sigma=0.0064  Rmin=0.9602  Rmax=0.9804    13
 O  C  Rav=1.4159 sigma=0.0043  Rmin=1.4106  Rmax=1.4231     5
 Na H  Rav=2.3871 sigma=0.0495  Rmin=2.3286  Rmax=2.4772     5
 Na C  Rav=2.8699 sigma=0.0662  Rmin=2.7564  Rmax=2.9496     5
 Na O  Rav=2.1762 sigma=0.1602  Rmin=2.0451  Rmax=2.5882    11
 Na Na Rav=3.6029 sigma=0.1493  Rmin=3.1631  Rmax=4.0918    78
 Cl Na Rav=2.5768 sigma=0.1026  Rmin=2.3970  Rmax=3.2287   107
 
 selected bond angles (degree)
 --------------------
Na5-Na1-Na2=113.92             Na6-Na1-Na2= 58.55             Na6-Na1-Na5= 87.04             Na10-Na1-Na2=118.65            
Na10-Na1-Na5= 90.47            Na10-Na1-Na6=174.77            Na11-Na1-Na2= 59.04            Na11-Na1-Na5= 54.89            
Na11-Na1-Na6= 59.55            Na11-Na1-Na10=115.32           Na16-Na1-Na2= 89.10            Na16-Na1-Na5= 57.19            
Na16-Na1-Na6=117.49            Na16-Na1-Na10= 57.38           Na16-Na1-Na11= 57.95           Na20-Na1-Na2= 59.44            
Na20-Na1-Na5=116.90            Na20-Na1-Na6=117.97            Na20-Na1-Na10= 59.31           Na20-Na1-Na11= 87.75           
Na20-Na1-Na16= 59.95           Na22-Na1-Na2= 58.89            Na22-Na1-Na5=172.69            Na22-Na1-Na6= 89.68            
Na22-Na1-Na10= 92.27           Na22-Na1-Na11=117.89           Na22-Na1-Na16=119.19           Na22-Na1-Na20= 59.26           
Cl26-Na1-Na2=132.79            Cl26-Na1-Na5= 44.66            Cl26-Na1-Na6=131.69            Cl26-Na1-Na10= 46.07           
Cl26-Na1-Na11= 86.26           Cl26-Na1-Na16= 43.81           Cl26-Na1-Na20= 91.01           Cl26-Na1-Na22=138.32           
Cl27-Na1-Na2= 45.95            Cl27-Na1-Na5= 83.92            Cl27-Na1-Na6= 88.90            Cl27-Na1-Na10= 86.26           
Cl27-Na1-Na11= 43.30           Cl27-Na1-Na16= 43.16           Cl27-Na1-Na20= 44.47           Cl27-Na1-Na22= 89.50           
Cl27-Na1-Cl26= 86.93           Cl40-Na1-Na2= 90.35            Cl40-Na1-Na5=136.86            Cl40-Na1-Na6=135.61            
Cl40-Na1-Na10= 46.47           Cl40-Na1-Na11=133.12           Cl40-Na1-Na16= 90.08           Cl40-Na1-Na20= 45.38           
Cl40-Na1-Na22= 45.94           Cl40-Na1-Cl26= 92.51           Cl40-Na1-Cl27= 89.82           Cl41-Na1-Na2= 92.85            
Cl41-Na1-Na5= 44.67            Cl41-Na1-Na6= 44.28            Cl41-Na1-Na10=134.26           Cl41-Na1-Na11= 51.99           
Cl41-Na1-Na16= 93.99           Cl41-Na1-Na20=139.71           Cl41-Na1-Na22=133.39           Cl41-Na1-Cl26= 88.28           
Cl41-Na1-Cl27= 95.30           Cl41-Na1-Cl40=174.86           Cl43-Na1-Na2= 45.31            Cl43-Na1-Na5=131.09            
Cl43-Na1-Na6= 44.13            Cl43-Na1-Na10=137.89           Cl43-Na1-Na11= 89.62           Cl43-Na1-Na16=134.38           
Cl43-Na1-Na20= 90.54           Cl43-Na1-Na22= 45.65           Cl43-Na1-Cl26=175.54           Cl43-Na1-Cl27= 91.25           
Cl43-Na1-Cl40= 91.56           Cl43-Na1-Cl41= 87.84           Na6-Na2-Na1= 60.49             Na7-Na2-Na1= 90.87             
Na7-Na2-Na6=118.92             Na11-Na2-Na1= 60.37            Na11-Na2-Na6= 60.66            Na11-Na2-Na7= 58.31            
Na19-Na2-Na1=121.35            Na19-Na2-Na6=177.49            Na19-Na2-Na7= 60.02            Na19-Na2-Na11=118.34           
Na20-Na2-Na1= 60.22            Na20-Na2-Na6=120.69            Na20-Na2-Na7= 60.91            Na20-Na2-Na11= 88.95           
Na20-Na2-Na19= 61.13           Na22-Na2-Na1= 57.46            Na22-Na2-Na6= 90.01            Na22-Na2-Na7=119.95            
Na22-Na2-Na11=117.80           Na22-Na2-Na19= 92.47           Na22-Na2-Na20= 59.09           Na23-Na2-Na1=119.05            
Na23-Na2-Na6= 88.37            Na23-Na2-Na7= 58.41            Na23-Na2-Na11= 58.70           Na23-Na2-Na19= 89.18           
Na23-Na2-Na20=119.31           Na23-Na2-Na22=176.48           Cl27-Na2-Na1= 45.12            Cl27-Na2-Na6= 89.89            
Cl27-Na2-Na7= 45.75            Cl27-Na2-Na11= 44.06           Cl27-Na2-Na19= 90.62           Cl27-Na2-Na20= 44.90           
Cl27-Na2-Na22= 87.75           Cl27-Na2-Na23= 89.12           Cl31-Na2-Na1= 92.42            Cl31-Na2-Na6=136.73            
Cl31-Na2-Na7= 92.35            Cl31-Na2-Na11=136.78           Cl31-Na2-Na19= 45.69           Cl31-Na2-Na20= 47.85           
Cl31-Na2-Na22= 47.03           Cl31-Na2-Na23=134.82           Cl31-Na2-Cl27= 92.76           Cl33-Na2-Na1=136.74            
Cl33-Na2-Na6=132.23            Cl33-Na2-Na7= 45.90            Cl33-Na2-Na11= 89.02           Cl33-Na2-Na19= 45.29           
Cl33-Na2-Na20= 92.07           Cl33-Na2-Na22=137.76           Cl33-Na2-Na23= 43.95           Cl33-Na2-Cl27= 91.64           
Cl33-Na2-Cl31= 90.88           Cl34-Na2-Na1= 91.56            Cl34-Na2-Na6= 44.71            Cl34-Na2-Na7= 89.50            
Cl34-Na2-Na11= 47.35           Cl34-Na2-Na19=132.81           Cl34-Na2-Na20=136.30           Cl34-Na2-Na22=134.72           
Cl34-Na2-Na23= 43.74           Cl34-Na2-Cl27= 91.41           Cl34-Na2-Cl31=175.58           Cl34-Na2-Cl33= 87.52           
Cl43-Na2-Na1= 46.70            Cl43-Na2-Na6= 45.24            Cl43-Na2-Na7=137.52            Cl43-Na2-Na11= 91.69           
Cl43-Na2-Na19=137.19           Cl43-Na2-Na20= 92.18           Cl43-Na2-Na22= 44.99           Cl43-Na2-Na23=133.58           
Cl43-Na2-Cl27= 91.82           Cl43-Na2-Cl31= 91.50           Cl43-Na2-Cl33=175.70           Cl43-Na2-Cl34= 89.85           
Na12-Na3-Na7= 60.02            Na15-Na3-Na7= 61.83            Na15-Na3-Na12= 60.28           Na16-Na3-Na7= 60.94            
Na16-Na3-Na12=120.95           Na16-Na3-Na15= 92.39           Na20-Na3-Na7= 62.30            Na20-Na3-Na12= 90.10           
Na20-Na3-Na15=124.09           Na20-Na3-Na16= 61.91           Cl30-Na3-Na7= 48.15            Cl30-Na3-Na12= 46.14           
Cl30-Na3-Na15= 94.20           Cl30-Na3-Na16= 91.83           Cl30-Na3-Na20= 43.98           Cl36-Na3-Na7= 47.80            
Cl36-Na3-Na12= 93.00           Cl36-Na3-Na15= 47.80           Cl36-Na3-Na16= 44.64           Cl36-Na3-Na20= 93.68           
Cl36-Na3-Cl30= 95.89           Cl47-Na3-Na7= 92.16            Cl47-Na3-Na12= 44.64           Cl47-Na3-Na15= 47.18           
Cl47-Na3-Na16=139.55           Cl47-Na3-Na20=134.23           Cl47-Na3-Cl30= 90.40           Cl47-Na3-Cl36= 94.97           
Cl48-Na3-Na7= 94.63            Cl48-Na3-Na12=138.12           Cl48-Na3-Na15=139.46           Cl48-Na3-Na16= 47.34           
Cl48-Na3-Na20= 48.06           Cl48-Na3-Cl30= 91.98           Cl48-Na3-Cl36= 91.72           Cl48-Na3-Cl47=172.63           
Na23-Na4-Na21= 66.76           Na24-Na4-Na21= 63.34           Na24-Na4-Na23= 61.54           Cl28-Na4-Na21= 97.41           
Cl28-Na4-Na23= 45.10           Cl28-Na4-Na24= 47.92           Cl32-Na4-Na21= 48.72           Cl32-Na4-Na23= 95.92           
Cl32-Na4-Na24= 45.67           Cl32-Na4-Cl28= 93.32           Cl49-Na4-Na21= 49.32           Cl49-Na4-Na23= 45.92           
Cl49-Na4-Na24= 92.43           Cl49-Na4-Cl28= 90.95           Cl49-Na4-Cl32= 97.78           O51-Na4-Na21= 94.92            
O51-Na4-Na23=135.27            O51-Na4-Na24=146.82            O51-Na4-Cl28=165.04            O51-Na4-Cl32=101.19            
O51-Na4-Cl49= 90.67            O81-Na4-Na21=152.86            O81-Na4-Na23=130.04            O81-Na4-Na24=103.34            
O81-Na4-Cl28= 88.08            O81-Na4-Cl32=104.62            O81-Na4-Cl49=157.60            O81-Na4-O51= 84.78             
Na11-Na5-Na1= 64.11            Na16-Na5-Na1= 65.02            Na16-Na5-Na11= 63.62           Na17-Na5-Na1=126.60            
Na17-Na5-Na11= 62.49           Na17-Na5-Na16= 91.04           Na18-Na5-Na1= 91.80            Na18-Na5-Na11= 70.30           
Na18-Na5-Na16=133.73           Na18-Na5-Na17= 70.73           Cl26-Na5-Na1= 49.00            Cl26-Na5-Na11= 96.87           
Cl26-Na5-Na16= 48.21           Cl26-Na5-Na17=138.78           Cl26-Na5-Na18=138.88           Cl41-Na5-Na1= 44.98            
Cl41-Na5-Na11= 57.49           Cl41-Na5-Na16=101.22           Cl41-Na5-Na17=102.66           Cl41-Na5-Na18= 46.85           
Cl41-Na5-Cl26= 92.84           Cl50-Na5-Na1=102.01            Cl50-Na5-Na11= 54.25           Cl50-Na5-Na16= 48.11           
Cl50-Na5-Na17= 43.29           Cl50-Na5-Na18=106.14           Cl50-Na5-Cl26= 95.50           Cl50-Na5-Cl41=111.74           
O135-Na5-Na1=135.80            O135-Na5-Na11=108.08           O135-Na5-Na16=154.27           O135-Na5-Na17= 64.63           
O135-Na5-Na18= 48.30           O135-Na5-Cl26=153.31           O135-Na5-Cl41= 92.67           O135-Na5-Cl50=106.60           
Na2-Na6-Na1= 60.96             Na11-Na6-Na1= 60.35            Na11-Na6-Na2= 60.10            Na13-Na6-Na1=116.24            
Na13-Na6-Na2= 90.52            Na13-Na6-Na11= 56.07           Na18-Na6-Na1= 88.56            Na18-Na6-Na2=125.62            
Na18-Na6-Na11= 65.78           Na18-Na6-Na13= 62.41           Cl34-Na6-Na1= 92.92            Cl34-Na6-Na2= 46.05            
Cl34-Na6-Na11= 47.08           Cl34-Na6-Na13= 45.05           Cl34-Na6-Na18= 98.35           Cl41-Na6-Na1= 43.51            
Cl41-Na6-Na2= 94.33            Cl41-Na6-Na11= 52.40           Cl41-Na6-Na13= 90.94           Cl41-Na6-Na18= 45.11           
Cl41-Na6-Cl34= 99.47           Cl43-Na6-Na1= 47.01            Cl43-Na6-Na2= 46.77            Cl43-Na6-Na11= 92.35           
Cl43-Na6-Na13=137.20           Cl43-Na6-Na18=134.79           Cl43-Na6-Cl34= 92.71           Cl43-Na6-Cl41= 89.91           
Cl45-Na6-Na1=134.34            Cl45-Na6-Na2=137.00            Cl45-Na6-Na11= 91.32           Cl45-Na6-Na13= 46.70           
Cl45-Na6-Na18= 45.92           Cl45-Na6-Cl34= 90.99           Cl45-Na6-Cl41= 91.01           Cl45-Na6-Cl43=175.98           
Na3-Na7-Na2=117.69             Na11-Na7-Na2= 59.26            Na11-Na7-Na3=120.14            Na12-Na7-Na2=116.34            
Na12-Na7-Na3= 60.08            Na12-Na7-Na11=175.46           Na14-Na7-Na2=123.57            Na14-Na7-Na3= 89.09            
Na14-Na7-Na11= 64.32           Na14-Na7-Na12=120.04           Na15-Na7-Na2=174.66            Na15-Na7-Na3= 58.14            
Na15-Na7-Na11=125.24           Na15-Na7-Na12= 59.09           Na15-Na7-Na14= 60.96           Na16-Na7-Na2= 90.52            
Na16-Na7-Na3= 60.27            Na16-Na7-Na11= 60.02           Na16-Na7-Na12=120.35           Na16-Na7-Na14= 59.42           
Na16-Na7-Na15= 89.87           Na19-Na7-Na2= 58.00            Na19-Na7-Na3= 89.23            Na19-Na7-Na11=117.27           
Na19-Na7-Na12= 58.35           Na19-Na7-Na14=178.15           Na19-Na7-Na15=117.42           Na19-Na7-Na16=120.25           
Na20-Na7-Na2= 58.37            Na20-Na7-Na3= 59.35            Na20-Na7-Na11= 88.01           Na20-Na7-Na12= 88.46           
Na20-Na7-Na14=120.08           Na20-Na7-Na15=117.46           Na20-Na7-Na16= 60.70           Na20-Na7-Na19= 59.55           
Na23-Na7-Na2= 60.50            Na23-Na7-Na3=178.11            Na23-Na7-Na11= 59.74           Na23-Na7-Na12=119.87           
Na23-Na7-Na14= 92.47           Na23-Na7-Na15=123.62           Na23-Na7-Na16=119.72           Na23-Na7-Na19= 89.23           
Na23-Na7-Na20=118.86           Na24-Na7-Na2=121.59            Na24-Na7-Na3=120.68            Na24-Na7-Na11= 92.30           
Na24-Na7-Na12= 91.21           Na24-Na7-Na14= 60.32           Na24-Na7-Na15= 62.56           Na24-Na7-Na16=119.70           
Na24-Na7-Na19=120.05           Na24-Na7-Na20=179.59           Na24-Na7-Na23= 61.11           Na25-Na7-Na2= 88.83            
Na25-Na7-Na3=119.59            Na25-Na7-Na11=120.04           Na25-Na7-Na12= 59.51           Na25-Na7-Na14=121.43           
Na25-Na7-Na15= 90.73           Na25-Na7-Na16=179.14           Na25-Na7-Na19= 58.91           Na25-Na7-Na20=118.47           
Na25-Na7-Na23= 60.38           Na25-Na7-Na24= 61.13           Cl27-Na7-Na2= 45.08            Cl27-Na7-Na3= 88.52            
Cl27-Na7-Na11= 44.57           Cl27-Na7-Na12=131.92           Cl27-Na7-Na14= 92.24           Cl27-Na7-Na15=135.00           
Cl27-Na7-Na16= 45.45           Cl27-Na7-Na19= 88.49           Cl27-Na7-Na20= 43.47           Cl27-Na7-Na23= 90.33           
Cl27-Na7-Na24=136.85           Cl27-Na7-Na25=133.90           Cl30-Na7-Na2= 85.45            Cl30-Na7-Na3= 45.35            
Cl30-Na7-Na11=130.35           Cl30-Na7-Na12= 46.05           Cl30-Na7-Na14=134.40           Cl30-Na7-Na15= 89.22           
Cl30-Na7-Na16= 89.39           Cl30-Na7-Na19= 43.95           Cl30-Na7-Na20= 42.41           Cl30-Na7-Na23=133.05           
Cl30-Na7-Na24=137.26           Cl30-Na7-Na25= 90.00           Cl30-Na7-Cl27= 85.87           Cl33-Na7-Na2= 42.82            
Cl33-Na7-Na3=133.24            Cl33-Na7-Na11= 87.61           Cl33-Na7-Na12= 89.39           Cl33-Na7-Na14=137.63           
Cl33-Na7-Na15=136.63           Cl33-Na7-Na16=133.33           Cl33-Na7-Na19= 44.08           Cl33-Na7-Na20= 87.75           
Cl33-Na7-Na23= 45.18           Cl33-Na7-Na24= 91.99           Cl33-Na7-Na25= 46.03           Cl33-Na7-Cl27= 87.90           
Cl33-Na7-Cl30= 87.89           Cl36-Na7-Na2=134.69            Cl36-Na7-Na3= 45.01            Cl36-Na7-Na11= 91.78           
Cl36-Na7-Na12= 91.04           Cl36-Na7-Na14= 44.09           Cl36-Na7-Na15= 45.62           Cl36-Na7-Na16= 44.27           
Cl36-Na7-Na19=134.24           Cl36-Na7-Na20= 89.35           Cl36-Na7-Na23=136.51           Cl36-Na7-Na24= 90.91           
Cl36-Na7-Na25=136.34           Cl36-Na7-Cl27= 89.65           Cl36-Na7-Cl30= 90.31           Cl36-Na7-Cl33=177.05           
Cl39-Na7-Na2=134.78            Cl39-Na7-Na3= 89.69            Cl39-Na7-Na11=137.97           Cl39-Na7-Na12= 45.55           
Cl39-Na7-Na14= 89.53           Cl39-Na7-Na15= 44.81           Cl39-Na7-Na16=134.63           Cl39-Na7-Na19= 89.69           
Cl39-Na7-Na20=134.00           Cl39-Na7-Na23= 91.41           Cl39-Na7-Na24= 45.68           Cl39-Na7-Na25= 45.99           
Cl39-Na7-Cl27=177.46           Cl39-Na7-Cl30= 91.59           Cl39-Na7-Cl33= 92.03           Cl39-Na7-Cl36= 90.36           
Cl46-Na7-Na2= 91.38            Cl46-Na7-Na3=135.11            Cl46-Na7-Na11= 45.59           Cl46-Na7-Na12=137.98           
Cl46-Na7-Na14= 46.13           Cl46-Na7-Na15= 93.96           Cl46-Na7-Na16= 88.10           Cl46-Na7-Na19=135.59           
Cl46-Na7-Na20=133.56           Cl46-Na7-Na23= 46.39           Cl46-Na7-Na24= 46.77           Cl46-Na7-Na25= 92.47           
Cl46-Na7-Cl27= 90.09           Cl46-Na7-Cl30=175.94           Cl46-Na7-Cl33= 91.51           Cl46-Na7-Cl36= 90.12           
Cl46-Na7-Cl39= 92.44           Na21-Na8-Na14= 65.58           Na24-Na8-Na14= 61.90           Na24-Na8-Na21= 63.29           
Cl32-Na8-Na14= 95.58           Cl32-Na8-Na21= 47.99           Cl32-Na8-Na24= 46.36           Cl37-Na8-Na14= 48.28           
Cl37-Na8-Na21= 98.75           Cl37-Na8-Na24= 48.11           Cl37-Na8-Cl32= 94.08           Cl42-Na8-Na14= 45.49           
Cl42-Na8-Na21= 51.62           Cl42-Na8-Na24= 94.67           Cl42-Na8-Cl32= 99.48           Cl42-Na8-Cl37= 93.45           
O96-Na8-Na14=151.28            O96-Na8-Na21=141.16            O96-Na8-Na24=131.66            O96-Na8-Cl32=111.25            
O96-Na8-Cl37=117.05            O96-Na8-Cl42=133.65            C98-Na8-Na14=132.06            C98-Na8-Na21=157.86            
C98-Na8-Na24=110.01            C98-Na8-Cl32=111.26            C98-Na8-Cl37= 89.49            C98-Na8-Cl42=148.83            
C98-Na8-O96= 28.00             Na17-Na9-Na13= 88.20           Na18-Na9-Na13= 67.68           Na18-Na9-Na17= 79.96           
Na21-Na9-Na13= 57.96           Na21-Na9-Na17= 48.78           Na21-Na9-Na18=101.39           Cl29-Na9-Na13= 89.63           
Cl29-Na9-Na17= 53.91           Cl29-Na9-Na18=129.62           Cl29-Na9-Na21= 34.04           Cl35-Na9-Na13=113.10           
Cl35-Na9-Na17= 96.64           Cl35-Na9-Na18= 48.20           Cl35-Na9-Na21=141.25           Cl35-Na9-Cl29=143.32           
Cl44-Na9-Na13= 47.50           Cl44-Na9-Na17= 46.49           Cl44-Na9-Na18= 49.46           Cl44-Na9-Na21= 52.08           
Cl44-Na9-Cl29= 81.67           Cl44-Na9-Cl35= 92.77           O132-Na9-Na13= 45.50           O132-Na9-Na17=132.66           
O132-Na9-Na18= 88.40           O132-Na9-Na21= 90.13           O132-Na9-Cl29=107.29           O132-Na9-Cl35=109.13           
O132-Na9-Cl44= 92.09           Na16-Na10-Na1= 67.12           Na20-Na10-Na1= 63.95           Na20-Na10-Na16= 64.62          
Cl26-Na10-Na1= 51.47           Cl26-Na10-Na16= 49.06          Cl26-Na10-Na20= 98.52          Cl40-Na10-Na1= 49.83           
Cl40-Na10-Na16=100.30          Cl40-Na10-Na20= 47.96          Cl40-Na10-Cl26=101.27          Cl48-Na10-Na1=100.85           
Cl48-Na10-Na16= 49.75          Cl48-Na10-Na20= 49.87          Cl48-Na10-Cl26= 98.58          Cl48-Na10-Cl40= 97.16          
O129-Na10-Na1=175.13           O129-Na10-Na16=112.84          O129-Na10-Na20=120.68          O129-Na10-Cl26=124.51          
O129-Na10-Cl40=133.93          O129-Na10-Cl48= 82.16          H130-Na10-Na1=158.58           H130-Na10-Na16= 93.58          
H130-Na10-Na20=100.14          H130-Na10-Cl26=122.72          H130-Na10-Cl40=130.66          H130-Na10-Cl48= 58.13          
H130-Na10-O129= 24.04          
 
 selected dihedral angles (degree)
 ---------------------------------
Na6-Na2-Na1-Na5= 70.27        Na6-Na2-Na1-Na10=174.89       Na6-Na2-Na1-Na11= 70.98       Na6-Na2-Na1-Na16=123.42       
Na6-Na2-Na1-Na20=178.51       Na6-Na2-Na1-Na22=248.81       Na6-Na2-Na1-Cl26=119.75       Na6-Na2-Na1-Cl27=124.09       
Na6-Na2-Na1-Cl40=213.49       Na6-Na2-Na1-Cl41= 29.47       Na6-Na2-Na1-Cl43=305.34       Na7-Na2-Na1-Na5=307.09        
Na7-Na2-Na1-Na6=236.82        Na7-Na2-Na1-Na10= 51.72       Na7-Na2-Na1-Na11=307.80       Na7-Na2-Na1-Na16=  0.24       
Na7-Na2-Na1-Na20= 55.33       Na7-Na2-Na1-Na22=125.63       Na7-Na2-Na1-Cl26=356.58       Na7-Na2-Na1-Cl27=  0.91       
Na7-Na2-Na1-Cl40= 90.32       Na7-Na2-Na1-Cl41=266.29       Na7-Na2-Na1-Cl43=182.16       Na11-Na2-Na1-Na5=359.29       
Na11-Na2-Na1-Na6=289.02       Na11-Na2-Na1-Na10=103.91      Na11-Na2-Na1-Na16= 52.44      Na11-Na2-Na1-Na20=107.53      
Na11-Na2-Na1-Na22=177.83      Na11-Na2-Na1-Cl26= 48.77      Na11-Na2-Na1-Cl27= 53.11      Na11-Na2-Na1-Cl40=142.51      
Na11-Na2-Na1-Cl41=318.49      Na11-Na2-Na1-Cl43=234.36      Na19-Na2-Na1-Na5=252.26       Na19-Na2-Na1-Na6=181.99       
Na19-Na2-Na1-Na10=356.88      Na19-Na2-Na1-Na11=252.96      Na19-Na2-Na1-Na16=305.41      Na19-Na2-Na1-Na20=  0.49      
Na19-Na2-Na1-Na22= 70.80      Na19-Na2-Na1-Cl26=301.74      Na19-Na2-Na1-Cl27=306.07      Na19-Na2-Na1-Cl40= 35.48      
Na19-Na2-Na1-Cl41=211.45      Na19-Na2-Na1-Cl43=127.33      Na20-Na2-Na1-Na5=251.77       Na20-Na2-Na1-Na6=181.49       
Na20-Na2-Na1-Na10=356.39      Na20-Na2-Na1-Na11=252.47      Na20-Na2-Na1-Na16=304.92      Na20-Na2-Na1-Na22= 70.30      
Na20-Na2-Na1-Cl26=301.25      Na20-Na2-Na1-Cl27=305.58      Na20-Na2-Na1-Cl40= 34.99      Na20-Na2-Na1-Cl41=210.96      
Na20-Na2-Na1-Cl43=126.84      Na22-Na2-Na1-Na5=181.46       Na22-Na2-Na1-Na6=111.19       Na22-Na2-Na1-Na10=286.08      
Na22-Na2-Na1-Na11=182.17      Na22-Na2-Na1-Na16=234.61      Na22-Na2-Na1-Na20=289.70      Na22-Na2-Na1-Cl26=230.94      
Na22-Na2-Na1-Cl27=235.28      Na22-Na2-Na1-Cl40=324.68      Na22-Na2-Na1-Cl41=140.66      Na22-Na2-Na1-Cl43= 56.53      
Na23-Na2-Na1-Na5=  0.87       Na23-Na2-Na1-Na6=290.60       Na23-Na2-Na1-Na10=105.50      Na23-Na2-Na1-Na11=  1.58      
Na23-Na2-Na1-Na16= 54.02      Na23-Na2-Na1-Na20=109.11      Na23-Na2-Na1-Na22=179.41      Na23-Na2-Na1-Cl26= 50.36      
Na23-Na2-Na1-Cl27= 54.69      Na23-Na2-Na1-Cl40=144.10      Na23-Na2-Na1-Cl41=320.07      Na23-Na2-Na1-Cl43=235.94      
Cl27-Na2-Na1-Na5=306.19       Cl27-Na2-Na1-Na6=235.91       Cl27-Na2-Na1-Na10= 50.81      Cl27-Na2-Na1-Na11=306.89      
Cl27-Na2-Na1-Na16=359.34      Cl27-Na2-Na1-Na20= 54.42      Cl27-Na2-Na1-Na22=124.72      Cl27-Na2-Na1-Cl26=355.67      
Cl27-Na2-Na1-Cl40= 89.41      Cl27-Na2-Na1-Cl41=265.38      Cl27-Na2-Na1-Cl43=181.26      Cl31-Na2-Na1-Na5=214.71       
Cl31-Na2-Na1-Na6=144.44       Cl31-Na2-Na1-Na10=319.33      Cl31-Na2-Na1-Na11=215.42      Cl31-Na2-Na1-Na16=267.86      
Cl31-Na2-Na1-Na20=322.94      Cl31-Na2-Na1-Na22= 33.25      Cl31-Na2-Na1-Cl26=264.19      Cl31-Na2-Na1-Cl27=268.52      
Cl31-Na2-Na1-Cl40=357.93      Cl31-Na2-Na1-Cl41=173.90      Cl31-Na2-Na1-Cl43= 89.78      Cl33-Na2-Na1-Na5=308.57       
Cl33-Na2-Na1-Na6=238.30       Cl33-Na2-Na1-Na10= 53.19      Cl33-Na2-Na1-Na11=309.28      Cl33-Na2-Na1-Na16=  1.72      
Cl33-Na2-Na1-Na20= 56.80      Cl33-Na2-Na1-Na22=127.11      Cl33-Na2-Na1-Cl26=358.05      Cl33-Na2-Na1-Cl27=  2.38      
Cl33-Na2-Na1-Cl40= 91.79      Cl33-Na2-Na1-Cl41=267.76      Cl33-Na2-Na1-Cl43=183.64      Cl34-Na2-Na1-Na5= 36.61       
Cl34-Na2-Na1-Na6=326.34       Cl34-Na2-Na1-Na10=141.24      Cl34-Na2-Na1-Na11= 37.32      Cl34-Na2-Na1-Na16= 89.76      
Cl34-Na2-Na1-Na20=144.85      Cl34-Na2-Na1-Na22=215.15      Cl34-Na2-Na1-Cl26= 86.10      Cl34-Na2-Na1-Cl27= 90.43      
Cl34-Na2-Na1-Cl40=179.84      Cl34-Na2-Na1-Cl41=355.81      Cl34-Na2-Na1-Cl43=271.68      Cl43-Na2-Na1-Na5=124.93       
Cl43-Na2-Na1-Na6= 54.66       Cl43-Na2-Na1-Na10=229.55      Cl43-Na2-Na1-Na11=125.64      Cl43-Na2-Na1-Na16=178.08      
Cl43-Na2-Na1-Na20=233.16      Cl43-Na2-Na1-Na22=303.47      Cl43-Na2-Na1-Cl26=174.41      Cl43-Na2-Na1-Cl27=178.74      
Cl43-Na2-Na1-Cl40=268.15      Cl43-Na2-Na1-Cl41= 84.13      Na11-Na5-Na1-Na2=  0.74       Na11-Na5-Na1-Na6= 54.26       
Na11-Na5-Na1-Na10=238.87      Na11-Na5-Na1-Na16=288.58      Na11-Na5-Na1-Na20=294.24      Na11-Na5-Na1-Na22=350.85      
Na11-Na5-Na1-Cl26=233.27      Na11-Na5-Na1-Cl27=325.06      Na11-Na5-Na1-Cl40=241.86      Na11-Na5-Na1-Cl41= 68.94      
Na11-Na5-Na1-Cl43= 51.40      Na16-Na5-Na1-Na2= 72.16       Na16-Na5-Na1-Na6=125.68       Na16-Na5-Na1-Na10=310.28      
Na16-Na5-Na1-Na11= 71.42      Na16-Na5-Na1-Na20=  5.66      Na16-Na5-Na1-Na22= 62.27      Na16-Na5-Na1-Cl26=304.69      
Na16-Na5-Na1-Cl27= 36.47      Na16-Na5-Na1-Cl40=313.28      Na16-Na5-Na1-Cl41=140.36      Na16-Na5-Na1-Cl43=122.82      
Na17-Na5-Na1-Na2=  0.89       Na17-Na5-Na1-Na6= 54.41       Na17-Na5-Na1-Na10=239.01      Na17-Na5-Na1-Na11=  0.15      
Na17-Na5-Na1-Na16=288.73      Na17-Na5-Na1-Na20=294.39      Na17-Na5-Na1-Na22=351.00      Na17-Na5-Na1-Cl26=233.42      
Na17-Na5-Na1-Cl27=325.20      Na17-Na5-Na1-Cl40=242.01      Na17-Na5-Na1-Cl41= 69.09      Na17-Na5-Na1-Cl43= 51.55      
Na18-Na5-Na1-Na2=293.71       Na18-Na5-Na1-Na6=347.23       Na18-Na5-Na1-Na10=171.83      Na18-Na5-Na1-Na11=292.97      
Na18-Na5-Na1-Na16=221.55      Na18-Na5-Na1-Na20=227.21      Na18-Na5-Na1-Na22=283.82      Na18-Na5-Na1-Cl26=166.24      
Na18-Na5-Na1-Cl27=258.03      Na18-Na5-Na1-Cl40=174.83      Na18-Na5-Na1-Cl41=  1.91      Na18-Na5-Na1-Cl43=344.37      
Cl26-Na5-Na1-Na2=127.47       Cl26-Na5-Na1-Na6=180.99       Cl26-Na5-Na1-Na10=  5.59      Cl26-Na5-Na1-Na11=126.73      
Cl26-Na5-Na1-Na16= 55.31      Cl26-Na5-Na1-Na20= 60.97      Cl26-Na5-Na1-Na22=117.58      Cl26-Na5-Na1-Cl27= 91.78      
Cl26-Na5-Na1-Cl40=  8.59      Cl26-Na5-Na1-Cl41=195.67      Cl26-Na5-Na1-Cl43=178.13      Cl41-Na5-Na1-Na2=291.80       
Cl41-Na5-Na1-Na6=345.33       Cl41-Na5-Na1-Na10=169.93      Cl41-Na5-Na1-Na11=291.06      Cl41-Na5-Na1-Na16=219.64      
Cl41-Na5-Na1-Na20=225.30      Cl41-Na5-Na1-Na22=281.92      Cl41-Na5-Na1-Cl26=164.33      Cl41-Na5-Na1-Cl27=256.12      
Cl41-Na5-Na1-Cl40=172.92      Cl41-Na5-Na1-Cl43=342.46      Cl50-Na5-Na1-Na2= 40.63       Cl50-Na5-Na1-Na6= 94.15       
Cl50-Na5-Na1-Na10=278.75      Cl50-Na5-Na1-Na11= 39.89      Cl50-Na5-Na1-Na16=328.47      Cl50-Na5-Na1-Na20=334.13      
Cl50-Na5-Na1-Na22= 30.74      Cl50-Na5-Na1-Cl26=273.16      Cl50-Na5-Na1-Cl27=  4.94      Cl50-Na5-Na1-Cl40=281.74      
Cl50-Na5-Na1-Cl41=108.82      Cl50-Na5-Na1-Cl43= 91.29      O135-Na5-Na1-Na2=270.99       O135-Na5-Na1-Na6=324.52       
O135-Na5-Na1-Na10=149.12      O135-Na5-Na1-Na11=270.25      O135-Na5-Na1-Na16=198.83      O135-Na5-Na1-Na20=204.49      
O135-Na5-Na1-Na22=261.11      O135-Na5-Na1-Cl26=143.52      O135-Na5-Na1-Cl27=235.31      O135-Na5-Na1-Cl40=152.11      
O135-Na5-Na1-Cl41=339.19      O135-Na5-Na1-Cl43=321.65      Na2-Na6-Na1-Na5=239.50        Na2-Na6-Na1-Na10=301.08       
Na2-Na6-Na1-Na11=289.88       Na2-Na6-Na1-Na16=289.82       Na2-Na6-Na1-Na20=358.54       Na2-Na6-Na1-Na22= 52.97       
Na2-Na6-Na1-Cl26=238.56       Na2-Na6-Na1-Cl27=323.46       Na2-Na6-Na1-Cl40= 52.08       Na2-Na6-Na1-Cl41=224.72       
Na2-Na6-Na1-Cl43= 56.40       Na11-Na6-Na1-Na2= 70.12       Na11-Na6-Na1-Na5=309.62       Na11-Na6-Na1-Na10= 11.20      
Na11-Na6-Na1-Na16=359.94      Na11-Na6-Na1-Na20= 68.66      Na11-Na6-Na1-Na22=123.09      Na11-Na6-Na1-Cl26=308.69      
Na11-Na6-Na1-Cl27= 33.59      Na11-Na6-Na1-Cl40=122.20      Na11-Na6-Na1-Cl41=294.85      Na11-Na6-Na1-Cl43=126.52      
Na13-Na6-Na1-Na2= 74.80       Na13-Na6-Na1-Na5=314.30       Na13-Na6-Na1-Na10= 15.89      Na13-Na6-Na1-Na11=  4.68      
Na13-Na6-Na1-Na16=  4.62      Na13-Na6-Na1-Na20= 73.35      Na13-Na6-Na1-Na22=127.77      Na13-Na6-Na1-Cl26=313.37      
Na13-Na6-Na1-Cl27= 38.27      Na13-Na6-Na1-Cl40=126.88      Na13-Na6-Na1-Cl41=299.53      Na13-Na6-Na1-Cl43=131.20      
Na18-Na6-Na1-Na2=132.87       Na18-Na6-Na1-Na5= 12.37       Na18-Na6-Na1-Na10= 73.95      Na18-Na6-Na1-Na11= 62.75      
Na18-Na6-Na1-Na16= 62.69      Na18-Na6-Na1-Na20=131.41      Na18-Na6-Na1-Na22=185.84      Na18-Na6-Na1-Cl26= 11.44      
Na18-Na6-Na1-Cl27= 96.33      Na18-Na6-Na1-Cl40=184.95      Na18-Na6-Na1-Cl41=357.59      Na18-Na6-Na1-Cl43=189.27      
Cl34-Na6-Na1-Na2= 34.59       Cl34-Na6-Na1-Na5=274.08       Cl34-Na6-Na1-Na10=335.67      Cl34-Na6-Na1-Na11=324.46      
Cl34-Na6-Na1-Na16=324.40      Cl34-Na6-Na1-Na20= 33.13      Cl34-Na6-Na1-Na22= 87.55      Cl34-Na6-Na1-Cl26=273.15      
Cl34-Na6-Na1-Cl27=358.05      Cl34-Na6-Na1-Cl40= 86.66      Cl34-Na6-Na1-Cl41=259.31      Cl34-Na6-Na1-Cl43= 90.99      
Cl41-Na6-Na1-Na2=135.28       Cl41-Na6-Na1-Na5= 14.78       Cl41-Na6-Na1-Na10= 76.36      Cl41-Na6-Na1-Na11= 65.15      
Cl41-Na6-Na1-Na16= 65.10      Cl41-Na6-Na1-Na20=133.82      Cl41-Na6-Na1-Na22=188.24      Cl41-Na6-Na1-Cl26= 13.84      
Cl41-Na6-Na1-Cl27= 98.74      Cl41-Na6-Na1-Cl40=187.35      Cl41-Na6-Na1-Cl43=191.68      Cl43-Na6-Na1-Na2=303.60       
Cl43-Na6-Na1-Na5=183.10       Cl43-Na6-Na1-Na10=244.68      Cl43-Na6-Na1-Na11=233.48      Cl43-Na6-Na1-Na16=233.42      
Cl43-Na6-Na1-Na20=302.14      Cl43-Na6-Na1-Na22=356.57      Cl43-Na6-Na1-Cl26=182.16      Cl43-Na6-Na1-Cl27=267.06      
Cl43-Na6-Na1-Cl40=355.68      Cl43-Na6-Na1-Cl41=168.32      Cl45-Na6-Na1-Na2=128.84       Cl45-Na6-Na1-Na5=  8.34       
Cl45-Na6-Na1-Na10= 69.92      Cl45-Na6-Na1-Na11= 58.72      Cl45-Na6-Na1-Na16= 58.66      Cl45-Na6-Na1-Na20=127.38      
Cl45-Na6-Na1-Na22=181.81      Cl45-Na6-Na1-Cl26=  7.40      Cl45-Na6-Na1-Cl27= 92.30      Cl45-Na6-Na1-Cl40=180.92      
Cl45-Na6-Na1-Cl41=353.56      Cl45-Na6-Na1-Cl43=185.24      Na1-Na6-Na2-Na7= 72.97        Na1-Na6-Na2-Na11= 70.52       
Na1-Na6-Na2-Na19=137.54       Na1-Na6-Na2-Na20=  1.51       Na1-Na6-Na2-Na22=308.19       Na1-Na6-Na2-Na23=125.06       
Na1-Na6-Na2-Cl27= 35.94       Na1-Na6-Na2-Cl31=302.03       Na1-Na6-Na2-Cl33=128.06       Na1-Na6-Na2-Cl34=128.05       
Na1-Na6-Na2-Cl43=303.27       Na11-Na6-Na2-Na1=289.48       Na11-Na6-Na2-Na7=  2.45       Na11-Na6-Na2-Na19= 67.02      
Na11-Na6-Na2-Na20=290.99      Na11-Na6-Na2-Na22=237.67      Na11-Na6-Na2-Na23= 54.54      Na11-Na6-Na2-Cl27=325.42      
Na11-Na6-Na2-Cl31=231.51      Na11-Na6-Na2-Cl33= 57.54      Na11-Na6-Na2-Cl34= 57.53      Na11-Na6-Na2-Cl43=232.75      
Na13-Na6-Na2-Na1=239.95       Na13-Na6-Na2-Na7=312.92       Na13-Na6-Na2-Na11=310.47      Na13-Na6-Na2-Na19= 17.49      
Na13-Na6-Na2-Na20=241.46      Na13-Na6-Na2-Na22=188.14      Na13-Na6-Na2-Na23=  5.01      Na13-Na6-Na2-Cl27=275.89      
Na13-Na6-Na2-Cl31=181.98      Na13-Na6-Na2-Cl33=  8.01      Na13-Na6-Na2-Cl34=  8.00      Na13-Na6-Na2-Cl43=183.22      
Na18-Na6-Na2-Na1=295.67       Na18-Na6-Na2-Na7=  8.64       Na18-Na6-Na2-Na11=  6.19      Na18-Na6-Na2-Na19= 73.21      
Na18-Na6-Na2-Na20=297.18      Na18-Na6-Na2-Na22=243.85      Na18-Na6-Na2-Na23= 60.72      Na18-Na6-Na2-Cl27=331.60      
Na18-Na6-Na2-Cl31=237.70      Na18-Na6-Na2-Cl33= 63.72      Na18-Na6-Na2-Cl34= 63.72      Na18-Na6-Na2-Cl43=238.94      
Cl34-Na6-Na2-Na1=231.95       Cl34-Na6-Na2-Na7=304.92       Cl34-Na6-Na2-Na11=302.47      Cl34-Na6-Na2-Na19=  9.49      
Cl34-Na6-Na2-Na20=233.46      Cl34-Na6-Na2-Na22=180.14      Cl34-Na6-Na2-Na23=357.01      Cl34-Na6-Na2-Cl27=267.89      
Cl34-Na6-Na2-Cl31=173.98      Cl34-Na6-Na2-Cl33=  0.00      Cl34-Na6-Na2-Cl43=175.22      Cl41-Na6-Na2-Na1=330.93       
Cl41-Na6-Na2-Na7= 43.90       Cl41-Na6-Na2-Na11= 41.45      Cl41-Na6-Na2-Na19=108.48      Cl41-Na6-Na2-Na20=332.44      
Cl41-Na6-Na2-Na22=279.12      Cl41-Na6-Na2-Na23= 95.99      Cl41-Na6-Na2-Cl27=  6.87      Cl41-Na6-Na2-Cl31=272.97      
Cl41-Na6-Na2-Cl33= 98.99      Cl41-Na6-Na2-Cl34= 98.98      Cl41-Na6-Na2-Cl43=274.20      Cl43-Na6-Na2-Na1= 56.73       
Cl43-Na6-Na2-Na7=129.70       Cl43-Na6-Na2-Na11=127.25      Cl43-Na6-Na2-Na19=194.27      Cl43-Na6-Na2-Na20= 58.24      
Cl43-Na6-Na2-Na22=  4.92      Cl43-Na6-Na2-Na23=181.79      Cl43-Na6-Na2-Cl27= 92.67      Cl43-Na6-Na2-Cl31=358.76      
Cl43-Na6-Na2-Cl33=184.79      Cl43-Na6-Na2-Cl34=184.78      Cl45-Na6-Na2-Na1=234.78       Cl45-Na6-Na2-Na7=307.75       
Cl45-Na6-Na2-Na11=305.30      Cl45-Na6-Na2-Na19= 12.32      Cl45-Na6-Na2-Na20=236.29      Cl45-Na6-Na2-Na22=182.96      
Cl45-Na6-Na2-Na23=359.83      Cl45-Na6-Na2-Cl27=270.72      Cl45-Na6-Na2-Cl31=176.81      Cl45-Na6-Na2-Cl33=  2.83      
Cl45-Na6-Na2-Cl34=  2.83      Cl45-Na6-Na2-Cl43=178.05      Na3-Na7-Na2-Na1=303.47        Na3-Na7-Na2-Na6=247.15        
Na3-Na7-Na2-Na11=249.66       Na3-Na7-Na2-Na19= 69.77       Na3-Na7-Na2-Na20=358.24       Na3-Na7-Na2-Na22=355.73       
Na3-Na7-Na2-Na23=179.36       Na3-Na7-Na2-Cl27=304.37       Na3-Na7-Na2-Cl31= 35.94       Na3-Na7-Na2-Cl33=124.88       
Na3-Na7-Na2-Cl34=211.92       Na3-Na7-Na2-Cl43=301.14       Na11-Na7-Na2-Na1= 53.82       Na11-Na7-Na2-Na6=357.49       
Na11-Na7-Na2-Na19=180.11      Na11-Na7-Na2-Na20=108.59      Na11-Na7-Na2-Na22=106.07      Na11-Na7-Na2-Na23=289.70      
Na11-Na7-Na2-Cl27= 54.71      Na11-Na7-Na2-Cl31=146.28      Na11-Na7-Na2-Cl33=235.22      Na11-Na7-Na2-Cl34=322.26      
Na11-Na7-Na2-Cl43= 51.48      Na12-Na7-Na2-Na1=235.11       Na12-Na7-Na2-Na6=178.79       Na12-Na7-Na2-Na11=181.29      
Na12-Na7-Na2-Na19=  1.40      Na12-Na7-Na2-Na20=289.88      Na12-Na7-Na2-Na22=287.37      Na12-Na7-Na2-Na23=111.00      
Na12-Na7-Na2-Cl27=236.01      Na12-Na7-Na2-Cl31=327.57      Na12-Na7-Na2-Cl33= 56.52      Na12-Na7-Na2-Cl34=143.55      
Na12-Na7-Na2-Cl43=232.78      Na14-Na7-Na2-Na1= 52.55       Na14-Na7-Na2-Na6=356.22       Na14-Na7-Na2-Na11=358.73      
Na14-Na7-Na2-Na19=178.84      Na14-Na7-Na2-Na20=107.32      Na14-Na7-Na2-Na22=104.80      Na14-Na7-Na2-Na23=288.43      
Na14-Na7-Na2-Cl27= 53.44      Na14-Na7-Na2-Cl31=145.01      Na14-Na7-Na2-Cl33=233.95      Na14-Na7-Na2-Cl34=320.99      
Na14-Na7-Na2-Cl43= 50.21      Na15-Na7-Na2-Na1=265.56       Na15-Na7-Na2-Na6=209.23       Na15-Na7-Na2-Na11=211.74      
Na15-Na7-Na2-Na19= 31.85      Na15-Na7-Na2-Na20=320.33      Na15-Na7-Na2-Na22=317.81      Na15-Na7-Na2-Na23=141.44      
Na15-Na7-Na2-Cl27=266.46      Na15-Na7-Na2-Cl31=358.02      Na15-Na7-Na2-Cl33= 86.97      Na15-Na7-Na2-Cl34=174.00      
Na15-Na7-Na2-Cl43=263.23      Na16-Na7-Na2-Na1=359.75       Na16-Na7-Na2-Na6=303.42       Na16-Na7-Na2-Na11=305.93      
Na16-Na7-Na2-Na19=126.04      Na16-Na7-Na2-Na20= 54.52      Na16-Na7-Na2-Na22= 52.00      Na16-Na7-Na2-Na23=235.63      
Na16-Na7-Na2-Cl27=  0.64      Na16-Na7-Na2-Cl31= 92.21      Na16-Na7-Na2-Cl33=181.15      Na16-Na7-Na2-Cl34=268.19      
Na16-Na7-Na2-Cl43=357.41      Na19-Na7-Na2-Na1=233.71       Na19-Na7-Na2-Na6=177.38       Na19-Na7-Na2-Na11=179.89      
Na19-Na7-Na2-Na20=288.48      Na19-Na7-Na2-Na22=285.96      Na19-Na7-Na2-Na23=109.59      Na19-Na7-Na2-Cl27=234.60      
Na19-Na7-Na2-Cl31=326.17      Na19-Na7-Na2-Cl33= 55.11      Na19-Na7-Na2-Cl34=142.15      Na19-Na7-Na2-Cl43=231.37      
Na20-Na7-Na2-Na1=305.23       Na20-Na7-Na2-Na6=248.90       Na20-Na7-Na2-Na11=251.41      Na20-Na7-Na2-Na19= 71.52      
Na20-Na7-Na2-Na22=357.48      Na20-Na7-Na2-Na23=181.11      Na20-Na7-Na2-Cl27=306.13      Na20-Na7-Na2-Cl31= 37.69      
Na20-Na7-Na2-Cl33=126.64      Na20-Na7-Na2-Cl34=213.67      Na20-Na7-Na2-Cl43=302.90      Na23-Na7-Na2-Na1=124.11       
Na23-Na7-Na2-Na6= 67.79       Na23-Na7-Na2-Na11= 70.30      Na23-Na7-Na2-Na19=250.41      Na23-Na7-Na2-Na20=178.89      
Na23-Na7-Na2-Na22=176.37      Na23-Na7-Na2-Cl27=125.01      Na23-Na7-Na2-Cl31=216.58      Na23-Na7-Na2-Cl33=305.52      
Na23-Na7-Na2-Cl34= 32.56      Na23-Na7-Na2-Cl43=121.78      Na24-Na7-Na2-Na1=125.71       Na24-Na7-Na2-Na6= 69.39       
Na24-Na7-Na2-Na11= 71.90      Na24-Na7-Na2-Na19=252.01      Na24-Na7-Na2-Na20=180.48      Na24-Na7-Na2-Na22=177.97      
Na24-Na7-Na2-Na23=  1.60      Na24-Na7-Na2-Cl27=126.61      Na24-Na7-Na2-Cl31=218.17      Na24-Na7-Na2-Cl33=307.12      
Na24-Na7-Na2-Cl34= 34.15      Na24-Na7-Na2-Cl43=123.38      Na25-Na7-Na2-Na1=180.30       Na25-Na7-Na2-Na6=123.98       
Na25-Na7-Na2-Na11=126.49      Na25-Na7-Na2-Na19=306.60      Na25-Na7-Na2-Na20=235.07      Na25-Na7-Na2-Na22=232.56      
Na25-Na7-Na2-Na23= 56.19      Na25-Na7-Na2-Cl27=181.20      Na25-Na7-Na2-Cl31=272.76      Na25-Na7-Na2-Cl33=  1.71      
Na25-Na7-Na2-Cl34= 88.75      Na25-Na7-Na2-Cl43=177.97      Cl27-Na7-Na2-Na1=359.10       Cl27-Na7-Na2-Na6=302.78       
Cl27-Na7-Na2-Na11=305.29      Cl27-Na7-Na2-Na19=125.40      Cl27-Na7-Na2-Na20= 53.87      Cl27-Na7-Na2-Na22= 51.36      
Cl27-Na7-Na2-Na23=234.99      Cl27-Na7-Na2-Cl31= 91.56      Cl27-Na7-Na2-Cl33=180.51      Cl27-Na7-Na2-Cl34=267.54      
Cl27-Na7-Na2-Cl43=356.77      Cl30-Na7-Na2-Na1=270.40       Cl30-Na7-Na2-Na6=214.07       Cl30-Na7-Na2-Na11=216.58      
Cl30-Na7-Na2-Na19= 36.69      Cl30-Na7-Na2-Na20=325.17      Cl30-Na7-Na2-Na22=322.65      Cl30-Na7-Na2-Na23=146.28      
Cl30-Na7-Na2-Cl27=271.30      Cl30-Na7-Na2-Cl31=  2.86      Cl30-Na7-Na2-Cl33= 91.81      Cl30-Na7-Na2-Cl34=178.84      
Cl30-Na7-Na2-Cl43=268.07      Cl33-Na7-Na2-Na1=178.59       Cl33-Na7-Na2-Na6=122.27       Cl33-Na7-Na2-Na11=124.78      
Cl33-Na7-Na2-Na19=304.89      Cl33-Na7-Na2-Na20=233.36      Cl33-Na7-Na2-Na22=230.85      Cl33-Na7-Na2-Na23= 54.48      
Cl33-Na7-Na2-Cl27=179.49      Cl33-Na7-Na2-Cl31=271.05      Cl33-Na7-Na2-Cl34= 87.03      Cl33-Na7-Na2-Cl43=176.26      
Cl36-Na7-Na2-Na1=356.32       Cl36-Na7-Na2-Na6=300.00       Cl36-Na7-Na2-Na11=302.50      Cl36-Na7-Na2-Na19=122.61      
Cl36-Na7-Na2-Na20= 51.09      Cl36-Na7-Na2-Na22= 48.58      Cl36-Na7-Na2-Na23=232.21      Cl36-Na7-Na2-Cl27=357.22      
Cl36-Na7-Na2-Cl31= 88.78      Cl36-Na7-Na2-Cl33=177.73      Cl36-Na7-Na2-Cl34=264.76      Cl36-Na7-Na2-Cl43=353.99      
Cl39-Na7-Na2-Na1=182.67       Cl39-Na7-Na2-Na6=126.35       Cl39-Na7-Na2-Na11=128.86      Cl39-Na7-Na2-Na19=308.97      
Cl39-Na7-Na2-Na20=237.44      Cl39-Na7-Na2-Na22=234.93      Cl39-Na7-Na2-Na23= 58.56      Cl39-Na7-Na2-Cl27=183.57      
Cl39-Na7-Na2-Cl31=275.13      Cl39-Na7-Na2-Cl33=  4.08      Cl39-Na7-Na2-Cl34= 91.11      Cl39-Na7-Na2-Cl43=180.34      
Cl46-Na7-Na2-Na1= 87.86       Cl46-Na7-Na2-Na6= 31.53       Cl46-Na7-Na2-Na11= 34.04      Cl46-Na7-Na2-Na19=214.15      
Cl46-Na7-Na2-Na20=142.63      Cl46-Na7-Na2-Na22=140.11      Cl46-Na7-Na2-Na23=323.74      Cl46-Na7-Na2-Cl27= 88.76      
Cl46-Na7-Na2-Cl31=180.32      Cl46-Na7-Na2-Cl33=269.27      Cl46-Na7-Na2-Cl34=356.30      Cl46-Na7-Na2-Cl43= 85.53      
Na2-Na7-Na3-Na12=253.97       Na2-Na7-Na3-Na15=183.86       Na2-Na7-Na3-Na16= 73.27       Na2-Na7-Na3-Na20=  1.74       
Na2-Na7-Na3-Cl30=310.12       Na2-Na7-Na3-Cl36=126.76       Na2-Na7-Na3-Cl47=221.51       Na2-Na7-Na3-Cl48= 38.63       
Na11-Na7-Na3-Na12=185.24      Na11-Na7-Na3-Na15=115.13      Na11-Na7-Na3-Na16=  4.54      Na11-Na7-Na3-Na20=293.00      
Na11-Na7-Na3-Cl30=241.38      Na11-Na7-Na3-Cl36= 58.02      Na11-Na7-Na3-Cl47=152.77      Na11-Na7-Na3-Cl48=329.90      
Na12-Na7-Na3-Na15=289.89      Na12-Na7-Na3-Na16=179.30      Na12-Na7-Na3-Na20=107.76      Na12-Na7-Na3-Cl30= 56.14      
Na12-Na7-Na3-Cl36=232.78      Na12-Na7-Na3-Cl47=327.53      Na12-Na7-Na3-Cl48=144.66      Na14-Na7-Na3-Na12=125.93      
Na14-Na7-Na3-Na15= 55.82      Na14-Na7-Na3-Na16=305.23      Na14-Na7-Na3-Na20=233.70      Na14-Na7-Na3-Cl30=182.08      
Na14-Na7-Na3-Cl36=358.71      Na14-Na7-Na3-Cl47= 93.47      Na14-Na7-Na3-Cl48=270.59      Na15-Na7-Na3-Na12= 70.11      
Na15-Na7-Na3-Na16=249.41      Na15-Na7-Na3-Na20=177.87      Na15-Na7-Na3-Cl30=126.25      Na15-Na7-Na3-Cl36=302.89      
Na15-Na7-Na3-Cl47= 37.64      Na15-Na7-Na3-Cl48=214.77      Na16-Na7-Na3-Na12=180.70      Na16-Na7-Na3-Na15=110.59      
Na16-Na7-Na3-Na20=288.47      Na16-Na7-Na3-Cl30=236.85      Na16-Na7-Na3-Cl36= 53.48      Na16-Na7-Na3-Cl47=148.24      
Na16-Na7-Na3-Cl48=325.36      Na19-Na7-Na3-Na12=306.71      Na19-Na7-Na3-Na15=236.60      Na19-Na7-Na3-Na16=126.00      
Na19-Na7-Na3-Na20= 54.47      Na19-Na7-Na3-Cl30=  2.85      Na19-Na7-Na3-Cl36=179.49      Na19-Na7-Na3-Cl47=274.24      
Na19-Na7-Na3-Cl48= 91.36      Na20-Na7-Na3-Na12=252.24      Na20-Na7-Na3-Na15=182.13      Na20-Na7-Na3-Na16= 71.53      
Na20-Na7-Na3-Cl30=308.38      Na20-Na7-Na3-Cl36=125.02      Na20-Na7-Na3-Cl47=219.77      Na20-Na7-Na3-Cl48= 36.89      
Na23-Na7-Na3-Na12=271.10      Na23-Na7-Na3-Na15=200.99      Na23-Na7-Na3-Na16= 90.40      Na23-Na7-Na3-Na20= 18.87      
Na23-Na7-Na3-Cl30=327.25      Na23-Na7-Na3-Cl36=143.88      Na23-Na7-Na3-Cl47=238.64      Na23-Na7-Na3-Cl48= 55.76      
Na24-Na7-Na3-Na12= 71.76      Na24-Na7-Na3-Na15=  1.65      Na24-Na7-Na3-Na16=251.05      Na24-Na7-Na3-Na20=179.52      
Na24-Na7-Na3-Cl30=127.90      Na24-Na7-Na3-Cl36=304.54      Na24-Na7-Na3-Cl47= 39.29      Na24-Na7-Na3-Cl48=216.41      
Na25-Na7-Na3-Na12=359.73      Na25-Na7-Na3-Na15=289.62      Na25-Na7-Na3-Na16=179.03      Na25-Na7-Na3-Na20=107.49      
Na25-Na7-Na3-Cl30= 55.88      Na25-Na7-Na3-Cl36=232.51      Na25-Na7-Na3-Cl47=327.27      Na25-Na7-Na3-Cl48=144.39      
Cl27-Na7-Na3-Na12=218.20      Cl27-Na7-Na3-Na15=148.09      Cl27-Na7-Na3-Na16= 37.49      Cl27-Na7-Na3-Na20=325.96      
Cl27-Na7-Na3-Cl30=274.34      Cl27-Na7-Na3-Cl36= 90.98      Cl27-Na7-Na3-Cl47=185.73      Cl27-Na7-Na3-Cl48=  2.85      
Cl30-Na7-Na3-Na12=303.86      Cl30-Na7-Na3-Na15=233.75      Cl30-Na7-Na3-Na16=123.15      Cl30-Na7-Na3-Na20= 51.62      
Cl30-Na7-Na3-Cl36=176.64      Cl30-Na7-Na3-Cl47=271.39      Cl30-Na7-Na3-Cl48= 88.51      Cl33-Na7-Na3-Na12=303.91      
Cl33-Na7-Na3-Na15=233.80      Cl33-Na7-Na3-Na16=123.21      Cl33-Na7-Na3-Na20= 51.68      Cl33-Na7-Na3-Cl30=  0.06      
Cl33-Na7-Na3-Cl36=176.70      Cl33-Na7-Na3-Cl47=271.45      Cl33-Na7-Na3-Cl48= 88.57      Cl36-Na7-Na3-Na12=127.22      
Cl36-Na7-Na3-Na15= 57.11      Cl36-Na7-Na3-Na16=306.52      Cl36-Na7-Na3-Na20=234.98      Cl36-Na7-Na3-Cl30=183.36      
Cl36-Na7-Na3-Cl47= 94.75      Cl36-Na7-Na3-Cl48=271.87      Cl39-Na7-Na3-Na12= 36.40      Cl39-Na7-Na3-Na15=326.29      
Cl39-Na7-Na3-Na16=215.70      Cl39-Na7-Na3-Na20=144.17      Cl39-Na7-Na3-Cl30= 92.55      Cl39-Na7-Na3-Cl36=269.18      
Cl39-Na7-Na3-Cl47=  3.94      Cl39-Na7-Na3-Cl48=181.06      Cl46-Na7-Na3-Na12=129.55      Cl46-Na7-Na3-Na15= 59.44      
Cl46-Na7-Na3-Na16=308.85      Cl46-Na7-Na3-Na20=237.32      Cl46-Na7-Na3-Cl30=185.70      Cl46-Na7-Na3-Cl36=  2.33      
Cl46-Na7-Na3-Cl47= 97.09      Cl46-Na7-Na3-Cl48=274.21      Na16-Na10-Na1-Na2=291.77      Na16-Na10-Na1-Na5= 49.57      
Na16-Na10-Na1-Na6=348.13      Na16-Na10-Na1-Na11=358.81     Na16-Na10-Na1-Na20=288.15     Na16-Na10-Na1-Na22=236.35     
Na16-Na10-Na1-Cl26= 55.03     Na16-Na10-Na1-Cl27=325.70     Na16-Na10-Na1-Cl40=232.40     Na16-Na10-Na1-Cl41= 59.46     
Na16-Na10-Na1-Cl43=237.97     Na20-Na10-Na1-Na2=  3.62      Na20-Na10-Na1-Na5=121.42      Na20-Na10-Na1-Na6= 59.97      
Na20-Na10-Na1-Na11= 70.65     Na20-Na10-Na1-Na16= 71.85     Na20-Na10-Na1-Na22=308.20     Na20-Na10-Na1-Cl26=126.88     
Na20-Na10-Na1-Cl27= 37.55     Na20-Na10-Na1-Cl40=304.24     Na20-Na10-Na1-Cl41=131.31     Na20-Na10-Na1-Cl43=309.82     
Cl26-Na10-Na1-Na2=236.74      Cl26-Na10-Na1-Na5=354.54      Cl26-Na10-Na1-Na6=293.10      Cl26-Na10-Na1-Na11=303.77     
Cl26-Na10-Na1-Na16=304.97     Cl26-Na10-Na1-Na20=233.12     Cl26-Na10-Na1-Na22=181.32     Cl26-Na10-Na1-Cl27=270.67     
Cl26-Na10-Na1-Cl40=177.36     Cl26-Na10-Na1-Cl41=  4.43     Cl26-Na10-Na1-Cl43=182.94     Cl40-Na10-Na1-Na2= 59.37      
Cl40-Na10-Na1-Na5=177.18      Cl40-Na10-Na1-Na6=115.73      Cl40-Na10-Na1-Na11=126.41     Cl40-Na10-Na1-Na16=127.60     
Cl40-Na10-Na1-Na20= 55.76     Cl40-Na10-Na1-Na22=  3.96     Cl40-Na10-Na1-Cl26=182.64     Cl40-Na10-Na1-Cl27= 93.30     
Cl40-Na10-Na1-Cl41=187.06     Cl40-Na10-Na1-Cl43=  5.57     Cl48-Na10-Na1-Na2=329.12      Cl48-Na10-Na1-Na5= 86.93      
Cl48-Na10-Na1-Na6= 25.48      Cl48-Na10-Na1-Na11= 36.16     Cl48-Na10-Na1-Na16= 37.35     Cl48-Na10-Na1-Na20=325.51     
Cl48-Na10-Na1-Na22=273.71     Cl48-Na10-Na1-Cl26= 92.39     Cl48-Na10-Na1-Cl27=  3.06     Cl48-Na10-Na1-Cl40=269.75     
Cl48-Na10-Na1-Cl41= 96.81     Cl48-Na10-Na1-Cl43=275.32     O129-Na10-Na1-Na2=201.31      O129-Na10-Na1-Na5=319.11      
O129-Na10-Na1-Na6=257.67      O129-Na10-Na1-Na11=268.35     O129-Na10-Na1-Na16=269.54     O129-Na10-Na1-Na20=197.69     
O129-Na10-Na1-Na22=145.89     O129-Na10-Na1-Cl26=324.57     O129-Na10-Na1-Cl27=235.24     O129-Na10-Na1-Cl40=141.93     
O129-Na10-Na1-Cl41=329.00     O129-Na10-Na1-Cl43=147.51     H130-Na10-Na1-Na2=318.83      H130-Na10-Na1-Na5= 76.64      
H130-Na10-Na1-Na6= 15.19      H130-Na10-Na1-Na11= 25.87     H130-Na10-Na1-Na16= 27.06     H130-Na10-Na1-Na20=315.22     
H130-Na10-Na1-Na22=263.42     H130-Na10-Na1-Cl26= 82.10     H130-Na10-Na1-Cl27=352.77     H130-Na10-Na1-Cl40=259.46     
H130-Na10-Na1-Cl41= 86.52     H130-Na10-Na1-Cl43=265.03     

========================================================================
 FINAL SINGLEPOINT CALCULATION ON OPTIMIZED GEOMETRY
========================================================================

 Ncao       : 524
 Nao        : 499
 Nshell     : 241
 Nel        : 392
 T(el)      :   300.0
 intcut     :    25.0
 scfconv/Eh :  0.100E-05
   qconv/e  :  0.100E-03
 intneglect :  0.100E-07
 broydamp   :      0.250
 iter      E             dE          RMSdq      gap      omega  full diag
   1   -233.1279228 -0.233128E+03  0.423E-04    2.73       0.0  T
   2   -233.1279228 -0.732740E-09  0.388E-04    2.73      22.0  T
   3   -233.1279228 -0.132189E-08  0.358E-04    2.73      23.9  T
speedup  1.00
cpu  time for SCC    0.19 s
wall time for SCC    0.19 s

   *** convergence criteria satisfied after 3 iterations ***

          eigenvalues
 #    :         184        185        186        187        188        189        190        191
 occ. :        2.000      2.000      2.000      2.000      2.000      2.000      2.000      2.000
 eps  :       -10.395    -10.347    -10.318    -10.315    -10.305    -10.289    -10.265    -10.236
 #    :         192        193        194        195        196        197        198        199
 occ. :        2.000      2.000      2.000      2.000      2.000      0.000      0.000      0.000
 eps  :       -10.191    -10.148    -10.106    -10.044     -9.945     -7.215     -6.484     -6.037
 #    :         200        201        202        203        204        205        206        207
 occ. :        0.000      0.000      0.000      0.000      0.000      0.000      0.000      0.000
 eps  :        -5.409     -4.353     -3.801     -3.483     -3.222     -2.362     -2.085     -1.744


   #   Z            q   n(s)   n(p)   n(d)      C6AA      α(0)
   1  11 Na     0.680  0.051  0.269  0.000    68.432    26.771
   2  11 Na     0.714  0.047  0.238  0.000    68.005    26.687
   3  11 Na     0.699  0.078  0.223  0.000    68.199    26.725
   4  11 Na     0.816  0.062  0.122  0.000    66.770    26.444
   5  11 Na     0.748  0.068  0.184  0.000    67.597    26.607
   6  11 Na     0.726  0.078  0.196  0.000    67.862    26.659
   7  11 Na     0.748  0.015  0.237  0.000    67.586    26.605
   8  11 Na     0.808  0.060  0.132  0.000    66.864    26.462
   9  11 Na     0.776  0.065  0.159  0.000    67.256    26.540
  10  11 Na     0.740  0.087  0.173  0.000    67.686    26.624
  11  11 Na     0.775  0.011  0.213  0.000    67.263    26.541
  12  11 Na     0.677  0.084  0.239  0.000    68.471    26.778
  13  11 Na     0.777  0.049  0.174  0.000    67.241    26.537
  14  11 Na     0.737  0.033  0.230  0.000    67.730    26.633
  15  11 Na     0.814  0.049  0.137  0.000    66.801    26.450
  16  11 Na     0.702  0.052  0.246  0.000    68.161    26.718
  17  11 Na     0.864  0.031  0.105  0.000    66.208    26.332
  18  11 Na     0.769  0.058  0.173  0.000    67.336    26.555
  19  11 Na     0.693  0.083  0.224  0.000    68.272    26.739
  20  11 Na     0.696  0.052  0.252  0.000    68.232    26.732
  21  11 Na     0.755  0.027  0.218  0.000    67.505    26.589
  22  11 Na     0.735  0.090  0.175  0.000    67.746    26.636
  23  11 Na     0.728  0.038  0.234  0.000    67.837    26.654
  24  11 Na     0.746  0.030  0.224  0.000    67.616    26.611
  25  11 Na     0.688  0.082  0.229  0.000    68.326    26.750
  26  17 Cl    -0.750  1.977  5.772  0.001   125.315    17.127
  27  17 Cl    -0.737  1.980  5.756  0.001   124.832    17.094
  28  17 Cl    -0.756  1.979  5.775  0.001   125.555    17.143
  29  17 Cl    -0.784  1.975  5.809  0.001   126.721    17.222
  30  17 Cl    -0.738  1.978  5.756  0.004   124.841    17.094
  31  17 Cl    -0.749  1.978  5.771  0.000   125.292    17.125
  32  17 Cl    -0.778  1.977  5.798  0.003   126.473    17.205
  33  17 Cl    -0.735  1.978  5.754  0.002   124.715    17.085
  34  17 Cl    -0.736  1.981  5.755  0.000   124.777    17.090
  35  17 Cl    -0.794  1.980  5.804  0.010   127.100    17.248
  36  17 Cl    -0.740  1.980  5.756  0.004   124.949    17.102
  37  17 Cl    -0.776  1.980  5.795  0.001   126.388    17.200
  38  17 Cl    -0.769  1.977  5.791  0.001   126.107    17.181
  39  17 Cl    -0.750  1.980  5.766  0.004   125.348    17.129
  40  17 Cl    -0.757  1.979  5.776  0.002   125.611    17.147
  41  17 Cl    -0.736  1.982  5.754  0.001   124.786    17.090
  42  17 Cl    -0.771  1.978  5.791  0.003   126.164    17.184
  43  17 Cl    -0.748  1.980  5.767  0.001   125.235    17.121
  44  17 Cl    -0.745  1.976  5.767  0.002   125.141    17.115
  45  17 Cl    -0.760  1.970  5.788  0.002   125.749    17.156
  46  17 Cl    -0.735  1.982  5.749  0.004   124.734    17.087
  47  17 Cl    -0.783  1.978  5.805  0.001   126.676    17.219
  48  17 Cl    -0.746  1.978  5.768  0.000   125.181    17.117
  49  17 Cl    -0.753  1.978  5.774  0.001   125.468    17.137
  50  17 Cl    -0.733  1.981  5.748  0.004   124.659    17.082
  51   8 O     -0.455  1.701  4.754  0.000    21.890     6.319
  52   1 H      0.298  0.702  0.000  0.000     0.726     1.338
  53   6 C      0.050  1.046  2.903  0.000    19.773     6.339
  54   1 H      0.032  0.968  0.000  0.000     2.556     2.500
  55   1 H      0.093  0.907  0.000  0.000     1.855     2.130
  56   6 C     -0.076  1.056  3.020  0.000    21.950     6.670
  57   1 H      0.047  0.953  0.000  0.000     2.362     2.403
  58   1 H      0.024  0.976  0.000  0.000     2.678     2.559
  59   6 C     -0.065  1.050  3.015  0.000    21.743     6.639
  60   1 H      0.058  0.942  0.000  0.000     2.223     2.332
  61   1 H      0.021  0.979  0.000  0.000     2.719     2.579
  62   6 C     -0.128  1.044  3.083  0.000    23.008     6.840
  63   1 H      0.039  0.961  0.000  0.000     2.464     2.455
  64   1 H      0.034  0.966  0.000  0.000     2.525     2.485
  65   1 H      0.081  0.919  0.000  0.000     1.972     2.196
  66   8 O     -0.454  1.696  4.758  0.000    21.859     6.315
  67   1 H      0.306  0.694  0.000  0.000     0.698     1.311
  68   6 C      0.061  1.044  2.896  0.000    19.495     6.273
  69   1 H      0.017  0.983  0.000  0.000     2.774     2.605
  70   1 H      0.065  0.935  0.000  0.000     2.141     2.288
  71   6 C     -0.074  1.057  3.017  0.000    21.910     6.664
  72   1 H      0.033  0.967  0.000  0.000     2.542     2.494
  73   1 H      0.027  0.973  0.000  0.000     2.635     2.539
  74   6 C     -0.068  1.054  3.014  0.000    21.753     6.633
  75   1 H      0.053  0.947  0.000  0.000     2.273     2.354
  76   1 H      0.027  0.973  0.000  0.000     2.636     2.539
  77   6 C     -0.116  1.041  3.074  0.000    22.774     6.804
  78   1 H      0.028  0.972  0.000  0.000     2.616     2.529
  79   1 H      0.040  0.960  0.000  0.000     2.448     2.447
  80   1 H      0.051  0.949  0.000  0.000     2.310     2.377
  81   8 O     -0.452  1.700  4.752  0.000    21.825     6.310
  82   1 H      0.301  0.699  0.000  0.000     0.719     1.332
  83   6 C      0.055  1.045  2.900  0.000    19.646     6.309
  84   1 H      0.022  0.978  0.000  0.000     2.706     2.572
  85   1 H      0.078  0.922  0.000  0.000     1.999     2.211
  86   6 C     -0.073  1.055  3.018  0.000    21.896     6.662
  87   1 H      0.037  0.963  0.000  0.000     2.486     2.466
  88   1 H      0.026  0.974  0.000  0.000     2.640     2.541
  89   6 C     -0.065  1.049  3.016  0.000    21.746     6.639
  90   1 H      0.064  0.936  0.000  0.000     2.150     2.293
  91   1 H      0.029  0.971  0.000  0.000     2.601     2.522
  92   6 C     -0.126  1.046  3.080  0.000    22.960     6.829
  93   1 H      0.035  0.965  0.000  0.000     2.521     2.483
  94   1 H      0.050  0.950  0.000  0.000     2.320     2.382
  95   1 H      0.056  0.944  0.000  0.000     2.245     2.341
  96   8 O     -0.469  1.702  4.767  0.000    22.172     6.360
  97   1 H      0.318  0.682  0.000  0.000     0.664     1.277
  98   6 C      0.055  1.045  2.900  0.000    19.584     6.286
  99   1 H      0.032  0.968  0.000  0.000     2.559     2.502
 100   1 H      0.055  0.945  0.000  0.000     2.256     2.349
 101   6 C     -0.095  1.063  3.032  0.000    22.274     6.713
 102   1 H      0.073  0.927  0.000  0.000     2.053     2.240
 103   1 H      0.045  0.955  0.000  0.000     2.383     2.414
 104   6 C     -0.060  1.047  3.013  0.000    21.653     6.625
 105   1 H      0.030  0.970  0.000  0.000     2.582     2.513
 106   1 H      0.038  0.962  0.000  0.000     2.482     2.464
 107   6 C     -0.119  1.040  3.079  0.000    22.841     6.816
 108   1 H      0.061  0.939  0.000  0.000     2.183     2.311
 109   1 H      0.035  0.965  0.000  0.000     2.515     2.480
 110   1 H      0.031  0.969  0.000  0.000     2.572     2.508
 111   8 O     -0.508  1.707  4.801  0.000    23.000     6.477
 112   1 H      0.358  0.642  0.000  0.000     0.561     1.172
 113   6 C      0.049  1.043  2.908  0.000    19.675     6.301
 114   1 H      0.052  0.948  0.000  0.000     2.291     2.367
 115   1 H      0.046  0.954  0.000  0.000     2.369     2.407
 116   6 C     -0.104  1.067  3.038  0.000    22.391     6.720
 117   1 H      0.046  0.954  0.000  0.000     2.365     2.405
 118   1 H      0.064  0.936  0.000  0.000     2.135     2.281
 119   6 C     -0.088  1.061  3.027  0.000    22.095     6.676
 120   1 H      0.050  0.950  0.000  0.000     2.311     2.373
 121   1 H      0.050  0.950  0.000  0.000     2.322     2.383
 122   6 C     -0.111  1.037  3.074  0.000    22.682     6.792
 123   1 H      0.032  0.968  0.000  0.000     2.553     2.499
 124   1 H      0.036  0.964  0.000  0.000     2.499     2.472
 125   1 H      0.037  0.963  0.000  0.000     2.495     2.470
 126   8 O     -0.589  1.721  4.868  0.000    24.825     6.729
 127   1 H      0.315  0.685  0.000  0.000     0.662     1.270
 128   1 H      0.297  0.703  0.000  0.000     0.729     1.341
 129   8 O     -0.591  1.722  4.869  0.000    24.876     6.736
 130   1 H      0.315  0.685  0.000  0.000     0.661     1.270
 131   1 H      0.297  0.703  0.000  0.000     0.731     1.342
 132   8 O     -0.630  1.718  4.912  0.000    25.832     6.864
 133   1 H      0.349  0.651  0.000  0.000     0.580     1.191
 134   1 H      0.328  0.672  0.000  0.000     0.642     1.258
 135   8 O     -0.652  1.724  4.928  0.000    26.377     6.936
 136   1 H      0.327  0.673  0.000  0.000     0.642     1.258
 137   1 H      0.359  0.641  0.000  0.000     0.562     1.174

 Mol. C6AA /au·bohr⁶  :     421668.823381
 Mol. C8AA /au·bohr⁸  :   21749660.984558
 Mol. α(0) /au        :       1410.744664

 
 Wiberg/Mayer (AO) data. WBOs > 0.1 written file <wbo>
 largest (>0.05) Wiberg bond orders for each atom
           total WBO             WBO to atom ...
     1  Na  0.584    Cl  41 0.130    Cl  43 0.114    Cl  40 0.109    Cl  26 0.104    Cl  27 0.073
     2  Na  0.530    Cl  33 0.130    Cl  34 0.108    Cl  31 0.103    Cl  43 0.081    Cl  27 0.059
     3  Na  0.548    Cl  47 0.165    Cl  48 0.139    Cl  36 0.105    Cl  30 0.097
     4  Na  0.345    O   51 0.086    Cl  49 0.078    O   81 0.077    Cl  28 0.077    Cl  32 0.065
     5  Na  0.470    Cl  26 0.111    O  135 0.103    Cl  50 0.092    Cl  41 0.075
     6  Na  0.510    Cl  45 0.156    Cl  43 0.129    Cl  34 0.097    Cl  41 0.087
     7  Na  0.452    Cl  46 0.154    Cl  39 0.081    Cl  36 0.073    Cl  27 0.068    Cl  33 0.062
     8  Na  0.352    Cl  42 0.128    O   96 0.084    Cl  37 0.069    Cl  32 0.069
     9  Na  0.424    Cl  35 0.130    Cl  29 0.115    O  132 0.083
    10  Na  0.471    Cl  40 0.130    Cl  26 0.127    Cl  48 0.110    O  129 0.081
    11  Na  0.462    Cl  44 0.105    Cl  34 0.091    Cl  41 0.071    Cl  46 0.062    Cl  27 0.053
    12  Na  0.580    Cl  47 0.167    Cl  38 0.132    Cl  39 0.116    Cl  30 0.089
    13  Na  0.435    Cl  49 0.106    Cl  45 0.106    Cl  34 0.065    O  132 0.061
    14  Na  0.496    Cl  42 0.160    Cl  50 0.126    Cl  37 0.075
    15  Na  0.330    Cl  37 0.105    Cl  36 0.099    O   66 0.074    Cl  39 0.066    Cl  47 0.065
    16  Na  0.546    Cl  50 0.133    Cl  36 0.113    Cl  26 0.110    Cl  48 0.085    Cl  27 0.059
    17  Na  0.258    Cl  44 0.092    O  111 0.090    Cl  29 0.079
    18  Na  0.443    Cl  35 0.140    Cl  45 0.119    Cl  41 0.079
    19  Na  0.558    Cl  38 0.179    Cl  31 0.122    Cl  33 0.108    Cl  30 0.106
    20  Na  0.556    Cl  30 0.155    Cl  48 0.107    Cl  31 0.101    Cl  27 0.072    Cl  40 0.071
    21  Na  0.483    Cl  29 0.164    Cl  49 0.097    Cl  32 0.084    Cl  42 0.054
    22  Na  0.478    Cl  40 0.132    Cl  43 0.128    Cl  31 0.114    O  126 0.083
    23  Na  0.513    Cl  49 0.130    Cl  28 0.125    Cl  34 0.083    Cl  33 0.074    Cl  46 0.054
    24  Na  0.476    Cl  32 0.154    Cl  37 0.129
    25  Na  0.556    Cl  28 0.167    Cl  38 0.126    Cl  39 0.114    Cl  33 0.076
    26  Cl  0.465    Na  10 0.127    Na   5 0.111    Na  16 0.110    Na   1 0.104
    27  Cl  0.491    Na   1 0.073    Na  20 0.072    Na   7 0.068    Na  16 0.059    Na   2 0.059    Na  11 0.053
    28  Cl  0.445    Na  25 0.167    Na  23 0.125    Na   4 0.077
    29  Cl  0.397    Na  21 0.164    Na   9 0.115    Na  17 0.079
    30  Cl  0.494    Na  20 0.155    Na  19 0.106    Na   3 0.097    Na  12 0.089
    31  Cl  0.470    Na  19 0.122    Na  22 0.114    Na   2 0.103    Na  20 0.101
    32  Cl  0.415    Na  24 0.154    Na  21 0.084    Na   8 0.069    Na   4 0.065
    33  Cl  0.486    Na   2 0.130    Na  19 0.108    Na  25 0.076    Na  23 0.074    Na   7 0.062
    34  Cl  0.478    Na   2 0.108    Na   6 0.097    Na  11 0.091    Na  23 0.083    Na  13 0.065
    35  Cl  0.397    Na  18 0.140    Na   9 0.130    H  112 0.054
    36  Cl  0.476    Na  16 0.113    Na   3 0.105    Na  15 0.099    Na   7 0.073
    37  Cl  0.411    Na  24 0.129    Na  15 0.105    Na  14 0.075    Na   8 0.069
    38  Cl  0.434    Na  19 0.179    Na  12 0.132    Na  25 0.126
    39  Cl  0.468    Na  12 0.116    Na  25 0.114    Na   7 0.081    Na  15 0.066
    40  Cl  0.464    Na  22 0.132    Na  10 0.130    Na   1 0.109    Na  20 0.071
    41  Cl  0.475    Na   1 0.130    Na   6 0.087    Na  18 0.079    Na   5 0.075    Na  11 0.071
    42  Cl  0.422    Na  14 0.160    Na   8 0.128    Na  21 0.054
    43  Cl  0.471    Na   6 0.129    Na  22 0.128    Na   1 0.114    Na   2 0.081
    44  Cl  0.458    Na  11 0.105    Na  17 0.092
    45  Cl  0.449    Na   6 0.156    Na  18 0.119    Na  13 0.106
    46  Cl  0.480    Na   7 0.154    Na  11 0.062    Na  23 0.054
    47  Cl  0.405    Na  12 0.167    Na   3 0.165    Na  15 0.065
    48  Cl  0.473    Na   3 0.139    Na  10 0.110    Na  20 0.107    Na  16 0.085
    49  Cl  0.443    Na  23 0.130    Na  13 0.106    Na  21 0.097    Na   4 0.078
    50  Cl  0.474    Na  16 0.133    Na  14 0.126    Na   5 0.092
    51  O   2.021    C   53 0.979    H   52 0.900    Na   4 0.086
    52  H   0.911    O   51 0.900
    53  C   3.935    C   56 1.006    O   51 0.979    H   54 0.972    H   55 0.959
    54  H   0.998    C   53 0.972
    55  H   0.990    C   53 0.959
    56  C   3.996    C   59 1.007    C   53 1.006    H   58 0.974    H   57 0.973
    57  H   0.998    C   56 0.973
    58  H   0.998    C   56 0.974
    59  C   3.994    C   62 1.022    C   56 1.007    H   61 0.979    H   60 0.969
    60  H   0.995    C   59 0.969
    61  H   0.999    C   59 0.979
    62  C   3.992    C   59 1.022    H   63 0.986    H   64 0.977    H   65 0.970
    63  H   0.998    C   62 0.986
    64  H   0.998    C   62 0.977
    65  H   0.992    C   62 0.970
    66  O   2.013    C   68 0.992    H   67 0.895    Na  15 0.074
    67  H   0.906    O   66 0.895
    68  C   3.941    C   71 1.007    O   66 0.992    H   70 0.974    H   69 0.974
    69  H   0.999    C   68 0.974
    70  H   0.996    C   68 0.974
    71  C   3.994    C   74 1.012    C   68 1.007    H   73 0.975    H   72 0.975
    72  H   0.998    C   71 0.975
    73  H   0.998    C   71 0.975
    74  C   3.996    C   77 1.024    C   71 1.012    H   76 0.978    H   75 0.969
    75  H   0.997    C   74 0.969
    76  H   0.998    C   74 0.978
    77  C   3.991    C   74 1.024    H   78 0.988    H   79 0.983    H   80 0.980
    78  H   0.999    C   77 0.988
    79  H   0.998    C   77 0.983
    80  H   0.997    C   77 0.980
    81  O   2.013    C   83 0.984    H   82 0.897    Na   4 0.077
    82  H   0.909    O   81 0.897
    83  C   3.940    C   86 1.006    O   81 0.984    H   84 0.972    H   85 0.965
    84  H   0.999    C   83 0.972
    85  H   0.993    C   83 0.965
    86  C   3.996    C   89 1.008    C   83 1.006    H   88 0.974    H   87 0.973
    87  H   0.997    C   86 0.973
    88  H   0.999    C   86 0.974
    89  C   3.993    C   92 1.021    C   86 1.008    H   91 0.977    H   90 0.967
    90  H   0.995    C   89 0.967
    91  H   0.999    C   89 0.977
    92  C   3.994    C   89 1.021    H   93 0.986    H   94 0.981    H   95 0.973
    93  H   0.998    C   92 0.986
    94  H   0.997    C   92 0.981
    95  H   0.997    C   92 0.973
    96  O   2.011    C   98 0.988    H   97 0.875    Na   8 0.084
    97  H   0.898    O   96 0.875
    98  C   3.944    C  101 1.007    O   96 0.988    H  100 0.977    H   99 0.969
    99  H   0.997    C   98 0.969
   100  H   0.997    C   98 0.977
   101  C   3.992    C  104 1.010    C   98 1.007    H  103 0.974    H  102 0.962
   102  H   0.995    C  101 0.962
   103  H   0.998    C  101 0.974
   104  C   3.996    C  107 1.020    C  101 1.010    H  105 0.976    H  106 0.975
   105  H   0.998    C  104 0.976
   106  H   0.998    C  104 0.975
   107  C   3.993    C  104 1.020    H  109 0.985    H  110 0.980    H  108 0.978
   108  H   0.996    C  107 0.978
   109  H   0.998    C  107 0.985
   110  H   0.999    C  107 0.980
   111  O   2.019    C  113 0.975    H  112 0.807    Na  17 0.090
   112  H   0.871    O  111 0.807    Cl  35 0.054
   113  C   3.942    C  116 1.019    O  111 0.975    H  114 0.971    H  115 0.965
   114  H   0.996    C  113 0.971
   115  H   0.997    C  113 0.965
   116  C   3.986    C  113 1.019    C  119 1.016    H  117 0.975    H  118 0.975
   117  H   0.996    C  116 0.975
   118  H   0.996    C  116 0.975
   119  C   3.991    C  122 1.021    C  116 1.016    H  121 0.980    H  120 0.969
   120  H   0.997    C  119 0.969
   121  H   0.997    C  119 0.980
   122  C   3.993    C  119 1.021    H  123 0.987    H  124 0.987    H  125 0.984
   123  H   0.998    C  122 0.987
   124  H   0.998    C  122 0.987
   125  H   0.998    C  122 0.984
   126  O   1.892    H  128 0.914    H  127 0.888    Na  22 0.083
   127  H   0.900    O  126 0.888
   128  H   0.912    O  126 0.914
   129  O   1.891    H  131 0.914    H  130 0.886    Na  10 0.081
   130  H   0.900    O  129 0.886
   131  H   0.912    O  129 0.914
   132  O   1.901    H  134 0.893    H  133 0.854    Na   9 0.083    Na  13 0.061
   133  H   0.878    O  132 0.854
   134  H   0.892    O  132 0.893
   135  O   1.882    H  136 0.890    H  137 0.819    Na   5 0.103
   136  H   0.893    O  135 0.890
   137  H   0.871    O  135 0.819
 MOs/occ written to file <molden.input>
 
molecular dipole:
                 x           y           z       tot (Debye)
 q only:       -5.031      -1.057       0.748
   full:        1.011      -0.928       2.063       6.298
molecular quadrupole (traceless):
                xx          xy          yy          xz          yz          zz
 q only:      -53.222      38.184      72.207     -41.563       6.374     -18.985
  q+dip:      -16.982      64.472      58.901     -67.769      10.813     -41.919
   full:      -15.945      62.730      57.563     -64.489       6.806     -41.619

SCC energy    :    -233.1279228
rep           :       1.3192140
ES            :       2.0109733
AES           :      -0.0423725
AXC           :       0.0239248
disp          :      -0.2499427
XB            :       0.0000000
fix           :       0.0000000
total E       :    -231.7950425
atomizationE  :      26.4281242    16583.90
(atE without considering molecular charge,
 total energy contains solvation terms)
H-L gap (eV)  :          2.7299
optimized geometry written to: xtbopt.xyz

           ------------------------------------------------- 
          |                Numerical Hessian                |
           ------------------------------------------------- 
step length          :   0.00500
SCC accuracy         :   0.25000
Hessian scale factor :   1.00000
frozen atoms in %    :   0.00000    0
RMS gradient         :   0.00007
estimated CPU  time     19.60 min
estimated wall time     19.63 min

writing file <hessian>.
 
 projected vibrational frequencies (cm-1)
eigval :       -0.00    -0.00    -0.00     0.00     0.00     0.00
eigval :       10.13    15.44    15.86    17.72    19.36    20.04
eigval :       21.15    21.87    25.15    25.80    27.11    29.86
eigval :       32.10    33.05    35.22    35.88    36.56    38.41
eigval :       39.21    40.05    40.62    43.53    44.67    45.30
eigval :       46.58    48.04    48.29    48.71    49.96    50.96
eigval :       52.50    54.00    54.50    56.36    57.14    57.76
eigval :       58.44    59.14    59.96    61.31    62.69    62.97
eigval :       64.44    65.52    66.20    67.16    69.06    69.21
eigval :       69.94    70.98    71.35    71.94    73.24    73.54
eigval :       74.90    75.97    76.54    77.98    78.53    79.41
eigval :       81.05    81.81    82.25    83.50    84.42    85.13
eigval :       86.11    86.84    88.25    88.58    89.45    90.86
eigval :       92.33    92.86    93.63    94.47    96.25    96.79
eigval :       97.55    98.72    99.79   100.25   101.17   101.67
eigval :      102.86   104.65   105.17   105.63   107.72   108.38
eigval :      109.86   110.20   111.52   112.90   113.27   114.14
eigval :      116.04   117.08   117.16   117.58   119.27   120.98
eigval :      121.43   122.77   123.07   124.16   125.58   126.91
eigval :      127.40   130.74   131.56   132.51   133.10   134.00
eigval :      136.25   136.43   137.54   137.79   139.42   140.11
eigval :      141.47   143.25   144.30   145.62   146.12   147.78
eigval :      148.70   149.68   151.07   151.22   152.38   153.61
eigval :      155.35   155.96   156.51   156.77   158.41   159.37
eigval :      159.90   161.66   162.40   163.25   164.59   166.15
eigval :      166.68   167.67   169.26   169.93   170.94   173.19
eigval :      174.18   175.31   176.15   178.17   178.73   180.07
eigval :      182.48   183.45   185.32   185.55   185.87   187.22
eigval :      188.08   189.25   190.32   191.50   192.52   193.99
eigval :      196.31   197.67   198.29   199.97   201.32   202.33
eigval :      202.93   204.37   204.89   205.70   206.53   207.28
eigval :      207.58   209.23   212.29   212.57   213.48   214.55
eigval :      215.50   217.25   218.00   220.18   225.49   228.12
eigval :      228.80   230.88   235.68   239.53   241.62   250.28
eigval :      252.58   254.27   256.86   269.42   271.76   272.31
eigval :      275.54   282.24   287.10   293.67   295.07   301.48
eigval :      306.72   321.45   337.82   338.26   341.90   354.52
eigval :      356.00   358.29   370.03   393.74   396.97   402.73
eigval :      405.62   416.43   423.75   482.69   482.79   498.91
eigval :      502.35   508.04   522.84   579.63   746.52   774.02
eigval :      781.72   790.55   796.51   808.70   843.79   850.45
eigval :      853.36   855.63   856.83   890.15   890.62   892.98
eigval :      894.10   895.03   959.92   975.63   979.09   980.37
eigval :      989.49   990.47   991.19   991.50   992.19   997.85
eigval :     1044.80  1048.40  1049.43  1050.10  1056.35  1080.01
eigval :     1082.78  1086.23  1101.31  1125.65  1126.32  1127.41
eigval :     1128.70  1130.84  1131.49  1137.60  1139.35  1139.75
eigval :     1141.84  1143.71  1169.74  1172.01  1172.59  1192.35
eigval :     1206.66  1222.53  1231.71  1234.49  1236.35  1238.73
eigval :     1262.71  1265.16  1276.42  1276.64  1277.86  1281.62
eigval :     1304.82  1311.51  1312.61  1318.83  1334.19  1338.35
eigval :     1341.25  1342.74  1343.37  1348.37  1350.41  1351.52
eigval :     1352.31  1353.72  1354.05  1355.01  1355.36  1363.22
eigval :     1373.01  1397.41  1408.41  1409.18  1411.46  1415.32
eigval :     1457.43  1465.90  1468.39  1469.42  1470.05  1471.82
eigval :     1472.76  1474.34  1475.41  1477.98  1479.30  1480.37
eigval :     1480.72  1483.15  1484.52  1487.29  1492.23  1494.41
eigval :     1495.61  1499.04  1499.16  1502.34  1502.99  1506.94
eigval :     1518.86  1520.44  1541.12  1541.90  1543.73  2868.66
eigval :     2880.11  2887.44  2888.05  2898.34  2933.45  2933.50
eigval :     2935.11  2940.02  2960.17  2961.40  2961.89  2971.95
eigval :     2980.44  2981.66  2981.75  2982.95  2989.01  2990.13
eigval :     2991.83  2994.68  2996.41  2998.13  3002.37  3002.60
eigval :     3004.41  3007.23  3008.62  3019.17  3020.16  3025.80
eigval :     3028.28  3030.08  3030.72  3031.01  3032.40  3033.57
eigval :     3037.10  3040.94  3041.15  3041.58  3043.29  3047.31
eigval :     3062.95  3068.13  3170.07  3283.88  3359.50  3463.06
eigval :     3473.57  3528.37  3555.77  3558.47  3576.05  3577.38
eigval :     3583.16  3620.45  3624.16
 reduced masses (amu)
   1: 21.94   2: 26.18   3: 28.04   4: 24.27   5: 22.72   6: 24.36   7: 12.72   8: 13.30
   9: 17.17  10: 18.44  11: 14.60  12: 14.32  13: 15.87  14: 12.38  15: 15.22  16: 17.68
  17: 15.67  18: 14.54  19: 21.92  20: 17.99  21: 21.85  22: 18.80  23: 15.99  24: 22.73
  25: 20.91  26: 19.50  27: 22.66  28: 20.36  29: 16.87  30: 21.73  31: 17.55  32: 14.76
  33: 17.03  34: 17.53  35: 20.18  36: 18.41  37: 16.47  38: 21.90  39: 23.42  40: 22.15
  41: 26.97  42: 22.73  43: 23.95  44: 26.03  45: 26.27  46: 24.46  47: 20.88  48: 20.81
  49: 19.31  50: 24.76  51: 27.88  52: 24.86  53: 24.87  54: 18.10  55: 26.72  56: 26.49
  57: 22.77  58: 26.25  59: 24.59  60: 29.06  61: 25.43  62: 26.32  63: 31.43  64: 27.64
  65: 29.93  66: 23.35  67: 28.28  68: 27.56  69: 27.00  70: 27.38  71: 30.01  72: 25.81
  73: 27.08  74: 27.26  75: 31.01  76: 29.32  77: 26.83  78: 29.16  79: 30.45  80: 25.93
  81: 26.39  82: 26.16  83: 27.37  84: 29.18  85: 21.76  86: 25.67  87: 25.13  88: 18.16
  89: 26.67  90: 26.45  91: 26.86  92: 21.79  93: 26.47  94: 24.84  95: 23.29  96: 26.62
  97: 26.72  98: 26.11  99: 25.70 100: 26.72 101: 23.75 102: 27.90 103: 25.98 104: 25.80
 105: 26.66 106: 24.91 107: 25.34 108: 27.25 109: 27.78 110: 25.92 111: 27.01 112: 28.10
 113: 24.89 114: 24.81 115: 27.57 116: 27.02 117: 27.33 118: 27.27 119: 27.74 120: 21.38
 121: 26.21 122: 20.74 123: 27.71 124: 27.31 125: 25.55 126: 27.38 127: 26.63 128: 27.03
 129: 25.91 130: 22.13 131: 26.42 132: 24.11 133: 25.85 134: 23.91 135: 25.04 136: 25.18
 137: 24.99 138: 24.71 139: 25.99 140: 24.99 141: 25.69 142: 26.87 143: 24.21 144: 27.18
 145: 23.95 146: 27.06 147: 21.69 148: 26.31 149: 20.83 150: 24.57 151: 24.71 152: 25.04
 153: 26.36 154: 24.96 155: 22.79 156: 27.32 157: 25.69 158: 24.73 159: 24.55 160: 25.81
 161: 24.98 162: 27.46 163: 26.03 164: 27.54 165: 26.37 166: 27.03 167: 25.22 168: 27.33
 169: 26.49 170: 28.78 171: 25.59 172: 26.77 173: 26.17 174: 24.15 175: 23.44 176: 25.06
 177: 24.28 178: 20.04 179: 22.53 180: 22.59 181: 23.78 182: 16.42 183: 23.80 184: 19.45
 185: 20.18 186: 19.69 187: 17.90 188: 24.52 189: 23.41 190: 25.62 191: 25.61 192: 25.43
 193: 25.80 194: 25.50 195: 26.38 196: 25.60 197: 25.73 198: 22.12 199:  6.66 200: 24.53
 201: 25.33 202: 20.02 203: 25.98 204:  5.61 205: 17.15 206:  4.44 207: 17.22 208: 19.64
 209:  9.37 210:  6.58 211:  8.31 212:  6.41 213:  8.88 214:  7.42 215:  6.88 216:  9.11
 217:  6.86 218:  9.72 219:  3.97 220:  4.15 221:  3.81 222:  4.16 223:  4.15 224:  4.46
 225:  3.61 226:  7.08 227:  6.84 228:  2.92 229:  6.48 230:  6.74 231:  6.77 232:  8.96
 233:  6.91 234:  8.56 235:  8.51 236:  8.47 237:  2.10 238:  2.51 239:  1.58 240:  3.24
 241:  3.21 242:  3.19 243:  3.09 244:  2.87 245:  8.17 246:  6.20 247:  6.38 248:  6.44
 249:  6.41 250:  5.13 251:  5.62 252:  6.24 253:  6.05 254:  6.25 255:  3.87 256:  5.50
 257:  5.32 258:  5.64 259:  6.40 260:  7.04 261:  6.50 262:  6.29 263:  7.04 264:  5.34
 265:  6.70 266:  7.07 267:  7.16 268:  7.01 269:  6.54 270:  4.75 271:  4.70 272:  4.81
 273:  6.95 274:  7.46 275:  6.78 276:  7.89 277:  7.28 278:  8.27 279:  8.33 280:  7.73
 281:  7.64 282:  7.38 283:  7.68 284:  8.80 285:  4.83 286:  4.82 287:  4.80 288:  4.37
 289:  3.41 290:  3.58 291:  3.59 292:  3.60 293:  3.56 294:  2.80 295:  2.36 296:  2.41
 297:  2.30 298:  2.34 299:  2.19 300:  2.34 301:  3.19 302:  3.15 303:  3.06 304:  3.38
 305:  4.04 306:  3.73 307:  3.91 308:  4.10 309:  3.82 310:  4.28 311:  4.57 312:  4.93
 313:  5.17 314:  5.08 315:  4.93 316:  4.79 317:  4.39 318:  4.09 319:  4.82 320:  3.40
 321:  3.27 322:  3.33 323:  3.27 324:  3.19 325:  1.93 326:  1.84 327:  1.83 328:  1.92
 329:  1.86 330:  1.85 331:  1.95 332:  1.87 333:  1.92 334:  1.87 335:  1.78 336:  1.91
 337:  1.87 338:  1.81 339:  1.66 340:  1.76 341:  1.65 342:  1.64 343:  1.73 344:  1.65
 345:  1.62 346:  1.59 347:  1.59 348:  1.56 349:  1.98 350:  1.57 351:  2.04 352:  2.04
 353:  1.97 354:  1.73 355:  1.74 356:  1.74 357:  1.84 358:  1.74 359:  1.67 360:  1.68
 361:  1.78 362:  1.79 363:  1.86 364:  1.82 365:  1.86 366:  1.84 367:  1.86 368:  1.63
 369:  1.65 370:  1.61 371:  1.98 372:  1.77 373:  1.63 374:  1.81 375:  1.54 376:  1.65
 377:  1.71 378:  1.70 379:  1.61 380:  1.60 381:  1.77 382:  1.74 383:  1.75 384:  1.93
 385:  1.94 386:  1.81 387:  1.69 388:  1.71 389:  1.67 390:  1.73 391:  1.82 392:  1.77
 393:  1.70 394:  1.51 395:  1.67 396:  1.41 397:  1.61 398:  1.70 399:  1.94 400:  1.90
 401:  1.89 402:  1.91 403:  1.92 404:  1.87 405:  1.87 406:  1.87 407:  1.87 408:  1.82
 409:  1.83 410:  1.79 411:  1.79
 IR intensities (amu)
   1:  0.25   2:  0.58   3:  0.62   4:  0.44   5:  0.45   6:  0.47   7:  0.13   8:  0.03
   9:  0.24  10:  0.30  11:  0.34  12:  0.41  13:  0.29  14:  0.12  15:  0.04  16:  0.25
  17:  0.19  18:  0.26  19:  0.07  20:  0.16  21:  0.18  22:  0.16  23:  0.17  24:  0.20
  25:  0.22  26:  0.08  27:  0.16  28:  0.17  29:  0.18  30:  0.11  31:  0.23  32:  0.33
  33:  0.25  34:  0.40  35:  0.37  36:  0.18  37:  0.26  38:  0.11  39:  0.17  40:  0.30
  41:  0.25  42:  0.08  43:  0.31  44:  0.40  45:  0.27  46:  0.19  47:  0.24  48:  0.08
  49:  0.16  50:  0.07  51:  0.32  52:  0.03  53:  0.12  54:  0.20  55:  0.07  56:  0.04
  57:  0.19  58:  0.25  59:  0.12  60:  0.12  61:  0.15  62:  0.14  63:  0.12  64:  0.31
  65:  0.13  66:  0.35  67:  0.12  68:  0.14  69:  0.27  70:  0.13  71:  0.26  72:  0.25
  73:  0.20  74:  0.14  75:  0.18  76:  0.24  77:  0.19  78:  0.20  79:  0.25  80:  0.22
  81:  0.11  82:  0.16  83:  0.27  84:  0.07  85:  0.11  86:  0.19  87:  0.15  88:  0.21
  89:  0.17  90:  0.29  91:  0.55  92:  0.40  93:  0.15  94:  0.10  95:  0.07  96:  0.17
  97:  0.12  98:  0.16  99:  0.13 100:  0.30 101:  0.15 102:  0.45 103:  0.29 104:  0.22
 105:  0.30 106:  0.18 107:  0.55 108:  0.36 109:  0.41 110:  0.06 111:  0.51 112:  0.31
 113:  0.37 114:  0.47 115:  0.60 116:  0.81 117:  0.74 118:  0.67 119:  0.87 120:  0.13
 121:  0.55 122:  0.55 123:  0.71 124:  0.81 125:  0.29 126:  0.89 127:  0.58 128:  0.20
 129:  1.12 130:  0.53 131:  0.26 132:  0.35 133:  0.44 134:  0.37 135:  0.26 136:  0.76
 137:  0.62 138:  0.96 139:  0.78 140:  0.65 141:  0.35 142:  0.52 143:  1.03 144:  1.02
 145:  0.50 146:  0.89 147:  0.67 148:  0.48 149:  0.89 150:  0.35 151:  0.97 152:  0.45
 153:  0.70 154:  0.68 155:  0.75 156:  0.27 157:  0.45 158:  0.40 159:  0.31 160:  1.34
 161:  0.48 162:  0.91 163:  0.43 164:  0.33 165:  0.45 166:  0.67 167:  0.63 168:  0.29
 169:  1.25 170:  0.98 171:  1.00 172:  0.25 173:  0.45 174:  0.79 175:  1.37 176:  0.83
 177:  0.64 178:  0.54 179:  0.87 180:  0.86 181:  0.64 182:  0.50 183:  0.83 184:  1.12
 185:  0.55 186:  0.75 187:  0.39 188:  0.17 189:  1.30 190:  0.48 191:  0.90 192:  2.11
 193:  2.14 194:  2.04 195:  1.49 196:  1.31 197:  1.67 198:  1.33 199:  0.39 200:  1.21
 201:  1.17 202:  1.08 203:  1.53 204:  0.50 205:  0.29 206:  0.38 207:  0.76 208:  0.83
 209:  0.53 210:  0.43 211:  0.50 212:  0.86 213:  0.39 214:  0.66 215:  0.60 216:  1.00
 217:  0.19 218:  0.72 219:  0.75 220:  0.65 221:  0.89 222:  0.86 223:  0.61 224:  1.19
 225:  0.59 226:  0.16 227:  0.10 228:  0.62 229:  0.14 230:  0.24 231:  0.70 232:  0.60
 233:  0.22 234:  0.59 235:  0.49 236:  0.48 237:  0.76 238:  0.86 239:  0.53 240:  0.17
 241:  0.06 242:  0.08 243:  0.09 244:  0.16 245:  0.25 246:  0.25 247:  0.13 248:  0.17
 249:  0.14 250:  0.20 251:  0.34 252:  0.27 253:  0.26 254:  0.25 255:  0.16 256:  0.34
 257:  0.38 258:  0.32 259:  0.44 260:  0.18 261:  0.33 262:  0.33 263:  0.39 264:  0.22
 265:  0.54 266:  0.66 267:  0.51 268:  0.46 269:  0.55 270:  0.45 271:  0.42 272:  0.44
 273:  0.79 274:  0.28 275:  0.38 276:  0.53 277:  0.49 278:  0.78 279:  0.65 280:  0.45
 281:  0.18 282:  0.34 283:  0.48 284:  0.78 285:  0.17 286:  0.12 287:  0.16 288:  0.23
 289:  0.16 290:  0.35 291:  0.08 292:  0.06 293:  0.11 294:  0.14 295:  0.45 296:  0.06
 297:  0.05 298:  0.12 299:  0.02 300:  0.41 301:  0.23 302:  0.30 303:  0.22 304:  0.40
 305:  0.11 306:  0.31 307:  0.15 308:  0.41 309:  0.10 310:  0.33 311:  0.29 312:  0.07
 313:  0.10 314:  0.08 315:  0.14 316:  0.25 317:  0.34 318:  0.39 319:  0.31 320:  0.07
 321:  0.10 322:  0.07 323:  0.09 324:  0.08 325:  0.16 326:  0.07 327:  0.07 328:  0.07
 329:  0.18 330:  0.06 331:  0.04 332:  0.04 333:  0.03 334:  0.04 335:  0.11 336:  0.07
 337:  0.06 338:  0.08 339:  0.14 340:  0.20 341:  0.21 342:  0.07 343:  0.05 344:  0.06
 345:  0.03 346:  0.04 347:  0.10 348:  0.05 349:  0.52 350:  0.03 351:  0.52 352:  0.61
 353:  0.47 354:  0.35 355:  0.38 356:  0.35 357:  0.36 358:  0.41 359:  0.28 360:  0.23
 361:  0.24 362:  0.25 363:  0.23 364:  0.36 365:  0.23 366:  0.22 367:  0.13 368:  0.22
 369:  0.21 370:  0.10 371:  0.22 372:  0.15 373:  0.09 374:  0.26 375:  0.23 376:  0.33
 377:  0.19 378:  0.25 379:  0.25 380:  0.36 381:  0.33 382:  0.17 383:  0.24 384:  0.41
 385:  0.38 386:  0.26 387:  0.11 388:  0.29 389:  0.18 390:  0.15 391:  0.19 392:  0.19
 393:  0.28 394:  0.20 395:  0.19 396:  0.37 397:  0.20 398:  0.12 399:  0.77 400:  0.66
 401:  0.46 402:  0.48 403:  0.48 404:  0.31 405:  0.21 406:  0.37 407:  0.24 408:  0.35
 409:  0.41 410:  0.32 411:  0.33
 Raman intensities (amu)
   1:  0.00   2:  0.00   3:  0.00   4:  0.00   5:  0.00   6:  0.00   7:  0.00   8:  0.00
   9:  0.00  10:  0.00  11:  0.00  12:  0.00  13:  0.00  14:  0.00  15:  0.00  16:  0.00
  17:  0.00  18:  0.00  19:  0.00  20:  0.00  21:  0.00  22:  0.00  23:  0.00  24:  0.00
  25:  0.00  26:  0.00  27:  0.00  28:  0.00  29:  0.00  30:  0.00  31:  0.00  32:  0.00
  33:  0.00  34:  0.00  35:  0.00  36:  0.00  37:  0.00  38:  0.00  39:  0.00  40:  0.00
  41:  0.00  42:  0.00  43:  0.00  44:  0.00  45:  0.00  46:  0.00  47:  0.00  48:  0.00
  49:  0.00  50:  0.00  51:  0.00  52:  0.00  53:  0.00  54:  0.00  55:  0.00  56:  0.00
  57:  0.00  58:  0.00  59:  0.00  60:  0.00  61:  0.00  62:  0.00  63:  0.00  64:  0.00
  65:  0.00  66:  0.00  67:  0.00  68:  0.00  69:  0.00  70:  0.00  71:  0.00  72:  0.00
  73:  0.00  74:  0.00  75:  0.00  76:  0.00  77:  0.00  78:  0.00  79:  0.00  80:  0.00
  81:  0.00  82:  0.00  83:  0.00  84:  0.00  85:  0.00  86:  0.00  87:  0.00  88:  0.00
  89:  0.00  90:  0.00  91:  0.00  92:  0.00  93:  0.00  94:  0.00  95:  0.00  96:  0.00
  97:  0.00  98:  0.00  99:  0.00 100:  0.00 101:  0.00 102:  0.00 103:  0.00 104:  0.00
 105:  0.00 106:  0.00 107:  0.00 108:  0.00 109:  0.00 110:  0.00 111:  0.00 112:  0.00
 113:  0.00 114:  0.00 115:  0.00 116:  0.00 117:  0.00 118:  0.00 119:  0.00 120:  0.00
 121:  0.00 122:  0.00 123:  0.00 124:  0.00 125:  0.00 126:  0.00 127:  0.00 128:  0.00
 129:  0.00 130:  0.00 131:  0.00 132:  0.00 133:  0.00 134:  0.00 135:  0.00 136:  0.00
 137:  0.00 138:  0.00 139:  0.00 140:  0.00 141:  0.00 142:  0.00 143:  0.00 144:  0.00
 145:  0.00 146:  0.00 147:  0.00 148:  0.00 149:  0.00 150:  0.00 151:  0.00 152:  0.00
 153:  0.00 154:  0.00 155:  0.00 156:  0.00 157:  0.00 158:  0.00 159:  0.00 160:  0.00
 161:  0.00 162:  0.00 163:  0.00 164:  0.00 165:  0.00 166:  0.00 167:  0.00 168:  0.00
 169:  0.00 170:  0.00 171:  0.00 172:  0.00 173:  0.00 174:  0.00 175:  0.00 176:  0.00
 177:  0.00 178:  0.00 179:  0.00 180:  0.00 181:  0.00 182:  0.00 183:  0.00 184:  0.00
 185:  0.00 186:  0.00 187:  0.00 188:  0.00 189:  0.00 190:  0.00 191:  0.00 192:  0.00
 193:  0.00 194:  0.00 195:  0.00 196:  0.00 197:  0.00 198:  0.00 199:  0.00 200:  0.00
 201:  0.00 202:  0.00 203:  0.00 204:  0.00 205:  0.00 206:  0.00 207:  0.00 208:  0.00
 209:  0.00 210:  0.00 211:  0.00 212:  0.00 213:  0.00 214:  0.00 215:  0.00 216:  0.00
 217:  0.00 218:  0.00 219:  0.00 220:  0.00 221:  0.00 222:  0.00 223:  0.00 224:  0.00
 225:  0.00 226:  0.00 227:  0.00 228:  0.00 229:  0.00 230:  0.00 231:  0.00 232:  0.00
 233:  0.00 234:  0.00 235:  0.00 236:  0.00 237:  0.00 238:  0.00 239:  0.00 240:  0.00
 241:  0.00 242:  0.00 243:  0.00 244:  0.00 245:  0.00 246:  0.00 247:  0.00 248:  0.00
 249:  0.00 250:  0.00 251:  0.00 252:  0.00 253:  0.00 254:  0.00 255:  0.00 256:  0.00
 257:  0.00 258:  0.00 259:  0.00 260:  0.00 261:  0.00 262:  0.00 263:  0.00 264:  0.00
 265:  0.00 266:  0.00 267:  0.00 268:  0.00 269:  0.00 270:  0.00 271:  0.00 272:  0.00
 273:  0.00 274:  0.00 275:  0.00 276:  0.00 277:  0.00 278:  0.00 279:  0.00 280:  0.00
 281:  0.00 282:  0.00 283:  0.00 284:  0.00 285:  0.00 286:  0.00 287:  0.00 288:  0.00
 289:  0.00 290:  0.00 291:  0.00 292:  0.00 293:  0.00 294:  0.00 295:  0.00 296:  0.00
 297:  0.00 298:  0.00 299:  0.00 300:  0.00 301:  0.00 302:  0.00 303:  0.00 304:  0.00
 305:  0.00 306:  0.00 307:  0.00 308:  0.00 309:  0.00 310:  0.00 311:  0.00 312:  0.00
 313:  0.00 314:  0.00 315:  0.00 316:  0.00 317:  0.00 318:  0.00 319:  0.00 320:  0.00
 321:  0.00 322:  0.00 323:  0.00 324:  0.00 325:  0.00 326:  0.00 327:  0.00 328:  0.00
 329:  0.00 330:  0.00 331:  0.00 332:  0.00 333:  0.00 334:  0.00 335:  0.00 336:  0.00
 337:  0.00 338:  0.00 339:  0.00 340:  0.00 341:  0.00 342:  0.00 343:  0.00 344:  0.00
 345:  0.00 346:  0.00 347:  0.00 348:  0.00 349:  0.00 350:  0.00 351:  0.00 352:  0.00
 353:  0.00 354:  0.00 355:  0.00 356:  0.00 357:  0.00 358:  0.00 359:  0.00 360:  0.00
 361:  0.00 362:  0.00 363:  0.00 364:  0.00 365:  0.00 366:  0.00 367:  0.00 368:  0.00
 369:  0.00 370:  0.00 371:  0.00 372:  0.00 373:  0.00 374:  0.00 375:  0.00 376:  0.00
 377:  0.00 378:  0.00 379:  0.00 380:  0.00 381:  0.00 382:  0.00 383:  0.00 384:  0.00
 385:  0.00 386:  0.00 387:  0.00 388:  0.00 389:  0.00 390:  0.00 391:  0.00 392:  0.00
 393:  0.00 394:  0.00 395:  0.00 396:  0.00 397:  0.00 398:  0.00 399:  0.00 400:  0.00
 401:  0.00 402:  0.00 403:  0.00 404:  0.00 405:  0.00 406:  0.00 407:  0.00 408:  0.00
 409:  0.00 410:  0.00 411:  0.00
 output can be read by thermo (or use thermo option).
 writing <g98.out> molden fake output.
 recommended (thermochemical) frequency scaling factor: 1.0
                    ==================
                    thermo calculation
                    ==================
Nvib :  405 Nimag : 0  symmetry :   C1  rot number :  1  scale factor : 1.00 sthr :  50.
omega= 10.13     Gvib=    -2.381     Grot=    -1.530     Gused=    -1.531
omega= 15.44     Gvib=    -2.131     Grot=    -1.405     Gused=    -1.411
omega= 15.86     Gvib=    -2.115     Grot=    -1.397     Gused=    -1.404
omega= 17.72     Gvib=    -2.050     Grot=    -1.364     Gused=    -1.375
omega= 19.36     Gvib=    -1.997     Grot=    -1.338     Gused=    -1.352
omega= 20.04     Gvib=    -1.977     Grot=    -1.327     Gused=    -1.344
omega= 21.15     Gvib=    -1.945     Grot=    -1.311     Gused=    -1.331
omega= 21.87     Gvib=    -1.925     Grot=    -1.301     Gused=    -1.324
omega= 25.15     Gvib=    -1.842     Grot=    -1.260     Gused=    -1.295
omega= 25.80     Gvib=    -1.827     Grot=    -1.253     Gused=    -1.291
omega= 27.11     Gvib=    -1.798     Grot=    -1.238     Gused=    -1.283
omega= 29.86     Gvib=    -1.741     Grot=    -1.209     Gused=    -1.269
omega= 32.10     Gvib=    -1.698     Grot=    -1.188     Gused=    -1.262
omega= 33.05     Gvib=    -1.681     Grot=    -1.179     Gused=    -1.260
omega= 35.22     Gvib=    -1.643     Grot=    -1.160     Gused=    -1.256
omega= 35.88     Gvib=    -1.632     Grot=    -1.155     Gused=    -1.255
omega= 36.56     Gvib=    -1.621     Grot=    -1.149     Gused=    -1.254
omega= 38.41     Gvib=    -1.592     Grot=    -1.135     Gused=    -1.253
omega= 39.21     Gvib=    -1.580     Grot=    -1.129     Gused=    -1.252
omega= 40.05     Gvib=    -1.567     Grot=    -1.122     Gused=    -1.252
omega= 40.62     Gvib=    -1.559     Grot=    -1.118     Gused=    -1.252
omega= 43.53     Gvib=    -1.518     Grot=    -1.098     Gused=    -1.251
omega= 44.67     Gvib=    -1.503     Grot=    -1.090     Gused=    -1.251
omega= 45.30     Gvib=    -1.495     Grot=    -1.086     Gused=    -1.250
omega= 46.58     Gvib=    -1.478     Grot=    -1.078     Gused=    -1.250
omega= 48.04     Gvib=    -1.460     Grot=    -1.068     Gused=    -1.249
omega= 48.29     Gvib=    -1.457     Grot=    -1.067     Gused=    -1.248
omega= 48.71     Gvib=    -1.452     Grot=    -1.064     Gused=    -1.248
omega= 49.96     Gvib=    -1.437     Grot=    -1.057     Gused=    -1.247
omega= 50.96     Gvib=    -1.425     Grot=    -1.051     Gused=    -1.245
omega= 52.50     Gvib=    -1.408     Grot=    -1.042     Gused=    -1.243
omega= 54.00     Gvib=    -1.391     Grot=    -1.034     Gused=    -1.240
omega= 54.50     Gvib=    -1.386     Grot=    -1.031     Gused=    -1.239
omega= 56.36     Gvib=    -1.366     Grot=    -1.021     Gused=    -1.234
omega= 57.14     Gvib=    -1.358     Grot=    -1.017     Gused=    -1.232
omega= 57.76     Gvib=    -1.351     Grot=    -1.014     Gused=    -1.230
omega= 58.44     Gvib=    -1.344     Grot=    -1.010     Gused=    -1.228
omega= 59.14     Gvib=    -1.337     Grot=    -1.007     Gused=    -1.226
omega= 59.96     Gvib=    -1.329     Grot=    -1.003     Gused=    -1.223
omega= 61.31     Gvib=    -1.316     Grot=    -0.996     Gused=    -1.218
omega= 62.69     Gvib=    -1.303     Grot=    -0.990     Gused=    -1.213
omega= 62.97     Gvib=    -1.301     Grot=    -0.988     Gused=    -1.212
omega= 64.44     Gvib=    -1.287     Grot=    -0.981     Gused=    -1.206
omega= 65.52     Gvib=    -1.277     Grot=    -0.976     Gused=    -1.201
omega= 66.20     Gvib=    -1.271     Grot=    -0.973     Gused=    -1.198
omega= 67.16     Gvib=    -1.263     Grot=    -0.969     Gused=    -1.194
omega= 69.06     Gvib=    -1.246     Grot=    -0.961     Gused=    -1.185
omega= 69.21     Gvib=    -1.245     Grot=    -0.960     Gused=    -1.184
omega= 69.94     Gvib=    -1.239     Grot=    -0.957     Gused=    -1.181
omega= 70.98     Gvib=    -1.230     Grot=    -0.953     Gused=    -1.175
omega= 71.35     Gvib=    -1.227     Grot=    -0.951     Gused=    -1.174
omega= 71.94     Gvib=    -1.222     Grot=    -0.949     Gused=    -1.171
omega= 73.24     Gvib=    -1.212     Grot=    -0.944     Gused=    -1.164
omega= 73.54     Gvib=    -1.209     Grot=    -0.942     Gused=    -1.162
omega= 74.90     Gvib=    -1.199     Grot=    -0.937     Gused=    -1.155
omega= 75.97     Gvib=    -1.190     Grot=    -0.933     Gused=    -1.150
omega= 76.54     Gvib=    -1.186     Grot=    -0.930     Gused=    -1.147
omega= 77.98     Gvib=    -1.175     Grot=    -0.925     Gused=    -1.139
omega= 78.53     Gvib=    -1.171     Grot=    -0.923     Gused=    -1.136
omega= 79.41     Gvib=    -1.164     Grot=    -0.920     Gused=    -1.131
omega= 81.05     Gvib=    -1.152     Grot=    -0.913     Gused=    -1.122
omega= 81.81     Gvib=    -1.147     Grot=    -0.911     Gused=    -1.118
omega= 82.25     Gvib=    -1.144     Grot=    -0.909     Gused=    -1.116
omega= 83.50     Gvib=    -1.135     Grot=    -0.905     Gused=    -1.109
omega= 84.42     Gvib=    -1.129     Grot=    -0.901     Gused=    -1.104
omega= 85.13     Gvib=    -1.124     Grot=    -0.899     Gused=    -1.100
omega= 86.11     Gvib=    -1.117     Grot=    -0.896     Gused=    -1.094
omega= 86.84     Gvib=    -1.112     Grot=    -0.893     Gused=    -1.090
omega= 88.25     Gvib=    -1.103     Grot=    -0.888     Gused=    -1.083
omega= 88.58     Gvib=    -1.101     Grot=    -0.887     Gused=    -1.081
omega= 89.45     Gvib=    -1.095     Grot=    -0.884     Gused=    -1.076
omega= 90.86     Gvib=    -1.086     Grot=    -0.880     Gused=    -1.068
omega= 92.33     Gvib=    -1.076     Grot=    -0.875     Gused=    -1.060
omega= 92.86     Gvib=    -1.073     Grot=    -0.873     Gused=    -1.058
omega= 93.63     Gvib=    -1.068     Grot=    -0.871     Gused=    -1.053
omega= 94.47     Gvib=    -1.063     Grot=    -0.868     Gused=    -1.049
omega= 96.25     Gvib=    -1.052     Grot=    -0.863     Gused=    -1.039
omega= 96.79     Gvib=    -1.049     Grot=    -0.861     Gused=    -1.036
omega= 97.55     Gvib=    -1.044     Grot=    -0.859     Gused=    -1.032
omega= 98.72     Gvib=    -1.037     Grot=    -0.855     Gused=    -1.026
omega= 99.79     Gvib=    -1.031     Grot=    -0.852     Gused=    -1.021
omega=100.25     Gvib=    -1.028     Grot=    -0.850     Gused=    -1.018
omega=101.17     Gvib=    -1.023     Grot=    -0.848     Gused=    -1.013
omega=101.67     Gvib=    -1.020     Grot=    -0.846     Gused=    -1.011
omega=102.86     Gvib=    -1.014     Grot=    -0.843     Gused=    -1.005
omega=104.65     Gvib=    -1.004     Grot=    -0.838     Gused=    -0.995
omega=105.17     Gvib=    -1.001     Grot=    -0.836     Gused=    -0.993
omega=105.63     Gvib=    -0.998     Grot=    -0.835     Gused=    -0.990
omega=107.72     Gvib=    -0.987     Grot=    -0.829     Gused=    -0.980
omega=108.38     Gvib=    -0.983     Grot=    -0.827     Gused=    -0.977
omega=109.86     Gvib=    -0.975     Grot=    -0.823     Gused=    -0.969
omega=110.20     Gvib=    -0.974     Grot=    -0.822     Gused=    -0.967
omega=111.52     Gvib=    -0.967     Grot=    -0.819     Gused=    -0.961
omega=112.90     Gvib=    -0.960     Grot=    -0.815     Gused=    -0.954
omega=113.27     Gvib=    -0.958     Grot=    -0.814     Gused=    -0.952
omega=114.14     Gvib=    -0.953     Grot=    -0.812     Gused=    -0.948
omega=116.04     Gvib=    -0.944     Grot=    -0.807     Gused=    -0.939
omega=117.08     Gvib=    -0.939     Grot=    -0.805     Gused=    -0.934
omega=117.16     Gvib=    -0.938     Grot=    -0.804     Gused=    -0.934
omega=117.58     Gvib=    -0.936     Grot=    -0.803     Gused=    -0.932
omega=119.27     Gvib=    -0.928     Grot=    -0.799     Gused=    -0.924
omega=120.98     Gvib=    -0.920     Grot=    -0.795     Gused=    -0.916
omega=121.43     Gvib=    -0.918     Grot=    -0.794     Gused=    -0.914
omega=122.77     Gvib=    -0.911     Grot=    -0.790     Gused=    -0.908
omega=123.07     Gvib=    -0.910     Grot=    -0.790     Gused=    -0.907
omega=124.16     Gvib=    -0.905     Grot=    -0.787     Gused=    -0.902
omega=125.58     Gvib=    -0.898     Grot=    -0.784     Gused=    -0.895
omega=126.91     Gvib=    -0.892     Grot=    -0.781     Gused=    -0.890
omega=127.40     Gvib=    -0.890     Grot=    -0.779     Gused=    -0.887
omega=130.74     Gvib=    -0.875     Grot=    -0.772     Gused=    -0.873
omega=131.56     Gvib=    -0.872     Grot=    -0.770     Gused=    -0.869
omega=132.51     Gvib=    -0.867     Grot=    -0.768     Gused=    -0.865
omega=133.10     Gvib=    -0.865     Grot=    -0.767     Gused=    -0.863
omega=134.00     Gvib=    -0.861     Grot=    -0.765     Gused=    -0.859
omega=136.25     Gvib=    -0.852     Grot=    -0.760     Gused=    -0.850
omega=136.43     Gvib=    -0.851     Grot=    -0.759     Gused=    -0.849
omega=137.54     Gvib=    -0.846     Grot=    -0.757     Gused=    -0.845
omega=137.79     Gvib=    -0.845     Grot=    -0.756     Gused=    -0.844
omega=139.42     Gvib=    -0.838     Grot=    -0.753     Gused=    -0.837
omega=140.11     Gvib=    -0.836     Grot=    -0.751     Gused=    -0.834
omega=141.47     Gvib=    -0.830     Grot=    -0.748     Gused=    -0.829
omega=143.25     Gvib=    -0.823     Grot=    -0.745     Gused=    -0.822
omega=144.30     Gvib=    -0.819     Grot=    -0.743     Gused=    -0.818
omega=145.62     Gvib=    -0.814     Grot=    -0.740     Gused=    -0.813
omega=146.12     Gvib=    -0.812     Grot=    -0.739     Gused=    -0.811
omega=147.78     Gvib=    -0.805     Grot=    -0.736     Gused=    -0.804
omega=148.70     Gvib=    -0.802     Grot=    -0.734     Gused=    -0.801
omega=149.68     Gvib=    -0.798     Grot=    -0.732     Gused=    -0.797
omega=151.07     Gvib=    -0.793     Grot=    -0.729     Gused=    -0.792
omega=151.22     Gvib=    -0.792     Grot=    -0.729     Gused=    -0.791
omega=152.38     Gvib=    -0.788     Grot=    -0.726     Gused=    -0.787
omega=153.61     Gvib=    -0.783     Grot=    -0.724     Gused=    -0.783
omega=155.35     Gvib=    -0.777     Grot=    -0.721     Gused=    -0.776
omega=155.96     Gvib=    -0.775     Grot=    -0.720     Gused=    -0.774
omega=156.51     Gvib=    -0.773     Grot=    -0.719     Gused=    -0.772
omega=156.77     Gvib=    -0.772     Grot=    -0.718     Gused=    -0.771
omega=158.41     Gvib=    -0.766     Grot=    -0.715     Gused=    -0.765
omega=159.37     Gvib=    -0.762     Grot=    -0.713     Gused=    -0.762
omega=159.90     Gvib=    -0.761     Grot=    -0.712     Gused=    -0.760
omega=161.66     Gvib=    -0.754     Grot=    -0.709     Gused=    -0.754
omega=162.40     Gvib=    -0.752     Grot=    -0.708     Gused=    -0.751
omega=163.25     Gvib=    -0.749     Grot=    -0.706     Gused=    -0.749
omega=164.59     Gvib=    -0.744     Grot=    -0.704     Gused=    -0.744
omega=166.15     Gvib=    -0.739     Grot=    -0.701     Gused=    -0.739
omega=166.68     Gvib=    -0.737     Grot=    -0.700     Gused=    -0.737
omega=167.67     Gvib=    -0.734     Grot=    -0.698     Gused=    -0.734
omega=169.26     Gvib=    -0.729     Grot=    -0.695     Gused=    -0.728
omega=169.93     Gvib=    -0.726     Grot=    -0.694     Gused=    -0.726
omega=170.94     Gvib=    -0.723     Grot=    -0.692     Gused=    -0.723
omega=173.19     Gvib=    -0.716     Grot=    -0.689     Gused=    -0.716
omega=174.18     Gvib=    -0.713     Grot=    -0.687     Gused=    -0.712
omega=175.31     Gvib=    -0.709     Grot=    -0.685     Gused=    -0.709
omega=176.15     Gvib=    -0.706     Grot=    -0.684     Gused=    -0.706
omega=178.17     Gvib=    -0.700     Grot=    -0.680     Gused=    -0.700
omega=178.73     Gvib=    -0.698     Grot=    -0.679     Gused=    -0.698
omega=180.07     Gvib=    -0.694     Grot=    -0.677     Gused=    -0.694
omega=182.48     Gvib=    -0.687     Grot=    -0.673     Gused=    -0.687
omega=183.45     Gvib=    -0.684     Grot=    -0.671     Gused=    -0.684
omega=185.32     Gvib=    -0.678     Grot=    -0.668     Gused=    -0.678
omega=185.55     Gvib=    -0.677     Grot=    -0.668     Gused=    -0.677
omega=185.87     Gvib=    -0.676     Grot=    -0.668     Gused=    -0.676
omega=187.22     Gvib=    -0.672     Grot=    -0.665     Gused=    -0.672
omega=188.08     Gvib=    -0.670     Grot=    -0.664     Gused=    -0.670
omega=189.25     Gvib=    -0.666     Grot=    -0.662     Gused=    -0.666
omega=190.32     Gvib=    -0.663     Grot=    -0.661     Gused=    -0.663
omega=191.50     Gvib=    -0.660     Grot=    -0.659     Gused=    -0.660
omega=192.52     Gvib=    -0.657     Grot=    -0.657     Gused=    -0.657
omega=193.99     Gvib=    -0.653     Grot=    -0.655     Gused=    -0.653
omega=196.31     Gvib=    -0.646     Grot=    -0.651     Gused=    -0.646
omega=197.67     Gvib=    -0.642     Grot=    -0.649     Gused=    -0.642
omega=198.29     Gvib=    -0.641     Grot=    -0.648     Gused=    -0.641
omega=199.97     Gvib=    -0.636     Grot=    -0.646     Gused=    -0.636
omega=201.32     Gvib=    -0.632     Grot=    -0.644     Gused=    -0.632
omega=202.33     Gvib=    -0.630     Grot=    -0.642     Gused=    -0.630
omega=202.93     Gvib=    -0.628     Grot=    -0.642     Gused=    -0.628
omega=204.37     Gvib=    -0.624     Grot=    -0.639     Gused=    -0.624
omega=204.89     Gvib=    -0.623     Grot=    -0.639     Gused=    -0.623
omega=205.70     Gvib=    -0.621     Grot=    -0.638     Gused=    -0.621
omega=206.53     Gvib=    -0.618     Grot=    -0.636     Gused=    -0.618
omega=207.28     Gvib=    -0.616     Grot=    -0.635     Gused=    -0.617
omega=207.58     Gvib=    -0.616     Grot=    -0.635     Gused=    -0.616
omega=209.23     Gvib=    -0.611     Grot=    -0.633     Gused=    -0.611
omega=212.29     Gvib=    -0.603     Grot=    -0.628     Gused=    -0.604
omega=212.57     Gvib=    -0.603     Grot=    -0.628     Gused=    -0.603
omega=213.48     Gvib=    -0.600     Grot=    -0.627     Gused=    -0.600
omega=214.55     Gvib=    -0.598     Grot=    -0.625     Gused=    -0.598
omega=215.50     Gvib=    -0.595     Grot=    -0.624     Gused=    -0.595
omega=217.25     Gvib=    -0.591     Grot=    -0.621     Gused=    -0.591
omega=218.00     Gvib=    -0.589     Grot=    -0.620     Gused=    -0.589
omega=220.18     Gvib=    -0.584     Grot=    -0.617     Gused=    -0.584
omega=225.49     Gvib=    -0.571     Grot=    -0.610     Gused=    -0.571
omega=228.12     Gvib=    -0.565     Grot=    -0.607     Gused=    -0.565
omega=228.80     Gvib=    -0.563     Grot=    -0.606     Gused=    -0.563
omega=230.88     Gvib=    -0.558     Grot=    -0.603     Gused=    -0.558
omega=235.68     Gvib=    -0.547     Grot=    -0.597     Gused=    -0.547
omega=239.53     Gvib=    -0.539     Grot=    -0.592     Gused=    -0.539
omega=241.62     Gvib=    -0.534     Grot=    -0.590     Gused=    -0.534
omega=250.28     Gvib=    -0.515     Grot=    -0.579     Gused=    -0.516
omega=252.58     Gvib=    -0.511     Grot=    -0.577     Gused=    -0.511
omega=254.27     Gvib=    -0.507     Grot=    -0.575     Gused=    -0.507
omega=256.86     Gvib=    -0.502     Grot=    -0.572     Gused=    -0.502
omega=269.42     Gvib=    -0.477     Grot=    -0.558     Gused=    -0.477
omega=271.76     Gvib=    -0.473     Grot=    -0.555     Gused=    -0.473
omega=272.31     Gvib=    -0.472     Grot=    -0.554     Gused=    -0.472
omega=275.54     Gvib=    -0.465     Grot=    -0.551     Gused=    -0.466
omega=282.24     Gvib=    -0.453     Grot=    -0.544     Gused=    -0.453
omega=287.10     Gvib=    -0.445     Grot=    -0.539     Gused=    -0.445
omega=293.67     Gvib=    -0.433     Grot=    -0.532     Gused=    -0.433
omega=295.07     Gvib=    -0.431     Grot=    -0.531     Gused=    -0.431
 
   temp. (K)  partition function   enthalpy   heat capacity  entropy
                                   cal/mol     cal/K/mol   cal/K/mol   J/K/mol
 298.15  VIB  0.541E+88            96300.612    459.284    671.466
         ROT  0.561E+09              888.752      2.981     43.014
         INT  0.303E+97            97189.365    462.265    714.480
         TR   0.804E+29             1481.254      4.968     48.479
         TOT                       98670.6187   467.2335   762.9589  3192.2079
                     Eh         kcal/mol          kJ/mol 
ZPVE            0.813907         510.735         2136.91    
H(0)-H(T)+PV    0.157242         98.6706         412.836    
H(T)            0.971149         609.405         2549.74    
T*S             0.362506         227.476         951.757    
G(T)            0.608643         381.929         1597.99    
   -231.18639976  <=== TOTAL FREE ENERGY in Eh incl. el.,ZPVE,RRHO,solv. parts
 
 normal mode %tage of torsion character
   1:  0.00   2:  0.00   3:  0.00   4:  0.00   5:  0.00   6:  0.00   7:  0.71   8:  0.92
   9:  0.99  10:  0.60  11:  0.99  12:  0.98  13:  0.97  14:  0.61  15:  0.70  16:  0.64
  17:  0.57  18:  0.46  19:  0.89  20:  0.92  21:  0.72  22:  0.77  23:  0.92  24:  0.96
  25:  0.86  26:  0.70  27:  0.63  28:  0.78  29:  0.91  30:  0.98  31:  0.96  32:  0.74
  33:  0.98  34:  0.96  35:  0.98  36:  0.97  37:  0.95  38:  0.97  39:  0.95  40:  0.96
  41:  0.81  42:  0.91  43:  0.95  44:  0.96  45:  0.78  46:  0.92  47:  0.49  48:  0.94
  49:  0.53  50:  0.52  51:  0.85  52:  0.97  53:  0.65  54:  0.88  55:  0.95  56:  0.98
  57:  0.86  58:  0.58  59:  0.96  60:  0.96  61:  0.98  62:  0.60  63:  0.92  64:  0.58
  65:  0.98  66:  0.90  67:  0.97  68:  0.96  69:  0.99  70:  0.91  71:  0.97  72:  0.97
  73:  0.93  74:  0.86  75:  0.67  76:  0.92  77:  0.90  78:  0.68  79:  0.89  80:  0.91
  81:  0.98  82:  0.96  83:  0.64  84:  0.98  85:  0.66  86:  0.85  87:  0.85  88:  0.57
  89:  0.94  90:  0.94  91:  0.94  92:  0.56  93:  0.78  94:  0.76  95:  0.95  96:  0.78
  97:  0.95  98:  0.46  99:  0.92 100:  0.72 101:  0.59 102:  0.89 103:  0.90 104:  0.87
 105:  0.92 106:  0.69 107:  0.93 108:  0.84 109:  0.80 110:  0.51 111:  0.82 112:  0.97
 113:  0.87 114:  0.81 115:  0.59 116:  0.83 117:  0.91 118:  0.81 119:  0.78 120:  0.73
 121:  0.82 122:  0.68 123:  0.92 124:  0.82 125:  0.85 126:  0.69 127:  0.64 128:  0.91
 129:  0.63 130:  0.78 131:  0.71 132:  0.86 133:  0.93 134:  0.80 135:  0.90 136:  0.94
 137:  0.97 138:  0.61 139:  0.57 140:  0.79 141:  0.57 142:  0.92 143:  0.61 144:  0.87
 145:  0.93 146:  0.54 147:  0.64 148:  0.54 149:  0.93 150:  0.85 151:  0.81 152:  0.94
 153:  0.87 154:  0.81 155:  0.90 156:  0.51 157:  0.89 158:  0.85 159:  0.59 160:  0.63
 161:  0.94 162:  0.74 163:  0.90 164:  0.85 165:  0.79 166:  0.87 167:  0.68 168:  0.82
 169:  0.46 170:  0.34 171:  0.78 172:  0.24 173:  0.55 174:  0.82 175:  0.63 176:  0.66
 177:  0.72 178:  0.68 179:  0.57 180:  0.63 181:  0.84 182:  0.96 183:  0.81 184:  0.88
 185:  0.93 186:  0.90 187:  0.97 188:  0.85 189:  0.79 190:  0.20 191:  0.87 192:  0.62
 193:  0.56 194:  0.74 195:  0.48 196:  0.07 197:  0.41 198:  0.17 199:  0.72 200:  0.59
 201:  0.32 202:  0.17 203:  0.41 204:  0.70 205:  0.25 206:  0.71 207:  0.51 208:  0.21
 209:  0.78 210:  0.94 211:  0.60 212:  0.89 213:  0.55 214:  0.45 215:  0.44 216:  0.56
 217:  0.54 218:  0.53 219:  0.77 220:  0.77 221:  1.00 222:  0.95 223:  0.77 224:  0.82
 225:  0.49 226:  0.41 227:  0.38 228:  0.08 229:  0.39 230:  0.31 231:  0.27 232:  0.20
 233:  0.30 234:  0.39 235:  0.45 236:  0.32 237:  0.56 238:  0.86 239:  0.70 240:  0.55
 241:  0.55 242:  0.53 243:  0.52 244:  0.50 245:  0.29 246:  0.31 247:  0.47 248:  0.51
 249:  0.40 250:  0.38 251:  0.34 252:  0.29 253:  0.30 254:  0.28 255:  0.33 256:  0.27
 257:  0.32 258:  0.24 259:  0.27 260:  0.23 261:  0.27 262:  0.23 263:  0.27 264:  0.30
 265:  0.08 266:  0.09 267:  0.10 268:  0.09 269:  0.10 270:  0.11 271:  0.18 272:  0.13
 273:  0.21 274:  0.27 275:  0.22 276:  0.20 277:  0.27 278:  0.19 279:  0.20 280:  0.08
 281:  0.12 282:  0.17 283:  0.11 284:  0.18 285:  0.27 286:  0.30 287:  0.27 288:  0.40
 289:  0.18 290:  0.22 291:  0.30 292:  0.32 293:  0.29 294:  0.26 295:  0.22 296:  0.20
 297:  0.10 298:  0.10 299:  0.10 300:  0.10 301:  0.11 302:  0.11 303:  0.14 304:  0.18
 305:  0.09 306:  0.12 307:  0.08 308:  0.13 309:  0.12 310:  0.08 311:  0.08 312:  0.09
 313:  0.09 314:  0.11 315:  0.11 316:  0.11 317:  0.10 318:  0.15 319:  0.14 320:  0.00
 321:  0.00 322:  0.00 323:  0.00 324:  0.00 325:  0.66 326:  0.62 327:  0.63 328:  0.66
 329:  0.62 330:  0.67 331:  0.62 332:  0.63 333:  0.63 334:  0.67 335:  0.69 336:  0.52
 337:  0.66 338:  0.68 339:  0.79 340:  0.73 341:  0.81 342:  0.83 343:  0.77 344:  0.82
 345:  0.86 346:  0.87 347:  0.89 348:  0.92 349:  0.24 350:  0.90 351:  0.40 352:  0.48
 353:  0.05 354:  0.12 355:  0.11 356:  0.10 357:  0.16 358:  0.14 359:  0.09 360:  0.10
 361:  0.12 362:  0.13 363:  0.17 364:  0.10 365:  0.14 366:  0.14 367:  0.17 368:  0.07
 369:  0.09 370:  0.07 371:  0.13 372:  0.14 373:  0.11 374:  0.11 375:  0.03 376:  0.05
 377:  0.05 378:  0.05 379:  0.02 380:  0.02 381:  0.02 382:  0.03 383:  0.09 384:  0.04
 385:  0.04 386:  0.03 387:  0.03 388:  0.03 389:  0.11 390:  0.09 391:  0.03 392:  0.04
 393:  0.03 394:  0.01 395:  0.04 396:  0.01 397:  0.03 398:  0.03 399:  0.00 400:  0.00
 401:  0.01 402:  0.76 403:  0.92 404:  0.05 405:  0.01 406:  0.06 407:  0.02 408:  0.00
 409:  0.00 410:  0.25 411:  0.05
 recommended # of modes for mode following         230
 
 Pipek-Mezey localization of normal modes
 number of localized modes          228
 frequency thrshold           500.000000000000     
 number of groups                    89
 atom-group assingment :   
  1  2  3  4  5  6  7  8  9 10 11 12 13 14 15 16 17 18 19 20 21 22 23 24 25 26 27 28 29 30
 31 32 33 34 35 36 37 38 39 40 41 42 43 44 45 46 47 48 49 50 51 51 52 52 52 53 53 53 54 54
 54 55 55 55 55 56 57 58 58 58 59 59 59 60 61 60 62 62 62 62 63 63 64 64 64 65 65 65 66 66
 66 67 67 67 68 69 70 69 69 69 71 72 71 73 73 73 74 74 74 74 75 76 75 75 75 75 75 77 78 79
 78 80 80 80 80 81 82 81 83 84 83 85 86 85 87 88 89
 pop matrix done.
 initialization of trafo matrix to unity
iteration     50  convergence  0.27861811D-02
iteration    100  convergence  0.46895022D-04

 converged in    133 iterations, threshold :   0.99998069D-06
eig.   :       -0.00    -0.00    -0.00     0.00     0.00     0.00
eig.   :       46.52    61.71    64.99    72.38    74.45    74.52
eig.   :       75.07    78.11    84.83    87.55    90.24    90.88
eig.   :       93.50    94.24    95.31    95.49    95.69    96.84
eig.   :       97.11    97.88    98.65    99.34    99.53    99.54
eig.   :      102.15   102.98   103.27   103.35   104.10   104.60
eig.   :      104.94   105.17   105.55   108.10   109.39   110.01
eig.   :      110.97   111.11   111.44   113.41   113.47   113.61
eig.   :      113.69   115.99   117.76   121.07   121.63   122.71
eig.   :      122.96   123.09   123.54   123.88   124.46   124.49
eig.   :      124.71   124.77   125.57   126.40   126.86   126.97
eig.   :      128.18   128.39   128.51   129.31   129.34   129.52
eig.   :      129.61   129.83   130.14   130.36   130.68   130.95
eig.   :      130.96   131.26   131.39   131.96   132.51   132.60
eig.   :      134.22   134.37   134.38   134.43   134.92   135.93
eig.   :      136.30   136.60   137.37   137.47   137.62   137.97
eig.   :      138.21   138.25   138.64   138.67   139.02   139.70
eig.   :      139.97   140.30   141.28   141.54   142.66   142.81
eig.   :      143.06   143.11   143.58   144.36   145.20   145.38
eig.   :      146.34   147.10   147.47   147.54   147.97   148.72
eig.   :      149.30   149.59   150.22   151.36   154.04   155.32
eig.   :      155.69   156.70   157.59   157.79   158.78   158.90
eig.   :      159.64   159.93   160.49   160.61   160.82   161.42
eig.   :      161.54   161.89   162.96   163.17   163.39   163.51
eig.   :      163.65   163.83   164.60   164.93   165.45   165.62
eig.   :      166.54   166.89   167.07   167.72   170.58   170.93
eig.   :      171.92   173.90   174.28   175.80   176.06   176.44
eig.   :      176.55   177.30   179.08   181.22   181.58   182.60
eig.   :      182.60   184.16   185.53   187.62   188.35   188.84
eig.   :      189.25   190.71   191.35   191.91   192.64   195.34
eig.   :      195.67   196.00   197.13   201.85   204.76   205.31
eig.   :      205.55   205.97   206.04   206.87   207.43   207.96
eig.   :      208.05   208.94   212.84   214.43   215.78   216.69
eig.   :      217.25   221.42   221.66   222.66   228.62   229.29
eig.   :      230.57   231.43   232.01   234.40   235.76   241.70
eig.   :      243.30   244.09   245.62   249.89   259.91   260.80
eig.   :      265.92   273.00   274.53   278.39   285.60   289.45
eig.   :      301.34   308.82   313.14   322.97   334.24   347.57
eig.   :      350.45   403.22   405.12   454.67   457.09   542.19
eig.   :      502.35   508.04   522.84   579.63   746.52   774.02
eig.   :      781.72   790.55   796.51   808.70   843.79   850.45
eig.   :      853.36   855.63   856.83   890.15   890.62   892.98
eig.   :      894.10   895.03   959.92   975.63   979.09   980.37
eig.   :      989.49   990.47   991.19   991.50   992.19   997.85
eig.   :     1044.80  1048.40  1049.43  1050.10  1056.35  1080.01
eig.   :     1082.78  1086.23  1101.31  1125.65  1126.32  1127.41
eig.   :     1128.70  1130.84  1131.49  1137.60  1139.35  1139.75
eig.   :     1141.84  1143.71  1169.74  1172.01  1172.59  1192.35
eig.   :     1206.66  1222.53  1231.71  1234.49  1236.35  1238.73
eig.   :     1262.71  1265.16  1276.42  1276.64  1277.86  1281.62
eig.   :     1304.82  1311.51  1312.61  1318.83  1334.19  1338.35
eig.   :     1341.25  1342.74  1343.37  1348.37  1350.41  1351.52
eig.   :     1352.31  1353.72  1354.05  1355.01  1355.36  1363.22
eig.   :     1373.01  1397.41  1408.41  1409.18  1411.46  1415.32
eig.   :     1457.43  1465.90  1468.39  1469.42  1470.05  1471.82
eig.   :     1472.76  1474.34  1475.41  1477.98  1479.30  1480.37
eig.   :     1480.72  1483.15  1484.52  1487.29  1492.23  1494.41
eig.   :     1495.61  1499.04  1499.16  1502.34  1502.99  1506.94
eig.   :     1518.86  1520.44  1541.12  1541.90  1543.73  2868.66
eig.   :     2880.11  2887.44  2888.05  2898.34  2933.45  2933.50
eig.   :     2935.11  2940.02  2960.17  2961.40  2961.89  2971.95
eig.   :     2980.44  2981.66  2981.75  2982.95  2989.01  2990.13
eig.   :     2991.83  2994.68  2996.41  2998.13  3002.37  3002.60
eig.   :     3004.41  3007.23  3008.62  3019.17  3020.16  3025.80
eig.   :     3028.28  3030.08  3030.72  3031.01  3032.40  3033.57
eig.   :     3037.10  3040.94  3041.15  3041.58  3043.29  3047.31
eig.   :     3062.95  3068.13  3170.07  3283.88  3359.50  3463.06
eig.   :     3473.57  3528.37  3555.77  3558.47  3576.05  3577.38
eig.   :     3583.16  3620.45  3624.16
written to xtb_localmodes and g98l.out
 
 normal mode %tage of torsion character
   1:  0.00   2:  0.00   3:  0.00   4:  0.00   5:  0.00   6:  0.00   7:  0.99   8:  0.40
   9:  0.99  10:  0.99  11:  0.43  12:  0.42  13:  0.94  14:  0.43  15:  0.35  16:  0.08
  17:  0.44  18:  0.87  19:  0.37  20:  0.37  21:  0.32  22:  0.89  23:  0.40  24:  0.36
  25:  0.68  26:  0.29  27:  0.13  28:  0.14  29:  0.88  30:  0.84  31:  0.58  32:  0.45
  33:  0.47  34:  0.84  35:  0.12  36:  0.20  37:  0.44  38:  0.62  39:  0.33  40:  0.45
  41:  0.27  42:  0.57  43:  0.62  44:  0.99  45:  0.52  46:  0.21  47:  0.12  48:  0.90
  49:  0.40  50:  0.22  51:  1.00  52:  0.44  53:  0.60  54:  0.48  55:  0.53  56:  0.62
  57:  0.13  58:  0.32  59:  0.51  60:  0.38  61:  0.58  62:  0.49  63:  0.33  64:  0.63
  65:  0.99  66:  0.10  67:  0.44  68:  0.57  69:  0.01  70:  0.51  71:  0.14  72:  0.20
  73:  0.05  74:  0.88  75:  0.01  76:  0.62  77:  0.65  78:  0.09  79:  0.24  80:  0.06
  81:  0.32  82:  0.65  83:  0.61  84:  0.09  85:  0.82  86:  0.83  87:  0.92  88:  0.10
  89:  0.44  90:  0.82  91:  0.02  92:  0.23  93:  0.99  94:  0.99  95:  0.00  96:  0.00
  97:  0.02  98:  0.16  99:  0.61 100:  0.10 101:  0.87 102:  0.58 103:  0.28 104:  0.04
 105:  0.25 106:  0.21 107:  0.95 108:  0.64 109:  0.94 110:  0.44 111:  0.60 112:  0.01
 113:  0.24 114:  0.57 115:  0.18 116:  0.21 117:  0.41 118:  0.02 119:  0.49 120:  0.21
 121:  0.86 122:  0.72 123:  0.80 124:  0.03 125:  0.64 126:  0.46 127:  0.88 128:  0.36
 129:  0.51 130:  0.38 131:  0.16 132:  0.41 133:  0.22 134:  0.82 135:  0.33 136:  0.40
 137:  0.98 138:  0.01 139:  0.36 140:  0.19 141:  0.60 142:  0.63 143:  0.53 144:  0.57
 145:  0.03 146:  0.55 147:  0.41 148:  0.60 149:  0.52 150:  0.70 151:  0.54 152:  0.17
 153:  0.87 154:  0.09 155:  0.63 156:  0.12 157:  0.47 158:  0.29 159:  0.04 160:  0.54
 161:  0.54 162:  0.59 163:  0.78 164:  0.32 165:  0.59 166:  0.24 167:  0.61 168:  0.42
 169:  0.15 170:  0.85 171:  0.31 172:  0.62 173:  0.39 174:  0.83 175:  0.62 176:  0.46
 177:  0.41 178:  0.79 179:  0.28 180:  0.67 181:  0.48 182:  0.27 183:  0.36 184:  0.51
 185:  0.62 186:  0.59 187:  0.08 188:  0.56 189:  0.75 190:  0.59 191:  0.29 192:  0.34
 193:  0.64 194:  0.58 195:  0.52 196:  0.62 197:  0.46 198:  0.35 199:  0.40 200:  0.65
 201:  0.10 202:  0.46 203:  1.00 204:  0.90 205:  0.66 206:  0.80 207:  0.50 208:  0.39
 209:  0.57 210:  0.75 211:  0.61 212:  0.51 213:  0.30 214:  0.64 215:  0.85 216:  0.81
 217:  0.37 218:  0.99 219:  0.99 220:  0.73 221:  0.77 222:  0.86 223:  0.94 224:  0.43
 225:  0.44 226:  0.31 227:  0.15 228:  0.87 229:  0.60 230:  0.74 231:  0.37 232:  0.84
 233:  0.77 234:  0.86 235:  0.45 236:  0.32 237:  0.56 238:  0.86 239:  0.70 240:  0.55
 241:  0.55 242:  0.53 243:  0.52 244:  0.50 245:  0.29 246:  0.31 247:  0.47 248:  0.51
 249:  0.40 250:  0.38 251:  0.34 252:  0.29 253:  0.30 254:  0.28 255:  0.33 256:  0.27
 257:  0.32 258:  0.24 259:  0.27 260:  0.23 261:  0.27 262:  0.23 263:  0.27 264:  0.30
 265:  0.08 266:  0.09 267:  0.10 268:  0.09 269:  0.10 270:  0.11 271:  0.18 272:  0.13
 273:  0.21 274:  0.27 275:  0.22 276:  0.20 277:  0.27 278:  0.19 279:  0.20 280:  0.08
 281:  0.12 282:  0.17 283:  0.11 284:  0.18 285:  0.27 286:  0.30 287:  0.27 288:  0.40
 289:  0.18 290:  0.22 291:  0.30 292:  0.32 293:  0.29 294:  0.26 295:  0.22 296:  0.20
 297:  0.10 298:  0.10 299:  0.10 300:  0.10 301:  0.11 302:  0.11 303:  0.14 304:  0.18
 305:  0.09 306:  0.12 307:  0.08 308:  0.13 309:  0.12 310:  0.08 311:  0.08 312:  0.09
 313:  0.09 314:  0.11 315:  0.11 316:  0.11 317:  0.10 318:  0.15 319:  0.14 320:  0.00
 321:  0.00 322:  0.00 323:  0.00 324:  0.00 325:  0.66 326:  0.62 327:  0.63 328:  0.66
 329:  0.62 330:  0.67 331:  0.62 332:  0.63 333:  0.63 334:  0.67 335:  0.69 336:  0.52
 337:  0.66 338:  0.68 339:  0.79 340:  0.73 341:  0.81 342:  0.83 343:  0.77 344:  0.82
 345:  0.86 346:  0.87 347:  0.89 348:  0.92 349:  0.24 350:  0.90 351:  0.40 352:  0.48
 353:  0.05 354:  0.12 355:  0.11 356:  0.10 357:  0.16 358:  0.14 359:  0.09 360:  0.10
 361:  0.12 362:  0.13 363:  0.17 364:  0.10 365:  0.14 366:  0.14 367:  0.17 368:  0.07
 369:  0.09 370:  0.07 371:  0.13 372:  0.14 373:  0.11 374:  0.11 375:  0.03 376:  0.05
 377:  0.05 378:  0.05 379:  0.02 380:  0.02 381:  0.02 382:  0.03 383:  0.09 384:  0.04
 385:  0.04 386:  0.03 387:  0.03 388:  0.03 389:  0.11 390:  0.09 391:  0.03 392:  0.04
 393:  0.03 394:  0.01 395:  0.04 396:  0.01 397:  0.03 398:  0.03 399:  0.00 400:  0.00
 401:  0.01 402:  0.76 403:  0.92 404:  0.05 405:  0.01 406:  0.06 407:  0.02 408:  0.00
 409:  0.00 410:  0.25 411:  0.05
 recommended # of modes for mode following         255

------------------------------------------------------------------------
 * finished run on 2020/05/27 at 18:00:08.225     
------------------------------------------------------------------------
 total:
 * wall-time:     0 d,  0 h, 23 min, 12.495 sec
 *  cpu-time:     0 d,  0 h, 23 min, 10.382 sec
 * ratio c/w:     0.998 speedup
 SCF:
 * wall-time:     0 d,  0 h,  0 min,  9.090 sec
 *  cpu-time:     0 d,  0 h,  0 min,  9.015 sec
 * ratio c/w:     0.992 speedup
 ANC optimizer:
 * wall-time:     0 d,  0 h,  0 min,  8.498 sec
 *  cpu-time:     0 d,  0 h,  0 min,  8.424 sec
 * ratio c/w:     0.991 speedup
 numerical hessian:
 * wall-time:     0 d,  0 h, 22 min, 54.870 sec
 *  cpu-time:     0 d,  0 h, 22 min, 52.910 sec
 * ratio c/w:     0.999 speedup

normal termination of xtb
