# Supplementary material for: Heterogeneous Nucleation of Butanol on NaCl: A Computational Study of Temperature, Humidity, Seed Charge, and Seed Size Effects
Source: J Phys Chem A. 2021 Mar 31;125(14):3025–36. doi: 10.1021/acs.jpca.0c10972 (PMC8054243; doi:10.1021/acs.jpca.0c10972)
Supplement: Supplementary file 2 — jp0c10972_si_002.zip [file jp0c10972_si_002.zip › ALL CLUSTERS/low_level_calc/big seed/1Seed5BuOH4W.xyz]

   137
       -231.79504247  Gyration_radius:  5.96254670982
 Na          3.28059107019529    4.40744248837552   -4.42426832395660
Na          4.13034086575362    0.85410151048033   -4.20319381302418
Na          4.99631367600833    3.13501550051240    1.54291397978384
Na         -0.76041879690044   -3.70151965761259   -1.36929223356111
Na          0.04863476798855    5.19482918328087   -3.18196048998868
Na          1.65542096505133    1.92883345404695   -6.54306169212742
Na          3.28754910513384    0.81976744348740   -0.58491211559788
Na         -2.05043421197452   -0.35907044088813    2.05914627501984
Na         -3.79298108734599    1.31260828656519   -4.51354173074147
Na          4.69079947907798    6.56349501821747   -2.20112498457711
Na          0.93620770424376    2.00022716468806   -2.99317096881018
Na          5.84859784776804   -0.34623428479992    1.63282155529529
Na         -0.82486419792802   -0.17621779183874   -4.93682194374192
Na          0.14715351511937    2.00445400958108    0.74470215911882
Na          2.79078650377336    0.84186778956827    3.02282763233600
Na          2.43351600817178    4.37398523772925   -0.71590513777014
Na         -2.59589211977475    2.62478624547122   -1.58430144581257
Na         -1.47987113898134    3.40896765070695   -5.71583858812215
Na          6.51198820783570   -0.34141992318187   -1.82858618733525
Na          5.74611700190488    3.23356665598802   -1.99363442206070
Na         -1.77307670404636   -0.42430937189590   -1.40771715901621
Na          6.35355325983025    3.24551407332122   -5.45518152646476
Na          1.64548748572778   -1.50164132267716   -2.81754899749945
Na          0.97870404442318   -1.48249084120946    0.75044488159767
Na          4.15540730802632   -2.61028743301501   -0.48961938855251
Cl          2.29269137036445    6.16076198863006   -2.64635210441752
Cl          3.29780461533004    2.67349700959811   -2.49470075496966
Cl          1.76572207293222   -3.26596223393019   -1.01126581235404
Cl         -3.96799825844551    0.31166930956561   -2.34252931807387
Cl          5.84699485289493    1.47814388250296   -0.19992519210281
Cl          6.68383019459439    1.37958044686375   -3.71490459630538
Cl         -1.43678735539060   -2.16180555646714    0.48142857443673
Cl          4.11667395647840   -0.93301166763748   -2.41830235529834
Cl          1.71281784089365    0.16964743054493   -4.74958703282897
Cl         -3.98760894998224    3.48589673487670   -5.74670036323348
Cl          2.53482489227747    2.65959513040245    1.17404747414037
Cl          0.30689674093387    0.19805080887268    2.61682304592867
Cl          6.60463915117266   -2.11945144547163   -0.04128808117282
Cl          3.38837637523530   -0.97566341180855    1.31172942686074
Cl          5.75247597282312    5.05018668464094   -3.85749933739809
Cl          0.92494769019374    3.92762085965026   -5.14602660779068
Cl         -2.26742365415614    1.46215970577998    0.51323829770223
Cl          4.08439265534556    2.56035730145731   -6.16968608185759
Cl         -1.41988971475750    1.87053078933029   -3.65120984891579
Cl         -0.73329684164531    1.37103357360410   -7.07467805798043
Cl          0.78882313997482    0.28908376918649   -1.10769322781957
Cl          5.27915555388525    1.43308309650888    3.32449520182950
Cl          4.96193982895823    5.03757012547621   -0.15364753080260
Cl         -0.82694840497257   -1.99883673383823   -3.27804074423300
Cl         -0.08667359807766    3.77258291703446   -1.15905731057475
O          -2.64062297700569   -4.47985258857008   -1.96463778998896
H          -2.88356754796099   -5.40898812201372   -2.00798686161302
C          -3.80874492072282   -3.75693422142518   -2.31562568207940
H          -4.04044899330648   -3.92022781744232   -3.37547907969246
H          -3.57323653131987   -2.70474699152959   -2.17049098152466
C          -5.00456989790632   -4.15562228009618   -1.45795605072768
H          -5.90150413743302   -3.68591914982720   -1.86159322391452
H          -5.13308570479009   -5.24093038262164   -1.52745132077641
C          -4.82604461935976   -3.75034309757490    0.00592415615622
H          -3.78742229889598   -3.92599213259615    0.28713285827381
H          -5.45917913119484   -4.38045461496420    0.63519070520051
C          -5.17861595056686   -2.28901901780707    0.24172856310373
H          -6.22146585033115   -2.10538483871157   -0.00293791658818
H          -5.01761623375681   -2.01614564670786    1.28238521415842
H          -4.56389959032379   -1.64230534342775   -0.37471937004903
O           2.09373582423627    1.47061620517867    4.85239203390448
H           1.15625977028037    1.47325996947477    5.07598936154827
C           2.78299839560653    0.95567645255918    5.97023958671668
H           2.65597823365948    1.62422221723218    6.83255674790379
H           3.83729788343329    0.95257237850152    5.70513907540107
C           2.32007668953524   -0.44766893771234    6.34995422584231
H           2.83338996329271   -0.74451542033175    7.26622300525876
H           1.24680945943708   -0.40865686929341    6.56337377750860
C           2.57038022026679   -1.49389567344960    5.26553087065639
H           2.12946705239924   -1.15701270982863    4.32815516479260
H           2.05687704532867   -2.41513396383120    5.54926956935262
C           4.04551229821996   -1.80060154875219    5.05868665014069
H           4.48723295898032   -2.18809801645876    5.97406281309194
H           4.16764120985116   -2.54713253190205    4.27792340197593
H           4.59693400353964   -0.91286152217679    4.76873966970030
O          -0.48686953985922   -5.65085126695101   -0.39631551230177
H          -0.07892557589664   -6.48939237196736   -0.63414200686881
C          -0.83923859923130   -5.75054574283257    0.97062161258359
H          -1.76267311079161   -6.33847604507625    1.07407334612340
H          -1.03770031539431   -4.73586026066481    1.30450780136193
C           0.25752572262116   -6.38725081476927    1.81898367013569
H          -0.10586495466432   -6.48581875561556    2.84350022567790
H           0.44707058025065   -7.39571396023984    1.43700255804683
C           1.56582608575090   -5.59611934262677    1.80751457942109
H           1.82278319215268   -5.35228459658402    0.77682579873512
H           2.36011278145878   -6.22750086770252    2.21089917727537
C           1.49305592413552   -4.31130571951113    2.61892962895748
H           1.25660225880656   -4.52297320212779    3.65864633263349
H           2.44946236201091   -3.79921409717658    2.58214746307896
H           0.73459913114049   -3.64759870241268    2.21566370070238
O          -3.22235542688867   -1.06950482933931    3.57714371634228
H          -3.76365633624046   -1.85035825322679    3.42452015583074
C          -2.40752076748351   -1.37067654277050    4.69140530177962
H          -3.02968156166432   -1.57192633749988    5.57454676720728
H          -1.82928015730348   -0.46678944936169    4.88030910691175
C          -1.46071341830081   -2.53945328376333    4.43931031745891
H          -1.08223037935550   -2.45709099233461    3.42062069657474
H          -0.61015023284284   -2.44616463093402    5.11432800516631
C          -2.08823520081286   -3.91861975396699    4.63651405931882
H          -2.41974608765291   -4.02356331744352    5.67297399885485
H          -1.31100987553040   -4.66517729159652    4.46345109162961
C          -3.25706763735801   -4.20659111258425    3.69869155707359
H          -3.00959878416117   -3.91793720343723    2.68033249759551
H          -3.48383639006045   -5.27026405531660    3.70061879297129
H          -4.16023696498881   -3.68725125400153    4.01541899119954
O          -3.83989605337342    3.75920552759759   -2.75476849735328
H          -4.11739587742937    3.76641590261410   -3.69502701777098
C          -4.93905760904225    4.27340888082839   -2.01136498222965
H          -5.85953258216835    3.76276548405881   -2.31211319044389
H          -5.05724748236182    5.34712681761851   -2.20977612354514
C          -4.71228420030775    4.04046940965044   -0.52858793152886
H          -5.62136429397510    4.31151045830394    0.00779081569883
H          -4.55112140708449    2.97579045783710   -0.36920913136724
C          -3.54271567831634    4.83922564841913    0.03886601371692
H          -2.68666868333328    4.78931374263160   -0.63261811005745
H          -3.24301414554686    4.39615779731493    0.98715761429023
C          -3.88747104548572    6.30510741366516    0.27161279809555
H          -4.71458394819463    6.39649654041487    0.97214588997816
H          -3.03011691753590    6.83061196325526    0.68417958674527
H          -4.16971204972234    6.79687632774834   -0.65638303985087
O           8.20317896804991    2.51905232223556   -6.18111889521380
H           8.27214546394755    1.81881852984591   -5.51745316029687
H           8.96920239502532    2.40448439361103   -6.74896369501868
O           5.43117278751718    8.01491047447414   -0.85618327073253
H           5.48896781014776    7.38453978634451   -0.12431135387574
H           5.70261625763138    8.85766008115259   -0.48450567916587
O          -3.03545386060256   -0.19799310287978   -5.85748296847720
H          -2.65178014407937    0.20127099994168   -6.65808939437767
H          -3.38403960579065   -1.04876273885652   -6.14193095771445
O          -1.89022485453137    5.28608967556958   -3.98178499618771
H          -2.46169370876516    5.74933047856115   -4.60487249307428
H          -2.52893354514420    4.83189575739744   -3.39781343264604
