# Supplementary material for: Heterogeneous Nucleation of Butanol on NaCl: A Computational Study of Temperature, Humidity, Seed Charge, and Seed Size Effects
Source: J Phys Chem A. 2021 Mar 31;125(14):3025–36. doi: 10.1021/acs.jpca.0c10972 (PMC8054243; doi:10.1021/acs.jpca.0c10972)
Supplement: Supplementary file 2 — jp0c10972_si_002.zip [file jp0c10972_si_002.zip › ALL CLUSTERS/low_level_calc/big seed/1Seed5BuOH5W.log]

      -----------------------------------------------------------      
     |                   =====================                   |     
     |                           x T B                           |     
     |                   =====================                   |     
     |                         S. Grimme                         |     
     |          Mulliken Center for Theoretical Chemistry        |     
     |                    University of Bonn                     |     
     |                 Version 6.0.1 (SAW181210)                 |     
      -----------------------------------------------------------      

   This program is distributed in the hope that it will be useful,
   but WITHOUT ANY WARRANTY; without even the implied warranty of
   MERCHANTABILITY or FITNESS FOR A PARTICULAR PURPOSE.
   
   FOR NON-COMMERCIAL, ACADEMIA USE ONLY.
   
   Cite this work as:
   S. Grimme, C. Bannwarth, P. Shushkov, J. Comput. Theory Chem., 2017,
   13, 1989-2009.
   C. Bannwarth, S. Ehlert and S. Grimme., ChemRxiv, 2018, preprint.
   http://doi.org/10.26434/chemrxiv.7246238.v1
   
   for sTDA-xTB:
   S. Grimme and C. Bannwarth, J. Chem. Phys., 2016, 145, 054103.
   
   in the mass-spec context:
   V. Asgeirsson, C. Bauer and S. Grimme, Chem. Sci., 2017, 8, 4879.
   
   if GBSA is used:
   P. Shushkov, F. März and S. Grimme, unpublished.
   
   for ANC optimizer:
   S. Grimme, unpublished.
   Rational Function algorithm used in ANCopt:
   F. Eckert, P. Pulay, H.-J. Werner, J. Comput. Chem., 1997, 18, 1473.
   
   with help from (in alphabetical order)
   C. Bannwarth, F. Bohle, G. Brandenburg, E. Caldeweyher, M. Checinski,
   S. Dohm, S. Ehlert, S. Ehrlich, F. März, H. Neugebauer, J. Pisarek,
   P. Pracht, P. Shushkov, and S. Spicher.
   
 * started run on 2020/05/27 at 19:47:47.333     
========================================================================
 # omp threads = 1
========================================================================
number of atoms            : 140
number of electrons        : 400
charge                     : 0
spin                       : .0
first test random number   : .9567

########################################################################
# WARNING! Please study the warnings concerning your input carefully
#  - the use of '-ohess' is discouraged, please use '--ohess' next time
########################################################################

           ------------------------------------------------- 
          |                 G F N 2 - x T B                 |
          | Geometry, Frequencies, Noncovalent interactions |
          |            JCTC 2018 parametrisation            |
           ------------------------------------------------- 
      method parameters     
 k(s)        :  1.8500
 k(p)        :  2.2300
 k(d)        :  2.2300
 k(f)        :  2.0000
 kEN (H0ij)  : -2.0000
 D4 a1       :  0.5200
 D4 a2       :  5.0000
 D4 s6       :  1.0000
 D4 s8       :  2.7000
 D4 s9       :  5.0000
 alphaj      :  2.0000


            Z     q(EN)     CN     RAES       Cart. coordinates
     1  Na  1.0    0.45    5.70    5.00     0.06322     1.30231   -14.12525
     2  Na  1.0    0.26    9.53    5.00     1.94729     2.71092    -1.29434
     3  Na  1.0    0.35    5.09    5.00   -13.93246     0.03389     1.97169
     4  Na  1.0    0.37    5.07    5.00    -4.47129    -9.38281   -10.96921
     5  Na  1.0    0.21   11.15    5.00    -4.21267     5.59457    -1.20721
     6  Na  1.0    0.09   12.26    5.00    -3.74930    -0.95147    -3.23295
     7  Na  1.0    0.40    7.96    5.00   -10.30916     8.16785    -0.97868
     8  Na  1.0    0.20    9.19    5.00    -3.28892    -7.69508    -4.91363
     9  Na  1.0    0.39    8.18    5.00     2.91294    -9.80959    -5.29774
    10  Na  1.0    0.43    6.19    5.00     0.86725     9.20258     0.35896
    11  Na  1.0    0.28    6.83    5.00    -9.33004    -4.63255    -4.64857
    12  Na  1.0    0.25   10.69    5.00    -2.56001     0.71506     3.56411
    13  Na  1.0    0.40    6.42    5.00    -6.93952    -1.34081     7.98389
    14  Na  1.0    0.13   11.49    5.00     0.14168     0.51142    -8.32258
    15  Na  1.0    0.32    7.65    5.00    -1.94797    -5.55939     1.33287
    16  Na  1.0    0.19    9.40    5.00    -8.08875    -2.94122     1.80473
    17  Na  1.0    0.38    7.66    5.00    -3.52107     7.23732     5.17439
    18  Na  1.0    0.20    9.28    5.00    -9.97065     1.91361    -2.88593
    19  Na  1.0    0.40    6.64    5.00     6.06063    -1.60828    -8.67780
    20  Na  1.0    0.37    6.09    5.00     3.04016     5.27811    -6.57289
    21  Na  1.0    0.23    8.72    5.00    -5.21510    -2.91215    -9.85369
    22  Na  1.0    0.21    9.34    5.00    -8.89308     3.55453     3.72076
    23  Na  1.0    0.24    8.78    5.00     0.97054    -5.90286   -10.17900
    24  Na  1.0    0.26   10.48    5.00     2.54175    -3.74047    -3.35636
    25  Na  1.0    0.29    6.98    5.00    -5.56548     3.71013    -7.67373
    26  Cl  7.0   -0.13    4.85    5.00    -5.80486    -5.39512    -1.51794
    27  Cl  7.0   -0.18    3.73    4.99    -7.32799    -7.25879    -8.00371
    28  Cl  7.0   -0.10    4.02    5.00    -5.29084     3.11700     6.89654
    29  Cl  7.0   -0.18    2.92    4.87     3.81585     7.17718    -2.50020
    30  Cl  7.0   -0.19    3.75    4.99   -12.05821    -2.51393    -1.39950
    31  Cl  7.0   -0.16    3.91    5.00    -3.73970     1.42638   -11.26513
    32  Cl  7.0   -0.13    3.97    5.00     2.68998    -1.93826   -11.92931
    33  Cl  7.0   -0.09    5.97    5.00    -6.28460     1.31338     0.28553
    34  Cl  7.0   -0.14    4.89    5.00    -7.63608    -0.50949    -6.31375
    35  Cl  7.0   -0.15    3.78    5.00   -12.71890     4.27372     0.52287
    36  Cl  7.0   -0.20    1.84    2.98    -1.39529    12.22107     2.98072
    37  Cl  7.0   -0.15    3.77    5.00    -0.73084   -10.26119    -8.35134
    38  Cl  7.0   -0.09    5.98    5.00    -1.46697    -3.61193    -6.55447
    39  Cl  7.0   -0.11    3.87    5.00     4.90718    -5.98404    -7.11258
    40  Cl  7.0   -0.11    4.00    5.00    -7.14798     7.69661     2.29997
    41  Cl  7.0   -0.07    4.86    5.00     3.92317     0.59022    -5.12267
    42  Cl  7.0   -0.11    3.88    5.00     0.40421    -8.09276    -1.78288
    43  Cl  7.0   -0.08    5.54    5.00    -1.72998     3.46554    -4.77493
    44  Cl  7.0   -0.13    3.84    5.00    -8.04936     6.09746    -4.52647
    45  Cl  7.0   -0.12    3.81    5.00    -4.31834    -3.72395     4.98455
    46  Cl  7.0   -0.17    3.77    5.00   -10.83001    -0.79738     5.35845
    47  Cl  7.0   -0.19    3.13    4.94    -3.00853    -5.66272   -13.21156
    48  Cl  7.0   -0.06    4.89    5.00    -0.63831     4.96874     2.11256
    49  Cl  7.0   -0.19    3.08    4.93     2.24623     4.46871   -11.08831
    50  Cl  7.0   -0.07    5.04    5.00    -0.18988    -1.41277    -0.02864
    51  O   6.0   -0.30    3.06    2.95     0.68906     0.64160     5.86899
    52  H   1.0    0.05    1.36    1.52     1.65629     2.10526     5.36382
    53  C   4.0   -0.02    4.28    4.16     1.23793     0.23753     8.45507
    54  H   1.0    0.03    1.01    1.43     3.14707    -0.54936     8.66277
    55  H   1.0    0.00    1.04    1.43    -0.12492    -1.17321     9.09564
    56  C   4.0   -0.08    4.16    3.92     0.99541     2.62214    10.06238
    57  H   1.0    0.00    1.07    1.44    -0.55258     3.76748     9.32143
    58  H   1.0    0.01    1.03    1.43     0.51956     2.06219    11.98909
    59  C   4.0   -0.07    4.08    3.77     3.39266     4.23245    10.15347
    60  H   1.0    0.02    1.02    1.43     4.96582     3.07655    10.82950
    61  H   1.0    0.01    1.03    1.43     3.09263     5.73674    11.53377
    62  C   4.0   -0.11    4.02    3.65     4.08926     5.42543     7.62505
    63  H   1.0   -0.00    1.03    1.43     2.47137     6.41708     6.83418
    64  H   1.0    0.01    1.00    1.43     5.60548     6.78774     7.88531
    65  H   1.0    0.01    1.00    1.43     4.75689     4.01916     6.28473
    66  O   6.0   -0.31    3.04    2.91     5.31467    -4.12277    -0.64525
    67  H   1.0    0.09    1.25    1.48     4.94110    -4.08885     1.16468
    68  C   4.0   -0.03    4.34    4.27     7.96043    -4.32638    -0.86118
    69  H   1.0   -0.02    1.08    1.44     8.42189    -3.98339    -2.84378
    70  H   1.0    0.01    1.01    1.43     8.56490    -6.25747    -0.38668
    71  C   4.0   -0.07    4.14    3.88     9.41589    -2.47795     0.80493
    72  H   1.0    0.03    1.03    1.43     8.92461    -2.83825     2.77754
    73  H   1.0    0.01    1.03    1.43    11.42214    -2.89057     0.56623
    74  C   4.0   -0.08    4.12    3.84     8.90871     0.30177     0.18079
    75  H   1.0   -0.01    1.04    1.43     8.52489     0.49062    -1.83452
    76  H   1.0    0.01    1.03    1.43    10.59851     1.40743     0.60096
    77  C   4.0   -0.11    4.37    4.33     6.70537     1.38457     1.68051
    78  H   1.0    0.03    1.00    1.43     7.09581     1.23462     3.69131
    79  H   1.0   -0.02    1.16    1.46     6.44295     3.36331     1.20058
    80  H   1.0   -0.01    1.36    1.52     4.98704     0.35159     1.26649
    81  O   6.0   -0.32    3.01    2.82   -12.70591    10.58681    -2.80183
    82  H   1.0    0.04    1.17    1.46   -13.91762    10.40192    -4.14016
    83  C   4.0   -0.03    4.46    4.48   -12.61093    13.18821    -2.16010
    84  H   1.0   -0.01    1.01    1.43   -14.45240    13.79085    -1.41944
    85  H   1.0    0.00    1.01    1.43   -12.17780    14.31805    -3.84147
    86  C   4.0   -0.08    4.61    4.68   -10.59377    13.60468    -0.15771
    87  H   1.0    0.00    1.03    1.43   -10.85402    15.47840     0.65878
    88  H   1.0   -0.03    1.34    1.51   -10.89931    12.22174     1.34210
    89  C   4.0   -0.08    4.47    4.49    -7.90413    13.37165    -1.17677
    90  H   1.0   -0.02    1.40    1.54    -7.79669    11.71892    -2.40317
    91  H   1.0   -0.00    1.05    1.44    -6.63126    13.12122     0.42221
    92  C   4.0   -0.12    4.01    3.64    -7.06301    15.69751    -2.65138
    93  H   1.0    0.01    1.00    1.43    -7.21816    17.38063    -1.48141
    94  H   1.0    0.00    1.00    1.43    -5.09969    15.51061    -3.23001
    95  H   1.0    0.00    1.00    1.43    -8.20275    15.97279    -4.33977
    96  O   6.0   -0.31    2.21    1.86     3.70714    -3.76749     4.29983
    97  H   1.0    0.08    1.15    1.45     2.34715    -2.54463     4.26370
    98  C   4.0   -0.01    4.26    4.13     2.81297    -6.02773     5.39651
    99  H   1.0   -0.03    1.30    1.50     1.66388    -7.08317     4.02343
   100  H   1.0    0.00    1.02    1.43     1.62816    -5.61465     7.03611
   101  C   4.0   -0.06    4.15    3.90     5.06568    -7.64589     6.17726
   102  H   1.0    0.01    1.03    1.43     4.37720    -9.48585     6.79871
   103  H   1.0    0.03    1.03    1.43     6.25423    -7.92830     4.51610
   104  C   4.0   -0.06    4.09    3.79     6.64204    -6.41643     8.26409
   105  H   1.0    0.03    1.03    1.43     7.01784    -4.45890     7.73540
   106  H   1.0    0.01    1.03    1.43     8.45473    -7.39374     8.39042
   107  C   4.0   -0.11    4.01    3.63     5.35888    -6.49831    10.84168
   108  H   1.0    0.01    1.00    1.43     4.98090    -8.44237    11.39284
   109  H   1.0    0.01    1.00    1.43     6.56899    -5.64630    12.26763
   110  H   1.0    0.02    1.00    1.43     3.57807    -5.47501    10.81994
   111  O   6.0   -0.32    3.01    2.82     4.80004   -13.09998    -6.11848
   112  H   1.0    0.04    1.16    1.45     4.63675   -14.40970    -7.36522
   113  C   4.0   -0.03    4.49    4.52     7.21312   -13.36197    -4.98597
   114  H   1.0   -0.01    1.01    1.43     8.69040   -13.16604    -6.42776
   115  H   1.0    0.01    1.01    1.43     7.38582   -15.23520    -4.11209
   116  C   4.0   -0.07    4.67    4.73     7.55039   -11.31913    -2.99673
   117  H   1.0    0.01    1.03    1.43     9.52351   -11.30298    -2.40179
   118  H   1.0   -0.02    1.46    1.58     7.15604    -9.50408    -3.88099
   119  C   4.0   -0.08    4.46    4.47     5.84744   -11.70498    -0.69946
   120  H   1.0   -0.01    1.27    1.49     4.01943   -12.42993    -1.31438
   121  H   1.0    0.01    1.07    1.44     5.52341    -9.89493     0.22201
   122  C   4.0   -0.11    4.01    3.64     6.97893   -13.52741     1.21980
   123  H   1.0    0.02    1.00    1.43     8.76908   -12.80740     1.93268
   124  H   1.0    0.01    1.00    1.43     5.70110   -13.77003     2.80991
   125  H   1.0    0.01    1.00    1.43     7.31530   -15.37297     0.38016
   126  O   6.0   -0.40    2.98    2.75     7.39903     1.89021   -10.20818
   127  H   1.0    0.04    1.04    1.44     8.67119     3.02131   -10.83727
   128  H   1.0    0.01    1.49    1.60     5.82135     2.59632   -10.85727
   129  O   6.0   -0.37    2.90    2.53    -5.22846    -0.27248    11.47050
   130  H   1.0    0.06    1.04    1.43    -4.81663     0.00594    13.21490
   131  H   1.0    0.03    1.59    1.69    -4.80044     1.30191    10.62607
   132  O   6.0   -0.35    2.91    2.56    -1.59017     9.28374     7.93660
   133  H   1.0    0.06    1.04    1.43    -0.92998    10.12318     9.40275
   134  H   1.0    0.04    1.71    1.85    -1.44561    10.56000     6.61505
   135  O   6.0   -0.35    3.72    4.64    -2.95257     9.32311    -2.03771
   136  H   1.0    0.02    1.54    1.64    -3.37390    10.64562    -0.83537
   137  H   1.0    0.01    1.19    1.46    -3.22183    10.07072    -3.67233
   138  O   6.0   -0.41    2.90    2.55    -1.45485    -1.22375   -16.78163
   139  H   1.0    0.04    1.05    1.44    -2.00368    -1.74301   -18.43086
   140  H   1.0    0.01    1.42    1.55    -1.85536    -2.67766   -15.71794

  Z AO/shell   Hii/eV     exponent
  1     Wed Apr 25 08:07:45 CEST 2018   EN: 2.200 GM2: 0.406  GM3: 0.0800  RAES: 1.40
     1s    -10.707211    1.230000
  6     Wed Apr 25 08:07:45 CEST 2018   EN: 2.550 GM2: 0.538  GM3: 0.1500  RAES: 3.00
     2s    -13.970922    2.096432
     2p    -10.063292    1.800000
  8     Wed Apr 25 08:07:45 CEST 2018   EN: 3.440 GM2: 0.452  GM3:-0.0517  RAES: 1.80
     2s    -20.229985    2.439742
     2p    -15.503117    2.137023
 11     Tue Apr 24 16:34:09 CEST 2018   EN: 0.930 GM2: 0.271  GM3: 0.1799  RAES: 5.00
     3s     -4.546934    0.763787
     3p     -1.332719    0.573553
 17     Mon Apr 23 14:09:22 CEST 2018   EN: 3.160 GM2: 0.249  GM3: 0.1495  RAES: 2.50
     3s    -29.278781    2.485265
     3p    -12.673758    2.199650
     3d     -0.240338    2.476089
 no old-style atom pair restraining (fixing) potential

molecular fragmentation (1/2 indicates fragments):
111111111111111111111111111111111111111111111111111111111111111111111111
11111111111111111111111222222222222222111111111111111111111111111111
# atoms in fragment 1/2:   125    15
 fragment masses (1/2) :     1847.63       74.12
CMA distance (Bohr)    :  13.274
constraining FC (au)   :  0.0500
           ------------------------------------------------- 
          |        Self-Consistent Charge Iterations        |
           ------------------------------------------------- 

 Ncao       : 530
 Nao        : 505
 Nshell     : 245
 Nel        : 400
 T(el)      :   300.0
 intcut     :    25.0
 scfconv/Eh :  0.100E-05
   qconv/e  :  0.100E-03
 intneglect :  0.100E-07
 broydamp   :      0.250
 iter      E             dE          RMSdq      gap      omega  full diag
   1   -237.2413942 -0.237241E+03  0.105E+01    3.81       0.0  T
   2   -237.7187141 -0.477320E+00  0.563E+00    4.37       1.0  T
   3   -238.0447213 -0.326007E+00  0.402E+00    4.10       1.0  T
   4   -238.1713886 -0.126667E+00  0.234E+00    3.46       1.0  T
   5   -238.2322179 -0.608293E-01  0.145E+00    2.73       1.0  T
   6   -238.2298070  0.241088E-02  0.686E-01    2.95       1.0  T
   7   -238.2343806 -0.457354E-02  0.333E-01    2.78       1.0  T
   8   -238.2348420 -0.461443E-03  0.191E-01    2.82       1.0  T
   9   -238.2351159 -0.273907E-03  0.143E-01    2.82       1.0  T
  10   -238.2353935 -0.277575E-03  0.110E-01    2.81       1.0  T
  11   -238.2356655 -0.272011E-03  0.848E-02    2.80       1.0  T
  12   -238.2358322 -0.166744E-03  0.724E-02    2.79       1.0  T
  13   -238.2359751 -0.142870E-03  0.603E-02    2.79       1.0  T
  14   -238.2360969 -0.121844E-03  0.527E-02    2.79       1.0  T
  15   -238.2362170 -0.120062E-03  0.446E-02    2.78       1.0  T
  16   -238.2363269 -0.109927E-03  0.365E-02    2.78       1.0  T
  17   -238.2363957 -0.687430E-04  0.305E-02    2.77       1.0  T
  18   -238.2364348 -0.390778E-04  0.255E-02    2.77       1.0  T
  19   -238.2364602 -0.253952E-04  0.213E-02    2.76       1.0  T
  20   -238.2364764 -0.162348E-04  0.184E-02    2.76       1.0  T
  21   -238.2364943 -0.179061E-04  0.147E-02    2.76       1.0  T
  22   -238.2365112 -0.169509E-04  0.117E-02    2.76       1.0  T
  23   -238.2365197 -0.846131E-05  0.972E-03    2.76       1.0  T
  24   -238.2365262 -0.653667E-05  0.767E-03    2.75       1.1  T
  25   -238.2365301 -0.389316E-05  0.606E-03    2.75       1.4  T
  26   -238.2365324 -0.230312E-05  0.461E-03    2.75       1.8  T
  27   -238.2365334 -0.948955E-06  0.359E-03    2.75       2.4  T
  28   -238.2365338 -0.371942E-06  0.282E-03    2.75       3.0  T
  29   -238.2365340 -0.216092E-06  0.243E-03    2.75       3.5  T
  30   -238.2365341 -0.140892E-06  0.217E-03    2.75       3.9  T
  31   -238.2365343 -0.165826E-06  0.193E-03    2.75       4.4  T
  32   -238.2365344 -0.142044E-06  0.180E-03    2.75       4.7  T
  33   -238.2365346 -0.206894E-06  0.158E-03    2.75       5.3  T
  34   -238.2365348 -0.187747E-06  0.137E-03    2.75       6.2  T
  35   -238.2365350 -0.178306E-06  0.114E-03    2.75       7.4  T
  36   -238.2365351 -0.992449E-07  0.948E-04    2.75       8.9  T
  37   -238.2365352 -0.595525E-07  0.806E-04    2.75      10.5  T
speedup  1.00
cpu  time for SCC    2.52 s
wall time for SCC    2.52 s

   *** convergence criteria satisfied after 37 iterations ***

          eigenvalues
 #    :         188        189        190        191        192        193        194        195
 occ. :        2.000      2.000      2.000      2.000      2.000      2.000      2.000      2.000
 eps  :       -10.380    -10.366    -10.338    -10.298    -10.285    -10.225    -10.218    -10.199
 #    :         196        197        198        199        200        201        202        203
 occ. :        2.000      2.000      2.000      2.000      2.000      0.000      0.000      0.000
 eps  :       -10.163    -10.146    -10.069    -10.017    -10.000     -7.250     -6.946     -6.088
 #    :         204        205        206        207        208        209        210        211
 occ. :        0.000      0.000      0.000      0.000      0.000      0.000      0.000      0.000
 eps  :        -5.205     -4.897     -4.378     -4.092     -3.075     -2.913     -2.498     -1.718


   #   Z            q   n(s)   n(p)   n(d)      C6AA      α(0)
   1  11 Na     0.781  0.082  0.136  0.000    67.190    26.527
   2  11 Na     0.756  0.036  0.209  0.000    67.499    26.588
   3  11 Na     0.698  0.114  0.188  0.000    68.203    26.726
   4  11 Na     0.704  0.111  0.185  0.000    68.132    26.712
   5  11 Na     0.805  0.014  0.180  0.000    66.901    26.470
   6  11 Na     0.773  0.011  0.215  0.000    67.283    26.545
   7  11 Na     0.794  0.067  0.138  0.000    67.032    26.495
   8  11 Na     0.696  0.044  0.260  0.000    68.233    26.732
   9  11 Na     0.791  0.069  0.140  0.000    67.069    26.503
  10  11 Na     0.714  0.077  0.210  0.000    68.014    26.689
  11  11 Na     0.720  0.072  0.209  0.000    67.940    26.674
  12  11 Na     0.824  0.017  0.159  0.000    66.673    26.424
  13  11 Na     0.744  0.086  0.170  0.000    67.635    26.614
  14  11 Na     0.709  0.017  0.274  0.000    68.069    26.700
  15  11 Na     0.733  0.054  0.213  0.000    67.774    26.642
  16  11 Na     0.695  0.047  0.258  0.000    68.247    26.734
  17  11 Na     0.760  0.061  0.178  0.000    67.440    26.576
  18  11 Na     0.689  0.046  0.265  0.000    68.316    26.748
  19  11 Na     0.757  0.079  0.164  0.000    67.486    26.585
  20  11 Na     0.719  0.079  0.202  0.000    67.950    26.676
  21  11 Na     0.732  0.051  0.218  0.000    67.790    26.645
  22  11 Na     0.701  0.040  0.258  0.000    68.165    26.718
  23  11 Na     0.734  0.044  0.223  0.000    67.768    26.640
  24  11 Na     0.820  0.025  0.155  0.000    66.721    26.434
  25  11 Na     0.731  0.069  0.200  0.000    67.800    26.647
  26  17 Cl    -0.736  1.980  5.753  0.002   124.763    17.089
  27  17 Cl    -0.740  1.976  5.763  0.001   124.931    17.100
  28  17 Cl    -0.749  1.979  5.765  0.005   125.292    17.125
  29  17 Cl    -0.764  1.979  5.784  0.001   125.882    17.165
  30  17 Cl    -0.740  1.977  5.762  0.001   124.931    17.100
  31  17 Cl    -0.743  1.979  5.763  0.001   125.065    17.109
  32  17 Cl    -0.756  1.977  5.778  0.001   125.583    17.145
  33  17 Cl    -0.745  1.980  5.764  0.001   125.147    17.115
  34  17 Cl    -0.733  1.979  5.753  0.002   124.665    17.082
  35  17 Cl    -0.754  1.977  5.776  0.001   125.499    17.139
  36  17 Cl    -0.812  1.982  5.824  0.006   127.832    17.298
  37  17 Cl    -0.758  1.976  5.780  0.001   125.636    17.148
  38  17 Cl    -0.744  1.982  5.758  0.003   125.086    17.111
  39  17 Cl    -0.764  1.978  5.786  0.000   125.889    17.166
  40  17 Cl    -0.774  1.977  5.797  0.001   126.307    17.194
  41  17 Cl    -0.743  1.981  5.762  0.000   125.035    17.107
  42  17 Cl    -0.766  1.977  5.789  0.001   125.979    17.172
  43  17 Cl    -0.718  1.980  5.735  0.003   124.043    17.039
  44  17 Cl    -0.754  1.978  5.773  0.003   125.510    17.140
  45  17 Cl    -0.758  1.979  5.777  0.002   125.656    17.150
  46  17 Cl    -0.746  1.978  5.767  0.001   125.175    17.117
  47  17 Cl    -0.741  1.971  5.768  0.002   124.975    17.103
  48  17 Cl    -0.752  1.981  5.768  0.004   125.411    17.133
  49  17 Cl    -0.744  1.974  5.768  0.002   125.081    17.111
  50  17 Cl    -0.755  1.982  5.772  0.001   125.521    17.141
  51   8 O     -0.473  1.700  4.773  0.000    22.265     6.373
  52   1 H      0.331  0.669  0.000  0.000     0.624     1.236
  53   6 C      0.058  1.042  2.900  0.000    19.718     6.342
  54   1 H      0.042  0.958  0.000  0.000     2.423     2.435
  55   1 H      0.055  0.945  0.000  0.000     2.253     2.347
  56   6 C     -0.091  1.059  3.032  0.000    22.234     6.714
  57   1 H      0.073  0.927  0.000  0.000     2.049     2.239
  58   1 H      0.033  0.967  0.000  0.000     2.549     2.497
  59   6 C     -0.061  1.048  3.013  0.000    21.672     6.628
  60   1 H      0.031  0.969  0.000  0.000     2.577     2.510
  61   1 H      0.032  0.968  0.000  0.000     2.562     2.503
  62   6 C     -0.128  1.041  3.087  0.000    23.019     6.842
  63   1 H      0.067  0.933  0.000  0.000     2.121     2.278
  64   1 H      0.039  0.961  0.000  0.000     2.461     2.453
  65   1 H      0.048  0.952  0.000  0.000     2.344     2.394
  66   8 O     -0.486  1.701  4.785  0.000    22.540     6.412
  67   1 H      0.334  0.666  0.000  0.000     0.623     1.239
  68   6 C      0.068  1.042  2.890  0.000    19.465     6.287
  69   1 H      0.048  0.952  0.000  0.000     2.346     2.395
  70   1 H      0.014  0.986  0.000  0.000     2.831     2.631
  71   6 C     -0.080  1.056  3.024  0.000    22.031     6.683
  72   1 H      0.049  0.951  0.000  0.000     2.334     2.389
  73   1 H      0.026  0.974  0.000  0.000     2.639     2.541
  74   6 C     -0.062  1.049  3.013  0.000    21.695     6.632
  75   1 H      0.057  0.943  0.000  0.000     2.232     2.336
  76   1 H      0.030  0.970  0.000  0.000     2.592     2.518
  77   6 C     -0.149  1.053  3.095  0.000    23.289     6.858
  78   1 H      0.039  0.961  0.000  0.000     2.457     2.451
  79   1 H      0.053  0.947  0.000  0.000     2.282     2.362
  80   1 H      0.067  0.933  0.000  0.000     2.105     2.266
  81   8 O     -0.459  1.697  4.761  0.000    21.961     6.329
  82   1 H      0.302  0.698  0.000  0.000     0.713     1.326
  83   6 C      0.068  1.042  2.891  0.000    19.393     6.259
  84   1 H      0.023  0.977  0.000  0.000     2.682     2.561
  85   1 H      0.034  0.966  0.000  0.000     2.534     2.489
  86   6 C     -0.085  1.061  3.023  0.000    22.027     6.666
  87   1 H      0.046  0.954  0.000  0.000     2.373     2.409
  88   1 H      0.051  0.949  0.000  0.000     2.300     2.369
  89   6 C     -0.085  1.059  3.027  0.000    22.047     6.671
  90   1 H      0.055  0.945  0.000  0.000     2.243     2.338
  91   1 H      0.072  0.928  0.000  0.000     2.064     2.246
  92   6 C     -0.109  1.036  3.073  0.000    22.649     6.787
  93   1 H      0.036  0.964  0.000  0.000     2.502     2.474
  94   1 H      0.045  0.955  0.000  0.000     2.385     2.415
  95   1 H      0.029  0.971  0.000  0.000     2.603     2.523
  96   8 O     -0.460  1.702  4.758  0.000    22.049     6.339
  97   1 H      0.332  0.668  0.000  0.000     0.633     1.250
  98   6 C      0.065  1.043  2.892  0.000    19.627     6.332
  99   1 H      0.026  0.974  0.000  0.000     2.632     2.534
 100   1 H      0.030  0.970  0.000  0.000     2.584     2.514
 101   6 C     -0.068  1.052  3.016  0.000    21.794     6.647
 102   1 H      0.036  0.964  0.000  0.000     2.496     2.471
 103   1 H      0.051  0.949  0.000  0.000     2.313     2.378
 104   6 C     -0.058  1.046  3.012  0.000    21.613     6.619
 105   1 H      0.048  0.952  0.000  0.000     2.345     2.395
 106   1 H      0.030  0.970  0.000  0.000     2.593     2.518
 107   6 C     -0.110  1.037  3.074  0.000    22.668     6.790
 108   1 H      0.034  0.966  0.000  0.000     2.531     2.488
 109   1 H      0.033  0.967  0.000  0.000     2.550     2.497
 110   1 H      0.038  0.962  0.000  0.000     2.472     2.459
 111   8 O     -0.455  1.695  4.760  0.000    21.898     6.320
 112   1 H      0.306  0.694  0.000  0.000     0.702     1.315
 113   6 C      0.069  1.042  2.890  0.000    19.368     6.253
 114   1 H      0.028  0.972  0.000  0.000     2.618     2.530
 115   1 H      0.029  0.971  0.000  0.000     2.598     2.521
 116   6 C     -0.090  1.063  3.027  0.000    22.127     6.681
 117   1 H      0.042  0.958  0.000  0.000     2.427     2.436
 118   1 H      0.058  0.942  0.000  0.000     2.203     2.318
 119   6 C     -0.077  1.057  3.020  0.000    21.889     6.647
 120   1 H      0.050  0.950  0.000  0.000     2.313     2.376
 121   1 H      0.052  0.948  0.000  0.000     2.297     2.370
 122   6 C     -0.107  1.037  3.070  0.000    22.600     6.779
 123   1 H      0.032  0.968  0.000  0.000     2.559     2.502
 124   1 H      0.038  0.962  0.000  0.000     2.475     2.460
 125   1 H      0.031  0.969  0.000  0.000     2.575     2.510
 126   8 O     -0.606  1.723  4.883  0.000    25.231     6.784
 127   1 H      0.294  0.706  0.000  0.000     0.739     1.350
 128   1 H      0.332  0.668  0.000  0.000     0.620     1.231
 129   8 O     -0.605  1.725  4.880  0.000    25.219     6.782
 130   1 H      0.296  0.704  0.000  0.000     0.733     1.345
 131   1 H      0.322  0.678  0.000  0.000     0.644     1.253
 132   8 O     -0.610  1.725  4.885  0.000    25.334     6.798
 133   1 H      0.295  0.705  0.000  0.000     0.735     1.347
 134   1 H      0.314  0.686  0.000  0.000     0.664     1.272
 135   8 O     -0.624  1.715  4.909  0.000    25.678     6.844
 136   1 H      0.344  0.656  0.000  0.000     0.590     1.200
 137   1 H      0.322  0.678  0.000  0.000     0.656     1.272
 138   8 O     -0.609  1.727  4.882  0.000    25.309     6.794
 139   1 H      0.291  0.709  0.000  0.000     0.750     1.360
 140   1 H      0.334  0.666  0.000  0.000     0.614     1.225

 Mol. C6AA /au·bohr⁶  :     430224.312093
 Mol. C8AA /au·bohr⁸  :   21989782.145001
 Mol. α(0) /au        :       1420.499195

 
 Wiberg/Mayer (AO) data. WBOs > 0.1 written file <wbo>
 largest (>0.05) Wiberg bond orders for each atom
           total WBO             WBO to atom ...
     1  Na  0.416    Cl  49 0.138    O  138 0.096    Cl  32 0.087    Cl  31 0.076
     2  Na  0.468    Cl  48 0.102    Cl  29 0.091    Cl  41 0.078    Cl  50 0.075
     3  Na  0.541    Cl  35 0.170    Cl  46 0.167    Cl  30 0.166
     4  Na  0.527    Cl  47 0.189    Cl  27 0.154    Cl  37 0.147
     5  Na  0.383    Cl  48 0.100    Cl  40 0.081    O  135 0.056    Cl  33 0.051
     6  Na  0.452    Cl  43 0.112    Cl  38 0.093    Cl  34 0.074    Cl  50 0.063    Cl  33 0.056
     7  Na  0.375    Cl  40 0.117    Cl  35 0.100    Cl  44 0.084    O   81 0.077
     8  Na  0.564    Cl  27 0.133    Cl  37 0.115    Cl  26 0.105    Cl  42 0.083    Cl  38 0.072
     9  Na  0.373    Cl  37 0.125    Cl  42 0.096    Cl  39 0.095    O  111 0.087
    10  Na  0.522    Cl  36 0.197    Cl  29 0.105    Cl  48 0.085    O  135 0.064
    11  Na  0.514    Cl  27 0.138    Cl  30 0.135    Cl  34 0.108    Cl  26 0.088
    12  Na  0.326    Cl  50 0.112    Cl  45 0.107    O   51 0.075
    13  Na  0.467    Cl  45 0.140    Cl  46 0.110    Cl  28 0.093    O  129 0.088
    14  Na  0.559    Cl  49 0.127    Cl  41 0.094    Cl  43 0.092    Cl  31 0.086    Cl  32 0.080
    15  Na  0.475    Cl  42 0.186    Cl  26 0.083    Cl  50 0.081    Cl  45 0.066
    16  Na  0.548    Cl  26 0.150    Cl  45 0.117    Cl  30 0.090    Cl  33 0.069    Cl  46 0.068
    17  Na  0.435    Cl  28 0.135    O  132 0.084    Cl  40 0.077    Cl  48 0.074
    18  Na  0.573    Cl  44 0.131    Cl  35 0.113    Cl  34 0.110    Cl  30 0.085    Cl  33 0.071
    19  Na  0.450    Cl  39 0.129    O  126 0.101    Cl  41 0.092    Cl  32 0.080
    20  Na  0.529    Cl  29 0.211    Cl  49 0.129    Cl  41 0.078    Cl  43 0.062
    21  Na  0.499    Cl  31 0.170    Cl  34 0.105    Cl  47 0.099
    22  Na  0.557    Cl  28 0.140    Cl  46 0.120    Cl  40 0.109    Cl  35 0.075    Cl  33 0.059
    23  Na  0.504    Cl  32 0.167    Cl  47 0.123    Cl  39 0.085    Cl  37 0.057
    24  Na  0.345    Cl  39 0.104    Cl  41 0.087    O   66 0.071    Cl  38 0.065
    25  Na  0.496    Cl  44 0.189    Cl  43 0.106    Cl  31 0.105    Cl  34 0.052
    26  Cl  0.475    Na  16 0.150    Na   8 0.105    Na  11 0.088    Na  15 0.083
    27  Cl  0.477    Na   4 0.154    Na  11 0.138    Na   8 0.133
    28  Cl  0.464    Na  22 0.140    Na  17 0.135    Na  13 0.093
    29  Cl  0.442    Na  20 0.211    Na  10 0.105    Na   2 0.091
    30  Cl  0.481    Na   3 0.166    Na  11 0.135    Na  16 0.090    Na  18 0.085
    31  Cl  0.467    Na  21 0.170    Na  25 0.105    Na  14 0.086    Na   1 0.076
    32  Cl  0.453    Na  23 0.167    Na   1 0.087    Na  14 0.080    Na  19 0.080
    33  Cl  0.472    Na  18 0.071    Na  16 0.069    Na  22 0.059    Na   6 0.056    Na   5 0.051
    34  Cl  0.481    Na  18 0.110    Na  11 0.108    Na  21 0.105    Na   6 0.074    Na  25 0.052
    35  Cl  0.465    Na   3 0.170    Na  18 0.113    Na   7 0.100    Na  22 0.075
    36  Cl  0.364    Na  10 0.197
    37  Cl  0.459    Na   4 0.147    Na   9 0.125    Na   8 0.115    Na  23 0.057
    38  Cl  0.475    Na   6 0.093    Na   8 0.072    Na  24 0.065
    39  Cl  0.439    Na  19 0.129    Na  24 0.104    Na   9 0.095    Na  23 0.085
    40  Cl  0.418    Na   7 0.117    Na  22 0.109    Na   5 0.081    Na  17 0.077
    41  Cl  0.471    Na  14 0.094    Na  19 0.092    Na  24 0.087    Na   2 0.078    Na  20 0.078
    42  Cl  0.421    Na  15 0.186    Na   9 0.096    Na   8 0.083
    43  Cl  0.506    Na   6 0.112    Na  25 0.106    Na  14 0.092    Na  20 0.062
    44  Cl  0.442    Na  25 0.189    Na  18 0.131    Na   7 0.084
    45  Cl  0.442    Na  13 0.140    Na  16 0.117    Na  12 0.107    Na  15 0.066
    46  Cl  0.483    Na   3 0.167    Na  22 0.120    Na  13 0.110    Na  16 0.068
    47  Cl  0.490    Na   4 0.189    Na  23 0.123    Na  21 0.099
    48  Cl  0.449    Na   2 0.102    Na   5 0.100    Na  10 0.085    Na  17 0.074
    49  Cl  0.484    Na   1 0.138    Na  20 0.129    Na  14 0.127
    50  Cl  0.439    Na  12 0.112    Na  15 0.081    Na   2 0.075    Na   6 0.063
    51  O   2.018    C   53 0.988    H   52 0.862    Na  12 0.075
    52  H   0.890    O   51 0.862
    53  C   3.946    C   56 1.005    O   51 0.988    H   55 0.972    H   54 0.967
    54  H   0.995    C   53 0.967
    55  H   0.996    C   53 0.972
    56  C   3.991    C   59 1.009    C   53 1.005    H   58 0.975    H   57 0.961
    57  H   0.993    C   56 0.961
    58  H   0.999    C   56 0.975
    59  C   3.995    C   62 1.020    C   56 1.009    H   61 0.977    H   60 0.976
    60  H   0.996    C   59 0.976
    61  H   0.998    C   59 0.977
    62  C   3.992    C   59 1.020    H   64 0.983    H   65 0.974    H   63 0.972
    63  H   0.996    C   62 0.972
    64  H   0.998    C   62 0.983
    65  H   0.997    C   62 0.974
    66  O   1.996    C   68 0.999    H   67 0.829    Na  24 0.071
    67  H   0.887    O   66 0.829
    68  C   3.954    C   71 1.005    O   66 0.999    H   69 0.972    H   70 0.971
    69  H   0.996    C   68 0.972
    70  H   0.998    C   68 0.971
    71  C   3.994    C   74 1.007    C   68 1.005    H   73 0.977    H   72 0.971
    72  H   0.995    C   71 0.971
    73  H   0.999    C   71 0.977
    74  C   3.992    C   77 1.022    C   71 1.007    H   76 0.979    H   75 0.970
    75  H   0.996    C   74 0.970
    76  H   0.999    C   74 0.979
    77  C   3.992    C   74 1.022    H   78 0.984    H   79 0.978    H   80 0.972
    78  H   0.997    C   77 0.984
    79  H   0.997    C   77 0.978
    80  H   0.996    C   77 0.972
    81  O   2.004    C   83 0.980    H   82 0.902    Na   7 0.077
    82  H   0.908    O   81 0.902
    83  C   3.943    C   86 1.015    O   81 0.980    H   84 0.976    H   85 0.971
    84  H   0.999    C   83 0.976
    85  H   0.998    C   83 0.971
    86  C   3.992    C   83 1.015    C   89 1.013    H   87 0.974    H   88 0.971
    87  H   0.997    C   86 0.974
    88  H   0.997    C   86 0.971
    89  C   3.990    C   92 1.022    C   86 1.013    H   91 0.972    H   90 0.968
    90  H   0.998    C   89 0.968
    91  H   0.994    C   89 0.972
    92  C   3.993    C   89 1.022    H   93 0.986    H   95 0.985    H   94 0.983
    93  H   0.998    C   92 0.986
    94  H   0.998    C   92 0.983
    95  H   0.999    C   92 0.985
    96  O   1.989    C   98 0.994    H   97 0.854
    97  H   0.889    O   96 0.854
    98  C   3.956    C  101 1.006    O   96 0.994    H  100 0.972    H   99 0.961
    99  H   1.000    C   98 0.961
   100  H   0.998    C   98 0.972
   101  C   3.996    C  104 1.007    C   98 1.006    H  102 0.975    H  103 0.973
   102  H   0.998    C  101 0.975
   103  H   0.996    C  101 0.973
   104  C   3.996    C  107 1.021    C  101 1.007    H  106 0.979    H  105 0.975
   105  H   0.997    C  104 0.975
   106  H   0.999    C  104 0.979
   107  C   3.996    C  104 1.021    H  108 0.987    H  109 0.987    H  110 0.984
   108  H   0.999    C  107 0.987
   109  H   0.999    C  107 0.987
   110  H   0.998    C  107 0.984
   111  O   2.008    C  113 0.981    H  112 0.898    Na   9 0.087
   112  H   0.906    O  111 0.898
   113  C   3.944    C  116 1.016    O  111 0.981    H  114 0.976    H  115 0.971
   114  H   0.999    C  113 0.976
   115  H   0.998    C  113 0.971
   116  C   3.989    C  113 1.016    C  119 1.013    H  117 0.975    H  118 0.973
   117  H   0.998    C  116 0.975
   118  H   0.996    C  116 0.973
   119  C   3.987    C  122 1.021    C  116 1.013    H  121 0.977    H  120 0.973
   120  H   0.997    C  119 0.973
   121  H   0.997    C  119 0.977
   122  C   3.996    C  119 1.021    H  123 0.987    H  124 0.986    H  125 0.986
   123  H   0.999    C  122 0.987
   124  H   0.998    C  122 0.986
   125  H   0.999    C  122 0.986
   126  O   1.901    H  127 0.915    H  128 0.845    Na  19 0.101
   127  H   0.913    O  126 0.915
   128  H   0.889    O  126 0.845
   129  O   1.887    H  130 0.914    H  131 0.865    Na  13 0.088
   130  H   0.912    O  129 0.914
   131  H   0.896    O  129 0.865
   132  O   1.883    H  133 0.915    H  134 0.860    Na  17 0.084
   133  H   0.913    O  132 0.915
   134  H   0.901    O  132 0.860
   135  O   1.899    H  137 0.897    H  136 0.863    Na  10 0.064    Na   5 0.056
   136  H   0.881    O  135 0.863
   137  H   0.896    O  135 0.897
   138  O   1.889    H  139 0.918    H  140 0.848    Na   1 0.096
   139  H   0.915    O  138 0.918
   140  H   0.888    O  138 0.848
 MOs/occ written to file <molden.input>
 
molecular dipole:
                 x           y           z       tot (Debye)
 q only:        1.393      -1.588       1.918
   full:       -0.961      -1.980       2.372       8.226
molecular quadrupole (traceless):
                xx          xy          yy          xz          yz          zz
 q only:        6.366     -50.971     -22.855      -3.470      -9.853      16.488
  q+dip:       24.338     -62.732      -2.487      14.496       9.671     -21.851
   full:       20.734     -62.817      -1.187      12.699      12.154     -19.547

SCC energy    :    -238.2365352
rep           :       1.3504857
ES            :       2.0258817
AES           :      -0.0365955
AXC           :       0.0224695
disp          :      -0.2524606
XB            :       0.0000000
fix           :       0.0000000
total E       :    -236.8716331
atomizationE  :      26.9519565    16912.61
(atE without considering molecular charge,
 total energy contains solvation terms)
H-L gap (eV)  :          2.7504
           ------------------------------------------------- 
          |                 ===============                 |
          |                   A N C O P T                   |
          |                 ===============                 |
          |          Approximate Normal Coordinate          |
          |           Rational Function Optimizer           |
           ------------------------------------------------- 
dumping coords to <xtbopt.coord> and <xtbopt.log>
 optlevel               0
 Maxcycle             420
 Maxmicro              25
 Econv         5.000000000000000E-006
 Gconv         1.000000000000000E-003
 Maxdispl       1.00000000000000     
 Hlow          5.000000000000000E-003
 S6             20.0000000000000     
 Nvar              414

generating ANC from model Hessian ...
 Shifting diagonal of input Hessian by   2.305905026550632E-002
 Lowest  eigenvalues of input Hessian
    0.005000    0.005235    0.006343    0.008438    0.008647    0.008775
    0.008929    0.009719    0.009893    0.010173    0.010281    0.010673
    0.011016    0.011083    0.011227    0.011534    0.011627    0.011773
 Highest eigenvalues
    1.467905    1.506250    1.518118    1.518277    1.520056    1.522561
 
cpu  time for ANC gen    0.13 s
wall time for ANC gen    0.13 s
................................................................................
.............................. CYCLE    1 ......................................
................................................................................
   1   -238.2365352 -0.238237E+03  0.775E-04    2.75       0.0  T
   2   -238.2365352 -0.264836E-08  0.713E-04    2.75      11.9  T
   3   -238.2365352 -0.166440E-08  0.680E-04    2.75      12.4  T
speedup  1.00
cpu  time for SCC    0.21 s
wall time for SCC    0.21 s
speedup  1.00
cpu  time for grad    0.63 s
wall time for grad    0.63 s
 E :   -236.87163303  G :  0.000188    pred/act E change:  0.000D+00  0.531D-07
Maxdispl :   0.0078   ||displ|| :   0.0149   Lambda : -0.199D-05
Largest |displ|/coords:  0.0078 (   5)  0.0072 (   3)  0.0040 (   1)
................................................................................
.............................. CYCLE    2 ......................................
................................................................................
   1   -238.2364362 -0.238236E+03  0.255E-02    2.75       0.0  T
   2   -238.2364367 -0.503525E-06  0.703E-03    2.75       1.2  T
   3   -238.2364368 -0.509449E-07  0.262E-03    2.75       3.2  T
   4   -238.2364368 -0.101739E-07  0.130E-03    2.75       6.5  T
   5   -238.2364368 -0.627017E-08  0.868E-04    2.75       9.7  T
   6   -238.2364368 -0.647870E-08  0.662E-04    2.75      12.8  T
speedup  1.00
cpu  time for SCC    0.40 s
wall time for SCC    0.40 s
speedup  1.00
cpu  time for grad    0.82 s
wall time for grad    0.82 s
 E :   -236.87163163  G :  0.000357    pred/act E change:  0.000D+00  0.140D-05
Maxdispl :   0.0074   ||displ|| :   0.0113   Lambda : -0.366D-05
Largest |displ|/coords:  0.0074 (   3)  0.0053 (   5)  0.0043 (   1)
................................................................................
.............................. CYCLE    3 ......................................
................................................................................
   1   -238.2364459 -0.238236E+03  0.204E-02    2.75       0.0  T
   2   -238.2364462 -0.298286E-06  0.547E-03    2.75       1.5  T
   3   -238.2364463 -0.307036E-07  0.202E-03    2.75       4.2  T
   4   -238.2364463 -0.614887E-08  0.969E-04    2.75       8.7  T
   5   -238.2364463 -0.350238E-08  0.650E-04    2.75      13.0  T
speedup  1.00
cpu  time for SCC    0.33 s
wall time for SCC    0.34 s
speedup  1.00
cpu  time for grad    0.75 s
wall time for grad    0.75 s
 E :   -236.87163332  G :  0.000114    pred/act E change: -0.997D-06 -0.169D-05
Maxdispl :   0.0048   ||displ|| :   0.0104   Lambda : -0.972D-06
Largest |displ|/coords:  0.0048 (   1)  0.0039 (   3)  0.0034 (   7)

   *** GEOMETRY OPTIMIZATION CONVERGED AFTER 3 ITERATIONS ***

------------------------------------------------------------------------
 total energy gain (kcal):     -0.0002
------------------------------------------------------------------------
================
 final structure:
================
$coord
        0.06330638730803        1.30233548386991      -14.12523033008671      Na
        1.94725965033659        2.70998943199503       -1.29437610154299      Na
      -13.93236742780540        0.03390037374532        1.97155741768671      Na
       -4.47131777836472       -9.38299739587419      -10.96933781009981      Na
       -4.21236811926827        5.59434247401395       -1.20746129189987      Na
       -3.74923940176084       -0.95145226156806       -3.23279143647651      Na
      -10.30908430296814        8.16786429943058       -0.97864862818823      Na
       -3.28936612721679       -7.69459957216495       -4.91296580134009      Na
        2.91291901251168       -9.80970695622847       -5.29771464993280      Na
        0.86722859069477        9.20265248230386        0.35895176158307      Na
       -9.33001391597246       -4.63265748296090       -4.64866527175271      Na
       -2.55947710332506        0.71586351896590        3.56327375097304      Na
       -6.93963079155097       -1.34114513996390        7.98392027535962      Na
        0.14222667436302        0.51112189638265       -8.32235936057547      Na
       -1.94786880511216       -5.55920586447569        1.33273108817964      Na
       -8.08694394591899       -2.94134739969173        1.80471579302306      Na
       -3.52107349466144        7.23709395189626        5.17444952602411      Na
       -9.97239585832572        1.91125085230399       -2.88557648063008      Na
        6.06072875952255       -1.60842744569736       -8.67792108913259      Na
        3.04011601959928        5.27875732257978       -6.57298701672621      Na
       -5.21457007638291       -2.91307577513097       -9.85456477381740      Na
       -8.89292291718735        3.55440032026945        3.72015016417764      Na
        0.96992457587016       -5.90255715625882      -10.17872927535963      Na
        2.54210202768367       -3.73968848733576       -3.35643576497731      Na
       -5.56518884832550        3.71018673850307       -7.67376079113743      Na
       -5.80450598991966       -5.39522022752072       -1.51822754661236      Cl
       -7.32796072959264       -7.25904099591894       -8.00377739047814      Cl
       -5.29077771019864        3.11743890911557        6.89658998807108      Cl
        3.81609726666760        7.17768709247139       -2.50021699692454      Cl
      -12.05816045788228       -2.51308026086554       -1.40025138100884      Cl
       -3.73993219175895        1.42644186376645      -11.26556340668289      Cl
        2.68991328728475       -1.93826720147508      -11.92929691948337      Cl
       -6.28430891305942        1.31219825460351        0.28727273095022      Cl
       -7.63689664289510       -0.50964110452882       -6.31328314713013      Cl
      -12.71850789416436        4.27367353208780        0.52305389537699      Cl
       -1.39541007277837       12.22108214001403        2.98077774050612      Cl
       -0.73055203720869      -10.26172172651107       -8.35180443732902      Cl
       -1.46640582487601       -3.61240617177505       -6.55509338985801      Cl
        4.90735306596153       -5.98423562153457       -7.11261329761900      Cl
       -7.14809047658857        7.69671643059375        2.30012868755410      Cl
        3.92301411926568        0.58910149727547       -5.12253370703141      Cl
        0.40418450413403       -8.09305020946076       -1.78283239728323      Cl
       -1.73097974476318        3.46607913520949       -4.77544756689095      Cl
       -8.04876991516331        6.09896436422539       -4.52722485988587      Cl
       -4.31911248163937       -3.72447575860664        4.98422409430567      Cl
      -10.83074401640608       -0.79718578528258        5.35921970655164      Cl
       -3.00854891953715       -5.66256290993574      -13.21124266201759      Cl
       -0.63900129706823        4.96772794389542        2.11313009474653      Cl
        2.24626060942165        4.46877557939546      -11.08830184118606      Cl
       -0.18970140306185       -1.41249826295296       -0.02868552390176      Cl
        0.68905555552004        0.64183246275859        5.86902559378459      O 
        1.65638798171168        2.10545776531554        5.36397305967424      H 
        1.23785079783421        0.23768001491597        8.45513231985013      C 
        3.14702766147833       -0.54915559671748        8.66285906880248      H 
       -0.12495419135727       -1.17311031838080        9.09568799699271      H 
        0.99529175266682        2.62227516946801       10.06246328352215      C 
       -0.55265400086080        3.76761876486899        9.32142168069997      H 
        0.51934149244400        2.06235573027753       11.98916341214428      H 
        3.39256179995783        4.23259240373049       10.15365697532751      C 
        4.96567878133132        3.07668501297577       10.82984599192933      H 
        3.09243186914006        5.73694286223046       11.53388986774943      H 
        4.08930655451090        5.42544906724745        7.62519252081108      C 
        2.47142743617375        6.41705672179087        6.83416972501607      H 
        5.60550079922147        6.78778312648531        7.88545031938468      H 
        4.75702637537756        4.01909191726112        6.28498736201805      H 
        5.31456967322420       -4.12271456096394       -0.64520397478049      O 
        4.94098204970117       -4.08884288900580        1.16472453829322      H 
        7.96035372373092       -4.32630092903836       -0.86110646750444      C 
        8.42183821695918       -3.98333363786655       -2.84375495712639      H 
        8.56489620331369       -6.25739393456434       -0.38657624159456      H 
        9.41579484100729       -2.47782782662518        0.80499544539223      C 
        8.92440729477727       -2.83810624423402        2.77761555473172      H 
       11.42207611699295       -2.89051673101307        0.56637609527897      H 
        8.90868285066640        0.30191144646989        0.18080338530234      C 
        8.52495155602166        0.49080571816153       -1.83453023214926      H 
       10.59847613039538        1.40756150416176        0.60101011419047      H 
        6.70528240762248        1.38471590565086        1.68049033635088      C 
        7.09566301198517        1.23468423024178        3.69131115276760      H 
        6.44280514682542        3.36348144354632        1.20061561887588      H 
        4.98698062306322        0.35170816975809        1.26645017509920      H 
      -12.70595962408379       10.58684347989215       -2.80160826045372      O 
      -13.91752020728870       10.40201576582011       -4.14019825604595      H 
      -12.61089721421741       13.18828829974864       -2.16003633941583      C 
      -14.45238105760210       13.79104207220533       -1.41941873978318      H 
      -12.17780817602113       14.31799145395977       -3.84152091068679      H 
      -10.59374801679819       13.60484152640952       -0.15770063650155      C 
      -10.85402489047332       15.47859134454526        0.65877065634596      H 
      -10.89924624212586       12.22195020796704        1.34215977323012      H 
       -7.90412672793242       13.37182489742146       -1.17674243038450      C 
       -7.79671700274468       11.71905867809438       -2.40313927178268      H 
       -6.63126784898349       13.12137110351020        0.42224947472239      H 
       -7.06291994057078       15.69767521747670       -2.65134966417826      C 
       -7.21794972057048       17.38080314592545       -1.48134647946052      H 
       -5.09963118373933       15.51067592315122       -3.23005806378071      H 
       -8.20270850825070       15.97307386013503       -4.33973315676382      H 
        3.70711378544951       -3.76726282248324        4.29995543504944      O 
        2.34714992545132       -2.54437478368215        4.26383890328084      H 
        2.81290397914469       -6.02751635775949        5.39656783435426      C 
        1.66373351145289       -7.08290562627492        4.02349229077967      H 
        1.62810334817829       -5.61448738450562        7.03620101789357      H 
        5.06561648562164       -7.64578921241427        6.17721219792898      C 
        4.37707310154124       -9.48571236429280        6.79874639362424      H 
        6.25404934876913       -7.92827300251702        4.51599702405952      H 
        6.64221793489983       -6.41637614482402        8.26391010211549      C 
        7.01812639185157       -4.45885196760748        7.73517189885016      H 
        8.45486493940774       -7.39385002159101        8.39014408957312      H 
        5.35924850695589       -6.49815286680762       10.84162929853634      C 
        4.98117262044160       -8.44223715706781       11.39284964503750      H 
        6.56960315649572       -5.64617883288280       12.26744409178320      H 
        3.57847549304238       -5.47469249420309       10.81998142148722      H 
        4.79991316659896      -13.10012734022328       -6.11855168490831      O 
        4.63672520425144      -14.40977489902002       -7.36538857955702      H 
        7.21301075319309      -13.36215162876000       -4.98604697415309      C 
        8.69028552713073      -13.16618253694610       -6.42785358054259      H 
        7.38568976872265      -15.23541501862792       -4.11223555937039      H 
        7.55033249802162      -11.31934379049773       -2.99677796748820      C 
        9.52346825612175      -11.30326329708630       -2.40185961683281      H 
        7.15602934895131       -9.50427112322259       -3.88100964820444      H 
        5.84740077320832      -11.70513846322956       -0.69946858649655      C 
        4.01931970414960      -12.43001399399119       -1.31434913299901      H 
        5.52348398861248       -9.89504478839621        0.22198977829796      H 
        6.97886000484855      -13.52760572744143        1.21980433433762      C 
        8.76903959011665      -12.80761409503734        1.93271998019479      H 
        5.70097713668126      -13.77021928762766        2.80989402985660      H 
        7.31522284009845      -15.37320105803429        0.38015764335419      H 
        7.39906548565755        1.89011337079701      -10.20827342810118      O 
        8.67116398174078        3.02133971153007      -10.83727521439019      H 
        5.82130963297138        2.59629913342179      -10.85713457987168      H 
       -5.22847495081938       -0.27268932094525       11.47043808593498      O 
       -4.81664434147654        0.00566896435426       13.21485233947523      H 
       -4.80046972760860        1.30174246722618       10.62605585107988      H 
       -1.59022540366285        9.28360444283954        7.93661347071710      O 
       -0.92993905931828       10.12300935176878        9.40280332550379      H 
       -1.44565750460191       10.55987682101477        6.61509669494130      H 
       -2.95260253340542        9.32309302196791       -2.03765365775736      O 
       -3.37402025172622       10.64552308155402       -0.83529098596399      H 
       -3.22181210927108       10.07073696905085       -3.67226954509010      H 
       -1.45483300354692       -1.22358783612840      -16.78174867185649      O 
       -2.00346160537171       -1.74300473775031      -18.43104252325436      H 
       -1.85518265355059       -2.67752975720746      -15.71802893279846      H 
$end
 
 Bond Distances (Angstroems)
 ---------------------------
Na1-Na14=3.0994      Na1-Cl31=2.5189      Na1-Cl32=2.4946      Na1-Cl49=2.5932      Na1-O138=2.0996      Na1-H140=2.4853      
Na2-Na5=3.5995       Na2-Na6=3.7274       Na2-Na10=3.5912      Na2-Na12=3.6618      Na2-Na14=4.0122      Na2-Na20=3.1599      
Na2-Na24=3.5970      Na2-Cl29=2.6410      Na2-Cl41=2.5410      Na2-Cl43=2.7096      Na2-Cl48=2.5597      Na2-Cl50=2.5468      
Na2-C77=3.0512       Na2-H80=2.4456       Na3-Na16=3.4720      Na3-Na18=3.4619      Na3-Na22=3.3821      Na3-Cl30=2.4462      
Na3-Cl35=2.4564      Na3-Cl46=2.4700      Na4-Na8=3.3854       Na4-Na21=3.4964      Na4-Na23=3.4435      Na4-Cl27=2.4518      
Na4-Cl37=2.4604      Na4-Cl47=2.4254      Na5-Na2=3.5995       Na5-Na6=3.6342       Na5-Na7=3.5040       Na5-Na10=3.3998      
Na5-Na12=3.7152      Na5-Na17=3.5064      Na5-Na18=3.7253      Na5-Na22=3.7549      Na5-Na25=3.6353      Na5-Cl33=2.6387      
Na5-Cl40=2.6639      Na5-Cl43=2.5608      Na5-Cl44=2.6979      Na5-Cl48=2.6026      Na5-O135=2.1286      Na6-Na2=3.7274       
Na6-Na5=3.6342       Na6-Na8=3.6855       Na6-Na11=3.6163      Na6-Na12=3.7561      Na6-Na14=3.4776      Na6-Na15=3.5624      
Na6-Na16=3.6720      Na6-Na18=3.6295      Na6-Na21=3.7360      Na6-Na24=3.6421      Na6-Na25=3.5400      Na6-Cl26=2.7451      
Na6-Cl33=2.5893      Na6-Cl34=2.6352      Na6-Cl38=2.5560      Na6-Cl43=2.6966      Na6-Cl50=2.5461      Na7-Na5=3.5040       
Na7-Na18=3.4658      Na7-Na22=3.5643      Na7-Cl35=2.5502      Na7-Cl40=2.4229      Na7-Cl44=2.4810      Na7-O81=2.0440       
Na7-C83=2.9887       Na7-C86=2.9136       Na7-H88=2.4916       Na7-C89=3.0355       Na7-H90=2.4222       Na8-Na4=3.3854       
Na8-Na6=3.6855       Na8-Na9=3.4737       Na8-Na11=3.5865      Na8-Na15=3.5643      Na8-Na21=3.7787      Na8-Na23=3.7073      
Na8-Na24=3.8185      Na8-Cl26=2.5454      Na8-Cl27=2.7010      Na8-Cl37=2.6439      Na8-Cl38=2.5204      Na8-Cl42=2.5707      
Na9-Na8=3.4737       Na9-Na23=3.4646      Na9-Na24=3.3781      Na9-Cl37=2.5272      Na9-Cl39=2.4767      Na9-Cl42=2.4591      
Na9-O111=2.0537      Na9-C113=2.9562      Na9-C116=2.8536      Na9-H118=2.3727      Na10-Na2=3.5912      Na10-Na5=3.3998      
Na10-Na17=3.6011     Na10-Cl29=2.4233     Na10-Cl36=2.4310     Na10-Cl48=2.5533     Na10-O135=2.3871     Na10-H136=2.4535     
Na11-Na6=3.6163      Na11-Na8=3.5865      Na11-Na16=3.5911     Na11-Na18=3.6024     Na11-Na21=3.6277     Na11-Cl26=2.5274     
Na11-Cl27=2.4912     Na11-Cl30=2.5094     Na11-Cl34=2.5177     Na12-Na2=3.6618      Na12-Na5=3.7152      Na12-Na6=3.7561      
Na12-Na13=3.4684     Na12-Na15=3.5390     Na12-Na16=3.6287     Na12-Na17=3.5909     Na12-Na22=3.6737     Na12-Cl28=2.6107     
Na12-Cl33=2.6439     Na12-Cl45=2.6370     Na12-Cl48=2.5854     Na12-Cl50=2.5405     Na12-O51=2.1084      Na13-Na12=3.4684     
Na13-Na16=3.4319     Na13-Na22=3.5876     Na13-Cl28=2.5805     Na13-Cl45=2.4563     Na13-Cl46=2.5004     Na13-O129=2.1316     
Na13-H131=2.2786     Na14-Na1=3.0994      Na14-Na2=4.0122      Na14-Na6=3.4776      Na14-Na19=3.3320     Na14-Na20=3.0941     
Na14-Na21=3.4607     Na14-Na23=3.5603     Na14-Na24=3.6849     Na14-Na25=3.4793     Na14-Cl31=2.6231     Na14-Cl32=2.6722     
Na14-Cl38=2.5220     Na14-Cl41=2.6214     Na14-Cl43=2.6364     Na14-Cl49=2.7871     Na15-Na6=3.5624      Na15-Na8=3.5643      
Na15-Na12=3.5390     Na15-Na16=3.5405     Na15-Na24=3.5679     Na15-Cl26=2.5394     Na15-Cl42=2.4628     Na15-Cl45=2.5002     
Na15-Cl50=2.4899     Na16-Na3=3.4720      Na16-Na6=3.6720      Na16-Na11=3.5911     Na16-Na12=3.6287     Na16-Na13=3.4319     
Na16-Na15=3.5405     Na16-Na18=3.7081     Na16-Na22=3.6090     Na16-Cl26=2.4974     Na16-Cl30=2.7100     Na16-Cl33=2.5732     
Na16-Cl45=2.6416     Na16-Cl46=2.6332     Na17-Na5=3.5064      Na17-Na10=3.6011     Na17-Na12=3.5909     Na17-Na22=3.5314     
Na17-Cl28=2.5417     Na17-Cl36=3.0933     Na17-Cl40=2.4610     Na17-Cl48=2.5283     Na17-O132=2.0865     Na17-H134=2.2089     
Na18-Na3=3.4619      Na18-Na5=3.7253      Na18-Na6=3.6295      Na18-Na7=3.4658      Na18-Na11=3.6024     Na18-Na16=3.7081     
Na18-Na22=3.6471     Na18-Na25=3.5729     Na18-Cl30=2.7051     Na18-Cl33=2.5939     Na18-Cl34=2.5414     Na18-Cl35=2.6321     
Na18-Cl44=2.5888     Na19-Na14=3.3320     Na19-Na20=4.1326     Na19-Na23=3.6127     Na19-Na24=3.5593     Na19-Cl32=2.4845     
Na19-Cl39=2.5339     Na19-Cl41=2.4843     Na19-O126=2.1412     Na20-Na2=3.1599      Na20-Na14=3.0941     Na20-Na19=4.1326     
Na20-Cl29=2.4132     Na20-Cl41=2.6393     Na20-Cl43=2.8634     Na20-Cl49=2.4636     Na21-Na4=3.4964      Na21-Na6=3.7360      
Na21-Na8=3.7787      Na21-Na11=3.6277     Na21-Na14=3.4607     Na21-Na23=3.6390     Na21-Na25=3.6946     Na21-Cl27=2.7384     
Na21-Cl31=2.5377     Na21-Cl34=2.6024     Na21-Cl38=2.6682     Na21-Cl47=2.5758     Na22-Na3=3.3821      Na22-Na5=3.7549      
Na22-Na7=3.5643      Na22-Na12=3.6737     Na22-Na13=3.5876     Na22-Na16=3.6090     Na22-Na17=3.5314     Na22-Na18=3.6471     
Na22-Cl28=2.5519     Na22-Cl33=2.5717     Na22-Cl35=2.6656     Na22-Cl40=2.4944     Na22-Cl46=2.6658     Na23-Na4=3.4435      
Na23-Na8=3.7073      Na23-Na9=3.4646      Na23-Na14=3.5603     Na23-Na19=3.6127     Na23-Na21=3.6390     Na23-Na24=3.8776     
Na23-Cl32=2.4673     Na23-Cl37=2.6581     Na23-Cl38=2.6092     Na23-Cl39=2.6412     Na23-Cl47=2.6502     Na24-Na2=3.5970      
Na24-Na6=3.6421      Na24-Na8=3.8185      Na24-Na9=3.3781      Na24-Na14=3.6849     Na24-Na15=3.5679     Na24-Na19=3.5593     
Na24-Na23=3.8776     Na24-Cl38=2.7146     Na24-Cl39=2.6322     Na24-Cl41=2.5797     Na24-Cl42=2.6982     Na24-Cl50=2.5899     
Na24-O66=2.0620      Na25-Na5=3.6353      Na25-Na6=3.5400      Na25-Na14=3.4793     Na25-Na18=3.5729     Na25-Na21=3.6946     
Na25-Cl31=2.4507     Na25-Cl34=2.5897     Na25-Cl43=2.5467     Na25-Cl44=2.4693     Cl26-Na6=2.7451      Cl26-Na8=2.5454      
Cl26-Na11=2.5274     Cl26-Na15=2.5394     Cl26-Na16=2.4974     Cl27-Na4=2.4518      Cl27-Na8=2.7010      Cl27-Na11=2.4912     
Cl27-Na21=2.7384     Cl28-Na12=2.6107     Cl28-Na13=2.5805     Cl28-Na17=2.5417     Cl28-Na22=2.5519     Cl29-Na2=2.6410      
Cl29-Na10=2.4233     Cl29-Na20=2.4132     Cl30-Na3=2.4462      Cl30-Na11=2.5094     Cl30-Na16=2.7100     Cl30-Na18=2.7051     
Cl31-Na1=2.5189      Cl31-Na14=2.6231     Cl31-Na21=2.5377     Cl31-Na25=2.4507     Cl32-Na1=2.4946      Cl32-Na14=2.6722     
Cl32-Na19=2.4845     Cl32-Na23=2.4673     Cl33-Na5=2.6387      Cl33-Na6=2.5893      Cl33-Na12=2.6439     Cl33-Na16=2.5732     
Cl33-Na18=2.5939     Cl33-Na22=2.5717     Cl34-Na6=2.6352      Cl34-Na11=2.5177     Cl34-Na18=2.5414     Cl34-Na21=2.6024     
Cl34-Na25=2.5897     Cl35-Na3=2.4564      Cl35-Na7=2.5502      Cl35-Na18=2.6321     Cl35-Na22=2.6656     Cl36-Na10=2.4310     
Cl36-Na17=3.0933     Cl37-Na4=2.4604      Cl37-Na8=2.6439      Cl37-Na9=2.5272      Cl37-Na23=2.6581     Cl38-Na6=2.5560      
Cl38-Na8=2.5204      Cl38-Na14=2.5220     Cl38-Na21=2.6682     Cl38-Na23=2.6092     Cl38-Na24=2.7146     Cl39-Na9=2.4767      
Cl39-Na19=2.5339     Cl39-Na23=2.6412     Cl39-Na24=2.6322     Cl40-Na5=2.6639      Cl40-Na7=2.4229      Cl40-Na17=2.4610     
Cl40-Na22=2.4944     Cl41-Na2=2.5410      Cl41-Na14=2.6214     Cl41-Na19=2.4843     Cl41-Na20=2.6393     Cl41-Na24=2.5797     
Cl42-Na8=2.5707      Cl42-Na9=2.4591      Cl42-Na15=2.4628     Cl42-Na24=2.6982     Cl43-Na2=2.7096      Cl43-Na5=2.5608      
Cl43-Na6=2.6966      Cl43-Na14=2.6364     Cl43-Na20=2.8634     Cl43-Na25=2.5467     Cl44-Na5=2.6979      Cl44-Na7=2.4810      
Cl44-Na18=2.5888     Cl44-Na25=2.4693     Cl45-Na12=2.6370     Cl45-Na13=2.4563     Cl45-Na15=2.5002     Cl45-Na16=2.6416     
Cl46-Na3=2.4700      Cl46-Na13=2.5004     Cl46-Na16=2.6332     Cl46-Na22=2.6658     Cl47-Na4=2.4254      Cl47-Na21=2.5758     
Cl47-Na23=2.6502     Cl48-Na2=2.5597      Cl48-Na5=2.6026      Cl48-Na10=2.5533     Cl48-Na12=2.5854     Cl48-Na17=2.5283     
Cl49-Na1=2.5932      Cl49-Na14=2.7871     Cl49-Na20=2.4636     Cl50-Na2=2.5468      Cl50-Na6=2.5461      Cl50-Na12=2.5405     
Cl50-Na15=2.4899     Cl50-Na24=2.5899     O51-Na12=2.1084      O51-H52=0.9661       O51-C53=1.4152       H52-O51=0.9661       
C53-O51=1.4152       C53-H54=1.0982       C53-H55=1.0919       C53-C56=1.5272       H54-C53=1.0982       H55-C53=1.0919       
C56-C53=1.5272       C56-H57=1.0918       C56-H58=1.0912       C56-C59=1.5290       H57-C56=1.0918       H58-C56=1.0912       
C59-C56=1.5290       C59-H60=1.0932       C59-H61=1.0920       C59-C62=1.5247       H60-C59=1.0932       H61-C59=1.0920       
C62-C59=1.5247       C62-H63=1.0879       C62-H64=1.0874       C62-H65=1.0870       H63-C62=1.0879       H64-C62=1.0874       
H65-C62=1.0870       O66-Na24=2.0620      O66-H67=0.9781       O66-C68=1.4089       H67-O66=0.9781       C68-O66=1.4089       
C68-H69=1.0924       C68-H70=1.0998       C68-C71=1.5256       H69-C68=1.0924       H70-C68=1.0998       C71-C68=1.5256       
C71-H72=1.0925       C71-H73=1.0912       C71-C74=1.5313       H72-C71=1.0925       H73-C71=1.0912       C74-C71=1.5313       
C74-H75=1.0902       C74-H76=1.0915       C74-C77=1.5224       H75-C74=1.0902       H76-C74=1.0915       C77-Na2=3.0512       
C77-C74=1.5224       C77-H78=1.0869       C77-H79=1.0864       C77-H80=1.0833       H78-C77=1.0869       H79-C77=1.0864       
H80-Na2=2.4456       H80-C77=1.0833       O81-Na7=2.0440       O81-H82=0.9604       O81-C83=1.4188       H82-O81=0.9604       
C83-Na7=2.9887       C83-O81=1.4188       C83-H84=1.0977       C83-H85=1.0962       C83-C86=1.5201       H84-C83=1.0977       
H85-C83=1.0962       C86-Na7=2.9136       C86-C83=1.5201       C86-H87=1.0903       C86-H88=1.0916       C86-C89=1.5270       
H87-C86=1.0903       H88-Na7=2.4916       H88-C86=1.0916       C89-Na7=3.0355       C89-C86=1.5270       C89-H90=1.0906       
C89-H91=1.0896       C89-C92=1.5238       H90-Na7=2.4222       H90-C89=1.0906       H91-C89=1.0896       C92-C89=1.5238       
C92-H93=1.0878       C92-H94=1.0876       C92-H95=1.0878       H93-C92=1.0878       H94-C92=1.0876       H95-C92=1.0878       
O96-H97=0.9680       O96-C98=1.4111       H97-O96=0.9680       C98-O96=1.4111       C98-H99=1.0998       C98-H100=1.0926      
C98-C101=1.5248      H99-C98=1.0998       H100-C98=1.0926      C101-C98=1.5248      C101-H102=1.0904     C101-H103=1.0912     
C101-C104=1.5293     H102-C101=1.0904     H103-C101=1.0912     C104-C101=1.5293     C104-H105=1.0913     C104-H106=1.0918     
C104-C107=1.5243     H105-C104=1.0913     H106-C104=1.0918     C107-C104=1.5243     C107-H108=1.0879     C107-H109=1.0876     
C107-H110=1.0870     H108-C107=1.0879     H109-C107=1.0876     H110-C107=1.0870     O111-Na9=2.0537      O111-H112=0.9608     
O111-C113=1.4174     H112-O111=0.9608     C113-Na9=2.9562      C113-O111=1.4174     C113-H114=1.0973     C113-H115=1.0976     
C113-C116=1.5194     H114-C113=1.0973     H115-C113=1.0976     C116-Na9=2.8536      C116-C113=1.5194     C116-H117=1.0906     
C116-H118=1.0886     C116-C119=1.5270     H117-C116=1.0906     H118-Na9=2.3727      H118-C116=1.0886     C119-C116=1.5270     
C119-H120=1.0903     C119-H121=1.0884     C119-C122=1.5232     H120-C119=1.0903     H121-C119=1.0884     C122-C119=1.5232     
C122-H123=1.0885     C122-H124=1.0871     C122-H125=1.0876     H123-C122=1.0885     H124-C122=1.0871     H125-C122=1.0876     
O126-Na19=2.1412     O126-H127=0.9604     O126-H128=0.9770     H127-O126=0.9604     H128-O126=0.9770     O129-Na13=2.1316     
O129-H130=0.9599     O129-H131=0.9722     H130-O129=0.9599     H131-Na13=2.2786     H131-O129=0.9722     O132-Na17=2.0865     
O132-H133=0.9599     O132-H134=0.9752     H133-O132=0.9599     H134-Na17=2.2089     H134-O132=0.9752     O135-Na5=2.1286      
O135-Na10=2.3871     O135-H136=0.9717     O135-H137=0.9618     H136-Na10=2.4535     H136-O135=0.9717     H137-O135=0.9618     
O138-Na1=2.0996      O138-H139=0.9600     O138-H140=0.9766     H139-O138=0.9600     H140-Na1=2.4853      H140-O138=0.9766     
 C  H  Rav=1.0909 sigma=0.0038  Rmin=1.0833  Rmax=1.0998    45
 C  C  Rav=1.5253 sigma=0.0032  Rmin=1.5194  Rmax=1.5313    15
 O  H  Rav=0.9672 sigma=0.0070  Rmin=0.9599  Rmax=0.9781    15
 O  C  Rav=1.4143 sigma=0.0037  Rmin=1.4089  Rmax=1.4188     5
 Na H  Rav=2.3948 sigma=0.0955  Rmin=2.2089  Rmax=2.4916     8
 Na C  Rav=2.9665 sigma=0.0684  Rmin=2.8536  Rmax=3.0512     6
 Na O  Rav=2.1243 sigma=0.0933  Rmin=2.0440  Rmax=2.3871    10
 Na Na Rav=3.5796 sigma=0.1658  Rmin=3.0941  Rmax=4.1326    72
 Cl Na Rav=2.5755 sigma=0.1023  Rmin=2.4132  Rmax=3.0933   106
 
 selected bond angles (degree)
 --------------------
Cl31-Na1-Na14= 54.48           Cl32-Na1-Na14= 55.81           Cl32-Na1-Cl31=100.56           Cl49-Na1-Na14= 57.81           
Cl49-Na1-Cl31= 88.10           Cl49-Na1-Cl32= 84.68           O138-Na1-Na14=125.63           O138-Na1-Cl31= 96.50           
O138-Na1-Cl32= 95.02           O138-Na1-Cl49=175.37           H140-Na1-Na14=103.12           H140-Na1-Cl31= 84.23           
H140-Na1-Cl32= 78.64           H140-Na1-Cl49=160.00           H140-Na1-O138= 22.65           Na6-Na2-Na5= 59.44             
Na10-Na2-Na5= 56.43            Na10-Na2-Na6=115.83            Na12-Na2-Na5= 61.54            Na12-Na2-Na6= 61.10            
Na12-Na2-Na10= 90.06           Na14-Na2-Na5= 85.37            Na14-Na2-Na6= 53.25            Na14-Na2-Na10=117.74           
Na14-Na2-Na12=114.34           Na20-Na2-Na5= 89.69            Na20-Na2-Na6= 97.37            Na20-Na2-Na10= 80.38           
Na20-Na2-Na12=149.74           Na20-Na2-Na14= 49.38           Na24-Na2-Na5=119.04            Na24-Na2-Na6= 59.61            
Na24-Na2-Na10=174.63           Na24-Na2-Na12= 89.80           Na24-Na2-Na14= 57.62           Na24-Na2-Na20= 97.12           
Cl29-Na2-Na5= 87.86            Cl29-Na2-Na6=134.56            Cl29-Na2-Na10= 42.44           Cl29-Na2-Na12=132.18           
Cl29-Na2-Na14= 97.17           Cl29-Na2-Na20= 48.15           Cl29-Na2-Na24=138.02           Cl41-Na2-Na5=124.76            
Cl41-Na2-Na6= 83.33            Cl41-Na2-Na10=133.02           Cl41-Na2-Na12=134.46           Cl41-Na2-Na14= 39.72           
Cl41-Na2-Na20= 53.84           Cl41-Na2-Na24= 45.82           Cl41-Na2-Cl29= 92.79           Cl43-Na2-Na5= 45.22            
Cl43-Na2-Na6= 46.27            Cl43-Na2-Na10= 84.84           Cl43-Na2-Na12= 92.98           Cl43-Na2-Na14= 40.68           
Cl43-Na2-Na20= 57.79           Cl43-Na2-Na24= 89.81           Cl43-Na2-Cl29= 88.43           Cl43-Na2-Cl41= 79.56           
Cl48-Na2-Na5= 46.28            Cl48-Na2-Na6= 90.23            Cl48-Na2-Na10= 45.31           Cl48-Na2-Na12= 44.91           
Cl48-Na2-Na14=131.38           Cl48-Na2-Na20=121.32           Cl48-Na2-Na24=134.70           Cl48-Na2-Cl29= 87.28           
Cl48-Na2-Cl41=171.04           Cl48-Na2-Cl43= 91.48           Cl50-Na2-Na5= 87.58            Cl50-Na2-Na6= 42.95            
Cl50-Na2-Na10=133.22           Cl50-Na2-Na12= 43.89           Cl50-Na2-Na14= 83.66           Cl50-Na2-Na20=133.02           
Cl50-Na2-Na24= 46.04           Cl50-Na2-Cl29=175.28           Cl50-Na2-Cl41= 90.80           Cl50-Na2-Cl43= 89.22           
Cl50-Na2-Cl48= 88.69           C77-Na2-Na5=146.94             C77-Na2-Na6=133.62             C77-Na2-Na10=103.03            
C77-Na2-Na12= 96.26            C77-Na2-Na14=127.45            C77-Na2-Na20=113.82            C77-Na2-Na24= 82.31            
C77-Na2-Cl29= 91.23            C77-Na2-Cl41= 88.30            C77-Na2-Cl43=167.82            C77-Na2-Cl48=100.66            
C77-Na2-Cl50= 91.94            H80-Na2-Na5=143.60             H80-Na2-Na6=114.78             H80-Na2-Na10=117.25            
H80-Na2-Na12= 83.82            H80-Na2-Na14=121.48            H80-Na2-Na20=126.08            H80-Na2-Na24= 68.06            
H80-Na2-Cl29=110.14            H80-Na2-Cl41= 86.89            H80-Na2-Cl43=157.60            H80-Na2-Cl48=101.51            
H80-Na2-Cl50= 73.10            H80-Na2-C77= 18.93             Na18-Na3-Na16= 64.66           Na22-Na3-Na16= 63.53           
Na22-Na3-Na18= 64.39           Cl30-Na3-Na16= 50.98           Cl30-Na3-Na18= 51.03           Cl30-Na3-Na22=100.57           
Cl35-Na3-Na16= 99.98           Cl35-Na3-Na18= 49.30           Cl35-Na3-Na22= 51.40           Cl35-Na3-Cl30= 99.77           
Cl46-Na3-Na16= 49.13           Cl46-Na3-Na18=100.82           Cl46-Na3-Na22= 51.36           Cl46-Na3-Cl30= 99.32           
Cl46-Na3-Cl35=102.44           Na21-Na4-Na8= 66.59            Na23-Na4-Na8= 65.75            Na23-Na4-Na21= 63.25           
Cl27-Na4-Na8= 52.19            Cl27-Na4-Na21= 51.23           Cl27-Na4-Na23=101.10           Cl37-Na4-Na8= 50.82            
Cl37-Na4-Na21=100.40           Cl37-Na4-Na23= 50.20           Cl37-Na4-Cl27=102.85           Cl47-Na4-Na8=100.95            
Cl47-Na4-Na21= 47.43           Cl47-Na4-Na23= 50.09           Cl47-Na4-Cl27= 97.92           Cl47-Na4-Cl37= 99.90           
Na6-Na5-Na2= 62.03             Na7-Na5-Na2=177.47             Na7-Na5-Na6=116.28             Na10-Na5-Na2= 61.66            
Na10-Na5-Na6=123.64            Na10-Na5-Na7=120.08            Na12-Na5-Na2= 60.06            Na12-Na5-Na6= 61.46            
Na12-Na5-Na7=117.60            Na12-Na5-Na10= 92.20           Na17-Na5-Na2= 91.32            Na17-Na5-Na6=120.88            
Na17-Na5-Na7= 88.08            Na17-Na5-Na10= 62.83           Na17-Na5-Na12= 59.55           Na18-Na5-Na2=121.07            
Na18-Na5-Na6= 59.08            Na18-Na5-Na7= 57.20            Na18-Na5-Na10=177.27           Na18-Na5-Na12= 89.49           
Na18-Na5-Na17=116.40           Na22-Na5-Na2=118.97            Na22-Na5-Na6= 88.58            Na22-Na5-Na7= 58.69            
Na22-Na5-Na10=120.91           Na22-Na5-Na12= 58.91           Na22-Na5-Na17= 58.08           Na22-Na5-Na18= 58.36           
Na25-Na5-Na2= 92.87            Na25-Na5-Na6= 58.28            Na25-Na5-Na7= 87.58            Na25-Na5-Na10=122.63           
Na25-Na5-Na12=119.70           Na25-Na5-Na17=174.34           Na25-Na5-Na18= 58.06           Na25-Na5-Na22=116.42           
Cl33-Na5-Na2= 90.91            Cl33-Na5-Na6= 45.40            Cl33-Na5-Na7= 86.61            Cl33-Na5-Na10=137.54           
Cl33-Na5-Na12= 45.36           Cl33-Na5-Na17= 88.14           Cl33-Na5-Na18= 44.13           Cl33-Na5-Na22= 43.19           
Cl33-Na5-Na25= 87.98           Cl40-Na5-Na2=135.57            Cl40-Na5-Na6=130.01            Cl40-Na5-Na7= 43.67            
Cl40-Na5-Na10= 93.25           Cl40-Na5-Na12= 87.36           Cl40-Na5-Na17= 44.46           Cl40-Na5-Na18= 84.69           
Cl40-Na5-Na22= 41.54           Cl40-Na5-Na25=130.96           Cl40-Na5-Cl33= 84.69           Cl43-Na5-Na2= 48.68            
Cl43-Na5-Na6= 47.84            Cl43-Na5-Na7=131.95            Cl43-Na5-Na10= 91.22           Cl43-Na5-Na12= 94.28           
Cl43-Na5-Na17=139.97           Cl43-Na5-Na18= 90.79           Cl43-Na5-Na22=136.37           Cl43-Na5-Na25= 44.47           
Cl43-Na5-Cl33= 93.23           Cl43-Na5-Cl40=175.17           Cl44-Na5-Na2=135.65            Cl44-Na5-Na6= 87.31            
Cl44-Na5-Na7= 44.86            Cl44-Na5-Na10=134.28           Cl44-Na5-Na12=133.50           Cl44-Na5-Na17=132.93           
Cl44-Na5-Na18= 44.02           Cl44-Na5-Na22= 89.10           Cl44-Na5-Na25= 42.78           Cl44-Na5-Cl33= 88.14           
Cl44-Na5-Cl40= 88.48           Cl44-Na5-Cl43= 87.09           Cl48-Na5-Na2= 45.30            Cl48-Na5-Na6= 91.64            
Cl48-Na5-Na7=134.04            Cl48-Na5-Na10= 48.12           Cl48-Na5-Na12= 44.08           Cl48-Na5-Na17= 46.01           
Cl48-Na5-Na18=133.53           Cl48-Na5-Na22= 88.50           Cl48-Na5-Na25=138.04           Cl48-Na5-Cl33= 89.43           
Cl48-Na5-Cl40= 90.37           Cl48-Na5-Cl43= 93.97           Cl48-Na5-Cl44=177.40           O135-Na5-Na2= 96.13            
O135-Na5-Na6=143.28            O135-Na5-Na7= 86.29            O135-Na5-Na10= 44.12           O135-Na5-Na12=135.29           
O135-Na5-Na17= 86.35           O135-Na5-Na18=133.79           O135-Na5-Na22=128.05           O135-Na5-Na25= 96.99           
O135-Na5-Cl33=171.14           O135-Na5-Cl40= 86.52           O135-Na5-Cl43= 95.45           O135-Na5-Cl44= 90.55           
O135-Na5-Cl48= 91.71           Na5-Na6-Na2= 58.53             Na8-Na6-Na2=121.08             Na8-Na6-Na5=176.80             
Na11-Na6-Na2=175.93            Na11-Na6-Na5=121.30            Na11-Na6-Na8= 58.83            Na12-Na6-Na2= 58.59            
Na12-Na6-Na5= 60.33            Na12-Na6-Na8=116.57            Na12-Na6-Na11=117.50           Na14-Na6-Na2= 67.58            
Na14-Na6-Na5= 93.22            Na14-Na6-Na8= 89.40            Na14-Na6-Na11=116.30           Na14-Na6-Na12=126.16           
Na15-Na6-Na2= 87.29            Na15-Na6-Na5=118.06            Na15-Na6-Na8= 58.89            Na15-Na6-Na11= 89.45           
Na15-Na6-Na12= 57.76           Na15-Na6-Na14=121.27           Na16-Na6-Na2=117.05            Na16-Na6-Na5= 90.98            
Na16-Na6-Na8= 86.49            Na16-Na6-Na11= 59.03           Na16-Na6-Na12= 58.47           Na16-Na6-Na14=175.02           
Na16-Na6-Na15= 58.58           Na18-Na6-Na2=120.19            Na18-Na6-Na5= 61.71            Na18-Na6-Na8=118.44            
Na18-Na6-Na11= 59.63           Na18-Na6-Na12= 90.32           Na18-Na6-Na14=118.92           Na18-Na6-Na15=119.61           
Na18-Na6-Na16= 61.04           Na21-Na6-Na2=124.78            Na21-Na6-Na5=121.83            Na21-Na6-Na8= 61.21            
Na21-Na6-Na11= 59.10           Na21-Na6-Na12=176.46           Na21-Na6-Na14= 57.20           Na21-Na6-Na15=120.10           
Na21-Na6-Na16=118.13           Na21-Na6-Na18= 88.57           Na24-Na6-Na2= 58.42            Na24-Na6-Na5=116.94            
Na24-Na6-Na8= 62.81            Na24-Na6-Na11=121.64           Na24-Na6-Na12= 87.66           Na24-Na6-Na14= 62.29           
Na24-Na6-Na15= 59.36           Na24-Na6-Na16=117.92           Na24-Na6-Na18=177.96           Na24-Na6-Na21= 93.46           
Na25-Na6-Na2= 92.29            Na25-Na6-Na5= 60.87            Na25-Na6-Na8=122.17            Na25-Na6-Na11= 90.93           
Na25-Na6-Na12=121.16           Na25-Na6-Na14= 59.44           Na25-Na6-Na15=178.89           Na25-Na6-Na16=120.80           
Na25-Na6-Na18= 59.77           Na25-Na6-Na21= 60.96           Na25-Na6-Na24=121.23           Cl26-Na6-Na2=132.43            
Cl26-Na6-Na5=133.81            Cl26-Na6-Na8= 43.66            Cl26-Na6-Na11= 44.23           Cl26-Na6-Na12= 87.20           
Cl26-Na6-Na14=132.94           Cl26-Na6-Na15= 45.22           Cl26-Na6-Na16= 42.84           Cl26-Na6-Na18= 88.93           
Cl26-Na6-Na21= 89.41           Cl26-Na6-Na24= 91.21           Cl26-Na6-Na25=135.14           Cl33-Na6-Na2= 88.89            
Cl33-Na6-Na5= 46.52            Cl33-Na6-Na8=130.97            Cl33-Na6-Na11= 88.58           Cl33-Na6-Na12= 44.71           
Cl33-Na6-Na14=139.55           Cl33-Na6-Na15= 88.13           Cl33-Na6-Na16= 44.48           Cl33-Na6-Na18= 45.61           
Cl33-Na6-Na21=134.09           Cl33-Na6-Na24=132.37           Cl33-Na6-Na25= 90.83           Cl33-Na6-Cl26= 87.32           
Cl34-Na6-Na2=139.07            Cl34-Na6-Na5= 92.59            Cl34-Na6-Na8= 89.32            Cl34-Na6-Na11= 44.12           
Cl34-Na6-Na12=134.61           Cl34-Na6-Na14= 87.91           Cl34-Na6-Na15=133.56           Cl34-Na6-Na16= 89.23           
Cl34-Na6-Na18= 44.43           Cl34-Na6-Na21= 44.14           Cl34-Na6-Na24=137.60           Cl34-Na6-Na25= 46.81           
Cl34-Na6-Cl26= 88.35           Cl34-Na6-Cl33= 89.97           Cl38-Na6-Na2= 95.36            Cl38-Na6-Na5=139.45            
Cl38-Na6-Na8= 43.07            Cl38-Na6-Na11= 86.94           Cl38-Na6-Na12=135.13           Cl38-Na6-Na14= 46.37           
Cl38-Na6-Na15= 87.88           Cl38-Na6-Na16=129.55           Cl38-Na6-Na18=133.91           Cl38-Na6-Na21= 45.56           
Cl38-Na6-Na24= 48.12           Cl38-Na6-Na25= 93.19           Cl38-Na6-Cl26= 86.71           Cl38-Na6-Cl33=174.03           
Cl38-Na6-Cl34= 89.56           Cl43-Na6-Na2= 46.56            Cl43-Na6-Na5= 44.74            Cl43-Na6-Na8=137.74            
Cl43-Na6-Na11=136.69           Cl43-Na6-Na12= 91.14           Cl43-Na6-Na14= 48.55           Cl43-Na6-Na15=133.84           
Cl43-Na6-Na16=135.72           Cl43-Na6-Na18= 90.74           Cl43-Na6-Na21= 92.24           Cl43-Na6-Na24= 89.07           
Cl43-Na6-Na25= 45.77           Cl43-Na6-Cl26=178.30           Cl43-Na6-Cl33= 91.26           Cl43-Na6-Cl34= 92.58           
Cl43-Na6-Cl38= 94.71           Cl50-Na6-Na2= 42.96            Cl50-Na6-Na5= 86.84            Cl50-Na6-Na8= 91.09            
Cl50-Na6-Na11=133.67           Cl50-Na6-Na12= 42.34           Cl50-Na6-Na14= 95.68           Cl50-Na6-Na15= 44.34           
Cl50-Na6-Na16= 87.22           Cl50-Na6-Na18=132.65           Cl50-Na6-Na21=138.72           Cl50-Na6-Na24= 45.32           
Cl50-Na6-Na25=135.21           Cl50-Na6-Cl26= 89.48           Cl50-Na6-Cl33= 87.05           Cl50-Na6-Cl34=176.39           
Cl50-Na6-Cl38= 93.19           Cl50-Na6-Cl43= 89.52           Na18-Na7-Na5= 64.62            Na22-Na7-Na5= 64.17            
Na22-Na7-Na18= 62.48           Cl35-Na7-Na5= 99.04            Cl35-Na7-Na18= 49.04           Cl35-Na7-Na22= 48.26           
Cl40-Na7-Na5= 49.39            Cl40-Na7-Na18= 94.28           Cl40-Na7-Na22= 44.34           Cl40-Na7-Cl35= 92.23           
Cl44-Na7-Na5= 50.09            Cl44-Na7-Na18= 48.19           Cl44-Na7-Na22= 97.15           Cl44-Na7-Cl35= 96.91           
Cl44-Na7-Cl40= 99.43           O81-Na7-Na5=142.98             O81-Na7-Na18=119.52            O81-Na7-Na22=152.70            
O81-Na7-Cl35=110.05            O81-Na7-Cl40=146.18            O81-Na7-Cl44=102.61            C83-Na7-Na5=135.52             
C83-Na7-Na18=144.02            C83-Na7-Na22=147.19            C83-Na7-Cl35=125.43            C83-Na7-Cl40=121.51            
C83-Na7-Cl44=115.49            C83-Na7-O81= 24.73             C86-Na7-Na5=115.88             C86-Na7-Na18=171.65            
C86-Na7-Na22=125.68            C86-Na7-Cl35=136.52            C86-Na7-Cl40= 91.75            C86-Na7-Cl44=125.00            
C86-Na7-O81= 54.54             C86-Na7-C83= 29.81             H88-Na7-Na5=117.84             H88-Na7-Na18=166.53            
H88-Na7-Na22=105.80            H88-Na7-Cl35=118.65            H88-Na7-Cl40= 79.76            H88-Na7-Cl44=144.43            
H88-Na7-O81= 67.40             H88-Na7-C83= 44.49             H88-Na7-C86= 21.53             C89-Na7-Na5= 88.02             
C89-Na7-Na18=146.62            C89-Na7-Na22=123.87            C89-Na7-Cl35=162.45            C89-Na7-Cl40= 80.13            
C89-Na7-Cl44= 99.91            C89-Na7-O81= 71.08             C89-Na7-C83= 50.00             C89-Na7-C86= 29.66             
C89-Na7-H88= 44.64             H90-Na7-Na5= 77.61             H90-Na7-Na18=128.48            H90-Na7-Na22=129.28            
H90-Na7-Cl35=176.64            H90-Na7-Cl40= 85.63            H90-Na7-Cl44= 80.92            H90-Na7-O81= 73.01             
H90-Na7-C83= 57.92             H90-Na7-C86= 46.27             H90-Na7-H88= 63.53             H90-Na7-C89= 19.14             
Na6-Na8-Na4=118.15             Na9-Na8-Na4= 91.95             Na9-Na8-Na6=112.86             Na11-Na8-Na4= 89.51            
Na11-Na8-Na6= 59.62            Na11-Na8-Na9=171.88            Na15-Na8-Na4=176.66            Na15-Na8-Na6= 58.84            
Na15-Na8-Na9= 88.18            Na15-Na8-Na11= 89.89           Na21-Na8-Na4= 58.11            Na21-Na8-Na6= 60.05            
Na21-Na8-Na9=115.46            Na21-Na8-Na11= 58.95           Na21-Na8-Na15=118.89           Na23-Na8-Na4= 57.88            
Na23-Na8-Na6= 88.50            Na23-Na8-Na9= 57.58            Na23-Na8-Na11=117.10           Na23-Na8-Na15=119.66           
Na23-Na8-Na21= 58.16           Na24-Na8-Na4=119.88            Na24-Na8-Na6= 58.04            Na24-Na8-Na9= 54.95            
Na24-Na8-Na11=117.66           Na24-Na8-Na15= 57.67           Na24-Na8-Na21= 90.01           Na24-Na8-Na23= 62.01           
Cl26-Na8-Na4=134.24            Cl26-Na8-Na6= 48.12            Cl26-Na8-Na9=133.59            Cl26-Na8-Na11= 44.80           
Cl26-Na8-Na15= 45.43           Cl26-Na8-Na21= 91.57           Cl26-Na8-Na23=136.56           Cl26-Na8-Na24= 90.48           
Cl27-Na8-Na4= 45.82            Cl27-Na8-Na6= 90.64            Cl27-Na8-Na9=137.70            Cl27-Na8-Na11= 43.93           
Cl27-Na8-Na15=133.79           Cl27-Na8-Na21= 46.41           Cl27-Na8-Na23= 90.23           Cl27-Na8-Na24=136.32           
Cl27-Na8-Cl26= 88.44           Cl37-Na8-Na4= 46.17            Cl37-Na8-Na6=134.21            Cl37-Na8-Na9= 46.39            
Cl37-Na8-Na11=135.68           Cl37-Na8-Na15=134.36           Cl37-Na8-Na21= 90.33           Cl37-Na8-Na23= 45.79           
Cl37-Na8-Na24= 90.93           Cl37-Na8-Cl26=177.64           Cl37-Na8-Cl27= 91.85           Cl38-Na8-Na4= 88.31            
Cl38-Na8-Na6= 43.83            Cl38-Na8-Na9= 83.93            Cl38-Na8-Na11= 88.13           Cl38-Na8-Na15= 88.38           
Cl38-Na8-Na21= 44.82           Cl38-Na8-Na23= 44.68           Cl38-Na8-Na24= 45.19           Cl38-Na8-Cl26= 91.93           
Cl38-Na8-Cl27= 91.20           Cl38-Na8-Cl37= 90.40           Cl42-Na8-Na4=136.79            Cl42-Na8-Na6= 88.52            
Cl42-Na8-Na9= 45.00            Cl42-Na8-Na11=133.60           Cl42-Na8-Na15= 43.71           Cl42-Na8-Na21=134.90           
Cl42-Na8-Na23= 92.47           Cl42-Na8-Na24= 44.89           Cl42-Na8-Cl26= 88.97           Cl42-Na8-Cl27=177.15           
Cl42-Na8-Cl37= 90.68           Cl42-Na8-Cl38= 90.08           Na23-Na9-Na8= 64.60            Na24-Na9-Na8= 67.72            
Na24-Na9-Na23= 69.02           Cl37-Na9-Na8= 49.24            Cl37-Na9-Na23= 49.71           Cl37-Na9-Na24=103.90           
Cl39-Na9-Na8= 99.32            Cl39-Na9-Na23= 49.43           Cl39-Na9-Na24= 50.62           Cl39-Na9-Cl37= 98.89           
Cl42-Na9-Na8= 47.67            Cl42-Na9-Na23=100.56           Cl42-Na9-Na24= 52.22           Cl42-Na9-Cl37= 96.13           
Cl42-Na9-Cl39=102.79           O111-Na9-Na8=138.16            O111-Na9-Na23=119.51           O111-Na9-Na24=154.00           
O111-Na9-Cl37= 98.94           O111-Na9-Cl39=113.81           O111-Na9-Cl42=137.36           C113-Na9-Na8=158.27            
C113-Na9-Na23=130.51           C113-Na9-Na24=129.23           C113-Na9-Cl37=124.25           C113-Na9-Cl39=102.32           
C113-Na9-Cl42=127.46           C113-Na9-O111= 25.63           C116-Na9-Na8=151.37            C116-Na9-Na23=137.76           
C116-Na9-Na24=100.74           C116-Na9-Cl37=154.49           C116-Na9-Cl39= 91.59           C116-Na9-Cl42=104.18           
C116-Na9-O111= 55.58           C116-Na9-C113= 30.26           H118-Na9-Na8=148.61            H118-Na9-Na23=118.41           
H118-Na9-Na24= 83.92           H118-Na9-Cl37=158.51           H118-Na9-Cl39= 70.34           H118-Na9-Cl42=104.28           
H118-Na9-O111= 70.39           H118-Na9-C113= 45.35           H118-Na9-C116= 21.63           Na5-Na10-Na2= 61.91            
Na17-Na10-Na2= 89.92           Na17-Na10-Na5= 60.03           Cl29-Na10-Na2= 47.34           Cl29-Na10-Na5= 96.23           
Cl29-Na10-Na17=136.83          Cl36-Na10-Na2=147.78           Cl36-Na10-Na5= 96.82           Cl36-Na10-Na17= 57.88          
Cl36-Na10-Cl29=164.58          Cl48-Na10-Na2= 45.46           Cl48-Na10-Na5= 49.37           Cl48-Na10-Na17= 44.60          
Cl48-Na10-Cl29= 92.29          Cl48-Na10-Cl36=102.44          O135-Na10-Na2= 91.77           O135-Na10-Na5= 38.37           
O135-Na10-Na17= 80.65          O135-Na10-Cl29=103.02          O135-Na10-Cl36= 82.45          O135-Na10-Cl48= 87.26          
H136-Na10-Na2=112.37           H136-Na10-Na5= 52.32           H136-Na10-Na17= 71.47          H136-Na10-Cl29=124.46          
H136-Na10-Cl36= 59.47          H136-Na10-Cl48= 94.66          H136-Na10-O135= 23.11          
 
 selected dihedral angles (degree)
 ---------------------------------
Na6-Na5-Na2-Na10=177.40       Na6-Na5-Na2-Na12=288.57       Na6-Na5-Na2-Na14= 49.51       Na6-Na5-Na2-Na20= 98.76       
Na6-Na5-Na2-Na24=  0.78       Na6-Na5-Na2-Cl29=146.88       Na6-Na5-Na2-Cl41= 54.97       Na6-Na5-Na2-Cl43= 56.97       
Na6-Na5-Na2-Cl48=235.17       Na6-Na5-Na2-Cl50=325.67       Na6-Na5-Na2-C77=235.84        Na6-Na5-Na2-H80=268.89        
Na7-Na5-Na2-Na6= 48.62        Na7-Na5-Na2-Na10=226.02       Na7-Na5-Na2-Na12=337.18       Na7-Na5-Na2-Na14= 98.13       
Na7-Na5-Na2-Na20=147.38       Na7-Na5-Na2-Na24= 49.39       Na7-Na5-Na2-Cl29=195.50       Na7-Na5-Na2-Cl41=103.59       
Na7-Na5-Na2-Cl43=105.59       Na7-Na5-Na2-Cl48=283.79       Na7-Na5-Na2-Cl50= 14.29       Na7-Na5-Na2-C77=284.45        
Na7-Na5-Na2-H80=317.50        Na10-Na5-Na2-Na6=182.60       Na10-Na5-Na2-Na12=111.17      Na10-Na5-Na2-Na14=232.11      
Na10-Na5-Na2-Na20=281.36      Na10-Na5-Na2-Na24=183.38      Na10-Na5-Na2-Cl29=329.48      Na10-Na5-Na2-Cl41=237.57      
Na10-Na5-Na2-Cl43=239.57      Na10-Na5-Na2-Cl48= 57.77      Na10-Na5-Na2-Cl50=148.27      Na10-Na5-Na2-C77= 58.44       
Na10-Na5-Na2-H80= 91.49       Na12-Na5-Na2-Na6= 71.43       Na12-Na5-Na2-Na10=248.83      Na12-Na5-Na2-Na14=120.94      
Na12-Na5-Na2-Na20=170.19      Na12-Na5-Na2-Na24= 72.21      Na12-Na5-Na2-Cl29=218.32      Na12-Na5-Na2-Cl41=126.41      
Na12-Na5-Na2-Cl43=128.40      Na12-Na5-Na2-Cl48=306.61      Na12-Na5-Na2-Cl50= 37.11      Na12-Na5-Na2-C77=307.27       
Na12-Na5-Na2-H80=340.32       Na17-Na5-Na2-Na6=124.69       Na17-Na5-Na2-Na10=302.09      Na17-Na5-Na2-Na12= 53.26      
Na17-Na5-Na2-Na14=174.20      Na17-Na5-Na2-Na20=223.45      Na17-Na5-Na2-Na24=125.47      Na17-Na5-Na2-Cl29=271.57      
Na17-Na5-Na2-Cl41=179.66      Na17-Na5-Na2-Cl43=181.66      Na17-Na5-Na2-Cl48=359.86      Na17-Na5-Na2-Cl50= 90.36      
Na17-Na5-Na2-C77=  0.53       Na17-Na5-Na2-H80= 33.58       Na18-Na5-Na2-Na6=  2.48       Na18-Na5-Na2-Na10=179.88      
Na18-Na5-Na2-Na12=291.04      Na18-Na5-Na2-Na14= 51.99      Na18-Na5-Na2-Na20=101.23      Na18-Na5-Na2-Na24=  3.25      
Na18-Na5-Na2-Cl29=149.36      Na18-Na5-Na2-Cl41= 57.45      Na18-Na5-Na2-Cl43= 59.45      Na18-Na5-Na2-Cl48=237.65      
Na18-Na5-Na2-Cl50=328.15      Na18-Na5-Na2-C77=238.31       Na18-Na5-Na2-H80=271.36       Na22-Na5-Na2-Na6= 70.98       
Na22-Na5-Na2-Na10=248.38      Na22-Na5-Na2-Na12=359.54      Na22-Na5-Na2-Na14=120.49      Na22-Na5-Na2-Na20=169.73      
Na22-Na5-Na2-Na24= 71.75      Na22-Na5-Na2-Cl29=217.86      Na22-Na5-Na2-Cl41=125.95      Na22-Na5-Na2-Cl43=127.95      
Na22-Na5-Na2-Cl48=306.15      Na22-Na5-Na2-Cl50= 36.65      Na22-Na5-Na2-C77=306.81       Na22-Na5-Na2-H80=339.86       
Na25-Na5-Na2-Na6=308.51       Na25-Na5-Na2-Na10=125.90      Na25-Na5-Na2-Na12=237.07      Na25-Na5-Na2-Na14=358.01      
Na25-Na5-Na2-Na20= 47.26      Na25-Na5-Na2-Na24=309.28      Na25-Na5-Na2-Cl29= 95.39      Na25-Na5-Na2-Cl41=  3.48      
Na25-Na5-Na2-Cl43=  5.48      Na25-Na5-Na2-Cl48=183.68      Na25-Na5-Na2-Cl50=274.18      Na25-Na5-Na2-C77=184.34       
Na25-Na5-Na2-H80=217.39       Cl33-Na5-Na2-Na6= 36.53       Cl33-Na5-Na2-Na10=213.93      Cl33-Na5-Na2-Na12=325.10      
Cl33-Na5-Na2-Na14= 86.04      Cl33-Na5-Na2-Na20=135.29      Cl33-Na5-Na2-Na24= 37.31      Cl33-Na5-Na2-Cl29=183.41      
Cl33-Na5-Na2-Cl41= 91.50      Cl33-Na5-Na2-Cl43= 93.50      Cl33-Na5-Na2-Cl48=271.70      Cl33-Na5-Na2-Cl50=  2.20      
Cl33-Na5-Na2-C77=272.37       Cl33-Na5-Na2-H80=305.42       Cl40-Na5-Na2-Na6=119.87       Cl40-Na5-Na2-Na10=297.27      
Cl40-Na5-Na2-Na12= 48.44      Cl40-Na5-Na2-Na14=169.38      Cl40-Na5-Na2-Na20=218.63      Cl40-Na5-Na2-Na24=120.65      
Cl40-Na5-Na2-Cl29=266.76      Cl40-Na5-Na2-Cl41=174.85      Cl40-Na5-Na2-Cl43=176.84      Cl40-Na5-Na2-Cl48=355.05      
Cl40-Na5-Na2-Cl50= 85.55      Cl40-Na5-Na2-C77=355.71       Cl40-Na5-Na2-H80= 28.76       Cl43-Na5-Na2-Na6=303.03       
Cl43-Na5-Na2-Na10=120.43      Cl43-Na5-Na2-Na12=231.60      Cl43-Na5-Na2-Na14=352.54      Cl43-Na5-Na2-Na20= 41.79      
Cl43-Na5-Na2-Na24=303.81      Cl43-Na5-Na2-Cl29= 89.91      Cl43-Na5-Na2-Cl41=358.00      Cl43-Na5-Na2-Cl48=178.20      
Cl43-Na5-Na2-Cl50=268.70      Cl43-Na5-Na2-C77=178.87       Cl43-Na5-Na2-H80=211.91       Cl44-Na5-Na2-Na6=308.26       
Cl44-Na5-Na2-Na10=125.66      Cl44-Na5-Na2-Na12=236.83      Cl44-Na5-Na2-Na14=357.77      Cl44-Na5-Na2-Na20= 47.02      
Cl44-Na5-Na2-Na24=309.04      Cl44-Na5-Na2-Cl29= 95.14      Cl44-Na5-Na2-Cl41=  3.23      Cl44-Na5-Na2-Cl43=  5.23      
Cl44-Na5-Na2-Cl48=183.43      Cl44-Na5-Na2-Cl50=273.93      Cl44-Na5-Na2-C77=184.10       Cl44-Na5-Na2-H80=217.14       
Cl48-Na5-Na2-Na6=124.83       Cl48-Na5-Na2-Na10=302.23      Cl48-Na5-Na2-Na12= 53.39      Cl48-Na5-Na2-Na14=174.34      
Cl48-Na5-Na2-Na20=223.59      Cl48-Na5-Na2-Na24=125.60      Cl48-Na5-Na2-Cl29=271.71      Cl48-Na5-Na2-Cl41=179.80      
Cl48-Na5-Na2-Cl43=181.80      Cl48-Na5-Na2-Cl50= 90.50      Cl48-Na5-Na2-C77=  0.66       Cl48-Na5-Na2-H80= 33.71       
O135-Na5-Na2-Na6=211.16       O135-Na5-Na2-Na10= 28.56      O135-Na5-Na2-Na12=139.72      O135-Na5-Na2-Na14=260.67      
O135-Na5-Na2-Na20=309.92      O135-Na5-Na2-Na24=211.93      O135-Na5-Na2-Cl29=358.04      O135-Na5-Na2-Cl41=266.13      
O135-Na5-Na2-Cl43=268.13      O135-Na5-Na2-Cl48= 86.33      O135-Na5-Na2-Cl50=176.83      O135-Na5-Na2-C77= 86.99       
O135-Na5-Na2-H80=120.04       Na5-Na6-Na2-Na10=357.59       Na5-Na6-Na2-Na12= 72.17       Na5-Na6-Na2-Na14=251.10       
Na5-Na6-Na2-Na20=274.75       Na5-Na6-Na2-Na24=180.79       Na5-Na6-Na2-Cl29=309.98       Na5-Na6-Na2-Cl41=222.64       
Na5-Na6-Na2-Cl43=304.56       Na5-Na6-Na2-Cl48= 36.39       Na5-Na6-Na2-Cl50=124.22       Na5-Na6-Na2-C77=141.43        
Na5-Na6-Na2-H80=139.20        Na8-Na6-Na2-Na5=183.71        Na8-Na6-Na2-Na10=181.30       Na8-Na6-Na2-Na12=255.88       
Na8-Na6-Na2-Na14= 74.81       Na8-Na6-Na2-Na20= 98.46       Na8-Na6-Na2-Na24=  4.50       Na8-Na6-Na2-Cl29=133.69       
Na8-Na6-Na2-Cl41= 46.35       Na8-Na6-Na2-Cl43=128.27       Na8-Na6-Na2-Cl48=220.10       Na8-Na6-Na2-Cl50=307.93       
Na8-Na6-Na2-C77=325.14        Na8-Na6-Na2-H80=322.91        Na11-Na6-Na2-Na5=271.23       Na11-Na6-Na2-Na10=268.82      
Na11-Na6-Na2-Na12=343.40      Na11-Na6-Na2-Na14=162.33      Na11-Na6-Na2-Na20=185.98      Na11-Na6-Na2-Na24= 92.02      
Na11-Na6-Na2-Cl29=221.21      Na11-Na6-Na2-Cl41=133.87      Na11-Na6-Na2-Cl43=215.79      Na11-Na6-Na2-Cl48=307.62      
Na11-Na6-Na2-Cl50= 35.45      Na11-Na6-Na2-C77= 52.66       Na11-Na6-Na2-H80= 50.43       Na12-Na6-Na2-Na5=287.83       
Na12-Na6-Na2-Na10=285.42      Na12-Na6-Na2-Na14=178.93      Na12-Na6-Na2-Na20=202.57      Na12-Na6-Na2-Na24=108.62      
Na12-Na6-Na2-Cl29=237.81      Na12-Na6-Na2-Cl41=150.47      Na12-Na6-Na2-Cl43=232.39      Na12-Na6-Na2-Cl48=324.22      
Na12-Na6-Na2-Cl50= 52.05      Na12-Na6-Na2-C77= 69.26       Na12-Na6-Na2-H80= 67.02       Na14-Na6-Na2-Na5=108.90       
Na14-Na6-Na2-Na10=106.49      Na14-Na6-Na2-Na12=181.07      Na14-Na6-Na2-Na20= 23.64      Na14-Na6-Na2-Na24=289.69      
Na14-Na6-Na2-Cl29= 58.87      Na14-Na6-Na2-Cl41=331.54      Na14-Na6-Na2-Cl43= 53.46      Na14-Na6-Na2-Cl48=145.29      
Na14-Na6-Na2-Cl50=233.12      Na14-Na6-Na2-C77=250.33       Na14-Na6-Na2-H80=248.09       Na15-Na6-Na2-Na5=234.47       
Na15-Na6-Na2-Na10=232.06      Na15-Na6-Na2-Na12=306.64      Na15-Na6-Na2-Na14=125.57      Na15-Na6-Na2-Na20=149.22      
Na15-Na6-Na2-Na24= 55.26      Na15-Na6-Na2-Cl29=184.45      Na15-Na6-Na2-Cl41= 97.11      Na15-Na6-Na2-Cl43=179.03      
Na15-Na6-Na2-Cl48=270.86      Na15-Na6-Na2-Cl50=358.69      Na15-Na6-Na2-C77= 15.90       Na15-Na6-Na2-H80= 13.67       
Na16-Na6-Na2-Na5=286.87       Na16-Na6-Na2-Na10=284.46      Na16-Na6-Na2-Na12=359.04      Na16-Na6-Na2-Na14=177.97      
Na16-Na6-Na2-Na20=201.61      Na16-Na6-Na2-Na24=107.65      Na16-Na6-Na2-Cl29=236.84      Na16-Na6-Na2-Cl41=149.50      
Na16-Na6-Na2-Cl43=231.43      Na16-Na6-Na2-Cl48=323.26      Na16-Na6-Na2-Cl50= 51.08      Na16-Na6-Na2-C77= 68.30       
Na16-Na6-Na2-H80= 66.06       Na18-Na6-Na2-Na5=357.48       Na18-Na6-Na2-Na10=355.07      Na18-Na6-Na2-Na12= 69.65      
Na18-Na6-Na2-Na14=248.58      Na18-Na6-Na2-Na20=272.23      Na18-Na6-Na2-Na24=178.27      Na18-Na6-Na2-Cl29=307.46      
Na18-Na6-Na2-Cl41=220.12      Na18-Na6-Na2-Cl43=302.04      Na18-Na6-Na2-Cl48= 33.87      Na18-Na6-Na2-Cl50=121.70      
Na18-Na6-Na2-C77=138.91       Na18-Na6-Na2-H80=136.68       Na21-Na6-Na2-Na5=109.14       Na21-Na6-Na2-Na10=106.73      
Na21-Na6-Na2-Na12=181.31      Na21-Na6-Na2-Na14=  0.24      Na21-Na6-Na2-Na20= 23.88      Na21-Na6-Na2-Na24=289.92      
Na21-Na6-Na2-Cl29= 59.11      Na21-Na6-Na2-Cl41=331.77      Na21-Na6-Na2-Cl43= 53.70      Na21-Na6-Na2-Cl48=145.53      
Na21-Na6-Na2-Cl50=233.35      Na21-Na6-Na2-C77=250.57       Na21-Na6-Na2-H80=248.33       Na24-Na6-Na2-Na5=179.21       
Na24-Na6-Na2-Na10=176.81      Na24-Na6-Na2-Na12=251.38      Na24-Na6-Na2-Na14= 70.31      Na24-Na6-Na2-Na20= 93.96      
Na24-Na6-Na2-Cl29=129.19      Na24-Na6-Na2-Cl41= 41.85      Na24-Na6-Na2-Cl43=123.77      Na24-Na6-Na2-Cl48=215.60      
Na24-Na6-Na2-Cl50=303.43      Na24-Na6-Na2-C77=320.64       Na24-Na6-Na2-H80=318.41       Na25-Na6-Na2-Na5= 53.44       
Na25-Na6-Na2-Na10= 51.03      Na25-Na6-Na2-Na12=125.61      Na25-Na6-Na2-Na14=304.54      Na25-Na6-Na2-Na20=328.19      
Na25-Na6-Na2-Na24=234.23      Na25-Na6-Na2-Cl29=  3.42      Na25-Na6-Na2-Cl41=276.08      Na25-Na6-Na2-Cl43=358.00      
Na25-Na6-Na2-Cl48= 89.83      Na25-Na6-Na2-Cl50=177.66      Na25-Na6-Na2-C77=194.87       Na25-Na6-Na2-H80=192.64       
Cl26-Na6-Na2-Na5=237.31       Cl26-Na6-Na2-Na10=234.90      Cl26-Na6-Na2-Na12=309.48      Cl26-Na6-Na2-Na14=128.41      
Cl26-Na6-Na2-Na20=152.05      Cl26-Na6-Na2-Na24= 58.09      Cl26-Na6-Na2-Cl29=187.28      Cl26-Na6-Na2-Cl41= 99.94      
Cl26-Na6-Na2-Cl43=181.87      Cl26-Na6-Na2-Cl48=273.70      Cl26-Na6-Na2-Cl50=  1.52      Cl26-Na6-Na2-C77= 18.74       
Cl26-Na6-Na2-H80= 16.50       Cl33-Na6-Na2-Na5=322.65       Cl33-Na6-Na2-Na10=320.24      Cl33-Na6-Na2-Na12= 34.82      
Cl33-Na6-Na2-Na14=213.75      Cl33-Na6-Na2-Na20=237.40      Cl33-Na6-Na2-Na24=143.44      Cl33-Na6-Na2-Cl29=272.63      
Cl33-Na6-Na2-Cl41=185.29      Cl33-Na6-Na2-Cl43=267.21      Cl33-Na6-Na2-Cl48=359.04      Cl33-Na6-Na2-Cl50= 86.87      
Cl33-Na6-Na2-C77=104.08       Cl33-Na6-Na2-H80=101.85       Cl34-Na6-Na2-Na5= 51.32       Cl34-Na6-Na2-Na10= 48.91      
Cl34-Na6-Na2-Na12=123.49      Cl34-Na6-Na2-Na14=302.42      Cl34-Na6-Na2-Na20=326.07      Cl34-Na6-Na2-Na24=232.11      
Cl34-Na6-Na2-Cl29=  1.30      Cl34-Na6-Na2-Cl41=273.96      Cl34-Na6-Na2-Cl43=355.88      Cl34-Na6-Na2-Cl48= 87.71      
Cl34-Na6-Na2-Cl50=175.54      Cl34-Na6-Na2-C77=192.75       Cl34-Na6-Na2-H80=190.52       Cl38-Na6-Na2-Na5=146.86       
Cl38-Na6-Na2-Na10=144.45      Cl38-Na6-Na2-Na12=219.03      Cl38-Na6-Na2-Na14= 37.96      Cl38-Na6-Na2-Na20= 61.61      
Cl38-Na6-Na2-Na24=327.65      Cl38-Na6-Na2-Cl29= 96.84      Cl38-Na6-Na2-Cl41=  9.50      Cl38-Na6-Na2-Cl43= 91.42      
Cl38-Na6-Na2-Cl48=183.25      Cl38-Na6-Na2-Cl50=271.08      Cl38-Na6-Na2-C77=288.29       Cl38-Na6-Na2-H80=286.06       
Cl43-Na6-Na2-Na5= 55.44       Cl43-Na6-Na2-Na10= 53.03      Cl43-Na6-Na2-Na12=127.61      Cl43-Na6-Na2-Na14=306.54      
Cl43-Na6-Na2-Na20=330.19      Cl43-Na6-Na2-Na24=236.23      Cl43-Na6-Na2-Cl29=  5.42      Cl43-Na6-Na2-Cl41=278.08      
Cl43-Na6-Na2-Cl48= 91.83      Cl43-Na6-Na2-Cl50=179.66      Cl43-Na6-Na2-C77=196.87       Cl43-Na6-Na2-H80=194.64       
Cl50-Na6-Na2-Na5=235.78       Cl50-Na6-Na2-Na10=233.37      Cl50-Na6-Na2-Na12=307.95      Cl50-Na6-Na2-Na14=126.88      
Cl50-Na6-Na2-Na20=150.53      Cl50-Na6-Na2-Na24= 56.57      Cl50-Na6-Na2-Cl29=185.76      Cl50-Na6-Na2-Cl41= 98.42      
Cl50-Na6-Na2-Cl43=180.34      Cl50-Na6-Na2-Cl48=272.17      Cl50-Na6-Na2-C77= 17.21       Cl50-Na6-Na2-H80= 14.98       
Na2-Na6-Na5-Na7=182.12        Na2-Na6-Na5-Na10=  2.75       Na2-Na6-Na5-Na12=290.77       Na2-Na6-Na5-Na17=286.70       
Na2-Na6-Na5-Na18=182.47       Na2-Na6-Na5-Na22=235.83       Na2-Na6-Na5-Na25=113.25       Na2-Na6-Na5-Cl33=236.70       
Na2-Na6-Na5-Cl40=232.42       Na2-Na6-Na5-Cl43= 58.15       Na2-Na6-Na5-Cl44=146.67       Na2-Na6-Na5-Cl48=324.29       
Na2-Na6-Na5-O135= 59.36       Na8-Na6-Na5-Na2= 83.98        Na8-Na6-Na5-Na7=266.10        Na8-Na6-Na5-Na10= 86.73       
Na8-Na6-Na5-Na12= 14.75       Na8-Na6-Na5-Na17= 10.68       Na8-Na6-Na5-Na18=266.45       Na8-Na6-Na5-Na22=319.81       
Na8-Na6-Na5-Na25=197.23       Na8-Na6-Na5-Cl33=320.69       Na8-Na6-Na5-Cl40=316.40       Na8-Na6-Na5-Cl43=142.13       
Na8-Na6-Na5-Cl44=230.65       Na8-Na6-Na5-Cl48= 48.27       Na8-Na6-Na5-O135=143.34       Na11-Na6-Na5-Na2=175.24       
Na11-Na6-Na5-Na7=357.36       Na11-Na6-Na5-Na10=177.99      Na11-Na6-Na5-Na12=106.00      Na11-Na6-Na5-Na17=101.93      
Na11-Na6-Na5-Na18=357.71      Na11-Na6-Na5-Na22= 51.07      Na11-Na6-Na5-Na25=288.49      Na11-Na6-Na5-Cl33= 51.94      
Na11-Na6-Na5-Cl40= 47.66      Na11-Na6-Na5-Cl43=233.39      Na11-Na6-Na5-Cl44=321.90      Na11-Na6-Na5-Cl48=139.52      
Na11-Na6-Na5-O135=234.60      Na12-Na6-Na5-Na2= 69.23       Na12-Na6-Na5-Na7=251.36       Na12-Na6-Na5-Na10= 71.98      
Na12-Na6-Na5-Na17=355.93      Na12-Na6-Na5-Na18=251.71      Na12-Na6-Na5-Na22=305.06      Na12-Na6-Na5-Na25=182.48      
Na12-Na6-Na5-Cl33=305.94      Na12-Na6-Na5-Cl40=301.65      Na12-Na6-Na5-Cl43=127.39      Na12-Na6-Na5-Cl44=215.90      
Na12-Na6-Na5-Cl48= 33.52      Na12-Na6-Na5-O135=128.60      Na14-Na6-Na5-Na2=298.84       Na14-Na6-Na5-Na7=120.96       
Na14-Na6-Na5-Na10=301.59      Na14-Na6-Na5-Na12=229.61      Na14-Na6-Na5-Na17=225.54      Na14-Na6-Na5-Na18=121.32      
Na14-Na6-Na5-Na22=174.67      Na14-Na6-Na5-Na25= 52.09      Na14-Na6-Na5-Cl33=175.55      Na14-Na6-Na5-Cl40=171.26      
Na14-Na6-Na5-Cl43=357.00      Na14-Na6-Na5-Cl44= 85.51      Na14-Na6-Na5-Cl48=263.13      Na14-Na6-Na5-O135=358.21      
Na15-Na6-Na5-Na2= 67.10       Na15-Na6-Na5-Na7=249.22       Na15-Na6-Na5-Na10= 69.85      Na15-Na6-Na5-Na12=357.87      
Na15-Na6-Na5-Na17=353.80      Na15-Na6-Na5-Na18=249.57      Na15-Na6-Na5-Na22=302.93      Na15-Na6-Na5-Na25=180.35      
Na15-Na6-Na5-Cl33=303.81      Na15-Na6-Na5-Cl40=299.52      Na15-Na6-Na5-Cl43=125.25      Na15-Na6-Na5-Cl44=213.77      
Na15-Na6-Na5-Cl48= 31.39      Na15-Na6-Na5-O135=126.46      Na16-Na6-Na5-Na2=121.53       Na16-Na6-Na5-Na7=303.65       
Na16-Na6-Na5-Na10=124.28      Na16-Na6-Na5-Na12= 52.29      Na16-Na6-Na5-Na17= 48.23      Na16-Na6-Na5-Na18=304.00      
Na16-Na6-Na5-Na22=357.36      Na16-Na6-Na5-Na25=234.78      Na16-Na6-Na5-Cl33=358.23      Na16-Na6-Na5-Cl40=353.95      
Na16-Na6-Na5-Cl43=179.68      Na16-Na6-Na5-Cl44=268.19      Na16-Na6-Na5-Cl48= 85.81      Na16-Na6-Na5-O135=180.89      
Na18-Na6-Na5-Na2=177.53       Na18-Na6-Na5-Na7=359.65       Na18-Na6-Na5-Na10=180.28      Na18-Na6-Na5-Na12=108.29      
Na18-Na6-Na5-Na17=104.23      Na18-Na6-Na5-Na22= 53.36      Na18-Na6-Na5-Na25=290.78      Na18-Na6-Na5-Cl33= 54.23      
Na18-Na6-Na5-Cl40= 49.95      Na18-Na6-Na5-Cl43=235.68      Na18-Na6-Na5-Cl44=324.19      Na18-Na6-Na5-Cl48=141.81      
Na18-Na6-Na5-O135=236.89      Na21-Na6-Na5-Na2=245.97       Na21-Na6-Na5-Na7= 68.09       Na21-Na6-Na5-Na10=248.72      
Na21-Na6-Na5-Na12=176.74      Na21-Na6-Na5-Na17=172.67      Na21-Na6-Na5-Na18= 68.45      Na21-Na6-Na5-Na22=121.80      
Na21-Na6-Na5-Na25=359.22      Na21-Na6-Na5-Cl33=122.68      Na21-Na6-Na5-Cl40=118.39      Na21-Na6-Na5-Cl43=304.12      
Na21-Na6-Na5-Cl44= 32.64      Na21-Na6-Na5-Cl48=210.26      Na21-Na6-Na5-O135=305.34      Na24-Na6-Na5-Na2=359.25       
Na24-Na6-Na5-Na7=181.37       Na24-Na6-Na5-Na10=  2.00      Na24-Na6-Na5-Na12=290.01      Na24-Na6-Na5-Na17=285.95      
Na24-Na6-Na5-Na18=181.72      Na24-Na6-Na5-Na22=235.08      Na24-Na6-Na5-Na25=112.50      Na24-Na6-Na5-Cl33=235.95      
Na24-Na6-Na5-Cl40=231.67      Na24-Na6-Na5-Cl43= 57.40      Na24-Na6-Na5-Cl44=145.91      Na24-Na6-Na5-Cl48=323.53      
Na24-Na6-Na5-O135= 58.61      Na25-Na6-Na5-Na2=246.75       Na25-Na6-Na5-Na7= 68.87       Na25-Na6-Na5-Na10=249.50      
Na25-Na6-Na5-Na12=177.52      Na25-Na6-Na5-Na17=173.45      Na25-Na6-Na5-Na18= 69.22      Na25-Na6-Na5-Na22=122.58      
Na25-Na6-Na5-Cl33=123.45      Na25-Na6-Na5-Cl40=119.17      Na25-Na6-Na5-Cl43=304.90      Na25-Na6-Na5-Cl44= 33.42      
Na25-Na6-Na5-Cl48=211.04      Na25-Na6-Na5-O135=306.11      Cl26-Na6-Na5-Na2=120.60       Cl26-Na6-Na5-Na7=302.72       
Cl26-Na6-Na5-Na10=123.35      Cl26-Na6-Na5-Na12= 51.37      Cl26-Na6-Na5-Na17= 47.30      Cl26-Na6-Na5-Na18=303.07      
Cl26-Na6-Na5-Na22=356.43      Cl26-Na6-Na5-Na25=233.85      Cl26-Na6-Na5-Cl33=357.31      Cl26-Na6-Na5-Cl40=353.02      
Cl26-Na6-Na5-Cl43=178.75      Cl26-Na6-Na5-Cl44=267.27      Cl26-Na6-Na5-Cl48= 84.89      Cl26-Na6-Na5-O135=179.96      
Cl33-Na6-Na5-Na2=123.30       Cl33-Na6-Na5-Na7=305.42       Cl33-Na6-Na5-Na10=126.05      Cl33-Na6-Na5-Na12= 54.06      
Cl33-Na6-Na5-Na17= 49.99      Cl33-Na6-Na5-Na18=305.77      Cl33-Na6-Na5-Na22=359.13      Cl33-Na6-Na5-Na25=236.55      
Cl33-Na6-Na5-Cl40=355.72      Cl33-Na6-Na5-Cl43=181.45      Cl33-Na6-Na5-Cl44=269.96      Cl33-Na6-Na5-Cl48= 87.58      
Cl33-Na6-Na5-O135=182.66      Cl34-Na6-Na5-Na2=210.80       Cl34-Na6-Na5-Na7= 32.92       Cl34-Na6-Na5-Na10=213.55      
Cl34-Na6-Na5-Na12=141.56      Cl34-Na6-Na5-Na17=137.50      Cl34-Na6-Na5-Na18= 33.27      Cl34-Na6-Na5-Na22= 86.63      
Cl34-Na6-Na5-Na25=324.05      Cl34-Na6-Na5-Cl33= 87.50      Cl34-Na6-Na5-Cl40= 83.22      Cl34-Na6-Na5-Cl43=268.95      
Cl34-Na6-Na5-Cl44=357.46      Cl34-Na6-Na5-Cl48=175.08      Cl34-Na6-Na5-O135=270.16      Cl38-Na6-Na5-Na2=303.15       
Cl38-Na6-Na5-Na7=125.28       Cl38-Na6-Na5-Na10=305.90      Cl38-Na6-Na5-Na12=233.92      Cl38-Na6-Na5-Na17=229.85      
Cl38-Na6-Na5-Na18=125.63      Cl38-Na6-Na5-Na22=178.98      Cl38-Na6-Na5-Na25= 56.40      Cl38-Na6-Na5-Cl33=179.86      
Cl38-Na6-Na5-Cl40=175.57      Cl38-Na6-Na5-Cl43=  1.31      Cl38-Na6-Na5-Cl44= 89.82      Cl38-Na6-Na5-Cl48=267.44      
Cl38-Na6-Na5-O135=  2.52      Cl43-Na6-Na5-Na2=301.85       Cl43-Na6-Na5-Na7=123.97       Cl43-Na6-Na5-Na10=304.60      
Cl43-Na6-Na5-Na12=232.61      Cl43-Na6-Na5-Na17=228.55      Cl43-Na6-Na5-Na18=124.32      Cl43-Na6-Na5-Na22=177.68      
Cl43-Na6-Na5-Na25= 55.10      Cl43-Na6-Na5-Cl33=178.55      Cl43-Na6-Na5-Cl40=174.27      Cl43-Na6-Na5-Cl44= 88.51      
Cl43-Na6-Na5-Cl48=266.13      Cl43-Na6-Na5-O135=  1.21      Cl50-Na6-Na5-Na2= 34.36       Cl50-Na6-Na5-Na7=216.48       
Cl50-Na6-Na5-Na10= 37.11      Cl50-Na6-Na5-Na12=325.13      Cl50-Na6-Na5-Na17=321.06      Cl50-Na6-Na5-Na18=216.84      
Cl50-Na6-Na5-Na22=270.19      Cl50-Na6-Na5-Na25=147.61      Cl50-Na6-Na5-Cl33=271.07      Cl50-Na6-Na5-Cl40=266.78      
Cl50-Na6-Na5-Cl43= 92.52      Cl50-Na6-Na5-Cl44=181.03      Cl50-Na6-Na5-Cl48=358.65      Cl50-Na6-Na5-O135= 93.73      
Na18-Na7-Na5-Na2=312.71       Na18-Na7-Na5-Na6=  0.36       Na18-Na7-Na5-Na10=179.75      Na18-Na7-Na5-Na12=290.43      
Na18-Na7-Na5-Na17=236.57      Na18-Na7-Na5-Na22=289.78      Na18-Na7-Na5-Na25= 52.94      Na18-Na7-Na5-Cl33=324.82      
Na18-Na7-Na5-Cl40=238.95      Na18-Na7-Na5-Cl43= 56.12      Na18-Na7-Na5-Cl44= 55.59      Na18-Na7-Na5-Cl48=238.89      
Na18-Na7-Na5-O135=150.10      Na22-Na7-Na5-Na2= 22.92       Na22-Na7-Na5-Na6= 70.58       Na22-Na7-Na5-Na10=249.97      
Na22-Na7-Na5-Na12=  0.64      Na22-Na7-Na5-Na17=306.78      Na22-Na7-Na5-Na18= 70.22      Na22-Na7-Na5-Na25=123.15      
Na22-Na7-Na5-Cl33= 35.03      Na22-Na7-Na5-Cl40=309.17      Na22-Na7-Na5-Cl43=126.33      Na22-Na7-Na5-Cl44=125.80      
Na22-Na7-Na5-Cl48=309.11      Na22-Na7-Na5-O135=220.32      Cl35-Na7-Na5-Na2=348.60       Cl35-Na7-Na5-Na6= 36.25       
Cl35-Na7-Na5-Na10=215.65      Cl35-Na7-Na5-Na12=326.32      Cl35-Na7-Na5-Na17=272.46      Cl35-Na7-Na5-Na18= 35.89      
Cl35-Na7-Na5-Na22=325.68      Cl35-Na7-Na5-Na25= 88.83      Cl35-Na7-Na5-Cl33=  0.71      Cl35-Na7-Na5-Cl40=274.85      
Cl35-Na7-Na5-Cl43= 92.01      Cl35-Na7-Na5-Cl44= 91.48      Cl35-Na7-Na5-Cl48=274.79      Cl35-Na7-Na5-O135=186.00      
Cl40-Na7-Na5-Na2= 73.76       Cl40-Na7-Na5-Na6=121.41       Cl40-Na7-Na5-Na10=300.80      Cl40-Na7-Na5-Na12= 51.47      
Cl40-Na7-Na5-Na17=357.61      Cl40-Na7-Na5-Na18=121.05      Cl40-Na7-Na5-Na22= 50.83      Cl40-Na7-Na5-Na25=173.98      
Cl40-Na7-Na5-Cl33= 85.86      Cl40-Na7-Na5-Cl43=177.16      Cl40-Na7-Na5-Cl44=176.63      Cl40-Na7-Na5-Cl48=359.94      
Cl40-Na7-Na5-O135=271.15      Cl44-Na7-Na5-Na2=257.12       Cl44-Na7-Na5-Na6=304.77       Cl44-Na7-Na5-Na10=124.17      
Cl44-Na7-Na5-Na12=234.84      Cl44-Na7-Na5-Na17=180.98      Cl44-Na7-Na5-Na18=304.41      Cl44-Na7-Na5-Na22=234.20      
Cl44-Na7-Na5-Na25=357.35      Cl44-Na7-Na5-Cl33=269.23      Cl44-Na7-Na5-Cl40=183.37      Cl44-Na7-Na5-Cl43=  0.53      
Cl44-Na7-Na5-Cl48=183.31      Cl44-Na7-Na5-O135= 94.52      O81-Na7-Na5-Na2=206.65        O81-Na7-Na5-Na6=254.30        
O81-Na7-Na5-Na10= 73.69       O81-Na7-Na5-Na12=184.37       O81-Na7-Na5-Na17=130.51       O81-Na7-Na5-Na18=253.94       
O81-Na7-Na5-Na22=183.72       O81-Na7-Na5-Na25=306.88       O81-Na7-Na5-Cl33=218.76       O81-Na7-Na5-Cl40=132.89       
O81-Na7-Na5-Cl43=310.06       O81-Na7-Na5-Cl44=309.53       O81-Na7-Na5-Cl48=132.83       O81-Na7-Na5-O135= 44.04       
C83-Na7-Na5-Na2=170.04        C83-Na7-Na5-Na6=217.69        C83-Na7-Na5-Na10= 37.08       C83-Na7-Na5-Na12=147.76       
C83-Na7-Na5-Na17= 93.89       C83-Na7-Na5-Na18=217.33       C83-Na7-Na5-Na22=147.11       C83-Na7-Na5-Na25=270.27       
C83-Na7-Na5-Cl33=182.14       C83-Na7-Na5-Cl40= 96.28       C83-Na7-Na5-Cl43=273.44       C83-Na7-Na5-Cl44=272.91       
C83-Na7-Na5-Cl48= 96.22       C83-Na7-Na5-O135=  7.43       C86-Na7-Na5-Na2=141.96        C86-Na7-Na5-Na6=189.61        
C86-Na7-Na5-Na10=  9.00       C86-Na7-Na5-Na12=119.68       C86-Na7-Na5-Na17= 65.82       C86-Na7-Na5-Na18=189.25       
C86-Na7-Na5-Na22=119.03       C86-Na7-Na5-Na25=242.19       C86-Na7-Na5-Cl33=154.07       C86-Na7-Na5-Cl40= 68.20       
C86-Na7-Na5-Cl43=245.37       C86-Na7-Na5-Cl44=244.84       C86-Na7-Na5-Cl48= 68.14       C86-Na7-Na5-O135=339.35       
H88-Na7-Na5-Na2=117.88        H88-Na7-Na5-Na6=165.53        H88-Na7-Na5-Na10=344.93       H88-Na7-Na5-Na12= 95.60       
H88-Na7-Na5-Na17= 41.74       H88-Na7-Na5-Na18=165.17       H88-Na7-Na5-Na22= 94.96       H88-Na7-Na5-Na25=218.11       
H88-Na7-Na5-Cl33=129.99       H88-Na7-Na5-Cl40= 44.12       H88-Na7-Na5-Cl43=221.29       H88-Na7-Na5-Cl44=220.76       
H88-Na7-Na5-Cl48= 44.07       H88-Na7-Na5-O135=315.27       C89-Na7-Na5-Na2=152.44        C89-Na7-Na5-Na6=200.09        
C89-Na7-Na5-Na10= 19.49       C89-Na7-Na5-Na12=130.16       C89-Na7-Na5-Na17= 76.30       C89-Na7-Na5-Na18=199.73       
C89-Na7-Na5-Na22=129.52       C89-Na7-Na5-Na25=252.67       C89-Na7-Na5-Cl33=164.55       C89-Na7-Na5-Cl40= 78.69       
C89-Na7-Na5-Cl43=255.85       C89-Na7-Na5-Cl44=255.32       C89-Na7-Na5-Cl48= 78.63       C89-Na7-Na5-O135=349.84       
H90-Na7-Na5-Na2=168.66        H90-Na7-Na5-Na6=216.31        H90-Na7-Na5-Na10= 35.71       H90-Na7-Na5-Na12=146.38       
H90-Na7-Na5-Na17= 92.52       H90-Na7-Na5-Na18=215.95       H90-Na7-Na5-Na22=145.74       H90-Na7-Na5-Na25=268.89       
H90-Na7-Na5-Cl33=180.77       H90-Na7-Na5-Cl40= 94.91       H90-Na7-Na5-Cl43=272.07       H90-Na7-Na5-Cl44=271.54       
H90-Na7-Na5-Cl48= 94.85       H90-Na7-Na5-O135=  6.06       Na6-Na8-Na4-Na21=358.29       Na6-Na8-Na4-Na23= 68.23       
Na6-Na8-Na4-Cl27=300.14       Na6-Na8-Na4-Cl37=125.64       Na6-Na8-Na4-Cl47= 31.72       Na9-Na8-Na4-Na21=240.96       
Na9-Na8-Na4-Na23=310.90       Na9-Na8-Na4-Cl27=182.81       Na9-Na8-Na4-Cl37=  8.31       Na9-Na8-Na4-Cl47=274.39       
Na11-Na8-Na4-Na21= 52.97      Na11-Na8-Na4-Na23=122.91      Na11-Na8-Na4-Cl27=354.83      Na11-Na8-Na4-Cl37=180.33      
Na11-Na8-Na4-Cl47= 86.40      Na15-Na8-Na4-Na21=333.22      Na15-Na8-Na4-Na23= 43.16      Na15-Na8-Na4-Cl27=275.08      
Na15-Na8-Na4-Cl37=100.58      Na15-Na8-Na4-Cl47=  6.65      Na21-Na8-Na4-Na23= 69.94      Na21-Na8-Na4-Cl27=301.86      
Na21-Na8-Na4-Cl37=127.36      Na21-Na8-Na4-Cl47= 33.43      Na23-Na8-Na4-Na21=290.06      Na23-Na8-Na4-Cl27=231.92      
Na23-Na8-Na4-Cl37= 57.42      Na23-Na8-Na4-Cl47=323.49      Na24-Na8-Na4-Na21=290.93      Na24-Na8-Na4-Na23=  0.87      
Na24-Na8-Na4-Cl27=232.78      Na24-Na8-Na4-Cl37= 58.28      Na24-Na8-Na4-Cl47=324.36      Cl26-Na8-Na4-Na21= 55.88      
Cl26-Na8-Na4-Na23=125.82      Cl26-Na8-Na4-Cl27=357.74      Cl26-Na8-Na4-Cl37=183.24      Cl26-Na8-Na4-Cl47= 89.31      
Cl27-Na8-Na4-Na21= 58.14      Cl27-Na8-Na4-Na23=128.08      Cl27-Na8-Na4-Cl37=185.50      Cl27-Na8-Na4-Cl47= 91.58      
Cl37-Na8-Na4-Na21=232.64      Cl37-Na8-Na4-Na23=302.58      Cl37-Na8-Na4-Cl27=174.50      Cl37-Na8-Na4-Cl47=266.08      
Cl38-Na8-Na4-Na21=324.83      Cl38-Na8-Na4-Na23= 34.77      Cl38-Na8-Na4-Cl27=266.68      Cl38-Na8-Na4-Cl37= 92.18      
Cl38-Na8-Na4-Cl47=358.26      Cl42-Na8-Na4-Na21=236.51      Cl42-Na8-Na4-Na23=306.45      Cl42-Na8-Na4-Cl27=178.36      
Cl42-Na8-Na4-Cl37=  3.86      Cl42-Na8-Na4-Cl47=269.94      Na4-Na8-Na6-Na2=246.29        Na4-Na8-Na6-Na5=164.24        
Na4-Na8-Na6-Na11= 71.05       Na4-Na8-Na6-Na12=178.56       Na4-Na8-Na6-Na14=309.44       Na4-Na8-Na6-Na15=181.66       
Na4-Na8-Na6-Na16=126.62       Na4-Na8-Na6-Na18= 72.42       Na4-Na8-Na6-Na21=  1.68       Na4-Na8-Na6-Na24=250.60       
Na4-Na8-Na6-Na25=  2.04       Na4-Na8-Na6-Cl26=125.67       Na4-Na8-Na6-Cl33=126.73       Na4-Na8-Na6-Cl34= 37.35       
Na4-Na8-Na6-Cl38=307.27       Na4-Na8-Na6-Cl43=304.26       Na4-Na8-Na6-Cl50=213.77       Na9-Na8-Na6-Na2=351.81        
Na9-Na8-Na6-Na5=269.75        Na9-Na8-Na6-Na11=176.56       Na9-Na8-Na6-Na12=284.07       Na9-Na8-Na6-Na14= 54.95       
Na9-Na8-Na6-Na15=287.17       Na9-Na8-Na6-Na16=232.13       Na9-Na8-Na6-Na18=177.93       Na9-Na8-Na6-Na21=107.19       
Na9-Na8-Na6-Na24=356.11       Na9-Na8-Na6-Na25=107.55       Na9-Na8-Na6-Cl26=231.18       Na9-Na8-Na6-Cl33=232.24       
Na9-Na8-Na6-Cl34=142.86       Na9-Na8-Na6-Cl38= 52.78       Na9-Na8-Na6-Cl43= 49.77       Na9-Na8-Na6-Cl50=319.28       
Na11-Na8-Na6-Na2=175.25       Na11-Na8-Na6-Na5= 93.19       Na11-Na8-Na6-Na12=107.51      Na11-Na8-Na6-Na14=238.39      
Na11-Na8-Na6-Na15=110.61      Na11-Na8-Na6-Na16= 55.57      Na11-Na8-Na6-Na18=  1.37      Na11-Na8-Na6-Na21=290.63      
Na11-Na8-Na6-Na24=179.55      Na11-Na8-Na6-Na25=290.99      Na11-Na8-Na6-Cl26= 54.62      Na11-Na8-Na6-Cl33= 55.68      
Na11-Na8-Na6-Cl34=326.30      Na11-Na8-Na6-Cl38=236.22      Na11-Na8-Na6-Cl43=233.21      Na11-Na8-Na6-Cl50=142.72      
Na15-Na8-Na6-Na2= 64.64       Na15-Na8-Na6-Na5=342.59       Na15-Na8-Na6-Na11=249.39      Na15-Na8-Na6-Na12=356.90      
Na15-Na8-Na6-Na14=127.78      Na15-Na8-Na6-Na16=304.96      Na15-Na8-Na6-Na18=250.76      Na15-Na8-Na6-Na21=180.03      
Na15-Na8-Na6-Na24= 68.95      Na15-Na8-Na6-Na25=180.39      Na15-Na8-Na6-Cl26=304.01      Na15-Na8-Na6-Cl33=305.07      
Na15-Na8-Na6-Cl34=215.70      Na15-Na8-Na6-Cl38=125.62      Na15-Na8-Na6-Cl43=122.60      Na15-Na8-Na6-Cl50= 32.11      
Na21-Na8-Na6-Na2=244.61       Na21-Na8-Na6-Na5=162.56       Na21-Na8-Na6-Na11= 69.37      Na21-Na8-Na6-Na12=176.88      
Na21-Na8-Na6-Na14=307.76      Na21-Na8-Na6-Na15=179.97      Na21-Na8-Na6-Na16=124.94      Na21-Na8-Na6-Na18= 70.74      
Na21-Na8-Na6-Na24=248.92      Na21-Na8-Na6-Na25=  0.36      Na21-Na8-Na6-Cl26=123.98      Na21-Na8-Na6-Cl33=125.05      
Na21-Na8-Na6-Cl34= 35.67      Na21-Na8-Na6-Cl38=305.59      Na21-Na8-Na6-Cl43=302.58      Na21-Na8-Na6-Cl50=212.09      
Na23-Na8-Na6-Na2=298.18       Na23-Na8-Na6-Na5=216.12       Na23-Na8-Na6-Na11=122.93      Na23-Na8-Na6-Na12=230.44      
Na23-Na8-Na6-Na14=  1.32      Na23-Na8-Na6-Na15=233.54      Na23-Na8-Na6-Na16=178.50      Na23-Na8-Na6-Na18=124.30      
Na23-Na8-Na6-Na21= 53.56      Na23-Na8-Na6-Na24=302.49      Na23-Na8-Na6-Na25= 53.93      Na23-Na8-Na6-Cl26=177.55      
Na23-Na8-Na6-Cl33=178.61      Na23-Na8-Na6-Cl34= 89.24      Na23-Na8-Na6-Cl38=359.15      Na23-Na8-Na6-Cl43=356.14      
Na23-Na8-Na6-Cl50=265.65      Na24-Na8-Na6-Na2=355.69       Na24-Na8-Na6-Na5=273.64       Na24-Na8-Na6-Na11=180.45      
Na24-Na8-Na6-Na12=287.96      Na24-Na8-Na6-Na14= 58.84      Na24-Na8-Na6-Na15=291.05      Na24-Na8-Na6-Na16=236.02      
Na24-Na8-Na6-Na18=181.82      Na24-Na8-Na6-Na21=111.08      Na24-Na8-Na6-Na25=111.44      Na24-Na8-Na6-Cl26=235.06      
Na24-Na8-Na6-Cl33=236.13      Na24-Na8-Na6-Cl34=146.75      Na24-Na8-Na6-Cl38= 56.67      Na24-Na8-Na6-Cl43= 53.66      
Na24-Na8-Na6-Cl50=323.17      Cl26-Na8-Na6-Na2=120.63       Cl26-Na8-Na6-Na5= 38.58       Cl26-Na8-Na6-Na11=305.38      
Cl26-Na8-Na6-Na12= 52.89      Cl26-Na8-Na6-Na14=183.77      Cl26-Na8-Na6-Na15= 55.99      Cl26-Na8-Na6-Na16=  0.95      
Cl26-Na8-Na6-Na18=306.75      Cl26-Na8-Na6-Na21=236.02      Cl26-Na8-Na6-Na24=124.94      Cl26-Na8-Na6-Na25=236.38      
Cl26-Na8-Na6-Cl33=  1.06      Cl26-Na8-Na6-Cl34=271.69      Cl26-Na8-Na6-Cl38=181.61      Cl26-Na8-Na6-Cl43=178.59      
Cl26-Na8-Na6-Cl50= 88.10      Cl27-Na8-Na6-Na2=207.96       Cl27-Na8-Na6-Na5=125.91       Cl27-Na8-Na6-Na11= 32.72      
Cl27-Na8-Na6-Na12=140.23      Cl27-Na8-Na6-Na14=271.11      Cl27-Na8-Na6-Na15=143.32      Cl27-Na8-Na6-Na16= 88.29      
Cl27-Na8-Na6-Na18= 34.09      Cl27-Na8-Na6-Na21=323.35      Cl27-Na8-Na6-Na24=212.27      Cl27-Na8-Na6-Na25=323.71      
Cl27-Na8-Na6-Cl26= 87.33      Cl27-Na8-Na6-Cl33= 88.40      Cl27-Na8-Na6-Cl34=359.02      Cl27-Na8-Na6-Cl38=268.94      
Cl27-Na8-Na6-Cl43=265.93      Cl27-Na8-Na6-Cl50=175.44      Cl37-Na8-Na6-Na2=301.17       Cl37-Na8-Na6-Na5=219.12       
Cl37-Na8-Na6-Na11=125.92      Cl37-Na8-Na6-Na12=233.43      Cl37-Na8-Na6-Na14=  4.32      Cl37-Na8-Na6-Na15=236.53      
Cl37-Na8-Na6-Na16=181.49      Cl37-Na8-Na6-Na18=127.29      Cl37-Na8-Na6-Na21= 56.56      Cl37-Na8-Na6-Na24=305.48      
Cl37-Na8-Na6-Na25= 56.92      Cl37-Na8-Na6-Cl26=180.54      Cl37-Na8-Na6-Cl33=181.60      Cl37-Na8-Na6-Cl34= 92.23      
Cl37-Na8-Na6-Cl38=  2.15      Cl37-Na8-Na6-Cl43=359.13      Cl37-Na8-Na6-Cl50=268.64      Cl38-Na8-Na6-Na2=299.02       
Cl38-Na8-Na6-Na5=216.97       Cl38-Na8-Na6-Na11=123.78      Cl38-Na8-Na6-Na12=231.29      Cl38-Na8-Na6-Na14=  2.17      
Cl38-Na8-Na6-Na15=234.38      Cl38-Na8-Na6-Na16=179.35      Cl38-Na8-Na6-Na18=125.15      Cl38-Na8-Na6-Na21= 54.41      
Cl38-Na8-Na6-Na24=303.33      Cl38-Na8-Na6-Na25= 54.77      Cl38-Na8-Na6-Cl26=178.39      Cl38-Na8-Na6-Cl33=179.46      
Cl38-Na8-Na6-Cl34= 90.08      Cl38-Na8-Na6-Cl43=356.99      Cl38-Na8-Na6-Cl50=266.50      Cl42-Na8-Na6-Na2= 30.69       
Cl42-Na8-Na6-Na5=308.63       Cl42-Na8-Na6-Na11=215.44      Cl42-Na8-Na6-Na12=322.95      Cl42-Na8-Na6-Na14= 93.83      
Cl42-Na8-Na6-Na15=326.05      Cl42-Na8-Na6-Na16=271.01      Cl42-Na8-Na6-Na18=216.81      Cl42-Na8-Na6-Na21=146.07      
Cl42-Na8-Na6-Na24= 34.99      Cl42-Na8-Na6-Na25=146.43      Cl42-Na8-Na6-Cl26=270.06      Cl42-Na8-Na6-Cl33=271.12      
Cl42-Na8-Na6-Cl34=181.74      Cl42-Na8-Na6-Cl38= 91.66      Cl42-Na8-Na6-Cl43= 88.65      Cl42-Na8-Na6-Cl50=358.16      
Na23-Na9-Na8-Na4= 49.32       Na23-Na9-Na8-Na6=287.54       Na23-Na9-Na8-Na11=309.04      Na23-Na9-Na8-Na15=232.66      
Na23-Na9-Na8-Na21=354.01      Na23-Na9-Na8-Na24=283.52      Na23-Na9-Na8-Cl26=234.34      Na23-Na9-Na8-Cl27= 46.32      
Na23-Na9-Na8-Cl37= 57.60      Na23-Na9-Na8-Cl38=321.22      Na23-Na9-Na8-Cl42=225.01      Na24-Na9-Na8-Na4=125.80       
Na24-Na9-Na8-Na6=  4.03       Na24-Na9-Na8-Na11= 25.52      Na24-Na9-Na8-Na15=309.15      Na24-Na9-Na8-Na21= 70.50      
Na24-Na9-Na8-Na23= 76.48      Na24-Na9-Na8-Cl26=310.82      Na24-Na9-Na8-Cl27=122.80      Na24-Na9-Na8-Cl37=134.09      
Na24-Na9-Na8-Cl38= 37.71      Na24-Na9-Na8-Cl42=301.49      Cl37-Na9-Na8-Na4=351.72       Cl37-Na9-Na8-Na6=229.94       
Cl37-Na9-Na8-Na11=251.44      Cl37-Na9-Na8-Na15=175.06      Cl37-Na9-Na8-Na21=296.41      Cl37-Na9-Na8-Na23=302.40      
Cl37-Na9-Na8-Na24=225.91      Cl37-Na9-Na8-Cl26=176.74      Cl37-Na9-Na8-Cl27=348.72      Cl37-Na9-Na8-Cl38=263.62      
Cl37-Na9-Na8-Cl42=167.41      Cl39-Na9-Na8-Na4= 85.45       Cl39-Na9-Na8-Na6=323.68       Cl39-Na9-Na8-Na11=345.18      
Cl39-Na9-Na8-Na15=268.80      Cl39-Na9-Na8-Na21= 30.15      Cl39-Na9-Na8-Na23= 36.14      Cl39-Na9-Na8-Na24=319.65      
Cl39-Na9-Na8-Cl26=270.47      Cl39-Na9-Na8-Cl27= 82.46      Cl39-Na9-Na8-Cl37= 93.74      Cl39-Na9-Na8-Cl38=357.36      
Cl39-Na9-Na8-Cl42=261.14      Cl42-Na9-Na8-Na4=184.31       Cl42-Na9-Na8-Na6= 62.54       Cl42-Na9-Na8-Na11= 84.03      
Cl42-Na9-Na8-Na15=  7.65      Cl42-Na9-Na8-Na21=129.00      Cl42-Na9-Na8-Na23=134.99      Cl42-Na9-Na8-Na24= 58.51      
Cl42-Na9-Na8-Cl26=  9.33      Cl42-Na9-Na8-Cl27=181.31      Cl42-Na9-Na8-Cl37=192.59      Cl42-Na9-Na8-Cl38= 96.22      
O111-Na9-Na8-Na4=302.63       O111-Na9-Na8-Na6=180.86       O111-Na9-Na8-Na11=202.36      O111-Na9-Na8-Na15=125.98      
O111-Na9-Na8-Na21=247.33      O111-Na9-Na8-Na23=253.32      O111-Na9-Na8-Na24=176.83      O111-Na9-Na8-Cl26=127.65      
O111-Na9-Na8-Cl27=299.64      O111-Na9-Na8-Cl37=310.92      O111-Na9-Na8-Cl38=214.54      O111-Na9-Na8-Cl42=118.32      
C113-Na9-Na8-Na4=270.68       C113-Na9-Na8-Na6=148.91       C113-Na9-Na8-Na11=170.41      C113-Na9-Na8-Na15= 94.03      
C113-Na9-Na8-Na21=215.38      C113-Na9-Na8-Na23=221.37      C113-Na9-Na8-Na24=144.88      C113-Na9-Na8-Cl26= 95.70      
C113-Na9-Na8-Cl27=267.69      C113-Na9-Na8-Cl37=278.97      C113-Na9-Na8-Cl38=182.59      C113-Na9-Na8-Cl42= 86.37      
C116-Na9-Na8-Na4=196.53       C116-Na9-Na8-Na6= 74.75       C116-Na9-Na8-Na11= 96.25      C116-Na9-Na8-Na15= 19.87      
C116-Na9-Na8-Na21=141.22      C116-Na9-Na8-Na23=147.21      C116-Na9-Na8-Na24= 70.73      C116-Na9-Na8-Cl26= 21.55      
C116-Na9-Na8-Cl27=193.53      C116-Na9-Na8-Cl37=204.81      C116-Na9-Na8-Cl38=108.44      C116-Na9-Na8-Cl42= 12.22      
H118-Na9-Na8-Na4=152.78       H118-Na9-Na8-Na6= 31.00       H118-Na9-Na8-Na11= 52.50      H118-Na9-Na8-Na15=336.12      
H118-Na9-Na8-Na21= 97.47      H118-Na9-Na8-Na23=103.46      H118-Na9-Na8-Na24= 26.98      H118-Na9-Na8-Cl26=337.80      
H118-Na9-Na8-Cl27=149.78      H118-Na9-Na8-Cl37=161.06      H118-Na9-Na8-Cl38= 64.69      H118-Na9-Na8-Cl42=328.47      
Na5-Na10-Na2-Na6=  2.49       Na5-Na10-Na2-Na12=304.93      Na5-Na10-Na2-Na14= 62.71      Na5-Na10-Na2-Na20= 96.08      
Na5-Na10-Na2-Na24= 33.43      Na5-Na10-Na2-Cl29=131.24      Na5-Na10-Na2-Cl41=108.46      Na5-Na10-Na2-Cl43= 37.92      
Na5-Na10-Na2-Cl48=300.68      Na5-Na10-Na2-Cl50=313.87      Na5-Na10-Na2-C77=208.49       Na5-Na10-Na2-H80=221.86       
Na17-Na10-Na2-Na5= 55.56      Na17-Na10-Na2-Na6= 58.05      Na17-Na10-Na2-Na12=  0.49     Na17-Na10-Na2-Na14=118.27     
Na17-Na10-Na2-Na20=151.64     Na17-Na10-Na2-Na24= 88.99     Na17-Na10-Na2-Cl29=186.80     Na17-Na10-Na2-Cl41=164.01     
Na17-Na10-Na2-Cl43= 93.48     Na17-Na10-Na2-Cl48=356.24     Na17-Na10-Na2-Cl50=  9.43     Na17-Na10-Na2-C77=264.05      
Na17-Na10-Na2-H80=277.42      Cl29-Na10-Na2-Na5=228.76      Cl29-Na10-Na2-Na6=231.25      Cl29-Na10-Na2-Na12=173.69     
Cl29-Na10-Na2-Na14=291.48     Cl29-Na10-Na2-Na20=324.84     Cl29-Na10-Na2-Na24=262.19     Cl29-Na10-Na2-Cl41=337.22     
Cl29-Na10-Na2-Cl43=266.68     Cl29-Na10-Na2-Cl48=169.44     Cl29-Na10-Na2-Cl50=182.63     Cl29-Na10-Na2-C77= 77.25      
Cl29-Na10-Na2-H80= 90.62      Cl36-Na10-Na2-Na5= 53.52      Cl36-Na10-Na2-Na6= 56.01      Cl36-Na10-Na2-Na12=358.45     
Cl36-Na10-Na2-Na14=116.23     Cl36-Na10-Na2-Na20=149.60     Cl36-Na10-Na2-Na24= 86.94     Cl36-Na10-Na2-Cl29=184.76     
Cl36-Na10-Na2-Cl41=161.97     Cl36-Na10-Na2-Cl43= 91.43     Cl36-Na10-Na2-Cl48=354.20     Cl36-Na10-Na2-Cl50=  7.39     
Cl36-Na10-Na2-C77=262.01      Cl36-Na10-Na2-H80=275.37      Cl48-Na10-Na2-Na5= 59.32      Cl48-Na10-Na2-Na6= 61.81      
Cl48-Na10-Na2-Na12=  4.25     Cl48-Na10-Na2-Na14=122.03     Cl48-Na10-Na2-Na20=155.40     Cl48-Na10-Na2-Na24= 92.75     
Cl48-Na10-Na2-Cl29=190.56     Cl48-Na10-Na2-Cl41=167.78     Cl48-Na10-Na2-Cl43= 97.24     Cl48-Na10-Na2-Cl50= 13.19     
Cl48-Na10-Na2-C77=267.81      Cl48-Na10-Na2-H80=281.18      O135-Na10-Na2-Na5=334.91      O135-Na10-Na2-Na6=337.40      
O135-Na10-Na2-Na12=279.84     O135-Na10-Na2-Na14= 37.63     O135-Na10-Na2-Na20= 70.99     O135-Na10-Na2-Na24=  8.34     
O135-Na10-Na2-Cl29=106.15     O135-Na10-Na2-Cl41= 83.37     O135-Na10-Na2-Cl43= 12.83     O135-Na10-Na2-Cl48=275.59     
O135-Na10-Na2-Cl50=288.78     O135-Na10-Na2-C77=183.40      O135-Na10-Na2-H80=196.77      H136-Na10-Na2-Na5=345.69      
H136-Na10-Na2-Na6=348.18      H136-Na10-Na2-Na12=290.62     H136-Na10-Na2-Na14= 48.40     H136-Na10-Na2-Na20= 81.77     
H136-Na10-Na2-Na24= 19.11     H136-Na10-Na2-Cl29=116.93     H136-Na10-Na2-Cl41= 94.14     H136-Na10-Na2-Cl43= 23.60     
H136-Na10-Na2-Cl48=286.37     H136-Na10-Na2-Cl50=299.56     H136-Na10-Na2-C77=194.18      H136-Na10-Na2-H80=207.54      
Na2-Na10-Na5-Na6=357.24       Na2-Na10-Na5-Na7=177.89       Na2-Na10-Na5-Na12= 53.96      Na2-Na10-Na5-Na17=107.82      
Na2-Na10-Na5-Na18=182.24      Na2-Na10-Na5-Na22=108.57      Na2-Na10-Na5-Na25=286.13      Na2-Na10-Na5-Cl33= 55.77      
Na2-Na10-Na5-Cl40=141.45      Na2-Na10-Na5-Cl43=319.63      Na2-Na10-Na5-Cl44=232.50      Na2-Na10-Na5-Cl48= 53.86      
Na2-Na10-Na5-O135=223.06      Na17-Na10-Na5-Na2=252.18      Na17-Na10-Na5-Na6=249.42      Na17-Na10-Na5-Na7= 70.07      
Na17-Na10-Na5-Na12=306.14     Na17-Na10-Na5-Na18= 74.42     Na17-Na10-Na5-Na22=  0.74     Na17-Na10-Na5-Na25=178.31     
Na17-Na10-Na5-Cl33=307.94     Na17-Na10-Na5-Cl40= 33.62     Na17-Na10-Na5-Cl43=211.80     Na17-Na10-Na5-Cl44=124.67     
Na17-Na10-Na5-Cl48=306.04     Na17-Na10-Na5-O135=115.24     Cl29-Na10-Na5-Na2= 33.80      Cl29-Na10-Na5-Na6= 31.04      
Cl29-Na10-Na5-Na7=211.69      Cl29-Na10-Na5-Na12= 87.76     Cl29-Na10-Na5-Na17=141.62     Cl29-Na10-Na5-Na18=216.04     
Cl29-Na10-Na5-Na22=142.37     Cl29-Na10-Na5-Na25=319.93     Cl29-Na10-Na5-Cl33= 89.56     Cl29-Na10-Na5-Cl40=175.25     
Cl29-Na10-Na5-Cl43=353.43     Cl29-Na10-Na5-Cl44=266.30     Cl29-Na10-Na5-Cl48= 87.66     Cl29-Na10-Na5-O135=256.86     
Cl36-Na10-Na5-Na2=205.58      Cl36-Na10-Na5-Na6=202.82      Cl36-Na10-Na5-Na7= 23.47      Cl36-Na10-Na5-Na12=259.54     
Cl36-Na10-Na5-Na17=313.40     Cl36-Na10-Na5-Na18= 27.82     Cl36-Na10-Na5-Na22=314.14     Cl36-Na10-Na5-Na25=131.71     
Cl36-Na10-Na5-Cl33=261.34     Cl36-Na10-Na5-Cl40=347.02     Cl36-Na10-Na5-Cl43=165.20     Cl36-Na10-Na5-Cl44= 78.07     
Cl36-Na10-Na5-Cl48=259.44     Cl36-Na10-Na5-O135= 68.64     Cl48-Na10-Na5-Na2=306.14      Cl48-Na10-Na5-Na6=303.38      
Cl48-Na10-Na5-Na7=124.03      Cl48-Na10-Na5-Na12=  0.10     Cl48-Na10-Na5-Na17= 53.96     Cl48-Na10-Na5-Na18=128.38     
Cl48-Na10-Na5-Na22= 54.70     Cl48-Na10-Na5-Na25=232.27     Cl48-Na10-Na5-Cl33=  1.90     Cl48-Na10-Na5-Cl40= 87.58     
Cl48-Na10-Na5-Cl43=265.77     Cl48-Na10-Na5-Cl44=178.63     Cl48-Na10-Na5-O135=169.20     O135-Na10-Na5-Na2=136.94      
O135-Na10-Na5-Na6=134.18      O135-Na10-Na5-Na7=314.83      O135-Na10-Na5-Na12=190.90     O135-Na10-Na5-Na17=244.76     
O135-Na10-Na5-Na18=319.18     O135-Na10-Na5-Na22=245.51     O135-Na10-Na5-Na25= 63.07     O135-Na10-Na5-Cl33=192.70     
O135-Na10-Na5-Cl40=278.39     O135-Na10-Na5-Cl43= 96.57     O135-Na10-Na5-Cl44=  9.43     O135-Na10-Na5-Cl48=190.80     
H136-Na10-Na5-Na2=163.21      H136-Na10-Na5-Na6=160.45      H136-Na10-Na5-Na7=341.10      H136-Na10-Na5-Na12=217.17     
H136-Na10-Na5-Na17=271.03     H136-Na10-Na5-Na18=345.45     H136-Na10-Na5-Na22=271.78     H136-Na10-Na5-Na25= 89.34     
H136-Na10-Na5-Cl33=218.98     H136-Na10-Na5-Cl40=304.66     H136-Na10-Na5-Cl43=122.84     H136-Na10-Na5-Cl44= 35.71     
H136-Na10-Na5-Cl48=217.07     H136-Na10-Na5-O135= 26.27     
 
 CMA Distance (Angstroems)
 ---------------------------
R(CMA):  7.0244

========================================================================
 FINAL SINGLEPOINT CALCULATION ON OPTIMIZED GEOMETRY
========================================================================

 Ncao       : 530
 Nao        : 505
 Nshell     : 245
 Nel        : 400
 T(el)      :   300.0
 intcut     :    25.0
 scfconv/Eh :  0.100E-05
   qconv/e  :  0.100E-03
 intneglect :  0.100E-07
 broydamp   :      0.250
 iter      E             dE          RMSdq      gap      omega  full diag
   1   -238.2364463 -0.238236E+03  0.499E-04    2.75       0.0  T
   2   -238.2364463 -0.123481E-08  0.463E-04    2.75      18.3  T
   3   -238.2364463 -0.199580E-08  0.440E-04    2.75      19.2  T
speedup  1.00
cpu  time for SCC    0.21 s
wall time for SCC    0.21 s

   *** convergence criteria satisfied after 3 iterations ***

          eigenvalues
 #    :         188        189        190        191        192        193        194        195
 occ. :        2.000      2.000      2.000      2.000      2.000      2.000      2.000      2.000
 eps  :       -10.380    -10.366    -10.339    -10.298    -10.286    -10.226    -10.218    -10.199
 #    :         196        197        198        199        200        201        202        203
 occ. :        2.000      2.000      2.000      2.000      2.000      0.000      0.000      0.000
 eps  :       -10.163    -10.146    -10.070    -10.017    -10.000     -7.250     -6.946     -6.088
 #    :         204        205        206        207        208        209        210        211
 occ. :        0.000      0.000      0.000      0.000      0.000      0.000      0.000      0.000
 eps  :        -5.205     -4.897     -4.378     -4.092     -3.075     -2.913     -2.498     -1.718


   #   Z            q   n(s)   n(p)   n(d)      C6AA      α(0)
   1  11 Na     0.781  0.082  0.136  0.000    67.190    26.527
   2  11 Na     0.755  0.036  0.209  0.000    67.501    26.588
   3  11 Na     0.698  0.114  0.188  0.000    68.202    26.726
   4  11 Na     0.704  0.111  0.185  0.000    68.132    26.712
   5  11 Na     0.805  0.014  0.181  0.000    66.902    26.470
   6  11 Na     0.773  0.011  0.215  0.000    67.284    26.545
   7  11 Na     0.794  0.067  0.138  0.000    67.031    26.495
   8  11 Na     0.696  0.044  0.260  0.000    68.233    26.732
   9  11 Na     0.791  0.069  0.140  0.000    67.068    26.503
  10  11 Na     0.713  0.077  0.210  0.000    68.015    26.689
  11  11 Na     0.720  0.072  0.209  0.000    67.940    26.674
  12  11 Na     0.824  0.017  0.159  0.000    66.672    26.424
  13  11 Na     0.744  0.086  0.170  0.000    67.635    26.614
  14  11 Na     0.709  0.017  0.274  0.000    68.069    26.700
  15  11 Na     0.733  0.054  0.213  0.000    67.774    26.642
  16  11 Na     0.695  0.047  0.258  0.000    68.246    26.734
  17  11 Na     0.761  0.061  0.178  0.000    67.439    26.576
  18  11 Na     0.689  0.046  0.265  0.000    68.317    26.748
  19  11 Na     0.757  0.079  0.164  0.000    67.486    26.585
  20  11 Na     0.719  0.080  0.202  0.000    67.951    26.676
  21  11 Na     0.732  0.051  0.218  0.000    67.791    26.645
  22  11 Na     0.701  0.040  0.258  0.000    68.164    26.718
  23  11 Na     0.734  0.044  0.223  0.000    67.767    26.640
  24  11 Na     0.820  0.025  0.155  0.000    66.720    26.434
  25  11 Na     0.731  0.069  0.200  0.000    67.799    26.647
  26  17 Cl    -0.736  1.980  5.753  0.002   124.764    17.089
  27  17 Cl    -0.740  1.976  5.763  0.001   124.931    17.100
  28  17 Cl    -0.749  1.979  5.765  0.005   125.293    17.125
  29  17 Cl    -0.764  1.979  5.784  0.001   125.881    17.165
  30  17 Cl    -0.740  1.977  5.763  0.001   124.931    17.100
  31  17 Cl    -0.743  1.979  5.763  0.001   125.064    17.109
  32  17 Cl    -0.756  1.977  5.778  0.001   125.583    17.145
  33  17 Cl    -0.745  1.980  5.764  0.001   125.148    17.115
  34  17 Cl    -0.733  1.979  5.752  0.002   124.663    17.082
  35  17 Cl    -0.754  1.977  5.776  0.001   125.499    17.139
  36  17 Cl    -0.812  1.982  5.824  0.006   127.831    17.298
  37  17 Cl    -0.758  1.976  5.780  0.001   125.635    17.148
  38  17 Cl    -0.744  1.982  5.758  0.003   125.086    17.111
  39  17 Cl    -0.764  1.978  5.786  0.000   125.889    17.166
  40  17 Cl    -0.774  1.977  5.797  0.001   126.307    17.194
  41  17 Cl    -0.743  1.981  5.762  0.000   125.036    17.107
  42  17 Cl    -0.766  1.977  5.789  0.001   125.979    17.172
  43  17 Cl    -0.718  1.980  5.735  0.003   124.043    17.039
  44  17 Cl    -0.754  1.978  5.773  0.003   125.508    17.140
  45  17 Cl    -0.758  1.979  5.777  0.002   125.656    17.150
  46  17 Cl    -0.746  1.978  5.767  0.001   125.174    17.117
  47  17 Cl    -0.741  1.971  5.768  0.002   124.976    17.103
  48  17 Cl    -0.752  1.981  5.768  0.004   125.411    17.133
  49  17 Cl    -0.744  1.974  5.768  0.002   125.080    17.111
  50  17 Cl    -0.755  1.982  5.772  0.001   125.523    17.141
  51   8 O     -0.473  1.700  4.773  0.000    22.266     6.373
  52   1 H      0.331  0.669  0.000  0.000     0.625     1.236
  53   6 C      0.058  1.042  2.900  0.000    19.718     6.342
  54   1 H      0.042  0.958  0.000  0.000     2.424     2.435
  55   1 H      0.056  0.944  0.000  0.000     2.252     2.347
  56   6 C     -0.091  1.059  3.032  0.000    22.234     6.714
  57   1 H      0.073  0.927  0.000  0.000     2.049     2.239
  58   1 H      0.033  0.967  0.000  0.000     2.549     2.497
  59   6 C     -0.061  1.048  3.013  0.000    21.672     6.628
  60   1 H      0.031  0.969  0.000  0.000     2.577     2.510
  61   1 H      0.032  0.968  0.000  0.000     2.562     2.503
  62   6 C     -0.128  1.041  3.087  0.000    23.019     6.842
  63   1 H      0.067  0.933  0.000  0.000     2.121     2.278
  64   1 H      0.039  0.961  0.000  0.000     2.461     2.453
  65   1 H      0.048  0.952  0.000  0.000     2.344     2.394
  66   8 O     -0.486  1.701  4.785  0.000    22.540     6.412
  67   1 H      0.334  0.666  0.000  0.000     0.623     1.239
  68   6 C      0.068  1.042  2.890  0.000    19.465     6.287
  69   1 H      0.048  0.952  0.000  0.000     2.346     2.395
  70   1 H      0.014  0.986  0.000  0.000     2.831     2.631
  71   6 C     -0.080  1.056  3.024  0.000    22.031     6.683
  72   1 H      0.049  0.951  0.000  0.000     2.333     2.389
  73   1 H      0.026  0.974  0.000  0.000     2.639     2.540
  74   6 C     -0.062  1.049  3.013  0.000    21.695     6.632
  75   1 H      0.057  0.943  0.000  0.000     2.232     2.336
  76   1 H      0.030  0.970  0.000  0.000     2.592     2.518
  77   6 C     -0.149  1.053  3.095  0.000    23.289     6.858
  78   1 H      0.039  0.961  0.000  0.000     2.457     2.451
  79   1 H      0.053  0.947  0.000  0.000     2.282     2.362
  80   1 H      0.067  0.933  0.000  0.000     2.106     2.266
  81   8 O     -0.459  1.697  4.761  0.000    21.961     6.329
  82   1 H      0.302  0.698  0.000  0.000     0.713     1.326
  83   6 C      0.068  1.042  2.891  0.000    19.393     6.259
  84   1 H      0.023  0.977  0.000  0.000     2.682     2.561
  85   1 H      0.034  0.966  0.000  0.000     2.534     2.489
  86   6 C     -0.085  1.061  3.023  0.000    22.027     6.666
  87   1 H      0.046  0.954  0.000  0.000     2.374     2.409
  88   1 H      0.051  0.949  0.000  0.000     2.300     2.368
  89   6 C     -0.085  1.059  3.027  0.000    22.047     6.671
  90   1 H      0.055  0.945  0.000  0.000     2.242     2.338
  91   1 H      0.072  0.928  0.000  0.000     2.064     2.246
  92   6 C     -0.109  1.036  3.073  0.000    22.649     6.787
  93   1 H      0.036  0.964  0.000  0.000     2.502     2.474
  94   1 H      0.045  0.955  0.000  0.000     2.385     2.415
  95   1 H      0.029  0.971  0.000  0.000     2.603     2.523
  96   8 O     -0.460  1.702  4.758  0.000    22.049     6.339
  97   1 H      0.332  0.668  0.000  0.000     0.633     1.250
  98   6 C      0.065  1.043  2.892  0.000    19.627     6.332
  99   1 H      0.026  0.974  0.000  0.000     2.632     2.534
 100   1 H      0.030  0.970  0.000  0.000     2.584     2.514
 101   6 C     -0.068  1.052  3.016  0.000    21.794     6.647
 102   1 H      0.036  0.964  0.000  0.000     2.496     2.471
 103   1 H      0.051  0.949  0.000  0.000     2.313     2.378
 104   6 C     -0.058  1.046  3.012  0.000    21.613     6.619
 105   1 H      0.048  0.952  0.000  0.000     2.345     2.395
 106   1 H      0.030  0.970  0.000  0.000     2.593     2.518
 107   6 C     -0.110  1.037  3.074  0.000    22.668     6.790
 108   1 H      0.034  0.966  0.000  0.000     2.531     2.488
 109   1 H      0.033  0.967  0.000  0.000     2.550     2.497
 110   1 H      0.038  0.962  0.000  0.000     2.472     2.459
 111   8 O     -0.455  1.695  4.760  0.000    21.898     6.320
 112   1 H      0.306  0.694  0.000  0.000     0.702     1.315
 113   6 C      0.069  1.042  2.890  0.000    19.368     6.253
 114   1 H      0.028  0.972  0.000  0.000     2.618     2.530
 115   1 H      0.029  0.971  0.000  0.000     2.598     2.521
 116   6 C     -0.090  1.063  3.027  0.000    22.127     6.681
 117   1 H      0.042  0.958  0.000  0.000     2.427     2.436
 118   1 H      0.058  0.942  0.000  0.000     2.203     2.317
 119   6 C     -0.077  1.057  3.020  0.000    21.889     6.647
 120   1 H      0.050  0.950  0.000  0.000     2.313     2.376
 121   1 H      0.052  0.948  0.000  0.000     2.298     2.370
 122   6 C     -0.107  1.037  3.070  0.000    22.600     6.779
 123   1 H      0.032  0.968  0.000  0.000     2.559     2.502
 124   1 H      0.038  0.962  0.000  0.000     2.475     2.460
 125   1 H      0.031  0.969  0.000  0.000     2.575     2.510
 126   8 O     -0.606  1.723  4.883  0.000    25.231     6.784
 127   1 H      0.294  0.706  0.000  0.000     0.739     1.350
 128   1 H      0.332  0.668  0.000  0.000     0.620     1.231
 129   8 O     -0.605  1.725  4.880  0.000    25.219     6.782
 130   1 H      0.296  0.704  0.000  0.000     0.733     1.345
 131   1 H      0.322  0.678  0.000  0.000     0.644     1.253
 132   8 O     -0.610  1.725  4.885  0.000    25.334     6.798
 133   1 H      0.295  0.705  0.000  0.000     0.735     1.347
 134   1 H      0.314  0.686  0.000  0.000     0.664     1.272
 135   8 O     -0.624  1.715  4.909  0.000    25.678     6.844
 136   1 H      0.344  0.656  0.000  0.000     0.590     1.200
 137   1 H      0.322  0.678  0.000  0.000     0.656     1.272
 138   8 O     -0.609  1.727  4.882  0.000    25.308     6.794
 139   1 H      0.291  0.709  0.000  0.000     0.750     1.360
 140   1 H      0.334  0.666  0.000  0.000     0.614     1.225

 Mol. C6AA /au·bohr⁶  :     430224.250300
 Mol. C8AA /au·bohr⁸  :   21989780.099597
 Mol. α(0) /au        :       1420.499175

 
 Wiberg/Mayer (AO) data. WBOs > 0.1 written file <wbo>
 largest (>0.05) Wiberg bond orders for each atom
           total WBO             WBO to atom ...
     1  Na  0.416    Cl  49 0.138    O  138 0.096    Cl  32 0.087    Cl  31 0.076
     2  Na  0.468    Cl  48 0.102    Cl  29 0.091    Cl  41 0.078    Cl  50 0.075
     3  Na  0.541    Cl  35 0.169    Cl  46 0.167    Cl  30 0.166
     4  Na  0.527    Cl  47 0.189    Cl  27 0.154    Cl  37 0.147
     5  Na  0.383    Cl  48 0.100    Cl  40 0.081    O  135 0.056    Cl  33 0.051
     6  Na  0.453    Cl  43 0.112    Cl  38 0.093    Cl  34 0.075    Cl  50 0.063    Cl  33 0.056
     7  Na  0.375    Cl  40 0.117    Cl  35 0.100    Cl  44 0.084    O   81 0.077
     8  Na  0.564    Cl  27 0.133    Cl  37 0.115    Cl  26 0.104    Cl  42 0.083    Cl  38 0.072
     9  Na  0.373    Cl  37 0.125    Cl  42 0.096    Cl  39 0.095    O  111 0.087
    10  Na  0.522    Cl  36 0.197    Cl  29 0.104    Cl  48 0.085    O  135 0.064
    11  Na  0.514    Cl  27 0.138    Cl  30 0.135    Cl  34 0.108    Cl  26 0.088
    12  Na  0.326    Cl  50 0.112    Cl  45 0.107    O   51 0.075
    13  Na  0.467    Cl  45 0.140    Cl  46 0.110    Cl  28 0.092    O  129 0.088
    14  Na  0.559    Cl  49 0.127    Cl  41 0.094    Cl  43 0.092    Cl  31 0.086    Cl  32 0.080
    15  Na  0.475    Cl  42 0.186    Cl  26 0.083    Cl  50 0.081    Cl  45 0.066
    16  Na  0.548    Cl  26 0.150    Cl  45 0.117    Cl  30 0.090    Cl  33 0.069    Cl  46 0.068
    17  Na  0.435    Cl  28 0.135    O  132 0.084    Cl  40 0.077    Cl  48 0.074
    18  Na  0.573    Cl  44 0.130    Cl  35 0.112    Cl  34 0.110    Cl  30 0.085    Cl  33 0.071
    19  Na  0.450    Cl  39 0.129    O  126 0.101    Cl  41 0.092    Cl  32 0.080
    20  Na  0.529    Cl  29 0.211    Cl  49 0.129    Cl  41 0.078    Cl  43 0.062
    21  Na  0.499    Cl  31 0.170    Cl  34 0.105    Cl  47 0.099
    22  Na  0.556    Cl  28 0.140    Cl  46 0.120    Cl  40 0.108    Cl  35 0.075    Cl  33 0.059
    23  Na  0.503    Cl  32 0.167    Cl  47 0.123    Cl  39 0.086    Cl  37 0.057
    24  Na  0.345    Cl  39 0.104    Cl  41 0.087    O   66 0.071    Cl  38 0.065
    25  Na  0.496    Cl  44 0.189    Cl  43 0.106    Cl  31 0.105    Cl  34 0.052
    26  Cl  0.475    Na  16 0.150    Na   8 0.104    Na  11 0.088    Na  15 0.083
    27  Cl  0.477    Na   4 0.154    Na  11 0.138    Na   8 0.133
    28  Cl  0.464    Na  22 0.140    Na  17 0.135    Na  13 0.092
    29  Cl  0.442    Na  20 0.211    Na  10 0.104    Na   2 0.091
    30  Cl  0.481    Na   3 0.166    Na  11 0.135    Na  16 0.090    Na  18 0.085
    31  Cl  0.467    Na  21 0.170    Na  25 0.105    Na  14 0.086    Na   1 0.076
    32  Cl  0.453    Na  23 0.167    Na   1 0.087    Na  14 0.080    Na  19 0.080
    33  Cl  0.472    Na  18 0.071    Na  16 0.069    Na  22 0.059    Na   6 0.056    Na   5 0.051
    34  Cl  0.481    Na  18 0.110    Na  11 0.108    Na  21 0.105    Na   6 0.075    Na  25 0.052
    35  Cl  0.465    Na   3 0.169    Na  18 0.112    Na   7 0.100    Na  22 0.075
    36  Cl  0.364    Na  10 0.197
    37  Cl  0.459    Na   4 0.147    Na   9 0.125    Na   8 0.115    Na  23 0.057
    38  Cl  0.475    Na   6 0.093    Na   8 0.072    Na  24 0.065
    39  Cl  0.439    Na  19 0.129    Na  24 0.104    Na   9 0.095    Na  23 0.086
    40  Cl  0.418    Na   7 0.117    Na  22 0.108    Na   5 0.081    Na  17 0.077
    41  Cl  0.471    Na  14 0.094    Na  19 0.092    Na  24 0.087    Na   2 0.078    Na  20 0.078
    42  Cl  0.421    Na  15 0.186    Na   9 0.096    Na   8 0.083
    43  Cl  0.506    Na   6 0.112    Na  25 0.106    Na  14 0.092    Na  20 0.062
    44  Cl  0.442    Na  25 0.189    Na  18 0.130    Na   7 0.084
    45  Cl  0.442    Na  13 0.140    Na  16 0.117    Na  12 0.107    Na  15 0.066
    46  Cl  0.483    Na   3 0.167    Na  22 0.120    Na  13 0.110    Na  16 0.068
    47  Cl  0.490    Na   4 0.189    Na  23 0.123    Na  21 0.099
    48  Cl  0.449    Na   2 0.102    Na   5 0.100    Na  10 0.085    Na  17 0.074
    49  Cl  0.484    Na   1 0.138    Na  20 0.129    Na  14 0.127
    50  Cl  0.439    Na  12 0.112    Na  15 0.081    Na   2 0.075    Na   6 0.063
    51  O   2.018    C   53 0.988    H   52 0.862    Na  12 0.075
    52  H   0.890    O   51 0.862
    53  C   3.946    C   56 1.005    O   51 0.988    H   55 0.972    H   54 0.967
    54  H   0.995    C   53 0.967
    55  H   0.996    C   53 0.972
    56  C   3.991    C   59 1.009    C   53 1.005    H   58 0.975    H   57 0.961
    57  H   0.993    C   56 0.961
    58  H   0.999    C   56 0.975
    59  C   3.995    C   62 1.020    C   56 1.009    H   61 0.977    H   60 0.976
    60  H   0.996    C   59 0.976
    61  H   0.998    C   59 0.977
    62  C   3.992    C   59 1.020    H   64 0.983    H   65 0.974    H   63 0.972
    63  H   0.996    C   62 0.972
    64  H   0.998    C   62 0.983
    65  H   0.997    C   62 0.974
    66  O   1.996    C   68 0.999    H   67 0.829    Na  24 0.071
    67  H   0.887    O   66 0.829
    68  C   3.954    C   71 1.005    O   66 0.999    H   69 0.972    H   70 0.971
    69  H   0.996    C   68 0.972
    70  H   0.998    C   68 0.971
    71  C   3.994    C   74 1.007    C   68 1.005    H   73 0.977    H   72 0.971
    72  H   0.995    C   71 0.971
    73  H   0.999    C   71 0.977
    74  C   3.992    C   77 1.022    C   71 1.007    H   76 0.979    H   75 0.970
    75  H   0.996    C   74 0.970
    76  H   0.999    C   74 0.979
    77  C   3.992    C   74 1.022    H   78 0.984    H   79 0.978    H   80 0.972
    78  H   0.997    C   77 0.984
    79  H   0.997    C   77 0.978
    80  H   0.996    C   77 0.972
    81  O   2.004    C   83 0.980    H   82 0.902    Na   7 0.077
    82  H   0.908    O   81 0.902
    83  C   3.943    C   86 1.015    O   81 0.980    H   84 0.976    H   85 0.971
    84  H   0.999    C   83 0.976
    85  H   0.998    C   83 0.971
    86  C   3.992    C   83 1.015    C   89 1.013    H   87 0.974    H   88 0.971
    87  H   0.997    C   86 0.974
    88  H   0.997    C   86 0.971
    89  C   3.990    C   92 1.022    C   86 1.013    H   91 0.972    H   90 0.968
    90  H   0.998    C   89 0.968
    91  H   0.994    C   89 0.972
    92  C   3.993    C   89 1.022    H   93 0.986    H   95 0.985    H   94 0.983
    93  H   0.998    C   92 0.986
    94  H   0.998    C   92 0.983
    95  H   0.999    C   92 0.985
    96  O   1.989    C   98 0.994    H   97 0.854
    97  H   0.889    O   96 0.854
    98  C   3.956    C  101 1.006    O   96 0.994    H  100 0.972    H   99 0.961
    99  H   1.000    C   98 0.961
   100  H   0.998    C   98 0.972
   101  C   3.996    C  104 1.007    C   98 1.006    H  102 0.975    H  103 0.973
   102  H   0.998    C  101 0.975
   103  H   0.996    C  101 0.973
   104  C   3.996    C  107 1.021    C  101 1.007    H  106 0.979    H  105 0.975
   105  H   0.997    C  104 0.975
   106  H   0.999    C  104 0.979
   107  C   3.996    C  104 1.021    H  108 0.987    H  109 0.987    H  110 0.984
   108  H   0.999    C  107 0.987
   109  H   0.999    C  107 0.987
   110  H   0.998    C  107 0.984
   111  O   2.008    C  113 0.981    H  112 0.898    Na   9 0.087
   112  H   0.906    O  111 0.898
   113  C   3.944    C  116 1.016    O  111 0.981    H  114 0.976    H  115 0.971
   114  H   0.999    C  113 0.976
   115  H   0.998    C  113 0.971
   116  C   3.989    C  113 1.016    C  119 1.013    H  117 0.975    H  118 0.973
   117  H   0.998    C  116 0.975
   118  H   0.996    C  116 0.973
   119  C   3.987    C  122 1.021    C  116 1.013    H  121 0.977    H  120 0.973
   120  H   0.997    C  119 0.973
   121  H   0.997    C  119 0.977
   122  C   3.996    C  119 1.021    H  123 0.987    H  124 0.986    H  125 0.986
   123  H   0.999    C  122 0.987
   124  H   0.998    C  122 0.986
   125  H   0.999    C  122 0.986
   126  O   1.901    H  127 0.915    H  128 0.845    Na  19 0.101
   127  H   0.913    O  126 0.915
   128  H   0.889    O  126 0.845
   129  O   1.887    H  130 0.914    H  131 0.865    Na  13 0.088
   130  H   0.912    O  129 0.914
   131  H   0.896    O  129 0.865
   132  O   1.883    H  133 0.915    H  134 0.860    Na  17 0.084
   133  H   0.913    O  132 0.915
   134  H   0.901    O  132 0.860
   135  O   1.899    H  137 0.897    H  136 0.863    Na  10 0.064    Na   5 0.056
   136  H   0.881    O  135 0.863
   137  H   0.896    O  135 0.897
   138  O   1.889    H  139 0.918    H  140 0.848    Na   1 0.096
   139  H   0.915    O  138 0.918
   140  H   0.888    O  138 0.848
 MOs/occ written to file <molden.input>
 
molecular dipole:
                 x           y           z       tot (Debye)
 q only:        1.394      -1.590       1.918
   full:       -0.956      -1.981       2.369       8.217
molecular quadrupole (traceless):
                xx          xy          yy          xz          yz          zz
 q only:        6.402     -50.932     -22.885      -3.459      -9.857      16.483
  q+dip:       24.327     -62.681      -2.504      14.516       9.659     -21.822
   full:       20.723     -62.763      -1.204      12.720      12.144     -19.519

SCC energy    :    -238.2364463
rep           :       1.3503969
ES            :       2.0259025
AES           :      -0.0366043
AXC           :       0.0224644
disp          :      -0.2524571
XB            :       0.0000000
fix           :       0.0000000
total E       :    -236.8716333
atomizationE  :      26.9519567    16912.61
(atE without considering molecular charge,
 total energy contains solvation terms)
H-L gap (eV)  :          2.7502
optimized geometry written to: xtbopt.xyz

           ------------------------------------------------- 
          |                Numerical Hessian                |
           ------------------------------------------------- 
step length          :   0.00500
SCC accuracy         :   0.25000
Hessian scale factor :   1.00000
frozen atoms in %    :   0.00000    0
RMS gradient         :   0.00011
estimated CPU  time     16.39 min
estimated wall time     16.43 min

writing file <hessian>.
 
 projected vibrational frequencies (cm-1)
eigval :       -0.00    -0.00    -0.00     0.00     0.00     0.00
eigval :       11.42    14.33    15.18    17.34    19.20    21.04
eigval :       22.08    23.39    25.28    26.49    28.37    28.85
eigval :       30.05    32.52    33.40    35.01    35.83    35.95
eigval :       37.43    39.53    41.35    42.21    43.76    44.85
eigval :       45.96    46.10    47.79    48.97    50.34    51.86
eigval :       52.33    53.74    54.81    55.77    55.98    57.33
eigval :       57.95    59.16    59.33    60.18    62.33    62.40
eigval :       62.80    64.02    65.24    66.15    66.79    68.11
eigval :       68.33    68.78    70.57    71.33    71.81    72.09
eigval :       72.76    73.63    75.22    75.64    76.09    76.93
eigval :       77.43    77.74    80.11    80.70    81.36    81.98
eigval :       83.42    83.95    84.50    85.88    86.25    86.67
eigval :       87.77    89.00    90.12    90.52    91.83    92.62
eigval :       93.65    94.37    94.80    95.32    95.72    97.29
eigval :       98.11    99.90   101.34   102.47   102.87   104.77
eigval :      106.20   106.76   108.27   109.77   111.39   111.71
eigval :      112.97   114.43   114.76   116.37   116.54   118.08
eigval :      118.22   119.44   121.27   122.36   123.65   124.74
eigval :      125.81   127.07   128.82   130.11   132.00   133.88
eigval :      134.53   135.83   136.16   136.69   137.77   139.10
eigval :      140.08   141.44   142.76   143.25   145.49   145.81
eigval :      145.87   147.29   148.55   148.96   150.69   151.91
eigval :      153.46   154.92   155.74   156.69   157.10   159.42
eigval :      159.83   161.14   162.00   162.21   164.47   165.40
eigval :      165.65   167.25   168.32   169.79   170.60   171.87
eigval :      174.21   175.11   176.06   176.98   179.17   180.45
eigval :      181.10   182.25   183.67   184.22   185.51   186.18
eigval :      187.20   189.15   190.20   191.59   192.36   193.92
eigval :      194.19   195.00   196.23   197.05   198.48   198.90
eigval :      200.26   201.79   202.32   204.38   204.79   206.35
eigval :      206.78   208.62   211.24   213.33   213.86   215.33
eigval :      215.55   216.14   216.81   217.51   218.11   219.16
eigval :      220.94   224.41   226.50   230.68   231.04   231.81
eigval :      233.90   238.80   240.90   243.92   245.43   246.15
eigval :      256.17   261.65   263.42   275.99   277.29   284.55
eigval :      296.39   296.71   322.22   329.17   334.33   337.81
eigval :      339.17   359.77   365.64   375.47   378.22   386.40
eigval :      393.22   403.57   414.41   415.34   417.25   427.56
eigval :      460.06   469.51   471.75   482.42   489.37   499.68
eigval :      502.29   505.91   521.39   550.37   686.50   785.44
eigval :      797.82   802.22   806.73   809.52   842.35   847.68
eigval :      854.65   856.19   871.75   882.57   890.19   894.50
eigval :      896.59   900.62   967.00   980.97   986.45   989.32
eigval :      989.48   989.91   996.18   996.92   998.32  1002.97
eigval :     1040.67  1041.97  1043.09  1054.48  1070.19  1106.94
eigval :     1108.99  1112.27  1113.47  1114.26  1127.59  1127.65
eigval :     1130.41  1130.58  1131.79  1138.65  1143.74  1143.92
eigval :     1145.36  1148.15  1196.88  1197.49  1199.08  1200.75
eigval :     1206.79  1222.16  1226.10  1230.04  1230.25  1248.30
eigval :     1249.82  1251.56  1261.94  1265.32  1267.93  1279.40
eigval :     1280.92  1282.95  1308.39  1330.14  1334.51  1336.96
eigval :     1338.56  1341.15  1343.25  1351.49  1352.35  1353.03
eigval :     1354.31  1358.92  1361.61  1370.60  1374.20  1374.74
eigval :     1376.15  1388.26  1407.27  1415.67  1416.25  1419.72
eigval :     1460.68  1462.93  1463.06  1463.73  1465.27  1467.70
eigval :     1470.29  1472.53  1476.64  1479.53  1481.51  1484.28
eigval :     1486.58  1488.42  1490.03  1491.28  1493.74  1495.46
eigval :     1501.50  1504.53  1505.08  1505.45  1506.85  1508.60
eigval :     1513.21  1534.95  1544.35  1554.12  1562.78  1579.26
eigval :     2847.99  2867.77  2885.00  2887.96  2895.77  2911.27
eigval :     2920.48  2948.13  2958.65  2958.84  2960.25  2970.94
eigval :     2970.99  2971.49  2973.31  2974.26  2974.66  2977.77
eigval :     2980.81  2982.97  2984.12  2987.55  2987.86  2988.01
eigval :     2993.77  2994.26  2995.06  2996.71  2997.41  3009.43
eigval :     3021.89  3023.45  3025.47  3026.40  3029.31  3030.30
eigval :     3030.87  3032.16  3033.03  3034.90  3036.92  3041.18
eigval :     3041.46  3043.71  3065.19  3238.65  3266.05  3283.54
eigval :     3284.93  3363.49  3394.47  3432.00  3483.08  3579.90
eigval :     3581.85  3583.98  3634.14  3635.38  3635.63  3636.22
 reduced masses (amu)
   1: 21.81   2: 26.12   3: 22.44   4: 26.02   5: 25.30   6: 25.74   7: 11.20   8: 14.89
   9: 13.07  10: 14.13  11: 13.85  12: 14.46  13: 20.20  14: 13.76  15: 13.57  16: 13.60
  17: 20.43  18: 16.22  19: 21.95  20: 14.78  21: 18.62  22: 20.32  23: 25.69  24: 22.06
  25: 24.62  26: 26.36  27: 17.17  28: 22.00  29: 20.57  30: 23.11  31: 16.90  32: 22.88
  33: 18.18  34: 18.35  35: 19.47  36: 21.69  37: 17.67  38: 23.68  39: 23.36  40: 23.55
  41: 19.02  42: 21.11  43: 21.11  44: 25.32  45: 20.36  46: 26.77  47: 19.33  48: 25.46
  49: 25.07  50: 25.05  51: 22.03  52: 28.25  53: 20.62  54: 22.27  55: 26.52  56: 22.02
  57: 26.09  58: 22.61  59: 26.37  60: 28.64  61: 21.06  62: 21.81  63: 21.55  64: 22.47
  65: 27.68  66: 26.20  67: 25.43  68: 28.11  69: 27.59  70: 28.81  71: 27.11  72: 28.46
  73: 27.65  74: 23.11  75: 28.77  76: 28.29  77: 27.45  78: 26.95  79: 23.88  80: 24.26
  81: 29.36  82: 27.34  83: 26.21  84: 23.90  85: 21.00  86: 25.06  87: 30.35  88: 25.20
  89: 26.20  90: 27.45  91: 27.36  92: 26.03  93: 25.07  94: 24.69  95: 28.23  96: 23.83
  97: 24.97  98: 24.63  99: 25.21 100: 26.18 101: 27.31 102: 27.16 103: 25.69 104: 24.74
 105: 26.69 106: 26.59 107: 26.11 108: 27.15 109: 27.86 110: 28.62 111: 26.93 112: 28.18
 113: 26.98 114: 26.19 115: 27.58 116: 26.11 117: 27.11 118: 25.30 119: 25.60 120: 26.11
 121: 26.60 122: 26.65 123: 26.44 124: 23.56 125: 25.78 126: 25.52 127: 25.31 128: 23.29
 129: 21.09 130: 24.29 131: 21.55 132: 25.48 133: 24.81 134: 20.53 135: 17.86 136: 21.04
 137: 22.41 138: 25.24 139: 25.15 140: 20.99 141: 25.15 142: 26.49 143: 22.44 144: 25.25
 145: 25.50 146: 19.69 147: 25.00 148: 24.86 149: 24.79 150: 26.83 151: 25.84 152: 24.59
 153: 22.39 154: 25.08 155: 23.87 156: 24.49 157: 23.94 158: 25.70 159: 26.39 160: 25.41
 161: 27.05 162: 23.84 163: 25.27 164: 25.49 165: 23.68 166: 25.93 167: 25.91 168: 24.67
 169: 27.63 170: 25.48 171: 23.45 172: 25.44 173: 25.53 174: 25.10 175: 26.30 176: 21.62
 177: 25.73 178: 27.06 179: 26.49 180: 24.24 181: 27.61 182: 24.76 183: 23.52 184: 27.94
 185: 25.68 186: 25.05 187: 20.42 188: 22.89 189: 23.16 190: 26.09 191: 24.90 192: 26.15
 193: 22.78 194: 19.39 195: 13.52 196: 15.93 197: 20.32 198:  8.79 199: 19.57 200: 21.37
 201: 17.63 202: 23.27 203: 26.45 204: 12.02 205: 22.32 206: 20.65 207:  6.81 208: 25.16
 209: 24.02 210: 24.35 211: 22.54 212:  5.75 213: 24.78 214:  6.82 215:  4.61 216:  7.55
 217: 11.17 218: 10.10 219:  6.69 220:  8.36 221:  3.81 222:  3.66 223:  3.39 224:  4.57
 225:  6.69 226:  2.48 227:  7.70 228:  2.80 229:  6.49 230:  4.72 231:  6.45 232:  4.18
 233:  4.91 234:  3.21 235:  4.72 236:  8.52 237:  8.44 238:  7.90 239:  7.26 240:  7.73
 241:  2.39 242:  2.48 243:  2.39 244:  2.33 245:  2.08 246:  3.32 247:  3.73 248:  3.17
 249:  3.39 250:  2.71 251:  8.14 252:  6.39 253:  6.24 254:  6.37 255:  6.76 256:  5.92
 257:  6.08 258:  6.47 259:  6.17 260:  4.82 261:  3.79 262:  3.68 263:  6.06 264:  6.14
 265:  7.98 266:  6.15 267:  5.35 268:  5.38 269:  5.66 270:  8.63 271:  7.09 272:  7.14
 273:  7.19 274:  6.55 275:  6.94 276:  7.30 277:  6.60 278:  5.46 279:  5.52 280:  5.75
 281:  7.95 282:  7.84 283:  7.14 284:  6.75 285:  7.39 286:  8.49 287:  8.17 288:  8.16
 289:  7.85 290:  8.49 291:  3.82 292:  3.89 293:  3.86 294:  3.65 295:  4.39 296:  3.74
 297:  2.82 298:  2.83 299:  2.79 300:  3.35 301:  3.31 302:  3.37 303:  2.50 304:  2.61
 305:  2.40 306:  2.35 307:  2.25 308:  2.44 309:  2.79 310:  4.02 311:  4.08 312:  3.85
 313:  3.84 314:  3.23 315:  4.09 316:  5.18 317:  4.94 318:  5.08 319:  5.20 320:  4.91
 321:  4.67 322:  3.74 323:  4.23 324:  4.71 325:  3.92 326:  3.35 327:  3.31 328:  3.20
 329:  3.20 330:  3.16 331:  1.90 332:  1.90 333:  1.96 334:  1.91 335:  1.95 336:  1.62
 337:  1.80 338:  1.83 339:  1.86 340:  1.83 341:  1.79 342:  1.87 343:  1.86 344:  1.88
 345:  1.68 346:  1.66 347:  1.84 348:  1.90 349:  1.58 350:  1.60 351:  1.57 352:  1.60
 353:  1.56 354:  1.56 355:  1.57 356:  1.95 357:  2.00 358:  2.00 359:  2.02 360:  1.97
 361:  1.78 362:  1.75 363:  1.99 364:  1.94 365:  1.76 366:  1.44 367:  1.49 368:  1.64
 369:  1.81 370:  1.87 371:  1.70 372:  1.74 373:  1.72 374:  1.81 375:  1.83 376:  1.81
 377:  1.88 378:  1.64 379:  1.78 380:  1.91 381:  1.87 382:  1.68 383:  1.64 384:  1.67
 385:  1.54 386:  1.61 387:  1.73 388:  1.65 389:  1.60 390:  1.65 391:  1.84 392:  1.88
 393:  1.73 394:  1.92 395:  1.58 396:  1.95 397:  1.80 398:  1.90 399:  1.93 400:  1.86
 401:  1.30 402:  1.50 403:  1.52 404:  1.39 405:  1.71 406:  1.90 407:  1.91 408:  1.91
 409:  1.90 410:  1.90 411:  1.88 412:  1.89 413:  1.87 414:  1.88 415:  1.83 416:  1.88
 417:  1.82 418:  1.83 419:  1.83 420:  1.82
 IR intensities (amu)
   1:  0.23   2:  0.75   3:  0.29   4:  0.55   5:  0.55   6:  0.74   7:  0.24   8:  0.25
   9:  0.31  10:  0.15  11:  0.09  12:  0.27  13:  0.50  14:  0.17  15:  0.22  16:  0.20
  17:  0.23  18:  0.39  19:  0.27  20:  0.11  21:  0.20  22:  0.04  23:  0.31  24:  0.20
  25:  0.24  26:  0.16  27:  0.23  28:  0.17  29:  0.22  30:  0.20  31:  0.16  32:  0.20
  33:  0.19  34:  0.15  35:  0.30  36:  0.36  37:  0.13  38:  0.32  39:  0.12  40:  0.21
  41:  0.11  42:  0.20  43:  0.25  44:  0.11  45:  0.39  46:  0.30  47:  0.11  48:  0.24
  49:  0.06  50:  0.23  51:  0.07  52:  0.19  53:  0.34  54:  0.30  55:  0.18  56:  0.22
  57:  0.27  58:  0.27  59:  0.25  60:  0.23  61:  0.16  62:  0.12  63:  0.20  64:  0.25
  65:  0.23  66:  0.20  67:  0.08  68:  0.31  69:  0.13  70:  0.25  71:  0.27  72:  0.20
  73:  0.24  74:  0.26  75:  0.36  76:  0.46  77:  0.24  78:  0.16  79:  0.21  80:  0.22
  81:  0.14  82:  0.10  83:  0.21  84:  0.25  85:  0.16  86:  0.22  87:  0.17  88:  0.09
  89:  0.10  90:  0.33  91:  0.20  92:  0.21  93:  0.21  94:  0.20  95:  0.23  96:  0.08
  97:  0.22  98:  0.16  99:  0.30 100:  0.19 101:  0.45 102:  0.46 103:  0.27 104:  0.21
 105:  0.26 106:  0.43 107:  0.62 108:  0.48 109:  0.35 110:  0.29 111:  0.41 112:  0.74
 113:  0.79 114:  0.56 115:  0.42 116:  0.51 117:  0.53 118:  0.56 119:  0.26 120:  0.51
 121:  0.78 122:  0.66 123:  0.53 124:  0.58 125:  0.87 126:  0.66 127:  0.60 128:  0.53
 129:  0.45 130:  0.82 131:  0.43 132:  0.44 133:  0.74 134:  0.58 135:  0.56 136:  0.79
 137:  0.40 138:  0.56 139:  0.24 140:  0.42 141:  0.52 142:  0.45 143:  0.61 144:  0.50
 145:  0.37 146:  0.67 147:  0.83 148:  0.56 149:  0.45 150:  0.93 151:  0.48 152:  0.85
 153:  0.82 154:  0.58 155:  0.35 156:  0.48 157:  0.54 158:  0.82 159:  0.43 160:  0.71
 161:  0.82 162:  0.46 163:  0.67 164:  0.89 165:  1.33 166:  0.54 167:  0.56 168:  0.81
 169:  0.91 170:  0.43 171:  0.77 172:  0.73 173:  0.67 174:  1.24 175:  0.48 176:  0.31
 177:  0.49 178:  1.03 179:  0.89 180:  0.21 181:  0.96 182:  1.19 183:  0.25 184:  0.92
 185:  1.07 186:  0.51 187:  1.31 188:  0.32 189:  1.05 190:  0.89 191:  1.13 192:  0.98
 193:  0.74 194:  1.10 195:  1.56 196:  1.91 197:  1.21 198:  0.87 199:  2.42 200:  1.04
 201:  1.77 202:  1.22 203:  1.17 204:  0.49 205:  1.10 206:  0.88 207:  0.10 208:  1.46
 209:  1.26 210:  1.45 211:  1.09 212:  0.43 213:  1.44 214:  0.58 215:  0.87 216:  0.12
 217:  0.63 218:  0.51 219:  0.20 220:  0.52 221:  0.52 222:  0.50 223:  0.79 224:  0.80
 225:  0.24 226:  0.63 227:  0.25 228:  0.36 229:  0.52 230:  0.94 231:  0.12 232:  0.46
 233:  0.44 234:  0.74 235:  0.53 236:  0.27 237:  0.21 238:  0.25 239:  0.28 240:  0.29
 241:  0.26 242:  0.77 243:  0.96 244:  0.81 245:  0.57 246:  0.10 247:  0.15 248:  0.14
 249:  0.17 250:  0.13 251:  0.28 252:  0.27 253:  0.24 254:  0.23 255:  0.31 256:  0.15
 257:  0.33 258:  0.29 259:  0.27 260:  0.17 261:  0.07 262:  0.15 263:  0.37 264:  0.40
 265:  0.35 266:  0.43 267:  0.12 268:  0.15 269:  0.14 270:  0.39 271:  0.66 272:  0.61
 273:  0.71 274:  0.49 275:  0.59 276:  0.64 277:  0.55 278:  0.24 279:  0.19 280:  0.23
 281:  0.53 282:  0.31 283:  0.26 284:  0.17 285:  0.31 286:  0.70 287:  0.39 288:  0.76
 289:  0.74 290:  0.76 291:  0.22 292:  0.18 293:  0.21 294:  0.18 295:  0.22 296:  0.29
 297:  0.46 298:  0.42 299:  0.30 300:  0.38 301:  0.33 302:  0.37 303:  0.16 304:  0.08
 305:  0.05 306:  0.19 307:  0.20 308:  0.21 309:  0.28 310:  0.10 311:  0.08 312:  0.08
 313:  0.08 314:  0.26 315:  0.09 316:  0.07 317:  0.10 318:  0.10 319:  0.08 320:  0.19
 321:  0.19 322:  0.37 323:  0.41 324:  0.21 325:  0.43 326:  0.11 327:  0.13 328:  0.06
 329:  0.06 330:  0.10 331:  0.04 332:  0.10 333:  0.06 334:  0.04 335:  0.03 336:  0.04
 337:  0.07 338:  0.07 339:  0.01 340:  0.03 341:  0.06 342:  0.08 343:  0.10 344:  0.03
 345:  0.06 346:  0.07 347:  0.07 348:  0.04 349:  0.03 350:  0.02 351:  0.08 352:  0.03
 353:  0.04 354:  0.04 355:  0.05 356:  0.50 357:  0.48 358:  0.48 359:  0.47 360:  0.47
 361:  0.38 362:  0.35 363:  0.31 364:  0.33 365:  0.26 366:  0.30 367:  0.26 368:  0.23
 369:  0.25 370:  0.17 371:  0.16 372:  0.23 373:  0.14 374:  0.19 375:  0.24 376:  0.10
 377:  0.21 378:  0.22 379:  0.27 380:  0.26 381:  0.14 382:  0.27 383:  0.30 384:  0.26
 385:  0.24 386:  0.18 387:  0.13 388:  0.20 389:  0.16 390:  0.26 391:  0.25 392:  0.28
 393:  0.25 394:  0.26 395:  0.18 396:  0.26 397:  0.31 398:  0.26 399:  0.20 400:  0.27
 401:  0.13 402:  0.11 403:  0.17 404:  0.18 405:  0.23 406:  0.70 407:  0.58 408:  0.55
 409:  0.89 410:  0.72 411:  0.50 412:  0.51 413:  0.35 414:  0.29 415:  0.28 416:  0.28
 417:  0.35 418:  0.19 419:  0.39 420:  0.36
 Raman intensities (amu)
   1:  0.00   2:  0.00   3:  0.00   4:  0.00   5:  0.00   6:  0.00   7:  0.00   8:  0.00
   9:  0.00  10:  0.00  11:  0.00  12:  0.00  13:  0.00  14:  0.00  15:  0.00  16:  0.00
  17:  0.00  18:  0.00  19:  0.00  20:  0.00  21:  0.00  22:  0.00  23:  0.00  24:  0.00
  25:  0.00  26:  0.00  27:  0.00  28:  0.00  29:  0.00  30:  0.00  31:  0.00  32:  0.00
  33:  0.00  34:  0.00  35:  0.00  36:  0.00  37:  0.00  38:  0.00  39:  0.00  40:  0.00
  41:  0.00  42:  0.00  43:  0.00  44:  0.00  45:  0.00  46:  0.00  47:  0.00  48:  0.00
  49:  0.00  50:  0.00  51:  0.00  52:  0.00  53:  0.00  54:  0.00  55:  0.00  56:  0.00
  57:  0.00  58:  0.00  59:  0.00  60:  0.00  61:  0.00  62:  0.00  63:  0.00  64:  0.00
  65:  0.00  66:  0.00  67:  0.00  68:  0.00  69:  0.00  70:  0.00  71:  0.00  72:  0.00
  73:  0.00  74:  0.00  75:  0.00  76:  0.00  77:  0.00  78:  0.00  79:  0.00  80:  0.00
  81:  0.00  82:  0.00  83:  0.00  84:  0.00  85:  0.00  86:  0.00  87:  0.00  88:  0.00
  89:  0.00  90:  0.00  91:  0.00  92:  0.00  93:  0.00  94:  0.00  95:  0.00  96:  0.00
  97:  0.00  98:  0.00  99:  0.00 100:  0.00 101:  0.00 102:  0.00 103:  0.00 104:  0.00
 105:  0.00 106:  0.00 107:  0.00 108:  0.00 109:  0.00 110:  0.00 111:  0.00 112:  0.00
 113:  0.00 114:  0.00 115:  0.00 116:  0.00 117:  0.00 118:  0.00 119:  0.00 120:  0.00
 121:  0.00 122:  0.00 123:  0.00 124:  0.00 125:  0.00 126:  0.00 127:  0.00 128:  0.00
 129:  0.00 130:  0.00 131:  0.00 132:  0.00 133:  0.00 134:  0.00 135:  0.00 136:  0.00
 137:  0.00 138:  0.00 139:  0.00 140:  0.00 141:  0.00 142:  0.00 143:  0.00 144:  0.00
 145:  0.00 146:  0.00 147:  0.00 148:  0.00 149:  0.00 150:  0.00 151:  0.00 152:  0.00
 153:  0.00 154:  0.00 155:  0.00 156:  0.00 157:  0.00 158:  0.00 159:  0.00 160:  0.00
 161:  0.00 162:  0.00 163:  0.00 164:  0.00 165:  0.00 166:  0.00 167:  0.00 168:  0.00
 169:  0.00 170:  0.00 171:  0.00 172:  0.00 173:  0.00 174:  0.00 175:  0.00 176:  0.00
 177:  0.00 178:  0.00 179:  0.00 180:  0.00 181:  0.00 182:  0.00 183:  0.00 184:  0.00
 185:  0.00 186:  0.00 187:  0.00 188:  0.00 189:  0.00 190:  0.00 191:  0.00 192:  0.00
 193:  0.00 194:  0.00 195:  0.00 196:  0.00 197:  0.00 198:  0.00 199:  0.00 200:  0.00
 201:  0.00 202:  0.00 203:  0.00 204:  0.00 205:  0.00 206:  0.00 207:  0.00 208:  0.00
 209:  0.00 210:  0.00 211:  0.00 212:  0.00 213:  0.00 214:  0.00 215:  0.00 216:  0.00
 217:  0.00 218:  0.00 219:  0.00 220:  0.00 221:  0.00 222:  0.00 223:  0.00 224:  0.00
 225:  0.00 226:  0.00 227:  0.00 228:  0.00 229:  0.00 230:  0.00 231:  0.00 232:  0.00
 233:  0.00 234:  0.00 235:  0.00 236:  0.00 237:  0.00 238:  0.00 239:  0.00 240:  0.00
 241:  0.00 242:  0.00 243:  0.00 244:  0.00 245:  0.00 246:  0.00 247:  0.00 248:  0.00
 249:  0.00 250:  0.00 251:  0.00 252:  0.00 253:  0.00 254:  0.00 255:  0.00 256:  0.00
 257:  0.00 258:  0.00 259:  0.00 260:  0.00 261:  0.00 262:  0.00 263:  0.00 264:  0.00
 265:  0.00 266:  0.00 267:  0.00 268:  0.00 269:  0.00 270:  0.00 271:  0.00 272:  0.00
 273:  0.00 274:  0.00 275:  0.00 276:  0.00 277:  0.00 278:  0.00 279:  0.00 280:  0.00
 281:  0.00 282:  0.00 283:  0.00 284:  0.00 285:  0.00 286:  0.00 287:  0.00 288:  0.00
 289:  0.00 290:  0.00 291:  0.00 292:  0.00 293:  0.00 294:  0.00 295:  0.00 296:  0.00
 297:  0.00 298:  0.00 299:  0.00 300:  0.00 301:  0.00 302:  0.00 303:  0.00 304:  0.00
 305:  0.00 306:  0.00 307:  0.00 308:  0.00 309:  0.00 310:  0.00 311:  0.00 312:  0.00
 313:  0.00 314:  0.00 315:  0.00 316:  0.00 317:  0.00 318:  0.00 319:  0.00 320:  0.00
 321:  0.00 322:  0.00 323:  0.00 324:  0.00 325:  0.00 326:  0.00 327:  0.00 328:  0.00
 329:  0.00 330:  0.00 331:  0.00 332:  0.00 333:  0.00 334:  0.00 335:  0.00 336:  0.00
 337:  0.00 338:  0.00 339:  0.00 340:  0.00 341:  0.00 342:  0.00 343:  0.00 344:  0.00
 345:  0.00 346:  0.00 347:  0.00 348:  0.00 349:  0.00 350:  0.00 351:  0.00 352:  0.00
 353:  0.00 354:  0.00 355:  0.00 356:  0.00 357:  0.00 358:  0.00 359:  0.00 360:  0.00
 361:  0.00 362:  0.00 363:  0.00 364:  0.00 365:  0.00 366:  0.00 367:  0.00 368:  0.00
 369:  0.00 370:  0.00 371:  0.00 372:  0.00 373:  0.00 374:  0.00 375:  0.00 376:  0.00
 377:  0.00 378:  0.00 379:  0.00 380:  0.00 381:  0.00 382:  0.00 383:  0.00 384:  0.00
 385:  0.00 386:  0.00 387:  0.00 388:  0.00 389:  0.00 390:  0.00 391:  0.00 392:  0.00
 393:  0.00 394:  0.00 395:  0.00 396:  0.00 397:  0.00 398:  0.00 399:  0.00 400:  0.00
 401:  0.00 402:  0.00 403:  0.00 404:  0.00 405:  0.00 406:  0.00 407:  0.00 408:  0.00
 409:  0.00 410:  0.00 411:  0.00 412:  0.00 413:  0.00 414:  0.00 415:  0.00 416:  0.00
 417:  0.00 418:  0.00 419:  0.00 420:  0.00
 output can be read by thermo (or use thermo option).
 writing <g98.out> molden fake output.
 recommended (thermochemical) frequency scaling factor: 1.0
                    ==================
                    thermo calculation
                    ==================
Nvib :  414 Nimag : 0  symmetry :   C1  rot number :  1  scale factor : 1.00 sthr :  50.
omega= 11.42     Gvib=    -2.310     Grot=    -1.494     Gused=    -1.496
omega= 14.33     Gvib=    -2.175     Grot=    -1.427     Gused=    -1.432
omega= 15.18     Gvib=    -2.141     Grot=    -1.410     Gused=    -1.416
omega= 17.34     Gvib=    -2.063     Grot=    -1.370     Gused=    -1.380
omega= 19.20     Gvib=    -2.002     Grot=    -1.340     Gused=    -1.354
omega= 21.04     Gvib=    -1.948     Grot=    -1.313     Gused=    -1.332
omega= 22.08     Gvib=    -1.919     Grot=    -1.299     Gused=    -1.321
omega= 23.39     Gvib=    -1.885     Grot=    -1.282     Gused=    -1.309
omega= 25.28     Gvib=    -1.839     Grot=    -1.259     Gused=    -1.294
omega= 26.49     Gvib=    -1.812     Grot=    -1.245     Gused=    -1.286
omega= 28.37     Gvib=    -1.771     Grot=    -1.224     Gused=    -1.276
omega= 28.85     Gvib=    -1.761     Grot=    -1.219     Gused=    -1.274
omega= 30.05     Gvib=    -1.737     Grot=    -1.207     Gused=    -1.269
omega= 32.52     Gvib=    -1.690     Grot=    -1.184     Gused=    -1.261
omega= 33.40     Gvib=    -1.675     Grot=    -1.176     Gused=    -1.259
omega= 35.01     Gvib=    -1.647     Grot=    -1.162     Gused=    -1.256
omega= 35.83     Gvib=    -1.633     Grot=    -1.155     Gused=    -1.255
omega= 35.95     Gvib=    -1.631     Grot=    -1.154     Gused=    -1.255
omega= 37.43     Gvib=    -1.607     Grot=    -1.142     Gused=    -1.253
omega= 39.53     Gvib=    -1.575     Grot=    -1.126     Gused=    -1.252
omega= 41.35     Gvib=    -1.548     Grot=    -1.113     Gused=    -1.252
omega= 42.21     Gvib=    -1.536     Grot=    -1.107     Gused=    -1.251
omega= 43.76     Gvib=    -1.515     Grot=    -1.096     Gused=    -1.251
omega= 44.85     Gvib=    -1.500     Grot=    -1.089     Gused=    -1.251
omega= 45.96     Gvib=    -1.486     Grot=    -1.082     Gused=    -1.250
omega= 46.10     Gvib=    -1.484     Grot=    -1.081     Gused=    -1.250
omega= 47.79     Gvib=    -1.463     Grot=    -1.070     Gused=    -1.249
omega= 48.97     Gvib=    -1.449     Grot=    -1.063     Gused=    -1.248
omega= 50.34     Gvib=    -1.432     Grot=    -1.055     Gused=    -1.246
omega= 51.86     Gvib=    -1.415     Grot=    -1.046     Gused=    -1.244
omega= 52.33     Gvib=    -1.410     Grot=    -1.043     Gused=    -1.243
omega= 53.74     Gvib=    -1.394     Grot=    -1.035     Gused=    -1.240
omega= 54.81     Gvib=    -1.382     Grot=    -1.029     Gused=    -1.238
omega= 55.77     Gvib=    -1.372     Grot=    -1.024     Gused=    -1.236
omega= 55.98     Gvib=    -1.370     Grot=    -1.023     Gused=    -1.235
omega= 57.33     Gvib=    -1.356     Grot=    -1.016     Gused=    -1.231
omega= 57.95     Gvib=    -1.349     Grot=    -1.013     Gused=    -1.229
omega= 59.16     Gvib=    -1.337     Grot=    -1.007     Gused=    -1.226
omega= 59.33     Gvib=    -1.336     Grot=    -1.006     Gused=    -1.225
omega= 60.18     Gvib=    -1.327     Grot=    -1.002     Gused=    -1.222
omega= 62.33     Gvib=    -1.307     Grot=    -0.991     Gused=    -1.214
omega= 62.40     Gvib=    -1.306     Grot=    -0.991     Gused=    -1.214
omega= 62.80     Gvib=    -1.302     Grot=    -0.989     Gused=    -1.212
omega= 64.02     Gvib=    -1.291     Grot=    -0.983     Gused=    -1.207
omega= 65.24     Gvib=    -1.280     Grot=    -0.978     Gused=    -1.202
omega= 66.15     Gvib=    -1.272     Grot=    -0.974     Gused=    -1.198
omega= 66.79     Gvib=    -1.266     Grot=    -0.971     Gused=    -1.195
omega= 68.11     Gvib=    -1.254     Grot=    -0.965     Gused=    -1.189
omega= 68.33     Gvib=    -1.253     Grot=    -0.964     Gused=    -1.188
omega= 68.78     Gvib=    -1.249     Grot=    -0.962     Gused=    -1.186
omega= 70.57     Gvib=    -1.234     Grot=    -0.954     Gused=    -1.177
omega= 71.33     Gvib=    -1.227     Grot=    -0.951     Gused=    -1.174
omega= 71.81     Gvib=    -1.223     Grot=    -0.949     Gused=    -1.171
omega= 72.09     Gvib=    -1.221     Grot=    -0.948     Gused=    -1.170
omega= 72.76     Gvib=    -1.216     Grot=    -0.945     Gused=    -1.166
omega= 73.63     Gvib=    -1.209     Grot=    -0.942     Gused=    -1.162
omega= 75.22     Gvib=    -1.196     Grot=    -0.936     Gused=    -1.154
omega= 75.64     Gvib=    -1.193     Grot=    -0.934     Gused=    -1.151
omega= 76.09     Gvib=    -1.189     Grot=    -0.932     Gused=    -1.149
omega= 76.93     Gvib=    -1.183     Grot=    -0.929     Gused=    -1.145
omega= 77.43     Gvib=    -1.179     Grot=    -0.927     Gused=    -1.142
omega= 77.74     Gvib=    -1.177     Grot=    -0.926     Gused=    -1.140
omega= 80.11     Gvib=    -1.159     Grot=    -0.917     Gused=    -1.127
omega= 80.70     Gvib=    -1.155     Grot=    -0.915     Gused=    -1.124
omega= 81.36     Gvib=    -1.150     Grot=    -0.912     Gused=    -1.121
omega= 81.98     Gvib=    -1.146     Grot=    -0.910     Gused=    -1.117
omega= 83.42     Gvib=    -1.136     Grot=    -0.905     Gused=    -1.109
omega= 83.95     Gvib=    -1.132     Grot=    -0.903     Gused=    -1.106
omega= 84.50     Gvib=    -1.128     Grot=    -0.901     Gused=    -1.103
omega= 85.88     Gvib=    -1.119     Grot=    -0.896     Gused=    -1.096
omega= 86.25     Gvib=    -1.116     Grot=    -0.895     Gused=    -1.094
omega= 86.67     Gvib=    -1.113     Grot=    -0.894     Gused=    -1.091
omega= 87.77     Gvib=    -1.106     Grot=    -0.890     Gused=    -1.085
omega= 89.00     Gvib=    -1.098     Grot=    -0.886     Gused=    -1.079
omega= 90.12     Gvib=    -1.091     Grot=    -0.882     Gused=    -1.072
omega= 90.52     Gvib=    -1.088     Grot=    -0.881     Gused=    -1.070
omega= 91.83     Gvib=    -1.080     Grot=    -0.876     Gused=    -1.063
omega= 92.62     Gvib=    -1.075     Grot=    -0.874     Gused=    -1.059
omega= 93.65     Gvib=    -1.068     Grot=    -0.871     Gused=    -1.053
omega= 94.37     Gvib=    -1.064     Grot=    -0.868     Gused=    -1.049
omega= 94.80     Gvib=    -1.061     Grot=    -0.867     Gused=    -1.047
omega= 95.32     Gvib=    -1.058     Grot=    -0.865     Gused=    -1.044
omega= 95.72     Gvib=    -1.055     Grot=    -0.864     Gused=    -1.042
omega= 97.29     Gvib=    -1.046     Grot=    -0.859     Gused=    -1.034
omega= 98.11     Gvib=    -1.041     Grot=    -0.857     Gused=    -1.029
omega= 99.90     Gvib=    -1.031     Grot=    -0.852     Gused=    -1.020
omega=101.34     Gvib=    -1.022     Grot=    -0.847     Gused=    -1.012
omega=102.47     Gvib=    -1.016     Grot=    -0.844     Gused=    -1.007
omega=102.87     Gvib=    -1.014     Grot=    -0.843     Gused=    -1.004
omega=104.77     Gvib=    -1.003     Grot=    -0.837     Gused=    -0.995
omega=106.20     Gvib=    -0.995     Grot=    -0.833     Gused=    -0.987
omega=106.76     Gvib=    -0.992     Grot=    -0.832     Gused=    -0.985
omega=108.27     Gvib=    -0.984     Grot=    -0.828     Gused=    -0.977
omega=109.77     Gvib=    -0.976     Grot=    -0.824     Gused=    -0.970
omega=111.39     Gvib=    -0.967     Grot=    -0.819     Gused=    -0.962
omega=111.71     Gvib=    -0.966     Grot=    -0.818     Gused=    -0.960
omega=112.97     Gvib=    -0.959     Grot=    -0.815     Gused=    -0.954
omega=114.43     Gvib=    -0.952     Grot=    -0.811     Gused=    -0.947
omega=114.76     Gvib=    -0.950     Grot=    -0.810     Gused=    -0.945
omega=116.37     Gvib=    -0.942     Grot=    -0.806     Gused=    -0.938
omega=116.54     Gvib=    -0.941     Grot=    -0.806     Gused=    -0.937
omega=118.08     Gvib=    -0.934     Grot=    -0.802     Gused=    -0.930
omega=118.22     Gvib=    -0.933     Grot=    -0.802     Gused=    -0.929
omega=119.44     Gvib=    -0.927     Grot=    -0.799     Gused=    -0.923
omega=121.27     Gvib=    -0.918     Grot=    -0.794     Gused=    -0.915
omega=122.36     Gvib=    -0.913     Grot=    -0.791     Gused=    -0.910
omega=123.65     Gvib=    -0.907     Grot=    -0.788     Gused=    -0.904
omega=124.74     Gvib=    -0.902     Grot=    -0.786     Gused=    -0.899
omega=125.81     Gvib=    -0.897     Grot=    -0.783     Gused=    -0.894
omega=127.07     Gvib=    -0.891     Grot=    -0.780     Gused=    -0.889
omega=128.82     Gvib=    -0.884     Grot=    -0.776     Gused=    -0.881
omega=130.11     Gvib=    -0.878     Grot=    -0.773     Gused=    -0.876
omega=132.00     Gvib=    -0.870     Grot=    -0.769     Gused=    -0.868
omega=133.88     Gvib=    -0.862     Grot=    -0.765     Gused=    -0.860
omega=134.53     Gvib=    -0.859     Grot=    -0.763     Gused=    -0.857
omega=135.83     Gvib=    -0.853     Grot=    -0.761     Gused=    -0.852
omega=136.16     Gvib=    -0.852     Grot=    -0.760     Gused=    -0.850
omega=136.69     Gvib=    -0.850     Grot=    -0.759     Gused=    -0.848
omega=137.77     Gvib=    -0.845     Grot=    -0.756     Gused=    -0.844
omega=139.10     Gvib=    -0.840     Grot=    -0.753     Gused=    -0.838
omega=140.08     Gvib=    -0.836     Grot=    -0.751     Gused=    -0.834
omega=141.44     Gvib=    -0.830     Grot=    -0.749     Gused=    -0.829
omega=142.76     Gvib=    -0.825     Grot=    -0.746     Gused=    -0.824
omega=143.25     Gvib=    -0.823     Grot=    -0.745     Gused=    -0.822
omega=145.49     Gvib=    -0.814     Grot=    -0.740     Gused=    -0.813
omega=145.81     Gvib=    -0.813     Grot=    -0.740     Gused=    -0.812
omega=145.87     Gvib=    -0.813     Grot=    -0.739     Gused=    -0.812
omega=147.29     Gvib=    -0.807     Grot=    -0.737     Gused=    -0.806
omega=148.55     Gvib=    -0.802     Grot=    -0.734     Gused=    -0.801
omega=148.96     Gvib=    -0.801     Grot=    -0.733     Gused=    -0.800
omega=150.69     Gvib=    -0.794     Grot=    -0.730     Gused=    -0.793
omega=151.91     Gvib=    -0.790     Grot=    -0.727     Gused=    -0.789
omega=153.46     Gvib=    -0.784     Grot=    -0.724     Gused=    -0.783
omega=154.92     Gvib=    -0.778     Grot=    -0.722     Gused=    -0.778
omega=155.74     Gvib=    -0.775     Grot=    -0.720     Gused=    -0.775
omega=156.69     Gvib=    -0.772     Grot=    -0.718     Gused=    -0.771
omega=157.10     Gvib=    -0.771     Grot=    -0.717     Gused=    -0.770
omega=159.42     Gvib=    -0.762     Grot=    -0.713     Gused=    -0.762
omega=159.83     Gvib=    -0.761     Grot=    -0.712     Gused=    -0.760
omega=161.14     Gvib=    -0.756     Grot=    -0.710     Gused=    -0.756
omega=162.00     Gvib=    -0.753     Grot=    -0.708     Gused=    -0.753
omega=162.21     Gvib=    -0.753     Grot=    -0.708     Gused=    -0.752
omega=164.47     Gvib=    -0.745     Grot=    -0.704     Gused=    -0.744
omega=165.40     Gvib=    -0.742     Grot=    -0.702     Gused=    -0.741
omega=165.65     Gvib=    -0.741     Grot=    -0.702     Gused=    -0.740
omega=167.25     Gvib=    -0.735     Grot=    -0.699     Gused=    -0.735
omega=168.32     Gvib=    -0.732     Grot=    -0.697     Gused=    -0.731
omega=169.79     Gvib=    -0.727     Grot=    -0.694     Gused=    -0.727
omega=170.60     Gvib=    -0.724     Grot=    -0.693     Gused=    -0.724
omega=171.87     Gvib=    -0.720     Grot=    -0.691     Gused=    -0.720
omega=174.21     Gvib=    -0.712     Grot=    -0.687     Gused=    -0.712
omega=175.11     Gvib=    -0.710     Grot=    -0.685     Gused=    -0.709
omega=176.06     Gvib=    -0.707     Grot=    -0.684     Gused=    -0.706
omega=176.98     Gvib=    -0.704     Grot=    -0.682     Gused=    -0.704
omega=179.17     Gvib=    -0.697     Grot=    -0.678     Gused=    -0.697
omega=180.45     Gvib=    -0.693     Grot=    -0.676     Gused=    -0.693
omega=181.10     Gvib=    -0.691     Grot=    -0.675     Gused=    -0.691
omega=182.25     Gvib=    -0.687     Grot=    -0.673     Gused=    -0.687
omega=183.67     Gvib=    -0.683     Grot=    -0.671     Gused=    -0.683
omega=184.22     Gvib=    -0.681     Grot=    -0.670     Gused=    -0.681
omega=185.51     Gvib=    -0.677     Grot=    -0.668     Gused=    -0.677
omega=186.18     Gvib=    -0.675     Grot=    -0.667     Gused=    -0.675
omega=187.20     Gvib=    -0.672     Grot=    -0.665     Gused=    -0.672
omega=189.15     Gvib=    -0.667     Grot=    -0.662     Gused=    -0.667
omega=190.20     Gvib=    -0.664     Grot=    -0.661     Gused=    -0.664
omega=191.59     Gvib=    -0.660     Grot=    -0.659     Gused=    -0.660
omega=192.36     Gvib=    -0.657     Grot=    -0.657     Gused=    -0.657
omega=193.92     Gvib=    -0.653     Grot=    -0.655     Gused=    -0.653
omega=194.19     Gvib=    -0.652     Grot=    -0.655     Gused=    -0.652
omega=195.00     Gvib=    -0.650     Grot=    -0.653     Gused=    -0.650
omega=196.23     Gvib=    -0.646     Grot=    -0.652     Gused=    -0.646
omega=197.05     Gvib=    -0.644     Grot=    -0.650     Gused=    -0.644
omega=198.48     Gvib=    -0.640     Grot=    -0.648     Gused=    -0.640
omega=198.90     Gvib=    -0.639     Grot=    -0.648     Gused=    -0.639
omega=200.26     Gvib=    -0.635     Grot=    -0.646     Gused=    -0.635
omega=201.79     Gvib=    -0.631     Grot=    -0.643     Gused=    -0.631
omega=202.32     Gvib=    -0.630     Grot=    -0.642     Gused=    -0.630
omega=204.38     Gvib=    -0.624     Grot=    -0.639     Gused=    -0.624
omega=204.79     Gvib=    -0.623     Grot=    -0.639     Gused=    -0.623
omega=206.35     Gvib=    -0.619     Grot=    -0.637     Gused=    -0.619
omega=206.78     Gvib=    -0.618     Grot=    -0.636     Gused=    -0.618
omega=208.62     Gvib=    -0.613     Grot=    -0.633     Gused=    -0.613
omega=211.24     Gvib=    -0.606     Grot=    -0.630     Gused=    -0.606
omega=213.33     Gvib=    -0.601     Grot=    -0.627     Gused=    -0.601
omega=213.86     Gvib=    -0.599     Grot=    -0.626     Gused=    -0.600
omega=215.33     Gvib=    -0.596     Grot=    -0.624     Gused=    -0.596
omega=215.55     Gvib=    -0.595     Grot=    -0.624     Gused=    -0.595
omega=216.14     Gvib=    -0.594     Grot=    -0.623     Gused=    -0.594
omega=216.81     Gvib=    -0.592     Grot=    -0.622     Gused=    -0.592
omega=217.51     Gvib=    -0.590     Grot=    -0.621     Gused=    -0.590
omega=218.11     Gvib=    -0.589     Grot=    -0.620     Gused=    -0.589
omega=219.16     Gvib=    -0.586     Grot=    -0.619     Gused=    -0.586
omega=220.94     Gvib=    -0.582     Grot=    -0.616     Gused=    -0.582
omega=224.41     Gvib=    -0.573     Grot=    -0.612     Gused=    -0.574
omega=226.50     Gvib=    -0.568     Grot=    -0.609     Gused=    -0.569
omega=230.68     Gvib=    -0.559     Grot=    -0.604     Gused=    -0.559
omega=231.04     Gvib=    -0.558     Grot=    -0.603     Gused=    -0.558
omega=231.81     Gvib=    -0.556     Grot=    -0.602     Gused=    -0.556
omega=233.90     Gvib=    -0.551     Grot=    -0.600     Gused=    -0.551
omega=238.80     Gvib=    -0.540     Grot=    -0.593     Gused=    -0.540
omega=240.90     Gvib=    -0.536     Grot=    -0.591     Gused=    -0.536
omega=243.92     Gvib=    -0.529     Grot=    -0.587     Gused=    -0.529
omega=245.43     Gvib=    -0.526     Grot=    -0.585     Gused=    -0.526
omega=246.15     Gvib=    -0.524     Grot=    -0.584     Gused=    -0.524
omega=256.17     Gvib=    -0.503     Grot=    -0.573     Gused=    -0.503
omega=261.65     Gvib=    -0.492     Grot=    -0.566     Gused=    -0.492
omega=263.42     Gvib=    -0.489     Grot=    -0.564     Gused=    -0.489
omega=275.99     Gvib=    -0.465     Grot=    -0.550     Gused=    -0.465
omega=277.29     Gvib=    -0.462     Grot=    -0.549     Gused=    -0.462
omega=284.55     Gvib=    -0.449     Grot=    -0.541     Gused=    -0.449
omega=296.39     Gvib=    -0.429     Grot=    -0.529     Gused=    -0.429
omega=296.71     Gvib=    -0.428     Grot=    -0.529     Gused=    -0.428
 
   temp. (K)  partition function   enthalpy   heat capacity  entropy
                                   cal/mol     cal/K/mol   cal/K/mol   J/K/mol
 298.15  VIB  0.266E+90            98083.252    468.672    683.844
         ROT  0.580E+09              888.752      2.981     43.082
         INT  0.154E+99            98972.004    471.653    726.926
         TR   0.815E+29             1481.254      4.968     48.507
         TOT                      100453.2580   476.6212   775.4322  3244.3961
                     Eh         kcal/mol          kJ/mol 
ZPVE            0.836768         525.080         2196.93    
H(0)-H(T)+PV    0.160082         100.453         420.295    
H(T)            0.996850         625.533         2617.22    
T*S             0.368433         231.195         967.317    
G(T)            0.628417         394.338         1649.90    
   -236.24321592  <=== TOTAL FREE ENERGY in Eh incl. el.,ZPVE,RRHO,solv. parts
 
 normal mode %tage of torsion character
   1:  0.00   2:  0.00   3:  0.00   4:  0.00   5:  0.00   6:  0.00   7:  0.40   8:  0.70
   9:  0.63  10:  0.70  11:  0.79  12:  0.65  13:  0.67  14:  0.73  15:  0.60  16:  0.75
  17:  0.86  18:  0.85  19:  0.87  20:  0.85  21:  0.83  22:  0.83  23:  0.88  24:  0.75
  25:  0.86  26:  0.92  27:  0.84  28:  0.88  29:  0.95  30:  0.94  31:  0.88  32:  0.79
  33:  0.77  34:  0.83  35:  0.86  36:  0.66  37:  0.87  38:  0.92  39:  0.74  40:  0.87
  41:  0.86  42:  0.87  43:  0.90  44:  0.95  45:  0.92  46:  0.66  47:  0.78  48:  0.93
  49:  0.85  50:  0.93  51:  0.81  52:  0.80  53:  0.84  54:  0.75  55:  0.89  56:  0.77
  57:  0.84  58:  0.51  59:  0.62  60:  0.88  61:  0.88  62:  0.94  63:  0.97  64:  0.89
  65:  0.90  66:  0.86  67:  0.96  68:  0.82  69:  0.80  70:  0.78  71:  0.83  72:  0.90
  73:  0.83  74:  0.65  75:  0.88  76:  0.74  77:  0.82  78:  0.55  79:  0.67  80:  0.58
  81:  0.52  82:  0.38  83:  0.74  84:  0.92  85:  0.84  86:  0.92  87:  0.89  88:  0.77
  89:  0.96  90:  0.82  91:  0.87  92:  0.95  93:  0.94  94:  0.92  95:  0.96  96:  0.81
  97:  0.83  98:  0.73  99:  0.84 100:  0.95 101:  0.93 102:  0.90 103:  0.80 104:  0.99
 105:  0.93 106:  0.74 107:  0.94 108:  0.72 109:  0.94 110:  0.87 111:  0.93 112:  0.82
 113:  0.94 114:  0.81 115:  0.94 116:  0.99 117:  0.96 118:  0.86 119:  0.94 120:  0.95
 121:  0.77 122:  0.93 123:  0.78 124:  0.87 125:  0.48 126:  0.96 127:  0.96 128:  0.90
 129:  0.92 130:  0.86 131:  0.96 132:  0.84 133:  0.88 134:  0.90 135:  0.98 136:  0.98
 137:  0.94 138:  0.98 139:  0.93 140:  0.97 141:  0.96 142:  0.93 143:  0.91 144:  0.95
 145:  0.96 146:  0.98 147:  0.95 148:  0.97 149:  0.97 150:  0.95 151:  0.83 152:  0.96
 153:  0.93 154:  0.98 155:  0.94 156:  0.97 157:  0.92 158:  0.68 159:  0.94 160:  0.97
 161:  0.92 162:  0.52 163:  0.82 164:  0.48 165:  0.90 166:  0.97 167:  0.95 168:  0.94
 169:  0.96 170:  0.89 171:  0.93 172:  0.95 173:  0.80 174:  0.93 175:  0.68 176:  0.92
 177:  0.97 178:  0.45 179:  0.79 180:  0.93 181:  0.72 182:  0.72 183:  0.92 184:  0.51
 185:  0.89 186:  0.85 187:  0.95 188:  0.92 189:  0.94 190:  0.65 191:  0.79 192:  0.92
 193:  0.81 194:  0.87 195:  0.83 196:  0.87 197:  0.87 198:  0.73 199:  0.89 200:  0.67
 201:  0.88 202:  0.24 203:  0.23 204:  0.77 205:  0.60 206:  0.71 207:  0.74 208:  0.56
 209:  0.42 210:  0.52 211:  0.87 212:  0.68 213:  0.23 214:  0.72 215:  0.52 216:  0.53
 217:  0.59 218:  0.29 219:  0.60 220:  0.67 221:  0.61 222:  0.93 223:  0.90 224:  0.70
 225:  0.62 226:  0.01 227:  0.34 228:  0.04 229:  0.42 230:  0.58 231:  0.34 232:  0.76
 233:  0.71 234:  0.88 235:  0.41 236:  0.20 237:  0.20 238:  0.43 239:  0.58 240:  0.31
 241:  0.89 242:  0.67 243:  0.96 244:  0.95 245:  0.99 246:  0.66 247:  0.65 248:  0.53
 249:  0.54 250:  0.54 251:  0.20 252:  0.30 253:  0.57 254:  0.29 255:  0.50 256:  0.55
 257:  0.29 258:  0.26 259:  0.56 260:  0.38 261:  0.34 262:  0.40 263:  0.41 264:  0.22
 265:  0.22 266:  0.19 267:  0.35 268:  0.36 269:  0.39 270:  0.30 271:  0.48 272:  0.49
 273:  0.06 274:  0.09 275:  0.15 276:  0.31 277:  0.41 278:  0.19 279:  0.19 280:  0.22
 281:  0.25 282:  0.28 283:  0.34 284:  0.30 285:  0.27 286:  0.51 287:  0.19 288:  0.20
 289:  0.23 290:  0.21 291:  0.33 292:  0.22 293:  0.21 294:  0.29 295:  0.48 296:  0.23
 297:  0.07 298:  0.11 299:  0.17 300:  0.23 301:  0.27 302:  0.50 303:  0.36 304:  0.38
 305:  0.18 306:  0.08 307:  0.06 308:  0.28 309:  0.09 310:  0.10 311:  0.10 312:  0.33
 313:  0.12 314:  0.40 315:  0.09 316:  0.10 317:  0.10 318:  0.09 319:  0.10 320:  0.20
 321:  0.21 322:  0.19 323:  0.42 324:  0.10 325:  0.51 326:  0.05 327:  0.00 328:  0.00
 329:  0.00 330:  0.00 331:  0.65 332:  0.64 333:  0.65 334:  0.61 335:  0.65 336:  0.78
 337:  0.74 338:  0.65 339:  0.64 340:  0.62 341:  0.64 342:  0.56 343:  0.61 344:  0.68
 345:  0.76 346:  0.79 347:  0.69 348:  0.67 349:  0.87 350:  0.87 351:  0.90 352:  0.87
 353:  0.91 354:  0.91 355:  0.89 356:  0.34 357:  0.71 358:  0.07 359:  0.00 360:  0.84
 361:  0.11 362:  0.16 363:  0.18 364:  0.17 365:  0.12 366:  0.02 367:  0.06 368:  0.11
 369:  0.12 370:  0.18 371:  0.18 372:  0.12 373:  0.14 374:  0.14 375:  0.09 376:  0.15
 377:  0.14 378:  0.07 379:  0.07 380:  0.09 381:  0.15 382:  0.07 383:  0.02 384:  0.04
 385:  0.02 386:  0.04 387:  0.07 388:  0.03 389:  0.08 390:  0.03 391:  0.04 392:  0.04
 393:  0.03 394:  0.04 395:  0.02 396:  0.04 397:  0.03 398:  0.04 399:  0.05 400:  0.04
 401:  0.00 402:  0.01 403:  0.01 404:  0.01 405:  0.03 406:  0.01 407:  0.01 408:  0.01
 409:  0.54 410:  0.35 411:  0.01 412:  0.18 413:  0.14 414:  0.00 415:  0.01 416:  0.01
 417:  0.00 418:  0.00 419:  0.00 420:  0.00
 recommended # of modes for mode following         237
 
 Pipek-Mezey localization of normal modes
 number of localized modes          234
 frequency thrshold           500.000000000000     
 number of groups                    89
 atom-group assingment :   
  1  2  3  4  5  6  7  8  9 10 11 12 13 14 15 16 17 18 19 20 21 22 23 24 25 26 27 28 29 30
 31 32 33 34 35 36 37 38 39 40 41 42 43 44 45 46 47 48 49 50 51 52 53 53 53 54 54 54 55 55
 55 56 56 56 56 57 58 59 59 59 60 60 60 61 61 61 62 62 62 63 64 64 65 65 65 66 66 67 68 69
 68 70 70 70 70 71 71 72 73 72 74 74 74 75 75 75 76 76 76 76 77 77 77 77 77 77 77 78 79 80
 79 81 81 81 81 82 82 83 84 84 84 85 85 85 86 87 86 88 88 89
 pop matrix done.
 initialization of trafo matrix to unity
iteration     50  convergence  0.23744273D-05

 converged in     52 iterations, threshold :   0.99961101D-06
eig.   :       -0.00    -0.00    -0.00     0.00     0.00     0.00
eig.   :       37.46    40.70    42.14    59.15    70.80    70.92
eig.   :       73.76    74.23    74.90    78.45    78.74    81.66
eig.   :       84.86    85.72    89.01    91.47    92.12    92.33
eig.   :       93.62    93.68    93.91    94.74    96.52    96.71
eig.   :       97.28    97.54    97.59    97.60    99.46   100.26
eig.   :      102.33   103.97   104.01   106.13   106.98   107.37
eig.   :      108.46   109.86   109.87   109.90   110.41   110.88
eig.   :      112.35   113.00   113.26   115.06   115.19   116.28
eig.   :      116.70   116.74   117.75   117.85   118.22   118.47
eig.   :      119.08   119.22   119.53   119.63   123.43   124.51
eig.   :      124.60   126.23   127.98   128.24   128.37   128.47
eig.   :      130.69   131.24   131.39   132.77   133.07   133.17
eig.   :      134.05   138.23   138.82   139.35   139.44   139.95
eig.   :      139.99   140.34   140.36   140.47   140.71   141.48
eig.   :      141.51   141.51   142.49   143.08   143.21   143.52
eig.   :      143.95   144.59   145.21   146.22   146.76   146.93
eig.   :      147.58   147.67   147.75   147.85   147.92   148.07
eig.   :      149.28   150.09   150.13   150.61   150.93   151.21
eig.   :      152.27   152.61   152.89   155.14   155.71   156.18
eig.   :      156.89   156.93   157.09   157.24   157.38   158.96
eig.   :      159.38   159.52   159.53   159.96   161.03   161.13
eig.   :      161.27   161.28   161.57   161.72   162.24   162.94
eig.   :      164.18   164.29   164.70   165.30   165.70   169.77
eig.   :      170.76   171.60   171.61   172.77   173.05   174.12
eig.   :      174.36   174.42   176.06   176.43   176.72   177.46
eig.   :      177.47   177.74   178.89   180.45   181.43   183.06
eig.   :      183.14   183.58   184.07   184.97   186.43   186.86
eig.   :      187.81   187.84   188.76   189.86   190.57   190.69
eig.   :      192.29   192.56   192.63   194.25   194.74   195.77
eig.   :      196.18   197.14   201.07   202.10   203.87   205.23
eig.   :      205.94   206.70   210.76   211.53   212.83   216.21
eig.   :      216.31   217.14   217.66   218.80   219.73   224.98
eig.   :      225.93   227.44   228.31   228.58   228.92   230.50
eig.   :      230.54   234.77   240.72   243.37   247.03   252.56
eig.   :      256.54   258.53   259.07   259.11   268.67   274.73
eig.   :      276.92   279.70   279.98   280.66   285.15   289.63
eig.   :      295.38   297.42   299.24   307.10   316.48   335.25
eig.   :      339.31   340.83   346.30   350.81   353.12   360.76
eig.   :      377.43   416.98   454.45   495.14   520.47   546.71
eig.   :      502.29   505.91   521.39   550.37   686.50   785.44
eig.   :      797.82   802.22   806.73   809.52   842.35   847.68
eig.   :      854.65   856.19   871.75   882.57   890.19   894.50
eig.   :      896.59   900.62   967.00   980.97   986.45   989.32
eig.   :      989.48   989.91   996.18   996.92   998.32  1002.97
eig.   :     1040.67  1041.97  1043.09  1054.48  1070.19  1106.94
eig.   :     1108.99  1112.27  1113.47  1114.26  1127.59  1127.65
eig.   :     1130.41  1130.58  1131.79  1138.65  1143.74  1143.92
eig.   :     1145.36  1148.15  1196.88  1197.49  1199.08  1200.75
eig.   :     1206.79  1222.16  1226.10  1230.04  1230.25  1248.30
eig.   :     1249.82  1251.56  1261.94  1265.32  1267.93  1279.40
eig.   :     1280.92  1282.95  1308.39  1330.14  1334.51  1336.96
eig.   :     1338.56  1341.15  1343.25  1351.49  1352.35  1353.03
eig.   :     1354.31  1358.92  1361.61  1370.60  1374.20  1374.74
eig.   :     1376.15  1388.26  1407.27  1415.67  1416.25  1419.72
eig.   :     1460.68  1462.93  1463.06  1463.73  1465.27  1467.70
eig.   :     1470.29  1472.53  1476.64  1479.53  1481.51  1484.28
eig.   :     1486.58  1488.42  1490.03  1491.28  1493.74  1495.46
eig.   :     1501.50  1504.53  1505.08  1505.45  1506.85  1508.60
eig.   :     1513.21  1534.95  1544.35  1554.12  1562.78  1579.26
eig.   :     2847.99  2867.77  2885.00  2887.96  2895.77  2911.27
eig.   :     2920.48  2948.13  2958.65  2958.84  2960.25  2970.94
eig.   :     2970.99  2971.49  2973.31  2974.26  2974.66  2977.77
eig.   :     2980.81  2982.97  2984.12  2987.55  2987.86  2988.01
eig.   :     2993.77  2994.26  2995.06  2996.71  2997.41  3009.43
eig.   :     3021.89  3023.45  3025.47  3026.40  3029.31  3030.30
eig.   :     3030.87  3032.16  3033.03  3034.90  3036.92  3041.18
eig.   :     3041.46  3043.71  3065.19  3238.65  3266.05  3283.54
eig.   :     3284.93  3363.49  3394.47  3432.00  3483.08  3579.90
eig.   :     3581.85  3583.98  3634.14  3635.38  3635.63  3636.22
written to xtb_localmodes and g98l.out
 
 normal mode %tage of torsion character
   1:  0.00   2:  0.00   3:  0.00   4:  0.00   5:  0.00   6:  0.00   7:  0.93   8:  0.95
   9:  0.42  10:  0.47  11:  0.06  12:  0.82  13:  0.50  14:  0.88  15:  0.90  16:  0.76
  17:  0.45  18:  0.93  19:  0.72  20:  0.79  21:  0.78  22:  0.16  23:  0.94  24:  0.02
  25:  0.41  26:  0.11  27:  0.18  28:  0.63  29:  0.14  30:  0.02  31:  0.73  32:  0.72
  33:  0.47  34:  0.11  35:  0.63  36:  0.15  37:  0.83  38:  0.81  39:  0.89  40:  0.58
  41:  0.49  42:  0.51  43:  0.47  44:  0.81  45:  0.53  46:  0.46  47:  0.34  48:  0.51
  49:  0.02  50:  0.02  51:  0.78  52:  0.87  53:  0.17  54:  0.93  55:  0.66  56:  0.45
  57:  0.59  58:  0.07  59:  0.34  60:  0.64  61:  0.41  62:  0.89  63:  0.40  64:  0.95
  65:  0.79  66:  0.11  67:  0.13  68:  0.17  69:  0.11  70:  0.04  71:  0.01  72:  0.09
  73:  0.02  74:  0.66  75:  0.05  76:  0.50  77:  0.01  78:  0.86  79:  0.02  80:  0.47
  81:  0.07  82:  0.18  83:  0.04  84:  0.41  85:  0.30  86:  0.78  87:  0.21  88:  0.38
  89:  0.08  90:  0.03  91:  0.06  92:  0.21  93:  0.99  94:  0.15  95:  0.23  96:  0.18
  97:  0.27  98:  0.96  99:  0.66 100:  0.50 101:  0.28 102:  0.35 103:  0.99 104:  0.40
 105:  0.82 106:  0.06 107:  0.29 108:  0.18 109:  0.15 110:  0.62 111:  0.77 112:  0.73
 113:  0.56 114:  0.00 115:  0.17 116:  0.61 117:  0.23 118:  0.29 119:  0.13 120:  0.45
 121:  0.19 122:  0.40 123:  0.15 124:  0.83 125:  0.98 126:  0.65 127:  0.19 128:  0.73
 129:  0.99 130:  0.42 131:  0.16 132:  0.31 133:  0.50 134:  0.42 135:  0.98 136:  0.23
 137:  0.39 138:  0.42 139:  0.80 140:  0.65 141:  0.22 142:  1.00 143:  0.90 144:  0.50
 145:  0.99 146:  0.40 147:  0.59 148:  0.99 149:  0.91 150:  0.63 151:  0.61 152:  0.92
 153:  0.45 154:  0.15 155:  0.61 156:  0.51 157:  0.50 158:  0.58 159:  0.44 160:  0.33
 161:  0.48 162:  0.98 163:  0.99 164:  0.34 165:  0.54 166:  1.00 167:  0.43 168:  0.94
 169:  0.47 170:  0.29 171:  0.50 172:  0.45 173:  0.28 174:  0.08 175:  0.27 176:  0.83
 177:  0.54 178:  0.25 179:  0.83 180:  0.46 181:  0.98 182:  0.27 183:  0.35 184:  0.67
 185:  0.95 186:  0.27 187:  0.55 188:  0.37 189:  0.64 190:  0.55 191:  0.61 192:  0.55
 193:  0.55 194:  0.89 195:  0.90 196:  0.41 197:  0.60 198:  0.60 199:  0.57 200:  0.59
 201:  0.63 202:  0.90 203:  0.45 204:  0.24 205:  0.08 206:  0.31 207:  0.61 208:  0.58
 209:  0.46 210:  0.63 211:  0.46 212:  0.30 213:  0.55 214:  0.54 215:  0.35 216:  0.84
 217:  0.63 218:  0.44 219:  0.46 220:  0.60 221:  0.79 222:  0.93 223:  0.65 224:  0.34
 225:  0.67 226:  0.91 227:  0.66 228:  0.10 229:  0.33 230:  0.65 231:  0.71 232:  0.37
 233:  0.62 234:  0.45 235:  0.95 236:  0.91 237:  0.76 238:  0.85 239:  0.44 240:  0.81
 241:  0.89 242:  0.67 243:  0.96 244:  0.95 245:  0.99 246:  0.66 247:  0.65 248:  0.53
 249:  0.54 250:  0.54 251:  0.20 252:  0.30 253:  0.57 254:  0.29 255:  0.50 256:  0.55
 257:  0.29 258:  0.26 259:  0.56 260:  0.38 261:  0.34 262:  0.40 263:  0.41 264:  0.22
 265:  0.22 266:  0.19 267:  0.35 268:  0.36 269:  0.39 270:  0.30 271:  0.48 272:  0.49
 273:  0.06 274:  0.09 275:  0.15 276:  0.31 277:  0.41 278:  0.19 279:  0.19 280:  0.22
 281:  0.25 282:  0.28 283:  0.34 284:  0.30 285:  0.27 286:  0.51 287:  0.19 288:  0.20
 289:  0.23 290:  0.21 291:  0.33 292:  0.22 293:  0.21 294:  0.29 295:  0.48 296:  0.23
 297:  0.07 298:  0.11 299:  0.17 300:  0.23 301:  0.27 302:  0.50 303:  0.36 304:  0.38
 305:  0.18 306:  0.08 307:  0.06 308:  0.28 309:  0.09 310:  0.10 311:  0.10 312:  0.33
 313:  0.12 314:  0.40 315:  0.09 316:  0.10 317:  0.10 318:  0.09 319:  0.10 320:  0.20
 321:  0.21 322:  0.19 323:  0.42 324:  0.10 325:  0.51 326:  0.05 327:  0.00 328:  0.00
 329:  0.00 330:  0.00 331:  0.65 332:  0.64 333:  0.65 334:  0.61 335:  0.65 336:  0.78
 337:  0.74 338:  0.65 339:  0.64 340:  0.62 341:  0.64 342:  0.56 343:  0.61 344:  0.68
 345:  0.76 346:  0.79 347:  0.69 348:  0.67 349:  0.87 350:  0.87 351:  0.90 352:  0.87
 353:  0.91 354:  0.91 355:  0.89 356:  0.34 357:  0.71 358:  0.07 359:  0.00 360:  0.84
 361:  0.11 362:  0.16 363:  0.18 364:  0.17 365:  0.12 366:  0.02 367:  0.06 368:  0.11
 369:  0.12 370:  0.18 371:  0.18 372:  0.12 373:  0.14 374:  0.14 375:  0.09 376:  0.15
 377:  0.14 378:  0.07 379:  0.07 380:  0.09 381:  0.15 382:  0.07 383:  0.02 384:  0.04
 385:  0.02 386:  0.04 387:  0.07 388:  0.03 389:  0.08 390:  0.03 391:  0.04 392:  0.04
 393:  0.03 394:  0.04 395:  0.02 396:  0.04 397:  0.03 398:  0.04 399:  0.05 400:  0.04
 401:  0.00 402:  0.01 403:  0.01 404:  0.01 405:  0.03 406:  0.01 407:  0.01 408:  0.01
 409:  0.54 410:  0.35 411:  0.01 412:  0.18 413:  0.14 414:  0.00 415:  0.01 416:  0.01
 417:  0.00 418:  0.00 419:  0.00 420:  0.00
 recommended # of modes for mode following         239

------------------------------------------------------------------------
 * finished run on 2020/05/27 at 20:06:26.523     
------------------------------------------------------------------------
 total:
 * wall-time:     0 d,  0 h, 18 min, 39.188 sec
 *  cpu-time:     0 d,  0 h, 18 min, 37.334 sec
 * ratio c/w:     0.998 speedup
 SCF:
 * wall-time:     0 d,  0 h,  0 min, 11.225 sec
 *  cpu-time:     0 d,  0 h,  0 min, 11.150 sec
 * ratio c/w:     0.993 speedup
 ANC optimizer:
 * wall-time:     0 d,  0 h,  0 min, 10.705 sec
 *  cpu-time:     0 d,  0 h,  0 min, 10.626 sec
 * ratio c/w:     0.993 speedup
 numerical hessian:
 * wall-time:     0 d,  0 h, 18 min, 17.221 sec
 *  cpu-time:     0 d,  0 h, 18 min, 15.524 sec
 * ratio c/w:     0.998 speedup

normal termination of xtb
