# Supplementary material for: Heterogeneous Nucleation of Butanol on NaCl: A Computational Study of Temperature, Humidity, Seed Charge, and Seed Size Effects
Source: J Phys Chem A. 2021 Mar 31;125(14):3025–36. doi: 10.1021/acs.jpca.0c10972 (PMC8054243; doi:10.1021/acs.jpca.0c10972)
Supplement: Supplementary file 2 — jp0c10972_si_002.zip [file jp0c10972_si_002.zip › ALL CLUSTERS/low_level_calc/big seed/1Seed5BuOH5W.xyz]

   140
       -236.87163331  Gyration_radius:  5.98327377659
 Na          0.03350030057616    0.68916632295505   -7.47475068294418
Na          1.03044552627368    1.43406478225209   -0.68495439882400
Na         -7.37269202075931    0.01793930689153    1.04330335222413
Na         -2.36611969054433   -4.96526885253584   -5.80472412636302
Na         -2.22908941946574    2.96039882190033   -0.63896105800363
Na         -1.98401223370784   -0.50348690079739   -1.71071971450610
Na         -5.45533298455369    4.32224805002449   -0.51787859956740
Na         -1.74065775433739   -4.07180711839542   -2.59982978122685
Na          1.54145050164284   -5.19107384849992   -2.80343012271330
Na          0.45891764941752    4.86983442531776    0.18994910966670
Na         -4.93723119981618   -2.45149699335175   -2.45996795116325
Na         -1.35441708057029    0.37881869550033    1.88560344016983
Na         -3.67229480768457   -0.70970351042841    4.22490905537325
Na          0.07526312183834    0.27047408465378   -4.40400332316468
Na         -1.03076787712873   -2.94180532713918    0.70525098555972
Na         -4.27942683907500   -1.55649415767699    0.95501455843067
Na         -1.86327202416356    3.82970554782703    2.73820102218974
Na         -5.27716511594415    1.01139048919489   -1.52698145554027
Na          3.20719983856734   -0.85114322862293   -4.59215850444340
Na          1.60876026533365    2.79339833616771   -3.47827525952675
Na         -2.75943190509830   -1.54153345685618   -5.21481158550121
Na         -4.70593258270841    1.88090782242331    1.96861887066807
Na          0.51326202946563   -3.12349902294244   -5.38635206821659
Na          1.34522258565009   -1.97895810698188   -1.77614948147670
Na         -2.94497138613945    1.96334645236939   -4.06077970934953
Cl         -3.07161257539927   -2.85502785709599   -0.80341149317285
Cl         -3.87779018027343   -3.84131942444806   -4.23541698914317
Cl         -2.79975925195199    1.64967778014317    3.64951859323089
Cl          2.01939189546865    3.79826878873138   -1.32305797983796
Cl         -6.38090431174249   -1.32986492660491   -0.74098118911347
Cl         -1.97908706982079    0.75484059701722   -5.96147997590472
Cl          1.42344094300294   -1.02568692682445   -6.31271265757865
Cl         -3.32551337160636    0.69438547694787    0.15201819663695
Cl         -4.04127204039043   -0.26969048327793   -3.34084587740250
Cl         -6.73034515872227    2.26153084984474    0.27678822718792
Cl         -0.73841927888926    6.46711876108756    1.57735979739002
Cl         -0.38659152533751   -5.43026978611760   -4.41958498820161
Cl         -0.77598861645593   -1.91160319998701   -3.46880635908917
Cl          2.59685964929812   -3.16672140939806   -3.76383321627359
Cl         -3.78260693263323    4.07292731173858    1.21717579652728
Cl          2.07596986257432    0.31173911619013   -2.71072835134453
Cl          0.21388524843211   -4.28265813488487   -0.94343436303357
Cl         -0.91599511844928    1.83417025971333   -2.52705825872102
Cl         -4.25922601007655    3.22743325109843   -2.39570444675829
Cl         -2.28557610866572   -1.97090787687588    2.63753804945065
Cl         -5.73138344236316   -0.42185258956678    2.83597720005100
Cl         -1.59205567381663   -2.99649952525742   -6.99108919308157
Cl         -0.33814495551901    2.62880866177601    1.11822039356151
Cl          1.18867003453968    2.36477441665940   -5.86767718637180
Cl         -0.10038566869042   -0.74746196054421   -0.01517972694000
O           0.36463253085787    0.33964314402164    3.10575488258880
H           0.87652285365912    1.11416037129540    2.83849256643223
C           0.65504249348672    0.12577485904999    4.47426375395573
H           1.66533547504531   -0.29060065398462    4.58418802579505
H          -0.06612291660795   -0.62078330395848    4.81323125206349
C           0.52668576257683    1.38764838914512    5.32482674922485
H          -0.29245192990355    1.99373817471796    4.93268438429741
H           0.27482370797583    1.09135175449356    6.34439264413076
C           1.79526655768235    2.23979165090292    5.37308437718370
H           2.62772429154505    1.62811174504958    5.73090822823115
H           1.63644462324822    3.03585970461167    6.10347223735741
C           2.16396803781612    2.87102427167556    4.03507848513530
H           1.30782319896325    3.39576049330187    3.61648720945896
H           2.96630355385983    3.59194047634773    4.17280099387811
H           2.51731018307003    2.12681204846439    3.32587239136734
O           2.81234941775588   -2.18164679513300   -0.34142727151545
H           2.61465534277005   -2.16372267657457    0.61634573982877
C           4.21243817215473   -2.28938007156398   -0.45567796104228
H           4.45664527181375   -2.10788958015205   -1.50485045632356
H           4.53234830505394   -3.31127057703338   -0.20456735630811
C           4.98262451468637   -1.31121014004527    0.42598528410514
H           4.72259339937425   -1.50186128591265    1.46985098858631
H           6.04430294310177   -1.52959572370165    0.29971335022922
C           4.71427238112463    0.15976467200558    0.09567704003302
H           4.51121050604828    0.25972322512905   -0.97079168163591
H           5.60847255885803    0.74484954005380    0.31804088545960
C           3.54828297199187    0.73276016883074    0.88927727164664
H           3.75486351056566    0.65336681792456    1.95335792162900
H           3.40938597431097    1.77987789435669    0.63533848350994
H           2.63899674178569    0.18611596559220    0.67017663358551
O          -6.72370489954329    5.60231682473819   -1.48254738286027
H          -7.36483520928766    5.50451020143349   -2.19089876899117
C          -6.67340003396120    6.97894226655104   -1.14304211159250
H          -7.64787140853778    7.29790585631434   -0.75112411951111
H          -6.44421916339246    7.57675548630985   -2.03284550974994
C          -5.60597054865970    7.19937276167961   -0.08345159072414
H          -5.74370315151247    8.19091855636617    0.34860645089356
H          -5.76763326247346    6.46757812290843    0.71024043128013
C          -4.18268412458004    7.07606566041727   -0.62270533503661
H          -4.12584534050784    6.20145936105321   -1.27168665524035
H          -3.50911615065118    6.94353120799871    0.22344482007004
C          -3.73753662175061    8.30685275995423   -1.40303395059177
H          -3.81957485594925    9.19752578536021   -0.78389487111157
H          -2.69860885682174    8.20789698576113   -1.70927327583238
H          -4.34068681297479    8.45258745908388   -2.29648810102743
O           1.96172031549240   -1.99354981810154    2.27543863524157
H           1.24205836635953   -1.34642527644201    2.25632658791956
C           1.48852482032688   -3.18962459080435    2.85574097998772
H           0.88040994096082   -3.74811259215075    2.12914062606591
H           0.86155526878581   -2.97105905043725    3.72339757545813
C           2.68060905207209   -4.04597778596294    3.26884022533863
H           2.31624755069330   -5.01962327808459    3.59774198801296
H           3.30950069828643   -4.19546178400393    2.38976293135997
C           3.51491068711315   -3.39540034744734    4.37307330472379
H           3.71383289437370   -2.35952306696414    4.09327707106252
H           4.47412226230585   -3.91265729527647    4.43987346032550
C           2.83599244057001   -3.43867472911840    5.73714368613518
H           2.63592327887230   -4.46743992704733    6.02883695875292
H           3.47648459764176   -2.98782944425492    6.49165245169302
H           1.89364785638531   -2.89708277342496    5.72568812187351
O           2.54000489773876   -6.93228949155044   -3.23779841578816
H           2.45364953895872   -7.62532519828019   -3.89759614736527
C           3.81696126672525   -7.07094678661176   -2.63850267601362
H           4.59870148386470   -6.96724439956099   -3.40147394543272
H           3.90833907502269   -8.06223517452037   -2.17610154578219
C           3.99546426339203   -5.98993933205360   -1.58582675366377
H           5.03960283747149   -5.98142990061069   -1.27100949094024
H           3.78680800335764   -5.02944415128405   -2.05374205167039
C           3.09431151928826   -6.19409309989243   -0.37014287005832
H           2.12693258810590   -6.57768074710191   -0.69552367288379
H           2.92290212274782   -5.23623268870079    0.11747194262772
C           3.69305401528934   -7.15850133320776    0.64549271538091
H           4.64037634312945   -6.77749813394924    1.02275146346674
H           3.01682746051163   -7.28688691222596    1.48693202360987
H           3.87104957881271   -8.13514841331969    0.20117078007823
O           3.91541720026083    1.00020501464772   -5.40198616201339
H           4.58858279686828    1.59882427007668   -5.73483960381691
H           3.08050468118740    1.37390246156452   -5.74534872842774
O          -2.76679004845324   -0.14430098768907    6.06989499731472
H          -2.54885865501706    0.00299988702403    6.99299935230809
H          -2.54029941716887    0.68885251203239    5.62306711988142
O          -0.84151112189270    4.91267236198566    4.19987537011316
H          -0.49210260337703    5.35686635172338    4.97574970010898
H          -0.76500907718368    5.58804668208211    3.50055874366410
O          -1.56245011849654    4.93356882009010   -1.07827997944102
H          -1.78545479199299    5.63336873556351   -0.44201699525512
H          -1.70490970421889    5.32920499546303   -1.94328153585223
O          -0.76986454257453   -0.64749485849176   -8.88051978018166
H          -1.06018632284580   -0.92235847128973   -9.75328858139923
H          -0.98172047340543   -1.41688786048751   -8.31762348325901
