# Supplementary material for: Heterogeneous Nucleation of Butanol on NaCl: A Computational Study of Temperature, Humidity, Seed Charge, and Seed Size Effects
Source: J Phys Chem A. 2021 Mar 31;125(14):3025–36. doi: 10.1021/acs.jpca.0c10972 (PMC8054243; doi:10.1021/acs.jpca.0c10972)
Supplement: Supplementary file 2 — jp0c10972_si_002.zip [file jp0c10972_si_002.zip › ALL CLUSTERS/low_level_calc/big seed/1Seed5W.log]

      -----------------------------------------------------------      
     |                   =====================                   |     
     |                           x T B                           |     
     |                   =====================                   |     
     |                         S. Grimme                         |     
     |          Mulliken Center for Theoretical Chemistry        |     
     |                    University of Bonn                     |     
     |                 Version 6.0.1 (SAW181210)                 |     
      -----------------------------------------------------------      

   This program is distributed in the hope that it will be useful,
   but WITHOUT ANY WARRANTY; without even the implied warranty of
   MERCHANTABILITY or FITNESS FOR A PARTICULAR PURPOSE.
   
   FOR NON-COMMERCIAL, ACADEMIA USE ONLY.
   
   Cite this work as:
   S. Grimme, C. Bannwarth, P. Shushkov, J. Comput. Theory Chem., 2017,
   13, 1989-2009.
   C. Bannwarth, S. Ehlert and S. Grimme., ChemRxiv, 2018, preprint.
   http://doi.org/10.26434/chemrxiv.7246238.v1
   
   for sTDA-xTB:
   S. Grimme and C. Bannwarth, J. Chem. Phys., 2016, 145, 054103.
   
   in the mass-spec context:
   V. Asgeirsson, C. Bauer and S. Grimme, Chem. Sci., 2017, 8, 4879.
   
   if GBSA is used:
   P. Shushkov, F. März and S. Grimme, unpublished.
   
   for ANC optimizer:
   S. Grimme, unpublished.
   Rational Function algorithm used in ANCopt:
   F. Eckert, P. Pulay, H.-J. Werner, J. Comput. Chem., 1997, 18, 1473.
   
   with help from (in alphabetical order)
   C. Bannwarth, F. Bohle, G. Brandenburg, E. Caldeweyher, M. Checinski,
   S. Dohm, S. Ehlert, S. Ehrlich, F. März, H. Neugebauer, J. Pisarek,
   P. Pracht, P. Shushkov, and S. Spicher.
   
 * started run on 2020/05/27 at 19:48:09.029     
========================================================================
 # omp threads = 1
========================================================================
number of atoms            : 65
number of electrons        : 240
charge                     : 0
spin                       : .0
first test random number   : .4824

########################################################################
# WARNING! Please study the warnings concerning your input carefully
#  - the use of '-ohess' is discouraged, please use '--ohess' next time
########################################################################

           ------------------------------------------------- 
          |                 G F N 2 - x T B                 |
          | Geometry, Frequencies, Noncovalent interactions |
          |            JCTC 2018 parametrisation            |
           ------------------------------------------------- 
      method parameters     
 k(s)        :  1.8500
 k(p)        :  2.2300
 k(d)        :  2.2300
 k(f)        :  2.0000
 kEN (H0ij)  : -2.0000
 D4 a1       :  0.5200
 D4 a2       :  5.0000
 D4 s6       :  1.0000
 D4 s8       :  2.7000
 D4 s9       :  5.0000
 alphaj      :  2.0000


            Z     q(EN)     CN     RAES       Cart. coordinates
     1  Na  1.0    0.32    5.13    5.00     0.09176   -10.76280     5.10633
     2  Na  1.0    0.08   12.36    5.00    -1.37904     0.34418     4.64436
     3  Na  1.0    0.18    9.15    5.00     4.35900    -7.08363     1.83632
     4  Na  1.0    0.09   12.52    5.00     1.81156    -1.66768    -1.20206
     5  Na  1.0    0.18    9.21    5.00    -2.54019    -5.83741     1.91504
     6  Na  1.0    0.33    6.39    5.00    -7.89385     4.59430    -4.32283
     7  Na  1.0    0.38    7.80    5.00    -3.53079     6.28045    -8.09920
     8  Na  1.0    0.30    6.81    5.00    -1.81016    -2.26478    -6.99660
     9  Na  1.0    0.27    6.71    5.00    -0.60421     6.77264     6.76190
    10  Na  1.0    0.16   11.91    5.00    -0.49576     3.69374    -4.06437
    11  Na  1.0    0.32    5.13    5.00     7.54336    -5.86597     7.40348
    12  Na  1.0    0.34    5.81    5.00    -0.32099     9.92775    -2.79030
    13  Na  1.0    0.32    7.95    5.00     0.53599    -7.80511    -3.80255
    14  Na  1.0    0.29    6.80    5.00     6.01173     2.88653    -4.35856
    15  Na  1.0    0.26    6.81    5.00    -5.59596    -3.78156     7.79155
    16  Na  1.0    0.31    7.92    5.00     2.24858     1.41310    10.26950
    17  Na  1.0    0.18    9.14    5.00     1.13540    -4.97929     7.90550
    18  Na  1.0    0.17    9.34    5.00    -5.08912    -0.33127    -1.32054
    19  Na  1.0    0.33    7.79    5.00     5.01292    -3.34135    -7.10252
    20  Na  1.0    0.27    6.64    5.00    -8.34939     1.34577     4.56668
    21  Na  1.0    0.27    6.90    5.00     8.33433    -2.56117    -1.31520
    22  Na  1.0    0.28    6.62    5.00    -4.66063     2.40641    10.23987
    23  Na  1.0    0.18    9.31    5.00    -4.19362     5.61763     1.38879
    24  Na  1.0    0.19    9.12    5.00     2.74427     4.97476     1.30372
    25  Na  1.0    0.18    9.29    5.00     5.29129    -0.55590     4.52790
    26  Cl  7.0   -0.14    4.82    5.00    -1.66091    -1.31160     9.25540
    27  Cl  7.0   -0.19    3.83    5.00     5.15300    -2.29290     9.10341
    28  Cl  7.0   -0.10    6.02    5.00     1.50489    -3.42750     3.30370
    29  Cl  7.0   -0.09    6.08    5.00    -1.06484     1.95140     0.17761
    30  Cl  7.0   -0.15    4.90    5.00    -4.53663     4.09291     5.72135
    31  Cl  7.0   -0.14    4.87    5.00    -2.35916    -4.06301    -2.63136
    32  Cl  7.0   -0.15    4.98    5.00     5.60553     1.22651     0.10806
    33  Cl  7.0   -0.13    4.40    5.00    -4.76179     1.50056    -6.37181
    34  Cl  7.0   -0.23    2.98    4.89     8.70622    -0.70815    -5.60959
    35  Cl  7.0   -0.15    4.86    5.00    -5.47124    -2.27242     3.15825
    36  Cl  7.0   -0.19    3.84    5.00     0.28948    -9.65880     0.62205
    37  Cl  7.0   -0.14    4.83    5.00     2.56809     3.24338     5.80350
    38  Cl  7.0   -0.18    3.01    4.90     0.83439    -5.78629    -8.51467
    39  Cl  7.0   -0.13    4.84    5.00     4.59704    -5.41549    -2.69198
    40  Cl  7.0   -0.26    2.92    4.87    -8.49147    -0.26304     9.04815
    41  Cl  7.0   -0.10    5.10    5.00     2.10490     0.19355    -5.68011
    42  Cl  7.0   -0.17    3.88    5.00     3.23939     6.60866    -3.28353
    43  Cl  7.0   -0.11    5.26    5.00    -3.98282     6.76993    -3.04703
    44  Cl  7.0   -0.21    3.78    5.00     8.37369    -4.35974     3.08707
    45  Cl  7.0   -0.22    2.94    4.88    -1.05647     5.36094    11.30947
    46  Cl  7.0   -0.21    3.72    4.99     4.13086    -8.94706     6.57679
    47  Cl  7.0   -0.25    2.11    3.53    -2.00457    10.67452    -7.31347
    48  Cl  7.0   -0.20    3.77    5.00    -0.35727     8.63809     2.17623
    49  Cl  7.0   -0.20    3.75    4.99    -8.47154     3.00400     0.01130
    50  Cl  7.0   -0.21    3.76    5.00    -2.97050    -7.63548     6.65928
    51  O   6.0   -0.41    2.91    2.55     4.91784    -2.54111   -11.02634
    52  H   1.0    0.02    1.05    1.44     5.71323    -1.97167   -12.55313
    53  H   1.0    0.02    1.34    1.51     3.54019    -3.61022   -11.55636
    54  O   6.0   -0.42    2.91    2.56    -0.77434   -10.75310    -6.10944
    55  H   1.0    0.02    1.05    1.44    -1.44221   -12.36111    -6.61300
    56  H   1.0    0.01    1.46    1.58    -0.52931    -9.83059    -7.66906
    57  O   6.0   -0.43    2.91    2.55     3.53581     2.86152    13.71915
    58  H   1.0    0.01    1.54    1.64     2.20536     4.12371    13.71298
    59  H   1.0    0.01    1.05    1.44     4.47020     3.18488    15.23856
    60  O   6.0   -0.36    3.79    4.72     0.10868     4.99857    -8.31307
    61  H   1.0   -0.02    1.43    1.56     1.19324     6.47027    -8.25762
    62  H   1.0   -0.02    1.36    1.52     1.22863     3.60816    -8.70537
    63  O   6.0   -0.37    3.65    4.54    -7.51521     7.70153    -7.51389
    64  H   1.0   -0.01    1.11    1.45    -8.63337     8.42307    -8.75820
    65  H   1.0   -0.02    1.61    1.71    -6.59347     9.15375    -6.85945

  Z AO/shell   Hii/eV     exponent
  1     Wed Apr 25 08:07:45 CEST 2018   EN: 2.200 GM2: 0.406  GM3: 0.0800  RAES: 1.40
     1s    -10.707211    1.230000
  8     Wed Apr 25 08:07:45 CEST 2018   EN: 3.440 GM2: 0.452  GM3:-0.0517  RAES: 1.80
     2s    -20.229985    2.439742
     2p    -15.503117    2.137023
 11     Tue Apr 24 16:34:09 CEST 2018   EN: 0.930 GM2: 0.271  GM3: 0.1799  RAES: 5.00
     3s     -4.546934    0.763787
     3p     -1.332719    0.573553
 17     Mon Apr 23 14:09:22 CEST 2018   EN: 3.160 GM2: 0.249  GM3: 0.1495  RAES: 2.50
     3s    -29.278781    2.485265
     3p    -12.673758    2.199650
     3d     -0.240338    2.476089
 no old-style atom pair restraining (fixing) potential
           ------------------------------------------------- 
          |        Self-Consistent Charge Iterations        |
           ------------------------------------------------- 

 Ncao       : 380
 Nao        : 355
 Nshell     : 145
 Nel        : 240
 T(el)      :   300.0
 intcut     :    25.0
 scfconv/Eh :  0.100E-05
   qconv/e  :  0.100E-03
 intneglect :  0.100E-07
 broydamp   :      0.250
 iter      E             dE          RMSdq      gap      omega  full diag
   1   -147.7365871 -0.147737E+03  0.130E+01    6.28       0.0  T
   2   -147.9659132 -0.229326E+00  0.796E+00    5.47       1.0  T
   3   -148.2543126 -0.288399E+00  0.561E+00    4.08       1.0  T
   4   -148.3584969 -0.104184E+00  0.269E+00    3.26       1.0  T
   5   -148.3913852 -0.328883E-01  0.334E+00    1.98       1.0  T
   6   -148.4068587 -0.154735E-01  0.124E+00    2.32       1.0  T
   7   -148.4078698 -0.101107E-02  0.486E-01    2.43       1.0  T
   8   -148.4085051 -0.635312E-03  0.398E-01    2.43       1.0  T
   9   -148.4090528 -0.547692E-03  0.277E-01    2.40       1.0  T
  10   -148.4095600 -0.507233E-03  0.183E-01    2.39       1.0  T
  11   -148.4099700 -0.409941E-03  0.145E-01    2.35       1.0  T
  12   -148.4102182 -0.248259E-03  0.121E-01    2.34       1.0  T
  13   -148.4104694 -0.251138E-03  0.101E-01    2.32       1.0  T
  14   -148.4106958 -0.226414E-03  0.794E-02    2.31       1.0  T
  15   -148.4108487 -0.152939E-03  0.551E-02    2.29       1.0  T
  16   -148.4108985 -0.497735E-04  0.421E-02    2.27       1.0  T
  17   -148.4109255 -0.269626E-04  0.330E-02    2.27       1.0  T
  18   -148.4109384 -0.129628E-04  0.262E-02    2.27       1.0  T
  19   -148.4109505 -0.121325E-04  0.223E-02    2.27       1.0  T
  20   -148.4109566 -0.610350E-05  0.203E-02    2.27       1.0  T
  21   -148.4109629 -0.623254E-05  0.189E-02    2.27       1.0  T
  22   -148.4109716 -0.871976E-05  0.178E-02    2.27       1.0  T
  23   -148.4109815 -0.988633E-05  0.160E-02    2.27       1.0  T
  24   -148.4109901 -0.865721E-05  0.140E-02    2.27       1.0  T
  25   -148.4109995 -0.934675E-05  0.125E-02    2.26       1.0  T
  26   -148.4110050 -0.555249E-05  0.710E-03    2.26       1.7  T
  27   -148.4110065 -0.150424E-05  0.510E-03    2.26       2.4  T
  28   -148.4110073 -0.793944E-06  0.332E-03    2.26       3.7  T
  29   -148.4110076 -0.236919E-06  0.222E-03    2.26       5.6  T
  30   -148.4110076 -0.521080E-07  0.175E-03    2.26       7.1  T
  31   -148.4110077 -0.559404E-07  0.144E-03    2.26       8.6  T
  32   -148.4110077 -0.375554E-07  0.112E-03    2.26      11.0  T
  33   -148.4110077 -0.200575E-07  0.890E-04    2.26      13.9  T
  34   -148.4110078 -0.165225E-07  0.609E-04    2.26      20.4  T
speedup  1.00
cpu  time for SCC    0.95 s
wall time for SCC    0.95 s

   *** convergence criteria satisfied after 34 iterations ***

          eigenvalues
 #    :         108        109        110        111        112        113        114        115
 occ. :        2.000      2.000      2.000      2.000      2.000      2.000      2.000      2.000
 eps  :       -10.781    -10.657    -10.635    -10.617    -10.606    -10.596    -10.579    -10.528
 #    :         116        117        118        119        120        121        122        123
 occ. :        2.000      2.000      2.000      2.000      2.000      0.000      0.000      0.000
 eps  :       -10.488    -10.487    -10.468    -10.351    -10.206     -7.947     -7.514     -6.767
 #    :         124        125        126        127        128        129        130        131
 occ. :        0.000      0.000      0.000      0.000      0.000      0.000      0.000      0.000
 eps  :        -6.333     -5.705     -5.100     -4.145     -4.063     -3.799     -3.085     -2.832


   #   Z            q   n(s)   n(p)   n(d)      C6AA      α(0)
   1  11 Na     0.695  0.113  0.192  0.000    68.239    26.733
   2  11 Na     0.783  0.007  0.210  0.000    67.166    26.522
   3  11 Na     0.692  0.054  0.254  0.000    68.284    26.742
   4  11 Na     0.800  0.002  0.198  0.000    66.963    26.482
   5  11 Na     0.716  0.046  0.238  0.000    67.987    26.684
   6  11 Na     0.750  0.093  0.157  0.000    67.567    26.601
   7  11 Na     0.806  0.070  0.124  0.000    66.888    26.467
   8  11 Na     0.755  0.069  0.177  0.000    67.512    26.590
   9  11 Na     0.697  0.088  0.215  0.000    68.222    26.730
  10  11 Na     0.808  0.005  0.188  0.000    66.869    26.463
  11  11 Na     0.693  0.114  0.193  0.000    68.263    26.738
  12  11 Na     0.743  0.091  0.166  0.000    67.657    26.619
  13  11 Na     0.771  0.058  0.171  0.000    67.311    26.550
  14  11 Na     0.750  0.069  0.180  0.000    67.562    26.600
  15  11 Na     0.699  0.082  0.219  0.000    68.199    26.725
  16  11 Na     0.751  0.066  0.183  0.000    67.554    26.598
  17  11 Na     0.674  0.054  0.272  0.000    68.506    26.785
  18  11 Na     0.713  0.048  0.239  0.000    68.027    26.691
  19  11 Na     0.798  0.054  0.148  0.000    66.989    26.487
  20  11 Na     0.714  0.081  0.204  0.000    68.003    26.687
  21  11 Na     0.708  0.077  0.214  0.000    68.077    26.701
  22  11 Na     0.702  0.085  0.213  0.000    68.158    26.717
  23  11 Na     0.748  0.039  0.213  0.000    67.592    26.606
  24  11 Na     0.729  0.047  0.224  0.000    67.820    26.651
  25  11 Na     0.712  0.047  0.241  0.000    68.032    26.692
  26  17 Cl    -0.740  1.981  5.755  0.004   124.919    17.099
  27  17 Cl    -0.745  1.978  5.764  0.003   125.130    17.114
  28  17 Cl    -0.738  1.982  5.749  0.007   124.849    17.095
  29  17 Cl    -0.743  1.980  5.759  0.005   125.068    17.110
  30  17 Cl    -0.741  1.977  5.761  0.002   124.961    17.102
  31  17 Cl    -0.732  1.979  5.751  0.002   124.611    17.078
  32  17 Cl    -0.733  1.977  5.750  0.006   124.666    17.082
  33  17 Cl    -0.715  1.983  5.731  0.001   123.958    17.034
  34  17 Cl    -0.765  1.976  5.787  0.001   125.931    17.169
  35  17 Cl    -0.730  1.978  5.750  0.002   124.542    17.074
  36  17 Cl    -0.742  1.977  5.765  0.001   125.030    17.107
  37  17 Cl    -0.735  1.980  5.752  0.003   124.721    17.086
  38  17 Cl    -0.766  1.974  5.790  0.001   125.956    17.170
  39  17 Cl    -0.741  1.980  5.759  0.003   124.986    17.104
  40  17 Cl    -0.763  1.974  5.788  0.001   125.865    17.164
  41  17 Cl    -0.745  1.977  5.758  0.010   125.125    17.114
  42  17 Cl    -0.743  1.977  5.761  0.005   125.037    17.108
  43  17 Cl    -0.746  1.975  5.768  0.003   125.175    17.117
  44  17 Cl    -0.736  1.976  5.759  0.002   124.779    17.090
  45  17 Cl    -0.759  1.974  5.783  0.002   125.703    17.153
  46  17 Cl    -0.744  1.976  5.766  0.001   125.080    17.110
  47  17 Cl    -0.783  1.980  5.795  0.008   126.673    17.219
  48  17 Cl    -0.729  1.979  5.749  0.000   124.480    17.069
  49  17 Cl    -0.730  1.978  5.752  0.000   124.525    17.073
  50  17 Cl    -0.739  1.977  5.760  0.002   124.880    17.097
  51   8 O     -0.591  1.719  4.872  0.000    24.876     6.736
  52   1 H      0.304  0.696  0.000  0.000     0.710     1.323
  53   1 H      0.319  0.681  0.000  0.000     0.654     1.264
  54   8 O     -0.598  1.723  4.875  0.000    25.056     6.760
  55   1 H      0.297  0.703  0.000  0.000     0.730     1.342
  56   1 H      0.321  0.679  0.000  0.000     0.646     1.255
  57   8 O     -0.599  1.724  4.874  0.000    25.071     6.762
  58   1 H      0.314  0.686  0.000  0.000     0.665     1.274
  59   1 H      0.291  0.709  0.000  0.000     0.748     1.359
  60   8 O     -0.660  1.723  4.937  0.000    26.578     6.963
  61   1 H      0.358  0.642  0.000  0.000     0.560     1.169
  62   1 H      0.358  0.642  0.000  0.000     0.564     1.176
  63   8 O     -0.626  1.717  4.909  0.000    25.726     6.850
  64   1 H      0.333  0.667  0.000  0.000     0.630     1.246
  65   1 H      0.355  0.645  0.000  0.000     0.562     1.171

 Mol. C6AA /au·bohr⁶  :     224684.086615
 Mol. C8AA /au·bohr⁸  :   15318817.726304
 Mol. α(0) /au        :       1140.248048

 
 Wiberg/Mayer (AO) data. WBOs > 0.1 written file <wbo>
 largest (>0.05) Wiberg bond orders for each atom
           total WBO             WBO to atom ...
     1  Na  0.544    Cl  36 0.177    Cl  50 0.166    Cl  46 0.159
     2  Na  0.400    Cl  29 0.122    Cl  28 0.098    Cl  37 0.073    Cl  35 0.053
     3  Na  0.564    Cl  39 0.165    Cl  44 0.111    Cl  36 0.106    Cl  28 0.069    Cl  46 0.060
     4  Na  0.403    Cl  41 0.154    Cl  29 0.084    Cl  31 0.073
     5  Na  0.528    Cl  31 0.137    Cl  35 0.112    Cl  36 0.100    Cl  50 0.064    Cl  28 0.061
     6  Na  0.461    Cl  49 0.169    Cl  33 0.097    Cl  43 0.084    O   63 0.078
     7  Na  0.372    Cl  47 0.102    O   60 0.083    O   63 0.073    Cl  33 0.054
     8  Na  0.473    Cl  38 0.173    Cl  33 0.130    Cl  41 0.072    Cl  31 0.069
     9  Na  0.548    Cl  45 0.168    Cl  48 0.137    Cl  37 0.109    Cl  30 0.092
    10  Na  0.384    Cl  43 0.111    Cl  33 0.081
    11  Na  0.547    Cl  27 0.175    Cl  44 0.174    Cl  46 0.156
    12  Na  0.481    Cl  47 0.212    Cl  48 0.091    Cl  43 0.084    Cl  42 0.078
    13  Na  0.429    Cl  38 0.104    O   54 0.087    Cl  36 0.086    Cl  39 0.073    Cl  31 0.059
    14  Na  0.463    Cl  42 0.166    Cl  34 0.123    Cl  41 0.084    Cl  32 0.053
    15  Na  0.549    Cl  40 0.149    Cl  50 0.142    Cl  26 0.109    Cl  35 0.104
    16  Na  0.455    Cl  27 0.125    Cl  37 0.085    Cl  26 0.077    Cl  45 0.073    O   57 0.072
    17  Na  0.602    Cl  26 0.124    Cl  27 0.116    Cl  50 0.106    Cl  46 0.102    Cl  28 0.084
    18  Na  0.545    Cl  49 0.113    Cl  33 0.111    Cl  31 0.107    Cl  35 0.093    Cl  29 0.053
    19  Na  0.386    Cl  34 0.097    O   51 0.092    Cl  38 0.087    Cl  39 0.058
    20  Na  0.522    Cl  40 0.176    Cl  49 0.117    Cl  30 0.096    Cl  35 0.095
    21  Na  0.535    Cl  34 0.197    Cl  44 0.107    Cl  32 0.095    Cl  39 0.095
    22  Na  0.544    Cl  45 0.167    Cl  40 0.129    Cl  26 0.114    Cl  30 0.091
    23  Na  0.484    Cl  30 0.125    Cl  48 0.108    Cl  43 0.100    Cl  49 0.080
    24  Na  0.517    Cl  42 0.144    Cl  48 0.137    Cl  32 0.073    Cl  37 0.068
    25  Na  0.525    Cl  32 0.167    Cl  37 0.112    Cl  44 0.093    Cl  28 0.062
    26  Cl  0.487    Na  17 0.124    Na  22 0.114    Na  15 0.109    Na  16 0.077
    27  Cl  0.476    Na  11 0.175    Na  16 0.125    Na  17 0.116
    28  Cl  0.490    Na   2 0.098    Na  17 0.084    Na   3 0.069    Na  25 0.062    Na   5 0.061
    29  Cl  0.457    Na   2 0.122    Na   4 0.084    Na  18 0.053
    30  Cl  0.484    Na  23 0.125    Na  20 0.096    Na   9 0.092    Na  22 0.091
    31  Cl  0.476    Na   5 0.137    Na  18 0.107    Na   4 0.073    Na   8 0.069    Na  13 0.059
    32  Cl  0.475    Na  25 0.167    Na  21 0.095    Na  24 0.073    Na  14 0.053
    33  Cl  0.507    Na   8 0.130    Na  18 0.111    Na   6 0.097    Na  10 0.081    Na   7 0.054
    34  Cl  0.434    Na  21 0.197    Na  14 0.123    Na  19 0.097
    35  Cl  0.489    Na   5 0.112    Na  15 0.104    Na  20 0.095    Na  18 0.093    Na   2 0.053
    36  Cl  0.475    Na   1 0.177    Na   3 0.106    Na   5 0.100    Na  13 0.086
    37  Cl  0.485    Na  25 0.112    Na   9 0.109    Na  16 0.085    Na   2 0.073    Na  24 0.068
    38  Cl  0.441    Na   8 0.173    Na  13 0.104    Na  19 0.087
    39  Cl  0.474    Na   3 0.165    Na  21 0.095    Na  13 0.073    Na  19 0.058
    40  Cl  0.443    Na  20 0.176    Na  15 0.149    Na  22 0.129
    41  Cl  0.464    Na   4 0.154    Na  14 0.084    Na   8 0.072
    42  Cl  0.467    Na  14 0.166    Na  24 0.144    Na  12 0.078
    43  Cl  0.460    Na  10 0.111    Na  23 0.100    Na   6 0.084    Na  12 0.084
    44  Cl  0.487    Na  11 0.174    Na   3 0.111    Na  21 0.107    Na  25 0.093
    45  Cl  0.449    Na   9 0.168    Na  22 0.167    Na  16 0.073
    46  Cl  0.492    Na   1 0.159    Na  11 0.156    Na  17 0.102    Na   3 0.060
    47  Cl  0.410    Na  12 0.212    Na   7 0.102
    48  Cl  0.493    Na  24 0.137    Na   9 0.137    Na  23 0.108    Na  12 0.091
    49  Cl  0.494    Na   6 0.169    Na  20 0.117    Na  18 0.113    Na  23 0.080
    50  Cl  0.485    Na   1 0.166    Na  15 0.142    Na  17 0.106    Na   5 0.064
    51  O   1.897    H   52 0.910    H   53 0.887    Na  19 0.092
    52  H   0.908    O   51 0.910
    53  H   0.898    O   51 0.887
    54  O   1.892    H   55 0.915    H   56 0.878    Na  13 0.087
    55  H   0.911    O   54 0.915
    56  H   0.897    O   54 0.878
    57  O   1.888    H   59 0.919    H   58 0.877    Na  16 0.072
    58  H   0.902    O   57 0.877
    59  H   0.915    O   57 0.919
    60  O   1.880    H   61 0.865    H   62 0.858    Na   7 0.083
    61  H   0.871    O   60 0.865
    62  H   0.871    O   60 0.858
    63  O   1.908    H   64 0.887    H   65 0.859    Na   6 0.078    Na   7 0.073
    64  H   0.889    O   63 0.887
    65  H   0.874    O   63 0.859
 MOs/occ written to file <molden.input>
 
molecular dipole:
                 x           y           z       tot (Debye)
 q only:       -1.312       0.012      -6.514
   full:       -0.309      -2.747       0.171       7.041
molecular quadrupole (traceless):
                xx          xy          yy          xz          yz          zz
 q only:       -7.660     -16.817     -12.840      65.565      -6.610      20.500
  q+dip:      -15.286     -15.097      -7.689      59.118      -0.959      22.975
   full:      -18.119     -14.464      -7.034      58.065      -0.493      25.153

SCC energy    :    -148.4110078
rep           :       0.2670460
ES            :       1.9079917
AES           :      -0.0677772
AXC           :      -0.0156355
disp          :      -0.1636742
XB            :       0.0000000
fix           :       0.0000000
total E       :    -148.1375678
atomizationE  :       9.1785827     5759.65
(atE without considering molecular charge,
 total energy contains solvation terms)
H-L gap (eV)  :          2.2585
           ------------------------------------------------- 
          |                 ===============                 |
          |                   A N C O P T                   |
          |                 ===============                 |
          |          Approximate Normal Coordinate          |
          |           Rational Function Optimizer           |
           ------------------------------------------------- 
dumping coords to <xtbopt.coord> and <xtbopt.log>
 optlevel               0
 Maxcycle             200
 Maxmicro              25
 Econv         5.000000000000000E-006
 Gconv         1.000000000000000E-003
 Maxdispl       1.00000000000000     
 Hlow          5.000000000000000E-003
 S6             20.0000000000000     
 Nvar              189

generating ANC from model Hessian ...
 Shifting diagonal of input Hessian by   2.306423813386889E-002
 Lowest  eigenvalues of input Hessian
    0.005000    0.005325    0.005636    0.006304    0.006709    0.007862
    0.008191    0.009243    0.009842    0.010231    0.010782    0.010949
    0.011355    0.011844    0.012123    0.012249    0.012542    0.012767
 Highest eigenvalues
    1.328518    1.401799    1.452016    1.469486    1.476352    1.476595
 
cpu  time for ANC gen    0.02 s
wall time for ANC gen    0.02 s
................................................................................
.............................. CYCLE    1 ......................................
................................................................................
   1   -148.4110078 -0.148411E+03  0.581E-04    2.26       0.0  T
   2   -148.4110078 -0.927912E-09  0.449E-04    2.26      27.6  T
   3   -148.4110078 -0.475268E-09  0.416E-04    2.26      29.8  T
speedup  1.00
cpu  time for SCC    0.09 s
wall time for SCC    0.09 s
speedup  0.99
cpu  time for grad    0.31 s
wall time for grad    0.31 s
 E :   -148.13756781  G :  0.000108    pred/act E change:  0.000D+00  0.340D-07
Maxdispl :   0.0072   ||displ|| :   0.0093   Lambda : -0.756D-06
Largest |displ|/coords:  0.0072 (   4)  0.0025 (   7)  0.0023 (   1)
................................................................................
.............................. CYCLE    2 ......................................
................................................................................
   1   -148.4109965 -0.148411E+03  0.193E-02    2.25       0.0  T
   2   -148.4109966 -0.116183E-06  0.712E-03    2.26       1.7  T
   3   -148.4109966 -0.185630E-07  0.214E-03    2.26       5.8  T
   4   -148.4109966 -0.306540E-08  0.991E-04    2.26      12.5  T
   5   -148.4109966 -0.221746E-08  0.669E-04    2.26      18.5  T
speedup  0.99
cpu  time for SCC    0.14 s
wall time for SCC    0.14 s
speedup  1.00
cpu  time for grad    0.37 s
wall time for grad    0.37 s
 E :   -148.13756732  G :  0.000216    pred/act E change:  0.000D+00  0.490D-06
Maxdispl :   0.0061   ||displ|| :   0.0070   Lambda : -0.137D-05
Largest |displ|/coords:  0.0061 (   4)  0.0023 (   1)  0.0015 (   7)
................................................................................
.............................. CYCLE    3 ......................................
................................................................................
   1   -148.4110081 -0.148411E+03  0.152E-02    2.26       0.0  T
   2   -148.4110082 -0.641709E-07  0.564E-03    2.26       2.2  T
   3   -148.4110082 -0.996295E-08  0.159E-03    2.26       7.8  T
   4   -148.4110082 -0.114630E-08  0.663E-04    2.26      18.7  T
   5   -148.4110082 -0.649976E-09  0.419E-04    2.26      29.6  T
speedup  1.00
cpu  time for SCC    0.14 s
wall time for SCC    0.14 s
speedup  1.00
cpu  time for grad    0.37 s
wall time for grad    0.37 s
 E :   -148.13756797  G :  0.000074    pred/act E change: -0.378D-06 -0.644D-06
Maxdispl :   0.0016   ||displ|| :   0.0051   Lambda : -0.321D-06
Largest |displ|/coords:  0.0016 (  22)  0.0016 (  26)  0.0016 (   1)

   *** GEOMETRY OPTIMIZATION CONVERGED AFTER 3 ITERATIONS ***

------------------------------------------------------------------------
 total energy gain (kcal):     -0.0001
------------------------------------------------------------------------
================
 final structure:
================
$coord
        0.09172203272637      -10.76308796987964        5.10643866401639      Na
       -1.37936113629441        0.34377412154063        4.64420376573854      Na
        4.35870253320993       -7.08327282985216        1.83583776233549      Na
        1.81176543109292       -1.66774128519884       -1.20247259592654      Na
       -2.53977242506050       -5.83731123447298        1.91576495189842      Na
       -7.89390872740491        4.59469596770911       -4.32265249830344      Na
       -3.53072939006863        6.28047003074592       -8.09939694906629      Na
       -1.81044910075183       -2.26465304181747       -6.99628876444806      Na
       -0.60423590683441        6.77209852904548        6.76225473800100      Na
       -0.49566763541271        3.69354088210360       -4.06449171783070      Na
        7.54338153228950       -5.86555896974695        7.40347484424783      Na
       -0.32107259530525        9.92768781850043       -2.78976191506917      Na
        0.53547523126190       -7.80528620922964       -3.80239044751023      Na
        6.01165340967746        2.88641065024858       -4.35850772456021      Na
       -5.59632539424582       -3.78172780785677        7.79144697473116      Na
        2.24820118886968        1.41290284246932       10.26984798668277      Na
        1.13534147675797       -4.97921649943470        7.90499147159882      Na
       -5.08880113585367       -0.33166873599135       -1.32081930097820      Na
        5.01303242208345       -3.34150551879896       -7.10265456120835      Na
       -8.34932420726375        1.34593151416522        4.56660241928415      Na
        8.33374704948064       -2.56169638569398       -1.31559328529196      Na
       -4.66068427867550        2.40610301878034       10.23978973953079      Na
       -4.19367764919361        5.61720096719017        1.38859828245032      Na
        2.74426301724527        4.97440600314857        1.30460256383851      Na
        5.29176149716433       -0.55606981642617        4.52783103840901      Na
       -1.66074008723657       -1.31134624922820        9.25540876162200      Cl
        5.15338912911343       -2.29236624100278        9.10344985239705      Cl
        1.50443200981690       -3.42785174957723        3.30360402781154      Cl
       -1.06520942126163        1.95112588656793        0.17738907755492      Cl
       -4.53656598177006        4.09289109849315        5.72136223607020      Cl
       -2.35951086535343       -4.06259569466968       -2.63140989829390      Cl
        5.60557200821765        1.22646288508255        0.10792656388242      Cl
       -4.76128536488332        1.49930190732280       -6.37264816886343      Cl
        8.70619543577617       -0.70814651818688       -5.60980946436802      Cl
       -5.47134573694170       -2.27221714853599        3.15816310342645      Cl
        0.28920826978027       -9.65848315892298        0.62219849228995      Cl
        2.56780126927008        3.24404092563801        5.80289996091069      Cl
        0.83427711451380       -5.78613405129894       -8.51451069694828      Cl
        4.59729530144732       -5.41489777790007       -2.69120327910459      Cl
       -8.49167554369303       -0.26320743792714        9.04809201882543      Cl
        2.10521457756369        0.19356211788057       -5.67995002623947      Cl
        3.23978493401474        6.60866517045623       -3.28424068016567      Cl
       -3.98247958605219        6.76963413876781       -3.04693727387385      Cl
        8.37362492130523       -4.35966491648160        3.08690686720350      Cl
       -1.05670192034877        5.36085826120928       11.30961444850008      Cl
        4.13095485937020       -8.94689788516869        6.57671718232608      Cl
       -2.00490905912623       10.67486273256059       -7.31348571667567      Cl
       -0.35692174239314        8.63861659523730        2.17559449481487      Cl
       -8.47177161361183        3.00441047197897        0.01123710162739      Cl
       -2.97025776101535       -7.63519438193584        6.65903942687913      Cl
        4.91784739919299       -2.54136191879730      -11.02645717920113      O 
        5.71296980741254       -1.97134211822808      -12.55313858215910      H 
        3.54009727949000       -3.61020248918677      -11.55668672819682      H 
       -0.77423685695934      -10.75344447061351       -6.10936637808942      O 
       -1.44166317464215      -12.36161625054135       -6.61297691517085      H 
       -0.52908683117968       -9.83098743322242       -7.66897853617714      H 
        3.53579234066534        2.86170363540044       13.71928430379170      O 
        2.20535748095437        4.12388948399347       13.71312903928631      H 
        4.47028893618670        3.18510919064341       15.23864053695866      H 
        0.10871202602484        4.99862704150438       -8.31297309175322      O 
        1.19314489666278        6.47042297251262       -8.25736421542222      H 
        1.22872517418177        3.60818886155801       -8.70525601644496      H 
       -7.51502350764100        7.70173773051386       -7.51343573708607      O 
       -8.63311004660244        8.42354922299731       -8.75767499889952      H 
       -6.59322727210890        9.15387152001490       -6.85880943139689      H 
$end
 
 Bond Distances (Angstroems)
 ---------------------------
Na1-Na3=3.4476       Na1-Na5=3.4036       Na1-Na17=3.4447      Na1-Cl36=2.4461      Na1-Cl46=2.4694      Na1-Cl50=2.4577      
Na2-Na4=3.6820       Na2-Na5=3.6277       Na2-Na9=3.6050       Na2-Na15=3.5383      Na2-Na16=3.5871      Na2-Na17=3.5613      
Na2-Na18=3.7343      Na2-Na20=3.7265      Na2-Na22=3.6019      Na2-Na23=3.6018      Na2-Na24=3.7268      Na2-Na25=3.5627      
Na2-Cl26=2.5968      Na2-Cl28=2.6107      Na2-Cl29=2.5176      Na2-Cl30=2.6556      Na2-Cl35=2.6877      Na2-Cl37=2.6635      
Na3-Na1=3.4476       Na3-Na4=3.5517       Na3-Na5=3.7098       Na3-Na11=3.4548      Na3-Na13=3.6251      Na3-Na17=3.8032      
Na3-Na21=3.5960      Na3-Na25=3.7688      Na3-Cl28=2.5742      Na3-Cl36=2.6281      Na3-Cl39=2.5562      Na3-Cl44=2.6513      
Na3-Cl46=2.6983      Na4-Na2=3.6820       Na4-Na3=3.5517       Na4-Na5=3.5908       Na4-Na8=3.6296       Na4-Na10=3.4400      
Na4-Na13=3.5913      Na4-Na14=3.6792      Na4-Na18=3.7200      Na4-Na19=3.6610      Na4-Na21=3.4841      Na4-Na24=3.7892      
Na4-Na25=3.5962      Na4-Cl28=2.5651      Na4-Cl29=2.5531      Na4-Cl31=2.6552      Na4-Cl32=2.6186      Na4-Cl39=2.5933      
Na4-Cl41=2.5706      Na5-Na1=3.4036       Na5-Na2=3.6277       Na5-Na3=3.7098       Na5-Na4=3.5908       Na5-Na13=3.5901      
Na5-Na15=3.6697      Na5-Na17=3.7461      Na5-Na18=3.6388      Na5-Cl28=2.5971      Na5-Cl31=2.5848      Na5-Cl35=2.5294      
Na5-Cl36=2.6074      Na5-Cl50=2.6939      Na6-Na7=3.1814       Na6-Na10=3.9463      Na6-Na18=3.3945      Na6-Na23=3.6416      
Na6-Cl33=2.5706      Na6-Cl43=2.4626      Na6-Cl49=2.4620      Na6-O63=2.3653       Na7-Na6=3.1814       Na7-Na10=3.0021      
Na7-Na12=3.8085      Na7-Cl33=2.7677      Na7-Cl43=2.6968      Na7-Cl47=2.4965      Na7-O60=2.0450       Na7-O63=2.2599       
Na7-H65=2.3172       Na8-Na4=3.6296       Na8-Na10=3.5822      Na8-Na13=3.6047      Na8-Na18=3.6161      Na8-Na19=3.6560      
Na8-Cl31=2.5149      Na8-Cl33=2.5524      Na8-Cl38=2.4651      Na8-Cl41=2.5438      Na9-Na2=3.6050       Na9-Na16=3.7103      
Na9-Na22=3.6513      Na9-Na23=3.4738      Na9-Na24=3.5193      Na9-Cl30=2.5775      Na9-Cl37=2.5614      Na9-Cl45=2.5309      
Na9-Cl48=2.6237      Na10-Na4=3.4400      Na10-Na6=3.9463      Na10-Na7=3.0021      Na10-Na8=3.5822      Na10-Na12=3.3685     
Na10-Na14=3.4734     Na10-Na18=3.5430     Na10-Na23=3.6322     Na10-Na24=3.3869     Na10-Cl29=2.4453     Na10-Cl33=2.8170     
Na10-Cl41=2.4608     Na10-Cl42=2.5412     Na10-Cl43=2.5188     Na10-O60=2.3735      Na11-Na3=3.4548      Na11-Na17=3.4335     
Na11-Na25=3.4102     Na11-Cl27=2.4462     Na11-Cl44=2.4588     Na11-Cl46=2.4720     Na12-Na7=3.8085      Na12-Na10=3.3685     
Na12-Na23=3.7804     Na12-Na24=3.7678     Na12-Cl42=2.5892     Na12-Cl43=2.5623     Na12-Cl47=2.5847     Na12-Cl48=2.7147     
Na13-Na3=3.6251      Na13-Na4=3.5913      Na13-Na5=3.5901      Na13-Na8=3.6047      Na13-Na19=3.7741     Na13-Cl31=2.5794     
Na13-Cl36=2.5418     Na13-Cl38=2.7174     Na13-Cl39=2.5624     Na13-O54=2.0987      Na13-H56=2.3776      Na14-Na4=3.6792      
Na14-Na10=3.4734     Na14-Na19=3.6400     Na14-Na21=3.5234     Na14-Na24=3.6320     Na14-Cl32=2.5306     Na14-Cl34=2.4678     
Na14-Cl41=2.6063     Na14-Cl42=2.5208     Na15-Na2=3.5383      Na15-Na5=3.6697      Na15-Na17=3.6187     Na15-Na20=3.5210     
Na15-Na22=3.5561     Na15-Cl26=2.5781     Na15-Cl35=2.5795     Na15-Cl40=2.5013     Na15-Cl50=2.5394     Na16-Na2=3.5871      
Na16-Na9=3.7103      Na16-Na17=3.6544     Na16-Na22=3.6936     Na16-Na25=3.5934     Na16-Cl26=2.5778     Na16-Cl27=2.5669     
Na16-Cl37=2.5603     Na16-Cl45=2.7796     Na16-O57=2.0938      Na16-H58=2.3192      Na17-Na1=3.4447      Na17-Na2=3.5613      
Na17-Na3=3.8032      Na17-Na5=3.7461      Na17-Na11=3.4335     Na17-Na15=3.6187     Na17-Na16=3.6544     Na17-Na25=3.6756     
Na17-Cl26=2.5431     Na17-Cl27=2.6353     Na17-Cl28=2.5770     Na17-Cl46=2.7231     Na17-Cl50=2.6703     Na18-Na2=3.7343      
Na18-Na4=3.7200      Na18-Na5=3.6388      Na18-Na6=3.3945      Na18-Na8=3.6161      Na18-Na10=3.5430     Na18-Na20=3.6703     
Na18-Na23=3.4914     Na18-Cl29=2.5732     Na18-Cl31=2.5426     Na18-Cl33=2.8488     Na18-Cl35=2.5910     Na18-Cl49=2.6112     
Na19-Na4=3.6610      Na19-Na8=3.6560      Na19-Na13=3.7741     Na19-Na14=3.6400     Na19-Na21=3.5548     Na19-Cl34=2.5269     
Na19-Cl38=2.6686     Na19-Cl39=2.5888     Na19-Cl41=2.5365     Na19-O51=2.1197      Na19-H53=2.4866      Na20-Na2=3.7265      
Na20-Na15=3.5210     Na20-Na18=3.6703     Na20-Na22=3.6246     Na20-Na23=3.5739     Na20-Cl30=2.5607     Na20-Cl35=2.5575     
Na20-Cl40=2.5209     Na20-Cl49=2.5662     Na21-Na3=3.5960      Na21-Na4=3.4841      Na21-Na14=3.5234     Na21-Na19=3.5548     
Na21-Na25=3.6441     Na21-Cl32=2.5827     Na21-Cl34=2.4829     Na21-Cl39=2.5921     Na21-Cl44=2.5166     Na22-Na2=3.6019      
Na22-Na9=3.6513      Na22-Na15=3.5561     Na22-Na16=3.6936     Na22-Na20=3.6246     Na22-Cl26=2.5810     Na22-Cl30=2.5531     
Na22-Cl40=2.5501     Na22-Cl45=2.5303     Na23-Na2=3.6018      Na23-Na6=3.6416      Na23-Na9=3.4738      Na23-Na10=3.6322     
Na23-Na12=3.7804     Na23-Na18=3.4914     Na23-Na20=3.5739     Na23-Na24=3.6874     Na23-Cl29=2.6297     Na23-Cl30=2.4373     
Na23-Cl43=2.4277     Na23-Cl48=2.6176     Na23-Cl49=2.7510     Na24-Na2=3.7268      Na24-Na4=3.7892      Na24-Na9=3.5193      
Na24-Na10=3.3869     Na24-Na12=3.7678     Na24-Na14=3.6320     Na24-Na23=3.6874     Na24-Na25=3.6458     Na24-Cl29=2.6418     
Na24-Cl32=2.5743     Na24-Cl37=2.5521     Na24-Cl42=2.5910     Na24-Cl48=2.5817     Na25-Na2=3.5627      Na25-Na3=3.7688      
Na25-Na4=3.5962      Na25-Na11=3.4102     Na25-Na16=3.5934     Na25-Na17=3.6756     Na25-Na21=3.6441     Na25-Na24=3.6458     
Na25-Cl27=2.5908     Na25-Cl28=2.5973     Na25-Cl32=2.5274     Na25-Cl37=2.5646     Na25-Cl44=2.7004     Cl26-Na2=2.5968      
Cl26-Na15=2.5781     Cl26-Na16=2.5778     Cl26-Na17=2.5431     Cl26-Na22=2.5810     Cl27-Na11=2.4462     Cl27-Na16=2.5669     
Cl27-Na17=2.6353     Cl27-Na25=2.5908     Cl28-Na2=2.6107      Cl28-Na3=2.5742      Cl28-Na4=2.5651      Cl28-Na5=2.5971      
Cl28-Na17=2.5770     Cl28-Na25=2.5973     Cl29-Na2=2.5176      Cl29-Na4=2.5531      Cl29-Na10=2.4453     Cl29-Na18=2.5732     
Cl29-Na23=2.6297     Cl29-Na24=2.6418     Cl30-Na2=2.6556      Cl30-Na9=2.5775      Cl30-Na20=2.5607     Cl30-Na22=2.5531     
Cl30-Na23=2.4373     Cl31-Na4=2.6552      Cl31-Na5=2.5848      Cl31-Na8=2.5149      Cl31-Na13=2.5794     Cl31-Na18=2.5426     
Cl32-Na4=2.6186      Cl32-Na14=2.5306     Cl32-Na21=2.5827     Cl32-Na24=2.5743     Cl32-Na25=2.5274     Cl33-Na6=2.5706      
Cl33-Na7=2.7677      Cl33-Na8=2.5524      Cl33-Na10=2.8170     Cl33-Na18=2.8488     Cl34-Na14=2.4678     Cl34-Na19=2.5269     
Cl34-Na21=2.4829     Cl35-Na2=2.6877      Cl35-Na5=2.5294      Cl35-Na15=2.5795     Cl35-Na18=2.5910     Cl35-Na20=2.5575     
Cl36-Na1=2.4461      Cl36-Na3=2.6281      Cl36-Na5=2.6074      Cl36-Na13=2.5418     Cl37-Na2=2.6635      Cl37-Na9=2.5614      
Cl37-Na16=2.5603     Cl37-Na24=2.5521     Cl37-Na25=2.5646     Cl38-Na8=2.4651      Cl38-Na13=2.7174     Cl38-Na19=2.6686     
Cl39-Na3=2.5562      Cl39-Na4=2.5933      Cl39-Na13=2.5624     Cl39-Na19=2.5888     Cl39-Na21=2.5921     Cl40-Na15=2.5013     
Cl40-Na20=2.5209     Cl40-Na22=2.5501     Cl41-Na4=2.5706      Cl41-Na8=2.5438      Cl41-Na10=2.4608     Cl41-Na14=2.6063     
Cl41-Na19=2.5365     Cl42-Na10=2.5412     Cl42-Na12=2.5892     Cl42-Na14=2.5208     Cl42-Na24=2.5910     Cl43-Na6=2.4626      
Cl43-Na7=2.6968      Cl43-Na10=2.5188     Cl43-Na12=2.5623     Cl43-Na23=2.4277     Cl44-Na3=2.6513      Cl44-Na11=2.4588     
Cl44-Na21=2.5166     Cl44-Na25=2.7004     Cl45-Na9=2.5309      Cl45-Na16=2.7796     Cl45-Na22=2.5303     Cl46-Na1=2.4694      
Cl46-Na3=2.6983      Cl46-Na11=2.4720     Cl46-Na17=2.7231     Cl47-Na7=2.4965      Cl47-Na12=2.5847     Cl48-Na9=2.6237      
Cl48-Na12=2.7147     Cl48-Na23=2.6176     Cl48-Na24=2.5817     Cl49-Na6=2.4620      Cl49-Na18=2.6112     Cl49-Na20=2.5662     
Cl49-Na23=2.7510     Cl50-Na1=2.4577      Cl50-Na5=2.6939      Cl50-Na15=2.5394     Cl50-Na17=2.6703     O51-Na19=2.1197      
O51-H52=0.9595       O51-H53=0.9645       H52-O51=0.9595       H53-Na19=2.4866      H53-O51=0.9645       O54-Na13=2.0987      
O54-H55=0.9592       O54-H56=0.9676       H55-O54=0.9592       H56-Na13=2.3776      H56-O54=0.9676       O57-Na16=2.0938      
O57-H58=0.9705       O57-H59=0.9593       H58-Na16=2.3192      H58-O57=0.9705       H59-O57=0.9593       O60-Na7=2.0450       
O60-Na10=2.3735      O60-H61=0.9679       O60-H62=0.9673       H61-O60=0.9679       H62-O60=0.9673       O63-Na6=2.3653       
O63-Na7=2.2599       O63-H64=0.9641       O63-H65=0.9739       H64-O63=0.9641       H65-Na7=2.3172       H65-O63=0.9739       
 O  H  Rav=0.9654 sigma=0.0047  Rmin=0.9592  Rmax=0.9739    10
 Na H  Rav=2.3751 sigma=0.0688  Rmin=2.3172  Rmax=2.4866     4
 Na O  Rav=2.1937 sigma=0.1269  Rmin=2.0450  Rmax=2.3735     7
 Na Na Rav=3.5967 sigma=0.1389  Rmin=3.0021  Rmax=3.9463    78
 Cl Na Rav=2.5782 sigma=0.0814  Rmin=2.4277  Rmax=2.8488   108
 
 selected bond angles (degree)
 --------------------
Na5-Na1-Na3= 65.57             Na17-Na1-Na3= 66.98            Na17-Na1-Na5= 66.32            Cl36-Na1-Na3= 49.46            
Cl36-Na1-Na5= 49.70            Cl36-Na1-Na17=101.41           Cl46-Na1-Na3= 51.05            Cl46-Na1-Na5=102.26            
Cl46-Na1-Na17= 51.68           Cl46-Na1-Cl36=100.12           Cl50-Na1-Na3=102.66            Cl50-Na1-Na5= 51.71            
Cl50-Na1-Na17= 50.47           Cl50-Na1-Cl36=101.04           Cl50-Na1-Cl46=101.73           Na5-Na2-Na4= 58.84             
Na9-Na2-Na4=118.81             Na9-Na2-Na5=173.61             Na15-Na2-Na4=120.42            Na15-Na2-Na5= 61.59            
Na15-Na2-Na9=120.51            Na16-Na2-Na4=119.84            Na16-Na2-Na5=124.27            Na16-Na2-Na9= 62.11            
Na16-Na2-Na15= 92.53           Na17-Na2-Na4= 90.41            Na17-Na2-Na5= 62.80            Na17-Na2-Na9=123.59            
Na17-Na2-Na15= 61.29           Na17-Na2-Na16= 61.49           Na18-Na2-Na4= 60.21            Na18-Na2-Na5= 59.22            
Na18-Na2-Na9=114.39            Na18-Na2-Na15= 90.42           Na18-Na2-Na16=176.30           Na18-Na2-Na17=122.02           
Na20-Na2-Na4=119.07            Na20-Na2-Na5= 87.50            Na20-Na2-Na9= 88.95            Na20-Na2-Na15= 57.91           
Na20-Na2-Na16=121.09           Na20-Na2-Na17=119.19           Na20-Na2-Na18= 58.94           Na22-Na2-Na4=178.12            
Na22-Na2-Na5=121.25            Na22-Na2-Na9= 60.88            Na22-Na2-Na15= 59.73           Na22-Na2-Na16= 61.83           
Na22-Na2-Na17= 91.23           Na22-Na2-Na18=118.07           Na22-Na2-Na20= 59.26           Na23-Na2-Na4= 90.67            
Na23-Na2-Na5=115.99            Na23-Na2-Na9= 57.63            Na23-Na2-Na15=116.26           Na23-Na2-Na16=119.74           
Na23-Na2-Na17=177.51           Na23-Na2-Na18= 56.80           Na23-Na2-Na20= 58.35           Na23-Na2-Na22= 87.66           
Na24-Na2-Na4= 61.52            Na24-Na2-Na5=120.21            Na24-Na2-Na9= 57.34            Na24-Na2-Na15=176.52           
Na24-Na2-Na16= 88.65           Na24-Na2-Na17=122.08           Na24-Na2-Na18= 88.27           Na24-Na2-Na20=118.73           
Na24-Na2-Na22=118.22           Na24-Na2-Na23= 60.39           Na25-Na2-Na4= 59.50            Na25-Na2-Na5= 92.31            
Na25-Na2-Na9= 91.07            Na25-Na2-Na15=123.41           Na25-Na2-Na16= 60.34           Na25-Na2-Na17= 62.12           
Na25-Na2-Na18=119.57           Na25-Na2-Na20=178.30           Na25-Na2-Na22=122.17           Na25-Na2-Na23=120.33           
Na25-Na2-Na24= 59.97           Cl26-Na2-Na4=135.92            Cl26-Na2-Na5= 93.45            Cl26-Na2-Na9= 91.87            
Cl26-Na2-Na15= 46.64           Cl26-Na2-Na16= 45.90           Cl26-Na2-Na17= 45.52           Cl26-Na2-Na18=137.04           
Cl26-Na2-Na20= 90.09           Cl26-Na2-Na22= 45.74           Cl26-Na2-Na23=133.40           Cl26-Na2-Na24=134.50           
Cl26-Na2-Na25= 91.60           Cl28-Na2-Na4= 44.16            Cl28-Na2-Na5= 45.69            Cl28-Na2-Na9=137.68            
Cl28-Na2-Na15= 91.42           Cl28-Na2-Na16= 91.91           Cl28-Na2-Na17= 46.26           Cl28-Na2-Na18= 90.25           
Cl28-Na2-Na20=133.19           Cl28-Na2-Na22=137.46           Cl28-Na2-Na23=134.75           Cl28-Na2-Na24= 91.81           
Cl28-Na2-Na25= 46.68           Cl28-Na2-Cl26= 91.78           Cl29-Na2-Na4= 43.82            Cl29-Na2-Na5= 86.68            
Cl29-Na2-Na9= 88.03            Cl29-Na2-Na15=133.79           Cl29-Na2-Na16=133.67           Cl29-Na2-Na17=134.22           
Cl29-Na2-Na18= 43.40           Cl29-Na2-Na20= 90.40           Cl29-Na2-Na22=134.53           Cl29-Na2-Na23= 46.88           
Cl29-Na2-Na24= 45.09           Cl29-Na2-Na25= 87.91           Cl29-Na2-Cl26=179.50           Cl29-Na2-Cl28= 87.97           
Cl30-Na2-Na4=133.23            Cl30-Na2-Na5=130.73            Cl30-Na2-Na9= 45.57            Cl30-Na2-Na15= 87.89           
Cl30-Na2-Na16= 92.33           Cl30-Na2-Na17=136.22           Cl30-Na2-Na18= 85.54           Cl30-Na2-Na20= 43.39           
Cl30-Na2-Na22= 45.08           Cl30-Na2-Na23= 42.59           Cl30-Na2-Na24= 88.79           Cl30-Na2-Na25=136.63           
Cl30-Na2-Cl26= 90.81           Cl30-Na2-Cl28=175.73           Cl30-Na2-Cl29= 89.47           Cl35-Na2-Na4= 88.55            
Cl35-Na2-Na5= 44.17            Cl35-Na2-Na9=131.96            Cl35-Na2-Na15= 46.51           Cl35-Na2-Na16=139.04           
Cl35-Na2-Na17= 92.03           Cl35-Na2-Na18= 43.93           Cl35-Na2-Na20= 43.34           Cl35-Na2-Na22= 90.47           
Cl35-Na2-Na23= 85.76           Cl35-Na2-Na24=132.19           Cl35-Na2-Na25=136.42           Cl35-Na2-Cl26= 93.15           
Cl35-Na2-Cl28= 89.87           Cl35-Na2-Cl29= 87.28           Cl35-Na2-Cl30= 86.60           Cl37-Na2-Na4= 90.02            
Cl37-Na2-Na5=138.06            Cl37-Na2-Na9= 45.21            Cl37-Na2-Na15=137.88           Cl37-Na2-Na16= 45.44           
Cl37-Na2-Na17= 92.93           Cl37-Na2-Na18=131.45           Cl37-Na2-Na20=134.16           Cl37-Na2-Na22= 90.81           
Cl37-Na2-Na23= 89.31           Cl37-Na2-Na24= 43.21           Cl37-Na2-Na25= 45.89           Cl37-Na2-Cl26= 91.32           
Cl37-Na2-Cl28= 92.56           Cl37-Na2-Cl29= 88.26           Cl37-Na2-Cl30= 90.77           Cl37-Na2-Cl35=174.84           
Na4-Na3-Na1=115.75             Na5-Na3-Na1= 56.65             Na5-Na3-Na4= 59.23             Na11-Na3-Na1= 89.81            
Na11-Na3-Na4=114.88            Na11-Na3-Na5=115.92            Na13-Na3-Na1= 89.32            Na13-Na3-Na4= 60.04            
Na13-Na3-Na5= 58.60            Na13-Na3-Na11=173.61           Na17-Na3-Na1= 56.47            Na17-Na3-Na4= 88.62            
Na17-Na3-Na5= 59.80            Na17-Na3-Na11= 56.22           Na17-Na3-Na13=118.40           Na21-Na3-Na1=172.64            
Na21-Na3-Na4= 58.34            Na21-Na3-Na5=117.56            Na21-Na3-Na11= 89.20           Na21-Na3-Na13= 90.85           
Na21-Na3-Na17=117.33           Na25-Na3-Na1=114.44            Na25-Na3-Na4= 58.76            Na25-Na3-Na5= 87.81            
Na25-Na3-Na11= 56.14           Na25-Na3-Na13=118.74           Na25-Na3-Na17= 58.08           Na25-Na3-Na21= 59.26           
Cl28-Na3-Na1= 83.61            Cl28-Na3-Na4= 46.18            Cl28-Na3-Na5= 44.41            Cl28-Na3-Na11= 83.61           
Cl28-Na3-Na13= 90.00           Cl28-Na3-Na17= 42.44           Cl28-Na3-Na21= 89.03           Cl28-Na3-Na25= 43.46           
Cl36-Na3-Na1= 45.02            Cl36-Na3-Na4= 89.82            Cl36-Na3-Na5= 44.65            Cl36-Na3-Na11=134.81           
Cl36-Na3-Na13= 44.51           Cl36-Na3-Na17= 89.46           Cl36-Na3-Na21=135.32           Cl36-Na3-Na25=132.45           
Cl36-Na3-Cl28= 89.00           Cl39-Na3-Na1=134.26            Cl39-Na3-Na4= 46.83            Cl39-Na3-Na5= 89.88            
Cl39-Na3-Na11=135.29           Cl39-Na3-Na13= 44.98           Cl39-Na3-Na17=135.43           Cl39-Na3-Na21= 46.11           
Cl39-Na3-Na25= 91.79           Cl39-Na3-Cl28= 92.99           Cl39-Na3-Cl36= 89.46           Cl44-Na3-Na1=134.95            
Cl44-Na3-Na4= 88.77            Cl44-Na3-Na5=133.56            Cl44-Na3-Na11= 45.15           Cl44-Na3-Na13=135.24           
Cl44-Na3-Na17= 89.39           Cl44-Na3-Na21= 44.38           Cl44-Na3-Na25= 45.77           Cl44-Na3-Cl28= 89.22           
Cl44-Na3-Cl36=178.20           Cl44-Na3-Cl39= 90.38           Cl46-Na3-Na1= 45.38            Cl46-Na3-Na4=134.33            
Cl46-Na3-Na5= 90.60            Cl46-Na3-Na11= 45.34           Cl46-Na3-Na13=134.57           Cl46-Na3-Na17= 45.72           
Cl46-Na3-Na21=134.47           Cl46-Na3-Na25= 89.39           Cl46-Na3-Cl28= 88.16           Cl46-Na3-Cl36= 90.06           
Cl46-Na3-Cl39=178.74           Cl46-Na3-Cl44= 90.13           Na3-Na4-Na2= 91.54             Na5-Na4-Na2= 59.83             
Na5-Na4-Na3= 62.58             Na8-Na4-Na2=119.52             Na8-Na4-Na3=120.84             Na8-Na4-Na5= 89.77             
Na10-Na4-Na2= 88.21            Na10-Na4-Na3=178.12            Na10-Na4-Na5=118.78            Na10-Na4-Na8= 60.82            
Na13-Na4-Na2=119.81            Na13-Na4-Na3= 60.99            Na13-Na4-Na5= 59.98            Na13-Na4-Na8= 59.89            
Na13-Na4-Na10=120.69           Na14-Na4-Na2=117.98            Na14-Na4-Na3=120.32            Na14-Na4-Na5=176.83            
Na14-Na4-Na8= 89.57            Na14-Na4-Na10= 58.29           Na14-Na4-Na13=122.15           Na18-Na4-Na2= 60.59            
Na18-Na4-Na3=122.24            Na18-Na4-Na5= 59.67            Na18-Na4-Na8= 58.93            Na18-Na4-Na10= 59.16           
Na18-Na4-Na13= 88.90           Na18-Na4-Na14=117.44           Na19-Na4-Na2=177.19            Na19-Na4-Na3= 90.87            
Na19-Na4-Na5=122.68            Na19-Na4-Na8= 60.19            Na19-Na4-Na10= 89.33           Na19-Na4-Na13= 62.71           
Na19-Na4-Na14= 59.46           Na19-Na4-Na18=119.07           Na21-Na4-Na2=120.53            Na21-Na4-Na3= 61.47            
Na21-Na4-Na5=124.04            Na21-Na4-Na8=119.79            Na21-Na4-Na10=117.13           Na21-Na4-Na13= 93.26           
Na21-Na4-Na14= 58.85           Na21-Na4-Na18=176.29           Na21-Na4-Na19= 59.61           Na24-Na4-Na2= 59.82            
Na24-Na4-Na3=122.72            Na24-Na4-Na5=119.51            Na24-Na4-Na8=116.44            Na24-Na4-Na10= 55.62           
Na24-Na4-Na13=175.96           Na24-Na4-Na14= 58.17           Na24-Na4-Na18= 87.56           Na24-Na4-Na19=117.57           
Na24-Na4-Na21= 90.17           Na25-Na4-Na2= 58.60            Na25-Na4-Na3= 63.64            Na25-Na4-Na5= 92.37            
Na25-Na4-Na8=175.52            Na25-Na4-Na10=114.71           Na25-Na4-Na13=124.56           Na25-Na4-Na14= 88.07           
Na25-Na4-Na18=119.06           Na25-Na4-Na19=121.45           Na25-Na4-Na21= 61.93           Na25-Na4-Na24= 59.09           
Cl28-Na4-Na2= 45.15            Cl28-Na4-Na3= 46.39            Cl28-Na4-Na5= 46.29            Cl28-Na4-Na8=136.07            
Cl28-Na4-Na10=133.33           Cl28-Na4-Na13= 90.91           Cl28-Na4-Na14=134.28           Cl28-Na4-Na18= 91.28           
Cl28-Na4-Na19=137.25           Cl28-Na4-Na21= 91.69           Cl28-Na4-Na24= 91.12           Cl28-Na4-Na25= 46.21           
Cl29-Na4-Na2= 43.06            Cl29-Na4-Na3=134.59            Cl29-Na4-Na5= 86.97            Cl29-Na4-Na8= 89.54            
Cl29-Na4-Na10= 45.22           Cl29-Na4-Na13=132.51           Cl29-Na4-Na14= 89.93           Cl29-Na4-Na18= 43.69           
Cl29-Na4-Na19=134.53           Cl29-Na4-Na21=134.22           Cl29-Na4-Na24= 44.09           Cl29-Na4-Na25= 86.65           
Cl29-Na4-Cl28= 88.21           Cl31-Na4-Na2= 89.77            Cl31-Na4-Na3= 93.40            Cl31-Na4-Na5= 45.93            
Cl31-Na4-Na8= 43.85            Cl31-Na4-Na10= 88.46           Cl31-Na4-Na13= 45.81           Cl31-Na4-Na14=133.28           
Cl31-Na4-Na18= 43.10           Cl31-Na4-Na19= 91.51           Cl31-Na4-Na21=138.92           Cl31-Na4-Na24=130.59           
Cl31-Na4-Na25=138.07           Cl31-Na4-Cl28= 92.22           Cl31-Na4-Cl29= 86.77           Cl32-Na4-Na2= 87.71            
Cl32-Na4-Na3= 93.50            Cl32-Na4-Na5=136.83            Cl32-Na4-Na8=132.80            Cl32-Na4-Na10= 84.63           
Cl32-Na4-Na13=140.77           Cl32-Na4-Na14= 43.45           Cl32-Na4-Na18=130.23           Cl32-Na4-Na19= 90.72           
Cl32-Na4-Na21= 47.51           Cl32-Na4-Na24= 42.68           Cl32-Na4-Na25= 44.64           Cl32-Na4-Cl28= 90.85           
Cl32-Na4-Cl29= 86.72           Cl32-Na4-Cl31=172.71           Cl39-Na4-Na2=137.48            Cl39-Na4-Na3= 45.96            
Cl39-Na4-Na5= 91.96            Cl39-Na4-Na8= 88.68            Cl39-Na4-Na10=134.32           Cl39-Na4-Na13= 45.49           
Cl39-Na4-Na14= 91.12           Cl39-Na4-Na18=134.28           Cl39-Na4-Na19= 45.00           Cl39-Na4-Na21= 47.77           
Cl39-Na4-Na24=137.87           Cl39-Na4-Na25= 95.17           Cl39-Na4-Cl28= 92.34           Cl39-Na4-Cl29=177.93           
Cl39-Na4-Cl31= 91.21           Cl39-Na4-Cl32= 95.27           Cl41-Na4-Na2=133.74            Cl41-Na4-Na3=134.71            
Cl41-Na4-Na5=134.25            Cl41-Na4-Na8= 44.49            Cl41-Na4-Na10= 45.54           Cl41-Na4-Na13= 90.27           
Cl41-Na4-Na14= 45.10           Cl41-Na4-Na18= 88.34           Cl41-Na4-Na19= 43.84           Cl41-Na4-Na21= 88.64           
Cl41-Na4-Na24= 87.67           Cl41-Na4-Na25=133.12           Cl41-Na4-Cl28=178.75           Cl41-Na4-Cl29= 90.70           
Cl41-Na4-Cl31= 88.32           Cl41-Na4-Cl32= 88.49           Cl41-Na4-Cl39= 88.78           Na2-Na5-Na1=115.08             
Na3-Na5-Na1= 57.79             Na3-Na5-Na2= 89.90             Na4-Na5-Na1=115.86             Na4-Na5-Na2= 61.34             
Na4-Na5-Na3= 58.19             Na13-Na5-Na1= 90.60            Na13-Na5-Na2=121.35            Na13-Na5-Na3= 59.52            
Na13-Na5-Na4= 60.02            Na15-Na5-Na1= 89.26            Na15-Na5-Na2= 58.00            Na15-Na5-Na3=119.74            
Na15-Na5-Na4=119.33            Na15-Na5-Na13=179.16           Na17-Na5-Na1= 57.37            Na17-Na5-Na2= 57.73            
Na17-Na5-Na3= 61.34            Na17-Na5-Na4= 88.93            Na17-Na5-Na13=120.86           Na17-Na5-Na15= 58.40           
Na18-Na5-Na1=176.69            Na18-Na5-Na2= 61.85            Na18-Na5-Na3=120.11            Na18-Na5-Na4= 61.93            
Na18-Na5-Na13= 90.20           Na18-Na5-Na15= 89.89           Na18-Na5-Na17=119.58           Cl28-Na5-Na1= 84.18            
Cl28-Na5-Na2= 46.00            Cl28-Na5-Na3= 43.91            Cl28-Na5-Na4= 45.56            Cl28-Na5-Na13= 90.41           
Cl28-Na5-Na15= 88.74           Cl28-Na5-Na17= 43.40           Cl28-Na5-Na18= 92.61           Cl31-Na5-Na1=136.47            
Cl31-Na5-Na2= 92.10            Cl31-Na5-Na3= 91.01            Cl31-Na5-Na4= 47.57            Cl31-Na5-Na13= 45.90           
Cl31-Na5-Na15=134.21           Cl31-Na5-Na17=136.42           Cl31-Na5-Na18= 44.32           Cl31-Na5-Cl28= 93.12           
Cl35-Na5-Na1=133.88            Cl35-Na5-Na2= 47.77            Cl35-Na5-Na3=137.65            Cl35-Na5-Na4= 93.12            
Cl35-Na5-Na13=135.51           Cl35-Na5-Na15= 44.63           Cl35-Na5-Na17= 90.46           Cl35-Na5-Na18= 45.40           
Cl35-Na5-Cl28= 93.77           Cl35-Na5-Cl31= 89.63           Cl36-Na5-Na1= 45.69            Cl36-Na5-Na2=134.95            
Cl36-Na5-Na3= 45.11            Cl36-Na5-Na4= 89.29            Cl36-Na5-Na13= 45.05           Cl36-Na5-Na15=134.86           
Cl36-Na5-Na17= 91.03           Cl36-Na5-Na18=135.25           Cl36-Na5-Cl28= 88.96           Cl36-Na5-Cl31= 90.93           
Cl36-Na5-Cl35=177.18           Cl50-Na5-Na1= 45.73            Cl50-Na5-Na2= 87.82            Cl50-Na5-Na3= 91.78            
Cl50-Na5-Na4=134.38            Cl50-Na5-Na13=136.15           Cl50-Na5-Na15= 43.78           Cl50-Na5-Na17= 45.45           
Cl50-Na5-Na18=133.63           Cl50-Na5-Cl28= 88.83           Cl50-Na5-Cl31=177.21           Cl50-Na5-Cl35= 88.24           
Cl50-Na5-Cl36= 91.10           Na10-Na6-Na7= 48.37            Na18-Na6-Na7=101.07            Na18-Na6-Na10= 57.12           
Na23-Na6-Na7= 95.13            Na23-Na6-Na10= 57.03           Na23-Na6-Na18= 59.38           Cl33-Na6-Na7= 56.33            
Cl33-Na6-Na10= 45.40           Cl33-Na6-Na18= 54.98           Cl33-Na6-Na23= 95.63           Cl43-Na6-Na7= 55.33            
Cl43-Na6-Na10= 38.11           Cl43-Na6-Na18= 82.13           Cl43-Na6-Na23= 41.51           Cl43-Na6-Cl33= 82.62           
Cl49-Na6-Na7=140.46            Cl49-Na6-Na10= 92.85           Cl49-Na6-Na18= 49.90           Cl49-Na6-Na23= 49.04           
Cl49-Na6-Cl33=104.80           Cl49-Na6-Cl43= 90.50           O63-Na6-Na7= 45.18             O63-Na6-Na10= 91.41            
O63-Na6-Na18=146.18            O63-Na6-Na23=116.33            O63-Na6-Cl33= 94.99            O63-Na6-Cl43= 78.44            
O63-Na6-Cl49=155.94            Na10-Na7-Na6= 79.26            Na12-Na7-Na6= 90.13            Na12-Na7-Na10= 57.84           
Cl33-Na7-Na6= 50.62            Cl33-Na7-Na10= 58.28           Cl33-Na7-Na12=108.94           Cl43-Na7-Na6= 48.68            
Cl43-Na7-Na10= 52.12           Cl43-Na7-Na12= 42.22           Cl43-Na7-Cl33= 74.90           Cl47-Na7-Na6=113.03            
Cl47-Na7-Na10= 97.66           Cl47-Na7-Na12= 42.34           Cl47-Na7-Cl33=150.76           Cl47-Na7-Cl43= 76.94           
O60-Na7-Na6=128.70             O60-Na7-Na10= 51.99            O60-Na7-Na12= 77.81            O60-Na7-Cl33= 86.37            
O60-Na7-Cl43= 99.79            O60-Na7-Cl47= 90.78            O63-Na7-Na6= 47.93             O63-Na7-Na10=123.59            
O63-Na7-Na12= 98.41            O63-Na7-Cl33= 92.26            O63-Na7-Cl43= 75.48            O63-Na7-Cl47= 88.22            
O63-Na7-O60=175.28             H65-Na7-Na6= 59.90             H65-Na7-Na10=118.16            H65-Na7-Na12= 76.72            
H65-Na7-Cl33=109.98            H65-Na7-Cl43= 66.05            H65-Na7-Cl47= 64.39            H65-Na7-O60=153.12             
H65-Na7-O63= 24.53             Na10-Na8-Na4= 56.97            Na13-Na8-Na4= 59.53            Na13-Na8-Na10=116.48           
Na18-Na8-Na4= 61.78            Na18-Na8-Na10= 58.97           Na18-Na8-Na13= 90.34           Na19-Na8-Na4= 60.33            
Na19-Na8-Na10= 87.25           Na19-Na8-Na13= 62.63           Na19-Na8-Na18=122.05           Cl31-Na8-Na4= 47.01            
Cl31-Na8-Na10= 87.57           Cl31-Na8-Na13= 45.69           Cl31-Na8-Na18= 44.67           Cl31-Na8-Na19= 93.97           
Cl33-Na8-Na4= 98.39            Cl33-Na8-Na10= 51.39           Cl33-Na8-Na13=141.70           Cl33-Na8-Na18= 51.56           
Cl33-Na8-Na19=136.71           Cl33-Na8-Cl31= 96.07           Cl38-Na8-Na4= 92.37            Cl38-Na8-Na10=134.13           
Cl38-Na8-Na13= 48.89           Cl38-Na8-Na18=139.19           Cl38-Na8-Na19= 46.88           Cl38-Na8-Cl31= 94.53           
Cl38-Na8-Cl33=168.35           Cl41-Na8-Na4= 45.09            Cl41-Na8-Na10= 43.37           Cl41-Na8-Na13= 90.40           
Cl41-Na8-Na18= 91.07           Cl41-Na8-Na19= 43.90           Cl41-Na8-Cl31= 92.07           Cl41-Na8-Cl33= 93.66           
Cl41-Na8-Cl38= 90.77           Na16-Na9-Na2= 58.71            Na22-Na9-Na2= 59.52            Na22-Na9-Na16= 60.22           
Na23-Na9-Na2= 61.14            Na23-Na9-Na16=119.83           Na23-Na9-Na22= 88.84           Na24-Na9-Na2= 63.07            
Na24-Na9-Na16= 89.95           Na24-Na9-Na22=122.58           Na24-Na9-Na23= 63.64           Cl30-Na9-Na2= 47.36            
Cl30-Na9-Na16= 90.85           Cl30-Na9-Na22= 44.36           Cl30-Na9-Na23= 44.51           Cl30-Na9-Na24= 94.73           
Cl37-Na9-Na2= 47.56            Cl37-Na9-Na16= 43.57           Cl37-Na9-Na22= 91.37           Cl37-Na9-Na23= 93.89           
Cl37-Na9-Na24= 46.40           Cl37-Na9-Cl30= 94.92           Cl45-Na9-Na2= 90.37            Cl45-Na9-Na16= 48.49           
Cl45-Na9-Na22= 43.82           Cl45-Na9-Na23=132.43           Cl45-Na9-Na24=138.43           Cl45-Na9-Cl30= 87.97           
Cl45-Na9-Cl37= 92.03           Cl48-Na9-Na2= 94.20            Cl48-Na9-Na16=136.91           Cl48-Na9-Na22=137.20           
Cl48-Na9-Na23= 48.41           Cl48-Na9-Na24= 46.96           Cl48-Na9-Cl30= 92.85           Cl48-Na9-Cl37= 93.35           
Cl48-Na9-Cl45=174.48           Na6-Na10-Na4=117.84            Na7-Na10-Na4=151.53            Na7-Na10-Na6= 52.38            
Na8-Na10-Na4= 62.21            Na8-Na10-Na6= 84.18            Na8-Na10-Na7= 89.39            Na12-Na10-Na4=135.22           
Na12-Na10-Na6= 85.17           Na12-Na10-Na7= 73.17           Na12-Na10-Na8=162.57           Na14-Na10-Na4= 64.30           
Na14-Na10-Na6=175.45           Na14-Na10-Na7=123.68           Na14-Na10-Na8= 93.72           Na14-Na10-Na12= 95.87          
Na18-Na10-Na4= 64.36           Na18-Na10-Na6= 53.58           Na18-Na10-Na7=101.45           Na18-Na10-Na8= 60.99           
Na18-Na10-Na12=121.70          Na18-Na10-Na14=128.65          Na23-Na10-Na4= 94.16           Na23-Na10-Na6= 57.26           
Na23-Na10-Na7= 98.57           Na23-Na10-Na8=119.09           Na23-Na10-Na12= 65.24          Na23-Na10-Na14=127.17          
Na23-Na10-Na18= 58.22          Na24-Na10-Na4= 67.42           Na24-Na10-Na6=120.47           Na24-Na10-Na7=140.91           
Na24-Na10-Na8=129.63           Na24-Na10-Na12= 67.80          Na24-Na10-Na14= 63.92          Na24-Na10-Na18= 97.11          
Na24-Na10-Na23= 63.27          Cl29-Na10-Na4= 47.83           Cl29-Na10-Na6= 87.42           Cl29-Na10-Na7=139.37           
Cl29-Na10-Na8= 92.39           Cl29-Na10-Na12=100.88          Cl29-Na10-Na14= 96.72          Cl29-Na10-Na18= 46.57          
Cl29-Na10-Na23= 46.37          Cl29-Na10-Na24= 50.79          Cl33-Na10-Na4= 97.78           Cl33-Na10-Na6= 40.52           
Cl33-Na10-Na7= 56.69           Cl33-Na10-Na8= 45.07           Cl33-Na10-Na12=120.83          Cl33-Na10-Na14=136.41          
Cl33-Na10-Na18= 51.70          Cl33-Na10-Na23= 91.62          Cl33-Na10-Na24=148.41          Cl33-Na10-Cl29= 98.27          
Cl41-Na10-Na4= 48.22           Cl41-Na10-Na6=129.33           Cl41-Na10-Na7=113.29           Cl41-Na10-Na8= 45.23           
Cl41-Na10-Na12=142.31          Cl41-Na10-Na14= 48.50          Cl41-Na10-Na18= 94.22          Cl41-Na10-Na23=142.02          
Cl41-Na10-Na24= 99.14          Cl41-Na10-Cl29= 95.97          Cl41-Na10-Cl33= 89.27          Cl42-Na10-Na4= 98.80           
Cl42-Na10-Na6=134.75           Cl42-Na10-Na7=104.77           Cl42-Na10-Na8=139.09           Cl42-Na10-Na12= 49.58          
Cl42-Na10-Na14= 46.43          Cl42-Na10-Na18=146.31          Cl42-Na10-Na23= 96.89          Cl42-Na10-Na24= 49.34          
Cl42-Na10-Cl29=100.11          Cl42-Na10-Cl33=160.73          Cl42-Na10-Cl41= 94.49          Cl43-Na10-Na4=134.34           
Cl43-Na10-Na6= 37.11           Cl43-Na10-Na7= 57.69           Cl43-Na10-Na8=121.27           Cl43-Na10-Na12= 49.03          
Cl43-Na10-Na14=144.62          Cl43-Na10-Na18= 78.37          Cl43-Na10-Na23= 41.79          Cl43-Na10-Na24= 93.56          
Cl43-Na10-Cl29= 87.54          Cl43-Na10-Cl33= 76.83          Cl43-Na10-Cl41=166.03          Cl43-Na10-Cl42= 98.21          
O60-Na10-Na4=127.53            O60-Na10-Na6= 93.77            O60-Na10-Na7= 42.75            O60-Na10-Na8= 82.65            
O60-Na10-Na12= 84.32           O60-Na10-Na14= 81.94           O60-Na10-Na18=130.96           O60-Na10-Na23=138.04           
O60-Na10-Na24=131.92           O60-Na10-Cl29=174.75           O60-Na10-Cl33= 79.47           O60-Na10-Cl41= 79.31           
O60-Na10-Cl42= 82.67           O60-Na10-Cl43= 96.50           
 
 selected dihedral angles (degree)
 ---------------------------------
Na4-Na3-Na1-Na5=  3.96        Na4-Na3-Na1-Na17=290.59       Na4-Na3-Na1-Cl36= 60.85       Na4-Na3-Na1-Cl46=232.12       
Na4-Na3-Na1-Cl50=327.06       Na5-Na3-Na1-Na17=286.63       Na5-Na3-Na1-Cl36= 56.89       Na5-Na3-Na1-Cl46=228.15       
Na5-Na3-Na1-Cl50=323.10       Na11-Na3-Na1-Na5=121.70       Na11-Na3-Na1-Na17= 48.33      Na11-Na3-Na1-Cl36=178.59      
Na11-Na3-Na1-Cl46=349.86      Na11-Na3-Na1-Cl50= 84.80      Na13-Na3-Na1-Na5=308.03       Na13-Na3-Na1-Na17=234.66      
Na13-Na3-Na1-Cl36=  4.92      Na13-Na3-Na1-Cl46=176.18      Na13-Na3-Na1-Cl50=271.13      Na17-Na3-Na1-Na5= 73.37       
Na17-Na3-Na1-Cl36=130.26      Na17-Na3-Na1-Cl46=301.52      Na17-Na3-Na1-Cl50= 36.47      Na21-Na3-Na1-Na5= 39.42       
Na21-Na3-Na1-Na17=326.06      Na21-Na3-Na1-Cl36= 96.32      Na21-Na3-Na1-Cl46=267.58      Na21-Na3-Na1-Cl50=  2.52      
Na25-Na3-Na1-Na5= 69.55       Na25-Na3-Na1-Na17=356.18      Na25-Na3-Na1-Cl36=126.44      Na25-Na3-Na1-Cl46=297.70      
Na25-Na3-Na1-Cl50= 32.65      Cl28-Na3-Na1-Na5= 38.11       Cl28-Na3-Na1-Na17=324.74      Cl28-Na3-Na1-Cl36= 95.00      
Cl28-Na3-Na1-Cl46=266.26      Cl28-Na3-Na1-Cl50=  1.21      Cl36-Na3-Na1-Na5=303.11       Cl36-Na3-Na1-Na17=229.74      
Cl36-Na3-Na1-Cl46=171.26      Cl36-Na3-Na1-Cl50=266.21      Cl39-Na3-Na1-Na5=310.16       Cl39-Na3-Na1-Na17=236.79      
Cl39-Na3-Na1-Cl36=  7.05      Cl39-Na3-Na1-Cl46=178.31      Cl39-Na3-Na1-Cl50=273.26      Cl44-Na3-Na1-Na5=120.57       
Cl44-Na3-Na1-Na17= 47.20      Cl44-Na3-Na1-Cl36=177.46      Cl44-Na3-Na1-Cl46=348.72      Cl44-Na3-Na1-Cl50= 83.67      
Cl46-Na3-Na1-Na5=131.85       Cl46-Na3-Na1-Na17= 58.48      Cl46-Na3-Na1-Cl36=188.74      Cl46-Na3-Na1-Cl50= 94.95      
Na3-Na4-Na2-Na5=303.26        Na3-Na4-Na2-Na9=130.12        Na3-Na4-Na2-Na15=304.26       Na3-Na4-Na2-Na16= 57.58       
Na3-Na4-Na2-Na17=  0.69       Na3-Na4-Na2-Na18=233.31       Na3-Na4-Na2-Na20=236.49       Na3-Na4-Na2-Na22=210.03       
Na3-Na4-Na2-Na23=182.93       Na3-Na4-Na2-Na24=127.58       Na3-Na4-Na2-Na25= 57.53       Na3-Na4-Na2-Cl26=  1.71       
Na3-Na4-Na2-Cl28=359.97       Na3-Na4-Na2-Cl29=181.09       Na3-Na4-Na2-Cl30=184.70       Na3-Na4-Na2-Cl35=268.67       
Na3-Na4-Na2-Cl37= 93.62       Na5-Na4-Na2-Na9=186.86        Na5-Na4-Na2-Na15=  0.99       Na5-Na4-Na2-Na16=114.32       
Na5-Na4-Na2-Na17= 57.42       Na5-Na4-Na2-Na18=290.05       Na5-Na4-Na2-Na20=293.23       Na5-Na4-Na2-Na22=266.76       
Na5-Na4-Na2-Na23=239.67       Na5-Na4-Na2-Na24=184.32       Na5-Na4-Na2-Na25=114.27       Na5-Na4-Na2-Cl26= 58.44       
Na5-Na4-Na2-Cl28= 56.70       Na5-Na4-Na2-Cl29=237.83       Na5-Na4-Na2-Cl30=241.44       Na5-Na4-Na2-Cl35=325.40       
Na5-Na4-Na2-Cl37=150.36       Na8-Na4-Na2-Na5= 70.46        Na8-Na4-Na2-Na9=257.32        Na8-Na4-Na2-Na15= 71.45       
Na8-Na4-Na2-Na16=184.77       Na8-Na4-Na2-Na17=127.88       Na8-Na4-Na2-Na18=  0.51       Na8-Na4-Na2-Na20=  3.69       
Na8-Na4-Na2-Na22=337.22       Na8-Na4-Na2-Na23=310.12       Na8-Na4-Na2-Na24=254.77       Na8-Na4-Na2-Na25=184.72       
Na8-Na4-Na2-Cl26=128.90       Na8-Na4-Na2-Cl28=127.16       Na8-Na4-Na2-Cl29=308.28       Na8-Na4-Na2-Cl30=311.89       
Na8-Na4-Na2-Cl35= 35.86       Na8-Na4-Na2-Cl37=220.81       Na10-Na4-Na2-Na5=125.13       Na10-Na4-Na2-Na9=311.99       
Na10-Na4-Na2-Na15=126.12      Na10-Na4-Na2-Na16=239.44      Na10-Na4-Na2-Na17=182.55      Na10-Na4-Na2-Na18= 55.18      
Na10-Na4-Na2-Na20= 58.36      Na10-Na4-Na2-Na22= 31.89      Na10-Na4-Na2-Na23=  4.79      Na10-Na4-Na2-Na24=309.44      
Na10-Na4-Na2-Na25=239.39      Na10-Na4-Na2-Cl26=183.57      Na10-Na4-Na2-Cl28=181.83      Na10-Na4-Na2-Cl29=  2.95      
Na10-Na4-Na2-Cl30=  6.56      Na10-Na4-Na2-Cl35= 90.53      Na10-Na4-Na2-Cl37=275.48      Na13-Na4-Na2-Na5=  0.33       
Na13-Na4-Na2-Na9=187.19       Na13-Na4-Na2-Na15=  1.33      Na13-Na4-Na2-Na16=114.65      Na13-Na4-Na2-Na17= 57.75      
Na13-Na4-Na2-Na18=290.38      Na13-Na4-Na2-Na20=293.56      Na13-Na4-Na2-Na22=267.09      Na13-Na4-Na2-Na23=240.00      
Na13-Na4-Na2-Na24=184.65      Na13-Na4-Na2-Na25=114.60      Na13-Na4-Na2-Cl26= 58.77      Na13-Na4-Na2-Cl28= 57.03      
Na13-Na4-Na2-Cl29=238.16      Na13-Na4-Na2-Cl30=241.77      Na13-Na4-Na2-Cl35=325.73      Na13-Na4-Na2-Cl37=150.69      
Na14-Na4-Na2-Na5=177.38       Na14-Na4-Na2-Na9=  4.24       Na14-Na4-Na2-Na15=178.38      Na14-Na4-Na2-Na16=291.70      
Na14-Na4-Na2-Na17=234.81      Na14-Na4-Na2-Na18=107.43      Na14-Na4-Na2-Na20=110.61      Na14-Na4-Na2-Na22= 84.14      
Na14-Na4-Na2-Na23= 57.05      Na14-Na4-Na2-Na24=  1.70      Na14-Na4-Na2-Na25=291.65      Na14-Na4-Na2-Cl26=235.83      
Na14-Na4-Na2-Cl28=234.08      Na14-Na4-Na2-Cl29= 55.21      Na14-Na4-Na2-Cl30= 58.82      Na14-Na4-Na2-Cl35=142.79      
Na14-Na4-Na2-Cl37=327.74      Na18-Na4-Na2-Na5= 69.95       Na18-Na4-Na2-Na9=256.81       Na18-Na4-Na2-Na15= 70.94      
Na18-Na4-Na2-Na16=184.27      Na18-Na4-Na2-Na17=127.37      Na18-Na4-Na2-Na20=  3.18      Na18-Na4-Na2-Na22=336.71      
Na18-Na4-Na2-Na23=309.62      Na18-Na4-Na2-Na24=254.27      Na18-Na4-Na2-Na25=184.22      Na18-Na4-Na2-Cl26=128.39      
Na18-Na4-Na2-Cl28=126.65      Na18-Na4-Na2-Cl29=307.78      Na18-Na4-Na2-Cl30=311.39      Na18-Na4-Na2-Cl35= 35.35      
Na18-Na4-Na2-Cl37=220.31      Na19-Na4-Na2-Na5=153.81       Na19-Na4-Na2-Na9=340.67       Na19-Na4-Na2-Na15=154.81      
Na19-Na4-Na2-Na16=268.13      Na19-Na4-Na2-Na17=211.23      Na19-Na4-Na2-Na18= 83.86      Na19-Na4-Na2-Na20= 87.04      
Na19-Na4-Na2-Na22= 60.57      Na19-Na4-Na2-Na23= 33.48      Na19-Na4-Na2-Na24=338.13      Na19-Na4-Na2-Na25=268.08      
Na19-Na4-Na2-Cl26=212.25      Na19-Na4-Na2-Cl28=210.51      Na19-Na4-Na2-Cl29= 31.64      Na19-Na4-Na2-Cl30= 35.25      
Na19-Na4-Na2-Cl35=119.21      Na19-Na4-Na2-Cl37=304.17      Na21-Na4-Na2-Na5=245.87       Na21-Na4-Na2-Na9= 72.73       
Na21-Na4-Na2-Na15=246.87      Na21-Na4-Na2-Na16=  0.19      Na21-Na4-Na2-Na17=303.29      Na21-Na4-Na2-Na18=175.92      
Na21-Na4-Na2-Na20=179.10      Na21-Na4-Na2-Na22=152.63      Na21-Na4-Na2-Na23=125.54      Na21-Na4-Na2-Na24= 70.19      
Na21-Na4-Na2-Na25=  0.14      Na21-Na4-Na2-Cl26=304.31      Na21-Na4-Na2-Cl28=302.57      Na21-Na4-Na2-Cl29=123.70      
Na21-Na4-Na2-Cl30=127.31      Na21-Na4-Na2-Cl35=211.27      Na21-Na4-Na2-Cl37= 36.23      Na24-Na4-Na2-Na5=175.68       
Na24-Na4-Na2-Na9=  2.55       Na24-Na4-Na2-Na15=176.68      Na24-Na4-Na2-Na16=290.00      Na24-Na4-Na2-Na17=233.11      
Na24-Na4-Na2-Na18=105.73      Na24-Na4-Na2-Na20=108.91      Na24-Na4-Na2-Na22= 82.45      Na24-Na4-Na2-Na23= 55.35      
Na24-Na4-Na2-Na25=289.95      Na24-Na4-Na2-Cl26=234.13      Na24-Na4-Na2-Cl28=232.39      Na24-Na4-Na2-Cl29= 53.51      
Na24-Na4-Na2-Cl30= 57.12      Na24-Na4-Na2-Cl35=141.09      Na24-Na4-Na2-Cl37=326.04      Na25-Na4-Na2-Na5=245.73       
Na25-Na4-Na2-Na9= 72.59       Na25-Na4-Na2-Na15=246.73      Na25-Na4-Na2-Na16=  0.05      Na25-Na4-Na2-Na17=303.16      
Na25-Na4-Na2-Na18=175.78      Na25-Na4-Na2-Na20=178.96      Na25-Na4-Na2-Na22=152.49      Na25-Na4-Na2-Na23=125.40      
Na25-Na4-Na2-Na24= 70.05      Na25-Na4-Na2-Cl26=304.17      Na25-Na4-Na2-Cl28=302.43      Na25-Na4-Na2-Cl29=123.56      
Na25-Na4-Na2-Cl30=127.17      Na25-Na4-Na2-Cl35=211.14      Na25-Na4-Na2-Cl37= 36.09      Cl28-Na4-Na2-Na5=303.30       
Cl28-Na4-Na2-Na9=130.16       Cl28-Na4-Na2-Na15=304.29      Cl28-Na4-Na2-Na16= 57.61      Cl28-Na4-Na2-Na17=  0.72      
Cl28-Na4-Na2-Na18=233.35      Cl28-Na4-Na2-Na20=236.53      Cl28-Na4-Na2-Na22=210.06      Cl28-Na4-Na2-Na23=182.96      
Cl28-Na4-Na2-Na24=127.61      Cl28-Na4-Na2-Na25= 57.57      Cl28-Na4-Na2-Cl26=  1.74      Cl28-Na4-Na2-Cl29=181.12      
Cl28-Na4-Na2-Cl30=184.73      Cl28-Na4-Na2-Cl35=268.70      Cl28-Na4-Na2-Cl37= 93.66      Cl29-Na4-Na2-Na5=122.17       
Cl29-Na4-Na2-Na9=309.03       Cl29-Na4-Na2-Na15=123.17      Cl29-Na4-Na2-Na16=236.49      Cl29-Na4-Na2-Na17=179.60      
Cl29-Na4-Na2-Na18= 52.22      Cl29-Na4-Na2-Na20= 55.40      Cl29-Na4-Na2-Na22= 28.94      Cl29-Na4-Na2-Na23=  1.84      
Cl29-Na4-Na2-Na24=306.49      Cl29-Na4-Na2-Na25=236.44      Cl29-Na4-Na2-Cl26=180.62      Cl29-Na4-Na2-Cl28=178.88      
Cl29-Na4-Na2-Cl30=  3.61      Cl29-Na4-Na2-Cl35= 87.58      Cl29-Na4-Na2-Cl37=272.53      Cl31-Na4-Na2-Na5= 36.66       
Cl31-Na4-Na2-Na9=223.52       Cl31-Na4-Na2-Na15= 37.65      Cl31-Na4-Na2-Na16=150.97      Cl31-Na4-Na2-Na17= 94.08      
Cl31-Na4-Na2-Na18=326.71      Cl31-Na4-Na2-Na20=329.89      Cl31-Na4-Na2-Na22=303.42      Cl31-Na4-Na2-Na23=276.32      
Cl31-Na4-Na2-Na24=220.97      Cl31-Na4-Na2-Na25=150.92      Cl31-Na4-Na2-Cl26= 95.10      Cl31-Na4-Na2-Cl28= 93.36      
Cl31-Na4-Na2-Cl29=274.48      Cl31-Na4-Na2-Cl30=278.09      Cl31-Na4-Na2-Cl35=  2.06      Cl31-Na4-Na2-Cl37=187.01      
Cl32-Na4-Na2-Na5=209.82       Cl32-Na4-Na2-Na9= 36.68       Cl32-Na4-Na2-Na15=210.81      Cl32-Na4-Na2-Na16=324.13      
Cl32-Na4-Na2-Na17=267.24      Cl32-Na4-Na2-Na18=139.87      Cl32-Na4-Na2-Na20=143.05      Cl32-Na4-Na2-Na22=116.58      
Cl32-Na4-Na2-Na23= 89.48      Cl32-Na4-Na2-Na24= 34.13      Cl32-Na4-Na2-Na25=324.08      Cl32-Na4-Na2-Cl26=268.26      
Cl32-Na4-Na2-Cl28=266.52      Cl32-Na4-Na2-Cl29= 87.64      Cl32-Na4-Na2-Cl30= 91.25      Cl32-Na4-Na2-Cl35=175.22      
Cl32-Na4-Na2-Cl37=  0.17      Cl39-Na4-Na2-Na5=305.12       Cl39-Na4-Na2-Na9=131.98       Cl39-Na4-Na2-Na15=306.11      
Cl39-Na4-Na2-Na16= 59.44      Cl39-Na4-Na2-Na17=  2.54      Cl39-Na4-Na2-Na18=235.17      Cl39-Na4-Na2-Na20=238.35      
Cl39-Na4-Na2-Na22=211.88      Cl39-Na4-Na2-Na23=184.79      Cl39-Na4-Na2-Na24=129.44      Cl39-Na4-Na2-Na25= 59.39      
Cl39-Na4-Na2-Cl26=  3.56      Cl39-Na4-Na2-Cl28=  1.82      Cl39-Na4-Na2-Cl29=182.95      Cl39-Na4-Na2-Cl30=186.56      
Cl39-Na4-Na2-Cl35=270.52      Cl39-Na4-Na2-Cl37= 95.48      Cl41-Na4-Na2-Na5=124.11       Cl41-Na4-Na2-Na9=310.97       
Cl41-Na4-Na2-Na15=125.10      Cl41-Na4-Na2-Na16=238.42      Cl41-Na4-Na2-Na17=181.53      Cl41-Na4-Na2-Na18= 54.16      
Cl41-Na4-Na2-Na20= 57.34      Cl41-Na4-Na2-Na22= 30.87      Cl41-Na4-Na2-Na23=  3.77      Cl41-Na4-Na2-Na24=308.42      
Cl41-Na4-Na2-Na25=238.37      Cl41-Na4-Na2-Cl26=182.55      Cl41-Na4-Na2-Cl28=180.81      Cl41-Na4-Na2-Cl29=  1.93      
Cl41-Na4-Na2-Cl30=  5.54      Cl41-Na4-Na2-Cl35= 89.51      Cl41-Na4-Na2-Cl37=274.46      Na2-Na4-Na3-Na1= 50.67        
Na2-Na4-Na3-Na5= 54.52        Na2-Na4-Na3-Na11=307.98       Na2-Na4-Na3-Na13=123.62       Na2-Na4-Na3-Na17=359.36       
Na2-Na4-Na3-Na21=235.68       Na2-Na4-Na3-Na25=306.51       Na2-Na4-Na3-Cl28=  0.03       Na2-Na4-Na3-Cl36= 88.83       
Na2-Na4-Na3-Cl39=178.25       Na2-Na4-Na3-Cl44=269.94       Na2-Na4-Na3-Cl46=358.92       Na5-Na4-Na3-Na1=356.15        
Na5-Na4-Na3-Na11=253.46       Na5-Na4-Na3-Na13= 69.10       Na5-Na4-Na3-Na17=304.84       Na5-Na4-Na3-Na21=181.16       
Na5-Na4-Na3-Na25=251.99       Na5-Na4-Na3-Cl28=305.51       Na5-Na4-Na3-Cl36= 34.30       Na5-Na4-Na3-Cl39=123.73       
Na5-Na4-Na3-Cl44=215.41       Na5-Na4-Na3-Cl46=304.40       Na8-Na4-Na3-Na1=284.50        Na8-Na4-Na3-Na5=288.35        
Na8-Na4-Na3-Na11=181.81       Na8-Na4-Na3-Na13=357.45       Na8-Na4-Na3-Na17=233.19       Na8-Na4-Na3-Na21=109.51       
Na8-Na4-Na3-Na25=180.34       Na8-Na4-Na3-Cl28=233.87       Na8-Na4-Na3-Cl36=322.66       Na8-Na4-Na3-Cl39= 52.09       
Na8-Na4-Na3-Cl44=143.77       Na8-Na4-Na3-Cl46=232.75       Na10-Na4-Na3-Na1=133.01       Na10-Na4-Na3-Na5=136.86       
Na10-Na4-Na3-Na11= 30.32      Na10-Na4-Na3-Na13=205.96      Na10-Na4-Na3-Na17= 81.70      Na10-Na4-Na3-Na21=318.02      
Na10-Na4-Na3-Na25= 28.85      Na10-Na4-Na3-Cl28= 82.38      Na10-Na4-Na3-Cl36=171.17      Na10-Na4-Na3-Cl39=260.60      
Na10-Na4-Na3-Cl44=352.28      Na10-Na4-Na3-Cl46= 81.26      Na13-Na4-Na3-Na1=287.05       Na13-Na4-Na3-Na5=290.90       
Na13-Na4-Na3-Na11=184.36      Na13-Na4-Na3-Na17=235.74      Na13-Na4-Na3-Na21=112.06      Na13-Na4-Na3-Na25=182.89      
Na13-Na4-Na3-Cl28=236.41      Na13-Na4-Na3-Cl36=325.21      Na13-Na4-Na3-Cl39= 54.63      Na13-Na4-Na3-Cl44=146.32      
Na13-Na4-Na3-Cl46=235.30      Na14-Na4-Na3-Na1=174.68       Na14-Na4-Na3-Na5=178.53       Na14-Na4-Na3-Na11= 71.99      
Na14-Na4-Na3-Na13=247.63      Na14-Na4-Na3-Na17=123.37      Na14-Na4-Na3-Na21=359.69      Na14-Na4-Na3-Na25= 70.53      
Na14-Na4-Na3-Cl28=124.05      Na14-Na4-Na3-Cl36=212.84      Na14-Na4-Na3-Cl39=302.27      Na14-Na4-Na3-Cl44= 33.95      
Na14-Na4-Na3-Cl46=122.93      Na18-Na4-Na3-Na1=354.99       Na18-Na4-Na3-Na5=358.84       Na18-Na4-Na3-Na11=252.30      
Na18-Na4-Na3-Na13= 67.94      Na18-Na4-Na3-Na17=303.67      Na18-Na4-Na3-Na21=179.99      Na18-Na4-Na3-Na25=250.83      
Na18-Na4-Na3-Cl28=304.35      Na18-Na4-Na3-Cl36= 33.14      Na18-Na4-Na3-Cl39=122.57      Na18-Na4-Na3-Cl44=214.25      
Na18-Na4-Na3-Cl46=303.23      Na19-Na4-Na3-Na1=229.25       Na19-Na4-Na3-Na5=233.10       Na19-Na4-Na3-Na11=126.56      
Na19-Na4-Na3-Na13=302.19      Na19-Na4-Na3-Na17=177.93      Na19-Na4-Na3-Na21= 54.25      Na19-Na4-Na3-Na25=125.09      
Na19-Na4-Na3-Cl28=178.61      Na19-Na4-Na3-Cl36=267.40      Na19-Na4-Na3-Cl39=356.83      Na19-Na4-Na3-Cl44= 88.51      
Na19-Na4-Na3-Cl46=177.49      Na21-Na4-Na3-Na1=174.99       Na21-Na4-Na3-Na5=178.84       Na21-Na4-Na3-Na11= 72.30      
Na21-Na4-Na3-Na13=247.94      Na21-Na4-Na3-Na17=123.68      Na21-Na4-Na3-Na25= 70.83      Na21-Na4-Na3-Cl28=124.35      
Na21-Na4-Na3-Cl36=213.15      Na21-Na4-Na3-Cl39=302.57      Na21-Na4-Na3-Cl44= 34.26      Na21-Na4-Na3-Cl46=123.24      
Na24-Na4-Na3-Na1=105.19       Na24-Na4-Na3-Na5=109.05       Na24-Na4-Na3-Na11=  2.51      Na24-Na4-Na3-Na13=178.14      
Na24-Na4-Na3-Na17= 53.88      Na24-Na4-Na3-Na21=290.20      Na24-Na4-Na3-Na25=  1.04      Na24-Na4-Na3-Cl28= 54.56      
Na24-Na4-Na3-Cl36=143.35      Na24-Na4-Na3-Cl39=232.78      Na24-Na4-Na3-Cl44=324.46      Na24-Na4-Na3-Cl46= 53.44      
Na25-Na4-Na3-Na1=104.16       Na25-Na4-Na3-Na5=108.01       Na25-Na4-Na3-Na11=  1.47      Na25-Na4-Na3-Na13=177.11      
Na25-Na4-Na3-Na17= 52.84      Na25-Na4-Na3-Na21=289.17      Na25-Na4-Na3-Cl28= 53.52      Na25-Na4-Na3-Cl36=142.31      
Na25-Na4-Na3-Cl39=231.74      Na25-Na4-Na3-Cl44=323.42      Na25-Na4-Na3-Cl46= 52.40      Cl28-Na4-Na3-Na1= 50.64       
Cl28-Na4-Na3-Na5= 54.49       Cl28-Na4-Na3-Na11=307.95      Cl28-Na4-Na3-Na13=123.59      Cl28-Na4-Na3-Na17=359.32      
Cl28-Na4-Na3-Na21=235.65      Cl28-Na4-Na3-Na25=306.48      Cl28-Na4-Na3-Cl36= 88.79      Cl28-Na4-Na3-Cl39=178.22      
Cl28-Na4-Na3-Cl44=269.90      Cl28-Na4-Na3-Cl46=358.88      Cl29-Na4-Na3-Na1= 49.63       Cl29-Na4-Na3-Na5= 53.48       
Cl29-Na4-Na3-Na11=306.94      Cl29-Na4-Na3-Na13=122.58      Cl29-Na4-Na3-Na17=358.31      Cl29-Na4-Na3-Na21=234.64      
Cl29-Na4-Na3-Na25=305.47      Cl29-Na4-Na3-Cl28=358.99      Cl29-Na4-Na3-Cl36= 87.78      Cl29-Na4-Na3-Cl39=177.21      
Cl29-Na4-Na3-Cl44=268.89      Cl29-Na4-Na3-Cl46=357.87      Cl31-Na4-Na3-Na1=320.81       Cl31-Na4-Na3-Na5=324.66       
Cl31-Na4-Na3-Na11=218.12      Cl31-Na4-Na3-Na13= 33.76      Cl31-Na4-Na3-Na17=269.49      Cl31-Na4-Na3-Na21=145.82      
Cl31-Na4-Na3-Na25=216.65      Cl31-Na4-Na3-Cl28=270.17      Cl31-Na4-Na3-Cl36=358.96      Cl31-Na4-Na3-Cl39= 88.39      
Cl31-Na4-Na3-Cl44=180.07      Cl31-Na4-Na3-Cl46=269.05      Cl32-Na4-Na3-Na1=138.47       Cl32-Na4-Na3-Na5=142.32       
Cl32-Na4-Na3-Na11= 35.78      Cl32-Na4-Na3-Na13=211.42      Cl32-Na4-Na3-Na17= 87.16      Cl32-Na4-Na3-Na21=323.48      
Cl32-Na4-Na3-Na25= 34.31      Cl32-Na4-Na3-Cl28= 87.83      Cl32-Na4-Na3-Cl36=176.62      Cl32-Na4-Na3-Cl39=266.05      
Cl32-Na4-Na3-Cl44=357.73      Cl32-Na4-Na3-Cl46= 86.71      Cl39-Na4-Na3-Na1=232.42       Cl39-Na4-Na3-Na5=236.27       
Cl39-Na4-Na3-Na11=129.73      Cl39-Na4-Na3-Na13=305.37      Cl39-Na4-Na3-Na17=181.10      Cl39-Na4-Na3-Na21= 57.43      
Cl39-Na4-Na3-Na25=128.26      Cl39-Na4-Na3-Cl28=181.78      Cl39-Na4-Na3-Cl36=270.57      Cl39-Na4-Na3-Cl44= 91.68      
Cl39-Na4-Na3-Cl46=180.66      Cl41-Na4-Na3-Na1=229.81       Cl41-Na4-Na3-Na5=233.67       Cl41-Na4-Na3-Na11=127.13      
Cl41-Na4-Na3-Na13=302.76      Cl41-Na4-Na3-Na17=178.50      Cl41-Na4-Na3-Na21= 54.82      Cl41-Na4-Na3-Na25=125.66      
Cl41-Na4-Na3-Cl28=179.18      Cl41-Na4-Na3-Cl36=267.97      Cl41-Na4-Na3-Cl39=357.40      Cl41-Na4-Na3-Cl44= 89.08      
Cl41-Na4-Na3-Cl46=178.06      Na2-Na5-Na1-Na3=287.29        Na2-Na5-Na1-Na17=  1.64       Na2-Na5-Na1-Cl36=230.70       
Na2-Na5-Na1-Cl46=323.65       Na2-Na5-Na1-Cl50= 59.01       Na3-Na5-Na1-Na17= 74.35       Na3-Na5-Na1-Cl36=303.42       
Na3-Na5-Na1-Cl46= 36.36       Na3-Na5-Na1-Cl50=131.72       Na4-Na5-Na1-Na3=356.08        Na4-Na5-Na1-Na17= 70.43       
Na4-Na5-Na1-Cl36=299.50       Na4-Na5-Na1-Cl46= 32.44       Na4-Na5-Na1-Cl50=127.80       Na13-Na5-Na1-Na3= 52.69       
Na13-Na5-Na1-Na17=127.04      Na13-Na5-Na1-Cl36=356.11      Na13-Na5-Na1-Cl46= 89.05      Na13-Na5-Na1-Cl50=184.41      
Na15-Na5-Na1-Na3=233.52       Na15-Na5-Na1-Na17=307.87      Na15-Na5-Na1-Cl36=176.94      Na15-Na5-Na1-Cl46=269.89      
Na15-Na5-Na1-Cl50=  5.24      Na17-Na5-Na1-Na3=285.65       Na17-Na5-Na1-Cl36=229.07      Na17-Na5-Na1-Cl46=322.01      
Na17-Na5-Na1-Cl50= 57.37      Na18-Na5-Na1-Na3=308.59       Na18-Na5-Na1-Na17= 22.94      Na18-Na5-Na1-Cl36=252.01      
Na18-Na5-Na1-Cl46=344.96      Na18-Na5-Na1-Cl50= 80.31      Cl28-Na5-Na1-Na3=322.34       Cl28-Na5-Na1-Na17= 36.69      
Cl28-Na5-Na1-Cl36=265.75      Cl28-Na5-Na1-Cl46=358.70      Cl28-Na5-Na1-Cl50= 94.06      Cl31-Na5-Na1-Na3= 50.74       
Cl31-Na5-Na1-Na17=125.09      Cl31-Na5-Na1-Cl36=354.16      Cl31-Na5-Na1-Cl46= 87.10      Cl31-Na5-Na1-Cl50=182.46      
Cl35-Na5-Na1-Na3=232.70       Cl35-Na5-Na1-Na17=307.05      Cl35-Na5-Na1-Cl36=176.12      Cl35-Na5-Na1-Cl46=269.07      
Cl35-Na5-Na1-Cl50=  4.42      Cl36-Na5-Na1-Na3= 56.58       Cl36-Na5-Na1-Na17=130.93      Cl36-Na5-Na1-Cl46= 92.95      
Cl36-Na5-Na1-Cl50=188.30      Cl50-Na5-Na1-Na3=228.28       Cl50-Na5-Na1-Na17=302.63      Cl50-Na5-Na1-Cl36=171.70      
Cl50-Na5-Na1-Cl46=264.64      Na1-Na5-Na2-Na4=107.04        Na1-Na5-Na2-Na9=177.16        Na1-Na5-Na2-Na15=288.01       
Na1-Na5-Na2-Na16=  0.09       Na1-Na5-Na2-Na17=358.37       Na1-Na5-Na2-Na18=178.64       Na1-Na5-Na2-Na20=233.53       
Na1-Na5-Na2-Na22=284.85       Na1-Na5-Na2-Na23=180.80       Na1-Na5-Na2-Na24=111.43       Na1-Na5-Na2-Na25= 55.22       
Na1-Na5-Na2-Cl26=323.47       Na1-Na5-Na2-Cl28= 52.59       Na1-Na5-Na2-Cl29=142.99       Na1-Na5-Na2-Cl30=229.42       
Na1-Na5-Na2-Cl35=232.49       Na1-Na5-Na2-Cl37= 59.30       Na3-Na5-Na2-Na4= 53.15        Na3-Na5-Na2-Na9=123.27        
Na3-Na5-Na2-Na15=234.12       Na3-Na5-Na2-Na16=306.20       Na3-Na5-Na2-Na17=304.48       Na3-Na5-Na2-Na18=124.75       
Na3-Na5-Na2-Na20=179.64       Na3-Na5-Na2-Na22=230.96       Na3-Na5-Na2-Na23=126.91       Na3-Na5-Na2-Na24= 57.54       
Na3-Na5-Na2-Na25=  1.33       Na3-Na5-Na2-Cl26=269.58       Na3-Na5-Na2-Cl28=358.70       Na3-Na5-Na2-Cl29= 89.10       
Na3-Na5-Na2-Cl30=175.53       Na3-Na5-Na2-Cl35=178.60       Na3-Na5-Na2-Cl37=  5.41       Na4-Na5-Na2-Na9= 70.12        
Na4-Na5-Na2-Na15=180.97       Na4-Na5-Na2-Na16=253.05       Na4-Na5-Na2-Na17=251.33       Na4-Na5-Na2-Na18= 71.60       
Na4-Na5-Na2-Na20=126.49       Na4-Na5-Na2-Na22=177.81       Na4-Na5-Na2-Na23= 73.76       Na4-Na5-Na2-Na24=  4.39       
Na4-Na5-Na2-Na25=308.18       Na4-Na5-Na2-Cl26=216.43       Na4-Na5-Na2-Cl28=305.55       Na4-Na5-Na2-Cl29= 35.95       
Na4-Na5-Na2-Cl30=122.38       Na4-Na5-Na2-Cl35=125.45       Na4-Na5-Na2-Cl37=312.26       Na13-Na5-Na2-Na4=359.66       
Na13-Na5-Na2-Na9= 69.78       Na13-Na5-Na2-Na15=180.64      Na13-Na5-Na2-Na16=252.71      Na13-Na5-Na2-Na17=250.99      
Na13-Na5-Na2-Na18= 71.26      Na13-Na5-Na2-Na20=126.15      Na13-Na5-Na2-Na22=177.47      Na13-Na5-Na2-Na23= 73.43      
Na13-Na5-Na2-Na24=  4.05      Na13-Na5-Na2-Na25=307.84      Na13-Na5-Na2-Cl26=216.09      Na13-Na5-Na2-Cl28=305.21      
Na13-Na5-Na2-Cl29= 35.61      Na13-Na5-Na2-Cl30=122.04      Na13-Na5-Na2-Cl35=125.12      Na13-Na5-Na2-Cl37=311.92      
Na15-Na5-Na2-Na4=179.03       Na15-Na5-Na2-Na9=249.15       Na15-Na5-Na2-Na16= 72.08      Na15-Na5-Na2-Na17= 70.36      
Na15-Na5-Na2-Na18=250.62      Na15-Na5-Na2-Na20=305.52      Na15-Na5-Na2-Na22=356.83      Na15-Na5-Na2-Na23=252.79      
Na15-Na5-Na2-Na24=183.41      Na15-Na5-Na2-Na25=127.20      Na15-Na5-Na2-Cl26= 35.46      Na15-Na5-Na2-Cl28=124.57      
Na15-Na5-Na2-Cl29=214.97      Na15-Na5-Na2-Cl30=301.40      Na15-Na5-Na2-Cl35=304.48      Na15-Na5-Na2-Cl37=131.29      
Na17-Na5-Na2-Na4=108.67       Na17-Na5-Na2-Na9=178.79       Na17-Na5-Na2-Na15=289.64      Na17-Na5-Na2-Na16=  1.72      
Na17-Na5-Na2-Na18=180.27      Na17-Na5-Na2-Na20=235.16      Na17-Na5-Na2-Na22=286.47      Na17-Na5-Na2-Na23=182.43      
Na17-Na5-Na2-Na24=113.06      Na17-Na5-Na2-Na25= 56.85      Na17-Na5-Na2-Cl26=325.10      Na17-Na5-Na2-Cl28= 54.21      
Na17-Na5-Na2-Cl29=144.61      Na17-Na5-Na2-Cl30=231.04      Na17-Na5-Na2-Cl35=234.12      Na17-Na5-Na2-Cl37= 60.93      
Na18-Na5-Na2-Na4=288.40       Na18-Na5-Na2-Na9=358.52       Na18-Na5-Na2-Na15=109.38      Na18-Na5-Na2-Na16=181.45      
Na18-Na5-Na2-Na17=179.73      Na18-Na5-Na2-Na20= 54.89      Na18-Na5-Na2-Na22=106.21      Na18-Na5-Na2-Na23=  2.17      
Na18-Na5-Na2-Na24=292.79      Na18-Na5-Na2-Na25=236.58      Na18-Na5-Na2-Cl26=144.83      Na18-Na5-Na2-Cl28=233.95      
Na18-Na5-Na2-Cl29=324.35      Na18-Na5-Na2-Cl30= 50.78      Na18-Na5-Na2-Cl35= 53.86      Na18-Na5-Na2-Cl37=240.66      
Cl28-Na5-Na2-Na4= 54.45       Cl28-Na5-Na2-Na9=124.57       Cl28-Na5-Na2-Na15=235.43      Cl28-Na5-Na2-Na16=307.51      
Cl28-Na5-Na2-Na17=305.79      Cl28-Na5-Na2-Na18=126.05      Cl28-Na5-Na2-Na20=180.94      Cl28-Na5-Na2-Na22=232.26      
Cl28-Na5-Na2-Na23=128.22      Cl28-Na5-Na2-Na24= 58.84      Cl28-Na5-Na2-Na25=  2.63      Cl28-Na5-Na2-Cl26=270.88      
Cl28-Na5-Na2-Cl29= 90.40      Cl28-Na5-Na2-Cl30=176.83      Cl28-Na5-Na2-Cl35=179.91      Cl28-Na5-Na2-Cl37=  6.71      
Cl31-Na5-Na2-Na4=322.14       Cl31-Na5-Na2-Na9= 32.26       Cl31-Na5-Na2-Na15=143.12      Cl31-Na5-Na2-Na16=215.19      
Cl31-Na5-Na2-Na17=213.47      Cl31-Na5-Na2-Na18= 33.74      Cl31-Na5-Na2-Na20= 88.63      Cl31-Na5-Na2-Na22=139.95      
Cl31-Na5-Na2-Na23= 35.91      Cl31-Na5-Na2-Na24=326.53      Cl31-Na5-Na2-Na25=270.32      Cl31-Na5-Na2-Cl26=178.57      
Cl31-Na5-Na2-Cl28=267.69      Cl31-Na5-Na2-Cl29=358.09      Cl31-Na5-Na2-Cl30= 84.52      Cl31-Na5-Na2-Cl35= 87.60      
Cl31-Na5-Na2-Cl37=274.40      Cl35-Na5-Na2-Na4=234.55       Cl35-Na5-Na2-Na9=304.67       Cl35-Na5-Na2-Na15= 55.52      
Cl35-Na5-Na2-Na16=127.60      Cl35-Na5-Na2-Na17=125.88      Cl35-Na5-Na2-Na18=306.14      Cl35-Na5-Na2-Na20=  1.04      
Cl35-Na5-Na2-Na22= 52.35      Cl35-Na5-Na2-Na23=308.31      Cl35-Na5-Na2-Na24=238.94      Cl35-Na5-Na2-Na25=182.72      
Cl35-Na5-Na2-Cl26= 90.98      Cl35-Na5-Na2-Cl28=180.09      Cl35-Na5-Na2-Cl29=270.49      Cl35-Na5-Na2-Cl30=356.92      
Cl35-Na5-Na2-Cl37=186.81      Cl36-Na5-Na2-Na4= 55.55       Cl36-Na5-Na2-Na9=125.68       Cl36-Na5-Na2-Na15=236.53      
Cl36-Na5-Na2-Na16=308.61      Cl36-Na5-Na2-Na17=306.89      Cl36-Na5-Na2-Na18=127.15      Cl36-Na5-Na2-Na20=182.04      
Cl36-Na5-Na2-Na22=233.36      Cl36-Na5-Na2-Na23=129.32      Cl36-Na5-Na2-Na24= 59.94      Cl36-Na5-Na2-Na25=  3.73      
Cl36-Na5-Na2-Cl26=271.98      Cl36-Na5-Na2-Cl28=  1.10      Cl36-Na5-Na2-Cl29= 91.50      Cl36-Na5-Na2-Cl30=177.93      
Cl36-Na5-Na2-Cl35=181.01      Cl36-Na5-Na2-Cl37=  7.81      Cl50-Na5-Na2-Na4=144.94       Cl50-Na5-Na2-Na9=215.06       
Cl50-Na5-Na2-Na15=325.91      Cl50-Na5-Na2-Na16= 37.99      Cl50-Na5-Na2-Na17= 36.27      Cl50-Na5-Na2-Na18=216.53      
Cl50-Na5-Na2-Na20=271.43      Cl50-Na5-Na2-Na22=322.74      Cl50-Na5-Na2-Na23=218.70      Cl50-Na5-Na2-Na24=149.33      
Cl50-Na5-Na2-Na25= 93.11      Cl50-Na5-Na2-Cl26=  1.37      Cl50-Na5-Na2-Cl28= 90.48      Cl50-Na5-Na2-Cl29=180.88      
Cl50-Na5-Na2-Cl30=267.31      Cl50-Na5-Na2-Cl35=270.39      Cl50-Na5-Na2-Cl37= 97.20      Na1-Na5-Na3-Na4=184.15        
Na1-Na5-Na3-Na11=288.92       Na1-Na5-Na3-Na13=112.66       Na1-Na5-Na3-Na17=292.46       Na1-Na5-Na3-Na21=185.26       
Na1-Na5-Na3-Na25=238.61       Na1-Na5-Na3-Cl28=241.22       Na1-Na5-Na3-Cl36= 57.46       Na1-Na5-Na3-Cl39=146.81       
Na1-Na5-Na3-Cl44=237.23       Na1-Na5-Na3-Cl46=327.98       Na2-Na5-Na3-Na1=120.14        Na2-Na5-Na3-Na4=304.29        
Na2-Na5-Na3-Na11= 49.06       Na2-Na5-Na3-Na13=232.79       Na2-Na5-Na3-Na17= 52.59       Na2-Na5-Na3-Na21=305.40       
Na2-Na5-Na3-Na25=358.74       Na2-Na5-Na3-Cl28=  1.35       Na2-Na5-Na3-Cl36=177.60       Na2-Na5-Na3-Cl39=266.95       
Na2-Na5-Na3-Cl44=357.36       Na2-Na5-Na3-Cl46= 88.11       Na4-Na5-Na3-Na1=175.85        Na4-Na5-Na3-Na11=104.77       
Na4-Na5-Na3-Na13=288.50       Na4-Na5-Na3-Na17=108.30       Na4-Na5-Na3-Na21=  1.11       Na4-Na5-Na3-Na25= 54.46       
Na4-Na5-Na3-Cl28= 57.06       Na4-Na5-Na3-Cl36=233.31       Na4-Na5-Na3-Cl39=322.66       Na4-Na5-Na3-Cl44= 53.08       
Na4-Na5-Na3-Cl46=143.83       Na13-Na5-Na3-Na1=247.34       Na13-Na5-Na3-Na4= 71.50       Na13-Na5-Na3-Na11=176.27      
Na13-Na5-Na3-Na17=179.80      Na13-Na5-Na3-Na21= 72.61      Na13-Na5-Na3-Na25=125.95      Na13-Na5-Na3-Cl28=128.56      
Na13-Na5-Na3-Cl36=304.81      Na13-Na5-Na3-Cl39= 34.16      Na13-Na5-Na3-Cl44=124.57      Na13-Na5-Na3-Cl46=215.32      
Na15-Na5-Na3-Na1= 67.82       Na15-Na5-Na3-Na4=251.97       Na15-Na5-Na3-Na11=356.74      Na15-Na5-Na3-Na13=180.47      
Na15-Na5-Na3-Na17=  0.27      Na15-Na5-Na3-Na21=253.08      Na15-Na5-Na3-Na25=306.43      Na15-Na5-Na3-Cl28=309.03      
Na15-Na5-Na3-Cl36=125.28      Na15-Na5-Na3-Cl39=214.63      Na15-Na5-Na3-Cl44=305.04      Na15-Na5-Na3-Cl46= 35.79      
Na17-Na5-Na3-Na1= 67.54       Na17-Na5-Na3-Na4=251.70       Na17-Na5-Na3-Na11=356.47      Na17-Na5-Na3-Na13=180.20      
Na17-Na5-Na3-Na21=252.81      Na17-Na5-Na3-Na25=306.15      Na17-Na5-Na3-Cl28=308.76      Na17-Na5-Na3-Cl36=125.01      
Na17-Na5-Na3-Cl39=214.36      Na17-Na5-Na3-Cl44=304.77      Na17-Na5-Na3-Cl46= 35.52      Na18-Na5-Na3-Na1=177.01       
Na18-Na5-Na3-Na4=  1.16       Na18-Na5-Na3-Na11=105.93      Na18-Na5-Na3-Na13=289.67      Na18-Na5-Na3-Na17=109.47      
Na18-Na5-Na3-Na21=  2.27      Na18-Na5-Na3-Na25= 55.62      Na18-Na5-Na3-Cl28= 58.23      Na18-Na5-Na3-Cl36=234.47      
Na18-Na5-Na3-Cl39=323.82      Na18-Na5-Na3-Cl44= 54.24      Na18-Na5-Na3-Cl46=144.99      Cl28-Na5-Na3-Na1=118.78       
Cl28-Na5-Na3-Na4=302.94       Cl28-Na5-Na3-Na11= 47.71      Cl28-Na5-Na3-Na13=231.44      Cl28-Na5-Na3-Na17= 51.24      
Cl28-Na5-Na3-Na21=304.05      Cl28-Na5-Na3-Na25=357.39      Cl28-Na5-Na3-Cl36=176.25      Cl28-Na5-Na3-Cl39=265.60      
Cl28-Na5-Na3-Cl44=356.01      Cl28-Na5-Na3-Cl46= 86.76      Cl31-Na5-Na3-Na1=212.24       Cl31-Na5-Na3-Na4= 36.39       
Cl31-Na5-Na3-Na11=141.16      Cl31-Na5-Na3-Na13=324.89      Cl31-Na5-Na3-Na17=144.69      Cl31-Na5-Na3-Na21= 37.50      
Cl31-Na5-Na3-Na25= 90.84      Cl31-Na5-Na3-Cl28= 93.45      Cl31-Na5-Na3-Cl36=269.70      Cl31-Na5-Na3-Cl39=359.05      
Cl31-Na5-Na3-Cl44= 89.46      Cl31-Na5-Na3-Cl46=180.21      Cl35-Na5-Na3-Na1=121.67       Cl35-Na5-Na3-Na4=305.82       
Cl35-Na5-Na3-Na11= 50.59      Cl35-Na5-Na3-Na13=234.32      Cl35-Na5-Na3-Na17= 54.13      Cl35-Na5-Na3-Na21=306.93      
Cl35-Na5-Na3-Na25=  0.28      Cl35-Na5-Na3-Cl28=  2.89      Cl35-Na5-Na3-Cl36=179.13      Cl35-Na5-Na3-Cl39=268.48      
Cl35-Na5-Na3-Cl44=358.90      Cl35-Na5-Na3-Cl46= 89.65      Cl36-Na5-Na3-Na1=302.54       Cl36-Na5-Na3-Na4=126.69       
Cl36-Na5-Na3-Na11=231.46      Cl36-Na5-Na3-Na13= 55.19      Cl36-Na5-Na3-Na17=234.99      Cl36-Na5-Na3-Na21=127.80      
Cl36-Na5-Na3-Na25=181.15      Cl36-Na5-Na3-Cl28=183.75      Cl36-Na5-Na3-Cl39= 89.35      Cl36-Na5-Na3-Cl44=179.76      
Cl36-Na5-Na3-Cl46=270.51      Cl50-Na5-Na3-Na1= 32.32       Cl50-Na5-Na3-Na4=216.47       Cl50-Na5-Na3-Na11=321.24      
Cl50-Na5-Na3-Na13=144.98      Cl50-Na5-Na3-Na17=324.78      Cl50-Na5-Na3-Na21=217.59      Cl50-Na5-Na3-Na25=270.93      
Cl50-Na5-Na3-Cl28=273.54      Cl50-Na5-Na3-Cl36= 89.79      Cl50-Na5-Na3-Cl39=179.14      Cl50-Na5-Na3-Cl44=269.55      
Cl50-Na5-Na3-Cl46=  0.30      Na1-Na5-Na4-Na2=254.23        Na1-Na5-Na4-Na3=  3.90        Na1-Na5-Na4-Na8=129.32        
Na1-Na5-Na4-Na10=185.37       Na1-Na5-Na4-Na13= 74.56       Na1-Na5-Na4-Na14=207.44       Na1-Na5-Na4-Na18=182.76       
Na1-Na5-Na4-Na19= 75.70       Na1-Na5-Na4-Na21=  2.68       Na1-Na5-Na4-Na24=249.94       Na1-Na5-Na4-Na25=305.38       
Na1-Na5-Na4-Cl28=309.29       Na1-Na5-Na4-Cl29=218.87       Na1-Na5-Na4-Cl31=130.42       Na1-Na5-Na4-Cl32=300.80       
Na1-Na5-Na4-Cl39= 40.64       Na1-Na5-Na4-Cl41=130.85       Na2-Na5-Na4-Na3=109.67        Na2-Na5-Na4-Na8=235.09        
Na2-Na5-Na4-Na10=291.14       Na2-Na5-Na4-Na13=180.33       Na2-Na5-Na4-Na14=313.21       Na2-Na5-Na4-Na18=288.53       
Na2-Na5-Na4-Na19=181.47       Na2-Na5-Na4-Na21=108.45       Na2-Na5-Na4-Na24=355.71       Na2-Na5-Na4-Na25= 51.15       
Na2-Na5-Na4-Cl28= 55.06       Na2-Na5-Na4-Cl29=324.64       Na2-Na5-Na4-Cl31=236.19       Na2-Na5-Na4-Cl32= 46.57       
Na2-Na5-Na4-Cl39=146.42       Na2-Na5-Na4-Cl41=236.62       Na3-Na5-Na4-Na2=250.33        Na3-Na5-Na4-Na8=125.42        
Na3-Na5-Na4-Na10=181.46       Na3-Na5-Na4-Na13= 70.66       Na3-Na5-Na4-Na14=203.53       Na3-Na5-Na4-Na18=178.86       
Na3-Na5-Na4-Na19= 71.80       Na3-Na5-Na4-Na21=358.77       Na3-Na5-Na4-Na24=246.04       Na3-Na5-Na4-Na25=301.48       
Na3-Na5-Na4-Cl28=305.38       Na3-Na5-Na4-Cl29=214.97       Na3-Na5-Na4-Cl31=126.52       Na3-Na5-Na4-Cl32=296.90       
Na3-Na5-Na4-Cl39= 36.74       Na3-Na5-Na4-Cl41=126.94       Na13-Na5-Na4-Na2=179.67       Na13-Na5-Na4-Na3=289.34       
Na13-Na5-Na4-Na8= 54.76       Na13-Na5-Na4-Na10=110.81      Na13-Na5-Na4-Na14=132.88      Na13-Na5-Na4-Na18=108.20      
Na13-Na5-Na4-Na19=  1.14      Na13-Na5-Na4-Na21=288.11      Na13-Na5-Na4-Na24=175.38      Na13-Na5-Na4-Na25=230.82      
Na13-Na5-Na4-Cl28=234.73      Na13-Na5-Na4-Cl29=144.31      Na13-Na5-Na4-Cl31= 55.86      Na13-Na5-Na4-Cl32=226.24      
Na13-Na5-Na4-Cl39=326.08      Na13-Na5-Na4-Cl41= 56.29      Na15-Na5-Na4-Na2=359.05       Na15-Na5-Na4-Na3=108.73       
Na15-Na5-Na4-Na8=234.14       Na15-Na5-Na4-Na10=290.19      Na15-Na5-Na4-Na13=179.38      Na15-Na5-Na4-Na14=312.26      
Na15-Na5-Na4-Na18=287.59      Na15-Na5-Na4-Na19=180.52      Na15-Na5-Na4-Na21=107.50      Na15-Na5-Na4-Na24=354.77      
Na15-Na5-Na4-Na25= 50.20      Na15-Na5-Na4-Cl28= 54.11      Na15-Na5-Na4-Cl29=323.69      Na15-Na5-Na4-Cl31=235.25      
Na15-Na5-Na4-Cl32= 45.63      Na15-Na5-Na4-Cl39=145.47      Na15-Na5-Na4-Cl41=235.67      Na17-Na5-Na4-Na2=306.75       
Na17-Na5-Na4-Na3= 56.43       Na17-Na5-Na4-Na8=181.84       Na17-Na5-Na4-Na10=237.89      Na17-Na5-Na4-Na13=127.09      
Na17-Na5-Na4-Na14=259.96      Na17-Na5-Na4-Na18=235.29      Na17-Na5-Na4-Na19=128.23      Na17-Na5-Na4-Na21= 55.20      
Na17-Na5-Na4-Na24=302.47      Na17-Na5-Na4-Na25=357.91      Na17-Na5-Na4-Cl28=  1.81      Na17-Na5-Na4-Cl29=271.39      
Na17-Na5-Na4-Cl31=182.95      Na17-Na5-Na4-Cl32=353.33      Na17-Na5-Na4-Cl39= 93.17      Na17-Na5-Na4-Cl41=183.37      
Na18-Na5-Na4-Na2= 71.47       Na18-Na5-Na4-Na3=181.14       Na18-Na5-Na4-Na8=306.56       Na18-Na5-Na4-Na10=  2.60      
Na18-Na5-Na4-Na13=251.80      Na18-Na5-Na4-Na14= 24.67      Na18-Na5-Na4-Na19=252.94      Na18-Na5-Na4-Na21=179.91      
Na18-Na5-Na4-Na24= 67.18      Na18-Na5-Na4-Na25=122.62      Na18-Na5-Na4-Cl28=126.52      Na18-Na5-Na4-Cl29= 36.11      
Na18-Na5-Na4-Cl31=307.66      Na18-Na5-Na4-Cl32=118.04      Na18-Na5-Na4-Cl39=217.88      Na18-Na5-Na4-Cl41=308.08      
Cl28-Na5-Na4-Na2=304.94       Cl28-Na5-Na4-Na3= 54.62       Cl28-Na5-Na4-Na8=180.03       Cl28-Na5-Na4-Na10=236.08      
Cl28-Na5-Na4-Na13=125.27      Cl28-Na5-Na4-Na14=258.15      Cl28-Na5-Na4-Na18=233.48      Cl28-Na5-Na4-Na19=126.41      
Cl28-Na5-Na4-Na21= 53.39      Cl28-Na5-Na4-Na24=300.66      Cl28-Na5-Na4-Na25=356.09      Cl28-Na5-Na4-Cl29=269.58      
Cl28-Na5-Na4-Cl31=181.14      Cl28-Na5-Na4-Cl32=351.52      Cl28-Na5-Na4-Cl39= 91.36      Cl28-Na5-Na4-Cl41=181.56      
Cl31-Na5-Na4-Na2=123.81       Cl31-Na5-Na4-Na3=233.48       Cl31-Na5-Na4-Na8=358.90       Cl31-Na5-Na4-Na10= 54.94      
Cl31-Na5-Na4-Na13=304.14      Cl31-Na5-Na4-Na14= 77.01      Cl31-Na5-Na4-Na18= 52.34      Cl31-Na5-Na4-Na19=305.28      
Cl31-Na5-Na4-Na21=232.25      Cl31-Na5-Na4-Na24=119.52      Cl31-Na5-Na4-Na25=174.96      Cl31-Na5-Na4-Cl28=178.86      
Cl31-Na5-Na4-Cl29= 88.45      Cl31-Na5-Na4-Cl32=170.38      Cl31-Na5-Na4-Cl39=270.22      Cl31-Na5-Na4-Cl41=  0.42      
Cl35-Na5-Na4-Na2= 37.16       Cl35-Na5-Na4-Na3=146.83       Cl35-Na5-Na4-Na8=272.25       Cl35-Na5-Na4-Na10=328.30      
Cl35-Na5-Na4-Na13=217.49      Cl35-Na5-Na4-Na14=350.37      Cl35-Na5-Na4-Na18=325.69      Cl35-Na5-Na4-Na19=218.63      
Cl35-Na5-Na4-Na21=145.61      Cl35-Na5-Na4-Na24= 32.87      Cl35-Na5-Na4-Na25= 88.31      Cl35-Na5-Na4-Cl28= 92.22      
Cl35-Na5-Na4-Cl29=  1.80      Cl35-Na5-Na4-Cl31=273.35      Cl35-Na5-Na4-Cl32= 83.73      Cl35-Na5-Na4-Cl39=183.58      
Cl35-Na5-Na4-Cl41=273.78      Cl36-Na5-Na4-Na2=215.71       Cl36-Na5-Na4-Na3=325.38       Cl36-Na5-Na4-Na8= 90.80       
Cl36-Na5-Na4-Na10=146.85      Cl36-Na5-Na4-Na13= 36.04      Cl36-Na5-Na4-Na14=168.92      Cl36-Na5-Na4-Na18=144.24      
Cl36-Na5-Na4-Na19= 37.18      Cl36-Na5-Na4-Na21=324.15      Cl36-Na5-Na4-Na24=211.42      Cl36-Na5-Na4-Na25=266.86      
Cl36-Na5-Na4-Cl28=270.76      Cl36-Na5-Na4-Cl29=180.35      Cl36-Na5-Na4-Cl31= 91.90      Cl36-Na5-Na4-Cl32=262.28      
Cl36-Na5-Na4-Cl39=  2.12      Cl36-Na5-Na4-Cl41= 92.33      Cl50-Na5-Na4-Na2=306.56       Cl50-Na5-Na4-Na3= 56.24       
Cl50-Na5-Na4-Na8=181.65       Cl50-Na5-Na4-Na10=237.70      Cl50-Na5-Na4-Na13=126.89      Cl50-Na5-Na4-Na14=259.77      
Cl50-Na5-Na4-Na18=235.10      Cl50-Na5-Na4-Na19=128.03      Cl50-Na5-Na4-Na21= 55.01      Cl50-Na5-Na4-Na24=302.28      
Cl50-Na5-Na4-Na25=357.72      Cl50-Na5-Na4-Cl28=  1.62      Cl50-Na5-Na4-Cl29=271.20      Cl50-Na5-Na4-Cl31=182.76      
Cl50-Na5-Na4-Cl32=353.14      Cl50-Na5-Na4-Cl39= 92.98      Cl50-Na5-Na4-Cl41=183.18      Na10-Na7-Na6-Na18=336.05      
Na10-Na7-Na6-Na23= 35.81      Na10-Na7-Na6-Cl33=302.46      Na10-Na7-Na6-Cl43= 48.30      Na10-Na7-Na6-Cl49= 13.49      
Na10-Na7-Na6-O63=158.41       Na12-Na7-Na6-Na10=302.83      Na12-Na7-Na6-Na18=278.88      Na12-Na7-Na6-Na23=338.64      
Na12-Na7-Na6-Cl33=245.29      Na12-Na7-Na6-Cl43=351.13      Na12-Na7-Na6-Cl49=316.32      Na12-Na7-Na6-O63=101.24       
Cl33-Na7-Na6-Na10= 57.54      Cl33-Na7-Na6-Na18= 33.60      Cl33-Na7-Na6-Na23= 93.36      Cl33-Na7-Na6-Cl43=105.84      
Cl33-Na7-Na6-Cl49= 71.03      Cl33-Na7-Na6-O63=215.95       Cl43-Na7-Na6-Na10=311.70      Cl43-Na7-Na6-Na18=287.75      
Cl43-Na7-Na6-Na23=347.52      Cl43-Na7-Na6-Cl33=254.16      Cl43-Na7-Na6-Cl49=325.19      Cl43-Na7-Na6-O63=110.11       
Cl47-Na7-Na6-Na10=266.18      Cl47-Na7-Na6-Na18=242.23      Cl47-Na7-Na6-Na23=301.99      Cl47-Na7-Na6-Cl33=208.63      
Cl47-Na7-Na6-Cl43=314.47      Cl47-Na7-Na6-Cl49=279.66      Cl47-Na7-Na6-O63= 64.58       O60-Na7-Na6-Na10= 17.24       
O60-Na7-Na6-Na18=353.30       O60-Na7-Na6-Na23= 53.06       O60-Na7-Na6-Cl33=319.70       O60-Na7-Na6-Cl43= 65.54       
O60-Na7-Na6-Cl49= 30.73       O60-Na7-Na6-O63=175.65        O63-Na7-Na6-Na10=201.59       O63-Na7-Na6-Na18=177.65       
O63-Na7-Na6-Na23=237.41       O63-Na7-Na6-Cl33=144.05       O63-Na7-Na6-Cl43=249.89       O63-Na7-Na6-Cl49=215.08       
H65-Na7-Na6-Na10=228.30       H65-Na7-Na6-Na18=204.35       H65-Na7-Na6-Na23=264.12       H65-Na7-Na6-Cl33=170.76       
H65-Na7-Na6-Cl43=276.60       H65-Na7-Na6-Cl49=241.79       H65-Na7-Na6-O63= 26.71        Na10-Na8-Na4-Na2= 69.06       
Na10-Na8-Na4-Na3=181.03       Na10-Na8-Na4-Na5=123.62       Na10-Na8-Na4-Na13=178.45      Na10-Na8-Na4-Na14=306.72      
Na10-Na8-Na4-Na18= 69.58      Na10-Na8-Na4-Na19=252.27      Na10-Na8-Na4-Na21=253.61      Na10-Na8-Na4-Na24=  0.38      
Na10-Na8-Na4-Na25=  4.98      Na10-Na8-Na4-Cl28=123.59      Na10-Na8-Na4-Cl29= 36.65      Na10-Na8-Na4-Cl31=122.47      
Na10-Na8-Na4-Cl32=311.56      Na10-Na8-Na4-Cl39=215.59      Na10-Na8-Na4-Cl41=305.18      Na13-Na8-Na4-Na2=250.61       
Na13-Na8-Na4-Na3=  2.58       Na13-Na8-Na4-Na5=305.17       Na13-Na8-Na4-Na10=181.55      Na13-Na8-Na4-Na14=128.27      
Na13-Na8-Na4-Na18=251.13      Na13-Na8-Na4-Na19= 73.82      Na13-Na8-Na4-Na21= 75.16      Na13-Na8-Na4-Na24=181.93      
Na13-Na8-Na4-Na25=186.53      Na13-Na8-Na4-Cl28=305.13      Na13-Na8-Na4-Cl29=218.20      Na13-Na8-Na4-Cl31=304.02      
Na13-Na8-Na4-Cl32=133.11      Na13-Na8-Na4-Cl39= 37.14      Na13-Na8-Na4-Cl41=126.73      Na18-Na8-Na4-Na2=359.48       
Na18-Na8-Na4-Na3=111.45       Na18-Na8-Na4-Na5= 54.04       Na18-Na8-Na4-Na10=290.42      Na18-Na8-Na4-Na13=108.87      
Na18-Na8-Na4-Na14=237.15      Na18-Na8-Na4-Na19=182.70      Na18-Na8-Na4-Na21=184.03      Na18-Na8-Na4-Na24=290.80      
Na18-Na8-Na4-Na25=295.40      Na18-Na8-Na4-Cl28= 54.01      Na18-Na8-Na4-Cl29=327.08      Na18-Na8-Na4-Cl31= 52.90      
Na18-Na8-Na4-Cl32=241.98      Na18-Na8-Na4-Cl39=146.01      Na18-Na8-Na4-Cl41=235.61      Na19-Na8-Na4-Na2=176.79       
Na19-Na8-Na4-Na3=288.75       Na19-Na8-Na4-Na5=231.35       Na19-Na8-Na4-Na10=107.73      Na19-Na8-Na4-Na13=286.18      
Na19-Na8-Na4-Na14= 54.45      Na19-Na8-Na4-Na18=177.30      Na19-Na8-Na4-Na21=  1.34      Na19-Na8-Na4-Na24=108.10      
Na19-Na8-Na4-Na25=112.71      Na19-Na8-Na4-Cl28=231.31      Na19-Na8-Na4-Cl29=144.38      Na19-Na8-Na4-Cl31=230.20      
Na19-Na8-Na4-Cl32= 59.28      Na19-Na8-Na4-Cl39=323.32      Na19-Na8-Na4-Cl41= 52.91      Cl31-Na8-Na4-Na2=306.59       
Cl31-Na8-Na4-Na3= 58.55       Cl31-Na8-Na4-Na5=  1.15       Cl31-Na8-Na4-Na10=237.53      Cl31-Na8-Na4-Na13= 55.98      
Cl31-Na8-Na4-Na14=184.25      Cl31-Na8-Na4-Na18=307.10      Cl31-Na8-Na4-Na19=129.80      Cl31-Na8-Na4-Na21=131.14      
Cl31-Na8-Na4-Na24=237.90      Cl31-Na8-Na4-Na25=242.50      Cl31-Na8-Na4-Cl28=  1.11      Cl31-Na8-Na4-Cl29=274.18      
Cl31-Na8-Na4-Cl32=189.08      Cl31-Na8-Na4-Cl39= 93.11      Cl31-Na8-Na4-Cl41=182.71      Cl33-Na8-Na4-Na2= 37.08       
Cl33-Na8-Na4-Na3=149.05       Cl33-Na8-Na4-Na5= 91.64       Cl33-Na8-Na4-Na10=328.02      Cl33-Na8-Na4-Na13=146.47      
Cl33-Na8-Na4-Na14=274.74      Cl33-Na8-Na4-Na18= 37.60      Cl33-Na8-Na4-Na19=220.30      Cl33-Na8-Na4-Na21=221.63      
Cl33-Na8-Na4-Na24=328.40      Cl33-Na8-Na4-Na25=333.00      Cl33-Na8-Na4-Cl28= 91.61      Cl33-Na8-Na4-Cl29=  4.67      
Cl33-Na8-Na4-Cl31= 90.50      Cl33-Na8-Na4-Cl32=279.58      Cl33-Na8-Na4-Cl39=183.61      Cl33-Na8-Na4-Cl41=273.20      
Cl38-Na8-Na4-Na2=212.60       Cl38-Na8-Na4-Na3=324.57       Cl38-Na8-Na4-Na5=267.16       Cl38-Na8-Na4-Na10=143.54      
Cl38-Na8-Na4-Na13=321.99      Cl38-Na8-Na4-Na14= 90.26      Cl38-Na8-Na4-Na18=213.12      Cl38-Na8-Na4-Na19= 35.81      
Cl38-Na8-Na4-Na21= 37.15      Cl38-Na8-Na4-Na24=143.92      Cl38-Na8-Na4-Na25=148.52      Cl38-Na8-Na4-Cl28=267.13      
Cl38-Na8-Na4-Cl29=180.19      Cl38-Na8-Na4-Cl31=266.01      Cl38-Na8-Na4-Cl32= 95.10      Cl38-Na8-Na4-Cl39=359.13      
Cl38-Na8-Na4-Cl41= 88.72      Cl41-Na8-Na4-Na2=123.88       Cl41-Na8-Na4-Na3=235.84       Cl41-Na8-Na4-Na5=178.44       
Cl41-Na8-Na4-Na10= 54.82      Cl41-Na8-Na4-Na13=233.27      Cl41-Na8-Na4-Na14=  1.54      Cl41-Na8-Na4-Na18=124.39      
Cl41-Na8-Na4-Na19=307.09      Cl41-Na8-Na4-Na21=308.43      Cl41-Na8-Na4-Na24= 55.19      Cl41-Na8-Na4-Na25= 59.80      
Cl41-Na8-Na4-Cl28=178.40      Cl41-Na8-Na4-Cl29= 91.47      Cl41-Na8-Na4-Cl31=177.29      Cl41-Na8-Na4-Cl32=  6.37      
Cl41-Na8-Na4-Cl39=270.41      Na16-Na9-Na2-Na4=249.43       Na16-Na9-Na2-Na5=182.74       Na16-Na9-Na2-Na15= 75.30      
Na16-Na9-Na2-Na17=  1.45      Na16-Na9-Na2-Na18=181.35      Na16-Na9-Na2-Na20=126.44      Na16-Na9-Na2-Na22= 71.54      
Na16-Na9-Na2-Na23=178.86      Na16-Na9-Na2-Na24=252.09      Na16-Na9-Na2-Na25=304.74      Na16-Na9-Na2-Cl26= 36.38      
Na16-Na9-Na2-Cl28=301.68      Na16-Na9-Na2-Cl29=216.87      Na16-Na9-Na2-Cl30=125.69      Na16-Na9-Na2-Cl35=132.32      
Na16-Na9-Na2-Cl37=306.38      Na22-Na9-Na2-Na4=177.88       Na22-Na9-Na2-Na5=111.19       Na22-Na9-Na2-Na15=  3.75      
Na22-Na9-Na2-Na16=288.46      Na22-Na9-Na2-Na17=289.90      Na22-Na9-Na2-Na18=109.80      Na22-Na9-Na2-Na20= 54.89      
Na22-Na9-Na2-Na23=107.32      Na22-Na9-Na2-Na24=180.54      Na22-Na9-Na2-Na25=233.20      Na22-Na9-Na2-Cl26=324.84      
Na22-Na9-Na2-Cl28=230.14      Na22-Na9-Na2-Cl29=145.33      Na22-Na9-Na2-Cl30= 54.14      Na22-Na9-Na2-Cl35= 60.77      
Na22-Na9-Na2-Cl37=234.84      Na23-Na9-Na2-Na4= 70.57       Na23-Na9-Na2-Na5=  3.88       Na23-Na9-Na2-Na15=256.44      
Na23-Na9-Na2-Na16=181.14      Na23-Na9-Na2-Na17=182.58      Na23-Na9-Na2-Na18=  2.48      Na23-Na9-Na2-Na20=307.58      
Na23-Na9-Na2-Na22=252.68      Na23-Na9-Na2-Na24= 73.22      Na23-Na9-Na2-Na25=125.88      Na23-Na9-Na2-Cl26=217.52      
Na23-Na9-Na2-Cl28=122.82      Na23-Na9-Na2-Cl29= 38.01      Na23-Na9-Na2-Cl30=306.83      Na23-Na9-Na2-Cl35=313.45      
Na23-Na9-Na2-Cl37=127.52      Na24-Na9-Na2-Na4=357.34       Na24-Na9-Na2-Na5=290.65       Na24-Na9-Na2-Na15=183.21      
Na24-Na9-Na2-Na16=107.91      Na24-Na9-Na2-Na17=109.36      Na24-Na9-Na2-Na18=289.26      Na24-Na9-Na2-Na20=234.35      
Na24-Na9-Na2-Na22=179.46      Na24-Na9-Na2-Na23=286.78      Na24-Na9-Na2-Na25= 52.66      Na24-Na9-Na2-Cl26=144.30      
Na24-Na9-Na2-Cl28= 49.60      Na24-Na9-Na2-Cl29=324.79      Na24-Na9-Na2-Cl30=233.60      Na24-Na9-Na2-Cl35=240.23      
Na24-Na9-Na2-Cl37= 54.30      Cl30-Na9-Na2-Na4=123.74       Cl30-Na9-Na2-Na5= 57.05       Cl30-Na9-Na2-Na15=309.61      
Cl30-Na9-Na2-Na16=234.31      Cl30-Na9-Na2-Na17=235.76      Cl30-Na9-Na2-Na18= 55.66      Cl30-Na9-Na2-Na20=  0.75      
Cl30-Na9-Na2-Na22=305.86      Cl30-Na9-Na2-Na23= 53.17      Cl30-Na9-Na2-Na24=126.40      Cl30-Na9-Na2-Na25=179.05      
Cl30-Na9-Na2-Cl26=270.69      Cl30-Na9-Na2-Cl28=175.99      Cl30-Na9-Na2-Cl29= 91.18      Cl30-Na9-Na2-Cl35=  6.63      
Cl30-Na9-Na2-Cl37=180.69      Cl37-Na9-Na2-Na4=303.05       Cl37-Na9-Na2-Na5=236.36       Cl37-Na9-Na2-Na15=128.92      
Cl37-Na9-Na2-Na16= 53.62      Cl37-Na9-Na2-Na17= 55.07      Cl37-Na9-Na2-Na18=234.97      Cl37-Na9-Na2-Na20=180.06      
Cl37-Na9-Na2-Na22=125.16      Cl37-Na9-Na2-Na23=232.48      Cl37-Na9-Na2-Na24=305.70      Cl37-Na9-Na2-Na25=358.36      
Cl37-Na9-Na2-Cl26= 90.00      Cl37-Na9-Na2-Cl28=355.30      Cl37-Na9-Na2-Cl29=270.49      Cl37-Na9-Na2-Cl30=179.31      
Cl37-Na9-Na2-Cl35=185.93      Cl45-Na9-Na2-Na4=210.64       Cl45-Na9-Na2-Na5=143.95       Cl45-Na9-Na2-Na15= 36.51      
Cl45-Na9-Na2-Na16=321.21      Cl45-Na9-Na2-Na17=322.65      Cl45-Na9-Na2-Na18=142.55      Cl45-Na9-Na2-Na20= 87.65      
Cl45-Na9-Na2-Na22= 32.75      Cl45-Na9-Na2-Na23=140.07      Cl45-Na9-Na2-Na24=213.29      Cl45-Na9-Na2-Na25=265.95      
Cl45-Na9-Na2-Cl26=357.59      Cl45-Na9-Na2-Cl28=262.89      Cl45-Na9-Na2-Cl29=178.08      Cl45-Na9-Na2-Cl30= 86.90      
Cl45-Na9-Na2-Cl35= 93.52      Cl45-Na9-Na2-Cl37=267.59      Cl48-Na9-Na2-Na4= 33.74       Cl48-Na9-Na2-Na5=327.05       
Cl48-Na9-Na2-Na15=219.61      Cl48-Na9-Na2-Na16=144.31      Cl48-Na9-Na2-Na17=145.76      Cl48-Na9-Na2-Na18=325.66      
Cl48-Na9-Na2-Na20=270.75      Cl48-Na9-Na2-Na22=215.86      Cl48-Na9-Na2-Na23=323.17      Cl48-Na9-Na2-Na24= 36.40      
Cl48-Na9-Na2-Na25= 89.05      Cl48-Na9-Na2-Cl26=180.69      Cl48-Na9-Na2-Cl28= 85.99      Cl48-Na9-Na2-Cl29=  1.18      
Cl48-Na9-Na2-Cl30=270.00      Cl48-Na9-Na2-Cl35=276.63      Cl48-Na9-Na2-Cl37= 90.69      Na6-Na10-Na4-Na2=300.32       
Na6-Na10-Na4-Na3=217.93       Na6-Na10-Na4-Na5=354.10       Na6-Na10-Na4-Na8= 65.93       Na6-Na10-Na4-Na13= 64.37      
Na6-Na10-Na4-Na14=175.50      Na6-Na10-Na4-Na18=356.72      Na6-Na10-Na4-Na19=121.67      Na6-Na10-Na4-Na21=176.61      
Na6-Na10-Na4-Na24=246.33      Na6-Na10-Na4-Na25=246.35      Na6-Na10-Na4-Cl28=298.54      Na6-Na10-Na4-Cl29=303.16      
Na6-Na10-Na4-Cl31= 30.14      Na6-Na10-Na4-Cl32=212.46      Na6-Na10-Na4-Cl39=120.33      Na6-Na10-Na4-Cl41=119.29      
Na7-Na10-Na4-Na2=238.64       Na7-Na10-Na4-Na3=156.24       Na7-Na10-Na4-Na5=292.42       Na7-Na10-Na4-Na8=  4.24       
Na7-Na10-Na4-Na13=  2.68      Na7-Na10-Na4-Na14=113.82      Na7-Na10-Na4-Na18=295.03      Na7-Na10-Na4-Na19= 59.99      
Na7-Na10-Na4-Na21=114.92      Na7-Na10-Na4-Na24=184.65      Na7-Na10-Na4-Na25=184.67      Na7-Na10-Na4-Cl28=236.86      
Na7-Na10-Na4-Cl29=241.48      Na7-Na10-Na4-Cl31=328.46      Na7-Na10-Na4-Cl32=150.77      Na7-Na10-Na4-Cl39= 58.64      
Na7-Na10-Na4-Cl41= 57.61      Na8-Na10-Na4-Na2=234.40       Na8-Na10-Na4-Na3=152.00       Na8-Na10-Na4-Na5=288.18       
Na8-Na10-Na4-Na13=358.44      Na8-Na10-Na4-Na14=109.58      Na8-Na10-Na4-Na18=290.80      Na8-Na10-Na4-Na19= 55.75      
Na8-Na10-Na4-Na21=110.68      Na8-Na10-Na4-Na24=180.41      Na8-Na10-Na4-Na25=180.43      Na8-Na10-Na4-Cl28=232.62      
Na8-Na10-Na4-Cl29=237.24      Na8-Na10-Na4-Cl31=324.22      Na8-Na10-Na4-Cl32=146.53      Na8-Na10-Na4-Cl39= 54.40      
Na8-Na10-Na4-Cl41= 53.37      Na12-Na10-Na4-Na2= 53.72      Na12-Na10-Na4-Na3=331.32      Na12-Na10-Na4-Na5=107.50      
Na12-Na10-Na4-Na8=179.32      Na12-Na10-Na4-Na13=177.76     Na12-Na10-Na4-Na14=288.90     Na12-Na10-Na4-Na18=110.11     
Na12-Na10-Na4-Na19=235.07     Na12-Na10-Na4-Na21=290.00     Na12-Na10-Na4-Na24=359.73     Na12-Na10-Na4-Na25=359.75     
Na12-Na10-Na4-Cl28= 51.94     Na12-Na10-Na4-Cl29= 56.56     Na12-Na10-Na4-Cl31=143.54     Na12-Na10-Na4-Cl32=325.85     
Na12-Na10-Na4-Cl39=233.72     Na12-Na10-Na4-Cl41=232.69     Na14-Na10-Na4-Na2=124.82      Na14-Na10-Na4-Na3= 42.43      
Na14-Na10-Na4-Na5=178.60      Na14-Na10-Na4-Na8=250.42      Na14-Na10-Na4-Na13=248.86     Na14-Na10-Na4-Na18=181.22     
Na14-Na10-Na4-Na19=306.17     Na14-Na10-Na4-Na21=  1.11     Na14-Na10-Na4-Na24= 70.83     Na14-Na10-Na4-Na25= 70.85     
Na14-Na10-Na4-Cl28=123.04     Na14-Na10-Na4-Cl29=127.66     Na14-Na10-Na4-Cl31=214.64     Na14-Na10-Na4-Cl32= 36.96     
Na14-Na10-Na4-Cl39=304.83     Na14-Na10-Na4-Cl41=303.79     Na18-Na10-Na4-Na2=303.60      Na18-Na10-Na4-Na3=221.21      
Na18-Na10-Na4-Na5=357.38      Na18-Na10-Na4-Na8= 69.20      Na18-Na10-Na4-Na13= 67.65     Na18-Na10-Na4-Na14=178.78     
Na18-Na10-Na4-Na19=124.95     Na18-Na10-Na4-Na21=179.89     Na18-Na10-Na4-Na24=249.61     Na18-Na10-Na4-Na25=249.63     
Na18-Na10-Na4-Cl28=301.82     Na18-Na10-Na4-Cl29=306.44     Na18-Na10-Na4-Cl31= 33.42     Na18-Na10-Na4-Cl32=215.74     
Na18-Na10-Na4-Cl39=123.61     Na18-Na10-Na4-Cl41=122.57     Na23-Na10-Na4-Na2=355.24      Na23-Na10-Na4-Na3=272.84      
Na23-Na10-Na4-Na5= 49.01      Na23-Na10-Na4-Na8=120.84      Na23-Na10-Na4-Na13=119.28     Na23-Na10-Na4-Na14=230.41     
Na23-Na10-Na4-Na18= 51.63     Na23-Na10-Na4-Na19=176.58     Na23-Na10-Na4-Na21=231.52     Na23-Na10-Na4-Na24=301.25     
Na23-Na10-Na4-Na25=301.26     Na23-Na10-Na4-Cl28=353.46     Na23-Na10-Na4-Cl29=358.08     Na23-Na10-Na4-Cl31= 85.06     
Na23-Na10-Na4-Cl32=267.37     Na23-Na10-Na4-Cl39=175.24     Na23-Na10-Na4-Cl41=174.20     Na24-Na10-Na4-Na2= 53.99      
Na24-Na10-Na4-Na3=331.59      Na24-Na10-Na4-Na5=107.77      Na24-Na10-Na4-Na8=179.59      Na24-Na10-Na4-Na13=178.03     
Na24-Na10-Na4-Na14=289.17     Na24-Na10-Na4-Na18=110.39     Na24-Na10-Na4-Na19=235.34     Na24-Na10-Na4-Na21=290.28     
Na24-Na10-Na4-Na25=  0.00     Na24-Na10-Na4-Cl28= 52.21     Na24-Na10-Na4-Cl29= 56.83     Na24-Na10-Na4-Cl31=143.81     
Na24-Na10-Na4-Cl32=326.12     Na24-Na10-Na4-Cl39=234.00     Na24-Na10-Na4-Cl41=232.96     Cl29-Na10-Na4-Na2=357.16      
Cl29-Na10-Na4-Na3=274.77      Cl29-Na10-Na4-Na5= 50.94      Cl29-Na10-Na4-Na8=122.76      Cl29-Na10-Na4-Na13=121.20     
Cl29-Na10-Na4-Na14=232.34     Cl29-Na10-Na4-Na18= 53.56     Cl29-Na10-Na4-Na19=178.51     Cl29-Na10-Na4-Na21=233.45     
Cl29-Na10-Na4-Na24=303.17     Cl29-Na10-Na4-Na25=303.19     Cl29-Na10-Na4-Cl28=355.38     Cl29-Na10-Na4-Cl31= 86.98     
Cl29-Na10-Na4-Cl32=269.30     Cl29-Na10-Na4-Cl39=177.17     Cl29-Na10-Na4-Cl41=176.13     Cl33-Na10-Na4-Na2=263.03      
Cl33-Na10-Na4-Na3=180.63      Cl33-Na10-Na4-Na5=316.80      Cl33-Na10-Na4-Na8= 28.63      Cl33-Na10-Na4-Na13= 27.07     
Cl33-Na10-Na4-Na14=138.20     Cl33-Na10-Na4-Na18=319.42     Cl33-Na10-Na4-Na19= 84.37     Cl33-Na10-Na4-Na21=139.31     
Cl33-Na10-Na4-Na24=209.04     Cl33-Na10-Na4-Na25=209.05     Cl33-Na10-Na4-Cl28=261.25     Cl33-Na10-Na4-Cl29=265.87     
Cl33-Na10-Na4-Cl31=352.85     Cl33-Na10-Na4-Cl32=175.16     Cl33-Na10-Na4-Cl39= 83.03     Cl33-Na10-Na4-Cl41= 81.99     
Cl41-Na10-Na4-Na2=181.03      Cl41-Na10-Na4-Na3= 98.64      Cl41-Na10-Na4-Na5=234.81      Cl41-Na10-Na4-Na8=306.63      
Cl41-Na10-Na4-Na13=305.07     Cl41-Na10-Na4-Na14= 56.21     Cl41-Na10-Na4-Na18=237.43     Cl41-Na10-Na4-Na19=  2.38     
Cl41-Na10-Na4-Na21= 57.32     Cl41-Na10-Na4-Na24=127.04     Cl41-Na10-Na4-Na25=127.06     Cl41-Na10-Na4-Cl28=179.25     
Cl41-Na10-Na4-Cl29=183.87     Cl41-Na10-Na4-Cl31=270.85     Cl41-Na10-Na4-Cl32= 93.17     Cl41-Na10-Na4-Cl39=  1.04     
Cl42-Na10-Na4-Na2= 92.87      Cl42-Na10-Na4-Na3= 10.48      Cl42-Na10-Na4-Na5=146.65      Cl42-Na10-Na4-Na8=218.47      
Cl42-Na10-Na4-Na13=216.92     Cl42-Na10-Na4-Na14=328.05     Cl42-Na10-Na4-Na18=149.27     Cl42-Na10-Na4-Na19=274.22     
Cl42-Na10-Na4-Na21=329.16     Cl42-Na10-Na4-Na24= 38.88     Cl42-Na10-Na4-Na25= 38.90     Cl42-Na10-Na4-Cl28= 91.09     
Cl42-Na10-Na4-Cl29= 95.71     Cl42-Na10-Na4-Cl31=182.69     Cl42-Na10-Na4-Cl32=  5.01     Cl42-Na10-Na4-Cl39=272.88     
Cl42-Na10-Na4-Cl41=271.84     Cl43-Na10-Na4-Na2=342.18      Cl43-Na10-Na4-Na3=259.79      Cl43-Na10-Na4-Na5= 35.96      
Cl43-Na10-Na4-Na8=107.78      Cl43-Na10-Na4-Na13=106.23     Cl43-Na10-Na4-Na14=217.36     Cl43-Na10-Na4-Na18= 38.58     
Cl43-Na10-Na4-Na19=163.53     Cl43-Na10-Na4-Na21=218.47     Cl43-Na10-Na4-Na24=288.19     Cl43-Na10-Na4-Na25=288.21     
Cl43-Na10-Na4-Cl28=340.40     Cl43-Na10-Na4-Cl29=345.02     Cl43-Na10-Na4-Cl31= 72.00     Cl43-Na10-Na4-Cl32=254.32     
Cl43-Na10-Na4-Cl39=162.19     Cl43-Na10-Na4-Cl41=161.15     O60-Na10-Na4-Na2=180.36       O60-Na10-Na4-Na3= 97.97       
O60-Na10-Na4-Na5=234.14       O60-Na10-Na4-Na8=305.96       O60-Na10-Na4-Na13=304.40      O60-Na10-Na4-Na14= 55.54      
O60-Na10-Na4-Na18=236.76      O60-Na10-Na4-Na19=  1.71      O60-Na10-Na4-Na21= 56.65      O60-Na10-Na4-Na24=126.37      
O60-Na10-Na4-Na25=126.39      O60-Na10-Na4-Cl28=178.58      O60-Na10-Na4-Cl29=183.20      O60-Na10-Na4-Cl31=270.18      
O60-Na10-Na4-Cl32= 92.50      O60-Na10-Na4-Cl39=  0.37      O60-Na10-Na4-Cl41=359.33      Na4-Na10-Na6-Na7=211.99       
Na4-Na10-Na6-Na18=  3.67      Na4-Na10-Na6-Na23= 75.99      Na4-Na10-Na6-Cl33=292.48      Na4-Na10-Na6-Cl43=127.72      
Na4-Na10-Na6-Cl49= 40.54      Na4-Na10-Na6-O63=196.85       Na7-Na10-Na6-Na18=151.68      Na7-Na10-Na6-Na23=224.00      
Na7-Na10-Na6-Cl33= 80.49      Na7-Na10-Na6-Cl43=275.73      Na7-Na10-Na6-Cl49=188.55      Na7-Na10-Na6-O63=344.86       
Na8-Na10-Na6-Na7=266.27       Na8-Na10-Na6-Na18= 57.95      Na8-Na10-Na6-Na23=130.27      Na8-Na10-Na6-Cl33=346.76      
Na8-Na10-Na6-Cl43=182.00      Na8-Na10-Na6-Cl49= 94.82      Na8-Na10-Na6-O63=251.13       Na12-Na10-Na6-Na7= 72.44      
Na12-Na10-Na6-Na18=224.13     Na12-Na10-Na6-Na23=296.45     Na12-Na10-Na6-Cl33=152.93     Na12-Na10-Na6-Cl43=348.18     
Na12-Na10-Na6-Cl49=260.99     Na12-Na10-Na6-O63= 57.31      Na14-Na10-Na6-Na7=329.09      Na14-Na10-Na6-Na18=120.77     
Na14-Na10-Na6-Na23=193.09     Na14-Na10-Na6-Cl33= 49.57     Na14-Na10-Na6-Cl43=244.82     Na14-Na10-Na6-Cl49=157.64     
Na14-Na10-Na6-O63=313.95      Na18-Na10-Na6-Na7=208.32      Na18-Na10-Na6-Na23= 72.32     Na18-Na10-Na6-Cl33=288.80     
Na18-Na10-Na6-Cl43=124.05     Na18-Na10-Na6-Cl49= 36.87     Na18-Na10-Na6-O63=193.18      Na23-Na10-Na6-Na7=136.00      
Na23-Na10-Na6-Na18=287.68     Na23-Na10-Na6-Cl33=216.48     Na23-Na10-Na6-Cl43= 51.73     Na23-Na10-Na6-Cl49=324.55     
Na23-Na10-Na6-O63=120.86      Na24-Na10-Na6-Na7=133.12      Na24-Na10-Na6-Na18=284.81     Na24-Na10-Na6-Na23=357.13     
Na24-Na10-Na6-Cl33=213.61     Na24-Na10-Na6-Cl43= 48.86     Na24-Na10-Na6-Cl49=321.67     Na24-Na10-Na6-O63=117.99      
Cl29-Na10-Na6-Na7=173.60      Cl29-Na10-Na6-Na18=325.28     Cl29-Na10-Na6-Na23= 37.60     Cl29-Na10-Na6-Cl33=254.08     
Cl29-Na10-Na6-Cl43= 89.33     Cl29-Na10-Na6-Cl49=  2.15     Cl29-Na10-Na6-O63=158.46      Cl33-Na10-Na6-Na7=279.51      
Cl33-Na10-Na6-Na18= 71.20     Cl33-Na10-Na6-Na23=143.52     Cl33-Na10-Na6-Cl43=195.25     Cl33-Na10-Na6-Cl49=108.07     
Cl33-Na10-Na6-O63=264.38      Cl41-Na10-Na6-Na7=269.21      Cl41-Na10-Na6-Na18= 60.89     Cl41-Na10-Na6-Na23=133.21     
Cl41-Na10-Na6-Cl33=349.70     Cl41-Na10-Na6-Cl43=184.94     Cl41-Na10-Na6-Cl49= 97.76     Cl41-Na10-Na6-O63=254.07      
Cl42-Na10-Na6-Na7= 71.89      Cl42-Na10-Na6-Na18=223.57     Cl42-Na10-Na6-Na23=295.89     Cl42-Na10-Na6-Cl33=152.38     
Cl42-Na10-Na6-Cl43=347.62     Cl42-Na10-Na6-Cl49=260.44     Cl42-Na10-Na6-O63= 56.75      Cl43-Na10-Na6-Na7= 84.27      
Cl43-Na10-Na6-Na18=235.95     Cl43-Na10-Na6-Na23=308.27     Cl43-Na10-Na6-Cl33=164.75     Cl43-Na10-Na6-Cl49=272.82     
Cl43-Na10-Na6-O63= 69.13      O60-Na10-Na6-Na7=348.48       O60-Na10-Na6-Na18=140.16      O60-Na10-Na6-Na23=212.48      
O60-Na10-Na6-Cl33= 68.96      O60-Na10-Na6-Cl43=264.21      O60-Na10-Na6-Cl49=177.03      O60-Na10-Na6-O63=333.34       
Na4-Na10-Na7-Na6= 79.37       Na4-Na10-Na7-Na12=176.38      Na4-Na10-Na7-Cl33= 29.31      Na4-Na10-Na7-Cl43=124.64      
Na4-Na10-Na7-Cl47=191.48      Na4-Na10-Na7-O60=276.45       Na4-Na10-Na7-O63= 98.52       Na4-Na10-Na7-H65=126.48       
Na6-Na10-Na7-Na12= 97.01      Na6-Na10-Na7-Cl33=309.94      Na6-Na10-Na7-Cl43= 45.27      Na6-Na10-Na7-Cl47=112.11      
Na6-Na10-Na7-O60=197.08       Na6-Na10-Na7-O63= 19.15       Na6-Na10-Na7-H65= 47.11       Na8-Na10-Na7-Na6= 83.12       
Na8-Na10-Na7-Na12=180.13      Na8-Na10-Na7-Cl33= 33.06      Na8-Na10-Na7-Cl43=128.39      Na8-Na10-Na7-Cl47=195.23      
Na8-Na10-Na7-O60=280.20       Na8-Na10-Na7-O63=102.27       Na8-Na10-Na7-H65=130.23       Na12-Na10-Na7-Na6=262.99      
Na12-Na10-Na7-Cl33=212.93     Na12-Na10-Na7-Cl43=308.26     Na12-Na10-Na7-Cl47= 15.10     Na12-Na10-Na7-O60=100.07      
Na12-Na10-Na7-O63=282.14      Na12-Na10-Na7-H65=310.10      Na14-Na10-Na7-Na6=177.19      Na14-Na10-Na7-Na12=274.20     
Na14-Na10-Na7-Cl33=127.13     Na14-Na10-Na7-Cl43=222.46     Na14-Na10-Na7-Cl47=289.30     Na14-Na10-Na7-O60= 14.27      
Na14-Na10-Na7-O63=196.34      Na14-Na10-Na7-H65=224.30      Na18-Na10-Na7-Na6= 22.92      Na18-Na10-Na7-Na12=119.93     
Na18-Na10-Na7-Cl33=332.86     Na18-Na10-Na7-Cl43= 68.19     Na18-Na10-Na7-Cl47=135.03     Na18-Na10-Na7-O60=220.00      
Na18-Na10-Na7-O63= 42.07      Na18-Na10-Na7-H65= 70.03      Na23-Na10-Na7-Na6=323.78      Na23-Na10-Na7-Na12= 60.79     
Na23-Na10-Na7-Cl33=273.72     Na23-Na10-Na7-Cl43=  9.05     Na23-Na10-Na7-Cl47= 75.88     Na23-Na10-Na7-O60=160.85      
Na23-Na10-Na7-O63=342.93      Na23-Na10-Na7-H65= 10.89      Na24-Na10-Na7-Na6=266.19      Na24-Na10-Na7-Na12=  3.20     
Na24-Na10-Na7-Cl33=216.12     Na24-Na10-Na7-Cl43=311.45     Na24-Na10-Na7-Cl47= 18.29     Na24-Na10-Na7-O60=103.26      
Na24-Na10-Na7-O63=285.33      Na24-Na10-Na7-H65=313.30      Cl29-Na10-Na7-Na6=350.15      Cl29-Na10-Na7-Na12= 87.16     
Cl29-Na10-Na7-Cl33=300.09     Cl29-Na10-Na7-Cl43= 35.42     Cl29-Na10-Na7-Cl47=102.26     Cl29-Na10-Na7-O60=187.23      
Cl29-Na10-Na7-O63=  9.30      Cl29-Na10-Na7-H65= 37.27      Cl33-Na10-Na7-Na6= 50.06      Cl33-Na10-Na7-Na12=147.07     
Cl33-Na10-Na7-Cl43= 95.33     Cl33-Na10-Na7-Cl47=162.17     Cl33-Na10-Na7-O60=247.14      Cl33-Na10-Na7-O63= 69.21      
Cl33-Na10-Na7-H65= 97.17      Cl41-Na10-Na7-Na6=122.65      Cl41-Na10-Na7-Na12=219.65     Cl41-Na10-Na7-Cl33= 72.58     
Cl41-Na10-Na7-Cl43=167.91     Cl41-Na10-Na7-Cl47=234.75     Cl41-Na10-Na7-O60=319.72      Cl41-Na10-Na7-O63=141.79      
Cl41-Na10-Na7-H65=169.76      Cl42-Na10-Na7-Na6=224.28      Cl42-Na10-Na7-Na12=321.28     Cl42-Na10-Na7-Cl33=174.21     
Cl42-Na10-Na7-Cl43=269.54     Cl42-Na10-Na7-Cl47=336.38     Cl42-Na10-Na7-O60= 61.35      Cl42-Na10-Na7-O63=243.42      
Cl42-Na10-Na7-H65=271.39      Cl43-Na10-Na7-Na6=314.73      Cl43-Na10-Na7-Na12= 51.74     Cl43-Na10-Na7-Cl33=264.67     
Cl43-Na10-Na7-Cl47= 66.84     Cl43-Na10-Na7-O60=151.81      Cl43-Na10-Na7-O63=333.88      Cl43-Na10-Na7-H65=  1.84      
O60-Na10-Na7-Na6=162.92       O60-Na10-Na7-Na12=259.93      O60-Na10-Na7-Cl33=112.86      O60-Na10-Na7-Cl43=208.19      
O60-Na10-Na7-Cl47=275.03      O60-Na10-Na7-O63=182.07       O60-Na10-Na7-H65=210.04       Na4-Na10-Na8-Na13=  1.49      
Na4-Na10-Na8-Na18= 74.51      Na4-Na10-Na8-Na19=304.05      Na4-Na10-Na8-Cl31= 38.14      Na4-Na10-Na8-Cl33=137.90      
Na4-Na10-Na8-Cl38=304.19      Na4-Na10-Na8-Cl41=302.55      Na6-Na10-Na8-Na4=234.24       Na6-Na10-Na8-Na13=235.73      
Na6-Na10-Na8-Na18=308.75      Na6-Na10-Na8-Na19=178.29      Na6-Na10-Na8-Cl31=272.39      Na6-Na10-Na8-Cl33= 12.14      
Na6-Na10-Na8-Cl38=178.43      Na6-Na10-Na8-Cl41=176.80      Na7-Na10-Na8-Na4=182.02       Na7-Na10-Na8-Na13=183.51      
Na7-Na10-Na8-Na18=256.53      Na7-Na10-Na8-Na19=126.07      Na7-Na10-Na8-Cl31=220.16      Na7-Na10-Na8-Cl33=319.91      
Na7-Na10-Na8-Cl38=126.21      Na7-Na10-Na8-Cl41=124.57      Na12-Na10-Na8-Na4=181.60      Na12-Na10-Na8-Na13=183.09     
Na12-Na10-Na8-Na18=256.11     Na12-Na10-Na8-Na19=125.65     Na12-Na10-Na8-Cl31=219.75     Na12-Na10-Na8-Cl33=319.50     
Na12-Na10-Na8-Cl38=125.79     Na12-Na10-Na8-Cl41=124.15     Na14-Na10-Na8-Na4= 58.30      Na14-Na10-Na8-Na13= 59.79     
Na14-Na10-Na8-Na18=132.81     Na14-Na10-Na8-Na19=  2.35     Na14-Na10-Na8-Cl31= 96.44     Na14-Na10-Na8-Cl33=196.20     
Na14-Na10-Na8-Cl38=  2.49     Na14-Na10-Na8-Cl41=  0.85     Na18-Na10-Na8-Na4=285.49      Na18-Na10-Na8-Na13=286.98     
Na18-Na10-Na8-Na19=229.54     Na18-Na10-Na8-Cl31=323.63     Na18-Na10-Na8-Cl33= 63.39     Na18-Na10-Na8-Cl38=229.68     
Na18-Na10-Na8-Cl41=228.04     Na23-Na10-Na8-Na4=281.50      Na23-Na10-Na8-Na13=282.99     Na23-Na10-Na8-Na18=356.01     
Na23-Na10-Na8-Na19=225.54     Na23-Na10-Na8-Cl31=319.64     Na23-Na10-Na8-Cl33= 59.39     Na23-Na10-Na8-Cl38=225.69     
Na23-Na10-Na8-Cl41=224.05     Na24-Na10-Na8-Na4=359.51      Na24-Na10-Na8-Na13=  1.00     Na24-Na10-Na8-Na18= 74.02     
Na24-Na10-Na8-Na19=303.56     Na24-Na10-Na8-Cl31= 37.65     Na24-Na10-Na8-Cl33=137.41     Na24-Na10-Na8-Cl38=303.70     
Na24-Na10-Na8-Cl41=302.06     Cl29-Na10-Na8-Na4=321.41      Cl29-Na10-Na8-Na13=322.90     Cl29-Na10-Na8-Na18= 35.92     
Cl29-Na10-Na8-Na19=265.45     Cl29-Na10-Na8-Cl31=359.55     Cl29-Na10-Na8-Cl33= 99.30     Cl29-Na10-Na8-Cl38=265.60     
Cl29-Na10-Na8-Cl41=263.96     Cl33-Na10-Na8-Na4=222.10      Cl33-Na10-Na8-Na13=223.60     Cl33-Na10-Na8-Na18=296.61     
Cl33-Na10-Na8-Na19=166.15     Cl33-Na10-Na8-Cl31=260.25     Cl33-Na10-Na8-Cl38=166.30     Cl33-Na10-Na8-Cl41=164.66     
Cl41-Na10-Na8-Na4= 57.45      Cl41-Na10-Na8-Na13= 58.94     Cl41-Na10-Na8-Na18=131.96     Cl41-Na10-Na8-Na19=  1.49     
Cl41-Na10-Na8-Cl31= 95.59     Cl41-Na10-Na8-Cl33=195.34     Cl41-Na10-Na8-Cl38=  1.64     Cl42-Na10-Na8-Na4= 69.87      
Cl42-Na10-Na8-Na13= 71.36     Cl42-Na10-Na8-Na18=144.38     Cl42-Na10-Na8-Na19= 13.91     Cl42-Na10-Na8-Cl31=108.01     
Cl42-Na10-Na8-Cl33=207.76     Cl42-Na10-Na8-Cl38= 14.06     Cl42-Na10-Na8-Cl41= 12.42     Cl43-Na10-Na8-Na4=232.83      
Cl43-Na10-Na8-Na13=234.32     Cl43-Na10-Na8-Na18=307.34     Cl43-Na10-Na8-Na19=176.88     Cl43-Na10-Na8-Cl31=270.97     
Cl43-Na10-Na8-Cl33= 10.72     Cl43-Na10-Na8-Cl38=177.02     Cl43-Na10-Na8-Cl41=175.38     O60-Na10-Na8-Na4=139.67       
O60-Na10-Na8-Na13=141.16      O60-Na10-Na8-Na18=214.18      O60-Na10-Na8-Na19= 83.71      O60-Na10-Na8-Cl31=177.81      
O60-Na10-Na8-Cl33=277.56      O60-Na10-Na8-Cl38= 83.86      O60-Na10-Na8-Cl41= 82.22      

========================================================================
 FINAL SINGLEPOINT CALCULATION ON OPTIMIZED GEOMETRY
========================================================================

 Ncao       : 380
 Nao        : 355
 Nshell     : 145
 Nel        : 240
 T(el)      :   300.0
 intcut     :    25.0
 scfconv/Eh :  0.100E-05
   qconv/e  :  0.100E-03
 intneglect :  0.100E-07
 broydamp   :      0.250
 iter      E             dE          RMSdq      gap      omega  full diag
   1   -148.4110082 -0.148411E+03  0.244E-04    2.26       0.0  T
   2   -148.4110082 -0.131962E-09  0.214E-04    2.26      57.9  T
   3   -148.4110082 -0.279584E-09  0.176E-04    2.26      70.5  T
speedup  1.00
cpu  time for SCC    0.09 s
wall time for SCC    0.09 s

   *** convergence criteria satisfied after 3 iterations ***

          eigenvalues
 #    :         108        109        110        111        112        113        114        115
 occ. :        2.000      2.000      2.000      2.000      2.000      2.000      2.000      2.000
 eps  :       -10.781    -10.658    -10.635    -10.617    -10.606    -10.596    -10.580    -10.529
 #    :         116        117        118        119        120        121        122        123
 occ. :        2.000      2.000      2.000      2.000      2.000      0.000      0.000      0.000
 eps  :       -10.488    -10.487    -10.468    -10.350    -10.206     -7.947     -7.514     -6.767
 #    :         124        125        126        127        128        129        130        131
 occ. :        0.000      0.000      0.000      0.000      0.000      0.000      0.000      0.000
 eps  :        -6.333     -5.705     -5.100     -4.145     -4.063     -3.799     -3.085     -2.832


   #   Z            q   n(s)   n(p)   n(d)      C6AA      α(0)
   1  11 Na     0.695  0.113  0.192  0.000    68.240    26.733
   2  11 Na     0.783  0.007  0.210  0.000    67.166    26.522
   3  11 Na     0.692  0.054  0.254  0.000    68.284    26.742
   4  11 Na     0.800  0.002  0.198  0.000    66.963    26.482
   5  11 Na     0.716  0.046  0.238  0.000    67.987    26.683
   6  11 Na     0.750  0.093  0.157  0.000    67.567    26.601
   7  11 Na     0.806  0.070  0.124  0.000    66.889    26.467
   8  11 Na     0.755  0.069  0.177  0.000    67.511    26.590
   9  11 Na     0.697  0.088  0.215  0.000    68.222    26.730
  10  11 Na     0.808  0.005  0.188  0.000    66.869    26.463
  11  11 Na     0.693  0.114  0.193  0.000    68.263    26.738
  12  11 Na     0.743  0.091  0.166  0.000    67.657    26.619
  13  11 Na     0.771  0.058  0.171  0.000    67.312    26.551
  14  11 Na     0.751  0.069  0.180  0.000    67.561    26.600
  15  11 Na     0.699  0.082  0.219  0.000    68.199    26.725
  16  11 Na     0.751  0.066  0.183  0.000    67.554    26.598
  17  11 Na     0.674  0.054  0.273  0.000    68.507    26.785
  18  11 Na     0.713  0.048  0.239  0.000    68.026    26.691
  19  11 Na     0.798  0.054  0.148  0.000    66.990    26.487
  20  11 Na     0.715  0.081  0.204  0.000    68.002    26.686
  21  11 Na     0.708  0.077  0.214  0.000    68.077    26.701
  22  11 Na     0.702  0.085  0.213  0.000    68.158    26.717
  23  11 Na     0.748  0.039  0.213  0.000    67.592    26.606
  24  11 Na     0.729  0.047  0.224  0.000    67.820    26.651
  25  11 Na     0.712  0.047  0.241  0.000    68.033    26.693
  26  17 Cl    -0.740  1.981  5.755  0.004   124.919    17.099
  27  17 Cl    -0.745  1.978  5.764  0.003   125.130    17.114
  28  17 Cl    -0.738  1.982  5.749  0.007   124.849    17.095
  29  17 Cl    -0.743  1.980  5.759  0.005   125.068    17.110
  30  17 Cl    -0.741  1.977  5.761  0.002   124.961    17.102
  31  17 Cl    -0.732  1.979  5.751  0.002   124.612    17.078
  32  17 Cl    -0.733  1.977  5.750  0.006   124.666    17.082
  33  17 Cl    -0.715  1.983  5.731  0.001   123.957    17.034
  34  17 Cl    -0.765  1.976  5.787  0.001   125.932    17.169
  35  17 Cl    -0.730  1.978  5.750  0.002   124.542    17.074
  36  17 Cl    -0.742  1.977  5.765  0.001   125.030    17.107
  37  17 Cl    -0.735  1.980  5.752  0.003   124.721    17.086
  38  17 Cl    -0.766  1.974  5.790  0.001   125.956    17.170
  39  17 Cl    -0.741  1.980  5.759  0.003   124.987    17.104
  40  17 Cl    -0.763  1.974  5.788  0.001   125.864    17.164
  41  17 Cl    -0.745  1.977  5.758  0.010   125.126    17.114
  42  17 Cl    -0.743  1.977  5.761  0.005   125.036    17.107
  43  17 Cl    -0.746  1.975  5.768  0.003   125.175    17.117
  44  17 Cl    -0.736  1.976  5.759  0.002   124.779    17.090
  45  17 Cl    -0.759  1.974  5.783  0.002   125.703    17.153
  46  17 Cl    -0.744  1.976  5.766  0.001   125.080    17.110
  47  17 Cl    -0.783  1.980  5.795  0.008   126.672    17.219
  48  17 Cl    -0.729  1.979  5.749  0.000   124.479    17.069
  49  17 Cl    -0.730  1.978  5.752  0.000   124.525    17.072
  50  17 Cl    -0.739  1.977  5.760  0.002   124.881    17.097
  51   8 O     -0.591  1.719  4.872  0.000    24.876     6.736
  52   1 H      0.304  0.696  0.000  0.000     0.710     1.323
  53   1 H      0.319  0.681  0.000  0.000     0.654     1.264
  54   8 O     -0.598  1.723  4.875  0.000    25.056     6.760
  55   1 H      0.297  0.703  0.000  0.000     0.730     1.342
  56   1 H      0.321  0.679  0.000  0.000     0.646     1.255
  57   8 O     -0.599  1.724  4.874  0.000    25.071     6.762
  58   1 H      0.314  0.686  0.000  0.000     0.665     1.274
  59   1 H      0.291  0.709  0.000  0.000     0.748     1.359
  60   8 O     -0.660  1.723  4.937  0.000    26.578     6.963
  61   1 H      0.358  0.642  0.000  0.000     0.560     1.169
  62   1 H      0.358  0.642  0.000  0.000     0.564     1.176
  63   8 O     -0.626  1.717  4.909  0.000    25.727     6.850
  64   1 H      0.333  0.667  0.000  0.000     0.629     1.246
  65   1 H      0.355  0.645  0.000  0.000     0.562     1.171

 Mol. C6AA /au·bohr⁶  :     224684.126437
 Mol. C8AA /au·bohr⁸  :   15318819.434338
 Mol. α(0) /au        :       1140.248067

 
 Wiberg/Mayer (AO) data. WBOs > 0.1 written file <wbo>
 largest (>0.05) Wiberg bond orders for each atom
           total WBO             WBO to atom ...
     1  Na  0.544    Cl  36 0.177    Cl  50 0.166    Cl  46 0.159
     2  Na  0.400    Cl  29 0.122    Cl  28 0.098    Cl  37 0.073    Cl  35 0.053
     3  Na  0.564    Cl  39 0.165    Cl  44 0.111    Cl  36 0.106    Cl  28 0.069    Cl  46 0.060
     4  Na  0.403    Cl  41 0.154    Cl  29 0.084    Cl  31 0.073
     5  Na  0.528    Cl  31 0.137    Cl  35 0.112    Cl  36 0.100    Cl  50 0.064    Cl  28 0.061
     6  Na  0.461    Cl  49 0.169    Cl  33 0.097    Cl  43 0.084    O   63 0.078
     7  Na  0.372    Cl  47 0.102    O   60 0.083    O   63 0.073    Cl  33 0.054
     8  Na  0.473    Cl  38 0.173    Cl  33 0.130    Cl  41 0.072    Cl  31 0.069
     9  Na  0.548    Cl  45 0.168    Cl  48 0.136    Cl  37 0.109    Cl  30 0.092
    10  Na  0.384    Cl  43 0.111    Cl  33 0.081
    11  Na  0.547    Cl  27 0.175    Cl  44 0.174    Cl  46 0.156
    12  Na  0.481    Cl  47 0.212    Cl  48 0.091    Cl  43 0.084    Cl  42 0.078
    13  Na  0.430    Cl  38 0.104    O   54 0.087    Cl  36 0.086    Cl  39 0.073    Cl  31 0.059
    14  Na  0.463    Cl  42 0.166    Cl  34 0.122    Cl  41 0.084    Cl  32 0.053
    15  Na  0.549    Cl  40 0.149    Cl  50 0.142    Cl  26 0.109    Cl  35 0.104
    16  Na  0.455    Cl  27 0.125    Cl  37 0.085    Cl  26 0.077    Cl  45 0.073    O   57 0.072
    17  Na  0.602    Cl  26 0.124    Cl  27 0.116    Cl  50 0.106    Cl  46 0.102    Cl  28 0.084
    18  Na  0.545    Cl  49 0.113    Cl  33 0.111    Cl  31 0.107    Cl  35 0.093    Cl  29 0.053
    19  Na  0.386    Cl  34 0.097    O   51 0.092    Cl  38 0.087    Cl  39 0.058
    20  Na  0.522    Cl  40 0.176    Cl  49 0.117    Cl  30 0.096    Cl  35 0.095
    21  Na  0.535    Cl  34 0.197    Cl  44 0.107    Cl  32 0.095    Cl  39 0.095
    22  Na  0.544    Cl  45 0.167    Cl  40 0.129    Cl  26 0.114    Cl  30 0.091
    23  Na  0.484    Cl  30 0.125    Cl  48 0.108    Cl  43 0.100    Cl  49 0.080
    24  Na  0.517    Cl  42 0.144    Cl  48 0.137    Cl  32 0.073    Cl  37 0.068
    25  Na  0.525    Cl  32 0.167    Cl  37 0.112    Cl  44 0.093    Cl  28 0.062
    26  Cl  0.487    Na  17 0.124    Na  22 0.114    Na  15 0.109    Na  16 0.077
    27  Cl  0.476    Na  11 0.175    Na  16 0.125    Na  17 0.116
    28  Cl  0.490    Na   2 0.098    Na  17 0.084    Na   3 0.069    Na  25 0.062    Na   5 0.061
    29  Cl  0.457    Na   2 0.122    Na   4 0.084    Na  18 0.053
    30  Cl  0.484    Na  23 0.125    Na  20 0.096    Na   9 0.092    Na  22 0.091
    31  Cl  0.476    Na   5 0.137    Na  18 0.107    Na   4 0.073    Na   8 0.069    Na  13 0.059
    32  Cl  0.475    Na  25 0.167    Na  21 0.095    Na  24 0.073    Na  14 0.053
    33  Cl  0.507    Na   8 0.130    Na  18 0.111    Na   6 0.097    Na  10 0.081    Na   7 0.054
    34  Cl  0.434    Na  21 0.197    Na  14 0.122    Na  19 0.097
    35  Cl  0.489    Na   5 0.112    Na  15 0.104    Na  20 0.095    Na  18 0.093    Na   2 0.053
    36  Cl  0.475    Na   1 0.177    Na   3 0.106    Na   5 0.100    Na  13 0.086
    37  Cl  0.485    Na  25 0.112    Na   9 0.109    Na  16 0.085    Na   2 0.073    Na  24 0.068
    38  Cl  0.441    Na   8 0.173    Na  13 0.104    Na  19 0.087
    39  Cl  0.474    Na   3 0.165    Na  21 0.095    Na  13 0.073    Na  19 0.058
    40  Cl  0.443    Na  20 0.176    Na  15 0.149    Na  22 0.129
    41  Cl  0.464    Na   4 0.154    Na  14 0.084    Na   8 0.072
    42  Cl  0.467    Na  14 0.166    Na  24 0.144    Na  12 0.078
    43  Cl  0.460    Na  10 0.111    Na  23 0.100    Na   6 0.084    Na  12 0.084
    44  Cl  0.487    Na  11 0.174    Na   3 0.111    Na  21 0.107    Na  25 0.093
    45  Cl  0.449    Na   9 0.168    Na  22 0.167    Na  16 0.073
    46  Cl  0.492    Na   1 0.159    Na  11 0.156    Na  17 0.102    Na   3 0.060
    47  Cl  0.410    Na  12 0.212    Na   7 0.102
    48  Cl  0.493    Na  24 0.137    Na   9 0.136    Na  23 0.108    Na  12 0.091
    49  Cl  0.494    Na   6 0.169    Na  20 0.117    Na  18 0.113    Na  23 0.080
    50  Cl  0.485    Na   1 0.166    Na  15 0.142    Na  17 0.106    Na   5 0.064
    51  O   1.897    H   52 0.910    H   53 0.887    Na  19 0.092
    52  H   0.908    O   51 0.910
    53  H   0.898    O   51 0.887
    54  O   1.892    H   55 0.915    H   56 0.878    Na  13 0.087
    55  H   0.911    O   54 0.915
    56  H   0.897    O   54 0.878
    57  O   1.888    H   59 0.919    H   58 0.877    Na  16 0.072
    58  H   0.902    O   57 0.877
    59  H   0.915    O   57 0.919
    60  O   1.880    H   61 0.865    H   62 0.858    Na   7 0.083
    61  H   0.871    O   60 0.865
    62  H   0.871    O   60 0.858
    63  O   1.908    H   64 0.887    H   65 0.859    Na   6 0.078    Na   7 0.073
    64  H   0.889    O   63 0.887
    65  H   0.874    O   63 0.859
 MOs/occ written to file <molden.input>
 
molecular dipole:
                 x           y           z       tot (Debye)
 q only:       -1.314       0.011      -6.511
   full:       -0.309      -2.752       0.173       7.052
molecular quadrupole (traceless):
                xx          xy          yy          xz          yz          zz
 q only:       -7.675     -16.823     -12.833      65.553      -6.604      20.509
  q+dip:      -15.305     -15.107      -7.675      59.111      -0.968      22.980
   full:      -18.138     -14.475      -7.020      58.058      -0.501      25.158

SCC energy    :    -148.4110082
rep           :       0.2670462
ES            :       1.9079946
AES           :      -0.0677828
AXC           :      -0.0156353
disp          :      -0.1636746
XB            :       0.0000000
fix           :       0.0000000
total E       :    -148.1375680
atomizationE  :       9.1785829     5759.65
(atE without considering molecular charge,
 total energy contains solvation terms)
H-L gap (eV)  :          2.2581
optimized geometry written to: xtbopt.xyz

           ------------------------------------------------- 
          |                Numerical Hessian                |
           ------------------------------------------------- 
step length          :   0.00500
SCC accuracy         :   0.25000
Hessian scale factor :   1.00000
frozen atoms in %    :   0.00000    0
RMS gradient         :   0.00007
estimated CPU  time      4.20 min
estimated wall time      4.21 min

writing file <hessian>.
 
 projected vibrational frequencies (cm-1)
eigval :       -0.00    -0.00     0.00     0.00     0.00     0.00
eigval :       11.67    15.86    15.96    26.82    32.48    36.69
eigval :       37.41    38.86    40.08    40.66    42.68    44.47
eigval :       47.77    50.59    52.60    54.18    56.20    57.77
eigval :       60.46    61.61    62.75    62.89    64.31    65.13
eigval :       67.23    67.67    68.22    68.75    71.21    71.75
eigval :       72.68    73.52    74.23    75.34    76.47    77.20
eigval :       80.35    81.56    82.30    83.82    84.81    85.57
eigval :       85.85    86.84    87.56    88.82    89.82    91.34
eigval :       92.28    93.83    94.74    95.38    96.16    97.83
eigval :       98.21   100.06   101.14   102.29   103.83   105.40
eigval :      105.66   108.19   109.30   110.45   112.03   113.23
eigval :      113.94   115.09   116.36   117.48   118.49   119.47
eigval :      120.42   121.33   123.76   124.92   126.39   127.88
eigval :      128.46   130.43   130.77   131.95   133.33   134.75
eigval :      135.47   136.79   137.54   138.95   140.89   141.21
eigval :      142.17   142.82   144.68   145.56   146.92   149.28
eigval :      149.51   150.77   152.74   153.77   154.40   155.31
eigval :      155.92   158.43   159.41   160.04   160.74   161.19
eigval :      162.00   163.03   164.45   164.57   165.15   166.57
eigval :      168.37   169.81   170.71   173.39   174.11   174.46
eigval :      175.57   176.34   178.02   178.85   180.87   182.02
eigval :      182.81   184.88   187.03   188.42   189.98   191.43
eigval :      191.87   192.14   192.79   194.82   197.42   198.38
eigval :      199.25   199.93   201.79   202.31   204.10   206.54
eigval :      208.97   210.43   210.95   212.69   213.41   215.49
eigval :      216.38   217.01   220.60   221.78   225.27   226.06
eigval :      228.92   232.79   236.61   240.00   261.92   262.03
eigval :      284.33   288.32   319.54   327.71   332.71   350.53
eigval :      383.12   393.57   399.08   433.63   487.05   579.38
eigval :     1510.92  1535.69  1547.54  1549.43  1552.78  3376.77
eigval :     3394.90  3469.06  3477.39  3506.51  3543.18  3566.47
eigval :     3641.92  3649.93  3651.61
 reduced masses (amu)
   1: 29.71   2: 28.97   3: 29.74   4: 29.13   5: 28.89   6: 28.93   7: 14.68   8: 16.06
   9: 15.01  10: 27.54  11: 31.57  12: 28.72  13: 27.78  14: 29.06  15: 27.61  16: 29.44
  17: 28.88  18: 28.65  19: 26.59  20: 29.72  21: 29.26  22: 28.56  23: 28.38  24: 29.67
  25: 31.13  26: 30.51  27: 27.76  28: 28.87  29: 29.06  30: 29.92  31: 30.46  32: 28.80
  33: 29.07  34: 29.84  35: 28.88  36: 30.29  37: 30.04  38: 29.24  39: 29.96  40: 30.60
  41: 29.08  42: 30.43  43: 30.15  44: 29.52  45: 30.28  46: 30.88  47: 29.66  48: 29.33
  49: 30.26  50: 31.05  51: 31.00  52: 30.52  53: 30.55  54: 31.36  55: 31.44  56: 29.21
  57: 30.46  58: 31.26  59: 30.03  60: 29.70  61: 29.57  62: 31.06  63: 28.69  64: 27.84
  65: 27.93  66: 26.97  67: 27.17  68: 29.10  69: 28.13  70: 26.35  71: 27.10  72: 25.89
  73: 26.05  74: 26.77  75: 27.59  76: 25.00  77: 28.25  78: 26.51  79: 27.16  80: 27.86
  81: 24.69  82: 26.65  83: 28.02  84: 26.83  85: 27.37  86: 26.11  87: 26.05  88: 27.28
  89: 26.22  90: 27.83  91: 26.57  92: 27.78  93: 26.77  94: 27.92  95: 26.58  96: 27.63
  97: 27.79  98: 27.44  99: 27.83 100: 26.98 101: 26.86 102: 28.11 103: 27.14 104: 27.47
 105: 27.14 106: 26.24 107: 26.56 108: 27.52 109: 26.22 110: 25.85 111: 27.93 112: 28.61
 113: 27.34 114: 28.01 115: 26.42 116: 26.30 117: 25.64 118: 26.54 119: 26.44 120: 28.23
 121: 27.42 122: 27.25 123: 28.64 124: 28.18 125: 28.47 126: 27.94 127: 27.02 128: 27.03
 129: 26.63 130: 27.01 131: 27.76 132: 28.94 133: 27.94 134: 27.65 135: 27.80 136: 26.46
 137: 27.24 138: 29.15 139: 26.99 140: 26.63 141: 27.52 142: 26.45 143: 26.16 144: 25.94
 145: 23.39 146: 23.40 147: 26.57 148: 11.86 149: 26.68 150: 27.00 151: 26.96 152: 26.39
 153: 20.50 154: 26.14 155: 24.66 156: 16.00 157: 17.54 158: 27.00 159: 25.78 160: 24.80
 161: 16.58 162: 25.44 163: 22.19 164: 21.32 165: 25.38 166: 25.76 167:  8.47 168: 26.25
 169:  3.10 170: 19.38 171:  4.61 172:  3.84 173:  2.67 174:  3.01 175:  3.73 176:  3.95
 177:  3.32 178:  2.66 179:  2.69 180:  2.51 181:  1.97 182:  2.05 183:  1.95 184:  2.01
 185:  2.00 186:  1.90 187:  1.91 188:  1.90 189:  2.07 190:  1.63 191:  1.92 192:  1.81
 193:  1.82 194:  1.79 195:  1.81
 IR intensities (amu)
   1:  0.37   2:  0.55   3:  0.64   4:  0.47   5:  0.60   6:  0.55   7:  0.26   8:  0.36
   9:  0.34  10:  0.16  11:  0.30  12:  0.23  13:  0.23  14:  0.20  15:  0.20  16:  0.07
  17:  0.09  18:  0.16  19:  0.29  20:  0.19  21:  0.19  22:  0.23  23:  0.33  24:  0.05
  25:  0.11  26:  0.26  27:  0.30  28:  0.23  29:  0.27  30:  0.23  31:  0.08  32:  0.19
  33:  0.17  34:  0.24  35:  0.16  36:  0.06  37:  0.36  38:  0.24  39:  0.05  40:  0.31
  41:  0.27  42:  0.23  43:  0.12  44:  0.13  45:  0.23  46:  0.09  47:  0.15  48:  0.09
  49:  0.16  50:  0.16  51:  0.03  52:  0.17  53:  0.23  54:  0.12  55:  0.26  56:  0.12
  57:  0.26  58:  0.11  59:  0.13  60:  0.13  61:  0.27  62:  0.15  63:  0.41  64:  0.27
  65:  0.17  66:  0.24  67:  0.09  68:  0.25  69:  0.17  70:  0.36  71:  0.28  72:  0.20
  73:  0.41  74:  0.31  75:  0.39  76:  0.33  77:  0.42  78:  0.37  79:  0.36  80:  0.45
  81:  0.35  82:  0.44  83:  0.77  84:  0.42  85:  0.39  86:  0.81  87:  0.53  88:  0.70
  89:  0.16  90:  0.17  91:  0.11  92:  0.38  93:  0.71  94:  0.77  95:  0.48  96:  0.53
  97:  0.77  98:  0.33  99:  0.46 100:  0.51 101:  0.81 102:  0.58 103:  0.75 104:  0.33
 105:  0.55 106:  0.51 107:  0.31 108:  0.48 109:  0.55 110:  0.64 111:  0.23 112:  0.46
 113:  1.16 114:  0.66 115:  1.24 116:  0.65 117:  0.59 118:  0.32 119:  0.79 120:  0.58
 121:  0.69 122:  0.57 123:  0.50 124:  0.46 125:  0.59 126:  0.93 127:  0.52 128:  0.95
 129:  0.85 130:  0.32 131:  0.72 132:  0.65 133:  0.73 134:  0.69 135:  1.42 136:  1.55
 137:  1.03 138:  0.62 139:  0.71 140:  0.73 141:  1.49 142:  1.10 143:  1.00 144:  0.45
 145:  0.88 146:  0.40 147:  1.32 148:  0.57 149:  0.80 150:  0.63 151:  1.23 152:  1.22
 153:  0.61 154:  1.12 155:  0.74 156:  1.33 157:  0.78 158:  0.85 159:  2.86 160:  1.78
 161:  1.00 162:  1.42 163:  1.90 164:  0.67 165:  1.78 166:  1.28 167:  1.07 168:  1.37
 169:  0.35 170:  0.98 171:  0.77 172:  0.74 173:  0.47 174:  0.60 175:  0.69 176:  0.85
 177:  0.90 178:  0.82 179:  0.82 180:  0.69 181:  0.48 182:  0.50 183:  0.54 184:  0.68
 185:  0.51 186:  0.40 187:  0.52 188:  0.44 189:  0.39 190:  0.21 191:  0.32 192:  0.39
 193:  0.34 194:  0.36 195:  0.33
 Raman intensities (amu)
   1:  0.00   2:  0.00   3:  0.00   4:  0.00   5:  0.00   6:  0.00   7:  0.00   8:  0.00
   9:  0.00  10:  0.00  11:  0.00  12:  0.00  13:  0.00  14:  0.00  15:  0.00  16:  0.00
  17:  0.00  18:  0.00  19:  0.00  20:  0.00  21:  0.00  22:  0.00  23:  0.00  24:  0.00
  25:  0.00  26:  0.00  27:  0.00  28:  0.00  29:  0.00  30:  0.00  31:  0.00  32:  0.00
  33:  0.00  34:  0.00  35:  0.00  36:  0.00  37:  0.00  38:  0.00  39:  0.00  40:  0.00
  41:  0.00  42:  0.00  43:  0.00  44:  0.00  45:  0.00  46:  0.00  47:  0.00  48:  0.00
  49:  0.00  50:  0.00  51:  0.00  52:  0.00  53:  0.00  54:  0.00  55:  0.00  56:  0.00
  57:  0.00  58:  0.00  59:  0.00  60:  0.00  61:  0.00  62:  0.00  63:  0.00  64:  0.00
  65:  0.00  66:  0.00  67:  0.00  68:  0.00  69:  0.00  70:  0.00  71:  0.00  72:  0.00
  73:  0.00  74:  0.00  75:  0.00  76:  0.00  77:  0.00  78:  0.00  79:  0.00  80:  0.00
  81:  0.00  82:  0.00  83:  0.00  84:  0.00  85:  0.00  86:  0.00  87:  0.00  88:  0.00
  89:  0.00  90:  0.00  91:  0.00  92:  0.00  93:  0.00  94:  0.00  95:  0.00  96:  0.00
  97:  0.00  98:  0.00  99:  0.00 100:  0.00 101:  0.00 102:  0.00 103:  0.00 104:  0.00
 105:  0.00 106:  0.00 107:  0.00 108:  0.00 109:  0.00 110:  0.00 111:  0.00 112:  0.00
 113:  0.00 114:  0.00 115:  0.00 116:  0.00 117:  0.00 118:  0.00 119:  0.00 120:  0.00
 121:  0.00 122:  0.00 123:  0.00 124:  0.00 125:  0.00 126:  0.00 127:  0.00 128:  0.00
 129:  0.00 130:  0.00 131:  0.00 132:  0.00 133:  0.00 134:  0.00 135:  0.00 136:  0.00
 137:  0.00 138:  0.00 139:  0.00 140:  0.00 141:  0.00 142:  0.00 143:  0.00 144:  0.00
 145:  0.00 146:  0.00 147:  0.00 148:  0.00 149:  0.00 150:  0.00 151:  0.00 152:  0.00
 153:  0.00 154:  0.00 155:  0.00 156:  0.00 157:  0.00 158:  0.00 159:  0.00 160:  0.00
 161:  0.00 162:  0.00 163:  0.00 164:  0.00 165:  0.00 166:  0.00 167:  0.00 168:  0.00
 169:  0.00 170:  0.00 171:  0.00 172:  0.00 173:  0.00 174:  0.00 175:  0.00 176:  0.00
 177:  0.00 178:  0.00 179:  0.00 180:  0.00 181:  0.00 182:  0.00 183:  0.00 184:  0.00
 185:  0.00 186:  0.00 187:  0.00 188:  0.00 189:  0.00 190:  0.00 191:  0.00 192:  0.00
 193:  0.00 194:  0.00 195:  0.00
 output can be read by thermo (or use thermo option).
 writing <g98.out> molden fake output.
 recommended (thermochemical) frequency scaling factor: 1.0
                    ==================
                    thermo calculation
                    ==================
Nvib :  189 Nimag : 0  symmetry :   C1  rot number :  1  scale factor : 1.00 sthr :  50.
omega= 11.67     Gvib=    -2.297     Grot=    -1.488     Gused=    -1.490
omega= 15.86     Gvib=    -2.115     Grot=    -1.397     Gused=    -1.404
omega= 15.96     Gvib=    -2.112     Grot=    -1.395     Gused=    -1.402
omega= 26.82     Gvib=    -1.804     Grot=    -1.241     Gused=    -1.284
omega= 32.48     Gvib=    -1.691     Grot=    -1.184     Gused=    -1.261
omega= 36.69     Gvib=    -1.619     Grot=    -1.148     Gused=    -1.254
omega= 37.41     Gvib=    -1.608     Grot=    -1.143     Gused=    -1.253
omega= 38.86     Gvib=    -1.585     Grot=    -1.131     Gused=    -1.253
omega= 40.08     Gvib=    -1.567     Grot=    -1.122     Gused=    -1.252
omega= 40.66     Gvib=    -1.558     Grot=    -1.118     Gused=    -1.252
omega= 42.68     Gvib=    -1.530     Grot=    -1.104     Gused=    -1.251
omega= 44.47     Gvib=    -1.505     Grot=    -1.091     Gused=    -1.251
omega= 47.77     Gvib=    -1.463     Grot=    -1.070     Gused=    -1.249
omega= 50.59     Gvib=    -1.429     Grot=    -1.053     Gused=    -1.246
omega= 52.60     Gvib=    -1.406     Grot=    -1.042     Gused=    -1.242
omega= 54.18     Gvib=    -1.389     Grot=    -1.033     Gused=    -1.239
omega= 56.20     Gvib=    -1.367     Grot=    -1.022     Gused=    -1.234
omega= 57.77     Gvib=    -1.351     Grot=    -1.014     Gused=    -1.230
omega= 60.46     Gvib=    -1.324     Grot=    -1.000     Gused=    -1.221
omega= 61.61     Gvib=    -1.313     Grot=    -0.995     Gused=    -1.217
omega= 62.75     Gvib=    -1.303     Grot=    -0.989     Gused=    -1.213
omega= 62.89     Gvib=    -1.301     Grot=    -0.989     Gused=    -1.212
omega= 64.31     Gvib=    -1.288     Grot=    -0.982     Gused=    -1.206
omega= 65.13     Gvib=    -1.281     Grot=    -0.978     Gused=    -1.203
omega= 67.23     Gvib=    -1.262     Grot=    -0.969     Gused=    -1.193
omega= 67.67     Gvib=    -1.258     Grot=    -0.967     Gused=    -1.191
omega= 68.22     Gvib=    -1.254     Grot=    -0.965     Gused=    -1.189
omega= 68.75     Gvib=    -1.249     Grot=    -0.962     Gused=    -1.186
omega= 71.21     Gvib=    -1.228     Grot=    -0.952     Gused=    -1.174
omega= 71.75     Gvib=    -1.224     Grot=    -0.950     Gused=    -1.172
omega= 72.68     Gvib=    -1.216     Grot=    -0.946     Gused=    -1.167
omega= 73.52     Gvib=    -1.210     Grot=    -0.942     Gused=    -1.163
omega= 74.23     Gvib=    -1.204     Grot=    -0.940     Gused=    -1.159
omega= 75.34     Gvib=    -1.195     Grot=    -0.935     Gused=    -1.153
omega= 76.47     Gvib=    -1.187     Grot=    -0.931     Gused=    -1.147
omega= 77.20     Gvib=    -1.181     Grot=    -0.928     Gused=    -1.143
omega= 80.35     Gvib=    -1.158     Grot=    -0.916     Gused=    -1.126
omega= 81.56     Gvib=    -1.149     Grot=    -0.912     Gused=    -1.119
omega= 82.30     Gvib=    -1.144     Grot=    -0.909     Gused=    -1.115
omega= 83.82     Gvib=    -1.133     Grot=    -0.904     Gused=    -1.107
omega= 84.81     Gvib=    -1.126     Grot=    -0.900     Gused=    -1.102
omega= 85.57     Gvib=    -1.121     Grot=    -0.897     Gused=    -1.097
omega= 85.85     Gvib=    -1.119     Grot=    -0.896     Gused=    -1.096
omega= 86.84     Gvib=    -1.112     Grot=    -0.893     Gused=    -1.090
omega= 87.56     Gvib=    -1.107     Grot=    -0.891     Gused=    -1.086
omega= 88.82     Gvib=    -1.099     Grot=    -0.886     Gused=    -1.080
omega= 89.82     Gvib=    -1.092     Grot=    -0.883     Gused=    -1.074
omega= 91.34     Gvib=    -1.083     Grot=    -0.878     Gused=    -1.066
omega= 92.28     Gvib=    -1.077     Grot=    -0.875     Gused=    -1.061
omega= 93.83     Gvib=    -1.067     Grot=    -0.870     Gused=    -1.052
omega= 94.74     Gvib=    -1.061     Grot=    -0.867     Gused=    -1.047
omega= 95.38     Gvib=    -1.057     Grot=    -0.865     Gused=    -1.044
omega= 96.16     Gvib=    -1.053     Grot=    -0.863     Gused=    -1.040
omega= 97.83     Gvib=    -1.043     Grot=    -0.858     Gused=    -1.031
omega= 98.21     Gvib=    -1.040     Grot=    -0.857     Gused=    -1.029
omega=100.06     Gvib=    -1.030     Grot=    -0.851     Gused=    -1.019
omega=101.14     Gvib=    -1.023     Grot=    -0.848     Gused=    -1.013
omega=102.29     Gvib=    -1.017     Grot=    -0.845     Gused=    -1.007
omega=103.83     Gvib=    -1.008     Grot=    -0.840     Gused=    -1.000
omega=105.40     Gvib=    -0.999     Grot=    -0.836     Gused=    -0.991
omega=105.66     Gvib=    -0.998     Grot=    -0.835     Gused=    -0.990
omega=108.19     Gvib=    -0.984     Grot=    -0.828     Gused=    -0.977
omega=109.30     Gvib=    -0.978     Grot=    -0.825     Gused=    -0.972
omega=110.45     Gvib=    -0.972     Grot=    -0.822     Gused=    -0.966
omega=112.03     Gvib=    -0.964     Grot=    -0.818     Gused=    -0.958
omega=113.23     Gvib=    -0.958     Grot=    -0.814     Gused=    -0.953
omega=113.94     Gvib=    -0.954     Grot=    -0.813     Gused=    -0.949
omega=115.09     Gvib=    -0.949     Grot=    -0.810     Gused=    -0.944
omega=116.36     Gvib=    -0.942     Grot=    -0.806     Gused=    -0.938
omega=117.48     Gvib=    -0.937     Grot=    -0.804     Gused=    -0.932
omega=118.49     Gvib=    -0.932     Grot=    -0.801     Gused=    -0.928
omega=119.47     Gvib=    -0.927     Grot=    -0.799     Gused=    -0.923
omega=120.42     Gvib=    -0.922     Grot=    -0.796     Gused=    -0.919
omega=121.33     Gvib=    -0.918     Grot=    -0.794     Gused=    -0.915
omega=123.76     Gvib=    -0.907     Grot=    -0.788     Gused=    -0.904
omega=124.92     Gvib=    -0.901     Grot=    -0.785     Gused=    -0.898
omega=126.39     Gvib=    -0.895     Grot=    -0.782     Gused=    -0.892
omega=127.88     Gvib=    -0.888     Grot=    -0.778     Gused=    -0.885
omega=128.46     Gvib=    -0.885     Grot=    -0.777     Gused=    -0.883
omega=130.43     Gvib=    -0.877     Grot=    -0.773     Gused=    -0.874
omega=130.77     Gvib=    -0.875     Grot=    -0.772     Gused=    -0.873
omega=131.95     Gvib=    -0.870     Grot=    -0.769     Gused=    -0.868
omega=133.33     Gvib=    -0.864     Grot=    -0.766     Gused=    -0.862
omega=134.75     Gvib=    -0.858     Grot=    -0.763     Gused=    -0.856
omega=135.47     Gvib=    -0.855     Grot=    -0.761     Gused=    -0.853
omega=136.79     Gvib=    -0.849     Grot=    -0.758     Gused=    -0.848
omega=137.54     Gvib=    -0.846     Grot=    -0.757     Gused=    -0.845
omega=138.95     Gvib=    -0.840     Grot=    -0.754     Gused=    -0.839
omega=140.89     Gvib=    -0.832     Grot=    -0.750     Gused=    -0.831
omega=141.21     Gvib=    -0.831     Grot=    -0.749     Gused=    -0.830
omega=142.17     Gvib=    -0.827     Grot=    -0.747     Gused=    -0.826
omega=142.82     Gvib=    -0.825     Grot=    -0.746     Gused=    -0.823
omega=144.68     Gvib=    -0.817     Grot=    -0.742     Gused=    -0.816
omega=145.56     Gvib=    -0.814     Grot=    -0.740     Gused=    -0.813
omega=146.92     Gvib=    -0.809     Grot=    -0.737     Gused=    -0.808
omega=149.28     Gvib=    -0.799     Grot=    -0.733     Gused=    -0.799
omega=149.51     Gvib=    -0.799     Grot=    -0.732     Gused=    -0.798
omega=150.77     Gvib=    -0.794     Grot=    -0.730     Gused=    -0.793
omega=152.74     Gvib=    -0.786     Grot=    -0.726     Gused=    -0.786
omega=153.77     Gvib=    -0.783     Grot=    -0.724     Gused=    -0.782
omega=154.40     Gvib=    -0.780     Grot=    -0.723     Gused=    -0.780
omega=155.31     Gvib=    -0.777     Grot=    -0.721     Gused=    -0.776
omega=155.92     Gvib=    -0.775     Grot=    -0.720     Gused=    -0.774
omega=158.43     Gvib=    -0.766     Grot=    -0.715     Gused=    -0.765
omega=159.41     Gvib=    -0.762     Grot=    -0.713     Gused=    -0.762
omega=160.04     Gvib=    -0.760     Grot=    -0.712     Gused=    -0.760
omega=160.74     Gvib=    -0.758     Grot=    -0.711     Gused=    -0.757
omega=161.19     Gvib=    -0.756     Grot=    -0.710     Gused=    -0.756
omega=162.00     Gvib=    -0.753     Grot=    -0.708     Gused=    -0.753
omega=163.03     Gvib=    -0.750     Grot=    -0.706     Gused=    -0.749
omega=164.45     Gvib=    -0.745     Grot=    -0.704     Gused=    -0.744
omega=164.57     Gvib=    -0.744     Grot=    -0.704     Gused=    -0.744
omega=165.15     Gvib=    -0.742     Grot=    -0.703     Gused=    -0.742
omega=166.57     Gvib=    -0.738     Grot=    -0.700     Gused=    -0.737
omega=168.37     Gvib=    -0.732     Grot=    -0.697     Gused=    -0.731
omega=169.81     Gvib=    -0.727     Grot=    -0.694     Gused=    -0.727
omega=170.71     Gvib=    -0.724     Grot=    -0.693     Gused=    -0.724
omega=173.39     Gvib=    -0.715     Grot=    -0.688     Gused=    -0.715
omega=174.11     Gvib=    -0.713     Grot=    -0.687     Gused=    -0.713
omega=174.46     Gvib=    -0.712     Grot=    -0.686     Gused=    -0.712
omega=175.57     Gvib=    -0.708     Grot=    -0.684     Gused=    -0.708
omega=176.34     Gvib=    -0.706     Grot=    -0.683     Gused=    -0.706
omega=178.02     Gvib=    -0.700     Grot=    -0.680     Gused=    -0.700
omega=178.85     Gvib=    -0.698     Grot=    -0.679     Gused=    -0.698
omega=180.87     Gvib=    -0.692     Grot=    -0.676     Gused=    -0.691
omega=182.02     Gvib=    -0.688     Grot=    -0.674     Gused=    -0.688
omega=182.81     Gvib=    -0.686     Grot=    -0.673     Gused=    -0.686
omega=184.88     Gvib=    -0.679     Grot=    -0.669     Gused=    -0.679
omega=187.03     Gvib=    -0.673     Grot=    -0.666     Gused=    -0.673
omega=188.42     Gvib=    -0.669     Grot=    -0.664     Gused=    -0.669
omega=189.98     Gvib=    -0.664     Grot=    -0.661     Gused=    -0.664
omega=191.43     Gvib=    -0.660     Grot=    -0.659     Gused=    -0.660
omega=191.87     Gvib=    -0.659     Grot=    -0.658     Gused=    -0.659
omega=192.14     Gvib=    -0.658     Grot=    -0.658     Gused=    -0.658
omega=192.79     Gvib=    -0.656     Grot=    -0.657     Gused=    -0.656
omega=194.82     Gvib=    -0.650     Grot=    -0.654     Gused=    -0.650
omega=197.42     Gvib=    -0.643     Grot=    -0.650     Gused=    -0.643
omega=198.38     Gvib=    -0.640     Grot=    -0.648     Gused=    -0.640
omega=199.25     Gvib=    -0.638     Grot=    -0.647     Gused=    -0.638
omega=199.93     Gvib=    -0.636     Grot=    -0.646     Gused=    -0.636
omega=201.79     Gvib=    -0.631     Grot=    -0.643     Gused=    -0.631
omega=202.31     Gvib=    -0.630     Grot=    -0.642     Gused=    -0.630
omega=204.10     Gvib=    -0.625     Grot=    -0.640     Gused=    -0.625
omega=206.54     Gvib=    -0.618     Grot=    -0.636     Gused=    -0.618
omega=208.97     Gvib=    -0.612     Grot=    -0.633     Gused=    -0.612
omega=210.43     Gvib=    -0.608     Grot=    -0.631     Gused=    -0.608
omega=210.95     Gvib=    -0.607     Grot=    -0.630     Gused=    -0.607
omega=212.69     Gvib=    -0.602     Grot=    -0.628     Gused=    -0.603
omega=213.41     Gvib=    -0.601     Grot=    -0.627     Gused=    -0.601
omega=215.49     Gvib=    -0.595     Grot=    -0.624     Gused=    -0.595
omega=216.38     Gvib=    -0.593     Grot=    -0.623     Gused=    -0.593
omega=217.01     Gvib=    -0.592     Grot=    -0.622     Gused=    -0.592
omega=220.60     Gvib=    -0.583     Grot=    -0.617     Gused=    -0.583
omega=221.78     Gvib=    -0.580     Grot=    -0.615     Gused=    -0.580
omega=225.27     Gvib=    -0.571     Grot=    -0.611     Gused=    -0.571
omega=226.06     Gvib=    -0.570     Grot=    -0.610     Gused=    -0.570
omega=228.92     Gvib=    -0.563     Grot=    -0.606     Gused=    -0.563
omega=232.79     Gvib=    -0.554     Grot=    -0.601     Gused=    -0.554
omega=236.61     Gvib=    -0.545     Grot=    -0.596     Gused=    -0.545
omega=240.00     Gvib=    -0.538     Grot=    -0.592     Gused=    -0.538
omega=261.92     Gvib=    -0.492     Grot=    -0.566     Gused=    -0.492
omega=262.03     Gvib=    -0.491     Grot=    -0.566     Gused=    -0.492
omega=284.33     Gvib=    -0.449     Grot=    -0.542     Gused=    -0.450
omega=288.32     Gvib=    -0.442     Grot=    -0.538     Gused=    -0.443
 
   temp. (K)  partition function   enthalpy   heat capacity  entropy
                                   cal/mol     cal/K/mol   cal/K/mol   J/K/mol
 298.15  VIB  0.145E+64            71905.750    327.905    503.149
         ROT  0.285E+09              888.752      2.981     41.672
         INT  0.414E+72            72794.503    330.886    544.821
         TR   0.591E+29             1481.254      4.968     47.868
         TOT                       74275.7565   335.8543   592.6898  2479.8046
                     Eh         kcal/mol          kJ/mol 
ZPVE            0.156809         98.3990         411.700    
H(0)-H(T)+PV    0.118366         74.2758         310.769    
H(T)            0.275175         172.675         722.469    
T*S             0.281606         176.710         739.354    
G(T)           -0.643127E-02    -4.03568        -16.8852    
   -148.14399923  <=== TOTAL FREE ENERGY in Eh incl. el.,ZPVE,RRHO,solv. parts
 
 normal mode %tage of torsion character
   1:  0.00   2:  0.00   3:  0.00   4:  0.00   5:  0.00   6:  0.00   7:  0.98   8:  0.94
   9:  1.00  10:  0.22  11:  0.39  12:  0.30  13:  0.50  14:  0.27  15:  0.14  16:  0.53
  17:  0.28  18:  0.28  19:  0.19  20:  0.50  21:  0.48  22:  0.51  23:  0.33  24:  0.40
  25:  0.35  26:  0.41  27:  0.24  28:  0.38  29:  0.52  30:  0.33  31:  0.46  32:  0.23
  33:  0.25  34:  0.26  35:  0.58  36:  0.50  37:  0.45  38:  0.28  39:  0.32  40:  0.38
  41:  0.37  42:  0.39  43:  0.30  44:  0.36  45:  0.43  46:  0.43  47:  0.26  48:  0.46
  49:  0.53  50:  0.24  51:  0.42  52:  0.34  53:  0.41  54:  0.48  55:  0.38  56:  0.36
  57:  0.53  58:  0.31  59:  0.38  60:  0.59  61:  0.32  62:  0.63  63:  0.39  64:  0.38
  65:  0.44  66:  0.19  67:  0.29  68:  0.41  69:  0.58  70:  0.47  71:  0.45  72:  0.47
  73:  0.63  74:  0.22  75:  0.28  76:  0.44  77:  0.51  78:  0.56  79:  0.61  80:  0.31
  81:  0.27  82:  0.36  83:  0.30  84:  0.21  85:  0.33  86:  0.57  87:  0.31  88:  0.35
  89:  0.20  90:  0.45  91:  0.71  92:  0.49  93:  0.47  94:  0.41  95:  0.56  96:  0.35
  97:  0.35  98:  0.26  99:  0.25 100:  0.38 101:  0.28 102:  0.44 103:  0.51 104:  0.56
 105:  0.62 106:  0.33 107:  0.25 108:  0.18 109:  0.48 110:  0.51 111:  0.35 112:  0.57
 113:  0.53 114:  0.46 115:  0.51 116:  0.22 117:  0.28 118:  0.25 119:  0.13 120:  0.47
 121:  0.30 122:  0.27 123:  0.33 124:  0.22 125:  0.27 126:  0.38 127:  0.39 128:  0.24
 129:  0.34 130:  0.27 131:  0.13 132:  0.10 133:  0.29 134:  0.16 135:  0.18 136:  0.31
 137:  0.12 138:  0.19 139:  0.22 140:  0.09 141:  0.20 142:  0.17 143:  0.15 144:  0.39
 145:  0.46 146:  0.72 147:  0.22 148:  0.96 149:  0.18 150:  0.25 151:  0.37 152:  0.52
 153:  0.65 154:  0.32 155:  0.53 156:  0.92 157:  0.86 158:  0.32 159:  0.11 160:  0.19
 161:  0.62 162:  0.06 163:  0.00 164:  0.08 165:  0.23 166:  0.16 167:  0.00 168:  0.00
 169:  0.09 170:  0.02 171:  0.00 172:  0.00 173:  0.60 174:  0.91 175:  0.65 176:  0.30
 177:  0.92 178:  1.00 179:  0.90 180:  0.10 181:  0.02 182:  0.10 183:  0.72 184:  0.00
 185:  0.00 186:  0.13 187:  0.00 188:  0.00 189:  0.00 190:  0.00 191:  0.01 192:  0.01
 193:  0.00 194:  0.00 195:  0.00
 recommended # of modes for mode following         171
 
 Pipek-Mezey localization of normal modes
 number of localized modes          173
 frequency thrshold           500.000000000000     
 number of groups                    61
 atom-group assingment :   
  1  2  3  4  5  6  7  8  9 10 11 12 13 14 15 16 17 18 19 20 21 22 23 24 25 26 27 28 29 30
 31 32 33 34 35 36 37 38 39 40 41 42 43 44 45 46 47 48 49 50 51 51 52 53 53 54 55 56 55 57
 58 59 60 60 61
 pop matrix done.
 initialization of trafo matrix to unity
iteration     50  convergence  0.12886254D-01
iteration    100  convergence  0.73238341D-03
iteration    150  convergence  0.21823092D-03
iteration    200  convergence  0.86143026D-04
iteration    250  convergence  0.12035451D-04
iteration    300  convergence  0.24141513D-05

 converged in    314 iterations, threshold :   0.99975731D-06
eig.   :       -0.00    -0.00     0.00     0.00     0.00     0.00
eig.   :       41.65    44.10    82.81    83.90    86.78    88.71
eig.   :       89.86    91.61    91.63    92.54    92.77    93.60
eig.   :       94.10    94.34    95.88    96.08    97.55    98.42
eig.   :       99.01    99.34   100.00   100.13   101.16   101.21
eig.   :      101.73   104.50   105.14   106.94   108.14   108.36
eig.   :      109.57   110.94   111.17   111.73   112.25   113.26
eig.   :      113.53   113.53   113.55   114.17   114.17   114.84
eig.   :      115.50   117.23   117.64   120.17   120.29   120.86
eig.   :      121.13   122.08   122.44   122.70   123.11   123.76
eig.   :      123.89   124.51   124.88   125.19   125.60   125.63
eig.   :      125.77   126.23   126.27   126.50   126.62   127.06
eig.   :      127.50   127.86   128.35   128.87   129.04   129.23
eig.   :      129.87   129.95   130.08   130.35   130.83   130.86
eig.   :      132.74   132.87   133.78   134.41   134.90   134.91
eig.   :      134.97   135.38   135.65   137.19   139.63   140.21
eig.   :      140.31   140.71   140.96   140.97   141.16   142.01
eig.   :      143.24   143.67   144.06   144.49   144.54   145.17
eig.   :      145.61   145.85   148.60   149.55   150.69   150.70
eig.   :      150.76   150.93   150.93   151.08   151.68   151.87
eig.   :      152.89   155.43   155.90   156.06   156.71   156.76
eig.   :      157.24   158.43   159.00   159.21   159.66   161.23
eig.   :      161.26   161.63   161.70   162.17   163.22   164.89
eig.   :      164.99   167.28   167.36   168.18   168.62   169.41
eig.   :      169.42   170.94   171.51   172.87   174.35   175.38
eig.   :      176.05   176.10   176.75   177.09   177.60   178.55
eig.   :      180.15   184.73   185.27   189.14   200.74   203.24
eig.   :      203.35   204.87   216.18   227.29   237.01   260.76
eig.   :      283.07   286.59   297.81   300.78   313.17   316.72
eig.   :      334.89   358.63   359.58   404.02   407.04   579.38
eig.   :     1510.92  1535.69  1547.54  1549.43  1552.78  3376.77
eig.   :     3394.90  3469.06  3477.39  3506.51  3543.18  3566.47
eig.   :     3641.92  3649.93  3651.61
written to xtb_localmodes and g98l.out
 
 normal mode %tage of torsion character
   1:  0.00   2:  0.00   3:  0.00   4:  0.00   5:  0.00   6:  0.00   7:  0.90   8:  0.97
   9:  0.65  10:  0.73  11:  0.96  12:  0.43  13:  0.48  14:  0.20  15:  0.94  16:  0.64
  17:  0.05  18:  0.82  19:  0.94  20:  0.12  21:  0.06  22:  0.12  23:  0.64  24:  0.86
  25:  0.00  26:  0.13  27:  0.02  28:  0.92  29:  0.83  30:  0.01  31:  0.83  32:  0.82
  33:  0.05  34:  0.52  35:  0.20  36:  0.23  37:  0.34  38:  0.02  39:  0.88  40:  0.11
  41:  0.47  42:  0.04  43:  0.44  44:  0.93  45:  0.44  46:  0.00  47:  0.64  48:  0.64
  49:  0.18  50:  0.84  51:  0.74  52:  0.07  53:  0.03  54:  0.12  55:  0.36  56:  0.40
  57:  0.50  58:  0.66  59:  0.47  60:  0.51  61:  0.33  62:  0.68  63:  0.18  64:  0.18
  65:  0.33  66:  0.44  67:  0.30  68:  0.98  69:  0.01  70:  0.40  71:  0.80  72:  0.11
  73:  0.42  74:  0.09  75:  0.03  76:  0.51  77:  0.09  78:  0.01  79:  0.54  80:  0.79
  81:  0.01  82:  0.49  83:  0.85  84:  0.02  85:  0.28  86:  0.55  87:  0.53  88:  0.49
  89:  0.01  90:  0.69  91:  0.61  92:  0.11  93:  0.01  94:  0.15  95:  0.42  96:  0.18
  97:  0.49  98:  0.01  99:  0.28 100:  0.07 101:  0.75 102:  0.02 103:  0.51 104:  0.28
 105:  0.04 106:  0.02 107:  0.15 108:  0.41 109:  0.27 110:  0.02 111:  0.43 112:  0.00
 113:  0.01 114:  0.00 115:  0.79 116:  0.08 117:  0.04 118:  0.05 119:  0.33 120:  0.02
 121:  0.42 122:  0.02 123:  0.30 124:  0.44 125:  0.02 126:  0.03 127:  0.84 128:  0.37
 129:  0.16 130:  0.01 131:  0.09 132:  0.29 133:  0.41 134:  0.01 135:  0.32 136:  0.06
 137:  0.26 138:  0.08 139:  0.29 140:  0.93 141:  0.27 142:  0.03 143:  0.99 144:  0.11
 145:  0.18 146:  0.10 147:  0.19 148:  0.36 149:  0.01 150:  0.29 151:  0.31 152:  0.16
 153:  0.51 154:  0.03 155:  0.20 156:  0.62 157:  0.05 158:  0.14 159:  0.39 160:  0.30
 161:  0.07 162:  0.04 163:  0.21 164:  0.10 165:  0.02 166:  1.00 167:  0.10 168:  0.83
 169:  0.00 170:  0.93 171:  0.88 172:  0.99 173:  0.98 174:  0.01 175:  0.06 176:  1.00
 177:  0.94 178:  0.92 179:  0.08 180:  0.10 181:  0.02 182:  0.10 183:  0.72 184:  0.00
 185:  0.00 186:  0.13 187:  0.00 188:  0.00 189:  0.00 190:  0.00 191:  0.01 192:  0.01
 193:  0.00 194:  0.00 195:  0.00
 recommended # of modes for mode following         150

------------------------------------------------------------------------
 * finished run on 2020/05/27 at 19:54:29.643     
------------------------------------------------------------------------
 total:
 * wall-time:     0 d,  0 h,  6 min, 20.611 sec
 *  cpu-time:     0 d,  0 h,  6 min, 20.095 sec
 * ratio c/w:     0.999 speedup
 SCF:
 * wall-time:     0 d,  0 h,  0 min,  4.864 sec
 *  cpu-time:     0 d,  0 h,  0 min,  4.831 sec
 * ratio c/w:     0.993 speedup
 ANC optimizer:
 * wall-time:     0 d,  0 h,  0 min,  5.359 sec
 *  cpu-time:     0 d,  0 h,  0 min,  5.325 sec
 * ratio c/w:     0.994 speedup
 numerical hessian:
 * wall-time:     0 d,  0 h,  6 min, 10.356 sec
 *  cpu-time:     0 d,  0 h,  6 min,  9.908 sec
 * ratio c/w:     0.999 speedup

normal termination of xtb
