# Supplementary material for: Heterogeneous Nucleation of Butanol on NaCl: A Computational Study of Temperature, Humidity, Seed Charge, and Seed Size Effects
Source: J Phys Chem A. 2021 Mar 31;125(14):3025–36. doi: 10.1021/acs.jpca.0c10972 (PMC8054243; doi:10.1021/acs.jpca.0c10972)
Supplement: Supplementary file 2 — jp0c10972_si_002.zip [file jp0c10972_si_002.zip › ALL CLUSTERS/low_level_calc/big seed/1Seed5W.xyz]

    65
       -148.13756797  Gyration_radius:  5.04206067774
 Na          0.04853721395977   -5.69558140103987    2.70221122058225
Na         -0.72992654665476    0.18191744769578    2.45760702363520
Na          2.30652626367909   -3.74830690793361    0.97148359687723
Na          0.95874506658847   -0.88253076369040   -0.63632115353750
Na         -1.34398981291707   -3.08897236482563    1.01377924804964
Na         -4.17727699105822    2.43140862272536   -2.28744940498437
Na         -1.86838170443799    3.32348192238224   -4.28601668515926
Na         -0.95804849450532   -1.19840289151963   -3.70227691853941
Na         -0.31974790157225    3.58364054405031    3.57843143367739
Na         -0.26229604117837    1.95453784368957   -2.15083659053434
Na          3.99178597039156   -3.10392042397911    3.91775053255799
Na         -0.16990431624472    5.25350663792944   -1.47627856626865
Na          0.28336131567704   -4.13037996971593   -2.01213855846364
Na          3.18123027940278    1.52742287913336   -2.30642317537160
Na         -2.96144813819542   -2.00120435942745    4.12305656152352
Na          1.18969694505480    0.74767605482413    5.43457001820930
Na          0.60079689183514   -2.63488814411765    4.18314172726403
Na         -2.69287784175593   -0.17551155293956   -0.69894753864676
Na          2.65278276140928   -1.76824873471291   -3.75856327942674
Na         -4.41827250685150    0.71223635081360    2.41654215574616
Na          4.41002942917725   -1.35559147433344   -0.69618204998520
Na         -2.46632813631458    1.27325500275591    5.41866387734102
Na         -2.21919884772352    2.97249501668705    0.73481463434777
Na          1.45220158418518    2.63234253887371    0.69036601012104
Na          2.80027984964292   -0.29425950182510    2.39602522264824
Cl         -0.87882588893601   -0.69393461507786    4.89775184865513
Cl          2.72705633905803   -1.21306808633035    4.81733864943888
Cl          0.79611120881120   -1.81394119652748    1.74819212756227
Cl         -0.56368460286941    1.03249145056909    0.09387026601444
Cl         -2.40064755604229    2.16586489697899    3.02761479155110
Cl         -1.24859949466796   -2.14983325819310   -1.39248227991604
Cl          2.96634123604132    0.64901626901968    0.05711228335651
Cl         -2.51956394346706    0.79339647522985   -3.37226049694317
Cl          4.60712064572854   -0.37473503417267   -2.96858360147633
Cl         -2.89531174558749   -1.20240564478729    1.67122809770431
Cl          0.15304243977166   -5.11104965379501    0.32925329332613
Cl          1.35882203989686    1.71667268835698    3.07076270136883
Cl          0.44148047753912   -3.06189056325907   -4.50568544085178
Cl          2.43278413103077   -2.86544076928925   -1.42412357733958
Cl         -4.49360159702049   -0.13928339081390    4.78804454274991
Cl          1.11403168186721    0.10242867117984   -3.00570039182233
Cl          1.71442051437120    3.49715532715946   -1.73794548431061
Cl         -2.10743763535303    3.58233644475561   -1.61236991798043
Cl          4.43113189212402   -2.30703553502186    1.63352091786193
Cl         -0.55918262684690    2.83684428591509    5.98479078551368
Cl          2.18600737366521   -4.73449490837336    3.48024917833823
Cl         -1.06095228245760    5.64889461169253   -3.87013033259957
Cl         -0.18887486967403    4.57135946005820    1.15127513363721
Cl         -4.48306888983689    1.58986570147714    0.00594641864952
Cl         -1.57179286346784   -4.04037124260020    3.52381223814787
O           2.60241301180307   -1.34483093685750   -5.83495039759698
H           3.02317370914930   -1.04318942064653   -6.64283547930724
H           1.87333897849397   -1.91043706127303   -6.11553581750556
O          -0.40970853855676   -5.69047828052141   -3.23293776029348
H          -0.76289536860003   -6.54148621663294   -3.49943700441336
H          -0.27998071962575   -5.20233499300707   -4.05824904877303
O           1.87106090276227    1.51434848871324    7.25993327704150
H           1.16702502909194    2.18226853768248    7.25667605103596
H           2.36557525065959    1.68548735430550    8.06394204547271
O           0.05752793206087    2.64515976158519   -4.39903632314769
H           0.63138514719899    3.42400069963528   -4.36960937033918
H           0.65021342096653    1.90937149532179   -4.60662352638086
O          -3.97677954860905    4.07558446947194   -3.97593933653729
H          -4.56844551973955    4.45755069730085   -4.63436245988815
H          -3.48898594241186    4.84402064935352   -3.62952598176876
