# Supplementary material for: Heterogeneous Nucleation of Butanol on NaCl: A Computational Study of Temperature, Humidity, Seed Charge, and Seed Size Effects
Source: J Phys Chem A. 2021 Mar 31;125(14):3025–36. doi: 10.1021/acs.jpca.0c10972 (PMC8054243; doi:10.1021/acs.jpca.0c10972)
Supplement: Supplementary file 2 — jp0c10972_si_002.zip [file jp0c10972_si_002.zip › ALL CLUSTERS/low_level_calc/big seed/1W.log]

      -----------------------------------------------------------      
     |                   =====================                   |     
     |                           x T B                           |     
     |                   =====================                   |     
     |                         S. Grimme                         |     
     |          Mulliken Center for Theoretical Chemistry        |     
     |                    University of Bonn                     |     
     |                 Version 6.0.1 (SAW181210)                 |     
      -----------------------------------------------------------      

   This program is distributed in the hope that it will be useful,
   but WITHOUT ANY WARRANTY; without even the implied warranty of
   MERCHANTABILITY or FITNESS FOR A PARTICULAR PURPOSE.
   
   FOR NON-COMMERCIAL, ACADEMIA USE ONLY.
   
   Cite this work as:
   S. Grimme, C. Bannwarth, P. Shushkov, J. Comput. Theory Chem., 2017,
   13, 1989-2009.
   C. Bannwarth, S. Ehlert and S. Grimme., ChemRxiv, 2018, preprint.
   http://doi.org/10.26434/chemrxiv.7246238.v1
   
   for sTDA-xTB:
   S. Grimme and C. Bannwarth, J. Chem. Phys., 2016, 145, 054103.
   
   in the mass-spec context:
   V. Asgeirsson, C. Bauer and S. Grimme, Chem. Sci., 2017, 8, 4879.
   
   if GBSA is used:
   P. Shushkov, F. März and S. Grimme, unpublished.
   
   for ANC optimizer:
   S. Grimme, unpublished.
   Rational Function algorithm used in ANCopt:
   F. Eckert, P. Pulay, H.-J. Werner, J. Comput. Chem., 1997, 18, 1473.
   
   with help from (in alphabetical order)
   C. Bannwarth, F. Bohle, G. Brandenburg, E. Caldeweyher, M. Checinski,
   S. Dohm, S. Ehlert, S. Ehrlich, F. März, H. Neugebauer, J. Pisarek,
   P. Pracht, P. Shushkov, and S. Spicher.
   
 * started run on 2020/05/27 at 10:23:18.224     
========================================================================
 # omp threads = 1
========================================================================
number of atoms            : 3
number of electrons        : 8
charge                     : 0
spin                       : .0
first test random number   : .2965

########################################################################
# WARNING! Please study the warnings concerning your input carefully
#  - the use of '-ohess' is discouraged, please use '--ohess' next time
########################################################################

           ------------------------------------------------- 
          |                 G F N 2 - x T B                 |
          | Geometry, Frequencies, Noncovalent interactions |
          |            JCTC 2018 parametrisation            |
           ------------------------------------------------- 
      method parameters     
 k(s)        :  1.8500
 k(p)        :  2.2300
 k(d)        :  2.2300
 k(f)        :  2.0000
 kEN (H0ij)  : -2.0000
 D4 a1       :  0.5200
 D4 a2       :  5.0000
 D4 s6       :  1.0000
 D4 s8       :  2.7000
 D4 s9       :  5.0000
 alphaj      :  2.0000


            Z     q(EN)     CN     RAES       Cart. coordinates
     1  O   6.0   -0.28    1.92    1.82     0.00266     0.00705    -0.71685
     2  H   1.0    0.14    0.97    1.43     1.37655     0.47678     0.36826
     3  H   1.0    0.14    0.97    1.43    -1.37921    -0.48383     0.34859

  Z AO/shell   Hii/eV     exponent
  1     Wed Apr 25 08:07:45 CEST 2018   EN: 2.200 GM2: 0.406  GM3: 0.0800  RAES: 1.40
     1s    -10.707211    1.230000
  8     Wed Apr 25 08:07:45 CEST 2018   EN: 3.440 GM2: 0.452  GM3:-0.0517  RAES: 1.80
     2s    -20.229985    2.439742
     2p    -15.503117    2.137023
 no old-style atom pair restraining (fixing) potential
           ------------------------------------------------- 
          |        Self-Consistent Charge Iterations        |
           ------------------------------------------------- 

 Ncao       : 6
 Nao        : 6
 Nshell     : 4
 Nel        : 8
 T(el)      :   300.0
 intcut     :    25.0
 scfconv/Eh :  0.100E-05
   qconv/e  :  0.100E-03
 intneglect :  0.100E-07
 broydamp   :      0.250
 iter      E             dE          RMSdq      gap      omega  full diag
   1     -5.0892338 -0.508923E+01  0.595E+00   15.99       0.0  T
   2     -5.0982365 -0.900271E-02  0.402E+00   15.36       1.0  T
   3     -5.1046053 -0.636875E-02  0.100E+00   14.11       1.0  T
   4     -5.1031518  0.145348E-02  0.150E+00   14.96       1.0  T
   5     -5.1049088 -0.175704E-02  0.106E-01   14.42       1.0  T
   6     -5.1049061  0.272645E-05  0.102E-01   14.43       1.0  T
   7     -5.1049141 -0.797920E-05  0.240E-03   14.39      24.1  T
   8     -5.1049141 -0.361101E-08  0.771E-04   14.39      74.9  T
   9     -5.1049141 -0.158427E-09  0.812E-06   14.39    7106.2  T
speedup  1.07
cpu  time for SCC    0.00 s
wall time for SCC    0.00 s

   *** convergence criteria satisfied after 9 iterations ***

          eigenvalues
 #    :           1          2          3          4          5          6
 occ. :        2.000      2.000      2.000      2.000      0.000      0.000
 eps  :       -18.506    -15.464    -13.901    -12.147      2.243      6.844


   #   Z            q   n(s)   n(p)   n(d)      C6AA      α(0)
   1   8 O     -0.565  1.737  4.828  0.000    24.358     6.661
   2   1 H      0.282  0.718  0.000  0.000     0.776     1.384
   3   1 H      0.282  0.718  0.000  0.000     0.776     1.384

 Mol. C6AA /au·bohr⁶  :         44.535251
 Mol. C8AA /au·bohr⁸  :        795.736657
 Mol. α(0) /au        :          9.429121

 
 Wiberg/Mayer (AO) data. WBOs > 0.1 written file <wbo>
 largest (>0.05) Wiberg bond orders for each atom
           total WBO             WBO to atom ...
     1  O   1.840    H    2 0.920    H    3 0.920
     2  H   0.920    O    1 0.920
     3  H   0.920    O    1 0.920
 MOs/occ written to file <molden.input>
 
molecular dipole:
                 x           y           z       tot (Debye)
 q only:       -0.002      -0.006       0.607
   full:       -0.003      -0.009       0.872       2.217
molecular quadrupole (traceless):
                xx          xy          yy          xz          yz          zz
 q only:        1.116       0.561      -0.297       0.013       0.007      -0.819
  q+dip:        1.496       0.721      -0.320       0.017       0.011      -1.176
   full:        1.650       0.865      -0.529       0.019       0.009      -1.121

SCC energy    :      -5.1049141
rep           :       0.0343696
ES            :       0.0314592
AES           :       0.0003956
AXC           :      -0.0008816
disp          :      -0.0001411
XB            :       0.0000000
fix           :       0.0000000
total E       :      -5.0705444
atomizationE  :       0.5177861      324.92
(atE without considering molecular charge,
 total energy contains solvation terms)
H-L gap (eV)  :         14.3899
           ------------------------------------------------- 
          |                 ===============                 |
          |                   A N C O P T                   |
          |                 ===============                 |
          |          Approximate Normal Coordinate          |
          |           Rational Function Optimizer           |
           ------------------------------------------------- 
dumping coords to <xtbopt.coord> and <xtbopt.log>
 optlevel               0
 Maxcycle             200
 Maxmicro              25
 Econv         5.000000000000000E-006
 Gconv         1.000000000000000E-003
 Maxdispl       1.00000000000000     
 Hlow          5.000000000000000E-003
 S6             20.0000000000000     
 Nvar                3

generating ANC from model Hessian ...
 Shifting diagonal of input Hessian by   0.000000000000000E+000
 Lowest  eigenvalues of input Hessian
   -0.000000    0.000000    0.000000    0.000000    0.000000    0.000000
    0.303147    1.206866    1.432009
 Highest eigenvalues
    0.000000    0.000000    0.000000    0.303147    1.206866    1.432009
 
cpu  time for ANC gen    0.00 s
wall time for ANC gen    0.00 s
................................................................................
.............................. CYCLE    1 ......................................
................................................................................
   1     -5.1049141 -0.510491E+01  0.258E-05   14.39       0.0  T
   2     -5.1049141 -0.308198E-12  0.154E-05   14.39    3751.6  T
   3     -5.1049141 -0.168754E-12  0.121E-06   14.39   47778.3  T
speedup  0.00
cpu  time for SCC    0.00 s
wall time for SCC    0.00 s
speedup  0.00
cpu  time for grad    0.00 s
wall time for grad    0.00 s
 E :     -5.07054445  G :  0.000007    pred/act E change:  0.000D+00  0.241D-09
Maxdispl :   0.0000   ||displ|| :   0.0000   Lambda : -0.369D-10
Largest |displ|/coords:  0.0000 (   2)  0.0000 (   1)  0.0000 (   3)
................................................................................
.............................. CYCLE    2 ......................................
................................................................................
   1     -5.1049132 -0.510491E+01  0.345E-05   14.39       0.0  T
   2     -5.1049132 -0.436984E-12  0.229E-05   14.39    2517.6  T
   3     -5.1049132 -0.233591E-12  0.749E-06   14.39    7708.4  T
speedup  0.00
cpu  time for SCC    0.00 s
wall time for SCC    0.00 s
speedup  0.00
cpu  time for grad    0.00 s
wall time for grad    0.00 s
 E :     -5.07054445  G :  0.000002    pred/act E change:  0.000D+00 -0.340D-10
Maxdispl :   0.0000   ||displ|| :   0.0000   Lambda : -0.567D-11
Largest |displ|/coords:  0.0000 (   2)  0.0000 (   1)  0.0000 (   3)

   *** GEOMETRY OPTIMIZATION CONVERGED AFTER 2 ITERATIONS ***

------------------------------------------------------------------------
 total energy gain (kcal):     -0.0000
------------------------------------------------------------------------
================
 final structure:
================
$coord
        0.00265861658665        0.00704896776027       -0.71684923195473      O 
        1.37655216575760        0.47677925587350        0.36825778690936      H 
       -1.37921078234425       -0.48382820473651        0.34859144504536      H 
$end
 
 Bond Distances (Angstroems)
 ---------------------------
O1-H2=0.9592         O1-H3=0.9592         H2-O1=0.9592         H3-O1=0.9592         
 O  H  Rav=0.9592 sigma=0.0000  Rmin=0.9592  Rmax=0.9592     2
 
 selected bond angles (degree)
 --------------------
H3-O1-H2=107.23                
 
 selected dihedral angles (degree)
 ---------------------------------


========================================================================
 FINAL SINGLEPOINT CALCULATION ON OPTIMIZED GEOMETRY
========================================================================

 Ncao       : 6
 Nao        : 6
 Nshell     : 4
 Nel        : 8
 T(el)      :   300.0
 intcut     :    25.0
 scfconv/Eh :  0.100E-05
   qconv/e  :  0.100E-03
 intneglect :  0.100E-07
 broydamp   :      0.250
 iter      E             dE          RMSdq      gap      omega  full diag
   1     -5.1049132 -0.510491E+01  0.108E-06   14.39       0.0  T
   2     -5.1049132  0.888178E-15  0.827E-07   14.39   69824.1  T
   3     -5.1049132  0.888178E-15  0.950E-08   14.39  100000.0  T
speedup  0.00
cpu  time for SCC    0.00 s
wall time for SCC    0.00 s

   *** convergence criteria satisfied after 3 iterations ***

          eigenvalues
 #    :           1          2          3          4          5          6
 occ. :        2.000      2.000      2.000      2.000      0.000      0.000
 eps  :       -18.506    -15.464    -13.901    -12.147      2.243      6.843


   #   Z            q   n(s)   n(p)   n(d)      C6AA      α(0)
   1   8 O     -0.565  1.737  4.828  0.000    24.358     6.661
   2   1 H      0.282  0.718  0.000  0.000     0.776     1.384
   3   1 H      0.282  0.718  0.000  0.000     0.776     1.384

 Mol. C6AA /au·bohr⁶  :         44.535246
 Mol. C8AA /au·bohr⁸  :        795.736483
 Mol. α(0) /au        :          9.429121

 
 Wiberg/Mayer (AO) data. WBOs > 0.1 written file <wbo>
 largest (>0.05) Wiberg bond orders for each atom
           total WBO             WBO to atom ...
     1  O   1.840    H    2 0.920    H    3 0.920
     2  H   0.920    O    1 0.920
     3  H   0.920    O    1 0.920
 MOs/occ written to file <molden.input>
 
molecular dipole:
                 x           y           z       tot (Debye)
 q only:       -0.002      -0.006       0.607
   full:       -0.003      -0.009       0.872       2.217
molecular quadrupole (traceless):
                xx          xy          yy          xz          yz          zz
 q only:        1.116       0.561      -0.297       0.013       0.007      -0.819
  q+dip:        1.496       0.721      -0.320       0.017       0.011      -1.176
   full:        1.650       0.865      -0.529       0.019       0.009      -1.121

SCC energy    :      -5.1049132
rep           :       0.0343687
ES            :       0.0314592
AES           :       0.0003957
AXC           :      -0.0008816
disp          :      -0.0001411
XB            :       0.0000000
fix           :       0.0000000
total E       :      -5.0705444
atomizationE  :       0.5177861      324.92
(atE without considering molecular charge,
 total energy contains solvation terms)
H-L gap (eV)  :         14.3898
optimized geometry written to: xtbopt.xyz

           ------------------------------------------------- 
          |                Numerical Hessian                |
           ------------------------------------------------- 
step length          :   0.00500
SCC accuracy         :   0.25000
Hessian scale factor :   1.00000
frozen atoms in %    :   0.00000    0
RMS gradient         :   0.00000
estimated CPU  time      0.00 min
estimated wall time      0.00 min

writing file <hessian>.
 
 projected vibrational frequencies (cm-1)
eigval :       -0.00    -0.00    -0.00    -0.00     0.00     0.00
eigval :     1539.51  3643.08  3651.29
 reduced masses (amu)
   1:  4.98   2:  4.34   3: 12.35   4: 14.98   5:  5.42   6:  6.15   7:  2.15   8:  1.55
   9:  2.14
 IR intensities (amu)
   1:  0.39   2:  0.48   3:  0.56   4:  0.68   5:  0.35   6:  0.25   7:  0.47   8:  0.15
   9:  0.21
 Raman intensities (amu)
   1:  0.00   2:  0.00   3:  0.00   4:  0.00   5:  0.00   6:  0.00   7:  0.00   8:  0.00
   9:  0.00
 output can be read by thermo (or use thermo option).
 writing <g98.out> molden fake output.
 recommended (thermochemical) frequency scaling factor: 1.0
                    ==================
                    thermo calculation
                    ==================
Nvib :    3 Nimag : 0  symmetry :   C1  rot number :  1  scale factor : 1.00 sthr :  50.
 
   temp. (K)  partition function   enthalpy   heat capacity  entropy
                                   cal/mol     cal/K/mol   cal/K/mol   J/K/mol
 298.15  VIB   1.00                    2.616      0.065      0.010
         ROT   85.1                  888.752      2.981     11.812
         INT   85.2                  891.368      3.046     11.822
         TR   0.740E+26             1481.254      4.968     34.593
         TOT                        2372.6218     8.0143    46.4157   194.2024
                     Eh         kcal/mol          kJ/mol 
ZPVE            0.201251E-01     12.6287         52.8382    
H(0)-H(T)+PV    0.378101E-02     2.37262         9.92701    
H(T)            0.239061E-01     15.0013         62.7652    
T*S             0.220536E-01     13.8388         57.9014    
G(T)            0.185250E-02     1.16246         4.86373    
     -5.06869195  <=== TOTAL FREE ENERGY in Eh incl. el.,ZPVE,RRHO,solv. parts
 
 normal mode %tage of torsion character
   1:  0.00   2:  0.00   3:  0.00   4:  0.00   5:  0.00   6:  0.00   7:  0.00   8:  0.00
   9:  0.00
 recommended # of modes for mode following           4
 
 Pipek-Mezey localization of normal modes
 number of localized modes            0
 frequency thrshold           500.000000000000     
 number of groups                     1
 atom-group assingment :   
  1  1  1
 pop matrix done.
 initialization of trafo matrix to unity

Intel MKL ERROR: Parameter 10 was incorrect on entry to DGEMM .
eig.   :       -0.00    -0.00    -0.00    -0.00     0.00     0.00
eig.   :     1539.51  3643.08  3651.29
written to xtb_localmodes and g98l.out
 
 normal mode %tage of torsion character
   1:  0.00   2:  0.00   3:  0.00   4:  0.00   5:  0.00   6:  0.00   7:  0.00   8:  0.00
   9:  0.00
 recommended # of modes for mode following           4

------------------------------------------------------------------------
 * finished run on 2020/05/27 at 10:23:18.299     
------------------------------------------------------------------------
 total:
 * wall-time:     0 d,  0 h,  0 min,  0.074 sec
 *  cpu-time:     0 d,  0 h,  0 min,  0.057 sec
 * ratio c/w:     0.770 speedup
 SCF:
 * wall-time:     0 d,  0 h,  0 min,  0.013 sec
 *  cpu-time:     0 d,  0 h,  0 min,  0.010 sec
 * ratio c/w:     0.781 speedup
 ANC optimizer:
 * wall-time:     0 d,  0 h,  0 min,  0.015 sec
 *  cpu-time:     0 d,  0 h,  0 min,  0.012 sec
 * ratio c/w:     0.779 speedup
 numerical hessian:
 * wall-time:     0 d,  0 h,  0 min,  0.025 sec
 *  cpu-time:     0 d,  0 h,  0 min,  0.016 sec
 * ratio c/w:     0.645 speedup

normal termination of xtb
