# Supplementary material for: Heterogeneous Nucleation of Butanol on NaCl: A Computational Study of Temperature, Humidity, Seed Charge, and Seed Size Effects
Source: J Phys Chem A. 2021 Mar 31;125(14):3025–36. doi: 10.1021/acs.jpca.0c10972 (PMC8054243; doi:10.1021/acs.jpca.0c10972)
Supplement: Supplementary file 2 — jp0c10972_si_002.zip [file jp0c10972_si_002.zip › ALL CLUSTERS/low_level_calc/big seed/1W.xyz]

     3
         -5.07054445  Gyration_radius:  0.313423315897
 O           0.00140687944072    0.00373015344521   -0.37934031239891
H           0.72844010332267    0.25230074024798    0.19487364665036
H          -0.72984698276339   -0.25603088369319    0.18446666574855
