# Supplementary material for: Heterogeneous Nucleation of Butanol on NaCl: A Computational Study of Temperature, Humidity, Seed Charge, and Seed Size Effects
Source: J Phys Chem A. 2021 Mar 31;125(14):3025–36. doi: 10.1021/acs.jpca.0c10972 (PMC8054243; doi:10.1021/acs.jpca.0c10972)
Supplement: Supplementary file 2 — jp0c10972_si_002.zip [file jp0c10972_si_002.zip › ALL CLUSTERS/low_level_calc/big seed/energies]

1aq	-5.06869195
1buoh	-17.61736068
1seed1aq	-127.84074141
1seed1buoh1aq	-145.47351291
1seed1buoh2aq	-150.54651863
1seed1buoh3aq	-155.62676334
1seed1buoh4aq	-160.69832768
1seed1buoh5aq	-165.77879266
1seed1buoh	-140.39243626
1seed2aq	-132.91159495
1seed2buoh1aq	-163.10122118
1seed2buoh2aq	-168.17578211
1seed2buoh3aq	-173.25527134
1seed2buoh4aq	-178.32005955
1seed2buoh5aq	-183.39090339
1seed2buoh	-158.03010280
1seed3aq	-137.99023787
1seed3buoh1aq	-180.72784498
1seed3buoh2aq	-185.80649604
1seed3buoh3aq	-190.87835548
1seed3buoh4aq	-195.94791260
1seed3buoh5aq	-201.01024782
1seed3buoh	-175.65885951
1seed4aq	-143.06513228
1seed4buoh1aq	-198.34278723
1seed4buoh2aq	-203.42075698
1seed4buoh3aq	-208.50170302
1seed4buoh4aq	-213.56483379
1seed4buoh5aq	-218.62774355
1seed4buoh	-193.27063689
1seed5aq	-148.14399923
1seed5buoh1aq	-215.97775205
1seed5buoh2aq	-221.04600560
1seed5buoh3aq	-226.13014299
1seed5buoh4aq	-231.18639976
1seed5buoh5aq	-236.24321592
1seed5buoh	-210.89903881
1seed	-122.75653489
