# Supplementary material for: Heterogeneous Nucleation of Butanol on NaCl: A Computational Study of Temperature, Humidity, Seed Charge, and Seed Size Effects
Source: J Phys Chem A. 2021 Mar 31;125(14):3025–36. doi: 10.1021/acs.jpca.0c10972 (PMC8054243; doi:10.1021/acs.jpca.0c10972)
Supplement: Supplementary file 2 — jp0c10972_si_002.zip [file jp0c10972_si_002.zip › ALL CLUSTERS/low_level_calc/negative seed/1Seed.log]

      -----------------------------------------------------------      
     |                   =====================                   |     
     |                           x T B                           |     
     |                   =====================                   |     
     |                         S. Grimme                         |     
     |          Mulliken Center for Theoretical Chemistry        |     
     |                    University of Bonn                     |     
     |                 Version 6.0.1 (SAW181210)                 |     
      -----------------------------------------------------------      

   This program is distributed in the hope that it will be useful,
   but WITHOUT ANY WARRANTY; without even the implied warranty of
   MERCHANTABILITY or FITNESS FOR A PARTICULAR PURPOSE.
   
   FOR NON-COMMERCIAL, ACADEMIA USE ONLY.
   
   Cite this work as:
   S. Grimme, C. Bannwarth, P. Shushkov, J. Comput. Theory Chem., 2017,
   13, 1989-2009.
   C. Bannwarth, S. Ehlert and S. Grimme., ChemRxiv, 2018, preprint.
   http://doi.org/10.26434/chemrxiv.7246238.v1
   
   for sTDA-xTB:
   S. Grimme and C. Bannwarth, J. Chem. Phys., 2016, 145, 054103.
   
   in the mass-spec context:
   V. Asgeirsson, C. Bauer and S. Grimme, Chem. Sci., 2017, 8, 4879.
   
   if GBSA is used:
   P. Shushkov, F. März and S. Grimme, unpublished.
   
   for ANC optimizer:
   S. Grimme, unpublished.
   Rational Function algorithm used in ANCopt:
   F. Eckert, P. Pulay, H.-J. Werner, J. Comput. Chem., 1997, 18, 1473.
   
   with help from (in alphabetical order)
   C. Bannwarth, F. Bohle, G. Brandenburg, E. Caldeweyher, M. Checinski,
   S. Dohm, S. Ehlert, S. Ehrlich, F. März, H. Neugebauer, J. Pisarek,
   P. Pracht, P. Shushkov, and S. Spicher.
   
 * started run on 2020/06/02 at 13:47:44.761     
========================================================================
 # omp threads = 1
========================================================================
number of atoms            : 19
number of electrons        : 80
charge                     : -1
spin                       : .0
first test random number   : .4472

########################################################################
# WARNING! Please study the warnings concerning your input carefully
#  - the use of '-ohess' is discouraged, please use '--ohess' next time
########################################################################

           ------------------------------------------------- 
          |                 G F N 2 - x T B                 |
          | Geometry, Frequencies, Noncovalent interactions |
          |            JCTC 2018 parametrisation            |
           ------------------------------------------------- 
      method parameters     
 k(s)        :  1.8500
 k(p)        :  2.2300
 k(d)        :  2.2300
 k(f)        :  2.0000
 kEN (H0ij)  : -2.0000
 D4 a1       :  0.5200
 D4 a2       :  5.0000
 D4 s6       :  1.0000
 D4 s8       :  2.7000
 D4 s9       :  5.0000
 alphaj      :  2.0000


            Z     q(EN)     CN     RAES       Cart. coordinates
     1  Na  1.0    0.26    5.71    5.00     5.80067    -1.62108     0.63890
     2  Na  1.0    0.19    7.40    5.00     2.15739    -0.47105    -4.32650
     3  Na  1.0    0.19    7.40    5.00    -4.30207    -2.10451     0.81108
     4  Na  1.0    0.26    5.72    5.00    -3.87825     1.20084    -4.49372
     5  Na  1.0    0.26    5.71    5.00     0.05554    -5.79185    -1.77172
     6  Na  1.0    0.26    5.72    5.00     1.86676     5.37187    -2.08412
     7  Na  1.0    0.26    5.72    5.00    -3.88918     3.91647     2.49385
     8  Na  1.0    0.26    5.71    5.00     0.04451    -3.07675     5.21698
     9  Na  1.0    0.19    7.40    5.00     2.14467     2.57558     3.51556
    10  Cl  7.0   -0.31    3.27    4.97    -2.80382     0.61365     5.62639
    11  Cl  7.0   -0.35    2.85    4.83     4.44454    -4.49730    -2.81188
    12  Cl  7.0   -0.35    2.85    4.83     4.43189    -1.41506     5.12253
    13  Cl  7.0   -0.35    2.85    4.83    -2.09137    -6.14998     2.38578
    14  Cl  7.0   -0.35    2.85    4.83    -0.07954     3.54400    -5.94297
    15  Cl  7.0   -0.31    3.27    4.97    -2.78880    -3.34950    -4.57215
    16  Cl  7.0   -0.31    3.27    4.97     5.59415     2.73662    -1.05417
    17  Cl  7.0   -0.35    2.85    4.83    -0.09172     6.62693     1.99118
    18  Cl  7.0   -0.35    2.85    4.83    -6.61503     1.89088    -0.74461
    19  Cl  7.0   -0.13    6.14    5.00    -0.00034     0.00022    -0.00038

  Z AO/shell   Hii/eV     exponent
 11     Tue Apr 24 16:34:09 CEST 2018   EN: 0.930 GM2: 0.271  GM3: 0.1799  RAES: 5.00
     3s     -4.546934    0.763787
     3p     -1.332719    0.573553
 17     Mon Apr 23 14:09:22 CEST 2018   EN: 3.160 GM2: 0.249  GM3: 0.1495  RAES: 2.50
     3s    -29.278781    2.485265
     3p    -12.673758    2.199650
     3d     -0.240338    2.476089
 no old-style atom pair restraining (fixing) potential
           ------------------------------------------------- 
          |        Self-Consistent Charge Iterations        |
           ------------------------------------------------- 

 Ncao       : 136
 Nao        : 126
 Nshell     : 48
 Nel        : 80
 T(el)      :   300.0
 intcut     :    25.0
 scfconv/Eh :  0.100E-05
   qconv/e  :  0.100E-03
 intneglect :  0.100E-07
 broydamp   :      0.250
 iter      E             dE          RMSdq      gap      omega  full diag
   1    -48.7761179 -0.487761E+02  0.139E+01    7.96       0.0  T
   2    -48.8219641 -0.458462E-01  0.845E+00    6.69       1.0  T
   3    -48.9109994 -0.890353E-01  0.359E+00    3.67       1.0  T
   4    -48.9075409  0.345851E-02  0.203E+00    3.87       1.0  T
   5    -48.9187076 -0.111667E-01  0.270E+00    2.35       1.0  T
   6    -48.9208605 -0.215293E-02  0.156E+00    2.53       1.0  T
   7    -48.9216409 -0.780339E-03  0.584E-01    2.88       1.0  T
   8    -48.9218302 -0.189348E-03  0.787E-02    2.78       1.0  T
   9    -48.9218303 -0.117355E-06  0.140E-01    2.74       1.0  T
  10    -48.9218482 -0.178489E-04  0.242E-02    2.76       1.0  T
  11    -48.9218493 -0.112225E-05  0.919E-03    2.77       2.5  T
  12    -48.9218493 -0.608438E-07  0.426E-03    2.77       5.4  T
  13    -48.9218494 -0.305691E-07  0.363E-03    2.77       6.3  T
  14    -48.9218494 -0.738796E-08  0.339E-03    2.77       6.8  T
  15    -48.9218494 -0.869466E-08  0.642E-04    2.77      35.7  T
  16    -48.9218494  0.501430E-09  0.212E-03    2.77      10.8  T
  17    -48.9218494 -0.241184E-08  0.112E-04    2.77     205.6  T
speedup  0.71
cpu  time for SCC    0.06 s
wall time for SCC    0.08 s

   *** convergence criteria satisfied after 17 iterations ***

          eigenvalues
 #    :          28         29         30         31         32         33         34         35
 occ. :        2.000      2.000      2.000      2.000      2.000      2.000      2.000      2.000
 eps  :        -8.614     -8.596     -8.587     -8.587     -8.522     -8.522     -8.510     -8.493
 #    :          36         37         38         39         40         41         42         43
 occ. :        2.000      2.000      2.000      2.000      2.000      0.000      0.000      0.000
 eps  :        -8.487     -8.487     -8.449     -8.299     -8.299     -5.533     -3.300     -2.890
 #    :          44         45         46         47         48         49         50         51
 occ. :        0.000      0.000      0.000      0.000      0.000      0.000      0.000      0.000
 eps  :        -2.890     -0.823     -0.823      0.405      0.406      0.655      3.724      3.724


   #   Z            q   n(s)   n(p)   n(d)      C6AA      α(0)
   1  11 Na     0.728  0.093  0.179  0.000    67.837    26.654
   2  11 Na     0.705  0.079  0.215  0.000    68.116    26.709
   3  11 Na     0.705  0.079  0.216  0.000    68.117    26.709
   4  11 Na     0.728  0.093  0.179  0.000    67.837    26.654
   5  11 Na     0.728  0.093  0.179  0.000    67.837    26.654
   6  11 Na     0.728  0.093  0.179  0.000    67.837    26.654
   7  11 Na     0.728  0.093  0.179  0.000    67.837    26.654
   8  11 Na     0.728  0.093  0.179  0.000    67.837    26.654
   9  11 Na     0.705  0.079  0.215  0.000    68.116    26.709
  10  17 Cl    -0.744  1.974  5.770  0.000   125.106    17.112
  11  17 Cl    -0.759  1.975  5.785 -0.000   125.699    17.153
  12  17 Cl    -0.759  1.975  5.785 -0.000   125.699    17.153
  13  17 Cl    -0.759  1.975  5.785 -0.000   125.699    17.153
  14  17 Cl    -0.759  1.975  5.785 -0.000   125.700    17.153
  15  17 Cl    -0.744  1.974  5.770  0.000   125.106    17.112
  16  17 Cl    -0.744  1.974  5.770  0.000   125.106    17.112
  17  17 Cl    -0.759  1.975  5.785 -0.000   125.700    17.153
  18  17 Cl    -0.759  1.975  5.785 -0.000   125.700    17.153
  19  17 Cl    -0.696  1.951  5.745  0.000   123.177    16.980

 Mol. C6AA /au·bohr⁶  :      29037.795349
 Mol. C8AA /au·bohr⁸  :    2049773.383965
 Mol. α(0) /au        :        411.284254

 
 Wiberg/Mayer (AO) data. WBOs > 0.1 written file <wbo>
 largest (>0.05) Wiberg bond orders for each atom
           total WBO             WBO to atom ...
     1  Na  0.518    Cl  12 0.150    Cl  11 0.150    Cl  16 0.144    Cl  19 0.056
     2  Na  0.570    Cl  11 0.144    Cl  14 0.144    Cl  16 0.092    Cl  15 0.092    Cl  19 0.074
     3  Na  0.570    Cl  13 0.144    Cl  18 0.144    Cl  15 0.092    Cl  10 0.092    Cl  19 0.074
     4  Na  0.518    Cl  14 0.150    Cl  18 0.150    Cl  15 0.144    Cl  19 0.056
     5  Na  0.518    Cl  11 0.150    Cl  13 0.150    Cl  15 0.144    Cl  19 0.056
     6  Na  0.518    Cl  17 0.150    Cl  14 0.150    Cl  16 0.144    Cl  19 0.056
     7  Na  0.518    Cl  17 0.150    Cl  18 0.150    Cl  10 0.144    Cl  19 0.056
     8  Na  0.518    Cl  12 0.150    Cl  13 0.150    Cl  10 0.144    Cl  19 0.056
     9  Na  0.570    Cl  17 0.144    Cl  12 0.144    Cl  10 0.092    Cl  16 0.092    Cl  19 0.074
    10  Cl  0.484    Na   8 0.144    Na   7 0.144    Na   9 0.092    Na   3 0.092
    11  Cl  0.458    Na   5 0.150    Na   1 0.150    Na   2 0.144
    12  Cl  0.458    Na   8 0.150    Na   1 0.150    Na   9 0.144
    13  Cl  0.458    Na   8 0.150    Na   5 0.150    Na   3 0.144
    14  Cl  0.458    Na   6 0.150    Na   4 0.150    Na   2 0.144
    15  Cl  0.484    Na   5 0.144    Na   4 0.144    Na   2 0.092    Na   3 0.092
    16  Cl  0.484    Na   1 0.144    Na   6 0.144    Na   2 0.092    Na   9 0.092
    17  Cl  0.458    Na   7 0.150    Na   6 0.150    Na   9 0.144
    18  Cl  0.458    Na   7 0.150    Na   4 0.150    Na   3 0.144
    19  Cl  0.586    Na   3 0.074    Na   2 0.074    Na   9 0.074    Na   4 0.056    Na   7 0.056    Na   6 0.056    Na   8 0.056    Na   5 0.056    Na   1 0.056
 MOs/occ written to file <molden.input>
 
molecular dipole:
                 x           y           z       tot (Debye)
 q only:        0.000      -0.001       0.000
   full:        0.000      -0.001       0.000       0.002
molecular quadrupole (traceless):
                xx          xy          yy          xz          yz          zz
 q only:       -0.695      -2.277       2.068       0.878      -1.585      -1.373
  q+dip:       -0.501      -1.645       1.493       0.631      -1.148      -0.992
   full:       -0.673      -2.207       2.004       0.849      -1.537      -1.331

SCC energy    :     -48.9218494
rep           :       0.0358774
ES            :       0.7341257
AES           :      -0.0019134
AXC           :       0.0010100
disp          :      -0.0389162
XB            :       0.0000000
fix           :       0.0000000
total E       :     -48.8854280
atomizationE  :       2.5744474     1615.49
(atE without considering molecular charge,
 total energy contains solvation terms)
H-L gap (eV)  :          2.7668
           ------------------------------------------------- 
          |                 ===============                 |
          |                   A N C O P T                   |
          |                 ===============                 |
          |          Approximate Normal Coordinate          |
          |           Rational Function Optimizer           |
           ------------------------------------------------- 
dumping coords to <xtbopt.coord> and <xtbopt.log>
 optlevel               0
 Maxcycle             200
 Maxmicro              25
 Econv         5.000000000000000E-006
 Gconv         1.000000000000000E-003
 Maxdispl       1.00000000000000     
 Hlow          5.000000000000000E-003
 S6             20.0000000000000     
 Nvar               51

generating ANC from model Hessian ...
 Shifting diagonal of input Hessian by   1.661933019594952E-002
 Lowest  eigenvalues of input Hessian
    0.005000    0.005047    0.005264    0.008319    0.008336    0.013751
    0.014373    0.014528    0.014544   -0.000000   -0.000000    0.000000
    0.000000    0.000000    0.000000    0.017936    0.017937    0.018372
 Highest eigenvalues
    0.047809    0.050284    0.050418    0.051947    0.051982    0.051996
 
cpu  time for ANC gen    0.01 s
wall time for ANC gen    0.05 s
................................................................................
.............................. CYCLE    1 ......................................
................................................................................
   1    -48.9218494 -0.489218E+02  0.239E-05    2.77       0.0  T
   2    -48.9218494 -0.781597E-12  0.236E-05    2.77     972.7  T
   3    -48.9218494 -0.270006E-12  0.210E-05    2.77    1090.9  T
speedup  0.98
cpu  time for SCC    0.01 s
wall time for SCC    0.01 s
speedup  0.99
cpu  time for grad    0.05 s
wall time for grad    0.05 s
 E :    -48.88542802  G :  0.000016    pred/act E change:  0.000D+00 -0.117D-07
Maxdispl :   0.0005   ||displ|| :   0.0008   Lambda : -0.111D-07
Largest |displ|/coords:  0.0005 (  29)  0.0003 (   6)  0.0003 (   1)

   *** GEOMETRY OPTIMIZATION CONVERGED AFTER 1 ITERATIONS ***

------------------------------------------------------------------------
 total energy gain (kcal):      0.0000
------------------------------------------------------------------------
================
 final structure:
================
$coord
        5.80067491736274       -1.62107573435786        0.63889936434236      Na
        2.15739044433415       -0.47104608612866       -4.32650274124030      Na
       -4.30207464480250       -2.10450809447861        0.81108078592327      Na
       -3.87824892043152        1.20084372111309       -4.49372218156999      Na
        0.05553970460539       -5.79184569500679       -1.77172184390790      Na
        1.86676080001285        5.37187367771916       -2.08412337417196      Na
       -3.88918216281274        3.91646653484163        2.49385273134605      Na
        0.04451326949278       -3.07675081748086        5.21697542050790      Na
        2.14467007434624        2.57558321494472        3.51555938488598      Na
       -2.80381657093895        0.61364586995205        5.62638504842536      Cl
        4.44454038582882       -4.49730228324613       -2.81188191621324      Cl
        4.43188634906111       -1.41506128460853        5.12253013432877      Cl
       -2.09136985937238       -6.14997849555289        2.38577809464254      Cl
       -0.07953934187425        3.54400101654829       -5.94297272889653      Cl
       -2.78880071998292       -3.34949857456755       -4.57215432224461      Cl
        5.59414758454141        2.73661824911377       -1.05417244673968      Cl
       -0.09172008393628        6.62693347047985        1.99117639531109      Cl
       -6.61503288312126        1.89087745540118       -0.74460800386245      Cl
       -0.00033834231271        0.00022383641687       -0.00037780086669      Cl
$end
 
 Bond Distances (Angstroems)
 ---------------------------
Na1-Na2=3.3153       Na1-Na5=3.9675       Na1-Na8=3.9675       Na1-Na9=3.3154       Na1-Cl11=2.4832      Na1-Cl12=2.4831      
Na1-Cl16=2.4763      Na1-Cl19=3.2053      Na2-Na1=3.3153       Na2-Na4=3.3154       Na2-Na5=3.3155       Na2-Na6=3.3154       
Na2-Cl11=2.5781      Na2-Cl14=2.5782      Na2-Cl15=3.0312      Na2-Cl16=3.0311      Na2-Cl19=2.5704      Na3-Na4=3.3151       
Na3-Na5=3.3155       Na3-Na7=3.3155       Na3-Na8=3.3153       Na3-Cl10=3.0316      Na3-Cl13=2.5780      Na3-Cl15=3.0316      
Na3-Cl18=2.5780      Na3-Cl19=2.5704      Na4-Na2=3.3154       Na4-Na3=3.3151       Na4-Na6=3.9674       Na4-Na7=3.9671       
Na4-Cl14=2.4832      Na4-Cl15=2.4763      Na4-Cl18=2.4833      Na4-Cl19=3.2045      Na5-Na1=3.9675       Na5-Na2=3.3155       
Na5-Na3=3.3155       Na5-Na8=3.9676       Na5-Cl11=2.4833      Na5-Cl13=2.4833      Na5-Cl15=2.4763      Na5-Cl19=3.2053      
Na6-Na2=3.3154       Na6-Na4=3.9674       Na6-Na7=3.9673       Na6-Na9=3.3154       Na6-Cl14=2.4832      Na6-Cl16=2.4763      
Na6-Cl17=2.4831      Na6-Cl19=3.2050      Na7-Na3=3.3155       Na7-Na4=3.9671       Na7-Na6=3.9673       Na7-Na9=3.3153       
Na7-Cl10=2.4764      Na7-Cl17=2.4832      Na7-Cl18=2.4832      Na7-Cl19=3.2050      Na8-Na1=3.9675       Na8-Na3=3.3153       
Na8-Na5=3.9676       Na8-Na9=3.3155       Na8-Cl10=2.4764      Na8-Cl12=2.4831      Na8-Cl13=2.4833      Na8-Cl19=3.2054      
Na9-Na1=3.3154       Na9-Na6=3.3154       Na9-Na7=3.3153       Na9-Na8=3.3155       Na9-Cl10=3.0303      Na9-Cl12=2.5783      
Na9-Cl16=3.0310      Na9-Cl17=2.5783      Na9-Cl19=2.5705      Cl10-Na3=3.0316      Cl10-Na7=2.4764      Cl10-Na8=2.4764      
Cl10-Na9=3.0303      Cl11-Na1=2.4832      Cl11-Na2=2.5781      Cl11-Na5=2.4833      Cl12-Na1=2.4831      Cl12-Na8=2.4831      
Cl12-Na9=2.5783      Cl13-Na3=2.5780      Cl13-Na5=2.4833      Cl13-Na8=2.4833      Cl14-Na2=2.5782      Cl14-Na4=2.4832      
Cl14-Na6=2.4832      Cl15-Na2=3.0312      Cl15-Na3=3.0316      Cl15-Na4=2.4763      Cl15-Na5=2.4763      Cl16-Na1=2.4763      
Cl16-Na2=3.0311      Cl16-Na6=2.4763      Cl16-Na9=3.0310      Cl17-Na6=2.4831      Cl17-Na7=2.4832      Cl17-Na9=2.5783      
Cl18-Na3=2.5780      Cl18-Na4=2.4833      Cl18-Na7=2.4832      Cl19-Na1=3.2053      Cl19-Na2=2.5704      Cl19-Na3=2.5704      
Cl19-Na4=3.2045      Cl19-Na5=3.2053      Cl19-Na6=3.2050      Cl19-Na7=3.2050      Cl19-Na8=3.2054      Cl19-Na9=2.5705      
 Na Na Rav=3.5327 sigma=0.3074  Rmin=3.3151  Rmax=3.9676    18
 Cl Na Rav=2.6988 sigma=0.2861  Rmin=2.4763  Rmax=3.2054    39
 
 selected bond angles (degree)
 --------------------
Na5-Na1-Na2= 53.25             Na8-Na1-Na2= 94.19             Na8-Na1-Na5= 60.00             Na9-Na1-Na2= 84.35             
Na9-Na1-Na5= 94.19             Na9-Na1-Na8= 53.25             Cl11-Na1-Na2= 50.33            Cl11-Na1-Na5= 36.98            
Cl11-Na1-Na8= 96.21            Cl11-Na1-Na9=125.42            Cl12-Na1-Na2=125.42            Cl12-Na1-Na5= 96.21            
Cl12-Na1-Na8= 36.98            Cl12-Na1-Na9= 50.33            Cl12-Na1-Cl11=130.19           Cl16-Na1-Na2= 61.10            
Cl16-Na1-Na5=111.58            Cl16-Na1-Na8=111.58            Cl16-Na1-Na9= 61.09            Cl16-Na1-Cl11=106.98           
Cl16-Na1-Cl12=106.97           Cl19-Na1-Na2= 46.39            Cl19-Na1-Na5= 51.76            Cl19-Na1-Na8= 51.77            
Cl19-Na1-Na9= 46.39            Cl19-Na1-Cl11= 79.03           Cl19-Na1-Cl12= 79.03           Cl19-Na1-Cl16= 70.75           
Na4-Na2-Na1=129.08             Na5-Na2-Na1= 73.50             Na5-Na2-Na4= 85.09             Na6-Na2-Na1= 85.10             
Na6-Na2-Na4= 73.50             Na6-Na2-Na5=129.09             Cl11-Na2-Na1= 47.85            Cl11-Na2-Na4=132.93            
Cl11-Na2-Na5= 47.85            Cl11-Na2-Na6=132.94            Cl14-Na2-Na1=132.94            Cl14-Na2-Na4= 47.85            
Cl14-Na2-Na5=132.93            Cl14-Na2-Na6= 47.85            Cl14-Na2-Cl11=178.66           Cl15-Na2-Na1=116.35            
Cl15-Na2-Na4= 45.66            Cl15-Na2-Na5= 45.66            Cl15-Na2-Na6=116.36            Cl15-Na2-Cl11= 90.20           
Cl15-Na2-Cl14= 90.20           Cl16-Na2-Na1= 45.66            Cl16-Na2-Na4=116.35            Cl16-Na2-Na5=116.35            
Cl16-Na2-Na6= 45.66            Cl16-Na2-Cl11= 90.20           Cl16-Na2-Cl14= 90.20           Cl16-Na2-Cl15=145.49           
Cl19-Na2-Na1= 64.55            Cl19-Na2-Na4= 64.53            Cl19-Na2-Na5= 64.55            Cl19-Na2-Na6= 64.54            
Cl19-Na2-Cl11= 90.68           Cl19-Na2-Cl14= 90.66           Cl19-Na2-Cl15= 72.74           Cl19-Na2-Cl16= 72.75           
Na5-Na3-Na4= 85.09             Na7-Na3-Na4= 73.50             Na7-Na3-Na5=129.08             Na8-Na3-Na4=129.08             
Na8-Na3-Na5= 73.50             Na8-Na3-Na7= 85.10             Cl10-Na3-Na4=116.34            Cl10-Na3-Na5=116.35            
Cl10-Na3-Na7= 45.66            Cl10-Na3-Na8= 45.66            Cl13-Na3-Na4=132.93            Cl13-Na3-Na5= 47.85            
Cl13-Na3-Na7=132.95            Cl13-Na3-Na8= 47.85            Cl13-Na3-Cl10= 90.21           Cl15-Na3-Na4= 45.66            
Cl15-Na3-Na5= 45.66            Cl15-Na3-Na7=116.35            Cl15-Na3-Na8=116.35            Cl15-Na3-Cl10=145.47           
Cl15-Na3-Cl13= 90.20           Cl18-Na3-Na4= 47.86            Cl18-Na3-Na5=132.94            Cl18-Na3-Na7= 47.85            
Cl18-Na3-Na8=132.94            Cl18-Na3-Cl10= 90.20           Cl18-Na3-Cl13=178.64           Cl18-Na3-Cl15= 90.20           
Cl19-Na3-Na4= 64.53            Cl19-Na3-Na5= 64.54            Cl19-Na3-Na7= 64.54            Cl19-Na3-Na8= 64.55            
Cl19-Na3-Cl10= 72.74           Cl19-Na3-Cl13= 90.68           Cl19-Na3-Cl15= 72.74           Cl19-Na3-Cl18= 90.67           
Na3-Na4-Na2= 84.36             Na6-Na4-Na2= 53.25             Na6-Na4-Na3= 94.20             Na7-Na4-Na2= 94.20             
Na7-Na4-Na3= 53.26             Na7-Na4-Na6= 60.00             Cl14-Na4-Na2= 50.33            Cl14-Na4-Na3=125.43            
Cl14-Na4-Na6= 36.98            Cl14-Na4-Na7= 96.21            Cl15-Na4-Na2= 61.10            Cl15-Na4-Na3= 61.11            
Cl15-Na4-Na6=111.59            Cl15-Na4-Na7=111.60            Cl15-Na4-Cl14=106.97           Cl18-Na4-Na2=125.43            
Cl18-Na4-Na3= 50.33            Cl18-Na4-Na6= 96.22            Cl18-Na4-Na7= 36.99            Cl18-Na4-Cl14=130.20           
Cl18-Na4-Cl15=106.99           Cl19-Na4-Na2= 46.40            Cl19-Na4-Na3= 46.40            Cl19-Na4-Na6= 51.76            
Cl19-Na4-Na7= 51.77            Cl19-Na4-Cl14= 79.03           Cl19-Na4-Cl15= 70.77           Cl19-Na4-Cl18= 79.04           
Na2-Na5-Na1= 53.25             Na3-Na5-Na1= 94.19             Na3-Na5-Na2= 84.35             Na8-Na5-Na1= 60.00             
Na8-Na5-Na2= 94.19             Na8-Na5-Na3= 53.25             Cl11-Na5-Na1= 36.98            Cl11-Na5-Na2= 50.33            
Cl11-Na5-Na3=125.42            Cl11-Na5-Na8= 96.21            Cl13-Na5-Na1= 96.21            Cl13-Na5-Na2=125.42            
Cl13-Na5-Na3= 50.32            Cl13-Na5-Na8= 36.98            Cl13-Na5-Cl11=130.19           Cl15-Na5-Na1=111.58            
Cl15-Na5-Na2= 61.10            Cl15-Na5-Na3= 61.10            Cl15-Na5-Na8=111.59            Cl15-Na5-Cl11=106.97           
Cl15-Na5-Cl13=106.97           Cl19-Na5-Na1= 51.76            Cl19-Na5-Na2= 46.39            Cl19-Na5-Na3= 46.39            
Cl19-Na5-Na8= 51.77            Cl19-Na5-Cl11= 79.03           Cl19-Na5-Cl13= 79.03           Cl19-Na5-Cl15= 70.75           
Na4-Na6-Na2= 53.25             Na7-Na6-Na2= 94.19             Na7-Na6-Na4= 60.00             Na9-Na6-Na2= 84.35             
Na9-Na6-Na4= 94.18             Na9-Na6-Na7= 53.25             Cl14-Na6-Na2= 50.33            Cl14-Na6-Na4= 36.98            
Cl14-Na6-Na7= 96.21            Cl14-Na6-Na9=125.42            Cl16-Na6-Na2= 61.10            Cl16-Na6-Na4=111.58            
Cl16-Na6-Na7=111.58            Cl16-Na6-Na9= 61.09            Cl16-Na6-Cl14=106.98           Cl17-Na6-Na2=125.43            
Cl17-Na6-Na4= 96.21            Cl17-Na6-Na7= 36.98            Cl17-Na6-Na9= 50.33            Cl17-Na6-Cl14=130.19           
Cl17-Na6-Cl16=106.97           Cl19-Na6-Na2= 46.39            Cl19-Na6-Na4= 51.75            Cl19-Na6-Na7= 51.76            
Cl19-Na6-Na9= 46.40            Cl19-Na6-Cl14= 79.02           Cl19-Na6-Cl16= 70.75           Cl19-Na6-Cl17= 79.03           
Na4-Na7-Na3= 53.25             Na6-Na7-Na3= 94.19             Na6-Na7-Na4= 60.00             Na9-Na7-Na3= 84.35             
Na9-Na7-Na4= 94.19             Na9-Na7-Na6= 53.25             Cl10-Na7-Na3= 61.11            Cl10-Na7-Na4=111.59            
Cl10-Na7-Na6=111.57            Cl10-Na7-Na9= 61.08            Cl17-Na7-Na3=125.43            Cl17-Na7-Na4= 96.21            
Cl17-Na7-Na6= 36.98            Cl17-Na7-Na9= 50.33            Cl17-Na7-Cl10=106.96           Cl18-Na7-Na3= 50.32            
Cl18-Na7-Na4= 36.99            Cl18-Na7-Na6= 96.22            Cl18-Na7-Na9=125.42            Cl18-Na7-Cl10=106.98           
Cl18-Na7-Cl17=130.20           Cl19-Na7-Na3= 46.39            Cl19-Na7-Na4= 51.76            Cl19-Na7-Na6= 51.76            
Cl19-Na7-Na9= 46.40            Cl19-Na7-Cl10= 70.75           Cl19-Na7-Cl17= 79.03           Cl19-Na7-Cl18= 79.03           
Na3-Na8-Na1= 94.19             Na5-Na8-Na1= 60.00             Na5-Na8-Na3= 53.25             Na9-Na8-Na1= 53.25             
Na9-Na8-Na3= 84.35             Na9-Na8-Na5= 94.19             Cl10-Na8-Na1=111.57            Cl10-Na8-Na3= 61.11            
Cl10-Na8-Na5=111.59            Cl10-Na8-Na9= 61.08            Cl12-Na8-Na1= 36.98            Cl12-Na8-Na3=125.42            
Cl12-Na8-Na5= 96.21            Cl12-Na8-Na9= 50.33            Cl12-Na8-Cl10=106.95           Cl13-Na8-Na1= 96.21            
Cl13-Na8-Na3= 50.33            Cl13-Na8-Na5= 36.98            Cl13-Na8-Na9=125.42            Cl13-Na8-Cl10=106.99           
Cl13-Na8-Cl12=130.19           Cl19-Na8-Na1= 51.76            Cl19-Na8-Na3= 46.39            Cl19-Na8-Na5= 51.76            
Cl19-Na8-Na9= 46.39            Cl19-Na8-Cl10= 70.75           Cl19-Na8-Cl12= 79.03           Cl19-Na8-Cl13= 79.03           
Na6-Na9-Na1= 85.09             Na7-Na9-Na1=129.09             Na7-Na9-Na6= 73.50             Na8-Na9-Na1= 73.50             
Na8-Na9-Na6=129.09             Na8-Na9-Na7= 85.10             Cl10-Na9-Na1=116.36            Cl10-Na9-Na6=116.36            
Cl10-Na9-Na7= 45.67            Cl10-Na9-Na8= 45.67            Cl12-Na9-Na1= 47.85            Cl12-Na9-Na6=132.93            
Cl12-Na9-Na7=132.94            Cl12-Na9-Na8= 47.85            Cl12-Na9-Cl10= 90.20           Cl16-Na9-Na1= 45.66            
Cl16-Na9-Na6= 45.66            Cl16-Na9-Na7=116.35            Cl16-Na9-Na8=116.35            Cl16-Na9-Cl10=145.50           
Cl16-Na9-Cl12= 90.20           Cl17-Na9-Na1=132.94            Cl17-Na9-Na6= 47.85            Cl17-Na9-Na7= 47.85            
Cl17-Na9-Na8=132.94            Cl17-Na9-Cl10= 90.20           Cl17-Na9-Cl12=178.65           Cl17-Na9-Cl16= 90.20           
Cl19-Na9-Na1= 64.55            Cl19-Na9-Na6= 64.54            Cl19-Na9-Na7= 64.54            Cl19-Na9-Na8= 64.55            
Cl19-Na9-Cl10= 72.76           Cl19-Na9-Cl12= 90.67           Cl19-Na9-Cl16= 72.74           Cl19-Na9-Cl17= 90.67           
Na7-Cl10-Na3= 73.24            Na8-Cl10-Na3= 73.23            Na8-Cl10-Na7=129.73            Na9-Cl10-Na3= 94.52            
Na9-Cl10-Na7= 73.25            Na9-Cl10-Na8= 73.26            
 
 selected dihedral angles (degree)
 ---------------------------------
Na4-Na2-Na1-Na5= 69.17        Na4-Na2-Na1-Na8= 22.05        Na4-Na2-Na1-Na9=329.64        Na4-Na2-Na1-Cl11=116.64       
Na4-Na2-Na1-Cl12=  0.61       Na4-Na2-Na1-Cl16=269.66       Na4-Na2-Na1-Cl19=  0.00       Na5-Na2-Na1-Na8=312.88        
Na5-Na2-Na1-Na9=260.47        Na5-Na2-Na1-Cl11= 47.47       Na5-Na2-Na1-Cl12=291.44       Na5-Na2-Na1-Cl16=200.49       
Na5-Na2-Na1-Cl19=290.82       Na6-Na2-Na1-Na5=133.27        Na6-Na2-Na1-Na8= 86.14        Na6-Na2-Na1-Na9= 33.74        
Na6-Na2-Na1-Cl11=180.74       Na6-Na2-Na1-Cl12= 64.71       Na6-Na2-Na1-Cl16=333.76       Na6-Na2-Na1-Cl19= 64.09       
Cl11-Na2-Na1-Na5=312.53       Cl11-Na2-Na1-Na8=265.41       Cl11-Na2-Na1-Na9=213.00       Cl11-Na2-Na1-Cl12=243.97      
Cl11-Na2-Na1-Cl16=153.02      Cl11-Na2-Na1-Cl19=243.35      Cl14-Na2-Na1-Na5=134.01       Cl14-Na2-Na1-Na8= 86.88       
Cl14-Na2-Na1-Na9= 34.48       Cl14-Na2-Na1-Cl11=181.47      Cl14-Na2-Na1-Cl12= 65.44      Cl14-Na2-Na1-Cl16=334.50      
Cl14-Na2-Na1-Cl19= 64.83      Cl15-Na2-Na1-Na5= 16.22       Cl15-Na2-Na1-Na8=329.09       Cl15-Na2-Na1-Na9=276.69       
Cl15-Na2-Na1-Cl11= 63.69      Cl15-Na2-Na1-Cl12=307.66      Cl15-Na2-Na1-Cl16=216.71      Cl15-Na2-Na1-Cl19=307.04      
Cl16-Na2-Na1-Na5=159.51       Cl16-Na2-Na1-Na8=112.38       Cl16-Na2-Na1-Na9= 59.98       Cl16-Na2-Na1-Cl11=206.98      
Cl16-Na2-Na1-Cl12= 90.95      Cl16-Na2-Na1-Cl19= 90.33      Cl19-Na2-Na1-Na5= 69.18       Cl19-Na2-Na1-Na8= 22.05       
Cl19-Na2-Na1-Na9=329.65       Cl19-Na2-Na1-Cl11=116.65      Cl19-Na2-Na1-Cl12=  0.62      Cl19-Na2-Na1-Cl16=269.67      
Na3-Na4-Na2-Na1=329.66        Na3-Na4-Na2-Na5= 33.74        Na3-Na4-Na2-Na6=260.47        Na3-Na4-Na2-Cl11= 34.48       
Na3-Na4-Na2-Cl14=213.00       Na3-Na4-Na2-Cl15= 60.00       Na3-Na4-Na2-Cl16=276.70       Na3-Na4-Na2-Cl19=329.65       
Na6-Na4-Na2-Na1= 69.18        Na6-Na4-Na2-Na5=133.27        Na6-Na4-Na2-Cl11=134.01       Na6-Na4-Na2-Cl14=312.53       
Na6-Na4-Na2-Cl15=159.53       Na6-Na4-Na2-Cl16= 16.23       Na6-Na4-Na2-Cl19= 69.18       Na7-Na4-Na2-Na1= 22.06        
Na7-Na4-Na2-Na5= 86.15        Na7-Na4-Na2-Na6=312.88        Na7-Na4-Na2-Cl11= 86.89       Na7-Na4-Na2-Cl14=265.41       
Na7-Na4-Na2-Cl15=112.41       Na7-Na4-Na2-Cl16=329.11       Na7-Na4-Na2-Cl19= 22.06       Cl14-Na4-Na2-Na1=116.66       
Cl14-Na4-Na2-Na5=180.74       Cl14-Na4-Na2-Na6= 47.47       Cl14-Na4-Na2-Cl11=181.48      Cl14-Na4-Na2-Cl15=207.00      
Cl14-Na4-Na2-Cl16= 63.70      Cl14-Na4-Na2-Cl19=116.65      Cl15-Na4-Na2-Na1=269.66       Cl15-Na4-Na2-Na5=333.75       
Cl15-Na4-Na2-Na6=200.47       Cl15-Na4-Na2-Cl11=334.49      Cl15-Na4-Na2-Cl14=153.00      Cl15-Na4-Na2-Cl16=216.71      
Cl15-Na4-Na2-Cl19=269.65      Cl18-Na4-Na2-Na1=  0.62       Cl18-Na4-Na2-Na5= 64.71       Cl18-Na4-Na2-Na6=291.43       
Cl18-Na4-Na2-Cl11= 65.44      Cl18-Na4-Na2-Cl14=243.96      Cl18-Na4-Na2-Cl15= 90.96      Cl18-Na4-Na2-Cl16=307.67      
Cl18-Na4-Na2-Cl19=  0.61      Cl19-Na4-Na2-Na1=  0.00       Cl19-Na4-Na2-Na5= 64.10       Cl19-Na4-Na2-Na6=290.82       
Cl19-Na4-Na2-Cl11= 64.84      Cl19-Na4-Na2-Cl14=243.35      Cl19-Na4-Na2-Cl15= 90.35      Cl19-Na4-Na2-Cl16=307.06      
Na2-Na4-Na3-Na5=326.26        Na2-Na4-Na3-Na7= 99.52        Na2-Na4-Na3-Na8= 30.35        Na2-Na4-Na3-Cl10= 83.29       
Na2-Na4-Na3-Cl13=325.50       Na2-Na4-Na3-Cl15=300.02       Na2-Na4-Na3-Cl18=147.00       Na2-Na4-Na3-Cl19= 30.35       
Na6-Na4-Na3-Na5=273.85        Na6-Na4-Na3-Na7= 47.12        Na6-Na4-Na3-Na8=337.94        Na6-Na4-Na3-Cl10= 30.89       
Na6-Na4-Na3-Cl13=273.10       Na6-Na4-Na3-Cl15=247.61       Na6-Na4-Na3-Cl18= 94.60       Na6-Na4-Na3-Cl19=337.95       
Na7-Na4-Na3-Na5=226.73        Na7-Na4-Na3-Na8=290.82        Na7-Na4-Na3-Cl10=343.77       Na7-Na4-Na3-Cl13=225.98       
Na7-Na4-Na3-Cl15=200.49       Na7-Na4-Na3-Cl18= 47.48       Na7-Na4-Na3-Cl19=290.83       Cl14-Na4-Na3-Na5=295.29       
Cl14-Na4-Na3-Na7= 68.56       Cl14-Na4-Na3-Na8=359.38       Cl14-Na4-Na3-Cl10= 52.33      Cl14-Na4-Na3-Cl13=294.54      
Cl14-Na4-Na3-Cl15=269.05      Cl14-Na4-Na3-Cl18=116.04      Cl14-Na4-Na3-Cl19=359.39      Cl15-Na4-Na3-Na5= 26.24       
Cl15-Na4-Na3-Na7=159.51       Cl15-Na4-Na3-Na8= 90.33       Cl15-Na4-Na3-Cl10=143.28      Cl15-Na4-Na3-Cl13= 25.49      
Cl15-Na4-Na3-Cl18=206.99      Cl15-Na4-Na3-Cl19= 90.34      Cl18-Na4-Na3-Na5=179.25       Cl18-Na4-Na3-Na7=312.52       
Cl18-Na4-Na3-Na8=243.34       Cl18-Na4-Na3-Cl10=296.29      Cl18-Na4-Na3-Cl13=178.50      Cl18-Na4-Na3-Cl15=153.01      
Cl18-Na4-Na3-Cl19=243.35      Cl19-Na4-Na3-Na5=295.91       Cl19-Na4-Na3-Na7= 69.17       Cl19-Na4-Na3-Na8=  0.00       
Cl19-Na4-Na3-Cl10= 52.94      Cl19-Na4-Na3-Cl13=295.15      Cl19-Na4-Na3-Cl15=269.66      Cl19-Na4-Na3-Cl18=116.65      
Na2-Na5-Na1-Na8=122.44        Na2-Na5-Na1-Na9= 79.75        Na2-Na5-Na1-Cl11=289.44       Na2-Na5-Na1-Cl12=130.27       
Na2-Na5-Na1-Cl16= 19.24       Na2-Na5-Na1-Cl19= 59.50       Na3-Na5-Na1-Na2=280.24        Na3-Na5-Na1-Na8= 42.69        
Na3-Na5-Na1-Na9=  0.00        Na3-Na5-Na1-Cl11=209.68       Na3-Na5-Na1-Cl12= 50.51       Na3-Na5-Na1-Cl16=299.48       
Na3-Na5-Na1-Cl19=339.74       Na8-Na5-Na1-Na2=237.56        Na8-Na5-Na1-Na9=317.31        Na8-Na5-Na1-Cl11=167.00       
Na8-Na5-Na1-Cl12=  7.83       Na8-Na5-Na1-Cl16=256.80       Na8-Na5-Na1-Cl19=297.06       Cl11-Na5-Na1-Na2= 70.56       
Cl11-Na5-Na1-Na8=193.00       Cl11-Na5-Na1-Na9=150.32       Cl11-Na5-Na1-Cl12=200.83      Cl11-Na5-Na1-Cl16= 89.80      
Cl11-Na5-Na1-Cl19=130.06      Cl13-Na5-Na1-Na2=229.74       Cl13-Na5-Na1-Na8=352.18       Cl13-Na5-Na1-Na9=309.49       
Cl13-Na5-Na1-Cl11=159.17      Cl13-Na5-Na1-Cl12=  0.00      Cl13-Na5-Na1-Cl16=248.98      Cl13-Na5-Na1-Cl19=289.24      
Cl15-Na5-Na1-Na2=340.76       Cl15-Na5-Na1-Na8=103.21       Cl15-Na5-Na1-Na9= 60.52       Cl15-Na5-Na1-Cl11=270.20      
Cl15-Na5-Na1-Cl12=111.04      Cl15-Na5-Na1-Cl16=  0.00      Cl15-Na5-Na1-Cl19= 40.27      Cl19-Na5-Na1-Na2=300.50       
Cl19-Na5-Na1-Na8= 62.94       Cl19-Na5-Na1-Na9= 20.25       Cl19-Na5-Na1-Cl11=229.94      Cl19-Na5-Na1-Cl12= 70.77      
Cl19-Na5-Na1-Cl16=319.74      Na1-Na5-Na2-Na4=226.74        Na1-Na5-Na2-Na6=290.82        Na1-Na5-Na2-Cl11= 47.47       
Na1-Na5-Na2-Cl14=225.99       Na1-Na5-Na2-Cl15=200.48       Na1-Na5-Na2-Cl16=343.77       Na1-Na5-Na2-Cl19=290.82       
Na3-Na5-Na2-Na1= 99.52        Na3-Na5-Na2-Na4=326.26        Na3-Na5-Na2-Na6= 30.34        Na3-Na5-Na2-Cl11=146.99       
Na3-Na5-Na2-Cl14=325.51       Na3-Na5-Na2-Cl15=300.00       Na3-Na5-Na2-Cl16= 83.30       Na3-Na5-Na2-Cl19= 30.34       
Na8-Na5-Na2-Na1= 47.12        Na8-Na5-Na2-Na4=273.86        Na8-Na5-Na2-Na6=337.94        Na8-Na5-Na2-Cl11= 94.59       
Na8-Na5-Na2-Cl14=273.11       Na8-Na5-Na2-Cl15=247.61       Na8-Na5-Na2-Cl16= 30.90       Na8-Na5-Na2-Cl19=337.94       
Cl11-Na5-Na2-Na1=312.53       Cl11-Na5-Na2-Na4=179.27       Cl11-Na5-Na2-Na6=243.35       Cl11-Na5-Na2-Cl14=178.52      
Cl11-Na5-Na2-Cl15=153.01      Cl11-Na5-Na2-Cl16=296.30      Cl11-Na5-Na2-Cl19=243.35      Cl13-Na5-Na2-Na1= 68.57       
Cl13-Na5-Na2-Na4=295.31       Cl13-Na5-Na2-Na6=359.39       Cl13-Na5-Na2-Cl11=116.04      Cl13-Na5-Na2-Cl14=294.55      
Cl13-Na5-Na2-Cl15=269.05      Cl13-Na5-Na2-Cl16= 52.34      Cl13-Na5-Na2-Cl19=359.38      Cl15-Na5-Na2-Na1=159.52       
Cl15-Na5-Na2-Na4= 26.26       Cl15-Na5-Na2-Na6= 90.34       Cl15-Na5-Na2-Cl11=206.99      Cl15-Na5-Na2-Cl14= 25.50      
Cl15-Na5-Na2-Cl16=143.29      Cl15-Na5-Na2-Cl19= 90.33      Cl19-Na5-Na2-Na1= 69.18       Cl19-Na5-Na2-Na4=295.92       
Cl19-Na5-Na2-Na6=  0.00       Cl19-Na5-Na2-Cl11=116.65      Cl19-Na5-Na2-Cl14=295.17      Cl19-Na5-Na2-Cl15=269.67      
Cl19-Na5-Na2-Cl16= 52.96      Na1-Na5-Na3-Na4= 86.14        Na1-Na5-Na3-Na7= 22.06        Na1-Na5-Na3-Na8=312.88        
Na1-Na5-Na3-Cl10=329.12       Na1-Na5-Na3-Cl13=265.40       Na1-Na5-Na3-Cl15=112.39       Na1-Na5-Na3-Cl18= 86.90       
Na1-Na5-Na3-Cl19= 22.06       Na2-Na5-Na3-Na4= 33.74        Na2-Na5-Na3-Na7=329.66        Na2-Na5-Na3-Na8=260.48        
Na2-Na5-Na3-Cl10=276.71       Na2-Na5-Na3-Cl13=213.00       Na2-Na5-Na3-Cl15= 59.99       Na2-Na5-Na3-Cl18= 34.50       
Na2-Na5-Na3-Cl19=329.66       Na8-Na5-Na3-Na4=133.27        Na8-Na5-Na3-Na7= 69.18        Na8-Na5-Na3-Cl10= 16.24       
Na8-Na5-Na3-Cl13=312.52       Na8-Na5-Na3-Cl15=159.51       Na8-Na5-Na3-Cl18=134.02       Na8-Na5-Na3-Cl19= 69.18       
Cl11-Na5-Na3-Na4= 64.71       Cl11-Na5-Na3-Na7=  0.63       Cl11-Na5-Na3-Na8=291.44       Cl11-Na5-Na3-Cl10=307.68      
Cl11-Na5-Na3-Cl13=243.96      Cl11-Na5-Na3-Cl15= 90.95      Cl11-Na5-Na3-Cl18= 65.46      Cl11-Na5-Na3-Cl19=  0.63      
Cl13-Na5-Na3-Na4=180.74       Cl13-Na5-Na3-Na7=116.66       Cl13-Na5-Na3-Na8= 47.48       Cl13-Na5-Na3-Cl10= 63.71      
Cl13-Na5-Na3-Cl15=206.99      Cl13-Na5-Na3-Cl18=181.50      Cl13-Na5-Na3-Cl19=116.66      Cl15-Na5-Na3-Na4=333.76       
Cl15-Na5-Na3-Na7=269.67       Cl15-Na5-Na3-Na8=200.49       Cl15-Na5-Na3-Cl10=216.73      Cl15-Na5-Na3-Cl13=153.01      
Cl15-Na5-Na3-Cl18=334.51      Cl15-Na5-Na3-Cl19=269.67      Cl19-Na5-Na3-Na4= 64.08       Cl19-Na5-Na3-Na7=  0.00       
Cl19-Na5-Na3-Na8=290.82       Cl19-Na5-Na3-Cl10=307.05      Cl19-Na5-Na3-Cl13=243.34      Cl19-Na5-Na3-Cl15= 90.33      
Cl19-Na5-Na3-Cl18= 64.84      Na4-Na6-Na2-Na1=226.74        Na4-Na6-Na2-Na5=290.84        Na4-Na6-Na2-Cl11=226.00       
Na4-Na6-Na2-Cl14= 47.47       Na4-Na6-Na2-Cl15=343.79       Na4-Na6-Na2-Cl16=200.50       Na4-Na6-Na2-Cl19=290.84       
Na7-Na6-Na2-Na1=273.86        Na7-Na6-Na2-Na4= 47.12        Na7-Na6-Na2-Na5=337.95        Na7-Na6-Na2-Cl11=273.11       
Na7-Na6-Na2-Cl14= 94.59       Na7-Na6-Na2-Cl15= 30.90       Na7-Na6-Na2-Cl16=247.62       Na7-Na6-Na2-Cl19=337.96       
Na9-Na6-Na2-Na1=326.26        Na9-Na6-Na2-Na4= 99.52        Na9-Na6-Na2-Na5= 30.35        Na9-Na6-Na2-Cl11=325.51       
Na9-Na6-Na2-Cl14=146.99       Na9-Na6-Na2-Cl15= 83.30       Na9-Na6-Na2-Cl16=300.02       Na9-Na6-Na2-Cl19= 30.36       
Cl14-Na6-Na2-Na1=179.27       Cl14-Na6-Na2-Na4=312.53       Cl14-Na6-Na2-Na5=243.36       Cl14-Na6-Na2-Cl11=178.53      
Cl14-Na6-Na2-Cl15=296.32      Cl14-Na6-Na2-Cl16=153.03      Cl14-Na6-Na2-Cl19=243.37      Cl16-Na6-Na2-Na1= 26.24       
Cl16-Na6-Na2-Na4=159.50       Cl16-Na6-Na2-Na5= 90.34       Cl16-Na6-Na2-Cl11= 25.50      Cl16-Na6-Na2-Cl14=206.97      
Cl16-Na6-Na2-Cl15=143.29      Cl16-Na6-Na2-Cl19= 90.34      Cl17-Na6-Na2-Na1=295.30       Cl17-Na6-Na2-Na4= 68.56       
Cl17-Na6-Na2-Na5=359.39       Cl17-Na6-Na2-Cl11=294.55      Cl17-Na6-Na2-Cl14=116.03      Cl17-Na6-Na2-Cl15= 52.34      
Cl17-Na6-Na2-Cl16=269.06      Cl17-Na6-Na2-Cl19=359.40      Cl19-Na6-Na2-Na1=295.90       Cl19-Na6-Na2-Na4= 69.16       
Cl19-Na6-Na2-Na5=  0.00       Cl19-Na6-Na2-Cl11=295.16      Cl19-Na6-Na2-Cl14=116.63      Cl19-Na6-Na2-Cl15= 52.95      
Cl19-Na6-Na2-Cl16=269.66      Na2-Na6-Na4-Na3= 79.76        Na2-Na6-Na4-Na7=122.45        Na2-Na6-Na4-Cl14=289.44       
Na2-Na6-Na4-Cl15= 19.23       Na2-Na6-Na4-Cl18=130.28       Na2-Na6-Na4-Cl19= 59.51       Na7-Na6-Na4-Na2=237.55        
Na7-Na6-Na4-Na3=317.31        Na7-Na6-Na4-Cl14=166.99       Na7-Na6-Na4-Cl15=256.78       Na7-Na6-Na4-Cl18=  7.82       
Na7-Na6-Na4-Cl19=297.06       Na9-Na6-Na4-Na2=280.24        Na9-Na6-Na4-Na3=  0.00        Na9-Na6-Na4-Na7= 42.69        
Na9-Na6-Na4-Cl14=209.68       Na9-Na6-Na4-Cl15=299.47       Na9-Na6-Na4-Cl18= 50.51       Na9-Na6-Na4-Cl19=339.75       
Cl14-Na6-Na4-Na2= 70.56       Cl14-Na6-Na4-Na3=150.32       Cl14-Na6-Na4-Na7=193.01       Cl14-Na6-Na4-Cl15= 89.79      
Cl14-Na6-Na4-Cl18=200.84      Cl14-Na6-Na4-Cl19=130.07      Cl16-Na6-Na4-Na2=340.75       Cl16-Na6-Na4-Na3= 60.51       
Cl16-Na6-Na4-Na7=103.20       Cl16-Na6-Na4-Cl14=270.19      Cl16-Na6-Na4-Cl15=359.98      Cl16-Na6-Na4-Cl18=111.02      
Cl16-Na6-Na4-Cl19= 40.26      Cl17-Na6-Na4-Na2=229.72       Cl17-Na6-Na4-Na3=309.48       Cl17-Na6-Na4-Na7=352.17       
Cl17-Na6-Na4-Cl14=159.16      Cl17-Na6-Na4-Cl15=248.95      Cl17-Na6-Na4-Cl18=  0.00      Cl17-Na6-Na4-Cl19=289.23      
Cl19-Na6-Na4-Na2=300.49       Cl19-Na6-Na4-Na3= 20.25       Cl19-Na6-Na4-Na7= 62.94       Cl19-Na6-Na4-Cl14=229.93      
Cl19-Na6-Na4-Cl15=319.72      Cl19-Na6-Na4-Cl18= 70.77      Na4-Na7-Na3-Na5= 69.17        Na4-Na7-Na3-Na8=133.26        
Na4-Na7-Na3-Cl10=159.49       Na4-Na7-Na3-Cl13=134.01       Na4-Na7-Na3-Cl15= 16.22       Na4-Na7-Na3-Cl18=312.51       
Na4-Na7-Na3-Cl19= 69.17       Na6-Na7-Na3-Na4=312.88        Na6-Na7-Na3-Na5= 22.04        Na6-Na7-Na3-Na8= 86.14        
Na6-Na7-Na3-Cl10=112.37       Na6-Na7-Na3-Cl13= 86.89       Na6-Na7-Na3-Cl15=329.10       Na6-Na7-Na3-Cl18=265.39       
Na6-Na7-Na3-Cl19= 22.04       Na9-Na7-Na3-Na4=260.47        Na9-Na7-Na3-Na5=329.64        Na9-Na7-Na3-Na8= 33.74        
Na9-Na7-Na3-Cl10= 59.97       Na9-Na7-Na3-Cl13= 34.48       Na9-Na7-Na3-Cl15=276.70       Na9-Na7-Na3-Cl18=212.99       
Na9-Na7-Na3-Cl19=329.64       Cl10-Na7-Na3-Na4=200.51       Cl10-Na7-Na3-Na5=269.67       Cl10-Na7-Na3-Na8=333.77       
Cl10-Na7-Na3-Cl13=334.51      Cl10-Na7-Na3-Cl15=216.73      Cl10-Na7-Na3-Cl18=153.02      Cl10-Na7-Na3-Cl19=269.67      
Cl17-Na7-Na3-Na4=291.44       Cl17-Na7-Na3-Na5=  0.60       Cl17-Na7-Na3-Na8= 64.70       Cl17-Na7-Na3-Cl10= 90.93      
Cl17-Na7-Na3-Cl13= 65.45      Cl17-Na7-Na3-Cl15=307.66      Cl17-Na7-Na3-Cl18=243.95      Cl17-Na7-Na3-Cl19=  0.60      
Cl18-Na7-Na3-Na4= 47.49       Cl18-Na7-Na3-Na5=116.65       Cl18-Na7-Na3-Na8=180.75       Cl18-Na7-Na3-Cl10=206.98      
Cl18-Na7-Na3-Cl13=181.49      Cl18-Na7-Na3-Cl15= 63.71      Cl18-Na7-Na3-Cl19=116.65      Cl19-Na7-Na3-Na4=290.83       
Cl19-Na7-Na3-Na5=  0.00       Cl19-Na7-Na3-Na8= 64.10       Cl19-Na7-Na3-Cl10= 90.33      Cl19-Na7-Na3-Cl13= 64.84      
Cl19-Na7-Na3-Cl15=307.06      Cl19-Na7-Na3-Cl18=243.35      Na3-Na7-Na4-Na2=280.24        Na3-Na7-Na4-Na6=237.55        
Na3-Na7-Na4-Cl14=229.72       Na3-Na7-Na4-Cl15=340.75       Na3-Na7-Na4-Cl18= 70.55       Na3-Na7-Na4-Cl19=300.49       
Na6-Na7-Na4-Na2= 42.68        Na6-Na7-Na4-Na3=122.45        Na6-Na7-Na4-Cl14=352.17       Na6-Na7-Na4-Cl15=103.20       
Na6-Na7-Na4-Cl18=193.00       Na6-Na7-Na4-Cl19= 62.94       Na9-Na7-Na4-Na2=  0.00        Na9-Na7-Na4-Na3= 79.75        
Na9-Na7-Na4-Na6=317.31        Na9-Na7-Na4-Cl14=309.47       Na9-Na7-Na4-Cl15= 60.51       Na9-Na7-Na4-Cl18=150.31       
Na9-Na7-Na4-Cl19= 20.25       Cl10-Na7-Na4-Na2=299.49       Cl10-Na7-Na4-Na3= 19.26       Cl10-Na7-Na4-Na6=256.81       
Cl10-Na7-Na4-Cl14=248.98      Cl10-Na7-Na4-Cl15=  0.00      Cl10-Na7-Na4-Cl18= 89.81      Cl10-Na7-Na4-Cl19=319.75      
Cl17-Na7-Na4-Na2= 50.51       Cl17-Na7-Na4-Na3=130.27       Cl17-Na7-Na4-Na6=  7.83       Cl17-Na7-Na4-Cl14=  0.00      
Cl17-Na7-Na4-Cl15=111.03      Cl17-Na7-Na4-Cl18=200.82      Cl17-Na7-Na4-Cl19= 70.76      Cl18-Na7-Na4-Na2=209.68       
Cl18-Na7-Na4-Na3=289.45       Cl18-Na7-Na4-Na6=167.00       Cl18-Na7-Na4-Cl14=159.17      Cl18-Na7-Na4-Cl15=270.20      
Cl18-Na7-Na4-Cl19=229.94      Cl19-Na7-Na4-Na2=339.74       Cl19-Na7-Na4-Na3= 59.51       Cl19-Na7-Na4-Na6=297.06       
Cl19-Na7-Na4-Cl14=289.23      Cl19-Na7-Na4-Cl15= 40.26      Cl19-Na7-Na4-Cl18=130.06      Na3-Na7-Na6-Na2=  0.00        
Na3-Na7-Na6-Na4= 42.68        Na3-Na7-Na6-Na9=280.25        Na3-Na7-Na6-Cl14= 50.52       Na3-Na7-Na6-Cl16=299.49       
Na3-Na7-Na6-Cl17=209.68       Na3-Na7-Na6-Cl19=339.76       Na4-Na7-Na6-Na2=317.32        Na4-Na7-Na6-Na9=237.56        
Na4-Na7-Na6-Cl14=  7.83       Na4-Na7-Na6-Cl16=256.80       Na4-Na7-Na6-Cl17=167.00       Na4-Na7-Na6-Cl19=297.07       
Na9-Na7-Na6-Na2= 79.75        Na9-Na7-Na6-Na4=122.44        Na9-Na7-Na6-Cl14=130.27       Na9-Na7-Na6-Cl16= 19.24       
Na9-Na7-Na6-Cl17=289.43       Na9-Na7-Na6-Cl19= 59.51       Cl10-Na7-Na6-Na2= 60.53       Cl10-Na7-Na6-Na4=103.21       
Cl10-Na7-Na6-Na9=340.78       Cl10-Na7-Na6-Cl14=111.05      Cl10-Na7-Na6-Cl16=  0.00      Cl10-Na7-Na6-Cl17=270.21      
Cl10-Na7-Na6-Cl19= 40.29      Cl17-Na7-Na6-Na2=150.32       Cl17-Na7-Na6-Na4=193.00       Cl17-Na7-Na6-Na9= 70.57       
Cl17-Na7-Na6-Cl14=200.84      Cl17-Na7-Na6-Cl16= 89.80      Cl17-Na7-Na6-Cl19=130.08      Cl18-Na7-Na6-Na2=309.49       
Cl18-Na7-Na6-Na4=352.18       Cl18-Na7-Na6-Na9=229.74       Cl18-Na7-Na6-Cl14=  0.00      Cl18-Na7-Na6-Cl16=248.98      
Cl18-Na7-Na6-Cl17=159.17      Cl18-Na7-Na6-Cl19=289.25      Cl19-Na7-Na6-Na2= 20.24       Cl19-Na7-Na6-Na4= 62.93       
Cl19-Na7-Na6-Na9=300.49       Cl19-Na7-Na6-Cl14= 70.76      Cl19-Na7-Na6-Cl16=319.73      Cl19-Na7-Na6-Cl17=229.92      
Na3-Na8-Na1-Na2=  0.00        Na3-Na8-Na1-Na5=317.31        Na3-Na8-Na1-Na9= 79.75        Na3-Na8-Na1-Cl11=309.48       
Na3-Na8-Na1-Cl12=150.32       Na3-Na8-Na1-Cl16= 60.52       Na3-Na8-Na1-Cl19= 20.25       Na5-Na8-Na1-Na2= 42.69        
Na5-Na8-Na1-Na9=122.44        Na5-Na8-Na1-Cl11=352.17       Na5-Na8-Na1-Cl12=193.01       Na5-Na8-Na1-Cl16=103.20       
Na5-Na8-Na1-Cl19= 62.94       Na9-Na8-Na1-Na2=280.25        Na9-Na8-Na1-Na5=237.56        Na9-Na8-Na1-Cl11=229.73       
Na9-Na8-Na1-Cl12= 70.57       Na9-Na8-Na1-Cl16=340.76       Na9-Na8-Na1-Cl19=300.50       Cl10-Na8-Na1-Na2=299.47       
Cl10-Na8-Na1-Na5=256.78       Cl10-Na8-Na1-Na9= 19.22       Cl10-Na8-Na1-Cl11=248.95      Cl10-Na8-Na1-Cl12= 89.79      
Cl10-Na8-Na1-Cl16=  0.00      Cl10-Na8-Na1-Cl19=319.72      Cl12-Na8-Na1-Na2=209.68       Cl12-Na8-Na1-Na5=166.99       
Cl12-Na8-Na1-Na9=289.43       Cl12-Na8-Na1-Cl11=159.17      Cl12-Na8-Na1-Cl16=270.20      Cl12-Na8-Na1-Cl19=229.93      
Cl13-Na8-Na1-Na2= 50.51       Cl13-Na8-Na1-Na5=  7.82       Cl13-Na8-Na1-Na9=130.26       Cl13-Na8-Na1-Cl11=  0.00      
Cl13-Na8-Na1-Cl12=200.83      Cl13-Na8-Na1-Cl16=111.03      Cl13-Na8-Na1-Cl19= 70.76      Cl19-Na8-Na1-Na2=339.75       
Cl19-Na8-Na1-Na5=297.06       Cl19-Na8-Na1-Na9= 59.50       Cl19-Na8-Na1-Cl11=289.24      Cl19-Na8-Na1-Cl12=130.07      
Cl19-Na8-Na1-Cl16= 40.27      Na1-Na8-Na3-Na4=337.95        Na1-Na8-Na3-Na5= 47.12        Na1-Na8-Na3-Na7=273.86        
Na1-Na8-Na3-Cl10=247.63       Na1-Na8-Na3-Cl13= 94.60       Na1-Na8-Na3-Cl15= 30.90       Na1-Na8-Na3-Cl18=273.10       
Na1-Na8-Na3-Cl19=337.95       Na5-Na8-Na3-Na4=290.83        Na5-Na8-Na3-Na7=226.74        Na5-Na8-Na3-Cl10=200.51       
Na5-Na8-Na3-Cl13= 47.47       Na5-Na8-Na3-Cl15=343.78       Na5-Na8-Na3-Cl18=225.98       Na5-Na8-Na3-Cl19=290.82       
Na9-Na8-Na3-Na4= 30.35        Na9-Na8-Na3-Na5= 99.53        Na9-Na8-Na3-Na7=326.26        Na9-Na8-Na3-Cl10=300.04       
Na9-Na8-Na3-Cl13=147.00       Na9-Na8-Na3-Cl15= 83.30       Na9-Na8-Na3-Cl18=325.50       Na9-Na8-Na3-Cl19= 30.35       
Cl10-Na8-Na3-Na4= 90.32       Cl10-Na8-Na3-Na5=159.49       Cl10-Na8-Na3-Na7= 26.23       Cl10-Na8-Na3-Cl13=206.96      
Cl10-Na8-Na3-Cl15=143.27      Cl10-Na8-Na3-Cl18= 25.47      Cl10-Na8-Na3-Cl19= 90.31      Cl12-Na8-Na3-Na4=359.39       
Cl12-Na8-Na3-Na5= 68.56       Cl12-Na8-Na3-Na7=295.30       Cl12-Na8-Na3-Cl10=269.07      Cl12-Na8-Na3-Cl13=116.03      
Cl12-Na8-Na3-Cl15= 52.34      Cl12-Na8-Na3-Cl18=294.54      Cl12-Na8-Na3-Cl19=359.38      Cl13-Na8-Na3-Na4=243.35       
Cl13-Na8-Na3-Na5=312.53       Cl13-Na8-Na3-Na7=179.27       Cl13-Na8-Na3-Cl10=153.04      Cl13-Na8-Na3-Cl15=296.30      
Cl13-Na8-Na3-Cl18=178.51      Cl13-Na8-Na3-Cl19=243.35      Cl19-Na8-Na3-Na4=  0.00       Cl19-Na8-Na3-Na5= 69.18       
Cl19-Na8-Na3-Na7=295.91       Cl19-Na8-Na3-Cl10=269.69      Cl19-Na8-Na3-Cl13=116.65      Cl19-Na8-Na3-Cl15= 52.95      
Cl19-Na8-Na3-Cl18=295.16      Na1-Na8-Na5-Na2=317.31        Na1-Na8-Na5-Na3=237.56        Na1-Na8-Na5-Cl11=  7.83       
Na1-Na8-Na5-Cl13=167.00       Na1-Na8-Na5-Cl15=256.80       Na1-Na8-Na5-Cl19=297.06       Na3-Na8-Na5-Na1=122.44        
Na3-Na8-Na5-Na2= 79.76        Na3-Na8-Na5-Cl11=130.27       Na3-Na8-Na5-Cl13=289.45       Na3-Na8-Na5-Cl15= 19.24       
Na3-Na8-Na5-Cl19= 59.50       Na9-Na8-Na5-Na1= 42.69        Na9-Na8-Na5-Na2=  0.00        Na9-Na8-Na5-Na3=280.25        
Na9-Na8-Na5-Cl11= 50.51       Na9-Na8-Na5-Cl13=209.69       Na9-Na8-Na5-Cl15=299.49       Na9-Na8-Na5-Cl19=339.75       
Cl10-Na8-Na5-Na1=103.18       Cl10-Na8-Na5-Na2= 60.49       Cl10-Na8-Na5-Na3=340.74       Cl10-Na8-Na5-Cl11=111.00      
Cl10-Na8-Na5-Cl13=270.18      Cl10-Na8-Na5-Cl15=  0.00      Cl10-Na8-Na5-Cl19= 40.24      Cl12-Na8-Na5-Na1=352.17       
Cl12-Na8-Na5-Na2=309.49       Cl12-Na8-Na5-Na3=229.73       Cl12-Na8-Na5-Cl11=  0.00      Cl12-Na8-Na5-Cl13=159.18      
Cl12-Na8-Na5-Cl15=248.97      Cl12-Na8-Na5-Cl19=289.23      Cl13-Na8-Na5-Na1=193.00       Cl13-Na8-Na5-Na2=150.31       
Cl13-Na8-Na5-Na3= 70.55       Cl13-Na8-Na5-Cl11=200.82      Cl13-Na8-Na5-Cl15= 89.80      Cl13-Na8-Na5-Cl19=130.05      
Cl19-Na8-Na5-Na1= 62.94       Cl19-Na8-Na5-Na2= 20.26       Cl19-Na8-Na5-Na3=300.50       Cl19-Na8-Na5-Cl11= 70.77      
Cl19-Na8-Na5-Cl13=229.95      Cl19-Na8-Na5-Cl15=319.74      Na6-Na9-Na1-Na2=326.26        Na6-Na9-Na1-Na5=273.86        
Na6-Na9-Na1-Na8=226.73        Na6-Na9-Na1-Cl11=295.30       Na6-Na9-Na1-Cl12=179.26       Na6-Na9-Na1-Cl16= 26.24       
Na6-Na9-Na1-Cl19=295.91       Na7-Na9-Na1-Na2= 30.35        Na7-Na9-Na1-Na5=337.95        Na7-Na9-Na1-Na8=290.82        
Na7-Na9-Na1-Cl11=359.39       Na7-Na9-Na1-Cl12=243.35       Na7-Na9-Na1-Cl16= 90.33       Na7-Na9-Na1-Cl19=  0.00       
Na8-Na9-Na1-Na2= 99.53        Na8-Na9-Na1-Na5= 47.12        Na8-Na9-Na1-Cl11= 68.57       Na8-Na9-Na1-Cl12=312.53       
Na8-Na9-Na1-Cl16=159.51       Na8-Na9-Na1-Cl19= 69.18       Cl10-Na9-Na1-Na2= 83.32       Cl10-Na9-Na1-Na5= 30.91       
Cl10-Na9-Na1-Na8=343.79       Cl10-Na9-Na1-Cl11= 52.35      Cl10-Na9-Na1-Cl12=296.32      Cl10-Na9-Na1-Cl16=143.30      
Cl10-Na9-Na1-Cl19= 52.97      Cl12-Na9-Na1-Na2=147.00       Cl12-Na9-Na1-Na5= 94.59       Cl12-Na9-Na1-Na8= 47.47       
Cl12-Na9-Na1-Cl11=116.03      Cl12-Na9-Na1-Cl16=206.98      Cl12-Na9-Na1-Cl19=116.65      Cl16-Na9-Na1-Na2=300.02       
Cl16-Na9-Na1-Na5=247.61       Cl16-Na9-Na1-Na8=200.49       Cl16-Na9-Na1-Cl11=269.05      Cl16-Na9-Na1-Cl12=153.02      
Cl16-Na9-Na1-Cl19=269.67      Cl17-Na9-Na1-Na2=325.51       Cl17-Na9-Na1-Na5=273.10       Cl17-Na9-Na1-Na8=225.98       
Cl17-Na9-Na1-Cl11=294.55      Cl17-Na9-Na1-Cl12=178.51      Cl17-Na9-Na1-Cl16= 25.49      Cl17-Na9-Na1-Cl19=295.16      
Cl19-Na9-Na1-Na2= 30.35       Cl19-Na9-Na1-Na5=337.94       Cl19-Na9-Na1-Na8=290.82       Cl19-Na9-Na1-Cl11=359.38      
Cl19-Na9-Na1-Cl12=243.35      Cl19-Na9-Na1-Cl16= 90.33      Na1-Na9-Na6-Na2= 33.74        Na1-Na9-Na6-Na4= 86.14        
Na1-Na9-Na6-Na7=133.27        Na1-Na9-Na6-Cl14= 64.71       Na1-Na9-Na6-Cl16=333.76       Na1-Na9-Na6-Cl17=180.74       
Na1-Na9-Na6-Cl19= 64.09       Na7-Na9-Na6-Na2=260.47        Na7-Na9-Na6-Na4=312.87        Na7-Na9-Na6-Cl14=291.44       
Na7-Na9-Na6-Cl16=200.49       Na7-Na9-Na6-Cl17= 47.47       Na7-Na9-Na6-Cl19=290.83       Na8-Na9-Na6-Na2=329.65        
Na8-Na9-Na6-Na4= 22.05        Na8-Na9-Na6-Na7= 69.18        Na8-Na9-Na6-Cl14=  0.62       Na8-Na9-Na6-Cl16=269.67       
Na8-Na9-Na6-Cl17=116.65       Na8-Na9-Na6-Cl19=  0.00       Cl10-Na9-Na6-Na2=276.69       Cl10-Na9-Na6-Na4=329.09       
Cl10-Na9-Na6-Na7= 16.21       Cl10-Na9-Na6-Cl14=307.65      Cl10-Na9-Na6-Cl16=216.70      Cl10-Na9-Na6-Cl17= 63.69      
Cl10-Na9-Na6-Cl19=307.04      Cl12-Na9-Na6-Na2= 34.48       Cl12-Na9-Na6-Na4= 86.89       Cl12-Na9-Na6-Na7=134.01       
Cl12-Na9-Na6-Cl14= 65.45      Cl12-Na9-Na6-Cl16=334.50      Cl12-Na9-Na6-Cl17=181.49      Cl12-Na9-Na6-Cl19= 64.84      
Cl16-Na9-Na6-Na2= 59.98       Cl16-Na9-Na6-Na4=112.39       Cl16-Na9-Na6-Na7=159.51       Cl16-Na9-Na6-Cl14= 90.95      
Cl16-Na9-Na6-Cl17=206.99      Cl16-Na9-Na6-Cl19= 90.34      Cl17-Na9-Na6-Na2=213.00       Cl17-Na9-Na6-Na4=265.40       
Cl17-Na9-Na6-Na7=312.53       Cl17-Na9-Na6-Cl14=243.97      Cl17-Na9-Na6-Cl16=153.01      Cl17-Na9-Na6-Cl19=243.35      
Cl19-Na9-Na6-Na2=329.65       Cl19-Na9-Na6-Na4= 22.05       Cl19-Na9-Na6-Na7= 69.17       Cl19-Na9-Na6-Cl14=  0.61      
Cl19-Na9-Na6-Cl16=269.66      Cl19-Na9-Na6-Cl17=116.65      Na1-Na9-Na7-Na3= 30.36        Na1-Na9-Na7-Na4=337.96        
Na1-Na9-Na7-Na6=290.83        Na1-Na9-Na7-Cl10= 90.35       Na1-Na9-Na7-Cl17=243.36       Na1-Na9-Na7-Cl18=359.41       
Na1-Na9-Na7-Cl19=  0.00       Na6-Na9-Na7-Na3= 99.53        Na6-Na9-Na7-Na4= 47.13        Na6-Na9-Na7-Cl10=159.53       
Na6-Na9-Na7-Cl17=312.53       Na6-Na9-Na7-Cl18= 68.58       Na6-Na9-Na7-Cl19= 69.17       Na8-Na9-Na7-Na3=326.26        
Na8-Na9-Na7-Na4=273.86        Na8-Na9-Na7-Na6=226.73        Na8-Na9-Na7-Cl10= 26.26       Na8-Na9-Na7-Cl17=179.26       
Na8-Na9-Na7-Cl18=295.32       Na8-Na9-Na7-Cl19=295.91       Cl10-Na9-Na7-Na3=300.01       Cl10-Na9-Na7-Na4=247.60       
Cl10-Na9-Na7-Na6=200.47       Cl10-Na9-Na7-Cl17=153.01      Cl10-Na9-Na7-Cl18=269.06      Cl10-Na9-Na7-Cl19=269.65      
Cl12-Na9-Na7-Na3=325.52       Cl12-Na9-Na7-Na4=273.12       Cl12-Na9-Na7-Na6=225.99       Cl12-Na9-Na7-Cl10= 25.52      
Cl12-Na9-Na7-Cl17=178.52      Cl12-Na9-Na7-Cl18=294.57      Cl12-Na9-Na7-Cl19=295.16      Cl16-Na9-Na7-Na3= 83.31       
Cl16-Na9-Na7-Na4= 30.91       Cl16-Na9-Na7-Na6=343.78       Cl16-Na9-Na7-Cl10=143.30      Cl16-Na9-Na7-Cl17=296.31      
Cl16-Na9-Na7-Cl18= 52.36      Cl16-Na9-Na7-Cl19= 52.95      Cl17-Na9-Na7-Na3=147.00       Cl17-Na9-Na7-Na4= 94.60       
Cl17-Na9-Na7-Na6= 47.47       Cl17-Na9-Na7-Cl10=206.99      Cl17-Na9-Na7-Cl18=116.05      Cl17-Na9-Na7-Cl19=116.64      
Cl19-Na9-Na7-Na3= 30.36       Cl19-Na9-Na7-Na4=337.96       Cl19-Na9-Na7-Na6=290.83       Cl19-Na9-Na7-Cl10= 90.35      
Cl19-Na9-Na7-Cl17=243.36      Cl19-Na9-Na7-Cl18=359.41      Na1-Na9-Na8-Na3=260.47        Na1-Na9-Na8-Na5=312.88        
Na1-Na9-Na8-Cl10=200.47       Na1-Na9-Na8-Cl12= 47.47       Na1-Na9-Na8-Cl13=291.43       Na1-Na9-Na8-Cl19=290.82       
Na6-Na9-Na8-Na1= 69.17        Na6-Na9-Na8-Na3=329.65        Na6-Na9-Na8-Na5= 22.05        Na6-Na9-Na8-Cl10=269.65       
Na6-Na9-Na8-Cl12=116.64       Na6-Na9-Na8-Cl13=  0.60       Na6-Na9-Na8-Cl19=  0.00       Na7-Na9-Na8-Na1=133.27        
Na7-Na9-Na8-Na3= 33.74        Na7-Na9-Na8-Na5= 86.14        Na7-Na9-Na8-Cl10=333.74       Na7-Na9-Na8-Cl12=180.73       
Na7-Na9-Na8-Cl13= 64.70       Na7-Na9-Na8-Cl19= 64.09       Cl10-Na9-Na8-Na1=159.53       Cl10-Na9-Na8-Na3= 60.00       
Cl10-Na9-Na8-Na5=112.40       Cl10-Na9-Na8-Cl12=206.99      Cl10-Na9-Na8-Cl13= 90.96      Cl10-Na9-Na8-Cl19= 90.35      
Cl12-Na9-Na8-Na1=312.53       Cl12-Na9-Na8-Na3=213.00       Cl12-Na9-Na8-Na5=265.41       Cl12-Na9-Na8-Cl10=153.01      
Cl12-Na9-Na8-Cl13=243.96      Cl12-Na9-Na8-Cl19=243.35      Cl16-Na9-Na8-Na1= 16.22       Cl16-Na9-Na8-Na3=276.69       
Cl16-Na9-Na8-Na5=329.10       Cl16-Na9-Na8-Cl10=216.69      Cl16-Na9-Na8-Cl12= 63.69      Cl16-Na9-Na8-Cl13=307.65      
Cl16-Na9-Na8-Cl19=307.04      Cl17-Na9-Na8-Na1=134.01       Cl17-Na9-Na8-Na3= 34.48       Cl17-Na9-Na8-Na5= 86.89       
Cl17-Na9-Na8-Cl10=334.49      Cl17-Na9-Na8-Cl12=181.48      Cl17-Na9-Na8-Cl13= 65.44      Cl17-Na9-Na8-Cl19= 64.83      
Cl19-Na9-Na8-Na1= 69.18       Cl19-Na9-Na8-Na3=329.65       Cl19-Na9-Na8-Na5= 22.06       Cl19-Na9-Na8-Cl10=269.65      
Cl19-Na9-Na8-Cl12=116.65      Cl19-Na9-Na8-Cl13=  0.61      Na7-Cl10-Na3-Na4= 22.01       Na7-Cl10-Na3-Na5=119.98       
Na7-Cl10-Na3-Na8=142.00       Na7-Cl10-Na3-Cl13=161.64      Na7-Cl10-Na3-Cl15= 70.99      Na7-Cl10-Na3-Cl18=340.35      
Na7-Cl10-Na3-Cl19= 70.99      Na8-Cl10-Na3-Na4=240.01       Na8-Cl10-Na3-Na5=337.98       Na8-Cl10-Na3-Na7=218.00       
Na8-Cl10-Na3-Cl13= 19.64      Na8-Cl10-Na3-Cl15=289.00      Na8-Cl10-Na3-Cl18=198.35      Na8-Cl10-Na3-Cl19=288.99      
Na9-Cl10-Na3-Na4=311.02       Na9-Cl10-Na3-Na5= 48.98       Na9-Cl10-Na3-Na7=289.00       Na9-Cl10-Na3-Na8= 71.00       
Na9-Cl10-Na3-Cl13= 90.65      Na9-Cl10-Na3-Cl15=  0.00      Na9-Cl10-Na3-Cl18=269.35      Na9-Cl10-Na3-Cl19=  0.00      
Na3-Cl10-Na7-Na4=342.43       Na3-Cl10-Na7-Na6=277.38       Na3-Cl10-Na7-Na9=259.83       Na3-Cl10-Na7-Cl17=238.41      
Na3-Cl10-Na7-Cl18= 21.41      Na3-Cl10-Na7-Cl19=309.92      Na8-Cl10-Na7-Na3= 50.05       Na8-Cl10-Na7-Na4= 32.48       
Na8-Cl10-Na7-Na6=327.42       Na8-Cl10-Na7-Na9=309.88       Na8-Cl10-Na7-Cl17=288.45      Na8-Cl10-Na7-Cl18= 71.46      
Na8-Cl10-Na7-Cl19=359.97      Na9-Cl10-Na7-Na3=100.17       Na9-Cl10-Na7-Na4= 82.60       Na9-Cl10-Na7-Na6= 17.54       
Na9-Cl10-Na7-Cl17=338.57      Na9-Cl10-Na7-Cl18=121.58      Na9-Cl10-Na7-Cl19= 50.09      Na3-Cl10-Na8-Na1= 82.63       
Na3-Cl10-Na8-Na5= 17.57       Na3-Cl10-Na8-Na9=100.17       Na3-Cl10-Na8-Cl12=121.59      Na3-Cl10-Na8-Cl13=338.60      
Na3-Cl10-Na8-Cl19= 50.08      Na7-Cl10-Na8-Na1= 32.58       Na7-Cl10-Na8-Na3=309.95       Na7-Cl10-Na8-Na5=327.52       
Na7-Cl10-Na8-Na9= 50.12       Na7-Cl10-Na8-Cl12= 71.54      Na7-Cl10-Na8-Cl13=288.55      Na7-Cl10-Na8-Cl19=  0.03      
Na9-Cl10-Na8-Na1=342.46       Na9-Cl10-Na8-Na3=259.83       Na9-Cl10-Na8-Na5=277.41       Na9-Cl10-Na8-Cl12= 21.42      
Na9-Cl10-Na8-Cl13=238.43      Na9-Cl10-Na8-Cl19=309.92      Na3-Cl10-Na9-Na1=311.01       Na3-Cl10-Na9-Na6= 49.00       
Na3-Cl10-Na9-Na7= 70.98       Na3-Cl10-Na9-Na8=289.02       Na3-Cl10-Na9-Cl12=269.36      Na3-Cl10-Na9-Cl16=  0.00      
Na3-Cl10-Na9-Cl17= 90.65      Na3-Cl10-Na9-Cl19=  0.00      Na7-Cl10-Na9-Na1=240.03       Na7-Cl10-Na9-Na6=338.02       
Na7-Cl10-Na9-Na8=218.04       Na7-Cl10-Na9-Cl12=198.38      Na7-Cl10-Na9-Cl16=289.02      Na7-Cl10-Na9-Cl17= 19.67      
Na7-Cl10-Na9-Cl19=289.03      Na8-Cl10-Na9-Na1= 21.98       Na8-Cl10-Na9-Na6=119.97       Na8-Cl10-Na9-Na7=141.96       
Na8-Cl10-Na9-Cl12=340.34      Na8-Cl10-Na9-Cl16= 70.98      Na8-Cl10-Na9-Cl17=161.62      Na8-Cl10-Na9-Cl19= 70.98      

========================================================================
 FINAL SINGLEPOINT CALCULATION ON OPTIMIZED GEOMETRY
========================================================================

 Ncao       : 136
 Nao        : 126
 Nshell     : 48
 Nel        : 80
 T(el)      :   300.0
 intcut     :    25.0
 scfconv/Eh :  0.100E-05
   qconv/e  :  0.100E-03
 intneglect :  0.100E-07
 broydamp   :      0.250
 iter      E             dE          RMSdq      gap      omega  full diag
   1    -48.9218494 -0.489218E+02  0.117E-05    2.77       0.0  T
   2    -48.9218494 -0.170530E-12  0.972E-06    2.77    2359.5  T
   3    -48.9218494 -0.298428E-12  0.458E-06    2.77    5013.1  T
speedup  0.92
cpu  time for SCC    0.01 s
wall time for SCC    0.01 s

   *** convergence criteria satisfied after 3 iterations ***

          eigenvalues
 #    :          28         29         30         31         32         33         34         35
 occ. :        2.000      2.000      2.000      2.000      2.000      2.000      2.000      2.000
 eps  :        -8.614     -8.596     -8.587     -8.587     -8.522     -8.522     -8.510     -8.493
 #    :          36         37         38         39         40         41         42         43
 occ. :        2.000      2.000      2.000      2.000      2.000      0.000      0.000      0.000
 eps  :        -8.487     -8.487     -8.449     -8.299     -8.299     -5.533     -3.300     -2.890
 #    :          44         45         46         47         48         49         50         51
 occ. :        0.000      0.000      0.000      0.000      0.000      0.000      0.000      0.000
 eps  :        -2.890     -0.823     -0.823      0.405      0.406      0.655      3.724      3.724


   #   Z            q   n(s)   n(p)   n(d)      C6AA      α(0)
   1  11 Na     0.728  0.093  0.179  0.000    67.837    26.654
   2  11 Na     0.705  0.079  0.215  0.000    68.116    26.709
   3  11 Na     0.705  0.079  0.216  0.000    68.117    26.709
   4  11 Na     0.728  0.093  0.179  0.000    67.837    26.654
   5  11 Na     0.728  0.093  0.179  0.000    67.837    26.654
   6  11 Na     0.728  0.093  0.179  0.000    67.837    26.654
   7  11 Na     0.728  0.093  0.179  0.000    67.837    26.654
   8  11 Na     0.728  0.093  0.179  0.000    67.837    26.654
   9  11 Na     0.705  0.079  0.215  0.000    68.116    26.709
  10  17 Cl    -0.744  1.974  5.770  0.000   125.106    17.112
  11  17 Cl    -0.759  1.975  5.785 -0.000   125.699    17.153
  12  17 Cl    -0.759  1.975  5.785 -0.000   125.699    17.153
  13  17 Cl    -0.759  1.975  5.784 -0.000   125.699    17.153
  14  17 Cl    -0.759  1.975  5.785 -0.000   125.699    17.153
  15  17 Cl    -0.744  1.974  5.770  0.000   125.106    17.112
  16  17 Cl    -0.744  1.974  5.770  0.000   125.106    17.112
  17  17 Cl    -0.759  1.975  5.785 -0.000   125.700    17.153
  18  17 Cl    -0.759  1.975  5.785 -0.000   125.699    17.153
  19  17 Cl    -0.696  1.951  5.745  0.000   123.177    16.980

 Mol. C6AA /au·bohr⁶  :      29037.790294
 Mol. C8AA /au·bohr⁸  :    2049773.283255
 Mol. α(0) /au        :        411.284249

 
 Wiberg/Mayer (AO) data. WBOs > 0.1 written file <wbo>
 largest (>0.05) Wiberg bond orders for each atom
           total WBO             WBO to atom ...
     1  Na  0.518    Cl  12 0.150    Cl  11 0.150    Cl  16 0.144    Cl  19 0.056
     2  Na  0.570    Cl  11 0.144    Cl  14 0.144    Cl  16 0.092    Cl  15 0.092    Cl  19 0.074
     3  Na  0.570    Cl  13 0.144    Cl  18 0.144    Cl  15 0.092    Cl  10 0.092    Cl  19 0.074
     4  Na  0.518    Cl  14 0.150    Cl  18 0.150    Cl  15 0.144    Cl  19 0.056
     5  Na  0.518    Cl  11 0.150    Cl  13 0.150    Cl  15 0.144    Cl  19 0.056
     6  Na  0.518    Cl  17 0.150    Cl  14 0.150    Cl  16 0.144    Cl  19 0.056
     7  Na  0.518    Cl  17 0.150    Cl  18 0.150    Cl  10 0.144    Cl  19 0.056
     8  Na  0.518    Cl  12 0.150    Cl  13 0.150    Cl  10 0.144    Cl  19 0.056
     9  Na  0.570    Cl  17 0.144    Cl  12 0.144    Cl  10 0.092    Cl  16 0.092    Cl  19 0.074
    10  Cl  0.484    Na   8 0.144    Na   7 0.144    Na   9 0.092    Na   3 0.092
    11  Cl  0.458    Na   5 0.150    Na   1 0.150    Na   2 0.144
    12  Cl  0.458    Na   8 0.150    Na   1 0.150    Na   9 0.144
    13  Cl  0.458    Na   8 0.150    Na   5 0.150    Na   3 0.144
    14  Cl  0.458    Na   6 0.150    Na   4 0.150    Na   2 0.144
    15  Cl  0.484    Na   5 0.144    Na   4 0.144    Na   2 0.092    Na   3 0.092
    16  Cl  0.484    Na   1 0.144    Na   6 0.144    Na   2 0.092    Na   9 0.092
    17  Cl  0.458    Na   7 0.150    Na   6 0.150    Na   9 0.144
    18  Cl  0.458    Na   7 0.150    Na   4 0.150    Na   3 0.144
    19  Cl  0.586    Na   3 0.074    Na   2 0.074    Na   9 0.074    Na   4 0.056    Na   7 0.056    Na   6 0.056    Na   8 0.056    Na   5 0.056    Na   1 0.056
 MOs/occ written to file <molden.input>
 
molecular dipole:
                 x           y           z       tot (Debye)
 q only:        0.000      -0.001       0.000
   full:        0.000      -0.001       0.000       0.002
molecular quadrupole (traceless):
                xx          xy          yy          xz          yz          zz
 q only:       -0.695      -2.277       2.068       0.878      -1.585      -1.373
  q+dip:       -0.501      -1.645       1.493       0.631      -1.148      -0.992
   full:       -0.673      -2.207       2.004       0.850      -1.537      -1.331

SCC energy    :     -48.9218494
rep           :       0.0358774
ES            :       0.7341220
AES           :      -0.0019133
AXC           :       0.0010100
disp          :      -0.0389162
XB            :       0.0000000
fix           :       0.0000000
total E       :     -48.8854280
atomizationE  :       2.5744474     1615.49
(atE without considering molecular charge,
 total energy contains solvation terms)
H-L gap (eV)  :          2.7667
optimized geometry written to: xtbopt.xyz

           ------------------------------------------------- 
          |                Numerical Hessian                |
           ------------------------------------------------- 
step length          :   0.00500
SCC accuracy         :   0.25000
Hessian scale factor :   1.00000
frozen atoms in %    :   0.00000    0
RMS gradient         :   0.00002
estimated CPU  time      0.17 min
estimated wall time      0.17 min

writing file <hessian>.
 
 projected vibrational frequencies (cm-1)
eigval :       -0.00    -0.00    -0.00     0.00     0.00     0.00
eigval :       33.89    35.56    35.57    40.89    40.89    44.85
eigval :       45.96    45.99    59.88    59.90    60.43    60.44
eigval :       61.12    76.37    83.77    89.54    89.55    89.87
eigval :       90.61    90.64   103.73   103.75   108.92   111.01
eigval :      114.95   123.75   130.96   134.52   134.53   136.91
eigval :      136.92   141.36   141.38   169.03   169.08   177.58
eigval :      179.07   179.08   185.11   186.52   186.53   188.77
eigval :      194.97   194.98   203.02   205.87   210.13   212.24
eigval :      212.26   215.67   215.67
 reduced masses (amu)
   1: 31.34   2: 31.16   3: 31.31   4: 31.34   5: 31.08   6: 30.87   7: 33.41   8: 28.22
   9: 28.21  10: 29.48  11: 29.48  12: 30.59  13: 34.12  14: 34.12  15: 31.86  16: 31.86
  17: 29.42  18: 29.42  19: 31.72  20: 29.39  21: 32.16  22: 31.91  23: 31.91  24: 33.14
  25: 30.93  26: 30.93  27: 29.70  28: 29.69  29: 29.58  30: 28.38  31: 25.86  32: 32.23
  33: 34.62  34: 30.67  35: 30.67  36: 26.27  37: 26.26  38: 31.34  39: 31.34  40: 25.89
  41: 25.90  42: 26.79  43: 32.52  44: 32.51  45: 25.19  46: 26.32  47: 26.32  48: 24.75
  49: 28.65  50: 28.65  51: 26.72  52: 26.32  53: 28.14  54: 26.22  55: 26.22  56: 25.62
  57: 25.62
 IR intensities (amu)
   1:  0.33   2:  0.42   3:  0.29   4:  0.25   5:  0.45   6:  0.56   7:  0.86   8:  0.82
   9:  0.82  10:  0.00  11:  0.00  12:  0.02  13:  0.68  14:  0.69  15:  0.02  16:  0.02
  17:  0.00  18:  0.00  19:  0.00  20:  0.00  21:  0.00  22:  0.01  23:  0.00  24:  0.74
  25:  0.63  26:  0.63  27:  0.48  28:  0.48  29:  0.00  30:  0.00  31:  0.98  32:  0.00
  33:  0.49  34:  0.02  35:  0.02  36:  1.20  37:  1.20  38:  0.00  39:  0.00  40:  0.00
  41:  0.00  42:  0.00  43:  0.72  44:  0.72  45:  0.00  46:  1.01  47:  1.01  48:  0.52
  49:  0.00  50:  0.00  51:  0.00  52:  0.01  53:  2.61  54:  2.23  55:  2.23  56:  0.00
  57:  0.01
 Raman intensities (amu)
   1:  0.00   2:  0.00   3:  0.00   4:  0.00   5:  0.00   6:  0.00   7:  0.00   8:  0.00
   9:  0.00  10:  0.00  11:  0.00  12:  0.00  13:  0.00  14:  0.00  15:  0.00  16:  0.00
  17:  0.00  18:  0.00  19:  0.00  20:  0.00  21:  0.00  22:  0.00  23:  0.00  24:  0.00
  25:  0.00  26:  0.00  27:  0.00  28:  0.00  29:  0.00  30:  0.00  31:  0.00  32:  0.00
  33:  0.00  34:  0.00  35:  0.00  36:  0.00  37:  0.00  38:  0.00  39:  0.00  40:  0.00
  41:  0.00  42:  0.00  43:  0.00  44:  0.00  45:  0.00  46:  0.00  47:  0.00  48:  0.00
  49:  0.00  50:  0.00  51:  0.00  52:  0.00  53:  0.00  54:  0.00  55:  0.00  56:  0.00
  57:  0.00
 output can be read by thermo (or use thermo option).
 writing <g98.out> molden fake output.
 recommended (thermochemical) frequency scaling factor: 1.0
                    ==================
                    thermo calculation
                    ==================
Nvib :   51 Nimag : 0  symmetry :   C1  rot number :  1  scale factor : 1.00 sthr :  50.
omega= 33.89     Gvib=    -1.666     Grot=    -1.172     Gused=    -1.258
omega= 35.56     Gvib=    -1.638     Grot=    -1.157     Gused=    -1.255
omega= 35.57     Gvib=    -1.637     Grot=    -1.157     Gused=    -1.255
omega= 40.89     Gvib=    -1.555     Grot=    -1.116     Gused=    -1.252
omega= 40.89     Gvib=    -1.555     Grot=    -1.116     Gused=    -1.252
omega= 44.85     Gvib=    -1.501     Grot=    -1.089     Gused=    -1.251
omega= 45.96     Gvib=    -1.486     Grot=    -1.082     Gused=    -1.250
omega= 45.99     Gvib=    -1.486     Grot=    -1.081     Gused=    -1.250
omega= 59.88     Gvib=    -1.330     Grot=    -1.003     Gused=    -1.223
omega= 59.90     Gvib=    -1.330     Grot=    -1.003     Gused=    -1.223
omega= 60.43     Gvib=    -1.325     Grot=    -1.000     Gused=    -1.221
omega= 60.44     Gvib=    -1.325     Grot=    -1.000     Gused=    -1.221
omega= 61.12     Gvib=    -1.318     Grot=    -0.997     Gused=    -1.219
omega= 76.37     Gvib=    -1.187     Grot=    -0.931     Gused=    -1.148
omega= 83.77     Gvib=    -1.133     Grot=    -0.904     Gused=    -1.107
omega= 89.54     Gvib=    -1.094     Grot=    -0.884     Gused=    -1.076
omega= 89.55     Gvib=    -1.094     Grot=    -0.884     Gused=    -1.076
omega= 89.87     Gvib=    -1.092     Grot=    -0.883     Gused=    -1.074
omega= 90.61     Gvib=    -1.087     Grot=    -0.880     Gused=    -1.070
omega= 90.64     Gvib=    -1.087     Grot=    -0.880     Gused=    -1.070
omega=103.73     Gvib=    -1.009     Grot=    -0.840     Gused=    -1.000
omega=103.75     Gvib=    -1.009     Grot=    -0.840     Gused=    -1.000
omega=108.92     Gvib=    -0.980     Grot=    -0.826     Gused=    -0.974
omega=111.01     Gvib=    -0.969     Grot=    -0.820     Gused=    -0.963
omega=114.95     Gvib=    -0.949     Grot=    -0.810     Gused=    -0.944
omega=123.75     Gvib=    -0.907     Grot=    -0.788     Gused=    -0.904
omega=130.96     Gvib=    -0.874     Grot=    -0.771     Gused=    -0.872
omega=134.52     Gvib=    -0.859     Grot=    -0.763     Gused=    -0.857
omega=134.53     Gvib=    -0.859     Grot=    -0.763     Gused=    -0.857
omega=136.91     Gvib=    -0.849     Grot=    -0.758     Gused=    -0.847
omega=136.92     Gvib=    -0.849     Grot=    -0.758     Gused=    -0.847
omega=141.36     Gvib=    -0.831     Grot=    -0.749     Gused=    -0.829
omega=141.38     Gvib=    -0.830     Grot=    -0.749     Gused=    -0.829
omega=169.03     Gvib=    -0.729     Grot=    -0.696     Gused=    -0.729
omega=169.08     Gvib=    -0.729     Grot=    -0.696     Gused=    -0.729
omega=177.58     Gvib=    -0.702     Grot=    -0.681     Gused=    -0.702
omega=179.07     Gvib=    -0.697     Grot=    -0.679     Gused=    -0.697
omega=179.08     Gvib=    -0.697     Grot=    -0.679     Gused=    -0.697
omega=185.11     Gvib=    -0.679     Grot=    -0.669     Gused=    -0.679
omega=186.52     Gvib=    -0.675     Grot=    -0.667     Gused=    -0.674
omega=186.53     Gvib=    -0.674     Grot=    -0.667     Gused=    -0.674
omega=188.77     Gvib=    -0.668     Grot=    -0.663     Gused=    -0.668
omega=194.97     Gvib=    -0.650     Grot=    -0.653     Gused=    -0.650
omega=194.98     Gvib=    -0.650     Grot=    -0.653     Gused=    -0.650
omega=203.02     Gvib=    -0.628     Grot=    -0.641     Gused=    -0.628
omega=205.87     Gvib=    -0.620     Grot=    -0.637     Gused=    -0.620
omega=210.13     Gvib=    -0.609     Grot=    -0.631     Gused=    -0.609
omega=212.24     Gvib=    -0.604     Grot=    -0.628     Gused=    -0.604
omega=212.26     Gvib=    -0.604     Grot=    -0.628     Gused=    -0.604
omega=215.67     Gvib=    -0.595     Grot=    -0.624     Gused=    -0.595
omega=215.67     Gvib=    -0.595     Grot=    -0.624     Gused=    -0.595
 
   temp. (K)  partition function   enthalpy   heat capacity  entropy
                                   cal/mol     cal/K/mol   cal/K/mol   J/K/mol
 298.15  VIB  0.513E+21            22249.402     97.744    158.568
         ROT  0.189E+08              888.752      2.981     36.277
         INT  0.969E+28            23138.155    100.725    194.845
         TR   0.129E+29             1481.254      4.968     44.840
         TOT                       24619.4087   105.6930   239.6855  1002.8403
                     Eh         kcal/mol          kJ/mol 
ZPVE            0.144527E-01     9.06920         37.9454    
H(0)-H(T)+PV    0.392335E-01     24.6194         103.007    
H(T)            0.536862E-01     33.6886         140.953    
T*S             0.113882         71.4622         298.997    
G(T)           -0.601961E-01    -37.7736        -158.044    
    -48.94562411  <=== TOTAL FREE ENERGY in Eh incl. el.,ZPVE,RRHO,solv. parts
 
 normal mode %tage of torsion character
   1:  0.00   2:  0.00   3:  0.00   4:  0.00   5:  0.00   6:  0.00   7:  0.18   8:  0.14
   9:  0.14  10:  0.45  11:  0.53  12:  0.20  13:  0.19  14:  0.11  15:  0.51  16:  0.38
  17:  0.04  18:  0.15  19:  0.44  20:  0.09  21:  0.29  22:  0.02  23:  0.08  24:  0.57
  25:  0.19  26:  0.22  27:  0.15  28:  0.37  29:  0.09  30:  0.30  31:  0.06  32:  0.00
  33:  0.06  34:  0.08  35:  0.01  36:  0.12  37:  0.23  38:  0.42  39:  0.11  40:  0.10
  41:  0.29  42:  0.33  43:  0.08  44:  0.03  45:  0.08  46:  0.12  47:  0.16  48:  0.03
  49:  0.06  50:  0.07  51:  0.02  52:  0.02  53:  0.05  54:  0.08  55:  0.02  56:  0.04
  57:  0.01
 recommended # of modes for mode following          35
 
 Pipek-Mezey localization of normal modes
 number of localized modes           51
 frequency thrshold           500.000000000000     
 number of groups                    19
 atom-group assingment :   
  1  2  3  4  5  6  7  8  9 10 11 12 13 14 15 16 17 18 19
 pop matrix done.
 initialization of trafo matrix to unity
iteration     50  convergence  0.77295671D-03
iteration    100  convergence  0.71475432D-04
iteration    150  convergence  0.23868821D-04
iteration    200  convergence  0.43869736D-05

 converged in    240 iterations, threshold :   0.99900765D-06
eig.   :       -0.00    -0.00    -0.00     0.00     0.00     0.00
eig.   :       63.94    66.65    79.47    92.89    93.20    94.05
eig.   :       94.49    94.63    94.87    95.13    95.98    96.07
eig.   :       96.58    97.21    98.98   107.47   111.54   112.04
eig.   :      113.03   113.04   113.14   113.92   114.44   114.52
eig.   :      114.58   115.29   115.52   115.73   116.69   123.61
eig.   :      128.55   129.34   129.93   131.37   132.13   133.22
eig.   :      143.98   148.18   149.04   150.06   160.14   161.32
eig.   :      168.97   171.29   171.37   173.52   173.54   173.87
eig.   :      175.90   182.31   187.61
written to xtb_localmodes and g98l.out
 
 normal mode %tage of torsion character
   1:  0.00   2:  0.00   3:  0.00   4:  0.00   5:  0.00   6:  0.00   7:  0.11   8:  0.24
   9:  0.19  10:  0.84  11:  0.12  12:  0.18  13:  0.09  14:  0.29  15:  0.11  16:  0.03
  17:  0.00  18:  0.01  19:  0.02  20:  0.17  21:  0.03  22:  0.37  23:  0.25  24:  0.00
  25:  0.03  26:  0.35  27:  0.23  28:  0.00  29:  0.26  30:  0.27  31:  0.00  32:  0.00
  33:  0.14  34:  0.26  35:  0.06  36:  0.00  37:  0.02  38:  0.01  39:  0.15  40:  0.02
  41:  0.16  42:  0.05  43:  0.57  44:  0.49  45:  0.30  46:  0.22  47:  0.12  48:  0.04
  49:  0.01  50:  0.00  51:  0.14  52:  0.19  53:  0.14  54:  0.02  55:  0.14  56:  0.01
  57:  0.08
 recommended # of modes for mode following          34

------------------------------------------------------------------------
 * finished run on 2020/06/02 at 13:47:59.430     
------------------------------------------------------------------------
 total:
 * wall-time:     0 d,  0 h,  0 min, 14.666 sec
 *  cpu-time:     0 d,  0 h,  0 min, 14.475 sec
 * ratio c/w:     0.987 speedup
 SCF:
 * wall-time:     0 d,  0 h,  0 min,  1.755 sec
 *  cpu-time:     0 d,  0 h,  0 min,  1.725 sec
 * ratio c/w:     0.983 speedup
 ANC optimizer:
 * wall-time:     0 d,  0 h,  0 min,  1.872 sec
 *  cpu-time:     0 d,  0 h,  0 min,  1.832 sec
 * ratio c/w:     0.979 speedup
 numerical hessian:
 * wall-time:     0 d,  0 h,  0 min, 10.987 sec
 *  cpu-time:     0 d,  0 h,  0 min, 10.868 sec
 * ratio c/w:     0.989 speedup

normal termination of xtb
