# Supplementary material for: Heterogeneous Nucleation of Butanol on NaCl: A Computational Study of Temperature, Humidity, Seed Charge, and Seed Size Effects
Source: J Phys Chem A. 2021 Mar 31;125(14):3025–36. doi: 10.1021/acs.jpca.0c10972 (PMC8054243; doi:10.1021/acs.jpca.0c10972)
Supplement: Supplementary file 2 — jp0c10972_si_002.zip [file jp0c10972_si_002.zip › ALL CLUSTERS/low_level_calc/negative seed/1Seed.xyz]

    19
        -48.88542802  Gyration_radius:  3.20715353157
 Na          3.06958525892074   -0.85783641535998    0.33809101503843
Na          1.14164196408293   -0.24926687719129   -2.28948686599203
Na         -2.27656007285206   -1.11365782708401    0.42920550793352
Na         -2.05228113731191    0.63545919002683   -2.37797559124443
Na          0.02939034870429   -3.06491303522649   -0.93755491084133
Na          0.98784736522621    2.84267339384155   -1.10287069664627
Na         -2.05806676055812    2.07250502978919    1.31969015521722
Na          0.02355540998383   -1.62814656729728    2.76070475851172
Na          1.13491063354654    1.36294006858644    1.86035408266125
Cl         -1.48371597055207    0.32472744007154    2.97735502363070
Cl          2.35194970333224   -2.37987009963993   -1.48798396786527
Cl          2.34525347482756   -0.74881825332122    2.71072646075153
Cl         -1.10670537182926   -3.25442876933560    1.26249951509096
Cl         -0.04209041099522    1.87540474737424   -3.14488602493219
Cl         -1.47576992368659   -1.77247847806356   -2.41948009654256
Cl          2.96029569082324    1.44815614673202   -0.55784408693320
Cl         -0.04853618270437    3.50682249611082    1.05368526904740
Cl         -3.50052497590001    1.00060935084497   -0.39402962325800
Cl         -0.00017904305798    0.00011844914177   -0.00019992362746
