# Supplementary material for: Heterogeneous Nucleation of Butanol on NaCl: A Computational Study of Temperature, Humidity, Seed Charge, and Seed Size Effects
Source: J Phys Chem A. 2021 Mar 31;125(14):3025–36. doi: 10.1021/acs.jpca.0c10972 (PMC8054243; doi:10.1021/acs.jpca.0c10972)
Supplement: Supplementary file 2 — jp0c10972_si_002.zip [file jp0c10972_si_002.zip › ALL CLUSTERS/low_level_calc/negative seed/1Seed1BuOH.log]

      -----------------------------------------------------------      
     |                   =====================                   |     
     |                           x T B                           |     
     |                   =====================                   |     
     |                         S. Grimme                         |     
     |          Mulliken Center for Theoretical Chemistry        |     
     |                    University of Bonn                     |     
     |                 Version 6.0.1 (SAW181210)                 |     
      -----------------------------------------------------------      

   This program is distributed in the hope that it will be useful,
   but WITHOUT ANY WARRANTY; without even the implied warranty of
   MERCHANTABILITY or FITNESS FOR A PARTICULAR PURPOSE.
   
   FOR NON-COMMERCIAL, ACADEMIA USE ONLY.
   
   Cite this work as:
   S. Grimme, C. Bannwarth, P. Shushkov, J. Comput. Theory Chem., 2017,
   13, 1989-2009.
   C. Bannwarth, S. Ehlert and S. Grimme., ChemRxiv, 2018, preprint.
   http://doi.org/10.26434/chemrxiv.7246238.v1
   
   for sTDA-xTB:
   S. Grimme and C. Bannwarth, J. Chem. Phys., 2016, 145, 054103.
   
   in the mass-spec context:
   V. Asgeirsson, C. Bauer and S. Grimme, Chem. Sci., 2017, 8, 4879.
   
   if GBSA is used:
   P. Shushkov, F. März and S. Grimme, unpublished.
   
   for ANC optimizer:
   S. Grimme, unpublished.
   Rational Function algorithm used in ANCopt:
   F. Eckert, P. Pulay, H.-J. Werner, J. Comput. Chem., 1997, 18, 1473.
   
   with help from (in alphabetical order)
   C. Bannwarth, F. Bohle, G. Brandenburg, E. Caldeweyher, M. Checinski,
   S. Dohm, S. Ehlert, S. Ehrlich, F. März, H. Neugebauer, J. Pisarek,
   P. Pracht, P. Shushkov, and S. Spicher.
   
 * started run on 2020/06/02 at 13:47:51.304     
========================================================================
 # omp threads = 1
========================================================================
number of atoms            : 34
number of electrons        : 112
charge                     : -1
spin                       : .0
first test random number   : .4180

########################################################################
# WARNING! Please study the warnings concerning your input carefully
#  - the use of '-ohess' is discouraged, please use '--ohess' next time
########################################################################

           ------------------------------------------------- 
          |                 G F N 2 - x T B                 |
          | Geometry, Frequencies, Noncovalent interactions |
          |            JCTC 2018 parametrisation            |
           ------------------------------------------------- 
      method parameters     
 k(s)        :  1.8500
 k(p)        :  2.2300
 k(d)        :  2.2300
 k(f)        :  2.0000
 kEN (H0ij)  : -2.0000
 D4 a1       :  0.5200
 D4 a2       :  5.0000
 D4 s6       :  1.0000
 D4 s8       :  2.7000
 D4 s9       :  5.0000
 alphaj      :  2.0000


            Z     q(EN)     CN     RAES       Cart. coordinates
     1  Na  1.0    0.23    7.42    5.00    -5.86742    -5.10826    -3.62272
     2  Na  1.0    0.32    6.56    5.00    -1.15893    -1.53282    -5.28249
     3  Na  1.0    0.30    5.48    5.00    -0.94471    -8.90968    -5.41325
     4  Na  1.0    0.32    6.56    5.00    -5.37172    -1.19943     1.08587
     5  Na  1.0    0.30    5.47    5.00    -5.77062    -8.53021     1.87338
     6  Na  1.0    0.21    7.67    5.00     0.28950    -8.60849     0.63834
     7  Na  1.0    0.31    8.99    5.00     1.01865    -0.36993     0.68161
     8  Na  1.0    0.31    5.65    5.00     4.49817    -4.85377    -1.96514
     9  Na  1.0    0.31    5.65    5.00    -0.27070    -4.47191     5.23708
    10  Cl  7.0   -0.29    2.86    4.83    -8.34053    -4.91525     0.62868
    11  Cl  7.0   -0.24    2.84    4.82     3.30997    -0.77003    -3.77347
    12  Cl  7.0   -0.23    2.98    4.90    -5.53141     0.06361    -3.67200
    13  Cl  7.0   -0.10    6.15    5.00    -1.61156    -4.33693    -0.84742
    14  Cl  7.0   -0.25    3.43    4.98    -4.08199   -10.19994    -2.17221
    15  Cl  7.0   -0.29    2.86    4.83    -2.92465    -5.34567    -7.55738
    16  Cl  7.0   -0.30    2.85    4.83    -2.14097    -8.72288     4.83622
    17  Cl  7.0   -0.23    3.42    4.98     3.69134    -4.36621     2.66485
    18  Cl  7.0   -0.30    2.85    4.83     3.18986    -9.14965    -3.21358
    19  Cl  7.0   -0.24    2.84    4.82    -2.19644    -0.32746     4.54738
    20  O   6.0   -0.35    3.47    4.19    -1.20122     2.46007    -0.93633
    21  H   1.0   -0.01    1.51    1.62    -2.74167     2.41653    -1.95077
    22  C   4.0   -0.07    4.44    4.44    -0.49882     5.00815    -0.58500
    23  H   1.0   -0.04    1.01    1.43    -2.00329     6.05273     0.39707
    24  H   1.0   -0.04    1.01    1.43    -0.14274     5.92738    -2.41459
    25  C   4.0   -0.09    4.61    4.68     1.89704     5.08990     0.99633
    26  H   1.0   -0.04    1.23    1.47     1.52096     4.17085     2.80351
    27  H   1.0   -0.04    1.23    1.47     3.36937     4.03702     0.00834
    28  C   4.0   -0.11    4.10    3.80     2.81614     7.77471     1.47540
    29  H   1.0   -0.03    1.02    1.43     1.34005     8.83708     2.45465
    30  H   1.0   -0.03    1.02    1.43     3.17448     8.70618    -0.33304
    31  C   4.0   -0.17    4.01    3.64     5.22037     7.79425     3.05626
    32  H   1.0   -0.04    1.00    1.43     6.71521     6.76322     2.09314
    33  H   1.0   -0.05    1.00    1.43     5.86314     9.71898     3.38589
    34  H   1.0   -0.04    1.00    1.43     4.88514     6.89786     4.87540

  Z AO/shell   Hii/eV     exponent
  1     Wed Apr 25 08:07:45 CEST 2018   EN: 2.200 GM2: 0.406  GM3: 0.0800  RAES: 1.40
     1s    -10.707211    1.230000
  6     Wed Apr 25 08:07:45 CEST 2018   EN: 2.550 GM2: 0.538  GM3: 0.1500  RAES: 3.00
     2s    -13.970922    2.096432
     2p    -10.063292    1.800000
  8     Wed Apr 25 08:07:45 CEST 2018   EN: 3.440 GM2: 0.452  GM3:-0.0517  RAES: 1.80
     2s    -20.229985    2.439742
     2p    -15.503117    2.137023
 11     Tue Apr 24 16:34:09 CEST 2018   EN: 0.930 GM2: 0.271  GM3: 0.1799  RAES: 5.00
     3s     -4.546934    0.763787
     3p     -1.332719    0.573553
 17     Mon Apr 23 14:09:22 CEST 2018   EN: 3.160 GM2: 0.249  GM3: 0.1495  RAES: 2.50
     3s    -29.278781    2.485265
     3p    -12.673758    2.199650
     3d     -0.240338    2.476089
 no old-style atom pair restraining (fixing) potential
           ------------------------------------------------- 
          |        Self-Consistent Charge Iterations        |
           ------------------------------------------------- 

 Ncao       : 166
 Nao        : 156
 Nshell     : 68
 Nel        : 112
 T(el)      :   300.0
 intcut     :    25.0
 scfconv/Eh :  0.100E-05
   qconv/e  :  0.100E-03
 intneglect :  0.100E-07
 broydamp   :      0.250
 iter      E             dE          RMSdq      gap      omega  full diag
   1    -66.6199254 -0.666199E+02  0.117E+01    3.80       0.0  T
   2    -66.7619628 -0.142037E+00  0.689E+00    4.73       1.0  T
   3    -66.8645669 -0.102604E+00  0.351E+00    3.91       1.0  T
   4    -66.8656132 -0.104631E-02  0.222E+00    3.95       1.0  T
   5    -66.8816539 -0.160407E-01  0.143E+00    2.79       1.0  T
   6    -66.8823222 -0.668314E-03  0.580E-01    3.04       1.0  T
   7    -66.8826548 -0.332555E-03  0.204E-01    3.01       1.0  T
   8    -66.8827290 -0.742490E-04  0.143E-01    2.99       1.0  T
   9    -66.8827990 -0.700162E-04  0.858E-02    2.99       1.0  T
  10    -66.8828520 -0.529625E-04  0.592E-02    2.99       1.0  T
  11    -66.8828681 -0.160472E-04  0.253E-02    2.98       1.0  T
  12    -66.8828696 -0.158130E-05  0.126E-02    2.99       1.4  T
  13    -66.8828704 -0.726866E-06  0.812E-03    2.98       2.1  T
  14    -66.8828707 -0.313438E-06  0.480E-03    2.98       3.6  T
  15    -66.8828709 -0.216801E-06  0.396E-03    2.98       4.3  T
  16    -66.8828710 -0.797085E-07  0.172E-03    2.98      10.0  T
  17    -66.8828710 -0.155157E-07  0.121E-03    2.98      14.2  T
  18    -66.8828710 -0.395841E-08  0.481E-04    2.98      35.7  T
  19    -66.8828710 -0.761034E-09  0.287E-04    2.98      59.7  T
speedup  1.01
cpu  time for SCC    0.08 s
wall time for SCC    0.08 s

   *** convergence criteria satisfied after 19 iterations ***

          eigenvalues
 #    :          44         45         46         47         48         49         50         51
 occ. :        2.000      2.000      2.000      2.000      2.000      2.000      2.000      2.000
 eps  :        -8.526     -8.508     -8.494     -8.435     -8.414     -8.412     -8.408     -8.359
 #    :          52         53         54         55         56         57         58         59
 occ. :        2.000      2.000      2.000      2.000      2.000      0.000      0.000      0.000
 eps  :        -8.319     -8.314     -8.309     -8.299     -8.220     -5.236     -3.121     -2.790
 #    :          60         61         62         63         64         65         66         67
 occ. :        0.000      0.000      0.000      0.000      0.000      0.000      0.000      0.000
 eps  :        -2.172     -0.925     -0.139      0.590      1.006      1.968      2.915      3.768


   #   Z            q   n(s)   n(p)   n(d)      C6AA      α(0)
   1  11 Na     0.710  0.080  0.210  0.000    68.056    26.697
   2  11 Na     0.734  0.079  0.187  0.000    67.765    26.640
   3  11 Na     0.715  0.099  0.187  0.000    68.000    26.686
   4  11 Na     0.734  0.079  0.187  0.000    67.765    26.640
   5  11 Na     0.715  0.099  0.187  0.000    68.000    26.686
   6  11 Na     0.699  0.072  0.229  0.000    68.198    26.725
   7  11 Na     0.770  0.063  0.166  0.000    67.320    26.552
   8  11 Na     0.718  0.095  0.187  0.000    67.963    26.679
   9  11 Na     0.718  0.095  0.187  0.000    67.963    26.679
  10  17 Cl    -0.764  1.975  5.789  0.000   125.882    17.165
  11  17 Cl    -0.773  1.977  5.796  0.000   126.258    17.191
  12  17 Cl    -0.754  1.973  5.779  0.002   125.479    17.138
  13  17 Cl    -0.699  1.954  5.745  0.000   123.311    16.989
  14  17 Cl    -0.744  1.974  5.770  0.000   125.090    17.111
  15  17 Cl    -0.764  1.975  5.789  0.000   125.883    17.165
  16  17 Cl    -0.761  1.975  5.785  0.000   125.754    17.157
  17  17 Cl    -0.751  1.973  5.778  0.000   125.356    17.129
  18  17 Cl    -0.761  1.975  5.785  0.000   125.755    17.157
  19  17 Cl    -0.773  1.977  5.796  0.000   126.260    17.191
  20   8 O     -0.479  1.699  4.779  0.000    22.380     6.389
  21   1 H      0.337  0.663  0.000  0.000     0.618     1.233
  22   6 C      0.075  1.036  2.890  0.000    19.290     6.245
  23   1 H      0.033  0.967  0.000  0.000     2.539     2.492
  24   1 H      0.033  0.967  0.000  0.000     2.541     2.493
  25   6 C     -0.091  1.067  3.024  0.000    22.138     6.683
  26   1 H      0.056  0.944  0.000  0.000     2.244     2.341
  27   1 H      0.056  0.944  0.000  0.000     2.245     2.342
  28   6 C     -0.053  1.047  3.007  0.000    21.534     6.607
  29   1 H      0.031  0.969  0.000  0.000     2.575     2.509
  30   1 H      0.031  0.969  0.000  0.000     2.576     2.510
  31   6 C     -0.107  1.038  3.069  0.000    22.600     6.779
  32   1 H      0.040  0.960  0.000  0.000     2.450     2.448
  33   1 H      0.029  0.971  0.000  0.000     2.605     2.524
  34   1 H      0.040  0.960  0.000  0.000     2.450     2.448

 Mol. C6AA /au·bohr⁶  :      42652.998573
 Mol. C8AA /au·bohr⁸  :    2514800.595805
 Mol. α(0) /au        :        467.418949

 
 Wiberg/Mayer (AO) data. WBOs > 0.1 written file <wbo>
 largest (>0.05) Wiberg bond orders for each atom
           total WBO             WBO to atom ...
     1  Na  0.551    Cl  10 0.132    Cl  15 0.132    Cl  12 0.124    Cl  14 0.077    Cl  13 0.071
     2  Na  0.515    Cl  11 0.145    Cl  12 0.129    Cl  15 0.125    Cl  13 0.066
     3  Na  0.539    Cl  15 0.178    Cl  18 0.147    Cl  14 0.144    Cl  13 0.051
     4  Na  0.515    Cl  19 0.145    Cl  12 0.129    Cl  10 0.124    Cl  13 0.066
     5  Na  0.539    Cl  10 0.178    Cl  16 0.147    Cl  14 0.144    Cl  13 0.051
     6  Na  0.583    Cl  16 0.144    Cl  18 0.144    Cl  14 0.109    Cl  17 0.085    Cl  13 0.070
     7  Na  0.450    Cl  17 0.114    Cl  11 0.086    Cl  19 0.085    O   20 0.082    Cl  13 0.069
     8  Na  0.536    Cl  11 0.177    Cl  18 0.154    Cl  17 0.132    Cl  13 0.055
     9  Na  0.536    Cl  19 0.177    Cl  16 0.154    Cl  17 0.132    Cl  13 0.055
    10  Cl  0.451    Na   5 0.178    Na   1 0.132    Na   4 0.124
    11  Cl  0.429    Na   8 0.177    Na   2 0.145    Na   7 0.086
    12  Cl  0.468    Na   2 0.129    Na   4 0.129    Na   1 0.124
    13  Cl  0.579    Na   1 0.071    Na   6 0.070    Na   7 0.069    Na   2 0.066    Na   4 0.066    Na   9 0.055    Na   8 0.055    Na   3 0.051    Na   5 0.051
    14  Cl  0.487    Na   5 0.144    Na   3 0.144    Na   6 0.109    Na   1 0.077
    15  Cl  0.451    Na   3 0.178    Na   1 0.132    Na   2 0.125
    16  Cl  0.457    Na   9 0.154    Na   5 0.147    Na   6 0.144
    17  Cl  0.474    Na   9 0.132    Na   8 0.132    Na   7 0.114    Na   6 0.085
    18  Cl  0.457    Na   8 0.154    Na   3 0.147    Na   6 0.144
    19  Cl  0.429    Na   9 0.177    Na   4 0.145    Na   7 0.085
    20  O   2.009    C   22 0.992    H   21 0.830    Na   7 0.082
    21  H   0.886    O   20 0.830
    22  C   3.953    C   25 1.013    O   20 0.992    H   23 0.969    H   24 0.969
    23  H   0.999    C   22 0.969
    24  H   0.999    C   22 0.969
    25  C   3.991    C   22 1.013    C   28 1.008    H   26 0.971    H   27 0.971
    26  H   0.996    C   25 0.971
    27  H   0.996    C   25 0.971
    28  C   3.998    C   31 1.020    C   25 1.008    H   29 0.976    H   30 0.976
    29  H   0.999    C   28 0.976
    30  H   0.999    C   28 0.976
    31  C   3.996    C   28 1.020    H   33 0.988    H   34 0.986    H   32 0.986
    32  H   0.998    C   31 0.986
    33  H   0.999    C   31 0.988
    34  H   0.998    C   31 0.986
 MOs/occ written to file <molden.input>
 
molecular dipole:
                 x           y           z       tot (Debye)
 q only:        2.475       5.558       1.355
   full:        2.213       5.013       1.212      14.264
molecular quadrupole (traceless):
                xx          xy          yy          xz          yz          zz
 q only:        2.387      -9.543     -10.799      -5.958      -5.187       8.412
  q+dip:        0.141      -7.706      -6.107      -5.930      -4.353       5.965
   full:        0.156      -8.127      -6.104      -5.843      -4.626       5.948

SCC energy    :     -66.8828710
rep           :       0.2482341
ES            :       0.7653262
AES           :      -0.0035241
AXC           :       0.0071730
disp          :      -0.0532016
XB            :       0.0000000
fix           :       0.0000000
total E       :     -66.6336806
atomizationE  :       6.1305617     3846.99
(atE without considering molecular charge,
 total energy contains solvation terms)
H-L gap (eV)  :          2.9843
           ------------------------------------------------- 
          |                 ===============                 |
          |                   A N C O P T                   |
          |                 ===============                 |
          |          Approximate Normal Coordinate          |
          |           Rational Function Optimizer           |
           ------------------------------------------------- 
dumping coords to <xtbopt.coord> and <xtbopt.log>
 optlevel               0
 Maxcycle             200
 Maxmicro              25
 Econv         5.000000000000000E-006
 Gconv         1.000000000000000E-003
 Maxdispl       1.00000000000000     
 Hlow          5.000000000000000E-003
 S6             20.0000000000000     
 Nvar               96

generating ANC from model Hessian ...
 Shifting diagonal of input Hessian by   2.270221397298796E-002
 Lowest  eigenvalues of input Hessian
    0.005000    0.005438    0.008532    0.009612    0.010523    0.013211
    0.014570    0.018530    0.018648    0.019078    0.020786    0.021475
    0.021719    0.022610   -0.000000   -0.000000   -0.000000   -0.000000
 Highest eigenvalues
    1.193927    1.220272    1.227277    1.303155    1.331735    1.523176
 
cpu  time for ANC gen    0.01 s
wall time for ANC gen    0.01 s
................................................................................
.............................. CYCLE    1 ......................................
................................................................................
   1    -66.8828710 -0.668829E+02  0.180E-04    2.98       0.0  T
   2    -66.8828710 -0.478195E-10  0.133E-04    2.98     128.8  T
   3    -66.8828710 -0.338929E-10  0.116E-04    2.98     147.5  T
speedup  1.02
cpu  time for SCC    0.01 s
wall time for SCC    0.01 s
speedup  1.00
cpu  time for grad    0.06 s
wall time for grad    0.06 s
 E :    -66.63368063  G :  0.000073    pred/act E change:  0.000D+00  0.102D-07
Maxdispl :   0.0051   ||displ|| :   0.0064   Lambda : -0.266D-06
Largest |displ|/coords:  0.0051 (   1)  0.0035 (   2)  0.0007 (   4)
................................................................................
.............................. CYCLE    2 ......................................
................................................................................
   1    -66.8828705 -0.668829E+02  0.117E-02    2.98       0.0  T
   2    -66.8828705 -0.110519E-07  0.615E-03    2.98       2.8  T
   3    -66.8828705 -0.440707E-08  0.172E-03    2.98      10.0  T
   4    -66.8828705 -0.124962E-08  0.608E-04    2.98      28.2  T
   5    -66.8828705 -0.908813E-09  0.354E-04    2.98      48.4  T
speedup  0.99
cpu  time for SCC    0.02 s
wall time for SCC    0.02 s
speedup  0.99
cpu  time for grad    0.06 s
wall time for grad    0.07 s
 E :    -66.63368034  G :  0.000157    pred/act E change:  0.000D+00  0.295D-06
Maxdispl :   0.0043   ||displ|| :   0.0049   Lambda : -0.732D-06
Largest |displ|/coords:  0.0043 (   1)  0.0023 (   2)  0.0003 (  27)
................................................................................
.............................. CYCLE    3 ......................................
................................................................................
   1    -66.8828708 -0.668829E+02  0.869E-03    2.98       0.0  T
   2    -66.8828708 -0.798464E-08  0.449E-03    2.98       3.8  T
   3    -66.8828708 -0.251518E-08  0.131E-03    2.98      13.1  T
   4    -66.8828708 -0.452559E-09  0.417E-04    2.98      41.1  T
   5    -66.8828708 -0.273189E-09  0.227E-04    2.98      75.7  T
speedup  0.99
cpu  time for SCC    0.02 s
wall time for SCC    0.02 s
speedup  1.00
cpu  time for grad    0.06 s
wall time for grad    0.07 s
 E :    -66.63368072  G :  0.000042    pred/act E change: -0.133D-06 -0.385D-06
Maxdispl :   0.0015   ||displ|| :   0.0023   Lambda : -0.716D-07
Largest |displ|/coords:  0.0015 (   2)  0.0008 (   4)  0.0006 (  32)

   *** GEOMETRY OPTIMIZATION CONVERGED AFTER 3 ITERATIONS ***

------------------------------------------------------------------------
 total energy gain (kcal):     -0.0001
------------------------------------------------------------------------
================
 final structure:
================
$coord
       -5.86815764679861       -5.10772665425136       -3.62231838141852      Na
       -1.15844156330609       -1.53301678514601       -5.28226763373564      Na
       -0.94509885474278       -8.90978328587445       -5.41296794275497      Na
       -5.37164153643862       -1.19961418468848        1.08595052077546      Na
       -5.77028616262420       -8.52993762149195        1.87314432506310      Na
        0.28966788328228       -8.60865902568900        0.63839672959193      Na
        1.01822398262337       -0.36981663119621        0.68248242133980      Na
        4.49825952287746       -4.85387031409090       -1.96526355667708      Na
       -0.27077972035925       -4.47204241620152        5.23722651624032      Na
       -8.34019972017964       -4.91525157989150        0.62800900684936      Cl
        3.31000587552312       -0.77004571012804       -3.77352726394541      Cl
       -5.53189904324547        0.06411678094868       -3.67163165386492      Cl
       -1.61187450512649       -4.33684412025086       -0.84774723561561      Cl
       -4.08198694159991      -10.20054590996649       -2.17205466067727      Cl
       -2.92423596161469       -5.34556410123309       -7.55787463911473      Cl
       -2.14075696221762       -8.72299688679631        4.83615764456811      Cl
        3.69116785713479       -4.36580310277535        2.66474005083099      Cl
        3.18975740276401       -9.14971935827522       -3.21360250306250      Cl
       -2.19640236216258       -0.32780240128993        4.54720821539908      Cl
       -1.20131635872703        2.46000814988674       -0.93588913356760      O 
       -2.74163898369918        2.41627429766444       -1.95054727855608      H 
       -0.49879593937358        5.00808978690291       -0.58498711382550      C 
       -2.00313991180731        6.05284340242341        0.39706645601729      H 
       -0.14295191551766        5.92710525375523       -2.41476074708061      H 
        1.89716587654663        5.08989753983549        0.99609166615585      C 
        1.52116720001873        4.17085296543880        2.80331052357927      H 
        3.36942697730475        4.03696944743076        0.00804405126195      H 
        2.81628109980652        7.77469937627700        1.47520508912358      C 
        1.34009566794388        8.83704302319943        2.45435189594825      H 
        3.17478715518848        8.70621212104076       -0.33318672322330      H 
        5.22034572493760        7.79435023954694        3.05634634344891      C 
        6.71546748871367        6.76361721088029        2.09333246864521      H 
        5.86281404765747        9.71915741713332        3.38619136864986      H 
        4.88497028940319        6.89780307684588        4.87537115472221      H 
$end
 
 Bond Distances (Angstroems)
 ---------------------------
Na1-Na2=3.2498       Na1-Na3=3.4253       Na1-Na4=3.2486       Na1-Na5=3.4262       Na1-Cl10=2.6039      Na1-Cl12=2.7427      
Na1-Cl13=2.7194      Na1-Cl14=2.9573      Na1-Cl15=2.6038      Na2-Na1=3.2498       Na2-Na3=3.9059       Na2-Na4=4.0445       
Na2-Na7=3.4159       Na2-Na8=3.8897       Na2-Cl11=2.5282      Na2-Cl12=2.6071      Na2-Cl13=2.7867      Na2-Cl15=2.5286      
Na3-Na1=3.4253       Na3-Na2=3.9059       Na3-Na6=3.2721       Na3-Na8=4.0290       Na3-Cl14=2.4826      Na3-Cl15=2.4377      
Na3-Cl18=2.4816      Na4-Na1=3.2486       Na4-Na2=4.0445       Na4-Na5=3.9070       Na4-Na7=3.4164       Na4-Na9=3.8872       
Na4-Cl10=2.5283      Na4-Cl12=2.6063      Na4-Cl13=2.7860      Na4-Cl19=2.5280      Na5-Na1=3.4262       Na5-Na4=3.9070       
Na5-Na6=3.2729       Na5-Na9=4.0311       Na5-Cl10=2.4377      Na5-Cl14=2.4823      Na5-Cl16=2.4815      Na6-Na3=3.2721       
Na6-Na5=3.2729       Na6-Na8=3.2873       Na6-Na9=3.2867       Na6-Cl13=2.5964      Na6-Cl14=2.8763      Na6-Cl16=2.5675      
Na6-Cl17=3.0710      Na6-Cl18=2.5675      Na7-Na2=3.4159       Na7-Na4=3.4164       Na7-Na8=3.3144       Na7-Na9=3.3147       
Na7-Cl11=2.6601      Na7-Cl13=2.6457      Na7-Cl17=2.7518      Na7-Cl19=2.6602      Na7-O20=2.0870       Na7-C22=3.0320       
Na7-C25=2.9311       Na8-Na2=3.8897       Na8-Na3=4.0290       Na8-Na6=3.2873       Na8-Na7=3.3144       Na8-Cl11=2.4457      
Na8-Cl13=3.2983      Na8-Cl17=2.5004      Na8-Cl18=2.4665      Na9-Na4=3.8872       Na9-Na5=4.0311       Na9-Na6=3.2867       
Na9-Na7=3.3147       Na9-Cl13=3.2981      Na9-Cl16=2.4667      Na9-Cl17=2.5004      Na9-Cl19=2.4456      Cl10-Na1=2.6039      
Cl10-Na4=2.5283      Cl10-Na5=2.4377      Cl11-Na2=2.5282      Cl11-Na7=2.6601      Cl11-Na8=2.4457      Cl12-Na1=2.7427      
Cl12-Na2=2.6071      Cl12-Na4=2.6063      Cl13-Na1=2.7194      Cl13-Na2=2.7867      Cl13-Na4=2.7860      Cl13-Na6=2.5964      
Cl13-Na7=2.6457      Cl13-Na8=3.2983      Cl13-Na9=3.2981      Cl14-Na1=2.9573      Cl14-Na3=2.4826      Cl14-Na5=2.4823      
Cl14-Na6=2.8763      Cl15-Na1=2.6038      Cl15-Na2=2.5286      Cl15-Na3=2.4377      Cl16-Na5=2.4815      Cl16-Na6=2.5675      
Cl16-Na9=2.4667      Cl17-Na6=3.0710      Cl17-Na7=2.7518      Cl17-Na8=2.5004      Cl17-Na9=2.5004      Cl18-Na3=2.4816      
Cl18-Na6=2.5675      Cl18-Na8=2.4665      Cl19-Na4=2.5280      Cl19-Na7=2.6602      Cl19-Na9=2.4456      O20-Na7=2.0870       
O20-H21=0.9763       O20-C22=1.4110       H21-O20=0.9763       C22-Na7=3.0320       C22-O20=1.4110       C22-H23=1.0997       
C22-H24=1.0998       C22-C25=1.5197       H23-C22=1.0997       H24-C22=1.0998       C25-Na7=2.9311       C25-C22=1.5197       
C25-H26=1.0912       C25-H27=1.0912       C25-C28=1.5229       H26-C25=1.0912       H27-C25=1.0912       C28-C25=1.5229       
C28-H29=1.0930       C28-H30=1.0930       C28-C31=1.5227       H29-C28=1.0930       H30-C28=1.0930       C31-C28=1.5227       
C31-H32=1.0877       C31-H33=1.0879       C31-H34=1.0877       H32-C31=1.0877       H33-C31=1.0879       H34-C31=1.0877       
 C  H  Rav=1.0924 sigma=0.0044  Rmin=1.0877  Rmax=1.0998     9
 C  C  Rav=1.5218 sigma=0.0015  Rmin=1.5197  Rmax=1.5229     3
 O  H  Rav=0.9763 sigma=0.0000  Rmin=0.9763  Rmax=0.9763     1
 O  C  Rav=1.4110 sigma=0.0000  Rmin=1.4110  Rmax=1.4110     1
 Na C  Rav=2.9815 sigma=0.0505  Rmin=2.9311  Rmax=3.0320     2
 Na O  Rav=2.0870 sigma=0.0000  Rmin=2.0870  Rmax=2.0870     1
 Na Na Rav=3.5592 sigma=0.3110  Rmin=3.2486  Rmax=4.0445    19
 Cl Na Rav=2.6430 sigma=0.2176  Rmin=2.4377  Rmax=3.2983    36
 
 selected bond angles (degree)
 --------------------
Na3-Na1-Na2= 71.57             Na4-Na1-Na2= 76.98             Na4-Na1-Na3=121.64             Na5-Na1-Na2=121.70             
Na5-Na1-Na3= 85.00             Na5-Na1-Na4= 71.60             Cl10-Na1-Na2=126.58            Cl10-Na1-Na3=130.09            
Cl10-Na1-Na4= 49.70            Cl10-Na1-Na5= 45.18            Cl12-Na1-Na2= 50.72            Cl12-Na1-Na3=122.29            
Cl12-Na1-Na4= 50.71            Cl12-Na1-Na5=122.31            Cl12-Na1-Cl10= 90.10           Cl13-Na1-Na2= 54.79            
Cl13-Na1-Na3= 66.89            Cl13-Na1-Na4= 54.79            Cl13-Na1-Na5= 66.95            Cl13-Na1-Cl10= 86.78           
Cl13-Na1-Cl12= 78.56           Cl14-Na1-Na2=110.82            Cl14-Na1-Na3= 45.04            Cl14-Na1-Na4=110.81            
Cl14-Na1-Na5= 45.03            Cl14-Na1-Cl10= 88.40           Cl14-Na1-Cl12=153.01           Cl14-Na1-Cl13= 74.45           
Cl15-Na1-Na2= 49.69            Cl15-Na1-Na3= 45.20            Cl15-Na1-Na4=126.57            Cl15-Na1-Na5=130.11            
Cl15-Na1-Cl10=173.37           Cl15-Na1-Cl12= 90.10           Cl15-Na1-Cl13= 86.76           Cl15-Na1-Cl14= 88.41           
Na3-Na2-Na1= 56.30             Na4-Na2-Na1= 51.50             Na4-Na2-Na3= 94.26             Na7-Na2-Na1= 96.53             
Na7-Na2-Na3=100.76             Na7-Na2-Na4= 53.71             Na8-Na2-Na1=101.84             Na8-Na2-Na3= 62.24             
Na8-Na2-Na4= 93.90             Na8-Na2-Na7= 53.48             Cl11-Na2-Na1=136.46            Cl11-Na2-Na3= 97.94            
Cl11-Na2-Na4=104.21            Cl11-Na2-Na7= 50.51            Cl11-Na2-Na8= 37.80            Cl12-Na2-Na1= 54.52            
Cl12-Na2-Na3=110.82            Cl12-Na2-Na4= 39.12            Cl12-Na2-Na7= 86.49            Cl12-Na2-Na8=133.01            
Cl12-Na2-Cl11=132.47           Cl13-Na2-Na1= 52.87            Cl13-Na2-Na3= 59.02            Cl13-Na2-Na4= 43.46            
Cl13-Na2-Na7= 49.22            Cl13-Na2-Na8= 56.34            Cl13-Na2-Cl11= 84.24           Cl13-Na2-Cl12= 79.68           
Cl15-Na2-Na1= 51.75            Cl15-Na2-Na3= 37.33            Cl15-Na2-Na4=103.17            Cl15-Na2-Na7=135.11            
Cl15-Na2-Na8= 97.98            Cl15-Na2-Cl11=128.57           Cl15-Na2-Cl12= 94.95           Cl15-Na2-Cl13= 86.81           
Na2-Na3-Na1= 52.13             Na6-Na3-Na1= 81.52             Na6-Na3-Na2= 86.55             Na8-Na3-Na1= 96.06             
Na8-Na3-Na2= 58.68             Na8-Na3-Na6= 52.27             Cl14-Na3-Na1= 57.45            Cl14-Na3-Na2=104.09            
Cl14-Na3-Na6= 58.05            Cl14-Na3-Na8=108.17            Cl15-Na3-Na1= 49.28            Cl15-Na3-Na2= 38.97            
Cl15-Na3-Na6=120.25            Cl15-Na3-Na8= 96.08            Cl15-Na3-Cl14=104.32           Cl18-Na3-Na1=124.81            
Cl18-Na3-Na2= 93.92            Cl18-Na3-Na6= 50.76            Cl18-Na3-Na8= 35.36            Cl18-Na3-Cl14=104.57           
Cl18-Na3-Cl15=129.55           Na2-Na4-Na1= 51.52             Na5-Na4-Na1= 56.31             Na5-Na4-Na2= 94.32             
Na7-Na4-Na1= 96.54             Na7-Na4-Na2= 53.70             Na7-Na4-Na5=100.82             Na9-Na4-Na1=101.89             
Na9-Na4-Na2= 93.94             Na9-Na4-Na5= 62.29             Na9-Na4-Na7= 53.51             Cl10-Na4-Na1= 51.77            
Cl10-Na4-Na2=103.22            Cl10-Na4-Na5= 37.30            Cl10-Na4-Na7=135.15            Cl10-Na4-Na9= 98.00            
Cl12-Na4-Na1= 54.54            Cl12-Na4-Na2= 39.13            Cl12-Na4-Na5=110.85            Cl12-Na4-Na7= 86.49            
Cl12-Na4-Na9=133.06            Cl12-Na4-Cl10= 94.98           Cl13-Na4-Na1= 52.89            Cl13-Na4-Na2= 43.47            
Cl13-Na4-Na5= 59.08            Cl13-Na4-Na7= 49.22            Cl13-Na4-Na9= 56.37            Cl13-Na4-Cl10= 86.85           
Cl13-Na4-Cl12= 79.71           Cl19-Na4-Na1=136.52            Cl19-Na4-Na2=104.20            Cl19-Na4-Na5= 98.04            
Cl19-Na4-Na7= 50.51            Cl19-Na4-Na9= 37.84            Cl19-Na4-Cl10=128.63           Cl19-Na4-Cl12=132.43           
Cl19-Na4-Cl13= 84.27           Na4-Na5-Na1= 52.09             Na6-Na5-Na1= 81.49             Na6-Na5-Na4= 86.47             
Na9-Na5-Na1= 95.98             Na9-Na5-Na4= 58.62             Na9-Na5-Na6= 52.24             Cl10-Na5-Na1= 49.26            
Cl10-Na5-Na4= 38.95            Cl10-Na5-Na6=120.17            Cl10-Na5-Na9= 95.98            Cl14-Na5-Na1= 57.44            
Cl14-Na5-Na4=104.02            Cl14-Na5-Na6= 58.04            Cl14-Na5-Na9=108.10            Cl14-Na5-Cl10=104.31           
Cl16-Na5-Na1=124.73            Cl16-Na5-Na4= 93.81            Cl16-Na5-Na6= 50.75            Cl16-Na5-Na9= 35.32            
Cl16-Na5-Cl10=129.41           Cl16-Na5-Cl14=104.58           Na5-Na6-Na3= 90.02             Na8-Na6-Na3= 75.79             
Na8-Na6-Na5=137.71             Na9-Na6-Na3=137.65             Na9-Na6-Na5= 75.84             Na9-Na6-Na8= 88.22             
Cl13-Na6-Na3= 70.64            Cl13-Na6-Na5= 70.71            Cl13-Na6-Na8= 67.01            Cl13-Na6-Na9= 67.01            
Cl14-Na6-Na3= 47.09            Cl14-Na6-Na5= 47.07            Cl14-Na6-Na8=120.34            Cl14-Na6-Na9=120.35            
Cl14-Na6-Cl13= 77.68           Cl16-Na6-Na3=138.20            Cl16-Na6-Na5= 48.45            Cl16-Na6-Na8=135.74            
Cl16-Na6-Na9= 47.92            Cl16-Na6-Cl13= 95.07           Cl16-Na6-Cl14= 92.15           Cl17-Na6-Na3=119.63            
Cl17-Na6-Na5=119.69            Cl17-Na6-Na8= 46.16            Cl17-Na6-Na9= 46.16            Cl17-Na6-Cl13= 72.32           
Cl17-Na6-Cl14=150.01           Cl17-Na6-Cl16= 90.50           Cl18-Na6-Na3= 48.47            Cl18-Na6-Na5=138.21            
Cl18-Na6-Na8= 47.91            Cl18-Na6-Na9=135.73            Cl18-Na6-Cl13= 95.06           Cl18-Na6-Cl14= 92.15           
Cl18-Na6-Cl16=169.63           Cl18-Na6-Cl17= 90.48           Na4-Na7-Na2= 72.59             Na8-Na7-Na2= 70.59             
Na8-Na7-Na4=118.97             Na9-Na7-Na2=118.98             Na9-Na7-Na4= 70.53             Na9-Na7-Na8= 87.30             
Cl11-Na7-Na2= 47.18            Cl11-Na7-Na4=119.76            Cl11-Na7-Na8= 46.76            Cl11-Na7-Na9=133.34            
Cl13-Na7-Na2= 52.90            Cl13-Na7-Na4= 52.88            Cl13-Na7-Na8= 66.10            Cl13-Na7-Na9= 66.09            
Cl13-Na7-Cl11= 84.57           Cl17-Na7-Na2=112.77            Cl17-Na7-Na4=112.71            Cl17-Na7-Na8= 47.58            
Cl17-Na7-Na9= 47.57            Cl17-Na7-Cl11= 92.43           Cl17-Na7-Cl13= 77.14           Cl19-Na7-Na2=119.75            
Cl19-Na7-Na4= 47.17            Cl19-Na7-Na8=133.34            Cl19-Na7-Na9= 46.75            Cl19-Na7-Cl11=166.83           
Cl19-Na7-Cl13= 84.58           Cl19-Na7-Cl17= 92.41           O20-Na7-Na2= 63.92             O20-Na7-Na4= 63.95             
O20-Na7-Na8=130.76             O20-Na7-Na9=130.73             O20-Na7-Cl11= 87.13            O20-Na7-Cl13= 98.49            
O20-Na7-Cl17=175.63            O20-Na7-Cl19= 87.11            C22-Na7-Na2= 82.85             C22-Na7-Na4= 82.67             
C22-Na7-Na8=136.52             C22-Na7-Na9=136.14             C22-Na7-Cl11= 89.96            C22-Na7-Cl13=122.53            
C22-Na7-Cl17=160.33            C22-Na7-Cl19= 89.59            C22-Na7-O20= 24.04             C25-Na7-Na2=106.47             
C25-Na7-Na4=106.27             C25-Na7-Na8=129.90             C25-Na7-Na9=129.57             C25-Na7-Cl11= 93.23            
C25-Na7-Cl13=152.00            C25-Na7-Cl17=130.87            C25-Na7-Cl19= 92.85            C25-Na7-O20= 53.51             
C25-Na7-C22= 29.47             Na3-Na8-Na2= 59.08             Na6-Na8-Na2= 86.61             Na6-Na8-Na3= 51.93             
Na7-Na8-Na2= 55.92             Na7-Na8-Na3=100.11             Na7-Na8-Na6= 83.06             Cl11-Na8-Na2= 39.32            
Cl11-Na8-Na3= 96.30            Cl11-Na8-Na6=121.59            Cl11-Na8-Na7= 52.40            Cl13-Na8-Na2= 44.69            
Cl13-Na8-Na3= 54.87            Cl13-Na8-Na6= 46.44            Cl13-Na8-Na7= 47.17            Cl13-Na8-Cl11= 75.22           
Cl17-Na8-Na2=105.31            Cl17-Na8-Na3=112.12            Cl17-Na8-Na6= 62.36            Cl17-Na8-Na7= 54.33            
Cl17-Na8-Cl11=104.37           Cl17-Na8-Cl13= 69.41           Cl18-Na8-Na2= 94.56            Cl18-Na8-Na3= 35.61            
Cl18-Na8-Na6= 50.58            Cl18-Na8-Na7=128.10            Cl18-Na8-Cl11=129.60           Cl18-Na8-Cl13= 81.33           
Cl18-Na8-Cl17=108.04           Na5-Na9-Na4= 59.10             Na6-Na9-Na4= 86.61             Na6-Na9-Na5= 51.93             
Na7-Na9-Na4= 55.96             Na7-Na9-Na5=100.15             Na7-Na9-Na6= 83.06             Cl13-Na9-Na4= 44.70            
Cl13-Na9-Na5= 54.90            Cl13-Na9-Na6= 46.44            Cl13-Na9-Na7= 47.17            Cl16-Na9-Na4= 94.54            
Cl16-Na9-Na5= 35.57            Cl16-Na9-Na6= 50.59            Cl16-Na9-Na7=128.11            Cl16-Na9-Cl13= 81.34           
Cl17-Na9-Na4=105.34            Cl17-Na9-Na5=112.14            Cl17-Na9-Na6= 62.37            Cl17-Na9-Na7= 54.33            
Cl17-Na9-Cl13= 69.41           Cl17-Na9-Cl16=108.06           Cl19-Na9-Na4= 39.36            Cl19-Na9-Na5= 96.37            
Cl19-Na9-Na6=121.62            Cl19-Na9-Na7= 52.40            Cl19-Na9-Cl13= 75.23           Cl19-Na9-Cl16=129.63           
Cl19-Na9-Cl17=104.35           Na4-Cl10-Na1= 78.53            Na5-Cl10-Na1= 85.56            Na5-Cl10-Na4=103.75            
 
 selected dihedral angles (degree)
 ---------------------------------
Na3-Na2-Na1-Na4=130.13        Na3-Na2-Na1-Na5= 71.71        Na3-Na2-Na1-Cl10=126.73       Na3-Na2-Na1-Cl12=179.56       
Na3-Na2-Na1-Cl13= 74.27       Na3-Na2-Na1-Cl14= 22.55       Na3-Na2-Na1-Cl15=313.74       Na4-Na2-Na1-Na3=229.87        
Na4-Na2-Na1-Na5=301.58        Na4-Na2-Na1-Cl10=356.60       Na4-Na2-Na1-Cl12= 49.42       Na4-Na2-Na1-Cl13=304.13       
Na4-Na2-Na1-Cl14=252.41       Na4-Na2-Na1-Cl15=183.60       Na7-Na2-Na1-Na3=261.40        Na7-Na2-Na1-Na4= 31.53        
Na7-Na2-Na1-Na5=333.11        Na7-Na2-Na1-Cl10= 28.13       Na7-Na2-Na1-Cl12= 80.96       Na7-Na2-Na1-Cl13=335.67       
Na7-Na2-Na1-Cl14=283.94       Na7-Na2-Na1-Cl15=215.14       Na8-Na2-Na1-Na3=315.39        Na8-Na2-Na1-Na4= 85.52        
Na8-Na2-Na1-Na5= 27.10        Na8-Na2-Na1-Cl10= 82.12       Na8-Na2-Na1-Cl12=134.94       Na8-Na2-Na1-Cl13= 29.65       
Na8-Na2-Na1-Cl14=337.93       Na8-Na2-Na1-Cl15=269.12       Cl11-Na2-Na1-Na3=297.43       Cl11-Na2-Na1-Na4= 67.56       
Cl11-Na2-Na1-Na5=  9.14       Cl11-Na2-Na1-Cl10= 64.16      Cl11-Na2-Na1-Cl12=116.98      Cl11-Na2-Na1-Cl13= 11.69      
Cl11-Na2-Na1-Cl14=319.97      Cl11-Na2-Na1-Cl15=251.16      Cl12-Na2-Na1-Na3=180.44       Cl12-Na2-Na1-Na4=310.58       
Cl12-Na2-Na1-Na5=252.16       Cl12-Na2-Na1-Cl10=307.17      Cl12-Na2-Na1-Cl13=254.71      Cl12-Na2-Na1-Cl14=202.99      
Cl12-Na2-Na1-Cl15=134.18      Cl13-Na2-Na1-Na3=285.73       Cl13-Na2-Na1-Na4= 55.87       Cl13-Na2-Na1-Na5=357.44       
Cl13-Na2-Na1-Cl10= 52.46      Cl13-Na2-Na1-Cl12=105.29      Cl13-Na2-Na1-Cl14=308.28      Cl13-Na2-Na1-Cl15=239.47      
Cl15-Na2-Na1-Na3= 46.26       Cl15-Na2-Na1-Na4=176.40       Cl15-Na2-Na1-Na5=117.97       Cl15-Na2-Na1-Cl10=172.99      
Cl15-Na2-Na1-Cl12=225.82      Cl15-Na2-Na1-Cl13=120.53      Cl15-Na2-Na1-Cl14= 68.81      Na2-Na3-Na1-Na4=298.96        
Na2-Na3-Na1-Na5=234.19        Na2-Na3-Na1-Cl10=237.27       Na2-Na3-Na1-Cl12=359.59       Na2-Na3-Na1-Cl13=301.24       
Na2-Na3-Na1-Cl14=210.43       Na2-Na3-Na1-Cl15= 50.95       Na6-Na3-Na1-Na2= 92.22        Na6-Na3-Na1-Na4= 31.19        
Na6-Na3-Na1-Na5=326.41        Na6-Na3-Na1-Cl10=329.50       Na6-Na3-Na1-Cl12= 91.82       Na6-Na3-Na1-Cl13= 33.46       
Na6-Na3-Na1-Cl14=302.65       Na6-Na3-Na1-Cl15=143.17       Na8-Na3-Na1-Na2= 41.86        Na8-Na3-Na1-Na4=340.83        
Na8-Na3-Na1-Na5=276.05        Na8-Na3-Na1-Cl10=279.14       Na8-Na3-Na1-Cl12= 41.46       Na8-Na3-Na1-Cl13=343.10       
Na8-Na3-Na1-Cl14=252.29       Na8-Na3-Na1-Cl15= 92.81       Cl14-Na3-Na1-Na2=149.57       Cl14-Na3-Na1-Na4= 88.54       
Cl14-Na3-Na1-Na5= 23.76       Cl14-Na3-Na1-Cl10= 26.85      Cl14-Na3-Na1-Cl12=149.17      Cl14-Na3-Na1-Cl13= 90.81      
Cl14-Na3-Na1-Cl15=200.52      Cl15-Na3-Na1-Na2=309.05       Cl15-Na3-Na1-Na4=248.02       Cl15-Na3-Na1-Na5=183.24       
Cl15-Na3-Na1-Cl10=186.33      Cl15-Na3-Na1-Cl12=308.65      Cl15-Na3-Na1-Cl13=250.29      Cl15-Na3-Na1-Cl14=159.48      
Cl18-Na3-Na1-Na2= 64.19       Cl18-Na3-Na1-Na4=  3.15       Cl18-Na3-Na1-Na5=298.37       Cl18-Na3-Na1-Cl10=301.46      
Cl18-Na3-Na1-Cl12= 63.78      Cl18-Na3-Na1-Cl13=  5.42      Cl18-Na3-Na1-Cl14=274.62      Cl18-Na3-Na1-Cl15=115.14      
Na1-Na3-Na2-Na4= 36.87        Na1-Na3-Na2-Na7= 90.71        Na1-Na3-Na2-Na8=129.03        Na1-Na3-Na2-Cl11=141.87       
Na1-Na3-Na2-Cl12=  0.39       Na1-Na3-Na2-Cl13= 63.53       Na1-Na3-Na2-Cl15=290.65       Na6-Na3-Na2-Na1=278.06        
Na6-Na3-Na2-Na4=314.93        Na6-Na3-Na2-Na7=  8.77        Na6-Na3-Na2-Na8= 47.09        Na6-Na3-Na2-Cl11= 59.93       
Na6-Na3-Na2-Cl12=278.45       Na6-Na3-Na2-Cl13=341.59       Na6-Na3-Na2-Cl15=208.72       Na8-Na3-Na2-Na1=230.97        
Na8-Na3-Na2-Na4=267.84        Na8-Na3-Na2-Na7=321.68        Na8-Na3-Na2-Cl11= 12.84       Na8-Na3-Na2-Cl12=231.35       
Na8-Na3-Na2-Cl13=294.49       Na8-Na3-Na2-Cl15=161.62       Cl14-Na3-Na2-Na1=333.89       Cl14-Na3-Na2-Na4= 10.76       
Cl14-Na3-Na2-Na7= 64.60       Cl14-Na3-Na2-Na8=102.92       Cl14-Na3-Na2-Cl11=115.76      Cl14-Na3-Na2-Cl12=334.27      
Cl14-Na3-Na2-Cl13= 37.41      Cl14-Na3-Na2-Cl15=264.54      Cl15-Na3-Na2-Na1= 69.35       Cl15-Na3-Na2-Na4=106.21       
Cl15-Na3-Na2-Na7=160.06       Cl15-Na3-Na2-Na8=198.38       Cl15-Na3-Na2-Cl11=211.22      Cl15-Na3-Na2-Cl12= 69.73      
Cl15-Na3-Na2-Cl13=132.87      Cl18-Na3-Na2-Na1=227.80       Cl18-Na3-Na2-Na4=264.67       Cl18-Na3-Na2-Na7=318.51       
Cl18-Na3-Na2-Na8=356.83       Cl18-Na3-Na2-Cl11=  9.68      Cl18-Na3-Na2-Cl12=228.19      Cl18-Na3-Na2-Cl13=291.33      
Cl18-Na3-Na2-Cl15=158.46      Na2-Na4-Na1-Na3= 58.43        Na2-Na4-Na1-Na5=130.19        Na2-Na4-Na1-Cl10=176.42       
Na2-Na4-Na1-Cl12=310.58       Na2-Na4-Na1-Cl13= 55.87       Na2-Na4-Na1-Cl14=107.60       Na2-Na4-Na1-Cl15=  3.42       
Na5-Na4-Na1-Na2=229.81        Na5-Na4-Na1-Na3=288.23        Na5-Na4-Na1-Cl10= 46.22       Na5-Na4-Na1-Cl12=180.38       
Na5-Na4-Na1-Cl13=285.68       Na5-Na4-Na1-Cl14=337.41       Na5-Na4-Na1-Cl15=233.23       Na7-Na4-Na1-Na2=328.47        
Na7-Na4-Na1-Na3= 26.90        Na7-Na4-Na1-Na5= 98.66        Na7-Na4-Na1-Cl10=144.89       Na7-Na4-Na1-Cl12=279.05       
Na7-Na4-Na1-Cl13= 24.34       Na7-Na4-Na1-Cl14= 76.08       Na7-Na4-Na1-Cl15=331.89       Na9-Na4-Na1-Na2=274.46        
Na9-Na4-Na1-Na3=332.88        Na9-Na4-Na1-Na5= 44.65        Na9-Na4-Na1-Cl10= 90.87       Na9-Na4-Na1-Cl12=225.03       
Na9-Na4-Na1-Cl13=330.32       Na9-Na4-Na1-Cl14= 22.06       Na9-Na4-Na1-Cl15=277.88       Cl10-Na4-Na1-Na2=183.58       
Cl10-Na4-Na1-Na3=242.01       Cl10-Na4-Na1-Na5=313.78       Cl10-Na4-Na1-Cl12=134.16      Cl10-Na4-Na1-Cl13=239.45      
Cl10-Na4-Na1-Cl14=291.19      Cl10-Na4-Na1-Cl15=187.01      Cl12-Na4-Na1-Na2= 49.42       Cl12-Na4-Na1-Na3=107.85       
Cl12-Na4-Na1-Na5=179.62       Cl12-Na4-Na1-Cl10=225.84      Cl12-Na4-Na1-Cl13=105.29      Cl12-Na4-Na1-Cl14=157.03      
Cl12-Na4-Na1-Cl15= 52.85      Cl13-Na4-Na1-Na2=304.13       Cl13-Na4-Na1-Na3=  2.56       Cl13-Na4-Na1-Na5= 74.32       
Cl13-Na4-Na1-Cl10=120.55      Cl13-Na4-Na1-Cl12=254.71      Cl13-Na4-Na1-Cl14= 51.74      Cl13-Na4-Na1-Cl15=307.55      
Cl19-Na4-Na1-Na2=292.51       Cl19-Na4-Na1-Na3=350.93       Cl19-Na4-Na1-Na5= 62.70       Cl19-Na4-Na1-Cl10=108.92      
Cl19-Na4-Na1-Cl12=243.08      Cl19-Na4-Na1-Cl13=348.38      Cl19-Na4-Na1-Cl14= 40.11      Cl19-Na4-Na1-Cl15=295.93      
Na4-Na5-Na1-Na2= 61.02        Na4-Na5-Na1-Na3=125.74        Na4-Na5-Na1-Cl10=309.07       Na4-Na5-Na1-Cl12=  0.35       
Na4-Na5-Na1-Cl13= 58.75       Na4-Na5-Na1-Cl14=149.50       Na4-Na5-Na1-Cl15=122.73       Na6-Na5-Na1-Na2=328.86        
Na6-Na5-Na1-Na3= 33.58        Na6-Na5-Na1-Na4=267.85        Na6-Na5-Na1-Cl10=216.91       Na6-Na5-Na1-Cl12=268.20       
Na6-Na5-Na1-Cl13=326.59       Na6-Na5-Na1-Cl14= 57.35       Na6-Na5-Na1-Cl15= 30.58       Na9-Na5-Na1-Na2= 19.20        
Na9-Na5-Na1-Na3= 83.92        Na9-Na5-Na1-Na4=318.18        Na9-Na5-Na1-Cl10=267.25       Na9-Na5-Na1-Cl12=318.53       
Na9-Na5-Na1-Cl13= 16.93       Na9-Na5-Na1-Cl14=107.68       Na9-Na5-Na1-Cl15= 80.92       Cl10-Na5-Na1-Na2=111.95       
Cl10-Na5-Na1-Na3=176.67       Cl10-Na5-Na1-Na4= 50.93       Cl10-Na5-Na1-Cl12= 51.28      Cl10-Na5-Na1-Cl13=109.68      
Cl10-Na5-Na1-Cl14=200.43      Cl10-Na5-Na1-Cl15=173.66      Cl14-Na5-Na1-Na2=271.51       Cl14-Na5-Na1-Na3=336.24       
Cl14-Na5-Na1-Na4=210.50       Cl14-Na5-Na1-Cl10=159.57      Cl14-Na5-Na1-Cl12=210.85      Cl14-Na5-Na1-Cl13=269.25      
Cl14-Na5-Na1-Cl15=333.23      Cl16-Na5-Na1-Na2=356.96       Cl16-Na5-Na1-Na3= 61.68       Cl16-Na5-Na1-Na4=295.94       
Cl16-Na5-Na1-Cl10=245.01      Cl16-Na5-Na1-Cl12=296.29      Cl16-Na5-Na1-Cl13=354.69      Cl16-Na5-Na1-Cl14= 85.44      
Cl16-Na5-Na1-Cl15= 58.67      Na1-Na5-Na4-Na2=323.15        Na1-Na5-Na4-Na7=269.31        Na1-Na5-Na4-Na9=230.97        
Na1-Na5-Na4-Cl10= 69.37       Na1-Na5-Na4-Cl12=359.67       Na1-Na5-Na4-Cl13=296.48       Na1-Na5-Na4-Cl19=218.14       
Na6-Na5-Na4-Na1= 81.96        Na6-Na5-Na4-Na2= 45.11        Na6-Na5-Na4-Na7=351.27        Na6-Na5-Na4-Na9=312.93        
Na6-Na5-Na4-Cl10=151.34       Na6-Na5-Na4-Cl12= 81.63       Na6-Na5-Na4-Cl13= 18.44       Na6-Na5-Na4-Cl19=300.10       
Na9-Na5-Na4-Na1=129.03        Na9-Na5-Na4-Na2= 92.18        Na9-Na5-Na4-Na7= 38.34        Na9-Na5-Na4-Cl10=198.41       
Na9-Na5-Na4-Cl12=128.70       Na9-Na5-Na4-Cl13= 65.51       Na9-Na5-Na4-Cl19=347.17       Cl10-Na5-Na4-Na1=290.63       
Cl10-Na5-Na4-Na2=253.78       Cl10-Na5-Na4-Na7=199.94       Cl10-Na5-Na4-Na9=161.59       Cl10-Na5-Na4-Cl12=290.29      
Cl10-Na5-Na4-Cl13=227.11      Cl10-Na5-Na4-Cl19=148.76      Cl14-Na5-Na4-Na1= 26.16       Cl14-Na5-Na4-Na2=349.31       
Cl14-Na5-Na4-Na7=295.47       Cl14-Na5-Na4-Na9=257.12       Cl14-Na5-Na4-Cl10= 95.53      Cl14-Na5-Na4-Cl12= 25.82      
Cl14-Na5-Na4-Cl13=322.64      Cl14-Na5-Na4-Cl19=244.29      Cl16-Na5-Na4-Na1=132.21       Cl16-Na5-Na4-Na2= 95.36       
Cl16-Na5-Na4-Na7= 41.52       Cl16-Na5-Na4-Na9=  3.18       Cl16-Na5-Na4-Cl10=201.59      Cl16-Na5-Na4-Cl12=131.88      
Cl16-Na5-Na4-Cl13= 68.69      Cl16-Na5-Na4-Cl19=350.35      Na5-Na6-Na3-Na1= 35.24        Na5-Na6-Na3-Na2= 87.44        
Na5-Na6-Na3-Na8=139.73        Na5-Na6-Na3-Cl14=338.48       Na5-Na6-Na3-Cl15= 66.97       Na5-Na6-Na3-Cl18=185.35       
Na8-Na6-Na3-Na1=255.50        Na8-Na6-Na3-Na2=307.71        Na8-Na6-Na3-Cl14=198.74       Na8-Na6-Na3-Cl15=287.23       
Na8-Na6-Na3-Cl18= 45.62       Na9-Na6-Na3-Na1=326.51        Na9-Na6-Na3-Na2= 18.72        Na9-Na6-Na3-Na8= 71.01        
Na9-Na6-Na3-Cl14=269.75       Na9-Na6-Na3-Cl15=358.24       Na9-Na6-Na3-Cl18=116.63       Cl13-Na6-Na3-Na1=325.74       
Cl13-Na6-Na3-Na2= 17.94       Cl13-Na6-Na3-Na8= 70.23       Cl13-Na6-Na3-Cl14=268.98      Cl13-Na6-Na3-Cl15=357.47      
Cl13-Na6-Na3-Cl18=115.86      Cl14-Na6-Na3-Na1= 56.76       Cl14-Na6-Na3-Na2=108.97       Cl14-Na6-Na3-Na8=161.26       
Cl14-Na6-Na3-Cl15= 88.49      Cl14-Na6-Na3-Cl18=206.88      Cl16-Na6-Na3-Na1= 41.13       Cl16-Na6-Na3-Na2= 93.33       
Cl16-Na6-Na3-Na8=145.62       Cl16-Na6-Na3-Cl14=344.36      Cl16-Na6-Na3-Cl15= 72.85      Cl16-Na6-Na3-Cl18=191.24      
Cl17-Na6-Na3-Na1=270.49       Cl17-Na6-Na3-Na2=322.69       Cl17-Na6-Na3-Na8= 14.98       Cl17-Na6-Na3-Cl14=213.73      
Cl17-Na6-Na3-Cl15=302.22      Cl17-Na6-Na3-Cl18= 60.61      Cl18-Na6-Na3-Na1=209.88       Cl18-Na6-Na3-Na2=262.09       
Cl18-Na6-Na3-Na8=314.38       Cl18-Na6-Na3-Cl14=153.12      Cl18-Na6-Na3-Cl15=241.61      Na3-Na6-Na5-Na1=324.77        
Na3-Na6-Na5-Na4=272.59        Na3-Na6-Na5-Na9=220.35        Na3-Na6-Na5-Cl10=293.01       Na3-Na6-Na5-Cl14= 21.53       
Na3-Na6-Na5-Cl16=174.76       Na8-Na6-Na5-Na1= 33.40        Na8-Na6-Na5-Na4=341.22        Na8-Na6-Na5-Na9=288.97        
Na8-Na6-Na5-Cl10=  1.63       Na8-Na6-Na5-Cl14= 90.16       Na8-Na6-Na5-Cl16=243.39       Na9-Na6-Na5-Na1=104.42        
Na9-Na6-Na5-Na4= 52.25        Na9-Na6-Na5-Cl10= 72.66       Na9-Na6-Na5-Cl14=161.18       Na9-Na6-Na5-Cl16=314.41       
Cl13-Na6-Na5-Na1= 34.21       Cl13-Na6-Na5-Na4=342.03       Cl13-Na6-Na5-Na9=289.78       Cl13-Na6-Na5-Cl10=  2.44      
Cl13-Na6-Na5-Cl14= 90.97      Cl13-Na6-Na5-Cl16=244.19      Cl14-Na6-Na5-Na1=303.24       Cl14-Na6-Na5-Na4=251.06       
Cl14-Na6-Na5-Na9=198.82       Cl14-Na6-Na5-Cl10=271.48      Cl14-Na6-Na5-Cl16=153.23      Cl16-Na6-Na5-Na1=150.01       
Cl16-Na6-Na5-Na4= 97.84       Cl16-Na6-Na5-Na9= 45.59       Cl16-Na6-Na5-Cl10=118.25      Cl16-Na6-Na5-Cl14=206.77      
Cl17-Na6-Na5-Na1= 89.47       Cl17-Na6-Na5-Na4= 37.29       Cl17-Na6-Na5-Na9=345.04       Cl17-Na6-Na5-Cl10= 57.71      
Cl17-Na6-Na5-Cl14=146.23      Cl17-Na6-Na5-Cl16=299.46      Cl18-Na6-Na5-Na1=318.76       Cl18-Na6-Na5-Na4=266.58       
Cl18-Na6-Na5-Na9=214.33       Cl18-Na6-Na5-Cl10=286.99      Cl18-Na6-Na5-Cl14= 15.51      Cl18-Na6-Na5-Cl16=168.74      
Na4-Na7-Na2-Na1=329.48        Na4-Na7-Na2-Na3=272.62        Na4-Na7-Na2-Na8=229.56        Na4-Na7-Na2-Cl11=181.15       
Na4-Na7-Na2-Cl12= 23.16       Na4-Na7-Na2-Cl13=303.77       Na4-Na7-Na2-Cl15=289.66       Na8-Na7-Na2-Na1= 99.92        
Na8-Na7-Na2-Na3= 43.06        Na8-Na7-Na2-Na4=130.44        Na8-Na7-Na2-Cl11=311.59       Na8-Na7-Na2-Cl12=153.60       
Na8-Na7-Na2-Cl13= 74.21       Na8-Na7-Na2-Cl15= 60.10       Na9-Na7-Na2-Na1= 24.53        Na9-Na7-Na2-Na3=327.67        
Na9-Na7-Na2-Na4= 55.05        Na9-Na7-Na2-Na8=284.61        Na9-Na7-Na2-Cl11=236.20       Na9-Na7-Na2-Cl12= 78.21       
Na9-Na7-Na2-Cl13=358.82       Na9-Na7-Na2-Cl15=344.71       Cl11-Na7-Na2-Na1=148.33       Cl11-Na7-Na2-Na3= 91.47       
Cl11-Na7-Na2-Na4=178.85       Cl11-Na7-Na2-Na8= 48.41       Cl11-Na7-Na2-Cl12=202.01      Cl11-Na7-Na2-Cl13=122.62      
Cl11-Na7-Na2-Cl15=108.51      Cl13-Na7-Na2-Na1= 25.71       Cl13-Na7-Na2-Na3=328.85       Cl13-Na7-Na2-Na4= 56.23       
Cl13-Na7-Na2-Na8=285.79       Cl13-Na7-Na2-Cl11=237.38      Cl13-Na7-Na2-Cl12= 79.39      Cl13-Na7-Na2-Cl15=345.89      
Cl17-Na7-Na2-Na1= 77.38       Cl17-Na7-Na2-Na3= 20.52       Cl17-Na7-Na2-Na4=107.90       Cl17-Na7-Na2-Na8=337.46       
Cl17-Na7-Na2-Cl11=289.05      Cl17-Na7-Na2-Cl12=131.06      Cl17-Na7-Na2-Cl13= 51.67      Cl17-Na7-Na2-Cl15= 37.56      
Cl19-Na7-Na2-Na1=330.37       Cl19-Na7-Na2-Na3=273.51       Cl19-Na7-Na2-Na4=  0.89       Cl19-Na7-Na2-Na8=230.45       
Cl19-Na7-Na2-Cl11=182.04      Cl19-Na7-Na2-Cl12= 24.05      Cl19-Na7-Na2-Cl13=304.66      Cl19-Na7-Na2-Cl15=290.55      
O20-Na7-Na2-Na1=260.52        O20-Na7-Na2-Na3=203.66        O20-Na7-Na2-Na4=291.04        O20-Na7-Na2-Na8=160.60        
O20-Na7-Na2-Cl11=112.19       O20-Na7-Na2-Cl12=314.20       O20-Na7-Na2-Cl13=234.81       O20-Na7-Na2-Cl15=220.70       
C22-Na7-Na2-Na1=244.96        C22-Na7-Na2-Na3=188.10        C22-Na7-Na2-Na4=275.47        C22-Na7-Na2-Na8=145.04        
C22-Na7-Na2-Cl11= 96.63       C22-Na7-Na2-Cl12=298.64       C22-Na7-Na2-Cl13=219.25       C22-Na7-Na2-Cl15=205.14       
C25-Na7-Na2-Na1=227.15        C25-Na7-Na2-Na3=170.29        C25-Na7-Na2-Na4=257.67        C25-Na7-Na2-Na8=127.23        
C25-Na7-Na2-Cl11= 78.82       C25-Na7-Na2-Cl12=280.83       C25-Na7-Na2-Cl13=201.44       C25-Na7-Na2-Cl15=187.33       
Na2-Na7-Na4-Na1= 30.53        Na2-Na7-Na4-Na5= 87.40        Na2-Na7-Na4-Na9=130.49        Na2-Na7-Na4-Cl10= 70.37       
Na2-Na7-Na4-Cl12=336.83       Na2-Na7-Na4-Cl13= 56.26       Na2-Na7-Na4-Cl19=178.95       Na8-Na7-Na4-Na1=335.39        
Na8-Na7-Na4-Na2=304.86        Na8-Na7-Na4-Na5= 32.27        Na8-Na7-Na4-Na9= 75.35        Na8-Na7-Na4-Cl10= 15.23       
Na8-Na7-Na4-Cl12=281.69       Na8-Na7-Na4-Cl13=  1.12       Na8-Na7-Na4-Cl19=123.81       Na9-Na7-Na4-Na1=260.03        
Na9-Na7-Na4-Na2=229.51        Na9-Na7-Na4-Na5=316.91        Na9-Na7-Na4-Cl10=299.87       Na9-Na7-Na4-Cl12=206.34       
Na9-Na7-Na4-Cl13=285.76       Na9-Na7-Na4-Cl19= 48.46       Cl11-Na7-Na4-Na1= 29.55       Cl11-Na7-Na4-Na2=359.02       
Cl11-Na7-Na4-Na5= 86.43       Cl11-Na7-Na4-Na9=129.52       Cl11-Na7-Na4-Cl10= 69.39      Cl11-Na7-Na4-Cl12=335.86      
Cl11-Na7-Na4-Cl13= 55.28      Cl11-Na7-Na4-Cl19=177.97      Cl13-Na7-Na4-Na1=334.27       Cl13-Na7-Na4-Na2=303.74       
Cl13-Na7-Na4-Na5= 31.15       Cl13-Na7-Na4-Na9= 74.24       Cl13-Na7-Na4-Cl10= 14.11      Cl13-Na7-Na4-Cl12=280.58      
Cl13-Na7-Na4-Cl19=122.69      Cl17-Na7-Na4-Na1=282.56       Cl17-Na7-Na4-Na2=252.03       Cl17-Na7-Na4-Na5=339.43       
Cl17-Na7-Na4-Na9= 22.52       Cl17-Na7-Na4-Cl10=322.40      Cl17-Na7-Na4-Cl12=228.86      Cl17-Na7-Na4-Cl13=308.28      
Cl17-Na7-Na4-Cl19= 70.98      Cl19-Na7-Na4-Na1=211.58       Cl19-Na7-Na4-Na2=181.05       Cl19-Na7-Na4-Na5=268.45       
Cl19-Na7-Na4-Na9=311.54       Cl19-Na7-Na4-Cl10=251.42      Cl19-Na7-Na4-Cl12=157.88      Cl19-Na7-Na4-Cl13=237.31      
O20-Na7-Na4-Na1= 99.45        O20-Na7-Na4-Na2= 68.92        O20-Na7-Na4-Na5=156.33        O20-Na7-Na4-Na9=199.42        
O20-Na7-Na4-Cl10=139.29       O20-Na7-Na4-Cl12= 45.76       O20-Na7-Na4-Cl13=125.18       O20-Na7-Na4-Cl19=247.87       
C22-Na7-Na4-Na1=115.29        C22-Na7-Na4-Na2= 84.76        C22-Na7-Na4-Na5=172.17        C22-Na7-Na4-Na9=215.26        
C22-Na7-Na4-Cl10=155.13       C22-Na7-Na4-Cl12= 61.60       C22-Na7-Na4-Cl13=141.02       C22-Na7-Na4-Cl19=263.71       
C25-Na7-Na4-Na1=133.12        C25-Na7-Na4-Na2=102.59        C25-Na7-Na4-Na5=189.99        C25-Na7-Na4-Na9=233.08        
C25-Na7-Na4-Cl10=172.95       C25-Na7-Na4-Cl12= 79.42       C25-Na7-Na4-Cl13=158.84       C25-Na7-Na4-Cl19=281.54       
Na3-Na8-Na2-Na1= 41.33        Na3-Na8-Na2-Na4= 92.77        Na3-Na8-Na2-Na7=130.71        Na3-Na8-Na2-Cl11=201.05       
Na3-Na8-Na2-Cl12= 93.34       Na3-Na8-Na2-Cl13= 69.62       Na3-Na8-Na2-Cl15=348.87       Na6-Na8-Na2-Na1=354.52        
Na6-Na8-Na2-Na3=313.20        Na6-Na8-Na2-Na4= 45.96        Na6-Na8-Na2-Na7= 83.91        Na6-Na8-Na2-Cl11=154.24       
Na6-Na8-Na2-Cl12= 46.54       Na6-Na8-Na2-Cl13= 22.81       Na6-Na8-Na2-Cl15=302.06       Na7-Na8-Na2-Na1=270.61        
Na7-Na8-Na2-Na3=229.29        Na7-Na8-Na2-Na4=322.05        Na7-Na8-Na2-Cl11= 70.33       Na7-Na8-Na2-Cl12=322.63       
Na7-Na8-Na2-Cl13=298.90       Na7-Na8-Na2-Cl15=218.16       Cl11-Na8-Na2-Na1=200.28       Cl11-Na8-Na2-Na3=158.95       
Cl11-Na8-Na2-Na4=251.72       Cl11-Na8-Na2-Na7=289.67       Cl11-Na8-Na2-Cl12=252.29      Cl11-Na8-Na2-Cl13=228.57      
Cl11-Na8-Na2-Cl15=147.82      Cl13-Na8-Na2-Na1=331.71       Cl13-Na8-Na2-Na3=290.38       Cl13-Na8-Na2-Na4= 23.15       
Cl13-Na8-Na2-Na7= 61.10       Cl13-Na8-Na2-Cl11=131.43      Cl13-Na8-Na2-Cl12= 23.73      Cl13-Na8-Na2-Cl15=279.25      
Cl17-Na8-Na2-Na1=294.40       Cl17-Na8-Na2-Na3=253.07       Cl17-Na8-Na2-Na4=345.84       Cl17-Na8-Na2-Na7= 23.79       
Cl17-Na8-Na2-Cl11= 94.12      Cl17-Na8-Na2-Cl12=346.41      Cl17-Na8-Na2-Cl13=322.69      Cl17-Na8-Na2-Cl15=241.94      
Cl18-Na8-Na2-Na1= 44.51       Cl18-Na8-Na2-Na3=  3.19       Cl18-Na8-Na2-Na4= 95.96       Cl18-Na8-Na2-Na7=133.90       
Cl18-Na8-Na2-Cl11=204.24      Cl18-Na8-Na2-Cl12= 96.53      Cl18-Na8-Na2-Cl13= 72.80      Cl18-Na8-Na2-Cl15=352.06      
Na2-Na8-Na6-Na3= 52.60        Na2-Na8-Na6-Na5=338.73        Na2-Na8-Na6-Na9=272.19        Na2-Na8-Na6-Cl13=337.90       
Na2-Na8-Na6-Cl14= 36.77       Na2-Na8-Na6-Cl16=265.23       Na2-Na8-Na6-Cl17=250.75       Na2-Na8-Na6-Cl18= 98.73       
Na3-Na8-Na6-Na5=286.13        Na3-Na8-Na6-Na9=219.59        Na3-Na8-Na6-Cl13=285.30       Na3-Na8-Na6-Cl14=344.18       
Na3-Na8-Na6-Cl16=212.63       Na3-Na8-Na6-Cl17=198.16       Na3-Na8-Na6-Cl18= 46.14       Na7-Na8-Na6-Na3=108.66        
Na7-Na8-Na6-Na5= 34.80        Na7-Na8-Na6-Na9=328.25        Na7-Na8-Na6-Cl13= 33.97       Na7-Na8-Na6-Cl14= 92.84       
Na7-Na8-Na6-Cl16=321.30       Na7-Na8-Na6-Cl17=306.82       Na7-Na8-Na6-Cl18=154.80       Cl11-Na8-Na6-Na3= 71.45       
Cl11-Na8-Na6-Na5=357.59       Cl11-Na8-Na6-Na9=291.05       Cl11-Na8-Na6-Cl13=356.76      Cl11-Na8-Na6-Cl14= 55.63      
Cl11-Na8-Na6-Cl16=284.09      Cl11-Na8-Na6-Cl17=269.61      Cl11-Na8-Na6-Cl18=117.59      Cl13-Na8-Na6-Na3= 74.70       
Cl13-Na8-Na6-Na5=  0.83       Cl13-Na8-Na6-Na9=294.29       Cl13-Na8-Na6-Cl14= 58.87      Cl13-Na8-Na6-Cl16=287.33      
Cl13-Na8-Na6-Cl17=272.85      Cl13-Na8-Na6-Cl18=120.83      Cl17-Na8-Na6-Na3=161.84       Cl17-Na8-Na6-Na5= 87.98       
Cl17-Na8-Na6-Na9= 21.43       Cl17-Na8-Na6-Cl13= 87.15      Cl17-Na8-Na6-Cl14=146.02      Cl17-Na8-Na6-Cl16= 14.48      
Cl17-Na8-Na6-Cl18=207.98      Cl18-Na8-Na6-Na3=313.86       Cl18-Na8-Na6-Na5=240.00       Cl18-Na8-Na6-Na9=173.45       
Cl18-Na8-Na6-Cl13=239.17      Cl18-Na8-Na6-Cl14=298.04      Cl18-Na8-Na6-Cl16=166.50      Cl18-Na8-Na6-Cl17=152.02      
Na2-Na8-Na7-Na4= 56.11        Na2-Na8-Na7-Na9=122.07        Na2-Na8-Na7-Cl11=311.15       Na2-Na8-Na7-Cl13= 57.09       
Na2-Na8-Na7-Cl17=151.39       Na2-Na8-Na7-Cl19=113.02       Na2-Na8-Na7-O20=336.80        Na2-Na8-Na7-C22=304.29        
Na2-Na8-Na7-C25=264.42        Na3-Na8-Na7-Na2=318.66        Na3-Na8-Na7-Na4= 14.77        Na3-Na8-Na7-Na9= 80.73        
Na3-Na8-Na7-Cl11=269.81       Na3-Na8-Na7-Cl13= 15.75       Na3-Na8-Na7-Cl17=110.05       Na3-Na8-Na7-Cl19= 71.68       
Na3-Na8-Na7-O20=295.46        Na3-Na8-Na7-C22=262.95        Na3-Na8-Na7-C25=223.09        Na6-Na8-Na7-Na2=269.40        
Na6-Na8-Na7-Na4=325.52        Na6-Na8-Na7-Na9= 31.47        Na6-Na8-Na7-Cl11=220.55       Na6-Na8-Na7-Cl13=326.49       
Na6-Na8-Na7-Cl17= 60.79       Na6-Na8-Na7-Cl19= 22.42       Na6-Na8-Na7-O20=246.21        Na6-Na8-Na7-C22=213.69        
Na6-Na8-Na7-C25=173.83        Cl11-Na8-Na7-Na2= 48.85       Cl11-Na8-Na7-Na4=104.97       Cl11-Na8-Na7-Na9=170.92       
Cl11-Na8-Na7-Cl13=105.94      Cl11-Na8-Na7-Cl17=200.25      Cl11-Na8-Na7-Cl19=161.87      Cl11-Na8-Na7-O20= 25.66       
Cl11-Na8-Na7-C22=353.14       Cl11-Na8-Na7-C25=313.28       Cl13-Na8-Na7-Na2=302.91       Cl13-Na8-Na7-Na4=359.03       
Cl13-Na8-Na7-Na9= 64.98       Cl13-Na8-Na7-Cl11=254.06      Cl13-Na8-Na7-Cl17= 94.31      Cl13-Na8-Na7-Cl19= 55.93      
Cl13-Na8-Na7-O20=279.72       Cl13-Na8-Na7-C22=247.20       Cl13-Na8-Na7-C25=207.34       Cl17-Na8-Na7-Na2=208.61       
Cl17-Na8-Na7-Na4=264.72       Cl17-Na8-Na7-Na9=330.67       Cl17-Na8-Na7-Cl11=159.75      Cl17-Na8-Na7-Cl13=265.69      
Cl17-Na8-Na7-Cl19=321.62      Cl17-Na8-Na7-O20=185.41       Cl17-Na8-Na7-C22=152.90       Cl17-Na8-Na7-C25=113.03       
Cl18-Na8-Na7-Na2=294.11       Cl18-Na8-Na7-Na4=350.22       Cl18-Na8-Na7-Na9= 56.18       Cl18-Na8-Na7-Cl11=245.26      
Cl18-Na8-Na7-Cl13=351.20      Cl18-Na8-Na7-Cl17= 85.50      Cl18-Na8-Na7-Cl19= 47.13      Cl18-Na8-Na7-O20=270.91       
Cl18-Na8-Na7-C22=238.40       Cl18-Na8-Na7-C25=198.53       Na5-Na9-Na4-Na1=318.66        Na5-Na9-Na4-Na2=267.19        
Na5-Na9-Na4-Na7=229.28        Na5-Na9-Na4-Cl10= 11.14       Na5-Na9-Na4-Cl12=266.59       Na5-Na9-Na4-Cl13=290.35       
Na5-Na9-Na4-Cl19=159.00       Na6-Na9-Na4-Na1=  5.46        Na6-Na9-Na4-Na2=313.99        Na6-Na9-Na4-Na5= 46.80        
Na6-Na9-Na4-Na7=276.09        Na6-Na9-Na4-Cl10= 57.95       Na6-Na9-Na4-Cl12=313.40       Na6-Na9-Na4-Cl13=337.16       
Na6-Na9-Na4-Cl19=205.80       Na7-Na9-Na4-Na1= 89.38        Na7-Na9-Na4-Na2= 37.90        Na7-Na9-Na4-Na5=130.72        
Na7-Na9-Na4-Cl10=141.86       Na7-Na9-Na4-Cl12= 37.31       Na7-Na9-Na4-Cl13= 61.07       Na7-Na9-Na4-Cl19=289.72       
Cl13-Na9-Na4-Na1= 28.31       Cl13-Na9-Na4-Na2=336.83       Cl13-Na9-Na4-Na5= 69.65       Cl13-Na9-Na4-Na7=298.93       
Cl13-Na9-Na4-Cl10= 80.79      Cl13-Na9-Na4-Cl12=336.24      Cl13-Na9-Na4-Cl19=228.65      Cl16-Na9-Na4-Na1=315.46       
Cl16-Na9-Na4-Na2=263.98       Cl16-Na9-Na4-Na5=356.80       Cl16-Na9-Na4-Na7=226.08       Cl16-Na9-Na4-Cl10=  7.94      
Cl16-Na9-Na4-Cl12=263.39      Cl16-Na9-Na4-Cl13=287.15      Cl16-Na9-Na4-Cl19=155.80      Cl17-Na9-Na4-Na1= 65.60       
Cl17-Na9-Na4-Na2= 14.12       Cl17-Na9-Na4-Na5=106.93       Cl17-Na9-Na4-Na7=336.22       Cl17-Na9-Na4-Cl10=118.08      
Cl17-Na9-Na4-Cl12= 13.53      Cl17-Na9-Na4-Cl13= 37.29      Cl17-Na9-Na4-Cl19=265.93      Cl19-Na9-Na4-Na1=159.66       
Cl19-Na9-Na4-Na2=108.19       Cl19-Na9-Na4-Na5=201.00       Cl19-Na9-Na4-Na7= 70.28       Cl19-Na9-Na4-Cl10=212.14      
Cl19-Na9-Na4-Cl12=107.59      Cl19-Na9-Na4-Cl13=131.35      Na4-Na9-Na6-Na3= 21.34        Na4-Na9-Na6-Na5=307.38        
Na4-Na9-Na6-Na8= 87.84        Na4-Na9-Na6-Cl13= 22.13       Na4-Na9-Na6-Cl14=323.27       Na4-Na9-Na6-Cl16=261.31       
Na4-Na9-Na6-Cl17=109.28       Na4-Na9-Na6-Cl18= 94.81       Na5-Na9-Na6-Na3= 73.96        Na5-Na9-Na6-Na8=140.46        
Na5-Na9-Na6-Cl13= 74.75       Na5-Na9-Na6-Cl14= 15.88       Na5-Na9-Na6-Cl16=313.92       Na5-Na9-Na6-Cl17=161.89       
Na5-Na9-Na6-Cl18=147.42       Na7-Na9-Na6-Na3=325.24        Na7-Na9-Na6-Na5=251.28        Na7-Na9-Na6-Na8= 31.74        
Na7-Na9-Na6-Cl13=326.03       Na7-Na9-Na6-Cl14=267.16       Na7-Na9-Na6-Cl16=205.20       Na7-Na9-Na6-Cl17= 53.17       
Na7-Na9-Na6-Cl18= 38.70       Cl13-Na9-Na6-Na3=359.21       Cl13-Na9-Na6-Na5=285.25       Cl13-Na9-Na6-Na8= 65.71       
Cl13-Na9-Na6-Cl14=301.13      Cl13-Na9-Na6-Cl16=239.17      Cl13-Na9-Na6-Cl17= 87.14      Cl13-Na9-Na6-Cl18= 72.67      
Cl16-Na9-Na6-Na3=120.03       Cl16-Na9-Na6-Na5= 46.08       Cl16-Na9-Na6-Na8=186.54       Cl16-Na9-Na6-Cl13=120.83      
Cl16-Na9-Na6-Cl14= 61.96      Cl16-Na9-Na6-Cl17=207.97      Cl16-Na9-Na6-Cl18=193.50      Cl17-Na9-Na6-Na3=272.06       
Cl17-Na9-Na6-Na5=198.11       Cl17-Na9-Na6-Na8=338.57       Cl17-Na9-Na6-Cl13=272.86      Cl17-Na9-Na6-Cl14=213.99      
Cl17-Na9-Na6-Cl16=152.03      Cl17-Na9-Na6-Cl18=345.53      Cl19-Na9-Na6-Na3=  2.42       Cl19-Na9-Na6-Na5=288.47       
Cl19-Na9-Na6-Na8= 68.93       Cl19-Na9-Na6-Cl13=  3.22      Cl19-Na9-Na6-Cl14=304.35      Cl19-Na9-Na6-Cl16=242.39      
Cl19-Na9-Na6-Cl17= 90.36      Cl19-Na9-Na6-Cl18= 75.89      Na4-Na9-Na7-Na2=303.95        Na4-Na9-Na7-Na8=237.93        
Na4-Na9-Na7-Cl11=247.02       Na4-Na9-Na7-Cl13=302.92       Na4-Na9-Na7-Cl17=208.60       Na4-Na9-Na7-Cl19= 48.89       
Na4-Na9-Na7-O20= 23.21        Na4-Na9-Na7-C22= 55.72        Na4-Na9-Na7-C25= 95.36        Na5-Na9-Na7-Na2=345.31        
Na5-Na9-Na7-Na4= 41.35        Na5-Na9-Na7-Na8=279.28        Na5-Na9-Na7-Cl11=288.38       Na5-Na9-Na7-Cl13=344.27       
Na5-Na9-Na7-Cl17=249.96       Na5-Na9-Na7-Cl19= 90.25       Na5-Na9-Na7-O20= 64.57        Na5-Na9-Na7-C22= 97.08        
Na5-Na9-Na7-C25=136.71        Na6-Na9-Na7-Na2= 34.55        Na6-Na9-Na7-Na4= 90.59        Na6-Na9-Na7-Na8=328.53        
Na6-Na9-Na7-Cl11=337.62       Na6-Na9-Na7-Cl13= 33.52       Na6-Na9-Na7-Cl17=299.20       Na6-Na9-Na7-Cl19=139.49       
Na6-Na9-Na7-O20=113.81        Na6-Na9-Na7-C22=146.32        Na6-Na9-Na7-C25=185.96        Cl13-Na9-Na7-Na2=  1.03       
Cl13-Na9-Na7-Na4= 57.08       Cl13-Na9-Na7-Na8=295.01       Cl13-Na9-Na7-Cl11=304.10      Cl13-Na9-Na7-Cl17=265.68      
Cl13-Na9-Na7-Cl19=105.97      Cl13-Na9-Na7-O20= 80.29       Cl13-Na9-Na7-C22=112.80       Cl13-Na9-Na7-C25=152.44       
Cl16-Na9-Na7-Na2=  9.83       Cl16-Na9-Na7-Na4= 65.88       Cl16-Na9-Na7-Na8=303.81       Cl16-Na9-Na7-Cl11=312.90      
Cl16-Na9-Na7-Cl13=  8.80      Cl16-Na9-Na7-Cl17=274.48      Cl16-Na9-Na7-Cl19=114.77      Cl16-Na9-Na7-O20= 89.09       
Cl16-Na9-Na7-C22=121.60       Cl16-Na9-Na7-C25=161.24       Cl17-Na9-Na7-Na2= 95.35       Cl17-Na9-Na7-Na4=151.40       
Cl17-Na9-Na7-Na8= 29.33       Cl17-Na9-Na7-Cl11= 38.42      Cl17-Na9-Na7-Cl13= 94.32      Cl17-Na9-Na7-Cl19=200.29      
Cl17-Na9-Na7-O20=174.61       Cl17-Na9-Na7-C22=207.12       Cl17-Na9-Na7-C25=246.76       Cl19-Na9-Na7-Na2=255.06       
Cl19-Na9-Na7-Na4=311.11       Cl19-Na9-Na7-Na8=189.04       Cl19-Na9-Na7-Cl11=198.13      Cl19-Na9-Na7-Cl13=254.03      
Cl19-Na9-Na7-Cl17=159.71      Cl19-Na9-Na7-O20=334.32       Cl19-Na9-Na7-C22=  6.83       Cl19-Na9-Na7-C25= 46.47       
Na4-Cl10-Na1-Na2=  4.35       Na4-Cl10-Na1-Na3=100.67       Na4-Cl10-Na1-Na5=105.01       Na4-Cl10-Na1-Cl12=326.27      
Na4-Cl10-Na1-Cl13= 44.81      Na4-Cl10-Na1-Cl14=119.32      Na4-Cl10-Na1-Cl15= 58.04      Na5-Cl10-Na1-Na2=259.34       
Na5-Cl10-Na1-Na3=355.66       Na5-Cl10-Na1-Na4=254.99       Na5-Cl10-Na1-Cl12=221.26      Na5-Cl10-Na1-Cl13=299.80      
Na5-Cl10-Na1-Cl14= 14.30      Na5-Cl10-Na1-Cl15=313.03      Na1-Cl10-Na4-Na2=357.12       Na1-Cl10-Na4-Na5=277.53       
Na1-Cl10-Na4-Na7=305.88       Na1-Cl10-Na4-Na9=261.14       Na1-Cl10-Na4-Cl12= 35.91      Na1-Cl10-Na4-Cl13=316.54      
Na1-Cl10-Na4-Cl19=236.44      Na5-Cl10-Na4-Na1= 82.47       Na5-Cl10-Na4-Na2= 79.59       Na5-Cl10-Na4-Na7= 28.35       
Na5-Cl10-Na4-Na9=343.60       Na5-Cl10-Na4-Cl12=118.38      Na5-Cl10-Na4-Cl13= 39.01      Na5-Cl10-Na4-Cl19=318.91      
Na1-Cl10-Na5-Na4= 77.03       Na1-Cl10-Na5-Na6= 43.40       Na1-Cl10-Na5-Na9= 92.76       Na1-Cl10-Na5-Cl14=342.32      
Na1-Cl10-Na5-Cl16=105.40      Na4-Cl10-Na5-Na1=282.97       Na4-Cl10-Na5-Na6=326.37       Na4-Cl10-Na5-Na9= 15.73       
Na4-Cl10-Na5-Cl14=265.29      Na4-Cl10-Na5-Cl16= 28.37      

========================================================================
 FINAL SINGLEPOINT CALCULATION ON OPTIMIZED GEOMETRY
========================================================================

 Ncao       : 166
 Nao        : 156
 Nshell     : 68
 Nel        : 112
 T(el)      :   300.0
 intcut     :    25.0
 scfconv/Eh :  0.100E-05
   qconv/e  :  0.100E-03
 intneglect :  0.100E-07
 broydamp   :      0.250
 iter      E             dE          RMSdq      gap      omega  full diag
   1    -66.8828708 -0.668829E+02  0.120E-04    2.98       0.0  T
   2    -66.8828708 -0.213305E-10  0.103E-04    2.98     166.6  T
   3    -66.8828708 -0.495248E-10  0.723E-05    2.98     237.1  T
speedup  0.99
cpu  time for SCC    0.01 s
wall time for SCC    0.01 s

   *** convergence criteria satisfied after 3 iterations ***

          eigenvalues
 #    :          44         45         46         47         48         49         50         51
 occ. :        2.000      2.000      2.000      2.000      2.000      2.000      2.000      2.000
 eps  :        -8.526     -8.508     -8.494     -8.435     -8.414     -8.412     -8.408     -8.359
 #    :          52         53         54         55         56         57         58         59
 occ. :        2.000      2.000      2.000      2.000      2.000      0.000      0.000      0.000
 eps  :        -8.319     -8.314     -8.309     -8.299     -8.220     -5.236     -3.121     -2.791
 #    :          60         61         62         63         64         65         66         67
 occ. :        0.000      0.000      0.000      0.000      0.000      0.000      0.000      0.000
 eps  :        -2.172     -0.925     -0.138      0.589      1.005      1.968      2.915      3.768


   #   Z            q   n(s)   n(p)   n(d)      C6AA      α(0)
   1  11 Na     0.710  0.080  0.210  0.000    68.057    26.697
   2  11 Na     0.734  0.079  0.187  0.000    67.765    26.640
   3  11 Na     0.715  0.099  0.187  0.000    68.000    26.686
   4  11 Na     0.734  0.079  0.187  0.000    67.765    26.640
   5  11 Na     0.715  0.099  0.187  0.000    68.000    26.686
   6  11 Na     0.699  0.072  0.229  0.000    68.198    26.725
   7  11 Na     0.770  0.063  0.166  0.000    67.319    26.552
   8  11 Na     0.718  0.095  0.187  0.000    67.963    26.679
   9  11 Na     0.718  0.095  0.187  0.000    67.963    26.679
  10  17 Cl    -0.764  1.975  5.789  0.000   125.882    17.165
  11  17 Cl    -0.773  1.977  5.796  0.000   126.258    17.191
  12  17 Cl    -0.754  1.973  5.779  0.002   125.479    17.138
  13  17 Cl    -0.699  1.954  5.745  0.000   123.311    16.989
  14  17 Cl    -0.744  1.974  5.770  0.000   125.090    17.111
  15  17 Cl    -0.764  1.975  5.789  0.000   125.882    17.165
  16  17 Cl    -0.761  1.975  5.785  0.000   125.754    17.157
  17  17 Cl    -0.751  1.973  5.778  0.000   125.355    17.129
  18  17 Cl    -0.761  1.975  5.785  0.000   125.755    17.157
  19  17 Cl    -0.773  1.977  5.796  0.000   126.261    17.191
  20   8 O     -0.479  1.699  4.779  0.000    22.381     6.389
  21   1 H      0.337  0.663  0.000  0.000     0.618     1.233
  22   6 C      0.075  1.036  2.890  0.000    19.290     6.245
  23   1 H      0.033  0.967  0.000  0.000     2.539     2.492
  24   1 H      0.033  0.967  0.000  0.000     2.541     2.493
  25   6 C     -0.091  1.067  3.024  0.000    22.138     6.683
  26   1 H      0.056  0.944  0.000  0.000     2.244     2.341
  27   1 H      0.056  0.944  0.000  0.000     2.245     2.342
  28   6 C     -0.053  1.047  3.007  0.000    21.533     6.607
  29   1 H      0.031  0.969  0.000  0.000     2.575     2.509
  30   1 H      0.031  0.969  0.000  0.000     2.576     2.510
  31   6 C     -0.107  1.038  3.069  0.000    22.600     6.779
  32   1 H      0.040  0.960  0.000  0.000     2.450     2.448
  33   1 H      0.029  0.971  0.000  0.000     2.605     2.524
  34   1 H      0.040  0.960  0.000  0.000     2.450     2.448

 Mol. C6AA /au·bohr⁶  :      42653.002488
 Mol. C8AA /au·bohr⁸  :    2514800.553990
 Mol. α(0) /au        :        467.418982

 
 Wiberg/Mayer (AO) data. WBOs > 0.1 written file <wbo>
 largest (>0.05) Wiberg bond orders for each atom
           total WBO             WBO to atom ...
     1  Na  0.551    Cl  10 0.132    Cl  15 0.132    Cl  12 0.124    Cl  14 0.077    Cl  13 0.071
     2  Na  0.515    Cl  11 0.145    Cl  12 0.129    Cl  15 0.125    Cl  13 0.066
     3  Na  0.539    Cl  15 0.178    Cl  18 0.147    Cl  14 0.144    Cl  13 0.051
     4  Na  0.515    Cl  19 0.145    Cl  12 0.129    Cl  10 0.124    Cl  13 0.066
     5  Na  0.539    Cl  10 0.178    Cl  16 0.147    Cl  14 0.144    Cl  13 0.051
     6  Na  0.583    Cl  16 0.144    Cl  18 0.144    Cl  14 0.109    Cl  17 0.085    Cl  13 0.070
     7  Na  0.449    Cl  17 0.114    Cl  11 0.086    Cl  19 0.085    O   20 0.082    Cl  13 0.069
     8  Na  0.536    Cl  11 0.177    Cl  18 0.154    Cl  17 0.132    Cl  13 0.055
     9  Na  0.536    Cl  19 0.177    Cl  16 0.154    Cl  17 0.132    Cl  13 0.055
    10  Cl  0.451    Na   5 0.178    Na   1 0.132    Na   4 0.124
    11  Cl  0.429    Na   8 0.177    Na   2 0.145    Na   7 0.086
    12  Cl  0.468    Na   4 0.129    Na   2 0.129    Na   1 0.124
    13  Cl  0.579    Na   1 0.071    Na   6 0.070    Na   7 0.069    Na   2 0.066    Na   4 0.066    Na   9 0.055    Na   8 0.055    Na   3 0.051    Na   5 0.051
    14  Cl  0.487    Na   5 0.144    Na   3 0.144    Na   6 0.109    Na   1 0.077
    15  Cl  0.451    Na   3 0.178    Na   1 0.132    Na   2 0.125
    16  Cl  0.457    Na   9 0.154    Na   5 0.147    Na   6 0.144
    17  Cl  0.474    Na   9 0.132    Na   8 0.132    Na   7 0.114    Na   6 0.085
    18  Cl  0.457    Na   8 0.154    Na   3 0.147    Na   6 0.144
    19  Cl  0.429    Na   9 0.177    Na   4 0.145    Na   7 0.085
    20  O   2.009    C   22 0.992    H   21 0.830    Na   7 0.082
    21  H   0.886    O   20 0.830
    22  C   3.953    C   25 1.013    O   20 0.992    H   23 0.969    H   24 0.969
    23  H   0.999    C   22 0.969
    24  H   0.999    C   22 0.969
    25  C   3.991    C   22 1.013    C   28 1.008    H   26 0.971    H   27 0.971
    26  H   0.996    C   25 0.971
    27  H   0.996    C   25 0.971
    28  C   3.998    C   31 1.020    C   25 1.008    H   29 0.976    H   30 0.976
    29  H   0.999    C   28 0.976
    30  H   0.999    C   28 0.976
    31  C   3.996    C   28 1.020    H   33 0.988    H   34 0.986    H   32 0.986
    32  H   0.998    C   31 0.986
    33  H   0.999    C   31 0.988
    34  H   0.998    C   31 0.986
 MOs/occ written to file <molden.input>
 
molecular dipole:
                 x           y           z       tot (Debye)
 q only:        2.474       5.558       1.357
   full:        2.212       5.013       1.214      14.265
molecular quadrupole (traceless):
                xx          xy          yy          xz          yz          zz
 q only:        2.400      -9.544     -10.810      -5.963      -5.198       8.410
  q+dip:        0.156      -7.707      -6.120      -5.934      -4.363       5.964
   full:        0.171      -8.128      -6.117      -5.847      -4.636       5.946

SCC energy    :     -66.8828708
rep           :       0.2482338
ES            :       0.7653185
AES           :      -0.0035242
AXC           :       0.0071730
disp          :      -0.0532014
XB            :       0.0000000
fix           :       0.0000000
total E       :     -66.6336807
atomizationE  :       6.1305618     3846.99
(atE without considering molecular charge,
 total energy contains solvation terms)
H-L gap (eV)  :          2.9841
optimized geometry written to: xtbopt.xyz

           ------------------------------------------------- 
          |                Numerical Hessian                |
           ------------------------------------------------- 
step length          :   0.00500
SCC accuracy         :   0.25000
Hessian scale factor :   1.00000
frozen atoms in %    :   0.00000    0
RMS gradient         :   0.00004
estimated CPU  time      0.40 min
estimated wall time      0.40 min

writing file <hessian>.
 
 projected vibrational frequencies (cm-1)
eigval :       -0.00    -0.00    -0.00    -0.00     0.00     0.00
eigval :       13.95    18.72    27.65    31.48    32.48    36.67
eigval :       41.94    48.05    49.84    51.16    57.12    60.38
eigval :       62.93    63.66    68.56    74.72    75.74    77.03
eigval :       78.84    83.49    90.55    92.79    93.43    95.12
eigval :       97.26   105.83   106.37   108.29   111.24   115.85
eigval :      118.24   122.44   126.08   130.06   133.37   133.99
eigval :      138.04   140.24   143.96   144.36   145.03   155.66
eigval :      156.00   160.84   162.97   166.50   170.19   175.08
eigval :      182.68   186.32   188.72   189.83   196.83   197.56
eigval :      202.49   219.93   220.85   225.17   225.84   238.49
eigval :      246.60   401.86   453.03   549.17   790.75   843.64
eigval :      944.61   960.87  1041.49  1093.67  1111.72  1133.33
eigval :     1164.97  1220.19  1226.77  1277.92  1280.46  1287.80
eigval :     1356.32  1381.31  1413.73  1463.24  1487.83  1495.29
eigval :     1502.57  1503.77  2858.80  2886.11  2952.06  2968.16
eigval :     2969.27  2971.79  3028.36  3030.93  3035.62  3239.35
 reduced masses (amu)
   1: 22.07   2: 30.75   3: 30.80   4: 30.40   5: 28.72   6: 22.71   7: 17.36   8: 18.74
   9: 20.34  10: 25.30  11: 27.20  12: 18.73  13: 23.26  14: 29.43  15: 31.66  16: 31.56
  17: 31.28  18: 29.94  19: 29.59  20: 29.69  21: 32.15  22: 29.59  23: 25.90  24: 30.37
  25: 27.12  26: 32.84  27: 31.55  28: 23.25  29: 29.06  30: 30.10  31: 29.99  32: 29.71
  33: 28.05  34: 27.17  35: 14.81  36: 18.15  37: 29.88  38: 29.68  39: 25.64  40: 27.38
  41: 28.65  42: 31.16  43: 24.66  44: 26.25  45: 25.86  46: 27.99  47: 25.73  48: 30.72
  49: 26.71  50: 28.74  51: 33.18  52: 26.43  53: 25.51  54: 25.73  55: 25.91  56: 26.21
  57: 24.43  58: 27.66  59: 25.75  60: 25.80  61: 28.25  62: 26.31  63: 26.36  64: 26.31
  65: 25.67  66:  2.30  67: 14.69  68:  9.82  69: 11.54  70:  1.64  71:  1.70  72:  2.36
  73:  5.73  74:  2.37  75:  9.73  76:  8.05  77: 11.10  78:  7.48  79:  5.27  80:  3.33
  81:  4.25  82:  1.83  83:  2.30  84:  3.93  85:  4.83  86:  5.04  87:  3.18  88:  1.96
  89:  1.87  90:  1.85  91:  1.53  92:  1.66  93:  1.99  94:  1.42  95:  1.94  96:  1.47
  97:  2.02  98:  1.51  99:  1.90 100:  1.96 101:  1.30 102:  1.92
 IR intensities (amu)
   1:  0.22   2:  0.48   3:  0.54   4:  0.31   5:  0.61   6:  0.07   7:  0.29   8:  0.36
   9:  0.25  10:  0.81  11:  0.45  12:  0.20  13:  0.24  14:  0.15  15:  0.33  16:  0.57
  17:  0.24  18:  0.39  19:  0.01  20:  0.24  21:  0.20  22:  0.07  23:  0.23  24:  0.09
  25:  0.23  26:  0.09  27:  0.38  28:  0.30  29:  0.53  30:  0.18  31:  0.14  32:  0.20
  33:  0.46  34:  0.53  35:  0.79  36:  0.99  37:  0.73  38:  0.61  39:  0.39  40:  0.93
  41:  0.62  42:  0.16  43:  0.47  44:  1.35  45:  0.58  46:  0.21  47:  0.10  48:  0.24
  49:  0.39  50:  0.49  51:  0.47  52:  0.85  53:  0.91  54:  0.86  55:  1.02  56:  0.03
  57:  0.88  58:  0.77  59:  0.40  60:  1.69  61:  2.30  62:  0.22  63:  1.39  64:  2.20
  65:  0.21  66:  0.06  67:  0.63  68:  0.16  69:  0.45  70:  0.49  71:  0.01  72:  0.11
  73:  0.21  74:  0.07  75:  0.27  76:  0.61  77:  0.87  78:  0.40  79:  0.28  80:  0.44
  81:  0.07  82:  0.05  83:  0.05  84:  0.42  85:  0.25  86:  0.20  87:  0.04  88:  0.03
  89:  0.04  90:  0.08  91:  0.03  92:  0.02  93:  0.31  94:  0.25  95:  0.08  96:  0.09
  97:  0.37  98:  0.32  99:  0.30 100:  0.26 101:  0.17 102:  0.78
 Raman intensities (amu)
   1:  0.00   2:  0.00   3:  0.00   4:  0.00   5:  0.00   6:  0.00   7:  0.00   8:  0.00
   9:  0.00  10:  0.00  11:  0.00  12:  0.00  13:  0.00  14:  0.00  15:  0.00  16:  0.00
  17:  0.00  18:  0.00  19:  0.00  20:  0.00  21:  0.00  22:  0.00  23:  0.00  24:  0.00
  25:  0.00  26:  0.00  27:  0.00  28:  0.00  29:  0.00  30:  0.00  31:  0.00  32:  0.00
  33:  0.00  34:  0.00  35:  0.00  36:  0.00  37:  0.00  38:  0.00  39:  0.00  40:  0.00
  41:  0.00  42:  0.00  43:  0.00  44:  0.00  45:  0.00  46:  0.00  47:  0.00  48:  0.00
  49:  0.00  50:  0.00  51:  0.00  52:  0.00  53:  0.00  54:  0.00  55:  0.00  56:  0.00
  57:  0.00  58:  0.00  59:  0.00  60:  0.00  61:  0.00  62:  0.00  63:  0.00  64:  0.00
  65:  0.00  66:  0.00  67:  0.00  68:  0.00  69:  0.00  70:  0.00  71:  0.00  72:  0.00
  73:  0.00  74:  0.00  75:  0.00  76:  0.00  77:  0.00  78:  0.00  79:  0.00  80:  0.00
  81:  0.00  82:  0.00  83:  0.00  84:  0.00  85:  0.00  86:  0.00  87:  0.00  88:  0.00
  89:  0.00  90:  0.00  91:  0.00  92:  0.00  93:  0.00  94:  0.00  95:  0.00  96:  0.00
  97:  0.00  98:  0.00  99:  0.00 100:  0.00 101:  0.00 102:  0.00
 output can be read by thermo (or use thermo option).
 writing <g98.out> molden fake output.
 recommended (thermochemical) frequency scaling factor: 1.0
                    ==================
                    thermo calculation
                    ==================
Nvib :   96 Nimag : 0  symmetry :   C1  rot number :  1  scale factor : 1.00 sthr :  50.
omega= 13.95     Gvib=    -2.191     Grot=    -1.435     Gused=    -1.439
omega= 18.72     Gvib=    -2.017     Grot=    -1.348     Gused=    -1.360
omega= 27.65     Gvib=    -1.786     Grot=    -1.232     Gused=    -1.279
omega= 31.48     Gvib=    -1.710     Grot=    -1.194     Gused=    -1.264
omega= 32.48     Gvib=    -1.691     Grot=    -1.184     Gused=    -1.261
omega= 36.67     Gvib=    -1.619     Grot=    -1.148     Gused=    -1.254
omega= 41.94     Gvib=    -1.540     Grot=    -1.109     Gused=    -1.251
omega= 48.05     Gvib=    -1.460     Grot=    -1.068     Gused=    -1.249
omega= 49.84     Gvib=    -1.438     Grot=    -1.057     Gused=    -1.247
omega= 51.16     Gvib=    -1.423     Grot=    -1.050     Gused=    -1.245
omega= 57.12     Gvib=    -1.358     Grot=    -1.017     Gused=    -1.232
omega= 60.38     Gvib=    -1.325     Grot=    -1.001     Gused=    -1.221
omega= 62.93     Gvib=    -1.301     Grot=    -0.988     Gused=    -1.212
omega= 63.66     Gvib=    -1.294     Grot=    -0.985     Gused=    -1.209
omega= 68.56     Gvib=    -1.251     Grot=    -0.963     Gused=    -1.187
omega= 74.72     Gvib=    -1.200     Grot=    -0.938     Gused=    -1.156
omega= 75.74     Gvib=    -1.192     Grot=    -0.934     Gused=    -1.151
omega= 77.03     Gvib=    -1.182     Grot=    -0.929     Gused=    -1.144
omega= 78.84     Gvib=    -1.169     Grot=    -0.922     Gused=    -1.134
omega= 83.49     Gvib=    -1.135     Grot=    -0.905     Gused=    -1.109
omega= 90.55     Gvib=    -1.088     Grot=    -0.881     Gused=    -1.070
omega= 92.79     Gvib=    -1.074     Grot=    -0.873     Gused=    -1.058
omega= 93.43     Gvib=    -1.069     Grot=    -0.871     Gused=    -1.054
omega= 95.12     Gvib=    -1.059     Grot=    -0.866     Gused=    -1.045
omega= 97.26     Gvib=    -1.046     Grot=    -0.859     Gused=    -1.034
omega=105.83     Gvib=    -0.997     Grot=    -0.834     Gused=    -0.989
omega=106.37     Gvib=    -0.994     Grot=    -0.833     Gused=    -0.987
omega=108.29     Gvib=    -0.984     Grot=    -0.828     Gused=    -0.977
omega=111.24     Gvib=    -0.968     Grot=    -0.820     Gused=    -0.962
omega=115.85     Gvib=    -0.945     Grot=    -0.808     Gused=    -0.940
omega=118.24     Gvib=    -0.933     Grot=    -0.802     Gused=    -0.929
omega=122.44     Gvib=    -0.913     Grot=    -0.791     Gused=    -0.910
omega=126.08     Gvib=    -0.896     Grot=    -0.783     Gused=    -0.893
omega=130.06     Gvib=    -0.878     Grot=    -0.773     Gused=    -0.876
omega=133.37     Gvib=    -0.864     Grot=    -0.766     Gused=    -0.862
omega=133.99     Gvib=    -0.861     Grot=    -0.765     Gused=    -0.859
omega=138.04     Gvib=    -0.844     Grot=    -0.756     Gused=    -0.843
omega=140.24     Gvib=    -0.835     Grot=    -0.751     Gused=    -0.834
omega=143.96     Gvib=    -0.820     Grot=    -0.743     Gused=    -0.819
omega=144.36     Gvib=    -0.819     Grot=    -0.742     Gused=    -0.817
omega=145.03     Gvib=    -0.816     Grot=    -0.741     Gused=    -0.815
omega=155.66     Gvib=    -0.776     Grot=    -0.720     Gused=    -0.775
omega=156.00     Gvib=    -0.775     Grot=    -0.719     Gused=    -0.774
omega=160.84     Gvib=    -0.757     Grot=    -0.710     Gused=    -0.757
omega=162.97     Gvib=    -0.750     Grot=    -0.707     Gused=    -0.750
omega=166.50     Gvib=    -0.738     Grot=    -0.700     Gused=    -0.738
omega=170.19     Gvib=    -0.726     Grot=    -0.694     Gused=    -0.725
omega=175.08     Gvib=    -0.710     Grot=    -0.685     Gused=    -0.710
omega=182.68     Gvib=    -0.686     Grot=    -0.673     Gused=    -0.686
omega=186.32     Gvib=    -0.675     Grot=    -0.667     Gused=    -0.675
omega=188.72     Gvib=    -0.668     Grot=    -0.663     Gused=    -0.668
omega=189.83     Gvib=    -0.665     Grot=    -0.661     Gused=    -0.665
omega=196.83     Gvib=    -0.645     Grot=    -0.651     Gused=    -0.645
omega=197.56     Gvib=    -0.643     Grot=    -0.650     Gused=    -0.643
omega=202.49     Gvib=    -0.629     Grot=    -0.642     Gused=    -0.629
omega=219.93     Gvib=    -0.584     Grot=    -0.618     Gused=    -0.584
omega=220.85     Gvib=    -0.582     Grot=    -0.617     Gused=    -0.582
omega=225.17     Gvib=    -0.572     Grot=    -0.611     Gused=    -0.572
omega=225.84     Gvib=    -0.570     Grot=    -0.610     Gused=    -0.570
omega=238.49     Gvib=    -0.541     Grot=    -0.594     Gused=    -0.541
omega=246.60     Gvib=    -0.523     Grot=    -0.584     Gused=    -0.523
 
   temp. (K)  partition function   enthalpy   heat capacity  entropy
                                   cal/mol     cal/K/mol   cal/K/mol   J/K/mol
 298.15  VIB  0.133E+27            27599.081    126.045    195.978
         ROT  0.315E+08              888.752      2.981     37.291
         INT  0.419E+34            28487.834    129.026    233.269
         TR   0.155E+29             1481.254      4.968     45.210
         TOT                       29969.0874   133.9944   278.4790  1165.1518
                     Eh         kcal/mol          kJ/mol 
ZPVE            0.149772         93.9833         393.225    
H(0)-H(T)+PV    0.477588E-01     29.9691         125.390    
H(T)            0.197531         123.952         518.615    
T*S             0.132314         83.0285         347.390    
G(T)            0.652163E-01     40.9239         171.225    
    -66.56846441  <=== TOTAL FREE ENERGY in Eh incl. el.,ZPVE,RRHO,solv. parts
 
 normal mode %tage of torsion character
   1:  0.00   2:  0.00   3:  0.00   4:  0.00   5:  0.00   6:  0.00   7:  0.34   8:  0.38
   9:  0.65  10:  0.13  11:  0.34  12:  0.45  13:  0.10  14:  0.57  15:  0.34  16:  0.31
  17:  0.51  18:  0.06  19:  0.04  20:  0.16  21:  0.53  22:  0.68  23:  0.45  24:  0.13
  25:  0.15  26:  0.46  27:  0.30  28:  0.58  29:  0.28  30:  0.27  31:  0.07  32:  0.23
  33:  0.45  34:  0.73  35:  0.62  36:  0.59  37:  0.06  38:  0.19  39:  0.76  40:  0.05
  41:  0.09  42:  0.70  43:  0.81  44:  0.15  45:  0.49  46:  0.08  47:  0.47  48:  0.46
  49:  0.16  50:  0.09  51:  0.06  52:  0.14  53:  0.06  54:  0.24  55:  0.08  56:  0.41
  57:  0.12  58:  0.19  59:  0.15  60:  0.11  61:  0.05  62:  0.03  63:  0.07  64:  0.02
  65:  0.02  66:  0.87  67:  0.03  68:  0.06  69:  0.02  70:  0.99  71:  0.50  72:  0.51
  73:  0.08  74:  0.50  75:  0.04  76:  0.05  77:  0.00  78:  0.06  79:  0.40  80:  0.00
  81:  0.43  82:  0.11  83:  0.19  84:  0.05  85:  0.06  86:  0.09  87:  0.00  88:  0.61
  89:  0.58  90:  0.60  91:  0.93  92:  0.83  93:  0.24  94:  0.01  95:  0.27  96:  0.01
  97:  0.07  98:  0.01  99:  0.03 100:  0.06 101:  0.00 102:  0.00
 recommended # of modes for mode following          43
 
 Pipek-Mezey localization of normal modes
 number of localized modes           63
 frequency thrshold           500.000000000000     
 number of groups                    27
 atom-group assingment :   
  1  2  3  4  5  6  7  8  9 10 11 12 13 14 15 16 17 18 19 20 21 22 22 22 23 24 25 26 26 26
 27 27 27 27
 pop matrix done.
 initialization of trafo matrix to unity
iteration     50  convergence  0.79024835D-03
iteration    100  convergence  0.30353542D-05

 converged in    108 iterations, threshold :   0.99895080D-06
eig.   :       -0.00    -0.00    -0.00    -0.00     0.00     0.00
eig.   :       74.97    75.40    80.85    82.20    83.01    84.28
eig.   :       86.83    92.05    92.89    93.36    93.56    96.02
eig.   :      100.27   104.65   105.52   106.20   108.04   108.19
eig.   :      108.65   108.85   110.33   110.45   111.52   111.73
eig.   :      111.86   112.12   112.58   112.88   112.97   113.91
eig.   :      114.25   116.08   118.07   118.35   118.86   119.79
eig.   :      122.29   125.02   125.41   125.79   125.91   126.58
eig.   :      129.18   131.37   135.44   138.09   139.65   143.78
eig.   :      156.71   159.00   160.71   162.37   165.52   174.92
eig.   :      180.48   181.75   183.74   185.28   197.48   199.75
eig.   :      261.72   307.98   314.23   549.17   790.75   843.64
eig.   :      944.61   960.87  1041.49  1093.67  1111.72  1133.33
eig.   :     1164.97  1220.19  1226.77  1277.92  1280.46  1287.80
eig.   :     1356.32  1381.31  1413.73  1463.24  1487.83  1495.29
eig.   :     1502.57  1503.77  2858.80  2886.11  2952.06  2968.16
eig.   :     2969.27  2971.79  3028.36  3030.93  3035.62  3239.35
written to xtb_localmodes and g98l.out
 
 normal mode %tage of torsion character
   1:  0.00   2:  0.00   3:  0.00   4:  0.00   5:  0.00   6:  0.00   7:  0.70   8:  0.06
   9:  0.04  10:  0.54  11:  0.25  12:  0.64  13:  0.54  14:  0.10  15:  0.21  16:  0.01
  17:  0.21  18:  0.01  19:  0.01  20:  0.11  21:  0.21  22:  0.17  23:  0.18  24:  0.43
  25:  0.42  26:  0.64  27:  0.00  28:  0.36  29:  0.87  30:  0.66  31:  0.43  32:  0.07
  33:  0.00  34:  0.03  35:  0.57  36:  0.10  37:  0.03  38:  0.06  39:  0.01  40:  0.19
  41:  0.02  42:  0.21  43:  0.02  44:  0.05  45:  0.06  46:  0.06  47:  0.16  48:  0.34
  49:  0.01  50:  0.03  51:  0.56  52:  0.77  53:  0.43  54:  0.06  55:  0.60  56:  0.01
  57:  0.52  58:  0.02  59:  0.26  60:  0.18  61:  0.06  62:  0.03  63:  0.36  64:  0.92
  65:  0.02  66:  0.18  67:  0.00  68:  0.09  69:  0.06  70:  0.99  71:  0.50  72:  0.51
  73:  0.08  74:  0.50  75:  0.04  76:  0.05  77:  0.00  78:  0.06  79:  0.40  80:  0.00
  81:  0.43  82:  0.11  83:  0.19  84:  0.05  85:  0.06  86:  0.09  87:  0.00  88:  0.61
  89:  0.58  90:  0.60  91:  0.93  92:  0.83  93:  0.24  94:  0.01  95:  0.27  96:  0.01
  97:  0.07  98:  0.01  99:  0.03 100:  0.06 101:  0.00 102:  0.00
 recommended # of modes for mode following          59

------------------------------------------------------------------------
 * finished run on 2020/06/02 at 13:48:17.805     
------------------------------------------------------------------------
 total:
 * wall-time:     0 d,  0 h,  0 min, 26.499 sec
 *  cpu-time:     0 d,  0 h,  0 min, 26.434 sec
 * ratio c/w:     0.998 speedup
 SCF:
 * wall-time:     0 d,  0 h,  0 min,  0.757 sec
 *  cpu-time:     0 d,  0 h,  0 min,  0.754 sec
 * ratio c/w:     0.995 speedup
 ANC optimizer:
 * wall-time:     0 d,  0 h,  0 min,  1.008 sec
 *  cpu-time:     0 d,  0 h,  0 min,  1.003 sec
 * ratio c/w:     0.995 speedup
 numerical hessian:
 * wall-time:     0 d,  0 h,  0 min, 24.708 sec
 *  cpu-time:     0 d,  0 h,  0 min, 24.655 sec
 * ratio c/w:     0.998 speedup

normal termination of xtb
