# Supplementary material for: Heterogeneous Nucleation of Butanol on NaCl: A Computational Study of Temperature, Humidity, Seed Charge, and Seed Size Effects
Source: J Phys Chem A. 2021 Mar 31;125(14):3025–36. doi: 10.1021/acs.jpca.0c10972 (PMC8054243; doi:10.1021/acs.jpca.0c10972)
Supplement: Supplementary file 2 — jp0c10972_si_002.zip [file jp0c10972_si_002.zip › ALL CLUSTERS/low_level_calc/negative seed/1Seed1BuOH.xyz]

    34
        -66.63368072  Gyration_radius:  3.88867864037
 Na         -3.10529558478094   -2.70289279572570   -1.91684851592669
Na         -0.61302093234043   -0.81123762189758   -2.79525591300691
Na         -0.50012482238192   -4.71485470641284   -2.86441954441491
Na         -2.84255054995478   -0.63480854731059    0.57466032107953
Na         -3.05350422095339   -4.51384901851203    0.99122538152144
Na          0.15328565678532   -4.55550659548837    0.33782503215842
Na          0.53882097719092   -0.19569855159884    0.36115417772276
Na          2.38037664908520   -2.56855779320596   -1.03997278410023
Na         -0.14329047048327   -2.36650315240930    2.77142117786340
Cl         -4.41344403577743   -2.60103936325765    0.33232808549986
Cl          1.75157983979322   -0.40749067896031   -1.99686481806993
Cl         -2.92735517830126    0.03392914246244   -1.94294397832151
Cl         -0.85296733408669   -2.29495928860146   -0.44860855931564
Cl         -2.16009466511162   -5.39789693514027   -1.14940193390743
Cl         -1.54743917376073   -2.82875096424489   -3.99945539295022
Cl         -1.13283990359224   -4.61601159154340    2.55918465128060
Cl          1.95328209283866   -2.31028372362616    1.41011983871100
Cl          1.68794708245938   -4.84182341978104   -1.70056536729975
Cl         -1.16228618386672   -0.17346557653602    2.40627918407437
O          -0.63570929910435    1.30178037233473   -0.49525124736508
H          -1.45081300530312    1.27863741224649   -1.03218526436677
C          -0.26395146849684    2.65016723126727   -0.30956187802949
H          -1.06001608992683    3.20302708690350    0.21011853923314
H          -0.07564690296538    3.13648931791380   -1.27783647569567
C           1.00393704031644    2.69345803381088    0.52710905860519
H           0.80496709090778    2.20712054411378    1.48344818179685
H           1.78302413562021    2.13627243089512    0.00425672900610
C           1.49031191578540    4.11419411326197    0.78064498700047
H           0.70914815370041    4.67636221351879    1.29878721137370
H           1.68002516786583    4.60712947519114   -0.17631483726368
C           2.76248824697519    4.12459290324380    1.61734898363732
H           3.55367268529658    3.57915242334247    1.10774394002671
H           3.10246787362889    5.14315709150729    1.79189547029778
H           2.58501519292779    3.65016053222487    2.57993554913894
