# Supplementary material for: Heterogeneous Nucleation of Butanol on NaCl: A Computational Study of Temperature, Humidity, Seed Charge, and Seed Size Effects
Source: J Phys Chem A. 2021 Mar 31;125(14):3025–36. doi: 10.1021/acs.jpca.0c10972 (PMC8054243; doi:10.1021/acs.jpca.0c10972)
Supplement: Supplementary file 2 — jp0c10972_si_002.zip [file jp0c10972_si_002.zip › ALL CLUSTERS/low_level_calc/negative seed/1Seed1BuOH1W.log]

      -----------------------------------------------------------      
     |                   =====================                   |     
     |                           x T B                           |     
     |                   =====================                   |     
     |                         S. Grimme                         |     
     |          Mulliken Center for Theoretical Chemistry        |     
     |                    University of Bonn                     |     
     |                 Version 6.0.1 (SAW181210)                 |     
      -----------------------------------------------------------      

   This program is distributed in the hope that it will be useful,
   but WITHOUT ANY WARRANTY; without even the implied warranty of
   MERCHANTABILITY or FITNESS FOR A PARTICULAR PURPOSE.
   
   FOR NON-COMMERCIAL, ACADEMIA USE ONLY.
   
   Cite this work as:
   S. Grimme, C. Bannwarth, P. Shushkov, J. Comput. Theory Chem., 2017,
   13, 1989-2009.
   C. Bannwarth, S. Ehlert and S. Grimme., ChemRxiv, 2018, preprint.
   http://doi.org/10.26434/chemrxiv.7246238.v1
   
   for sTDA-xTB:
   S. Grimme and C. Bannwarth, J. Chem. Phys., 2016, 145, 054103.
   
   in the mass-spec context:
   V. Asgeirsson, C. Bauer and S. Grimme, Chem. Sci., 2017, 8, 4879.
   
   if GBSA is used:
   P. Shushkov, F. März and S. Grimme, unpublished.
   
   for ANC optimizer:
   S. Grimme, unpublished.
   Rational Function algorithm used in ANCopt:
   F. Eckert, P. Pulay, H.-J. Werner, J. Comput. Chem., 1997, 18, 1473.
   
   with help from (in alphabetical order)
   C. Bannwarth, F. Bohle, G. Brandenburg, E. Caldeweyher, M. Checinski,
   S. Dohm, S. Ehlert, S. Ehrlich, F. März, H. Neugebauer, J. Pisarek,
   P. Pracht, P. Shushkov, and S. Spicher.
   
 * started run on 2020/06/02 at 13:50:51.004     
========================================================================
 # omp threads = 1
========================================================================
number of atoms            : 37
number of electrons        : 120
charge                     : -1
spin                       : .0
first test random number   : .8259

########################################################################
# WARNING! Please study the warnings concerning your input carefully
#  - the use of '-ohess' is discouraged, please use '--ohess' next time
########################################################################

           ------------------------------------------------- 
          |                 G F N 2 - x T B                 |
          | Geometry, Frequencies, Noncovalent interactions |
          |            JCTC 2018 parametrisation            |
           ------------------------------------------------- 
      method parameters     
 k(s)        :  1.8500
 k(p)        :  2.2300
 k(d)        :  2.2300
 k(f)        :  2.0000
 kEN (H0ij)  : -2.0000
 D4 a1       :  0.5200
 D4 a2       :  5.0000
 D4 s6       :  1.0000
 D4 s8       :  2.7000
 D4 s9       :  5.0000
 alphaj      :  2.0000


            Z     q(EN)     CN     RAES       Cart. coordinates
     1  Na  1.0    0.35    5.71    5.00    -4.81884    -2.69507     3.62365
     2  Na  1.0    0.40    6.66    5.00    -4.16902     1.26409    -1.55575
     3  Na  1.0    0.32    8.02    5.00     2.44405     1.79411    -0.98759
     4  Na  1.0    0.32    4.89    5.00     6.39638     2.98643     4.33125
     5  Na  1.0    0.21    7.90    5.00     0.33404     4.90121     6.43230
     6  Na  1.0    0.35    5.73    5.00    -5.60271     3.96382     6.38195
     7  Na  1.0    0.30    6.52    5.00    -1.31036     6.45813     0.81346
     8  Na  1.0    0.28    7.94    5.00     2.07071    -1.95218     3.61327
     9  Na  1.0    0.31    5.48    5.00    -0.42550    -0.75198     9.14387
    10  Cl  7.0   -0.26    2.09    3.48    -4.90311    -3.28969    -1.08448
    11  Cl  7.0   -0.29    2.87    4.84    -2.63494     3.16683     9.97117
    12  Cl  7.0   -0.26    2.85    4.83    -1.14915    -4.34563     6.28835
    13  Cl  7.0   -0.06    5.90    5.00    -1.54736     1.54458     2.98771
    14  Cl  7.0   -0.22    3.67    4.99     3.31172     5.87622     2.40671
    15  Cl  7.0   -0.22    2.88    4.84     6.17134    -0.33840     1.24503
    16  Cl  7.0   -0.22    2.89    4.85    -0.94056     4.20655    -3.27730
    17  Cl  7.0   -0.23    3.65    4.99     3.66927     1.15431     7.59716
    18  Cl  7.0   -0.26    2.84    4.82    -3.39350     7.83857     4.70884
    19  Cl  7.0   -0.31    2.10    3.51    -8.33171     0.52637     4.77990
    20  O   6.0   -0.29    3.78    4.71     0.94340    -2.49164    -0.75678
    21  H   1.0   -0.01    1.49    1.60    -0.85268    -2.88979    -0.97034
    22  C   4.0   -0.08    4.48    4.50     2.23076    -4.38758    -2.15209
    23  H   1.0   -0.04    1.02    1.43     1.85475    -6.25959    -1.33482
    24  H   1.0   -0.03    1.08    1.44     4.24867    -4.01376    -1.98138
    25  C   4.0   -0.10    4.17    3.93     1.45060    -4.42699    -4.93001
    26  H   1.0   -0.03    1.02    1.43     2.45646    -5.96365    -5.87371
    27  H   1.0   -0.03    1.03    1.43    -0.57287    -4.82786    -5.02615
    28  C   4.0   -0.10    4.24    4.08     1.95976    -1.94513    -6.31255
    29  H   1.0   -0.03    1.21    1.47     0.92203    -0.42394    -5.38734
    30  H   1.0   -0.03    1.03    1.43     1.21899    -2.10943    -8.23219
    31  C   4.0   -0.16    4.13    3.86     4.74885    -1.25469    -6.44935
    32  H   1.0   -0.03    1.00    1.43     5.82261    -2.75847    -7.35351
    33  H   1.0   -0.05    1.00    1.43     4.99317     0.46719    -7.54292
    34  H   1.0   -0.03    1.11    1.45     5.53160    -0.93351    -4.57843
    35  O   6.0   -0.46    3.15    3.23    -6.78931     3.81486     0.04108
    36  H   1.0   -0.00    1.51    1.61    -7.50542     2.79268     1.40184
    37  H   1.0   -0.00    1.06    1.44    -7.83211     5.30301     0.01913

  Z AO/shell   Hii/eV     exponent
  1     Wed Apr 25 08:07:45 CEST 2018   EN: 2.200 GM2: 0.406  GM3: 0.0800  RAES: 1.40
     1s    -10.707211    1.230000
  6     Wed Apr 25 08:07:45 CEST 2018   EN: 2.550 GM2: 0.538  GM3: 0.1500  RAES: 3.00
     2s    -13.970922    2.096432
     2p    -10.063292    1.800000
  8     Wed Apr 25 08:07:45 CEST 2018   EN: 3.440 GM2: 0.452  GM3:-0.0517  RAES: 1.80
     2s    -20.229985    2.439742
     2p    -15.503117    2.137023
 11     Tue Apr 24 16:34:09 CEST 2018   EN: 0.930 GM2: 0.271  GM3: 0.1799  RAES: 5.00
     3s     -4.546934    0.763787
     3p     -1.332719    0.573553
 17     Mon Apr 23 14:09:22 CEST 2018   EN: 3.160 GM2: 0.249  GM3: 0.1495  RAES: 2.50
     3s    -29.278781    2.485265
     3p    -12.673758    2.199650
     3d     -0.240338    2.476089
 no old-style atom pair restraining (fixing) potential
           ------------------------------------------------- 
          |        Self-Consistent Charge Iterations        |
           ------------------------------------------------- 

 Ncao       : 172
 Nao        : 162
 Nshell     : 72
 Nel        : 120
 T(el)      :   300.0
 intcut     :    25.0
 scfconv/Eh :  0.100E-05
   qconv/e  :  0.100E-03
 intneglect :  0.100E-07
 broydamp   :      0.250
 iter      E             dE          RMSdq      gap      omega  full diag
   1    -71.7217110 -0.717217E+02  0.113E+01    3.36       0.0  T
   2    -71.8804769 -0.158766E+00  0.662E+00    4.51       1.0  T
   3    -71.9696715 -0.891946E-01  0.429E+00    4.13       1.0  T
   4    -71.9860032 -0.163317E-01  0.265E+00    3.70       1.0  T
   5    -72.0049272 -0.189240E-01  0.152E+00    2.68       1.0  T
   6    -72.0057013 -0.774103E-03  0.573E-01    2.96       1.0  T
   7    -72.0063221 -0.620862E-03  0.246E-01    2.90       1.0  T
   8    -72.0064665 -0.144352E-03  0.236E-01    2.92       1.0  T
   9    -72.0066489 -0.182413E-03  0.114E-01    2.91       1.0  T
  10    -72.0067335 -0.845938E-04  0.544E-02    2.90       1.0  T
  11    -72.0067601 -0.265985E-04  0.433E-02    2.89       1.0  T
  12    -72.0067643 -0.417358E-05  0.167E-02    2.90       1.0  T
  13    -72.0067655 -0.120216E-05  0.102E-02    2.89       1.6  T
  14    -72.0067660 -0.559848E-06  0.630E-03    2.89       2.6  T
  15    -72.0067664 -0.330866E-06  0.444E-03    2.90       3.7  T
  16    -72.0067665 -0.160014E-06  0.339E-03    2.90       4.8  T
  17    -72.0067666 -0.496791E-07  0.239E-03    2.89       6.9  T
  18    -72.0067666 -0.894214E-08  0.758E-04    2.89      21.7  T
  19    -72.0067666 -0.217182E-08  0.432E-04    2.89      38.0  T
speedup  1.00
cpu  time for SCC    0.10 s
wall time for SCC    0.10 s

   *** convergence criteria satisfied after 19 iterations ***

          eigenvalues
 #    :          48         49         50         51         52         53         54         55
 occ. :        2.000      2.000      2.000      2.000      2.000      2.000      2.000      2.000
 eps  :        -8.561     -8.512     -8.456     -8.412     -8.397     -8.360     -8.348     -8.329
 #    :          56         57         58         59         60         61         62         63
 occ. :        2.000      2.000      2.000      2.000      2.000      0.000      0.000      0.000
 eps  :        -8.311     -8.279     -8.247     -8.236     -8.195     -5.301     -3.496     -2.923
 #    :          64         65         66         67         68         69         70         71
 occ. :        0.000      0.000      0.000      0.000      0.000      0.000      0.000      0.000
 eps  :        -1.707     -0.721      0.332      0.557      1.133      1.345      3.475      3.717


   #   Z            q   n(s)   n(p)   n(d)      C6AA      α(0)
   1  11 Na     0.710  0.092  0.198  0.000    68.060    26.698
   2  11 Na     0.732  0.079  0.189  0.000    67.791    26.645
   3  11 Na     0.750  0.068  0.182  0.000    67.567    26.601
   4  11 Na     0.723  0.110  0.167  0.000    67.897    26.666
   5  11 Na     0.710  0.069  0.221  0.000    68.053    26.696
   6  11 Na     0.723  0.087  0.190  0.000    67.899    26.666
   7  11 Na     0.727  0.083  0.190  0.000    67.853    26.657
   8  11 Na     0.735  0.066  0.199  0.000    67.746    26.636
   9  11 Na     0.706  0.099  0.194  0.000    68.107    26.707
  10  17 Cl    -0.793  1.977  5.808  0.009   127.084    17.247
  11  17 Cl    -0.764  1.973  5.790  0.000   125.883    17.165
  12  17 Cl    -0.762  1.976  5.786  0.000   125.828    17.162
  13  17 Cl    -0.695  1.959  5.735  0.001   123.135    16.977
  14  17 Cl    -0.741  1.971  5.770  0.000   124.963    17.103
  15  17 Cl    -0.772  1.973  5.799  0.000   126.207    17.187
  16  17 Cl    -0.776  1.976  5.799  0.000   126.373    17.199
  17  17 Cl    -0.738  1.972  5.766  0.000   124.865    17.096
  18  17 Cl    -0.765  1.975  5.789  0.000   125.925    17.168
  19  17 Cl    -0.787  1.979  5.802  0.006   126.803    17.228
  20   8 O     -0.488  1.705  4.783  0.000    22.575     6.417
  21   1 H      0.343  0.657  0.000  0.000     0.603     1.219
  22   6 C      0.060  1.039  2.901  0.000    19.634     6.321
  23   1 H      0.033  0.967  0.000  0.000     2.538     2.491
  24   1 H      0.068  0.932  0.000  0.000     2.113     2.273
  25   6 C     -0.075  1.053  3.022  0.000    21.937     6.669
  26   1 H      0.028  0.972  0.000  0.000     2.614     2.528
  27   1 H      0.057  0.943  0.000  0.000     2.240     2.341
  28   6 C     -0.067  1.052  3.016  0.000    21.781     6.643
  29   1 H      0.061  0.939  0.000  0.000     2.190     2.313
  30   1 H      0.029  0.971  0.000  0.000     2.599     2.521
  31   6 C     -0.115  1.041  3.074  0.000    22.763     6.802
  32   1 H      0.029  0.971  0.000  0.000     2.595     2.519
  33   1 H      0.034  0.966  0.000  0.000     2.537     2.491
  34   1 H      0.051  0.949  0.000  0.000     2.308     2.376
  35   8 O     -0.595  1.714  4.881  0.000    24.986     6.751
  36   1 H      0.326  0.674  0.000  0.000     0.636     1.247
  37   1 H      0.299  0.701  0.000  0.000     0.724     1.336

 Mol. C6AA /au·bohr⁶  :      45279.799825
 Mol. C8AA /au·bohr⁸  :    2595843.189647
 Mol. α(0) /au        :        476.762482

 
 Wiberg/Mayer (AO) data. WBOs > 0.1 written file <wbo>
 largest (>0.05) Wiberg bond orders for each atom
           total WBO             WBO to atom ...
     1  Na  0.548    Cl  10 0.172    Cl  19 0.142    Cl  12 0.134    Cl  13 0.093
     2  Na  0.506    Cl  10 0.141    Cl  16 0.131    O   35 0.082    Cl  13 0.078
     3  Na  0.478    Cl  15 0.120    Cl  16 0.119    Cl  14 0.107    O   20 0.064    Cl  13 0.061
     4  Na  0.521    Cl  15 0.179    Cl  17 0.155    Cl  14 0.152
     5  Na  0.560    Cl  18 0.140    Cl  11 0.136    Cl  14 0.106    Cl  17 0.096    Cl  13 0.061
     6  Na  0.534    Cl  19 0.174    Cl  18 0.131    Cl  11 0.126    Cl  13 0.066
     7  Na  0.528    Cl  18 0.163    Cl  16 0.151    Cl  14 0.104    Cl  13 0.067
     8  Na  0.514    Cl  12 0.136    Cl  15 0.119    Cl  17 0.097    O   20 0.064    Cl  13 0.063
     9  Na  0.552    Cl  11 0.180    Cl  12 0.171    Cl  17 0.129
    10  Cl  0.398    Na   1 0.172    Na   2 0.141
    11  Cl  0.454    Na   9 0.180    Na   5 0.136    Na   6 0.126
    12  Cl  0.449    Na   9 0.171    Na   8 0.136    Na   1 0.134
    13  Cl  0.586    Na   1 0.093    Na   2 0.078    Na   7 0.067    Na   6 0.066    Na   8 0.063    Na   5 0.061    Na   3 0.061
    14  Cl  0.491    Na   4 0.152    Na   3 0.107    Na   5 0.106    Na   7 0.104
    15  Cl  0.431    Na   4 0.179    Na   3 0.120    Na   8 0.119
    16  Cl  0.420    Na   7 0.151    Na   2 0.131    Na   3 0.119
    17  Cl  0.500    Na   4 0.155    Na   9 0.129    Na   8 0.097    Na   5 0.096
    18  Cl  0.445    Na   7 0.163    Na   5 0.140    Na   6 0.131
    19  Cl  0.410    Na   6 0.174    Na   1 0.142
    20  O   2.023    C   22 0.984    H   21 0.828    Na   8 0.064    Na   3 0.064
    21  H   0.882    O   20 0.828
    22  C   3.945    C   25 1.004    O   20 0.984    H   23 0.970    H   24 0.967
    23  H   0.998    C   22 0.970
    24  H   0.995    C   22 0.967
    25  C   3.996    C   28 1.010    C   22 1.004    H   26 0.974    H   27 0.969
    26  H   0.998    C   25 0.974
    27  H   0.996    C   25 0.969
    28  C   3.996    C   31 1.023    C   25 1.010    H   30 0.977    H   29 0.960
    29  H   0.996    C   28 0.960
    30  H   0.999    C   28 0.977
    31  C   3.993    C   28 1.023    H   32 0.987    H   33 0.987    H   34 0.976
    32  H   0.998    C   31 0.987
    33  H   0.998    C   31 0.987
    34  H   0.996    C   31 0.976
    35  O   1.912    H   37 0.911    H   36 0.855    Na   2 0.082
    36  H   0.894    O   35 0.855
    37  H   0.910    O   35 0.911
 MOs/occ written to file <molden.input>
 
molecular dipole:
                 x           y           z       tot (Debye)
 q only:        3.197      -0.923      -4.093
   full:        2.235      -1.358      -3.453      11.009
molecular quadrupole (traceless):
                xx          xy          yy          xz          yz          zz
 q only:        5.728      -3.764       6.362      27.271     -12.610     -12.090
  q+dip:       10.786      -1.279       0.279      22.164     -12.912     -11.064
   full:       10.131      -1.246       1.182      21.777     -12.421     -11.313

SCC energy    :     -72.0067666
rep           :       0.2790662
ES            :       0.7995416
AES           :      -0.0178739
AXC           :       0.0043739
disp          :      -0.0582155
XB            :       0.0000000
fix           :       0.0000000
total E       :     -71.7261967
atomizationE  :       6.6703194     4185.69
(atE without considering molecular charge,
 total energy contains solvation terms)
H-L gap (eV)  :          2.8945
           ------------------------------------------------- 
          |                 ===============                 |
          |                   A N C O P T                   |
          |                 ===============                 |
          |          Approximate Normal Coordinate          |
          |           Rational Function Optimizer           |
           ------------------------------------------------- 
dumping coords to <xtbopt.coord> and <xtbopt.log>
 optlevel               0
 Maxcycle             200
 Maxmicro              25
 Econv         5.000000000000000E-006
 Gconv         1.000000000000000E-003
 Maxdispl       1.00000000000000     
 Hlow          5.000000000000000E-003
 S6             20.0000000000000     
 Nvar              105

generating ANC from model Hessian ...
 Shifting diagonal of input Hessian by   2.122786987096133E-002
 Lowest  eigenvalues of input Hessian
    0.005000    0.006876    0.007577    0.010449    0.011800    0.012086
    0.014154    0.017165    0.018101    0.018956    0.019705    0.020845
    0.021087   -0.000000   -0.000000   -0.000000   -0.000000    0.000000
 Highest eigenvalues
    1.243295    1.280365    1.292835    1.298422    1.435152    1.452871
 
cpu  time for ANC gen    0.02 s
wall time for ANC gen    0.02 s
................................................................................
.............................. CYCLE    1 ......................................
................................................................................
   1    -72.0067666 -0.720068E+02  0.275E-04    2.89       0.0  T
   2    -72.0067666 -0.141981E-09  0.239E-04    2.89      68.8  T
   3    -72.0067666 -0.266624E-09  0.184E-04    2.89      89.5  T
speedup  1.03
cpu  time for SCC    0.02 s
wall time for SCC    0.02 s
speedup  1.01
cpu  time for grad    0.07 s
wall time for grad    0.07 s
 E :    -71.72619666  G :  0.000114    pred/act E change:  0.000D+00  0.275D-07
Maxdispl :   0.0007   ||displ|| :   0.0016   Lambda : -0.616D-07
Largest |displ|/coords:  0.0007 (   1)  0.0005 (   2)  0.0005 (  16)
................................................................................
.............................. CYCLE    2 ......................................
................................................................................
   1    -72.0067411 -0.720067E+02  0.289E-03    2.89       0.0  T
   2    -72.0067411 -0.796177E-09  0.151E-03    2.89      10.9  T
   3    -72.0067411 -0.308674E-09  0.338E-04    2.89      48.6  T
   4    -72.0067411 -0.922995E-10  0.142E-04    2.89     116.0  T
speedup  1.00
cpu  time for SCC    0.02 s
wall time for SCC    0.02 s
speedup  1.00
cpu  time for grad    0.07 s
wall time for grad    0.07 s
 E :    -71.72619671  G :  0.000053    pred/act E change:  0.000D+00 -0.433D-07
Maxdispl :   0.0021   ||displ|| :   0.0051   Lambda : -0.172D-06
Largest |displ|/coords:  0.0021 (   1)  0.0019 (  16)  0.0015 (  30)

   *** GEOMETRY OPTIMIZATION CONVERGED AFTER 2 ITERATIONS ***

------------------------------------------------------------------------
 total energy gain (kcal):     -0.0000
------------------------------------------------------------------------
================
 final structure:
================
$coord
       -4.81908093342351       -2.69528877689543        3.62362061103301      Na
       -4.16893717935774        1.26404218848553       -1.55544557057949      Na
        2.44398332869324        1.79421929356067       -0.98772353010991      Na
        6.39651413673341        2.98644046047775        4.33125205828687      Na
        0.33365432249267        4.90094182759178        6.43279373453755      Na
       -5.60273776478662        3.96385897798681        6.38179078646747      Na
       -1.31035403445125        6.45808587925214        0.81337233195833      Na
        2.07035024357982       -1.95199276249342        3.61334460246219      Na
       -0.42537520562275       -0.75197824458681        9.14399626573879      Na
       -4.90331283321146       -3.28972616040457       -1.08442272353887      Cl
       -2.63475834486052        3.16685588112245        9.97117078345485      Cl
       -1.14906135837855       -4.34550918261299        6.28797101352457      Cl
       -1.54720207248103        1.54454135039887        2.98771708978974      Cl
        3.31201746038243        5.87609155302912        2.40642831326838      Cl
        6.17163173935152       -0.33825868384056        1.24491586275099      Cl
       -0.94071916556896        4.20656058917266       -3.27733497223487      Cl
        3.66949016870520        1.15434470456166        7.59736576728454      Cl
       -3.39338218162971        7.83842035006188        4.70873263086700      Cl
       -8.33175958570807        0.52643411758684        4.77992892537097      Cl
        0.94334169647150       -2.49158705711855       -0.75670180378690      O 
       -0.85278547533937       -2.88973107396321       -0.97029048119385      H 
        2.23073372925940       -4.38749836040751       -2.15205187711872      C 
        1.85475653413503       -6.25953431339768       -1.33479214056260      H 
        4.24863558317644       -4.01363012424066       -1.98129837459069      H 
        1.45058359791513       -4.42688570334435       -4.92998105085056      C 
        2.45643061014729       -5.96356865755788       -5.87368820973594      H 
       -0.57288906417731       -4.82774528763696       -5.02611979510119      H 
        1.95976238374299       -1.94501142580769       -6.31251559754819      C 
        0.92198016891745       -0.42385343453448       -5.38726576038115      H 
        1.21899289453042       -2.10925136519465       -8.23218813082721      H 
        4.74890154077760       -1.25475864849363       -6.44934388781075      C 
        5.82251224470395       -2.75865015664481       -7.35371729426837      H 
        4.99333136227054        0.46717108299760       -7.54284802432780      H 
        5.53190008618382       -0.93385124285917       -4.57834966663340      H 
       -6.78934184864193        3.81481951474555        0.04098831021065      O 
       -7.50539992995111        2.79268200863629        1.40179397263760      H 
       -7.83240691126384        5.30280092018155        0.01889579374455      H 
$end
 
 Bond Distances (Angstroems)
 ---------------------------
Na1-Na2=3.4669       Na1-Na6=3.8367       Na1-Na8=3.6669       Na1-Na9=3.8726       Na1-Cl10=2.5116      Na1-Cl12=2.5539      
Na1-Cl13=2.8539      Na1-Cl19=2.5954      Na2-Na1=3.4669       Na2-Na3=3.5235       Na2-Na7=3.3785       Na2-Cl10=2.4536      
Na2-Cl13=2.7797      Na2-Cl16=2.4846      Na2-O35=2.1115       Na2-H36=2.4941       Na3-Na2=3.5235       Na3-Na4=3.5630       
Na3-Na7=3.3085       Na3-Na8=3.1460       Na3-Cl13=2.9839      Na3-Cl14=2.8465      Na3-Cl15=2.5613      Na3-Cl16=2.5111      
Na3-O20=2.4061       Na4-Na3=3.5630       Na4-Na5=3.5435       Na4-Na8=3.4949       Na4-Cl14=2.4576      Na4-Cl15=2.4035      
Na4-Cl17=2.4515      Na5-Na4=3.5435       Na5-Na6=3.1804       Na5-Na7=3.2060       Na5-Na8=4.0276       Na5-Na9=3.3419       
Na5-Cl11=2.6107      Na5-Cl13=2.7329      Na5-Cl14=2.7000      Na5-Cl17=2.7252      Na5-Cl18=2.6718      Na6-Na1=3.8367       
Na6-Na5=3.1804       Na6-Na7=3.9477       Na6-Na9=3.9838       Na6-Cl11=2.5005      Na6-Cl13=3.0774      Na6-Cl18=2.5208      
Na6-Cl19=2.4724      Na7-Na2=3.3785       Na7-Na3=3.3085       Na7-Na5=3.2060       Na7-Na6=3.9477       Na7-Cl13=2.8461      
Na7-Cl14=2.6055      Na7-Cl16=2.4787      Na7-Cl18=2.4490      Na8-Na1=3.6669       Na8-Na3=3.1460       Na8-Na4=3.4949       
Na8-Na5=4.0276       Na8-Na9=3.2731       Na8-Cl12=2.5514      Na8-Cl13=2.6829      Na8-Cl15=2.6477      Na8-Cl17=2.8041      
Na8-O20=2.4052       Na9-Na1=3.8726       Na9-Na5=3.3419       Na9-Na6=3.9838       Na9-Na8=3.2731       Na9-Cl11=2.4205      
Na9-Cl12=2.4591      Na9-Cl17=2.5265      Cl10-Na1=2.5116      Cl10-Na2=2.4536      Cl11-Na5=2.6107      Cl11-Na6=2.5005      
Cl11-Na9=2.4205      Cl12-Na1=2.5539      Cl12-Na8=2.5514      Cl12-Na9=2.4591      Cl13-Na1=2.8539      Cl13-Na2=2.7797      
Cl13-Na3=2.9839      Cl13-Na5=2.7329      Cl13-Na6=3.0774      Cl13-Na7=2.8461      Cl13-Na8=2.6829      Cl14-Na3=2.8465      
Cl14-Na4=2.4576      Cl14-Na5=2.7000      Cl14-Na7=2.6055      Cl15-Na3=2.5613      Cl15-Na4=2.4035      Cl15-Na8=2.6477      
Cl16-Na2=2.4846      Cl16-Na3=2.5111      Cl16-Na7=2.4787      Cl17-Na4=2.4515      Cl17-Na5=2.7252      Cl17-Na8=2.8041      
Cl17-Na9=2.5265      Cl18-Na5=2.6718      Cl18-Na6=2.5208      Cl18-Na7=2.4490      Cl19-Na1=2.5954      Cl19-Na6=2.4724      
O20-Na3=2.4061       O20-Na8=2.4052       O20-H21=0.9801       O20-C22=1.4198       H21-O20=0.9801       C22-O20=1.4198       
C22-H23=1.0991       C22-H24=1.0898       C22-C25=1.5270       H23-C22=1.0991       H24-C22=1.0898       C25-C22=1.5270       
C25-H26=1.0927       C25-H27=1.0928       C25-C28=1.5273       H26-C25=1.0927       H27-C25=1.0928       C28-C25=1.5273       
C28-H29=1.0905       C28-H30=1.0923       C28-C31=1.5222       H29-C28=1.0905       H30-C28=1.0923       C31-C28=1.5222       
C31-H32=1.0886       C31-H33=1.0871       C31-H34=1.0866       H32-C31=1.0886       H33-C31=1.0871       H34-C31=1.0866       
O35-Na2=2.1115       O35-H36=0.9771       O35-H37=0.9617       H36-Na2=2.4941       H36-O35=0.9771       H37-O35=0.9617       
 C  H  Rav=1.0911 sigma=0.0036  Rmin=1.0866  Rmax=1.0991     9
 C  C  Rav=1.5255 sigma=0.0024  Rmin=1.5222  Rmax=1.5273     3
 O  H  Rav=0.9729 sigma=0.0081  Rmin=0.9617  Rmax=0.9801     3
 O  C  Rav=1.4198 sigma=0.0000  Rmin=1.4198  Rmax=1.4198     1
 Na H  Rav=2.4941 sigma=0.0000  Rmin=2.4941  Rmax=2.4941     1
 Na O  Rav=2.3076 sigma=0.1386  Rmin=2.1115  Rmax=2.4061     3
 Na Na Rav=3.5423 sigma=0.2799  Rmin=3.1460  Rmax=4.0276    18
 Cl Na Rav=2.6156 sigma=0.1671  Rmin=2.4035  Rmax=3.0774    34
 
 selected bond angles (degree)
 --------------------
Na6-Na1-Na2= 75.90             Na8-Na1-Na2= 80.52             Na8-Na1-Na6= 90.54             Na9-Na1-Na2=112.10             
Na9-Na1-Na6= 62.23             Na9-Na1-Na8= 51.37             Cl10-Na1-Na2= 45.03            Cl10-Na1-Na6=119.37            
Cl10-Na1-Na8= 91.70            Cl10-Na1-Na9=142.39            Cl12-Na1-Na2=124.58            Cl12-Na1-Na6=100.73            
Cl12-Na1-Na8= 44.06            Cl12-Na1-Na9= 38.54            Cl12-Na1-Cl10=121.22           Cl13-Na1-Na2= 51.06            
Cl13-Na1-Na6= 52.29            Cl13-Na1-Na8= 46.55            Cl13-Na1-Na9= 61.05            Cl13-Na1-Cl10= 89.56           
Cl13-Na1-Cl12= 82.68           Cl19-Na1-Na2= 81.98            Cl19-Na1-Na6= 39.61            Cl19-Na1-Na8=129.94            
Cl19-Na1-Na9= 94.46            Cl19-Na1-Cl10=107.66           Cl19-Na1-Cl12=129.72           Cl19-Na1-Cl13= 86.90           
Na3-Na2-Na1= 94.55             Na7-Na2-Na1=104.05             Na7-Na2-Na3= 57.24             Cl10-Na2-Na1= 46.40            
Cl10-Na2-Na3=103.11            Cl10-Na2-Na7=146.33            Cl13-Na2-Na1= 52.99            Cl13-Na2-Na3= 54.99            
Cl13-Na2-Na7= 54.00            Cl13-Na2-Cl10= 92.50           Cl16-Na2-Na1=137.47            Cl16-Na2-Na3= 45.45            
Cl16-Na2-Na7= 47.03            Cl16-Na2-Cl10=139.61           Cl16-Na2-Cl13= 86.59           O35-Na2-Na1= 90.28             
O35-Na2-Na3=124.56             O35-Na2-Na7= 68.01             O35-Na2-Cl10=118.89            O35-Na2-Cl13= 87.00            
O35-Na2-Cl16=101.40            H36-Na2-Na1= 68.27             H36-Na2-Na3=128.59             H36-Na2-Na7= 79.65             
H36-Na2-Cl10= 98.20            H36-Na2-Cl13= 78.07            H36-Na2-Cl16=120.90            H36-Na2-O35= 22.59             
Na4-Na3-Na2=131.64             Na7-Na3-Na2= 59.17             Na7-Na3-Na4= 89.59             Na8-Na3-Na2= 87.33             
Na8-Na3-Na4= 62.42             Na8-Na3-Na7=102.09             Cl13-Na3-Na2= 49.73            Cl13-Na3-Na4= 82.32            
Cl13-Na3-Na7= 53.48            Cl13-Na3-Na8= 51.83            Cl14-Na3-Na2=105.93            Cl14-Na3-Na4= 43.32            
Cl14-Na3-Na7= 49.39            Cl14-Na3-Na8= 90.00            Cl14-Na3-Cl13= 72.72           Cl15-Na3-Na2=140.28            
Cl15-Na3-Na4= 42.40            Cl15-Na3-Na7=131.16            Cl15-Na3-Na8= 54.11            Cl15-Na3-Cl13=101.56           
Cl15-Na3-Cl14= 85.35           Cl16-Na3-Na2= 44.84            Cl16-Na3-Na4=135.22            Cl16-Na3-Na7= 48.05            
Cl16-Na3-Na8=130.46            Cl16-Na3-Cl13= 81.83           Cl16-Na3-Cl14= 91.94           Cl16-Na3-Cl15=174.78           
O20-Na3-Na2= 66.51             O20-Na3-Na4=108.69             O20-Na3-Na7=119.36             O20-Na3-Na8= 49.15             
O20-Na3-Cl13= 71.87            O20-Na3-Cl14=137.43            O20-Na3-Cl15= 79.37            O20-Na3-Cl16=105.56            
Na5-Na4-Na3= 76.53             Na8-Na4-Na3= 52.93             Na8-Na4-Na5= 69.81             Cl14-Na4-Na3= 52.62            
Cl14-Na4-Na5= 49.52            Cl14-Na4-Na8= 89.15            Cl15-Na4-Na3= 45.94            Cl15-Na4-Na5=112.19            
Cl15-Na4-Na8= 49.18            Cl15-Na4-Cl14= 98.10           Cl17-Na4-Na3= 98.13            Cl17-Na4-Na5= 50.12            
Cl17-Na4-Na8= 52.79            Cl17-Na4-Cl14= 98.47           Cl17-Na4-Cl15= 99.23           Na6-Na5-Na4=147.89             
Na7-Na5-Na4= 91.61             Na7-Na5-Na6= 76.36             Na8-Na5-Na4= 54.53             Na8-Na5-Na6= 94.69             
Na8-Na5-Na7= 87.12             Na9-Na5-Na4= 89.29             Na9-Na5-Na6= 75.25             Na9-Na5-Na7=126.56             
Na9-Na5-Na8= 51.72             Cl11-Na5-Na4=132.02            Cl11-Na5-Na6= 49.98            Cl11-Na5-Na7=126.32            
Cl11-Na5-Na8= 94.96            Cl11-Na5-Na9= 45.98            Cl13-Na5-Na4= 86.25            Cl13-Na5-Na6= 62.18            
Cl13-Na5-Na7= 56.60            Cl13-Na5-Na8= 41.48            Cl13-Na5-Na9= 70.18            Cl13-Na5-Cl11= 91.77           
Cl14-Na5-Na4= 43.82            Cl14-Na5-Na6=126.85            Cl14-Na5-Na7= 51.49            Cl14-Na5-Na8= 75.32            
Cl14-Na5-Na9=125.45            Cl14-Na5-Cl11=169.86           Cl14-Na5-Cl13= 79.07           Cl17-Na5-Na4= 43.65            
Cl17-Na5-Na6=121.89            Cl17-Na5-Na7=124.93            Cl17-Na5-Na8= 44.02            Cl17-Na5-Na9= 47.90            
Cl17-Na5-Cl11= 88.39           Cl17-Na5-Cl13= 85.06           Cl17-Na5-Cl14= 86.52           Cl18-Na5-Na4=136.68            
Cl18-Na5-Na6= 50.11            Cl18-Na5-Na7= 48.20            Cl18-Na5-Na8=124.46            Cl18-Na5-Na9=125.36            
Cl18-Na5-Cl11= 90.30           Cl18-Na5-Cl13= 83.19           Cl18-Na5-Cl14= 92.88           Cl18-Na5-Cl17=168.14           
Na5-Na6-Na1= 92.27             Na7-Na6-Na1= 87.76             Na7-Na6-Na5= 52.11             Na9-Na6-Na1= 59.33             
Na9-Na6-Na5= 54.22             Na9-Na6-Na7= 95.03             Cl11-Na6-Na1= 93.79            Cl11-Na6-Na5= 53.09            
Cl11-Na6-Na7=105.19            Cl11-Na6-Na9= 35.28            Cl13-Na6-Na1= 47.20            Cl13-Na6-Na5= 51.76            
Cl13-Na6-Na7= 45.75            Cl13-Na6-Na9= 58.26            Cl13-Na6-Cl11= 86.28           Cl18-Na6-Na1=124.28            
Cl18-Na6-Na5= 54.41            Cl18-Na6-Na7= 36.78            Cl18-Na6-Na9=108.63            Cl18-Na6-Cl11= 96.47           
Cl18-Na6-Cl13= 79.04           Cl19-Na6-Na1= 42.01            Cl19-Na6-Na5=133.99            Cl19-Na6-Na7=109.04            
Cl19-Na6-Na9= 93.82            Cl19-Na6-Cl11=120.21           Cl19-Na6-Cl13= 84.33           Cl19-Na6-Cl18=138.49           
Na3-Na7-Na2= 63.58             Na5-Na7-Na2=104.86             Na5-Na7-Na3= 84.98             Na6-Na7-Na2= 75.36             
Na6-Na7-Na3=108.13             Na6-Na7-Na5= 51.53             Cl13-Na7-Na2= 52.20            Cl13-Na7-Na3= 57.41            
Cl13-Na7-Na5= 53.29            Cl13-Na7-Na6= 50.76            Cl14-Na7-Na2=116.37            Cl14-Na7-Na3= 56.03            
Cl14-Na7-Na5= 54.18            Cl14-Na7-Na6=105.02            Cl14-Na7-Cl13= 78.61           Cl16-Na7-Na2= 47.18            
Cl16-Na7-Na3= 48.89            Cl16-Na7-Na5=131.69            Cl16-Na7-Na6=122.45            Cl16-Na7-Cl13= 85.26           
Cl16-Na7-Cl14= 98.72           Cl18-Na7-Na2=110.70            Cl18-Na7-Na3=137.33            Cl18-Na7-Na5= 54.42            
Cl18-Na7-Na6= 38.05            Cl18-Na7-Cl13= 84.97           Cl18-Na7-Cl14=100.69           Cl18-Na7-Cl16=156.06           
Na3-Na8-Na1= 97.54             Na4-Na8-Na1=137.00             Na4-Na8-Na3= 64.65             Na5-Na8-Na1= 82.48             
Na5-Na8-Na3= 74.55             Na5-Na8-Na4= 55.66             Na9-Na8-Na1= 67.56             Na9-Na8-Na3=126.52             
Na9-Na8-Na4= 91.26             Na9-Na8-Na5= 53.27             Cl12-Na8-Na1= 44.12            Cl12-Na8-Na3=141.64            
Cl12-Na8-Na4=138.44            Cl12-Na8-Na5= 95.11            Cl12-Na8-Na9= 48.00            Cl13-Na8-Na1= 50.56            
Cl13-Na8-Na3= 60.97            Cl13-Na8-Na4= 88.00            Cl13-Na8-Na5= 42.43            Cl13-Na8-Na9= 71.86            
Cl13-Na8-Cl12= 86.24           Cl15-Na8-Na1=148.24            Cl15-Na8-Na3= 51.60            Cl15-Na8-Na4= 43.39            
Cl15-Na8-Na5= 94.13            Cl15-Na8-Na9=133.74            Cl15-Na8-Cl12=165.94           Cl15-Na8-Cl13=107.70           
Cl17-Na8-Na1=111.21            Cl17-Na8-Na3=101.16            Cl17-Na8-Na4= 44.13            Cl17-Na8-Na5= 42.48            
Cl17-Na8-Na9= 48.38            Cl17-Na8-Cl12= 94.33           Cl17-Na8-Cl13= 84.48           Cl17-Na8-Cl15= 85.38           
O20-Na8-Na1= 75.06             O20-Na8-Na3= 49.18             O20-Na8-Na4=110.84             O20-Na8-Na5=113.98             
O20-Na8-Na9=141.51             O20-Na8-Cl12=107.99            O20-Na8-Cl13= 77.66            O20-Na8-Cl15= 77.67            
O20-Na8-Cl17=150.15            Na5-Na9-Na1= 89.20             Na6-Na9-Na1= 58.44             Na6-Na9-Na5= 50.54             
Na8-Na9-Na1= 61.07             Na8-Na9-Na5= 75.01             Na8-Na9-Na6= 94.07             Cl11-Na9-Na1= 94.24            
Cl11-Na9-Na5= 50.86            Cl11-Na9-Na6= 36.63            Cl11-Na9-Na8=121.52            Cl12-Na9-Na1= 40.32            
Cl12-Na9-Na5=116.56            Cl12-Na9-Na6= 98.73            Cl12-Na9-Na8= 50.45            Cl12-Na9-Cl11=134.30           
Cl17-Na9-Na1=112.12            Cl17-Na9-Na5= 53.16            Cl17-Na9-Na6=102.76            Cl17-Na9-Na8= 56.06            
Cl17-Na9-Cl11= 97.51           Cl17-Na9-Cl12=104.08           Na2-Cl10-Na1= 88.56            
 
 selected dihedral angles (degree)
 ---------------------------------
Na3-Na2-Na1-Na6= 91.25        Na3-Na2-Na1-Na8=358.28        Na3-Na2-Na1-Na9= 39.61        Na3-Na2-Na1-Cl10=256.20       
Na3-Na2-Na1-Cl12=357.81       Na3-Na2-Na1-Cl13= 38.68       Na3-Na2-Na1-Cl19=131.18       Na7-Na2-Na1-Na6= 33.91        
Na7-Na2-Na1-Na8=300.94        Na7-Na2-Na1-Na9=342.27        Na7-Na2-Na1-Cl10=198.86       Na7-Na2-Na1-Cl12=300.47       
Na7-Na2-Na1-Cl13=341.34       Na7-Na2-Na1-Cl19= 73.84       Cl10-Na2-Na1-Na6=195.05       Cl10-Na2-Na1-Na8=102.07       
Cl10-Na2-Na1-Na9=143.40       Cl10-Na2-Na1-Cl12=101.60      Cl10-Na2-Na1-Cl13=142.48      Cl10-Na2-Na1-Cl19=234.98      
Cl13-Na2-Na1-Na6= 52.57       Cl13-Na2-Na1-Na8=319.59       Cl13-Na2-Na1-Na9=  0.92       Cl13-Na2-Na1-Cl10=217.52      
Cl13-Na2-Na1-Cl12=319.12      Cl13-Na2-Na1-Cl19= 92.50      Cl16-Na2-Na1-Na6= 73.86       Cl16-Na2-Na1-Na8=340.89       
Cl16-Na2-Na1-Na9= 22.22       Cl16-Na2-Na1-Cl10=238.81      Cl16-Na2-Na1-Cl12=340.42      Cl16-Na2-Na1-Cl13= 21.29      
Cl16-Na2-Na1-Cl19=113.79      O35-Na2-Na1-Na6=326.54        O35-Na2-Na1-Na8=233.57        O35-Na2-Na1-Na9=274.90        
O35-Na2-Na1-Cl10=131.49       O35-Na2-Na1-Cl12=233.10       O35-Na2-Na1-Cl13=273.97       O35-Na2-Na1-Cl19=  6.47       
H36-Na2-Na1-Na6=321.32        H36-Na2-Na1-Na8=228.34        H36-Na2-Na1-Na9=269.67        H36-Na2-Na1-Cl10=126.27       
H36-Na2-Na1-Cl12=227.87       H36-Na2-Na1-Cl13=268.75       H36-Na2-Na1-Cl19=  1.25       Na4-Na3-Na2-Na1=313.40        
Na4-Na3-Na2-Na7= 57.20        Na4-Na3-Na2-Cl10=267.17       Na4-Na3-Na2-Cl13=350.95       Na4-Na3-Na2-Cl16=116.93       
Na4-Na3-Na2-O35= 46.89        Na4-Na3-Na2-H36= 19.09        Na7-Na3-Na2-Na1=256.21        Na7-Na3-Na2-Cl10=209.97       
Na7-Na3-Na2-Cl13=293.75       Na7-Na3-Na2-Cl16= 59.74       Na7-Na3-Na2-O35=349.69        Na7-Na3-Na2-H36=321.89        
Na8-Na3-Na2-Na1=  1.98        Na8-Na3-Na2-Na7=105.78        Na8-Na3-Na2-Cl10=315.75       Na8-Na3-Na2-Cl13= 39.53       
Na8-Na3-Na2-Cl16=165.51       Na8-Na3-Na2-O35= 95.46        Na8-Na3-Na2-H36= 67.67        Cl13-Na3-Na2-Na1=322.46       
Cl13-Na3-Na2-Na7= 66.25       Cl13-Na3-Na2-Cl10=276.23      Cl13-Na3-Na2-Cl16=125.99      Cl13-Na3-Na2-O35= 55.94       
Cl13-Na3-Na2-H36= 28.14       Cl14-Na3-Na2-Na1=272.75       Cl14-Na3-Na2-Na7= 16.54       Cl14-Na3-Na2-Cl10=226.52      
Cl14-Na3-Na2-Cl13=310.29      Cl14-Na3-Na2-Cl16= 76.28      Cl14-Na3-Na2-O35=  6.23       Cl14-Na3-Na2-H36=338.44       
Cl15-Na3-Na2-Na1= 14.97       Cl15-Na3-Na2-Na7=118.77       Cl15-Na3-Na2-Cl10=328.74      Cl15-Na3-Na2-Cl13= 52.51      
Cl15-Na3-Na2-Cl16=178.50      Cl15-Na3-Na2-O35=108.45       Cl15-Na3-Na2-H36= 80.66       Cl16-Na3-Na2-Na1=196.47       
Cl16-Na3-Na2-Na7=300.26       Cl16-Na3-Na2-Cl10=150.24      Cl16-Na3-Na2-Cl13=234.01      Cl16-Na3-Na2-O35=289.95       
Cl16-Na3-Na2-H36=262.16       O20-Na3-Na2-Na1= 48.07        O20-Na3-Na2-Na7=151.86        O20-Na3-Na2-Cl10=  1.84       
O20-Na3-Na2-Cl13= 85.61       O20-Na3-Na2-Cl16=211.60       O20-Na3-Na2-O35=141.55        O20-Na3-Na2-H36=113.75        
Na5-Na4-Na3-Na2=342.98        Na5-Na4-Na3-Na7= 29.18        Na5-Na4-Na3-Na8=285.30        Na5-Na4-Na3-Cl13=336.02       
Na5-Na4-Na3-Cl14= 48.93       Na5-Na4-Na3-Cl15=219.43       Na5-Na4-Na3-Cl16= 46.17       Na5-Na4-Na3-O20=268.17        
Na8-Na4-Na3-Na2= 57.68        Na8-Na4-Na3-Na7=103.88        Na8-Na4-Na3-Cl13= 50.72       Na8-Na4-Na3-Cl14=123.63       
Na8-Na4-Na3-Cl15=294.13       Na8-Na4-Na3-Cl16=120.87       Na8-Na4-Na3-O20=342.87        Cl14-Na4-Na3-Na2=294.05       
Cl14-Na4-Na3-Na7=340.26       Cl14-Na4-Na3-Na8=236.37       Cl14-Na4-Na3-Cl13=287.09      Cl14-Na4-Na3-Cl15=170.51      
Cl14-Na4-Na3-Cl16=357.24      Cl14-Na4-Na3-O20=219.25       Cl15-Na4-Na3-Na2=123.54       Cl15-Na4-Na3-Na7=169.75       
Cl15-Na4-Na3-Na8= 65.87       Cl15-Na4-Na3-Cl13=116.59      Cl15-Na4-Na3-Cl14=189.49      Cl15-Na4-Na3-Cl16=186.74      
Cl15-Na4-Na3-O20= 48.74       Cl17-Na4-Na3-Na2= 28.53       Cl17-Na4-Na3-Na7= 74.74       Cl17-Na4-Na3-Na8=330.86       
Cl17-Na4-Na3-Cl13= 21.58      Cl17-Na4-Na3-Cl14= 94.48      Cl17-Na4-Na3-Cl15=264.99      Cl17-Na4-Na3-Cl16= 91.73      
Cl17-Na4-Na3-O20=313.73       Na6-Na5-Na4-Na3= 36.25        Na6-Na5-Na4-Na8=341.17        Na6-Na5-Na4-Cl14= 88.21       
Na6-Na5-Na4-Cl15=  6.72       Na6-Na5-Na4-Cl17=283.33       Na7-Na5-Na4-Na3=329.78        Na7-Na5-Na4-Na8=274.69        
Na7-Na5-Na4-Cl14= 21.73       Na7-Na5-Na4-Cl15=300.24       Na7-Na5-Na4-Cl17=216.85       Na8-Na5-Na4-Na3= 55.09        
Na8-Na5-Na4-Cl14=107.04       Na8-Na5-Na4-Cl15= 25.55       Na8-Na5-Na4-Cl17=302.16       Na9-Na5-Na4-Na3= 96.33        
Na9-Na5-Na4-Na8= 41.24        Na9-Na5-Na4-Cl14=148.28       Na9-Na5-Na4-Cl15= 66.80       Na9-Na5-Na4-Cl17=343.40       
Cl11-Na5-Na4-Na3=115.15       Cl11-Na5-Na4-Na8= 60.07       Cl11-Na5-Na4-Cl14=167.11      Cl11-Na5-Na4-Cl15= 85.62      
Cl11-Na5-Na4-Cl17=  2.22      Cl13-Na5-Na4-Na3= 26.15       Cl13-Na5-Na4-Na8=331.06       Cl13-Na5-Na4-Cl14= 78.11      
Cl13-Na5-Na4-Cl15=356.62      Cl13-Na5-Na4-Cl17=273.22      Cl14-Na5-Na4-Na3=308.05       Cl14-Na5-Na4-Na8=252.96       
Cl14-Na5-Na4-Cl15=278.51      Cl14-Na5-Na4-Cl17=195.12      Cl17-Na5-Na4-Na3=112.93       Cl17-Na5-Na4-Na8= 57.84       
Cl17-Na5-Na4-Cl14=164.88      Cl17-Na5-Na4-Cl15= 83.39      Cl18-Na5-Na4-Na3=310.19       Cl18-Na5-Na4-Na8=255.11       
Cl18-Na5-Na4-Cl14=  2.15      Cl18-Na5-Na4-Cl15=280.66      Cl18-Na5-Na4-Cl17=197.26      Na5-Na6-Na1-Na2=280.46        
Na5-Na6-Na1-Na8=  0.54        Na5-Na6-Na1-Na9= 45.26        Na5-Na6-Na1-Cl10=268.29       Na5-Na6-Na1-Cl12= 43.69       
Na5-Na6-Na1-Cl13=331.78       Na5-Na6-Na1-Cl19=185.99       Na7-Na6-Na1-Na2=332.39        Na7-Na6-Na1-Na8= 52.47        
Na7-Na6-Na1-Na9= 97.19        Na7-Na6-Na1-Cl10=320.22       Na7-Na6-Na1-Cl12= 95.62       Na7-Na6-Na1-Cl13= 23.71       
Na7-Na6-Na1-Cl19=237.92       Na9-Na6-Na1-Na2=235.20        Na9-Na6-Na1-Na8=315.28        Na9-Na6-Na1-Cl10=223.03       
Na9-Na6-Na1-Cl12=358.43       Na9-Na6-Na1-Cl13=286.52       Na9-Na6-Na1-Cl19=140.73       Cl11-Na6-Na1-Na2=227.31       
Cl11-Na6-Na1-Na8=307.39       Cl11-Na6-Na1-Na9=352.11       Cl11-Na6-Na1-Cl10=215.14      Cl11-Na6-Na1-Cl12=350.54      
Cl11-Na6-Na1-Cl13=278.63      Cl11-Na6-Na1-Cl19=132.84      Cl13-Na6-Na1-Na2=308.68       Cl13-Na6-Na1-Na8= 28.76       
Cl13-Na6-Na1-Na9= 73.48       Cl13-Na6-Na1-Cl10=296.51      Cl13-Na6-Na1-Cl12= 71.91      Cl13-Na6-Na1-Cl19=214.21      
Cl18-Na6-Na1-Na2=327.78       Cl18-Na6-Na1-Na8= 47.87       Cl18-Na6-Na1-Na9= 92.59       Cl18-Na6-Na1-Cl10=315.62      
Cl18-Na6-Na1-Cl12= 91.02      Cl18-Na6-Na1-Cl13= 19.11      Cl18-Na6-Na1-Cl19=233.32      Cl19-Na6-Na1-Na2= 94.47       
Cl19-Na6-Na1-Na8=174.55       Cl19-Na6-Na1-Na9=219.27       Cl19-Na6-Na1-Cl10= 82.30      Cl19-Na6-Na1-Cl12=217.70      
Cl19-Na6-Na1-Cl13=145.79      Na1-Na6-Na5-Na4= 14.80        Na1-Na6-Na5-Na7= 85.39        Na1-Na6-Na5-Na8=359.51        
Na1-Na6-Na5-Na9=311.14        Na1-Na6-Na5-Cl11=266.96       Na1-Na6-Na5-Cl13= 26.22       Na1-Na6-Na5-Cl14= 74.66       
Na1-Na6-Na5-Cl17=322.51       Na1-Na6-Na5-Cl18=131.67       Na7-Na6-Na5-Na4=289.41        Na7-Na6-Na5-Na8=274.12        
Na7-Na6-Na5-Na9=225.76        Na7-Na6-Na5-Cl11=181.58       Na7-Na6-Na5-Cl13=300.83       Na7-Na6-Na5-Cl14=349.27       
Na7-Na6-Na5-Cl17=237.12       Na7-Na6-Na5-Cl18= 46.28       Na9-Na6-Na5-Na4= 63.66        Na9-Na6-Na5-Na7=134.24        
Na9-Na6-Na5-Na8= 48.36        Na9-Na6-Na5-Cl11=315.82       Na9-Na6-Na5-Cl13= 75.07       Na9-Na6-Na5-Cl14=123.52       
Na9-Na6-Na5-Cl17= 11.37       Na9-Na6-Na5-Cl18=180.53       Cl11-Na6-Na5-Na4=107.84       Cl11-Na6-Na5-Na7=178.42       
Cl11-Na6-Na5-Na8= 92.54       Cl11-Na6-Na5-Na9= 44.18       Cl11-Na6-Na5-Cl13=119.25      Cl11-Na6-Na5-Cl14=167.70      
Cl11-Na6-Na5-Cl17= 55.55      Cl11-Na6-Na5-Cl18=224.71      Cl13-Na6-Na5-Na4=348.58       Cl13-Na6-Na5-Na7= 59.17       
Cl13-Na6-Na5-Na8=333.29       Cl13-Na6-Na5-Na9=284.93       Cl13-Na6-Na5-Cl11=240.75      Cl13-Na6-Na5-Cl14= 48.44      
Cl13-Na6-Na5-Cl17=296.29      Cl13-Na6-Na5-Cl18=105.45      Cl18-Na6-Na5-Na4=243.13       Cl18-Na6-Na5-Na7=313.72       
Cl18-Na6-Na5-Na8=227.84       Cl18-Na6-Na5-Na9=179.47       Cl18-Na6-Na5-Cl11=135.29      Cl18-Na6-Na5-Cl13=254.55      
Cl18-Na6-Na5-Cl14=302.99      Cl18-Na6-Na5-Cl17=190.84      Cl19-Na6-Na5-Na4=  9.23       Cl19-Na6-Na5-Na7= 79.82       
Cl19-Na6-Na5-Na8=353.93       Cl19-Na6-Na5-Na9=305.57       Cl19-Na6-Na5-Cl11=261.39      Cl19-Na6-Na5-Cl13= 20.65      
Cl19-Na6-Na5-Cl14= 69.09      Cl19-Na6-Na5-Cl17=316.94      Cl19-Na6-Na5-Cl18=126.10      Na3-Na7-Na2-Na1= 86.34        
Na3-Na7-Na2-Cl10= 61.36       Na3-Na7-Na2-Cl13= 67.93       Na3-Na7-Na2-Cl16=302.73       Na3-Na7-Na2-O35=170.85        
Na3-Na7-Na2-H36=150.64        Na5-Na7-Na2-Na1=  9.81        Na5-Na7-Na2-Na3=283.47        Na5-Na7-Na2-Cl10=344.83       
Na5-Na7-Na2-Cl13=351.40       Na5-Na7-Na2-Cl16=226.19       Na5-Na7-Na2-O35= 94.32        Na5-Na7-Na2-H36= 74.10        
Na6-Na7-Na2-Na1=327.08        Na6-Na7-Na2-Na3=240.74        Na6-Na7-Na2-Cl10=302.10       Na6-Na7-Na2-Cl13=308.67       
Na6-Na7-Na2-Cl16=183.47       Na6-Na7-Na2-O35= 51.59        Na6-Na7-Na2-H36= 31.38        Cl13-Na7-Na2-Na1= 18.41       
Cl13-Na7-Na2-Na3=292.07       Cl13-Na7-Na2-Cl10=353.43      Cl13-Na7-Na2-Cl16=234.80      Cl13-Na7-Na2-O35=102.92       
Cl13-Na7-Na2-H36= 82.71       Cl14-Na7-Na2-Na1= 66.83       Cl14-Na7-Na2-Na3=340.50       Cl14-Na7-Na2-Cl10= 41.85      
Cl14-Na7-Na2-Cl13= 48.43      Cl14-Na7-Na2-Cl16=283.22      Cl14-Na7-Na2-O35=151.35       Cl14-Na7-Na2-H36=131.13       
Cl16-Na7-Na2-Na1=143.61       Cl16-Na7-Na2-Na3= 57.27       Cl16-Na7-Na2-Cl10=118.63      Cl16-Na7-Na2-Cl13=125.20      
Cl16-Na7-Na2-O35=228.12       Cl16-Na7-Na2-H36=207.91       Cl18-Na7-Na2-Na1=312.72       Cl18-Na7-Na2-Na3=226.38       
Cl18-Na7-Na2-Cl10=287.74      Cl18-Na7-Na2-Cl13=294.31      Cl18-Na7-Na2-Cl16=169.10      Cl18-Na7-Na2-O35= 37.23       
Cl18-Na7-Na2-H36= 17.01       Na2-Na7-Na3-Na4=218.92        Na2-Na7-Na3-Na8=280.56        Na2-Na7-Na3-Cl13=299.65       
Na2-Na7-Na3-Cl14=201.14       Na2-Na7-Na3-Cl15=228.09       Na2-Na7-Na3-Cl16= 54.98       Na2-Na7-Na3-O20=330.25        
Na5-Na7-Na3-Na2=109.34        Na5-Na7-Na3-Na4=328.26        Na5-Na7-Na3-Na8= 29.90        Na5-Na7-Na3-Cl13= 48.99       
Na5-Na7-Na3-Cl14=310.48       Na5-Na7-Na3-Cl15=337.43       Na5-Na7-Na3-Cl16=164.32       Na5-Na7-Na3-O20= 79.59        
Na6-Na7-Na3-Na2= 62.65        Na6-Na7-Na3-Na4=281.56        Na6-Na7-Na3-Na8=343.21        Na6-Na7-Na3-Cl13=  2.30       
Na6-Na7-Na3-Cl14=263.79       Na6-Na7-Na3-Cl15=290.73       Na6-Na7-Na3-Cl16=117.62       Na6-Na7-Na3-O20= 32.89        
Cl13-Na7-Na3-Na2= 60.35       Cl13-Na7-Na3-Na4=279.26       Cl13-Na7-Na3-Na8=340.91       Cl13-Na7-Na3-Cl14=261.49      
Cl13-Na7-Na3-Cl15=288.43      Cl13-Na7-Na3-Cl16=115.32      Cl13-Na7-Na3-O20= 30.59       Cl14-Na7-Na3-Na2=158.86       
Cl14-Na7-Na3-Na4= 17.78       Cl14-Na7-Na3-Na8= 79.42       Cl14-Na7-Na3-Cl13= 98.51      Cl14-Na7-Na3-Cl15= 26.95      
Cl14-Na7-Na3-Cl16=213.84      Cl14-Na7-Na3-O20=129.10       Cl16-Na7-Na3-Na2=305.02       Cl16-Na7-Na3-Na4=163.94       
Cl16-Na7-Na3-Na8=225.58       Cl16-Na7-Na3-Cl13=244.68      Cl16-Na7-Na3-Cl14=146.16      Cl16-Na7-Na3-Cl15=173.11      
Cl16-Na7-Na3-O20=275.27       Cl18-Na7-Na3-Na2= 92.49       Cl18-Na7-Na3-Na4=311.40       Cl18-Na7-Na3-Na8= 13.05       
Cl18-Na7-Na3-Cl13= 32.14      Cl18-Na7-Na3-Cl14=293.63      Cl18-Na7-Na3-Cl15=320.57      Cl18-Na7-Na3-Cl16=147.46      
Cl18-Na7-Na3-O20= 62.73       Na2-Na7-Na5-Na4= 92.92        Na2-Na7-Na5-Na6=303.01        Na2-Na7-Na5-Na8= 38.55        
Na2-Na7-Na5-Na9=  2.60        Na2-Na7-Na5-Cl11=304.51       Na2-Na7-Na5-Cl13=  8.48       Na2-Na7-Na5-Cl14=112.04       
Na2-Na7-Na5-Cl17= 62.59       Na2-Na7-Na5-Cl18=254.95       Na3-Na7-Na5-Na4= 31.95        Na3-Na7-Na5-Na6=242.05        
Na3-Na7-Na5-Na8=337.59        Na3-Na7-Na5-Na9=301.64        Na3-Na7-Na5-Cl11=243.55       Na3-Na7-Na5-Cl13=307.51       
Na3-Na7-Na5-Cl14= 51.08       Na3-Na7-Na5-Cl17=  1.63       Na3-Na7-Na5-Cl18=193.98       Na6-Na7-Na5-Na4=149.90        
Na6-Na7-Na5-Na8= 95.54        Na6-Na7-Na5-Na9= 59.59        Na6-Na7-Na5-Cl11=  1.50       Na6-Na7-Na5-Cl13= 65.46       
Na6-Na7-Na5-Cl14=169.03       Na6-Na7-Na5-Cl17=119.58       Na6-Na7-Na5-Cl18=311.93       Cl13-Na7-Na5-Na4= 84.44       
Cl13-Na7-Na5-Na6=294.54       Cl13-Na7-Na5-Na8= 30.08       Cl13-Na7-Na5-Na9=354.13       Cl13-Na7-Na5-Cl11=296.03      
Cl13-Na7-Na5-Cl14=103.56      Cl13-Na7-Na5-Cl17= 54.11      Cl13-Na7-Na5-Cl18=246.47      Cl14-Na7-Na5-Na4=340.88       
Cl14-Na7-Na5-Na6=190.97       Cl14-Na7-Na5-Na8=286.51       Cl14-Na7-Na5-Na9=250.57       Cl14-Na7-Na5-Cl11=192.47      
Cl14-Na7-Na5-Cl13=256.44      Cl14-Na7-Na5-Cl17=310.55      Cl14-Na7-Na5-Cl18=142.91      Cl16-Na7-Na5-Na4= 47.78       
Cl16-Na7-Na5-Na6=257.87       Cl16-Na7-Na5-Na8=353.42       Cl16-Na7-Na5-Na9=317.47       Cl16-Na7-Na5-Cl11=259.37      
Cl16-Na7-Na5-Cl13=323.34      Cl16-Na7-Na5-Cl14= 66.90      Cl16-Na7-Na5-Cl17= 17.45      Cl16-Na7-Na5-Cl18=209.81      
Cl18-Na7-Na5-Na4=197.97       Cl18-Na7-Na5-Na6= 48.07       Cl18-Na7-Na5-Na8=143.61       Cl18-Na7-Na5-Na9=107.66       
Cl18-Na7-Na5-Cl11= 49.56      Cl18-Na7-Na5-Cl13=113.53      Cl18-Na7-Na5-Cl14=217.09      Cl18-Na7-Na5-Cl17=167.64      
Na2-Na7-Na6-Na1= 28.48        Na2-Na7-Na6-Na5=123.11        Na2-Na7-Na6-Na9= 87.42        Na2-Na7-Na6-Cl11=121.80       
Na2-Na7-Na6-Cl13= 52.80       Na2-Na7-Na6-Cl18=202.12       Na2-Na7-Na6-Cl19=351.62       Na3-Na7-Na6-Na1=333.18        
Na3-Na7-Na6-Na5= 67.81        Na3-Na7-Na6-Na9= 32.12        Na3-Na7-Na6-Cl11= 66.50       Na3-Na7-Na6-Cl13=357.50       
Na3-Na7-Na6-Cl18=146.82       Na3-Na7-Na6-Cl19=296.32       Na5-Na7-Na6-Na1=265.37        Na5-Na7-Na6-Na9=324.31        
Na5-Na7-Na6-Cl11=358.69       Na5-Na7-Na6-Cl13=289.69       Na5-Na7-Na6-Cl18= 79.01       Na5-Na7-Na6-Cl19=228.51       
Cl13-Na7-Na6-Na1=335.68       Cl13-Na7-Na6-Na5= 70.31       Cl13-Na7-Na6-Na9= 34.62       Cl13-Na7-Na6-Cl11= 69.01      
Cl13-Na7-Na6-Cl18=149.32      Cl13-Na7-Na6-Cl19=298.82      Cl14-Na7-Na6-Na1=274.57       Cl14-Na7-Na6-Na5=  9.20       
Cl14-Na7-Na6-Na9=333.51       Cl14-Na7-Na6-Cl11=  7.89      Cl14-Na7-Na6-Cl13=298.89      Cl14-Na7-Na6-Cl18= 88.21      
Cl14-Na7-Na6-Cl19=237.71      Cl16-Na7-Na6-Na1= 25.46       Cl16-Na7-Na6-Na5=120.09       Cl16-Na7-Na6-Na9= 84.41       
Cl16-Na7-Na6-Cl11=118.79      Cl16-Na7-Na6-Cl13= 49.78      Cl16-Na7-Na6-Cl18=199.11      Cl16-Na7-Na6-Cl19=348.60      
Cl18-Na7-Na6-Na1=186.36       Cl18-Na7-Na6-Na5=280.99       Cl18-Na7-Na6-Na9=245.30       Cl18-Na7-Na6-Cl11=279.68      
Cl18-Na7-Na6-Cl13=210.68      Cl18-Na7-Na6-Cl19=149.50      Na3-Na8-Na1-Na2=  1.94        Na3-Na8-Na1-Na6=286.33        
Na3-Na8-Na1-Na9=233.50        Na3-Na8-Na1-Cl10= 45.74       Na3-Na8-Na1-Cl12=181.38       Na3-Na8-Na1-Cl13=317.96       
Na3-Na8-Na1-Cl19=290.86       Na4-Na8-Na1-Na2= 62.51        Na4-Na8-Na1-Na6=346.90        Na4-Na8-Na1-Na9=294.07        
Na4-Na8-Na1-Cl10=106.31       Na4-Na8-Na1-Cl12=241.95       Na4-Na8-Na1-Cl13= 18.53       Na4-Na8-Na1-Cl19=351.43       
Na5-Na8-Na1-Na2= 75.18        Na5-Na8-Na1-Na6=359.57        Na5-Na8-Na1-Na9=306.73        Na5-Na8-Na1-Cl10=118.98       
Na5-Na8-Na1-Cl12=254.62       Na5-Na8-Na1-Cl13= 31.19       Na5-Na8-Na1-Cl19=  4.10       Na9-Na8-Na1-Na2=128.44        
Na9-Na8-Na1-Na6= 52.84        Na9-Na8-Na1-Cl10=172.24       Na9-Na8-Na1-Cl12=307.89       Na9-Na8-Na1-Cl13= 84.46       
Na9-Na8-Na1-Cl19= 57.36       Cl12-Na8-Na1-Na2=180.56       Cl12-Na8-Na1-Na6=104.95       Cl12-Na8-Na1-Na9= 52.11       
Cl12-Na8-Na1-Cl10=224.36      Cl12-Na8-Na1-Cl13=136.58      Cl12-Na8-Na1-Cl19=109.48      Cl13-Na8-Na1-Na2= 43.98       
Cl13-Na8-Na1-Na6=328.37       Cl13-Na8-Na1-Na9=275.54       Cl13-Na8-Na1-Cl10= 87.78      Cl13-Na8-Na1-Cl12=223.42      
Cl13-Na8-Na1-Cl19=332.90      Cl15-Na8-Na1-Na2=349.49       Cl15-Na8-Na1-Na6=273.88       Cl15-Na8-Na1-Na9=221.05       
Cl15-Na8-Na1-Cl10= 33.29      Cl15-Na8-Na1-Cl12=168.93      Cl15-Na8-Na1-Cl13=305.51      Cl15-Na8-Na1-Cl19=278.41      
Cl17-Na8-Na1-Na2=107.06       Cl17-Na8-Na1-Na6= 31.45       Cl17-Na8-Na1-Na9=338.61       Cl17-Na8-Na1-Cl10=150.86      
Cl17-Na8-Na1-Cl12=286.50      Cl17-Na8-Na1-Cl13= 63.08      Cl17-Na8-Na1-Cl19= 35.98      O20-Na8-Na1-Na2=317.82        
O20-Na8-Na1-Na6=242.21        O20-Na8-Na1-Na9=189.37        O20-Na8-Na1-Cl10=  1.62       O20-Na8-Na1-Cl12=137.26       
O20-Na8-Na1-Cl13=273.83       O20-Na8-Na1-Cl19=246.74       Na1-Na8-Na3-Na2=358.11        Na1-Na8-Na3-Na4=138.90        
Na1-Na8-Na3-Na7= 55.80        Na1-Na8-Na3-Cl13= 36.26       Na1-Na8-Na3-Cl14=104.06       Na1-Na8-Na3-Cl15=188.33       
Na1-Na8-Na3-Cl16= 11.52       Na1-Na8-Na3-O20=297.26        Na4-Na8-Na3-Na2=219.21        Na4-Na8-Na3-Na7=276.90        
Na4-Na8-Na3-Cl13=257.36       Na4-Na8-Na3-Cl14=325.16       Na4-Na8-Na3-Cl15= 49.42       Na4-Na8-Na3-Cl16=232.62       
Na4-Na8-Na3-O20=158.36        Na5-Na8-Na3-Na2=278.11        Na5-Na8-Na3-Na4= 58.89        Na5-Na8-Na3-Na7=335.79        
Na5-Na8-Na3-Cl13=316.25       Na5-Na8-Na3-Cl14= 24.05       Na5-Na8-Na3-Cl15=108.32       Na5-Na8-Na3-Cl16=291.51       
Na5-Na8-Na3-O20=217.25        Na9-Na8-Na3-Na2=290.51        Na9-Na8-Na3-Na4= 71.30        Na9-Na8-Na3-Na7=348.20        
Na9-Na8-Na3-Cl13=328.66       Na9-Na8-Na3-Cl14= 36.46       Na9-Na8-Na3-Cl15=120.73       Na9-Na8-Na3-Cl16=303.92       
Na9-Na8-Na3-O20=229.66        Cl12-Na8-Na3-Na2=356.56       Cl12-Na8-Na3-Na4=137.35       Cl12-Na8-Na3-Na7= 54.25       
Cl12-Na8-Na3-Cl13= 34.71      Cl12-Na8-Na3-Cl14=102.51      Cl12-Na8-Na3-Cl15=186.77      Cl12-Na8-Na3-Cl16=  9.97      
Cl12-Na8-Na3-O20=295.71       Cl13-Na8-Na3-Na2=321.85       Cl13-Na8-Na3-Na4=102.64       Cl13-Na8-Na3-Na7= 19.54       
Cl13-Na8-Na3-Cl14= 67.80      Cl13-Na8-Na3-Cl15=152.06      Cl13-Na8-Na3-Cl16=335.26      Cl13-Na8-Na3-O20=261.00       
Cl15-Na8-Na3-Na2=169.79       Cl15-Na8-Na3-Na4=310.58       Cl15-Na8-Na3-Na7=227.47       Cl15-Na8-Na3-Cl13=207.94      
Cl15-Na8-Na3-Cl14=275.74      Cl15-Na8-Na3-Cl16=183.19      Cl15-Na8-Na3-O20=108.93       Cl17-Na8-Na3-Na2=244.65       
Cl17-Na8-Na3-Na4= 25.44       Cl17-Na8-Na3-Na7=302.34       Cl17-Na8-Na3-Cl13=282.80      Cl17-Na8-Na3-Cl14=350.60      
Cl17-Na8-Na3-Cl15= 74.87      Cl17-Na8-Na3-Cl16=258.06      Cl17-Na8-Na3-O20=183.80       O20-Na8-Na3-Na2= 60.85        
O20-Na8-Na3-Na4=201.64        O20-Na8-Na3-Na7=118.54        O20-Na8-Na3-Cl13= 99.00       O20-Na8-Na3-Cl14=166.80       
O20-Na8-Na3-Cl15=251.07       O20-Na8-Na3-Cl16= 74.26       Na1-Na8-Na4-Na3=287.17        Na1-Na8-Na4-Na5= 15.26        
Na1-Na8-Na4-Cl14=328.60       Na1-Na8-Na4-Cl15=227.12       Na1-Na8-Na4-Cl17= 69.92       Na3-Na8-Na4-Na5= 88.10        
Na3-Na8-Na4-Cl14= 41.43       Na3-Na8-Na4-Cl15=299.95       Na3-Na8-Na4-Cl17=142.75       Na5-Na8-Na4-Na3=271.90        
Na5-Na8-Na4-Cl14=313.34       Na5-Na8-Na4-Cl15=211.85       Na5-Na8-Na4-Cl17= 54.65       Na9-Na8-Na4-Na3=229.59        
Na9-Na8-Na4-Na5=317.68        Na9-Na8-Na4-Cl14=271.02       Na9-Na8-Na4-Cl15=169.54       Na9-Na8-Na4-Cl17= 12.34       
Cl12-Na8-Na4-Na3=219.34       Cl12-Na8-Na4-Na5=307.43       Cl12-Na8-Na4-Cl14=260.77      Cl12-Na8-Na4-Cl15=159.28      
Cl12-Na8-Na4-Cl17=  2.08      Cl13-Na8-Na4-Na3=301.38       Cl13-Na8-Na4-Na5= 29.48       Cl13-Na8-Na4-Cl14=342.81      
Cl13-Na8-Na4-Cl15=241.33      Cl13-Na8-Na4-Cl17= 84.13      Cl15-Na8-Na4-Na3= 60.05       Cl15-Na8-Na4-Na5=148.15       
Cl15-Na8-Na4-Cl14=101.48      Cl15-Na8-Na4-Cl17=202.80      Cl17-Na8-Na4-Na3=217.25       Cl17-Na8-Na4-Na5=305.35       
Cl17-Na8-Na4-Cl14=258.68      Cl17-Na8-Na4-Cl15=157.20      O20-Na8-Na4-Na3= 17.37        O20-Na8-Na4-Na5=105.47        
O20-Na8-Na4-Cl14= 58.81       O20-Na8-Na4-Cl15=317.32       O20-Na8-Na4-Cl17=160.12       Na5-Na9-Na1-Na2= 16.77        
Na5-Na9-Na1-Na6=317.51        Na5-Na9-Na1-Na8= 73.27        Na5-Na9-Na1-Cl10= 60.49       Na5-Na9-Na1-Cl12=135.03       
Na5-Na9-Na1-Cl13= 17.60       Na5-Na9-Na1-Cl19=293.63       Na6-Na9-Na1-Na2= 59.27        Na6-Na9-Na1-Na8=115.76        
Na6-Na9-Na1-Cl10=102.99       Na6-Na9-Na1-Cl12=177.53       Na6-Na9-Na1-Cl13= 60.09       Na6-Na9-Na1-Cl19=336.12       
Na8-Na9-Na1-Na2=303.51        Na8-Na9-Na1-Na6=244.24        Na8-Na9-Na1-Cl10=347.23       Na8-Na9-Na1-Cl12= 61.77       
Na8-Na9-Na1-Cl13=304.33       Na8-Na9-Na1-Cl19=220.36       Cl11-Na9-Na1-Na2= 67.43       Cl11-Na9-Na1-Na6=  8.16       
Cl11-Na9-Na1-Na8=123.92       Cl11-Na9-Na1-Cl10=111.15      Cl11-Na9-Na1-Cl12=185.69      Cl11-Na9-Na1-Cl13= 68.25      
Cl11-Na9-Na1-Cl19=344.28      Cl12-Na9-Na1-Na2=241.74       Cl12-Na9-Na1-Na6=182.47       Cl12-Na9-Na1-Na8=298.23       
Cl12-Na9-Na1-Cl10=285.46      Cl12-Na9-Na1-Cl13=242.56      Cl12-Na9-Na1-Cl19=158.60      Cl17-Na9-Na1-Na2=327.54       
Cl17-Na9-Na1-Na6=268.27       Cl17-Na9-Na1-Na8= 24.03       Cl17-Na9-Na1-Cl10= 11.26      Cl17-Na9-Na1-Cl12= 85.80      
Cl17-Na9-Na1-Cl13=328.36      Cl17-Na9-Na1-Cl19=244.40      Na1-Na9-Na5-Na4=256.66        Na1-Na9-Na5-Na6= 48.21        
Na1-Na9-Na5-Na7=348.13        Na1-Na9-Na5-Na8=299.81        Na1-Na9-Na5-Cl11= 96.13       Na1-Na9-Na5-Cl13=342.92       
Na1-Na9-Na5-Cl14=283.20       Na1-Na9-Na5-Cl17=241.24       Na1-Na9-Na5-Cl18= 48.70       Na6-Na9-Na5-Na4=208.45        
Na6-Na9-Na5-Na7=299.92        Na6-Na9-Na5-Na8=251.60        Na6-Na9-Na5-Cl11= 47.92       Na6-Na9-Na5-Cl13=294.71       
Na6-Na9-Na5-Cl14=234.99       Na6-Na9-Na5-Cl17=193.03       Na6-Na9-Na5-Cl18=  0.49       Na8-Na9-Na5-Na4=316.85        
Na8-Na9-Na5-Na6=108.40        Na8-Na9-Na5-Na7= 48.32        Na8-Na9-Na5-Cl11=156.31       Na8-Na9-Na5-Cl13= 43.11       
Na8-Na9-Na5-Cl14=343.39       Na8-Na9-Na5-Cl17=301.43       Na8-Na9-Na5-Cl18=108.89       Cl11-Na9-Na5-Na4=160.53       
Cl11-Na9-Na5-Na6=312.08       Cl11-Na9-Na5-Na7=252.01       Cl11-Na9-Na5-Na8=203.69       Cl11-Na9-Na5-Cl13=246.80      
Cl11-Na9-Na5-Cl14=187.07      Cl11-Na9-Na5-Cl17=145.12      Cl11-Na9-Na5-Cl18=312.58      Cl12-Na9-Na5-Na4=287.40       
Cl12-Na9-Na5-Na6= 78.95       Cl12-Na9-Na5-Na7= 18.88       Cl12-Na9-Na5-Na8=330.55       Cl12-Na9-Na5-Cl11=126.87      
Cl12-Na9-Na5-Cl13= 13.67      Cl12-Na9-Na5-Cl14=313.94      Cl12-Na9-Na5-Cl17=271.99      Cl12-Na9-Na5-Cl18= 79.45      
Cl17-Na9-Na5-Na4= 15.41       Cl17-Na9-Na5-Na6=166.97       Cl17-Na9-Na5-Na7=106.89       Cl17-Na9-Na5-Na8= 58.57       
Cl17-Na9-Na5-Cl11=214.88      Cl17-Na9-Na5-Cl13=101.68      Cl17-Na9-Na5-Cl14= 41.95      Cl17-Na9-Na5-Cl18=167.46      
Na1-Na9-Na6-Na5=241.03        Na1-Na9-Na6-Na7=275.61        Na1-Na9-Na6-Cl11=166.28       Na1-Na9-Na6-Cl13=304.20       
Na1-Na9-Na6-Cl18=240.58       Na1-Na9-Na6-Cl19= 25.12       Na5-Na9-Na6-Na1=118.97        Na5-Na9-Na6-Na7= 34.58        
Na5-Na9-Na6-Cl11=285.25       Na5-Na9-Na6-Cl13= 63.17       Na5-Na9-Na6-Cl18=359.55       Na5-Na9-Na6-Cl19=144.09       
Na8-Na9-Na6-Na1= 52.20        Na8-Na9-Na6-Na5=293.24        Na8-Na9-Na6-Na7=327.81        Na8-Na9-Na6-Cl11=218.48       
Na8-Na9-Na6-Cl13=356.40       Na8-Na9-Na6-Cl18=292.78       Na8-Na9-Na6-Cl19= 77.33       Cl11-Na9-Na6-Na1=193.72       
Cl11-Na9-Na6-Na5= 74.75       Cl11-Na9-Na6-Na7=109.33       Cl11-Na9-Na6-Cl13=137.92      Cl11-Na9-Na6-Cl18= 74.30      
Cl11-Na9-Na6-Cl19=218.85      Cl12-Na9-Na6-Na1=  1.62       Cl12-Na9-Na6-Na5=242.65       Cl12-Na9-Na6-Na7=277.23       
Cl12-Na9-Na6-Cl11=167.90      Cl12-Na9-Na6-Cl13=305.82      Cl12-Na9-Na6-Cl18=242.20      Cl12-Na9-Na6-Cl19= 26.74      
Cl17-Na9-Na6-Na1=108.30       Cl17-Na9-Na6-Na5=349.33       Cl17-Na9-Na6-Na7= 23.91       Cl17-Na9-Na6-Cl11=274.58      
Cl17-Na9-Na6-Cl13= 52.50      Cl17-Na9-Na6-Cl18=348.88      Cl17-Na9-Na6-Cl19=133.43      Na1-Na9-Na8-Na3= 82.58        
Na1-Na9-Na8-Na4=141.47        Na1-Na9-Na8-Na5= 97.56        Na1-Na9-Na8-Cl12=312.33       Na1-Na9-Na8-Cl13= 53.99       
Na1-Na9-Na8-Cl15=151.42       Na1-Na9-Na8-Cl17=152.95       Na1-Na9-Na8-O20= 14.65        Na5-Na9-Na8-Na1=262.44        
Na5-Na9-Na8-Na3=345.02        Na5-Na9-Na8-Na4= 43.91        Na5-Na9-Na8-Cl12=214.77       Na5-Na9-Na8-Cl13=316.43       
Na5-Na9-Na8-Cl15= 53.86       Na5-Na9-Na8-Cl17= 55.39       Na5-Na9-Na8-O20=277.09        Na6-Na9-Na8-Na1=309.70        
Na6-Na9-Na8-Na3= 32.28        Na6-Na9-Na8-Na4= 91.17        Na6-Na9-Na8-Na5= 47.26        Na6-Na9-Na8-Cl12=262.03       
Na6-Na9-Na8-Cl13=  3.69       Na6-Na9-Na8-Cl15=101.12       Na6-Na9-Na8-Cl17=102.65       Na6-Na9-Na8-O20=324.35        
Cl11-Na9-Na8-Na1=283.88       Cl11-Na9-Na8-Na3=  6.46       Cl11-Na9-Na8-Na4= 65.35       Cl11-Na9-Na8-Na5= 21.44       
Cl11-Na9-Na8-Cl12=236.21      Cl11-Na9-Na8-Cl13=337.87      Cl11-Na9-Na8-Cl15= 75.30      Cl11-Na9-Na8-Cl17= 76.83      
Cl11-Na9-Na8-O20=298.53       Cl12-Na9-Na8-Na1= 47.67       Cl12-Na9-Na8-Na3=130.25       Cl12-Na9-Na8-Na4=189.14       
Cl12-Na9-Na8-Na5=145.23       Cl12-Na9-Na8-Cl13=101.66      Cl12-Na9-Na8-Cl15=199.09      Cl12-Na9-Na8-Cl17=200.62      
Cl12-Na9-Na8-O20= 62.32       Cl17-Na9-Na8-Na1=207.05       Cl17-Na9-Na8-Na3=289.63       Cl17-Na9-Na8-Na4=348.52       
Cl17-Na9-Na8-Na5=304.61       Cl17-Na9-Na8-Cl12=159.38      Cl17-Na9-Na8-Cl13=261.04      Cl17-Na9-Na8-Cl15=358.47      
Cl17-Na9-Na8-O20=221.70       Na2-Cl10-Na1-Na6= 16.80       Na2-Cl10-Na1-Na8=285.21       Na2-Cl10-Na1-Na9=295.16       
Na2-Cl10-Na1-Cl12=250.57      Na2-Cl10-Na1-Cl13=331.72      Na2-Cl10-Na1-Cl19= 58.33      Na1-Cl10-Na2-Na3= 83.72       
Na1-Cl10-Na2-Na7= 34.45       Na1-Cl10-Na2-Cl13= 29.13      Na1-Cl10-Na2-Cl16=116.81      Na1-Cl10-Na2-O35=301.18       
Na1-Cl10-Na2-H36=310.83       

========================================================================
 FINAL SINGLEPOINT CALCULATION ON OPTIMIZED GEOMETRY
========================================================================

 Ncao       : 172
 Nao        : 162
 Nshell     : 72
 Nel        : 120
 T(el)      :   300.0
 intcut     :    25.0
 scfconv/Eh :  0.100E-05
   qconv/e  :  0.100E-03
 intneglect :  0.100E-07
 broydamp   :      0.250
 iter      E             dE          RMSdq      gap      omega  full diag
   1    -72.0067411 -0.720067E+02  0.948E-05    2.89       0.0  T
   2    -72.0067411 -0.117382E-10  0.771E-05    2.89     213.3  T
   3    -72.0067411 -0.209894E-10  0.601E-05    2.89     273.4  T
speedup  1.03
cpu  time for SCC    0.01 s
wall time for SCC    0.01 s

   *** convergence criteria satisfied after 3 iterations ***

          eigenvalues
 #    :          48         49         50         51         52         53         54         55
 occ. :        2.000      2.000      2.000      2.000      2.000      2.000      2.000      2.000
 eps  :        -8.561     -8.512     -8.456     -8.413     -8.397     -8.360     -8.348     -8.330
 #    :          56         57         58         59         60         61         62         63
 occ. :        2.000      2.000      2.000      2.000      2.000      0.000      0.000      0.000
 eps  :        -8.311     -8.279     -8.247     -8.236     -8.195     -5.301     -3.496     -2.923
 #    :          64         65         66         67         68         69         70         71
 occ. :        0.000      0.000      0.000      0.000      0.000      0.000      0.000      0.000
 eps  :        -1.707     -0.722      0.332      0.557      1.133      1.345      3.475      3.717


   #   Z            q   n(s)   n(p)   n(d)      C6AA      α(0)
   1  11 Na     0.710  0.092  0.198  0.000    68.060    26.698
   2  11 Na     0.732  0.079  0.189  0.000    67.791    26.645
   3  11 Na     0.750  0.068  0.182  0.000    67.567    26.601
   4  11 Na     0.723  0.110  0.167  0.000    67.896    26.666
   5  11 Na     0.710  0.069  0.221  0.000    68.053    26.696
   6  11 Na     0.723  0.087  0.190  0.000    67.899    26.666
   7  11 Na     0.727  0.083  0.190  0.000    67.852    26.657
   8  11 Na     0.735  0.066  0.199  0.000    67.746    26.636
   9  11 Na     0.706  0.099  0.194  0.000    68.107    26.707
  10  17 Cl    -0.793  1.977  5.808  0.009   127.085    17.247
  11  17 Cl    -0.764  1.973  5.790  0.000   125.883    17.165
  12  17 Cl    -0.762  1.976  5.786  0.000   125.828    17.162
  13  17 Cl    -0.695  1.959  5.735  0.001   123.136    16.977
  14  17 Cl    -0.741  1.971  5.770  0.000   124.963    17.102
  15  17 Cl    -0.772  1.973  5.799  0.000   126.207    17.187
  16  17 Cl    -0.776  1.976  5.799  0.000   126.374    17.199
  17  17 Cl    -0.738  1.972  5.766  0.000   124.865    17.096
  18  17 Cl    -0.765  1.975  5.789  0.000   125.925    17.168
  19  17 Cl    -0.786  1.979  5.802  0.006   126.803    17.228
  20   8 O     -0.488  1.705  4.783  0.000    22.575     6.417
  21   1 H      0.343  0.657  0.000  0.000     0.603     1.219
  22   6 C      0.060  1.039  2.901  0.000    19.634     6.321
  23   1 H      0.033  0.967  0.000  0.000     2.538     2.491
  24   1 H      0.068  0.932  0.000  0.000     2.113     2.273
  25   6 C     -0.075  1.053  3.022  0.000    21.937     6.669
  26   1 H      0.028  0.972  0.000  0.000     2.614     2.528
  27   1 H      0.057  0.943  0.000  0.000     2.240     2.341
  28   6 C     -0.067  1.052  3.016  0.000    21.780     6.643
  29   1 H      0.061  0.939  0.000  0.000     2.190     2.313
  30   1 H      0.029  0.971  0.000  0.000     2.599     2.521
  31   6 C     -0.115  1.041  3.074  0.000    22.763     6.802
  32   1 H      0.029  0.971  0.000  0.000     2.595     2.519
  33   1 H      0.034  0.966  0.000  0.000     2.537     2.491
  34   1 H      0.051  0.949  0.000  0.000     2.308     2.376
  35   8 O     -0.595  1.715  4.881  0.000    24.986     6.751
  36   1 H      0.326  0.674  0.000  0.000     0.636     1.247
  37   1 H      0.299  0.701  0.000  0.000     0.724     1.336

 Mol. C6AA /au·bohr⁶  :      45279.810869
 Mol. C8AA /au·bohr⁸  :    2595843.376476
 Mol. α(0) /au        :        476.762508

 
 Wiberg/Mayer (AO) data. WBOs > 0.1 written file <wbo>
 largest (>0.05) Wiberg bond orders for each atom
           total WBO             WBO to atom ...
     1  Na  0.548    Cl  10 0.172    Cl  19 0.142    Cl  12 0.134    Cl  13 0.093
     2  Na  0.506    Cl  10 0.141    Cl  16 0.131    O   35 0.082    Cl  13 0.078
     3  Na  0.478    Cl  15 0.120    Cl  16 0.119    Cl  14 0.107    O   20 0.064    Cl  13 0.061
     4  Na  0.521    Cl  15 0.179    Cl  17 0.155    Cl  14 0.152
     5  Na  0.560    Cl  18 0.140    Cl  11 0.136    Cl  14 0.106    Cl  17 0.096    Cl  13 0.061
     6  Na  0.534    Cl  19 0.174    Cl  18 0.131    Cl  11 0.126    Cl  13 0.066
     7  Na  0.528    Cl  18 0.163    Cl  16 0.151    Cl  14 0.104    Cl  13 0.067
     8  Na  0.514    Cl  12 0.136    Cl  15 0.119    Cl  17 0.097    O   20 0.064    Cl  13 0.063
     9  Na  0.552    Cl  11 0.180    Cl  12 0.171    Cl  17 0.129
    10  Cl  0.398    Na   1 0.172    Na   2 0.141
    11  Cl  0.454    Na   9 0.180    Na   5 0.136    Na   6 0.126
    12  Cl  0.449    Na   9 0.171    Na   8 0.136    Na   1 0.134
    13  Cl  0.586    Na   1 0.093    Na   2 0.078    Na   7 0.067    Na   6 0.066    Na   8 0.063    Na   5 0.061    Na   3 0.061
    14  Cl  0.491    Na   4 0.152    Na   3 0.107    Na   5 0.106    Na   7 0.104
    15  Cl  0.431    Na   4 0.179    Na   3 0.120    Na   8 0.119
    16  Cl  0.420    Na   7 0.151    Na   2 0.131    Na   3 0.119
    17  Cl  0.500    Na   4 0.155    Na   9 0.129    Na   8 0.097    Na   5 0.096
    18  Cl  0.445    Na   7 0.163    Na   5 0.140    Na   6 0.131
    19  Cl  0.410    Na   6 0.174    Na   1 0.142
    20  O   2.023    C   22 0.984    H   21 0.828    Na   8 0.064    Na   3 0.064
    21  H   0.882    O   20 0.828
    22  C   3.945    C   25 1.004    O   20 0.984    H   23 0.970    H   24 0.967
    23  H   0.998    C   22 0.970
    24  H   0.995    C   22 0.967
    25  C   3.996    C   28 1.010    C   22 1.004    H   26 0.974    H   27 0.969
    26  H   0.998    C   25 0.974
    27  H   0.996    C   25 0.969
    28  C   3.996    C   31 1.023    C   25 1.010    H   30 0.977    H   29 0.960
    29  H   0.996    C   28 0.960
    30  H   0.999    C   28 0.977
    31  C   3.993    C   28 1.023    H   32 0.987    H   33 0.987    H   34 0.976
    32  H   0.998    C   31 0.987
    33  H   0.998    C   31 0.987
    34  H   0.996    C   31 0.976
    35  O   1.912    H   37 0.911    H   36 0.855    Na   2 0.082
    36  H   0.894    O   35 0.855
    37  H   0.910    O   35 0.911
 MOs/occ written to file <molden.input>
 
molecular dipole:
                 x           y           z       tot (Debye)
 q only:        3.196      -0.923      -4.092
   full:        2.233      -1.358      -3.452      11.007
molecular quadrupole (traceless):
                xx          xy          yy          xz          yz          zz
 q only:        5.720      -3.767       6.362      27.262     -12.611     -12.082
  q+dip:       10.778      -1.281       0.280      22.155     -12.913     -11.058
   full:       10.124      -1.247       1.183      21.769     -12.423     -11.307

SCC energy    :     -72.0067411
rep           :       0.2790406
ES            :       0.7995454
AES           :      -0.0178737
AXC           :       0.0043769
disp          :      -0.0582152
XB            :       0.0000000
fix           :       0.0000000
total E       :     -71.7261967
atomizationE  :       6.6703194     4185.69
(atE without considering molecular charge,
 total energy contains solvation terms)
H-L gap (eV)  :          2.8947
optimized geometry written to: xtbopt.xyz

           ------------------------------------------------- 
          |                Numerical Hessian                |
           ------------------------------------------------- 
step length          :   0.00500
SCC accuracy         :   0.25000
Hessian scale factor :   1.00000
frozen atoms in %    :   0.00000    0
RMS gradient         :   0.00005
estimated CPU  time      0.49 min
estimated wall time      0.49 min

writing file <hessian>.
 
 projected vibrational frequencies (cm-1)
eigval :       -0.00    -0.00     0.00     0.00     0.00     0.00
eigval :       13.14    21.60    22.84    29.87    34.87    41.32
eigval :       42.48    44.81    49.93    53.73    54.92    58.92
eigval :       61.53    62.62    65.30    70.03    71.77    75.36
eigval :       77.42    78.43    82.32    84.60    87.22    89.54
eigval :       92.55    93.17    97.38    99.41   101.36   107.22
eigval :      109.91   111.42   116.66   120.82   121.23   125.75
eigval :      128.65   130.12   134.07   137.71   140.77   145.60
eigval :      146.19   149.59   157.85   160.00   166.25   170.29
eigval :      170.75   175.17   175.68   186.05   192.74   200.06
eigval :      203.21   207.18   209.34   213.30   219.33   226.29
eigval :      233.37   234.37   243.76   258.28   286.29   394.18
eigval :      397.67   500.02   553.89   655.73   772.88   861.74
eigval :      890.16   985.23   993.61  1047.05  1097.52  1126.85
eigval :     1138.76  1186.86  1235.65  1276.36  1330.42  1348.73
eigval :     1355.27  1364.38  1408.05  1470.63  1475.79  1479.08
eigval :     1497.51  1503.96  1554.56  2879.96  2961.26  2966.60
eigval :     2976.86  2987.61  3001.92  3017.01  3027.99  3038.52
eigval :     3188.93  3275.88  3605.32
 reduced masses (amu)
   1: 27.08   2: 26.12   3: 30.31   4: 26.10   5: 27.56   6: 28.88   7: 19.30   8: 16.49
   9: 24.45  10: 25.27  11: 14.76  12: 28.18  13: 28.47  14: 25.92  15: 25.73  16: 31.80
  17: 26.32  18: 23.64  19: 29.55  20: 28.49  21: 26.32  22: 28.14  23: 24.64  24: 25.60
  25: 26.55  26: 31.22  27: 27.20  28: 29.51  29: 30.22  30: 29.62  31: 30.16  32: 28.83
  33: 21.36  34: 31.43  35: 26.99  36: 29.12  37: 27.76  38: 28.83  39: 30.39  40: 26.65
  41: 28.06  42: 26.84  43: 28.73  44: 30.42  45: 29.87  46: 31.82  47: 28.47  48: 29.21
  49: 28.33  50: 28.83  51:  8.55  52: 25.19  53: 24.70  54: 26.02  55: 24.89  56: 27.04
  57: 24.54  58: 25.29  59: 28.04  60: 21.07  61: 27.13  62: 22.98  63: 22.86  64: 24.28
  65: 26.85  66: 23.79  67: 23.97  68: 21.25  69: 13.43  70:  5.86  71:  7.72  72:  7.41
  73:  2.54  74:  8.30  75:  2.13  76:  2.44  77:  3.13  78:  6.51  79:  5.76  80:  6.29
  81:  5.96  82:  7.17  83:  5.46  84:  8.02  85:  7.45  86:  3.98  87:  3.45  88:  2.15
  89:  3.47  90:  4.29  91:  4.85  92:  3.61  93:  3.36  94:  1.89  95:  1.85  96:  1.86
  97:  1.68  98:  1.57  99:  2.00 100:  1.75 101:  1.86 102:  1.90 103:  1.56 104:  1.60
 105:  1.72 106:  1.82 107:  1.93 108:  1.41 109:  1.91 110:  1.91 111:  1.82
 IR intensities (amu)
   1:  0.50   2:  0.47   3:  0.48   4:  0.30   5:  0.42   6:  0.56   7:  0.19   8:  0.21
   9:  0.38  10:  0.57  11:  0.23  12:  0.32  13:  0.25  14:  0.20  15:  0.28  16:  0.16
  17:  0.30  18:  0.22  19:  0.25  20:  0.19  21:  0.36  22:  0.25  23:  0.20  24:  0.19
  25:  0.23  26:  0.32  27:  0.22  28:  0.47  29:  0.26  30:  0.16  31:  0.30  32:  0.31
  33:  0.47  34:  0.46  35:  0.54  36:  0.43  37:  0.94  38:  0.85  39:  0.76  40:  0.74
  41:  1.07  42:  1.06  43:  0.85  44:  0.67  45:  0.23  46:  0.52  47:  0.45  48:  0.29
  49:  1.05  50:  0.57  51:  0.55  52:  0.50  53:  0.56  54:  1.18  55:  0.44  56:  0.76
  57:  0.58  58:  1.19  59:  1.30  60:  0.98  61:  1.29  62:  0.90  63:  1.51  64:  0.64
  65:  1.09  66:  1.32  67:  1.04  68:  1.27  69:  0.97  70:  0.23  71:  0.30  72:  0.17
  73:  0.58  74:  0.24  75:  0.68  76:  0.57  77:  0.08  78:  0.16  79:  0.26  80:  0.42
  81:  0.06  82:  0.59  83:  0.40  84:  0.63  85:  0.26  86:  0.17  87:  0.08  88:  0.05
  89:  0.24  90:  0.11  91:  0.06  92:  0.42  93:  0.08  94:  0.04  95:  0.04  96:  0.06
  97:  0.03  98:  0.02  99:  0.47 100:  0.28 101:  0.16 102:  0.21 103:  0.23 104:  0.17
 105:  0.22 106:  0.32 107:  0.25 108:  0.18 109:  0.74 110:  0.67 111:  0.33
 Raman intensities (amu)
   1:  0.00   2:  0.00   3:  0.00   4:  0.00   5:  0.00   6:  0.00   7:  0.00   8:  0.00
   9:  0.00  10:  0.00  11:  0.00  12:  0.00  13:  0.00  14:  0.00  15:  0.00  16:  0.00
  17:  0.00  18:  0.00  19:  0.00  20:  0.00  21:  0.00  22:  0.00  23:  0.00  24:  0.00
  25:  0.00  26:  0.00  27:  0.00  28:  0.00  29:  0.00  30:  0.00  31:  0.00  32:  0.00
  33:  0.00  34:  0.00  35:  0.00  36:  0.00  37:  0.00  38:  0.00  39:  0.00  40:  0.00
  41:  0.00  42:  0.00  43:  0.00  44:  0.00  45:  0.00  46:  0.00  47:  0.00  48:  0.00
  49:  0.00  50:  0.00  51:  0.00  52:  0.00  53:  0.00  54:  0.00  55:  0.00  56:  0.00
  57:  0.00  58:  0.00  59:  0.00  60:  0.00  61:  0.00  62:  0.00  63:  0.00  64:  0.00
  65:  0.00  66:  0.00  67:  0.00  68:  0.00  69:  0.00  70:  0.00  71:  0.00  72:  0.00
  73:  0.00  74:  0.00  75:  0.00  76:  0.00  77:  0.00  78:  0.00  79:  0.00  80:  0.00
  81:  0.00  82:  0.00  83:  0.00  84:  0.00  85:  0.00  86:  0.00  87:  0.00  88:  0.00
  89:  0.00  90:  0.00  91:  0.00  92:  0.00  93:  0.00  94:  0.00  95:  0.00  96:  0.00
  97:  0.00  98:  0.00  99:  0.00 100:  0.00 101:  0.00 102:  0.00 103:  0.00 104:  0.00
 105:  0.00 106:  0.00 107:  0.00 108:  0.00 109:  0.00 110:  0.00 111:  0.00
 output can be read by thermo (or use thermo option).
 writing <g98.out> molden fake output.
 recommended (thermochemical) frequency scaling factor: 1.0
                    ==================
                    thermo calculation
                    ==================
Nvib :  105 Nimag : 0  symmetry :   C1  rot number :  1  scale factor : 1.00 sthr :  50.
omega= 13.14     Gvib=    -2.227     Grot=    -1.453     Gused=    -1.456
omega= 21.60     Gvib=    -1.932     Grot=    -1.305     Gused=    -1.326
omega= 22.84     Gvib=    -1.899     Grot=    -1.289     Gused=    -1.314
omega= 29.87     Gvib=    -1.741     Grot=    -1.209     Gused=    -1.269
omega= 34.87     Gvib=    -1.649     Grot=    -1.163     Gused=    -1.256
omega= 41.32     Gvib=    -1.549     Grot=    -1.113     Gused=    -1.252
omega= 42.48     Gvib=    -1.533     Grot=    -1.105     Gused=    -1.251
omega= 44.81     Gvib=    -1.501     Grot=    -1.089     Gused=    -1.251
omega= 49.93     Gvib=    -1.437     Grot=    -1.057     Gused=    -1.247
omega= 53.73     Gvib=    -1.394     Grot=    -1.035     Gused=    -1.240
omega= 54.92     Gvib=    -1.381     Grot=    -1.029     Gused=    -1.238
omega= 58.92     Gvib=    -1.340     Grot=    -1.008     Gused=    -1.226
omega= 61.53     Gvib=    -1.314     Grot=    -0.995     Gused=    -1.217
omega= 62.62     Gvib=    -1.304     Grot=    -0.990     Gused=    -1.213
omega= 65.30     Gvib=    -1.279     Grot=    -0.977     Gused=    -1.202
omega= 70.03     Gvib=    -1.238     Grot=    -0.957     Gused=    -1.180
omega= 71.77     Gvib=    -1.224     Grot=    -0.949     Gused=    -1.171
omega= 75.36     Gvib=    -1.195     Grot=    -0.935     Gused=    -1.153
omega= 77.42     Gvib=    -1.179     Grot=    -0.927     Gused=    -1.142
omega= 78.43     Gvib=    -1.172     Grot=    -0.923     Gused=    -1.136
omega= 82.32     Gvib=    -1.143     Grot=    -0.909     Gused=    -1.115
omega= 84.60     Gvib=    -1.127     Grot=    -0.901     Gused=    -1.103
omega= 87.22     Gvib=    -1.110     Grot=    -0.892     Gused=    -1.088
omega= 89.54     Gvib=    -1.094     Grot=    -0.884     Gused=    -1.076
omega= 92.55     Gvib=    -1.075     Grot=    -0.874     Gused=    -1.059
omega= 93.17     Gvib=    -1.071     Grot=    -0.872     Gused=    -1.056
omega= 97.38     Gvib=    -1.045     Grot=    -0.859     Gused=    -1.033
omega= 99.41     Gvib=    -1.033     Grot=    -0.853     Gused=    -1.023
omega=101.36     Gvib=    -1.022     Grot=    -0.847     Gused=    -1.012
omega=107.22     Gvib=    -0.989     Grot=    -0.831     Gused=    -0.982
omega=109.91     Gvib=    -0.975     Grot=    -0.823     Gused=    -0.969
omega=111.42     Gvib=    -0.967     Grot=    -0.819     Gused=    -0.961
omega=116.66     Gvib=    -0.941     Grot=    -0.806     Gused=    -0.936
omega=120.82     Gvib=    -0.920     Grot=    -0.795     Gused=    -0.917
omega=121.23     Gvib=    -0.919     Grot=    -0.794     Gused=    -0.915
omega=125.75     Gvib=    -0.897     Grot=    -0.783     Gused=    -0.895
omega=128.65     Gvib=    -0.884     Grot=    -0.777     Gused=    -0.882
omega=130.12     Gvib=    -0.878     Grot=    -0.773     Gused=    -0.876
omega=134.07     Gvib=    -0.861     Grot=    -0.764     Gused=    -0.859
omega=137.71     Gvib=    -0.845     Grot=    -0.756     Gused=    -0.844
omega=140.77     Gvib=    -0.833     Grot=    -0.750     Gused=    -0.832
omega=145.60     Gvib=    -0.814     Grot=    -0.740     Gused=    -0.813
omega=146.19     Gvib=    -0.811     Grot=    -0.739     Gused=    -0.810
omega=149.59     Gvib=    -0.798     Grot=    -0.732     Gused=    -0.797
omega=157.85     Gvib=    -0.768     Grot=    -0.716     Gused=    -0.767
omega=160.00     Gvib=    -0.760     Grot=    -0.712     Gused=    -0.760
omega=166.25     Gvib=    -0.739     Grot=    -0.701     Gused=    -0.738
omega=170.29     Gvib=    -0.725     Grot=    -0.694     Gused=    -0.725
omega=170.75     Gvib=    -0.724     Grot=    -0.693     Gused=    -0.723
omega=175.17     Gvib=    -0.709     Grot=    -0.685     Gused=    -0.709
omega=175.68     Gvib=    -0.708     Grot=    -0.684     Gused=    -0.708
omega=186.05     Gvib=    -0.676     Grot=    -0.667     Gused=    -0.676
omega=192.74     Gvib=    -0.656     Grot=    -0.657     Gused=    -0.656
omega=200.06     Gvib=    -0.636     Grot=    -0.646     Gused=    -0.636
omega=203.21     Gvib=    -0.627     Grot=    -0.641     Gused=    -0.627
omega=207.18     Gvib=    -0.617     Grot=    -0.635     Gused=    -0.617
omega=209.34     Gvib=    -0.611     Grot=    -0.632     Gused=    -0.611
omega=213.30     Gvib=    -0.601     Grot=    -0.627     Gused=    -0.601
omega=219.33     Gvib=    -0.586     Grot=    -0.619     Gused=    -0.586
omega=226.29     Gvib=    -0.569     Grot=    -0.609     Gused=    -0.569
omega=233.37     Gvib=    -0.552     Grot=    -0.600     Gused=    -0.553
omega=234.37     Gvib=    -0.550     Grot=    -0.599     Gused=    -0.550
omega=243.76     Gvib=    -0.529     Grot=    -0.587     Gused=    -0.529
omega=258.28     Gvib=    -0.499     Grot=    -0.570     Gused=    -0.499
omega=286.29     Gvib=    -0.446     Grot=    -0.540     Gused=    -0.446
 
   temp. (K)  partition function   enthalpy   heat capacity  entropy
                                   cal/mol     cal/K/mol   cal/K/mol   J/K/mol
 298.15  VIB  0.493E+28            29476.880    135.952    208.985
         ROT  0.319E+08              888.752      2.981     37.316
         INT  0.157E+36            30365.633    138.933    246.301
         TR   0.162E+29             1481.254      4.968     45.293
         TOT                       31846.8868   143.9009   291.5943  1220.0258
                     Eh         kcal/mol          kJ/mol 
ZPVE            0.172922         108.510         454.006    
H(0)-H(T)+PV    0.507512E-01     31.8469         133.247    
H(T)            0.223674         140.357         587.253    
T*S             0.138546         86.9388         363.751    
G(T)            0.851278E-01     53.4185         223.502    
    -71.64106886  <=== TOTAL FREE ENERGY in Eh incl. el.,ZPVE,RRHO,solv. parts
 
 normal mode %tage of torsion character
   1:  0.00   2:  0.00   3:  0.00   4:  0.00   5:  0.00   6:  0.00   7:  0.21   8:  0.38
   9:  0.46  10:  0.70  11:  0.38  12:  0.77  13:  0.18  14:  0.57  15:  0.40  16:  0.53
  17:  0.49  18:  0.64  19:  0.60  20:  0.39  21:  0.18  22:  0.48  23:  0.34  24:  0.62
  25:  0.33  26:  0.17  27:  0.53  28:  0.45  29:  0.50  30:  0.25  31:  0.21  32:  0.55
  33:  0.61  34:  0.41  35:  0.25  36:  0.20  37:  0.44  38:  0.54  39:  0.28  40:  0.17
  41:  0.31  42:  0.29  43:  0.29  44:  0.11  45:  0.73  46:  0.42  47:  0.37  48:  0.17
  49:  0.08  50:  0.21  51:  0.55  52:  0.77  53:  0.18  54:  0.26  55:  0.33  56:  0.23
  57:  0.10  58:  0.31  59:  0.10  60:  0.39  61:  0.23  62:  0.48  63:  0.29  64:  0.18
  65:  0.05  66:  0.24  67:  0.31  68:  0.52  69:  0.78  70:  0.68  71:  0.56  72:  0.28
  73:  0.02  74:  0.17  75:  0.96  76:  0.15  77:  0.59  78:  0.42  79:  0.30  80:  0.22
  81:  0.45  82:  0.11  83:  0.24  84:  0.22  85:  0.05  86:  0.25  87:  0.32  88:  0.09
  89:  0.25  90:  0.10  91:  0.10  92:  0.18  93:  0.00  94:  0.62  95:  0.61  96:  0.69
  97:  0.81  98:  0.90  99:  0.06 100:  0.13 101:  0.19 102:  0.15 103:  0.03 104:  0.03
 105:  0.11 106:  0.03 107:  0.04 108:  0.01 109:  0.10 110:  0.01 111:  0.00
 recommended # of modes for mode following          67
 
 Pipek-Mezey localization of normal modes
 number of localized modes           67
 frequency thrshold           500.000000000000     
 number of groups                    28
 atom-group assingment :   
  1  2  3  4  5  6  7  8  9 10 11 12 13 14 15 16 17 18 19 20 21 22 22 22 23 23 23 24 25 24
 26 26 26 26 27 28 27
 pop matrix done.
 initialization of trafo matrix to unity
iteration     50  convergence  0.90037525D-03
iteration    100  convergence  0.15240762D-04

 converged in    120 iterations, threshold :   0.99949559D-06
eig.   :       -0.00    -0.00     0.00     0.00     0.00     0.00
eig.   :       79.26    80.76    82.63    82.86    86.15    89.80
eig.   :       91.47    93.97    94.41    95.99    96.32    96.58
eig.   :       96.85    98.96    99.23   101.13   102.87   103.42
eig.   :      104.04   104.20   106.09   106.68   107.66   108.37
eig.   :      108.40   109.38   110.34   111.90   112.87   114.65
eig.   :      116.45   118.06   119.26   120.13   121.02   121.20
eig.   :      121.92   122.59   125.07   132.96   134.24   135.33
eig.   :      139.08   139.39   143.28   145.61   145.94   147.75
eig.   :      148.22   150.97   151.64   154.14   156.52   157.11
eig.   :      167.67   167.92   174.95   176.17   178.91   179.49
eig.   :      189.18   194.15   195.05   195.43   214.17   220.35
eig.   :      369.00   500.02   553.89   655.73   772.88   861.74
eig.   :      890.16   985.23   993.61  1047.05  1097.52  1126.85
eig.   :     1138.76  1186.86  1235.65  1276.36  1330.42  1348.73
eig.   :     1355.27  1364.38  1408.05  1470.63  1475.79  1479.08
eig.   :     1497.51  1503.96  1554.56  2879.96  2961.26  2966.60
eig.   :     2976.86  2987.61  3001.92  3017.01  3027.99  3038.52
eig.   :     3188.93  3275.88  3605.32
written to xtb_localmodes and g98l.out
 
 normal mode %tage of torsion character
   1:  0.00   2:  0.00   3:  0.00   4:  0.00   5:  0.00   6:  0.00   7:  0.66   8:  0.55
   9:  0.33  10:  0.01  11:  0.54  12:  0.01  13:  0.50  14:  0.26  15:  0.33  16:  0.33
  17:  0.04  18:  0.17  19:  0.53  20:  0.35  21:  0.01  22:  0.63  23:  0.12  24:  0.00
  25:  0.58  26:  0.04  27:  0.45  28:  0.17  29:  0.02  30:  0.09  31:  0.01  32:  0.19
  33:  0.35  34:  0.44  35:  0.24  36:  0.05  37:  0.52  38:  0.08  39:  0.08  40:  0.07
  41:  0.03  42:  0.23  43:  0.34  44:  0.11  45:  0.80  46:  0.02  47:  0.02  48:  0.00
  49:  0.93  50:  0.01  51:  0.03  52:  0.54  53:  0.28  54:  0.04  55:  0.28  56:  0.36
  57:  0.20  58:  0.26  59:  0.75  60:  0.19  61:  0.25  62:  0.54  63:  0.36  64:  0.08
  65:  0.51  66:  0.67  67:  0.60  68:  0.03  69:  0.01  70:  0.97  71:  0.93  72:  0.57
  73:  0.13  74:  0.17  75:  0.96  76:  0.15  77:  0.59  78:  0.42  79:  0.30  80:  0.22
  81:  0.45  82:  0.11  83:  0.24  84:  0.22  85:  0.05  86:  0.25  87:  0.32  88:  0.09
  89:  0.25  90:  0.10  91:  0.10  92:  0.18  93:  0.00  94:  0.62  95:  0.61  96:  0.69
  97:  0.81  98:  0.90  99:  0.06 100:  0.13 101:  0.19 102:  0.15 103:  0.03 104:  0.03
 105:  0.11 106:  0.03 107:  0.04 108:  0.01 109:  0.10 110:  0.01 111:  0.00
 recommended # of modes for mode following          67

------------------------------------------------------------------------
 * finished run on 2020/06/02 at 13:51:28.037     
------------------------------------------------------------------------
 total:
 * wall-time:     0 d,  0 h,  0 min, 37.029 sec
 *  cpu-time:     0 d,  0 h,  0 min, 36.785 sec
 * ratio c/w:     0.993 speedup
 SCF:
 * wall-time:     0 d,  0 h,  0 min,  2.864 sec
 *  cpu-time:     0 d,  0 h,  0 min,  2.839 sec
 * ratio c/w:     0.991 speedup
 ANC optimizer:
 * wall-time:     0 d,  0 h,  0 min,  3.041 sec
 *  cpu-time:     0 d,  0 h,  0 min,  3.032 sec
 * ratio c/w:     0.997 speedup
 numerical hessian:
 * wall-time:     0 d,  0 h,  0 min, 31.065 sec
 *  cpu-time:     0 d,  0 h,  0 min, 30.859 sec
 * ratio c/w:     0.993 speedup

normal termination of xtb
