# Supplementary material for: Heterogeneous Nucleation of Butanol on NaCl: A Computational Study of Temperature, Humidity, Seed Charge, and Seed Size Effects
Source: J Phys Chem A. 2021 Mar 31;125(14):3025–36. doi: 10.1021/acs.jpca.0c10972 (PMC8054243; doi:10.1021/acs.jpca.0c10972)
Supplement: Supplementary file 2 — jp0c10972_si_002.zip [file jp0c10972_si_002.zip › ALL CLUSTERS/low_level_calc/negative seed/1Seed1BuOH1W.xyz]

    37
        -71.72619671  Gyration_radius:  3.7089049905
 Na         -2.55014804406729   -1.42628552986628    1.91753762622597
Na         -2.20610675368466    0.66890238182718   -0.82310642511839
Na          1.29330040136357    0.94946004960557   -0.52268083130109
Na          3.38488982442785    1.58035638002876    2.29200009657361
Na          0.17656228016383    2.59346696774441    3.40408816258775
Na         -2.96484141886831    2.09758403299746    3.37709856227610
Na         -0.69340955758086    3.41747219042734    0.43041814198552
Na          1.09558226913790   -1.03295018159610    1.91209979616673
Na         -0.22509888578338   -0.39792978705006    4.83879488935389
Cl         -2.59472165000168   -1.74084827571321   -0.57385184552403
Cl         -1.39425420169542    1.67582811798726    5.27651683418069
Cl         -0.60805714119864   -2.29954464255998    3.32745127189636
Cl         -0.81874415338183    0.81733615976077    1.58103194323011
Cl          1.75264432475733    3.10949402754109    1.27342714120178
Cl          3.26588717355907   -0.17899880348595    0.65878116518111
Cl         -0.49780719046527    2.22601620660237   -1.73429114070942
Cl          1.94181075307236    0.61085296785545    4.02035319994943
Cl         -1.79570068500763    4.14791380357399    2.49175423167479
Cl         -4.40897770854373    0.27857696391512    2.52942969172255
O           0.49919497418254   -1.31849121193746   -0.40042938716501
H          -0.45127468120788   -1.52917997185671   -0.51345565824224
C           1.18045356263907   -2.32176436061494   -1.13881691571154
H           0.98149498070067   -3.31240321683977   -0.70634164761245
H           2.24828133664381   -2.12392179179913   -1.04845804510835
C           0.76761585374567   -2.34260724682893   -2.60883386434102
H           1.29988721965787   -3.15578492202836   -3.10822223292237
H          -0.30315986526531   -2.55473302328964   -2.65970830160341
C           1.03706168848018   -1.02925581697761   -3.34043970761781
H           0.48789093956207   -0.22429359912854   -2.85081853397031
H           0.64506331988707   -1.11616785808497   -4.35628675887566
C           2.51301070535847   -0.66398974357116   -3.41284612734944
H           3.08114107596888   -1.45981493119187   -3.89141996859555
H           2.64235740855839    0.24721631365190   -3.99150365011020
H           2.92735573020052   -0.49417284194381   -2.42275853191098
O          -3.59276531666767    2.01871573820758    0.02169008168930
H          -3.97168697013572    1.47782381338145    0.74179749352488
H          -4.14473162850766    2.80612166126715    0.00999922435926
