# Supplementary material for: Heterogeneous Nucleation of Butanol on NaCl: A Computational Study of Temperature, Humidity, Seed Charge, and Seed Size Effects
Source: J Phys Chem A. 2021 Mar 31;125(14):3025–36. doi: 10.1021/acs.jpca.0c10972 (PMC8054243; doi:10.1021/acs.jpca.0c10972)
Supplement: Supplementary file 2 — jp0c10972_si_002.zip [file jp0c10972_si_002.zip › ALL CLUSTERS/low_level_calc/negative seed/1Seed1BuOH2W.log]

      -----------------------------------------------------------      
     |                   =====================                   |     
     |                           x T B                           |     
     |                   =====================                   |     
     |                         S. Grimme                         |     
     |          Mulliken Center for Theoretical Chemistry        |     
     |                    University of Bonn                     |     
     |                 Version 6.0.1 (SAW181210)                 |     
      -----------------------------------------------------------      

   This program is distributed in the hope that it will be useful,
   but WITHOUT ANY WARRANTY; without even the implied warranty of
   MERCHANTABILITY or FITNESS FOR A PARTICULAR PURPOSE.
   
   FOR NON-COMMERCIAL, ACADEMIA USE ONLY.
   
   Cite this work as:
   S. Grimme, C. Bannwarth, P. Shushkov, J. Comput. Theory Chem., 2017,
   13, 1989-2009.
   C. Bannwarth, S. Ehlert and S. Grimme., ChemRxiv, 2018, preprint.
   http://doi.org/10.26434/chemrxiv.7246238.v1
   
   for sTDA-xTB:
   S. Grimme and C. Bannwarth, J. Chem. Phys., 2016, 145, 054103.
   
   in the mass-spec context:
   V. Asgeirsson, C. Bauer and S. Grimme, Chem. Sci., 2017, 8, 4879.
   
   if GBSA is used:
   P. Shushkov, F. März and S. Grimme, unpublished.
   
   for ANC optimizer:
   S. Grimme, unpublished.
   Rational Function algorithm used in ANCopt:
   F. Eckert, P. Pulay, H.-J. Werner, J. Comput. Chem., 1997, 18, 1473.
   
   with help from (in alphabetical order)
   C. Bannwarth, F. Bohle, G. Brandenburg, E. Caldeweyher, M. Checinski,
   S. Dohm, S. Ehlert, S. Ehrlich, F. März, H. Neugebauer, J. Pisarek,
   P. Pracht, P. Shushkov, and S. Spicher.
   
 * started run on 2020/06/02 at 13:49:45.089     
========================================================================
 # omp threads = 1
========================================================================
number of atoms            : 40
number of electrons        : 128
charge                     : -1
spin                       : .0
first test random number   : .7623

########################################################################
# WARNING! Please study the warnings concerning your input carefully
#  - the use of '-ohess' is discouraged, please use '--ohess' next time
########################################################################

           ------------------------------------------------- 
          |                 G F N 2 - x T B                 |
          | Geometry, Frequencies, Noncovalent interactions |
          |            JCTC 2018 parametrisation            |
           ------------------------------------------------- 
      method parameters     
 k(s)        :  1.8500
 k(p)        :  2.2300
 k(d)        :  2.2300
 k(f)        :  2.0000
 kEN (H0ij)  : -2.0000
 D4 a1       :  0.5200
 D4 a2       :  5.0000
 D4 s6       :  1.0000
 D4 s8       :  2.7000
 D4 s9       :  5.0000
 alphaj      :  2.0000


            Z     q(EN)     CN     RAES       Cart. coordinates
     1  Na  1.0    0.22    8.07    5.00     2.30125    -3.56086     4.89061
     2  Na  1.0    0.33    5.16    5.00     1.34056     0.60575     9.35258
     3  Na  1.0    0.43    8.19    5.00    -3.37068    -0.62014    -1.50253
     4  Na  1.0    0.35    5.99    5.00    -5.70375     0.05068     6.64989
     5  Na  1.0    0.35    8.06    5.00     2.94928     0.76443     0.80473
     6  Na  1.0    0.35    5.20    5.00     0.81053    -6.63044    -0.49322
     7  Na  1.0    0.33    5.07    5.00    -2.24774    -6.46337     8.07020
     8  Na  1.0    0.33    6.52    5.00    -1.26025     3.90343     4.37401
     9  Na  1.0    0.28    7.89    5.00    -4.72033    -4.90135     2.31870
    10  Cl  7.0   -0.27    2.85    4.83    -2.61660     2.88052     8.96198
    11  Cl  7.0   -0.21    3.50    4.99     3.66100     1.57204     5.42977
    12  Cl  7.0   -0.22    2.87    4.84     4.28527    -3.78572     0.41004
    13  Cl  7.0   -0.22    2.84    4.82    -3.07750    -5.24056    -2.44585
    14  Cl  7.0   -0.27    2.85    4.83    -6.34737    -4.67580     6.89983
    15  Cl  7.0   -0.32    1.74    2.85    -7.61270     3.07145     3.61197
    16  Cl  7.0   -0.08    5.69    5.00    -1.65171    -1.05783     3.09861
    17  Cl  7.0   -0.26    1.84    2.98     0.24009     5.92976     0.36206
    18  Cl  7.0   -0.22    3.65    4.99    -0.70227    -7.74565     3.81374
    19  Cl  7.0   -0.29    2.84    4.82     1.34932    -4.04590     9.71084
    20  O   6.0   -0.27    3.81    4.75     0.37810     0.98339    -2.69395
    21  H   1.0    0.02    1.70    1.83     0.09085     2.77341    -2.32288
    22  C   4.0   -0.08    4.50    4.53     1.21282     0.90624    -5.23934
    23  H   1.0   -0.03    1.04    1.43    -0.39115     1.22354    -6.52147
    24  H   1.0   -0.03    1.03    1.43     1.94094    -0.99391    -5.58149
    25  C   4.0   -0.10    4.22    4.04     3.23404     2.88933    -5.78960
    26  H   1.0   -0.02    1.03    1.43     3.65754     2.86582    -7.81083
    27  H   1.0   -0.02    1.03    1.43     2.45262     4.74165    -5.31772
    28  C   4.0   -0.10    4.34    4.28     5.68262     2.53169    -4.30468
    29  H   1.0   -0.04    1.57    1.67     5.27219     2.55530    -2.27978
    30  H   1.0   -0.03    1.03    1.43     6.90998     4.14425    -4.69424
    31  C   4.0   -0.16    4.07    3.75     7.08148     0.10845    -4.96753
    32  H   1.0   -0.03    1.00    1.43     7.42864     0.00600    -6.99322
    33  H   1.0   -0.04    1.00    1.43     8.88798     0.04730    -3.99162
    34  H   1.0   -0.03    1.02    1.43     6.00860    -1.54527    -4.40139
    35  O   6.0   -0.38    2.98    2.73    -4.70552     3.03578    -1.49278
    36  H   1.0    0.04    1.28    1.49    -3.53085     4.42170    -1.28149
    37  H   1.0    0.04    1.34    1.51    -5.90587     3.32995    -0.12700
    38  O   6.0   -0.35    3.72    4.65    -7.16364    -1.81013     0.47627
    39  H   1.0   -0.01    1.14    1.45    -8.72185    -2.01212    -0.44072
    40  H   1.0    0.00    1.52    1.63    -7.44592    -0.25279     1.45750

  Z AO/shell   Hii/eV     exponent
  1     Wed Apr 25 08:07:45 CEST 2018   EN: 2.200 GM2: 0.406  GM3: 0.0800  RAES: 1.40
     1s    -10.707211    1.230000
  6     Wed Apr 25 08:07:45 CEST 2018   EN: 2.550 GM2: 0.538  GM3: 0.1500  RAES: 3.00
     2s    -13.970922    2.096432
     2p    -10.063292    1.800000
  8     Wed Apr 25 08:07:45 CEST 2018   EN: 3.440 GM2: 0.452  GM3:-0.0517  RAES: 1.80
     2s    -20.229985    2.439742
     2p    -15.503117    2.137023
 11     Tue Apr 24 16:34:09 CEST 2018   EN: 0.930 GM2: 0.271  GM3: 0.1799  RAES: 5.00
     3s     -4.546934    0.763787
     3p     -1.332719    0.573553
 17     Mon Apr 23 14:09:22 CEST 2018   EN: 3.160 GM2: 0.249  GM3: 0.1495  RAES: 2.50
     3s    -29.278781    2.485265
     3p    -12.673758    2.199650
     3d     -0.240338    2.476089
 no old-style atom pair restraining (fixing) potential
           ------------------------------------------------- 
          |        Self-Consistent Charge Iterations        |
           ------------------------------------------------- 

 Ncao       : 178
 Nao        : 168
 Nshell     : 76
 Nel        : 128
 T(el)      :   300.0
 intcut     :    25.0
 scfconv/Eh :  0.100E-05
   qconv/e  :  0.100E-03
 intneglect :  0.100E-07
 broydamp   :      0.250
 iter      E             dE          RMSdq      gap      omega  full diag
   1    -76.8403835 -0.768404E+02  0.114E+01    3.59       0.0  T
   2    -76.9999263 -0.159543E+00  0.663E+00    4.71       1.0  T
   3    -77.0934987 -0.935725E-01  0.441E+00    4.02       1.0  T
   4    -77.1132100 -0.197112E-01  0.250E+00    3.53       1.0  T
   5    -77.1307492 -0.175392E-01  0.149E+00    2.63       1.0  T
   6    -77.1314314 -0.682241E-03  0.667E-01    2.97       1.0  T
   7    -77.1327391 -0.130770E-02  0.308E-01    2.84       1.0  T
   8    -77.1330950 -0.355923E-03  0.308E-01    2.87       1.0  T
   9    -77.1334927 -0.397717E-03  0.142E-01    2.85       1.0  T
  10    -77.1336409 -0.148125E-03  0.652E-02    2.84       1.0  T
  11    -77.1336650 -0.241214E-04  0.341E-02    2.84       1.0  T
  12    -77.1336701 -0.508721E-05  0.212E-02    2.84       1.0  T
  13    -77.1336724 -0.229449E-05  0.148E-02    2.83       1.1  T
  14    -77.1336741 -0.175891E-05  0.104E-02    2.83       1.5  T
  15    -77.1336751 -0.989651E-06  0.629E-03    2.83       2.5  T
  16    -77.1336753 -0.231813E-06  0.380E-03    2.83       4.2  T
  17    -77.1336754 -0.316600E-07  0.162E-03    2.83       9.8  T
  18    -77.1336754 -0.771200E-08  0.835E-04    2.83      18.9  T
  19    -77.1336754 -0.423687E-08  0.539E-04    2.83      29.3  T
speedup  1.00
cpu  time for SCC    0.11 s
wall time for SCC    0.11 s

   *** convergence criteria satisfied after 19 iterations ***

          eigenvalues
 #    :          52         53         54         55         56         57         58         59
 occ. :        2.000      2.000      2.000      2.000      2.000      2.000      2.000      2.000
 eps  :        -8.504     -8.482     -8.460     -8.433     -8.370     -8.328     -8.286     -8.271
 #    :          60         61         62         63         64         65         66         67
 occ. :        2.000      2.000      2.000      2.000      2.000      0.000      0.000      0.000
 eps  :        -8.213     -8.173     -8.115     -8.110     -8.021     -5.187     -3.265     -2.645
 #    :          68         69         70         71         72         73         74         75
 occ. :        0.000      0.000      0.000      0.000      0.000      0.000      0.000      0.000
 eps  :        -1.992     -0.536      0.183      0.873      1.267      1.894      3.569      3.801


   #   Z            q   n(s)   n(p)   n(d)      C6AA      α(0)
   1  11 Na     0.699  0.060  0.241  0.000    68.188    26.723
   2  11 Na     0.708  0.104  0.188  0.000    68.087    26.703
   3  11 Na     0.820  0.065  0.115  0.000    66.721    26.434
   4  11 Na     0.714  0.085  0.202  0.000    68.014    26.689
   5  11 Na     0.753  0.074  0.172  0.000    67.527    26.593
   6  11 Na     0.725  0.099  0.176  0.000    67.872    26.661
   7  11 Na     0.707  0.106  0.187  0.000    68.093    26.704
   8  11 Na     0.679  0.091  0.229  0.000    68.437    26.772
   9  11 Na     0.739  0.066  0.194  0.000    67.697    26.627
  10  17 Cl    -0.763  1.974  5.788  0.000   125.850    17.163
  11  17 Cl    -0.748  1.972  5.776  0.000   125.270    17.123
  12  17 Cl    -0.766  1.975  5.791  0.000   125.984    17.172
  13  17 Cl    -0.773  1.973  5.799  0.000   126.251    17.190
  14  17 Cl    -0.760  1.977  5.783  0.000   125.744    17.156
  15  17 Cl    -0.786  1.979  5.780  0.027   126.689    17.219
  16  17 Cl    -0.707  1.961  5.744  0.002   123.614    17.010
  17  17 Cl    -0.808  1.979  5.813  0.017   127.674    17.287
  18  17 Cl    -0.741  1.972  5.770 -0.000   124.992    17.104
  19  17 Cl    -0.757  1.974  5.783  0.000   125.627    17.148
  20   8 O     -0.500  1.708  4.792  0.000    22.835     6.454
  21   1 H      0.342  0.658  0.000  0.000     0.593     1.203
  22   6 C      0.056  1.040  2.905  0.000    19.670     6.319
  23   1 H      0.040  0.960  0.000  0.000     2.448     2.447
  24   1 H      0.069  0.931  0.000  0.000     2.093     2.262
  25   6 C     -0.078  1.054  3.023  0.000    21.981     6.675
  26   1 H      0.034  0.966  0.000  0.000     2.531     2.488
  27   1 H      0.055  0.945  0.000  0.000     2.264     2.353
  28   6 C     -0.065  1.053  3.012  0.000    21.686     6.621
  29   1 H      0.043  0.957  0.000  0.000     2.395     2.416
  30   1 H      0.032  0.968  0.000  0.000     2.560     2.502
  31   6 C     -0.113  1.039  3.074  0.000    22.723     6.798
  32   1 H      0.026  0.974  0.000  0.000     2.638     2.540
  33   1 H      0.037  0.963  0.000  0.000     2.493     2.469
  34   1 H      0.059  0.941  0.000  0.000     2.209     2.324
  35   8 O     -0.638  1.726  4.912  0.000    26.027     6.890
  36   1 H      0.309  0.691  0.000  0.000     0.689     1.302
  37   1 H      0.325  0.675  0.000  0.000     0.642     1.254
  38   8 O     -0.634  1.719  4.914  0.000    25.914     6.875
  39   1 H      0.314  0.686  0.000  0.000     0.681     1.296
  40   1 H      0.351  0.649  0.000  0.000     0.580     1.193

 Mol. C6AA /au·bohr⁶  :      48037.277555
 Mol. C8AA /au·bohr⁸  :    2678675.845829
 Mol. α(0) /au        :        486.160878

 
 Wiberg/Mayer (AO) data. WBOs > 0.1 written file <wbo>
 largest (>0.05) Wiberg bond orders for each atom
           total WBO             WBO to atom ...
     1  Na  0.580    Cl  12 0.145    Cl  19 0.134    Cl  18 0.107    Cl  11 0.106    Cl  16 0.062
     2  Na  0.550    Cl  10 0.187    Cl  11 0.155    Cl  19 0.152
     3  Na  0.357    Cl  13 0.122    O   35 0.070    O   38 0.060    O   20 0.052
     4  Na  0.543    Cl  15 0.172    Cl  10 0.137    Cl  14 0.132    Cl  16 0.084
     5  Na  0.471    Cl  11 0.134    Cl  12 0.107    Cl  16 0.077    Cl  17 0.066    O   20 0.061
     6  Na  0.522    Cl  13 0.173    Cl  12 0.170    Cl  18 0.122
     7  Na  0.555    Cl  14 0.188    Cl  19 0.168    Cl  18 0.143
     8  Na  0.604    Cl  17 0.197    Cl  10 0.115    Cl  16 0.105    Cl  15 0.077    Cl  11 0.075
     9  Na  0.513    Cl  13 0.116    Cl  14 0.113    Cl  18 0.109    O   38 0.080    Cl  16 0.061
    10  Cl  0.457    Na   2 0.187    Na   4 0.137    Na   8 0.115
    11  Cl  0.483    Na   2 0.155    Na   5 0.134    Na   1 0.106    Na   8 0.075
    12  Cl  0.437    Na   6 0.170    Na   1 0.145    Na   5 0.107
    13  Cl  0.424    Na   6 0.173    Na   3 0.122    Na   9 0.116
    14  Cl  0.457    Na   7 0.188    Na   4 0.132    Na   9 0.113
    15  Cl  0.414    Na   4 0.172    Na   8 0.077    H   40 0.053
    16  Cl  0.564    Na   8 0.105    Na   4 0.084    Na   5 0.077    Na   1 0.062    Na   9 0.061
    17  Cl  0.367    Na   8 0.197    Na   5 0.066
    18  Cl  0.490    Na   7 0.143    Na   6 0.122    Na   9 0.109    Na   1 0.107
    19  Cl  0.461    Na   7 0.168    Na   2 0.152    Na   1 0.134
    20  O   2.003    C   22 0.985    H   21 0.833    Na   5 0.061    Na   3 0.052
    21  H   0.882    O   20 0.833
    22  C   3.945    C   25 1.006    O   20 0.985    H   23 0.968    H   24 0.965
    23  H   0.997    C   22 0.968
    24  H   0.994    C   22 0.965
    25  C   3.996    C   28 1.011    C   22 1.006    H   26 0.973    H   27 0.971
    26  H   0.998    C   25 0.973
    27  H   0.996    C   25 0.971
    28  C   3.999    C   31 1.023    C   25 1.011    H   30 0.978    H   29 0.963
    29  H   0.999    C   28 0.963
    30  H   0.999    C   28 0.978
    31  C   3.991    C   28 1.023    H   32 0.987    H   33 0.986    H   34 0.979
    32  H   0.999    C   31 0.987
    33  H   0.999    C   31 0.986
    34  H   0.997    C   31 0.979
    35  O   1.865    H   36 0.882    H   37 0.858    Na   3 0.070
    36  H   0.904    O   35 0.882
    37  H   0.894    O   35 0.858
    38  O   1.901    H   39 0.901    H   40 0.822    Na   9 0.080    Na   3 0.060
    39  H   0.901    O   38 0.901
    40  H   0.876    O   38 0.822    Cl  15 0.053
 MOs/occ written to file <molden.input>
 
molecular dipole:
                 x           y           z       tot (Debye)
 q only:        1.603      -1.293      -5.788
   full:        1.723       0.189      -4.122      11.365
molecular quadrupole (traceless):
                xx          xy          yy          xz          yz          zz
 q only:        6.659      13.495      -3.933      19.090      -7.061      -2.726
  q+dip:        3.084       7.685      -3.764      11.815      -2.309       0.680
   full:        1.552       7.210      -2.917      11.036      -2.087       1.365

SCC energy    :     -77.1336754
rep           :       0.3091782
ES            :       0.8353282
AES           :      -0.0390747
AXC           :      -0.0043989
disp          :      -0.0607741
XB            :       0.0000000
fix           :       0.0000000
total E       :     -76.8228023
atomizationE  :       7.2141667     4526.96
(atE without considering molecular charge,
 total energy contains solvation terms)
H-L gap (eV)  :          2.8342
           ------------------------------------------------- 
          |                 ===============                 |
          |                   A N C O P T                   |
          |                 ===============                 |
          |          Approximate Normal Coordinate          |
          |           Rational Function Optimizer           |
           ------------------------------------------------- 
dumping coords to <xtbopt.coord> and <xtbopt.log>
 optlevel               0
 Maxcycle             200
 Maxmicro              25
 Econv         5.000000000000000E-006
 Gconv         1.000000000000000E-003
 Maxdispl       1.00000000000000     
 Hlow          5.000000000000000E-003
 S6             20.0000000000000     
 Nvar              114

generating ANC from model Hessian ...
 Shifting diagonal of input Hessian by   2.316695769625318E-002
 Lowest  eigenvalues of input Hessian
    0.005000    0.007192    0.008386    0.009892    0.015416    0.016144
    0.018887    0.019631    0.020362    0.021051   -0.000000   -0.000000
    0.000000    0.000000    0.000000    0.000000    0.023246    0.023532
 Highest eigenvalues
    1.283715    1.292229    1.309144    1.380760    1.382229    1.469014
 
cpu  time for ANC gen    0.03 s
wall time for ANC gen    0.03 s
................................................................................
.............................. CYCLE    1 ......................................
................................................................................
   1    -77.1336754 -0.771337E+02  0.357E-04    2.83       0.0  T
   2    -77.1336754 -0.238657E-09  0.269E-04    2.83      58.7  T
   3    -77.1336754 -0.204480E-09  0.230E-04    2.83      68.7  T
speedup  1.01
cpu  time for SCC    0.02 s
wall time for SCC    0.02 s
speedup  0.99
cpu  time for grad    0.07 s
wall time for grad    0.07 s
 E :    -76.82280225  G :  0.000065    pred/act E change:  0.000D+00  0.202D-07
Maxdispl :   0.0026   ||displ|| :   0.0041   Lambda : -0.200D-06
Largest |displ|/coords:  0.0026 (   4)  0.0020 (   2)  0.0014 (   3)
................................................................................
.............................. CYCLE    2 ......................................
................................................................................
   1    -77.1336825 -0.771337E+02  0.712E-03    2.84       0.0  T
   2    -77.1336825 -0.911187E-08  0.392E-03    2.84       4.0  T
   3    -77.1336825 -0.272222E-08  0.112E-03    2.84      14.1  T
   4    -77.1336825 -0.453582E-09  0.419E-04    2.83      37.7  T
   5    -77.1336825 -0.318479E-09  0.236E-04    2.83      67.0  T
speedup  0.98
cpu  time for SCC    0.02 s
wall time for SCC    0.03 s
speedup  0.99
cpu  time for grad    0.08 s
wall time for grad    0.08 s
 E :    -76.82280225  G :  0.000081    pred/act E change:  0.000D+00 -0.256D-10
Maxdispl :   0.0020   ||displ|| :   0.0031   Lambda : -0.206D-06
Largest |displ|/coords:  0.0020 (   1)  0.0016 (   2)  0.0009 (  12)

   *** GEOMETRY OPTIMIZATION CONVERGED AFTER 2 ITERATIONS ***

------------------------------------------------------------------------
 total energy gain (kcal):     -0.0000
------------------------------------------------------------------------
================
 final structure:
================
$coord
        2.30121642231155       -3.56054789928999        4.88929521459821      Na
        1.34033607368613        0.60568195833906        9.35279239141841      Na
       -3.37071994529815       -0.62021693383961       -1.50273791982705      Na
       -5.70382900758721        0.05079954438183        6.64964146283671      Na
        2.94951949769230        0.76440853450083        0.80504418305691      Na
        0.81045625852289       -6.63014794703299       -0.49314669731299      Na
       -2.24794485313182       -6.46305786287031        8.07024231557645      Na
       -1.26016617202684        3.90374514577134        4.37399860084261      Na
       -4.72095514060227       -4.90057940509053        2.32089595311049      Na
       -2.61679591034047        2.88050363575435        8.96197492121947      Cl
        3.66122008972798        1.57179679609011        5.43016141036303      Cl
        4.28538412584642       -3.78582485118997        0.41038956742028      Cl
       -3.07707162770440       -5.24072032169596       -2.44696351951381      Cl
       -6.34731391015898       -4.67576699586536        6.89867012800631      Cl
       -7.61280330226999        3.07144963166137        3.61181733762711      Cl
       -1.65102807055607       -1.05958523208110        3.09903761474732      Cl
        0.23993287305511        5.92984049283480        0.36204991206915      Cl
       -0.70201686607788       -7.74549917211650        3.81390582982122      Cl
        1.34920900806428       -4.04600835153664        9.71156285726164      Cl
        0.37814309197488        0.98349000366738       -2.69379553674252      O 
        0.09086987963064        2.77352184174246       -2.32273816446747      H 
        1.21276602988601        0.90624237241449       -5.23922230305963      C 
       -0.39125425164167        1.22349615835761       -6.52130214044571      H 
        1.94085329798283       -0.99392932980645       -5.58129360198566      H 
        3.23394603766147        2.88933637369405       -5.78959957066759      C 
        3.65727475728074        2.86594576965833       -7.81085722158064      H 
        2.45253149532024        4.74160815291119       -5.31756049056797      H 
        5.68258980769281        2.53167134759402       -4.30481904899367      C 
        5.27218500681641        2.55521596912072       -2.27992938447560      H 
        6.90993275044050        4.14423056351803       -4.69437646363174      H 
        7.08144971458813        0.10844429953532       -4.96772957018821      C 
        7.42852447202647        0.00598016764710       -6.99342214403249      H 
        8.88799070083096        0.04733210581654       -3.99189826747515      H 
        6.00861563234742       -1.54526450603368       -4.40151298610632      H 
       -4.70547644125662        3.03576748906494       -1.49275223233479      O 
       -3.53076006358146        4.42164437365559       -1.28137944578016      H 
       -5.90585228149522        3.32996193604511       -0.12698927527004      H 
       -7.16350416784874       -1.81012290637753        0.47623752641352      O 
       -8.72158216531753       -2.01215749237878       -0.44097579940931      H 
       -7.44587296004154       -0.25268547549651        1.45728457632161      H 
$end
 
 Bond Distances (Angstroems)
 ---------------------------
Na1-Na2=3.2708       Na1-Na5=3.1665       Na1-Na6=3.3725       Na1-Na7=3.3148       Na1-Na9=4.0198       Na1-Cl11=2.8242      
Na1-Cl12=2.5950      Na1-Cl16=2.6501      Na1-Cl18=2.7846      Na1-Cl19=2.6137      Na2-Na1=3.2708       Na2-Na4=4.0034       
Na2-Na8=3.4469       Na2-Cl10=2.4242      Na2-Cl11=2.4655      Na2-Cl19=2.4689      Na3-Na5=3.6351       Na3-Na6=3.9109       
Na3-Na8=4.0804       Na3-Na9=3.1201       Na3-Cl13=2.5004      Na3-Cl16=2.6100      Na3-O20=2.2479       Na3-O35=2.0596       
Na3-O38=2.3498       Na4-Na2=4.0034       Na4-Na7=3.9738       Na4-Na8=3.3372       Na4-Na9=3.5189       Na4-Cl10=2.5314      
Na4-Cl14=2.5277      Na4-Cl15=2.4819      Na4-Cl16=2.9112      Na5-Na1=3.1665       Na5-Na3=3.6351       Na5-Na6=4.1310       
Na5-Na8=3.3599       Na5-Cl11=2.5129      Na5-Cl12=2.5182      Na5-Cl16=2.8865      Na5-Cl17=3.0956      Na5-O20=2.3007       
Na5-H21=2.4816       Na5-H29=2.2525       Na6-Na1=3.3725       Na6-Na3=3.9109       Na6-Na5=4.1310       Na6-Na9=3.4093       
Na6-Cl12=2.4239      Na6-Cl13=2.4169      Na6-Cl18=2.4867      Na7-Na1=3.3148       Na7-Na4=3.9738       Na7-Na9=3.4136       
Na7-Cl14=2.4464      Na7-Cl18=2.4906      Na7-Cl19=2.4523      Na8-Na2=3.4469       Na8-Na3=4.0804       Na8-Na4=3.3372       
Na8-Na5=3.3599       Na8-Cl10=2.5890      Na8-Cl11=2.9356      Na8-Cl16=2.7196      Na8-Cl17=2.5074      Na9-Na1=4.0198       
Na9-Na3=3.1201       Na9-Na4=3.5189       Na9-Na6=3.4093       Na9-Na7=3.4136       Na9-Cl13=2.6749      Na9-Cl14=2.5735      
Na9-Cl16=2.6344      Na9-Cl18=2.7228      Na9-O38=2.3018       Cl10-Na2=2.4242      Cl10-Na4=2.5314      Cl10-Na8=2.5890      
Cl11-Na1=2.8242      Cl11-Na2=2.4655      Cl11-Na5=2.5129      Cl11-Na8=2.9356      Cl12-Na1=2.5950      Cl12-Na5=2.5182      
Cl12-Na6=2.4239      Cl13-Na3=2.5004      Cl13-Na6=2.4169      Cl13-Na9=2.6749      Cl14-Na4=2.5277      Cl14-Na7=2.4464      
Cl14-Na9=2.5735      Cl15-Na4=2.4819      Cl16-Na1=2.6501      Cl16-Na3=2.6100      Cl16-Na4=2.9112      Cl16-Na5=2.8865      
Cl16-Na8=2.7196      Cl16-Na9=2.6344      Cl17-Na5=3.0956      Cl17-Na8=2.5074      Cl18-Na1=2.7846      Cl18-Na6=2.4867      
Cl18-Na7=2.4906      Cl18-Na9=2.7228      Cl19-Na1=2.6137      Cl19-Na2=2.4689      Cl19-Na7=2.4523      O20-Na3=2.2479       
O20-Na5=2.3007       O20-H21=0.9793       O20-C22=1.4181       H21-Na5=2.4816       H21-O20=0.9793       C22-O20=1.4181       
C22-H23=1.0995       C22-H24=1.0919       C22-C25=1.5264       H23-C22=1.0995       H24-C22=1.0919       C25-C22=1.5264       
C25-H26=1.0929       C25-H27=1.0928       C25-C28=1.5271       H26-C25=1.0929       H27-C25=1.0928       C28-C25=1.5271       
C28-H29=1.0934       C28-H30=1.0920       C28-C31=1.5216       H29-Na5=2.2525       H29-C28=1.0934       H30-C28=1.0920       
C31-C28=1.5216       C31-H32=1.0889       C31-H33=1.0870       C31-H34=1.0853       H32-C31=1.0889       H33-C31=1.0870       
H34-C31=1.0853       O35-Na3=2.0596       O35-H36=0.9679       O35-H37=0.9747       H36-O35=0.9679       H37-O35=0.9747       
O38-Na3=2.3498       O38-Na9=2.3018       O38-H39=0.9627       O38-H40=0.9854       H39-O38=0.9627       H40-O38=0.9854       
 C  H  Rav=1.0915 sigma=0.0039  Rmin=1.0853  Rmax=1.0995     9
 C  C  Rav=1.5251 sigma=0.0025  Rmin=1.5216  Rmax=1.5271     3
 O  H  Rav=0.9740 sigma=0.0080  Rmin=0.9627  Rmax=0.9854     5
 O  C  Rav=1.4181 sigma=0.0000  Rmin=1.4181  Rmax=1.4181     1
 Na H  Rav=2.3670 sigma=0.1145  Rmin=2.2525  Rmax=2.4816     2
 Na O  Rav=2.2519 sigma=0.1014  Rmin=2.0596  Rmax=2.3498     5
 Na Na Rav=3.5825 sigma=0.3309  Rmin=3.1201  Rmax=4.1310    18
 Cl Na Rav=2.6086 sigma=0.1692  Rmin=2.4169  Rmax=3.0956    32
 
 selected bond angles (degree)
 --------------------
Na5-Na1-Na2= 91.29             Na6-Na1-Na2=153.92             Na6-Na1-Na5= 78.29             Na7-Na1-Na2= 80.37             
Na7-Na1-Na5=139.48             Na7-Na1-Na6= 92.05             Na9-Na1-Na2=102.67             Na9-Na1-Na5= 89.82             
Na9-Na1-Na6= 54.07             Na9-Na1-Na7= 54.45             Cl11-Na1-Na2= 47.02            Cl11-Na1-Na5= 49.19            
Cl11-Na1-Na6=127.47            Cl11-Na1-Na7=125.39            Cl11-Na1-Na9=116.07            Cl12-Na1-Na2=138.89            
Cl12-Na1-Na5= 50.65            Cl12-Na1-Na6= 45.66            Cl12-Na1-Na7=137.42            Cl12-Na1-Na9= 93.27            
Cl12-Na1-Cl11= 91.93           Cl16-Na1-Na2= 78.40            Cl16-Na1-Na5= 58.71            Cl16-Na1-Na6= 75.76            
Cl16-Na1-Na7= 80.78            Cl16-Na1-Na9= 40.33            Cl16-Na1-Cl11= 75.94           Cl16-Na1-Cl12= 90.90           
Cl18-Na1-Na2=126.51            Cl18-Na1-Na5=119.81            Cl18-Na1-Na6= 46.44            Cl18-Na1-Na7= 47.22            
Cl18-Na1-Na9= 42.52            Cl18-Na1-Cl11=158.58           Cl18-Na1-Cl12= 90.44           Cl18-Na1-Cl16= 82.74           
Cl19-Na1-Na2= 48.03            Cl19-Na1-Na5=139.31            Cl19-Na1-Na6=137.07            Cl19-Na1-Na7= 47.05            
Cl19-Na1-Na9= 97.73            Cl19-Na1-Cl11= 92.56           Cl19-Na1-Cl12=164.83           Cl19-Na1-Cl16=104.24           
Cl19-Na1-Cl18= 90.65           Na4-Na2-Na1= 80.64             Na8-Na2-Na1= 81.45             Na8-Na2-Na4= 52.58             
Cl10-Na2-Na1=114.04            Cl10-Na2-Na4= 37.03            Cl10-Na2-Na8= 48.59            Cl11-Na2-Na1= 56.93            
Cl11-Na2-Na4=100.27            Cl11-Na2-Na8= 56.66            Cl11-Na2-Cl10=104.80           Cl19-Na2-Na1= 51.92            
Cl19-Na2-Na4= 87.49            Cl19-Na2-Na8=124.36            Cl19-Na2-Cl10=120.22           Cl19-Na2-Cl11=105.70           
Na6-Na3-Na5= 66.27             Na8-Na3-Na5= 51.23             Na8-Na3-Na6=102.60             Na9-Na3-Na5= 98.00             
Na9-Na3-Na6= 56.68             Na9-Na3-Na8= 89.68             Cl13-Na3-Na5=101.95            Cl13-Na3-Na6= 36.58            
Cl13-Na3-Na8=135.15            Cl13-Na3-Na9= 55.52            Cl16-Na3-Na5= 51.95            Cl16-Na3-Na6= 66.60            
Cl16-Na3-Na8= 41.04            Cl16-Na3-Na9= 53.85            Cl16-Na3-Cl13= 94.45           O20-Na3-Na5= 37.45             
O20-Na3-Na6= 81.14             O20-Na3-Na8= 75.56             O20-Na3-Na9=131.15             O20-Na3-Cl13=104.97            
O20-Na3-Cl16= 89.29            O35-Na3-Na5= 97.20             O35-Na3-Na6=163.24             O35-Na3-Na8= 62.66             
O35-Na3-Na9=126.99             O35-Na3-Cl13=160.12            O35-Na3-Cl16=101.59            O35-Na3-O20= 87.06             
O38-Na3-Na5=133.64             O38-Na3-Na6=101.80             O38-Na3-Na8= 92.94             O38-Na3-Na9= 47.22             
O38-Na3-Cl13= 83.11            O38-Na3-Cl16= 81.84            O38-Na3-O20=168.50             O38-Na3-O35= 87.57             
Na7-Na4-Na2= 64.38             Na8-Na4-Na2= 55.11             Na8-Na4-Na7=105.90             Na9-Na4-Na2= 98.60             
Na9-Na4-Na7= 53.79             Na9-Na4-Na8= 96.65             Cl10-Na4-Na2= 35.22            Cl10-Na4-Na7= 97.16            
Cl10-Na4-Na8= 50.08            Cl10-Na4-Na9=131.28            Cl14-Na4-Na2=100.33            Cl14-Na4-Na7= 36.27            
Cl14-Na4-Na8=135.91            Cl14-Na4-Na9= 46.93            Cl14-Na4-Cl10=130.32           Cl15-Na4-Na2=124.28            
Cl15-Na4-Na7=150.29            Cl15-Na4-Na8= 70.10            Cl15-Na4-Na9= 96.78            Cl15-Na4-Cl10=101.23           
Cl15-Na4-Cl14=128.04           Cl16-Na4-Na2= 63.86            Cl16-Na4-Na7= 66.92            Cl16-Na4-Na8= 51.05            
Cl16-Na4-Na9= 47.21            Cl16-Na4-Cl10= 87.48           Cl16-Na4-Cl14= 86.17           Cl16-Na4-Cl15= 90.68           
Na3-Na5-Na1= 89.08             Na6-Na5-Na1= 53.07             Na6-Na5-Na3= 60.07             Na8-Na5-Na1= 84.37             
Na8-Na5-Na3= 71.25             Na8-Na5-Na6=112.34             Cl11-Na5-Na1= 58.29            Cl11-Na5-Na3=119.96            
Cl11-Na5-Na6=111.35            Cl11-Na5-Na8= 57.85            Cl12-Na5-Na1= 52.84            Cl12-Na5-Na3= 92.16            
Cl12-Na5-Na6= 32.58            Cl12-Na5-Na8=134.87            Cl12-Na5-Cl11=101.61           Cl16-Na5-Na1= 51.68            
Cl16-Na5-Na3= 45.40            Cl16-Na5-Na6= 61.45            Cl16-Na5-Na8= 50.93            Cl16-Na5-Cl11= 76.92           
Cl16-Na5-Cl12= 87.24           Cl17-Na5-Na1=129.77            Cl17-Na5-Na3= 74.12            Cl17-Na5-Na6=134.18            
Cl17-Na5-Na8= 45.48            Cl17-Na5-Cl11= 89.60           Cl17-Na5-Cl12=165.49           Cl17-Na5-Cl16= 86.36           
O20-Na5-Na1=121.44             O20-Na5-Na3= 36.45             O20-Na5-Na6= 75.63             O20-Na5-Na8= 92.02             
O20-Na5-Cl11=149.76            O20-Na5-Cl12= 98.48            O20-Na5-Cl16= 81.75            O20-Na5-Cl17= 67.70            
H21-Na5-Na1=134.33             H21-Na5-Na3= 45.69             H21-Na5-Na6= 97.35             H21-Na5-Na8= 76.05             
H21-Na5-Cl11=131.92            H21-Na5-Cl12=121.70            H21-Na5-Cl16= 84.82            H21-Na5-Cl17= 44.67            
H21-Na5-O20= 23.24             H29-Na5-Na1=149.08             H29-Na5-Na3=110.08             H29-Na5-Na6=115.31             
H29-Na5-Na8=124.13             H29-Na5-Cl11=123.54            H29-Na5-Cl12=100.89            H29-Na5-Cl16=154.92            
H29-Na5-Cl17= 80.00            H29-Na5-O20= 73.64             H29-Na5-H21= 70.67             Na3-Na6-Na1= 81.72             
Na5-Na6-Na1= 48.64             Na5-Na6-Na3= 53.66             Na9-Na6-Na1= 72.70             Na9-Na6-Na3= 49.88             
Na9-Na6-Na5= 84.74             Cl12-Na6-Na1= 49.97            Cl12-Na6-Na3= 87.20            Cl12-Na6-Na5= 34.02            
Cl12-Na6-Na9=113.48            Cl13-Na6-Na1=114.45            Cl13-Na6-Na3= 38.06            Cl13-Na6-Na5= 90.93            
Cl13-Na6-Na9= 51.27            Cl13-Na6-Cl12=122.76           Cl18-Na6-Na1= 54.23            Cl18-Na6-Na3= 97.82            
Cl18-Na6-Na5= 99.24            Cl18-Na6-Na9= 52.20            Cl18-Na6-Cl12=102.17           Cl18-Na6-Cl13=100.97           
Na4-Na7-Na1= 80.57             Na9-Na7-Na1= 73.36             Na9-Na7-Na4= 56.28             Cl14-Na7-Na1=109.64            
Cl14-Na7-Na4= 37.69            Cl14-Na7-Na9= 48.74            Cl18-Na7-Na1= 55.14            Cl18-Na7-Na4=102.50            
Cl18-Na7-Na9= 52.11            Cl18-Na7-Cl14= 99.64           Cl19-Na7-Na1= 51.28            Cl19-Na7-Na4= 88.38            
Cl19-Na7-Na9=119.14            Cl19-Na7-Cl14=125.20           Cl19-Na7-Cl18=101.97           Na3-Na8-Na2=113.25             
Na4-Na8-Na2= 72.31             Na4-Na8-Na3= 73.96             Na5-Na8-Na2= 85.10             Na5-Na8-Na3= 57.52             
Na5-Na8-Na4=111.59             Cl10-Na8-Na2= 44.60            Cl10-Na8-Na3=121.07            Cl10-Na8-Na4= 48.58            
Cl10-Na8-Na5=127.41            Cl11-Na8-Na2= 44.56            Cl11-Na8-Na3= 98.12            Cl11-Na8-Na4=107.43            
Cl11-Na8-Na5= 46.45            Cl11-Na8-Cl10= 88.83           Cl16-Na8-Na2= 74.40            Cl16-Na8-Na3= 39.06            
Cl16-Na8-Na4= 56.35            Cl16-Na8-Na5= 55.49            Cl16-Na8-Cl10= 90.55           Cl16-Na8-Cl11= 73.07           
Cl17-Na8-Na2=137.50            Cl17-Na8-Na3= 72.07            Cl17-Na8-Na4=142.17            Cl17-Na8-Na5= 61.68            
Cl17-Na8-Cl10=166.22           Cl17-Na8-Cl11= 93.44           Cl17-Na8-Cl16=103.12           Na3-Na9-Na1= 83.08             
Na4-Na9-Na1= 77.60             Na4-Na9-Na3= 85.15             Na6-Na9-Na1= 53.23             Na6-Na9-Na3= 73.44             
Na6-Na9-Na4=127.67             Na7-Na9-Na1= 52.19             Na7-Na9-Na3=131.76             Na7-Na9-Na4= 69.93             
Na7-Na9-Na6= 89.72             Cl13-Na9-Na1= 91.73            Cl13-Na9-Na3= 50.41            Cl13-Na9-Na4=135.41            
Cl13-Na9-Na6= 44.82            Cl13-Na9-Na7=134.40            Cl14-Na9-Na1= 89.01            Cl14-Na9-Na3=130.80            
Cl14-Na9-Na4= 45.85            Cl14-Na9-Na6=135.29            Cl14-Na9-Na7= 45.61            Cl14-Na9-Cl13=178.68           
Cl16-Na9-Na1= 40.62            Cl16-Na9-Na3= 53.13            Cl16-Na9-Na4= 54.19            Cl16-Na9-Na6= 75.28            
Cl16-Na9-Na7= 79.11            Cl16-Na9-Cl13= 89.93           Cl16-Na9-Cl14= 91.34           Cl18-Na9-Na1= 43.73            
Cl18-Na9-Na3=114.25            Cl18-Na9-Na4=109.77            Cl18-Na9-Na6= 46.19            Cl18-Na9-Na7= 46.21            
Cl18-Na9-Cl13= 89.00           Cl18-Na9-Cl14= 90.78           Cl18-Na9-Cl16= 84.24           O38-Na9-Na1=122.49             
O38-Na9-Na3= 48.53             O38-Na9-Na4= 70.37             O38-Na9-Na6=119.18             O38-Na9-Na7=139.94             
O38-Na9-Cl13= 80.24            O38-Na9-Cl14=100.29            O38-Na9-Cl16= 82.21            O38-Na9-Cl18=162.65            
Na4-Cl10-Na2=107.75            Na8-Cl10-Na2= 86.81            Na8-Cl10-Na4= 81.34            
 
 selected dihedral angles (degree)
 ---------------------------------
Na4-Na2-Na1-Na5= 84.98        Na4-Na2-Na1-Na6= 19.55        Na4-Na2-Na1-Na7=304.86        Na4-Na2-Na1-Na9=354.87        
Na4-Na2-Na1-Cl11=108.84       Na4-Na2-Na1-Cl12=105.16       Na4-Na2-Na1-Cl16= 27.33       Na4-Na2-Na1-Cl18=315.53       
Na4-Na2-Na1-Cl19=265.83       Na8-Na2-Na1-Na5= 31.71        Na8-Na2-Na1-Na6=326.28        Na8-Na2-Na1-Na7=251.59        
Na8-Na2-Na1-Na9=301.60        Na8-Na2-Na1-Cl11= 55.57       Na8-Na2-Na1-Cl12= 51.89       Na8-Na2-Na1-Cl16=334.06       
Na8-Na2-Na1-Cl18=262.26       Na8-Na2-Na1-Cl19=212.56       Cl10-Na2-Na1-Na5= 68.63       Cl10-Na2-Na1-Na6=  3.19       
Cl10-Na2-Na1-Na7=288.50       Cl10-Na2-Na1-Na9=338.52       Cl10-Na2-Na1-Cl11= 92.49      Cl10-Na2-Na1-Cl12= 88.80      
Cl10-Na2-Na1-Cl16= 10.97      Cl10-Na2-Na1-Cl18=299.18      Cl10-Na2-Na1-Cl19=249.48      Cl11-Na2-Na1-Na5=336.14       
Cl11-Na2-Na1-Na6=270.71       Cl11-Na2-Na1-Na7=196.02       Cl11-Na2-Na1-Na9=246.03       Cl11-Na2-Na1-Cl12=356.32      
Cl11-Na2-Na1-Cl16=278.49      Cl11-Na2-Na1-Cl18=206.69      Cl11-Na2-Na1-Cl19=156.99      Cl19-Na2-Na1-Na5=179.15       
Cl19-Na2-Na1-Na6=113.72       Cl19-Na2-Na1-Na7= 39.03       Cl19-Na2-Na1-Na9= 89.04       Cl19-Na2-Na1-Cl11=203.01      
Cl19-Na2-Na1-Cl12=199.33      Cl19-Na2-Na1-Cl16=121.50      Cl19-Na2-Na1-Cl18= 49.70      Na3-Na5-Na1-Na2=256.36        
Na3-Na5-Na1-Na6= 52.26        Na3-Na5-Na1-Na7=332.99        Na3-Na5-Na1-Na9=359.03        Na3-Na5-Na1-Cl11=233.34       
Na3-Na5-Na1-Cl12= 93.41       Na3-Na5-Na1-Cl16=331.93       Na3-Na5-Na1-Cl18= 30.68       Na3-Na5-Na1-Cl19=257.32       
Na6-Na5-Na1-Na2=204.10        Na6-Na5-Na1-Na7=280.73        Na6-Na5-Na1-Na9=306.77        Na6-Na5-Na1-Cl11=181.09       
Na6-Na5-Na1-Cl12= 41.15       Na6-Na5-Na1-Cl16=279.67       Na6-Na5-Na1-Cl18=338.43       Na6-Na5-Na1-Cl19=205.07       
Na8-Na5-Na1-Na2=327.60        Na8-Na5-Na1-Na6=123.50        Na8-Na5-Na1-Na7= 44.24        Na8-Na5-Na1-Na9= 70.27        
Na8-Na5-Na1-Cl11=304.59       Na8-Na5-Na1-Cl12=164.65       Na8-Na5-Na1-Cl16= 43.17       Na8-Na5-Na1-Cl18=101.93       
Na8-Na5-Na1-Cl19=328.57       Cl11-Na5-Na1-Na2= 23.01       Cl11-Na5-Na1-Na6=178.91       Cl11-Na5-Na1-Na7= 99.65       
Cl11-Na5-Na1-Na9=125.68       Cl11-Na5-Na1-Cl12=220.07      Cl11-Na5-Na1-Cl16= 98.58      Cl11-Na5-Na1-Cl18=157.34      
Cl11-Na5-Na1-Cl19= 23.98      Cl12-Na5-Na1-Na2=162.95       Cl12-Na5-Na1-Na6=318.85       Cl12-Na5-Na1-Na7=239.58       
Cl12-Na5-Na1-Na9=265.62       Cl12-Na5-Na1-Cl11=139.93      Cl12-Na5-Na1-Cl16=238.52      Cl12-Na5-Na1-Cl18=297.28      
Cl12-Na5-Na1-Cl19=163.91      Cl16-Na5-Na1-Na2=284.43       Cl16-Na5-Na1-Na6= 80.33       Cl16-Na5-Na1-Na7=  1.06       
Cl16-Na5-Na1-Na9= 27.10       Cl16-Na5-Na1-Cl11=261.42      Cl16-Na5-Na1-Cl12=121.48      Cl16-Na5-Na1-Cl18= 58.76      
Cl16-Na5-Na1-Cl19=285.40      Cl17-Na5-Na1-Na2=324.68       Cl17-Na5-Na1-Na6=120.58       Cl17-Na5-Na1-Na7= 41.31       
Cl17-Na5-Na1-Na9= 67.35       Cl17-Na5-Na1-Cl11=301.66      Cl17-Na5-Na1-Cl12=161.73      Cl17-Na5-Na1-Cl16= 40.25      
Cl17-Na5-Na1-Cl18= 99.00      Cl17-Na5-Na1-Cl19=325.64      O20-Na5-Na1-Na2=238.67        O20-Na5-Na1-Na6= 34.57        
O20-Na5-Na1-Na7=315.31        O20-Na5-Na1-Na9=341.34        O20-Na5-Na1-Cl11=215.66       O20-Na5-Na1-Cl12= 75.73       
O20-Na5-Na1-Cl16=314.24       O20-Na5-Na1-Cl18= 13.00       O20-Na5-Na1-Cl19=239.64       H21-Na5-Na1-Na2=263.39        
H21-Na5-Na1-Na6= 59.29        H21-Na5-Na1-Na7=340.02        H21-Na5-Na1-Na9=  6.06        H21-Na5-Na1-Cl11=240.38       
H21-Na5-Na1-Cl12=100.44       H21-Na5-Na1-Cl16=338.96       H21-Na5-Na1-Cl18= 37.72       H21-Na5-Na1-Cl19=264.36       
H29-Na5-Na1-Na2=126.46        H29-Na5-Na1-Na6=282.36        H29-Na5-Na1-Na7=203.09        H29-Na5-Na1-Na9=229.13        
H29-Na5-Na1-Cl11=103.44       H29-Na5-Na1-Cl12=323.51       H29-Na5-Na1-Cl16=202.03       H29-Na5-Na1-Cl18=260.78       
H29-Na5-Na1-Cl19=127.42       Na1-Na5-Na3-Na6=313.16        Na1-Na5-Na3-Na8= 84.37        Na1-Na5-Na3-Na9=  1.27        
Na1-Na5-Na3-Cl13=304.95       Na1-Na5-Na3-Cl16= 31.23       Na1-Na5-Na3-O20=205.86        Na1-Na5-Na3-O35=130.33        
Na1-Na5-Na3-O38= 36.81        Na6-Na5-Na3-Na8=131.20        Na6-Na5-Na3-Na9= 48.10        Na6-Na5-Na3-Cl13=351.78       
Na6-Na5-Na3-Cl16= 78.06       Na6-Na5-Na3-O20=252.70        Na6-Na5-Na3-O35=177.17        Na6-Na5-Na3-O38= 83.64        
Na8-Na5-Na3-Na6=228.80        Na8-Na5-Na3-Na9=276.90        Na8-Na5-Na3-Cl13=220.58       Na8-Na5-Na3-Cl16=306.86       
Na8-Na5-Na3-O20=121.50        Na8-Na5-Na3-O35= 45.97        Na8-Na5-Na3-O38=312.44        Cl11-Na5-Na3-Na6=261.19       
Cl11-Na5-Na3-Na8= 32.39       Cl11-Na5-Na3-Na9=309.30       Cl11-Na5-Na3-Cl13=252.97      Cl11-Na5-Na3-Cl16=339.26      
Cl11-Na5-Na3-O20=153.89       Cl11-Na5-Na3-O35= 78.36       Cl11-Na5-Na3-O38=344.84       Cl12-Na5-Na3-Na6=  5.92       
Cl12-Na5-Na3-Na8=137.12       Cl12-Na5-Na3-Na9= 54.02       Cl12-Na5-Na3-Cl13=357.70      Cl12-Na5-Na3-Cl16= 83.99      
Cl12-Na5-Na3-O20=258.62       Cl12-Na5-Na3-O35=183.09       Cl12-Na5-Na3-O38= 89.56       Cl16-Na5-Na3-Na6=281.94       
Cl16-Na5-Na3-Na8= 53.14       Cl16-Na5-Na3-Na9=330.04       Cl16-Na5-Na3-Cl13=273.72      Cl16-Na5-Na3-O20=174.63       
Cl16-Na5-Na3-O35= 99.10       Cl16-Na5-Na3-O38=  5.58       Cl17-Na5-Na3-Na6=181.12       Cl17-Na5-Na3-Na8=312.32       
Cl17-Na5-Na3-Na9=229.22       Cl17-Na5-Na3-Cl13=172.90      Cl17-Na5-Na3-Cl16=259.18      Cl17-Na5-Na3-O20= 73.81       
Cl17-Na5-Na3-O35=358.28       Cl17-Na5-Na3-O38=264.76       O20-Na5-Na3-Na6=107.30        O20-Na5-Na3-Na8=238.50        
O20-Na5-Na3-Na9=155.40        O20-Na5-Na3-Cl13= 99.08       O20-Na5-Na3-Cl16=185.37       O20-Na5-Na3-O35=284.47        
O20-Na5-Na3-O38=190.95        H21-Na5-Na3-Na6=140.19        H21-Na5-Na3-Na8=271.39        H21-Na5-Na3-Na9=188.30        
H21-Na5-Na3-Cl13=131.97       H21-Na5-Na3-Cl16=218.26       H21-Na5-Na3-O20= 32.89        H21-Na5-Na3-O35=317.36        
H21-Na5-Na3-O38=223.84        H29-Na5-Na3-Na6=108.35        H29-Na5-Na3-Na8=239.55        H29-Na5-Na3-Na9=156.45        
H29-Na5-Na3-Cl13=100.13       H29-Na5-Na3-Cl16=186.41       H29-Na5-Na3-O20=  1.04        H29-Na5-Na3-O35=285.51        
H29-Na5-Na3-O38=191.99        Na3-Na6-Na1-Na2= 20.26        Na3-Na6-Na1-Na5=312.04        Na3-Na6-Na1-Na7= 92.34        
Na3-Na6-Na1-Na9= 50.45        Na3-Na6-Na1-Cl11=313.08       Na3-Na6-Na1-Cl12=266.69       Na3-Na6-Na1-Cl16= 12.39       
Na3-Na6-Na1-Cl18=105.92       Na3-Na6-Na1-Cl19=108.12       Na5-Na6-Na1-Na2= 68.21        Na5-Na6-Na1-Na7=140.30        
Na5-Na6-Na1-Na9= 98.41        Na5-Na6-Na1-Cl11=  1.04       Na5-Na6-Na1-Cl12=314.65       Na5-Na6-Na1-Cl16= 60.35       
Na5-Na6-Na1-Cl18=153.88       Na5-Na6-Na1-Cl19=156.08       Na9-Na6-Na1-Na2=329.80        Na9-Na6-Na1-Na5=261.59        
Na9-Na6-Na1-Na7= 41.89        Na9-Na6-Na1-Cl11=262.62       Na9-Na6-Na1-Cl12=216.23       Na9-Na6-Na1-Cl16=321.94       
Na9-Na6-Na1-Cl18= 55.47       Na9-Na6-Na1-Cl19= 57.67       Cl12-Na6-Na1-Na2=113.57       Cl12-Na6-Na1-Na5= 45.35       
Cl12-Na6-Na1-Na7=185.66       Cl12-Na6-Na1-Na9=143.77       Cl12-Na6-Na1-Cl11= 46.39      Cl12-Na6-Na1-Cl16=105.70      
Cl12-Na6-Na1-Cl18=199.23      Cl12-Na6-Na1-Cl19=201.43      Cl13-Na6-Na1-Na2=  0.33       Cl13-Na6-Na1-Na5=292.12       
Cl13-Na6-Na1-Na7= 72.42       Cl13-Na6-Na1-Na9= 30.53       Cl13-Na6-Na1-Cl11=293.15      Cl13-Na6-Na1-Cl12=246.76      
Cl13-Na6-Na1-Cl16=352.47      Cl13-Na6-Na1-Cl18= 86.00      Cl13-Na6-Na1-Cl19= 88.20      Cl18-Na6-Na1-Na2=274.33       
Cl18-Na6-Na1-Na5=206.12       Cl18-Na6-Na1-Na7=346.42       Cl18-Na6-Na1-Na9=304.53       Cl18-Na6-Na1-Cl11=207.16      
Cl18-Na6-Na1-Cl12=160.77      Cl18-Na6-Na1-Cl16=266.47      Cl18-Na6-Na1-Cl19=  2.20      Na1-Na6-Na3-Na5= 43.79        
Na1-Na6-Na3-Na8=  6.83        Na1-Na6-Na3-Na9=285.69        Na1-Na6-Na3-Cl13=210.21       Na1-Na6-Na3-Cl16=346.69       
Na1-Na6-Na3-O20= 79.77        Na1-Na6-Na3-O35= 34.00        Na1-Na6-Na3-O38=271.07        Na5-Na6-Na3-Na8=323.05        
Na5-Na6-Na3-Na9=241.90        Na5-Na6-Na3-Cl13=166.43       Na5-Na6-Na3-Cl16=302.91       Na5-Na6-Na3-O20= 35.98        
Na5-Na6-Na3-O35=350.21        Na5-Na6-Na3-O38=227.28        Na9-Na6-Na3-Na5=118.10        Na9-Na6-Na3-Na8= 81.15        
Na9-Na6-Na3-Cl13=284.53       Na9-Na6-Na3-Cl16= 61.01       Na9-Na6-Na3-O20=154.08        Na9-Na6-Na3-O35=108.31        
Na9-Na6-Na3-O38=345.38        Cl12-Na6-Na3-Na5=353.84       Cl12-Na6-Na3-Na8=316.89       Cl12-Na6-Na3-Na9=235.74       
Cl12-Na6-Na3-Cl13=160.27      Cl12-Na6-Na3-Cl16=296.75      Cl12-Na6-Na3-O20= 29.83       Cl12-Na6-Na3-O35=344.06       
Cl12-Na6-Na3-O38=221.13       Cl13-Na6-Na3-Na5=193.57       Cl13-Na6-Na3-Na8=156.62       Cl13-Na6-Na3-Na9= 75.47       
Cl13-Na6-Na3-Cl16=136.48      Cl13-Na6-Na3-O20=229.56       Cl13-Na6-Na3-O35=183.79       Cl13-Na6-Na3-O38= 60.86       
Cl18-Na6-Na3-Na5= 95.75       Cl18-Na6-Na3-Na8= 58.80       Cl18-Na6-Na3-Na9=337.65       Cl18-Na6-Na3-Cl13=262.17      
Cl18-Na6-Na3-Cl16= 38.66      Cl18-Na6-Na3-O20=131.73       Cl18-Na6-Na3-O35= 85.96       Cl18-Na6-Na3-O38=323.03       
Na4-Na7-Na1-Na2= 55.78        Na4-Na7-Na1-Na5=335.18        Na4-Na7-Na1-Na6=260.88        Na4-Na7-Na1-Na9=302.53        
Na4-Na7-Na1-Cl11= 41.44       Na4-Na7-Na1-Cl12=254.90       Na4-Na7-Na1-Cl16=336.10       Na4-Na7-Na1-Cl18=247.48       
Na4-Na7-Na1-Cl19= 95.54       Na9-Na7-Na1-Na2=113.25        Na9-Na7-Na1-Na5= 32.65        Na9-Na7-Na1-Na6=318.35        
Na9-Na7-Na1-Cl11= 98.91       Na9-Na7-Na1-Cl12=312.37       Na9-Na7-Na1-Cl16= 33.57       Na9-Na7-Na1-Cl18=304.95       
Na9-Na7-Na1-Cl19=153.01       Cl14-Na7-Na1-Na2= 80.13       Cl14-Na7-Na1-Na5=359.53       Cl14-Na7-Na1-Na6=285.23       
Cl14-Na7-Na1-Na9=326.88       Cl14-Na7-Na1-Cl11= 65.79      Cl14-Na7-Na1-Cl12=279.25      Cl14-Na7-Na1-Cl16=  0.45      
Cl14-Na7-Na1-Cl18=271.83      Cl14-Na7-Na1-Cl19=119.89      Cl18-Na7-Na1-Na2=168.30       Cl18-Na7-Na1-Na5= 87.70       
Cl18-Na7-Na1-Na6= 13.40       Cl18-Na7-Na1-Na9= 55.05       Cl18-Na7-Na1-Cl11=153.96      Cl18-Na7-Na1-Cl12=  7.42      
Cl18-Na7-Na1-Cl16= 88.62      Cl18-Na7-Na1-Cl19=208.06      Cl19-Na7-Na1-Na2=320.24       Cl19-Na7-Na1-Na5=239.64       
Cl19-Na7-Na1-Na6=165.34       Cl19-Na7-Na1-Na9=206.99       Cl19-Na7-Na1-Cl11=305.90      Cl19-Na7-Na1-Cl12=159.36      
Cl19-Na7-Na1-Cl16=240.56      Cl19-Na7-Na1-Cl18=151.94      Na1-Na7-Na4-Na2=312.38        Na1-Na7-Na4-Na8=349.61        
Na1-Na7-Na4-Na9= 76.22        Na1-Na7-Na4-Cl10=299.16       Na1-Na7-Na4-Cl14=140.56       Na1-Na7-Na4-Cl15= 67.20       
Na1-Na7-Na4-Cl16= 23.31       Na9-Na7-Na4-Na2=236.17        Na9-Na7-Na4-Na8=273.40        Na9-Na7-Na4-Cl10=222.94       
Na9-Na7-Na4-Cl14= 64.35       Na9-Na7-Na4-Cl15=350.98       Na9-Na7-Na4-Cl16=307.10       Cl14-Na7-Na4-Na2=171.82       
Cl14-Na7-Na4-Na8=209.05       Cl14-Na7-Na4-Na9=295.65       Cl14-Na7-Na4-Cl10=158.59      Cl14-Na7-Na4-Cl15=286.63      
Cl14-Na7-Na4-Cl16=242.75      Cl18-Na7-Na4-Na2=261.45       Cl18-Na7-Na4-Na8=298.68       Cl18-Na7-Na4-Na9= 25.28       
Cl18-Na7-Na4-Cl10=248.22      Cl18-Na7-Na4-Cl14= 89.63      Cl18-Na7-Na4-Cl15= 16.26      Cl18-Na7-Na4-Cl16=332.38      
Cl19-Na7-Na4-Na2=  3.36       Cl19-Na7-Na4-Na8= 40.59       Cl19-Na7-Na4-Na9=127.19       Cl19-Na7-Na4-Cl10=350.13      
Cl19-Na7-Na4-Cl14=191.54      Cl19-Na7-Na4-Cl15=118.17      Cl19-Na7-Na4-Cl16= 74.29      Na3-Na8-Na2-Na1= 21.63        
Na3-Na8-Na2-Na4=296.92        Na3-Na8-Na2-Cl10=248.64       Na3-Na8-Na2-Cl11= 77.46       Na3-Na8-Na2-Cl19=350.75       
Na4-Na8-Na2-Na1= 84.71        Na4-Na8-Na2-Cl10=311.72       Na4-Na8-Na2-Cl11=140.54       Na4-Na8-Na2-Cl19= 53.84       
Na5-Na8-Na2-Na1=330.19        Na5-Na8-Na2-Na4=245.48        Na5-Na8-Na2-Cl10=197.20       Na5-Na8-Na2-Cl11= 26.03       
Na5-Na8-Na2-Cl19=299.32       Cl10-Na8-Na2-Na1=132.99       Cl10-Na8-Na2-Na4= 48.28       Cl10-Na8-Na2-Cl11=188.82      
Cl10-Na8-Na2-Cl19=102.12      Cl11-Na8-Na2-Na1=304.17       Cl11-Na8-Na2-Na4=219.46       Cl11-Na8-Na2-Cl10=171.18      
Cl11-Na8-Na2-Cl19=273.30      Cl16-Na8-Na2-Na1= 25.69       Cl16-Na8-Na2-Na4=300.98       Cl16-Na8-Na2-Cl10=252.70      
Cl16-Na8-Na2-Cl11= 81.53      Cl16-Na8-Na2-Cl19=354.82      Cl17-Na8-Na2-Na1=293.17       Cl17-Na8-Na2-Na4=208.46       
Cl17-Na8-Na2-Cl10=160.18      Cl17-Na8-Na2-Cl11=349.00      Cl17-Na8-Na2-Cl19=262.30      Na2-Na8-Na4-Na7=318.32        
Na2-Na8-Na4-Na9=264.13        Na2-Na8-Na4-Cl10= 44.34       Na2-Na8-Na4-Cl14=293.93       Na2-Na8-Na4-Cl15=169.30       
Na2-Na8-Na4-Cl16=277.29       Na3-Na8-Na4-Na2=121.52        Na3-Na8-Na4-Na7= 79.84        Na3-Na8-Na4-Na9= 25.65        
Na3-Na8-Na4-Cl10=165.86       Na3-Na8-Na4-Cl14= 55.45       Na3-Na8-Na4-Cl15=290.82       Na3-Na8-Na4-Cl16= 38.81       
Na5-Na8-Na4-Na2= 77.14        Na5-Na8-Na4-Na7= 35.45        Na5-Na8-Na4-Na9=341.27        Na5-Na8-Na4-Cl10=121.48       
Na5-Na8-Na4-Cl14= 11.07       Na5-Na8-Na4-Cl15=246.44       Na5-Na8-Na4-Cl16=354.43       Cl10-Na8-Na4-Na2=315.66       
Cl10-Na8-Na4-Na7=273.97       Cl10-Na8-Na4-Na9=219.79       Cl10-Na8-Na4-Cl14=249.58      Cl10-Na8-Na4-Cl15=124.96      
Cl10-Na8-Na4-Cl16=232.95      Cl11-Na8-Na4-Na2= 27.86       Cl11-Na8-Na4-Na7=346.18       Cl11-Na8-Na4-Na9=291.99       
Cl11-Na8-Na4-Cl10= 72.21      Cl11-Na8-Na4-Cl14=321.79      Cl11-Na8-Na4-Cl15=197.16      Cl11-Na8-Na4-Cl16=305.15      
Cl16-Na8-Na4-Na2= 82.71       Cl16-Na8-Na4-Na7= 41.03       Cl16-Na8-Na4-Na9=346.84       Cl16-Na8-Na4-Cl10=127.05      
Cl16-Na8-Na4-Cl14= 16.64      Cl16-Na8-Na4-Cl15=252.01      Cl17-Na8-Na4-Na2=148.34       Cl17-Na8-Na4-Na7=106.65       
Cl17-Na8-Na4-Na9= 52.47       Cl17-Na8-Na4-Cl10=192.68      Cl17-Na8-Na4-Cl14= 82.26      Cl17-Na8-Na4-Cl15=317.64      
Cl17-Na8-Na4-Cl16= 65.63      Na2-Na8-Na5-Na1= 30.68        Na2-Na8-Na5-Na3=121.62        Na2-Na8-Na5-Na6= 76.79        
Na2-Na8-Na5-Cl11=334.86       Na2-Na8-Na5-Cl12= 47.99       Na2-Na8-Na5-Cl16= 74.41       Na2-Na8-Na5-Cl17=207.52       
Na2-Na8-Na5-O20=152.08        Na2-Na8-Na5-H21=169.10        Na2-Na8-Na5-H29=223.62        Na3-Na8-Na5-Na1=269.06        
Na3-Na8-Na5-Na6=315.17        Na3-Na8-Na5-Cl11=213.25       Na3-Na8-Na5-Cl12=286.37       Na3-Na8-Na5-Cl16=312.80       
Na3-Na8-Na5-Cl17= 85.91       Na3-Na8-Na5-O20= 30.46        Na3-Na8-Na5-H21= 47.48        Na3-Na8-Na5-H29=102.00        
Na4-Na8-Na5-Na1=321.89        Na4-Na8-Na5-Na3= 52.83        Na4-Na8-Na5-Na6=  8.00        Na4-Na8-Na5-Cl11=266.08       
Na4-Na8-Na5-Cl12=339.20       Na4-Na8-Na5-Cl16=  5.63       Na4-Na8-Na5-Cl17=138.74       Na4-Na8-Na5-O20= 83.29        
Na4-Na8-Na5-H21=100.32        Na4-Na8-Na5-H29=154.83        Cl10-Na8-Na5-Na1= 15.52       Cl10-Na8-Na5-Na3=106.46       
Cl10-Na8-Na5-Na6= 61.63       Cl10-Na8-Na5-Cl11=319.71      Cl10-Na8-Na5-Cl12= 32.83      Cl10-Na8-Na5-Cl16= 59.25      
Cl10-Na8-Na5-Cl17=192.36      Cl10-Na8-Na5-O20=136.92       Cl10-Na8-Na5-H21=153.94       Cl10-Na8-Na5-H29=208.46       
Cl11-Na8-Na5-Na1= 55.81       Cl11-Na8-Na5-Na3=146.75       Cl11-Na8-Na5-Na6=101.92       Cl11-Na8-Na5-Cl12= 73.12      
Cl11-Na8-Na5-Cl16= 99.55      Cl11-Na8-Na5-Cl17=232.66      Cl11-Na8-Na5-O20=177.21       Cl11-Na8-Na5-H21=194.24       
Cl11-Na8-Na5-H29=248.75       Cl16-Na8-Na5-Na1=316.26       Cl16-Na8-Na5-Na3= 47.20       Cl16-Na8-Na5-Na6=  2.37       
Cl16-Na8-Na5-Cl11=260.45      Cl16-Na8-Na5-Cl12=333.58      Cl16-Na8-Na5-Cl17=133.11      Cl16-Na8-Na5-O20= 77.66       
Cl16-Na8-Na5-H21= 94.69       Cl16-Na8-Na5-H29=149.20       Cl17-Na8-Na5-Na1=183.15       Cl17-Na8-Na5-Na3=274.09       
Cl17-Na8-Na5-Na6=229.26       Cl17-Na8-Na5-Cl11=127.34      Cl17-Na8-Na5-Cl12=200.47      Cl17-Na8-Na5-Cl16=226.89      
Cl17-Na8-Na5-O20=304.55       Cl17-Na8-Na5-H21=321.58       Cl17-Na8-Na5-H29= 16.09       Na1-Na9-Na3-Na5=359.00        
Na1-Na9-Na3-Na6= 53.63        Na1-Na9-Na3-Na8=308.27        Na1-Na9-Na3-Cl13= 98.04       Na1-Na9-Na3-Cl16=329.85       
Na1-Na9-Na3-O20= 18.64        Na1-Na9-Na3-O35=253.67        Na1-Na9-Na3-O38=213.96        Na4-Na9-Na3-Na5= 77.06        
Na4-Na9-Na3-Na6=131.69        Na4-Na9-Na3-Na8= 26.33        Na4-Na9-Na3-Cl13=176.10       Na4-Na9-Na3-Cl16= 47.91       
Na4-Na9-Na3-O20= 96.70        Na4-Na9-Na3-O35=331.73        Na4-Na9-Na3-O38=292.02        Na6-Na9-Na3-Na5=305.37        
Na6-Na9-Na3-Na8=254.65        Na6-Na9-Na3-Cl13= 44.41       Na6-Na9-Na3-Cl16=276.22       Na6-Na9-Na3-O20=325.01        
Na6-Na9-Na3-O35=200.04        Na6-Na9-Na3-O38=160.34        Na7-Na9-Na3-Na5= 19.57        Na7-Na9-Na3-Na6= 74.20        
Na7-Na9-Na3-Na8=328.85        Na7-Na9-Na3-Cl13=118.61       Na7-Na9-Na3-Cl16=350.42       Na7-Na9-Na3-O20= 39.21        
Na7-Na9-Na3-O35=274.24        Na7-Na9-Na3-O38=234.53        Cl13-Na9-Na3-Na5=260.96       Cl13-Na9-Na3-Na6=315.59       
Cl13-Na9-Na3-Na8=210.24       Cl13-Na9-Na3-Cl16=231.81      Cl13-Na9-Na3-O20=280.60       Cl13-Na9-Na3-O35=155.63       
Cl13-Na9-Na3-O38=115.93       Cl14-Na9-Na3-Na5= 81.65       Cl14-Na9-Na3-Na6=136.29       Cl14-Na9-Na3-Na8= 30.93       
Cl14-Na9-Na3-Cl13=180.70      Cl14-Na9-Na3-Cl16= 52.51      Cl14-Na9-Na3-O20=101.29       Cl14-Na9-Na3-O35=336.33       
Cl14-Na9-Na3-O38=296.62       Cl16-Na9-Na3-Na5= 29.15       Cl16-Na9-Na3-Na6= 83.78       Cl16-Na9-Na3-Na8=338.43       
Cl16-Na9-Na3-Cl13=128.19      Cl16-Na9-Na3-O20= 48.79       Cl16-Na9-Na3-O35=283.82       Cl16-Na9-Na3-O38=244.12       
Cl18-Na9-Na3-Na5=327.54       Cl18-Na9-Na3-Na6= 22.17       Cl18-Na9-Na3-Na8=276.82       Cl18-Na9-Na3-Cl13= 66.58      
Cl18-Na9-Na3-Cl16=298.39      Cl18-Na9-Na3-O20=347.18       Cl18-Na9-Na3-O35=222.21       Cl18-Na9-Na3-O38=182.51       
O38-Na9-Na3-Na5=145.03        O38-Na9-Na3-Na6=199.66        O38-Na9-Na3-Na8= 94.31        O38-Na9-Na3-Cl13=244.07       
O38-Na9-Na3-Cl16=115.88       O38-Na9-Na3-O20=164.67        O38-Na9-Na3-O35= 39.71        Na1-Na9-Na4-Na2=355.25        
Na1-Na9-Na4-Na7=306.01        Na1-Na9-Na4-Na8= 50.87        Na1-Na9-Na4-Cl10= 10.09       Na1-Na9-Na4-Cl14=259.11       
Na1-Na9-Na4-Cl15=121.52       Na1-Na9-Na4-Cl16= 36.91       Na3-Na9-Na4-Na2=271.29        Na3-Na9-Na4-Na7=222.04        
Na3-Na9-Na4-Na8=326.90        Na3-Na9-Na4-Cl10=286.12       Na3-Na9-Na4-Cl14=175.15       Na3-Na9-Na4-Cl15= 37.56       
Na3-Na9-Na4-Cl16=312.94       Na6-Na9-Na4-Na2=336.02        Na6-Na9-Na4-Na7=286.78        Na6-Na9-Na4-Na8= 31.63        
Na6-Na9-Na4-Cl10=350.86       Na6-Na9-Na4-Cl14=239.88       Na6-Na9-Na4-Cl15=102.29       Na6-Na9-Na4-Cl16= 17.67       
Na7-Na9-Na4-Na2= 49.24        Na7-Na9-Na4-Na8=104.86        Na7-Na9-Na4-Cl10= 64.08       Na7-Na9-Na4-Cl14=313.10       
Na7-Na9-Na4-Cl15=175.51       Na7-Na9-Na4-Cl16= 90.90       Cl13-Na9-Na4-Na2=275.57       Cl13-Na9-Na4-Na7=226.33       
Cl13-Na9-Na4-Na8=331.19       Cl13-Na9-Na4-Cl10=290.41      Cl13-Na9-Na4-Cl14=179.43      Cl13-Na9-Na4-Cl15= 41.84      
Cl13-Na9-Na4-Cl16=317.23      Cl14-Na9-Na4-Na2= 96.14       Cl14-Na9-Na4-Na7= 46.90       Cl14-Na9-Na4-Na8=151.75       
Cl14-Na9-Na4-Cl10=110.98      Cl14-Na9-Na4-Cl15=222.41      Cl14-Na9-Na4-Cl16=137.79      Cl16-Na9-Na4-Na2=318.34       
Cl16-Na9-Na4-Na7=269.10       Cl16-Na9-Na4-Na8= 13.96       Cl16-Na9-Na4-Cl10=333.18      Cl16-Na9-Na4-Cl14=222.21      
Cl16-Na9-Na4-Cl15= 84.61      Cl18-Na9-Na4-Na2= 25.33       Cl18-Na9-Na4-Na7=336.09       Cl18-Na9-Na4-Na8= 80.95       
Cl18-Na9-Na4-Cl10= 40.17      Cl18-Na9-Na4-Cl14=289.20      Cl18-Na9-Na4-Cl15=151.60      Cl18-Na9-Na4-Cl16= 66.99      
O38-Na9-Na4-Na2=223.77        O38-Na9-Na4-Na7=174.52        O38-Na9-Na4-Na8=279.38        O38-Na9-Na4-Cl10=238.60       
O38-Na9-Na4-Cl14=127.63       O38-Na9-Na4-Cl15=350.04       O38-Na9-Na4-Cl16=265.42       Na1-Na9-Na6-Na3=266.26        
Na1-Na9-Na6-Na5=311.79        Na1-Na9-Na6-Cl12=330.43       Na1-Na9-Na6-Cl13=216.35       Na1-Na9-Na6-Cl18= 57.78       
Na3-Na9-Na6-Na1= 93.74        Na3-Na9-Na6-Na5= 45.53        Na3-Na9-Na6-Cl12= 64.17       Na3-Na9-Na6-Cl13=310.09       
Na3-Na9-Na6-Cl18=151.52       Na4-Na9-Na6-Na1= 23.68        Na4-Na9-Na6-Na3=289.94        Na4-Na9-Na6-Na5=335.46        
Na4-Na9-Na6-Cl12=354.11       Na4-Na9-Na6-Cl13=240.03       Na4-Na9-Na6-Cl18= 81.46       Na7-Na9-Na6-Na1=319.61        
Na7-Na9-Na6-Na3=225.87        Na7-Na9-Na6-Na5=271.40        Na7-Na9-Na6-Cl12=290.04       Na7-Na9-Na6-Cl13=175.96       
Na7-Na9-Na6-Cl18= 17.39       Cl13-Na9-Na6-Na1=143.65       Cl13-Na9-Na6-Na3= 49.91       Cl13-Na9-Na6-Na5= 95.43       
Cl13-Na9-Na6-Cl12=114.08      Cl13-Na9-Na6-Cl18=201.43      Cl14-Na9-Na6-Na1=321.78       Cl14-Na9-Na6-Na3=228.04       
Cl14-Na9-Na6-Na5=273.56       Cl14-Na9-Na6-Cl12=292.21      Cl14-Na9-Na6-Cl13=178.13      Cl14-Na9-Na6-Cl18= 19.56      
Cl16-Na9-Na6-Na1= 38.43       Cl16-Na9-Na6-Na3=304.68       Cl16-Na9-Na6-Na5=350.21       Cl16-Na9-Na6-Cl12=  8.86      
Cl16-Na9-Na6-Cl13=254.78      Cl16-Na9-Na6-Cl18= 96.21      Cl18-Na9-Na6-Na1=302.22       Cl18-Na9-Na6-Na3=208.48       
Cl18-Na9-Na6-Na5=254.01       Cl18-Na9-Na6-Cl12=272.65      Cl18-Na9-Na6-Cl13=158.57      O38-Na9-Na6-Na1=110.53        
O38-Na9-Na6-Na3= 16.79        O38-Na9-Na6-Na5= 62.32        O38-Na9-Na6-Cl12= 80.96       O38-Na9-Na6-Cl13=326.88       
O38-Na9-Na6-Cl18=168.31       Na1-Na9-Na7-Na4= 89.66        Na1-Na9-Na7-Cl14=136.80       Na1-Na9-Na7-Cl18=301.55       
Na1-Na9-Na7-Cl19= 23.92       Na3-Na9-Na7-Na1=333.80        Na3-Na9-Na7-Na4= 63.46        Na3-Na9-Na7-Cl14=110.60       
Na3-Na9-Na7-Cl18=275.35       Na3-Na9-Na7-Cl19=357.72       Na4-Na9-Na7-Na1=270.34        Na4-Na9-Na7-Cl14= 47.14       
Na4-Na9-Na7-Cl18=211.89       Na4-Na9-Na7-Cl19=294.26       Na6-Na9-Na7-Na1= 41.07        Na6-Na9-Na7-Na4=130.72        
Na6-Na9-Na7-Cl14=177.87       Na6-Na9-Na7-Cl18=342.62       Na6-Na9-Na7-Cl19= 64.98       Cl13-Na9-Na7-Na1= 45.05       
Cl13-Na9-Na7-Na4=134.71       Cl13-Na9-Na7-Cl14=181.85      Cl13-Na9-Na7-Cl18=346.60      Cl13-Na9-Na7-Cl19= 68.97      
Cl14-Na9-Na7-Na1=223.20       Cl14-Na9-Na7-Na4=312.86       Cl14-Na9-Na7-Cl18=164.75      Cl14-Na9-Na7-Cl19=247.12      
Cl16-Na9-Na7-Na1=326.01       Cl16-Na9-Na7-Na4= 55.66       Cl16-Na9-Na7-Cl14=102.80      Cl16-Na9-Na7-Cl18=267.55      
Cl16-Na9-Na7-Cl19=349.92      Cl18-Na9-Na7-Na1= 58.45       Cl18-Na9-Na7-Na4=148.11       Cl18-Na9-Na7-Cl14=195.25      
Cl18-Na9-Na7-Cl19= 82.37      O38-Na9-Na7-Na1=262.32        O38-Na9-Na7-Na4=351.97        O38-Na9-Na7-Cl14= 39.12       
O38-Na9-Na7-Cl18=203.87       O38-Na9-Na7-Cl19=286.23       Na4-Cl10-Na2-Na1= 27.47       Na4-Cl10-Na2-Na8= 79.85       
Na4-Cl10-Na2-Cl11= 87.46      Na4-Cl10-Na2-Cl19=328.92      Na8-Cl10-Na2-Na1=307.62       Na8-Cl10-Na2-Na4=280.15       
Na8-Cl10-Na2-Cl11=  7.62      Na8-Cl10-Na2-Cl19=249.08      Na2-Cl10-Na4-Na7= 20.96       Na2-Cl10-Na4-Na8=276.19       
Na2-Cl10-Na4-Na9=333.96       Na2-Cl10-Na4-Cl14= 37.41      Na2-Cl10-Na4-Cl15=224.41      Na2-Cl10-Na4-Cl16=314.60      
Na8-Cl10-Na4-Na2= 83.81       Na8-Cl10-Na4-Na7=104.77       Na8-Cl10-Na4-Na9= 57.76       Na8-Cl10-Na4-Cl14=121.22      
Na8-Cl10-Na4-Cl15=308.22      Na8-Cl10-Na4-Cl16= 38.41      Na2-Cl10-Na8-Na3= 92.60       Na2-Cl10-Na8-Na4=108.51       
Na2-Cl10-Na8-Na5= 21.78       Na2-Cl10-Na8-Cl11=353.82      Na2-Cl10-Na8-Cl16= 66.87      Na2-Cl10-Na8-Cl17=254.10      
Na4-Cl10-Na8-Na2=251.49       Na4-Cl10-Na8-Na3=344.10       Na4-Cl10-Na8-Na5=273.27       Na4-Cl10-Na8-Cl11=245.31      
Na4-Cl10-Na8-Cl16=318.36      Na4-Cl10-Na8-Cl17=145.59      

========================================================================
 FINAL SINGLEPOINT CALCULATION ON OPTIMIZED GEOMETRY
========================================================================

 Ncao       : 178
 Nao        : 168
 Nshell     : 76
 Nel        : 128
 T(el)      :   300.0
 intcut     :    25.0
 scfconv/Eh :  0.100E-05
   qconv/e  :  0.100E-03
 intneglect :  0.100E-07
 broydamp   :      0.250
 iter      E             dE          RMSdq      gap      omega  full diag
   1    -77.1336825 -0.771337E+02  0.142E-04    2.83       0.0  T
   2    -77.1336825 -0.311218E-10  0.120E-04    2.83     131.9  T
   3    -77.1336825 -0.625135E-10  0.917E-05    2.83     172.4  T
speedup  0.97
cpu  time for SCC    0.01 s
wall time for SCC    0.02 s

   *** convergence criteria satisfied after 3 iterations ***

          eigenvalues
 #    :          52         53         54         55         56         57         58         59
 occ. :        2.000      2.000      2.000      2.000      2.000      2.000      2.000      2.000
 eps  :        -8.504     -8.482     -8.460     -8.433     -8.370     -8.328     -8.286     -8.271
 #    :          60         61         62         63         64         65         66         67
 occ. :        2.000      2.000      2.000      2.000      2.000      0.000      0.000      0.000
 eps  :        -8.213     -8.173     -8.116     -8.111     -8.022     -5.187     -3.265     -2.646
 #    :          68         69         70         71         72         73         74         75
 occ. :        0.000      0.000      0.000      0.000      0.000      0.000      0.000      0.000
 eps  :        -1.992     -0.536      0.183      0.873      1.266      1.894      3.568      3.800


   #   Z            q   n(s)   n(p)   n(d)      C6AA      α(0)
   1  11 Na     0.700  0.060  0.240  0.000    68.187    26.723
   2  11 Na     0.708  0.104  0.188  0.000    68.087    26.703
   3  11 Na     0.820  0.065  0.115  0.000    66.722    26.434
   4  11 Na     0.714  0.085  0.202  0.000    68.014    26.689
   5  11 Na     0.753  0.074  0.172  0.000    67.527    26.593
   6  11 Na     0.725  0.098  0.176  0.000    67.872    26.661
   7  11 Na     0.707  0.106  0.187  0.000    68.092    26.704
   8  11 Na     0.679  0.091  0.230  0.000    68.437    26.772
   9  11 Na     0.739  0.066  0.194  0.000    67.697    26.626
  10  17 Cl    -0.763  1.974  5.788  0.000   125.850    17.163
  11  17 Cl    -0.748  1.972  5.776  0.000   125.270    17.123
  12  17 Cl    -0.766  1.975  5.791  0.000   125.985    17.172
  13  17 Cl    -0.773  1.973  5.799  0.000   126.251    17.190
  14  17 Cl    -0.760  1.977  5.783  0.000   125.746    17.156
  15  17 Cl    -0.786  1.979  5.780  0.027   126.689    17.219
  16  17 Cl    -0.707  1.961  5.744  0.002   123.614    17.010
  17  17 Cl    -0.808  1.979  5.813  0.017   127.673    17.287
  18  17 Cl    -0.742  1.972  5.770 -0.000   124.993    17.105
  19  17 Cl    -0.757  1.974  5.783  0.000   125.626    17.148
  20   8 O     -0.500  1.708  4.792  0.000    22.835     6.454
  21   1 H      0.342  0.658  0.000  0.000     0.593     1.203
  22   6 C      0.056  1.040  2.905  0.000    19.670     6.319
  23   1 H      0.040  0.960  0.000  0.000     2.448     2.447
  24   1 H      0.069  0.931  0.000  0.000     2.092     2.262
  25   6 C     -0.078  1.054  3.023  0.000    21.981     6.675
  26   1 H      0.034  0.966  0.000  0.000     2.531     2.488
  27   1 H      0.055  0.945  0.000  0.000     2.264     2.353
  28   6 C     -0.065  1.053  3.012  0.000    21.686     6.621
  29   1 H      0.043  0.957  0.000  0.000     2.395     2.416
  30   1 H      0.032  0.968  0.000  0.000     2.560     2.502
  31   6 C     -0.113  1.039  3.075  0.000    22.723     6.798
  32   1 H      0.026  0.974  0.000  0.000     2.638     2.540
  33   1 H      0.037  0.963  0.000  0.000     2.493     2.469
  34   1 H      0.059  0.941  0.000  0.000     2.209     2.324
  35   8 O     -0.638  1.726  4.912  0.000    26.027     6.890
  36   1 H      0.309  0.691  0.000  0.000     0.689     1.302
  37   1 H      0.325  0.675  0.000  0.000     0.642     1.254
  38   8 O     -0.634  1.719  4.914  0.000    25.914     6.875
  39   1 H      0.314  0.686  0.000  0.000     0.681     1.296
  40   1 H      0.351  0.649  0.000  0.000     0.580     1.193

 Mol. C6AA /au·bohr⁶  :      48037.245822
 Mol. C8AA /au·bohr⁸  :    2678675.344160
 Mol. α(0) /au        :        486.160757

 
 Wiberg/Mayer (AO) data. WBOs > 0.1 written file <wbo>
 largest (>0.05) Wiberg bond orders for each atom
           total WBO             WBO to atom ...
     1  Na  0.580    Cl  12 0.145    Cl  19 0.134    Cl  18 0.107    Cl  11 0.106    Cl  16 0.062
     2  Na  0.550    Cl  10 0.187    Cl  11 0.154    Cl  19 0.152
     3  Na  0.357    Cl  13 0.122    O   35 0.070    O   38 0.060    O   20 0.052
     4  Na  0.543    Cl  15 0.172    Cl  10 0.137    Cl  14 0.132    Cl  16 0.084
     5  Na  0.471    Cl  11 0.134    Cl  12 0.107    Cl  16 0.077    Cl  17 0.066    O   20 0.061
     6  Na  0.522    Cl  13 0.173    Cl  12 0.170    Cl  18 0.122
     7  Na  0.555    Cl  14 0.188    Cl  19 0.168    Cl  18 0.143
     8  Na  0.604    Cl  17 0.197    Cl  10 0.115    Cl  16 0.105    Cl  15 0.077    Cl  11 0.075
     9  Na  0.513    Cl  13 0.116    Cl  14 0.113    Cl  18 0.109    O   38 0.080    Cl  16 0.061
    10  Cl  0.457    Na   2 0.187    Na   4 0.137    Na   8 0.115
    11  Cl  0.483    Na   2 0.154    Na   5 0.134    Na   1 0.106    Na   8 0.075
    12  Cl  0.437    Na   6 0.170    Na   1 0.145    Na   5 0.107
    13  Cl  0.424    Na   6 0.173    Na   3 0.122    Na   9 0.116
    14  Cl  0.456    Na   7 0.188    Na   4 0.132    Na   9 0.113
    15  Cl  0.414    Na   4 0.172    Na   8 0.077    H   40 0.053
    16  Cl  0.564    Na   8 0.105    Na   4 0.084    Na   5 0.077    Na   1 0.062    Na   9 0.061
    17  Cl  0.367    Na   8 0.197    Na   5 0.066
    18  Cl  0.490    Na   7 0.143    Na   6 0.122    Na   9 0.109    Na   1 0.107
    19  Cl  0.461    Na   7 0.168    Na   2 0.152    Na   1 0.134
    20  O   2.003    C   22 0.985    H   21 0.833    Na   5 0.061    Na   3 0.052
    21  H   0.882    O   20 0.833
    22  C   3.945    C   25 1.006    O   20 0.985    H   23 0.968    H   24 0.965
    23  H   0.997    C   22 0.968
    24  H   0.994    C   22 0.965
    25  C   3.996    C   28 1.011    C   22 1.006    H   26 0.973    H   27 0.971
    26  H   0.998    C   25 0.973
    27  H   0.996    C   25 0.971
    28  C   3.999    C   31 1.023    C   25 1.011    H   30 0.978    H   29 0.963
    29  H   0.999    C   28 0.963
    30  H   0.999    C   28 0.978
    31  C   3.991    C   28 1.023    H   32 0.987    H   33 0.986    H   34 0.979
    32  H   0.999    C   31 0.987
    33  H   0.999    C   31 0.986
    34  H   0.997    C   31 0.979
    35  O   1.865    H   36 0.882    H   37 0.858    Na   3 0.070
    36  H   0.904    O   35 0.882
    37  H   0.894    O   35 0.858
    38  O   1.901    H   39 0.901    H   40 0.822    Na   9 0.080    Na   3 0.060
    39  H   0.901    O   38 0.901
    40  H   0.876    O   38 0.822    Cl  15 0.053
 MOs/occ written to file <molden.input>
 
molecular dipole:
                 x           y           z       tot (Debye)
 q only:        1.602      -1.291      -5.787
   full:        1.722       0.192      -4.121      11.363
molecular quadrupole (traceless):
                xx          xy          yy          xz          yz          zz
 q only:        6.673      13.502      -3.946      19.062      -7.062      -2.727
  q+dip:        3.100       7.692      -3.773      11.784      -2.303       0.673
   full:        1.570       7.216      -2.926      11.004      -2.082       1.355

SCC energy    :     -77.1336825
rep           :       0.3091853
ES            :       0.8353256
AES           :      -0.0390738
AXC           :      -0.0043974
disp          :      -0.0607731
XB            :       0.0000000
fix           :       0.0000000
total E       :     -76.8228022
atomizationE  :       7.2141667     4526.96
(atE without considering molecular charge,
 total energy contains solvation terms)
H-L gap (eV)  :          2.8350
optimized geometry written to: xtbopt.xyz

           ------------------------------------------------- 
          |                Numerical Hessian                |
           ------------------------------------------------- 
step length          :   0.00500
SCC accuracy         :   0.25000
Hessian scale factor :   1.00000
frozen atoms in %    :   0.00000    0
RMS gradient         :   0.00008
estimated CPU  time      0.56 min
estimated wall time      0.56 min

writing file <hessian>.
 
 projected vibrational frequencies (cm-1)
eigval :       -0.00    -0.00     0.00     0.00     0.00     0.00
eigval :        5.44    22.01    30.29    32.51    33.83    39.12
eigval :       42.54    45.98    48.27    51.37    55.53    55.95
eigval :       60.02    61.87    62.73    68.01    72.13    73.39
eigval :       75.90    76.63    78.50    82.04    83.60    88.22
eigval :       89.67    93.13    96.63    99.39   102.65   107.43
eigval :      108.55   112.49   113.96   118.88   122.19   123.40
eigval :      127.78   130.73   138.75   140.32   142.83   149.55
eigval :      150.51   151.48   158.57   163.49   167.06   167.21
eigval :      170.96   176.89   178.11   185.05   188.19   189.90
eigval :      194.19   195.59   200.01   204.47   206.33   221.16
eigval :      221.84   227.92   235.71   253.47   259.25   275.23
eigval :      280.60   286.09   395.95   401.20   424.07   494.77
eigval :      518.35   617.73   673.93   703.38   773.44   860.74
eigval :      889.01   988.59   993.57  1050.03  1100.71  1129.73
eigval :     1136.79  1184.47  1237.43  1276.22  1325.24  1348.26
eigval :     1355.39  1362.15  1412.65  1469.69  1475.63  1480.47
eigval :     1497.62  1507.05  1546.20  1574.91  2868.22  2931.58
eigval :     2962.13  2966.86  2972.88  2979.09  3014.83  3036.98
eigval :     3056.10  3133.40  3211.31  3347.03  3493.96  3578.90
 reduced masses (amu)
   1: 24.09   2: 24.91   3: 30.85   4: 27.48   5: 28.61   6: 27.41   7: 16.32   8: 12.62
   9: 26.20  10: 21.43  11: 28.58  12: 26.80  13: 28.62  14: 26.57  15: 28.12  16: 28.08
  17: 26.24  18: 27.19  19: 25.94  20: 29.85  21: 23.63  22: 27.17  23: 31.04  24: 28.68
  25: 27.86  26: 28.02  27: 25.39  28: 26.84  29: 27.70  30: 28.12  31: 30.27  32: 26.26
  33: 32.91  34: 31.00  35: 26.87  36: 26.34  37: 26.28  38: 29.13  39: 25.31  40: 24.50
  41: 27.06  42: 24.10  43: 25.04  44: 24.96  45: 28.56  46: 30.11  47: 25.34  48: 23.76
  49: 21.42  50: 23.46  51: 25.96  52: 27.25  53: 25.13  54: 20.73  55: 28.28  56: 25.03
  57: 26.69  58: 23.41  59: 24.75  60: 25.43  61: 25.17  62: 28.49  63: 21.94  64: 24.83
  65: 24.16  66: 26.54  67: 26.44  68: 23.72  69: 26.47  70:  8.27  71: 16.78  72: 18.98
  73:  9.69  74:  6.80  75:  2.24  76:  6.97  77:  2.42  78:  7.51  79:  2.93  80:  2.12
  81:  2.07  82:  1.72  83:  3.19  84:  6.77  85:  5.51  86:  6.41  87:  5.76  88:  7.17
  89:  5.71  90:  7.93  91:  7.46  92:  3.87  93:  3.49  94:  2.11  95:  3.18  96:  4.56
  97:  4.84  98:  3.79  99:  3.31 100:  1.93 101:  1.87 102:  1.90 103:  1.63 104:  1.57
 105:  1.98 106:  1.97 107:  1.77 108:  1.84 109:  1.84 110:  1.59 111:  1.69 112:  1.67
 113:  1.76 114:  1.79 115:  1.61 116:  1.88 117:  1.90 118:  1.98 119:  1.75 120:  1.83
 IR intensities (amu)
   1:  0.25   2:  0.32   3:  0.40   4:  0.68   5:  0.65   6:  0.74   7:  0.28   8:  0.24
   9:  0.50  10:  0.39  11:  0.39  12:  0.26  13:  0.33  14:  0.28  15:  0.27  16:  0.55
  17:  0.20  18:  0.15  19:  0.17  20:  0.12  21:  0.21  22:  0.19  23:  0.15  24:  0.24
  25:  0.45  26:  0.30  27:  0.57  28:  0.28  29:  0.30  30:  0.37  31:  0.54  32:  0.50
  33:  0.17  34:  0.44  35:  0.46  36:  0.61  37:  0.73  38:  0.50  39:  0.84  40:  0.74
  41:  0.95  42:  1.23  43:  0.35  44:  0.45  45:  0.32  46:  0.67  47:  0.90  48:  0.78
  49:  0.43  50:  0.42  51:  0.13  52:  0.49  53:  0.65  54:  0.51  55:  0.79  56:  0.47
  57:  0.20  58:  0.50  59:  0.93  60:  1.16  61:  1.11  62:  0.38  63:  1.48  64:  1.94
  65:  1.41  66:  1.12  67:  1.37  68:  0.44  69:  1.40  70:  0.56  71:  0.85  72:  0.37
  73:  0.53  74:  0.46  75:  0.21  76:  0.26  77:  0.62  78:  0.14  79:  0.84  80:  0.81
  81:  0.48  82:  0.39  83:  0.08  84:  0.14  85:  0.27  86:  0.44  87:  0.06  88:  0.58
  89:  0.50  90:  0.64  91:  0.30  92:  0.11  93:  0.07  94:  0.08  95:  0.23  96:  0.14
  97:  0.03  98:  0.52  99:  0.08 100:  0.03 101:  0.06 102:  0.08 103:  0.03 104:  0.06
 105:  0.54 106:  0.36 107:  0.30 108:  0.31 109:  0.21 110:  0.22 111:  0.20 112:  0.30
 113:  0.30 114:  0.20 115:  0.17 116:  0.89 117:  0.75 118:  0.79 119:  0.42 120:  0.31
 Raman intensities (amu)
   1:  0.00   2:  0.00   3:  0.00   4:  0.00   5:  0.00   6:  0.00   7:  0.00   8:  0.00
   9:  0.00  10:  0.00  11:  0.00  12:  0.00  13:  0.00  14:  0.00  15:  0.00  16:  0.00
  17:  0.00  18:  0.00  19:  0.00  20:  0.00  21:  0.00  22:  0.00  23:  0.00  24:  0.00
  25:  0.00  26:  0.00  27:  0.00  28:  0.00  29:  0.00  30:  0.00  31:  0.00  32:  0.00
  33:  0.00  34:  0.00  35:  0.00  36:  0.00  37:  0.00  38:  0.00  39:  0.00  40:  0.00
  41:  0.00  42:  0.00  43:  0.00  44:  0.00  45:  0.00  46:  0.00  47:  0.00  48:  0.00
  49:  0.00  50:  0.00  51:  0.00  52:  0.00  53:  0.00  54:  0.00  55:  0.00  56:  0.00
  57:  0.00  58:  0.00  59:  0.00  60:  0.00  61:  0.00  62:  0.00  63:  0.00  64:  0.00
  65:  0.00  66:  0.00  67:  0.00  68:  0.00  69:  0.00  70:  0.00  71:  0.00  72:  0.00
  73:  0.00  74:  0.00  75:  0.00  76:  0.00  77:  0.00  78:  0.00  79:  0.00  80:  0.00
  81:  0.00  82:  0.00  83:  0.00  84:  0.00  85:  0.00  86:  0.00  87:  0.00  88:  0.00
  89:  0.00  90:  0.00  91:  0.00  92:  0.00  93:  0.00  94:  0.00  95:  0.00  96:  0.00
  97:  0.00  98:  0.00  99:  0.00 100:  0.00 101:  0.00 102:  0.00 103:  0.00 104:  0.00
 105:  0.00 106:  0.00 107:  0.00 108:  0.00 109:  0.00 110:  0.00 111:  0.00 112:  0.00
 113:  0.00 114:  0.00 115:  0.00 116:  0.00 117:  0.00 118:  0.00 119:  0.00 120:  0.00
 output can be read by thermo (or use thermo option).
 writing <g98.out> molden fake output.
 recommended (thermochemical) frequency scaling factor: 1.0
                    ==================
                    thermo calculation
                    ==================
Nvib :  114 Nimag : 0  symmetry :   C1  rot number :  1  scale factor : 1.00 sthr :  50.
omega=  5.44     Gvib=    -2.750     Grot=    -1.714     Gused=    -1.714
omega= 22.01     Gvib=    -1.921     Grot=    -1.300     Gused=    -1.322
omega= 30.29     Gvib=    -1.732     Grot=    -1.205     Gused=    -1.268
omega= 32.51     Gvib=    -1.691     Grot=    -1.184     Gused=    -1.261
omega= 33.83     Gvib=    -1.667     Grot=    -1.172     Gused=    -1.258
omega= 39.12     Gvib=    -1.581     Grot=    -1.129     Gused=    -1.252
omega= 42.54     Gvib=    -1.532     Grot=    -1.104     Gused=    -1.251
omega= 45.98     Gvib=    -1.486     Grot=    -1.081     Gused=    -1.250
omega= 48.27     Gvib=    -1.457     Grot=    -1.067     Gused=    -1.248
omega= 51.37     Gvib=    -1.420     Grot=    -1.049     Gused=    -1.245
omega= 55.53     Gvib=    -1.374     Grot=    -1.025     Gused=    -1.236
omega= 55.95     Gvib=    -1.370     Grot=    -1.023     Gused=    -1.235
omega= 60.02     Gvib=    -1.329     Grot=    -1.002     Gused=    -1.223
omega= 61.87     Gvib=    -1.311     Grot=    -0.993     Gused=    -1.216
omega= 62.73     Gvib=    -1.303     Grot=    -0.989     Gused=    -1.213
omega= 68.01     Gvib=    -1.255     Grot=    -0.965     Gused=    -1.190
omega= 72.13     Gvib=    -1.221     Grot=    -0.948     Gused=    -1.170
omega= 73.39     Gvib=    -1.211     Grot=    -0.943     Gused=    -1.163
omega= 75.90     Gvib=    -1.191     Grot=    -0.933     Gused=    -1.150
omega= 76.63     Gvib=    -1.185     Grot=    -0.930     Gused=    -1.146
omega= 78.50     Gvib=    -1.171     Grot=    -0.923     Gused=    -1.136
omega= 82.04     Gvib=    -1.145     Grot=    -0.910     Gused=    -1.117
omega= 83.60     Gvib=    -1.134     Grot=    -0.904     Gused=    -1.108
omega= 88.22     Gvib=    -1.103     Grot=    -0.888     Gused=    -1.083
omega= 89.67     Gvib=    -1.093     Grot=    -0.884     Gused=    -1.075
omega= 93.13     Gvib=    -1.071     Grot=    -0.872     Gused=    -1.056
omega= 96.63     Gvib=    -1.050     Grot=    -0.861     Gused=    -1.037
omega= 99.39     Gvib=    -1.034     Grot=    -0.853     Gused=    -1.023
omega=102.65     Gvib=    -1.015     Grot=    -0.843     Gused=    -1.006
omega=107.43     Gvib=    -0.988     Grot=    -0.830     Gused=    -0.981
omega=108.55     Gvib=    -0.982     Grot=    -0.827     Gused=    -0.976
omega=112.49     Gvib=    -0.962     Grot=    -0.816     Gused=    -0.956
omega=113.96     Gvib=    -0.954     Grot=    -0.813     Gused=    -0.949
omega=118.88     Gvib=    -0.930     Grot=    -0.800     Gused=    -0.926
omega=122.19     Gvib=    -0.914     Grot=    -0.792     Gused=    -0.911
omega=123.40     Gvib=    -0.908     Grot=    -0.789     Gused=    -0.905
omega=127.78     Gvib=    -0.888     Grot=    -0.779     Gused=    -0.886
omega=130.73     Gvib=    -0.875     Grot=    -0.772     Gused=    -0.873
omega=138.75     Gvib=    -0.841     Grot=    -0.754     Gused=    -0.840
omega=140.32     Gvib=    -0.835     Grot=    -0.751     Gused=    -0.833
omega=142.83     Gvib=    -0.825     Grot=    -0.746     Gused=    -0.823
omega=149.55     Gvib=    -0.798     Grot=    -0.732     Gused=    -0.798
omega=150.51     Gvib=    -0.795     Grot=    -0.730     Gused=    -0.794
omega=151.48     Gvib=    -0.791     Grot=    -0.728     Gused=    -0.790
omega=158.57     Gvib=    -0.765     Grot=    -0.715     Gused=    -0.765
omega=163.49     Gvib=    -0.748     Grot=    -0.706     Gused=    -0.748
omega=167.06     Gvib=    -0.736     Grot=    -0.699     Gused=    -0.736
omega=167.21     Gvib=    -0.735     Grot=    -0.699     Gused=    -0.735
omega=170.96     Gvib=    -0.723     Grot=    -0.692     Gused=    -0.723
omega=176.89     Gvib=    -0.704     Grot=    -0.682     Gused=    -0.704
omega=178.11     Gvib=    -0.700     Grot=    -0.680     Gused=    -0.700
omega=185.05     Gvib=    -0.679     Grot=    -0.669     Gused=    -0.679
omega=188.19     Gvib=    -0.670     Grot=    -0.664     Gused=    -0.670
omega=189.90     Gvib=    -0.665     Grot=    -0.661     Gused=    -0.665
omega=194.19     Gvib=    -0.652     Grot=    -0.655     Gused=    -0.652
omega=195.59     Gvib=    -0.648     Grot=    -0.652     Gused=    -0.648
omega=200.01     Gvib=    -0.636     Grot=    -0.646     Gused=    -0.636
omega=204.47     Gvib=    -0.624     Grot=    -0.639     Gused=    -0.624
omega=206.33     Gvib=    -0.619     Grot=    -0.637     Gused=    -0.619
omega=221.16     Gvib=    -0.581     Grot=    -0.616     Gused=    -0.581
omega=221.84     Gvib=    -0.580     Grot=    -0.615     Gused=    -0.580
omega=227.92     Gvib=    -0.565     Grot=    -0.607     Gused=    -0.565
omega=235.71     Gvib=    -0.547     Grot=    -0.597     Gused=    -0.547
omega=253.47     Gvib=    -0.509     Grot=    -0.576     Gused=    -0.509
omega=259.25     Gvib=    -0.497     Grot=    -0.569     Gused=    -0.497
omega=275.23     Gvib=    -0.466     Grot=    -0.551     Gused=    -0.466
omega=280.60     Gvib=    -0.456     Grot=    -0.546     Gused=    -0.456
omega=286.09     Gvib=    -0.446     Grot=    -0.540     Gused=    -0.446
 
   temp. (K)  partition function   enthalpy   heat capacity  entropy
                                   cal/mol     cal/K/mol   cal/K/mol   J/K/mol
 298.15  VIB  0.499E+29            30809.720    144.606    217.217
         ROT  0.352E+08              888.752      2.981     37.513
         INT  0.176E+37            31698.472    147.587    254.730
         TR   0.168E+29             1481.254      4.968     45.374
         TOT                       33179.7260   152.5547   300.1045  1255.6324
                     Eh         kcal/mol          kJ/mol 
ZPVE            0.197135         123.704         517.575    
H(0)-H(T)+PV    0.528753E-01     33.1797         138.823    
H(T)            0.250010         156.884         656.398    
T*S             0.142589         89.4762         374.367    
G(T)            0.107421         67.4074         282.032    
    -76.71538170  <=== TOTAL FREE ENERGY in Eh incl. el.,ZPVE,RRHO,solv. parts
 
 normal mode %tage of torsion character
   1:  0.00   2:  0.00   3:  0.00   4:  0.00   5:  0.00   6:  0.00   7:  0.35   8:  0.17
   9:  0.22  10:  0.41  11:  0.32  12:  0.39  13:  0.30  14:  0.46  15:  0.29  16:  0.26
  17:  0.31  18:  0.24  19:  0.32  20:  0.10  21:  0.36  22:  0.31  23:  0.35  24:  0.43
  25:  0.25  26:  0.21  27:  0.27  28:  0.25  29:  0.37  30:  0.28  31:  0.66  32:  0.35
  33:  0.33  34:  0.21  35:  0.43  36:  0.33  37:  0.33  38:  0.37  39:  0.76  40:  0.30
  41:  0.68  42:  0.39  43:  0.23  44:  0.23  45:  0.56  46:  0.33  47:  0.21  48:  0.52
  49:  0.33  50:  0.30  51:  0.21  52:  0.18  53:  0.16  54:  0.50  55:  0.19  56:  0.26
  57:  0.19  58:  0.51  59:  0.45  60:  0.22  61:  0.08  62:  0.11  63:  0.24  64:  0.55
  65:  0.23  66:  0.04  67:  0.07  68:  0.38  69:  0.04  70:  0.63  71:  0.30  72:  0.10
  73:  0.49  74:  0.78  75:  0.43  76:  0.31  77:  0.23  78:  0.25  79:  0.20  80:  0.21
  81:  0.14  82:  0.48  83:  0.59  84:  0.36  85:  0.31  86:  0.18  87:  0.47  88:  0.09
  89:  0.25  90:  0.21  91:  0.05  92:  0.23  93:  0.30  94:  0.08  95:  0.21  96:  0.09
  97:  0.10  98:  0.23  99:  0.00 100:  0.62 101:  0.62 102:  0.66 103:  0.85 104:  0.89
 105:  0.23 106:  0.49 107:  0.12 108:  0.16 109:  0.18 110:  0.07 111:  0.08 112:  0.03
 113:  0.04 114:  0.03 115:  0.03 116:  0.04 117:  0.13 118:  0.06 119:  0.01 120:  0.01
 recommended # of modes for mode following          72
 
 Pipek-Mezey localization of normal modes
 number of localized modes           72
 frequency thrshold           500.000000000000     
 number of groups                    28
 atom-group assingment :   
  1  2  3  4  5  6  7  8  9 10 11 12 13 14 15 16 17 18 19 20 21 22 22 22 22 22 22 22 22 22
 23 23 23 23 24 25 26 27 27 28
 pop matrix done.
 initialization of trafo matrix to unity
iteration     50  convergence  0.35700054D-01
iteration    100  convergence  0.44203705D-03
iteration    150  convergence  0.13890128D-04

 converged in    176 iterations, threshold :   0.99945117D-06
eig.   :       -0.00    -0.00     0.00     0.00     0.00     0.00
eig.   :       71.87    76.38    79.62    85.10    88.83    93.20
eig.   :       93.80    94.40    95.67    95.97    97.07    97.62
eig.   :       98.01    99.81   100.31   100.41   102.75   104.04
eig.   :      104.63   107.58   108.72   109.20   109.71   111.22
eig.   :      111.24   111.34   111.74   112.77   114.11   116.99
eig.   :      121.43   123.20   128.00   128.32   129.81   130.72
eig.   :      131.19   132.14   138.03   139.10   139.59   140.39
eig.   :      140.39   140.96   141.58   142.36   143.02   145.51
eig.   :      149.27   151.12   152.38   153.79   155.05   155.52
eig.   :      163.46   167.91   171.57   178.17   183.62   191.19
eig.   :      195.91   197.75   203.26   205.38   207.30   208.67
eig.   :      211.12   247.41   262.81   357.71   385.18   397.51
eig.   :      518.35   617.73   673.93   703.38   773.44   860.74
eig.   :      889.01   988.59   993.57  1050.03  1100.71  1129.73
eig.   :     1136.79  1184.47  1237.43  1276.22  1325.24  1348.26
eig.   :     1355.39  1362.15  1412.65  1469.69  1475.63  1480.47
eig.   :     1497.62  1507.05  1546.20  1574.91  2868.22  2931.58
eig.   :     2962.13  2966.86  2972.88  2979.09  3014.83  3036.98
eig.   :     3056.10  3133.40  3211.31  3347.03  3493.96  3578.90
written to xtb_localmodes and g98l.out
 
 normal mode %tage of torsion character
   1:  0.00   2:  0.00   3:  0.00   4:  0.00   5:  0.00   6:  0.00   7:  0.16   8:  0.42
   9:  0.47  10:  0.23  11:  0.36  12:  0.34  13:  0.71  14:  0.28  15:  0.19  16:  0.40
  17:  0.15  18:  0.04  19:  0.19  20:  0.04  21:  0.31  22:  0.12  23:  0.02  24:  0.48
  25:  0.04  26:  0.31  27:  0.48  28:  0.02  29:  0.01  30:  0.76  31:  0.02  32:  0.09
  33:  0.01  34:  0.32  35:  0.08  36:  0.84  37:  0.06  38:  0.11  39:  0.01  40:  0.04
  41:  0.02  42:  0.67  43:  0.01  44:  0.15  45:  0.01  46:  0.00  47:  0.17  48:  0.70
  49:  0.04  50:  0.37  51:  0.02  52:  0.03  53:  0.43  54:  0.67  55:  0.47  56:  0.04
  57:  0.40  58:  0.30  59:  0.21  60:  0.05  61:  0.03  62:  0.70  63:  0.15  64:  0.45
  65:  0.23  66:  0.39  67:  0.02  68:  0.42  69:  0.98  70:  0.72  71:  0.18  72:  0.42
  73:  0.04  74:  0.37  75:  0.82  76:  0.23  77:  0.45  78:  0.27  79:  0.20  80:  0.21
  81:  0.14  82:  0.48  83:  0.59  84:  0.36  85:  0.31  86:  0.18  87:  0.47  88:  0.09
  89:  0.25  90:  0.21  91:  0.05  92:  0.23  93:  0.30  94:  0.08  95:  0.21  96:  0.09
  97:  0.10  98:  0.23  99:  0.00 100:  0.62 101:  0.62 102:  0.66 103:  0.85 104:  0.89
 105:  0.23 106:  0.49 107:  0.12 108:  0.16 109:  0.18 110:  0.07 111:  0.08 112:  0.03
 113:  0.04 114:  0.03 115:  0.03 116:  0.04 117:  0.13 118:  0.06 119:  0.01 120:  0.01
 recommended # of modes for mode following          71

------------------------------------------------------------------------
 * finished run on 2020/06/02 at 13:50:27.928     
------------------------------------------------------------------------
 total:
 * wall-time:     0 d,  0 h,  0 min, 42.835 sec
 *  cpu-time:     0 d,  0 h,  0 min, 42.728 sec
 * ratio c/w:     0.997 speedup
 SCF:
 * wall-time:     0 d,  0 h,  0 min,  3.076 sec
 *  cpu-time:     0 d,  0 h,  0 min,  3.062 sec
 * ratio c/w:     0.995 speedup
 ANC optimizer:
 * wall-time:     0 d,  0 h,  0 min,  3.302 sec
 *  cpu-time:     0 d,  0 h,  0 min,  3.287 sec
 * ratio c/w:     0.995 speedup
 numerical hessian:
 * wall-time:     0 d,  0 h,  0 min, 36.396 sec
 *  cpu-time:     0 d,  0 h,  0 min, 36.324 sec
 * ratio c/w:     0.998 speedup

normal termination of xtb
