# Supplementary material for: Heterogeneous Nucleation of Butanol on NaCl: A Computational Study of Temperature, Humidity, Seed Charge, and Seed Size Effects
Source: J Phys Chem A. 2021 Mar 31;125(14):3025–36. doi: 10.1021/acs.jpca.0c10972 (PMC8054243; doi:10.1021/acs.jpca.0c10972)
Supplement: Supplementary file 2 — jp0c10972_si_002.zip [file jp0c10972_si_002.zip › ALL CLUSTERS/low_level_calc/negative seed/1Seed1BuOH2W.xyz]

    40
        -76.82280225  Gyration_radius:  3.78729318024
 Na          1.21775140102583   -1.88416098144503    2.58730384499219
Na          0.70927537095238    0.32051311914530    4.94928505103964
Na         -1.78370834488022   -0.32820469765485   -0.79521473491218
Na         -3.01833660574352    0.02688196370523    3.51883904928632
Na          1.56081864610539    0.40450761380776    0.42601107496900
Na          0.42887502223499   -3.50852352400554   -0.26096201806214
Na         -1.18956129801140   -3.42010325109517    4.27058871609280
Na         -0.66685128205785    2.06577315997758    2.31462059483772
Na         -2.49822210588683   -2.59327518199824    1.22816536121210
Cl         -1.38474888981318    1.52429702138853    4.74247333299964
Cl          1.93743441533921    0.83175912183174    2.87351793649364
Cl          2.26772782976290   -2.00337242159261    0.21716882682005
Cl         -1.62831633277235   -2.77327002026139   -1.29487745057628
Cl         -3.35885418333781   -2.47430956727046    3.65061935598223
Cl         -4.02852239241418    1.62534130031057    1.91129160234601
Cl         -0.87368651055995   -0.56070840984914    1.63994023360892
Cl          0.12696702034723    3.13793674423537    0.19158858045200
Cl         -0.37149136166488   -4.09874202923288    2.01823223692282
Cl          0.71397072605477   -2.14105561340328    5.13913822312349
O           0.20010472529919    0.52044054537810   -1.42549534113363
H           0.04808627391947    1.46768468876343   -1.22914021757032
C           0.64176820471616    0.47956285553020   -2.77247730286398
H          -0.20704285284709    0.64744634470020   -3.45092479831320
H           1.02705543028852   -0.52596479938061   -2.95349365555430
C           1.71133070319755    1.52897110544975   -3.06372443730305
H           1.93534663512499    1.51659332969639   -4.13332802276725
H           1.29782389675727    2.50915121035120   -2.81393209028301
C           3.00709730413881    1.33970290694031   -2.27801234914228
H           2.78992041612019    1.35216218524755   -1.20648678467028
H           3.65657927966237    2.19303257441073   -2.48415727443313
C           3.74734215679353    0.05738625729072   -2.62880952237317
H           3.93100622594992    0.00316456872983   -3.70075996820244
H           4.70332256597121    0.02504707406603   -2.11242178738125
H           3.17962275671877   -0.81771883727816   -2.32918058184216
O          -2.49003113017873    1.60645912186046   -0.78993053616581
H          -1.86839793616346    2.33983365434548   -0.67807686413826
H          -3.12524272828639    1.76214013322065   -0.06719983673678
O          -3.79076350754078   -0.95787587986010    0.25201406933668
H          -4.61526295310760   -1.06478798850547   -0.23335436525773
H          -3.94018665130287   -0.13371540756504    0.77116185913813
