# Supplementary material for: Heterogeneous Nucleation of Butanol on NaCl: A Computational Study of Temperature, Humidity, Seed Charge, and Seed Size Effects
Source: J Phys Chem A. 2021 Mar 31;125(14):3025–36. doi: 10.1021/acs.jpca.0c10972 (PMC8054243; doi:10.1021/acs.jpca.0c10972)
Supplement: Supplementary file 2 — jp0c10972_si_002.zip [file jp0c10972_si_002.zip › ALL CLUSTERS/low_level_calc/negative seed/1Seed1BuOH3W.log]

      -----------------------------------------------------------      
     |                   =====================                   |     
     |                           x T B                           |     
     |                   =====================                   |     
     |                         S. Grimme                         |     
     |          Mulliken Center for Theoretical Chemistry        |     
     |                    University of Bonn                     |     
     |                 Version 6.0.1 (SAW181210)                 |     
      -----------------------------------------------------------      

   This program is distributed in the hope that it will be useful,
   but WITHOUT ANY WARRANTY; without even the implied warranty of
   MERCHANTABILITY or FITNESS FOR A PARTICULAR PURPOSE.
   
   FOR NON-COMMERCIAL, ACADEMIA USE ONLY.
   
   Cite this work as:
   S. Grimme, C. Bannwarth, P. Shushkov, J. Comput. Theory Chem., 2017,
   13, 1989-2009.
   C. Bannwarth, S. Ehlert and S. Grimme., ChemRxiv, 2018, preprint.
   http://doi.org/10.26434/chemrxiv.7246238.v1
   
   for sTDA-xTB:
   S. Grimme and C. Bannwarth, J. Chem. Phys., 2016, 145, 054103.
   
   in the mass-spec context:
   V. Asgeirsson, C. Bauer and S. Grimme, Chem. Sci., 2017, 8, 4879.
   
   if GBSA is used:
   P. Shushkov, F. März and S. Grimme, unpublished.
   
   for ANC optimizer:
   S. Grimme, unpublished.
   Rational Function algorithm used in ANCopt:
   F. Eckert, P. Pulay, H.-J. Werner, J. Comput. Chem., 1997, 18, 1473.
   
   with help from (in alphabetical order)
   C. Bannwarth, F. Bohle, G. Brandenburg, E. Caldeweyher, M. Checinski,
   S. Dohm, S. Ehlert, S. Ehrlich, F. März, H. Neugebauer, J. Pisarek,
   P. Pracht, P. Shushkov, and S. Spicher.
   
 * started run on 2020/06/02 at 13:49:45.720     
========================================================================
 # omp threads = 1
========================================================================
number of atoms            : 43
number of electrons        : 136
charge                     : -1
spin                       : .0
first test random number   : .4292

########################################################################
# WARNING! Please study the warnings concerning your input carefully
#  - the use of '-ohess' is discouraged, please use '--ohess' next time
########################################################################

           ------------------------------------------------- 
          |                 G F N 2 - x T B                 |
          | Geometry, Frequencies, Noncovalent interactions |
          |            JCTC 2018 parametrisation            |
           ------------------------------------------------- 
      method parameters     
 k(s)        :  1.8500
 k(p)        :  2.2300
 k(d)        :  2.2300
 k(f)        :  2.0000
 kEN (H0ij)  : -2.0000
 D4 a1       :  0.5200
 D4 a2       :  5.0000
 D4 s6       :  1.0000
 D4 s8       :  2.7000
 D4 s9       :  5.0000
 alphaj      :  2.0000


            Z     q(EN)     CN     RAES       Cart. coordinates
     1  Na  1.0    0.30   10.44    5.00     1.69924    -1.01888    -1.31573
     2  Na  1.0    0.32    5.99    5.00     7.39144     1.07307    -4.75561
     3  Na  1.0    0.34    6.62    5.00    -1.84698    -0.69020    -6.95636
     4  Na  1.0    0.34    5.98    5.00     1.52696    -7.33839     1.72922
     5  Na  1.0    0.27    6.81    5.00     7.16901    -4.96494    -1.53737
     6  Na  1.0    0.40    5.07    5.00     2.13196     4.84936    -5.76297
     7  Na  1.0    0.37    5.74    5.00    -1.88648    -6.72423    -3.99683
     8  Na  1.0    0.26    6.60    5.00     3.73412    -4.35906    -7.17433
     9  Na  1.0    0.38    6.21    5.00     5.28507    -2.16442     4.15757
    10  Cl  7.0   -0.26    2.85    4.82    -1.09036    -5.12682    -8.38256
    11  Cl  7.0   -0.16    3.08    4.93     0.79130    -2.77171     3.19334
    12  Cl  7.0   -0.26    1.97    3.22    -2.81484     4.09584    -5.94343
    13  Cl  7.0   -0.28    2.02    3.32    -2.64687    -9.03989     0.03568
    14  Cl  7.0   -0.13    4.88    5.00     2.72504     0.13848    -6.09657
    15  Cl  7.0   -0.27    2.84    4.82     8.37438    -3.69493    -6.01112
    16  Cl  7.0   -0.26    2.88    4.85     6.29640    -6.61503     2.92824
    17  Cl  7.0   -0.14    4.95    5.00     2.58165    -5.70954    -2.72863
    18  Cl  7.0   -0.31    1.94    3.15     6.61555     5.69973    -5.36880
    19  Cl  7.0   -0.15    4.00    5.00     6.50614    -0.37332    -0.25872
    20  O   6.0   -0.32    3.40    4.01     0.41755     2.71253    -1.06400
    21  H   1.0    0.02    1.58    1.68    -0.81578     3.38117    -2.24908
    22  C   4.0   -0.05    4.45    4.46    -0.25779     3.71731     1.32301
    23  H   1.0   -0.03    1.01    1.43     0.07919     5.76601     1.37413
    24  H   1.0   -0.01    1.11    1.45     0.96235     2.82063     2.72229
    25  C   4.0   -0.08    4.22    4.04    -3.01244     3.16966     1.95266
    26  H   1.0   -0.00    1.02    1.43    -4.21946     4.06058     0.53095
    27  H   1.0    0.02    1.05    1.44    -3.32084     1.13471     1.90432
    28  C   4.0   -0.09    4.09    3.79    -3.74616     4.12053     4.57034
    29  H   1.0   -0.02    1.02    1.43    -3.46423     6.16457     4.67631
    30  H   1.0   -0.01    1.03    1.43    -2.51323     3.23865     5.97126
    31  C   4.0   -0.15    4.01    3.64    -6.48814     3.48675     5.17807
    32  H   1.0   -0.01    1.00    1.43    -6.78317     1.45533     5.08748
    33  H   1.0   -0.03    1.00    1.43    -6.98710     4.13590     7.06354
    34  H   1.0   -0.02    1.00    1.43    -7.75105     4.38403     3.82599
    35  O   6.0   -0.40    2.88    2.49     5.84400     1.88364     4.86676
    36  H   1.0    0.02    1.02    1.43     5.93627     3.63384     5.33746
    37  H   1.0    0.00    1.64    1.74     6.18405     1.87912     3.05306
    38  O   6.0   -0.42    2.14    1.85    -4.71559    -3.60344     1.40847
    39  H   1.0    0.06    1.11    1.45    -3.26271    -3.28674     2.48724
    40  H   1.0    0.04    1.10    1.44    -4.74713    -5.42094     1.23517
    41  O   6.0   -0.33    3.89    4.81    -2.76217    -1.64668    -2.83093
    42  H   1.0    0.04    1.31    1.50    -3.55661    -2.44910    -1.33218
    43  H   1.0    0.01    1.48    1.59    -3.56253    -0.00315    -2.84731

  Z AO/shell   Hii/eV     exponent
  1     Wed Apr 25 08:07:45 CEST 2018   EN: 2.200 GM2: 0.406  GM3: 0.0800  RAES: 1.40
     1s    -10.707211    1.230000
  6     Wed Apr 25 08:07:45 CEST 2018   EN: 2.550 GM2: 0.538  GM3: 0.1500  RAES: 3.00
     2s    -13.970922    2.096432
     2p    -10.063292    1.800000
  8     Wed Apr 25 08:07:45 CEST 2018   EN: 3.440 GM2: 0.452  GM3:-0.0517  RAES: 1.80
     2s    -20.229985    2.439742
     2p    -15.503117    2.137023
 11     Tue Apr 24 16:34:09 CEST 2018   EN: 0.930 GM2: 0.271  GM3: 0.1799  RAES: 5.00
     3s     -4.546934    0.763787
     3p     -1.332719    0.573553
 17     Mon Apr 23 14:09:22 CEST 2018   EN: 3.160 GM2: 0.249  GM3: 0.1495  RAES: 2.50
     3s    -29.278781    2.485265
     3p    -12.673758    2.199650
     3d     -0.240338    2.476089
 no old-style atom pair restraining (fixing) potential

molecular fragmentation (1/2 indicates fragments):
1111111111111111111111111111111111111222111
# atoms in fragment 1/2:    40     3
 fragment masses (1/2) :      671.59       18.02
CMA distance (Bohr)    :   7.899
constraining FC (au)   :  0.0500
           ------------------------------------------------- 
          |        Self-Consistent Charge Iterations        |
           ------------------------------------------------- 

 Ncao       : 184
 Nao        : 174
 Nshell     : 80
 Nel        : 136
 T(el)      :   300.0
 intcut     :    25.0
 scfconv/Eh :  0.100E-05
   qconv/e  :  0.100E-03
 intneglect :  0.100E-07
 broydamp   :      0.250
 iter      E             dE          RMSdq      gap      omega  full diag
   1    -81.9857456 -0.819857E+02  0.118E+01    3.90       0.0  T
   2    -82.1225663 -0.136821E+00  0.770E+00    4.85       1.0  T
   3    -82.2239083 -0.101342E+00  0.541E+00    4.43       1.0  T
   4    -82.2337726 -0.986433E-02  0.283E+00    4.01       1.0  T
   5    -82.2521346 -0.183620E-01  0.198E+00    2.71       1.0  T
   6    -82.2541147 -0.198014E-02  0.613E-01    2.96       1.0  T
   7    -82.2543399 -0.225148E-03  0.304E-01    2.94       1.0  T
   8    -82.2547010 -0.361092E-03  0.189E-01    2.93       1.0  T
   9    -82.2548762 -0.175193E-03  0.131E-01    2.97       1.0  T
  10    -82.2550092 -0.132988E-03  0.893E-02    2.96       1.0  T
  11    -82.2550343 -0.251454E-04  0.588E-02    2.96       1.0  T
  12    -82.2550375 -0.318353E-05  0.207E-02    2.97       1.0  T
  13    -82.2550392 -0.167976E-05  0.106E-02    2.97       1.4  T
  14    -82.2550401 -0.905220E-06  0.727E-03    2.97       2.1  T
  15    -82.2550405 -0.457797E-06  0.535E-03    2.97       2.8  T
  16    -82.2550408 -0.269870E-06  0.343E-03    2.97       4.4  T
  17    -82.2550409 -0.115847E-06  0.144E-03    2.97      10.6  T
  18    -82.2550409 -0.125956E-07  0.980E-04    2.97      15.6  T
  19    -82.2550409 -0.461286E-08  0.520E-04    2.97      29.3  T
speedup  1.00
cpu  time for SCC    0.14 s
wall time for SCC    0.14 s

   *** convergence criteria satisfied after 19 iterations ***

          eigenvalues
 #    :          56         57         58         59         60         61         62         63
 occ. :        2.000      2.000      2.000      2.000      2.000      2.000      2.000      2.000
 eps  :        -8.583     -8.544     -8.526     -8.510     -8.484     -8.472     -8.396     -8.374
 #    :          64         65         66         67         68         69         70         71
 occ. :        2.000      2.000      2.000      2.000      2.000      0.000      0.000      0.000
 eps  :        -8.356     -8.327     -8.317     -8.142     -8.133     -5.159     -3.616     -2.890
 #    :          72         73         74         75         76         77         78         79
 occ. :        0.000      0.000      0.000      0.000      0.000      0.000      0.000      0.000
 eps  :        -2.107     -0.829     -0.253      0.304      0.520      1.718      2.578      3.220


   #   Z            q   n(s)   n(p)   n(d)      C6AA      α(0)
   1  11 Na     0.863  0.009  0.128  0.000    66.220    26.334
   2  11 Na     0.712  0.089  0.199  0.000    68.035    26.693
   3  11 Na     0.709  0.086  0.204  0.000    68.068    26.699
   4  11 Na     0.728  0.083  0.190  0.000    67.842    26.655
   5  11 Na     0.712  0.080  0.208  0.000    68.029    26.692
   6  11 Na     0.676  0.110  0.215  0.000    68.482    26.780
   7  11 Na     0.711  0.089  0.200  0.000    68.045    26.695
   8  11 Na     0.712  0.093  0.196  0.000    68.038    26.693
   9  11 Na     0.746  0.090  0.165  0.000    67.620    26.611
  10  17 Cl    -0.755  1.978  5.777  0.000   125.535    17.142
  11  17 Cl    -0.772  1.972  5.797  0.003   126.218    17.188
  12  17 Cl    -0.800  1.982  5.806  0.011   127.340    17.264
  13  17 Cl    -0.797  1.980  5.812  0.005   127.248    17.258
  14  17 Cl    -0.733  1.967  5.763  0.002   124.644    17.081
  15  17 Cl    -0.754  1.977  5.777  0.000   125.483    17.138
  16  17 Cl    -0.764  1.977  5.788  0.000   125.903    17.167
  17  17 Cl    -0.736  1.967  5.768  0.001   124.761    17.089
  18  17 Cl    -0.804  1.984  5.820  0.000   127.506    17.276
  19  17 Cl    -0.741  1.971  5.768  0.002   124.989    17.104
  20   8 O     -0.480  1.703  4.778  0.000    22.417     6.395
  21   1 H      0.327  0.673  0.000  0.000     0.635     1.246
  22   6 C      0.058  1.042  2.899  0.000    19.561     6.289
  23   1 H      0.027  0.973  0.000  0.000     2.637     2.539
  24   1 H      0.067  0.933  0.000  0.000     2.117     2.275
  25   6 C     -0.091  1.060  3.031  0.000    22.237     6.714
  26   1 H      0.044  0.956  0.000  0.000     2.401     2.423
  27   1 H      0.083  0.917  0.000  0.000     1.953     2.185
  28   6 C     -0.057  1.047  3.010  0.000    21.591     6.616
  29   1 H      0.020  0.980  0.000  0.000     2.733     2.585
  30   1 H      0.038  0.962  0.000  0.000     2.479     2.462
  31   6 C     -0.108  1.037  3.071  0.000    22.625     6.783
  32   1 H      0.049  0.951  0.000  0.000     2.330     2.387
  33   1 H      0.025  0.975  0.000  0.000     2.662     2.551
  34   1 H      0.032  0.968  0.000  0.000     2.552     2.498
  35   8 O     -0.607  1.727  4.880  0.000    25.257     6.788
  36   1 H      0.289  0.711  0.000  0.000     0.754     1.364
  37   1 H      0.323  0.677  0.000  0.000     0.639     1.248
  38   8 O     -0.603  1.745  4.858  0.000    25.253     6.782
  39   1 H      0.323  0.677  0.000  0.000     0.654     1.270
  40   1 H      0.306  0.694  0.000  0.000     0.704     1.318
  41   8 O     -0.667  1.730  4.937  0.000    26.755     6.986
  42   1 H      0.362  0.638  0.000  0.000     0.560     1.175
  43   1 H      0.327  0.673  0.000  0.000     0.630     1.239

 Mol. C6AA /au·bohr⁶  :      50901.451799
 Mol. C8AA /au·bohr⁸  :    2763569.940335
 Mol. α(0) /au        :        495.677846

 
 Wiberg/Mayer (AO) data. WBOs > 0.1 written file <wbo>
 largest (>0.05) Wiberg bond orders for each atom
           total WBO             WBO to atom ...
     1  Na  0.270    Cl  11 0.093    Cl  19 0.079    O   20 0.059    Cl  17 0.051
     2  Na  0.548    Cl  18 0.175    Cl  19 0.131    Cl  15 0.127    Cl  14 0.092
     3  Na  0.537    Cl  10 0.149    Cl  12 0.142    Cl  14 0.105    O   41 0.084
     4  Na  0.513    Cl  13 0.171    Cl  11 0.121    Cl  16 0.119    Cl  17 0.084
     5  Na  0.550    Cl  16 0.167    Cl  15 0.152    Cl  17 0.098    Cl  19 0.094
     6  Na  0.595    Cl  18 0.195    Cl  12 0.167    Cl  14 0.137
     7  Na  0.539    Cl  13 0.170    Cl  10 0.152    Cl  17 0.110
     8  Na  0.552    Cl  15 0.176    Cl  10 0.146    Cl  17 0.109    Cl  14 0.108
     9  Na  0.480    Cl  16 0.137    Cl  11 0.134    Cl  19 0.094    O   35 0.088
    10  Cl  0.454    Na   7 0.152    Na   3 0.149    Na   8 0.146
    11  Cl  0.429    Na   9 0.134    Na   4 0.121    Na   1 0.093
    12  Cl  0.375    Na   6 0.167    Na   3 0.142
    13  Cl  0.378    Na   4 0.171    Na   7 0.170
    14  Cl  0.507    Na   6 0.137    Na   8 0.108    Na   3 0.105    Na   2 0.092
    15  Cl  0.461    Na   8 0.176    Na   5 0.152    Na   2 0.127
    16  Cl  0.443    Na   5 0.167    Na   9 0.137    Na   4 0.119
    17  Cl  0.504    Na   7 0.110    Na   8 0.109    Na   5 0.098    Na   4 0.084    Na   1 0.051
    18  Cl  0.368    Na   6 0.195    Na   2 0.175
    19  Cl  0.494    Na   2 0.131    Na   5 0.094    Na   9 0.094    Na   1 0.079
    20  O   2.010    C   22 0.986    H   21 0.851    Na   1 0.059
    21  H   0.892    O   20 0.851
    22  C   3.944    C   25 1.007    O   20 0.986    H   24 0.970    H   23 0.968
    23  H   0.998    C   22 0.968
    24  H   0.994    C   22 0.970
    25  C   3.989    C   28 1.008    C   22 1.007    H   26 0.971    H   27 0.963
    26  H   0.997    C   25 0.971
    27  H   0.992    C   25 0.963
    28  C   3.996    C   31 1.019    C   25 1.008    H   29 0.978    H   30 0.977
    29  H   0.998    C   28 0.978
    30  H   0.997    C   28 0.977
    31  C   3.995    C   28 1.019    H   33 0.988    H   34 0.988    H   32 0.986
    32  H   0.997    C   31 0.986
    33  H   0.999    C   31 0.988
    34  H   0.998    C   31 0.988
    35  O   1.884    H   36 0.917    H   37 0.853    Na   9 0.088
    36  H   0.916    O   35 0.917
    37  H   0.895    O   35 0.853
    38  O   1.908    H   40 0.882    H   39 0.860    H   42 0.076
    39  H   0.895    O   38 0.860
    40  H   0.906    O   38 0.882
    41  O   1.883    H   43 0.882    H   42 0.789    Na   3 0.084
    42  H   0.869    O   41 0.789    O   38 0.076
    43  H   0.893    O   41 0.882
 MOs/occ written to file <molden.input>
 
molecular dipole:
                 x           y           z       tot (Debye)
 q only:       -2.967       2.352       4.342
   full:       -2.634       2.996       3.226      13.040
molecular quadrupole (traceless):
                xx          xy          yy          xz          yz          zz
 q only:        1.902      -6.609     -18.185      26.395      24.975      16.283
  q+dip:       -7.241      -6.861     -10.811      22.906      19.755      18.051
   full:       -5.917      -5.724     -10.525      23.387      19.675      16.442

SCC energy    :     -82.2550409
rep           :       0.3377196
ES            :       0.8610720
AES           :      -0.0426974
AXC           :       0.0052711
disp          :      -0.0618522
XB            :       0.0000000
fix           :       0.0000000
total E       :     -81.9153143
atomizationE  :       7.7539204     4865.66
(atE without considering molecular charge,
 total energy contains solvation terms)
H-L gap (eV)  :          2.9746
           ------------------------------------------------- 
          |                 ===============                 |
          |                   A N C O P T                   |
          |                 ===============                 |
          |          Approximate Normal Coordinate          |
          |           Rational Function Optimizer           |
           ------------------------------------------------- 
dumping coords to <xtbopt.coord> and <xtbopt.log>
 optlevel               0
 Maxcycle             200
 Maxmicro              25
 Econv         5.000000000000000E-006
 Gconv         1.000000000000000E-003
 Maxdispl       1.00000000000000     
 Hlow          5.000000000000000E-003
 S6             20.0000000000000     
 Nvar              123

generating ANC from model Hessian ...
 Shifting diagonal of input Hessian by   1.953498629971629E-002
 Lowest  eigenvalues of input Hessian
    0.005000    0.006983    0.007398    0.008921    0.009117    0.009691
    0.010558    0.011075    0.012259    0.013793    0.014340    0.015139
    0.015790    0.016606    0.017815    0.019410    0.019510   -0.000000
 Highest eigenvalues
    1.271863    1.338833    1.350153    1.386950    1.434241    1.484519
 
cpu  time for ANC gen    0.03 s
wall time for ANC gen    0.03 s
................................................................................
.............................. CYCLE    1 ......................................
................................................................................
   1    -82.2550409 -0.822550E+02  0.371E-04    2.97       0.0  T
   2    -82.2550409 -0.313946E-09  0.318E-04    2.97      47.9  T
   3    -82.2550409 -0.388184E-09  0.274E-04    2.97      55.6  T
speedup  1.02
cpu  time for SCC    0.02 s
wall time for SCC    0.02 s
speedup  1.00
cpu  time for grad    0.09 s
wall time for grad    0.09 s
 E :    -81.91531431  G :  0.000063    pred/act E change:  0.000D+00  0.146D-07
Maxdispl :   0.0007   ||displ|| :   0.0015   Lambda : -0.471D-07
Largest |displ|/coords:  0.0007 (   3)  0.0004 (  23)  0.0004 (   1)
................................................................................
.............................. CYCLE    2 ......................................
................................................................................
   1    -82.2550426 -0.822550E+02  0.214E-03    2.97       0.0  T
   2    -82.2550426 -0.650047E-09  0.108E-03    2.97      14.2  T
   3    -82.2550426 -0.263810E-09  0.349E-04    2.97      43.7  T
   4    -82.2550426 -0.100329E-09  0.166E-04    2.97      91.7  T
speedup  1.01
cpu  time for SCC    0.03 s
wall time for SCC    0.03 s
speedup  1.00
cpu  time for grad    0.09 s
wall time for grad    0.09 s
 E :    -81.91531435  G :  0.000044    pred/act E change:  0.000D+00 -0.384D-07
Maxdispl :   0.0022   ||displ|| :   0.0064   Lambda : -0.179D-06
Largest |displ|/coords:  0.0022 (  23)  0.0020 (  18)  0.0014 (  41)

   *** GEOMETRY OPTIMIZATION CONVERGED AFTER 2 ITERATIONS ***

------------------------------------------------------------------------
 total energy gain (kcal):     -0.0000
------------------------------------------------------------------------
================
 final structure:
================
$coord
        1.69920269952869       -1.01869698043822       -1.31601654502639      Na
        7.39154686293005        1.07306282063192       -4.75562264151039      Na
       -1.84703243469161       -0.69021831216130       -6.95657519693504      Na
        1.52696863388634       -7.33827099856165        1.72920981312474      Na
        7.16917875209246       -4.96501244043064       -1.53742360584793      Na
        2.13177904217944        4.84925950261551       -5.76300811209224      Na
       -1.88630101542723       -6.72453233399473       -3.99683482520145      Na
        3.73366051120555       -4.35902615595044       -7.17435060877902      Na
        5.28519127051576       -2.16451424345327        4.15751998584582      Na
       -1.08987715996799       -5.12679867700136       -8.38239659284978      Cl
        0.79131707564543       -2.77171201701820        3.19362128144239      Cl
       -2.81506904828194        4.09576164142274       -5.94347236669569      Cl
       -2.64681956363943       -9.03989684486815        0.03580721067885      Cl
        2.72484868166873        0.13843012199082       -6.09654961045764      Cl
        8.37480458091909       -3.69498506792033       -6.01104252589301      Cl
        6.29652043465623       -6.61511113958062        2.92823741900390      Cl
        2.58166441804902       -5.70952595058857       -2.72842158975339      Cl
        6.61535963179811        5.69968372236759       -5.36879850438201      Cl
        6.50602380559706       -0.37338897362333       -0.25866402533237      Cl
        0.41740596156433        2.71259212924736       -1.06411606845490      O 
       -0.81589855024970        3.38133901499953       -2.24915545191475      H 
       -0.25781998246215        3.71738669964995        1.32295253498346      C 
        0.07925357012121        5.76606273937118        1.37405166291252      H 
        0.96234728223782        2.82063729701301        2.72215960656223      H 
       -3.01244767533684        3.16979096679660        1.95267533639685      C 
       -4.21951128020850        4.06076935106094        0.53101713022807      H 
       -3.32086612408007        1.13484481250962        1.90421412382938      H 
       -3.74612451561853        4.12058316455068        4.57037573767564      C 
       -3.46427449869791        6.16464278468267        4.67637561667203      H 
       -2.51312363514686        3.23875695702091        5.97129179454567      H 
       -6.48806847607604        3.48672086334703        5.17814647478499      C 
       -6.78305894030250        1.45528532195202        5.08757991337471      H 
       -6.98704623129688        4.13588555110900        7.06361446627320      H 
       -7.75101611054342        4.38395107556977        3.82605451686862      H 
        5.84415312106149        1.88339907504128        4.86694646034535      O 
        5.93606876706951        3.63359481709974        5.33765896641084      H 
        6.18414690824944        1.87894887220522        3.05323896830694      H 
       -4.71558443591725       -3.60336552373275        1.40840188286172      O 
       -3.26273265454172       -3.28682822367790        2.48724180196656      H 
       -4.74722080309957       -5.42086453070938        1.23506228752363      H 
       -2.76218030348413       -1.64655323834538       -2.83107035342833      O 
       -3.55653487123036       -2.44893372143106       -1.33229287449211      H 
       -3.56283371964766       -0.00315394772414       -2.84764347470182      H 
$end
 
 Bond Distances (Angstroems)
 ---------------------------
Na1-Na2=3.6894       Na1-Na3=3.5300       Na1-Na4=3.7133       Na1-Na5=3.5712       Na1-Na6=3.9029       Na1-Na7=3.8379       
Na1-Na8=3.7275       Na1-Na9=3.5154       Na1-Cl11=2.6050      Na1-Cl14=2.6588      Na1-Cl17=2.6341      Na1-Cl19=2.6268      
Na1-O20=2.0920       Na1-C22=3.0502       Na1-O41=2.5153       Na2-Na1=3.6894       Na2-Na5=3.6226       Na2-Na6=3.4676       
Na2-Na8=3.6943       Na2-Cl14=2.6166      Na2-Cl15=2.6605      Na2-Cl18=2.5036      Na2-Cl19=2.5433      Na3-Na1=3.5300       
Na3-Na6=3.6640       Na3-Na7=3.5567       Na3-Na8=3.5361       Na3-Cl10=2.4983      Na3-Cl12=2.6389      Na3-Cl14=2.5005      
Na3-O41=2.2927       Na3-H43=2.3842       Na4-Na1=3.7133       Na4-Na5=3.6715       Na4-Na7=3.5425       Na4-Na9=3.6197       
Na4-Cl11=2.5674      Na4-Cl13=2.5480      Na4-Cl16=2.6305      Na4-Cl17=2.5727      Na5-Na1=3.5712       Na5-Na2=3.6226       
Na5-Na4=3.6715       Na5-Na8=3.5080       Na5-Na9=3.5032       Na5-Cl15=2.5422      Na5-Cl16=2.5613      Na5-Cl17=2.5388      
Na5-Cl19=2.5465      Na6-Na1=3.9029       Na6-Na2=3.4676       Na6-Na3=3.6640       Na6-Cl12=2.6497      Na6-Cl14=2.5187      
Na6-Cl18=2.4239      Na6-O20=2.8783       Na7-Na1=3.8379       Na7-Na3=3.5567       Na7-Na4=3.5425       Na7-Na8=3.6385       
Na7-Cl10=2.5057      Na7-Cl13=2.4934      Na7-Cl17=2.5158      Na7-O41=2.7957       Na8-Na1=3.7275       Na8-Na2=3.6943       
Na8-Na3=3.5361       Na8-Na5=3.5080       Na8-Na7=3.6385       Na8-Cl10=2.6625      Na8-Cl14=2.5049      Na8-Cl15=2.5562      
Na8-Cl17=2.5333      Na9-Na1=3.5154       Na9-Na4=3.6197       Na9-Na5=3.5032       Na9-Cl11=2.4533      Na9-Cl16=2.5013      
Na9-Cl19=2.6033      Na9-O35=2.1947       Na9-H37=2.2685       Cl10-Na3=2.4983      Cl10-Na7=2.5057      Cl10-Na8=2.6625      
Cl11-Na1=2.6050      Cl11-Na4=2.5674      Cl11-Na9=2.4533      Cl12-Na3=2.6389      Cl12-Na6=2.6497      Cl13-Na4=2.5480      
Cl13-Na7=2.4934      Cl14-Na1=2.6588      Cl14-Na2=2.6166      Cl14-Na3=2.5005      Cl14-Na6=2.5187      Cl14-Na8=2.5049      
Cl15-Na2=2.6605      Cl15-Na5=2.5422      Cl15-Na8=2.5562      Cl16-Na4=2.6305      Cl16-Na5=2.5613      Cl16-Na9=2.5013      
Cl17-Na1=2.6341      Cl17-Na4=2.5727      Cl17-Na5=2.5388      Cl17-Na7=2.5158      Cl17-Na8=2.5333      Cl18-Na2=2.5036      
Cl18-Na6=2.4239      Cl19-Na1=2.6268      Cl19-Na2=2.5433      Cl19-Na5=2.5465      Cl19-Na9=2.6033      O20-Na1=2.0920       
O20-Na6=2.8783       O20-H21=0.9718       O20-C22=1.4163       H21-O20=0.9718       C22-Na1=3.0502       C22-O20=1.4163       
C22-H23=1.0990       C22-H24=1.0910       C22-C25=1.5231       H23-C22=1.0990       H24-C22=1.0910       C25-C22=1.5231       
C25-H26=1.0937       C25-H27=1.0894       C25-C28=1.5241       H26-C25=1.0937       H27-C25=1.0894       C28-C25=1.5241       
C28-H29=1.0933       C28-H30=1.0923       C28-C31=1.5236       H29-C28=1.0933       H30-C28=1.0923       C31-C28=1.5236       
C31-H32=1.0873       C31-H33=1.0878       C31-H34=1.0881       H32-C31=1.0873       H33-C31=1.0878       H34-C31=1.0881       
O35-Na9=2.1947       O35-H36=0.9603       O35-H37=0.9765       H36-O35=0.9603       H37-Na9=2.2685       H37-O35=0.9765       
O38-H39=0.9721       O38-H40=0.9663       H39-O38=0.9721       H40-O38=0.9663       O41-Na1=2.5153       O41-Na3=2.2927       
O41-Na7=2.7957       O41-H42=0.9930       O41-H43=0.9674       H42-O41=0.9930       H43-Na3=2.3842       H43-O41=0.9674       
 C  H  Rav=1.0913 sigma=0.0035  Rmin=1.0873  Rmax=1.0990     9
 C  C  Rav=1.5236 sigma=0.0004  Rmin=1.5231  Rmax=1.5241     3
 O  H  Rav=0.9725 sigma=0.0096  Rmin=0.9603  Rmax=0.9930     7
 O  C  Rav=1.4163 sigma=0.0000  Rmin=1.4163  Rmax=1.4163     1
 Na H  Rav=2.3264 sigma=0.0578  Rmin=2.2685  Rmax=2.3842     2
 Na C  Rav=3.0502 sigma=0.0000  Rmin=3.0502  Rmax=3.0502     1
 Na O  Rav=2.4615 sigma=0.2957  Rmin=2.0920  Rmax=2.8783     6
 Na Na Rav=3.6256 sigma=0.1119  Rmin=3.4676  Rmax=3.9029    20
 Cl Na Rav=2.5599 sigma=0.0630  Rmin=2.4239  Rmax=2.6625    32
 
 selected bond angles (degree)
 --------------------
Na3-Na1-Na2= 90.12             Na4-Na1-Na2=120.29             Na4-Na1-Na3=113.47             Na5-Na1-Na2= 59.83             
Na5-Na1-Na3=115.59             Na5-Na1-Na4= 60.49             Na6-Na1-Na2= 54.26             Na6-Na1-Na3= 58.81             
Na6-Na1-Na4=168.42             Na6-Na1-Na5=113.45             Na7-Na1-Na2=117.21             Na7-Na1-Na3= 57.55             
Na7-Na1-Na4= 55.93             Na7-Na1-Na5= 85.90             Na7-Na1-Na6=115.60             Na8-Na1-Na2= 59.75             
Na8-Na1-Na3= 58.24             Na8-Na1-Na4= 86.61             Na8-Na1-Na5= 57.41             Na8-Na1-Na6= 81.89             
Na8-Na1-Na7= 57.47             Na9-Na1-Na2= 91.00             Na9-Na1-Na3=172.81             Na9-Na1-Na4= 60.02             
Na9-Na1-Na5= 59.25             Na9-Na1-Na6=127.04             Na9-Na1-Na7=115.83             Na9-Na1-Na8=116.59             
Cl11-Na1-Na2=135.18            Cl11-Na1-Na3=133.95            Cl11-Na1-Na4= 43.72            Cl11-Na1-Na5= 88.36            
Cl11-Na1-Na6=147.83            Cl11-Na1-Na7= 88.13            Cl11-Na1-Na8=130.26            Cl11-Na1-Na9= 44.22            
Cl14-Na1-Na2= 45.16            Cl14-Na1-Na3= 44.98            Cl14-Na1-Na4=128.71            Cl14-Na1-Na5= 86.45            
Cl14-Na1-Na6= 39.75            Cl14-Na1-Na7= 86.01            Cl14-Na1-Na8= 42.18            Cl14-Na1-Na9=135.52            
Cl14-Na1-Cl11=172.42           Cl17-Na1-Na2= 89.89            Cl17-Na1-Na3= 84.30            Cl17-Na1-Na4= 43.85            
Cl17-Na1-Na5= 45.25            Cl17-Na1-Na6=124.63            Cl17-Na1-Na7= 40.66            Cl17-Na1-Na8= 42.77            
Cl17-Na1-Na9= 88.60            Cl17-Na1-Cl11= 87.54           Cl17-Na1-Cl14= 84.89           Cl19-Na1-Na2= 43.57            
Cl19-Na1-Na3=133.51            Cl19-Na1-Na4= 92.77            Cl19-Na1-Na5= 45.42            Cl19-Na1-Na6= 88.18            
Cl19-Na1-Na7=131.28            Cl19-Na1-Na8= 87.66            Cl19-Na1-Na9= 47.48            Cl19-Na1-Cl11= 91.70           
Cl19-Na1-Cl14= 88.57           Cl19-Na1-Cl17= 90.65           O20-Na1-Na2= 90.74             O20-Na1-Na3= 80.51             
O20-Na1-Na4=144.53             O20-Na1-Na5=144.77             O20-Na1-Na6= 46.09             O20-Na1-Na7=127.29             
O20-Na1-Na8=126.46             O20-Na1-Na9=106.58             O20-Na1-Cl11=102.59            O20-Na1-Cl14= 84.80            
O20-Na1-Cl17=164.80            O20-Na1-Cl19=100.24            C22-Na1-Na2=104.87             C22-Na1-Na3= 99.57             
C22-Na1-Na4=122.21             C22-Na1-Na5=140.42             C22-Na1-Na6= 69.04             C22-Na1-Na7=130.38             
C22-Na1-Na8=150.28             C22-Na1-Na9= 87.01             C22-Na1-Cl11= 79.08            C22-Na1-Cl14=108.40            
C22-Na1-Cl17=164.67            C22-Na1-Cl19= 97.15            C22-Na1-O20= 23.83             O41-Na1-Na2=130.44             
O41-Na1-Na3= 40.36             O41-Na1-Na4= 89.79             O41-Na1-Na5=132.30             O41-Na1-Na6= 88.16             
O41-Na1-Na7= 46.70             O41-Na1-Na8= 86.75             O41-Na1-Na9=138.29             O41-Na1-Cl11= 94.12            
O41-Na1-Cl14= 85.34            O41-Na1-Cl17= 87.22            O41-Na1-Cl19=173.70            O41-Na1-O20= 80.83             
O41-Na1-C22= 86.32             Na5-Na2-Na1= 58.46             Na6-Na2-Na1= 66.01             Na6-Na2-Na5=123.67             
Na8-Na2-Na1= 60.64             Na8-Na2-Na5= 57.29             Na8-Na2-Na6= 88.54             Cl14-Na2-Na1= 46.09            
Cl14-Na2-Na5= 85.99            Cl14-Na2-Na6= 46.35            Cl14-Na2-Na8= 42.65            Cl15-Na2-Na1= 89.90            
Cl15-Na2-Na5= 44.54            Cl15-Na2-Na6=131.69            Cl15-Na2-Na8= 43.78            Cl15-Na2-Cl14= 86.42           
Cl18-Na2-Na1=102.91            Cl18-Na2-Na5=156.65            Cl18-Na2-Na6= 44.35            Cl18-Na2-Na8=129.05            
Cl18-Na2-Cl14= 89.71           Cl18-Na2-Cl15=157.99           Cl19-Na2-Na1= 45.39            Cl19-Na2-Na5= 44.66            
Cl19-Na2-Na6= 99.75            Cl19-Na2-Na8= 89.63            Cl19-Na2-Cl14= 91.32           Cl19-Na2-Cl15= 89.10           
Cl19-Na2-Cl18=112.67           Na6-Na3-Na1= 65.68             Na7-Na3-Na1= 65.58             Na7-Na3-Na6=130.22             
Na8-Na3-Na1= 63.68             Na8-Na3-Na6= 87.99             Na8-Na3-Na7= 61.73             Cl10-Na3-Na1= 97.11            
Cl10-Na3-Na6=135.37            Cl10-Na3-Na7= 44.79            Cl10-Na3-Na8= 48.72            Cl12-Na3-Na1= 88.78            
Cl12-Na3-Na6= 46.27            Cl12-Na3-Na7=140.45            Cl12-Na3-Na8=134.08            Cl12-Na3-Cl10=173.90           
Cl14-Na3-Na1= 48.73            Cl14-Na3-Na6= 43.31            Cl14-Na3-Na7= 94.76            Cl14-Na3-Na8= 45.10            
Cl14-Na3-Cl10= 93.70           Cl14-Na3-Cl12= 89.00           O41-Na3-Na1= 45.27             O41-Na3-Na6= 97.69             
O41-Na3-Na7= 51.78             O41-Na3-Na8= 94.95             O41-Na3-Cl10= 96.55            O41-Na3-Cl12= 88.70            
O41-Na3-Cl14= 94.00            H43-Na3-Na1= 55.86             H43-Na3-Na6= 86.54             H43-Na3-Na7= 74.52             
H43-Na3-Na8=115.56             H43-Na3-Cl10=118.67            H43-Na3-Cl12= 66.07            H43-Na3-Cl14=100.12            
H43-Na3-O41= 23.77             Na5-Na4-Na1= 57.84             Na7-Na4-Na1= 63.82             Na7-Na4-Na5= 88.89             
Na9-Na4-Na1= 57.27             Na9-Na4-Na5= 57.43             Na9-Na4-Na7=120.96             Cl11-Na4-Na1= 44.52            
Cl11-Na4-Na5= 86.76            Cl11-Na4-Na7= 95.43            Cl11-Na4-Na9= 42.63            Cl13-Na4-Na1=100.77            
Cl13-Na4-Na5=131.32            Cl13-Na4-Na7= 44.73            Cl13-Na4-Na9=150.28            Cl13-Na4-Cl11=107.90           
Cl16-Na4-Na1= 87.14            Cl16-Na4-Na5= 44.24            Cl16-Na4-Na7=133.02            Cl16-Na4-Na9= 43.71            
Cl16-Na4-Cl11= 86.32           Cl16-Na4-Cl13=165.46           Cl17-Na4-Na1= 45.17            Cl17-Na4-Na5= 43.72            
Cl17-Na4-Na7= 45.22            Cl17-Na4-Na9= 87.30            Cl17-Na4-Cl11= 89.67           Cl17-Na4-Cl13= 89.08           
Cl17-Na4-Cl16= 87.95           Na2-Na5-Na1= 61.70             Na4-Na5-Na1= 61.67             Na4-Na5-Na2=123.33             
Na8-Na5-Na1= 63.54             Na8-Na5-Na2= 62.38             Na8-Na5-Na4= 90.58             Na9-Na5-Na1= 59.58             
Na9-Na5-Na2= 92.32             Na9-Na5-Na4= 60.54             Na9-Na5-Na8=123.05             Cl15-Na5-Na1= 94.55            
Cl15-Na5-Na2= 47.23            Cl15-Na5-Na4=137.13            Cl15-Na5-Na8= 46.69            Cl15-Na5-Na9=139.52            
Cl16-Na5-Na1= 91.32            Cl16-Na5-Na2=137.76            Cl16-Na5-Na4= 45.76            Cl16-Na5-Na8=136.24            
Cl16-Na5-Na9= 45.51            Cl16-Na5-Cl15=174.01           Cl17-Na5-Na1= 47.46            Cl17-Na5-Na2= 92.94            
Cl17-Na5-Na4= 44.46            Cl17-Na5-Na8= 46.18            Cl17-Na5-Na9= 90.41            Cl17-Na5-Cl15= 92.86           
Cl17-Na5-Cl16= 90.21           Cl19-Na5-Na1= 47.28            Cl19-Na5-Na2= 44.59            Cl19-Na5-Na4= 95.12            
Cl19-Na5-Na8= 93.86            Cl19-Na5-Na9= 47.82            Cl19-Na5-Cl15= 91.71           Cl19-Na5-Cl16= 93.17           
Cl19-Na5-Cl17= 94.72           Na2-Na6-Na1= 59.73             Na3-Na6-Na1= 55.51             Na3-Na6-Na2= 91.53             
Cl12-Na6-Na1= 81.03            Cl12-Na6-Na2=135.38            Cl12-Na6-Na3= 46.03            Cl14-Na6-Na1= 42.45            
Cl14-Na6-Na2= 48.73            Cl14-Na6-Na3= 42.92            Cl14-Na6-Cl12= 88.37           Cl18-Na6-Na1= 98.81            
Cl18-Na6-Na2= 46.22            Cl18-Na6-Na3=136.54            Cl18-Na6-Cl12=176.46           Cl18-Na6-Cl14= 93.89           
O20-Na6-Na1= 31.58             O20-Na6-Na2= 83.90             O20-Na6-Na3= 69.73             O20-Na6-Cl12= 70.16            
O20-Na6-Cl14= 73.20            O20-Na6-Cl18=107.88            Na3-Na7-Na1= 56.88             Na4-Na7-Na1= 60.26             
Na4-Na7-Na3=117.13             Na8-Na7-Na1= 59.74             Na8-Na7-Na3= 58.86             Na8-Na7-Na4= 90.58             
Cl10-Na7-Na1= 89.64            Cl10-Na7-Na3= 44.62            Cl10-Na7-Na4=137.51            Cl10-Na7-Na8= 47.03            
Cl13-Na7-Na1= 98.63            Cl13-Na7-Na3=144.98            Cl13-Na7-Na4= 45.99            Cl13-Na7-Na8=134.15            
Cl13-Na7-Cl10=170.28           Cl17-Na7-Na1= 43.01            Cl17-Na7-Na3= 85.43            Cl17-Na7-Na4= 46.54            
Cl17-Na7-Na8= 44.08            Cl17-Na7-Cl10= 90.97           Cl17-Na7-Cl13= 91.62           O41-Na7-Na1= 40.91             
O41-Na7-Na3= 40.11             O41-Na7-Na4= 89.08             O41-Na7-Na8= 84.65             O41-Na7-Cl10= 84.72            
O41-Na7-Cl13=104.87            O41-Na7-Cl17= 83.78            Na2-Na8-Na1= 59.62             Na3-Na8-Na1= 58.08             
Na3-Na8-Na2= 89.95             Na5-Na8-Na1= 59.06             Na5-Na8-Na2= 60.33             Na5-Na8-Na3=117.08             
Na7-Na8-Na1= 62.79             Na7-Na8-Na2=122.40             Na7-Na8-Na3= 59.42             Na7-Na8-Na5= 89.95             
Cl10-Na8-Na1= 89.72            Cl10-Na8-Na2=134.77            Cl10-Na8-Na3= 44.84            Cl10-Na8-Na5=133.40            
Cl10-Na8-Na7= 43.52            Cl14-Na8-Na1= 45.45            Cl14-Na8-Na2= 45.05            Cl14-Na8-Na3= 45.00            
Cl14-Na8-Na5= 90.21            Cl14-Na8-Na7= 92.72            Cl14-Na8-Cl10= 89.73           Cl15-Na8-Na1= 90.69            
Cl15-Na8-Na2= 46.07            Cl15-Na8-Na3=135.98            Cl15-Na8-Na5= 46.36            Cl15-Na8-Na7=136.16            
Cl15-Na8-Cl10=179.12           Cl15-Na8-Cl14= 91.11           Cl17-Na8-Na1= 44.92            Cl17-Na8-Na2= 91.37            
Cl17-Na8-Na3= 85.62            Cl17-Na8-Na5= 46.31            Cl17-Na8-Na7= 43.70            Cl17-Na8-Cl10= 87.09           
Cl17-Na8-Cl14= 90.30           Cl17-Na8-Cl15= 92.66           Na4-Na9-Na1= 62.70             Na5-Na9-Na1= 61.17             
Na5-Na9-Na4= 62.03             Cl11-Na9-Na1= 47.78            Cl11-Na9-Na4= 45.13            Cl11-Na9-Na5= 92.38            
Cl16-Na9-Na1= 93.65            Cl16-Na9-Na4= 46.61            Cl16-Na9-Na5= 46.93            Cl16-Na9-Cl11= 91.72           
Cl19-Na9-Na1= 48.05            Cl19-Na9-Na4= 95.34            Cl19-Na9-Na5= 46.46            Cl19-Na9-Cl11= 95.83           
Cl19-Na9-Cl16= 93.23           O35-Na9-Na1= 92.60             O35-Na9-Na4=150.81             O35-Na9-Na5=121.44             
O35-Na9-Cl11=107.10            O35-Na9-Cl16=159.17            O35-Na9-Cl19= 76.39            H37-Na9-Na1= 74.83             
H37-Na9-Na4=137.49             H37-Na9-Na5= 96.76             H37-Na9-Cl11=105.86            H37-Na9-Cl16=140.92            
H37-Na9-Cl19= 51.19            H37-Na9-O35= 25.21             Na7-Cl10-Na3= 90.60            Na8-Cl10-Na3= 86.44            
Na8-Cl10-Na7= 89.45            
 
 selected dihedral angles (degree)
 ---------------------------------
Na5-Na2-Na1-Na3=240.11        Na5-Na2-Na1-Na4=357.65        Na5-Na2-Na1-Na6=189.86        Na5-Na2-Na1-Na7=293.07        
Na5-Na2-Na1-Na8=292.48        Na5-Na2-Na1-Na9= 53.01        Na5-Na2-Na1-Cl11= 50.80       Na5-Na2-Na1-Cl14=241.52       
Na5-Na2-Na1-Cl17=324.41       Na5-Na2-Na1-Cl19= 55.47       Na5-Na2-Na1-O20=159.60        Na5-Na2-Na1-C22=140.17        
Na5-Na2-Na1-O41=238.16        Na6-Na2-Na1-Na3= 50.25        Na6-Na2-Na1-Na4=167.79        Na6-Na2-Na1-Na5=170.14        
Na6-Na2-Na1-Na7=103.21        Na6-Na2-Na1-Na8=102.62        Na6-Na2-Na1-Na9=223.15        Na6-Na2-Na1-Cl11=220.94       
Na6-Na2-Na1-Cl14= 51.66       Na6-Na2-Na1-Cl17=134.55       Na6-Na2-Na1-Cl19=225.61       Na6-Na2-Na1-O20=329.74        
Na6-Na2-Na1-C22=310.32        Na6-Na2-Na1-O41= 48.30        Na8-Na2-Na1-Na3=307.63        Na8-Na2-Na1-Na4= 65.17        
Na8-Na2-Na1-Na5= 67.52        Na8-Na2-Na1-Na6=257.38        Na8-Na2-Na1-Na7=  0.59        Na8-Na2-Na1-Na9=120.53        
Na8-Na2-Na1-Cl11=118.32       Na8-Na2-Na1-Cl14=309.04       Na8-Na2-Na1-Cl17= 31.93       Na8-Na2-Na1-Cl19=122.99       
Na8-Na2-Na1-O20=227.13        Na8-Na2-Na1-C22=207.70        Na8-Na2-Na1-O41=305.69        Cl14-Na2-Na1-Na3=358.59       
Cl14-Na2-Na1-Na4=116.13       Cl14-Na2-Na1-Na5=118.48       Cl14-Na2-Na1-Na6=308.34       Cl14-Na2-Na1-Na7= 51.55       
Cl14-Na2-Na1-Na8= 50.96       Cl14-Na2-Na1-Na9=171.49       Cl14-Na2-Na1-Cl11=169.28      Cl14-Na2-Na1-Cl17= 82.89      
Cl14-Na2-Na1-Cl19=173.95      Cl14-Na2-Na1-O20=278.08       Cl14-Na2-Na1-C22=258.66       Cl14-Na2-Na1-O41=356.65       
Cl15-Na2-Na1-Na3=273.47       Cl15-Na2-Na1-Na4= 31.01       Cl15-Na2-Na1-Na5= 33.36       Cl15-Na2-Na1-Na6=223.22       
Cl15-Na2-Na1-Na7=326.43       Cl15-Na2-Na1-Na8=325.84       Cl15-Na2-Na1-Na9= 86.37       Cl15-Na2-Na1-Cl11= 84.16      
Cl15-Na2-Na1-Cl14=274.88      Cl15-Na2-Na1-Cl17=357.77      Cl15-Na2-Na1-Cl19= 88.83      Cl15-Na2-Na1-O20=192.96       
Cl15-Na2-Na1-C22=173.53       Cl15-Na2-Na1-O41=271.52       Cl18-Na2-Na1-Na3= 75.42       Cl18-Na2-Na1-Na4=192.96       
Cl18-Na2-Na1-Na5=195.31       Cl18-Na2-Na1-Na6= 25.17       Cl18-Na2-Na1-Na7=128.38       Cl18-Na2-Na1-Na8=127.79       
Cl18-Na2-Na1-Na9=248.32       Cl18-Na2-Na1-Cl11=246.11      Cl18-Na2-Na1-Cl14= 76.83      Cl18-Na2-Na1-Cl17=159.72      
Cl18-Na2-Na1-Cl19=250.78      Cl18-Na2-Na1-O20=354.91       Cl18-Na2-Na1-C22=335.48       Cl18-Na2-Na1-O41= 73.47       
Cl19-Na2-Na1-Na3=184.64       Cl19-Na2-Na1-Na4=302.18       Cl19-Na2-Na1-Na5=304.53       Cl19-Na2-Na1-Na6=134.39       
Cl19-Na2-Na1-Na7=237.60       Cl19-Na2-Na1-Na8=237.01       Cl19-Na2-Na1-Na9=357.54       Cl19-Na2-Na1-Cl11=355.33      
Cl19-Na2-Na1-Cl14=186.05      Cl19-Na2-Na1-Cl17=268.94      Cl19-Na2-Na1-O20=104.13       Cl19-Na2-Na1-C22= 84.71       
Cl19-Na2-Na1-O41=182.70       Na6-Na3-Na1-Na2=313.16        Na6-Na3-Na1-Na4=189.74        Na6-Na3-Na1-Na5=256.95        
Na6-Na3-Na1-Na7=190.43        Na6-Na3-Na1-Na8=259.59        Na6-Na3-Na1-Na9=214.15        Na6-Na3-Na1-Cl11=142.27       
Na6-Na3-Na1-Cl14=311.74       Na6-Na3-Na1-Cl17=223.28       Na6-Na3-Na1-Cl19=308.75       Na6-Na3-Na1-O20= 43.89        
Na6-Na3-Na1-C22= 58.26        Na6-Na3-Na1-O41=130.87        Na7-Na3-Na1-Na2=122.73        Na7-Na3-Na1-Na4=359.31        
Na7-Na3-Na1-Na5= 66.52        Na7-Na3-Na1-Na6=169.57        Na7-Na3-Na1-Na8= 69.16        Na7-Na3-Na1-Na9= 23.72        
Na7-Na3-Na1-Cl11=311.84       Na7-Na3-Na1-Cl14=121.31       Na7-Na3-Na1-Cl17= 32.85       Na7-Na3-Na1-Cl19=118.32       
Na7-Na3-Na1-O20=213.46        Na7-Na3-Na1-C22=227.83        Na7-Na3-Na1-O41=300.44        Na8-Na3-Na1-Na2= 53.57        
Na8-Na3-Na1-Na4=290.15        Na8-Na3-Na1-Na5=357.36        Na8-Na3-Na1-Na6=100.41        Na8-Na3-Na1-Na7=290.84        
Na8-Na3-Na1-Na9=314.56        Na8-Na3-Na1-Cl11=242.68       Na8-Na3-Na1-Cl14= 52.15       Na8-Na3-Na1-Cl17=323.69       
Na8-Na3-Na1-Cl19= 49.16       Na8-Na3-Na1-O20=144.30        Na8-Na3-Na1-C22=158.67        Na8-Na3-Na1-O41=231.28        
Cl10-Na3-Na1-Na2= 90.10       Cl10-Na3-Na1-Na4=326.68       Cl10-Na3-Na1-Na5= 33.89       Cl10-Na3-Na1-Na6=136.94       
Cl10-Na3-Na1-Na7=327.37       Cl10-Na3-Na1-Na8= 36.53       Cl10-Na3-Na1-Na9=351.09       Cl10-Na3-Na1-Cl11=279.21      
Cl10-Na3-Na1-Cl14= 88.69      Cl10-Na3-Na1-Cl17=  0.23      Cl10-Na3-Na1-Cl19= 85.69      Cl10-Na3-Na1-O20=180.83       
Cl10-Na3-Na1-C22=195.20       Cl10-Na3-Na1-O41=267.82       Cl12-Na3-Na1-Na2=271.67       Cl12-Na3-Na1-Na4=148.26       
Cl12-Na3-Na1-Na5=215.46       Cl12-Na3-Na1-Na6=318.52       Cl12-Na3-Na1-Na7=148.95       Cl12-Na3-Na1-Na8=218.10       
Cl12-Na3-Na1-Na9=172.66       Cl12-Na3-Na1-Cl11=100.78      Cl12-Na3-Na1-Cl14=270.26      Cl12-Na3-Na1-Cl17=181.80      
Cl12-Na3-Na1-Cl19=267.26      Cl12-Na3-Na1-O20=  2.41       Cl12-Na3-Na1-C22= 16.77       Cl12-Na3-Na1-O41= 89.39       
Cl14-Na3-Na1-Na2=  1.41       Cl14-Na3-Na1-Na4=238.00       Cl14-Na3-Na1-Na5=305.20       Cl14-Na3-Na1-Na6= 48.26       
Cl14-Na3-Na1-Na7=238.69       Cl14-Na3-Na1-Na8=307.85       Cl14-Na3-Na1-Na9=262.40       Cl14-Na3-Na1-Cl11=190.52      
Cl14-Na3-Na1-Cl17=271.54      Cl14-Na3-Na1-Cl19=357.00      Cl14-Na3-Na1-O20= 92.15       Cl14-Na3-Na1-C22=106.52       
Cl14-Na3-Na1-O41=179.13       O41-Na3-Na1-Na2=182.29        O41-Na3-Na1-Na4= 58.87        O41-Na3-Na1-Na5=126.08        
O41-Na3-Na1-Na6=229.13        O41-Na3-Na1-Na7= 59.56        O41-Na3-Na1-Na8=128.72        O41-Na3-Na1-Na9= 83.28        
O41-Na3-Na1-Cl11= 11.40       O41-Na3-Na1-Cl14=180.87       O41-Na3-Na1-Cl17= 92.41       O41-Na3-Na1-Cl19=177.88       
O41-Na3-Na1-O20=273.02        O41-Na3-Na1-C22=287.39        H43-Na3-Na1-Na2=210.07        H43-Na3-Na1-Na4= 86.66        
H43-Na3-Na1-Na5=153.86        H43-Na3-Na1-Na6=256.92        H43-Na3-Na1-Na7= 87.35        H43-Na3-Na1-Na8=156.50        
H43-Na3-Na1-Na9=111.06        H43-Na3-Na1-Cl11= 39.18       H43-Na3-Na1-Cl14=208.66       H43-Na3-Na1-Cl17=120.20       
H43-Na3-Na1-Cl19=205.66       H43-Na3-Na1-O20=300.81        H43-Na3-Na1-C22=315.17        H43-Na3-Na1-O41= 27.79        
Na5-Na4-Na1-Na2=  2.33        Na5-Na4-Na1-Na3=107.18        Na5-Na4-Na1-Na6= 61.07        Na5-Na4-Na1-Na7=106.48        
Na5-Na4-Na1-Na8= 54.09        Na5-Na4-Na1-Na9=290.60        Na5-Na4-Na1-Cl11=237.03       Na5-Na4-Na1-Cl14= 56.99       
Na5-Na4-Na1-Cl17= 54.64       Na5-Na4-Na1-Cl19=326.60       Na5-Na4-Na1-O20=214.60        Na5-Na4-Na1-C22=226.36        
Na5-Na4-Na1-O41=140.85        Na7-Na4-Na1-Na2=255.86        Na7-Na4-Na1-Na3=  0.70        Na7-Na4-Na1-Na5=253.52        
Na7-Na4-Na1-Na6=314.59        Na7-Na4-Na1-Na8=307.61        Na7-Na4-Na1-Na9=184.13        Na7-Na4-Na1-Cl11=130.56       
Na7-Na4-Na1-Cl14=310.52       Na7-Na4-Na1-Cl17=308.17       Na7-Na4-Na1-Cl19=220.12       Na7-Na4-Na1-O20=108.13        
Na7-Na4-Na1-C22=119.88        Na7-Na4-Na1-O41= 34.37        Na9-Na4-Na1-Na2= 71.73        Na9-Na4-Na1-Na3=176.58        
Na9-Na4-Na1-Na5= 69.40        Na9-Na4-Na1-Na6=130.47        Na9-Na4-Na1-Na7=175.87        Na9-Na4-Na1-Na8=123.48        
Na9-Na4-Na1-Cl11=306.43       Na9-Na4-Na1-Cl14=126.39       Na9-Na4-Na1-Cl17=124.04       Na9-Na4-Na1-Cl19= 36.00       
Na9-Na4-Na1-O20=284.00        Na9-Na4-Na1-C22=295.76        Na9-Na4-Na1-O41=210.24        Cl11-Na4-Na1-Na2=125.30       
Cl11-Na4-Na1-Na3=230.15       Cl11-Na4-Na1-Na5=122.97       Cl11-Na4-Na1-Na6=184.03       Cl11-Na4-Na1-Na7=229.44       
Cl11-Na4-Na1-Na8=177.05       Cl11-Na4-Na1-Na9= 53.57       Cl11-Na4-Na1-Cl14=179.96      Cl11-Na4-Na1-Cl17=177.61      
Cl11-Na4-Na1-Cl19= 89.57      Cl11-Na4-Na1-O20=337.57       Cl11-Na4-Na1-C22=349.33       Cl11-Na4-Na1-O41=263.81       
Cl13-Na4-Na1-Na2=229.94       Cl13-Na4-Na1-Na3=334.78       Cl13-Na4-Na1-Na5=227.60       Cl13-Na4-Na1-Na6=288.67       
Cl13-Na4-Na1-Na7=334.08       Cl13-Na4-Na1-Na8=281.69       Cl13-Na4-Na1-Na9=158.21       Cl13-Na4-Na1-Cl11=104.64      
Cl13-Na4-Na1-Cl14=284.60      Cl13-Na4-Na1-Cl17=282.25      Cl13-Na4-Na1-Cl19=194.20      Cl13-Na4-Na1-O20= 82.20       
Cl13-Na4-Na1-C22= 93.96       Cl13-Na4-Na1-O41=  8.45       Cl16-Na4-Na1-Na2= 37.65       Cl16-Na4-Na1-Na3=142.49       
Cl16-Na4-Na1-Na5= 35.31       Cl16-Na4-Na1-Na6= 96.38       Cl16-Na4-Na1-Na7=141.79       Cl16-Na4-Na1-Na8= 89.40       
Cl16-Na4-Na1-Na9=325.91       Cl16-Na4-Na1-Cl11=272.35      Cl16-Na4-Na1-Cl14= 92.30      Cl16-Na4-Na1-Cl17= 89.95      
Cl16-Na4-Na1-Cl19=  1.91      Cl16-Na4-Na1-O20=249.91       Cl16-Na4-Na1-C22=261.67       Cl16-Na4-Na1-O41=176.16       
Cl17-Na4-Na1-Na2=307.69       Cl17-Na4-Na1-Na3= 52.54       Cl17-Na4-Na1-Na5=305.36       Cl17-Na4-Na1-Na6=  6.43       
Cl17-Na4-Na1-Na7= 51.83       Cl17-Na4-Na1-Na8=359.44       Cl17-Na4-Na1-Na9=235.96       Cl17-Na4-Na1-Cl11=182.39      
Cl17-Na4-Na1-Cl14=  2.35      Cl17-Na4-Na1-Cl19=271.96      Cl17-Na4-Na1-O20=159.96       Cl17-Na4-Na1-C22=171.72       
Cl17-Na4-Na1-O41= 86.20       Na2-Na5-Na1-Na3= 74.00        Na2-Na5-Na1-Na4=177.67        Na2-Na5-Na1-Na6=  8.71        
Na2-Na5-Na1-Na7=124.89        Na2-Na5-Na1-Na8= 71.33        Na2-Na5-Na1-Na9=248.32        Na2-Na5-Na1-Cl11=213.12       
Na2-Na5-Na1-Cl14= 38.64       Na2-Na5-Na1-Cl17=124.96       Na2-Na5-Na1-Cl19=307.14       Na2-Na5-Na1-O20=322.83        
Na2-Na5-Na1-C22=283.73        Na2-Na5-Na1-O41=119.05        Na4-Na5-Na1-Na2=182.33        Na4-Na5-Na1-Na3=256.33        
Na4-Na5-Na1-Na6=191.04        Na4-Na5-Na1-Na7=307.22        Na4-Na5-Na1-Na8=253.66        Na4-Na5-Na1-Na9= 70.65        
Na4-Na5-Na1-Cl11= 35.45       Na4-Na5-Na1-Cl14=220.97       Na4-Na5-Na1-Cl17=307.29       Na4-Na5-Na1-Cl19=129.47       
Na4-Na5-Na1-O20=145.17        Na4-Na5-Na1-C22=106.06        Na4-Na5-Na1-O41=301.38        Na8-Na5-Na1-Na2=288.67        
Na8-Na5-Na1-Na3=  2.67        Na8-Na5-Na1-Na4=106.34        Na8-Na5-Na1-Na6=297.38        Na8-Na5-Na1-Na7= 53.55        
Na8-Na5-Na1-Na9=176.99        Na8-Na5-Na1-Cl11=141.79       Na8-Na5-Na1-Cl14=327.31       Na8-Na5-Na1-Cl17= 53.63       
Na8-Na5-Na1-Cl19=235.81       Na8-Na5-Na1-O20=251.50        Na8-Na5-Na1-C22=212.39        Na8-Na5-Na1-O41= 47.72        
Na9-Na5-Na1-Na2=111.68        Na9-Na5-Na1-Na3=185.68        Na9-Na5-Na1-Na4=289.35        Na9-Na5-Na1-Na6=120.39        
Na9-Na5-Na1-Na7=236.57        Na9-Na5-Na1-Na8=183.01        Na9-Na5-Na1-Cl11=324.80       Na9-Na5-Na1-Cl14=150.32       
Na9-Na5-Na1-Cl17=236.64       Na9-Na5-Na1-Cl19= 58.82       Na9-Na5-Na1-O20= 74.51        Na9-Na5-Na1-C22= 35.41        
Na9-Na5-Na1-O41=230.73        Cl15-Na5-Na1-Na2=324.74       Cl15-Na5-Na1-Na3= 38.74       Cl15-Na5-Na1-Na4=142.41       
Cl15-Na5-Na1-Na6=333.45       Cl15-Na5-Na1-Na7= 89.63       Cl15-Na5-Na1-Na8= 36.07       Cl15-Na5-Na1-Na9=213.06       
Cl15-Na5-Na1-Cl11=177.86      Cl15-Na5-Na1-Cl14=  3.38      Cl15-Na5-Na1-Cl17= 89.70      Cl15-Na5-Na1-Cl19=271.88      
Cl15-Na5-Na1-O20=287.57       Cl15-Na5-Na1-C22=248.47       Cl15-Na5-Na1-O41= 83.79       Cl16-Na5-Na1-Na2=145.96       
Cl16-Na5-Na1-Na3=219.95       Cl16-Na5-Na1-Na4=323.63       Cl16-Na5-Na1-Na6=154.67       Cl16-Na5-Na1-Na7=270.84       
Cl16-Na5-Na1-Na8=217.29       Cl16-Na5-Na1-Na9= 34.28       Cl16-Na5-Na1-Cl11=359.08      Cl16-Na5-Na1-Cl14=184.60      
Cl16-Na5-Na1-Cl17=270.92      Cl16-Na5-Na1-Cl19= 93.10      Cl16-Na5-Na1-O20=108.79       Cl16-Na5-Na1-C22= 69.68       
Cl16-Na5-Na1-O41=265.01       Cl17-Na5-Na1-Na2=235.04       Cl17-Na5-Na1-Na3=309.04       Cl17-Na5-Na1-Na4= 52.71       
Cl17-Na5-Na1-Na6=243.75       Cl17-Na5-Na1-Na7=359.93       Cl17-Na5-Na1-Na8=306.37       Cl17-Na5-Na1-Na9=123.36       
Cl17-Na5-Na1-Cl11= 88.16      Cl17-Na5-Na1-Cl14=273.68      Cl17-Na5-Na1-Cl19=182.18      Cl17-Na5-Na1-O20=197.87       
Cl17-Na5-Na1-C22=158.77       Cl17-Na5-Na1-O41=354.09       Cl19-Na5-Na1-Na2= 52.86       Cl19-Na5-Na1-Na3=126.86       
Cl19-Na5-Na1-Na4=230.53       Cl19-Na5-Na1-Na6= 61.57       Cl19-Na5-Na1-Na7=177.74       Cl19-Na5-Na1-Na8=124.19       
Cl19-Na5-Na1-Na9=301.18       Cl19-Na5-Na1-Cl11=265.98      Cl19-Na5-Na1-Cl14= 91.50      Cl19-Na5-Na1-Cl17=177.82      
Cl19-Na5-Na1-O20= 15.69       Cl19-Na5-Na1-C22=336.58       Cl19-Na5-Na1-O41=171.91       Na1-Na5-Na2-Na6=349.17        
Na1-Na5-Na2-Na8=286.83        Na1-Na5-Na2-Cl14=320.59       Na1-Na5-Na2-Cl15=231.62       Na1-Na5-Na2-Cl18= 40.50       
Na1-Na5-Na2-Cl19= 56.54       Na4-Na5-Na2-Na1=  2.46        Na4-Na5-Na2-Na6=351.62        Na4-Na5-Na2-Na8=289.29        
Na4-Na5-Na2-Cl14=323.05       Na4-Na5-Na2-Cl15=234.08       Na4-Na5-Na2-Cl18= 42.95       Na4-Na5-Na2-Cl19= 59.00       
Na8-Na5-Na2-Na1= 73.17        Na8-Na5-Na2-Na6= 62.34        Na8-Na5-Na2-Cl14= 33.76       Na8-Na5-Na2-Cl15=304.79       
Na8-Na5-Na2-Cl18=113.67       Na8-Na5-Na2-Cl19=129.71       Na9-Na5-Na2-Na1=306.68        Na9-Na5-Na2-Na6=295.84        
Na9-Na5-Na2-Na8=233.51        Na9-Na5-Na2-Cl14=267.27       Na9-Na5-Na2-Cl15=178.30       Na9-Na5-Na2-Cl18=347.17       
Na9-Na5-Na2-Cl19=  3.22       Cl15-Na5-Na2-Na1=128.38       Cl15-Na5-Na2-Na6=117.54       Cl15-Na5-Na2-Na8= 55.21       
Cl15-Na5-Na2-Cl14= 88.97      Cl15-Na5-Na2-Cl18=168.87      Cl15-Na5-Na2-Cl19=184.92      Cl16-Na5-Na2-Na1=303.64       
Cl16-Na5-Na2-Na6=292.81       Cl16-Na5-Na2-Na8=230.47       Cl16-Na5-Na2-Cl14=264.24      Cl16-Na5-Na2-Cl15=175.27      
Cl16-Na5-Na2-Cl18=344.14      Cl16-Na5-Na2-Cl19=  0.19      Cl17-Na5-Na2-Na1= 37.20       Cl17-Na5-Na2-Na6= 26.37       
Cl17-Na5-Na2-Na8=324.03       Cl17-Na5-Na2-Cl14=357.79      Cl17-Na5-Na2-Cl15=268.83      Cl17-Na5-Na2-Cl18= 77.70      
Cl17-Na5-Na2-Cl19= 93.74      Cl19-Na5-Na2-Na1=303.46       Cl19-Na5-Na2-Na6=292.62       Cl19-Na5-Na2-Na8=230.29       
Cl19-Na5-Na2-Cl14=264.05      Cl19-Na5-Na2-Cl15=175.08      Cl19-Na5-Na2-Cl18=343.95      Na1-Na5-Na4-Na7= 59.40        
Na1-Na5-Na4-Na9=290.86        Na1-Na5-Na4-Cl11=323.90       Na1-Na5-Na4-Cl13= 75.00       Na1-Na5-Na4-Cl16=235.85       
Na1-Na5-Na4-Cl17= 56.82       Na2-Na5-Na4-Na1=357.54        Na2-Na5-Na4-Na7= 56.94        Na2-Na5-Na4-Na9=288.40        
Na2-Na5-Na4-Cl11=321.44       Na2-Na5-Na4-Cl13= 72.55       Na2-Na5-Na4-Cl16=233.39       Na2-Na5-Na4-Cl17= 54.36       
Na8-Na5-Na4-Na1=300.78        Na8-Na5-Na4-Na7=  0.18        Na8-Na5-Na4-Na9=231.64        Na8-Na5-Na4-Cl11=264.68       
Na8-Na5-Na4-Cl13= 15.78       Na8-Na5-Na4-Cl16=176.63       Na8-Na5-Na4-Cl17=357.60       Na9-Na5-Na4-Na1= 69.14        
Na9-Na5-Na4-Na7=128.54        Na9-Na5-Na4-Cl11= 33.04       Na9-Na5-Na4-Cl13=144.14       Na9-Na5-Na4-Cl16=304.99       
Na9-Na5-Na4-Cl17=125.96       Cl15-Na5-Na4-Na1=296.64       Cl15-Na5-Na4-Na7=356.03       Cl15-Na5-Na4-Na9=227.49       
Cl15-Na5-Na4-Cl11=260.53      Cl15-Na5-Na4-Cl13= 11.64      Cl15-Na5-Na4-Cl16=172.48      Cl15-Na5-Na4-Cl17=353.45      
Cl16-Na5-Na4-Na1=124.15       Cl16-Na5-Na4-Na7=183.55       Cl16-Na5-Na4-Na9= 55.01       Cl16-Na5-Na4-Cl11= 88.05      
Cl16-Na5-Na4-Cl13=199.15      Cl16-Na5-Na4-Cl17=180.97      Cl17-Na5-Na4-Na1=303.18       Cl17-Na5-Na4-Na7=  2.58       
Cl17-Na5-Na4-Na9=234.04       Cl17-Na5-Na4-Cl11=267.08      Cl17-Na5-Na4-Cl13= 18.18      Cl17-Na5-Na4-Cl16=179.03      
Cl19-Na5-Na4-Na1= 34.71       Cl19-Na5-Na4-Na7= 94.11       Cl19-Na5-Na4-Na9=325.57       Cl19-Na5-Na4-Cl11=358.61      
Cl19-Na5-Na4-Cl13=109.71      Cl19-Na5-Na4-Cl16=270.56      Cl19-Na5-Na4-Cl17= 91.53      Na2-Na6-Na1-Na3=243.99        
Na2-Na6-Na1-Na4=294.59        Na2-Na6-Na1-Na5=350.71        Na2-Na6-Na1-Na7=253.74        Na2-Na6-Na1-Na8=301.63        
Na2-Na6-Na1-Na9= 58.94        Na2-Na6-Na1-Cl11=119.83       Na2-Na6-Na1-Cl14=299.57       Na2-Na6-Na1-Cl17=299.99       
Na2-Na6-Na1-Cl19= 29.52       Na2-Na6-Na1-O20=135.63        Na2-Na6-Na1-C22=127.89        Na2-Na6-Na1-O41=214.65        
Na3-Na6-Na1-Na2=116.01        Na3-Na6-Na1-Na4= 50.60        Na3-Na6-Na1-Na5=106.73        Na3-Na6-Na1-Na7=  9.75        
Na3-Na6-Na1-Na8= 57.64        Na3-Na6-Na1-Na9=174.95        Na3-Na6-Na1-Cl11=235.84       Na3-Na6-Na1-Cl14= 55.58       
Na3-Na6-Na1-Cl17= 56.01       Na3-Na6-Na1-Cl19=145.53       Na3-Na6-Na1-O20=251.64        Na3-Na6-Na1-C22=243.90        
Na3-Na6-Na1-O41=330.66        Cl12-Na6-Na1-Na2=157.91       Cl12-Na6-Na1-Na3= 41.89       Cl12-Na6-Na1-Na4= 92.49       
Cl12-Na6-Na1-Na5=148.62       Cl12-Na6-Na1-Na7= 51.65       Cl12-Na6-Na1-Na8= 99.54       Cl12-Na6-Na1-Na9=216.85       
Cl12-Na6-Na1-Cl11=277.73      Cl12-Na6-Na1-Cl14= 97.47      Cl12-Na6-Na1-Cl17= 97.90      Cl12-Na6-Na1-Cl19=187.43      
Cl12-Na6-Na1-O20=293.53       Cl12-Na6-Na1-C22=285.80       Cl12-Na6-Na1-O41= 12.56       Cl14-Na6-Na1-Na2= 60.43       
Cl14-Na6-Na1-Na3=304.42       Cl14-Na6-Na1-Na4=355.02       Cl14-Na6-Na1-Na5= 51.15       Cl14-Na6-Na1-Na7=314.17       
Cl14-Na6-Na1-Na8=  2.06       Cl14-Na6-Na1-Na9=119.37       Cl14-Na6-Na1-Cl11=180.26      Cl14-Na6-Na1-Cl17=  0.43      
Cl14-Na6-Na1-Cl19= 89.96      Cl14-Na6-Na1-O20=196.06       Cl14-Na6-Na1-C22=188.32       Cl14-Na6-Na1-O41=275.08       
Cl18-Na6-Na1-Na2=334.32       Cl18-Na6-Na1-Na3=218.31       Cl18-Na6-Na1-Na4=268.91       Cl18-Na6-Na1-Na5=325.04       
Cl18-Na6-Na1-Na7=228.06       Cl18-Na6-Na1-Na8=275.95       Cl18-Na6-Na1-Na9= 33.26       Cl18-Na6-Na1-Cl11= 94.15      
Cl18-Na6-Na1-Cl14=273.89      Cl18-Na6-Na1-Cl17=274.32      Cl18-Na6-Na1-Cl19=  3.85      Cl18-Na6-Na1-O20=109.95       
Cl18-Na6-Na1-C22=102.21       Cl18-Na6-Na1-O41=188.97       O20-Na6-Na1-Na2=224.37        O20-Na6-Na1-Na3=108.36        
O20-Na6-Na1-Na4=158.96        O20-Na6-Na1-Na5=215.09        O20-Na6-Na1-Na7=118.11        O20-Na6-Na1-Na8=166.00        
O20-Na6-Na1-Na9=283.31        O20-Na6-Na1-Cl11=344.20       O20-Na6-Na1-Cl14=163.94       O20-Na6-Na1-Cl17=164.37       
O20-Na6-Na1-Cl19=253.90       O20-Na6-Na1-C22=352.26        O20-Na6-Na1-O41= 79.02        Na1-Na6-Na2-Na5= 10.10        
Na1-Na6-Na2-Na8= 58.30        Na1-Na6-Na2-Cl14= 51.35       Na1-Na6-Na2-Cl15= 66.49       Na1-Na6-Na2-Cl18=216.37       
Na1-Na6-Na2-Cl19=328.93       Na3-Na6-Na2-Na1=312.19        Na3-Na6-Na2-Na5=322.29        Na3-Na6-Na2-Na8= 10.48        
Na3-Na6-Na2-Cl14=  3.54       Na3-Na6-Na2-Cl15= 18.68       Na3-Na6-Na2-Cl18=168.56       Na3-Na6-Na2-Cl19=281.11       
Cl12-Na6-Na2-Na1=328.06       Cl12-Na6-Na2-Na5=338.16       Cl12-Na6-Na2-Na8= 26.36       Cl12-Na6-Na2-Cl14= 19.42      
Cl12-Na6-Na2-Cl15= 34.56      Cl12-Na6-Na2-Cl18=184.44      Cl12-Na6-Na2-Cl19=296.99      Cl14-Na6-Na2-Na1=308.65       
Cl14-Na6-Na2-Na5=318.74       Cl14-Na6-Na2-Na8=  6.94       Cl14-Na6-Na2-Cl15= 15.14      Cl14-Na6-Na2-Cl18=165.02      
Cl14-Na6-Na2-Cl19=277.57      Cl18-Na6-Na2-Na1=143.63       Cl18-Na6-Na2-Na5=153.73       Cl18-Na6-Na2-Na8=201.92       
Cl18-Na6-Na2-Cl14=194.98      Cl18-Na6-Na2-Cl15=210.12      Cl18-Na6-Na2-Cl19=112.55      O20-Na6-Na2-Na1= 21.61        
O20-Na6-Na2-Na5= 31.71        O20-Na6-Na2-Na8= 79.91        O20-Na6-Na2-Cl14= 72.97       O20-Na6-Na2-Cl15= 88.10       
O20-Na6-Na2-Cl18=237.98       O20-Na6-Na2-Cl19=350.54       Na1-Na6-Na3-Na7=347.53        Na1-Na6-Na3-Na8=298.11        
Na1-Na6-Na3-Cl10=285.33       Na1-Na6-Na3-Cl12=113.58       Na1-Na6-Na3-Cl14=305.16       Na1-Na6-Na3-O41= 32.83        
Na1-Na6-Na3-H43= 53.87        Na2-Na6-Na3-Na1= 50.93        Na2-Na6-Na3-Na7= 38.47        Na2-Na6-Na3-Na8=349.04        
Na2-Na6-Na3-Cl10=336.27       Na2-Na6-Na3-Cl12=164.51       Na2-Na6-Na3-Cl14=356.09       Na2-Na6-Na3-O41= 83.76        
Na2-Na6-Na3-H43=104.80        Cl12-Na6-Na3-Na1=246.42       Cl12-Na6-Na3-Na7=233.95       Cl12-Na6-Na3-Na8=184.53       
Cl12-Na6-Na3-Cl10=171.76      Cl12-Na6-Na3-Cl14=191.58      Cl12-Na6-Na3-O41=279.25       Cl12-Na6-Na3-H43=300.29       
Cl14-Na6-Na3-Na1= 54.84       Cl14-Na6-Na3-Na7= 42.38       Cl14-Na6-Na3-Na8=352.95       Cl14-Na6-Na3-Cl10=340.18      
Cl14-Na6-Na3-Cl12=168.42      Cl14-Na6-Na3-O41= 87.67       Cl14-Na6-Na3-H43=108.71       Cl18-Na6-Na3-Na1= 62.95       
Cl18-Na6-Na3-Na7= 50.48       Cl18-Na6-Na3-Na8=  1.06       Cl18-Na6-Na3-Cl10=348.29      Cl18-Na6-Na3-Cl12=176.53      
Cl18-Na6-Na3-Cl14=  8.11      Cl18-Na6-Na3-O41= 95.78       Cl18-Na6-Na3-H43=116.82       O20-Na6-Na3-Na1=328.01        
O20-Na6-Na3-Na7=315.54        O20-Na6-Na3-Na8=266.11        O20-Na6-Na3-Cl10=253.34       O20-Na6-Na3-Cl12= 81.58       
O20-Na6-Na3-Cl14=273.16       O20-Na6-Na3-O41=  0.84        O20-Na6-Na3-H43= 21.88        Na3-Na7-Na1-Na2=288.92        
Na3-Na7-Na1-Na4=179.23        Na3-Na7-Na1-Na5=236.03        Na3-Na7-Na1-Na6=350.11        Na3-Na7-Na1-Na8=289.53        
Na3-Na7-Na1-Na9=183.21        Na3-Na7-Na1-Cl11=147.54       Na3-Na7-Na1-Cl14=322.74       Na3-Na7-Na1-Cl17=235.95       
Na3-Na7-Na1-Cl19=238.17       Na3-Na7-Na1-O20= 43.12        Na3-Na7-Na1-C22= 73.60        Na3-Na7-Na1-O41= 50.10        
Na4-Na7-Na1-Na2=109.68        Na4-Na7-Na1-Na3=180.77        Na4-Na7-Na1-Na5= 56.79        Na4-Na7-Na1-Na6=170.88        
Na4-Na7-Na1-Na8=110.29        Na4-Na7-Na1-Na9=  3.97        Na4-Na7-Na1-Cl11=328.31       Na4-Na7-Na1-Cl14=143.51       
Na4-Na7-Na1-Cl17= 56.71       Na4-Na7-Na1-Cl19= 58.93       Na4-Na7-Na1-O20=223.88        Na4-Na7-Na1-C22=254.37        
Na4-Na7-Na1-O41=230.86        Na8-Na7-Na1-Na2=359.39        Na8-Na7-Na1-Na3= 70.47        Na8-Na7-Na1-Na4=249.71        
Na8-Na7-Na1-Na5=306.50        Na8-Na7-Na1-Na6= 60.58        Na8-Na7-Na1-Na9=253.68        Na8-Na7-Na1-Cl11=218.02       
Na8-Na7-Na1-Cl14= 33.22       Na8-Na7-Na1-Cl17=306.42       Na8-Na7-Na1-Cl19=308.64       Na8-Na7-Na1-O20=113.59        
Na8-Na7-Na1-C22=144.08        Na8-Na7-Na1-O41=120.57        Cl10-Na7-Na1-Na2=321.16       Cl10-Na7-Na1-Na3= 32.24       
Cl10-Na7-Na1-Na4=211.47       Cl10-Na7-Na1-Na5=268.27       Cl10-Na7-Na1-Na6= 22.35       Cl10-Na7-Na1-Na8=321.76       
Cl10-Na7-Na1-Na9=215.44       Cl10-Na7-Na1-Cl11=179.78      Cl10-Na7-Na1-Cl14=354.98      Cl10-Na7-Na1-Cl17=268.19      
Cl10-Na7-Na1-Cl19=270.41      Cl10-Na7-Na1-O20= 75.36       Cl10-Na7-Na1-C22=105.84       Cl10-Na7-Na1-O41= 82.34       
Cl13-Na7-Na1-Na2=136.03       Cl13-Na7-Na1-Na3=207.11       Cl13-Na7-Na1-Na4= 26.35       Cl13-Na7-Na1-Na5= 83.14       
Cl13-Na7-Na1-Na6=197.23       Cl13-Na7-Na1-Na8=136.64       Cl13-Na7-Na1-Na9= 30.32       Cl13-Na7-Na1-Cl11=354.66      
Cl13-Na7-Na1-Cl14=169.86      Cl13-Na7-Na1-Cl17= 83.06      Cl13-Na7-Na1-Cl19= 85.28      Cl13-Na7-Na1-O20=250.23       
Cl13-Na7-Na1-C22=280.72       Cl13-Na7-Na1-O41=257.21       Cl17-Na7-Na1-Na2= 52.97       Cl17-Na7-Na1-Na3=124.05       
Cl17-Na7-Na1-Na4=303.29       Cl17-Na7-Na1-Na5=  0.08       Cl17-Na7-Na1-Na6=114.16       Cl17-Na7-Na1-Na8= 53.58       
Cl17-Na7-Na1-Na9=307.26       Cl17-Na7-Na1-Cl11=271.60      Cl17-Na7-Na1-Cl14= 86.79      Cl17-Na7-Na1-Cl19=  2.22      
Cl17-Na7-Na1-O20=167.17       Cl17-Na7-Na1-C22=197.65       Cl17-Na7-Na1-O41=174.15       O41-Na7-Na1-Na2=238.82        
O41-Na7-Na1-Na3=309.90        O41-Na7-Na1-Na4=129.14        O41-Na7-Na1-Na5=185.93        O41-Na7-Na1-Na6=300.01        
O41-Na7-Na1-Na8=239.43        O41-Na7-Na1-Na9=133.11        O41-Na7-Na1-Cl11= 97.45       O41-Na7-Na1-Cl14=272.65       
O41-Na7-Na1-Cl17=185.85       O41-Na7-Na1-Cl19=188.07       O41-Na7-Na1-O20=353.02        O41-Na7-Na1-C22= 23.51        
Na1-Na7-Na3-Na6= 12.48        Na1-Na7-Na3-Na8= 72.01        Na1-Na7-Na3-Cl10=130.58       Na1-Na7-Na3-Cl12=305.92       
Na1-Na7-Na3-Cl14= 40.12       Na1-Na7-Na3-O41=308.77        Na1-Na7-Na3-H43=300.91        Na4-Na7-Na3-Na1=  0.75        
Na4-Na7-Na3-Na6= 13.22        Na4-Na7-Na3-Na8= 72.76        Na4-Na7-Na3-Cl10=131.33       Na4-Na7-Na3-Cl12=306.66       
Na4-Na7-Na3-Cl14= 40.86       Na4-Na7-Na3-O41=309.51        Na4-Na7-Na3-H43=301.66        Na8-Na7-Na3-Na1=287.99        
Na8-Na7-Na3-Na6=300.46        Na8-Na7-Na3-Cl10= 58.57       Na8-Na7-Na3-Cl12=233.90       Na8-Na7-Na3-Cl14=328.10       
Na8-Na7-Na3-O41=236.75        Na8-Na7-Na3-H43=228.90        Cl10-Na7-Na3-Na1=229.42       Cl10-Na7-Na3-Na6=241.89       
Cl10-Na7-Na3-Na8=301.43       Cl10-Na7-Na3-Cl12=175.33      Cl10-Na7-Na3-Cl14=269.53      Cl10-Na7-Na3-O41=178.18       
Cl10-Na7-Na3-H43=170.33       Cl13-Na7-Na3-Na1= 51.75       Cl13-Na7-Na3-Na6= 64.23       Cl13-Na7-Na3-Na8=123.76       
Cl13-Na7-Na3-Cl10=182.33      Cl13-Na7-Na3-Cl12=357.67      Cl13-Na7-Na3-Cl14= 91.87      Cl13-Na7-Na3-O41=  0.52       
Cl13-Na7-Na3-H43=352.66       Cl17-Na7-Na3-Na1=325.46       Cl17-Na7-Na3-Na6=337.94       Cl17-Na7-Na3-Na8= 37.47       
Cl17-Na7-Na3-Cl10= 96.04      Cl17-Na7-Na3-Cl12=271.37      Cl17-Na7-Na3-Cl14=  5.58      Cl17-Na7-Na3-O41=274.23       
Cl17-Na7-Na3-H43=266.37       O41-Na7-Na3-Na1= 51.23        O41-Na7-Na3-Na6= 63.71        O41-Na7-Na3-Na8=123.25        
O41-Na7-Na3-Cl10=181.82       O41-Na7-Na3-Cl12=357.15       O41-Na7-Na3-Cl14= 91.35       O41-Na7-Na3-H43=352.15        
Na1-Na7-Na4-Na5=305.72        Na1-Na7-Na4-Na9=355.95        Na1-Na7-Na4-Cl11= 32.35       Na1-Na7-Na4-Cl13=142.40       
Na1-Na7-Na4-Cl16=302.33       Na1-Na7-Na4-Cl17=308.23       Na3-Na7-Na4-Na1=359.28        Na3-Na7-Na4-Na5=305.00        
Na3-Na7-Na4-Na9=355.23        Na3-Na7-Na4-Cl11= 31.63       Na3-Na7-Na4-Cl13=141.68       Na3-Na7-Na4-Cl16=301.61       
Na3-Na7-Na4-Cl17=307.51       Na8-Na7-Na4-Na1= 54.11        Na8-Na7-Na4-Na5=359.83        Na8-Na7-Na4-Na9= 50.07        
Na8-Na7-Na4-Cl11= 86.47       Na8-Na7-Na4-Cl13=196.51       Na8-Na7-Na4-Cl16=356.45       Na8-Na7-Na4-Cl17=  2.34       
Cl10-Na7-Na4-Na1= 50.62       Cl10-Na7-Na4-Na5=356.33       Cl10-Na7-Na4-Na9= 46.57       Cl10-Na7-Na4-Cl11= 82.97      
Cl10-Na7-Na4-Cl13=193.02      Cl10-Na7-Na4-Cl16=352.95      Cl10-Na7-Na4-Cl17=358.84      Cl13-Na7-Na4-Na1=217.60       
Cl13-Na7-Na4-Na5=163.32       Cl13-Na7-Na4-Na9=213.55       Cl13-Na7-Na4-Cl11=249.95      Cl13-Na7-Na4-Cl16=159.93      
Cl13-Na7-Na4-Cl17=165.83      Cl17-Na7-Na4-Na1= 51.77       Cl17-Na7-Na4-Na5=357.49       Cl17-Na7-Na4-Na9= 47.73       
Cl17-Na7-Na4-Cl11= 84.13      Cl17-Na7-Na4-Cl13=194.17      Cl17-Na7-Na4-Cl16=354.11      O41-Na7-Na4-Na1=329.47        
O41-Na7-Na4-Na5=275.19        O41-Na7-Na4-Na9=325.42        O41-Na7-Na4-Cl11=  1.82       O41-Na7-Na4-Cl13=111.87       
O41-Na7-Na4-Cl16=271.80       O41-Na7-Na4-Cl17=277.70       Na2-Na8-Na1-Na3=111.34        Na2-Na8-Na1-Na4=231.73        
Na2-Na8-Na1-Na5=288.51        Na2-Na8-Na1-Na6= 53.14        Na2-Na8-Na1-Na7=180.63        Na2-Na8-Na1-Na9=285.62        
Na2-Na8-Na1-Cl11=234.40       Na2-Na8-Na1-Cl14= 55.11       Na2-Na8-Na1-Cl17=231.16       Na2-Na8-Na1-Cl19=324.65       
Na2-Na8-Na1-O20= 65.65        Na2-Na8-Na1-C22= 64.99        Na2-Na8-Na1-O41=141.75        Na3-Na8-Na1-Na2=248.66        
Na3-Na8-Na1-Na4=120.39        Na3-Na8-Na1-Na5=177.17        Na3-Na8-Na1-Na6=301.80        Na3-Na8-Na1-Na7= 69.28        
Na3-Na8-Na1-Na9=174.28        Na3-Na8-Na1-Cl11=123.06       Na3-Na8-Na1-Cl14=303.76       Na3-Na8-Na1-Cl17=119.82       
Na3-Na8-Na1-Cl19=213.31       Na3-Na8-Na1-O20=314.31        Na3-Na8-Na1-C22=313.65        Na3-Na8-Na1-O41= 30.40        
Na5-Na8-Na1-Na2= 71.49        Na5-Na8-Na1-Na3=182.83        Na5-Na8-Na1-Na4=303.21        Na5-Na8-Na1-Na6=124.63        
Na5-Na8-Na1-Na7=252.11        Na5-Na8-Na1-Na9=357.11        Na5-Na8-Na1-Cl11=305.88       Na5-Na8-Na1-Cl14=126.59       
Na5-Na8-Na1-Cl17=302.65       Na5-Na8-Na1-Cl19= 36.13       Na5-Na8-Na1-O20=137.14        Na5-Na8-Na1-C22=136.48        
Na5-Na8-Na1-O41=213.23        Na7-Na8-Na1-Na2=179.37        Na7-Na8-Na1-Na3=290.72        Na7-Na8-Na1-Na4= 51.10        
Na7-Na8-Na1-Na5=107.89        Na7-Na8-Na1-Na6=232.52        Na7-Na8-Na1-Na9=104.99        Na7-Na8-Na1-Cl11= 53.77       
Na7-Na8-Na1-Cl14=234.48       Na7-Na8-Na1-Cl17= 50.53       Na7-Na8-Na1-Cl19=144.02       Na7-Na8-Na1-O20=245.03        
Na7-Na8-Na1-C22=244.37        Na7-Na8-Na1-O41=321.12        Cl10-Na8-Na1-Na2=215.00       Cl10-Na8-Na1-Na3=326.34       
Cl10-Na8-Na1-Na4= 86.72       Cl10-Na8-Na1-Na5=143.51       Cl10-Na8-Na1-Na6=268.14       Cl10-Na8-Na1-Na7= 35.62       
Cl10-Na8-Na1-Na9=140.62       Cl10-Na8-Na1-Cl11= 89.39      Cl10-Na8-Na1-Cl14=270.10      Cl10-Na8-Na1-Cl17= 86.16      
Cl10-Na8-Na1-Cl19=179.64      Cl10-Na8-Na1-O20=280.65       Cl10-Na8-Na1-C22=279.99       Cl10-Na8-Na1-O41=356.74       
Cl14-Na8-Na1-Na2=304.89       Cl14-Na8-Na1-Na3= 56.24       Cl14-Na8-Na1-Na4=176.62       Cl14-Na8-Na1-Na5=233.41       
Cl14-Na8-Na1-Na6=358.04       Cl14-Na8-Na1-Na7=125.52       Cl14-Na8-Na1-Na9=230.51       Cl14-Na8-Na1-Cl11=179.29      
Cl14-Na8-Na1-Cl17=176.05      Cl14-Na8-Na1-Cl19=269.54      Cl14-Na8-Na1-O20= 10.55       Cl14-Na8-Na1-C22=  9.89       
Cl14-Na8-Na1-O41= 86.64       Cl15-Na8-Na1-Na2= 35.77       Cl15-Na8-Na1-Na3=147.11       Cl15-Na8-Na1-Na4=267.50       
Cl15-Na8-Na1-Na5=324.28       Cl15-Na8-Na1-Na6= 88.91       Cl15-Na8-Na1-Na7=216.39       Cl15-Na8-Na1-Na9=321.39       
Cl15-Na8-Na1-Cl11=270.17      Cl15-Na8-Na1-Cl14= 90.88      Cl15-Na8-Na1-Cl17=266.93      Cl15-Na8-Na1-Cl19=  0.42      
Cl15-Na8-Na1-O20=101.42       Cl15-Na8-Na1-C22=100.76       Cl15-Na8-Na1-O41=177.52       Cl17-Na8-Na1-Na2=128.84       
Cl17-Na8-Na1-Na3=240.18       Cl17-Na8-Na1-Na4=  0.57       Cl17-Na8-Na1-Na5= 57.35       Cl17-Na8-Na1-Na6=181.98       
Cl17-Na8-Na1-Na7=309.47       Cl17-Na8-Na1-Na9= 54.46       Cl17-Na8-Na1-Cl11=  3.24      Cl17-Na8-Na1-Cl14=183.95      
Cl17-Na8-Na1-Cl19= 93.49      Cl17-Na8-Na1-O20=194.49       Cl17-Na8-Na1-C22=193.83       Cl17-Na8-Na1-O41=270.59       
Na1-Na8-Na2-Na5= 69.39        Na1-Na8-Na2-Na6=296.90        Na1-Na8-Na2-Cl14=304.31       Na1-Na8-Na2-Cl15=125.75       
Na1-Na8-Na2-Cl18=277.26       Na1-Na8-Na2-Cl19= 36.66       Na3-Na8-Na2-Na1= 52.24        Na3-Na8-Na2-Na5=121.64        
Na3-Na8-Na2-Na6=349.14        Na3-Na8-Na2-Cl14=356.55       Na3-Na8-Na2-Cl15=177.99       Na3-Na8-Na2-Cl18=329.50       
Na3-Na8-Na2-Cl19= 88.90       Na5-Na8-Na2-Na1=290.61        Na5-Na8-Na2-Na6=227.50        Na5-Na8-Na2-Cl14=234.92       
Na5-Na8-Na2-Cl15= 56.35       Na5-Na8-Na2-Cl18=207.87       Na5-Na8-Na2-Cl19=327.27       Na7-Na8-Na2-Na1=359.34        
Na7-Na8-Na2-Na5= 68.73        Na7-Na8-Na2-Na6=296.24        Na7-Na8-Na2-Cl14=303.65       Na7-Na8-Na2-Cl15=125.09       
Na7-Na8-Na2-Cl18=276.60       Na7-Na8-Na2-Cl19= 36.00       Cl10-Na8-Na2-Na1= 53.88       Cl10-Na8-Na2-Na5=123.27       
Cl10-Na8-Na2-Na6=350.78       Cl10-Na8-Na2-Cl14=358.19      Cl10-Na8-Na2-Cl15=179.63      Cl10-Na8-Na2-Cl18=331.14      
Cl10-Na8-Na2-Cl19= 90.54      Cl14-Na8-Na2-Na1= 55.69       Cl14-Na8-Na2-Na5=125.08       Cl14-Na8-Na2-Na6=352.58       
Cl14-Na8-Na2-Cl15=181.44      Cl14-Na8-Na2-Cl18=332.95      Cl14-Na8-Na2-Cl19= 92.35      Cl15-Na8-Na2-Na1=234.25       
Cl15-Na8-Na2-Na5=303.65       Cl15-Na8-Na2-Na6=171.15       Cl15-Na8-Na2-Cl14=178.56      Cl15-Na8-Na2-Cl18=151.51      
Cl15-Na8-Na2-Cl19=270.91      Cl17-Na8-Na2-Na1=326.62       Cl17-Na8-Na2-Na5= 36.02       Cl17-Na8-Na2-Na6=263.52       
Cl17-Na8-Na2-Cl14=270.94      Cl17-Na8-Na2-Cl15= 92.37      Cl17-Na8-Na2-Cl18=243.88      Cl17-Na8-Na2-Cl19=  3.28      
Na1-Na8-Na3-Na6= 63.74        Na1-Na8-Na3-Na7=284.93        Na1-Na8-Na3-Cl10=231.82       Na1-Na8-Na3-Cl12= 59.19       
Na1-Na8-Na3-Cl14= 56.91       Na1-Na8-Na3-O41=326.19        Na1-Na8-Na3-H43=338.54        Na2-Na8-Na3-Na1=306.54        
Na2-Na8-Na3-Na6= 10.28        Na2-Na8-Na3-Na7=231.47        Na2-Na8-Na3-Cl10=178.35       Na2-Na8-Na3-Cl12=  5.72       
Na2-Na8-Na3-Cl14=  3.45       Na2-Na8-Na3-O41=272.73        Na2-Na8-Na3-H43=285.08        Na5-Na8-Na3-Na1=  2.72        
Na5-Na8-Na3-Na6= 66.47        Na5-Na8-Na3-Na7=287.66        Na5-Na8-Na3-Cl10=234.54       Na5-Na8-Na3-Cl12= 61.91       
Na5-Na8-Na3-Cl14= 59.64       Na5-Na8-Na3-O41=328.92        Na5-Na8-Na3-H43=341.27        Na7-Na8-Na3-Na1= 75.07        
Na7-Na8-Na3-Na6=138.81        Na7-Na8-Na3-Cl10=306.88       Na7-Na8-Na3-Cl12=134.26       Na7-Na8-Na3-Cl14=131.98       
Na7-Na8-Na3-O41= 41.26        Na7-Na8-Na3-H43= 53.61        Cl10-Na8-Na3-Na1=128.18       Cl10-Na8-Na3-Na6=191.92       
Cl10-Na8-Na3-Na7= 53.12       Cl10-Na8-Na3-Cl12=187.37      Cl10-Na8-Na3-Cl14=185.10      Cl10-Na8-Na3-O41= 94.38       
Cl10-Na8-Na3-H43=106.73       Cl14-Na8-Na3-Na1=303.09       Cl14-Na8-Na3-Na6=  6.83       Cl14-Na8-Na3-Na7=228.02       
Cl14-Na8-Na3-Cl10=174.90      Cl14-Na8-Na3-Cl12=  2.27      Cl14-Na8-Na3-O41=269.28       Cl14-Na8-Na3-H43=281.63       
Cl15-Na8-Na3-Na1=308.62       Cl15-Na8-Na3-Na6= 12.36       Cl15-Na8-Na3-Na7=233.55       Cl15-Na8-Na3-Cl10=180.43      
Cl15-Na8-Na3-Cl12=  7.80      Cl15-Na8-Na3-Cl14=  5.53      Cl15-Na8-Na3-O41=274.81       Cl15-Na8-Na3-H43=287.16       
Cl17-Na8-Na3-Na1= 37.91       Cl17-Na8-Na3-Na6=101.65       Cl17-Na8-Na3-Na7=322.84       Cl17-Na8-Na3-Cl10=269.73      
Cl17-Na8-Na3-Cl12= 97.10      Cl17-Na8-Na3-Cl14= 94.82      Cl17-Na8-Na3-O41=  4.10       Cl17-Na8-Na3-H43= 16.45       
Na1-Na8-Na5-Na2=289.70        Na1-Na8-Na5-Na4= 57.64        Na1-Na8-Na5-Na9=  3.10        Na1-Na8-Na5-Cl15=233.77       
Na1-Na8-Na5-Cl16= 61.13       Na1-Na8-Na5-Cl17= 55.31       Na1-Na8-Na5-Cl19=322.47       Na2-Na8-Na5-Na1= 70.30        
Na2-Na8-Na5-Na4=127.94        Na2-Na8-Na5-Na9= 73.39        Na2-Na8-Na5-Cl15=304.06       Na2-Na8-Na5-Cl16=131.43       
Na2-Na8-Na5-Cl17=125.61       Na2-Na8-Na5-Cl19= 32.77       Na3-Na8-Na5-Na1=357.30        Na3-Na8-Na5-Na2=287.01        
Na3-Na8-Na5-Na4= 54.95        Na3-Na8-Na5-Na9=  0.40        Na3-Na8-Na5-Cl15=231.07       Na3-Na8-Na5-Cl16= 58.44       
Na3-Na8-Na5-Cl17= 52.62       Na3-Na8-Na5-Cl19=319.78       Na7-Na8-Na5-Na1=302.19        Na7-Na8-Na5-Na2=231.89        
Na7-Na8-Na5-Na4=359.83        Na7-Na8-Na5-Na9=305.28        Na7-Na8-Na5-Cl15=175.95       Na7-Na8-Na5-Cl16=  3.32       
Na7-Na8-Na5-Cl17=357.50       Na7-Na8-Na5-Cl19=264.66       Cl10-Na8-Na5-Na1=305.07       Cl10-Na8-Na5-Na2=234.78       
Cl10-Na8-Na5-Na4=  2.72       Cl10-Na8-Na5-Na9=308.17       Cl10-Na8-Na5-Cl15=178.84      Cl10-Na8-Na5-Cl16=  6.21      
Cl10-Na8-Na5-Cl17=  0.38      Cl10-Na8-Na5-Cl19=267.55      Cl14-Na8-Na5-Na1= 34.91       Cl14-Na8-Na5-Na2=324.61       
Cl14-Na8-Na5-Na4= 92.55       Cl14-Na8-Na5-Na9= 38.00       Cl14-Na8-Na5-Cl15=268.67      Cl14-Na8-Na5-Cl16= 96.04      
Cl14-Na8-Na5-Cl17= 90.22      Cl14-Na8-Na5-Cl19=357.38      Cl15-Na8-Na5-Na1=126.23       Cl15-Na8-Na5-Na2= 55.94       
Cl15-Na8-Na5-Na4=183.88       Cl15-Na8-Na5-Na9=129.33       Cl15-Na8-Na5-Cl16=187.37      Cl15-Na8-Na5-Cl17=181.55      
Cl15-Na8-Na5-Cl19= 88.71      Cl17-Na8-Na5-Na1=304.69       Cl17-Na8-Na5-Na2=234.39       Cl17-Na8-Na5-Na4=  2.33       
Cl17-Na8-Na5-Na9=307.79       Cl17-Na8-Na5-Cl15=178.45      Cl17-Na8-Na5-Cl16=  5.82      Cl17-Na8-Na5-Cl19=267.16      
Na1-Na8-Na7-Na3= 67.25        Na1-Na8-Na7-Na4=305.47        Na1-Na8-Na7-Cl10=122.24       Na1-Na8-Na7-Cl13=288.92       
Na1-Na8-Na7-Cl17=307.91       Na1-Na8-Na7-O41= 34.49        Na2-Na8-Na7-Na1=  0.64        Na2-Na8-Na7-Na3= 67.89        
Na2-Na8-Na7-Na4=306.11        Na2-Na8-Na7-Cl10=122.88       Na2-Na8-Na7-Cl13=289.56       Na2-Na8-Na7-Cl17=308.55       
Na2-Na8-Na7-O41= 35.13        Na3-Na8-Na7-Na1=292.75        Na3-Na8-Na7-Na4=238.22        Na3-Na8-Na7-Cl10= 54.99       
Na3-Na8-Na7-Cl13=221.66       Na3-Na8-Na7-Cl17=240.66       Na3-Na8-Na7-O41=327.24        Na5-Na8-Na7-Na1= 54.71        
Na5-Na8-Na7-Na3=121.96        Na5-Na8-Na7-Na4=  0.18        Na5-Na8-Na7-Cl10=176.95       Na5-Na8-Na7-Cl13=343.63       
Na5-Na8-Na7-Cl17=  2.62       Na5-Na8-Na7-O41= 89.20        Cl10-Na8-Na7-Na1=237.76       Cl10-Na8-Na7-Na3=305.01       
Cl10-Na8-Na7-Na4=183.23       Cl10-Na8-Na7-Cl13=166.67      Cl10-Na8-Na7-Cl17=185.67      Cl10-Na8-Na7-O41=272.25       
Cl14-Na8-Na7-Na1=324.50       Cl14-Na8-Na7-Na3= 31.75       Cl14-Na8-Na7-Na4=269.97       Cl14-Na8-Na7-Cl10= 86.74      
Cl14-Na8-Na7-Cl13=253.42      Cl14-Na8-Na7-Cl17=272.41      Cl14-Na8-Na7-O41=358.99       Cl15-Na8-Na7-Na1= 58.94       
Cl15-Na8-Na7-Na3=126.19       Cl15-Na8-Na7-Na4=  4.41       Cl15-Na8-Na7-Cl10=181.18      Cl15-Na8-Na7-Cl13=347.86      
Cl15-Na8-Na7-Cl17=  6.85      Cl15-Na8-Na7-O41= 93.43       Cl17-Na8-Na7-Na1= 52.09       Cl17-Na8-Na7-Na3=119.34       
Cl17-Na8-Na7-Na4=357.56       Cl17-Na8-Na7-Cl10=174.33      Cl17-Na8-Na7-Cl13=341.01      Cl17-Na8-Na7-O41= 86.58       
Na4-Na9-Na1-Na2=235.10        Na4-Na9-Na1-Na3=334.05        Na4-Na9-Na1-Na5=288.56        Na4-Na9-Na1-Na6=191.03        
Na4-Na9-Na1-Na7=356.20        Na4-Na9-Na1-Na8=291.40        Na4-Na9-Na1-Cl11= 52.87       Na4-Na9-Na1-Cl14=243.71       
Na4-Na9-Na1-Cl17=324.96       Na4-Na9-Na1-Cl19=232.79       Na4-Na9-Na1-O20=144.02        Na4-Na9-Na1-C22=130.26        
Na4-Na9-Na1-O41= 49.20        Na5-Na9-Na1-Na2=306.53        Na5-Na9-Na1-Na3= 45.49        Na5-Na9-Na1-Na4= 71.44        
Na5-Na9-Na1-Na6=262.47        Na5-Na9-Na1-Na7= 67.64        Na5-Na9-Na1-Na8=  2.84        Na5-Na9-Na1-Cl11=124.30       
Na5-Na9-Na1-Cl14=315.14       Na5-Na9-Na1-Cl17= 36.39       Na5-Na9-Na1-Cl19=304.23       Na5-Na9-Na1-O20=215.46        
Na5-Na9-Na1-C22=201.70        Na5-Na9-Na1-O41=120.63        Cl11-Na9-Na1-Na2=182.23       Cl11-Na9-Na1-Na3=281.18       
Cl11-Na9-Na1-Na4=307.13       Cl11-Na9-Na1-Na5=235.70       Cl11-Na9-Na1-Na6=138.17       Cl11-Na9-Na1-Na7=303.34       
Cl11-Na9-Na1-Na8=238.54       Cl11-Na9-Na1-Cl14=190.84      Cl11-Na9-Na1-Cl17=272.09      Cl11-Na9-Na1-Cl19=179.93      
Cl11-Na9-Na1-O20= 91.15       Cl11-Na9-Na1-C22= 77.39       Cl11-Na9-Na1-O41=356.33       Cl16-Na9-Na1-Na2=271.24       
Cl16-Na9-Na1-Na3= 10.20       Cl16-Na9-Na1-Na4= 36.15       Cl16-Na9-Na1-Na5=324.71       Cl16-Na9-Na1-Na6=227.18       
Cl16-Na9-Na1-Na7= 32.35       Cl16-Na9-Na1-Na8=327.55       Cl16-Na9-Na1-Cl11= 89.01      Cl16-Na9-Na1-Cl14=279.85      
Cl16-Na9-Na1-Cl17=  1.10      Cl16-Na9-Na1-Cl19=268.94      Cl16-Na9-Na1-O20=180.17       Cl16-Na9-Na1-C22=166.41       
Cl16-Na9-Na1-O41= 85.34       Cl19-Na9-Na1-Na2=  2.30       Cl19-Na9-Na1-Na3=101.26       Cl19-Na9-Na1-Na4=127.21       
Cl19-Na9-Na1-Na5= 55.77       Cl19-Na9-Na1-Na6=318.24       Cl19-Na9-Na1-Na7=123.41       Cl19-Na9-Na1-Na8= 58.61       
Cl19-Na9-Na1-Cl11=180.07      Cl19-Na9-Na1-Cl14= 10.91      Cl19-Na9-Na1-Cl17= 92.16      Cl19-Na9-Na1-O20=271.23       
Cl19-Na9-Na1-C22=257.47       Cl19-Na9-Na1-O41=176.40       O35-Na9-Na1-Na2= 71.36        O35-Na9-Na1-Na3=170.31        
O35-Na9-Na1-Na4=196.26        O35-Na9-Na1-Na5=124.83        O35-Na9-Na1-Na6= 27.30        O35-Na9-Na1-Na7=192.47        
O35-Na9-Na1-Na8=127.67        O35-Na9-Na1-Cl11=249.13       O35-Na9-Na1-Cl14= 79.97       O35-Na9-Na1-Cl17=161.22       
O35-Na9-Na1-Cl19= 69.06       O35-Na9-Na1-O20=340.28        O35-Na9-Na1-C22=326.52        O35-Na9-Na1-O41=245.46        
H37-Na9-Na1-Na2= 53.30        H37-Na9-Na1-Na3=152.26        H37-Na9-Na1-Na4=178.20        H37-Na9-Na1-Na5=106.77        
H37-Na9-Na1-Na6=  9.24        H37-Na9-Na1-Na7=174.41        H37-Na9-Na1-Na8=109.61        H37-Na9-Na1-Cl11=231.07       
H37-Na9-Na1-Cl14= 61.91       H37-Na9-Na1-Cl17=143.16       H37-Na9-Na1-Cl19= 51.00       H37-Na9-Na1-O20=322.23        
H37-Na9-Na1-C22=308.47        H37-Na9-Na1-O41=227.40        Na1-Na9-Na4-Na5= 70.10        Na1-Na9-Na4-Na7=  4.32        
Na1-Na9-Na4-Cl11=303.59       Na1-Na9-Na4-Cl13=312.64       Na1-Na9-Na4-Cl16=125.90       Na1-Na9-Na4-Cl17= 36.04       
Na5-Na9-Na4-Na1=289.90        Na5-Na9-Na4-Na7=294.22        Na5-Na9-Na4-Cl11=233.49       Na5-Na9-Na4-Cl13=242.54       
Na5-Na9-Na4-Cl16= 55.80       Na5-Na9-Na4-Cl17=325.94       Cl11-Na9-Na4-Na1= 56.41       Cl11-Na9-Na4-Na5=126.51       
Cl11-Na9-Na4-Na7= 60.73       Cl11-Na9-Na4-Cl13=  9.05      Cl11-Na9-Na4-Cl16=182.31      Cl11-Na9-Na4-Cl17= 92.45      
Cl16-Na9-Na4-Na1=234.10       Cl16-Na9-Na4-Na5=304.20       Cl16-Na9-Na4-Na7=238.42       Cl16-Na9-Na4-Cl11=177.69      
Cl16-Na9-Na4-Cl13=186.74      Cl16-Na9-Na4-Cl17=270.14      Cl19-Na9-Na4-Na1=323.49       Cl19-Na9-Na4-Na5= 33.59       
Cl19-Na9-Na4-Na7=327.81       Cl19-Na9-Na4-Cl11=267.08      Cl19-Na9-Na4-Cl13=276.13      Cl19-Na9-Na4-Cl16= 89.39      
Cl19-Na9-Na4-Cl17=359.53      O35-Na9-Na4-Na1= 35.00        O35-Na9-Na4-Na5=105.10        O35-Na9-Na4-Na7= 39.32        
O35-Na9-Na4-Cl11=338.59       O35-Na9-Na4-Cl13=347.64       O35-Na9-Na4-Cl16=160.90       O35-Na9-Na4-Cl17= 71.04       
H37-Na9-Na4-Na1=357.43        H37-Na9-Na4-Na5= 67.54        H37-Na9-Na4-Na7=  1.75        H37-Na9-Na4-Cl11=301.02       
H37-Na9-Na4-Cl13=310.08       H37-Na9-Na4-Cl16=123.34       H37-Na9-Na4-Cl17= 33.48       Na1-Na9-Na5-Na2= 54.98        
Na1-Na9-Na5-Na4=287.48        Na1-Na9-Na5-Na8=356.78        Na1-Na9-Na5-Cl15= 56.90       Na1-Na9-Na5-Cl16=232.12       
Na1-Na9-Na5-Cl17=322.02       Na1-Na9-Na5-Cl19= 58.02       Na4-Na9-Na5-Na1= 72.52        Na4-Na9-Na5-Na2=127.49        
Na4-Na9-Na5-Na8= 69.30        Na4-Na9-Na5-Cl15=129.41       Na4-Na9-Na5-Cl16=304.63       Na4-Na9-Na5-Cl17= 34.54       
Na4-Na9-Na5-Cl19=130.54       Cl11-Na9-Na5-Na1= 37.76       Cl11-Na9-Na5-Na2= 92.73       Cl11-Na9-Na5-Na4=325.24       
Cl11-Na9-Na5-Na8= 34.54       Cl11-Na9-Na5-Cl15= 94.65      Cl11-Na9-Na5-Cl16=269.87      Cl11-Na9-Na5-Cl17=359.78      
Cl11-Na9-Na5-Cl19= 95.78      Cl16-Na9-Na5-Na1=127.88       Cl16-Na9-Na5-Na2=182.86       Cl16-Na9-Na5-Na4= 55.37       
Cl16-Na9-Na5-Na8=124.66       Cl16-Na9-Na5-Cl15=184.78      Cl16-Na9-Na5-Cl17= 89.90      Cl16-Na9-Na5-Cl19=185.91      
Cl19-Na9-Na5-Na1=301.98       Cl19-Na9-Na5-Na2=356.95       Cl19-Na9-Na5-Na4=229.46       Cl19-Na9-Na5-Na8=298.76       
Cl19-Na9-Na5-Cl15=358.87      Cl19-Na9-Na5-Cl16=174.09      Cl19-Na9-Na5-Cl17=264.00      O35-Na9-Na5-Na1=286.02        
O35-Na9-Na5-Na2=340.99        O35-Na9-Na5-Na4=213.50        O35-Na9-Na5-Na8=282.80        O35-Na9-Na5-Cl15=342.91       
O35-Na9-Na5-Cl16=158.13       O35-Na9-Na5-Cl17=248.04       O35-Na9-Na5-Cl19=344.04       H37-Na9-Na5-Na1=291.48        
H37-Na9-Na5-Na2=346.45        H37-Na9-Na5-Na4=218.96        H37-Na9-Na5-Na8=288.26        H37-Na9-Na5-Cl15=348.37       
H37-Na9-Na5-Cl16=163.59       H37-Na9-Na5-Cl17=253.50       H37-Na9-Na5-Cl19=349.50       Na7-Cl10-Na3-Na1= 44.18       
Na7-Cl10-Na3-Na6=106.50       Na7-Cl10-Na3-Na8= 89.41       Na7-Cl10-Na3-Cl12=209.21      Na7-Cl10-Na3-Cl14= 93.03      
Na7-Cl10-Na3-O41=358.56       Na7-Cl10-Na3-H43=349.37       Na8-Cl10-Na3-Na1=314.77       Na8-Cl10-Na3-Na6= 17.10       
Na8-Cl10-Na3-Na7=270.59       Na8-Cl10-Na3-Cl12=119.80      Na8-Cl10-Na3-Cl14=  3.62      Na8-Cl10-Na3-O41=269.15       
Na8-Cl10-Na3-H43=259.96       Na3-Cl10-Na7-Na1=320.50       Na3-Cl10-Na7-Na4=278.35       Na3-Cl10-Na7-Na8=273.57       
Na3-Cl10-Na7-Cl13=172.04      Na3-Cl10-Na7-Cl17=277.51      Na3-Cl10-Na7-O41=  1.18       Na8-Cl10-Na7-Na1= 46.93       
Na8-Cl10-Na7-Na3= 86.43       Na8-Cl10-Na7-Na4=  4.78       Na8-Cl10-Na7-Cl13=258.47      Na8-Cl10-Na7-Cl17=  3.94      
Na8-Cl10-Na7-O41= 87.61       Na3-Cl10-Na8-Na1= 41.85       Na3-Cl10-Na8-Na2=357.68       Na3-Cl10-Na8-Na5= 86.44       
Na3-Cl10-Na8-Na7= 90.63       Na3-Cl10-Na8-Cl14=356.40      Na3-Cl10-Na8-Cl15=159.87      Na3-Cl10-Na8-Cl17= 86.71      
Na7-Cl10-Na8-Na1=311.22       Na7-Cl10-Na8-Na2=267.05       Na7-Cl10-Na8-Na3=269.37       Na7-Cl10-Na8-Na5=355.80       
Na7-Cl10-Na8-Cl14=265.77      Na7-Cl10-Na8-Cl15= 69.24      Na7-Cl10-Na8-Cl17=356.08      
 
 CMA Distance (Angstroems)
 ---------------------------
R(CMA):  4.1799

========================================================================
 FINAL SINGLEPOINT CALCULATION ON OPTIMIZED GEOMETRY
========================================================================

 Ncao       : 184
 Nao        : 174
 Nshell     : 80
 Nel        : 136
 T(el)      :   300.0
 intcut     :    25.0
 scfconv/Eh :  0.100E-05
   qconv/e  :  0.100E-03
 intneglect :  0.100E-07
 broydamp   :      0.250
 iter      E             dE          RMSdq      gap      omega  full diag
   1    -82.2550426 -0.822550E+02  0.842E-05    2.97       0.0  T
   2    -82.2550426 -0.133298E-10  0.682E-05    2.97     223.6  T
   3    -82.2550426 -0.214300E-10  0.558E-05    2.97     273.1  T
speedup  0.96
cpu  time for SCC    0.02 s
wall time for SCC    0.02 s

   *** convergence criteria satisfied after 3 iterations ***

          eigenvalues
 #    :          56         57         58         59         60         61         62         63
 occ. :        2.000      2.000      2.000      2.000      2.000      2.000      2.000      2.000
 eps  :        -8.583     -8.544     -8.526     -8.510     -8.484     -8.472     -8.396     -8.374
 #    :          64         65         66         67         68         69         70         71
 occ. :        2.000      2.000      2.000      2.000      2.000      0.000      0.000      0.000
 eps  :        -8.356     -8.327     -8.317     -8.142     -8.133     -5.159     -3.616     -2.890
 #    :          72         73         74         75         76         77         78         79
 occ. :        0.000      0.000      0.000      0.000      0.000      0.000      0.000      0.000
 eps  :        -2.107     -0.828     -0.253      0.303      0.520      1.718      2.578      3.220


   #   Z            q   n(s)   n(p)   n(d)      C6AA      α(0)
   1  11 Na     0.863  0.009  0.128  0.000    66.220    26.334
   2  11 Na     0.712  0.089  0.199  0.000    68.035    26.693
   3  11 Na     0.709  0.086  0.204  0.000    68.068    26.699
   4  11 Na     0.728  0.083  0.190  0.000    67.842    26.655
   5  11 Na     0.712  0.080  0.208  0.000    68.029    26.692
   6  11 Na     0.676  0.110  0.215  0.000    68.482    26.780
   7  11 Na     0.711  0.089  0.200  0.000    68.045    26.695
   8  11 Na     0.712  0.093  0.196  0.000    68.038    26.693
   9  11 Na     0.746  0.090  0.165  0.000    67.620    26.611
  10  17 Cl    -0.755  1.978  5.777  0.000   125.535    17.142
  11  17 Cl    -0.772  1.972  5.797  0.003   126.218    17.188
  12  17 Cl    -0.800  1.982  5.806  0.011   127.340    17.264
  13  17 Cl    -0.797  1.980  5.812  0.005   127.248    17.258
  14  17 Cl    -0.733  1.967  5.763  0.002   124.644    17.081
  15  17 Cl    -0.754  1.977  5.777  0.000   125.483    17.138
  16  17 Cl    -0.764  1.977  5.788  0.000   125.903    17.167
  17  17 Cl    -0.736  1.967  5.768  0.001   124.761    17.089
  18  17 Cl    -0.804  1.984  5.820  0.000   127.506    17.276
  19  17 Cl    -0.741  1.971  5.768  0.002   124.989    17.104
  20   8 O     -0.481  1.703  4.778  0.000    22.418     6.395
  21   1 H      0.327  0.673  0.000  0.000     0.635     1.246
  22   6 C      0.058  1.042  2.899  0.000    19.561     6.290
  23   1 H      0.027  0.973  0.000  0.000     2.637     2.539
  24   1 H      0.067  0.933  0.000  0.000     2.117     2.275
  25   6 C     -0.091  1.060  3.031  0.000    22.237     6.714
  26   1 H      0.044  0.956  0.000  0.000     2.402     2.423
  27   1 H      0.083  0.917  0.000  0.000     1.952     2.185
  28   6 C     -0.057  1.047  3.010  0.000    21.591     6.616
  29   1 H      0.020  0.980  0.000  0.000     2.733     2.585
  30   1 H      0.038  0.962  0.000  0.000     2.479     2.462
  31   6 C     -0.108  1.037  3.071  0.000    22.625     6.783
  32   1 H      0.049  0.951  0.000  0.000     2.330     2.387
  33   1 H      0.025  0.975  0.000  0.000     2.662     2.551
  34   1 H      0.032  0.968  0.000  0.000     2.552     2.498
  35   8 O     -0.607  1.727  4.880  0.000    25.257     6.788
  36   1 H      0.289  0.711  0.000  0.000     0.754     1.364
  37   1 H      0.323  0.677  0.000  0.000     0.639     1.248
  38   8 O     -0.603  1.745  4.858  0.000    25.253     6.782
  39   1 H      0.323  0.677  0.000  0.000     0.654     1.270
  40   1 H      0.306  0.694  0.000  0.000     0.704     1.318
  41   8 O     -0.667  1.730  4.937  0.000    26.755     6.986
  42   1 H      0.362  0.638  0.000  0.000     0.560     1.175
  43   1 H      0.327  0.673  0.000  0.000     0.630     1.239

 Mol. C6AA /au·bohr⁶  :      50901.442954
 Mol. C8AA /au·bohr⁸  :    2763569.639625
 Mol. α(0) /au        :        495.677837

 
 Wiberg/Mayer (AO) data. WBOs > 0.1 written file <wbo>
 largest (>0.05) Wiberg bond orders for each atom
           total WBO             WBO to atom ...
     1  Na  0.270    Cl  11 0.094    Cl  19 0.079    O   20 0.059    Cl  17 0.051
     2  Na  0.548    Cl  18 0.175    Cl  19 0.131    Cl  15 0.127    Cl  14 0.092
     3  Na  0.537    Cl  10 0.149    Cl  12 0.142    Cl  14 0.105    O   41 0.084
     4  Na  0.513    Cl  13 0.171    Cl  11 0.121    Cl  16 0.119    Cl  17 0.084
     5  Na  0.550    Cl  16 0.167    Cl  15 0.152    Cl  17 0.098    Cl  19 0.094
     6  Na  0.595    Cl  18 0.195    Cl  12 0.167    Cl  14 0.137
     7  Na  0.539    Cl  13 0.170    Cl  10 0.152    Cl  17 0.110
     8  Na  0.552    Cl  15 0.176    Cl  10 0.146    Cl  17 0.109    Cl  14 0.108
     9  Na  0.480    Cl  16 0.137    Cl  11 0.134    Cl  19 0.094    O   35 0.088
    10  Cl  0.454    Na   7 0.152    Na   3 0.149    Na   8 0.146
    11  Cl  0.429    Na   9 0.134    Na   4 0.121    Na   1 0.094
    12  Cl  0.375    Na   6 0.167    Na   3 0.142
    13  Cl  0.378    Na   4 0.171    Na   7 0.170
    14  Cl  0.507    Na   6 0.137    Na   8 0.108    Na   3 0.105    Na   2 0.092
    15  Cl  0.461    Na   8 0.176    Na   5 0.152    Na   2 0.127
    16  Cl  0.443    Na   5 0.167    Na   9 0.137    Na   4 0.119
    17  Cl  0.504    Na   7 0.110    Na   8 0.109    Na   5 0.098    Na   4 0.084    Na   1 0.051
    18  Cl  0.368    Na   6 0.195    Na   2 0.175
    19  Cl  0.494    Na   2 0.131    Na   5 0.094    Na   9 0.094    Na   1 0.079
    20  O   2.010    C   22 0.986    H   21 0.851    Na   1 0.059
    21  H   0.892    O   20 0.851
    22  C   3.944    C   25 1.007    O   20 0.986    H   24 0.970    H   23 0.968
    23  H   0.998    C   22 0.968
    24  H   0.994    C   22 0.970
    25  C   3.989    C   28 1.008    C   22 1.007    H   26 0.971    H   27 0.963
    26  H   0.997    C   25 0.971
    27  H   0.992    C   25 0.963
    28  C   3.996    C   31 1.019    C   25 1.008    H   29 0.978    H   30 0.977
    29  H   0.998    C   28 0.978
    30  H   0.997    C   28 0.977
    31  C   3.995    C   28 1.019    H   33 0.988    H   34 0.988    H   32 0.986
    32  H   0.997    C   31 0.986
    33  H   0.999    C   31 0.988
    34  H   0.998    C   31 0.988
    35  O   1.884    H   36 0.917    H   37 0.853    Na   9 0.088
    36  H   0.916    O   35 0.917
    37  H   0.895    O   35 0.853
    38  O   1.908    H   40 0.882    H   39 0.860    H   42 0.076
    39  H   0.895    O   38 0.860
    40  H   0.906    O   38 0.882
    41  O   1.883    H   43 0.882    H   42 0.789    Na   3 0.084
    42  H   0.869    O   41 0.789    O   38 0.076
    43  H   0.893    O   41 0.882
 MOs/occ written to file <molden.input>
 
molecular dipole:
                 x           y           z       tot (Debye)
 q only:       -2.967       2.352       4.341
   full:       -2.635       2.996       3.225      13.039
molecular quadrupole (traceless):
                xx          xy          yy          xz          yz          zz
 q only:        1.896      -6.600     -18.184      26.400      24.981      16.288
  q+dip:       -7.249      -6.852     -10.812      22.910      19.762      18.061
   full:       -5.925      -5.715     -10.526      23.391      19.682      16.452

SCC energy    :     -82.2550426
rep           :       0.3377212
ES            :       0.8610680
AES           :      -0.0426955
AXC           :       0.0052720
disp          :      -0.0618517
XB            :       0.0000000
fix           :       0.0000000
total E       :     -81.9153144
atomizationE  :       7.7539204     4865.66
(atE without considering molecular charge,
 total energy contains solvation terms)
H-L gap (eV)  :          2.9746
optimized geometry written to: xtbopt.xyz

           ------------------------------------------------- 
          |                Numerical Hessian                |
           ------------------------------------------------- 
step length          :   0.00500
SCC accuracy         :   0.25000
Hessian scale factor :   1.00000
frozen atoms in %    :   0.00000    0
RMS gradient         :   0.00004
estimated CPU  time      0.72 min
estimated wall time      0.72 min

writing file <hessian>.
 
 projected vibrational frequencies (cm-1)
eigval :       -0.00    -0.00    -0.00     0.00     0.00     0.00
eigval :       14.24    21.16    25.58    27.11    33.36    41.11
eigval :       45.63    47.37    50.21    51.30    52.94    57.74
eigval :       60.17    61.94    66.32    69.35    71.10    71.63
eigval :       76.71    80.14    81.59    82.90    86.76    90.32
eigval :       91.75    94.89    96.73   101.37   101.58   104.87
eigval :      108.46   110.82   111.70   113.91   116.83   120.08
eigval :      123.76   124.95   127.18   129.83   136.57   138.49
eigval :      140.96   146.39   148.43   150.75   153.55   156.42
eigval :      161.08   161.97   167.06   170.12   172.97   177.46
eigval :      179.84   182.67   184.96   185.80   191.99   192.19
eigval :      194.67   195.40   200.61   208.59   210.29   211.50
eigval :      215.82   218.09   231.00   243.18   308.01   346.34
eigval :      354.73   380.89   400.60   449.08   451.24   476.06
eigval :      521.35   619.79   655.06   786.55   819.30   838.73
eigval :      947.84   957.25  1042.02  1095.85  1096.26  1116.14
eigval :     1137.63  1217.85  1258.63  1277.16  1280.32  1328.16
eigval :     1358.28  1368.61  1416.31  1472.17  1479.58  1496.05
eigval :     1503.57  1505.63  1522.29  1548.05  1561.30  2876.89
eigval :     2950.48  2958.44  2976.40  2986.13  3000.84  3012.60
eigval :     3027.44  3031.51  3042.17  3268.65  3353.32  3370.00
eigval :     3483.02  3496.62  3625.40
 reduced masses (amu)
   1: 24.31   2: 25.37   3: 29.71   4: 30.26   5: 29.35   6: 23.58   7: 16.19   8: 19.32
   9: 17.05  10: 27.90  11: 24.88  12: 25.40  13: 27.21  14: 23.34  15: 29.74  16: 25.15
  17: 26.58  18: 24.23  19: 28.29  20: 28.67  21: 23.73  22: 26.66  23: 27.31  24: 23.66
  25: 25.61  26: 28.54  27: 24.11  28: 32.06  29: 28.39  30: 29.78  31: 26.98  32: 28.37
  33: 28.97  34: 25.33  35: 27.37  36: 27.09  37: 29.90  38: 28.11  39: 21.78  40: 26.84
  41: 24.15  42: 24.43  43: 23.87  44: 26.32  45: 20.40  46: 25.90  47: 25.88  48: 23.54
  49: 23.08  50: 22.15  51: 22.50  52: 23.04  53: 24.10  54: 23.25  55: 26.16  56: 24.33
  57: 20.78  58: 25.39  59: 23.85  60: 24.91  61: 27.67  62: 25.33  63: 27.07  64: 27.85
  65: 16.80  66: 18.14  67: 27.07  68: 25.08  69: 29.61  70: 15.62  71: 25.56  72: 25.76
  73: 26.02  74: 26.04  75: 15.42  76:  4.47  77: 14.25  78:  3.14  79:  1.67  80:  2.04
  81:  9.82  82:  2.30  83: 10.18  84:  2.65  85:  2.07  86:  1.93  87:  2.60  88:  1.70
  89:  1.75  90:  2.31  91:  5.60  92:  2.47  93: 11.11  94:  6.56  95: 10.44  96:  6.05
  97:  7.43  98:  5.03  99:  3.43 100:  1.75 101:  2.93 102:  3.38 103:  3.66 104:  5.41
 105:  3.16 106:  1.96 107:  1.86 108:  1.83 109:  1.56 110:  1.64 111:  2.02 112:  1.99
 113:  1.95 114:  1.75 115:  1.80 116:  1.78 117:  1.60 118:  1.69 119:  1.90 120:  1.76
 121:  1.93 122:  1.63 123:  1.59 124:  1.90 125:  1.90 126:  1.98 127:  1.84 128:  1.74
 129:  1.83
 IR intensities (amu)
   1:  0.49   2:  0.60   3:  0.47   4:  0.51   5:  0.69   6:  0.62   7:  0.35   8:  0.27
   9:  0.30  10:  0.19  11:  0.30  12:  0.18  13:  0.21  14:  0.34  15:  0.35  16:  0.37
  17:  0.32  18:  0.45  19:  0.25  20:  0.26  21:  0.11  22:  0.21  23:  0.18  24:  0.17
  25:  0.31  26:  0.27  27:  0.34  28:  0.10  29:  0.12  30:  0.64  31:  0.24  32:  0.39
  33:  0.33  34:  0.39  35:  0.31  36:  0.46  37:  0.36  38:  0.14  39:  0.38  40:  0.82
  41:  0.33  42:  0.37  43:  0.45  44:  0.82  45:  0.51  46:  0.66  47:  0.57  48:  0.45
  49:  0.87  50:  0.57  51:  0.73  52:  0.80  53:  0.48  54:  0.27  55:  0.26  56:  0.94
  57:  1.01  58:  0.62  59:  0.81  60:  0.76  61:  0.48  62:  1.09  63:  1.34  64:  0.63
  65:  1.19  66:  0.83  67:  1.77  68:  1.23  69:  1.41  70:  1.12  71:  0.59  72:  1.09
  73:  1.20  74:  1.60  75:  0.87  76:  0.32  77:  0.22  78:  0.57  79:  0.24  80:  0.73
  81:  0.19  82:  0.11  83:  0.52  84:  0.77  85:  0.70  86:  0.48  87:  0.67  88:  0.08
  89:  0.70  90:  0.08  91:  0.14  92:  0.10  93:  0.59  94:  0.09  95:  0.90  96:  0.20
  97:  0.24  98:  0.12  99:  0.18 100:  0.04 101:  0.10 102:  0.24 103:  0.38 104:  0.34
 105:  0.05 106:  0.06 107:  0.06 108:  0.06 109:  0.04 110:  0.02 111:  0.45 112:  0.43
 113:  0.66 114:  0.31 115:  0.14 116:  0.25 117:  0.12 118:  0.26 119:  0.96 120:  0.22
 121:  0.30 122:  0.26 123:  0.19 124:  0.72 125:  0.60 126:  0.67 127:  0.30 128:  0.52
 129:  0.24
 Raman intensities (amu)
   1:  0.00   2:  0.00   3:  0.00   4:  0.00   5:  0.00   6:  0.00   7:  0.00   8:  0.00
   9:  0.00  10:  0.00  11:  0.00  12:  0.00  13:  0.00  14:  0.00  15:  0.00  16:  0.00
  17:  0.00  18:  0.00  19:  0.00  20:  0.00  21:  0.00  22:  0.00  23:  0.00  24:  0.00
  25:  0.00  26:  0.00  27:  0.00  28:  0.00  29:  0.00  30:  0.00  31:  0.00  32:  0.00
  33:  0.00  34:  0.00  35:  0.00  36:  0.00  37:  0.00  38:  0.00  39:  0.00  40:  0.00
  41:  0.00  42:  0.00  43:  0.00  44:  0.00  45:  0.00  46:  0.00  47:  0.00  48:  0.00
  49:  0.00  50:  0.00  51:  0.00  52:  0.00  53:  0.00  54:  0.00  55:  0.00  56:  0.00
  57:  0.00  58:  0.00  59:  0.00  60:  0.00  61:  0.00  62:  0.00  63:  0.00  64:  0.00
  65:  0.00  66:  0.00  67:  0.00  68:  0.00  69:  0.00  70:  0.00  71:  0.00  72:  0.00
  73:  0.00  74:  0.00  75:  0.00  76:  0.00  77:  0.00  78:  0.00  79:  0.00  80:  0.00
  81:  0.00  82:  0.00  83:  0.00  84:  0.00  85:  0.00  86:  0.00  87:  0.00  88:  0.00
  89:  0.00  90:  0.00  91:  0.00  92:  0.00  93:  0.00  94:  0.00  95:  0.00  96:  0.00
  97:  0.00  98:  0.00  99:  0.00 100:  0.00 101:  0.00 102:  0.00 103:  0.00 104:  0.00
 105:  0.00 106:  0.00 107:  0.00 108:  0.00 109:  0.00 110:  0.00 111:  0.00 112:  0.00
 113:  0.00 114:  0.00 115:  0.00 116:  0.00 117:  0.00 118:  0.00 119:  0.00 120:  0.00
 121:  0.00 122:  0.00 123:  0.00 124:  0.00 125:  0.00 126:  0.00 127:  0.00 128:  0.00
 129:  0.00
 output can be read by thermo (or use thermo option).
 writing <g98.out> molden fake output.
 recommended (thermochemical) frequency scaling factor: 1.0
                    ==================
                    thermo calculation
                    ==================
Nvib :  123 Nimag : 0  symmetry :   C1  rot number :  1  scale factor : 1.00 sthr :  50.
omega= 14.24     Gvib=    -2.179     Grot=    -1.429     Gused=    -1.434
omega= 21.16     Gvib=    -1.945     Grot=    -1.311     Gused=    -1.331
omega= 25.58     Gvib=    -1.832     Grot=    -1.255     Gused=    -1.292
omega= 27.11     Gvib=    -1.798     Grot=    -1.238     Gused=    -1.282
omega= 33.36     Gvib=    -1.675     Grot=    -1.176     Gused=    -1.259
omega= 41.11     Gvib=    -1.552     Grot=    -1.115     Gused=    -1.252
omega= 45.63     Gvib=    -1.490     Grot=    -1.084     Gused=    -1.250
omega= 47.37     Gvib=    -1.468     Grot=    -1.073     Gused=    -1.249
omega= 50.21     Gvib=    -1.434     Grot=    -1.055     Gused=    -1.246
omega= 51.30     Gvib=    -1.421     Grot=    -1.049     Gused=    -1.245
omega= 52.94     Gvib=    -1.403     Grot=    -1.040     Gused=    -1.242
omega= 57.74     Gvib=    -1.352     Grot=    -1.014     Gused=    -1.230
omega= 60.17     Gvib=    -1.327     Grot=    -1.002     Gused=    -1.222
omega= 61.94     Gvib=    -1.310     Grot=    -0.993     Gused=    -1.216
omega= 66.32     Gvib=    -1.270     Grot=    -0.973     Gused=    -1.198
omega= 69.35     Gvib=    -1.244     Grot=    -0.960     Gused=    -1.183
omega= 71.10     Gvib=    -1.229     Grot=    -0.952     Gused=    -1.175
omega= 71.63     Gvib=    -1.225     Grot=    -0.950     Gused=    -1.172
omega= 76.71     Gvib=    -1.185     Grot=    -0.930     Gused=    -1.146
omega= 80.14     Gvib=    -1.159     Grot=    -0.917     Gused=    -1.127
omega= 81.59     Gvib=    -1.149     Grot=    -0.911     Gused=    -1.119
omega= 82.90     Gvib=    -1.139     Grot=    -0.907     Gused=    -1.112
omega= 86.76     Gvib=    -1.113     Grot=    -0.893     Gused=    -1.091
omega= 90.32     Gvib=    -1.089     Grot=    -0.881     Gused=    -1.071
omega= 91.75     Gvib=    -1.080     Grot=    -0.877     Gused=    -1.064
omega= 94.89     Gvib=    -1.060     Grot=    -0.867     Gused=    -1.047
omega= 96.73     Gvib=    -1.049     Grot=    -0.861     Gused=    -1.037
omega=101.37     Gvib=    -1.022     Grot=    -0.847     Gused=    -1.012
omega=101.58     Gvib=    -1.021     Grot=    -0.847     Gused=    -1.011
omega=104.87     Gvib=    -1.002     Grot=    -0.837     Gused=    -0.994
omega=108.46     Gvib=    -0.983     Grot=    -0.827     Gused=    -0.976
omega=110.82     Gvib=    -0.970     Grot=    -0.821     Gused=    -0.964
omega=111.70     Gvib=    -0.966     Grot=    -0.818     Gused=    -0.960
omega=113.91     Gvib=    -0.954     Grot=    -0.813     Gused=    -0.949
omega=116.83     Gvib=    -0.940     Grot=    -0.805     Gused=    -0.935
omega=120.08     Gvib=    -0.924     Grot=    -0.797     Gused=    -0.920
omega=123.76     Gvib=    -0.907     Grot=    -0.788     Gused=    -0.904
omega=124.95     Gvib=    -0.901     Grot=    -0.785     Gused=    -0.898
omega=127.18     Gvib=    -0.891     Grot=    -0.780     Gused=    -0.888
omega=129.83     Gvib=    -0.879     Grot=    -0.774     Gused=    -0.877
omega=136.57     Gvib=    -0.850     Grot=    -0.759     Gused=    -0.849
omega=138.49     Gvib=    -0.842     Grot=    -0.755     Gused=    -0.841
omega=140.96     Gvib=    -0.832     Grot=    -0.750     Gused=    -0.831
omega=146.39     Gvib=    -0.811     Grot=    -0.738     Gused=    -0.810
omega=148.43     Gvib=    -0.803     Grot=    -0.734     Gused=    -0.802
omega=150.75     Gvib=    -0.794     Grot=    -0.730     Gused=    -0.793
omega=153.55     Gvib=    -0.784     Grot=    -0.724     Gused=    -0.783
omega=156.42     Gvib=    -0.773     Grot=    -0.719     Gused=    -0.772
omega=161.08     Gvib=    -0.756     Grot=    -0.710     Gused=    -0.756
omega=161.97     Gvib=    -0.753     Grot=    -0.708     Gused=    -0.753
omega=167.06     Gvib=    -0.736     Grot=    -0.699     Gused=    -0.736
omega=170.12     Gvib=    -0.726     Grot=    -0.694     Gused=    -0.726
omega=172.97     Gvib=    -0.716     Grot=    -0.689     Gused=    -0.716
omega=177.46     Gvib=    -0.702     Grot=    -0.681     Gused=    -0.702
omega=179.84     Gvib=    -0.695     Grot=    -0.677     Gused=    -0.695
omega=182.67     Gvib=    -0.686     Grot=    -0.673     Gused=    -0.686
omega=184.96     Gvib=    -0.679     Grot=    -0.669     Gused=    -0.679
omega=185.80     Gvib=    -0.677     Grot=    -0.668     Gused=    -0.677
omega=191.99     Gvib=    -0.658     Grot=    -0.658     Gused=    -0.658
omega=192.19     Gvib=    -0.658     Grot=    -0.658     Gused=    -0.658
omega=194.67     Gvib=    -0.651     Grot=    -0.654     Gused=    -0.651
omega=195.40     Gvib=    -0.649     Grot=    -0.653     Gused=    -0.649
omega=200.61     Gvib=    -0.634     Grot=    -0.645     Gused=    -0.634
omega=208.59     Gvib=    -0.613     Grot=    -0.633     Gused=    -0.613
omega=210.29     Gvib=    -0.609     Grot=    -0.631     Gused=    -0.609
omega=211.50     Gvib=    -0.605     Grot=    -0.629     Gused=    -0.606
omega=215.82     Gvib=    -0.595     Grot=    -0.623     Gused=    -0.595
omega=218.09     Gvib=    -0.589     Grot=    -0.620     Gused=    -0.589
omega=231.00     Gvib=    -0.558     Grot=    -0.603     Gused=    -0.558
omega=243.18     Gvib=    -0.531     Grot=    -0.588     Gused=    -0.531
 
   temp. (K)  partition function   enthalpy   heat capacity  entropy
                                   cal/mol     cal/K/mol   cal/K/mol   J/K/mol
 298.15  VIB  0.791E+30            32943.401    155.110    230.645
         ROT  0.409E+08              888.752      2.981     37.813
         INT  0.324E+38            33832.153    158.091    268.458
         TR   0.175E+29             1481.254      4.968     45.453
         TOT                       35313.4071   163.0590   313.9109  1313.3984
                     Eh         kcal/mol          kJ/mol 
ZPVE            0.219681         137.852         576.770    
H(0)-H(T)+PV    0.562755E-01     35.3134         147.751    
H(T)            0.275957         173.165         724.521    
T*S             0.149149         93.5925         391.590    
G(T)            0.126807         79.5728         332.931    
    -81.78850702  <=== TOTAL FREE ENERGY in Eh incl. el.,ZPVE,RRHO,solv. parts
 
 normal mode %tage of torsion character
   1:  0.00   2:  0.00   3:  0.00   4:  0.00   5:  0.00   6:  0.00   7:  0.52   8:  0.96
   9:  0.98  10:  0.93  11:  0.97  12:  0.92  13:  0.73  14:  0.77  15:  0.71  16:  0.74
  17:  0.54  18:  0.33  19:  0.89  20:  0.40  21:  0.30  22:  0.48  23:  0.68  24:  0.58
  25:  0.57  26:  0.70  27:  0.58  28:  0.71  29:  0.67  30:  0.65  31:  0.45  32:  0.60
  33:  0.63  34:  0.66  35:  0.56  36:  0.18  37:  0.51  38:  0.54  39:  0.51  40:  0.72
  41:  0.67  42:  0.47  43:  0.47  44:  0.24  45:  0.41  46:  0.49  47:  0.67  48:  0.60
  49:  0.76  50:  0.72  51:  0.73  52:  0.44  53:  0.41  54:  0.40  55:  0.40  56:  0.61
  57:  0.77  58:  0.44  59:  0.54  60:  0.20  61:  0.42  62:  0.57  63:  0.80  64:  0.71
  65:  0.96  66:  0.95  67:  0.77  68:  0.17  69:  0.36  70:  0.50  71:  0.84  72:  0.43
  73:  0.23  74:  0.84  75:  0.56  76:  0.76  77:  0.68  78:  0.86  79:  0.58  80:  0.58
  81:  0.10  82:  0.85  83:  0.54  84:  0.99  85:  0.79  86:  0.54  87:  0.87  88:  0.76
  89:  0.28  90:  0.62  91:  0.39  92:  0.92  93:  0.76  94:  0.21  95:  0.16  96:  0.21
  97:  0.60  98:  0.59  99:  0.95 100:  0.95 101:  0.85 102:  0.50 103:  0.24 104:  0.92
 105:  0.00 106:  0.79 107:  0.73 108:  0.65 109:  0.91 110:  0.84 111:  0.70 112:  0.85
 113:  0.85 114:  0.14 115:  0.30 116:  0.10 117:  0.06 118:  0.11 119:  0.02 120:  0.05
 121:  0.04 122:  0.02 123:  0.02 124:  0.62 125:  0.06 126:  0.12 127:  0.50 128:  0.00
 129:  0.00
 recommended # of modes for mode following          79
 
 Pipek-Mezey localization of normal modes
 number of localized modes           78
 frequency thrshold           500.000000000000     
 number of groups                    30
 atom-group assingment :   
  1  2  3  4  5  6  7  8  9 10 11 12 13 14 15 16 17 18 19 20 21 22 22 22 23 23 23 24 24 24
 25 25 25 25 26 26 26 27 27 27 28 29 30
 pop matrix done.
 initialization of trafo matrix to unity
iteration     50  convergence  0.42312110D-02
iteration    100  convergence  0.14397040D-02
iteration    150  convergence  0.54443170D-01
iteration    200  convergence  0.19821586D-02
iteration    250  convergence  0.35463320D-03
iteration    300  convergence  0.62545127D-04
iteration    350  convergence  0.11011129D-04

 converged in    390 iterations, threshold :   0.99823980D-06
eig.   :       -0.00    -0.00    -0.00     0.00     0.00     0.00
eig.   :       44.46    67.80    76.39    80.93    84.02    87.53
eig.   :       87.72    90.25    91.82    92.33    92.64    93.47
eig.   :       95.08    97.06   100.05   102.25   102.84   108.31
eig.   :      109.23   109.76   110.56   111.85   112.72   113.47
eig.   :      114.42   114.64   115.78   116.85   117.57   122.07
eig.   :      124.64   127.84   128.28   128.79   130.03   130.10
eig.   :      130.27   131.93   133.21   134.04   137.06   138.45
eig.   :      138.87   139.16   139.54   139.55   139.67   141.99
eig.   :      142.62   143.46   143.65   144.68   145.55   146.54
eig.   :      146.63   147.25   149.00   152.41   159.15   162.76
eig.   :      163.49   166.09   170.07   171.25   179.72   185.18
eig.   :      187.30   196.89   200.38   205.25   221.12   288.54
eig.   :      299.40   340.54   353.73   362.89   427.18   466.95
eig.   :      521.35   619.79   655.06   786.55   819.30   838.73
eig.   :      947.84   957.25  1042.02  1095.85  1096.26  1116.14
eig.   :     1137.63  1217.85  1258.63  1277.16  1280.32  1328.16
eig.   :     1358.28  1368.61  1416.31  1472.17  1479.58  1496.05
eig.   :     1503.57  1505.63  1522.29  1548.05  1561.30  2876.89
eig.   :     2950.48  2958.44  2976.40  2986.13  3000.84  3012.60
eig.   :     3027.44  3031.51  3042.17  3268.65  3353.32  3370.00
eig.   :     3483.02  3496.62  3625.40
written to xtb_localmodes and g98l.out
 
 normal mode %tage of torsion character
   1:  0.00   2:  0.00   3:  0.00   4:  0.00   5:  0.00   6:  0.00   7:  0.99   8:  0.32
   9:  0.50  10:  0.67  11:  0.03  12:  0.05  13:  0.73  14:  0.47  15:  0.25  16:  0.92
  17:  0.54  18:  0.13  19:  0.52  20:  0.32  21:  0.76  22:  0.65  23:  0.41  24:  0.23
  25:  0.05  26:  0.28  27:  0.25  28:  0.14  29:  0.29  30:  0.26  31:  0.21  32:  0.47
  33:  0.05  34:  0.09  35:  0.05  36:  0.38  37:  0.68  38:  0.89  39:  0.94  40:  0.57
  41:  0.01  42:  0.13  43:  0.14  44:  0.03  45:  0.02  46:  0.44  47:  0.24  48:  0.25
  49:  0.21  50:  0.07  51:  0.33  52:  0.38  53:  0.14  54:  0.17  55:  0.06  56:  0.08
  57:  0.47  58:  0.45  59:  0.11  60:  0.36  61:  0.50  62:  0.93  63:  0.07  64:  0.05
  65:  0.57  66:  0.16  67:  0.89  68:  0.05  69:  0.29  70:  0.04  71:  0.45  72:  0.96
  73:  0.99  74:  0.19  75:  0.89  76:  0.56  77:  0.18  78:  0.14  79:  0.23  80:  0.84
  81:  0.90  82:  0.20  83:  0.90  84:  0.99  85:  0.79  86:  0.54  87:  0.87  88:  0.76
  89:  0.28  90:  0.62  91:  0.39  92:  0.92  93:  0.76  94:  0.21  95:  0.16  96:  0.21
  97:  0.60  98:  0.59  99:  0.95 100:  0.95 101:  0.85 102:  0.50 103:  0.24 104:  0.92
 105:  0.00 106:  0.79 107:  0.73 108:  0.65 109:  0.91 110:  0.84 111:  0.70 112:  0.85
 113:  0.85 114:  0.14 115:  0.30 116:  0.10 117:  0.06 118:  0.11 119:  0.02 120:  0.05
 121:  0.04 122:  0.02 123:  0.02 124:  0.62 125:  0.06 126:  0.12 127:  0.50 128:  0.00
 129:  0.00
 recommended # of modes for mode following          81

------------------------------------------------------------------------
 * finished run on 2020/06/02 at 13:50:34.464     
------------------------------------------------------------------------
 total:
 * wall-time:     0 d,  0 h,  0 min, 48.741 sec
 *  cpu-time:     0 d,  0 h,  0 min, 48.628 sec
 * ratio c/w:     0.998 speedup
 SCF:
 * wall-time:     0 d,  0 h,  0 min,  1.398 sec
 *  cpu-time:     0 d,  0 h,  0 min,  1.384 sec
 * ratio c/w:     0.990 speedup
 ANC optimizer:
 * wall-time:     0 d,  0 h,  0 min,  1.569 sec
 *  cpu-time:     0 d,  0 h,  0 min,  1.558 sec
 * ratio c/w:     0.993 speedup
 numerical hessian:
 * wall-time:     0 d,  0 h,  0 min, 45.731 sec
 *  cpu-time:     0 d,  0 h,  0 min, 45.648 sec
 * ratio c/w:     0.998 speedup

normal termination of xtb
