# Supplementary material for: Heterogeneous Nucleation of Butanol on NaCl: A Computational Study of Temperature, Humidity, Seed Charge, and Seed Size Effects
Source: J Phys Chem A. 2021 Mar 31;125(14):3025–36. doi: 10.1021/acs.jpca.0c10972 (PMC8054243; doi:10.1021/acs.jpca.0c10972)
Supplement: Supplementary file 2 — jp0c10972_si_002.zip [file jp0c10972_si_002.zip › ALL CLUSTERS/low_level_calc/negative seed/1Seed1BuOH3W.xyz]

    43
        -81.91531435  Gyration_radius:  3.81987945041
 Na          0.89917942872119   -0.53907127687857   -0.69640602941173
Na          3.91143851608692    0.56784044322987   -2.51656735902843
Na         -0.97740756292123   -0.36524783523134   -3.68126140169804
Na          0.80803707778591   -3.88324614015632    0.91505851087446
Na          3.79376636848251   -2.62737167909300   -0.81356961120193
Na          1.12808899246594    2.56611785662304   -3.04965284211474
Na         -0.99818760287900   -3.55846959528474   -2.11503410147268
Na          1.97576823908995   -2.30669751747419   -3.79650319743301
Na          2.79680303510745   -1.14541171658157    2.20006503450513
Cl         -0.57673820924844   -2.71298527646720   -4.43577366123758
Cl          0.41874700188126   -1.46672697067476    1.68999175919137
Cl         -1.48967052568065    2.16738392302119   -3.14515042189374
Cl         -1.40063672440111   -4.78370784304997    0.01894836163528
Cl          1.44192795928007    0.07325407265657   -3.22615541831604
Cl          4.43175614116621   -1.95530207398299   -3.18090701359554
Cl          3.33197543114539   -3.50056638743875    1.54955665401795
Cl          1.36615810298267   -3.02135129843136   -1.44381866099054
Cl          3.50069788386953    3.01614301506908   -2.84104608204097
Cl          3.44283985094062   -0.19758895397621   -0.13687912018595
O           0.22088174304828    1.43544207045269   -0.56310602542694
H          -0.43175495925911    1.78932771508855   -1.19020191935831
C          -0.13643247189257    1.96715650808121    0.70007639757260
H           0.04193918708196    3.05126928140854    0.72711689407849
H           0.50925229798306    1.49261711628715    1.44050496188328
C          -1.59411880672812    1.67738129858217    1.03331138418406
H          -2.23286941779983    2.14886679868640    0.28100218998715
H          -1.75732683636751    0.60053406840906    1.00766681250133
C          -1.98236390679384    2.18051890861906    2.41853891003367
H          -1.83321528710883    3.26218877767715    2.47463163556131
H          -1.32988787928826    1.71387653232226    3.15987183049816
C          -3.43333829886229    1.84509339285082    2.74015736340538
H          -3.58944054444778    0.77010389918879    2.69223159859067
H          -3.69738598017101    2.18861658360945    3.73790414895882
H          -4.10166146759322    2.31988721814406    2.02466104584716
O           3.09259293562377    0.99665196201688    2.57547739245225
H           3.14123260532942    1.92281574926304    2.82456774665972
H           3.27250991634491    0.99429701587365    1.61570463137389
O          -2.49538005109733   -1.90681909462736    0.74529424935160
H          -1.72656392624291   -1.73931475349654    1.31619180172213
H          -2.51212129719923   -2.86859823919198    0.65356687724109
O          -1.46168300462370   -0.87131853111173   -1.49813805249444
H          -1.88203737825213   -1.29592003662849   -0.70501909284126
H          -1.88537058559875   -0.00166899741484   -1.50690817139959
