# Supplementary material for: Heterogeneous Nucleation of Butanol on NaCl: A Computational Study of Temperature, Humidity, Seed Charge, and Seed Size Effects
Source: J Phys Chem A. 2021 Mar 31;125(14):3025–36. doi: 10.1021/acs.jpca.0c10972 (PMC8054243; doi:10.1021/acs.jpca.0c10972)
Supplement: Supplementary file 2 — jp0c10972_si_002.zip [file jp0c10972_si_002.zip › ALL CLUSTERS/low_level_calc/negative seed/1Seed1BuOH4W.log]

      -----------------------------------------------------------      
     |                   =====================                   |     
     |                           x T B                           |     
     |                   =====================                   |     
     |                         S. Grimme                         |     
     |          Mulliken Center for Theoretical Chemistry        |     
     |                    University of Bonn                     |     
     |                 Version 6.0.1 (SAW181210)                 |     
      -----------------------------------------------------------      

   This program is distributed in the hope that it will be useful,
   but WITHOUT ANY WARRANTY; without even the implied warranty of
   MERCHANTABILITY or FITNESS FOR A PARTICULAR PURPOSE.
   
   FOR NON-COMMERCIAL, ACADEMIA USE ONLY.
   
   Cite this work as:
   S. Grimme, C. Bannwarth, P. Shushkov, J. Comput. Theory Chem., 2017,
   13, 1989-2009.
   C. Bannwarth, S. Ehlert and S. Grimme., ChemRxiv, 2018, preprint.
   http://doi.org/10.26434/chemrxiv.7246238.v1
   
   for sTDA-xTB:
   S. Grimme and C. Bannwarth, J. Chem. Phys., 2016, 145, 054103.
   
   in the mass-spec context:
   V. Asgeirsson, C. Bauer and S. Grimme, Chem. Sci., 2017, 8, 4879.
   
   if GBSA is used:
   P. Shushkov, F. März and S. Grimme, unpublished.
   
   for ANC optimizer:
   S. Grimme, unpublished.
   Rational Function algorithm used in ANCopt:
   F. Eckert, P. Pulay, H.-J. Werner, J. Comput. Chem., 1997, 18, 1473.
   
   with help from (in alphabetical order)
   C. Bannwarth, F. Bohle, G. Brandenburg, E. Caldeweyher, M. Checinski,
   S. Dohm, S. Ehlert, S. Ehrlich, F. März, H. Neugebauer, J. Pisarek,
   P. Pracht, P. Shushkov, and S. Spicher.
   
 * started run on 2020/06/02 at 13:49:51.587     
========================================================================
 # omp threads = 1
========================================================================
number of atoms            : 46
number of electrons        : 144
charge                     : -1
spin                       : .0
first test random number   : .8454

########################################################################
# WARNING! Please study the warnings concerning your input carefully
#  - the use of '-ohess' is discouraged, please use '--ohess' next time
########################################################################

           ------------------------------------------------- 
          |                 G F N 2 - x T B                 |
          | Geometry, Frequencies, Noncovalent interactions |
          |            JCTC 2018 parametrisation            |
           ------------------------------------------------- 
      method parameters     
 k(s)        :  1.8500
 k(p)        :  2.2300
 k(d)        :  2.2300
 k(f)        :  2.0000
 kEN (H0ij)  : -2.0000
 D4 a1       :  0.5200
 D4 a2       :  5.0000
 D4 s6       :  1.0000
 D4 s8       :  2.7000
 D4 s9       :  5.0000
 alphaj      :  2.0000


            Z     q(EN)     CN     RAES       Cart. coordinates
     1  Na  1.0    0.37    8.25    5.00    -4.03421    -1.51109     4.58707
     2  Na  1.0    0.38    6.14    5.00    -4.91611    -4.83643    -1.22170
     3  Na  1.0    0.34    7.09    5.00    -2.30443     4.95390     2.57936
     4  Na  1.0    0.39    4.72    5.00    -2.00368     6.76150    -5.06558
     5  Na  1.0    0.29    6.15    5.00    -8.67372     0.59066    -4.18851
     6  Na  1.0    0.43    9.77    5.00     0.64049    -0.22056     0.99668
     7  Na  1.0    0.31    7.19    5.00    -8.99149     0.69930     2.45682
     8  Na  1.0    0.31    8.12    5.00    -2.76650     0.50937    -4.81397
     9  Na  1.0    0.25    7.43    5.00    -7.22212     5.68700    -0.91726
    10  Cl  7.0   -0.02    6.23    5.00    -4.34296     0.78229    -0.04803
    11  Cl  7.0   -0.21    3.10    4.93    -6.99790     5.22945     3.94901
    12  Cl  7.0   -0.24    2.83    4.82    -2.92497     8.29657    -0.83038
    13  Cl  7.0   -0.26    2.84    4.82   -11.29126     2.78593    -1.06492
    14  Cl  7.0   -0.25    1.96    3.20     1.26821     3.67862    -6.16233
    15  Cl  7.0   -0.16    2.90    4.86    -0.38020     1.58850     5.29409
    16  Cl  7.0   -0.22    2.89    4.85    -7.75961    -3.98128     2.48908
    17  Cl  7.0   -0.24    2.86    4.83    -6.00355    -3.06435    -5.43801
    18  Cl  7.0   -0.29    1.50    2.64    -0.25506    -7.08208    -1.48208
    19  Cl  7.0   -0.20    3.71    4.99    -5.96185     4.32498    -5.65623
    20  O   6.0   -0.27    3.03    2.88     3.30844    -3.18399     1.18238
    21  H   1.0    0.06    1.40    1.54     2.55651    -4.57292     0.21603
    22  C   4.0   -0.04    4.27    4.14     5.93584    -3.55772     1.23921
    23  H   1.0   -0.02    1.01    1.43     6.37907    -5.53391     1.68711
    24  H   1.0   -0.01    1.03    1.43     6.67232    -2.38053     2.76255
    25  C   4.0   -0.09    4.16    3.93     7.21205    -2.84752    -1.25111
    26  H   1.0   -0.02    1.03    1.43     9.22557    -3.26943    -1.09498
    27  H   1.0   -0.01    1.03    1.43     6.42937    -4.03811    -2.74538
    28  C   4.0   -0.08    4.18    3.96     6.85410    -0.07477    -1.96929
    29  H   1.0    0.01    1.17    1.46     4.85040     0.32781    -2.16393
    30  H   1.0   -0.02    1.03    1.43     7.73369     0.24312    -3.80775
    31  C   4.0   -0.14    4.03    3.67     7.97651     1.76015    -0.05705
    32  H   1.0   -0.02    1.00    1.43     9.94905     1.31317     0.31393
    33  H   1.0   -0.02    1.00    1.43     7.88063     3.67767    -0.78967
    34  H   1.0   -0.01    1.01    1.43     6.94824     1.68925     1.71851
    35  O   6.0   -0.35    3.84    4.77    -1.25880    -3.92052     3.30057
    36  H   1.0    0.02    1.53    1.63    -0.97876    -5.19873     1.99036
    37  H   1.0    0.02    1.38    1.53     0.24784    -4.03453     4.31808
    38  O   6.0   -0.32    3.89    4.81     0.38055    -1.56371    -2.96388
    39  H   1.0    0.02    1.55    1.64     0.28061    -3.41382    -2.82230
    40  H   1.0    0.02    1.38    1.53     1.60536    -1.25873    -4.27944
    41  O   6.0   -0.35    3.63    4.52     1.41686     3.46274    -0.21503
    42  H   1.0    0.01    1.20    1.46     2.71311     4.64356     0.26688
    43  H   1.0    0.01    1.50    1.61     1.40360     3.56508    -2.06376
    44  O   6.0   -0.38    3.51    4.29    -6.71921     0.40736     6.83209
    45  H   1.0   -0.02    1.60    1.70    -6.52129     2.21867     6.49177
    46  H   1.0   -0.01    1.10    1.44    -7.56072     0.34810     8.44097

  Z AO/shell   Hii/eV     exponent
  1     Wed Apr 25 08:07:45 CEST 2018   EN: 2.200 GM2: 0.406  GM3: 0.0800  RAES: 1.40
     1s    -10.707211    1.230000
  6     Wed Apr 25 08:07:45 CEST 2018   EN: 2.550 GM2: 0.538  GM3: 0.1500  RAES: 3.00
     2s    -13.970922    2.096432
     2p    -10.063292    1.800000
  8     Wed Apr 25 08:07:45 CEST 2018   EN: 3.440 GM2: 0.452  GM3:-0.0517  RAES: 1.80
     2s    -20.229985    2.439742
     2p    -15.503117    2.137023
 11     Tue Apr 24 16:34:09 CEST 2018   EN: 0.930 GM2: 0.271  GM3: 0.1799  RAES: 5.00
     3s     -4.546934    0.763787
     3p     -1.332719    0.573553
 17     Mon Apr 23 14:09:22 CEST 2018   EN: 3.160 GM2: 0.249  GM3: 0.1495  RAES: 2.50
     3s    -29.278781    2.485265
     3p    -12.673758    2.199650
     3d     -0.240338    2.476089
 no old-style atom pair restraining (fixing) potential
           ------------------------------------------------- 
          |        Self-Consistent Charge Iterations        |
           ------------------------------------------------- 

 Ncao       : 190
 Nao        : 180
 Nshell     : 84
 Nel        : 144
 T(el)      :   300.0
 intcut     :    25.0
 scfconv/Eh :  0.100E-05
   qconv/e  :  0.100E-03
 intneglect :  0.100E-07
 broydamp   :      0.250
 iter      E             dE          RMSdq      gap      omega  full diag
   1    -87.1014271 -0.871014E+02  0.963E+00    3.94       0.0  T
   2    -87.2448198 -0.143393E+00  0.678E+00    4.91       1.0  T
   3    -87.3227742 -0.779544E-01  0.554E+00    4.71       1.0  T
   4    -87.3709896 -0.482154E-01  0.259E+00    3.94       1.0  T
   5    -87.3861907 -0.152011E-01  0.124E+00    3.18       1.0  T
   6    -87.3872263 -0.103559E-02  0.765E-01    3.36       1.0  T
   7    -87.3882556 -0.102936E-02  0.337E-01    3.17       1.0  T
   8    -87.3888784 -0.622816E-03  0.368E-01    3.25       1.0  T
   9    -87.3893951 -0.516623E-03  0.130E-01    3.24       1.0  T
  10    -87.3895635 -0.168405E-03  0.746E-02    3.22       1.0  T
  11    -87.3895794 -0.159170E-04  0.370E-02    3.22       1.0  T
  12    -87.3895841 -0.476342E-05  0.211E-02    3.22       1.0  T
  13    -87.3895862 -0.204181E-05  0.125E-02    3.22       1.2  T
  14    -87.3895874 -0.123555E-05  0.855E-03    3.22       1.7  T
  15    -87.3895882 -0.781372E-06  0.522E-03    3.22       2.8  T
  16    -87.3895884 -0.191017E-06  0.301E-03    3.22       4.9  T
  17    -87.3895884 -0.348498E-07  0.212E-03    3.22       6.9  T
  18    -87.3895884 -0.985422E-08  0.970E-04    3.22      15.2  T
  19    -87.3895884 -0.461360E-08  0.450E-04    3.22      32.8  T
speedup  1.00
cpu  time for SCC    0.11 s
wall time for SCC    0.11 s

   *** convergence criteria satisfied after 19 iterations ***

          eigenvalues
 #    :          60         61         62         63         64         65         66         67
 occ. :        2.000      2.000      2.000      2.000      2.000      2.000      2.000      2.000
 eps  :        -8.331     -8.314     -8.303     -8.298     -8.274     -8.252     -8.225     -8.215
 #    :          68         69         70         71         72         73         74         75
 occ. :        2.000      2.000      2.000      2.000      2.000      0.000      0.000      0.000
 eps  :        -8.163     -8.133     -8.124     -8.086     -8.035     -4.819     -2.932     -2.074
 #    :          76         77         78         79         80         81         82         83
 occ. :        0.000      0.000      0.000      0.000      0.000      0.000      0.000      0.000
 eps  :        -1.562     -0.412      0.803      1.167      1.326      2.315      3.555      3.732


   #   Z            q   n(s)   n(p)   n(d)      C6AA      α(0)
   1  11 Na     0.790  0.064  0.146  0.000    67.079    26.505
   2  11 Na     0.696  0.093  0.211  0.000    68.230    26.731
   3  11 Na     0.748  0.070  0.182  0.000    67.587    26.605
   4  11 Na     0.685  0.112  0.203  0.000    68.369    26.758
   5  11 Na     0.671  0.103  0.226  0.000    68.538    26.791
   6  11 Na     0.879  0.042  0.079  0.000    66.031    26.297
   7  11 Na     0.712  0.086  0.202  0.000    68.034    26.693
   8  11 Na     0.716  0.065  0.219  0.000    67.983    26.683
   9  11 Na     0.689  0.084  0.227  0.000    68.317    26.748
  10  17 Cl    -0.691  1.963  5.726  0.002   122.991    16.967
  11  17 Cl    -0.751  1.973  5.775  0.004   125.380    17.131
  12  17 Cl    -0.769  1.977  5.791  0.001   126.101    17.180
  13  17 Cl    -0.770  1.976  5.794  0.000   126.139    17.183
  14  17 Cl    -0.800  1.978  5.805  0.017   127.352    17.265
  15  17 Cl    -0.796  1.977  5.819  0.000   127.183    17.254
  16  17 Cl    -0.769  1.981  5.787  0.001   126.091    17.179
  17  17 Cl    -0.770  1.975  5.793  0.001   126.124    17.182
  18  17 Cl    -0.797  1.983  5.762  0.052   126.615    17.209
  19  17 Cl    -0.749  1.972  5.776  0.001   125.275    17.124
  20   8 O     -0.483  1.697  4.786  0.000    22.468     6.402
  21   1 H      0.341  0.659  0.000  0.000     0.600     1.212
  22   6 C      0.068  1.039  2.893  0.000    19.564     6.320
  23   1 H      0.014  0.986  0.000  0.000     2.831     2.631
  24   1 H      0.038  0.962  0.000  0.000     2.475     2.460
  25   6 C     -0.075  1.057  3.017  0.000    21.925     6.667
  26   1 H      0.019  0.981  0.000  0.000     2.752     2.594
  27   1 H      0.038  0.962  0.000  0.000     2.480     2.463
  28   6 C     -0.073  1.054  3.019  0.000    21.903     6.663
  29   1 H      0.074  0.926  0.000  0.000     2.042     2.234
  30   1 H      0.029  0.971  0.000  0.000     2.607     2.525
  31   6 C     -0.113  1.039  3.074  0.000    22.729     6.799
  32   1 H      0.021  0.979  0.000  0.000     2.712     2.575
  33   1 H      0.035  0.965  0.000  0.000     2.515     2.480
  34   1 H      0.045  0.955  0.000  0.000     2.384     2.415
  35   8 O     -0.671  1.730  4.942  0.000    26.864     7.000
  36   1 H      0.358  0.642  0.000  0.000     0.564     1.177
  37   1 H      0.337  0.663  0.000  0.000     0.611     1.224
  38   8 O     -0.657  1.724  4.933  0.000    26.495     6.952
  39   1 H      0.347  0.653  0.000  0.000     0.588     1.200
  40   1 H      0.322  0.678  0.000  0.000     0.647     1.258
  41   8 O     -0.638  1.718  4.919  0.000    26.017     6.889
  42   1 H      0.319  0.681  0.000  0.000     0.666     1.281
  43   1 H      0.352  0.648  0.000  0.000     0.577     1.189
  44   8 O     -0.626  1.719  4.907  0.000    25.726     6.850
  45   1 H      0.347  0.653  0.000  0.000     0.584     1.194
  46   1 H      0.307  0.693  0.000  0.000     0.699     1.313

 Mol. C6AA /au·bohr⁶  :      53939.166414
 Mol. C8AA /au·bohr⁸  :    2852213.982720
 Mol. α(0) /au        :        505.453988

 
 Wiberg/Mayer (AO) data. WBOs > 0.1 written file <wbo>
 largest (>0.05) Wiberg bond orders for each atom
           total WBO             WBO to atom ...
     1  Na  0.410    O   44 0.085    O   35 0.084    Cl  16 0.083    Cl  15 0.071
     2  Na  0.563    Cl  16 0.153    Cl  18 0.149    Cl  17 0.144    Cl  10 0.080
     3  Na  0.486    Cl  15 0.152    Cl  11 0.133    Cl  12 0.101    Cl  10 0.059
     4  Na  0.587    Cl  14 0.191    Cl  12 0.179    Cl  19 0.144
     5  Na  0.619    Cl  17 0.179    Cl  13 0.167    Cl  19 0.137    Cl  10 0.083
     6  Na  0.238    Cl  15 0.127    O   41 0.072    O   20 0.055
     7  Na  0.561    Cl  16 0.154    Cl  13 0.145    Cl  11 0.089    Cl  10 0.074    O   44 0.056
     8  Na  0.535    Cl  17 0.111    Cl  14 0.107    O   38 0.093    Cl  19 0.092    Cl  10 0.079
     9  Na  0.585    Cl  11 0.140    Cl  12 0.135    Cl  13 0.125    Cl  19 0.098    Cl  10 0.067
    10  Cl  0.593    Na   5 0.083    Na   2 0.080    Na   8 0.079    Na   7 0.074    Na   9 0.067    Na   3 0.059
    11  Cl  0.481    Na   9 0.140    Na   3 0.133    Na   7 0.089    H   45 0.050
    12  Cl  0.439    Na   4 0.179    Na   9 0.135    Na   3 0.101
    13  Cl  0.443    Na   5 0.167    Na   7 0.145    Na   9 0.125
    14  Cl  0.382    Na   4 0.191    Na   8 0.107
    15  Cl  0.374    Na   3 0.152    Na   6 0.127    Na   1 0.071
    16  Cl  0.432    Na   7 0.154    Na   2 0.153    Na   1 0.083
    17  Cl  0.443    Na   5 0.179    Na   2 0.144    Na   8 0.111
    18  Cl  0.395    Na   2 0.149    H   39 0.053
    19  Cl  0.486    Na   4 0.144    Na   5 0.137    Na   9 0.098    Na   8 0.092
    20  O   1.992    C   22 1.005    H   21 0.835    Na   6 0.055
    21  H   0.884    O   20 0.835
    22  C   3.955    O   20 1.005    C   25 1.001    H   24 0.977    H   23 0.975
    23  H   0.998    C   22 0.975
    24  H   0.995    C   22 0.977
    25  C   3.992    C   28 1.011    C   22 1.001    H   26 0.977    H   27 0.977
    26  H   0.999    C   25 0.977
    27  H   0.995    C   25 0.977
    28  C   3.986    C   31 1.022    C   25 1.011    H   30 0.978    H   29 0.965
    29  H   0.994    C   28 0.965
    30  H   0.998    C   28 0.978
    31  C   3.992    C   28 1.022    H   32 0.988    H   33 0.986    H   34 0.985
    32  H   0.999    C   31 0.988
    33  H   0.997    C   31 0.986
    34  H   0.997    C   31 0.985
    35  O   1.861    H   37 0.882    H   36 0.824    Na   1 0.084
    36  H   0.871    O   35 0.824
    37  H   0.886    O   35 0.882
    38  O   1.876    H   40 0.891    H   39 0.828    Na   8 0.093
    39  H   0.879    O   38 0.828    Cl  18 0.053
    40  H   0.896    O   38 0.891
    41  O   1.884    H   42 0.897    H   43 0.832    Na   6 0.072
    42  H   0.898    O   41 0.897
    43  H   0.875    O   41 0.832
    44  O   1.900    H   46 0.905    H   45 0.828    Na   1 0.085    Na   7 0.056
    45  H   0.879    O   44 0.828    Cl  11 0.050
    46  H   0.906    O   44 0.905
 MOs/occ written to file <molden.input>
 
molecular dipole:
                 x           y           z       tot (Debye)
 q only:        6.305      -0.978       3.131
   full:        5.690      -1.157       0.587      14.833
molecular quadrupole (traceless):
                xx          xy          yy          xz          yz          zz
 q only:      -19.443      16.091      -9.677     -13.909     -12.608      29.120
  q+dip:      -19.867       8.693      -2.299      -2.450     -14.403      22.166
   full:      -19.586       9.604      -1.195      -4.116     -13.506      20.782

SCC energy    :     -87.3895884
rep           :       0.3727921
ES            :       0.8992029
AES           :      -0.0709004
AXC           :      -0.0103575
disp          :      -0.0674706
XB            :       0.0000000
fix           :       0.0000000
total E       :     -87.0145534
atomizationE  :       8.3004012     5208.58
(atE without considering molecular charge,
 total energy contains solvation terms)
H-L gap (eV)  :          3.2163
           ------------------------------------------------- 
          |                 ===============                 |
          |                   A N C O P T                   |
          |                 ===============                 |
          |          Approximate Normal Coordinate          |
          |           Rational Function Optimizer           |
           ------------------------------------------------- 
dumping coords to <xtbopt.coord> and <xtbopt.log>
 optlevel               0
 Maxcycle             200
 Maxmicro              25
 Econv         5.000000000000000E-006
 Gconv         1.000000000000000E-003
 Maxdispl       1.00000000000000     
 Hlow          5.000000000000000E-003
 S6             20.0000000000000     
 Nvar              132

generating ANC from model Hessian ...
 Shifting diagonal of input Hessian by   2.350157351939449E-002
 Lowest  eigenvalues of input Hessian
    0.005000    0.008100    0.009214    0.011596    0.014939    0.015372
    0.016361    0.018564    0.019029    0.019260    0.020350    0.020912
    0.021228    0.021445    0.022338    0.022978    0.023329   -0.000000
 Highest eigenvalues
    1.339195    1.401765    1.403303    1.410505    1.428056    1.539556
 
cpu  time for ANC gen    0.03 s
wall time for ANC gen    0.03 s
................................................................................
.............................. CYCLE    1 ......................................
................................................................................
   1    -87.3895884 -0.873896E+02  0.344E-04    3.22       0.0  T
   2    -87.3895885 -0.163823E-09  0.235E-04    3.22      62.7  T
   3    -87.3895885 -0.143046E-09  0.209E-04    3.22      70.5  T
speedup  0.93
cpu  time for SCC    0.02 s
wall time for SCC    0.02 s
speedup  0.98
cpu  time for grad    0.08 s
wall time for grad    0.08 s
 E :    -87.01455336  G :  0.000156    pred/act E change:  0.000D+00  0.463D-07
Maxdispl :   0.0120   ||displ|| :   0.0126   Lambda : -0.940D-06
Largest |displ|/coords:  0.0120 (   1)  0.0032 (   2)  0.0011 (   3)
................................................................................
.............................. CYCLE    2 ......................................
................................................................................
   1    -87.3895807 -0.873896E+02  0.196E-02    3.21       0.0  T
   2    -87.3895808 -0.608230E-07  0.105E-02    3.21       1.4  T
   3    -87.3895808 -0.212675E-07  0.241E-03    3.21       6.1  T
   4    -87.3895808 -0.411248E-08  0.108E-03    3.21      13.6  T
   5    -87.3895808 -0.321226E-08  0.626E-04    3.21      23.5  T
   6    -87.3895808 -0.234897E-08  0.332E-04    3.21      44.4  T
speedup  0.98
cpu  time for SCC    0.03 s
wall time for SCC    0.03 s
speedup  1.00
cpu  time for grad    0.09 s
wall time for grad    0.09 s
 E :    -87.01455238  G :  0.000262    pred/act E change:  0.000D+00  0.980D-06
Maxdispl :   0.0095   ||displ|| :   0.0097   Lambda : -0.231D-05
Largest |displ|/coords:  0.0095 (   1)  0.0018 (   2)  0.0006 (   3)
................................................................................
.............................. CYCLE    3 ......................................
................................................................................
   1    -87.3895904 -0.873896E+02  0.152E-02    3.22       0.0  T
   2    -87.3895905 -0.281985E-07  0.818E-03    3.22       1.8  T
   3    -87.3895905 -0.102846E-07  0.167E-03    3.22       8.8  T
   4    -87.3895905 -0.176706E-08  0.737E-04    3.22      20.0  T
   5    -87.3895905 -0.124261E-08  0.427E-04    3.22      34.6  T
speedup  1.01
cpu  time for SCC    0.03 s
wall time for SCC    0.03 s
speedup  1.00
cpu  time for grad    0.09 s
wall time for grad    0.09 s
 E :    -87.01455354  G :  0.000055    pred/act E change: -0.470D-06 -0.116D-05
Maxdispl :   0.0017   ||displ|| :   0.0023   Lambda : -0.709D-07
Largest |displ|/coords:  0.0017 (   2)  0.0006 (  18)  0.0005 (   4)

   *** GEOMETRY OPTIMIZATION CONVERGED AFTER 3 ITERATIONS ***

------------------------------------------------------------------------
 total energy gain (kcal):     -0.0001
------------------------------------------------------------------------
================
 final structure:
================
$coord
       -4.03429188873487       -1.51080923141272        4.58641318784435      Na
       -4.91598101788100       -4.83636604291067       -1.22187618969938      Na
       -2.30445285683018        4.95346947007115        2.57934971479188      Na
       -2.00375003265860        6.76149778943963       -5.06531844417643      Na
       -8.67355725442528        0.59059846057642       -4.18863387530373      Na
        0.64033618759938       -0.22038099017282        0.99656048627487      Na
       -8.99190689487118        0.69898677272539        2.45663137188019      Na
       -2.76613778636329        0.50943997340791       -4.81443289435181      Na
       -7.22041296920541        5.68817520708215       -0.91793161673540      Na
       -4.34369092683662        0.78219126806571       -0.04685949090790      Cl
       -6.99840458432878        5.22955956186444        3.94915916446256      Cl
       -2.92551668785679        8.29576340638264       -0.83023642451908      Cl
      -11.29161835216729        2.78524343753105       -1.06474971730697      Cl
        1.26818588489745        3.67880108152575       -6.16206645534676      Cl
       -0.38020356456192        1.58853175362436        5.29427084434135      Cl
       -7.75909510194906       -3.98108840600992        2.48937139685008      Cl
       -6.00332357435116       -3.06432461739623       -5.43822609747977      Cl
       -0.25512486635344       -7.08195290531951       -1.48190320126731      Cl
       -5.96215311117378        4.32510573882409       -5.65607526201101      Cl
        3.30841761757664       -3.18382817125262        1.18247603206497      O 
        2.55651497755993       -4.57296076624421        0.21641719779679      H 
        5.93581022242939       -3.55770841903330        1.23932913462681      C 
        6.37883686057417       -5.53392677262660        1.68720800181056      H 
        6.67242171213209       -2.38061164015052        2.76266223660490      H 
        7.21193940865494       -2.84759678658144       -1.25102257632403      C 
        9.22548758897251       -3.26955806051965       -1.09502777001033      H 
        6.42918301781194       -4.03823847642415       -2.74524744117857      H 
        6.85408021865909       -0.07484995513092       -1.96935322951421      C 
        4.85035473476759        0.32789422665668       -2.16404801412431      H 
        7.73361148787549        0.24281840705148       -3.80792610750751      H 
        7.97662062118242        1.76018122795598       -0.05730797382924      C 
        9.94920703470644        1.31319030186546        0.31365877203381      H 
        7.88076948472729        3.67766919924936       -0.79003707821942      H 
        6.94846459668427        1.68944339271444        1.71834783085783      H 
       -1.25873130910166       -3.92049168108386        3.30047796930750      O 
       -0.97879098212120       -5.19904613815933        1.99056389474821      H 
        0.24772894185647       -4.03445220065020        4.31811120344274      H 
        0.38060214596089       -1.56361160909708       -2.96401861129703      O 
        0.28062850136856       -3.41370986753812       -2.82236651199610      H 
        1.60547557406439       -1.25859189739407       -4.27947908541744      H 
        1.41679898778778        3.46294959463065       -0.21484981912748      O 
        2.71340984034480        4.64340878115229        0.26698711112809      H 
        1.40343191082789        3.56522130819875       -2.06356848443173      H 
       -6.71932493508403        0.40730341629856        6.83192154444941      O 
       -6.52139431284536        2.21867383115508        6.49172095445529      H 
       -7.56045458659264        0.34798695052120        8.44092432294021      H 
$end
 
 Bond Distances (Angstroems)
 ---------------------------
Na1-Na2=3.5724       Na1-Na3=3.6970       Na1-Na6=3.1928       Na1-Na7=3.0855       Na1-Cl10=2.7405      Na1-Cl15=2.5631      
Na1-Cl16=2.6126      Na1-O35=2.0607       Na1-O44=2.1121       Na2-Na1=3.5724       Na2-Na5=3.8296       Na2-Na6=3.9988       
Na2-Na7=4.1257       Na2-Na8=3.5932       Na2-Cl10=3.0526      Na2-Cl16=2.5150      Na2-Cl17=2.4877      Na2-Cl18=2.7412      
Na3-Na1=3.6970       Na3-Na6=3.2597       Na3-Na9=3.2161       Na3-Cl10=2.8228      Na3-Cl11=2.5917      Na3-Cl12=2.5479      
Na3-Cl15=2.5043      Na3-O41=2.5858       Na4-Na8=3.3356       Na4-Na9=3.5721       Na4-Cl12=2.4330      Na4-Cl14=2.4486      
Na4-Cl19=2.4795      Na5-Na2=3.8296       Na5-Na7=3.5210       Na5-Na8=3.1439       Na5-Na9=3.2960       Na5-Cl10=3.1724      
Na5-Cl13=2.4497      Na5-Cl17=2.4849      Na5-Cl19=2.5626      Na6-Na1=3.1928       Na6-Na2=3.9988       Na6-Na3=3.2597       
Na6-Na8=3.5853       Na6-Cl10=2.7463      Na6-Cl15=2.5259      Na6-O20=2.1124       Na6-O35=2.5160       Na6-O38=2.2174       
Na6-O41=2.0926       Na7-Na1=3.0855       Na7-Na2=4.1257       Na7-Na5=3.5210       Na7-Na9=3.3224       Na7-Cl10=2.7942      
Na7-Cl11=2.7358      Na7-Cl13=2.4844      Na7-Cl16=2.5611      Na7-O44=2.6136       Na8-Na2=3.5932       Na8-Na4=3.3356       
Na8-Na5=3.1439       Na8-Na6=3.5853       Na8-Cl10=2.6613      Na8-Cl14=2.8070      Na8-Cl17=2.5729      Na8-Cl19=2.6713      
Na8-O38=2.2215       Na9-Na3=3.2161       Na9-Na4=3.5721       Na9-Na5=3.2960       Na9-Na7=3.3224       Na9-Cl10=3.0446      
Na9-Cl11=2.5896      Na9-Cl12=2.6593      Na9-Cl13=2.6471      Na9-Cl19=2.6926      Cl10-Na1=2.7405      Cl10-Na2=3.0526      
Cl10-Na3=2.8228      Cl10-Na5=3.1724      Cl10-Na6=2.7463      Cl10-Na7=2.7942      Cl10-Na8=2.6613      Cl10-Na9=3.0446      
Cl11-Na3=2.5917      Cl11-Na7=2.7358      Cl11-Na9=2.5896      Cl12-Na3=2.5479      Cl12-Na4=2.4330      Cl12-Na9=2.6593      
Cl13-Na5=2.4497      Cl13-Na7=2.4844      Cl13-Na9=2.6471      Cl14-Na4=2.4486      Cl14-Na8=2.8070      Cl15-Na1=2.5631      
Cl15-Na3=2.5043      Cl15-Na6=2.5259      Cl16-Na1=2.6126      Cl16-Na2=2.5150      Cl16-Na7=2.5611      Cl17-Na2=2.4877      
Cl17-Na5=2.4849      Cl17-Na8=2.5729      Cl18-Na2=2.7412      Cl19-Na4=2.4795      Cl19-Na5=2.5626      Cl19-Na8=2.6713      
Cl19-Na9=2.6926      O20-Na6=2.1124       O20-H21=0.9798       O20-C22=1.4047       H21-O20=0.9798       C22-O20=1.4047       
C22-H23=1.0976       C22-H24=1.0908       C22-C25=1.5277       H23-C22=1.0976       H24-C22=1.0908       C25-C22=1.5277       
C25-H26=1.0918       C25-H27=1.0926       C25-C28=1.5275       H26-C25=1.0918       H27-C25=1.0926       C28-C25=1.5275       
C28-H29=1.0864       C28-H30=1.0915       C28-C31=1.5230       H29-C28=1.0864       H30-C28=1.0915       C31-C28=1.5230       
C31-H32=1.0882       C31-H33=1.0874       C31-H34=1.0864       H32-C31=1.0882       H33-C31=1.0874       H34-C31=1.0864       
O35-Na1=2.0607       O35-Na6=2.5160       O35-H36=0.9799       O35-H37=0.9639       H36-O35=0.9799       H37-O35=0.9639       
O38-Na6=2.2174       O38-Na8=2.2215       O38-H39=0.9833       O38-H40=0.9648       H39-O38=0.9833       H40-O38=0.9648       
O41-Na3=2.5858       O41-Na6=2.0926       O41-H42=0.9623       O41-H43=0.9798       H42-O41=0.9623       H43-O41=0.9798       
O44-Na1=2.1121       O44-Na7=2.6136       O44-H45=0.9809       O44-H46=0.9613       H45-O44=0.9809       H46-O44=0.9613       
 C  H  Rav=1.0903 sigma=0.0034  Rmin=1.0864  Rmax=1.0976     9
 C  C  Rav=1.5261 sigma=0.0022  Rmin=1.5230  Rmax=1.5277     3
 O  H  Rav=0.9729 sigma=0.0089  Rmin=0.9613  Rmax=0.9833     9
 O  C  Rav=1.4047 sigma=0.0000  Rmin=1.4047  Rmax=1.4047     1
 Na O  Rav=2.2813 sigma=0.2127  Rmin=2.0607  Rmax=2.6136     9
 Na Na Rav=3.4910 sigma=0.2915  Rmin=3.0855  Rmax=4.1257    17
 Cl Na Rav=2.6486 sigma=0.1777  Rmin=2.4330  Rmax=3.1724    33
 
 selected bond angles (degree)
 --------------------
Na3-Na1-Na2=103.94             Na6-Na1-Na2= 72.22             Na6-Na1-Na3= 55.90             Na7-Na1-Na2= 76.19             
Na7-Na1-Na3= 75.81             Na7-Na1-Na6=111.12             Cl10-Na1-Na2= 55.98            Cl10-Na1-Na3= 49.31            
Cl10-Na1-Na6= 54.50            Cl10-Na1-Na7= 56.95            Cl15-Na1-Na2=122.65            Cl15-Na1-Na3= 42.53            
Cl15-Na1-Na6= 50.62            Cl15-Na1-Na7=116.89            Cl15-Na1-Cl10= 83.83           Cl16-Na1-Na2= 44.73            
Cl16-Na1-Na3=121.85            Cl16-Na1-Na6=116.03            Cl16-Na1-Na7= 52.63            Cl16-Na1-Cl10= 78.26           
Cl16-Na1-Cl15=162.07           O35-Na1-Na2= 60.27             O35-Na1-Na3=107.53             O35-Na1-Na6= 51.95             
O35-Na1-Na7=136.05             O35-Na1-Cl10= 91.21            O35-Na1-Cl15= 84.64            O35-Na1-Cl16= 95.04            
O44-Na1-Na2=129.27             O44-Na1-Na3= 83.31             O44-Na1-Na6=138.86             O44-Na1-Na7= 56.73             
O44-Na1-Cl10=104.50            O44-Na1-Cl15= 96.76            O44-Na1-Cl16= 88.39            O44-Na1-O35=164.29             
Na5-Na2-Na1= 92.93             Na6-Na2-Na1= 49.49             Na6-Na2-Na5= 92.52             Na7-Na2-Na1= 46.57             
Na7-Na2-Na5= 52.38             Na7-Na2-Na6= 79.18             Na8-Na2-Na1= 91.49             Na8-Na2-Na5= 49.99             
Na8-Na2-Na6= 56.05             Na8-Na2-Na7= 81.73             Cl10-Na2-Na1= 48.09            Cl10-Na2-Na5= 53.46            
Cl10-Na2-Na6= 43.30            Cl10-Na2-Na7= 42.63            Cl10-Na2-Na8= 46.33            Cl16-Na2-Na1= 46.97            
Cl16-Na2-Na5= 82.79            Cl16-Na2-Na6= 95.78            Cl16-Na2-Na7= 36.01            Cl16-Na2-Na8=117.44            
Cl16-Na2-Cl10= 74.04           Cl17-Na2-Na1=128.04            Cl17-Na2-Na5= 39.61            Cl17-Na2-Na6=101.72            
Cl17-Na2-Na7= 91.98            Cl17-Na2-Na8= 45.73            Cl17-Na2-Cl10= 80.71           Cl17-Na2-Cl16=119.61           
Cl18-Na2-Na1= 98.00            Cl18-Na2-Na5=140.50            Cl18-Na2-Na6= 67.54            Cl18-Na2-Na7=143.31            
Cl18-Na2-Na8= 91.71            Cl18-Na2-Cl10=110.07           Cl18-Na2-Cl16=130.95           Cl18-Na2-Cl17=109.06           
Na6-Na3-Na1= 54.20             Na9-Na3-Na1= 94.41             Na9-Na3-Na6=109.90             Cl10-Na3-Na1= 47.41            
Cl10-Na3-Na6= 53.09            Cl10-Na3-Na9= 60.13            Cl11-Na3-Na1= 74.60            Cl11-Na3-Na6=125.27            
Cl11-Na3-Na9= 51.60            Cl11-Na3-Cl10= 79.36           Cl12-Na3-Na1=144.47            Cl12-Na3-Na6=117.56            
Cl12-Na3-Na9= 53.43            Cl12-Na3-Cl10= 98.33           Cl12-Na3-Cl11= 92.02           Cl15-Na3-Na1= 43.78            
Cl15-Na3-Na6= 49.90            Cl15-Na3-Na9=138.16            Cl15-Na3-Cl10= 83.22           Cl15-Na3-Cl11=105.62           
Cl15-Na3-Cl12=162.23           O41-Na3-Na1= 94.05             O41-Na3-Na6= 39.90             O41-Na3-Na9=108.89             
O41-Na3-Cl10= 76.77            O41-Na3-Cl11=155.10            O41-Na3-Cl12= 84.55            O41-Na3-Cl15= 78.55            
Na9-Na4-Na8= 74.00             Cl12-Na4-Na8=105.67            Cl12-Na4-Na9= 48.10            Cl14-Na4-Na8= 55.54            
Cl14-Na4-Na9=125.88            Cl14-Na4-Cl12=125.62           Cl19-Na4-Na8= 52.20            Cl19-Na4-Na9= 48.85            
Cl19-Na4-Cl12= 96.91           Cl19-Na4-Cl14=102.77           Na7-Na5-Na2= 68.14             Na8-Na5-Na2= 61.10             
Na8-Na5-Na7= 98.80             Na9-Na5-Na2=106.10             Na9-Na5-Na7= 58.22             Na9-Na5-Na8= 80.47             
Cl10-Na5-Na2= 50.63            Cl10-Na5-Na7= 49.01            Cl10-Na5-Na8= 49.84            Cl10-Na5-Na9= 56.12            
Cl13-Na5-Na2=111.87            Cl13-Na5-Na7= 44.87            Cl13-Na5-Na8=129.79            Cl13-Na5-Na9= 52.38            
Cl13-Na5-Cl10= 85.82           Cl17-Na5-Na2= 39.66            Cl17-Na5-Na7=107.80            Cl17-Na5-Na8= 52.84            
Cl17-Na5-Na9=130.10            Cl17-Na5-Cl10= 78.35           Cl17-Na5-Cl13=150.48           Cl19-Na5-Na2=114.32            
Cl19-Na5-Na7=108.47            Cl19-Na5-Na8= 54.68            Cl19-Na5-Na9= 52.94            Cl19-Na5-Cl10= 77.31           
Cl19-Na5-Cl13= 98.95           Cl19-Na5-Cl17=101.61           Na2-Na6-Na1= 58.29             Na3-Na6-Na1= 69.90             
Na3-Na6-Na2=103.71             Na8-Na6-Na1= 98.27             Na8-Na6-Na2= 56.24             Na8-Na6-Na3= 83.66             
Cl10-Na6-Na1= 54.33            Cl10-Na6-Na2= 49.67            Cl10-Na6-Na3= 55.27            Cl10-Na6-Na8= 47.46            
Cl15-Na6-Na1= 51.66            Cl15-Na6-Na2=109.79            Cl15-Na6-Na3= 49.32            Cl15-Na6-Na8=128.60            
Cl15-Na6-Cl10= 84.40           O20-Na6-Na1=109.35             O20-Na6-Na2= 92.96             O20-Na6-Na3=158.60             
O20-Na6-Na8=117.13             O20-Na6-Cl10=142.62            O20-Na6-Cl15=112.48            O35-Na6-Na1= 40.16             
O35-Na6-Na2= 51.18             O35-Na6-Na3=109.77             O35-Na6-Na8=107.37             O35-Na6-Cl10= 82.19            
O35-Na6-Cl15= 76.89            O35-Na6-O20= 70.53             O38-Na6-Na1=116.47             O38-Na6-Na2= 58.74             
O38-Na6-Na3=118.85             O38-Na6-Na8= 36.17             O38-Na6-Cl10= 79.19            O38-Na6-Cl15=163.59            
O38-Na6-O20= 81.23             O38-Na6-O35=100.59             O41-Na6-Na1=122.25             O41-Na6-Na2=128.57             
O41-Na6-Na3= 52.43             O41-Na6-Na8= 74.67             O41-Na6-Cl10= 86.96            O41-Na6-Cl15= 87.98            
O41-Na6-O20=125.07             O41-Na6-O35=162.13             O41-Na6-O38= 91.22             Na2-Na7-Na1= 57.23             
Na5-Na7-Na1=108.54             Na5-Na7-Na2= 59.48             Na9-Na7-Na1=104.93             Na9-Na7-Na2= 99.39             
Na9-Na7-Na5= 57.50             Cl10-Na7-Na1= 55.30            Cl10-Na7-Na2= 47.72            Cl10-Na7-Na5= 58.98            
Cl10-Na7-Na9= 58.95            Cl11-Na7-Na1= 84.19            Cl11-Na7-Na2=123.84            Cl11-Na7-Na5=106.51            
Cl11-Na7-Na9= 49.46            Cl11-Na7-Cl10= 77.50           Cl13-Na7-Na1=149.19            Cl13-Na7-Na2=102.57            
Cl13-Na7-Na5= 44.08            Cl13-Na7-Na9= 51.83            Cl13-Na7-Cl10= 93.93           Cl13-Na7-Cl11= 90.92           
Cl16-Na7-Na1= 54.16            Cl16-Na7-Na2= 35.26            Cl16-Na7-Na5= 88.79            Cl16-Na7-Na9=134.44            
Cl16-Na7-Cl10= 78.12           Cl16-Na7-Cl11=138.35           Cl16-Na7-Cl13=124.02           O44-Na7-Na1= 42.51             
O44-Na7-Na2= 97.79             O44-Na7-Na5=149.52             O44-Na7-Na9=113.16             O44-Na7-Cl10= 90.91            
O44-Na7-Cl11= 67.58            O44-Na7-Cl13=156.36            O44-Na7-Cl16= 79.61            Na4-Na8-Na2=147.16             
Na5-Na8-Na2= 68.91             Na5-Na8-Na4= 96.37             Na6-Na8-Na2= 67.70             Na6-Na8-Na4= 94.60             
Na6-Na8-Na5=114.27             Cl10-Na8-Na2= 56.07            Cl10-Na8-Na4= 91.25            Cl10-Na8-Na5= 65.64            
Cl10-Na8-Na6= 49.50            Cl14-Na8-Na2=147.74            Cl14-Na8-Na4= 45.99            Cl14-Na8-Na5=140.79            
Cl14-Na8-Na6= 84.25            Cl14-Na8-Cl10=116.55           Cl17-Na8-Na2= 43.81            Cl17-Na8-Na4=143.56            
Cl17-Na8-Na5= 50.32            Cl17-Na8-Na6=111.45            Cl17-Na8-Cl10= 87.29           Cl17-Na8-Cl14=155.92           
Cl19-Na8-Na2=118.87            Cl19-Na8-Na4= 47.17            Cl19-Na8-Na5= 51.52            Cl19-Na8-Na6=122.87            
Cl19-Na8-Cl10= 85.32           Cl19-Na8-Cl14= 89.29           Cl19-Na8-Cl17= 96.47           O38-Na8-Na2= 67.38             
O38-Na8-Na4=114.63             O38-Na8-Na5=134.88             O38-Na8-Na6= 36.09             O38-Na8-Cl10= 81.03            
O38-Na8-Cl14= 80.62            O38-Na8-Cl17=101.11            O38-Na8-Cl19=157.12            Na4-Na9-Na3= 75.38             
Na5-Na9-Na3=113.08             Na5-Na9-Na4= 89.30             Na7-Na9-Na3= 79.80             Na7-Na9-Na4=132.43             
Na7-Na9-Na5= 64.28             Cl10-Na9-Na3= 53.51            Cl10-Na9-Na4= 80.92            Cl10-Na9-Na5= 59.89            
Cl10-Na9-Na7= 51.84            Cl11-Na9-Na3= 51.66            Cl11-Na9-Na4=126.22            Cl11-Na9-Na5=117.14            
Cl11-Na9-Na7= 53.40            Cl11-Na9-Cl10= 75.33           Cl12-Na9-Na3= 50.31            Cl12-Na9-Na4= 42.92            
Cl12-Na9-Na5=129.29            Cl12-Na9-Na7=130.10            Cl12-Na9-Cl10= 90.72           Cl12-Na9-Cl11= 89.57           
Cl13-Na9-Na3=127.23            Cl13-Na9-Na4=134.68            Cl13-Na9-Na5= 47.14            Cl13-Na9-Na7= 47.54            
Cl13-Na9-Cl10= 85.21           Cl13-Na9-Cl11= 90.67           Cl13-Na9-Cl12=175.72           Cl19-Na9-Na3=107.66            
Cl19-Na9-Na4= 43.89            Cl19-Na9-Na5= 49.42            Cl19-Na9-Na7=110.94            Cl19-Na9-Cl10= 77.81           
Cl19-Na9-Cl11=152.85           Cl19-Na9-Cl12= 86.78           Cl19-Na9-Cl13= 91.06           Na2-Cl10-Na1= 75.93            
Na3-Cl10-Na1= 83.28            Na3-Cl10-Na2=154.14            Na5-Cl10-Na1=130.32            Na5-Cl10-Na2= 75.91            
Na5-Cl10-Na3=129.88            Na6-Cl10-Na1= 71.17            Na6-Cl10-Na2= 87.02            Na6-Cl10-Na3= 71.64            
Na6-Cl10-Na5=145.73            Na7-Cl10-Na1= 67.76            Na7-Cl10-Na2= 89.65            Na7-Cl10-Na3= 96.63            
Na7-Cl10-Na5= 72.02            Na7-Cl10-Na6=138.33            Na8-Cl10-Na1=143.64            Na8-Cl10-Na2= 77.60            
Na8-Cl10-Na3=112.91            Na8-Cl10-Na5= 64.52            Na8-Cl10-Na6= 83.04            Na8-Cl10-Na7=136.45            
Na9-Cl10-Na1=122.88            Na9-Cl10-Na2=138.60            Na9-Cl10-Na3= 66.35            Na9-Cl10-Na5= 63.99            
Na9-Cl10-Na6=132.48            Na9-Cl10-Na7= 69.21            Na9-Cl10-Na8= 93.41            
 
 selected dihedral angles (degree)
 ---------------------------------
Na5-Na2-Na1-Na3=315.84        Na5-Na2-Na1-Na6=269.18        Na5-Na2-Na1-Na7= 27.12        Na5-Na2-Na1-Cl10=327.90       
Na5-Na2-Na1-Cl15=273.81       Na5-Na2-Na1-Cl16= 77.31       Na5-Na2-Na1-O35=213.39        Na5-Na2-Na1-O44= 48.59        
Na6-Na2-Na1-Na3= 46.66        Na6-Na2-Na1-Na7=117.94        Na6-Na2-Na1-Cl10= 58.72       Na6-Na2-Na1-Cl15=  4.62       
Na6-Na2-Na1-Cl16=168.13       Na6-Na2-Na1-O35=304.21        Na6-Na2-Na1-O44=139.41        Na7-Na2-Na1-Na3=288.73        
Na7-Na2-Na1-Na6=242.06        Na7-Na2-Na1-Cl10=300.78       Na7-Na2-Na1-Cl15=246.69       Na7-Na2-Na1-Cl16= 50.20       
Na7-Na2-Na1-O35=186.27        Na7-Na2-Na1-O44= 21.48        Na8-Na2-Na1-Na3=  5.86        Na8-Na2-Na1-Na6=319.19        
Na8-Na2-Na1-Na7= 77.13        Na8-Na2-Na1-Cl10= 17.91       Na8-Na2-Na1-Cl15=323.82       Na8-Na2-Na1-Cl16=127.33       
Na8-Na2-Na1-O35=263.41        Na8-Na2-Na1-O44= 98.61        Cl10-Na2-Na1-Na3=347.95       Cl10-Na2-Na1-Na6=301.28       
Cl10-Na2-Na1-Na7= 59.22       Cl10-Na2-Na1-Cl15=305.91      Cl10-Na2-Na1-Cl16=109.42      Cl10-Na2-Na1-O35=245.50       
Cl10-Na2-Na1-O44= 80.70       Cl16-Na2-Na1-Na3=238.53       Cl16-Na2-Na1-Na6=191.87       Cl16-Na2-Na1-Na7=309.80       
Cl16-Na2-Na1-Cl10=250.58      Cl16-Na2-Na1-Cl15=196.49      Cl16-Na2-Na1-O35=136.08       Cl16-Na2-Na1-O44=331.28       
Cl17-Na2-Na1-Na3=335.88       Cl17-Na2-Na1-Na6=289.22       Cl17-Na2-Na1-Na7= 47.16       Cl17-Na2-Na1-Cl10=347.93      
Cl17-Na2-Na1-Cl15=293.84      Cl17-Na2-Na1-Cl16= 97.35      Cl17-Na2-Na1-O35=233.43       Cl17-Na2-Na1-O44= 68.63       
Cl18-Na2-Na1-Na3= 97.80       Cl18-Na2-Na1-Na6= 51.13       Cl18-Na2-Na1-Na7=169.07       Cl18-Na2-Na1-Cl10=109.85      
Cl18-Na2-Na1-Cl15= 55.76      Cl18-Na2-Na1-Cl16=219.27      Cl18-Na2-Na1-O35=355.34       Cl18-Na2-Na1-O44=190.55       
Na6-Na3-Na1-Na2=303.24        Na6-Na3-Na1-Na7=231.68        Na6-Na3-Na1-Cl10=290.04       Na6-Na3-Na1-Cl15= 66.72       
Na6-Na3-Na1-Cl16=258.27       Na6-Na3-Na1-O35=  6.02        Na6-Na3-Na1-O44=174.37        Na9-Na3-Na1-Na2= 54.66        
Na9-Na3-Na1-Na6=111.42        Na9-Na3-Na1-Na7=343.10        Na9-Na3-Na1-Cl10= 41.47       Na9-Na3-Na1-Cl15=178.14       
Na9-Na3-Na1-Cl16=  9.70       Na9-Na3-Na1-O35=117.44        Na9-Na3-Na1-O44=285.79        Cl10-Na3-Na1-Na2= 13.19       
Cl10-Na3-Na1-Na6= 69.96       Cl10-Na3-Na1-Na7=301.64       Cl10-Na3-Na1-Cl15=136.67      Cl10-Na3-Na1-Cl16=328.23      
Cl10-Na3-Na1-O35= 75.97       Cl10-Na3-Na1-O44=244.33       Cl11-Na3-Na1-Na2=102.79       Cl11-Na3-Na1-Na6=159.56       
Cl11-Na3-Na1-Na7= 31.24       Cl11-Na3-Na1-Cl10= 89.60      Cl11-Na3-Na1-Cl15=226.28      Cl11-Na3-Na1-Cl16= 57.83      
Cl11-Na3-Na1-O35=165.58       Cl11-Na3-Na1-O44=333.93       Cl12-Na3-Na1-Na2= 31.62       Cl12-Na3-Na1-Na6= 88.38       
Cl12-Na3-Na1-Na7=320.06       Cl12-Na3-Na1-Cl10= 18.43      Cl12-Na3-Na1-Cl15=155.10      Cl12-Na3-Na1-Cl16=346.66      
Cl12-Na3-Na1-O35= 94.40       Cl12-Na3-Na1-O44=262.75       Cl15-Na3-Na1-Na2=236.52       Cl15-Na3-Na1-Na6=293.28       
Cl15-Na3-Na1-Na7=164.96       Cl15-Na3-Na1-Cl10=223.33      Cl15-Na3-Na1-Cl16=191.56      Cl15-Na3-Na1-O35=299.30       
Cl15-Na3-Na1-O44=107.65       O41-Na3-Na1-Na2=305.33        O41-Na3-Na1-Na6=  2.09        O41-Na3-Na1-Na7=233.77        
O41-Na3-Na1-Cl10=292.14       O41-Na3-Na1-Cl15= 68.81       O41-Na3-Na1-Cl16=260.37       O41-Na3-Na1-O35=  8.11        
O41-Na3-Na1-O44=176.46        Na7-Na5-Na2-Na1=335.29        Na7-Na5-Na2-Na6=285.74        Na7-Na5-Na2-Na8=245.81        
Na7-Na5-Na2-Cl10=305.81       Na7-Na5-Na2-Cl16= 21.25       Na7-Na5-Na2-Cl17=180.34       Na7-Na5-Na2-Cl18=228.96       
Na8-Na5-Na2-Na1= 89.49        Na8-Na5-Na2-Na6= 39.94        Na8-Na5-Na2-Na7=114.19        Na8-Na5-Na2-Cl10= 60.00       
Na8-Na5-Na2-Cl16=135.45       Na8-Na5-Na2-Cl17=294.53       Na8-Na5-Na2-Cl18=343.15       Na9-Na5-Na2-Na1= 20.35        
Na9-Na5-Na2-Na6=330.80        Na9-Na5-Na2-Na7= 45.06        Na9-Na5-Na2-Na8=290.86        Na9-Na5-Na2-Cl10=350.86       
Na9-Na5-Na2-Cl16= 66.31       Na9-Na5-Na2-Cl17=225.40       Na9-Na5-Na2-Cl18=274.01       Cl10-Na5-Na2-Na1= 29.49       
Cl10-Na5-Na2-Na6=339.94       Cl10-Na5-Na2-Na7= 54.19       Cl10-Na5-Na2-Na8=300.00       Cl10-Na5-Na2-Cl16= 75.45      
Cl10-Na5-Na2-Cl17=234.53      Cl10-Na5-Na2-Cl18=283.15      Cl13-Na5-Na2-Na1=325.01       Cl13-Na5-Na2-Na6=275.46       
Cl13-Na5-Na2-Na7=349.72       Cl13-Na5-Na2-Na8=235.53       Cl13-Na5-Na2-Cl10=295.53      Cl13-Na5-Na2-Cl16= 10.97      
Cl13-Na5-Na2-Cl17=170.06      Cl13-Na5-Na2-Cl18=218.68      Cl17-Na5-Na2-Na1=154.96       Cl17-Na5-Na2-Na6=105.40       
Cl17-Na5-Na2-Na7=179.66       Cl17-Na5-Na2-Na8= 65.47       Cl17-Na5-Na2-Cl10=125.47      Cl17-Na5-Na2-Cl16=200.91      
Cl17-Na5-Na2-Cl18= 48.62      Cl19-Na5-Na2-Na1= 76.44       Cl19-Na5-Na2-Na6= 26.89       Cl19-Na5-Na2-Na7=101.15       
Cl19-Na5-Na2-Na8=346.95       Cl19-Na5-Na2-Cl10= 46.95      Cl19-Na5-Na2-Cl16=122.40      Cl19-Na5-Na2-Cl17=281.49      
Cl19-Na5-Na2-Cl18=330.11      Na2-Na6-Na1-Na3=238.48        Na2-Na6-Na1-Na7=293.11        Na2-Na6-Na1-Cl10=299.53       
Na2-Na6-Na1-Cl15=185.04       Na2-Na6-Na1-Cl16=350.73       Na2-Na6-Na1-O35= 65.78        Na2-Na6-Na1-O44=229.97        
Na3-Na6-Na1-Na2=121.52        Na3-Na6-Na1-Na7= 54.63        Na3-Na6-Na1-Cl10= 61.05       Na3-Na6-Na1-Cl15=306.55       
Na3-Na6-Na1-Cl16=112.25       Na3-Na6-Na1-O35=187.29        Na3-Na6-Na1-O44=351.48        Na8-Na6-Na1-Na2= 41.42        
Na8-Na6-Na1-Na3=279.91        Na8-Na6-Na1-Na7=334.53        Na8-Na6-Na1-Cl10=340.95       Na8-Na6-Na1-Cl15=226.46       
Na8-Na6-Na1-Cl16= 32.15       Na8-Na6-Na1-O35=107.20        Na8-Na6-Na1-O44=271.39        Cl10-Na6-Na1-Na2= 60.47       
Cl10-Na6-Na1-Na3=298.95       Cl10-Na6-Na1-Na7=353.58       Cl10-Na6-Na1-Cl15=245.51      Cl10-Na6-Na1-Cl16= 51.20      
Cl10-Na6-Na1-O35=126.25       Cl10-Na6-Na1-O44=290.44       Cl15-Na6-Na1-Na2=174.96       Cl15-Na6-Na1-Na3= 53.45       
Cl15-Na6-Na1-Na7=108.07       Cl15-Na6-Na1-Cl10=114.49      Cl15-Na6-Na1-Cl16=165.70      Cl15-Na6-Na1-O35=240.74       
Cl15-Na6-Na1-O44= 44.93       O20-Na6-Na1-Na2=278.78        O20-Na6-Na1-Na3=157.26        O20-Na6-Na1-Na7=211.89        
O20-Na6-Na1-Cl10=218.31       O20-Na6-Na1-Cl15=103.82       O20-Na6-Na1-Cl16=269.51       O20-Na6-Na1-O35=344.56        
O20-Na6-Na1-O44=148.75        O35-Na6-Na1-Na2=294.22        O35-Na6-Na1-Na3=172.71        O35-Na6-Na1-Na7=227.33        
O35-Na6-Na1-Cl10=233.75       O35-Na6-Na1-Cl15=119.26       O35-Na6-Na1-Cl16=284.96       O35-Na6-Na1-O44=164.19        
O38-Na6-Na1-Na2=  8.45        O38-Na6-Na1-Na3=246.94        O38-Na6-Na1-Na7=301.57        O38-Na6-Na1-Cl10=307.99       
O38-Na6-Na1-Cl15=193.49       O38-Na6-Na1-Cl16=359.19       O38-Na6-Na1-O35= 74.23        O38-Na6-Na1-O44=238.42        
O41-Na6-Na1-Na2=118.47        O41-Na6-Na1-Na3=356.95        O41-Na6-Na1-Na7= 51.58        O41-Na6-Na1-Cl10= 58.00       
O41-Na6-Na1-Cl15=303.50       O41-Na6-Na1-Cl16=109.20       O41-Na6-Na1-O35=184.24        O41-Na6-Na1-O44=348.43        
Na1-Na6-Na2-Na5= 91.70        Na1-Na6-Na2-Na7= 40.79        Na1-Na6-Na2-Na8=128.05        Na1-Na6-Na2-Cl10= 68.00       
Na1-Na6-Na2-Cl16=  8.69       Na1-Na6-Na2-Cl17=130.58       Na1-Na6-Na2-Cl18=236.54       Na3-Na6-Na2-Na1=304.51        
Na3-Na6-Na2-Na5= 36.20        Na3-Na6-Na2-Na7=345.29        Na3-Na6-Na2-Na8= 72.55        Na3-Na6-Na2-Cl10= 12.51       
Na3-Na6-Na2-Cl16=313.20       Na3-Na6-Na2-Cl17= 75.08       Na3-Na6-Na2-Cl18=181.05       Na8-Na6-Na2-Na1=231.95        
Na8-Na6-Na2-Na5=323.65        Na8-Na6-Na2-Na7=272.74        Na8-Na6-Na2-Cl10=299.95       Na8-Na6-Na2-Cl16=240.64       
Na8-Na6-Na2-Cl17=  2.53       Na8-Na6-Na2-Cl18=108.49       Cl10-Na6-Na2-Na1=292.00       Cl10-Na6-Na2-Na5= 23.70       
Cl10-Na6-Na2-Na7=332.78       Cl10-Na6-Na2-Na8= 60.05       Cl10-Na6-Na2-Cl16=300.69      Cl10-Na6-Na2-Cl17= 62.57      
Cl10-Na6-Na2-Cl18=168.54      Cl15-Na6-Na2-Na1=355.80       Cl15-Na6-Na2-Na5= 87.50       Cl15-Na6-Na2-Na7= 36.59       
Cl15-Na6-Na2-Na8=123.85       Cl15-Na6-Na2-Cl10= 63.80      Cl15-Na6-Na2-Cl16=  4.49      Cl15-Na6-Na2-Cl17=126.38      
Cl15-Na6-Na2-Cl18=232.34      O20-Na6-Na2-Na1=110.98        O20-Na6-Na2-Na5=202.68        O20-Na6-Na2-Na7=151.77        
O20-Na6-Na2-Na8=239.03        O20-Na6-Na2-Cl10=178.98       O20-Na6-Na2-Cl16=119.67       O20-Na6-Na2-Cl17=241.56       
O20-Na6-Na2-Cl18=347.52       O35-Na6-Na2-Na1= 49.02        O35-Na6-Na2-Na5=140.71        O35-Na6-Na2-Na7= 89.80        
O35-Na6-Na2-Na8=177.06        O35-Na6-Na2-Cl10=117.02       O35-Na6-Na2-Cl16= 57.71       O35-Na6-Na2-Cl17=179.59       
O35-Na6-Na2-Cl18=285.56       O38-Na6-Na2-Na1=188.86        O38-Na6-Na2-Na5=280.55        O38-Na6-Na2-Na7=229.64        
O38-Na6-Na2-Na8=316.90        O38-Na6-Na2-Cl10=256.86       O38-Na6-Na2-Cl16=197.55       O38-Na6-Na2-Cl17=319.43       
O38-Na6-Na2-Cl18= 65.40       O41-Na6-Na2-Na1=251.97        O41-Na6-Na2-Na5=343.66        O41-Na6-Na2-Na7=292.75        
O41-Na6-Na2-Na8= 20.02        O41-Na6-Na2-Cl10=319.97       O41-Na6-Na2-Cl16=260.66       O41-Na6-Na2-Cl17= 22.54       
O41-Na6-Na2-Cl18=128.51       Na1-Na6-Na3-Na9=279.22        Na1-Na6-Na3-Cl10=300.12       Na1-Na6-Na3-Cl11=335.64       
Na1-Na6-Na3-Cl12=220.94       Na1-Na6-Na3-Cl15= 56.19       Na1-Na6-Na3-O41=183.25        Na2-Na6-Na3-Na1= 48.29        
Na2-Na6-Na3-Na9=327.51        Na2-Na6-Na3-Cl10=348.41       Na2-Na6-Na3-Cl11= 23.93       Na2-Na6-Na3-Cl12=269.23       
Na2-Na6-Na3-Cl15=104.47       Na2-Na6-Na3-O41=231.54        Na8-Na6-Na3-Na1=101.23        Na8-Na6-Na3-Na9= 20.45        
Na8-Na6-Na3-Cl10= 41.35       Na8-Na6-Na3-Cl11= 76.87       Na8-Na6-Na3-Cl12=322.17       Na8-Na6-Na3-Cl15=157.42       
Na8-Na6-Na3-O41=284.48        Cl10-Na6-Na3-Na1= 59.88       Cl10-Na6-Na3-Na9=339.10       Cl10-Na6-Na3-Cl11= 35.52      
Cl10-Na6-Na3-Cl12=280.82      Cl10-Na6-Na3-Cl15=116.06      Cl10-Na6-Na3-O41=243.13       Cl15-Na6-Na3-Na1=303.81       
Cl15-Na6-Na3-Na9=223.03       Cl15-Na6-Na3-Cl10=243.94      Cl15-Na6-Na3-Cl11=279.46      Cl15-Na6-Na3-Cl12=164.75      
Cl15-Na6-Na3-O41=127.07       O20-Na6-Na3-Na1=268.09        O20-Na6-Na3-Na9=187.31        O20-Na6-Na3-Cl10=208.21       
O20-Na6-Na3-Cl11=243.73       O20-Na6-Na3-Cl12=129.03       O20-Na6-Na3-Cl15=324.28       O20-Na6-Na3-O41= 91.34        
O35-Na6-Na3-Na1=355.01        O35-Na6-Na3-Na9=274.23        O35-Na6-Na3-Cl10=295.13       O35-Na6-Na3-Cl11=330.65       
O35-Na6-Na3-Cl12=215.95       O35-Na6-Na3-Cl15= 51.20       O35-Na6-Na3-O41=178.26        O38-Na6-Na3-Na1=109.90        
O38-Na6-Na3-Na9= 29.12        O38-Na6-Na3-Cl10= 50.02       O38-Na6-Na3-Cl11= 85.54       O38-Na6-Na3-Cl12=330.84       
O38-Na6-Na3-Cl15=166.09       O38-Na6-Na3-O41=293.15        O41-Na6-Na3-Na1=176.75        O41-Na6-Na3-Na9= 95.97        
O41-Na6-Na3-Cl10=116.87       O41-Na6-Na3-Cl11=152.39       O41-Na6-Na3-Cl12= 37.69       O41-Na6-Na3-Cl15=232.93       
Na2-Na7-Na1-Na3=108.55        Na2-Na7-Na1-Na6= 64.40        Na2-Na7-Na1-Cl10= 58.17       Na2-Na7-Na1-Cl15=119.89       
Na2-Na7-Na1-Cl16=317.13       Na2-Na7-Na1-O35=  7.86        Na2-Na7-Na1-O44=199.82        Na5-Na7-Na1-Na2=328.52        
Na5-Na7-Na1-Na3= 77.06        Na5-Na7-Na1-Na6= 32.92        Na5-Na7-Na1-Cl10= 26.69       Na5-Na7-Na1-Cl15= 88.41       
Na5-Na7-Na1-Cl16=285.65       Na5-Na7-Na1-O35=336.38        Na5-Na7-Na1-O44=168.34        Na9-Na7-Na1-Na2=268.33        
Na9-Na7-Na1-Na3= 16.88        Na9-Na7-Na1-Na6=332.73        Na9-Na7-Na1-Cl10=326.50       Na9-Na7-Na1-Cl15= 28.22       
Na9-Na7-Na1-Cl16=225.46       Na9-Na7-Na1-O35=276.19        Na9-Na7-Na1-O44=108.15        Cl10-Na7-Na1-Na2=301.83       
Cl10-Na7-Na1-Na3= 50.38       Cl10-Na7-Na1-Na6=  6.23       Cl10-Na7-Na1-Cl15= 61.72      Cl10-Na7-Na1-Cl16=258.96      
Cl10-Na7-Na1-O35=309.69       Cl10-Na7-Na1-O44=141.65       Cl11-Na7-Na1-Na2=223.02       Cl11-Na7-Na1-Na3=331.57       
Cl11-Na7-Na1-Na6=287.43       Cl11-Na7-Na1-Cl10=281.19      Cl11-Na7-Na1-Cl15=342.91      Cl11-Na7-Na1-Cl16=180.16      
Cl11-Na7-Na1-O35=230.88       Cl11-Na7-Na1-O44= 62.84       Cl13-Na7-Na1-Na2=305.02       Cl13-Na7-Na1-Na3= 53.57       
Cl13-Na7-Na1-Na6=  9.43       Cl13-Na7-Na1-Cl10=  3.19      Cl13-Na7-Na1-Cl15= 64.91      Cl13-Na7-Na1-Cl16=262.16      
Cl13-Na7-Na1-O35=312.88       Cl13-Na7-Na1-O44=144.84       Cl16-Na7-Na1-Na2= 42.87       Cl16-Na7-Na1-Na3=151.41       
Cl16-Na7-Na1-Na6=107.27       Cl16-Na7-Na1-Cl10=101.04      Cl16-Na7-Na1-Cl15=162.75      Cl16-Na7-Na1-O35= 50.73       
Cl16-Na7-Na1-O44=242.68       O44-Na7-Na1-Na2=160.18        O44-Na7-Na1-Na3=268.73        O44-Na7-Na1-Na6=224.59        
O44-Na7-Na1-Cl10=218.35       O44-Na7-Na1-Cl15=280.07       O44-Na7-Na1-Cl16=117.32       O44-Na7-Na1-O35=168.04        
Na1-Na7-Na5-Na2= 30.65        Na1-Na7-Na5-Na8=336.74        Na1-Na7-Na5-Na9=263.77        Na1-Na7-Na5-Cl10=334.48       
Na1-Na7-Na5-Cl13=197.07       Na1-Na7-Na5-Cl17= 30.42       Na1-Na7-Na5-Cl19=281.15       Na2-Na7-Na5-Na8=306.09        
Na2-Na7-Na5-Na9=233.13        Na2-Na7-Na5-Cl10=303.83       Na2-Na7-Na5-Cl13=166.42       Na2-Na7-Na5-Cl17=359.77       
Na2-Na7-Na5-Cl19=250.50       Na9-Na7-Na5-Na2=126.87        Na9-Na7-Na5-Na8= 72.97        Na9-Na7-Na5-Cl10= 70.71       
Na9-Na7-Na5-Cl13=293.30       Na9-Na7-Na5-Cl17=126.65       Na9-Na7-Na5-Cl19= 17.37       Cl10-Na7-Na5-Na2= 56.17       
Cl10-Na7-Na5-Na8=  2.26       Cl10-Na7-Na5-Na9=289.29       Cl10-Na7-Na5-Cl13=222.59      Cl10-Na7-Na5-Cl17= 55.94      
Cl10-Na7-Na5-Cl19=306.67      Cl11-Na7-Na5-Na2=119.96       Cl11-Na7-Na5-Na8= 66.06       Cl11-Na7-Na5-Na9=353.09       
Cl11-Na7-Na5-Cl10= 63.79      Cl11-Na7-Na5-Cl13=286.39      Cl11-Na7-Na5-Cl17=119.74      Cl11-Na7-Na5-Cl19= 10.46      
Cl13-Na7-Na5-Na2=193.58       Cl13-Na7-Na5-Na8=139.67       Cl13-Na7-Na5-Na9= 66.70       Cl13-Na7-Na5-Cl10=137.41      
Cl13-Na7-Na5-Cl17=193.35      Cl13-Na7-Na5-Cl19= 84.08      Cl16-Na7-Na5-Na2=339.32       Cl16-Na7-Na5-Na8=285.41       
Cl16-Na7-Na5-Na9=212.44       Cl16-Na7-Na5-Cl10=283.15      Cl16-Na7-Na5-Cl13=145.74      Cl16-Na7-Na5-Cl17=339.09      
Cl16-Na7-Na5-Cl19=229.82      O44-Na7-Na5-Na2= 46.27        O44-Na7-Na5-Na8=352.36        O44-Na7-Na5-Na9=279.39        
O44-Na7-Na5-Cl10=350.10       O44-Na7-Na5-Cl13=212.69       O44-Na7-Na5-Cl17= 46.04       O44-Na7-Na5-Cl19=296.77       
Na4-Na8-Na2-Na1=335.20        Na4-Na8-Na2-Na5= 67.77        Na4-Na8-Na2-Na6=298.40        Na4-Na8-Na2-Na7= 20.88        
Na4-Na8-Na2-Cl10=353.64       Na4-Na8-Na2-Cl16= 16.11       Na4-Na8-Na2-Cl17=121.86       Na4-Na8-Na2-Cl18=237.14       
Na5-Na8-Na2-Na1=267.43        Na5-Na8-Na2-Na6=230.63        Na5-Na8-Na2-Na7=313.11        Na5-Na8-Na2-Cl10=285.87       
Na5-Na8-Na2-Cl16=308.35       Na5-Na8-Na2-Cl17= 54.09       Na5-Na8-Na2-Cl18=169.37       Na6-Na8-Na2-Na1= 36.79        
Na6-Na8-Na2-Na5=129.37        Na6-Na8-Na2-Na7= 82.48        Na6-Na8-Na2-Cl10= 55.24       Na6-Na8-Na2-Cl16= 77.71       
Na6-Na8-Na2-Cl17=183.46       Na6-Na8-Na2-Cl18=298.74       Cl10-Na8-Na2-Na1=341.56       Cl10-Na8-Na2-Na5= 74.13       
Cl10-Na8-Na2-Na6=304.76       Cl10-Na8-Na2-Na7= 27.24       Cl10-Na8-Na2-Cl16= 22.48      Cl10-Na8-Na2-Cl17=128.22      
Cl10-Na8-Na2-Cl18=243.50      Cl14-Na8-Na2-Na1= 68.32       Cl14-Na8-Na2-Na5=160.90       Cl14-Na8-Na2-Na6= 31.53       
Cl14-Na8-Na2-Na7=114.00       Cl14-Na8-Na2-Cl10= 86.76      Cl14-Na8-Na2-Cl16=109.24      Cl14-Na8-Na2-Cl17=214.99      
Cl14-Na8-Na2-Cl18=330.27      Cl17-Na8-Na2-Na1=213.34       Cl17-Na8-Na2-Na5=305.91       Cl17-Na8-Na2-Na6=176.54       
Cl17-Na8-Na2-Na7=259.02       Cl17-Na8-Na2-Cl10=231.78      Cl17-Na8-Na2-Cl16=254.25      Cl17-Na8-Na2-Cl18=115.28      
Cl19-Na8-Na2-Na1=280.45       Cl19-Na8-Na2-Na5= 13.02       Cl19-Na8-Na2-Na6=243.66       Cl19-Na8-Na2-Na7=326.13       
Cl19-Na8-Na2-Cl10=298.89      Cl19-Na8-Na2-Cl16=321.37      Cl19-Na8-Na2-Cl17= 67.12      Cl19-Na8-Na2-Cl18=182.40      
O38-Na8-Na2-Na1= 75.96        O38-Na8-Na2-Na5=168.53        O38-Na8-Na2-Na6= 39.16        O38-Na8-Na2-Na7=121.64        
O38-Na8-Na2-Cl10= 94.40       O38-Na8-Na2-Cl16=116.88       O38-Na8-Na2-Cl17=222.62       O38-Na8-Na2-Cl18=337.91       
Na2-Na8-Na4-Na9=332.74        Na2-Na8-Na4-Cl12=  9.42       Na2-Na8-Na4-Cl14=132.18       Na2-Na8-Na4-Cl19=282.83       
Na5-Na8-Na4-Na9= 33.09        Na5-Na8-Na4-Cl12= 69.77       Na5-Na8-Na4-Cl14=192.53       Na5-Na8-Na4-Cl19=343.18       
Na6-Na8-Na4-Na9=278.01        Na6-Na8-Na4-Cl12=314.69       Na6-Na8-Na4-Cl14= 77.45       Na6-Na8-Na4-Cl19=228.10       
Cl10-Na8-Na4-Na9=327.46       Cl10-Na8-Na4-Cl12=  4.15      Cl10-Na8-Na4-Cl14=126.91      Cl10-Na8-Na4-Cl19=277.56      
Cl14-Na8-Na4-Na9=200.56       Cl14-Na8-Na4-Cl12=237.24      Cl14-Na8-Na4-Cl19=150.65      Cl17-Na8-Na4-Na9= 54.59       
Cl17-Na8-Na4-Cl12= 91.27      Cl17-Na8-Na4-Cl14=214.03      Cl17-Na8-Na4-Cl19=  4.68      Cl19-Na8-Na4-Na9= 49.91       
Cl19-Na8-Na4-Cl12= 86.59      Cl19-Na8-Na4-Cl14=209.35      O38-Na8-Na4-Na9=246.76        O38-Na8-Na4-Cl12=283.44       
O38-Na8-Na4-Cl14= 46.20       O38-Na8-Na4-Cl19=196.85       Na2-Na8-Na5-Na7= 58.94        Na2-Na8-Na5-Na9=114.45        
Na2-Na8-Na5-Cl10= 61.18       Na2-Na8-Na5-Cl13= 95.39       Na2-Na8-Na5-Cl17=313.23       Na2-Na8-Na5-Cl19=165.40       
Na4-Na8-Na5-Na2=210.33        Na4-Na8-Na5-Na7=269.28        Na4-Na8-Na5-Na9=324.78        Na4-Na8-Na5-Cl10=271.51       
Na4-Na8-Na5-Cl13=305.73       Na4-Na8-Na5-Cl17=163.57       Na4-Na8-Na5-Cl19= 15.73       Na6-Na8-Na5-Na2=308.31        
Na6-Na8-Na5-Na7=  7.25        Na6-Na8-Na5-Na9= 62.76        Na6-Na8-Na5-Cl10=  9.49       Na6-Na8-Na5-Cl13= 43.71       
Na6-Na8-Na5-Cl17=261.55       Na6-Na8-Na5-Cl19=113.71       Cl10-Na8-Na5-Na2=298.82       Cl10-Na8-Na5-Na7=357.76       
Cl10-Na8-Na5-Na9= 53.27       Cl10-Na8-Na5-Cl13= 34.22      Cl10-Na8-Na5-Cl17=252.06      Cl10-Na8-Na5-Cl19=104.22      
Cl14-Na8-Na5-Na2=196.04       Cl14-Na8-Na5-Na7=254.99       Cl14-Na8-Na5-Na9=310.49       Cl14-Na8-Na5-Cl10=257.22      
Cl14-Na8-Na5-Cl13=291.44      Cl14-Na8-Na5-Cl17=149.28      Cl14-Na8-Na5-Cl19=  1.44      Cl17-Na8-Na5-Na2= 46.77       
Cl17-Na8-Na5-Na7=105.71       Cl17-Na8-Na5-Na9=161.22       Cl17-Na8-Na5-Cl10=107.94      Cl17-Na8-Na5-Cl13=142.16      
Cl17-Na8-Na5-Cl19=212.16      Cl19-Na8-Na5-Na2=194.60       Cl19-Na8-Na5-Na7=253.54       Cl19-Na8-Na5-Na9=309.05       
Cl19-Na8-Na5-Cl10=255.78      Cl19-Na8-Na5-Cl13=290.00      Cl19-Na8-Na5-Cl17=147.84      O38-Na8-Na5-Na2=344.99        
O38-Na8-Na5-Na7= 43.93        O38-Na8-Na5-Na9= 99.44        O38-Na8-Na5-Cl10= 46.17       O38-Na8-Na5-Cl13= 80.38       
O38-Na8-Na5-Cl17=298.22       O38-Na8-Na5-Cl19=150.39       Na2-Na8-Na6-Na1=317.39        Na2-Na8-Na6-Na3=248.83        
Na2-Na8-Na6-Cl10=296.30       Na2-Na8-Na6-Cl15=270.71       Na2-Na8-Na6-O20= 74.18        Na2-Na8-Na6-O35=357.60        
Na2-Na8-Na6-O38= 81.76        Na2-Na8-Na6-O41=196.11        Na4-Na8-Na6-Na1=108.81        Na4-Na8-Na6-Na2=151.41        
Na4-Na8-Na6-Na3= 40.25        Na4-Na8-Na6-Cl10= 87.72       Na4-Na8-Na6-Cl15= 62.13       Na4-Na8-Na6-O20=225.59        
Na4-Na8-Na6-O35=149.02        Na4-Na8-Na6-O38=233.18        Na4-Na8-Na6-O41=347.52        Na5-Na8-Na6-Na1=  9.70        
Na5-Na8-Na6-Na2= 52.30        Na5-Na8-Na6-Na3=301.14        Na5-Na8-Na6-Cl10=348.61       Na5-Na8-Na6-Cl15=323.02       
Na5-Na8-Na6-O20=126.48        Na5-Na8-Na6-O35= 49.91        Na5-Na8-Na6-O38=134.07        Na5-Na8-Na6-O41=248.41        
Cl10-Na8-Na6-Na1= 21.09       Cl10-Na8-Na6-Na2= 63.70       Cl10-Na8-Na6-Na3=312.53       Cl10-Na8-Na6-Cl15=334.41      
Cl10-Na8-Na6-O20=137.88       Cl10-Na8-Na6-O35= 61.30       Cl10-Na8-Na6-O38=145.46       Cl10-Na8-Na6-O41=259.81       
Cl14-Na8-Na6-Na1=153.69       Cl14-Na8-Na6-Na2=196.29       Cl14-Na8-Na6-Na3= 85.13       Cl14-Na8-Na6-Cl10=132.60      
Cl14-Na8-Na6-Cl15=107.00      Cl14-Na8-Na6-O20=270.47       Cl14-Na8-Na6-O35=193.89       Cl14-Na8-Na6-O38=278.06       
Cl14-Na8-Na6-O41= 32.40       Cl17-Na8-Na6-Na1=314.82       Cl17-Na8-Na6-Na2=357.43       Cl17-Na8-Na6-Na3=246.26       
Cl17-Na8-Na6-Cl10=293.73      Cl17-Na8-Na6-Cl15=268.14      Cl17-Na8-Na6-O20= 71.61       Cl17-Na8-Na6-O35=355.03       
Cl17-Na8-Na6-O38= 79.19       Cl17-Na8-Na6-O41=193.54       Cl19-Na8-Na6-Na1= 68.27       Cl19-Na8-Na6-Na2=110.88       
Cl19-Na8-Na6-Na3=359.71       Cl19-Na8-Na6-Cl10= 47.18      Cl19-Na8-Na6-Cl15= 21.59      Cl19-Na8-Na6-O20=185.06       
Cl19-Na8-Na6-O35=108.48       Cl19-Na8-Na6-O38=192.64       Cl19-Na8-Na6-O41=306.99       O38-Na8-Na6-Na1=235.63        
O38-Na8-Na6-Na2=278.24        O38-Na8-Na6-Na3=167.07        O38-Na8-Na6-Cl10=214.54       O38-Na8-Na6-Cl15=188.95       
O38-Na8-Na6-O20=352.41        O38-Na8-Na6-O35=275.84        O38-Na8-Na6-O41=114.35        Na4-Na9-Na3-Na1=236.37        
Na4-Na9-Na3-Na6=289.78        Na4-Na9-Na3-Cl10=270.57       Na4-Na9-Na3-Cl11=170.00       Na4-Na9-Na3-Cl12= 39.91       
Na4-Na9-Na3-Cl15=238.29       Na4-Na9-Na3-O41=332.18        Na5-Na9-Na3-Na1=319.20        Na5-Na9-Na3-Na6= 12.61        
Na5-Na9-Na3-Cl10=353.40       Na5-Na9-Na3-Cl11=252.83       Na5-Na9-Na3-Cl12=122.75       Na5-Na9-Na3-Cl15=321.12       
Na5-Na9-Na3-O41= 55.01        Na7-Na9-Na3-Na1= 15.42        Na7-Na9-Na3-Na6= 68.83        Na7-Na9-Na3-Cl10= 49.63       
Na7-Na9-Na3-Cl11=309.05       Na7-Na9-Na3-Cl12=178.97       Na7-Na9-Na3-Cl15= 17.35       Na7-Na9-Na3-O41=111.23        
Cl10-Na9-Na3-Na1=325.79       Cl10-Na9-Na3-Na6= 19.21       Cl10-Na9-Na3-Cl11=259.43      Cl10-Na9-Na3-Cl12=129.34      
Cl10-Na9-Na3-Cl15=327.72      Cl10-Na9-Na3-O41= 61.60       Cl11-Na9-Na3-Na1= 66.37       Cl11-Na9-Na3-Na6=119.78       
Cl11-Na9-Na3-Cl10=100.57      Cl11-Na9-Na3-Cl12=229.91      Cl11-Na9-Na3-Cl15= 68.29      Cl11-Na9-Na3-O41=162.18       
Cl12-Na9-Na3-Na1=196.45       Cl12-Na9-Na3-Na6=249.86       Cl12-Na9-Na3-Cl10=230.66      Cl12-Na9-Na3-Cl11=130.09      
Cl12-Na9-Na3-Cl15=198.38      Cl12-Na9-Na3-O41=292.26       Cl13-Na9-Na3-Na1= 11.97       Cl13-Na9-Na3-Na6= 65.39       
Cl13-Na9-Na3-Cl10= 46.18      Cl13-Na9-Na3-Cl11=305.61      Cl13-Na9-Na3-Cl12=175.52      Cl13-Na9-Na3-Cl15= 13.90      
Cl13-Na9-Na3-O41=107.78       Cl19-Na9-Na3-Na1=266.53       Cl19-Na9-Na3-Na6=319.94       Cl19-Na9-Na3-Cl10=300.73      
Cl19-Na9-Na3-Cl11=200.16      Cl19-Na9-Na3-Cl12= 70.08      Cl19-Na9-Na3-Cl15=268.46      Cl19-Na9-Na3-O41=  2.34       
Na3-Na9-Na4-Na8= 82.93        Na3-Na9-Na4-Cl12=313.53       Na3-Na9-Na4-Cl14= 61.99       Na3-Na9-Na4-Cl19=136.33       
Na5-Na9-Na4-Na8=328.83        Na5-Na9-Na4-Cl12=199.43       Na5-Na9-Na4-Cl14=307.89       Na5-Na9-Na4-Cl19= 22.23       
Na7-Na9-Na4-Na8= 22.03        Na7-Na9-Na4-Cl12=252.63       Na7-Na9-Na4-Cl14=  1.09       Na7-Na9-Na4-Cl19= 75.43       
Cl10-Na9-Na4-Na8= 28.42       Cl10-Na9-Na4-Cl12=259.02      Cl10-Na9-Na4-Cl14=  7.48      Cl10-Na9-Na4-Cl19= 81.82      
Cl11-Na9-Na4-Na8= 92.65       Cl11-Na9-Na4-Cl12=323.25      Cl11-Na9-Na4-Cl14= 71.71      Cl11-Na9-Na4-Cl19=146.05      
Cl12-Na9-Na4-Na8=129.40       Cl12-Na9-Na4-Cl14=108.46      Cl12-Na9-Na4-Cl19=182.80      Cl13-Na9-Na4-Na8=314.50       
Cl13-Na9-Na4-Cl12=185.10      Cl13-Na9-Na4-Cl14=293.56      Cl13-Na9-Na4-Cl19=  7.90      Cl19-Na9-Na4-Na8=306.60       
Cl19-Na9-Na4-Cl12=177.20      Cl19-Na9-Na4-Cl14=285.66      Na3-Na9-Na5-Na2= 14.63        Na3-Na9-Na5-Na7= 65.23        
Na3-Na9-Na5-Na8=318.59        Na3-Na9-Na5-Cl10=  6.13       Na3-Na9-Na5-Cl13=120.12       Na3-Na9-Na5-Cl17=338.19       
Na3-Na9-Na5-Cl19=266.02       Na4-Na9-Na5-Na2= 88.40        Na4-Na9-Na5-Na7=139.00        Na4-Na9-Na5-Na8= 32.36        
Na4-Na9-Na5-Cl10= 79.90       Na4-Na9-Na5-Cl13=193.89       Na4-Na9-Na5-Cl17= 51.96       Na4-Na9-Na5-Cl19=339.79       
Na7-Na9-Na5-Na2=309.40        Na7-Na9-Na5-Na8=253.35        Na7-Na9-Na5-Cl10=300.90       Na7-Na9-Na5-Cl13= 54.89       
Na7-Na9-Na5-Cl17=272.96       Na7-Na9-Na5-Cl19=200.79       Cl10-Na9-Na5-Na2=  8.50       Cl10-Na9-Na5-Na7= 59.10       
Cl10-Na9-Na5-Na8=312.46       Cl10-Na9-Na5-Cl13=113.99      Cl10-Na9-Na5-Cl17=332.06      Cl10-Na9-Na5-Cl19=259.89      
Cl11-Na9-Na5-Na2=317.27       Cl11-Na9-Na5-Na7=  7.87       Cl11-Na9-Na5-Na8=261.23       Cl11-Na9-Na5-Cl10=308.77      
Cl11-Na9-Na5-Cl13= 62.76      Cl11-Na9-Na5-Cl17=280.83      Cl11-Na9-Na5-Cl19=208.66      Cl12-Na9-Na5-Na2= 71.38       
Cl12-Na9-Na5-Na7=121.98       Cl12-Na9-Na5-Na8= 15.34       Cl12-Na9-Na5-Cl10= 62.88      Cl12-Na9-Na5-Cl13=176.87      
Cl12-Na9-Na5-Cl17= 34.94      Cl12-Na9-Na5-Cl19=322.77      Cl13-Na9-Na5-Na2=254.51       Cl13-Na9-Na5-Na7=305.11       
Cl13-Na9-Na5-Na8=198.47       Cl13-Na9-Na5-Cl10=246.01      Cl13-Na9-Na5-Cl17=218.07      Cl13-Na9-Na5-Cl19=145.90      
Cl19-Na9-Na5-Na2=108.61       Cl19-Na9-Na5-Na7=159.21       Cl19-Na9-Na5-Na8= 52.57       Cl19-Na9-Na5-Cl10=100.11      
Cl19-Na9-Na5-Cl13=214.10      Cl19-Na9-Na5-Cl17= 72.17      Na3-Na9-Na7-Na1=340.81        Na3-Na9-Na7-Na2=282.39        
Na3-Na9-Na7-Na5=238.08        Na3-Na9-Na7-Cl10=308.83       Na3-Na9-Na7-Cl11= 49.35       Na3-Na9-Na7-Cl13=183.72       
Na3-Na9-Na7-Cl16=286.78       Na3-Na9-Na7-O44= 25.10        Na4-Na9-Na7-Na1= 40.02        Na4-Na9-Na7-Na2=341.60        
Na4-Na9-Na7-Na5=297.30        Na4-Na9-Na7-Cl10=  8.04       Na4-Na9-Na7-Cl11=108.56       Na4-Na9-Na7-Cl13=242.93       
Na4-Na9-Na7-Cl16=345.99       Na4-Na9-Na7-O44= 84.32        Na5-Na9-Na7-Na1=102.73        Na5-Na9-Na7-Na2= 44.31        
Na5-Na9-Na7-Cl10= 70.75       Na5-Na9-Na7-Cl11=171.27       Na5-Na9-Na7-Cl13=305.64       Na5-Na9-Na7-Cl16= 48.69       
Na5-Na9-Na7-O44=147.02        Cl10-Na9-Na7-Na1= 31.98       Cl10-Na9-Na7-Na2=333.56       Cl10-Na9-Na7-Na5=289.25       
Cl10-Na9-Na7-Cl11=100.52      Cl10-Na9-Na7-Cl13=234.89      Cl10-Na9-Na7-Cl16=337.95      Cl10-Na9-Na7-O44= 76.27       
Cl11-Na9-Na7-Na1=291.46       Cl11-Na9-Na7-Na2=233.04       Cl11-Na9-Na7-Na5=188.73       Cl11-Na9-Na7-Cl10=259.48      
Cl11-Na9-Na7-Cl13=134.37      Cl11-Na9-Na7-Cl16=237.43      Cl11-Na9-Na7-O44=335.75       Cl12-Na9-Na7-Na1=341.85       
Cl12-Na9-Na7-Na2=283.43       Cl12-Na9-Na7-Na5=239.12       Cl12-Na9-Na7-Cl10=309.87      Cl12-Na9-Na7-Cl11= 50.39      
Cl12-Na9-Na7-Cl13=184.76      Cl12-Na9-Na7-Cl16=287.81      Cl12-Na9-Na7-O44= 26.14       Cl13-Na9-Na7-Na1=157.09       
Cl13-Na9-Na7-Na2= 98.67       Cl13-Na9-Na7-Na5= 54.36       Cl13-Na9-Na7-Cl10=125.11      Cl13-Na9-Na7-Cl11=225.63      
Cl13-Na9-Na7-Cl16=103.06      Cl13-Na9-Na7-O44=201.38       Cl19-Na9-Na7-Na1= 85.95       Cl19-Na9-Na7-Na2= 27.53       
Cl19-Na9-Na7-Na5=343.22       Cl19-Na9-Na7-Cl10= 53.97      Cl19-Na9-Na7-Cl11=154.49      Cl19-Na9-Na7-Cl13=288.86      
Cl19-Na9-Na7-Cl16= 31.92      Cl19-Na9-Na7-O44=130.24       Na2-Cl10-Na1-Na3=164.50       Na2-Cl10-Na1-Na6= 91.66       
Na2-Cl10-Na1-Na7=264.51       Na2-Cl10-Na1-Cl15=136.69      Na2-Cl10-Na1-Cl16=317.32      Na2-Cl10-Na1-O35= 52.22       
Na2-Cl10-Na1-O44=232.11       Na3-Cl10-Na1-Na2=195.50       Na3-Cl10-Na1-Na6=287.16       Na3-Cl10-Na1-Na7=100.01       
Na3-Cl10-Na1-Cl15=332.19      Na3-Cl10-Na1-Cl16=152.82      Na3-Cl10-Na1-O35=247.72       Na3-Cl10-Na1-O44= 67.61       
Na5-Cl10-Na1-Na2= 57.18       Na5-Cl10-Na1-Na3=221.68       Na5-Cl10-Na1-Na6=148.84       Na5-Cl10-Na1-Na7=321.69       
Na5-Cl10-Na1-Cl15=193.87      Na5-Cl10-Na1-Cl16= 14.50      Na5-Cl10-Na1-O35=109.40       Na5-Cl10-Na1-O44=289.29       
Na6-Cl10-Na1-Na2=268.34       Na6-Cl10-Na1-Na3= 72.84       Na6-Cl10-Na1-Na7=172.85       Na6-Cl10-Na1-Cl15= 45.03      
Na6-Cl10-Na1-Cl16=225.67      Na6-Cl10-Na1-O35=320.56       Na6-Cl10-Na1-O44=140.45       Na7-Cl10-Na1-Na2= 95.49       
Na7-Cl10-Na1-Na3=259.99       Na7-Cl10-Na1-Na6=187.15       Na7-Cl10-Na1-Cl15=232.18      Na7-Cl10-Na1-Cl16= 52.81      
Na7-Cl10-Na1-O35=147.71       Na7-Cl10-Na1-O44=327.60       Na8-Cl10-Na1-Na2=315.56       Na8-Cl10-Na1-Na3=120.06       
Na8-Cl10-Na1-Na6= 47.22       Na8-Cl10-Na1-Na7=220.07       Na8-Cl10-Na1-Cl15= 92.25      Na8-Cl10-Na1-Cl16=272.89      
Na8-Cl10-Na1-O35=  7.78       Na8-Cl10-Na1-O44=187.67       Na9-Cl10-Na1-Na2=139.36       Na9-Cl10-Na1-Na3=303.86       
Na9-Cl10-Na1-Na6=231.01       Na9-Cl10-Na1-Na7= 43.86       Na9-Cl10-Na1-Cl15=276.05      Na9-Cl10-Na1-Cl16= 96.68      
Na9-Cl10-Na1-O35=191.57       Na9-Cl10-Na1-O44= 11.46       Na1-Cl10-Na2-Na5=138.65       Na1-Cl10-Na2-Na6=288.67       
Na1-Cl10-Na2-Na7= 67.12       Na1-Cl10-Na2-Na8=205.15       Na1-Cl10-Na2-Cl16= 45.81      Na1-Cl10-Na2-Cl17=170.40      
Na1-Cl10-Na2-Cl18=277.40      Na3-Cl10-Na2-Na1= 37.47       Na3-Cl10-Na2-Na5=176.13       Na3-Cl10-Na2-Na6=326.15       
Na3-Cl10-Na2-Na7=104.60       Na3-Cl10-Na2-Na8=242.62       Na3-Cl10-Na2-Cl16= 83.29      Na3-Cl10-Na2-Cl17=207.87      
Na3-Cl10-Na2-Cl18=314.87      Na5-Cl10-Na2-Na1=221.35       Na5-Cl10-Na2-Na6=150.02       Na5-Cl10-Na2-Na7=288.47       
Na5-Cl10-Na2-Na8= 66.49       Na5-Cl10-Na2-Cl16=267.16      Na5-Cl10-Na2-Cl17= 31.74      Na5-Cl10-Na2-Cl18=138.75      
Na6-Cl10-Na2-Na1= 71.33       Na6-Cl10-Na2-Na5=209.98       Na6-Cl10-Na2-Na7=138.45       Na6-Cl10-Na2-Na8=276.47       
Na6-Cl10-Na2-Cl16=117.14      Na6-Cl10-Na2-Cl17=241.72      Na6-Cl10-Na2-Cl18=348.73      Na7-Cl10-Na2-Na1=292.88       
Na7-Cl10-Na2-Na5= 71.53       Na7-Cl10-Na2-Na6=221.55       Na7-Cl10-Na2-Na8=138.02       Na7-Cl10-Na2-Cl16=338.69      
Na7-Cl10-Na2-Cl17=103.27      Na7-Cl10-Na2-Cl18=210.28      Na8-Cl10-Na2-Na1=154.85       Na8-Cl10-Na2-Na5=293.51       
Na8-Cl10-Na2-Na6= 83.53       Na8-Cl10-Na2-Na7=221.98       Na8-Cl10-Na2-Cl16=200.67      Na8-Cl10-Na2-Cl17=325.25      
Na8-Cl10-Na2-Cl18= 72.25      Na9-Cl10-Na2-Na1=235.81       Na9-Cl10-Na2-Na5= 14.46       Na9-Cl10-Na2-Na6=164.48       
Na9-Cl10-Na2-Na7=302.93       Na9-Cl10-Na2-Na8= 80.95       Na9-Cl10-Na2-Cl16=281.62      Na9-Cl10-Na2-Cl17= 46.20      
Na9-Cl10-Na2-Cl18=153.21      Na1-Cl10-Na3-Na6= 72.34       Na1-Cl10-Na3-Na9=229.58       Na1-Cl10-Na3-Cl11=281.20      
Na1-Cl10-Na3-Cl12=190.70      Na1-Cl10-Na3-Cl15= 28.56      Na1-Cl10-Na3-O41=108.34       Na2-Cl10-Na3-Na1=323.54       
Na2-Cl10-Na3-Na6= 35.88       Na2-Cl10-Na3-Na9=193.13       Na2-Cl10-Na3-Cl11=244.74      Na2-Cl10-Na3-Cl12=154.24      
Na2-Cl10-Na3-Cl15=352.10      Na2-Cl10-Na3-O41= 71.88       Na5-Cl10-Na3-Na1=138.64       Na5-Cl10-Na3-Na6=210.99       
Na5-Cl10-Na3-Na9=  8.23       Na5-Cl10-Na3-Cl11= 59.85      Na5-Cl10-Na3-Cl12=329.34      Na5-Cl10-Na3-Cl15=167.20      
Na5-Cl10-Na3-O41=246.99       Na6-Cl10-Na3-Na1=287.66       Na6-Cl10-Na3-Na9=157.24       Na6-Cl10-Na3-Cl11=208.86      
Na6-Cl10-Na3-Cl12=118.36      Na6-Cl10-Na3-Cl15=316.22      Na6-Cl10-Na3-O41= 36.00       Na7-Cl10-Na3-Na1= 66.58       
Na7-Cl10-Na3-Na6=138.92       Na7-Cl10-Na3-Na9=296.16       Na7-Cl10-Na3-Cl11=347.78      Na7-Cl10-Na3-Cl12=257.28      
Na7-Cl10-Na3-Cl15= 95.14      Na7-Cl10-Na3-O41=174.92       Na8-Cl10-Na3-Na1=213.85       Na8-Cl10-Na3-Na6=286.19       
Na8-Cl10-Na3-Na9= 83.43       Na8-Cl10-Na3-Cl11=135.05      Na8-Cl10-Na3-Cl12= 44.54      Na8-Cl10-Na3-Cl15=242.40      
Na8-Cl10-Na3-O41=322.19       Na9-Cl10-Na3-Na1=130.42       Na9-Cl10-Na3-Na6=202.76       Na9-Cl10-Na3-Cl11= 51.62      
Na9-Cl10-Na3-Cl12=321.11      Na9-Cl10-Na3-Cl15=158.98      Na9-Cl10-Na3-O41=238.76       Na1-Cl10-Na5-Na2=302.81       
Na1-Cl10-Na5-Na7= 37.10       Na1-Cl10-Na5-Na8=220.03       Na1-Cl10-Na5-Na9=112.22       Na1-Cl10-Na5-Cl13= 65.70      
Na1-Cl10-Na5-Cl17=270.75      Na1-Cl10-Na5-Cl19=165.86      Na2-Cl10-Na5-Na7= 94.29       Na2-Cl10-Na5-Na8=277.22       
Na2-Cl10-Na5-Na9=169.41       Na2-Cl10-Na5-Cl13=122.90      Na2-Cl10-Na5-Cl17=327.94      Na2-Cl10-Na5-Cl19=223.05      
Na3-Cl10-Na5-Na2=182.20       Na3-Cl10-Na5-Na7=276.49       Na3-Cl10-Na5-Na8= 99.42       Na3-Cl10-Na5-Na9=351.61       
Na3-Cl10-Na5-Cl13=305.10      Na3-Cl10-Na5-Cl17=150.15      Na3-Cl10-Na5-Cl19= 45.25      Na6-Cl10-Na5-Na2= 62.39       
Na6-Cl10-Na5-Na7=156.68       Na6-Cl10-Na5-Na8=339.61       Na6-Cl10-Na5-Na9=231.80       Na6-Cl10-Na5-Cl13=185.28      
Na6-Cl10-Na5-Cl17= 30.33      Na6-Cl10-Na5-Cl19=285.44      Na7-Cl10-Na5-Na2=265.71       Na7-Cl10-Na5-Na8=182.93       
Na7-Cl10-Na5-Na9= 75.12       Na7-Cl10-Na5-Cl13= 28.60      Na7-Cl10-Na5-Cl17=233.65      Na7-Cl10-Na5-Cl19=128.76      
Na8-Cl10-Na5-Na2= 82.78       Na8-Cl10-Na5-Na7=177.07       Na8-Cl10-Na5-Na9=252.19       Na8-Cl10-Na5-Cl13=205.67      
Na8-Cl10-Na5-Cl17= 50.72      Na8-Cl10-Na5-Cl19=305.83      Na9-Cl10-Na5-Na2=190.59       Na9-Cl10-Na5-Na7=284.88       
Na9-Cl10-Na5-Na8=107.81       Na9-Cl10-Na5-Cl13=313.48      Na9-Cl10-Na5-Cl17=158.53      Na9-Cl10-Na5-Cl19= 53.64      
Na1-Cl10-Na6-Na2= 76.15       Na1-Cl10-Na6-Na3=270.98       Na1-Cl10-Na6-Na8=154.00       Na1-Cl10-Na6-Cl15=314.18      
Na1-Cl10-Na6-O20= 74.47       Na1-Cl10-Na6-O35= 31.67       Na1-Cl10-Na6-O38=134.09       Na1-Cl10-Na6-O41=225.91       
Na2-Cl10-Na6-Na1=283.85       Na2-Cl10-Na6-Na3=194.83       Na2-Cl10-Na6-Na8= 77.86       Na2-Cl10-Na6-Cl15=238.03      
Na2-Cl10-Na6-O20=358.33       Na2-Cl10-Na6-O35=315.52       Na2-Cl10-Na6-O38= 57.94       Na2-Cl10-Na6-O41=149.76       
Na3-Cl10-Na6-Na1= 89.02       Na3-Cl10-Na6-Na2=165.17       Na3-Cl10-Na6-Na8=243.02       Na3-Cl10-Na6-Cl15= 43.20      
Na3-Cl10-Na6-O20=163.49       Na3-Cl10-Na6-O35=120.69       Na3-Cl10-Na6-O38=223.11       Na3-Cl10-Na6-O41=314.93       
Na5-Cl10-Na6-Na1=224.47       Na5-Cl10-Na6-Na2=300.62       Na5-Cl10-Na6-Na3=135.45       Na5-Cl10-Na6-Na8= 18.47       
Na5-Cl10-Na6-Cl15=178.65      Na5-Cl10-Na6-O20=298.94       Na5-Cl10-Na6-O35=256.14       Na5-Cl10-Na6-O38=358.56       
Na5-Cl10-Na6-O41= 90.38       Na7-Cl10-Na6-Na1=  9.98       Na7-Cl10-Na6-Na2= 86.12       Na7-Cl10-Na6-Na3=280.96       
Na7-Cl10-Na6-Na8=163.98       Na7-Cl10-Na6-Cl15=324.15      Na7-Cl10-Na6-O20= 84.45       Na7-Cl10-Na6-O35= 41.65       
Na7-Cl10-Na6-O38=144.06       Na7-Cl10-Na6-O41=235.88       Na8-Cl10-Na6-Na1=206.00       Na8-Cl10-Na6-Na2=282.14       
Na8-Cl10-Na6-Na3=116.98       Na8-Cl10-Na6-Cl15=160.17      Na8-Cl10-Na6-O20=280.47       Na8-Cl10-Na6-O35=237.67       
Na8-Cl10-Na6-O38=340.08       Na8-Cl10-Na6-O41= 71.90       Na9-Cl10-Na6-Na1=117.74       Na9-Cl10-Na6-Na2=193.88       
Na9-Cl10-Na6-Na3= 28.72       Na9-Cl10-Na6-Na8=271.74       Na9-Cl10-Na6-Cl15= 71.91      Na9-Cl10-Na6-O20=192.21       
Na9-Cl10-Na6-O35=149.41       Na9-Cl10-Na6-O38=251.82       Na9-Cl10-Na6-O41=343.64       Na1-Cl10-Na7-Na2=285.08       
Na1-Cl10-Na7-Na5=209.80       Na1-Cl10-Na7-Na9=141.50       Na1-Cl10-Na7-Cl11= 91.57      Na1-Cl10-Na7-Cl13=181.64      
Na1-Cl10-Na7-Cl16=305.60      Na1-Cl10-Na7-O44= 24.79       Na2-Cl10-Na7-Na1= 74.92       Na2-Cl10-Na7-Na5=284.72       
Na2-Cl10-Na7-Na9=216.42       Na2-Cl10-Na7-Cl11=166.49      Na2-Cl10-Na7-Cl13=256.56      Na2-Cl10-Na7-Cl16= 20.53      
Na2-Cl10-Na7-O44= 99.71       Na3-Cl10-Na7-Na1=280.07       Na3-Cl10-Na7-Na2=205.15       Na3-Cl10-Na7-Na5=129.87       
Na3-Cl10-Na7-Na9= 61.57       Na3-Cl10-Na7-Cl11= 11.64      Na3-Cl10-Na7-Cl13=101.71      Na3-Cl10-Na7-Cl16=225.67      
Na3-Cl10-Na7-O44=304.86       Na5-Cl10-Na7-Na1=150.20       Na5-Cl10-Na7-Na2= 75.28       Na5-Cl10-Na7-Na9=291.71       
Na5-Cl10-Na7-Cl11=241.78      Na5-Cl10-Na7-Cl13=331.84      Na5-Cl10-Na7-Cl16= 95.81      Na5-Cl10-Na7-O44=175.00       
Na6-Cl10-Na7-Na1=349.80       Na6-Cl10-Na7-Na2=274.87       Na6-Cl10-Na7-Na5=199.59       Na6-Cl10-Na7-Na9=131.30       
Na6-Cl10-Na7-Cl11= 81.37      Na6-Cl10-Na7-Cl13=171.44      Na6-Cl10-Na7-Cl16=295.40      Na6-Cl10-Na7-O44= 14.59       
Na8-Cl10-Na7-Na1=146.37       Na8-Cl10-Na7-Na2= 71.45       Na8-Cl10-Na7-Na5=356.16       Na8-Cl10-Na7-Na9=287.87       
Na8-Cl10-Na7-Cl11=237.94      Na8-Cl10-Na7-Cl13=328.01      Na8-Cl10-Na7-Cl16= 91.97      Na8-Cl10-Na7-O44=171.16       
Na9-Cl10-Na7-Na1=218.50       Na9-Cl10-Na7-Na2=143.58       Na9-Cl10-Na7-Na5= 68.29       Na9-Cl10-Na7-Cl11=310.07      
Na9-Cl10-Na7-Cl13= 40.14      Na9-Cl10-Na7-Cl16=164.10      Na9-Cl10-Na7-O44=243.29       Na1-Cl10-Na8-Na2= 44.06       
Na1-Cl10-Na8-Na4=220.61       Na1-Cl10-Na8-Na5=124.19       Na1-Cl10-Na8-Na6=315.59       Na1-Cl10-Na8-Cl14=260.62      
Na1-Cl10-Na8-Cl17= 77.05      Na1-Cl10-Na8-Cl19=173.77      Na1-Cl10-Na8-O38=335.35       Na2-Cl10-Na8-Na4=176.55       
Na2-Cl10-Na8-Na5= 80.13       Na2-Cl10-Na8-Na6=271.53       Na2-Cl10-Na8-Cl14=216.57      Na2-Cl10-Na8-Cl17= 32.99      
Na2-Cl10-Na8-Cl19=129.71      Na2-Cl10-Na8-O38=291.29       Na3-Cl10-Na8-Na2=155.13       Na3-Cl10-Na8-Na4=331.69       
Na3-Cl10-Na8-Na5=235.26       Na3-Cl10-Na8-Na6= 66.66       Na3-Cl10-Na8-Cl14= 11.70      Na3-Cl10-Na8-Cl17=188.12      
Na3-Cl10-Na8-Cl19=284.85      Na3-Cl10-Na8-O38= 86.43       Na5-Cl10-Na8-Na2=279.87       Na5-Cl10-Na8-Na4= 96.42       
Na5-Cl10-Na8-Na6=191.40       Na5-Cl10-Na8-Cl14=136.44      Na5-Cl10-Na8-Cl17=312.86      Na5-Cl10-Na8-Cl19= 49.58      
Na5-Cl10-Na8-O38=211.16       Na6-Cl10-Na8-Na2= 88.47       Na6-Cl10-Na8-Na4=265.02       Na6-Cl10-Na8-Na5=168.60       
Na6-Cl10-Na8-Cl14=305.04      Na6-Cl10-Na8-Cl17=121.46      Na6-Cl10-Na8-Cl19=218.18      Na6-Cl10-Na8-O38= 19.76       
Na7-Cl10-Na8-Na2=283.91       Na7-Cl10-Na8-Na4=100.46       Na7-Cl10-Na8-Na5=  4.04       Na7-Cl10-Na8-Na6=195.44       
Na7-Cl10-Na8-Cl14=140.48      Na7-Cl10-Na8-Cl17=316.90      Na7-Cl10-Na8-Cl19= 53.62      Na7-Cl10-Na8-O38=215.20       
Na9-Cl10-Na8-Na2=220.87       Na9-Cl10-Na8-Na4= 37.42       Na9-Cl10-Na8-Na5=301.00       Na9-Cl10-Na8-Na6=132.40       
Na9-Cl10-Na8-Cl14= 77.43      Na9-Cl10-Na8-Cl17=253.86      Na9-Cl10-Na8-Cl19=350.58      Na9-Cl10-Na8-O38=152.16       
Na1-Cl10-Na9-Na3= 64.20       Na1-Cl10-Na9-Na4=142.69       Na1-Cl10-Na9-Na5=237.18       Na1-Cl10-Na9-Na7=316.68       
Na1-Cl10-Na9-Cl11= 11.36      Na1-Cl10-Na9-Cl12=100.73      Na1-Cl10-Na9-Cl13=279.40      Na1-Cl10-Na9-Cl19=187.28      
Na2-Cl10-Na9-Na3=171.39       Na2-Cl10-Na9-Na4=249.87       Na2-Cl10-Na9-Na5=344.37       Na2-Cl10-Na9-Na7= 63.87       
Na2-Cl10-Na9-Cl11=118.54      Na2-Cl10-Na9-Cl12=207.91      Na2-Cl10-Na9-Cl13= 26.59      Na2-Cl10-Na9-Cl19=294.47      
Na3-Cl10-Na9-Na4= 78.48       Na3-Cl10-Na9-Na5=172.98       Na3-Cl10-Na9-Na7=252.48       Na3-Cl10-Na9-Cl11=307.16      
Na3-Cl10-Na9-Cl12= 36.52      Na3-Cl10-Na9-Cl13=215.20      Na3-Cl10-Na9-Cl19=123.08      Na5-Cl10-Na9-Na3=187.02       
Na5-Cl10-Na9-Na4=265.50       Na5-Cl10-Na9-Na7= 79.50       Na5-Cl10-Na9-Cl11=134.18      Na5-Cl10-Na9-Cl12=223.54      
Na5-Cl10-Na9-Cl13= 42.22      Na5-Cl10-Na9-Cl19=310.10      Na6-Cl10-Na9-Na3=330.14       Na6-Cl10-Na9-Na4= 48.63       
Na6-Cl10-Na9-Na5=143.12       Na6-Cl10-Na9-Na7=222.62       Na6-Cl10-Na9-Cl11=277.30      Na6-Cl10-Na9-Cl12=  6.67      
Na6-Cl10-Na9-Cl13=185.35      Na6-Cl10-Na9-Cl19= 93.22      Na7-Cl10-Na9-Na3=107.52       Na7-Cl10-Na9-Na4=186.00       
Na7-Cl10-Na9-Na5=280.50       Na7-Cl10-Na9-Cl11= 54.68      Na7-Cl10-Na9-Cl12=144.04      Na7-Cl10-Na9-Cl13=322.72      
Na7-Cl10-Na9-Cl19=230.60      Na8-Cl10-Na9-Na3=246.45       Na8-Cl10-Na9-Na4=324.94       Na8-Cl10-Na9-Na5= 59.43       
Na8-Cl10-Na9-Na7=138.93       Na8-Cl10-Na9-Cl11=193.61      Na8-Cl10-Na9-Cl12=282.98      Na8-Cl10-Na9-Cl13=101.66      
Na8-Cl10-Na9-Cl19=  9.53      

========================================================================
 FINAL SINGLEPOINT CALCULATION ON OPTIMIZED GEOMETRY
========================================================================

 Ncao       : 190
 Nao        : 180
 Nshell     : 84
 Nel        : 144
 T(el)      :   300.0
 intcut     :    25.0
 scfconv/Eh :  0.100E-05
   qconv/e  :  0.100E-03
 intneglect :  0.100E-07
 broydamp   :      0.250
 iter      E             dE          RMSdq      gap      omega  full diag
   1    -87.3895905 -0.873896E+02  0.262E-04    3.22       0.0  T
   2    -87.3895905 -0.107221E-09  0.216E-04    3.22      68.4  T
   3    -87.3895905 -0.221561E-09  0.154E-04    3.22      95.5  T
speedup  1.01
cpu  time for SCC    0.02 s
wall time for SCC    0.02 s

   *** convergence criteria satisfied after 3 iterations ***

          eigenvalues
 #    :          60         61         62         63         64         65         66         67
 occ. :        2.000      2.000      2.000      2.000      2.000      2.000      2.000      2.000
 eps  :        -8.331     -8.314     -8.303     -8.298     -8.274     -8.253     -8.224     -8.215
 #    :          68         69         70         71         72         73         74         75
 occ. :        2.000      2.000      2.000      2.000      2.000      0.000      0.000      0.000
 eps  :        -8.162     -8.132     -8.124     -8.085     -8.034     -4.818     -2.932     -2.073
 #    :          76         77         78         79         80         81         82         83
 occ. :        0.000      0.000      0.000      0.000      0.000      0.000      0.000      0.000
 eps  :        -1.561     -0.412      0.803      1.167      1.327      2.315      3.555      3.732


   #   Z            q   n(s)   n(p)   n(d)      C6AA      α(0)
   1  11 Na     0.790  0.064  0.146  0.000    67.078    26.505
   2  11 Na     0.696  0.093  0.211  0.000    68.230    26.731
   3  11 Na     0.748  0.070  0.182  0.000    67.587    26.605
   4  11 Na     0.685  0.112  0.203  0.000    68.369    26.758
   5  11 Na     0.671  0.103  0.226  0.000    68.538    26.791
   6  11 Na     0.879  0.042  0.079  0.000    66.032    26.297
   7  11 Na     0.712  0.086  0.202  0.000    68.033    26.693
   8  11 Na     0.716  0.065  0.219  0.000    67.984    26.683
   9  11 Na     0.689  0.084  0.227  0.000    68.317    26.748
  10  17 Cl    -0.691  1.963  5.726  0.002   122.991    16.967
  11  17 Cl    -0.751  1.973  5.775  0.004   125.380    17.131
  12  17 Cl    -0.769  1.977  5.791  0.001   126.101    17.180
  13  17 Cl    -0.770  1.976  5.794  0.000   126.138    17.183
  14  17 Cl    -0.800  1.978  5.805  0.017   127.351    17.265
  15  17 Cl    -0.796  1.977  5.819  0.000   127.184    17.254
  16  17 Cl    -0.769  1.981  5.787  0.001   126.092    17.180
  17  17 Cl    -0.770  1.975  5.793  0.001   126.124    17.182
  18  17 Cl    -0.797  1.983  5.762  0.052   126.615    17.209
  19  17 Cl    -0.749  1.972  5.776  0.001   125.275    17.124
  20   8 O     -0.483  1.697  4.786  0.000    22.468     6.402
  21   1 H      0.341  0.659  0.000  0.000     0.600     1.212
  22   6 C      0.068  1.039  2.893  0.000    19.564     6.320
  23   1 H      0.014  0.986  0.000  0.000     2.831     2.631
  24   1 H      0.038  0.962  0.000  0.000     2.475     2.460
  25   6 C     -0.075  1.057  3.017  0.000    21.925     6.667
  26   1 H      0.019  0.981  0.000  0.000     2.752     2.594
  27   1 H      0.038  0.962  0.000  0.000     2.480     2.463
  28   6 C     -0.073  1.054  3.019  0.000    21.903     6.663
  29   1 H      0.074  0.926  0.000  0.000     2.042     2.234
  30   1 H      0.029  0.971  0.000  0.000     2.607     2.525
  31   6 C     -0.113  1.039  3.074  0.000    22.729     6.799
  32   1 H      0.021  0.979  0.000  0.000     2.712     2.575
  33   1 H      0.035  0.965  0.000  0.000     2.515     2.480
  34   1 H      0.045  0.955  0.000  0.000     2.384     2.415
  35   8 O     -0.671  1.730  4.942  0.000    26.864     7.000
  36   1 H      0.358  0.642  0.000  0.000     0.564     1.177
  37   1 H      0.337  0.663  0.000  0.000     0.611     1.224
  38   8 O     -0.657  1.724  4.933  0.000    26.495     6.952
  39   1 H      0.347  0.653  0.000  0.000     0.588     1.200
  40   1 H      0.322  0.678  0.000  0.000     0.647     1.258
  41   8 O     -0.638  1.718  4.919  0.000    26.017     6.889
  42   1 H      0.319  0.681  0.000  0.000     0.666     1.281
  43   1 H      0.352  0.648  0.000  0.000     0.577     1.189
  44   8 O     -0.626  1.719  4.907  0.000    25.726     6.850
  45   1 H      0.347  0.653  0.000  0.000     0.584     1.194
  46   1 H      0.307  0.693  0.000  0.000     0.699     1.313

 Mol. C6AA /au·bohr⁶  :      53939.214788
 Mol. C8AA /au·bohr⁸  :    2852215.020087
 Mol. α(0) /au        :        505.454143

 
 Wiberg/Mayer (AO) data. WBOs > 0.1 written file <wbo>
 largest (>0.05) Wiberg bond orders for each atom
           total WBO             WBO to atom ...
     1  Na  0.410    O   44 0.085    O   35 0.084    Cl  16 0.083    Cl  15 0.071
     2  Na  0.564    Cl  16 0.153    Cl  18 0.149    Cl  17 0.144    Cl  10 0.080
     3  Na  0.486    Cl  15 0.152    Cl  11 0.133    Cl  12 0.101    Cl  10 0.059
     4  Na  0.587    Cl  14 0.191    Cl  12 0.179    Cl  19 0.144
     5  Na  0.619    Cl  17 0.179    Cl  13 0.167    Cl  19 0.137    Cl  10 0.083
     6  Na  0.238    Cl  15 0.127    O   41 0.072    O   20 0.055
     7  Na  0.561    Cl  16 0.154    Cl  13 0.145    Cl  11 0.089    Cl  10 0.074    O   44 0.056
     8  Na  0.535    Cl  17 0.111    Cl  14 0.107    O   38 0.093    Cl  19 0.092    Cl  10 0.079
     9  Na  0.585    Cl  11 0.140    Cl  12 0.135    Cl  13 0.125    Cl  19 0.098    Cl  10 0.067
    10  Cl  0.593    Na   5 0.083    Na   2 0.080    Na   8 0.079    Na   7 0.074    Na   9 0.067    Na   3 0.059
    11  Cl  0.481    Na   9 0.140    Na   3 0.133    Na   7 0.089    H   45 0.050
    12  Cl  0.439    Na   4 0.179    Na   9 0.135    Na   3 0.101
    13  Cl  0.443    Na   5 0.167    Na   7 0.145    Na   9 0.125
    14  Cl  0.382    Na   4 0.191    Na   8 0.107
    15  Cl  0.374    Na   3 0.152    Na   6 0.127    Na   1 0.071
    16  Cl  0.432    Na   7 0.154    Na   2 0.153    Na   1 0.083
    17  Cl  0.443    Na   5 0.179    Na   2 0.144    Na   8 0.111
    18  Cl  0.395    Na   2 0.149    H   39 0.053
    19  Cl  0.486    Na   4 0.144    Na   5 0.137    Na   9 0.098    Na   8 0.092
    20  O   1.992    C   22 1.005    H   21 0.835    Na   6 0.055
    21  H   0.884    O   20 0.835
    22  C   3.955    O   20 1.005    C   25 1.001    H   24 0.977    H   23 0.975
    23  H   0.998    C   22 0.975
    24  H   0.995    C   22 0.977
    25  C   3.992    C   28 1.011    C   22 1.001    H   26 0.977    H   27 0.977
    26  H   0.999    C   25 0.977
    27  H   0.995    C   25 0.977
    28  C   3.986    C   31 1.022    C   25 1.011    H   30 0.978    H   29 0.965
    29  H   0.994    C   28 0.965
    30  H   0.998    C   28 0.978
    31  C   3.992    C   28 1.022    H   32 0.988    H   33 0.986    H   34 0.985
    32  H   0.999    C   31 0.988
    33  H   0.997    C   31 0.986
    34  H   0.997    C   31 0.985
    35  O   1.861    H   37 0.882    H   36 0.824    Na   1 0.084
    36  H   0.871    O   35 0.824
    37  H   0.886    O   35 0.882
    38  O   1.876    H   40 0.891    H   39 0.828    Na   8 0.093
    39  H   0.879    O   38 0.828    Cl  18 0.053
    40  H   0.896    O   38 0.891
    41  O   1.884    H   42 0.897    H   43 0.832    Na   6 0.072
    42  H   0.898    O   41 0.897
    43  H   0.875    O   41 0.832
    44  O   1.900    H   46 0.905    H   45 0.828    Na   1 0.085    Na   7 0.056
    45  H   0.879    O   44 0.828    Cl  11 0.050
    46  H   0.906    O   44 0.905
 MOs/occ written to file <molden.input>
 
molecular dipole:
                 x           y           z       tot (Debye)
 q only:        6.307      -0.977       3.128
   full:        5.692      -1.156       0.585      14.838
molecular quadrupole (traceless):
                xx          xy          yy          xz          yz          zz
 q only:      -19.473      16.099      -9.647     -13.896     -12.617      29.120
  q+dip:      -19.907       8.701      -2.266      -2.433     -14.413      22.172
   full:      -19.626       9.613      -1.162      -4.099     -13.517      20.787

SCC energy    :     -87.3895905
rep           :       0.3727939
ES            :       0.8992003
AES           :      -0.0708938
AXC           :      -0.0103545
disp          :      -0.0674712
XB            :       0.0000000
fix           :       0.0000000
total E       :     -87.0145536
atomizationE  :       8.3004013     5208.58
(atE without considering molecular charge,
 total energy contains solvation terms)
H-L gap (eV)  :          3.2154
optimized geometry written to: xtbopt.xyz

           ------------------------------------------------- 
          |                Numerical Hessian                |
           ------------------------------------------------- 
step length          :   0.00500
SCC accuracy         :   0.25000
Hessian scale factor :   1.00000
frozen atoms in %    :   0.00000    0
RMS gradient         :   0.00005
estimated CPU  time      0.69 min
estimated wall time      0.69 min

writing file <hessian>.
 
 projected vibrational frequencies (cm-1)
eigval :       -0.00    -0.00    -0.00    -0.00    -0.00     0.00
eigval :       12.20    21.60    29.35    34.60    38.42    39.46
eigval :       39.85    46.78    47.79    51.74    55.16    56.29
eigval :       59.96    62.31    63.74    65.49    67.78    71.31
eigval :       74.27    77.96    80.05    83.74    86.71    87.21
eigval :       90.58    93.68    95.22    98.51   101.68   104.78
eigval :      106.30   108.53   112.08   114.95   118.24   121.86
eigval :      122.86   126.57   128.06   132.99   136.07   138.18
eigval :      139.38   142.75   144.57   149.35   152.01   153.96
eigval :      154.39   157.56   161.52   164.87   170.97   175.04
eigval :      177.20   182.98   187.55   188.61   191.29   196.38
eigval :      199.67   206.53   212.77   217.61   219.31   223.45
eigval :      228.35   233.71   248.45   253.10   260.61   265.25
eigval :      288.66   294.96   320.26   336.49   392.81   399.09
eigval :      410.00   432.63   440.58   475.97   498.77   563.19
eigval :      621.29   629.67   686.10   751.29   764.18   862.74
eigval :      896.28   992.27   995.15  1059.64  1110.45  1137.12
eigval :     1149.15  1195.54  1242.45  1277.64  1340.73  1352.66
eigval :     1355.54  1373.02  1410.14  1467.52  1477.92  1484.02
eigval :     1506.46  1513.82  1526.63  1537.61  1547.61  1550.46
eigval :     2898.08  2964.14  2973.02  2981.92  2993.19  3019.51
eigval :     3030.83  3037.96  3042.45  3151.19  3200.94  3207.47
eigval :     3245.38  3256.34  3529.23  3556.49  3594.68  3611.93
 reduced masses (amu)
   1: 29.61   2: 22.41   3: 27.75   4: 23.52   5: 29.48   6: 27.21   7: 13.52   8: 26.53
   9: 19.55  10: 20.39  11: 28.11  12: 23.25  13: 26.05  14: 26.04  15: 27.64  16: 26.69
  17: 28.38  18: 28.16  19: 28.00  20: 23.08  21: 22.53  22: 28.32  23: 23.28  24: 29.52
  25: 28.30  26: 29.11  27: 26.06  28: 23.30  29: 29.90  30: 29.58  31: 25.39  32: 29.46
  33: 28.62  34: 27.48  35: 29.49  36: 26.91  37: 26.62  38: 29.03  39: 25.70  40: 25.59
  41: 23.89  42: 23.29  43: 26.51  44: 19.35  45: 27.84  46: 24.23  47: 25.19  48: 21.83
  49: 26.21  50: 25.82  51: 28.76  52: 24.82  53: 29.30  54: 24.86  55: 26.10  56: 26.10
  57: 22.98  58: 25.85  59: 23.31  60: 21.94  61: 21.09  62: 22.30  63: 22.13  64: 24.53
  65: 25.12  66: 22.98  67: 20.71  68: 22.36  69: 22.96  70: 22.70  71: 21.53  72: 22.85
  73: 22.14  74: 23.01  75: 13.33  76:  8.24  77:  6.42  78:  8.27  79: 18.92  80:  7.30
  81: 19.98  82:  3.74  83:  7.24  84:  3.09  85:  3.18  86:  1.76  87:  2.58  88:  2.30
  89:  8.63  90:  2.08  91:  2.17  92:  1.94  93:  1.73  94:  1.72  95:  3.18  96:  6.97
  97:  5.16  98:  6.38  99:  5.55 100:  6.09 101:  6.17 102:  7.74 103:  9.73 104:  3.45
 105:  3.42 106:  2.12 107:  4.22 108:  4.84 109:  3.78 110:  3.09 111:  3.28 112:  1.93
 113:  1.89 114:  1.86 115:  1.59 116:  1.57 117:  1.95 118:  1.99 119:  1.94 120:  1.93
 121:  1.76 122:  1.88 123:  1.70 124:  1.63 125:  1.70 126:  1.83 127:  1.73 128:  1.60
 129:  1.69 130:  1.89 131:  1.91 132:  1.90 133:  1.88 134:  1.87 135:  1.84 136:  1.82
 137:  1.82 138:  1.83
 IR intensities (amu)
   1:  0.79   2:  0.60   3:  0.52   4:  0.46   5:  0.54   6:  0.80   7:  0.40   8:  0.36
   9:  0.30  10:  0.17  11:  0.34  12:  0.24  13:  0.55  14:  0.15  15:  0.30  16:  0.31
  17:  0.33  18:  0.47  19:  0.25  20:  0.18  21:  0.17  22:  0.25  23:  0.20  24:  0.29
  25:  0.09  26:  0.20  27:  0.18  28:  0.54  29:  0.49  30:  0.55  31:  0.39  32:  0.06
  33:  0.41  34:  0.51  35:  0.42  36:  0.26  37:  0.84  38:  0.24  39:  0.40  40:  0.42
  41:  1.24  42:  0.85  43:  0.61  44:  0.68  45:  0.68  46:  0.63  47:  0.55  48:  0.89
  49:  0.34  50:  0.59  51:  0.36  52:  0.59  53:  0.58  54:  0.23  55:  0.33  56:  0.83
  57:  0.82  58:  1.05  59:  0.62  60:  0.96  61:  0.60  62:  1.00  63:  0.60  64:  0.97
  65:  1.14  66:  1.12  67:  0.83  68:  0.81  69:  2.00  70:  1.32  71:  0.56  72:  0.47
  73:  1.52  74:  0.57  75:  0.89  76:  0.55  77:  0.98  78:  0.32  79:  0.77  80:  0.12
  81:  0.53  82:  0.38  83:  0.13  84:  0.47  85:  0.68  86:  0.48  87:  0.74  88:  0.75
  89:  0.15  90:  0.72  91:  0.98  92:  0.65  93:  0.52  94:  0.45  95:  0.20  96:  0.16
  97:  0.27  98:  0.33  99:  0.18 100:  0.61 101:  0.37 102:  0.42 103:  0.96 104:  0.21
 105:  0.08 106:  0.04 107:  0.15 108:  0.02 109:  0.11 110:  0.58 111:  0.08 112:  0.04
 113:  0.07 114:  0.06 115:  0.08 116:  0.05 117:  0.42 118:  0.51 119:  0.70 120:  0.27
 121:  0.33 122:  0.20 123:  0.18 124:  0.27 125:  0.30 126:  0.18 127:  0.23 128:  0.26
 129:  0.25 130:  0.82 131:  0.58 132:  0.84 133:  0.69 134:  1.29 135:  0.27 136:  0.31
 137:  0.29 138:  0.34
 Raman intensities (amu)
   1:  0.00   2:  0.00   3:  0.00   4:  0.00   5:  0.00   6:  0.00   7:  0.00   8:  0.00
   9:  0.00  10:  0.00  11:  0.00  12:  0.00  13:  0.00  14:  0.00  15:  0.00  16:  0.00
  17:  0.00  18:  0.00  19:  0.00  20:  0.00  21:  0.00  22:  0.00  23:  0.00  24:  0.00
  25:  0.00  26:  0.00  27:  0.00  28:  0.00  29:  0.00  30:  0.00  31:  0.00  32:  0.00
  33:  0.00  34:  0.00  35:  0.00  36:  0.00  37:  0.00  38:  0.00  39:  0.00  40:  0.00
  41:  0.00  42:  0.00  43:  0.00  44:  0.00  45:  0.00  46:  0.00  47:  0.00  48:  0.00
  49:  0.00  50:  0.00  51:  0.00  52:  0.00  53:  0.00  54:  0.00  55:  0.00  56:  0.00
  57:  0.00  58:  0.00  59:  0.00  60:  0.00  61:  0.00  62:  0.00  63:  0.00  64:  0.00
  65:  0.00  66:  0.00  67:  0.00  68:  0.00  69:  0.00  70:  0.00  71:  0.00  72:  0.00
  73:  0.00  74:  0.00  75:  0.00  76:  0.00  77:  0.00  78:  0.00  79:  0.00  80:  0.00
  81:  0.00  82:  0.00  83:  0.00  84:  0.00  85:  0.00  86:  0.00  87:  0.00  88:  0.00
  89:  0.00  90:  0.00  91:  0.00  92:  0.00  93:  0.00  94:  0.00  95:  0.00  96:  0.00
  97:  0.00  98:  0.00  99:  0.00 100:  0.00 101:  0.00 102:  0.00 103:  0.00 104:  0.00
 105:  0.00 106:  0.00 107:  0.00 108:  0.00 109:  0.00 110:  0.00 111:  0.00 112:  0.00
 113:  0.00 114:  0.00 115:  0.00 116:  0.00 117:  0.00 118:  0.00 119:  0.00 120:  0.00
 121:  0.00 122:  0.00 123:  0.00 124:  0.00 125:  0.00 126:  0.00 127:  0.00 128:  0.00
 129:  0.00 130:  0.00 131:  0.00 132:  0.00 133:  0.00 134:  0.00 135:  0.00 136:  0.00
 137:  0.00 138:  0.00
 output can be read by thermo (or use thermo option).
 writing <g98.out> molden fake output.
 recommended (thermochemical) frequency scaling factor: 1.0
                    ==================
                    thermo calculation
                    ==================
Nvib :  132 Nimag : 0  symmetry :   C1  rot number :  1  scale factor : 1.00 sthr :  50.
omega= 12.20     Gvib=    -2.271     Grot=    -1.474     Gused=    -1.477
omega= 21.60     Gvib=    -1.933     Grot=    -1.305     Gused=    -1.326
omega= 29.35     Gvib=    -1.751     Grot=    -1.214     Gused=    -1.271
omega= 34.60     Gvib=    -1.654     Grot=    -1.166     Gused=    -1.257
omega= 38.42     Gvib=    -1.592     Grot=    -1.135     Gused=    -1.253
omega= 39.46     Gvib=    -1.576     Grot=    -1.127     Gused=    -1.252
omega= 39.85     Gvib=    -1.570     Grot=    -1.124     Gused=    -1.252
omega= 46.78     Gvib=    -1.476     Grot=    -1.076     Gused=    -1.250
omega= 47.79     Gvib=    -1.463     Grot=    -1.070     Gused=    -1.249
omega= 51.74     Gvib=    -1.416     Grot=    -1.046     Gused=    -1.244
omega= 55.16     Gvib=    -1.378     Grot=    -1.027     Gused=    -1.237
omega= 56.29     Gvib=    -1.367     Grot=    -1.021     Gused=    -1.234
omega= 59.96     Gvib=    -1.329     Grot=    -1.003     Gused=    -1.223
omega= 62.31     Gvib=    -1.307     Grot=    -0.991     Gused=    -1.214
omega= 63.74     Gvib=    -1.293     Grot=    -0.985     Gused=    -1.209
omega= 65.49     Gvib=    -1.277     Grot=    -0.977     Gused=    -1.201
omega= 67.78     Gvib=    -1.257     Grot=    -0.966     Gused=    -1.191
omega= 71.31     Gvib=    -1.227     Grot=    -0.951     Gused=    -1.174
omega= 74.27     Gvib=    -1.204     Grot=    -0.939     Gused=    -1.159
omega= 77.96     Gvib=    -1.175     Grot=    -0.925     Gused=    -1.139
omega= 80.05     Gvib=    -1.160     Grot=    -0.917     Gused=    -1.128
omega= 83.74     Gvib=    -1.133     Grot=    -0.904     Gused=    -1.107
omega= 86.71     Gvib=    -1.113     Grot=    -0.893     Gused=    -1.091
omega= 87.21     Gvib=    -1.110     Grot=    -0.892     Gused=    -1.088
omega= 90.58     Gvib=    -1.088     Grot=    -0.881     Gused=    -1.070
omega= 93.68     Gvib=    -1.068     Grot=    -0.871     Gused=    -1.053
omega= 95.22     Gvib=    -1.058     Grot=    -0.866     Gused=    -1.045
omega= 98.51     Gvib=    -1.039     Grot=    -0.856     Gused=    -1.027
omega=101.68     Gvib=    -1.020     Grot=    -0.846     Gused=    -1.011
omega=104.78     Gvib=    -1.003     Grot=    -0.837     Gused=    -0.995
omega=106.30     Gvib=    -0.994     Grot=    -0.833     Gused=    -0.987
omega=108.53     Gvib=    -0.982     Grot=    -0.827     Gused=    -0.976
omega=112.08     Gvib=    -0.964     Grot=    -0.817     Gused=    -0.958
omega=114.95     Gvib=    -0.949     Grot=    -0.810     Gused=    -0.944
omega=118.24     Gvib=    -0.933     Grot=    -0.802     Gused=    -0.929
omega=121.86     Gvib=    -0.916     Grot=    -0.793     Gused=    -0.912
omega=122.86     Gvib=    -0.911     Grot=    -0.790     Gused=    -0.908
omega=126.57     Gvib=    -0.894     Grot=    -0.781     Gused=    -0.891
omega=128.06     Gvib=    -0.887     Grot=    -0.778     Gused=    -0.885
omega=132.99     Gvib=    -0.865     Grot=    -0.767     Gused=    -0.863
omega=136.07     Gvib=    -0.852     Grot=    -0.760     Gused=    -0.851
omega=138.18     Gvib=    -0.843     Grot=    -0.755     Gused=    -0.842
omega=139.38     Gvib=    -0.839     Grot=    -0.753     Gused=    -0.837
omega=142.75     Gvib=    -0.825     Grot=    -0.746     Gused=    -0.824
omega=144.57     Gvib=    -0.818     Grot=    -0.742     Gused=    -0.817
omega=149.35     Gvib=    -0.799     Grot=    -0.732     Gused=    -0.798
omega=152.01     Gvib=    -0.789     Grot=    -0.727     Gused=    -0.788
omega=153.96     Gvib=    -0.782     Grot=    -0.723     Gused=    -0.781
omega=154.39     Gvib=    -0.780     Grot=    -0.723     Gused=    -0.780
omega=157.56     Gvib=    -0.769     Grot=    -0.717     Gused=    -0.768
omega=161.52     Gvib=    -0.755     Grot=    -0.709     Gused=    -0.755
omega=164.87     Gvib=    -0.743     Grot=    -0.703     Gused=    -0.743
omega=170.97     Gvib=    -0.723     Grot=    -0.692     Gused=    -0.723
omega=175.04     Gvib=    -0.710     Grot=    -0.685     Gused=    -0.710
omega=177.20     Gvib=    -0.703     Grot=    -0.682     Gused=    -0.703
omega=182.98     Gvib=    -0.685     Grot=    -0.672     Gused=    -0.685
omega=187.55     Gvib=    -0.671     Grot=    -0.665     Gused=    -0.671
omega=188.61     Gvib=    -0.668     Grot=    -0.663     Gused=    -0.668
omega=191.29     Gvib=    -0.661     Grot=    -0.659     Gused=    -0.661
omega=196.38     Gvib=    -0.646     Grot=    -0.651     Gused=    -0.646
omega=199.67     Gvib=    -0.637     Grot=    -0.646     Gused=    -0.637
omega=206.53     Gvib=    -0.618     Grot=    -0.636     Gused=    -0.618
omega=212.77     Gvib=    -0.602     Grot=    -0.628     Gused=    -0.602
omega=217.61     Gvib=    -0.590     Grot=    -0.621     Gused=    -0.590
omega=219.31     Gvib=    -0.586     Grot=    -0.619     Gused=    -0.586
omega=223.45     Gvib=    -0.576     Grot=    -0.613     Gused=    -0.576
omega=228.35     Gvib=    -0.564     Grot=    -0.607     Gused=    -0.564
omega=233.71     Gvib=    -0.552     Grot=    -0.600     Gused=    -0.552
omega=248.45     Gvib=    -0.519     Grot=    -0.582     Gused=    -0.519
omega=253.10     Gvib=    -0.510     Grot=    -0.576     Gused=    -0.510
omega=260.61     Gvib=    -0.494     Grot=    -0.567     Gused=    -0.494
omega=265.25     Gvib=    -0.485     Grot=    -0.562     Gused=    -0.485
omega=288.66     Gvib=    -0.442     Grot=    -0.537     Gused=    -0.442
omega=294.96     Gvib=    -0.431     Grot=    -0.531     Gused=    -0.431
 
   temp. (K)  partition function   enthalpy   heat capacity  entropy
                                   cal/mol     cal/K/mol   cal/K/mol   J/K/mol
 298.15  VIB  0.277E+31            34219.474    164.071    237.521
         ROT  0.410E+08              888.752      2.981     37.815
         INT  0.113E+39            35108.226    167.052    275.336
         TR   0.182E+29             1481.254      4.968     45.530
         TOT                       36589.4798   172.0197   320.8659  1342.4980
                     Eh         kcal/mol          kJ/mol 
ZPVE            0.244054         153.146         640.762    
H(0)-H(T)+PV    0.583090E-01     36.5895         153.090    
H(T)            0.302363         189.736         793.851    
T*S             0.152454         95.6662         400.266    
G(T)            0.149909         94.0696         393.586    
    -86.86464413  <=== TOTAL FREE ENERGY in Eh incl. el.,ZPVE,RRHO,solv. parts
 
 normal mode %tage of torsion character
   1:  0.00   2:  0.00   3:  0.00   4:  0.00   5:  0.00   6:  0.00   7:  0.30   8:  0.13
   9:  0.36  10:  0.29  11:  0.36  12:  0.32  13:  0.31  14:  0.25  15:  0.22  16:  0.31
  17:  0.43  18:  0.35  19:  0.22  20:  0.57  21:  0.54  22:  0.30  23:  0.47  24:  0.36
  25:  0.35  26:  0.29  27:  0.51  28:  0.15  29:  0.22  30:  0.55  31:  0.30  32:  0.29
  33:  0.30  34:  0.30  35:  0.42  36:  0.22  37:  0.48  38:  0.41  39:  0.39  40:  0.40
  41:  0.40  42:  0.53  43:  0.20  44:  0.48  45:  0.23  46:  0.38  47:  0.30  48:  0.58
  49:  0.30  50:  0.33  51:  0.40  52:  0.40  53:  0.21  54:  0.57  55:  0.28  56:  0.17
  57:  0.38  58:  0.26  59:  0.23  60:  0.31  61:  0.27  62:  0.29  63:  0.08  64:  0.12
  65:  0.16  66:  0.20  67:  0.11  68:  0.16  69:  0.30  70:  0.14  71:  0.21  72:  0.10
  73:  0.14  74:  0.08  75:  0.40  76:  0.64  77:  0.26  78:  0.71  79:  0.24  80:  0.66
  81:  0.18  82:  0.80  83:  0.50  84:  0.24  85:  0.19  86:  0.13  87:  0.31  88:  0.03
  89:  0.39  90:  0.67  91:  0.65  92:  0.45  93:  0.89  94:  0.49  95:  0.54  96:  0.42
  97:  0.32  98:  0.23  99:  0.34 100:  0.14 101:  0.24 102:  0.17 103:  0.14 104:  0.18
 105:  0.32 106:  0.12 107:  0.12 108:  0.10 109:  0.06 110:  0.23 111:  0.00 112:  0.68
 113:  0.64 114:  0.66 115:  0.89 116:  0.89 117:  0.49 118:  0.30 119:  0.02 120:  0.12
 121:  0.10 122:  0.17 123:  0.14 124:  0.03 125:  0.14 126:  0.07 127:  0.03 128:  0.05
 129:  0.02 130:  0.02 131:  0.05 132:  0.01 133:  0.01 134:  0.03 135:  0.00 136:  0.00
 137:  0.00 138:  0.00
 recommended # of modes for mode following          84
 
 Pipek-Mezey localization of normal modes
 number of localized modes           83
 frequency thrshold           500.000000000000     
 number of groups                    35
 atom-group assingment :   
  1  2  3  4  5  6  7  8  9 10 11 12 13 14 15 16 17 18 19 20 21 22 22 22 23 23 23 24 24 24
 25 25 25 25 26 27 28 29 30 31 32 32 33 34 35 34
 pop matrix done.
 initialization of trafo matrix to unity
iteration     50  convergence  0.84507034D-02
iteration    100  convergence  0.46819632D-03
iteration    150  convergence  0.22440019D-04

 converged in    189 iterations, threshold :   0.99854363D-06
eig.   :       -0.00    -0.00    -0.00    -0.00    -0.00     0.00
eig.   :       85.76    89.32    89.91    90.10    93.42    95.67
eig.   :       98.10    99.08    99.61   100.46   101.02   101.29
eig.   :      101.47   101.73   101.84   103.47   104.63   105.27
eig.   :      108.23   108.64   108.78   109.30   109.52   110.65
eig.   :      112.78   113.54   115.07   115.35   115.55   116.68
eig.   :      117.23   119.69   120.54   123.46   124.82   125.26
eig.   :      127.17   128.89   130.71   131.27   132.01   137.58
eig.   :      138.04   139.12   144.01   147.52   151.78   152.74
eig.   :      154.20   157.21   157.87   158.54   159.92   162.87
eig.   :      163.20   164.50   168.29   168.58   169.67   169.87
eig.   :      171.97   172.08   176.79   176.98   180.94   188.29
eig.   :      188.94   215.77   222.46   227.20   229.32   230.95
eig.   :      231.31   232.45   241.04   250.51   324.65   333.14
eig.   :      380.09   382.27   399.16   418.37   436.01   563.19
eig.   :      621.29   629.67   686.10   751.29   764.18   862.74
eig.   :      896.28   992.27   995.15  1059.64  1110.45  1137.12
eig.   :     1149.15  1195.54  1242.45  1277.64  1340.73  1352.66
eig.   :     1355.54  1373.02  1410.14  1467.52  1477.92  1484.02
eig.   :     1506.46  1513.82  1526.63  1537.61  1547.61  1550.46
eig.   :     2898.08  2964.14  2973.02  2981.92  2993.19  3019.51
eig.   :     3030.83  3037.96  3042.45  3151.19  3200.94  3207.47
eig.   :     3245.38  3256.34  3529.23  3556.49  3594.68  3611.93
written to xtb_localmodes and g98l.out
 
 normal mode %tage of torsion character
   1:  0.00   2:  0.00   3:  0.00   4:  0.00   5:  0.00   6:  0.00   7:  0.78   8:  0.32
   9:  0.54  10:  0.23  11:  0.33  12:  0.04  13:  0.14  14:  0.14  15:  0.27  16:  0.43
  17:  0.09  18:  0.26  19:  0.19  20:  0.34  21:  0.07  22:  0.09  23:  0.04  24:  0.08
  25:  0.59  26:  0.07  27:  0.14  28:  0.07  29:  0.03  30:  0.35  31:  0.15  32:  0.26
  33:  0.28  34:  0.02  35:  0.05  36:  0.04  37:  0.04  38:  0.05  39:  0.06  40:  0.06
  41:  0.03  42:  0.42  43:  0.17  44:  0.07  45:  0.29  46:  0.41  47:  0.44  48:  0.32
  49:  0.97  50:  0.57  51:  0.01  52:  0.16  53:  0.02  54:  0.05  55:  0.23  56:  0.10
  57:  0.06  58:  0.23  59:  0.57  60:  0.49  61:  0.15  62:  0.04  63:  0.01  64:  0.01
  65:  0.00  66:  0.10  67:  0.01  68:  0.29  69:  0.26  70:  0.24  71:  0.04  72:  0.13
  73:  0.01  74:  0.36  75:  0.42  76:  0.81  77:  0.88  78:  0.97  79:  0.51  80:  0.57
  81:  0.16  82:  0.00  83:  0.97  84:  0.19  85:  0.13  86:  0.51  87:  0.61  88:  0.11
  89:  0.00  90:  0.67  91:  0.65  92:  0.45  93:  0.89  94:  0.49  95:  0.54  96:  0.42
  97:  0.32  98:  0.23  99:  0.34 100:  0.14 101:  0.24 102:  0.17 103:  0.14 104:  0.18
 105:  0.32 106:  0.12 107:  0.12 108:  0.10 109:  0.06 110:  0.23 111:  0.00 112:  0.68
 113:  0.64 114:  0.66 115:  0.89 116:  0.89 117:  0.49 118:  0.30 119:  0.02 120:  0.12
 121:  0.10 122:  0.17 123:  0.14 124:  0.03 125:  0.14 126:  0.07 127:  0.03 128:  0.05
 129:  0.02 130:  0.02 131:  0.05 132:  0.01 133:  0.01 134:  0.03 135:  0.00 136:  0.00
 137:  0.00 138:  0.00
 recommended # of modes for mode following          85

------------------------------------------------------------------------
 * finished run on 2020/06/02 at 13:50:39.579     
------------------------------------------------------------------------
 total:
 * wall-time:     0 d,  0 h,  0 min, 47.990 sec
 *  cpu-time:     0 d,  0 h,  0 min, 47.866 sec
 * ratio c/w:     0.997 speedup
 SCF:
 * wall-time:     0 d,  0 h,  0 min,  1.055 sec
 *  cpu-time:     0 d,  0 h,  0 min,  1.045 sec
 * ratio c/w:     0.991 speedup
 ANC optimizer:
 * wall-time:     0 d,  0 h,  0 min,  1.341 sec
 *  cpu-time:     0 d,  0 h,  0 min,  1.323 sec
 * ratio c/w:     0.986 speedup
 numerical hessian:
 * wall-time:     0 d,  0 h,  0 min, 45.562 sec
 *  cpu-time:     0 d,  0 h,  0 min, 45.472 sec
 * ratio c/w:     0.998 speedup

normal termination of xtb
