# Supplementary material for: Heterogeneous Nucleation of Butanol on NaCl: A Computational Study of Temperature, Humidity, Seed Charge, and Seed Size Effects
Source: J Phys Chem A. 2021 Mar 31;125(14):3025–36. doi: 10.1021/acs.jpca.0c10972 (PMC8054243; doi:10.1021/acs.jpca.0c10972)
Supplement: Supplementary file 2 — jp0c10972_si_002.zip [file jp0c10972_si_002.zip › ALL CLUSTERS/low_level_calc/negative seed/1Seed1BuOH4W.xyz]

    46
        -87.01455355  Gyration_radius:  3.84004602606
 Na         -2.13485552772094   -0.79948588946169    2.42702556397134
Na         -2.60142536525428   -2.55929493094451   -0.64658909412436
Na         -1.21946404857657    2.62126340166590    1.36493321465535
Na         -1.06033895200719    3.57803087371172   -2.68045133531675
Na         -4.58984926234989    0.31253127512805   -2.21652979727641
Na          0.33885134923268   -0.11662060853574    0.52735714755120
Na         -4.75831265280304    0.36988790516706    1.29999345820160
Na         -1.46377721457019    0.26958404926247   -2.54768840748696
Na         -3.82087835111258    3.01005297048366   -0.48574853781141
Cl         -2.29858246295026    0.41391783203094   -0.02479697700364
Cl         -3.70339656230655    2.76736399995422    2.08980522595419
Cl         -1.54811690496433    4.38992934899783   -0.43934223627920
Cl         -5.97526766056560    1.47388749070566   -0.56344133799027
Cl          0.67109513174071    1.94673787640683   -3.26082544277831
Cl         -0.20119508053711    0.84061488080593    2.80160773910644
Cl         -4.10593668612882   -2.10670145451009    1.31731873490750
Cl         -3.17682231996855   -1.62157090478429   -2.87778558552484
Cl         -0.13500627773478   -3.74760843388602   -0.78418947563186
Cl         -3.15503584707142    2.28874760408121   -2.99306640950477
O           1.75073936980493   -1.68480946797427    0.62573942666381
H           1.35284959097413   -2.41990684836861    0.11452305974698
C           3.14109578938517   -1.88265839306298    0.65582479569999
H           3.37553541186564   -2.92842820657919    0.89283210744819
H           3.53089383919057   -1.25976554485896    1.46193803267205
C           3.81639433555804   -1.50688346510797   -0.66201269913729
H           4.88191824449648   -1.73017577587670   -0.57946379495797
H           3.40217745340425   -2.13694397218071   -1.45272251894489
C           3.62702338993022   -0.03960889416730   -1.04213694596648
H           2.56669742857234    0.17351416843200   -1.14516499862274
H           4.09245133705848    0.12849397932107   -2.01506790385329
C           4.22104624437681    0.93144787931318   -0.03032607656711
H           5.26489411779868    0.69491044579974    0.16598108955982
H           4.17032400261960    1.94613891004517   -0.41806965635056
H           3.67696945648039    0.89401502548173    0.90931059686029
O          -0.66609198522663   -2.07463504564875    1.74653788848850
H          -0.51795393003160   -2.75121699000474    1.05336114767778
H           0.13109252267431   -2.13494036114104    2.28504625501313
O           0.20140600074970   -0.82742770700618   -1.56849124731517
H           0.14850222143212   -1.80645763413879   -1.49353217753385
H           0.84958116528032   -0.66601821172119   -2.26460301664851
O           0.74973780632831    1.83251417800476   -0.11369363859738
H           1.43587478457070    2.45718633587011    0.14128350792208
H           0.74266425316847    1.88663404316623   -1.09199351641393
O          -3.55571395819745    0.21553570582551    3.61529752342670
H          -3.45097357385109    1.17407173880435    3.43527110736324
H          -4.00082064248753    0.18414678099257    4.46674520508086
