# Supplementary material for: Heterogeneous Nucleation of Butanol on NaCl: A Computational Study of Temperature, Humidity, Seed Charge, and Seed Size Effects
Source: J Phys Chem A. 2021 Mar 31;125(14):3025–36. doi: 10.1021/acs.jpca.0c10972 (PMC8054243; doi:10.1021/acs.jpca.0c10972)
Supplement: Supplementary file 2 — jp0c10972_si_002.zip [file jp0c10972_si_002.zip › ALL CLUSTERS/low_level_calc/negative seed/1Seed1BuOH5W.log]

      -----------------------------------------------------------      
     |                   =====================                   |     
     |                           x T B                           |     
     |                   =====================                   |     
     |                         S. Grimme                         |     
     |          Mulliken Center for Theoretical Chemistry        |     
     |                    University of Bonn                     |     
     |                 Version 6.0.1 (SAW181210)                 |     
      -----------------------------------------------------------      

   This program is distributed in the hope that it will be useful,
   but WITHOUT ANY WARRANTY; without even the implied warranty of
   MERCHANTABILITY or FITNESS FOR A PARTICULAR PURPOSE.
   
   FOR NON-COMMERCIAL, ACADEMIA USE ONLY.
   
   Cite this work as:
   S. Grimme, C. Bannwarth, P. Shushkov, J. Comput. Theory Chem., 2017,
   13, 1989-2009.
   C. Bannwarth, S. Ehlert and S. Grimme., ChemRxiv, 2018, preprint.
   http://doi.org/10.26434/chemrxiv.7246238.v1
   
   for sTDA-xTB:
   S. Grimme and C. Bannwarth, J. Chem. Phys., 2016, 145, 054103.
   
   in the mass-spec context:
   V. Asgeirsson, C. Bauer and S. Grimme, Chem. Sci., 2017, 8, 4879.
   
   if GBSA is used:
   P. Shushkov, F. März and S. Grimme, unpublished.
   
   for ANC optimizer:
   S. Grimme, unpublished.
   Rational Function algorithm used in ANCopt:
   F. Eckert, P. Pulay, H.-J. Werner, J. Comput. Chem., 1997, 18, 1473.
   
   with help from (in alphabetical order)
   C. Bannwarth, F. Bohle, G. Brandenburg, E. Caldeweyher, M. Checinski,
   S. Dohm, S. Ehlert, S. Ehrlich, F. März, H. Neugebauer, J. Pisarek,
   P. Pracht, P. Shushkov, and S. Spicher.
   
 * started run on 2020/06/02 at 13:49:51.849     
========================================================================
 # omp threads = 1
========================================================================
number of atoms            : 49
number of electrons        : 152
charge                     : -1
spin                       : .0
first test random number   : .5415

########################################################################
# WARNING! Please study the warnings concerning your input carefully
#  - the use of '-ohess' is discouraged, please use '--ohess' next time
########################################################################

           ------------------------------------------------- 
          |                 G F N 2 - x T B                 |
          | Geometry, Frequencies, Noncovalent interactions |
          |            JCTC 2018 parametrisation            |
           ------------------------------------------------- 
      method parameters     
 k(s)        :  1.8500
 k(p)        :  2.2300
 k(d)        :  2.2300
 k(f)        :  2.0000
 kEN (H0ij)  : -2.0000
 D4 a1       :  0.5200
 D4 a2       :  5.0000
 D4 s6       :  1.0000
 D4 s8       :  2.7000
 D4 s9       :  5.0000
 alphaj      :  2.0000


            Z     q(EN)     CN     RAES       Cart. coordinates
     1  Na  1.0    0.33    7.50    5.00     2.44503     7.51511     2.23142
     2  Na  1.0    0.30    9.08    5.00     4.23387     0.39285     1.82757
     3  Na  1.0    0.42    9.10    5.00    -0.25572    -2.29185    -1.50459
     4  Na  1.0    0.40    5.59    5.00     0.16875     5.94076     8.36115
     5  Na  1.0    0.33    6.77    5.00     2.31657    -0.84529     7.34765
     6  Na  1.0    0.39    7.79    5.00    -3.15846    -0.53806     4.36738
     7  Na  1.0    0.41    8.68    5.00    -2.42157     3.44732     0.50844
     8  Na  1.0    0.48    4.45    5.00     5.58485     5.19522    -3.65172
     9  Na  1.0    0.30    6.20    5.00     6.42336     4.38795     5.66263
    10  Cl  7.0   -0.25    2.05    3.38     2.50344     8.59023    -2.62043
    11  Cl  7.0   -0.02    6.03    5.00     0.89600     3.00410     4.19852
    12  Cl  7.0   -0.17    3.66    4.99     6.67649     4.50131     0.81748
    13  Cl  7.0   -0.23    2.85    4.83     4.06968     8.26350     6.77843
    14  Cl  7.0   -0.15    2.94    4.88    -4.41190    -0.74558    -0.22373
    15  Cl  7.0   -0.26    2.08    3.45     0.59855     1.90781    11.06331
    16  Cl  7.0   -0.31    1.56    2.68    -3.60113     8.11975     6.63886
    17  Cl  7.0   -0.23    2.87    4.84     6.77460    -0.28194     5.96853
    18  Cl  7.0   -0.12    3.81    5.00     0.78768    -3.17205     3.11931
    19  Cl  7.0   -0.30    1.47    2.63     4.76972     1.58163    -6.49143
    20  O   6.0   -0.28    3.05    2.93     0.53258    -2.18811    -5.33597
    21  H   1.0    0.06    1.31    1.50     1.67119    -0.99554    -6.16529
    22  C   4.0   -0.03    4.53    4.58     1.08061    -4.59640    -6.32479
    23  H   1.0   -0.01    1.02    1.43     3.12390    -4.80857    -6.61096
    24  H   1.0   -0.01    1.01    1.43     0.15429    -4.83682    -8.16687
    25  C   4.0   -0.08    4.71    4.77     0.15886    -6.63098    -4.51218
    26  H   1.0   -0.02    1.03    1.43     0.78485    -8.46909    -5.20681
    27  H   1.0   -0.03    1.50    1.60     1.03877    -6.32001    -2.67378
    28  C   4.0   -0.09    4.49    4.52    -2.71005    -6.64034    -4.21211
    29  H   1.0   -0.01    1.35    1.52    -3.38622    -4.70614    -4.04117
    30  H   1.0   -0.03    1.06    1.44    -3.20243    -7.64467    -2.48247
    31  C   4.0   -0.14    4.01    3.64    -4.04976    -7.89534    -6.42904
    32  H   1.0   -0.02    1.00    1.43    -3.43628    -9.84842    -6.64340
    33  H   1.0   -0.02    1.00    1.43    -6.08131    -7.88216    -6.12743
    34  H   1.0   -0.01    1.00    1.43    -3.66111    -6.89665    -8.18128
    35  O   6.0   -0.40    3.21    3.42    -3.18786    -1.37436     8.18151
    36  H   1.0    0.01    1.51    1.61    -2.39864    -0.07682     9.23724
    37  H   1.0    0.02    1.09    1.44    -3.57124    -2.69470     9.36777
    38  O   6.0   -0.32    3.72    4.64     4.23965    -1.52320    -1.65265
    39  H   1.0    0.00    1.25    1.48     5.44380    -2.88156    -1.74110
    40  H   1.0    0.03    1.48    1.59     4.52903    -0.57064    -3.22358
    41  O   6.0   -0.33    3.75    4.68    -5.05036     3.17790     4.05415
    42  H   1.0    0.01    1.20    1.46    -6.82429     3.39031     3.71202
    43  H   1.0    0.02    1.45    1.57    -4.61818     4.71150     5.02548
    44  O   6.0   -0.36    3.85    4.78     0.52872     2.74303    -2.18983
    45  H   1.0   -0.00    1.72    1.86     0.76726     4.54695    -2.47678
    46  H   1.0    0.04    1.44    1.56     1.33050     2.02881    -3.67758
    47  O   6.0   -0.34    3.54    4.34    -2.33575     7.28876     1.11657
    48  H   1.0    0.01    1.21    1.47    -2.33971     8.84006     0.16721
    49  H   1.0    0.02    1.49    1.60    -2.93063     7.78045     2.81432

  Z AO/shell   Hii/eV     exponent
  1     Wed Apr 25 08:07:45 CEST 2018   EN: 2.200 GM2: 0.406  GM3: 0.0800  RAES: 1.40
     1s    -10.707211    1.230000
  6     Wed Apr 25 08:07:45 CEST 2018   EN: 2.550 GM2: 0.538  GM3: 0.1500  RAES: 3.00
     2s    -13.970922    2.096432
     2p    -10.063292    1.800000
  8     Wed Apr 25 08:07:45 CEST 2018   EN: 3.440 GM2: 0.452  GM3:-0.0517  RAES: 1.80
     2s    -20.229985    2.439742
     2p    -15.503117    2.137023
 11     Tue Apr 24 16:34:09 CEST 2018   EN: 0.930 GM2: 0.271  GM3: 0.1799  RAES: 5.00
     3s     -4.546934    0.763787
     3p     -1.332719    0.573553
 17     Mon Apr 23 14:09:22 CEST 2018   EN: 3.160 GM2: 0.249  GM3: 0.1495  RAES: 2.50
     3s    -29.278781    2.485265
     3p    -12.673758    2.199650
     3d     -0.240338    2.476089
 no old-style atom pair restraining (fixing) potential
           ------------------------------------------------- 
          |        Self-Consistent Charge Iterations        |
           ------------------------------------------------- 

 Ncao       : 196
 Nao        : 186
 Nshell     : 88
 Nel        : 152
 T(el)      :   300.0
 intcut     :    25.0
 scfconv/Eh :  0.100E-05
   qconv/e  :  0.100E-03
 intneglect :  0.100E-07
 broydamp   :      0.250
 iter      E             dE          RMSdq      gap      omega  full diag
   1    -92.2156222 -0.922156E+02  0.979E+00    4.50       0.0  T
   2    -92.3640965 -0.148474E+00  0.647E+00    5.25       1.0  T
   3    -92.4546925 -0.905961E-01  0.524E+00    4.66       1.0  T
   4    -92.4921550 -0.374624E-01  0.223E+00    3.76       1.0  T
   5    -92.5082730 -0.161181E-01  0.175E+00    3.01       1.0  T
   6    -92.5100931 -0.182011E-02  0.830E-01    3.27       1.0  T
   7    -92.5113632 -0.127002E-02  0.396E-01    3.14       1.0  T
   8    -92.5122034 -0.840230E-03  0.330E-01    3.17       1.0  T
   9    -92.5128267 -0.623299E-03  0.159E-01    3.15       1.0  T
  10    -92.5130777 -0.250984E-03  0.887E-02    3.18       1.0  T
  11    -92.5131141 -0.364212E-04  0.465E-02    3.17       1.0  T
  12    -92.5131201 -0.596013E-05  0.294E-02    3.17       1.0  T
  13    -92.5131235 -0.341704E-05  0.155E-02    3.17       1.0  T
  14    -92.5131261 -0.259867E-05  0.113E-02    3.17       1.3  T
  15    -92.5131269 -0.850770E-06  0.803E-03    3.17       1.8  T
  16    -92.5131272 -0.239531E-06  0.413E-03    3.17       3.5  T
  17    -92.5131272 -0.408150E-07  0.190E-03    3.17       7.5  T
  18    -92.5131272 -0.172365E-07  0.108E-03    3.17      13.2  T
  19    -92.5131272 -0.102053E-07  0.699E-04    3.17      20.4  T
  20    -92.5131272 -0.365944E-08  0.373E-04    3.17      38.3  T
speedup  0.99
cpu  time for SCC    0.13 s
wall time for SCC    0.13 s

   *** convergence criteria satisfied after 20 iterations ***

          eigenvalues
 #    :          64         65         66         67         68         69         70         71
 occ. :        2.000      2.000      2.000      2.000      2.000      2.000      2.000      2.000
 eps  :        -8.315     -8.287     -8.252     -8.222     -8.203     -8.173     -8.160     -8.133
 #    :          72         73         74         75         76         77         78         79
 occ. :        2.000      2.000      2.000      2.000      2.000      0.000      0.000      0.000
 eps  :        -8.107     -8.100     -8.079     -8.067     -7.998     -4.831     -2.858     -2.281
 #    :          80         81         82         83         84         85         86         87
 occ. :        0.000      0.000      0.000      0.000      0.000      0.000      0.000      0.000
 eps  :        -1.233     -0.500      0.766      0.852      1.814      2.544      3.145      3.641


   #   Z            q   n(s)   n(p)   n(d)      C6AA      α(0)
   1  11 Na     0.685  0.082  0.233  0.000    68.364    26.757
   2  11 Na     0.767  0.037  0.196  0.000    67.356    26.559
   3  11 Na     0.822  0.059  0.119  0.000    66.699    26.430
   4  11 Na     0.700  0.095  0.205  0.000    68.182    26.722
   5  11 Na     0.687  0.095  0.218  0.000    68.346    26.754
   6  11 Na     0.782  0.073  0.146  0.000    67.184    26.526
   7  11 Na     0.820  0.050  0.130  0.000    66.722    26.434
   8  11 Na     0.701  0.103  0.196  0.000    68.167    26.719
   9  11 Na     0.670  0.103  0.227  0.000    68.555    26.795
  10  17 Cl    -0.800  1.981  5.811  0.008   127.338    17.264
  11  17 Cl    -0.705  1.965  5.735  0.004   123.531    17.004
  12  17 Cl    -0.745  1.977  5.767  0.002   125.143    17.115
  13  17 Cl    -0.771  1.976  5.794  0.000   126.162    17.184
  14  17 Cl    -0.797  1.971  5.826  0.000   127.244    17.258
  15  17 Cl    -0.790  1.982  5.800  0.007   126.958    17.238
  16  17 Cl    -0.792  1.980  5.769  0.043   126.642    17.213
  17  17 Cl    -0.775  1.973  5.801  0.000   126.330    17.196
  18  17 Cl    -0.760  1.976  5.783  0.000   125.717    17.154
  19  17 Cl    -0.803  1.981  5.775  0.047   127.032    17.239
  20   8 O     -0.483  1.697  4.786  0.000    22.472     6.402
  21   1 H      0.341  0.659  0.000  0.000     0.606     1.222
  22   6 C      0.066  1.040  2.894  0.000    19.403     6.258
  23   1 H      0.024  0.976  0.000  0.000     2.673     2.557
  24   1 H      0.026  0.974  0.000  0.000     2.647     2.544
  25   6 C     -0.094  1.068  3.026  0.000    22.205     6.692
  26   1 H      0.035  0.965  0.000  0.000     2.518     2.481
  27   1 H      0.048  0.952  0.000  0.000     2.335     2.386
  28   6 C     -0.086  1.060  3.026  0.000    22.063     6.672
  29   1 H      0.072  0.928  0.000  0.000     2.051     2.237
  30   1 H      0.044  0.956  0.000  0.000     2.392     2.419
  31   6 C     -0.102  1.037  3.065  0.000    22.509     6.766
  32   1 H      0.024  0.976  0.000  0.000     2.675     2.558
  33   1 H      0.034  0.966  0.000  0.000     2.529     2.487
  34   1 H      0.032  0.968  0.000  0.000     2.556     2.500
  35   8 O     -0.612  1.719  4.893  0.000    25.377     6.804
  36   1 H      0.332  0.668  0.000  0.000     0.624     1.236
  37   1 H      0.300  0.700  0.000  0.000     0.721     1.333
  38   8 O     -0.652  1.722  4.930  0.000    26.381     6.937
  39   1 H      0.312  0.688  0.000  0.000     0.679     1.292
  40   1 H      0.360  0.640  0.000  0.000     0.560     1.173
  41   8 O     -0.653  1.724  4.928  0.000    26.389     6.938
  42   1 H      0.318  0.682  0.000  0.000     0.669     1.285
  43   1 H      0.361  0.639  0.000  0.000     0.558     1.171
  44   8 O     -0.663  1.729  4.933  0.000    26.644     6.971
  45   1 H      0.342  0.658  0.000  0.000     0.594     1.203
  46   1 H      0.357  0.643  0.000  0.000     0.568     1.181
  47   8 O     -0.646  1.720  4.926  0.000    26.213     6.915
  48   1 H      0.312  0.688  0.000  0.000     0.684     1.299
  49   1 H      0.353  0.647  0.000  0.000     0.572     1.184

 Mol. C6AA /au·bohr⁶  :      56930.727684
 Mol. C8AA /au·bohr⁸  :    2939172.891809
 Mol. α(0) /au        :        514.662910

 
 Wiberg/Mayer (AO) data. WBOs > 0.1 written file <wbo>
 largest (>0.05) Wiberg bond orders for each atom
           total WBO             WBO to atom ...
     1  Na  0.604    Cl  10 0.157    Cl  13 0.131    Cl  12 0.096    Cl  11 0.087    O   47 0.071
     2  Na  0.435    Cl  17 0.115    Cl  18 0.098    O   38 0.075    Cl  12 0.067    Cl  11 0.055
     3  Na  0.345    Cl  14 0.121    Cl  18 0.096    O   20 0.072
     4  Na  0.558    Cl  16 0.174    Cl  15 0.137    Cl  13 0.124    Cl  11 0.117
     5  Na  0.607    Cl  17 0.162    Cl  15 0.159    Cl  18 0.130    Cl  11 0.088
     6  Na  0.436    Cl  14 0.130    Cl  18 0.093    O   35 0.085    O   41 0.077
     7  Na  0.358    Cl  14 0.116    O   47 0.063    O   44 0.063    O   41 0.059
     8  Na  0.559    Cl  19 0.178    Cl  10 0.151    Cl  12 0.150
     9  Na  0.621    Cl  13 0.183    Cl  17 0.160    Cl  12 0.148    Cl  11 0.080
    10  Cl  0.374    Na   1 0.157    Na   8 0.151
    11  Cl  0.567    Na   4 0.117    Na   5 0.088    Na   1 0.087    Na   9 0.080    Na   2 0.055
    12  Cl  0.487    Na   8 0.150    Na   9 0.148    Na   1 0.096    Na   2 0.067
    13  Cl  0.453    Na   9 0.183    Na   1 0.131    Na   4 0.124
    14  Cl  0.378    Na   6 0.130    Na   3 0.121    Na   7 0.116
    15  Cl  0.400    Na   5 0.159    Na   4 0.137
    16  Cl  0.400    Na   4 0.174    H   49 0.056    H   43 0.056
    17  Cl  0.443    Na   5 0.162    Na   9 0.160    Na   2 0.115
    18  Cl  0.449    Na   5 0.130    Na   2 0.098    Na   3 0.096    Na   6 0.093
    19  Cl  0.377    Na   8 0.178    H   40 0.052
    20  O   1.988    C   22 1.000    H   21 0.831    Na   3 0.072
    21  H   0.884    O   20 0.831
    22  C   3.954    C   25 1.014    O   20 1.000    H   23 0.975    H   24 0.969
    23  H   0.999    C   22 0.975
    24  H   0.997    C   22 0.969
    25  C   3.993    C   22 1.014    C   28 1.014    H   26 0.977    H   27 0.972
    26  H   0.998    C   25 0.977
    27  H   0.999    C   25 0.972
    28  C   3.992    C   31 1.022    C   25 1.014    H   30 0.978    H   29 0.971
    29  H   0.994    C   28 0.971
    30  H   0.998    C   28 0.978
    31  C   3.997    C   28 1.022    H   33 0.988    H   32 0.987    H   34 0.987
    32  H   0.999    C   31 0.987
    33  H   0.999    C   31 0.988
    34  H   0.999    C   31 0.987
    35  O   1.900    H   37 0.911    H   36 0.844    Na   6 0.085
    36  H   0.890    O   35 0.844
    37  H   0.910    O   35 0.911
    38  O   1.877    H   39 0.904    H   40 0.816    Na   2 0.075
    39  H   0.902    O   38 0.904
    40  H   0.870    O   38 0.816    Cl  19 0.052
    41  O   1.881    H   42 0.899    H   43 0.812    Na   6 0.077    Na   7 0.059
    42  H   0.899    O   41 0.899
    43  H   0.869    O   41 0.812    Cl  16 0.056
    44  O   1.870    H   45 0.851    H   46 0.844    Na   7 0.063
    45  H   0.883    O   44 0.851
    46  H   0.872    O   44 0.844
    47  O   1.884    H   48 0.902    H   49 0.819    Na   1 0.071    Na   7 0.063
    48  H   0.902    O   47 0.902
    49  H   0.874    O   47 0.819    Cl  16 0.056
 MOs/occ written to file <molden.input>
 
molecular dipole:
                 x           y           z       tot (Debye)
 q only:       -3.723      -6.515      -4.636
   full:       -1.451      -4.315      -3.949      15.319
molecular quadrupole (traceless):
                xx          xy          yy          xz          yz          zz
 q only:       41.211     -17.916      -5.479     -16.776     -41.035     -35.733
  q+dip:       23.957      -5.911      -2.592     -22.942     -25.215     -21.365
   full:       21.368      -7.122      -2.814     -23.382     -24.539     -18.554

SCC energy    :     -92.5131272
rep           :       0.4046473
ES            :       0.9386459
AES           :      -0.0899340
AXC           :      -0.0220459
disp          :      -0.0682133
XB            :       0.0000000
fix           :       0.0000000
total E       :     -92.1065282
atomizationE  :       8.8396176     5546.94
(atE without considering molecular charge,
 total energy contains solvation terms)
H-L gap (eV)  :          3.1675
           ------------------------------------------------- 
          |                 ===============                 |
          |                   A N C O P T                   |
          |                 ===============                 |
          |          Approximate Normal Coordinate          |
          |           Rational Function Optimizer           |
           ------------------------------------------------- 
dumping coords to <xtbopt.coord> and <xtbopt.log>
 optlevel               0
 Maxcycle             200
 Maxmicro              25
 Econv         5.000000000000000E-006
 Gconv         1.000000000000000E-003
 Maxdispl       1.00000000000000     
 Hlow          5.000000000000000E-003
 S6             20.0000000000000     
 Nvar              141

generating ANC from model Hessian ...
 Shifting diagonal of input Hessian by   2.216866663908509E-002
 Lowest  eigenvalues of input Hessian
    0.005000    0.005406    0.008875    0.010143    0.011489    0.014086
    0.014510    0.015105    0.015872    0.016399    0.018268    0.018654
    0.019381    0.020631    0.021901    0.021964   -0.000000   -0.000000
 Highest eigenvalues
    1.382557    1.389017    1.395702    1.428544    1.430898    1.514943
 
cpu  time for ANC gen    0.02 s
wall time for ANC gen    0.02 s
................................................................................
.............................. CYCLE    1 ......................................
................................................................................
   1    -92.5131272 -0.925131E+02  0.300E-04    3.17       0.0  T
   2    -92.5131272 -0.817124E-10  0.173E-04    3.17      82.4  T
   3    -92.5131272 -0.735128E-10  0.146E-04    3.17      97.7  T
speedup  0.96
cpu  time for SCC    0.02 s
wall time for SCC    0.02 s
speedup  0.99
cpu  time for grad    0.08 s
wall time for grad    0.08 s
 E :    -92.10652819  G :  0.000075    pred/act E change:  0.000D+00  0.378D-07
Maxdispl :   0.0003   ||displ|| :   0.0010   Lambda : -0.291D-07
Largest |displ|/coords:  0.0003 (   4)  0.0003 (   2)  0.0003 (  25)
................................................................................
.............................. CYCLE    2 ......................................
................................................................................
   1    -92.5131179 -0.925131E+02  0.162E-03    3.17       0.0  T
   2    -92.5131179 -0.438362E-09  0.855E-04    3.17      16.7  T
   3    -92.5131179 -0.151672E-09  0.234E-04    3.17      61.0  T
speedup  0.98
cpu  time for SCC    0.02 s
wall time for SCC    0.02 s
speedup  1.00
cpu  time for grad    0.09 s
wall time for grad    0.09 s
 E :    -92.10652821  G :  0.000043    pred/act E change:  0.000D+00 -0.216D-07
Maxdispl :   0.0012   ||displ|| :   0.0037   Lambda : -0.912D-07
Largest |displ|/coords:  0.0012 (  25)  0.0009 (  19)  0.0008 (   6)

   *** GEOMETRY OPTIMIZATION CONVERGED AFTER 2 ITERATIONS ***

------------------------------------------------------------------------
 total energy gain (kcal):     -0.0000
------------------------------------------------------------------------
================
 final structure:
================
$coord
        2.44488408974461        7.51506641380252        2.23152963682210      Na
        4.23401171076323        0.39287642051350        1.82751313998116      Na
       -0.25565257995616       -2.29187243278851       -1.50460022927831      Na
        0.16881304752554        5.94072715545175        8.36122903923370      Na
        2.31646144868318       -0.84542834088936        7.34754307602859      Na
       -3.15847208027007       -0.53799356454212        4.36729214927336      Na
       -2.42162389748679        3.44743019596710        0.50846518266141      Na
        5.58479728999048        5.19517553264083       -3.65172265825771      Na
        6.42328262603391        4.38795923730766        5.66260541307834      Na
        2.50354929726496        8.59021347070546       -2.62034722023071      Cl
        0.89589291389171        3.00431230954266        4.19877831288508      Cl
        6.67637677500061        4.50123791382344        0.81752475293317      Cl
        4.06962695439895        8.26353893557237        6.77853694344553      Cl
       -4.41187399476813       -0.74569472023339       -0.22365423136129      Cl
        0.59829492204536        1.90795644070433       11.06356400491844      Cl
       -3.60100376135191        8.11978467436912        6.63894288668709      Cl
        6.77455869443220       -0.28196233874751        5.96850246742453      Cl
        0.78768291662387       -3.17214877269617        3.11930735908524      Cl
        4.76964373015095        1.58169354714455       -6.49153791788555      Cl
        0.53270294655439       -2.18814699696825       -5.33594134670717      O 
        1.67127514302872       -0.99555580438767       -6.16529870326289      H 
        1.08060446690422       -4.59641779694438       -6.32481303823510      C 
        3.12389383373419       -4.80873338180786       -6.61104657251381      H 
        0.15422938306943       -4.83678159596314       -8.16688159703303      H 
        0.15882562971970       -6.63099124519409       -4.51219351804271      C 
        0.78485862332574       -8.46909180773648       -5.20678883385597      H 
        1.03873200998579       -6.31996892962922       -2.67379468335429      H 
       -2.71006784797453       -6.64040173048754       -4.21213295918935      C 
       -3.38629660989973       -4.70622956079588       -4.04118116483002      H 
       -3.20246281774438       -7.64476604229996       -2.48251017881518      H 
       -4.04973244894268       -7.89540342011393       -6.42909223816971      C 
       -3.43626235906998       -9.84848618478711       -6.64340838509694      H 
       -6.08129593986625       -7.88221471306095       -6.12751835772687      H 
       -3.66102628410050       -6.89673873142703       -8.18133391247775      H 
       -3.18769308690604       -1.37429677117388        8.18148346214696      O 
       -2.39853564393348       -0.07672698232295        9.23727054288729      H 
       -3.57110724187301       -2.69463665129707        9.36773743730163      H 
        4.23971070281601       -1.52315617753133       -1.65271755939902      O 
        5.44385690470854       -2.88153859892711       -1.74112377345866      H 
        4.52898811068534       -0.57068473753673       -3.22373094387344      H 
       -5.05033929729091        3.17796427616823        4.05407852444917      O 
       -6.82425492864953        3.39047182185569        3.71194727510051      H 
       -4.61813283822977        4.71147820808489        5.02551624462954      H 
        0.52855508182139        2.74304895321132       -2.18985356185658      O 
        0.76723127993890        4.54698161066362       -2.47691687351291      H 
        1.33045580473498        2.02869676241701       -3.67747950922043      H 
       -2.33568194471544        7.28883069549256        1.11660366521728      O 
       -2.33967577509298        8.84016950839802        0.16728291652931      H 
       -2.93060490285105        7.78045394625974        2.81436553496463      H 
$end
 
 Bond Distances (Angstroems)
 ---------------------------
Na1-Na2=3.8919       Na1-Na4=3.5590       Na1-Na7=3.4780       Na1-Na8=3.7364       Na1-Na9=3.2353       Na1-Cl10=2.6300      
Na1-Cl11=2.7301      Na1-Cl12=2.8491      Na1-Cl13=2.5857      Na1-O47=2.6004       Na2-Na1=3.8919       Na2-Na3=3.2821       
Na2-Na5=3.1610       Na2-Na7=3.9376       Na2-Na8=3.9212       Na2-Na9=3.1512       Na2-Cl11=2.5699      Na2-Cl12=2.5851      
Na2-Cl17=2.5955      Na2-Cl18=2.7115      Na2-O38=2.1023       Na3-Na2=3.2821       Na3-Na6=3.5883       Na3-Na7=3.4165       
Na3-Cl14=2.4426      Na3-Cl18=2.5513      Na3-O20=2.0707       Na3-C22=2.9144       Na3-C25=2.8024       Na3-H27=2.3228       
Na3-C28=3.0058       Na3-H29=2.4857       Na3-O38=2.4146       Na3-O44=2.7208       Na4-Na1=3.5590       Na4-Na5=3.8046       
Na4-Na9=3.6971       Na4-Cl11=2.7229      Na4-Cl13=2.5443      Na4-Cl15=2.5789      Na4-Cl16=2.4779      Na5-Na2=3.1610       
Na5-Na4=3.8046       Na5-Na6=3.3026       Na5-Na9=3.6315       Na5-Cl11=2.7371      Na5-Cl15=2.6108      Na5-Cl17=2.4874      
Na5-Cl18=2.6790      Na6-Na3=3.5883       Na6-Na5=3.3026       Na6-Na7=2.9614       Na6-Cl11=2.8504      Na6-Cl14=2.5207      
Na6-Cl18=2.5961      Na6-O35=2.0664       Na6-O41=2.2128       Na7-Na1=3.4780       Na7-Na2=3.9376       Na7-Na3=3.4165       
Na7-Na6=2.9614       Na7-Cl11=2.6364      Na7-Cl14=2.4865      Na7-O41=2.3400       Na7-O44=2.1483       Na7-H45=2.3837       
Na7-O47=2.0586       Na8-Na1=3.7364       Na8-Na2=3.9212       Na8-Cl10=2.4868      Na8-Cl12=2.4621      Na8-Cl19=2.4700      
Na9-Na1=3.2353       Na9-Na2=3.1512       Na9-Na4=3.6971       Na9-Na5=3.6315       Na9-Cl11=3.1131      Na9-Cl12=2.5681      
Na9-Cl13=2.4710      Na9-Cl17=2.4835      Cl10-Na1=2.6300      Cl10-Na8=2.4868      Cl11-Na1=2.7301      Cl11-Na2=2.5699      
Cl11-Na4=2.7229      Cl11-Na5=2.7371      Cl11-Na6=2.8504      Cl11-Na7=2.6364      Cl11-Na9=3.1131      Cl12-Na1=2.8491      
Cl12-Na2=2.5851      Cl12-Na8=2.4621      Cl12-Na9=2.5681      Cl13-Na1=2.5857      Cl13-Na4=2.5443      Cl13-Na9=2.4710      
Cl14-Na3=2.4426      Cl14-Na6=2.5207      Cl14-Na7=2.4865      Cl15-Na4=2.5789      Cl15-Na5=2.6108      Cl16-Na4=2.4779      
Cl17-Na2=2.5955      Cl17-Na5=2.4874      Cl17-Na9=2.4835      Cl18-Na2=2.7115      Cl18-Na3=2.5513      Cl18-Na5=2.6790      
Cl18-Na6=2.5961      Cl19-Na8=2.4700      O20-Na3=2.0707       O20-H21=0.9767       O20-C22=1.4078       H21-O20=0.9767       
C22-Na3=2.9144       C22-O20=1.4078       C22-H23=1.0976       C22-H24=1.0985       C22-C25=1.5222       H23-C22=1.0976       
H24-C22=1.0985       C25-Na3=2.8024       C25-C22=1.5222       C25-H26=1.0913       C25-H27=1.0910       C25-C28=1.5264       
H26-C25=1.0913       H27-Na3=2.3228       H27-C25=1.0910       C28-Na3=3.0058       C28-C25=1.5264       C28-H29=1.0880       
C28-H30=1.0900       C28-C31=1.5231       H29-Na3=2.4857       H29-C28=1.0880       H30-C28=1.0900       C31-C28=1.5231       
C31-H32=1.0892       C31-H33=1.0869       C31-H34=1.0869       H32-C31=1.0892       H33-C31=1.0869       H34-C31=1.0869       
O35-Na6=2.0664       O35-H36=0.9788       O35-H37=0.9609       H36-O35=0.9788       H37-O35=0.9609       O38-Na2=2.1023       
O38-Na3=2.4146       O38-H39=0.9617       O38-H40=0.9842       H39-O38=0.9617       H40-O38=0.9842       O41-Na6=2.2128       
O41-Na7=2.3400       O41-H42=0.9626       O41-H43=0.9875       H42-O41=0.9626       H43-O41=0.9875       O44-Na3=2.7208       
O44-Na7=2.1483       O44-H45=0.9748       O44-H46=0.9709       H45-Na7=2.3837       H45-O44=0.9748       H46-O44=0.9709       
O47-Na1=2.6004       O47-Na7=2.0586       O47-H48=0.9624       O47-H49=0.9869       H48-O47=0.9624       H49-O47=0.9869       
 C  H  Rav=1.0910 sigma=0.0040  Rmin=1.0869  Rmax=1.0985     9
 C  C  Rav=1.5239 sigma=0.0018  Rmin=1.5222  Rmax=1.5264     3
 O  H  Rav=0.9734 sigma=0.0099  Rmin=0.9609  Rmax=0.9875    11
 O  C  Rav=1.4078 sigma=0.0000  Rmin=1.4078  Rmax=1.4078     1
 Na H  Rav=2.3974 sigma=0.0672  Rmin=2.3228  Rmax=2.4857     3
 Na C  Rav=2.9075 sigma=0.0832  Rmin=2.8024  Rmax=3.0058     3
 Na O  Rav=2.2735 sigma=0.2259  Rmin=2.0586  Rmax=2.7208    10
 Na Na Rav=3.5150 sigma=0.2896  Rmin=2.9614  Rmax=3.9376    17
 Cl Na Rav=2.6078 sigma=0.1434  Rmin=2.4426  Rmax=3.1131    30
 
 selected bond angles (degree)
 --------------------
Na4-Na1-Na2= 84.59             Na7-Na1-Na2= 64.30             Na7-Na1-Na4= 81.00             Na8-Na1-Na2= 61.83             
Na8-Na1-Na4=146.41             Na8-Na1-Na7= 84.69             Na9-Na1-Na2= 51.48             Na9-Na1-Na4= 65.73             
Na9-Na1-Na7=108.20             Na9-Na1-Na8= 90.58             Cl10-Na1-Na2= 98.80            Cl10-Na1-Na4=160.80            
Cl10-Na1-Na7= 83.49            Cl10-Na1-Na8= 41.62            Cl10-Na1-Na9=130.60            Cl11-Na1-Na2= 41.17            
Cl11-Na1-Na4= 49.17            Cl11-Na1-Na7= 48.44            Cl11-Na1-Na8= 99.44            Cl11-Na1-Na9= 62.24            
Cl11-Na1-Cl10=124.40           Cl12-Na1-Na2= 41.61            Cl12-Na1-Na4=111.98            Cl12-Na1-Na7= 99.59            
Cl12-Na1-Na8= 41.21            Cl12-Na1-Na9= 49.43            Cl12-Na1-Cl10= 81.69           Cl12-Na1-Cl11= 81.18           
Cl13-Na1-Na2= 96.81            Cl13-Na1-Na4= 45.59            Cl13-Na1-Na7=125.80            Cl13-Na1-Na8=132.68            
Cl13-Na1-Na9= 48.68            Cl13-Na1-Cl10=150.62           Cl13-Na1-Cl11= 83.05           Cl13-Na1-Cl12= 93.95           
O47-Na1-Na2=100.35             O47-Na1-Na4= 82.34             O47-Na1-Na7= 36.07             O47-Na1-Na8=103.21             
O47-Na1-Na9=137.46             O47-Na1-Cl10= 78.46            O47-Na1-Cl11= 75.77            O47-Na1-Cl12=132.78            
O47-Na1-Cl13=122.80            Na3-Na2-Na1=105.82             Na5-Na2-Na1= 94.12             Na5-Na2-Na3=100.04             
Na7-Na2-Na1= 52.74             Na7-Na2-Na3= 55.60             Na7-Na2-Na5= 87.81             Na8-Na2-Na1= 57.14             
Na8-Na2-Na3= 90.87             Na8-Na2-Na5=151.19             Na8-Na2-Na7= 76.46             Na9-Na2-Na1= 53.44             
Na9-Na2-Na3=154.49             Na9-Na2-Na5= 70.24             Na9-Na2-Na7= 99.65             Na9-Na2-Na8= 88.53             
Cl11-Na2-Na1= 44.38            Cl11-Na2-Na3= 89.86            Cl11-Na2-Na5= 55.92            Cl11-Na2-Na7= 41.50            
Cl11-Na2-Na8= 97.92            Cl11-Na2-Na9= 65.01            Cl12-Na2-Na1= 47.04            Cl12-Na2-Na3=127.94            
Cl12-Na2-Na5=121.73            Cl12-Na2-Na7= 93.74            Cl12-Na2-Na8= 37.90            Cl12-Na2-Na9= 52.06            
Cl12-Na2-Cl11= 89.56           Cl17-Na2-Na1=102.29            Cl17-Na2-Na3=140.26            Cl17-Na2-Na5= 50.03            
Cl17-Na2-Na7=132.02            Cl17-Na2-Na8=128.24            Cl17-Na2-Na9= 50.07            Cl17-Na2-Cl11= 91.02           
Cl17-Na2-Cl12= 91.79           Cl18-Na2-Na1=119.76            Cl18-Na2-Na3= 49.26            Cl18-Na2-Na5= 53.62            
Cl18-Na2-Na7= 74.26            Cl18-Na2-Na8=139.46            Cl18-Na2-Na9=123.48            Cl18-Na2-Cl11= 77.80           
Cl18-Na2-Cl12=166.79           Cl18-Na2-Cl17= 92.28           O38-Na2-Na1=121.03             O38-Na2-Na3= 47.28             
O38-Na2-Na5=135.24             O38-Na2-Na7= 92.52             O38-Na2-Na8= 70.40             O38-Na2-Na9=152.52             
O38-Na2-Cl11=133.48            O38-Na2-Cl12=102.93            O38-Na2-Cl17=132.26            O38-Na2-Cl18= 83.47            
Na6-Na3-Na2= 74.50             Na7-Na3-Na2= 71.97             Na7-Na3-Na6= 49.94             Cl14-Na3-Na2=110.96            
Cl14-Na3-Na6= 44.57            Cl14-Na3-Na7= 46.66            Cl18-Na3-Na2= 53.64            Cl18-Na3-Na6= 46.32            
Cl18-Na3-Na7= 86.32            Cl18-Na3-Cl14= 89.42           O20-Na3-Na2=111.64             O20-Na3-Na6=158.01             
O20-Na3-Na7=110.45             O20-Na3-Cl14=116.38            O20-Na3-Cl18=154.20            C22-Na3-Na2=118.41             
C22-Na3-Na6=165.93             C22-Na3-Na7=136.58             C22-Na3-Cl14=126.98            C22-Na3-Cl18=135.28            
C22-Na3-O20= 26.52             C25-Na3-Na2=127.09             C25-Na3-Na6=137.49             C25-Na3-Na7=158.70             
C25-Na3-Cl14=120.17            C25-Na3-Cl18=112.22            C25-Na3-O20= 56.62             C25-Na3-C22= 30.81             
H27-Na3-Na2=109.08             H27-Na3-Na6=126.46             H27-Na3-Na7=176.14             H27-Na3-Cl14=130.30            
H27-Na3-Cl18= 91.38            H27-Na3-O20= 72.79             H27-Na3-C22= 46.48             H27-Na3-C25= 22.14             
C28-Na3-Na2=154.19             C28-Na3-Na6=115.20             C28-Na3-Na7=133.17             C28-Na3-Cl14= 89.98            
C28-Na3-Cl18=114.26            C28-Na3-O20= 68.94             C28-Na3-C22= 50.75             C28-Na3-C25= 30.21             
C28-Na3-H27= 45.41             H29-Na3-Na2=174.30             H29-Na3-Na6=108.38             H29-Na3-Na7=113.68             
H29-Na3-Cl14= 73.85            H29-Na3-Cl18=124.63            H29-Na3-O20= 67.61             H29-Na3-C22= 58.26             
H29-Na3-C25= 47.49             H29-Na3-H27= 65.23             H29-Na3-C28= 20.14             O38-Na3-Na2= 39.77             
O38-Na3-Na6=113.97             O38-Na3-Na7=101.00             O38-Na3-Cl14=147.10            O38-Na3-Cl18= 81.30            
O38-Na3-O20= 76.42             O38-Na3-C22= 78.64             O38-Na3-C25= 92.44             O38-Na3-H27= 81.69             
O38-Na3-C28=122.63             O38-Na3-H29=136.52             O44-Na3-Na2= 62.44             O44-Na3-Na6= 85.84             
O44-Na3-Na7= 38.94             O44-Na3-Cl14= 81.16            O44-Na3-Cl18=105.88            O44-Na3-O20= 79.21             
O44-Na3-C22=104.84             O44-Na3-C25=135.62             O44-Na3-H27=144.90             O44-Na3-C28=138.77             
O44-Na3-H29=122.21             O44-Na3-O38= 71.36             Na5-Na4-Na1= 89.50             Na9-Na4-Na1= 52.92             
Na9-Na4-Na5= 57.88             Cl11-Na4-Na1= 49.34            Cl11-Na4-Na5= 45.98            Cl11-Na4-Na9= 55.54            
Cl13-Na4-Na1= 46.55            Cl13-Na4-Na5= 99.63            Cl13-Na4-Na9= 41.75            Cl13-Na4-Cl11= 83.96           
Cl15-Na4-Na1=132.01            Cl15-Na4-Na5= 43.18            Cl15-Na4-Na9= 87.21            Cl15-Na4-Cl11= 87.93           
Cl15-Na4-Cl13=120.72           Cl16-Na4-Na1= 80.11            Cl16-Na4-Na5=128.89            Cl16-Na4-Na9=133.01            
Cl16-Na4-Cl11= 94.69           Cl16-Na4-Cl13=107.90           Cl16-Na4-Cl15=131.30           Na4-Na5-Na2= 91.75             
Na6-Na5-Na2= 80.22             Na6-Na5-Na4= 76.04             Na9-Na5-Na2= 54.75             Na9-Na5-Na4= 59.57             
Na9-Na5-Na6=111.73             Cl11-Na5-Na2= 51.05            Cl11-Na5-Na4= 45.68            Cl11-Na5-Na6= 55.37            
Cl11-Na5-Na9= 56.45            Cl15-Na5-Na2=133.80            Cl15-Na5-Na4= 42.53            Cl15-Na5-Na6= 91.53            
Cl15-Na5-Na9= 88.15            Cl15-Na5-Cl11= 86.99           Cl17-Na5-Na2= 53.10            Cl17-Na5-Na4=102.21            
Cl17-Na5-Na6=133.32            Cl17-Na5-Na9= 43.03            Cl17-Na5-Cl11= 89.58           Cl17-Na5-Cl15=118.97           
Cl18-Na5-Na2= 54.58            Cl18-Na5-Na4=117.47            Cl18-Na5-Na6= 50.13            Cl18-Na5-Na9=109.04            
Cl18-Na5-Cl11= 75.56           Cl18-Na5-Cl15=141.30           Cl18-Na5-Cl17= 95.54           Na5-Na6-Na3= 91.45             
Na7-Na6-Na3= 62.01             Na7-Na6-Na5=104.41             Cl11-Na6-Na3= 79.68            Cl11-Na6-Na5= 52.20            
Cl11-Na6-Na7= 53.91            Cl14-Na6-Na3= 42.84            Cl14-Na6-Na5=133.54            Cl14-Na6-Na7= 53.21            
Cl14-Na6-Cl11=101.34           Cl18-Na6-Na3= 45.29            Cl18-Na6-Na5= 52.37            Cl18-Na6-Na7= 95.80            
Cl18-Na6-Cl11= 74.91           Cl18-Na6-Cl14= 86.74           O35-Na6-Na3=142.53             O35-Na6-Na5= 61.94             
O35-Na6-Na7=145.80             O35-Na6-Cl11=100.20            O35-Na6-Cl14=158.45            O35-Na6-Cl18= 98.02            
O41-Na6-Na3=111.02             O41-Na6-Na5=118.45             O41-Na6-Na7= 51.32             O41-Na6-Cl11= 75.75            
O41-Na6-Cl14= 81.23            O41-Na6-Cl18=145.29            O41-Na6-O35=105.08             Na2-Na7-Na1= 62.95             
Na3-Na7-Na1=112.55             Na3-Na7-Na2= 52.43             Na6-Na7-Na1=110.95             Na6-Na7-Na2= 72.73             
Na6-Na7-Na3= 68.04             Cl11-Na7-Na1= 50.79            Cl11-Na7-Na2= 40.23            Cl11-Na7-Na3= 85.90            
Cl11-Na7-Na6= 60.89            Cl14-Na7-Na1=155.06            Cl14-Na7-Na2= 92.30            Cl14-Na7-Na3= 45.59            
Cl14-Na7-Na6= 54.28            Cl14-Na7-Cl11=108.55           O41-Na7-Na1=105.53             O41-Na7-Na2=111.38             
O41-Na7-Na3=113.28             O41-Na7-Na6= 47.58             O41-Na7-Cl11= 78.26            O41-Na7-Cl14= 79.56            
O44-Na7-Na1= 75.14             O44-Na7-Na2= 52.89             O44-Na7-Na3= 52.75             O44-Na7-Na6=115.50             
O44-Na7-Cl11= 89.60            O44-Na7-Cl14= 92.83            O44-Na7-O41=162.62             H45-Na7-Na1= 59.90             
H45-Na7-Na2= 65.45             H45-Na7-Na3= 76.87             H45-Na7-Na6=136.39             H45-Na7-Cl11= 92.36            
H45-Na7-Cl14=114.48            H45-Na7-O41=165.27             H45-Na7-O44= 24.13             O47-Na7-Na1= 48.05             
O47-Na7-Na2=110.97             O47-Na7-Na3=156.80             O47-Na7-Na6=126.75             O47-Na7-Cl11= 87.55            
O47-Na7-Cl14=156.19            O47-Na7-O41= 87.02             O47-Na7-O44=105.02             O47-Na7-H45= 81.19             
Na2-Na8-Na1= 61.04             Cl10-Na8-Na1= 44.62            Cl10-Na8-Na2=100.74            Cl12-Na8-Na1= 49.68            
Cl12-Na8-Na2= 40.17            Cl12-Na8-Cl10= 92.91           Cl19-Na8-Na1=133.13            Cl19-Na8-Na2= 85.20            
Cl19-Na8-Cl10=125.33           Cl19-Na8-Cl12=120.66           Na2-Na9-Na1= 75.08             Na4-Na9-Na1= 61.35             
Na4-Na9-Na2= 93.94             Na5-Na9-Na1= 97.96             Na5-Na9-Na2= 55.00             Na5-Na9-Na4= 62.54             
Cl11-Na9-Na1= 50.90            Cl11-Na9-Na2= 48.44            Cl11-Na9-Na4= 46.15            Cl11-Na9-Na5= 47.11            
Cl12-Na9-Na1= 57.43            Cl12-Na9-Na2= 52.55            Cl12-Na9-Na4=115.29            Cl12-Na9-Na5=107.11            
Cl12-Na9-Cl11= 78.82           Cl13-Na9-Na1= 51.80            Cl13-Na9-Na2=121.70            Cl13-Na9-Na4= 43.28            
Cl13-Na9-Na5=105.82            Cl13-Na9-Cl11= 77.36           Cl13-Na9-Cl12=104.21           Cl17-Na9-Na1=126.46            
Cl17-Na9-Na2= 53.27            Cl17-Na9-Na4=105.25            Cl17-Na9-Na5= 43.11            Cl17-Na9-Cl11= 81.52           
Cl17-Na9-Cl12= 94.84           Cl17-Na9-Cl13=148.00           Na8-Cl10-Na1= 93.77            
 
 selected dihedral angles (degree)
 ---------------------------------
Na3-Na2-Na1-Na4=100.17        Na3-Na2-Na1-Na7= 17.57        Na3-Na2-Na1-Na8=279.45        Na3-Na2-Na1-Na9=163.28        
Na3-Na2-Na1-Cl10=299.21       Na3-Na2-Na1-Cl11= 72.95       Na3-Na2-Na1-Cl12=232.45       Na3-Na2-Na1-Cl13=144.18       
Na3-Na2-Na1-O47= 18.98        Na5-Na2-Na1-Na4=358.50        Na5-Na2-Na1-Na7=275.91        Na5-Na2-Na1-Na8=177.79        
Na5-Na2-Na1-Na9= 61.62        Na5-Na2-Na1-Cl10=197.55       Na5-Na2-Na1-Cl11=331.29       Na5-Na2-Na1-Cl12=130.79       
Na5-Na2-Na1-Cl13= 42.52       Na5-Na2-Na1-O47=277.32        Na7-Na2-Na1-Na4= 82.59        Na7-Na2-Na1-Na8=261.88        
Na7-Na2-Na1-Na9=145.71        Na7-Na2-Na1-Cl10=281.64       Na7-Na2-Na1-Cl11= 55.38       Na7-Na2-Na1-Cl12=214.88       
Na7-Na2-Na1-Cl13=126.61       Na7-Na2-Na1-O47=  1.41        Na8-Na2-Na1-Na4=180.72        Na8-Na2-Na1-Na7= 98.12        
Na8-Na2-Na1-Na9=243.83        Na8-Na2-Na1-Cl10= 19.76       Na8-Na2-Na1-Cl11=153.50       Na8-Na2-Na1-Cl12=313.00       
Na8-Na2-Na1-Cl13=224.73       Na8-Na2-Na1-O47= 99.53        Na9-Na2-Na1-Na4=296.89        Na9-Na2-Na1-Na7=214.29        
Na9-Na2-Na1-Na8=116.17        Na9-Na2-Na1-Cl10=135.93       Na9-Na2-Na1-Cl11=269.67       Na9-Na2-Na1-Cl12= 69.18       
Na9-Na2-Na1-Cl13=340.90       Na9-Na2-Na1-O47=215.71        Cl11-Na2-Na1-Na4= 27.22       Cl11-Na2-Na1-Na7=304.62       
Cl11-Na2-Na1-Na8=206.50       Cl11-Na2-Na1-Na9= 90.33       Cl11-Na2-Na1-Cl10=226.26      Cl11-Na2-Na1-Cl12=159.51      
Cl11-Na2-Na1-Cl13= 71.23      Cl11-Na2-Na1-O47=306.04       Cl12-Na2-Na1-Na4=227.71       Cl12-Na2-Na1-Na7=145.12       
Cl12-Na2-Na1-Na8= 47.00       Cl12-Na2-Na1-Na9=290.82       Cl12-Na2-Na1-Cl10= 66.76      Cl12-Na2-Na1-Cl11=200.49      
Cl12-Na2-Na1-Cl13=271.72      Cl12-Na2-Na1-O47=146.53       Cl17-Na2-Na1-Na4=308.56       Cl17-Na2-Na1-Na7=225.96       
Cl17-Na2-Na1-Na8=127.84       Cl17-Na2-Na1-Na9= 11.67       Cl17-Na2-Na1-Cl10=147.60      Cl17-Na2-Na1-Cl11=281.34      
Cl17-Na2-Na1-Cl12= 80.85      Cl17-Na2-Na1-Cl13=352.57      Cl17-Na2-Na1-O47=227.38       Cl18-Na2-Na1-Na4= 48.43       
Cl18-Na2-Na1-Na7=325.84       Cl18-Na2-Na1-Na8=227.72       Cl18-Na2-Na1-Na9=111.54       Cl18-Na2-Na1-Cl10=247.48      
Cl18-Na2-Na1-Cl11= 21.21      Cl18-Na2-Na1-Cl12=180.72      Cl18-Na2-Na1-Cl13= 92.44      Cl18-Na2-Na1-O47=327.25       
O38-Na2-Na1-Na4=149.45        O38-Na2-Na1-Na7= 66.85        O38-Na2-Na1-Na8=328.73        O38-Na2-Na1-Na9=212.56        
O38-Na2-Na1-Cl10=348.49       O38-Na2-Na1-Cl11=122.23       O38-Na2-Na1-Cl12=281.73       O38-Na2-Na1-Cl13=193.46       
O38-Na2-Na1-O47= 68.26        Na6-Na3-Na2-Na1=290.81        Na6-Na3-Na2-Na5= 28.05        Na6-Na3-Na2-Na7=307.74        
Na6-Na3-Na2-Na8=234.84        Na6-Na3-Na2-Na9=323.27        Na6-Na3-Na2-Cl11=332.77       Na6-Na3-Na2-Cl12=243.43       
Na6-Na3-Na2-Cl17= 64.19       Na6-Na3-Na2-Cl18= 46.70       Na6-Na3-Na2-O38=172.92        Na7-Na3-Na2-Na1=343.07        
Na7-Na3-Na2-Na5= 80.31        Na7-Na3-Na2-Na8=287.11        Na7-Na3-Na2-Na9= 15.53        Na7-Na3-Na2-Cl11= 25.03       
Na7-Na3-Na2-Cl12=295.69       Na7-Na3-Na2-Cl17=116.45       Na7-Na3-Na2-Cl18= 98.97       Na7-Na3-Na2-O38=225.19        
Cl14-Na3-Na2-Na1=316.92       Cl14-Na3-Na2-Na5= 54.16       Cl14-Na3-Na2-Na7=333.85       Cl14-Na3-Na2-Na8=260.95       
Cl14-Na3-Na2-Na9=349.38       Cl14-Na3-Na2-Cl11=358.88      Cl14-Na3-Na2-Cl12=269.54      Cl14-Na3-Na2-Cl17= 90.30      
Cl14-Na3-Na2-Cl18= 72.81      Cl14-Na3-Na2-O38=199.03       Cl18-Na3-Na2-Na1=244.10       Cl18-Na3-Na2-Na5=341.34       
Cl18-Na3-Na2-Na7=261.03       Cl18-Na3-Na2-Na8=188.14       Cl18-Na3-Na2-Na9=276.56       Cl18-Na3-Na2-Cl11=286.06      
Cl18-Na3-Na2-Cl12=196.73      Cl18-Na3-Na2-Cl17= 17.49      Cl18-Na3-Na2-O38=126.22       O20-Na3-Na2-Na1= 88.50        
O20-Na3-Na2-Na5=185.74        O20-Na3-Na2-Na7=105.43        O20-Na3-Na2-Na8= 32.54        O20-Na3-Na2-Na9=120.96        
O20-Na3-Na2-Cl11=130.46       O20-Na3-Na2-Cl12= 41.13       O20-Na3-Na2-Cl17=221.89       O20-Na3-Na2-Cl18=204.40       
O20-Na3-Na2-O38=330.62        C22-Na3-Na2-Na1=116.88        C22-Na3-Na2-Na5=214.12        C22-Na3-Na2-Na7=133.81        
C22-Na3-Na2-Na8= 60.92        C22-Na3-Na2-Na9=149.34        C22-Na3-Na2-Cl11=158.84       C22-Na3-Na2-Cl12= 69.51       
C22-Na3-Na2-Cl17=250.27       C22-Na3-Na2-Cl18=232.78       C22-Na3-Na2-O38=359.00        C25-Na3-Na2-Na1=152.27        
C25-Na3-Na2-Na5=249.51        C25-Na3-Na2-Na7=169.20        C25-Na3-Na2-Na8= 96.31        C25-Na3-Na2-Na9=184.73        
C25-Na3-Na2-Cl11=194.23       C25-Na3-Na2-Cl12=104.89       C25-Na3-Na2-Cl17=285.65       C25-Na3-Na2-Cl18=268.17       
C25-Na3-Na2-O38= 34.39        H27-Na3-Na2-Na1=166.99        H27-Na3-Na2-Na5=264.23        H27-Na3-Na2-Na7=183.92        
H27-Na3-Na2-Na8=111.02        H27-Na3-Na2-Na9=199.45        H27-Na3-Na2-Cl11=208.95       H27-Na3-Na2-Cl12=119.61       
H27-Na3-Na2-Cl17=300.37       H27-Na3-Na2-Cl18=282.88       H27-Na3-Na2-O38= 49.10        C28-Na3-Na2-Na1=174.62        
C28-Na3-Na2-Na5=271.86        C28-Na3-Na2-Na7=191.55        C28-Na3-Na2-Na8=118.65        C28-Na3-Na2-Na9=207.08        
C28-Na3-Na2-Cl11=216.58       C28-Na3-Na2-Cl12=127.24       C28-Na3-Na2-Cl17=308.00       C28-Na3-Na2-Cl18=290.51       
C28-Na3-Na2-O38= 56.73        H29-Na3-Na2-Na1=169.81        H29-Na3-Na2-Na5=267.05        H29-Na3-Na2-Na7=186.74        
H29-Na3-Na2-Na8=113.85        H29-Na3-Na2-Na9=202.27        H29-Na3-Na2-Cl11=211.77       H29-Na3-Na2-Cl12=122.44       
H29-Na3-Na2-Cl17=303.19       H29-Na3-Na2-Cl18=285.71       H29-Na3-Na2-O38= 51.93        O38-Na3-Na2-Na1=117.88        
O38-Na3-Na2-Na5=215.12        O38-Na3-Na2-Na7=134.81        O38-Na3-Na2-Na8= 61.92        O38-Na3-Na2-Na9=150.34        
O38-Na3-Na2-Cl11=159.84       O38-Na3-Na2-Cl12= 70.51       O38-Na3-Na2-Cl17=251.27       O38-Na3-Na2-Cl18=233.78       
O44-Na3-Na2-Na1= 24.24        O44-Na3-Na2-Na5=121.48        O44-Na3-Na2-Na7= 41.17        O44-Na3-Na2-Na8=328.27        
O44-Na3-Na2-Na9= 56.70        O44-Na3-Na2-Cl11= 66.20       O44-Na3-Na2-Cl12=336.86       O44-Na3-Na2-Cl17=157.62       
O44-Na3-Na2-Cl18=140.13       O44-Na3-Na2-O38=266.35        Na5-Na4-Na1-Na2=  1.24        Na5-Na4-Na1-Na7= 66.03        
Na5-Na4-Na1-Na8=  0.10        Na5-Na4-Na1-Na9=311.29        Na5-Na4-Na1-Cl10=102.50       Na5-Na4-Na1-Cl11= 24.69       
Na5-Na4-Na1-Cl12=329.25       Na5-Na4-Na1-Cl13=256.20       Na5-Na4-Na1-O47=102.47        Na9-Na4-Na1-Na2= 49.95        
Na9-Na4-Na1-Na7=114.73        Na9-Na4-Na1-Na8= 48.81        Na9-Na4-Na1-Cl10=151.21       Na9-Na4-Na1-Cl11= 73.40       
Na9-Na4-Na1-Cl12= 17.96       Na9-Na4-Na1-Cl13=304.91       Na9-Na4-Na1-O47=151.18        Cl11-Na4-Na1-Na2=336.55       
Cl11-Na4-Na1-Na7= 41.34       Cl11-Na4-Na1-Na8=335.41       Cl11-Na4-Na1-Na9=286.60       Cl11-Na4-Na1-Cl10= 77.81      
Cl11-Na4-Na1-Cl12=304.56      Cl11-Na4-Na1-Cl13=231.51      Cl11-Na4-Na1-O47= 77.78       Cl13-Na4-Na1-Na2=105.04       
Cl13-Na4-Na1-Na7=169.83       Cl13-Na4-Na1-Na8=103.90       Cl13-Na4-Na1-Na9= 55.09       Cl13-Na4-Na1-Cl10=206.30      
Cl13-Na4-Na1-Cl11=128.49      Cl13-Na4-Na1-Cl12= 73.05      Cl13-Na4-Na1-O47=206.27       Cl15-Na4-Na1-Na2=  9.66       
Cl15-Na4-Na1-Na7= 74.45       Cl15-Na4-Na1-Na8=  8.52       Cl15-Na4-Na1-Na9=319.71       Cl15-Na4-Na1-Cl10=110.93      
Cl15-Na4-Na1-Cl11= 33.11      Cl15-Na4-Na1-Cl12=337.67      Cl15-Na4-Na1-Cl13=264.62      Cl15-Na4-Na1-O47=110.89       
Cl16-Na4-Na1-Na2=231.53       Cl16-Na4-Na1-Na7=296.32       Cl16-Na4-Na1-Na8=230.39       Cl16-Na4-Na1-Na9=181.59       
Cl16-Na4-Na1-Cl10=332.80      Cl16-Na4-Na1-Cl11=254.98      Cl16-Na4-Na1-Cl12=199.54      Cl16-Na4-Na1-Cl13=126.49      
Cl16-Na4-Na1-O47=332.76       Na4-Na5-Na2-Na1=  1.39        Na4-Na5-Na2-Na3=254.52        Na4-Na5-Na2-Na7=308.99        
Na4-Na5-Na2-Na8=  5.25        Na4-Na5-Na2-Na9= 50.06        Na4-Na5-Na2-Cl11=337.46       Na4-Na5-Na2-Cl12= 42.04       
Na4-Na5-Na2-Cl17=103.99       Na4-Na5-Na2-Cl18=237.00       Na4-Na5-Na2-O38=217.62        Na6-Na5-Na2-Na1= 76.91        
Na6-Na5-Na2-Na3=330.03        Na6-Na5-Na2-Na7= 24.51        Na6-Na5-Na2-Na8= 80.76        Na6-Na5-Na2-Na9=125.58        
Na6-Na5-Na2-Cl11= 52.97       Na6-Na5-Na2-Cl12=117.56       Na6-Na5-Na2-Cl17=179.50       Na6-Na5-Na2-Cl18=312.51       
Na6-Na5-Na2-O38=293.14        Na9-Na5-Na2-Na1=311.33        Na9-Na5-Na2-Na3=204.45        Na9-Na5-Na2-Na7=258.93        
Na9-Na5-Na2-Na8=315.19        Na9-Na5-Na2-Cl11=287.40       Na9-Na5-Na2-Cl12=351.98       Na9-Na5-Na2-Cl17= 53.93       
Na9-Na5-Na2-Cl18=186.93       Na9-Na5-Na2-O38=167.56        Cl11-Na5-Na2-Na1= 23.93       Cl11-Na5-Na2-Na3=277.06       
Cl11-Na5-Na2-Na7=331.54       Cl11-Na5-Na2-Na8= 27.79       Cl11-Na5-Na2-Na9= 72.60       Cl11-Na5-Na2-Cl12= 64.58      
Cl11-Na5-Na2-Cl17=126.53      Cl11-Na5-Na2-Cl18=259.54      Cl11-Na5-Na2-O38=240.16       Cl15-Na5-Na2-Na1=354.25       
Cl15-Na5-Na2-Na3=247.37       Cl15-Na5-Na2-Na7=301.85       Cl15-Na5-Na2-Na8=358.10       Cl15-Na5-Na2-Na9= 42.92       
Cl15-Na5-Na2-Cl11=330.32      Cl15-Na5-Na2-Cl12= 34.90      Cl15-Na5-Na2-Cl17= 96.84      Cl15-Na5-Na2-Cl18=229.85      
Cl15-Na5-Na2-O38=210.48       Cl17-Na5-Na2-Na1=257.40       Cl17-Na5-Na2-Na3=150.53       Cl17-Na5-Na2-Na7=205.01       
Cl17-Na5-Na2-Na8=261.26       Cl17-Na5-Na2-Na9=306.07       Cl17-Na5-Na2-Cl11=233.47      Cl17-Na5-Na2-Cl12=298.06      
Cl17-Na5-Na2-Cl18=133.01      Cl17-Na5-Na2-O38=113.64       Cl18-Na5-Na2-Na1=124.40       Cl18-Na5-Na2-Na3= 17.52       
Cl18-Na5-Na2-Na7= 72.00       Cl18-Na5-Na2-Na8=128.25       Cl18-Na5-Na2-Na9=173.07       Cl18-Na5-Na2-Cl11=100.46      
Cl18-Na5-Na2-Cl12=165.05      Cl18-Na5-Na2-Cl17=226.99      Cl18-Na5-Na2-O38=340.63       Na2-Na5-Na4-Na1=358.48        
Na2-Na5-Na4-Na9=313.43        Na2-Na5-Na4-Cl11= 24.63       Na2-Na5-Na4-Cl13=312.83       Na2-Na5-Na4-Cl15=187.63       
Na2-Na5-Na4-Cl16= 75.33       Na6-Na5-Na4-Na1=279.01        Na6-Na5-Na4-Na9=233.96        Na6-Na5-Na4-Cl11=305.16       
Na6-Na5-Na4-Cl13=233.36       Na6-Na5-Na4-Cl15=108.16       Na6-Na5-Na4-Cl16=355.85       Na9-Na5-Na4-Na1= 45.05        
Na9-Na5-Na4-Cl11= 71.19       Na9-Na5-Na4-Cl13=359.39       Na9-Na5-Na4-Cl15=234.20       Na9-Na5-Na4-Cl16=121.89       
Cl11-Na5-Na4-Na1=333.85       Cl11-Na5-Na4-Na9=288.81       Cl11-Na5-Na4-Cl13=288.20      Cl11-Na5-Na4-Cl15=163.00      
Cl11-Na5-Na4-Cl16= 50.70      Cl15-Na5-Na4-Na1=170.85       Cl15-Na5-Na4-Na9=125.80       Cl15-Na5-Na4-Cl11=197.00      
Cl15-Na5-Na4-Cl13=125.20      Cl15-Na5-Na4-Cl16=247.69      Cl17-Na5-Na4-Na1= 51.03       Cl17-Na5-Na4-Na9=  5.99       
Cl17-Na5-Na4-Cl11= 77.18      Cl17-Na5-Na4-Cl13=  5.38      Cl17-Na5-Na4-Cl15=240.18      Cl17-Na5-Na4-Cl16=127.88      
Cl18-Na5-Na4-Na1=308.10       Cl18-Na5-Na4-Na9=263.05       Cl18-Na5-Na4-Cl11=334.25      Cl18-Na5-Na4-Cl13=262.45      
Cl18-Na5-Na4-Cl15=137.25      Cl18-Na5-Na4-Cl16= 24.95      Na5-Na6-Na3-Na2=333.69        Na5-Na6-Na3-Na7=254.43        
Na5-Na6-Na3-Cl14=189.53       Na5-Na6-Na3-Cl18= 27.82       Na5-Na6-Na3-O20=224.11        Na5-Na6-Na3-C22=131.17        
Na5-Na6-Na3-C25=102.27        Na5-Na6-Na3-H27= 76.21        Na5-Na6-Na3-C28=128.11        Na5-Na6-Na3-H29=148.54        
Na5-Na6-Na3-O38=338.63        Na5-Na6-Na3-O44=271.15        Na7-Na6-Na3-Na2= 79.26        Na7-Na6-Na3-Cl14=295.11       
Na7-Na6-Na3-Cl18=133.40       Na7-Na6-Na3-O20=329.69        Na7-Na6-Na3-C22=236.75        Na7-Na6-Na3-C25=207.85        
Na7-Na6-Na3-H27=181.78        Na7-Na6-Na3-C28=233.68        Na7-Na6-Na3-H29=254.11        Na7-Na6-Na3-O38= 84.21        
Na7-Na6-Na3-O44= 16.73        Cl11-Na6-Na3-Na2= 24.80       Cl11-Na6-Na3-Na7=305.54       Cl11-Na6-Na3-Cl14=240.64      
Cl11-Na6-Na3-Cl18= 78.93      Cl11-Na6-Na3-O20=275.22       Cl11-Na6-Na3-C22=182.28       Cl11-Na6-Na3-C25=153.38       
Cl11-Na6-Na3-H27=127.32       Cl11-Na6-Na3-C28=179.22       Cl11-Na6-Na3-H29=199.65       Cl11-Na6-Na3-O38= 29.74       
Cl11-Na6-Na3-O44=322.26       Cl14-Na6-Na3-Na2=144.15       Cl14-Na6-Na3-Na7= 64.89       Cl14-Na6-Na3-Cl18=198.29      
Cl14-Na6-Na3-O20= 34.58       Cl14-Na6-Na3-C22=301.64       Cl14-Na6-Na3-C25=272.74       Cl14-Na6-Na3-H27=246.67       
Cl14-Na6-Na3-C28=298.57       Cl14-Na6-Na3-H29=319.01       Cl14-Na6-Na3-O38=149.10       Cl14-Na6-Na3-O44= 81.62       
Cl18-Na6-Na3-Na2=305.86       Cl18-Na6-Na3-Na7=226.60       Cl18-Na6-Na3-Cl14=161.71      Cl18-Na6-Na3-O20=196.29       
Cl18-Na6-Na3-C22=103.35       Cl18-Na6-Na3-C25= 74.45       Cl18-Na6-Na3-H27= 48.38       Cl18-Na6-Na3-C28=100.28       
Cl18-Na6-Na3-H29=120.72       Cl18-Na6-Na3-O38=310.81       Cl18-Na6-Na3-O44=243.33       O35-Na6-Na3-Na2=291.46        
O35-Na6-Na3-Na7=212.20        O35-Na6-Na3-Cl14=147.31       O35-Na6-Na3-Cl18=345.60       O35-Na6-Na3-O20=181.89        
O35-Na6-Na3-C22= 88.95        O35-Na6-Na3-C25= 60.05        O35-Na6-Na3-H27= 33.98        O35-Na6-Na3-C28= 85.88        
O35-Na6-Na3-H29=106.32        O35-Na6-Na3-O38=296.41        O35-Na6-Na3-O44=228.93        O41-Na6-Na3-Na2= 95.04        
O41-Na6-Na3-Na7= 15.77        O41-Na6-Na3-Cl14=310.88       O41-Na6-Na3-Cl18=149.17       O41-Na6-Na3-O20=345.46        
O41-Na6-Na3-C22=252.52        O41-Na6-Na3-C25=223.62        O41-Na6-Na3-H27=197.56        O41-Na6-Na3-C28=249.46        
O41-Na6-Na3-H29=269.89        O41-Na6-Na3-O38= 99.98        O41-Na6-Na3-O44= 32.50        Na3-Na6-Na5-Na2= 26.75        
Na3-Na6-Na5-Na4=121.03        Na3-Na6-Na5-Na9= 72.39        Na3-Na6-Na5-Cl11= 75.73       Na3-Na6-Na5-Cl15=161.01       
Na3-Na6-Na5-Cl17= 27.30       Na3-Na6-Na5-Cl18=335.24       Na7-Na6-Na5-Na2=325.31        Na7-Na6-Na5-Na4= 59.60        
Na7-Na6-Na5-Na9= 10.96        Na7-Na6-Na5-Cl11= 14.30       Na7-Na6-Na5-Cl15= 99.58       Na7-Na6-Na5-Cl17=325.86       
Na7-Na6-Na5-Cl18=273.80       Cl11-Na6-Na5-Na2=311.02       Cl11-Na6-Na5-Na4= 45.30       Cl11-Na6-Na5-Na9=356.66       
Cl11-Na6-Na5-Cl15= 85.28      Cl11-Na6-Na5-Cl17=311.56      Cl11-Na6-Na5-Cl18=259.51      Cl14-Na6-Na5-Na2= 17.81       
Cl14-Na6-Na5-Na4=112.10       Cl14-Na6-Na5-Na9= 63.46       Cl14-Na6-Na5-Cl11= 66.79      Cl14-Na6-Na5-Cl15=152.07      
Cl14-Na6-Na5-Cl17= 18.36      Cl14-Na6-Na5-Cl18=326.30      Cl18-Na6-Na5-Na2= 51.51       Cl18-Na6-Na5-Na4=145.80       
Cl18-Na6-Na5-Na9= 97.16       Cl18-Na6-Na5-Cl11=100.49      Cl18-Na6-Na5-Cl15=185.78      Cl18-Na6-Na5-Cl17= 52.06      
O35-Na6-Na5-Na2=179.15        O35-Na6-Na5-Na4=273.43        O35-Na6-Na5-Na9=224.79        O35-Na6-Na5-Cl11=228.13       
O35-Na6-Na5-Cl15=313.41       O35-Na6-Na5-Cl17=179.69       O35-Na6-Na5-Cl18=127.63       O41-Na6-Na5-Na2=271.80        
O41-Na6-Na5-Na4=  6.09        O41-Na6-Na5-Na9=317.45        O41-Na6-Na5-Cl11=320.79       O41-Na6-Na5-Cl15= 46.07       
O41-Na6-Na5-Cl17=272.35       O41-Na6-Na5-Cl18=220.29       Na2-Na7-Na1-Na4=271.70        Na2-Na7-Na1-Na8= 61.22        
Na2-Na7-Na1-Na9=332.35        Na2-Na7-Na1-Cl10=103.05       Na2-Na7-Na1-Cl11=313.61       Na2-Na7-Na1-Cl12= 22.65       
Na2-Na7-Na1-Cl13=280.65       Na2-Na7-Na1-O47=182.36        Na3-Na7-Na1-Na2=342.41        Na3-Na7-Na1-Na4=254.12        
Na3-Na7-Na1-Na8= 43.63        Na3-Na7-Na1-Na9=314.77        Na3-Na7-Na1-Cl10= 85.46       Na3-Na7-Na1-Cl11=296.02       
Na3-Na7-Na1-Cl12=  5.07       Na3-Na7-Na1-Cl13=263.07       Na3-Na7-Na1-O47=164.78        Na6-Na7-Na1-Na2= 56.48        
Na6-Na7-Na1-Na4=328.18        Na6-Na7-Na1-Na8=117.69        Na6-Na7-Na1-Na9= 28.83        Na6-Na7-Na1-Cl10=159.53       
Na6-Na7-Na1-Cl11= 10.09       Na6-Na7-Na1-Cl12= 79.13       Na6-Na7-Na1-Cl13=337.13       Na6-Na7-Na1-O47=238.84        
Cl11-Na7-Na1-Na2= 46.39       Cl11-Na7-Na1-Na4=318.09       Cl11-Na7-Na1-Na8=107.61       Cl11-Na7-Na1-Na9= 18.74       
Cl11-Na7-Na1-Cl10=149.44      Cl11-Na7-Na1-Cl12= 69.04      Cl11-Na7-Na1-Cl13=327.04      Cl11-Na7-Na1-O47=228.75       
Cl14-Na7-Na1-Na2=  7.74       Cl14-Na7-Na1-Na4=279.44       Cl14-Na7-Na1-Na8= 68.95       Cl14-Na7-Na1-Na9=340.09       
Cl14-Na7-Na1-Cl10=110.79      Cl14-Na7-Na1-Cl11=321.35      Cl14-Na7-Na1-Cl12= 30.39      Cl14-Na7-Na1-Cl13=288.39      
Cl14-Na7-Na1-O47=190.10       O41-Na7-Na1-Na2=106.44        O41-Na7-Na1-Na4= 18.14        O41-Na7-Na1-Na8=167.66        
O41-Na7-Na1-Na9= 78.79        O41-Na7-Na1-Cl10=209.49       O41-Na7-Na1-Cl11= 60.05       O41-Na7-Na1-Cl12=129.09       
O41-Na7-Na1-Cl13= 27.09       O41-Na7-Na1-O47=288.80        O44-Na7-Na1-Na2=304.44        O44-Na7-Na1-Na4=216.14        
O44-Na7-Na1-Na8=  5.65        O44-Na7-Na1-Na9=276.79        O44-Na7-Na1-Cl10= 47.48       O44-Na7-Na1-Cl11=258.05       
O44-Na7-Na1-Cl12=327.09       O44-Na7-Na1-Cl13=225.09       O44-Na7-Na1-O47=126.80        H45-Na7-Na1-Na2=284.08        
H45-Na7-Na1-Na4=195.78        H45-Na7-Na1-Na8=345.30        H45-Na7-Na1-Na9=256.43        H45-Na7-Na1-Cl10= 27.13       
H45-Na7-Na1-Cl11=237.69       H45-Na7-Na1-Cl12=306.74       H45-Na7-Na1-Cl13=204.73       H45-Na7-Na1-O47=106.45        
O47-Na7-Na1-Na2=177.64        O47-Na7-Na1-Na4= 89.34        O47-Na7-Na1-Na8=238.85        O47-Na7-Na1-Na9=149.99        
O47-Na7-Na1-Cl10=280.69       O47-Na7-Na1-Cl11=131.25       O47-Na7-Na1-Cl12=200.29       O47-Na7-Na1-Cl13= 98.29       
Na1-Na7-Na2-Na3=200.61        Na1-Na7-Na2-Na5= 96.86        Na1-Na7-Na2-Na8=301.21        Na1-Na7-Na2-Na9= 27.33        
Na1-Na7-Na2-Cl11= 60.29       Na1-Na7-Na2-Cl12=335.20       Na1-Na7-Na2-Cl17= 71.01       Na1-Na7-Na2-Cl18=149.57       
Na1-Na7-Na2-O38=232.06        Na3-Na7-Na2-Na1=159.39        Na3-Na7-Na2-Na5=256.25        Na3-Na7-Na2-Na8=100.59        
Na3-Na7-Na2-Na9=186.72        Na3-Na7-Na2-Cl11=219.68       Na3-Na7-Na2-Cl12=134.59       Na3-Na7-Na2-Cl17=230.40       
Na3-Na7-Na2-Cl18=308.96       Na3-Na7-Na2-O38= 31.45        Na6-Na7-Na2-Na1=234.62        Na6-Na7-Na2-Na3= 75.23        
Na6-Na7-Na2-Na5=331.48        Na6-Na7-Na2-Na8=175.83        Na6-Na7-Na2-Na9=261.95        Na6-Na7-Na2-Cl11=294.92       
Na6-Na7-Na2-Cl12=209.82       Na6-Na7-Na2-Cl17=305.63       Na6-Na7-Na2-Cl18= 24.19       Na6-Na7-Na2-O38=106.68        
Cl11-Na7-Na2-Na1=299.71       Cl11-Na7-Na2-Na3=140.32       Cl11-Na7-Na2-Na5= 36.57       Cl11-Na7-Na2-Na8=240.91       
Cl11-Na7-Na2-Na9=327.03       Cl11-Na7-Na2-Cl12=274.91      Cl11-Na7-Na2-Cl17= 10.71      Cl11-Na7-Na2-Cl18= 89.27      
Cl11-Na7-Na2-O38=171.76       Cl14-Na7-Na2-Na1=183.26       Cl14-Na7-Na2-Na3= 23.87       Cl14-Na7-Na2-Na5=280.12       
Cl14-Na7-Na2-Na8=124.46       Cl14-Na7-Na2-Na9=210.59       Cl14-Na7-Na2-Cl11=243.55      Cl14-Na7-Na2-Cl12=158.46      
Cl14-Na7-Na2-Cl17=254.27      Cl14-Na7-Na2-Cl18=332.83      Cl14-Na7-Na2-O38= 55.32       O41-Na7-Na2-Na1=262.94        
O41-Na7-Na2-Na3=103.55        O41-Na7-Na2-Na5=359.81        O41-Na7-Na2-Na8=204.15        O41-Na7-Na2-Na9=290.27        
O41-Na7-Na2-Cl11=323.24       O41-Na7-Na2-Cl12=238.14       O41-Na7-Na2-Cl17=333.95       O41-Na7-Na2-Cl18= 52.51       
O41-Na7-Na2-O38=135.00        O44-Na7-Na2-Na1= 91.45        O44-Na7-Na2-Na3=292.06        O44-Na7-Na2-Na5=188.31        
O44-Na7-Na2-Na8= 32.65        O44-Na7-Na2-Na9=118.77        O44-Na7-Na2-Cl11=151.74       O44-Na7-Na2-Cl12= 66.65       
O44-Na7-Na2-Cl17=162.46       O44-Na7-Na2-Cl18=241.02       O44-Na7-Na2-O38=323.51        H45-Na7-Na2-Na1= 67.31        
H45-Na7-Na2-Na3=267.92        H45-Na7-Na2-Na5=164.17        H45-Na7-Na2-Na8=  8.51        H45-Na7-Na2-Na9= 94.63        
H45-Na7-Na2-Cl11=127.60       H45-Na7-Na2-Cl12= 42.51       H45-Na7-Na2-Cl17=138.31       H45-Na7-Na2-Cl18=216.87       
H45-Na7-Na2-O38=299.36        O47-Na7-Na2-Na1=358.12        O47-Na7-Na2-Na3=198.73        O47-Na7-Na2-Na5= 94.98        
O47-Na7-Na2-Na8=299.32        O47-Na7-Na2-Na9= 25.45        O47-Na7-Na2-Cl11= 58.41       O47-Na7-Na2-Cl12=333.32       
O47-Na7-Na2-Cl17= 69.13       O47-Na7-Na2-Cl18=147.69       O47-Na7-Na2-O38=230.18        Na1-Na7-Na3-Na2= 19.85        
Na1-Na7-Na3-Na6=104.47        Na1-Na7-Na3-Cl14=165.38       Na1-Na7-Na3-Cl18= 72.70       Na1-Na7-Na3-O20=272.84        
Na1-Na7-Na3-C22=267.27        Na1-Na7-Na3-C25=224.14        Na1-Na7-Na3-H27=126.28        Na1-Na7-Na3-C28=192.98        
Na1-Na7-Na3-H29=199.12        Na1-Na7-Na3-O38=352.31        Na1-Na7-Na3-O44=311.65        Na2-Na7-Na3-Na6= 84.63        
Na2-Na7-Na3-Cl14=145.53       Na2-Na7-Na3-Cl18= 52.85       Na2-Na7-Na3-O20=252.99        Na2-Na7-Na3-C22=247.42        
Na2-Na7-Na3-C25=204.30        Na2-Na7-Na3-H27=106.43        Na2-Na7-Na3-C28=173.14        Na2-Na7-Na3-H29=179.27        
Na2-Na7-Na3-O38=332.46        Na2-Na7-Na3-O44=291.81        Na6-Na7-Na3-Na2=275.37        Na6-Na7-Na3-Cl14= 60.90       
Na6-Na7-Na3-Cl18=328.23       Na6-Na7-Na3-O20=168.37        Na6-Na7-Na3-C22=162.80        Na6-Na7-Na3-C25=119.67        
Na6-Na7-Na3-H27= 21.80        Na6-Na7-Na3-C28= 88.51        Na6-Na7-Na3-H29= 94.64        Na6-Na7-Na3-O38=247.84        
Na6-Na7-Na3-O44=207.18        Cl11-Na7-Na3-Na2=335.58       Cl11-Na7-Na3-Na6= 60.20       Cl11-Na7-Na3-Cl14=121.11      
Cl11-Na7-Na3-Cl18= 28.43      Cl11-Na7-Na3-O20=228.57       Cl11-Na7-Na3-C22=223.00       Cl11-Na7-Na3-C25=179.88       
Cl11-Na7-Na3-H27= 82.01       Cl11-Na7-Na3-C28=148.71       Cl11-Na7-Na3-H29=154.85       Cl11-Na7-Na3-O38=308.04       
Cl11-Na7-Na3-O44=267.38       Cl14-Na7-Na3-Na2=214.47       Cl14-Na7-Na3-Na6=299.10       Cl14-Na7-Na3-Cl18=267.32      
Cl14-Na7-Na3-O20=107.46       Cl14-Na7-Na3-C22=101.89       Cl14-Na7-Na3-C25= 58.77       Cl14-Na7-Na3-H27=320.90       
Cl14-Na7-Na3-C28= 27.61       Cl14-Na7-Na3-H29= 33.74       Cl14-Na7-Na3-O38=186.93       Cl14-Na7-Na3-O44=146.28       
O41-Na7-Na3-Na2=260.23        O41-Na7-Na3-Na6=344.86        O41-Na7-Na3-Cl14= 45.76       O41-Na7-Na3-Cl18=313.08       
O41-Na7-Na3-O20=153.22        O41-Na7-Na3-C22=147.65        O41-Na7-Na3-C25=104.53        O41-Na7-Na3-H27=  6.66        
O41-Na7-Na3-C28= 73.37        O41-Na7-Na3-H29= 79.50        O41-Na7-Na3-O38=232.69        O41-Na7-Na3-O44=192.03        
O44-Na7-Na3-Na2= 68.19        O44-Na7-Na3-Na6=152.82        O44-Na7-Na3-Cl14=213.72       O44-Na7-Na3-Cl18=121.05       
O44-Na7-Na3-O20=321.19        O44-Na7-Na3-C22=315.62        O44-Na7-Na3-C25=272.49        O44-Na7-Na3-H27=174.63        
O44-Na7-Na3-C28=241.33        O44-Na7-Na3-H29=247.47        O44-Na7-Na3-O38= 40.66        H45-Na7-Na3-Na2= 68.97        
H45-Na7-Na3-Na6=153.60        H45-Na7-Na3-Cl14=214.50       H45-Na7-Na3-Cl18=121.82       H45-Na7-Na3-O20=321.96        
H45-Na7-Na3-C22=316.39        H45-Na7-Na3-C25=273.27        H45-Na7-Na3-H27=175.40        H45-Na7-Na3-C28=242.11        
H45-Na7-Na3-H29=248.24        H45-Na7-Na3-O38= 41.43        H45-Na7-Na3-O44=  0.77        O47-Na7-Na3-Na2= 49.56        
O47-Na7-Na3-Na6=134.19        O47-Na7-Na3-Cl14=195.09       O47-Na7-Na3-Cl18=102.42       O47-Na7-Na3-O20=302.56        
O47-Na7-Na3-C22=296.99        O47-Na7-Na3-C25=253.86        O47-Na7-Na3-H27=155.99        O47-Na7-Na3-C28=222.70        
O47-Na7-Na3-H29=228.83        O47-Na7-Na3-O38= 22.03        O47-Na7-Na3-O44=341.37        Na1-Na7-Na6-Na3=253.24        
Na1-Na7-Na6-Na5=337.09        Na1-Na7-Na6-Cl11=351.06       Na1-Na7-Na6-Cl14=202.98       Na1-Na7-Na6-Cl18=284.51       
Na1-Na7-Na6-O35= 38.01        Na1-Na7-Na6-O41= 92.21        Na2-Na7-Na6-Na3=304.27        Na2-Na7-Na6-Na5= 28.13        
Na2-Na7-Na6-Cl11= 42.10       Na2-Na7-Na6-Cl14=254.02       Na2-Na7-Na6-Cl18=335.54       Na2-Na7-Na6-O35= 89.05        
Na2-Na7-Na6-O41=143.24        Na3-Na7-Na6-Na5= 83.86        Na3-Na7-Na6-Cl11= 97.83       Na3-Na7-Na6-Cl14=309.75       
Na3-Na7-Na6-Cl18= 31.27       Na3-Na7-Na6-O35=144.78        Na3-Na7-Na6-O41=198.97        Cl11-Na7-Na6-Na3=262.17       
Cl11-Na7-Na6-Na5=346.03       Cl11-Na7-Na6-Cl14=211.92      Cl11-Na7-Na6-Cl18=293.44      Cl11-Na7-Na6-O35= 46.95       
Cl11-Na7-Na6-O41=101.14       Cl14-Na7-Na6-Na3= 50.25       Cl14-Na7-Na6-Na5=134.11       Cl14-Na7-Na6-Cl11=148.08      
Cl14-Na7-Na6-Cl18= 81.52      Cl14-Na7-Na6-O35=195.03       Cl14-Na7-Na6-O41=249.22       O41-Na7-Na6-Na3=161.03        
O41-Na7-Na6-Na5=244.89        O41-Na7-Na6-Cl11=258.86       O41-Na7-Na6-Cl14=110.78       O41-Na7-Na6-Cl18=192.30       
O41-Na7-Na6-O35=305.81        O44-Na7-Na6-Na3=336.25        O44-Na7-Na6-Na5= 60.10        O44-Na7-Na6-Cl11= 74.07       
O44-Na7-Na6-Cl14=285.99       O44-Na7-Na6-Cl18=  7.52       O44-Na7-Na6-O35=121.02        O44-Na7-Na6-O41=175.22        
H45-Na7-Na6-Na3=321.11        H45-Na7-Na6-Na5= 44.96        H45-Na7-Na6-Cl11= 58.93       H45-Na7-Na6-Cl14=270.85       
H45-Na7-Na6-Cl18=352.37       H45-Na7-Na6-O35=105.88        H45-Na7-Na6-O41=160.08        O47-Na7-Na6-Na3=200.64        
O47-Na7-Na6-Na5=284.50        O47-Na7-Na6-Cl11=298.47       O47-Na7-Na6-Cl14=150.39       O47-Na7-Na6-Cl18=231.91       
O47-Na7-Na6-O35=345.42        O47-Na7-Na6-O41= 39.61        Na2-Na8-Na1-Na4=  1.29        Na2-Na8-Na1-Na7=296.37        
Na2-Na8-Na1-Na9= 44.60        Na2-Na8-Na1-Cl10=210.20       Na2-Na8-Na1-Cl11=342.67       Na2-Na8-Na1-Cl12= 47.48       
Na2-Na8-Na1-Cl13= 71.89       Na2-Na8-Na1-O47=265.20        Cl10-Na8-Na1-Na2=149.80       Cl10-Na8-Na1-Na4=151.08       
Cl10-Na8-Na1-Na7= 86.17       Cl10-Na8-Na1-Na9=194.40       Cl10-Na8-Na1-Cl11=132.47      Cl10-Na8-Na1-Cl12=197.28      
Cl10-Na8-Na1-Cl13=221.69      Cl10-Na8-Na1-O47= 55.00       Cl12-Na8-Na1-Na2=312.52       Cl12-Na8-Na1-Na4=313.81       
Cl12-Na8-Na1-Na7=248.89       Cl12-Na8-Na1-Na9=357.12       Cl12-Na8-Na1-Cl10=162.72      Cl12-Na8-Na1-Cl11=295.19      
Cl12-Na8-Na1-Cl13= 24.41      Cl12-Na8-Na1-O47=217.72       Cl19-Na8-Na1-Na2= 49.49       Cl19-Na8-Na1-Na4= 50.78       
Cl19-Na8-Na1-Na7=345.87       Cl19-Na8-Na1-Na9= 94.10       Cl19-Na8-Na1-Cl10=259.70      Cl19-Na8-Na1-Cl11= 32.17      
Cl19-Na8-Na1-Cl12= 96.98      Cl19-Na8-Na1-Cl13=121.38      Cl19-Na8-Na1-O47=314.70       Na1-Na8-Na2-Na3=108.35        
Na1-Na8-Na2-Na5=355.42        Na1-Na8-Na2-Na7= 54.14        Na1-Na8-Na2-Na9=313.85        Na1-Na8-Na2-Cl11= 18.37       
Na1-Na8-Na2-Cl12=299.40       Na1-Na8-Na2-Cl17=280.75       Na1-Na8-Na2-Cl18= 98.84       Na1-Na8-Na2-O38=151.83        
Cl10-Na8-Na2-Na1=338.92       Cl10-Na8-Na2-Na3= 87.27       Cl10-Na8-Na2-Na5=334.34       Cl10-Na8-Na2-Na7= 33.06       
Cl10-Na8-Na2-Na9=292.77       Cl10-Na8-Na2-Cl11=357.29      Cl10-Na8-Na2-Cl12=278.32      Cl10-Na8-Na2-Cl17=259.67      
Cl10-Na8-Na2-Cl18= 77.77      Cl10-Na8-Na2-O38=130.75       Cl12-Na8-Na2-Na1= 60.60       Cl12-Na8-Na2-Na3=168.95       
Cl12-Na8-Na2-Na5= 56.03       Cl12-Na8-Na2-Na7=114.75       Cl12-Na8-Na2-Na9= 14.46       Cl12-Na8-Na2-Cl11= 78.97      
Cl12-Na8-Na2-Cl17=341.35      Cl12-Na8-Na2-Cl18=159.45      Cl12-Na8-Na2-O38=212.43       Cl19-Na8-Na2-Na1=213.84       
Cl19-Na8-Na2-Na3=322.18       Cl19-Na8-Na2-Na5=209.26       Cl19-Na8-Na2-Na7=267.98       Cl19-Na8-Na2-Na9=167.69       
Cl19-Na8-Na2-Cl11=232.21      Cl19-Na8-Na2-Cl12=153.23      Cl19-Na8-Na2-Cl17=134.59      Cl19-Na8-Na2-Cl18=312.68      
Cl19-Na8-Na2-O38=  5.67       Na2-Na9-Na1-Na4=103.10        Na2-Na9-Na1-Na7= 32.31        Na2-Na9-Na1-Na8=307.70        
Na2-Na9-Na1-Cl10=295.14       Na2-Na9-Na1-Cl11= 48.07       Na2-Na9-Na1-Cl12=305.21       Na2-Na9-Na1-Cl13=154.37       
Na2-Na9-Na1-O47= 58.13        Na4-Na9-Na1-Na2=256.90        Na4-Na9-Na1-Na7=289.21        Na4-Na9-Na1-Na8=204.60        
Na4-Na9-Na1-Cl10=192.04       Na4-Na9-Na1-Cl11=304.97       Na4-Na9-Na1-Cl12=202.11       Na4-Na9-Na1-Cl13= 51.27       
Na4-Na9-Na1-O47=315.03        Na5-Na9-Na1-Na2=309.53        Na5-Na9-Na1-Na4= 52.64        Na5-Na9-Na1-Na7=341.84        
Na5-Na9-Na1-Na8=257.24        Na5-Na9-Na1-Cl10=244.67       Na5-Na9-Na1-Cl11=357.61       Na5-Na9-Na1-Cl12=254.74       
Na5-Na9-Na1-Cl13=103.90       Na5-Na9-Na1-O47=  7.67        Cl11-Na9-Na1-Na2=311.93       Cl11-Na9-Na1-Na4= 55.03       
Cl11-Na9-Na1-Na7=344.24       Cl11-Na9-Na1-Na8=259.63       Cl11-Na9-Na1-Cl10=247.07      Cl11-Na9-Na1-Cl12=257.14      
Cl11-Na9-Na1-Cl13=106.30      Cl11-Na9-Na1-O47= 10.06       Cl12-Na9-Na1-Na2= 54.79       Cl12-Na9-Na1-Na4=157.89       
Cl12-Na9-Na1-Na7= 87.10       Cl12-Na9-Na1-Na8=  2.50       Cl12-Na9-Na1-Cl10=349.93      Cl12-Na9-Na1-Cl11=102.86      
Cl12-Na9-Na1-Cl13=209.16      Cl12-Na9-Na1-O47=112.92       Cl13-Na9-Na1-Na2=205.63       Cl13-Na9-Na1-Na4=308.73       
Cl13-Na9-Na1-Na7=237.94       Cl13-Na9-Na1-Na8=153.34       Cl13-Na9-Na1-Cl10=140.77      Cl13-Na9-Na1-Cl11=253.70      
Cl13-Na9-Na1-Cl12=150.84      Cl13-Na9-Na1-O47=263.76       Cl17-Na9-Na1-Na2=345.12       Cl17-Na9-Na1-Na4= 88.22       
Cl17-Na9-Na1-Na7= 17.43       Cl17-Na9-Na1-Na8=292.82       Cl17-Na9-Na1-Cl10=280.26      Cl17-Na9-Na1-Cl11= 33.19      
Cl17-Na9-Na1-Cl12=290.33      Cl17-Na9-Na1-Cl13=139.49      Cl17-Na9-Na1-O47= 43.25       Na1-Na9-Na2-Na3=319.99        
Na1-Na9-Na2-Na5=248.81        Na1-Na9-Na2-Na7=332.94        Na1-Na9-Na2-Na8= 48.95        Na1-Na9-Na2-Cl11=309.50       
Na1-Na9-Na2-Cl12= 60.16       Na1-Na9-Na2-Cl17=194.93       Na1-Na9-Na2-Cl18=255.50       Na1-Na9-Na2-O38= 88.00        
Na4-Na9-Na2-Na1= 58.95        Na4-Na9-Na2-Na3= 18.95        Na4-Na9-Na2-Na5=307.77        Na4-Na9-Na2-Na7= 31.90        
Na4-Na9-Na2-Na8=107.90        Na4-Na9-Na2-Cl11=  8.46       Na4-Na9-Na2-Cl12=119.11       Na4-Na9-Na2-Cl17=253.89       
Na4-Na9-Na2-Cl18=314.46       Na4-Na9-Na2-O38=146.96        Na5-Na9-Na2-Na1=111.19        Na5-Na9-Na2-Na3= 71.18        
Na5-Na9-Na2-Na7= 84.13        Na5-Na9-Na2-Na8=160.13        Na5-Na9-Na2-Cl11= 60.69       Na5-Na9-Na2-Cl12=171.35       
Na5-Na9-Na2-Cl17=306.12       Na5-Na9-Na2-Cl18=  6.69       Na5-Na9-Na2-O38=199.19        Cl11-Na9-Na2-Na1= 50.50       
Cl11-Na9-Na2-Na3= 10.49       Cl11-Na9-Na2-Na5=299.31       Cl11-Na9-Na2-Na7= 23.44       Cl11-Na9-Na2-Na8= 99.44       
Cl11-Na9-Na2-Cl12=110.66      Cl11-Na9-Na2-Cl17=245.43      Cl11-Na9-Na2-Cl18=306.00      Cl11-Na9-Na2-O38=138.50       
Cl12-Na9-Na2-Na1=299.84       Cl12-Na9-Na2-Na3=259.83       Cl12-Na9-Na2-Na5=188.65       Cl12-Na9-Na2-Na7=272.78       
Cl12-Na9-Na2-Na8=348.79       Cl12-Na9-Na2-Cl11=249.34      Cl12-Na9-Na2-Cl17=134.78      Cl12-Na9-Na2-Cl18=195.34      
Cl12-Na9-Na2-O38= 27.84       Cl13-Na9-Na2-Na1= 23.55       Cl13-Na9-Na2-Na3=343.54       Cl13-Na9-Na2-Na5=272.36       
Cl13-Na9-Na2-Na7=356.49       Cl13-Na9-Na2-Na8= 72.50       Cl13-Na9-Na2-Cl11=333.05      Cl13-Na9-Na2-Cl12= 83.71      
Cl13-Na9-Na2-Cl17=218.48      Cl13-Na9-Na2-Cl18=279.05      Cl13-Na9-Na2-O38=111.55       Cl17-Na9-Na2-Na1=165.07       
Cl17-Na9-Na2-Na3=125.06       Cl17-Na9-Na2-Na5= 53.88       Cl17-Na9-Na2-Na7=138.01       Cl17-Na9-Na2-Na8=214.01       
Cl17-Na9-Na2-Cl11=114.57      Cl17-Na9-Na2-Cl12=225.22      Cl17-Na9-Na2-Cl18= 60.57      Cl17-Na9-Na2-O38=253.07       
Na1-Na9-Na4-Na5=117.49        Na1-Na9-Na4-Cl11= 61.85       Na1-Na9-Na4-Cl13=296.60       Na1-Na9-Na4-Cl15=151.25       
Na1-Na9-Na4-Cl16=  2.14       Na2-Na9-Na4-Na1=289.38        Na2-Na9-Na4-Na5= 46.87        Na2-Na9-Na4-Cl11=351.22       
Na2-Na9-Na4-Cl13=225.97       Na2-Na9-Na4-Cl15= 80.63       Na2-Na9-Na4-Cl16=291.51       Na5-Na9-Na4-Na1=242.51        
Na5-Na9-Na4-Cl11=304.35       Na5-Na9-Na4-Cl13=179.10       Na5-Na9-Na4-Cl15= 33.76       Na5-Na9-Na4-Cl16=244.64       
Cl11-Na9-Na4-Na1=298.15       Cl11-Na9-Na4-Na5= 55.65       Cl11-Na9-Na4-Cl13=234.75      Cl11-Na9-Na4-Cl15= 89.40      
Cl11-Na9-Na4-Cl16=300.29      Cl12-Na9-Na4-Na1=339.46       Cl12-Na9-Na4-Na5= 96.96       Cl12-Na9-Na4-Cl11= 41.31      
Cl12-Na9-Na4-Cl13=276.06      Cl12-Na9-Na4-Cl15=130.71      Cl12-Na9-Na4-Cl16=341.60      Cl13-Na9-Na4-Na1= 63.40       
Cl13-Na9-Na4-Na5=180.90       Cl13-Na9-Na4-Cl11=125.25      Cl13-Na9-Na4-Cl15=214.65      Cl13-Na9-Na4-Cl16= 65.54      
Cl17-Na9-Na4-Na1=236.43       Cl17-Na9-Na4-Na5=353.93       Cl17-Na9-Na4-Cl11=298.28      Cl17-Na9-Na4-Cl13=173.03      
Cl17-Na9-Na4-Cl15= 27.68      Cl17-Na9-Na4-Cl16=238.57      Na1-Na9-Na5-Na2= 65.46        Na1-Na9-Na5-Na4=308.18        
Na1-Na9-Na5-Na6=  5.83        Na1-Na9-Na5-Cl11=  2.53       Na1-Na9-Na5-Cl15=274.92       Na1-Na9-Na5-Cl17=136.78       
Na1-Na9-Na5-Cl18= 59.49       Na2-Na9-Na5-Na4=242.72        Na2-Na9-Na5-Na6=300.37        Na2-Na9-Na5-Cl11=297.07       
Na2-Na9-Na5-Cl15=209.46       Na2-Na9-Na5-Cl17= 71.31       Na2-Na9-Na5-Cl18=354.03       Na4-Na9-Na5-Na2=117.28        
Na4-Na9-Na5-Na6= 57.65        Na4-Na9-Na5-Cl11= 54.35       Na4-Na9-Na5-Cl15=326.74       Na4-Na9-Na5-Cl17=188.59       
Na4-Na9-Na5-Cl18=111.31       Cl11-Na9-Na5-Na2= 62.93       Cl11-Na9-Na5-Na4=305.65       Cl11-Na9-Na5-Na6=  3.29       
Cl11-Na9-Na5-Cl15=272.39      Cl11-Na9-Na5-Cl17=134.24      Cl11-Na9-Na5-Cl18= 56.96      Cl12-Na9-Na5-Na2=  7.18       
Cl12-Na9-Na5-Na4=249.90       Cl12-Na9-Na5-Na6=307.54       Cl12-Na9-Na5-Cl11=304.25      Cl12-Na9-Na5-Cl15=216.63      
Cl12-Na9-Na5-Cl17= 78.49      Cl12-Na9-Na5-Cl18=  1.20      Cl13-Na9-Na5-Na2=117.92       Cl13-Na9-Na5-Na4=  0.64       
Cl13-Na9-Na5-Na6= 58.29       Cl13-Na9-Na5-Cl11= 54.99      Cl13-Na9-Na5-Cl15=327.38      Cl13-Na9-Na5-Cl17=189.23      
Cl13-Na9-Na5-Cl18=111.95      Cl17-Na9-Na5-Na2=288.69       Cl17-Na9-Na5-Na4=171.41       Cl17-Na9-Na5-Na6=229.05       
Cl17-Na9-Na5-Cl11=225.76      Cl17-Na9-Na5-Cl15=138.14      Cl17-Na9-Na5-Cl18=282.71      Na8-Cl10-Na1-Na2=333.34       
Na8-Cl10-Na1-Na4=234.45       Na8-Cl10-Na1-Na7=270.68       Na8-Cl10-Na1-Na9= 19.12       Na8-Cl10-Na1-Cl11=298.13      
Na8-Cl10-Na1-Cl12= 11.41      Na8-Cl10-Na1-Cl13= 94.64      Na8-Cl10-Na1-O47=234.48       Na1-Cl10-Na8-Na2= 26.61       
Na1-Cl10-Na8-Cl12=346.89      Na1-Cl10-Na8-Cl19=118.34      

========================================================================
 FINAL SINGLEPOINT CALCULATION ON OPTIMIZED GEOMETRY
========================================================================

 Ncao       : 196
 Nao        : 186
 Nshell     : 88
 Nel        : 152
 T(el)      :   300.0
 intcut     :    25.0
 scfconv/Eh :  0.100E-05
   qconv/e  :  0.100E-03
 intneglect :  0.100E-07
 broydamp   :      0.250
 iter      E             dE          RMSdq      gap      omega  full diag
   1    -92.5131179 -0.925131E+02  0.169E-04    3.17       0.0  T
   2    -92.5131179 -0.969180E-11  0.908E-05    3.17     157.4  T
   3    -92.5131179 -0.108145E-10  0.474E-05    3.17     301.2  T
speedup  1.05
cpu  time for SCC    0.02 s
wall time for SCC    0.02 s

   *** convergence criteria satisfied after 3 iterations ***

          eigenvalues
 #    :          64         65         66         67         68         69         70         71
 occ. :        2.000      2.000      2.000      2.000      2.000      2.000      2.000      2.000
 eps  :        -8.315     -8.287     -8.252     -8.222     -8.203     -8.173     -8.160     -8.133
 #    :          72         73         74         75         76         77         78         79
 occ. :        2.000      2.000      2.000      2.000      2.000      0.000      0.000      0.000
 eps  :        -8.107     -8.100     -8.079     -8.067     -7.998     -4.831     -2.858     -2.281
 #    :          80         81         82         83         84         85         86         87
 occ. :        0.000      0.000      0.000      0.000      0.000      0.000      0.000      0.000
 eps  :        -1.233     -0.500      0.766      0.852      1.814      2.544      3.145      3.641


   #   Z            q   n(s)   n(p)   n(d)      C6AA      α(0)
   1  11 Na     0.685  0.082  0.233  0.000    68.364    26.757
   2  11 Na     0.767  0.037  0.196  0.000    67.356    26.559
   3  11 Na     0.822  0.059  0.119  0.000    66.699    26.430
   4  11 Na     0.700  0.095  0.205  0.000    68.181    26.722
   5  11 Na     0.687  0.095  0.218  0.000    68.346    26.754
   6  11 Na     0.782  0.073  0.146  0.000    67.184    26.526
   7  11 Na     0.820  0.050  0.130  0.000    66.722    26.434
   8  11 Na     0.701  0.103  0.196  0.000    68.167    26.719
   9  11 Na     0.670  0.103  0.227  0.000    68.555    26.795
  10  17 Cl    -0.800  1.981  5.811  0.008   127.338    17.264
  11  17 Cl    -0.705  1.965  5.735  0.004   123.531    17.004
  12  17 Cl    -0.745  1.977  5.767  0.002   125.143    17.115
  13  17 Cl    -0.771  1.976  5.794  0.000   126.162    17.184
  14  17 Cl    -0.797  1.971  5.826  0.000   127.244    17.258
  15  17 Cl    -0.790  1.982  5.800  0.007   126.958    17.238
  16  17 Cl    -0.792  1.980  5.769  0.043   126.643    17.213
  17  17 Cl    -0.775  1.973  5.801  0.000   126.330    17.196
  18  17 Cl    -0.760  1.976  5.783  0.000   125.717    17.154
  19  17 Cl    -0.803  1.981  5.775  0.047   127.032    17.239
  20   8 O     -0.483  1.697  4.786  0.000    22.472     6.402
  21   1 H      0.341  0.659  0.000  0.000     0.606     1.222
  22   6 C      0.066  1.040  2.894  0.000    19.403     6.258
  23   1 H      0.024  0.976  0.000  0.000     2.673     2.557
  24   1 H      0.026  0.974  0.000  0.000     2.647     2.544
  25   6 C     -0.094  1.068  3.026  0.000    22.205     6.692
  26   1 H      0.035  0.965  0.000  0.000     2.518     2.481
  27   1 H      0.048  0.952  0.000  0.000     2.335     2.386
  28   6 C     -0.086  1.060  3.026  0.000    22.063     6.672
  29   1 H      0.072  0.928  0.000  0.000     2.051     2.237
  30   1 H      0.044  0.956  0.000  0.000     2.392     2.419
  31   6 C     -0.102  1.037  3.065  0.000    22.509     6.766
  32   1 H      0.024  0.976  0.000  0.000     2.675     2.558
  33   1 H      0.034  0.966  0.000  0.000     2.529     2.487
  34   1 H      0.032  0.968  0.000  0.000     2.556     2.500
  35   8 O     -0.612  1.719  4.893  0.000    25.377     6.804
  36   1 H      0.332  0.668  0.000  0.000     0.624     1.236
  37   1 H      0.300  0.700  0.000  0.000     0.721     1.333
  38   8 O     -0.652  1.722  4.930  0.000    26.381     6.937
  39   1 H      0.312  0.688  0.000  0.000     0.679     1.292
  40   1 H      0.360  0.640  0.000  0.000     0.560     1.173
  41   8 O     -0.653  1.724  4.928  0.000    26.389     6.938
  42   1 H      0.318  0.682  0.000  0.000     0.669     1.285
  43   1 H      0.361  0.639  0.000  0.000     0.558     1.171
  44   8 O     -0.663  1.729  4.933  0.000    26.644     6.971
  45   1 H      0.342  0.658  0.000  0.000     0.594     1.203
  46   1 H      0.357  0.643  0.000  0.000     0.568     1.181
  47   8 O     -0.646  1.720  4.926  0.000    26.213     6.915
  48   1 H      0.312  0.688  0.000  0.000     0.684     1.299
  49   1 H      0.353  0.647  0.000  0.000     0.572     1.184

 Mol. C6AA /au·bohr⁶  :      56930.746251
 Mol. C8AA /au·bohr⁸  :    2939173.341609
 Mol. α(0) /au        :        514.662978

 
 Wiberg/Mayer (AO) data. WBOs > 0.1 written file <wbo>
 largest (>0.05) Wiberg bond orders for each atom
           total WBO             WBO to atom ...
     1  Na  0.604    Cl  10 0.157    Cl  13 0.131    Cl  12 0.096    Cl  11 0.087    O   47 0.071
     2  Na  0.435    Cl  17 0.115    Cl  18 0.098    O   38 0.075    Cl  12 0.067    Cl  11 0.055
     3  Na  0.345    Cl  14 0.121    Cl  18 0.096    O   20 0.072
     4  Na  0.558    Cl  16 0.174    Cl  15 0.137    Cl  13 0.124    Cl  11 0.117
     5  Na  0.607    Cl  17 0.162    Cl  15 0.159    Cl  18 0.130    Cl  11 0.088
     6  Na  0.436    Cl  14 0.130    Cl  18 0.093    O   35 0.085    O   41 0.077
     7  Na  0.358    Cl  14 0.116    O   47 0.063    O   44 0.063    O   41 0.059
     8  Na  0.559    Cl  19 0.178    Cl  10 0.151    Cl  12 0.150
     9  Na  0.621    Cl  13 0.183    Cl  17 0.160    Cl  12 0.148    Cl  11 0.080
    10  Cl  0.374    Na   1 0.157    Na   8 0.151
    11  Cl  0.567    Na   4 0.117    Na   5 0.088    Na   1 0.087    Na   9 0.080    Na   2 0.055
    12  Cl  0.487    Na   8 0.150    Na   9 0.148    Na   1 0.096    Na   2 0.067
    13  Cl  0.453    Na   9 0.183    Na   1 0.131    Na   4 0.124
    14  Cl  0.378    Na   6 0.130    Na   3 0.121    Na   7 0.116
    15  Cl  0.400    Na   5 0.159    Na   4 0.137
    16  Cl  0.400    Na   4 0.174    H   49 0.056    H   43 0.056
    17  Cl  0.443    Na   5 0.162    Na   9 0.160    Na   2 0.115
    18  Cl  0.449    Na   5 0.130    Na   2 0.098    Na   3 0.096    Na   6 0.093
    19  Cl  0.377    Na   8 0.178    H   40 0.052
    20  O   1.988    C   22 1.000    H   21 0.831    Na   3 0.072
    21  H   0.884    O   20 0.831
    22  C   3.954    C   25 1.014    O   20 1.000    H   23 0.975    H   24 0.969
    23  H   0.999    C   22 0.975
    24  H   0.997    C   22 0.969
    25  C   3.993    C   22 1.014    C   28 1.014    H   26 0.977    H   27 0.972
    26  H   0.998    C   25 0.977
    27  H   0.999    C   25 0.972
    28  C   3.992    C   31 1.022    C   25 1.014    H   30 0.978    H   29 0.971
    29  H   0.994    C   28 0.971
    30  H   0.998    C   28 0.978
    31  C   3.997    C   28 1.022    H   33 0.988    H   32 0.987    H   34 0.987
    32  H   0.999    C   31 0.987
    33  H   0.999    C   31 0.988
    34  H   0.999    C   31 0.987
    35  O   1.900    H   37 0.911    H   36 0.844    Na   6 0.085
    36  H   0.890    O   35 0.844
    37  H   0.910    O   35 0.911
    38  O   1.877    H   39 0.904    H   40 0.816    Na   2 0.075
    39  H   0.902    O   38 0.904
    40  H   0.870    O   38 0.816    Cl  19 0.052
    41  O   1.881    H   42 0.899    H   43 0.812    Na   6 0.077    Na   7 0.059
    42  H   0.899    O   41 0.899
    43  H   0.869    O   41 0.812    Cl  16 0.056
    44  O   1.870    H   45 0.851    H   46 0.844    Na   7 0.063
    45  H   0.883    O   44 0.851
    46  H   0.872    O   44 0.844
    47  O   1.884    H   48 0.902    H   49 0.819    Na   1 0.071    Na   7 0.063
    48  H   0.902    O   47 0.902
    49  H   0.874    O   47 0.819    Cl  16 0.056
 MOs/occ written to file <molden.input>
 
molecular dipole:
                 x           y           z       tot (Debye)
 q only:       -3.723      -6.515      -4.637
   full:       -1.451      -4.315      -3.950      15.320
molecular quadrupole (traceless):
                xx          xy          yy          xz          yz          zz
 q only:       41.218     -17.919      -5.477     -16.775     -41.040     -35.741
  q+dip:       23.964      -5.913      -2.592     -22.939     -25.219     -21.372
   full:       21.375      -7.124      -2.815     -23.380     -24.544     -18.560

SCC energy    :     -92.5131179
rep           :       0.4046380
ES            :       0.9386508
AES           :      -0.0899383
AXC           :      -0.0220473
disp          :      -0.0682129
XB            :       0.0000000
fix           :       0.0000000
total E       :     -92.1065282
atomizationE  :       8.8396176     5546.94
(atE without considering molecular charge,
 total energy contains solvation terms)
H-L gap (eV)  :          3.1673
optimized geometry written to: xtbopt.xyz

           ------------------------------------------------- 
          |                Numerical Hessian                |
           ------------------------------------------------- 
step length          :   0.00500
SCC accuracy         :   0.25000
Hessian scale factor :   1.00000
frozen atoms in %    :   0.00000    0
RMS gradient         :   0.00004
estimated CPU  time      0.77 min
estimated wall time      0.77 min

writing file <hessian>.
 
 projected vibrational frequencies (cm-1)
eigval :       -0.00    -0.00    -0.00    -0.00     0.00     0.00
eigval :       13.16    26.78    28.35    31.76    37.66    37.97
eigval :       39.28    44.04    45.59    48.88    50.32    51.66
eigval :       53.90    58.20    60.09    61.73    67.20    70.83
eigval :       72.52    75.55    80.25    82.07    83.11    84.09
eigval :       86.37    92.08    93.04    94.85    99.42   100.65
eigval :      101.95   102.28   105.24   111.98   113.57   118.56
eigval :      120.42   122.99   124.01   125.91   128.76   130.55
eigval :      134.09   135.85   139.31   143.78   149.05   150.91
eigval :      153.22   158.36   159.21   162.59   163.72   166.67
eigval :      166.98   171.36   175.08   179.58   180.86   186.27
eigval :      187.28   194.28   198.72   206.32   210.69   216.04
eigval :      220.62   228.54   232.44   236.82   244.32   246.96
eigval :      258.34   283.76   285.53   296.45   305.88   309.66
eigval :      312.81   329.65   357.02   365.93   409.01   420.70
eigval :      444.52   474.14   479.41   506.08   565.15   608.23
eigval :      640.07   681.26   734.49   759.93   791.80   850.76
eigval :      897.68   992.48  1001.39  1051.06  1128.98  1133.62
eigval :     1153.67  1211.18  1241.81  1275.68  1299.20  1335.87
eigval :     1353.29  1383.69  1412.60  1465.08  1469.41  1494.07
eigval :     1505.20  1511.22  1533.73  1535.48  1545.58  1553.08
eigval :     1555.91  2872.27  2903.97  2955.52  2969.71  2984.00
eigval :     3005.59  3017.36  3036.39  3043.79  3097.43  3158.99
eigval :     3166.37  3249.58  3276.21  3295.63  3412.32  3585.84
eigval :     3596.76  3597.59  3625.29
 reduced masses (amu)
   1: 27.69   2: 23.89   3: 26.91   4: 22.07   5: 28.39   6: 28.60   7: 15.34   8: 28.35
   9: 22.71  10: 20.06  11: 22.75  12: 25.95  13: 25.90  14: 24.78  15: 25.76  16: 26.82
  17: 23.11  18: 23.90  19: 29.44  20: 26.31  21: 14.89  22: 27.45  23: 23.79  24: 22.33
  25: 29.27  26: 27.29  27: 28.20  28: 29.29  29: 27.90  30: 24.55  31: 24.58  32: 27.51
  33: 25.44  34: 27.26  35: 25.21  36: 26.45  37: 24.84  38: 22.96  39: 26.68  40: 27.68
  41: 25.36  42: 24.58  43: 25.94  44: 25.82  45: 25.51  46: 25.29  47: 24.49  48: 25.57
  49: 23.84  50: 28.49  51: 24.87  52: 25.31  53: 22.86  54: 23.00  55: 27.33  56: 26.56
  57: 25.00  58: 25.03  59: 25.91  60: 22.69  61: 27.00  62: 26.43  63: 24.46  64: 21.32
  65: 22.44  66: 24.19  67: 25.00  68: 20.27  69: 22.18  70: 22.10  71: 26.24  72: 18.40
  73: 22.68  74: 19.13  75:  8.54  76: 13.51  77: 11.90  78: 20.24  79: 18.66  80: 15.82
  81: 18.90  82:  3.82  83: 15.56  84: 17.57  85:  5.56  86:  5.71  87:  3.52  88:  2.88
  89:  6.78  90:  3.27  91:  2.42  92:  6.32  93:  2.38  94:  4.96  95:  1.85  96:  1.87
  97:  2.11  98:  1.78  99:  1.59 100:  1.74 101:  3.12 102:  6.38 103:  6.09 104:  6.16
 105:  5.16 106:  6.53 107:  7.35 108:  6.83 109:  9.79 110:  3.50 111:  2.95 112:  2.09
 113:  2.23 114:  4.03 115:  5.25 116:  4.54 117:  3.23 118:  1.98 119:  1.91 120:  1.83
 121:  1.60 122:  1.58 123:  2.00 124:  1.98 125:  1.96 126:  1.96 127:  1.98 128:  1.97
 129:  1.44 130:  1.90 131:  1.64 132:  1.78 133:  1.68 134:  1.73 135:  1.92 136:  1.47
 137:  1.89 138:  1.86 139:  1.88 140:  1.90 141:  1.90 142:  1.96 143:  1.77 144:  1.83
 145:  1.84 146:  1.83 147:  1.82
 IR intensities (amu)
   1:  0.80   2:  0.65   3:  0.90   4:  0.30   5:  0.53   6:  0.86   7:  0.36   8:  0.35
   9:  0.32  10:  0.33  11:  0.40  12:  0.30  13:  0.47  14:  0.27  15:  0.39  16:  0.28
  17:  0.39  18:  0.46  19:  0.18  20:  0.46  21:  0.10  22:  0.40  23:  0.16  24:  0.41
  25:  0.27  26:  0.43  27:  0.20  28:  0.26  29:  0.54  30:  0.30  31:  0.39  32:  0.24
  33:  0.54  34:  0.21  35:  0.75  36:  0.31  37:  0.31  38:  0.58  39:  0.27  40:  0.51
  41:  0.70  42:  0.66  43:  0.53  44:  0.31  45:  0.34  46:  1.12  47:  0.46  48:  0.59
  49:  1.01  50:  0.52  51:  0.24  52:  0.30  53:  0.53  54:  0.42  55:  1.13  56:  1.17
  57:  1.16  58:  0.81  59:  1.00  60:  0.44  61:  0.11  62:  0.73  63:  0.78  64:  0.86
  65:  0.73  66:  1.06  67:  0.78  68:  1.07  69:  1.43  70:  0.60  71:  1.08  72:  0.45
  73:  1.33  74:  0.87  75:  0.76  76:  1.03  77:  1.42  78:  0.86  79:  0.94  80:  0.32
  81:  0.61  82:  0.52  83:  0.65  84:  0.28  85:  0.47  86:  0.48  87:  0.51  88:  0.51
  89:  0.15  90:  0.59  91:  0.59  92:  0.50  93:  0.95  94:  0.31  95:  0.52  96:  0.63
  97:  0.97  98:  0.84  99:  0.33 100:  0.52 101:  0.14 102:  0.24 103:  0.30 104:  0.30
 105:  0.21 106:  0.64 107:  0.26 108:  0.13 109:  1.00 110:  0.29 111:  0.09 112:  0.09
 113:  0.48 114:  0.09 115:  0.07 116:  0.21 117:  0.05 118:  0.04 119:  0.04 120:  0.07
 121:  0.04 122:  0.02 123:  0.34 124:  0.12 125:  0.72 126:  0.79 127:  0.31 128:  0.33
 129:  0.28 130:  0.32 131:  0.22 132:  0.25 133:  0.12 134:  0.33 135:  0.25 136:  0.18
 137:  0.73 138:  1.24 139:  0.93 140:  0.77 141:  1.07 142:  0.65 143:  0.74 144:  0.30
 145:  0.22 146:  0.33 147:  0.35
 Raman intensities (amu)
   1:  0.00   2:  0.00   3:  0.00   4:  0.00   5:  0.00   6:  0.00   7:  0.00   8:  0.00
   9:  0.00  10:  0.00  11:  0.00  12:  0.00  13:  0.00  14:  0.00  15:  0.00  16:  0.00
  17:  0.00  18:  0.00  19:  0.00  20:  0.00  21:  0.00  22:  0.00  23:  0.00  24:  0.00
  25:  0.00  26:  0.00  27:  0.00  28:  0.00  29:  0.00  30:  0.00  31:  0.00  32:  0.00
  33:  0.00  34:  0.00  35:  0.00  36:  0.00  37:  0.00  38:  0.00  39:  0.00  40:  0.00
  41:  0.00  42:  0.00  43:  0.00  44:  0.00  45:  0.00  46:  0.00  47:  0.00  48:  0.00
  49:  0.00  50:  0.00  51:  0.00  52:  0.00  53:  0.00  54:  0.00  55:  0.00  56:  0.00
  57:  0.00  58:  0.00  59:  0.00  60:  0.00  61:  0.00  62:  0.00  63:  0.00  64:  0.00
  65:  0.00  66:  0.00  67:  0.00  68:  0.00  69:  0.00  70:  0.00  71:  0.00  72:  0.00
  73:  0.00  74:  0.00  75:  0.00  76:  0.00  77:  0.00  78:  0.00  79:  0.00  80:  0.00
  81:  0.00  82:  0.00  83:  0.00  84:  0.00  85:  0.00  86:  0.00  87:  0.00  88:  0.00
  89:  0.00  90:  0.00  91:  0.00  92:  0.00  93:  0.00  94:  0.00  95:  0.00  96:  0.00
  97:  0.00  98:  0.00  99:  0.00 100:  0.00 101:  0.00 102:  0.00 103:  0.00 104:  0.00
 105:  0.00 106:  0.00 107:  0.00 108:  0.00 109:  0.00 110:  0.00 111:  0.00 112:  0.00
 113:  0.00 114:  0.00 115:  0.00 116:  0.00 117:  0.00 118:  0.00 119:  0.00 120:  0.00
 121:  0.00 122:  0.00 123:  0.00 124:  0.00 125:  0.00 126:  0.00 127:  0.00 128:  0.00
 129:  0.00 130:  0.00 131:  0.00 132:  0.00 133:  0.00 134:  0.00 135:  0.00 136:  0.00
 137:  0.00 138:  0.00 139:  0.00 140:  0.00 141:  0.00 142:  0.00 143:  0.00 144:  0.00
 145:  0.00 146:  0.00 147:  0.00
 output can be read by thermo (or use thermo option).
 writing <g98.out> molden fake output.
 recommended (thermochemical) frequency scaling factor: 1.0
                    ==================
                    thermo calculation
                    ==================
Nvib :  141 Nimag : 0  symmetry :   C1  rot number :  1  scale factor : 1.00 sthr :  50.
omega= 13.16     Gvib=    -2.226     Grot=    -1.452     Gused=    -1.456
omega= 26.78     Gvib=    -1.805     Grot=    -1.242     Gused=    -1.284
omega= 28.35     Gvib=    -1.772     Grot=    -1.225     Gused=    -1.276
omega= 31.76     Gvib=    -1.704     Grot=    -1.191     Gused=    -1.263
omega= 37.66     Gvib=    -1.604     Grot=    -1.141     Gused=    -1.253
omega= 37.97     Gvib=    -1.599     Grot=    -1.138     Gused=    -1.253
omega= 39.28     Gvib=    -1.579     Grot=    -1.128     Gused=    -1.252
omega= 44.04     Gvib=    -1.511     Grot=    -1.094     Gused=    -1.251
omega= 45.59     Gvib=    -1.491     Grot=    -1.084     Gused=    -1.250
omega= 48.88     Gvib=    -1.450     Grot=    -1.063     Gused=    -1.248
omega= 50.32     Gvib=    -1.433     Grot=    -1.055     Gused=    -1.246
omega= 51.66     Gvib=    -1.417     Grot=    -1.047     Gused=    -1.244
omega= 53.90     Gvib=    -1.392     Grot=    -1.034     Gused=    -1.240
omega= 58.20     Gvib=    -1.347     Grot=    -1.012     Gused=    -1.229
omega= 60.09     Gvib=    -1.328     Grot=    -1.002     Gused=    -1.222
omega= 61.73     Gvib=    -1.312     Grot=    -0.994     Gused=    -1.217
omega= 67.20     Gvib=    -1.262     Grot=    -0.969     Gused=    -1.194
omega= 70.83     Gvib=    -1.231     Grot=    -0.953     Gused=    -1.176
omega= 72.52     Gvib=    -1.218     Grot=    -0.946     Gused=    -1.168
omega= 75.55     Gvib=    -1.194     Grot=    -0.934     Gused=    -1.152
omega= 80.25     Gvib=    -1.158     Grot=    -0.916     Gused=    -1.127
omega= 82.07     Gvib=    -1.145     Grot=    -0.910     Gused=    -1.117
omega= 83.11     Gvib=    -1.138     Grot=    -0.906     Gused=    -1.111
omega= 84.09     Gvib=    -1.131     Grot=    -0.903     Gused=    -1.106
omega= 86.37     Gvib=    -1.115     Grot=    -0.895     Gused=    -1.093
omega= 92.08     Gvib=    -1.078     Grot=    -0.876     Gused=    -1.062
omega= 93.04     Gvib=    -1.072     Grot=    -0.873     Gused=    -1.057
omega= 94.85     Gvib=    -1.061     Grot=    -0.867     Gused=    -1.047
omega= 99.42     Gvib=    -1.033     Grot=    -0.853     Gused=    -1.022
omega=100.65     Gvib=    -1.026     Grot=    -0.849     Gused=    -1.016
omega=101.95     Gvib=    -1.019     Grot=    -0.846     Gused=    -1.009
omega=102.28     Gvib=    -1.017     Grot=    -0.845     Gused=    -1.008
omega=105.24     Gvib=    -1.000     Grot=    -0.836     Gused=    -0.992
omega=111.98     Gvib=    -0.964     Grot=    -0.818     Gused=    -0.959
omega=113.57     Gvib=    -0.956     Grot=    -0.814     Gused=    -0.951
omega=118.56     Gvib=    -0.931     Grot=    -0.801     Gused=    -0.927
omega=120.42     Gvib=    -0.922     Grot=    -0.796     Gused=    -0.919
omega=122.99     Gvib=    -0.910     Grot=    -0.790     Gused=    -0.907
omega=124.01     Gvib=    -0.905     Grot=    -0.787     Gused=    -0.902
omega=125.91     Gvib=    -0.897     Grot=    -0.783     Gused=    -0.894
omega=128.76     Gvib=    -0.884     Grot=    -0.776     Gused=    -0.882
omega=130.55     Gvib=    -0.876     Grot=    -0.772     Gused=    -0.874
omega=134.09     Gvib=    -0.861     Grot=    -0.764     Gused=    -0.859
omega=135.85     Gvib=    -0.853     Grot=    -0.760     Gused=    -0.852
omega=139.31     Gvib=    -0.839     Grot=    -0.753     Gused=    -0.837
omega=143.78     Gvib=    -0.821     Grot=    -0.744     Gused=    -0.820
omega=149.05     Gvib=    -0.800     Grot=    -0.733     Gused=    -0.800
omega=150.91     Gvib=    -0.793     Grot=    -0.729     Gused=    -0.793
omega=153.22     Gvib=    -0.785     Grot=    -0.725     Gused=    -0.784
omega=158.36     Gvib=    -0.766     Grot=    -0.715     Gused=    -0.766
omega=159.21     Gvib=    -0.763     Grot=    -0.713     Gused=    -0.763
omega=162.59     Gvib=    -0.751     Grot=    -0.707     Gused=    -0.751
omega=163.72     Gvib=    -0.747     Grot=    -0.705     Gused=    -0.747
omega=166.67     Gvib=    -0.737     Grot=    -0.700     Gused=    -0.737
omega=166.98     Gvib=    -0.736     Grot=    -0.699     Gused=    -0.736
omega=171.36     Gvib=    -0.722     Grot=    -0.692     Gused=    -0.721
omega=175.08     Gvib=    -0.710     Grot=    -0.685     Gused=    -0.710
omega=179.58     Gvib=    -0.696     Grot=    -0.678     Gused=    -0.695
omega=180.86     Gvib=    -0.692     Grot=    -0.676     Gused=    -0.692
omega=186.27     Gvib=    -0.675     Grot=    -0.667     Gused=    -0.675
omega=187.28     Gvib=    -0.672     Grot=    -0.665     Gused=    -0.672
omega=194.28     Gvib=    -0.652     Grot=    -0.654     Gused=    -0.652
omega=198.72     Gvib=    -0.640     Grot=    -0.648     Gused=    -0.640
omega=206.32     Gvib=    -0.619     Grot=    -0.637     Gused=    -0.619
omega=210.69     Gvib=    -0.608     Grot=    -0.630     Gused=    -0.608
omega=216.04     Gvib=    -0.594     Grot=    -0.623     Gused=    -0.594
omega=220.62     Gvib=    -0.583     Grot=    -0.617     Gused=    -0.583
omega=228.54     Gvib=    -0.564     Grot=    -0.606     Gused=    -0.564
omega=232.44     Gvib=    -0.555     Grot=    -0.601     Gused=    -0.555
omega=236.82     Gvib=    -0.545     Grot=    -0.596     Gused=    -0.545
omega=244.32     Gvib=    -0.528     Grot=    -0.587     Gused=    -0.528
omega=246.96     Gvib=    -0.522     Grot=    -0.583     Gused=    -0.523
omega=258.34     Gvib=    -0.499     Grot=    -0.570     Gused=    -0.499
omega=283.76     Gvib=    -0.451     Grot=    -0.542     Gused=    -0.451
omega=285.53     Gvib=    -0.447     Grot=    -0.540     Gused=    -0.447
omega=296.45     Gvib=    -0.428     Grot=    -0.529     Gused=    -0.429
 
   temp. (K)  partition function   enthalpy   heat capacity  entropy
                                   cal/mol     cal/K/mol   cal/K/mol   J/K/mol
 298.15  VIB  0.735E+32            35988.188    173.567    248.845
         ROT  0.484E+08              888.752      2.981     38.145
         INT  0.356E+40            36876.941    176.548    286.990
         TR   0.189E+29             1481.254      4.968     45.605
         TOT                       38358.1945   181.5164   332.5947  1391.5709
                     Eh         kcal/mol          kJ/mol 
ZPVE            0.266864         167.459         700.648    
H(0)-H(T)+PV    0.611277E-01     38.3582         160.490    
H(T)            0.327991         205.818         861.138    
T*S             0.158026         99.1631         414.897    
G(T)            0.169965         106.655         446.241    
    -91.93656336  <=== TOTAL FREE ENERGY in Eh incl. el.,ZPVE,RRHO,solv. parts
 
 normal mode %tage of torsion character
   1:  0.00   2:  0.00   3:  0.00   4:  0.00   5:  0.00   6:  0.00   7:  0.29   8:  0.40
   9:  0.36  10:  0.58  11:  0.52  12:  0.43  13:  0.55  14:  0.45  15:  0.44  16:  0.44
  17:  0.51  18:  0.56  19:  0.38  20:  0.34  21:  0.37  22:  0.46  23:  0.57  24:  0.51
  25:  0.56  26:  0.31  27:  0.67  28:  0.58  29:  0.68  30:  0.64  31:  0.47  32:  0.28
  33:  0.33  34:  0.32  35:  0.37  36:  0.31  37:  0.13  38:  0.32  39:  0.51  40:  0.43
  41:  0.35  42:  0.45  43:  0.49  44:  0.40  45:  0.38  46:  0.31  47:  0.47  48:  0.40
  49:  0.40  50:  0.19  51:  0.40  52:  0.32  53:  0.62  54:  0.08  55:  0.46  56:  0.23
  57:  0.31  58:  0.38  59:  0.27  60:  0.26  61:  0.23  62:  0.26  63:  0.14  64:  0.39
  65:  0.35  66:  0.41  67:  0.19  68:  0.44  69:  0.24  70:  0.11  71:  0.05  72:  0.11
  73:  0.10  74:  0.32  75:  0.71  76:  0.50  77:  0.81  78:  0.21  79:  0.11  80:  0.21
  81:  0.14  82:  0.25  83:  0.19  84:  0.15  85:  0.71  86:  0.58  87:  0.85  88:  0.00
  89:  0.33  90:  0.04  91:  0.27  92:  0.27  93:  0.02  94:  0.18  95:  0.58  96:  0.96
  97:  0.69  98:  0.83  99:  0.33 100:  0.74 101:  0.53 102:  0.32 103:  0.29 104:  0.20
 105:  0.30 106:  0.12 107:  0.26 108:  0.20 109:  0.22 110:  0.14 111:  0.28 112:  0.15
 113:  0.22 114:  0.10 115:  0.10 116:  0.19 117:  0.00 118:  0.62 119:  0.62 120:  0.59
 121:  0.87 122:  0.89 123:  0.13 124:  0.54 125:  0.11 126:  0.41 127:  0.23 128:  0.18
 129:  0.02 130:  0.13 131:  0.11 132:  0.08 133:  0.06 134:  0.03 135:  0.04 136:  0.01
 137:  0.00 138:  0.00 139:  0.01 140:  0.00 141:  0.02 142:  0.21 143:  0.00 144:  0.00
 145:  0.00 146:  0.02 147:  0.00
 recommended # of modes for mode following          90
 
 Pipek-Mezey localization of normal modes
 number of localized modes           87
 frequency thrshold           500.000000000000     
 number of groups                    38
 atom-group assingment :   
  1  2  3  4  5  6  7  8  9 10 11 12 13 14 15 16 17 18 19 20 21 20 20 20 20 20 22 23 24 23
 25 25 25 25 26 27 26 28 29 30 31 31 32 33 34 35 36 37 38
 pop matrix done.
 initialization of trafo matrix to unity
iteration     50  convergence  0.24569633D-02
iteration    100  convergence  0.22903612D-03
iteration    150  convergence  0.22796584D-04

 converged in    193 iterations, threshold :   0.99919817D-06
eig.   :       -0.00    -0.00    -0.00    -0.00     0.00     0.00
eig.   :       75.44    82.29    82.89    89.60    89.70    94.41
eig.   :       95.51    96.69    97.70    97.82    98.16   103.07
eig.   :      104.83   104.88   105.24   107.20   108.10   109.02
eig.   :      109.81   110.65   111.24   112.07   112.52   113.58
eig.   :      114.89   117.58   118.58   119.17   119.46   119.50
eig.   :      120.96   121.16   121.85   122.89   125.22   126.43
eig.   :      126.81   127.35   132.65   134.43   134.85   135.84
eig.   :      136.71   136.77   137.19   137.42   140.33   146.50
eig.   :      147.30   147.31   149.56   150.28   151.61   153.40
eig.   :      154.03   159.82   160.36   161.99   163.26   164.24
eig.   :      165.38   169.59   177.94   178.28   179.21   187.69
eig.   :      192.76   194.45   195.37   205.17   206.46   207.00
eig.   :      210.22   211.30   219.28   224.38   227.22   238.22
eig.   :      267.83   293.30   329.64   336.79   341.58   392.11
eig.   :      401.16   405.10   414.86   506.08   565.15   608.23
eig.   :      640.07   681.26   734.49   759.93   791.80   850.76
eig.   :      897.68   992.48  1001.39  1051.06  1128.98  1133.62
eig.   :     1153.67  1211.18  1241.81  1275.68  1299.20  1335.87
eig.   :     1353.29  1383.69  1412.60  1465.08  1469.41  1494.07
eig.   :     1505.20  1511.22  1533.73  1535.48  1545.58  1553.08
eig.   :     1555.91  2872.27  2903.97  2955.52  2969.71  2984.00
eig.   :     3005.59  3017.36  3036.39  3043.79  3097.43  3158.99
eig.   :     3166.37  3249.58  3276.21  3295.63  3412.32  3585.84
eig.   :     3596.76  3597.59  3625.29
written to xtb_localmodes and g98l.out
 
 normal mode %tage of torsion character
   1:  0.00   2:  0.00   3:  0.00   4:  0.00   5:  0.00   6:  0.00   7:  0.66   8:  0.36
   9:  0.57  10:  0.11  11:  0.23  12:  0.60  13:  0.63  14:  0.47  15:  0.02  16:  0.58
  17:  0.01  18:  0.39  19:  0.36  20:  0.02  21:  0.56  22:  0.26  23:  0.25  24:  0.03
  25:  0.22  26:  0.02  27:  0.06  28:  0.03  29:  0.11  30:  0.01  31:  0.65  32:  0.27
  33:  0.23  34:  0.07  35:  0.12  36:  0.10  37:  0.71  38:  0.39  39:  0.03  40:  0.00
  41:  0.42  42:  0.91  43:  0.50  44:  0.07  45:  0.45  46:  0.74  47:  0.06  48:  0.03
  49:  0.26  50:  0.27  51:  0.09  52:  0.16  53:  0.13  54:  0.19  55:  0.30  56:  0.11
  57:  0.19  58:  0.01  59:  0.51  60:  0.47  61:  0.25  62:  0.03  63:  0.35  64:  0.16
  65:  0.04  66:  0.02  67:  0.57  68:  0.22  69:  0.00  70:  0.10  71:  0.01  72:  0.52
  73:  0.93  74:  0.22  75:  0.39  76:  0.20  77:  0.24  78:  0.13  79:  0.21  80:  0.96
  81:  0.01  82:  0.55  83:  0.02  84:  0.09  85:  0.31  86:  0.88  87:  0.77  88:  0.84
  89:  0.01  90:  0.04  91:  0.41  92:  0.25  93:  0.10  94:  0.18  95:  0.58  96:  0.96
  97:  0.69  98:  0.83  99:  0.33 100:  0.74 101:  0.53 102:  0.32 103:  0.29 104:  0.20
 105:  0.30 106:  0.12 107:  0.26 108:  0.20 109:  0.22 110:  0.14 111:  0.28 112:  0.15
 113:  0.22 114:  0.10 115:  0.10 116:  0.19 117:  0.00 118:  0.62 119:  0.62 120:  0.59
 121:  0.87 122:  0.89 123:  0.13 124:  0.54 125:  0.11 126:  0.41 127:  0.23 128:  0.18
 129:  0.02 130:  0.13 131:  0.11 132:  0.08 133:  0.06 134:  0.03 135:  0.04 136:  0.01
 137:  0.00 138:  0.00 139:  0.01 140:  0.00 141:  0.02 142:  0.21 143:  0.00 144:  0.00
 145:  0.00 146:  0.02 147:  0.00
 recommended # of modes for mode following          92

------------------------------------------------------------------------
 * finished run on 2020/06/02 at 13:50:45.996     
------------------------------------------------------------------------
 total:
 * wall-time:     0 d,  0 h,  0 min, 54.145 sec
 *  cpu-time:     0 d,  0 h,  0 min, 53.956 sec
 * ratio c/w:     0.997 speedup
 SCF:
 * wall-time:     0 d,  0 h,  0 min,  1.109 sec
 *  cpu-time:     0 d,  0 h,  0 min,  1.095 sec
 * ratio c/w:     0.987 speedup
 ANC optimizer:
 * wall-time:     0 d,  0 h,  0 min,  1.276 sec
 *  cpu-time:     0 d,  0 h,  0 min,  1.262 sec
 * ratio c/w:     0.988 speedup
 numerical hessian:
 * wall-time:     0 d,  0 h,  0 min, 51.731 sec
 *  cpu-time:     0 d,  0 h,  0 min, 51.573 sec
 * ratio c/w:     0.997 speedup

normal termination of xtb
