# Supplementary material for: Heterogeneous Nucleation of Butanol on NaCl: A Computational Study of Temperature, Humidity, Seed Charge, and Seed Size Effects
Source: J Phys Chem A. 2021 Mar 31;125(14):3025–36. doi: 10.1021/acs.jpca.0c10972 (PMC8054243; doi:10.1021/acs.jpca.0c10972)
Supplement: Supplementary file 2 — jp0c10972_si_002.zip [file jp0c10972_si_002.zip › ALL CLUSTERS/low_level_calc/negative seed/1Seed1BuOH5W.xyz]

    49
        -92.10652821  Gyration_radius:  4.06728853659
 Na          1.29377706362865    3.97680225357404    1.18087473882231
Na          2.24054271590960    0.20790126772594    0.96707839602923
Na         -0.13528553177313   -1.21280677425256   -0.79620022672487
Na          0.08933202594182    3.14369771852955    4.42457227321412
Na          1.22581872230980   -0.44738145295818    3.88815271270478
Na         -1.67139160122382   -0.28469396038203    2.31107169317199
Na         -1.28146829882258    1.82430166514313    0.26906821216616
Na          2.95534772757259    2.74916875358192   -1.93240859057673
Na          3.39905510025023    2.32200824619016    2.99652201695397
Cl          1.32482135740160    4.54574562724301   -1.38662816225030
Cl          0.47408615742663    1.58981375614806    2.22189800295995
Cl          3.53298676852246    2.38195274584520    0.43261550873935
Cl          2.15355404095098    4.37287689182950    3.58704760654128
Cl         -2.33466339201666   -0.39460468884957   -0.11835273333917
Cl          0.31660406751988    1.00964716149127    5.85458648595737
Cl         -1.90556930368190    4.29680540577264    3.51317760607357
Cl          3.58494240762881   -0.14920805784160    3.15839578201495
Cl          0.41682388756783   -1.67862899584772    1.65066652137857
Cl          2.52398700029746    0.83699625743763   -3.43517424857278
O           0.28189428565158   -1.15791763233289   -2.82365882137121
H           0.88440080089404   -0.52682549274296   -3.26253587487421
C           0.57183131094014   -2.43231977560226   -3.34694723358553
H           1.65309357946636   -2.54467235505562   -3.49841551097525
H           0.08161468234417   -2.55951483217020   -4.32172802626236
C           0.08404691155284   -3.50896977821580   -2.38775020246760
H           0.41532933577889   -4.48165079750644   -2.75531424849850
H           0.54967335891857   -3.34438384146632   -1.41491134433999
C          -1.43410627820526   -3.51394959303865   -2.22896497809951
H          -1.79195116157403   -2.49042966391297   -2.13850117596836
H          -1.69467049914585   -4.04543634760534   -1.31368793434753
C          -2.14302632106458   -4.17806794845052   -3.40212941488192
H          -1.81839189981379   -5.21159493441350   -3.51554064628662
H          -3.21808352270755   -4.17108878458928   -3.24254337514160
H          -1.93733185780829   -3.64959730483243   -4.32937586295006
O          -1.68685469344988   -0.72724659979664    4.32945500123424
H          -1.26925052006906   -0.04060217427373    4.88815351576381
H          -1.88974874542052   -1.42594043982896    4.95719362947070
O           2.24355849290885   -0.80601961257810   -0.87458054963666
H           2.88076528066575   -1.52484470036449   -0.92136310775972
H           2.39663751898505   -0.30199338573351   -1.70592510785616
O          -2.67252471141073    1.68170642804059    2.14532616539286
H          -3.61124052468425    1.79416058879680    1.96427808830215
H          -2.44381088165045    2.49320712870407    2.65938891641855
O           0.27969932995732    1.45155912910623   -1.15882070766451
H           0.40600134650436    2.40615927000136   -1.31072808437333
H           0.70404695730075    1.07354019410670   -1.94603853039541
O          -1.23598977173599    3.85708345604464    0.59088126806564
H          -1.23810321595208    4.67801667838961    0.08852231541379
H          -1.55080947263329    4.11723930083792    1.48929824243102
