# Supplementary material for: Heterogeneous Nucleation of Butanol on NaCl: A Computational Study of Temperature, Humidity, Seed Charge, and Seed Size Effects
Source: J Phys Chem A. 2021 Mar 31;125(14):3025–36. doi: 10.1021/acs.jpca.0c10972 (PMC8054243; doi:10.1021/acs.jpca.0c10972)
Supplement: Supplementary file 2 — jp0c10972_si_002.zip [file jp0c10972_si_002.zip › ALL CLUSTERS/low_level_calc/negative seed/1Seed1W.log]

      -----------------------------------------------------------      
     |                   =====================                   |     
     |                           x T B                           |     
     |                   =====================                   |     
     |                         S. Grimme                         |     
     |          Mulliken Center for Theoretical Chemistry        |     
     |                    University of Bonn                     |     
     |                 Version 6.0.1 (SAW181210)                 |     
      -----------------------------------------------------------      

   This program is distributed in the hope that it will be useful,
   but WITHOUT ANY WARRANTY; without even the implied warranty of
   MERCHANTABILITY or FITNESS FOR A PARTICULAR PURPOSE.
   
   FOR NON-COMMERCIAL, ACADEMIA USE ONLY.
   
   Cite this work as:
   S. Grimme, C. Bannwarth, P. Shushkov, J. Comput. Theory Chem., 2017,
   13, 1989-2009.
   C. Bannwarth, S. Ehlert and S. Grimme., ChemRxiv, 2018, preprint.
   http://doi.org/10.26434/chemrxiv.7246238.v1
   
   for sTDA-xTB:
   S. Grimme and C. Bannwarth, J. Chem. Phys., 2016, 145, 054103.
   
   in the mass-spec context:
   V. Asgeirsson, C. Bauer and S. Grimme, Chem. Sci., 2017, 8, 4879.
   
   if GBSA is used:
   P. Shushkov, F. März and S. Grimme, unpublished.
   
   for ANC optimizer:
   S. Grimme, unpublished.
   Rational Function algorithm used in ANCopt:
   F. Eckert, P. Pulay, H.-J. Werner, J. Comput. Chem., 1997, 18, 1473.
   
   with help from (in alphabetical order)
   C. Bannwarth, F. Bohle, G. Brandenburg, E. Caldeweyher, M. Checinski,
   S. Dohm, S. Ehlert, S. Ehrlich, F. März, H. Neugebauer, J. Pisarek,
   P. Pracht, P. Shushkov, and S. Spicher.
   
 * started run on 2020/06/02 at 15:29:51.900     
========================================================================
 # omp threads = 1
========================================================================
number of atoms            : 22
number of electrons        : 88
charge                     : -1
spin                       : .0
first test random number   : .3827

########################################################################
# WARNING! Please study the warnings concerning your input carefully
#  - the use of '-ohess' is discouraged, please use '--ohess' next time
########################################################################

           ------------------------------------------------- 
          |                 G F N 2 - x T B                 |
          | Geometry, Frequencies, Noncovalent interactions |
          |            JCTC 2018 parametrisation            |
           ------------------------------------------------- 
      method parameters     
 k(s)        :  1.8500
 k(p)        :  2.2300
 k(d)        :  2.2300
 k(f)        :  2.0000
 kEN (H0ij)  : -2.0000
 D4 a1       :  0.5200
 D4 a2       :  5.0000
 D4 s6       :  1.0000
 D4 s8       :  2.7000
 D4 s9       :  5.0000
 alphaj      :  2.0000


            Z     q(EN)     CN     RAES       Cart. coordinates
     1  Na  1.0    0.28    5.52    5.00     3.04538    -2.06027    -5.80764
     2  Na  1.0    0.28    5.60    5.00    -2.26248     5.87934     0.70981
     3  Na  1.0    0.28    5.58    5.00     5.73698     2.67889    -0.47401
     4  Na  1.0    0.27    7.91    5.00     1.29779     1.78640     3.88425
     5  Na  1.0    0.28    5.54    5.00    -4.94924     1.15114    -4.61611
     6  Na  1.0    0.21    7.43    5.00    -2.04251    -4.17328    -2.47247
     7  Na  1.0    0.29    6.48    5.00    -4.28512    -1.04121     2.35424
     8  Na  1.0    0.29    6.47    5.00     2.84529    -3.90181     1.29210
     9  Na  1.0    0.19    7.68    5.00     0.77473     3.45018    -4.13643
    10  Cl  7.0   -0.26    3.03    4.91    -1.69932    -5.21660     2.62353
    11  Cl  7.0   -0.28    3.41    4.98    -1.34824    -0.82457    -6.87636
    12  Cl  7.0   -0.11    6.14    5.00    -0.04098     0.13524    -0.61117
    13  Cl  7.0   -0.27    3.45    4.98     2.45938     5.85639     0.72917
    14  Cl  7.0   -0.33    2.84    4.82    -3.60077     5.55318    -3.74422
    15  Cl  7.0   -0.32    2.86    4.83    -6.45793    -2.13610    -1.74096
    16  Cl  7.0   -0.30    2.84    4.82    -3.47759     3.21873     4.30045
    17  Cl  7.0   -0.33    2.84    4.82     5.32111     1.96744    -5.06252
    18  Cl  7.0   -0.32    2.86    4.83     2.57379    -5.76189    -3.08407
    19  Cl  7.0   -0.30    2.85    4.82     5.66027    -0.44704     2.94108
    20  O   6.0   -0.47    3.20    3.41     0.37381    -1.38121     6.30988
    21  H   1.0   -0.03    1.57    1.66    -0.33068    -2.84777     5.42642
    22  H   1.0   -0.03    1.06    1.44     0.40631    -1.88517     8.05502

  Z AO/shell   Hii/eV     exponent
  1     Wed Apr 25 08:07:45 CEST 2018   EN: 2.200 GM2: 0.406  GM3: 0.0800  RAES: 1.40
     1s    -10.707211    1.230000
  8     Wed Apr 25 08:07:45 CEST 2018   EN: 3.440 GM2: 0.452  GM3:-0.0517  RAES: 1.80
     2s    -20.229985    2.439742
     2p    -15.503117    2.137023
 11     Tue Apr 24 16:34:09 CEST 2018   EN: 0.930 GM2: 0.271  GM3: 0.1799  RAES: 5.00
     3s     -4.546934    0.763787
     3p     -1.332719    0.573553
 17     Mon Apr 23 14:09:22 CEST 2018   EN: 3.160 GM2: 0.249  GM3: 0.1495  RAES: 2.50
     3s    -29.278781    2.485265
     3p    -12.673758    2.199650
     3d     -0.240338    2.476089
 no old-style atom pair restraining (fixing) potential
           ------------------------------------------------- 
          |        Self-Consistent Charge Iterations        |
           ------------------------------------------------- 

 Ncao       : 142
 Nao        : 132
 Nshell     : 52
 Nel        : 88
 T(el)      :   300.0
 intcut     :    25.0
 scfconv/Eh :  0.100E-05
   qconv/e  :  0.100E-03
 intneglect :  0.100E-07
 broydamp   :      0.250
 iter      E             dE          RMSdq      gap      omega  full diag
   1    -53.8874195 -0.538874E+02  0.132E+01    6.72       0.0  T
   2    -53.9406407 -0.532212E-01  0.807E+00    6.25       1.0  T
   3    -54.0288924 -0.882518E-01  0.398E+00    3.92       1.0  T
   4    -54.0290622 -0.169728E-03  0.232E+00    3.96       1.0  T
   5    -54.0420435 -0.129813E-01  0.234E+00    2.57       1.0  T
   6    -54.0444853 -0.244181E-02  0.689E-01    2.84       1.0  T
   7    -54.0447145 -0.229193E-03  0.349E-01    3.01       1.0  T
   8    -54.0448410 -0.126447E-03  0.103E-01    2.95       1.0  T
   9    -54.0448719 -0.309625E-04  0.962E-02    2.93       1.0  T
  10    -54.0448938 -0.219020E-04  0.333E-02    2.94       1.0  T
  11    -54.0448984 -0.457417E-05  0.157E-02    2.94       1.4  T
  12    -54.0448991 -0.746662E-06  0.979E-03    2.94       2.2  T
  13    -54.0448995 -0.310304E-06  0.779E-03    2.94       2.7  T
  14    -54.0448997 -0.286555E-06  0.595E-03    2.94       3.6  T
  15    -54.0448998 -0.944139E-07  0.211E-03    2.94      10.1  T
  16    -54.0448998 -0.107370E-07  0.281E-03    2.94       7.6  T
  17    -54.0448999 -0.370041E-08  0.708E-04    2.94      30.1  T
  18    -54.0448999 -0.182930E-08  0.344E-04    2.94      62.0  T
speedup  1.01
cpu  time for SCC    0.06 s
wall time for SCC    0.06 s

   *** convergence criteria satisfied after 18 iterations ***

          eigenvalues
 #    :          32         33         34         35         36         37         38         39
 occ. :        2.000      2.000      2.000      2.000      2.000      2.000      2.000      2.000
 eps  :        -8.555     -8.527     -8.502     -8.460     -8.450     -8.435     -8.432     -8.409
 #    :          40         41         42         43         44         45         46         47
 occ. :        2.000      2.000      2.000      2.000      2.000      0.000      0.000      0.000
 eps  :        -8.384     -8.358     -8.350     -8.329     -8.287     -5.348     -3.139     -2.916
 #    :          48         49         50         51         52         53         54         55
 occ. :        0.000      0.000      0.000      0.000      0.000      0.000      0.000      0.000
 eps  :        -2.425     -0.924     -0.191      0.441      0.819      1.075      3.760      3.760


   #   Z            q   n(s)   n(p)   n(d)      C6AA      α(0)
   1  11 Na     0.716  0.097  0.187  0.000    67.986    26.683
   2  11 Na     0.717  0.098  0.186  0.000    67.976    26.681
   3  11 Na     0.717  0.098  0.186  0.000    67.976    26.681
   4  11 Na     0.748  0.074  0.178  0.000    67.591    26.606
   5  11 Na     0.716  0.097  0.187  0.000    67.987    26.684
   6  11 Na     0.713  0.080  0.208  0.000    68.027    26.691
   7  11 Na     0.735  0.081  0.184  0.000    67.752    26.637
   8  11 Na     0.735  0.081  0.184  0.000    67.753    26.638
   9  11 Na     0.698  0.072  0.230  0.000    68.209    26.727
  10  17 Cl    -0.744  1.973  5.769  0.003   125.106    17.112
  11  17 Cl    -0.744  1.974  5.770  0.000   125.090    17.111
  12  17 Cl    -0.697  1.954  5.743  0.000   123.239    16.984
  13  17 Cl    -0.746  1.973  5.773  0.000   125.175    17.117
  14  17 Cl    -0.760  1.975  5.785  0.000   125.746    17.156
  15  17 Cl    -0.764  1.975  5.790  0.000   125.908    17.167
  16  17 Cl    -0.765  1.977  5.788  0.000   125.920    17.168
  17  17 Cl    -0.760  1.975  5.785  0.000   125.741    17.156
  18  17 Cl    -0.764  1.975  5.789  0.000   125.904    17.167
  19  17 Cl    -0.765  1.977  5.788  0.000   125.920    17.168
  20   8 O     -0.605  1.718  4.887  0.000    25.216     6.782
  21   1 H      0.329  0.671  0.000  0.000     0.634     1.247
  22   1 H      0.293  0.707  0.000  0.000     0.742     1.353

 Mol. C6AA /au·bohr⁶  :      31184.700845
 Mol. C8AA /au·bohr⁸  :    2120895.243841
 Mol. α(0) /au        :        420.716424

 
 Wiberg/Mayer (AO) data. WBOs > 0.1 written file <wbo>
 largest (>0.05) Wiberg bond orders for each atom
           total WBO             WBO to atom ...
     1  Na  0.537    Cl  18 0.172    Cl  17 0.148    Cl  11 0.145    Cl  12 0.052
     2  Na  0.538    Cl  16 0.174    Cl  14 0.156    Cl  13 0.135    Cl  12 0.056
     3  Na  0.538    Cl  19 0.174    Cl  17 0.156    Cl  13 0.136    Cl  12 0.056
     4  Na  0.492    Cl  13 0.109    Cl  19 0.104    Cl  16 0.104    O   20 0.088    Cl  12 0.059
     5  Na  0.537    Cl  15 0.172    Cl  14 0.148    Cl  11 0.145    Cl  12 0.053
     6  Na  0.549    Cl  15 0.131    Cl  18 0.131    Cl  10 0.116    Cl  11 0.079    Cl  12 0.072
     7  Na  0.515    Cl  16 0.145    Cl  15 0.130    Cl  10 0.128    Cl  12 0.068
     8  Na  0.515    Cl  19 0.145    Cl  18 0.131    Cl  10 0.128    Cl  12 0.068
     9  Na  0.584    Cl  14 0.142    Cl  17 0.142    Cl  11 0.105    Cl  13 0.092    Cl  12 0.072
    10  Cl  0.487    Na   8 0.128    Na   7 0.128    Na   6 0.116    H   21 0.057
    11  Cl  0.488    Na   1 0.145    Na   5 0.145    Na   9 0.105    Na   6 0.079
    12  Cl  0.582    Na   6 0.072    Na   9 0.072    Na   8 0.068    Na   7 0.068    Na   4 0.059    Na   2 0.056    Na   3 0.056    Na   5 0.053    Na   1 0.052
    13  Cl  0.481    Na   3 0.136    Na   2 0.135    Na   4 0.109    Na   9 0.092
    14  Cl  0.457    Na   2 0.156    Na   5 0.148    Na   9 0.142
    15  Cl  0.450    Na   5 0.172    Na   6 0.131    Na   7 0.130
    16  Cl  0.444    Na   2 0.174    Na   7 0.145    Na   4 0.104
    17  Cl  0.457    Na   3 0.156    Na   1 0.148    Na   9 0.142
    18  Cl  0.451    Na   1 0.172    Na   6 0.131    Na   8 0.131
    19  Cl  0.444    Na   3 0.174    Na   8 0.145    Na   4 0.104
    20  O   1.904    H   22 0.914    H   21 0.833    Na   4 0.088
    21  H   0.891    O   20 0.833    Cl  10 0.057
    22  H   0.914    O   20 0.914
 MOs/occ written to file <molden.input>
 
molecular dipole:
                 x           y           z       tot (Debye)
 q only:        0.364       0.199       1.863
   full:        0.266       0.174       1.278       3.347
molecular quadrupole (traceless):
                xx          xy          yy          xz          yz          zz
 q only:       -3.474      -2.304      -8.845       2.141      -0.180      12.319
  q+dip:       -5.024      -1.550      -8.410       2.119      -1.307      13.434
   full:       -4.516      -1.816      -8.331       1.826      -1.560      12.847

SCC energy    :     -54.0448999
rep           :       0.0655568
ES            :       0.7655619
AES           :      -0.0055949
AXC           :       0.0001068
disp          :      -0.0421088
XB            :       0.0000000
fix           :       0.0000000
total E       :     -53.9786334
atomizationE  :       3.1148944     1954.63
(atE without considering molecular charge,
 total energy contains solvation terms)
H-L gap (eV)  :          2.9397
           ------------------------------------------------- 
          |                 ===============                 |
          |                   A N C O P T                   |
          |                 ===============                 |
          |          Approximate Normal Coordinate          |
          |           Rational Function Optimizer           |
           ------------------------------------------------- 
dumping coords to <xtbopt.coord> and <xtbopt.log>
 optlevel               0
 Maxcycle             200
 Maxmicro              25
 Econv         5.000000000000000E-006
 Gconv         1.000000000000000E-003
 Maxdispl       1.00000000000000     
 Hlow          5.000000000000000E-003
 S6             20.0000000000000     
 Nvar               60

generating ANC from model Hessian ...
 Shifting diagonal of input Hessian by   2.333079500470839E-002
 Lowest  eigenvalues of input Hessian
    0.005000    0.005882    0.007733    0.010150    0.010625    0.012315
    0.014764    0.018407    0.019060    0.019398    0.021369    0.021919
   -0.000000   -0.000000   -0.000000    0.000000    0.000000    0.000000
 Highest eigenvalues
    0.071717    0.071877    0.137484    0.337424    1.271770    1.416299
 
cpu  time for ANC gen    0.00 s
wall time for ANC gen    0.00 s
................................................................................
.............................. CYCLE    1 ......................................
................................................................................
   1    -54.0448999 -0.540449E+02  0.157E-04    2.94       0.0  T
   2    -54.0448999 -0.266311E-10  0.130E-04    2.94     164.4  T
   3    -54.0448999 -0.405507E-10  0.990E-05    2.94     215.4  T
speedup  1.00
cpu  time for SCC    0.01 s
wall time for SCC    0.01 s
speedup  0.98
cpu  time for grad    0.04 s
wall time for grad    0.04 s
 E :    -53.97863335  G :  0.000156    pred/act E change:  0.000D+00  0.389D-08
Maxdispl :   0.0171   ||displ|| :   0.0179   Lambda : -0.184D-05
Largest |displ|/coords:  0.0171 (   1)  0.0040 (   2)  0.0023 (   3)
................................................................................
.............................. CYCLE    2 ......................................
................................................................................
   1    -54.0448876 -0.540449E+02  0.331E-02    2.94       0.0  T
   2    -54.0448876 -0.477942E-07  0.190E-02    2.94       1.1  T
   3    -54.0448877 -0.239378E-07  0.340E-03    2.94       6.3  T
   4    -54.0448877 -0.566552E-08  0.182E-03    2.94      11.7  T
   5    -54.0448877 -0.471491E-08  0.852E-04    2.94      25.0  T
   6    -54.0448877 -0.176500E-08  0.524E-04    2.94      40.7  T
speedup  1.01
cpu  time for SCC    0.02 s
wall time for SCC    0.02 s
speedup  0.99
cpu  time for grad    0.05 s
wall time for grad    0.05 s
 E :    -53.97863139  G :  0.000350    pred/act E change:  0.000D+00  0.197D-05
Maxdispl :   0.0134   ||displ|| :   0.0138   Lambda : -0.455D-05
Largest |displ|/coords:  0.0134 (   1)  0.0028 (   2)  0.0013 (   3)
................................................................................
.............................. CYCLE    3 ......................................
................................................................................
   1    -54.0448873 -0.540449E+02  0.286E-02    2.94       0.0  T
   2    -54.0448873 -0.275933E-07  0.163E-02    2.94       1.3  T
   3    -54.0448873 -0.134924E-07  0.243E-03    2.94       8.8  T
   4    -54.0448873 -0.225379E-08  0.122E-03    2.94      17.5  T
   5    -54.0448873 -0.171792E-08  0.557E-04    2.94      38.3  T
   6    -54.0448873 -0.640533E-09  0.333E-04    2.94      64.0  T
speedup  0.99
cpu  time for SCC    0.02 s
wall time for SCC    0.02 s
speedup  1.00
cpu  time for grad    0.05 s
wall time for grad    0.05 s
 E :    -53.97863368  G :  0.000050    pred/act E change: -0.923D-06 -0.229D-05
Maxdispl :   0.0016   ||displ|| :   0.0028   Lambda : -0.973D-07
Largest |displ|/coords:  0.0016 (   3)  0.0013 (   2)  0.0008 (   6)

   *** GEOMETRY OPTIMIZATION CONVERGED AFTER 3 ITERATIONS ***

------------------------------------------------------------------------
 total energy gain (kcal):     -0.0002
------------------------------------------------------------------------
================
 final structure:
================
$coord
        3.04533782174089       -2.05993539851234       -5.80771981155234      Na
       -2.26235558683928        5.87984628904580        0.70978694651675      Na
        5.73689495001826        2.67823337170216       -0.47392496820850      Na
        1.29493544494263        1.78779264557736        3.88497402392903      Na
       -4.94942362807941        1.15105673225536       -4.61623728132769      Na
       -2.04113938073841       -4.17369192278508       -2.47273817914916      Na
       -4.28461656719569       -1.04183094856956        2.35465530122616      Na
        2.84584669308652       -3.90174652875816        1.29164821210567      Na
        0.77499958068141        3.44989716254085       -4.13605935631455      Na
       -1.69989210876919       -5.21642518742201        2.62350356351480      Cl
       -1.34851448090420       -0.82491051918333       -6.87639672169628      Cl
       -0.04083408139323        0.13515928640708       -0.61229327503519      Cl
        2.45971520605592        5.85629287054730        0.72918180721535      Cl
       -3.60106331574704        5.55310634476086       -3.74407169080350      Cl
       -6.45827831677260       -2.13591787975437       -1.74073272503171      Cl
       -3.47671922291784        3.21887273264070        4.29993501877930      Cl
        5.32093621881462        1.96794190786347       -5.06271171133427      Cl
        2.57361324123125       -5.76163455121591       -3.08418155526315      Cl
        5.66123719485468       -0.44805202833476        2.94129435469659      Cl
        0.37478244228161       -1.38161983027232        6.30991853543194      O 
       -0.33236031456073       -2.84713773289924        5.42689149375324      H 
        0.40689824800428       -1.88529679673661        8.05527798075267      H 
$end
 
 Bond Distances (Angstroems)
 ---------------------------
Na1-Na3=4.0351       Na1-Na6=3.4074       Na1-Na8=3.8826       Na1-Na9=3.2752       Na1-Cl11=2.4806      Na1-Cl17=2.4796      
Na1-Cl18=2.4447      Na2-Na4=3.3250       Na2-Na5=4.0283       Na2-Na7=3.9139       Na2-Na9=3.2882       Na2-Cl12=3.3336      
Na2-Cl13=2.4989      Na2-Cl14=2.4671      Na2-Cl16=2.4505      Na3-Na1=4.0351       Na3-Na4=3.3268       Na3-Na8=3.9163       
Na3-Na9=3.2889       Na3-Cl12=3.3413      Na3-Cl13=2.4982      Na3-Cl17=2.4670      Na3-Cl19=2.4504      Na4-Na2=3.3250       
Na4-Na3=3.3268       Na4-Na7=3.4082       Na4-Na8=3.4090       Na4-Cl12=2.6321      Na4-Cl13=2.7936      Na4-Cl16=2.6453      
Na4-Cl19=2.6435      Na4-O20=2.1672       Na5-Na2=4.0283       Na5-Na6=3.4051       Na5-Na7=3.8830       Na5-Na9=3.2742       
Na5-Cl11=2.4809      Na5-Cl14=2.4796      Na5-Cl15=2.4451      Na6-Na1=3.4074       Na6-Na5=3.4051       Na6-Na7=3.2683       
Na6-Na8=3.2675       Na6-Cl10=2.7586      Na6-Cl11=2.9504      Na6-Cl12=2.6998      Na6-Cl15=2.6032      Na6-Cl18=2.6027      
Na7-Na2=3.9139       Na7-Na4=3.4082       Na7-Na5=3.8830       Na7-Na6=3.2683       Na7-Na8=4.1042       Na7-Cl10=2.6021      
Na7-Cl12=2.8100      Na7-Cl15=2.5209      Na7-Cl16=2.5151      Na8-Na1=3.8826       Na8-Na3=3.9163       Na8-Na4=3.4090       
Na8-Na6=3.2675       Na8-Na7=4.1042       Na8-Cl10=2.6014      Na8-Cl12=2.8128      Na8-Cl18=2.5202      Na8-Cl19=2.5143      
Na9-Na1=3.2752       Na9-Na2=3.2882       Na9-Na3=3.2889       Na9-Na5=3.2742       Na9-Cl11=2.9125      Na9-Cl12=2.5962      
Na9-Cl13=3.0075      Na9-Cl14=2.5776      Na9-Cl17=2.5773      Cl10-Na6=2.7586      Cl10-Na7=2.6021      Cl10-Na8=2.6014      
Cl11-Na1=2.4806      Cl11-Na5=2.4809      Cl11-Na6=2.9504      Cl11-Na9=2.9125      Cl12-Na2=3.3336      Cl12-Na3=3.3413      
Cl12-Na4=2.6321      Cl12-Na6=2.6998      Cl12-Na7=2.8100      Cl12-Na8=2.8128      Cl12-Na9=2.5962      Cl13-Na2=2.4989      
Cl13-Na3=2.4982      Cl13-Na4=2.7936      Cl13-Na9=3.0075      Cl14-Na2=2.4671      Cl14-Na5=2.4796      Cl14-Na9=2.5776      
Cl15-Na5=2.4451      Cl15-Na6=2.6032      Cl15-Na7=2.5209      Cl16-Na2=2.4505      Cl16-Na4=2.6453      Cl16-Na7=2.5151      
Cl17-Na1=2.4796      Cl17-Na3=2.4670      Cl17-Na9=2.5773      Cl18-Na1=2.4447      Cl18-Na6=2.6027      Cl18-Na8=2.5202      
Cl19-Na3=2.4504      Cl19-Na4=2.6435      Cl19-Na8=2.5143      O20-Na4=2.1672       O20-H21=0.9797       O20-H22=0.9614       
H21-O20=0.9797       H22-O20=0.9614       
 O  H  Rav=0.9706 sigma=0.0091  Rmin=0.9614  Rmax=0.9797     2
 Na O  Rav=2.1672 sigma=0.0000  Rmin=2.1672  Rmax=2.1672     1
 Na Na Rav=3.5636 sigma=0.3150  Rmin=3.2675  Rmax=4.1042    19
 Cl Na Rav=2.6449 sigma=0.2238  Rmin=2.4447  Rmax=3.3413    36
 
 selected bond angles (degree)
 --------------------
Na6-Na1-Na3= 96.92             Na8-Na1-Na3= 59.25             Na8-Na1-Na6= 52.77             Na9-Na1-Na3= 52.22             
Na9-Na1-Na6= 82.10             Na9-Na1-Na8= 87.26             Cl11-Na1-Na3=109.06            Cl11-Na1-Na6= 57.60            
Cl11-Na1-Na8=105.14            Cl11-Na1-Na9= 58.88            Cl17-Na1-Na3= 35.24            Cl17-Na1-Na6=125.69            
Cl17-Na1-Na8= 94.31            Cl17-Na1-Na9= 50.95            Cl17-Na1-Cl11=105.37           Cl18-Na1-Na3= 96.98            
Cl18-Na1-Na6= 49.53            Cl18-Na1-Na8= 39.25            Cl18-Na1-Na9=121.11            Cl18-Na1-Cl11=104.47           
Cl18-Na1-Cl17=130.14           Na5-Na2-Na4= 98.56             Na7-Na2-Na4= 55.46             Na7-Na2-Na5= 58.52             
Na9-Na2-Na4= 82.11             Na9-Na2-Na5= 51.98             Na9-Na2-Na7= 86.62             Cl12-Na2-Na4= 46.57            
Cl12-Na2-Na5= 53.93            Cl12-Na2-Na7= 44.74            Cl12-Na2-Na9= 46.16            Cl13-Na2-Na4= 55.15            
Cl13-Na2-Na5=110.66            Cl13-Na2-Na7=105.54            Cl13-Na2-Na9= 60.82            Cl13-Na2-Cl12= 69.13           
Cl14-Na2-Na4=126.85            Cl14-Na2-Na5= 35.58            Cl14-Na2-Na7= 93.92            Cl14-Na2-Na9= 50.80            
Cl14-Na2-Cl12= 80.61           Cl14-Na2-Cl13=106.90           Cl16-Na2-Na4= 51.86            Cl16-Na2-Na5= 95.33            
Cl16-Na2-Na7= 38.57            Cl16-Na2-Na9=120.53            Cl16-Na2-Cl12= 74.41           Cl16-Na2-Cl13=104.84           
Cl16-Na2-Cl14=128.69           Na4-Na3-Na1= 98.49             Na8-Na3-Na1= 58.43             Na8-Na3-Na4= 55.43             
Na9-Na3-Na1= 51.92             Na9-Na3-Na4= 82.07             Na9-Na3-Na8= 86.51             Cl12-Na3-Na1= 53.94            
Cl12-Na3-Na4= 46.50            Cl12-Na3-Na8= 44.74            Cl12-Na3-Na9= 46.10            Cl13-Na3-Na1=110.58            
Cl13-Na3-Na4= 55.12            Cl13-Na3-Na8=105.46            Cl13-Na3-Na9= 60.82            Cl13-Na3-Cl12= 68.99           
Cl17-Na3-Na1= 35.45            Cl17-Na3-Na4=126.71            Cl17-Na3-Na8= 93.70            Cl17-Na3-Na9= 50.78            
Cl17-Na3-Cl12= 80.53           Cl17-Na3-Cl13=106.95           Cl19-Na3-Na1= 95.20            Cl19-Na3-Na4= 51.79            
Cl19-Na3-Na8= 38.50            Cl19-Na3-Na9=120.35            Cl19-Na3-Cl12= 74.29           Cl19-Na3-Cl13=104.78           
Cl19-Na3-Cl17=128.43           Na3-Na4-Na2= 87.56             Na7-Na4-Na2= 71.07             Na7-Na4-Na3=120.64             
Na8-Na4-Na2=120.53             Na8-Na4-Na3= 71.09             Na8-Na4-Na7= 74.03             Cl12-Na4-Na2= 66.89            
Cl12-Na4-Na3= 67.04            Cl12-Na4-Na7= 53.60            Cl12-Na4-Na8= 53.65            Cl13-Na4-Na2= 47.23            
Cl13-Na4-Na3= 47.19            Cl13-Na4-Na7=112.81            Cl13-Na4-Na8=112.76            Cl13-Na4-Cl12= 76.99           
Cl16-Na4-Na2= 46.77            Cl16-Na4-Na3=133.74            Cl16-Na4-Na7= 47.04            Cl16-Na4-Na8=121.07            
Cl16-Na4-Cl12= 85.06           Cl16-Na4-Cl13= 92.27           Cl19-Na4-Na2=133.70            Cl19-Na4-Na3= 46.75            
Cl19-Na4-Na7=121.04            Cl19-Na4-Na8= 47.02            Cl19-Na4-Cl12= 85.14           Cl19-Na4-Cl13= 92.24           
Cl19-Na4-Cl16=168.00           O20-Na4-Na2=132.53             O20-Na4-Na3=132.76             O20-Na4-Na7= 66.80             
O20-Na4-Na8= 66.98             O20-Na4-Cl12=102.59            O20-Na4-Cl13=179.56            O20-Na4-Cl16= 87.59            
O20-Na4-Cl19= 87.81            Na6-Na5-Na2= 96.98             Na7-Na5-Na2= 59.27             Na7-Na5-Na6= 52.79             
Na9-Na5-Na2= 52.29             Na9-Na5-Na6= 82.15             Na9-Na5-Na7= 87.33             Cl11-Na5-Na2=109.15            
Cl11-Na5-Na6= 57.63            Cl11-Na5-Na7=105.21            Cl11-Na5-Na9= 58.90            Cl14-Na5-Na2= 35.38            
Cl14-Na5-Na6=125.83            Cl14-Na5-Na7= 94.47            Cl14-Na5-Na9= 50.97            Cl14-Na5-Cl11=105.35           
Cl15-Na5-Na2= 96.99            Cl15-Na5-Na6= 49.58            Cl15-Na5-Na7= 39.27            Cl15-Na5-Na9=121.21            
Cl15-Na5-Cl11=104.54           Cl15-Na5-Cl14=130.27           Na5-Na6-Na1= 85.00             Na7-Na6-Na1=121.69             
Na7-Na6-Na5= 71.13             Na8-Na6-Na1= 71.10             Na8-Na6-Na5=121.62             Na8-Na6-Na7= 77.80             
Cl10-Na6-Na1=121.35            Cl10-Na6-Na5=121.38            Cl10-Na6-Na7= 50.29            Cl10-Na6-Na8= 50.28            
Cl11-Na6-Na1= 45.22            Cl11-Na6-Na5= 45.25            Cl11-Na6-Na7=110.97            Cl11-Na6-Na8=110.90            
Cl11-Na6-Cl10=152.15           Cl12-Na6-Na1= 66.54            Cl12-Na6-Na5= 66.41            Cl12-Na6-Na7= 55.19            
Cl12-Na6-Na8= 55.26            Cl12-Na6-Cl10= 77.69           Cl12-Na6-Cl11= 74.46           Cl15-Na6-Na1=130.57            
Cl15-Na6-Na5= 45.65            Cl15-Na6-Na7= 49.27            Cl15-Na6-Na8=126.99            Cl15-Na6-Cl10= 89.78           
Cl15-Na6-Cl11= 88.87           Cl15-Na6-Cl12= 87.02           Cl18-Na6-Na1= 45.61            Cl18-Na6-Na5=130.53            
Cl18-Na6-Na7=126.99            Cl18-Na6-Na8= 49.26            Cl18-Na6-Cl10= 89.74           Cl18-Na6-Cl11= 88.81           
Cl18-Na6-Cl12= 87.14           Cl18-Na6-Cl15=174.10           Na4-Na7-Na2= 53.47             Na5-Na7-Na2= 62.21             
Na5-Na7-Na4= 99.96             Na6-Na7-Na2=101.62             Na6-Na7-Na4= 95.38             Na6-Na7-Na5= 56.08             
Na8-Na7-Na2= 93.63             Na8-Na7-Na4= 52.99             Na8-Na7-Na5= 93.63             Na8-Na7-Na6= 51.09             
Cl10-Na7-Na2=131.52            Cl10-Na7-Na4= 84.53            Cl10-Na7-Na5=110.69            Cl10-Na7-Na6= 54.64            
Cl10-Na7-Na8= 37.93            Cl12-Na7-Na2= 56.62            Cl12-Na7-Na4= 48.93            Cl12-Na7-Na5= 58.36            
Cl12-Na7-Na6= 52.08            Cl12-Na7-Na8= 43.15            Cl12-Na7-Cl10= 78.38           Cl15-Na7-Na2= 98.54            
Cl15-Na7-Na4=134.46            Cl15-Na7-Na5= 37.87            Cl15-Na7-Na6= 51.49            Cl15-Na7-Na8=102.53            
Cl15-Na7-Cl10= 95.27           Cl15-Na7-Cl12= 86.29           Cl16-Na7-Na2= 37.40            Cl16-Na7-Na4= 50.33            
Cl16-Na7-Na5= 97.83            Cl16-Na7-Na6=135.46            Cl16-Na7-Na8=103.32            Cl16-Na7-Cl10=130.49           
Cl16-Na7-Cl12= 83.92           Cl16-Na7-Cl15=129.44           Na3-Na8-Na1= 62.31             Na4-Na8-Na1=100.04             
Na4-Na8-Na3= 53.48             Na6-Na8-Na1= 56.13             Na6-Na8-Na3=101.71             Na6-Na8-Na4= 95.38             
Na7-Na8-Na1= 93.73             Na7-Na8-Na3= 93.67             Na7-Na8-Na4= 52.97             Na7-Na8-Na6= 51.11             
Cl10-Na8-Na1=110.76            Cl10-Na8-Na3=131.58            Cl10-Na8-Na4= 84.52            Cl10-Na8-Na6= 54.66            
Cl10-Na8-Na7= 37.94            Cl12-Na8-Na1= 58.50            Cl12-Na8-Na3= 56.73            Cl12-Na8-Na4= 48.91            
Cl12-Na8-Na6= 52.07            Cl12-Na8-Na7= 43.09            Cl12-Na8-Cl10= 78.34           Cl18-Na8-Na1= 37.87            
Cl18-Na8-Na3= 98.65            Cl18-Na8-Na4=134.51            Cl18-Na8-Na6= 51.49            Cl18-Na8-Na7=102.56            
Cl18-Na8-Cl10= 95.26           Cl18-Na8-Cl12= 86.36           Cl19-Na8-Na1= 97.90            Cl19-Na8-Na3= 37.35            
Cl19-Na8-Na4= 50.28            Cl19-Na8-Na6=135.45            Cl19-Na8-Na7=103.25            Cl19-Na8-Cl10=130.41           
Cl19-Na8-Cl12= 83.92           Cl19-Na8-Cl18=129.55           Na2-Na9-Na1=137.57             Na3-Na9-Na1= 75.86             
Na3-Na9-Na2= 88.81             Na5-Na9-Na1= 89.29             Na5-Na9-Na2= 75.73             Na5-Na9-Na3=137.58             
Cl11-Na9-Na1= 46.81            Cl11-Na9-Na2=120.23            Cl11-Na9-Na3=120.33            Cl11-Na9-Na5= 46.83            
Cl12-Na9-Na1= 69.73            Cl12-Na9-Na2= 67.84            Cl12-Na9-Na3= 68.02            Cl12-Na9-Na5= 69.57            
Cl12-Na9-Cl11= 76.63           Cl13-Na9-Na1=119.96            Cl13-Na9-Na2= 46.51            Cl13-Na9-Na3= 46.49            
Cl13-Na9-Na5=119.87            Cl13-Na9-Cl11=150.40           Cl13-Na9-Cl12= 73.77           Cl14-Na9-Na1=137.36            
Cl14-Na9-Na2= 47.88            Cl14-Na9-Na3=136.34            Cl14-Na9-Na5= 48.36            Cl14-Na9-Cl11= 91.65           
Cl14-Na9-Cl12= 94.85           Cl14-Na9-Cl13= 90.84           Cl17-Na9-Na1= 48.34            Cl17-Na9-Na2=136.35            
Cl17-Na9-Na3= 47.87            Cl17-Na9-Na5=137.37            Cl17-Na9-Cl11= 91.67           Cl17-Na9-Cl12= 94.95           
Cl17-Na9-Cl13= 90.86           Cl17-Na9-Cl14=170.14           Na7-Cl10-Na6= 75.07            Na8-Cl10-Na6= 75.06            
Na8-Cl10-Na7=104.13            
 
 selected dihedral angles (degree)
 ---------------------------------
Na3-Na4-Na2-Na5= 81.77        Na3-Na4-Na2-Na7=123.63        Na3-Na4-Na2-Na9= 32.30        Na3-Na4-Na2-Cl12= 66.03       
Na3-Na4-Na2-Cl13=332.51       Na3-Na4-Na2-Cl14= 57.97       Na3-Na4-Na2-Cl16=171.85       Na7-Na4-Na2-Na5=318.14        
Na7-Na4-Na2-Na9=268.67        Na7-Na4-Na2-Cl12=302.40       Na7-Na4-Na2-Cl13=208.88       Na7-Na4-Na2-Cl14=294.34       
Na7-Na4-Na2-Cl16= 48.22       Na8-Na4-Na2-Na5= 15.46        Na8-Na4-Na2-Na7= 57.32        Na8-Na4-Na2-Na9=325.99        
Na8-Na4-Na2-Cl12=359.72       Na8-Na4-Na2-Cl13=266.20       Na8-Na4-Na2-Cl14=351.66       Na8-Na4-Na2-Cl16=105.54       
Cl12-Na4-Na2-Na5= 15.75       Cl12-Na4-Na2-Na7= 57.60       Cl12-Na4-Na2-Na9=326.27       Cl12-Na4-Na2-Cl13=266.48      
Cl12-Na4-Na2-Cl14=351.95      Cl12-Na4-Na2-Cl16=105.82      Cl13-Na4-Na2-Na5=109.26       Cl13-Na4-Na2-Na7=151.12       
Cl13-Na4-Na2-Na9= 59.79       Cl13-Na4-Na2-Cl12= 93.52      Cl13-Na4-Na2-Cl14= 85.46      Cl13-Na4-Na2-Cl16=199.33      
Cl16-Na4-Na2-Na5=269.93       Cl16-Na4-Na2-Na7=311.78       Cl16-Na4-Na2-Na9=220.45       Cl16-Na4-Na2-Cl12=254.18      
Cl16-Na4-Na2-Cl13=160.67      Cl16-Na4-Na2-Cl14=246.13      Cl19-Na4-Na2-Na5= 73.38       Cl19-Na4-Na2-Na7=115.24       
Cl19-Na4-Na2-Na9= 23.90       Cl19-Na4-Na2-Cl12= 57.63      Cl19-Na4-Na2-Cl13=324.12      Cl19-Na4-Na2-Cl14= 49.58      
Cl19-Na4-Na2-Cl16=163.45      O20-Na4-Na2-Na5=289.76        O20-Na4-Na2-Na7=331.62        O20-Na4-Na2-Na9=240.29        
O20-Na4-Na2-Cl12=274.02       O20-Na4-Na2-Cl13=180.50       O20-Na4-Na2-Cl14=265.96       O20-Na4-Na2-Cl16= 19.84       
Na2-Na4-Na3-Na1=278.28        Na2-Na4-Na3-Na8=236.49        Na2-Na4-Na3-Na9=327.71        Na2-Na4-Na3-Cl12=294.12       
Na2-Na4-Na3-Cl13= 27.51       Na2-Na4-Na3-Cl17=301.90       Na2-Na4-Na3-Cl19=188.33       Na7-Na4-Na3-Na1=344.54        
Na7-Na4-Na3-Na8=302.74        Na7-Na4-Na3-Na9= 33.96        Na7-Na4-Na3-Cl12=  0.38       Na7-Na4-Na3-Cl13= 93.76       
Na7-Na4-Na3-Cl17=  8.16       Na7-Na4-Na3-Cl19=254.59       Na8-Na4-Na3-Na1= 41.80        Na8-Na4-Na3-Na9= 91.22        
Na8-Na4-Na3-Cl12= 57.63       Na8-Na4-Na3-Cl13=151.02       Na8-Na4-Na3-Cl17= 65.41       Na8-Na4-Na3-Cl19=311.84       
Cl12-Na4-Na3-Na1=344.16       Cl12-Na4-Na3-Na8=302.37       Cl12-Na4-Na3-Na9= 33.59       Cl12-Na4-Na3-Cl13= 93.39      
Cl12-Na4-Na3-Cl17=  7.78      Cl12-Na4-Na3-Cl19=254.21      Cl13-Na4-Na3-Na1=250.78       Cl13-Na4-Na3-Na8=208.98       
Cl13-Na4-Na3-Na9=300.20       Cl13-Na4-Na3-Cl12=266.61      Cl13-Na4-Na3-Cl17=274.39      Cl13-Na4-Na3-Cl19=160.83      
Cl16-Na4-Na3-Na1=286.51       Cl16-Na4-Na3-Na8=244.71       Cl16-Na4-Na3-Na9=335.93       Cl16-Na4-Na3-Cl12=302.34      
Cl16-Na4-Na3-Cl13= 35.73      Cl16-Na4-Na3-Cl17=310.12      Cl16-Na4-Na3-Cl19=196.56      Cl19-Na4-Na3-Na1= 89.95       
Cl19-Na4-Na3-Na8= 48.16       Cl19-Na4-Na3-Na9=139.37       Cl19-Na4-Na3-Cl12=105.79      Cl19-Na4-Na3-Cl13=199.17      
Cl19-Na4-Na3-Cl17=113.57      O20-Na4-Na3-Na1= 70.18        O20-Na4-Na3-Na8= 28.39        O20-Na4-Na3-Na9=119.61        
O20-Na4-Na3-Cl12= 86.02       O20-Na4-Na3-Cl13=179.40       O20-Na4-Na3-Cl17= 93.80       O20-Na4-Na3-Cl19=340.23       
Na5-Na6-Na1-Na3= 83.55        Na5-Na6-Na1-Na8=125.89        Na5-Na6-Na1-Na9= 33.33        Na5-Na6-Na1-Cl11=335.33       
Na5-Na6-Na1-Cl17= 61.34       Na5-Na6-Na1-Cl18=176.84       Na7-Na6-Na1-Na3= 19.37        Na7-Na6-Na1-Na8= 61.71        
Na7-Na6-Na1-Na9=329.15        Na7-Na6-Na1-Cl11=271.15       Na7-Na6-Na1-Cl17=357.16       Na7-Na6-Na1-Cl18=112.66       
Na8-Na6-Na1-Na3=317.65        Na8-Na6-Na1-Na9=267.43        Na8-Na6-Na1-Cl11=209.43       Na8-Na6-Na1-Cl17=295.45       
Na8-Na6-Na1-Cl18= 50.94       Cl10-Na6-Na1-Na3=319.57       Cl10-Na6-Na1-Na8=  1.92       Cl10-Na6-Na1-Na9=269.35       
Cl10-Na6-Na1-Cl11=211.35      Cl10-Na6-Na1-Cl17=297.37      Cl10-Na6-Na1-Cl18= 52.86      Cl11-Na6-Na1-Na3=108.22       
Cl11-Na6-Na1-Na8=150.57       Cl11-Na6-Na1-Na9= 58.00       Cl11-Na6-Na1-Cl17= 86.01      Cl11-Na6-Na1-Cl18=201.51      
Cl12-Na6-Na1-Na3= 17.12       Cl12-Na6-Na1-Na8= 59.47       Cl12-Na6-Na1-Na9=326.90       Cl12-Na6-Na1-Cl11=268.90      
Cl12-Na6-Na1-Cl17=354.92      Cl12-Na6-Na1-Cl18=110.41      Cl15-Na6-Na1-Na3= 80.62       Cl15-Na6-Na1-Na8=122.96       
Cl15-Na6-Na1-Na9= 30.40       Cl15-Na6-Na1-Cl11=332.40      Cl15-Na6-Na1-Cl17= 58.41      Cl15-Na6-Na1-Cl18=173.91      
Cl18-Na6-Na1-Na3=266.71       Cl18-Na6-Na1-Na8=309.06       Cl18-Na6-Na1-Na9=216.49       Cl18-Na6-Na1-Cl11=158.49      
Cl18-Na6-Na1-Cl17=244.51      Na1-Na6-Na5-Na2=276.38        Na1-Na6-Na5-Na7=234.04        Na1-Na6-Na5-Na9=326.66        
Na1-Na6-Na5-Cl11= 24.66       Na1-Na6-Na5-Cl14=298.73       Na1-Na6-Na5-Cl15=183.11       Na7-Na6-Na5-Na2= 42.33        
Na7-Na6-Na5-Na9= 92.62        Na7-Na6-Na5-Cl11=150.61       Na7-Na6-Na5-Cl14= 64.69       Na7-Na6-Na5-Cl15=309.07       
Na8-Na6-Na5-Na2=340.55        Na8-Na6-Na5-Na7=298.21        Na8-Na6-Na5-Na9= 30.83        Na8-Na6-Na5-Cl11= 88.83       
Na8-Na6-Na5-Cl14=  2.90       Na8-Na6-Na5-Cl15=247.28       Cl10-Na6-Na5-Na2= 40.32       Cl10-Na6-Na5-Na7=357.99       
Cl10-Na6-Na5-Na9= 90.61       Cl10-Na6-Na5-Cl11=148.60      Cl10-Na6-Na5-Cl14= 62.68      Cl10-Na6-Na5-Cl15=307.06      
Cl11-Na6-Na5-Na2=251.72       Cl11-Na6-Na5-Na7=209.39       Cl11-Na6-Na5-Na9=302.01       Cl11-Na6-Na5-Cl14=274.08      
Cl11-Na6-Na5-Cl15=158.46      Cl12-Na6-Na5-Na2=342.93       Cl12-Na6-Na5-Na7=300.60       Cl12-Na6-Na5-Na9= 33.22       
Cl12-Na6-Na5-Cl11= 91.21      Cl12-Na6-Na5-Cl14=  5.29      Cl12-Na6-Na5-Cl15=249.67      Cl15-Na6-Na5-Na2= 93.26       
Cl15-Na6-Na5-Na7= 50.93       Cl15-Na6-Na5-Na9=143.55       Cl15-Na6-Na5-Cl11=201.54      Cl15-Na6-Na5-Cl14=115.62      
Cl18-Na6-Na5-Na2=279.35       Cl18-Na6-Na5-Na7=237.02       Cl18-Na6-Na5-Na9=329.64       Cl18-Na6-Na5-Cl11= 27.63      
Cl18-Na6-Na5-Cl14=301.71      Cl18-Na6-Na5-Cl15=186.09      Na4-Na7-Na2-Na5=129.31        Na4-Na7-Na2-Na9= 82.74        
Na4-Na7-Na2-Cl12= 60.59       Na4-Na7-Na2-Cl13= 24.29       Na4-Na7-Na2-Cl14=133.05       Na4-Na7-Na2-Cl16=289.83       
Na5-Na7-Na2-Na4=230.69        Na5-Na7-Na2-Na9=313.43        Na5-Na7-Na2-Cl12=291.28       Na5-Na7-Na2-Cl13=254.98       
Na5-Na7-Na2-Cl14=  3.74       Na5-Na7-Na2-Cl16=160.52       Na6-Na7-Na2-Na4=271.90        Na6-Na7-Na2-Na5= 41.21        
Na6-Na7-Na2-Na9=354.64        Na6-Na7-Na2-Cl12=332.49       Na6-Na7-Na2-Cl13=296.19       Na6-Na7-Na2-Cl14= 44.94       
Na6-Na7-Na2-Cl16=201.72       Na8-Na7-Na2-Na4=322.89        Na8-Na7-Na2-Na5= 92.19        Na8-Na7-Na2-Na9= 45.62        
Na8-Na7-Na2-Cl12= 23.48       Na8-Na7-Na2-Cl13=347.18       Na8-Na7-Na2-Cl14= 95.93       Na8-Na7-Na2-Cl16=252.71       
Cl10-Na7-Na2-Na4=324.52       Cl10-Na7-Na2-Na5= 93.83       Cl10-Na7-Na2-Na9= 47.26       Cl10-Na7-Na2-Cl12= 25.11      
Cl10-Na7-Na2-Cl13=348.81      Cl10-Na7-Na2-Cl14= 97.57      Cl10-Na7-Na2-Cl16=254.35      Cl12-Na7-Na2-Na4=299.41       
Cl12-Na7-Na2-Na5= 68.72       Cl12-Na7-Na2-Na9= 22.15       Cl12-Na7-Na2-Cl13=323.70      Cl12-Na7-Na2-Cl14= 72.45      
Cl12-Na7-Na2-Cl16=229.24      Cl15-Na7-Na2-Na4=219.63       Cl15-Na7-Na2-Na5=348.93       Cl15-Na7-Na2-Na9=302.36       
Cl15-Na7-Na2-Cl12=280.22      Cl15-Na7-Na2-Cl13=243.92      Cl15-Na7-Na2-Cl14=352.67      Cl15-Na7-Na2-Cl16=149.45      
Cl16-Na7-Na2-Na4= 70.17       Cl16-Na7-Na2-Na5=199.48       Cl16-Na7-Na2-Na9=152.91       Cl16-Na7-Na2-Cl12=130.76      
Cl16-Na7-Na2-Cl13= 94.47      Cl16-Na7-Na2-Cl14=203.22      Na2-Na7-Na4-Na3=284.80        Na2-Na7-Na4-Na8=228.95        
Na2-Na7-Na4-Cl12=285.23       Na2-Na7-Na4-Cl13=337.38       Na2-Na7-Na4-Cl16= 47.93       Na2-Na7-Na4-Cl19=229.76       
Na2-Na7-Na4-O20=157.60        Na5-Na7-Na4-Na2= 44.03        Na5-Na7-Na4-Na3=328.83        Na5-Na7-Na4-Na8=272.97        
Na5-Na7-Na4-Cl12=329.26       Na5-Na7-Na4-Cl13= 21.41       Na5-Na7-Na4-Cl16= 91.96       Na5-Na7-Na4-Cl19=273.78       
Na5-Na7-Na4-O20=201.63        Na6-Na7-Na4-Na2=100.48        Na6-Na7-Na4-Na3= 25.28        Na6-Na7-Na4-Na8=329.43        
Na6-Na7-Na4-Cl12= 25.72       Na6-Na7-Na4-Cl13= 77.86       Na6-Na7-Na4-Cl16=148.42       Na6-Na7-Na4-Cl19=330.24       
Na6-Na7-Na4-O20=258.08        Na8-Na7-Na4-Na2=131.05        Na8-Na7-Na4-Na3= 55.86        Na8-Na7-Na4-Cl12= 56.29       
Na8-Na7-Na4-Cl13=108.43       Na8-Na7-Na4-Cl16=178.99       Na8-Na7-Na4-Cl19=  0.81       Na8-Na7-Na4-O20=288.65        
Cl10-Na7-Na4-Na2=154.12       Cl10-Na7-Na4-Na3= 78.92       Cl10-Na7-Na4-Na8= 23.06       Cl10-Na7-Na4-Cl12= 79.35      
Cl10-Na7-Na4-Cl13=131.50      Cl10-Na7-Na4-Cl16=202.05      Cl10-Na7-Na4-Cl19= 23.87      Cl10-Na7-Na4-O20=311.72       
Cl12-Na7-Na4-Na2= 74.77       Cl12-Na7-Na4-Na3=359.57       Cl12-Na7-Na4-Na8=303.71       Cl12-Na7-Na4-Cl13= 52.15      
Cl12-Na7-Na4-Cl16=122.70      Cl12-Na7-Na4-Cl19=304.52      Cl12-Na7-Na4-O20=232.37       Cl15-Na7-Na4-Na2= 62.10       
Cl15-Na7-Na4-Na3=346.90       Cl15-Na7-Na4-Na8=291.04       Cl15-Na7-Na4-Cl12=347.33      Cl15-Na7-Na4-Cl13= 39.47      
Cl15-Na7-Na4-Cl16=110.03      Cl15-Na7-Na4-Cl19=291.85      Cl15-Na7-Na4-O20=219.70       Cl16-Na7-Na4-Na2=312.07       
Cl16-Na7-Na4-Na3=236.87       Cl16-Na7-Na4-Na8=181.01       Cl16-Na7-Na4-Cl12=237.30      Cl16-Na7-Na4-Cl13=289.45      
Cl16-Na7-Na4-Cl19=181.82      Cl16-Na7-Na4-O20=109.67       Na2-Na7-Na5-Na6=128.96        Na2-Na7-Na5-Na9= 46.79        
Na2-Na7-Na5-Cl11=103.52       Na2-Na7-Na5-Cl14=356.28       Na2-Na7-Na5-Cl15=198.01       Na4-Na7-Na5-Na2=320.85        
Na4-Na7-Na5-Na6= 89.81        Na4-Na7-Na5-Na9=  7.64        Na4-Na7-Na5-Cl11= 64.37       Na4-Na7-Na5-Cl14=317.13       
Na4-Na7-Na5-Cl15=158.86       Na6-Na7-Na5-Na2=231.04        Na6-Na7-Na5-Na9=277.83        Na6-Na7-Na5-Cl11=334.56       
Na6-Na7-Na5-Cl14=227.32       Na6-Na7-Na5-Cl15= 69.05       Na8-Na7-Na5-Na2=267.81        Na8-Na7-Na5-Na6= 36.77        
Na8-Na7-Na5-Na9=314.60        Na8-Na7-Na5-Cl11= 11.33       Na8-Na7-Na5-Cl14=264.09       Na8-Na7-Na5-Cl15=105.82       
Cl10-Na7-Na5-Na2=232.99       Cl10-Na7-Na5-Na6=  1.94       Cl10-Na7-Na5-Na9=279.78       Cl10-Na7-Na5-Cl11=336.51      
Cl10-Na7-Na5-Cl14=229.27      Cl10-Na7-Na5-Cl15= 71.00      Cl12-Na7-Na5-Na2=293.94       Cl12-Na7-Na5-Na6= 62.90       
Cl12-Na7-Na5-Na9=340.73       Cl12-Na7-Na5-Cl11= 37.46      Cl12-Na7-Na5-Cl14=290.22      Cl12-Na7-Na5-Cl15=131.95      
Cl15-Na7-Na5-Na2=161.99       Cl15-Na7-Na5-Na6=290.95       Cl15-Na7-Na5-Na9=208.78       Cl15-Na7-Na5-Cl11=265.51      
Cl15-Na7-Na5-Cl14=158.27      Cl16-Na7-Na5-Na2= 11.80       Cl16-Na7-Na5-Na6=140.76       Cl16-Na7-Na5-Na9= 58.59       
Cl16-Na7-Na5-Cl11=115.32      Cl16-Na7-Na5-Cl14=  8.08      Cl16-Na7-Na5-Cl15=209.81      Na2-Na7-Na6-Na1= 26.77        
Na2-Na7-Na6-Na5=315.38        Na2-Na7-Na6-Na8= 85.24        Na2-Na7-Na6-Cl10=133.15       Na2-Na7-Na6-Cl11=337.30       
Na2-Na7-Na6-Cl12= 29.27       Na2-Na7-Na6-Cl15=268.27       Na2-Na7-Na6-Cl18= 82.42       Na4-Na7-Na6-Na1=332.99        
Na4-Na7-Na6-Na5=261.61        Na4-Na7-Na6-Na8= 31.46        Na4-Na7-Na6-Cl10= 79.38       Na4-Na7-Na6-Cl11=283.52       
Na4-Na7-Na6-Cl12=335.50       Na4-Na7-Na6-Cl15=214.50       Na4-Na7-Na6-Cl18= 28.64       Na5-Na7-Na6-Na1= 71.38        
Na5-Na7-Na6-Na8=129.85        Na5-Na7-Na6-Cl10=177.77       Na5-Na7-Na6-Cl11= 21.92       Na5-Na7-Na6-Cl12= 73.89       
Na5-Na7-Na6-Cl15=312.89       Na5-Na7-Na6-Cl18=127.03       Na8-Na7-Na6-Na1=301.53        Na8-Na7-Na6-Na5=230.15        
Na8-Na7-Na6-Cl10= 47.91       Na8-Na7-Na6-Cl11=252.06       Na8-Na7-Na6-Cl12=304.04       Na8-Na7-Na6-Cl15=183.03       
Na8-Na7-Na6-Cl18=357.18       Cl10-Na7-Na6-Na1=253.61       Cl10-Na7-Na6-Na5=182.23       Cl10-Na7-Na6-Na8=312.09       
Cl10-Na7-Na6-Cl11=204.15      Cl10-Na7-Na6-Cl12=256.12      Cl10-Na7-Na6-Cl15=135.12      Cl10-Na7-Na6-Cl18=309.26      
Cl12-Na7-Na6-Na1=357.49       Cl12-Na7-Na6-Na5=286.11       Cl12-Na7-Na6-Na8= 55.96       Cl12-Na7-Na6-Cl10=103.88      
Cl12-Na7-Na6-Cl11=308.03      Cl12-Na7-Na6-Cl15=239.00      Cl12-Na7-Na6-Cl18= 53.14      Cl15-Na7-Na6-Na1=118.49       
Cl15-Na7-Na6-Na5= 47.11       Cl15-Na7-Na6-Na8=176.97       Cl15-Na7-Na6-Cl10=224.88      Cl15-Na7-Na6-Cl11= 69.03      
Cl15-Na7-Na6-Cl12=121.00      Cl15-Na7-Na6-Cl18=174.14      Cl16-Na7-Na6-Na1=  8.07       Cl16-Na7-Na6-Na5=296.69       
Cl16-Na7-Na6-Na8= 66.54       Cl16-Na7-Na6-Cl10=114.46      Cl16-Na7-Na6-Cl11=318.61      Cl16-Na7-Na6-Cl12= 10.58      
Cl16-Na7-Na6-Cl15=249.58      Cl16-Na7-Na6-Cl18= 63.72      Na3-Na8-Na1-Na6=231.09        Na3-Na8-Na1-Na9=313.25        
Na3-Na8-Na1-Cl11=256.54       Na3-Na8-Na1-Cl17=  3.74       Na3-Na8-Na1-Cl18=162.08       Na4-Na8-Na1-Na3= 39.15        
Na4-Na8-Na1-Na6=270.24        Na4-Na8-Na1-Na9=352.40        Na4-Na8-Na1-Cl11=295.70       Na4-Na8-Na1-Cl17= 42.89       
Na4-Na8-Na1-Cl18=201.23       Na6-Na8-Na1-Na3=128.91        Na6-Na8-Na1-Na9= 82.16        Na6-Na8-Na1-Cl11= 25.46       
Na6-Na8-Na1-Cl17=132.66       Na6-Na8-Na1-Cl18=291.00       Na7-Na8-Na1-Na3= 92.19        Na7-Na8-Na1-Na6=323.28        
Na7-Na8-Na1-Na9= 45.44        Na7-Na8-Na1-Cl11=348.73       Na7-Na8-Na1-Cl17= 95.93       Na7-Na8-Na1-Cl18=254.27       
Cl10-Na8-Na1-Na3=127.06       Cl10-Na8-Na1-Na6=358.14       Cl10-Na8-Na1-Na9= 80.30       Cl10-Na8-Na1-Cl11= 23.60      
Cl10-Na8-Na1-Cl17=130.80      Cl10-Na8-Na1-Cl18=289.14      Cl12-Na8-Na1-Na3= 66.11       Cl12-Na8-Na1-Na6=297.19       
Cl12-Na8-Na1-Na9= 19.36       Cl12-Na8-Na1-Cl11=322.65      Cl12-Na8-Na1-Cl17= 69.85      Cl12-Na8-Na1-Cl18=228.19      
Cl18-Na8-Na1-Na3=197.92       Cl18-Na8-Na1-Na6= 69.00       Cl18-Na8-Na1-Na9=151.16       Cl18-Na8-Na1-Cl11= 94.46      
Cl18-Na8-Na1-Cl17=201.66      Cl19-Na8-Na1-Na3=348.25       Cl19-Na8-Na1-Na6=219.34       Cl19-Na8-Na1-Na9=301.50       
Cl19-Na8-Na1-Cl11=244.80      Cl19-Na8-Na1-Cl17=351.99      Cl19-Na8-Na1-Cl18=150.33      Na1-Na8-Na3-Na4=129.32        
Na1-Na8-Na3-Na9= 46.54        Na1-Na8-Na3-Cl12= 68.81       Na1-Na8-Na3-Cl13=104.96       Na1-Na8-Na3-Cl17=356.24       
Na1-Na8-Na3-Cl19=199.41       Na4-Na8-Na3-Na1=230.68        Na4-Na8-Na3-Na9=277.23        Na4-Na8-Na3-Cl12=299.50       
Na4-Na8-Na3-Cl13=335.64       Na4-Na8-Na3-Cl17=226.92       Na4-Na8-Na3-Cl19= 70.10       Na6-Na8-Na3-Na1=318.72        
Na6-Na8-Na3-Na4= 88.04        Na6-Na8-Na3-Na9=  5.26        Na6-Na8-Na3-Cl12= 27.53       Na6-Na8-Na3-Cl13= 63.68       
Na6-Na8-Na3-Cl17=314.96       Na6-Na8-Na3-Cl19=158.13       Na7-Na8-Na3-Na1=267.71        Na7-Na8-Na3-Na4= 37.03        
Na7-Na8-Na3-Na9=314.25        Na7-Na8-Na3-Cl12=336.52       Na7-Na8-Na3-Cl13= 12.67       Na7-Na8-Na3-Cl17=263.95       
Na7-Na8-Na3-Cl19=107.12       Cl10-Na8-Na3-Na1=266.01       Cl10-Na8-Na3-Na4= 35.33       Cl10-Na8-Na3-Na9=312.56       
Cl10-Na8-Na3-Cl12=334.82      Cl10-Na8-Na3-Cl13= 10.97      Cl10-Na8-Na3-Cl17=262.25      Cl10-Na8-Na3-Cl19=105.43      
Cl12-Na8-Na3-Na1=291.19       Cl12-Na8-Na3-Na4= 60.50       Cl12-Na8-Na3-Na9=337.73       Cl12-Na8-Na3-Cl13= 36.15      
Cl12-Na8-Na3-Cl17=287.43      Cl12-Na8-Na3-Cl19=130.60      Cl18-Na8-Na3-Na1= 11.01       Cl18-Na8-Na3-Na4=140.33       
Cl18-Na8-Na3-Na9= 57.56       Cl18-Na8-Na3-Cl12= 79.82      Cl18-Na8-Na3-Cl13=115.97      Cl18-Na8-Na3-Cl17=  7.25      
Cl18-Na8-Na3-Cl19=210.43      Cl19-Na8-Na3-Na1=160.59       Cl19-Na8-Na3-Na4=289.90       Cl19-Na8-Na3-Na9=207.13       
Cl19-Na8-Na3-Cl12=229.40      Cl19-Na8-Na3-Cl13=265.55      Cl19-Na8-Na3-Cl17=156.83      Na1-Na8-Na4-Na2= 31.18        
Na1-Na8-Na4-Na3=315.92        Na1-Na8-Na4-Na7= 87.09        Na1-Na8-Na4-Cl12= 30.86       Na1-Na8-Na4-Cl13=338.59       
Na1-Na8-Na4-Cl16= 86.22       Na1-Na8-Na4-Cl19=268.04       Na1-Na8-Na4-O20=158.20        Na3-Na8-Na4-Na2= 75.26        
Na3-Na8-Na4-Na7=131.17        Na3-Na8-Na4-Cl12= 74.94       Na3-Na8-Na4-Cl13= 22.67       Na3-Na8-Na4-Cl16=130.31       
Na3-Na8-Na4-Cl19=312.12       Na3-Na8-Na4-O20=202.29        Na6-Na8-Na4-Na2=334.67        Na6-Na8-Na4-Na3=259.41        
Na6-Na8-Na4-Na7= 30.58        Na6-Na8-Na4-Cl12=334.35       Na6-Na8-Na4-Cl13=282.08       Na6-Na8-Na4-Cl16= 29.71       
Na6-Na8-Na4-Cl19=211.53       Na6-Na8-Na4-O20=101.70        Na7-Na8-Na4-Na2=304.09        Na7-Na8-Na4-Na3=228.83        
Na7-Na8-Na4-Cl12=303.77       Na7-Na8-Na4-Cl13=251.50       Na7-Na8-Na4-Cl16=359.13       Na7-Na8-Na4-Cl19=180.95       
Na7-Na8-Na4-O20= 71.12        Cl10-Na8-Na4-Na2=281.02       Cl10-Na8-Na4-Na3=205.76       Cl10-Na8-Na4-Na7=336.93       
Cl10-Na8-Na4-Cl12=280.70      Cl10-Na8-Na4-Cl13=228.43      Cl10-Na8-Na4-Cl16=336.06      Cl10-Na8-Na4-Cl19=157.88      
Cl10-Na8-Na4-O20= 48.05       Cl12-Na8-Na4-Na2=  0.32       Cl12-Na8-Na4-Na3=285.06       Cl12-Na8-Na4-Na7= 56.23       
Cl12-Na8-Na4-Cl13=307.73      Cl12-Na8-Na4-Cl16= 55.37      Cl12-Na8-Na4-Cl19=237.18      Cl12-Na8-Na4-O20=127.35       
Cl18-Na8-Na4-Na2= 13.02       Cl18-Na8-Na4-Na3=297.75       Cl18-Na8-Na4-Na7= 68.92       Cl18-Na8-Na4-Cl12= 12.69      
Cl18-Na8-Na4-Cl13=320.43      Cl18-Na8-Na4-Cl16= 68.06      Cl18-Na8-Na4-Cl19=249.87      Cl18-Na8-Na4-O20=140.04       
Cl19-Na8-Na4-Na2=123.14       Cl19-Na8-Na4-Na3= 47.88       Cl19-Na8-Na4-Na7=179.05       Cl19-Na8-Na4-Cl12=122.82      
Cl19-Na8-Na4-Cl13= 70.55      Cl19-Na8-Na4-Cl16=178.19      Cl19-Na8-Na4-O20=250.17       Na1-Na8-Na6-Na5=288.60        
Na1-Na8-Na6-Na7=230.05        Na1-Na8-Na6-Cl10=182.13       Na1-Na8-Na6-Cl11=338.07       Na1-Na8-Na6-Cl12=285.94       
Na1-Na8-Na6-Cl15=232.93       Na1-Na8-Na6-Cl18= 47.08       Na3-Na8-Na6-Na1= 44.72        Na3-Na8-Na6-Na5=333.32        
Na3-Na8-Na6-Na7=274.77        Na3-Na8-Na6-Cl10=226.85       Na3-Na8-Na6-Cl11= 22.79       Na3-Na8-Na6-Cl12=330.66       
Na3-Na8-Na6-Cl15=277.65       Na3-Na8-Na6-Cl18= 91.80       Na4-Na8-Na6-Na1= 98.49        Na4-Na8-Na6-Na5= 27.10        
Na4-Na8-Na6-Na7=328.55        Na4-Na8-Na6-Cl10=280.62       Na4-Na8-Na6-Cl11= 76.57       Na4-Na8-Na6-Cl12= 24.43       
Na4-Na8-Na6-Cl15=331.42       Na4-Na8-Na6-Cl18=145.57       Na7-Na8-Na6-Na1=129.95        Na7-Na8-Na6-Na5= 58.55        
Na7-Na8-Na6-Cl10=312.08       Na7-Na8-Na6-Cl11=108.02       Na7-Na8-Na6-Cl12= 55.89       Na7-Na8-Na6-Cl15=  2.88       
Na7-Na8-Na6-Cl18=177.03       Cl10-Na8-Na6-Na1=177.87       Cl10-Na8-Na6-Na5=106.47       Cl10-Na8-Na6-Na7= 47.92       
Cl10-Na8-Na6-Cl11=155.94      Cl10-Na8-Na6-Cl12=103.81      Cl10-Na8-Na6-Cl15= 50.80      Cl10-Na8-Na6-Cl18=224.95      
Cl12-Na8-Na6-Na1= 74.06       Cl12-Na8-Na6-Na5=  2.66       Cl12-Na8-Na6-Na7=304.11       Cl12-Na8-Na6-Cl10=256.19      
Cl12-Na8-Na6-Cl11= 52.13      Cl12-Na8-Na6-Cl15=306.99      Cl12-Na8-Na6-Cl18=121.14      Cl18-Na8-Na6-Na1=312.92       
Cl18-Na8-Na6-Na5=241.52       Cl18-Na8-Na6-Na7=182.97       Cl18-Na8-Na6-Cl10=135.05      Cl18-Na8-Na6-Cl11=291.00      
Cl18-Na8-Na6-Cl12=238.86      Cl18-Na8-Na6-Cl15=185.85      Cl19-Na8-Na6-Na1= 63.51       Cl19-Na8-Na6-Na5=352.11       
Cl19-Na8-Na6-Na7=293.56       Cl19-Na8-Na6-Cl10=245.64      Cl19-Na8-Na6-Cl11= 41.58      Cl19-Na8-Na6-Cl12=349.45      
Cl19-Na8-Na6-Cl15=296.44      Cl19-Na8-Na6-Cl18=110.59      Na2-Na9-Na1-Na3=287.89        Na2-Na9-Na1-Na6= 33.05        
Na2-Na9-Na1-Na8=340.27        Na2-Na9-Na1-Cl11= 89.80       Na2-Na9-Na1-Cl17=242.46       Na2-Na9-Na1-Cl18=  1.15       
Na3-Na9-Na1-Na6=105.16        Na3-Na9-Na1-Na8= 52.38        Na3-Na9-Na1-Cl11=161.92       Na3-Na9-Na1-Cl17=314.58       
Na3-Na9-Na1-Cl18= 73.26       Na5-Na9-Na1-Na3=220.14        Na5-Na9-Na1-Na6=325.30        Na5-Na9-Na1-Na8=272.52        
Na5-Na9-Na1-Cl11= 22.06       Na5-Na9-Na1-Cl17=174.72       Na5-Na9-Na1-Cl18=293.40       Cl11-Na9-Na1-Na3=198.08       
Cl11-Na9-Na1-Na6=303.24       Cl11-Na9-Na1-Na8=250.46       Cl11-Na9-Na1-Cl17=152.66      Cl11-Na9-Na1-Cl18=271.34      
Cl12-Na9-Na1-Na3=288.57       Cl12-Na9-Na1-Na6= 33.73       Cl12-Na9-Na1-Na8=340.95       Cl12-Na9-Na1-Cl11= 90.49      
Cl12-Na9-Na1-Cl17=243.15      Cl12-Na9-Na1-Cl18=  1.83      Cl13-Na9-Na1-Na3=344.74       Cl13-Na9-Na1-Na6= 89.89       
Cl13-Na9-Na1-Na8= 37.11       Cl13-Na9-Na1-Cl11=146.65      Cl13-Na9-Na1-Cl17=299.31      Cl13-Na9-Na1-Cl18= 57.99      
Cl14-Na9-Na1-Na3=214.12       Cl14-Na9-Na1-Na6=319.28       Cl14-Na9-Na1-Na8=266.50       Cl14-Na9-Na1-Cl11= 16.04      
Cl14-Na9-Na1-Cl17=168.70      Cl14-Na9-Na1-Cl18=287.38      Cl17-Na9-Na1-Na3= 45.42       Cl17-Na9-Na1-Na6=150.58       
Cl17-Na9-Na1-Na8= 97.80       Cl17-Na9-Na1-Cl11=207.34      Cl17-Na9-Na1-Cl18=118.68      Na1-Na9-Na2-Na4= 34.68        
Na1-Na9-Na2-Na5=287.28        Na1-Na9-Na2-Na7=339.11        Na1-Na9-Na2-Cl12=  0.69       Na1-Na9-Na2-Cl13= 89.00       
Na1-Na9-Na2-Cl14=241.26       Na1-Na9-Na2-Cl16=358.35       Na3-Na9-Na2-Na4=327.31        Na3-Na9-Na2-Na5=219.90        
Na3-Na9-Na2-Na7=271.73        Na3-Na9-Na2-Cl12=293.32       Na3-Na9-Na2-Cl13= 21.62       Na3-Na9-Na2-Cl14=173.89       
Na3-Na9-Na2-Cl16=290.98       Na5-Na9-Na2-Na4=107.41        Na5-Na9-Na2-Na7= 51.83        Na5-Na9-Na2-Cl12= 73.42       
Na5-Na9-Na2-Cl13=161.72       Na5-Na9-Na2-Cl14=313.99       Na5-Na9-Na2-Cl16= 71.07       Cl11-Na9-Na2-Na4= 92.23       
Cl11-Na9-Na2-Na5=344.83       Cl11-Na9-Na2-Na7= 36.66       Cl11-Na9-Na2-Cl12= 58.24      Cl11-Na9-Na2-Cl13=146.55      
Cl11-Na9-Na2-Cl14=298.81      Cl11-Na9-Na2-Cl16= 55.90      Cl12-Na9-Na2-Na4= 33.99       Cl12-Na9-Na2-Na5=286.58       
Cl12-Na9-Na2-Na7=338.41       Cl12-Na9-Na2-Cl13= 88.30      Cl12-Na9-Na2-Cl14=240.57      Cl12-Na9-Na2-Cl16=357.66      
Cl13-Na9-Na2-Na4=305.69       Cl13-Na9-Na2-Na5=198.28       Cl13-Na9-Na2-Na7=250.11       Cl13-Na9-Na2-Cl12=271.70      
Cl13-Na9-Na2-Cl14=152.27      Cl13-Na9-Na2-Cl16=269.35      Cl14-Na9-Na2-Na4=153.42       Cl14-Na9-Na2-Na5= 46.01       
Cl14-Na9-Na2-Na7= 97.84       Cl14-Na9-Na2-Cl12=119.43      Cl14-Na9-Na2-Cl13=207.73      Cl14-Na9-Na2-Cl16=117.09      
Cl17-Na9-Na2-Na4=320.97       Cl17-Na9-Na2-Na5=213.56       Cl17-Na9-Na2-Na7=265.39       Cl17-Na9-Na2-Cl12=286.98      
Cl17-Na9-Na2-Cl13= 15.28      Cl17-Na9-Na2-Cl14=167.55      Cl17-Na9-Na2-Cl16=284.64      Na1-Na9-Na3-Na4=252.63        
Na1-Na9-Na3-Na8=308.21        Na1-Na9-Na3-Cl12=286.48       Na1-Na9-Na3-Cl13=198.33       Na1-Na9-Na3-Cl17= 45.86       
Na1-Na9-Na3-Cl19=289.00       Na2-Na9-Na3-Na1=140.04        Na2-Na9-Na3-Na4= 32.67        Na2-Na9-Na3-Na8= 88.24        
Na2-Na9-Na3-Cl12= 66.52       Na2-Na9-Na3-Cl13=338.37       Na2-Na9-Na3-Cl17=185.90       Na2-Na9-Na3-Cl19= 69.04       
Na5-Na9-Na3-Na1= 72.87        Na5-Na9-Na3-Na4=325.51        Na5-Na9-Na3-Na8= 21.08        Na5-Na9-Na3-Cl12=359.35       
Na5-Na9-Na3-Cl13=271.20       Na5-Na9-Na3-Cl17=118.73       Na5-Na9-Na3-Cl19=  1.87       Cl11-Na9-Na3-Na1= 15.20       
Cl11-Na9-Na3-Na4=267.84       Cl11-Na9-Na3-Na8=323.41       Cl11-Na9-Na3-Cl12=301.68      Cl11-Na9-Na3-Cl13=213.53      
Cl11-Na9-Na3-Cl17= 61.06      Cl11-Na9-Na3-Cl19=304.20      Cl12-Na9-Na3-Na1= 73.52       Cl12-Na9-Na3-Na4=326.16       
Cl12-Na9-Na3-Na8= 21.73       Cl12-Na9-Na3-Cl13=271.85      Cl12-Na9-Na3-Cl17=119.38      Cl12-Na9-Na3-Cl19=  2.52      
Cl13-Na9-Na3-Na1=161.67       Cl13-Na9-Na3-Na4= 54.30       Cl13-Na9-Na3-Na8=109.87       Cl13-Na9-Na3-Cl12= 88.15      
Cl13-Na9-Na3-Cl17=207.53      Cl13-Na9-Na3-Cl19= 90.67      Cl14-Na9-Na3-Na1=146.61       Cl14-Na9-Na3-Na4= 39.24       
Cl14-Na9-Na3-Na8= 94.81       Cl14-Na9-Na3-Cl12= 73.08      Cl14-Na9-Na3-Cl13=344.94      Cl14-Na9-Na3-Cl17=192.47      
Cl14-Na9-Na3-Cl19= 75.60      Cl17-Na9-Na3-Na1=314.14       Cl17-Na9-Na3-Na4=206.77       Cl17-Na9-Na3-Na8=262.34       
Cl17-Na9-Na3-Cl12=240.62      Cl17-Na9-Na3-Cl13=152.47      Cl17-Na9-Na3-Cl19=243.14      Na1-Na9-Na5-Na2=139.88        
Na1-Na9-Na5-Na6= 34.72        Na1-Na9-Na5-Na7= 87.52        Na1-Na9-Na5-Cl11=337.95       Na1-Na9-Na5-Cl14=185.45       
Na1-Na9-Na5-Cl15= 66.65       Na2-Na9-Na5-Na6=254.84        Na2-Na9-Na5-Na7=307.63        Na2-Na9-Na5-Cl11=198.07       
Na2-Na9-Na5-Cl14= 45.57       Na2-Na9-Na5-Cl15=286.76       Na3-Na9-Na5-Na2= 71.94        Na3-Na9-Na5-Na6=326.78        
Na3-Na9-Na5-Na7= 19.58        Na3-Na9-Na5-Cl11=270.01       Na3-Na9-Na5-Cl14=117.52       Na3-Na9-Na5-Cl15=358.71       
Cl11-Na9-Na5-Na2=161.93       Cl11-Na9-Na5-Na6= 56.77       Cl11-Na9-Na5-Na7=109.57       Cl11-Na9-Na5-Cl14=207.51      
Cl11-Na9-Na5-Cl15= 88.70      Cl12-Na9-Na5-Na2= 71.30       Cl12-Na9-Na5-Na6=326.14       Cl12-Na9-Na5-Na7= 18.94       
Cl12-Na9-Na5-Cl11=269.37      Cl12-Na9-Na5-Cl14=116.87      Cl12-Na9-Na5-Cl15=358.06      Cl13-Na9-Na5-Na2= 15.21       
Cl13-Na9-Na5-Na6=270.05       Cl13-Na9-Na5-Na7=322.85       Cl13-Na9-Na5-Cl11=213.28      Cl13-Na9-Na5-Cl14= 60.78      
Cl13-Na9-Na5-Cl15=301.98      Cl14-Na9-Na5-Na2=314.43       Cl14-Na9-Na5-Na6=209.27       Cl14-Na9-Na5-Na7=262.06       
Cl14-Na9-Na5-Cl11=152.49      Cl14-Na9-Na5-Cl15=241.19      Cl17-Na9-Na5-Na2=145.71       Cl17-Na9-Na5-Na6= 40.55       
Cl17-Na9-Na5-Na7= 93.34       Cl17-Na9-Na5-Cl11=343.78      Cl17-Na9-Na5-Cl14=191.28      Cl17-Na9-Na5-Cl15= 72.47      
Na7-Cl10-Na6-Na1=107.07       Na7-Cl10-Na6-Na5=  2.47       Na7-Cl10-Na6-Na8=109.44       Na7-Cl10-Na6-Cl11= 54.84      
Na7-Cl10-Na6-Cl12= 54.67      Na7-Cl10-Na6-Cl15=327.68      Na7-Cl10-Na6-Cl18=141.80      Na8-Cl10-Na6-Na1=357.64       
Na8-Cl10-Na6-Na5=253.04       Na8-Cl10-Na6-Na7=250.56       Na8-Cl10-Na6-Cl11=305.40      Na8-Cl10-Na6-Cl12=305.23      
Na8-Cl10-Na6-Cl15=218.24      Na8-Cl10-Na6-Cl18= 32.36      Na6-Cl10-Na7-Na2=287.36       Na6-Cl10-Na7-Na4=259.42       
Na6-Cl10-Na7-Na5=358.02       Na6-Cl10-Na7-Na8=290.02       Na6-Cl10-Na7-Cl12=308.57      Na6-Cl10-Na7-Cl15= 33.68      
Na6-Cl10-Na7-Cl16=237.09      Na8-Cl10-Na7-Na2=357.35       Na8-Cl10-Na7-Na4=329.41       Na8-Cl10-Na7-Na5= 68.00       
Na8-Cl10-Na7-Na6= 69.98       Na8-Cl10-Na7-Cl12= 18.56      Na8-Cl10-Na7-Cl15=103.66      Na8-Cl10-Na7-Cl16=307.07      
Na6-Cl10-Na8-Na1=  1.89       Na6-Cl10-Na8-Na3= 72.74       Na6-Cl10-Na8-Na4=100.57       Na6-Cl10-Na8-Na7= 69.99       
Na6-Cl10-Na8-Cl12= 51.45      Na6-Cl10-Na8-Cl18=326.28      Na6-Cl10-Na8-Cl19=122.93      Na7-Cl10-Na8-Na1=291.90       
Na7-Cl10-Na8-Na3=  2.76       Na7-Cl10-Na8-Na4= 30.59       Na7-Cl10-Na8-Na6=290.01       Na7-Cl10-Na8-Cl12=341.46      
Na7-Cl10-Na8-Cl18=256.29      Na7-Cl10-Na8-Cl19= 52.94      

========================================================================
 FINAL SINGLEPOINT CALCULATION ON OPTIMIZED GEOMETRY
========================================================================

 Ncao       : 142
 Nao        : 132
 Nshell     : 52
 Nel        : 88
 T(el)      :   300.0
 intcut     :    25.0
 scfconv/Eh :  0.100E-05
   qconv/e  :  0.100E-03
 intneglect :  0.100E-07
 broydamp   :      0.250
 iter      E             dE          RMSdq      gap      omega  full diag
   1    -54.0448873 -0.540449E+02  0.228E-04    2.94       0.0  T
   2    -54.0448873 -0.527294E-10  0.192E-04    2.94     110.9  T
   3    -54.0448873 -0.118646E-09  0.141E-04    2.94     151.2  T
speedup  1.00
cpu  time for SCC    0.01 s
wall time for SCC    0.01 s

   *** convergence criteria satisfied after 3 iterations ***

          eigenvalues
 #    :          32         33         34         35         36         37         38         39
 occ. :        2.000      2.000      2.000      2.000      2.000      2.000      2.000      2.000
 eps  :        -8.555     -8.527     -8.502     -8.460     -8.450     -8.435     -8.432     -8.409
 #    :          40         41         42         43         44         45         46         47
 occ. :        2.000      2.000      2.000      2.000      2.000      0.000      0.000      0.000
 eps  :        -8.384     -8.358     -8.350     -8.329     -8.287     -5.348     -3.139     -2.916
 #    :          48         49         50         51         52         53         54         55
 occ. :        0.000      0.000      0.000      0.000      0.000      0.000      0.000      0.000
 eps  :        -2.426     -0.924     -0.192      0.441      0.818      1.075      3.760      3.760


   #   Z            q   n(s)   n(p)   n(d)      C6AA      α(0)
   1  11 Na     0.716  0.097  0.187  0.000    67.986    26.683
   2  11 Na     0.717  0.098  0.186  0.000    67.976    26.681
   3  11 Na     0.717  0.098  0.186  0.000    67.976    26.681
   4  11 Na     0.748  0.074  0.178  0.000    67.592    26.606
   5  11 Na     0.716  0.097  0.187  0.000    67.987    26.683
   6  11 Na     0.713  0.080  0.208  0.000    68.027    26.691
   7  11 Na     0.735  0.081  0.184  0.000    67.752    26.637
   8  11 Na     0.735  0.081  0.184  0.000    67.753    26.638
   9  11 Na     0.698  0.072  0.230  0.000    68.208    26.727
  10  17 Cl    -0.744  1.973  5.769  0.003   125.106    17.112
  11  17 Cl    -0.744  1.974  5.770  0.000   125.090    17.111
  12  17 Cl    -0.697  1.954  5.743  0.000   123.239    16.984
  13  17 Cl    -0.746  1.973  5.773  0.000   125.175    17.117
  14  17 Cl    -0.760  1.975  5.785  0.000   125.745    17.156
  15  17 Cl    -0.764  1.975  5.790  0.000   125.907    17.167
  16  17 Cl    -0.765  1.977  5.788  0.000   125.921    17.168
  17  17 Cl    -0.760  1.975  5.785  0.000   125.742    17.156
  18  17 Cl    -0.764  1.975  5.789  0.000   125.905    17.167
  19  17 Cl    -0.765  1.977  5.788  0.000   125.918    17.168
  20   8 O     -0.605  1.718  4.887  0.000    25.216     6.782
  21   1 H      0.329  0.671  0.000  0.000     0.634     1.247
  22   1 H      0.293  0.707  0.000  0.000     0.742     1.353

 Mol. C6AA /au·bohr⁶  :      31184.683979
 Mol. C8AA /au·bohr⁸  :    2120895.001501
 Mol. α(0) /au        :        420.716412

 
 Wiberg/Mayer (AO) data. WBOs > 0.1 written file <wbo>
 largest (>0.05) Wiberg bond orders for each atom
           total WBO             WBO to atom ...
     1  Na  0.537    Cl  18 0.172    Cl  17 0.148    Cl  11 0.145    Cl  12 0.052
     2  Na  0.538    Cl  16 0.174    Cl  14 0.156    Cl  13 0.135    Cl  12 0.056
     3  Na  0.538    Cl  19 0.174    Cl  17 0.156    Cl  13 0.136    Cl  12 0.056
     4  Na  0.492    Cl  13 0.109    Cl  19 0.104    Cl  16 0.104    O   20 0.088    Cl  12 0.059
     5  Na  0.537    Cl  15 0.172    Cl  14 0.148    Cl  11 0.145    Cl  12 0.053
     6  Na  0.549    Cl  15 0.131    Cl  18 0.131    Cl  10 0.116    Cl  11 0.079    Cl  12 0.072
     7  Na  0.515    Cl  16 0.145    Cl  15 0.131    Cl  10 0.128    Cl  12 0.068
     8  Na  0.515    Cl  19 0.145    Cl  18 0.131    Cl  10 0.128    Cl  12 0.068
     9  Na  0.584    Cl  14 0.142    Cl  17 0.142    Cl  11 0.105    Cl  13 0.092    Cl  12 0.072
    10  Cl  0.487    Na   8 0.128    Na   7 0.128    Na   6 0.116    H   21 0.057
    11  Cl  0.488    Na   1 0.145    Na   5 0.145    Na   9 0.105    Na   6 0.079
    12  Cl  0.582    Na   6 0.072    Na   9 0.072    Na   8 0.068    Na   7 0.068    Na   4 0.059    Na   2 0.056    Na   3 0.056    Na   5 0.053    Na   1 0.052
    13  Cl  0.481    Na   3 0.136    Na   2 0.135    Na   4 0.109    Na   9 0.092
    14  Cl  0.457    Na   2 0.156    Na   5 0.148    Na   9 0.142
    15  Cl  0.450    Na   5 0.172    Na   6 0.131    Na   7 0.131
    16  Cl  0.444    Na   2 0.174    Na   7 0.145    Na   4 0.104
    17  Cl  0.457    Na   3 0.156    Na   1 0.148    Na   9 0.142
    18  Cl  0.451    Na   1 0.172    Na   6 0.131    Na   8 0.131
    19  Cl  0.444    Na   3 0.174    Na   8 0.145    Na   4 0.104
    20  O   1.904    H   22 0.914    H   21 0.833    Na   4 0.088
    21  H   0.891    O   20 0.833    Cl  10 0.057
    22  H   0.914    O   20 0.914
 MOs/occ written to file <molden.input>
 
molecular dipole:
                 x           y           z       tot (Debye)
 q only:        0.362       0.200       1.864
   full:        0.265       0.175       1.280       3.352
molecular quadrupole (traceless):
                xx          xy          yy          xz          yz          zz
 q only:       -3.499      -2.315      -8.834       2.111      -0.164      12.333
  q+dip:       -5.050      -1.562      -8.398       2.085      -1.288      13.449
   full:       -4.545      -1.828      -8.318       1.791      -1.540      12.863

SCC energy    :     -54.0448873
rep           :       0.0655439
ES            :       0.7655631
AES           :      -0.0055949
AXC           :       0.0001068
disp          :      -0.0421080
XB            :       0.0000000
fix           :       0.0000000
total E       :     -53.9786337
atomizationE  :       3.1148947     1954.63
(atE without considering molecular charge,
 total energy contains solvation terms)
H-L gap (eV)  :          2.9398
optimized geometry written to: xtbopt.xyz

           ------------------------------------------------- 
          |                Numerical Hessian                |
           ------------------------------------------------- 
step length          :   0.00500
SCC accuracy         :   0.25000
Hessian scale factor :   1.00000
frozen atoms in %    :   0.00000    0
RMS gradient         :   0.00005
estimated CPU  time      0.21 min
estimated wall time      0.21 min

writing file <hessian>.
 
 projected vibrational frequencies (cm-1)
eigval :       -0.00    -0.00    -0.00    -0.00     0.00     0.00
eigval :       21.98    29.09    32.67    39.65    45.90    49.44
eigval :       52.92    53.94    61.06    62.44    62.89    66.64
eigval :       70.55    74.10    76.57    81.31    85.16    89.78
eigval :       92.27    94.07    96.96    99.53   106.56   107.68
eigval :      108.22   112.99   119.65   125.97   128.57   130.75
eigval :      135.60   135.68   141.58   144.54   147.24   154.07
eigval :      155.40   159.43   164.18   167.03   172.30   174.50
eigval :      183.26   184.21   189.34   192.85   195.25   196.93
eigval :      201.67   211.95   213.97   220.79   221.05   223.02
eigval :      228.42   373.66   539.60  1546.02  3198.54  3611.05
 reduced masses (amu)
   1: 29.99   2: 30.02   3: 31.00   4: 31.12   5: 31.42   6: 29.78   7: 26.63   8: 27.56
   9: 29.59  10: 28.78  11: 30.89  12: 30.95  13: 33.35  14: 30.14  15: 29.39  16: 31.27
  17: 29.80  18: 32.17  19: 26.13  20: 30.99  21: 30.53  22: 30.56  23: 31.32  24: 31.59
  25: 31.27  26: 32.59  27: 26.00  28: 28.30  29: 28.05  30: 27.34  31: 28.87  32: 26.48
  33: 30.70  34: 27.87  35: 28.74  36: 33.13  37: 27.30  38: 30.89  39: 27.05  40: 27.10
  41: 26.10  42: 30.11  43: 26.77  44: 31.06  45: 33.32  46: 26.44  47: 26.27  48: 25.45
  49: 23.89  50: 26.17  51: 27.93  52: 23.71  53: 23.75  54: 25.02  55: 27.13  56: 19.98
  57: 23.23  58: 25.81  59: 24.33  60: 26.33  61: 18.74  62:  2.51  63:  1.95  64:  1.99
  65:  1.91  66:  1.83
 IR intensities (amu)
   1:  0.57   2:  0.55   3:  0.50   4:  0.45   5:  0.18   6:  0.49   7:  0.16   8:  0.82
   9:  0.50  10:  0.65  11:  0.12  12:  0.43  13:  0.48  14:  0.46  15:  0.24  16:  0.26
  17:  0.01  18:  0.15  19:  0.42  20:  0.02  21:  0.19  22:  0.12  23:  0.21  24:  0.34
  25:  0.51  26:  0.32  27:  0.41  28:  0.35  29:  0.38  30:  0.60  31:  0.35  32:  1.13
  33:  0.55  34:  1.06  35:  0.56  36:  0.23  37:  1.19  38:  0.40  39:  0.62  40:  0.63
  41:  0.28  42:  0.22  43:  0.20  44:  0.43  45:  0.48  46:  0.75  47:  0.79  48:  0.63
  49:  0.54  50:  1.14  51:  0.72  52:  0.69  53:  0.42  54:  1.65  55:  1.53  56:  1.63
  57:  0.44  58:  1.46  59:  0.44  60:  2.23  61:  0.61  62:  0.59  63:  0.65  64:  0.47
  65:  0.81  66:  0.33
 Raman intensities (amu)
   1:  0.00   2:  0.00   3:  0.00   4:  0.00   5:  0.00   6:  0.00   7:  0.00   8:  0.00
   9:  0.00  10:  0.00  11:  0.00  12:  0.00  13:  0.00  14:  0.00  15:  0.00  16:  0.00
  17:  0.00  18:  0.00  19:  0.00  20:  0.00  21:  0.00  22:  0.00  23:  0.00  24:  0.00
  25:  0.00  26:  0.00  27:  0.00  28:  0.00  29:  0.00  30:  0.00  31:  0.00  32:  0.00
  33:  0.00  34:  0.00  35:  0.00  36:  0.00  37:  0.00  38:  0.00  39:  0.00  40:  0.00
  41:  0.00  42:  0.00  43:  0.00  44:  0.00  45:  0.00  46:  0.00  47:  0.00  48:  0.00
  49:  0.00  50:  0.00  51:  0.00  52:  0.00  53:  0.00  54:  0.00  55:  0.00  56:  0.00
  57:  0.00  58:  0.00  59:  0.00  60:  0.00  61:  0.00  62:  0.00  63:  0.00  64:  0.00
  65:  0.00  66:  0.00
 output can be read by thermo (or use thermo option).
 writing <g98.out> molden fake output.
 recommended (thermochemical) frequency scaling factor: 1.0
                    ==================
                    thermo calculation
                    ==================
Nvib :   60 Nimag : 0  symmetry :   C1  rot number :  1  scale factor : 1.00 sthr :  50.
omega= 21.98     Gvib=    -1.922     Grot=    -1.300     Gused=    -1.322
omega= 29.09     Gvib=    -1.756     Grot=    -1.217     Gused=    -1.272
omega= 32.67     Gvib=    -1.688     Grot=    -1.183     Gused=    -1.260
omega= 39.65     Gvib=    -1.573     Grot=    -1.125     Gused=    -1.252
omega= 45.90     Gvib=    -1.487     Grot=    -1.082     Gused=    -1.250
omega= 49.44     Gvib=    -1.443     Grot=    -1.060     Gused=    -1.247
omega= 52.92     Gvib=    -1.403     Grot=    -1.040     Gused=    -1.242
omega= 53.94     Gvib=    -1.392     Grot=    -1.034     Gused=    -1.240
omega= 61.06     Gvib=    -1.319     Grot=    -0.997     Gused=    -1.219
omega= 62.44     Gvib=    -1.306     Grot=    -0.991     Gused=    -1.214
omega= 62.89     Gvib=    -1.301     Grot=    -0.989     Gused=    -1.212
omega= 66.64     Gvib=    -1.267     Grot=    -0.971     Gused=    -1.196
omega= 70.55     Gvib=    -1.234     Grot=    -0.955     Gused=    -1.178
omega= 74.10     Gvib=    -1.205     Grot=    -0.940     Gused=    -1.159
omega= 76.57     Gvib=    -1.186     Grot=    -0.930     Gused=    -1.146
omega= 81.31     Gvib=    -1.151     Grot=    -0.913     Gused=    -1.121
omega= 85.16     Gvib=    -1.124     Grot=    -0.899     Gused=    -1.100
omega= 89.78     Gvib=    -1.093     Grot=    -0.883     Gused=    -1.074
omega= 92.27     Gvib=    -1.077     Grot=    -0.875     Gused=    -1.061
omega= 94.07     Gvib=    -1.066     Grot=    -0.869     Gused=    -1.051
omega= 96.96     Gvib=    -1.048     Grot=    -0.860     Gused=    -1.035
omega= 99.53     Gvib=    -1.033     Grot=    -0.853     Gused=    -1.022
omega=106.56     Gvib=    -0.993     Grot=    -0.832     Gused=    -0.986
omega=107.68     Gvib=    -0.987     Grot=    -0.829     Gused=    -0.980
omega=108.22     Gvib=    -0.984     Grot=    -0.828     Gused=    -0.977
omega=112.99     Gvib=    -0.959     Grot=    -0.815     Gused=    -0.954
omega=119.65     Gvib=    -0.926     Grot=    -0.798     Gused=    -0.922
omega=125.97     Gvib=    -0.896     Grot=    -0.783     Gused=    -0.894
omega=128.57     Gvib=    -0.885     Grot=    -0.777     Gused=    -0.882
omega=130.75     Gvib=    -0.875     Grot=    -0.772     Gused=    -0.873
omega=135.60     Gvib=    -0.854     Grot=    -0.761     Gused=    -0.853
omega=135.68     Gvib=    -0.854     Grot=    -0.761     Gused=    -0.852
omega=141.58     Gvib=    -0.830     Grot=    -0.748     Gused=    -0.828
omega=144.54     Gvib=    -0.818     Grot=    -0.742     Gused=    -0.817
omega=147.24     Gvib=    -0.807     Grot=    -0.737     Gused=    -0.806
omega=154.07     Gvib=    -0.782     Grot=    -0.723     Gused=    -0.781
omega=155.40     Gvib=    -0.777     Grot=    -0.721     Gused=    -0.776
omega=159.43     Gvib=    -0.762     Grot=    -0.713     Gused=    -0.762
omega=164.18     Gvib=    -0.746     Grot=    -0.704     Gused=    -0.745
omega=167.03     Gvib=    -0.736     Grot=    -0.699     Gused=    -0.736
omega=172.30     Gvib=    -0.719     Grot=    -0.690     Gused=    -0.718
omega=174.50     Gvib=    -0.712     Grot=    -0.686     Gused=    -0.711
omega=183.26     Gvib=    -0.684     Grot=    -0.672     Gused=    -0.684
omega=184.21     Gvib=    -0.681     Grot=    -0.670     Gused=    -0.681
omega=189.34     Gvib=    -0.666     Grot=    -0.662     Gused=    -0.666
omega=192.85     Gvib=    -0.656     Grot=    -0.657     Gused=    -0.656
omega=195.25     Gvib=    -0.649     Grot=    -0.653     Gused=    -0.649
omega=196.93     Gvib=    -0.645     Grot=    -0.650     Gused=    -0.645
omega=201.67     Gvib=    -0.631     Grot=    -0.643     Gused=    -0.632
omega=211.95     Gvib=    -0.604     Grot=    -0.629     Gused=    -0.604
omega=213.97     Gvib=    -0.599     Grot=    -0.626     Gused=    -0.599
omega=220.79     Gvib=    -0.582     Grot=    -0.617     Gused=    -0.582
omega=221.05     Gvib=    -0.582     Grot=    -0.616     Gused=    -0.582
omega=223.02     Gvib=    -0.577     Grot=    -0.614     Gused=    -0.577
omega=228.42     Gvib=    -0.564     Grot=    -0.607     Gused=    -0.564
 
   temp. (K)  partition function   enthalpy   heat capacity  entropy
                                   cal/mol     cal/K/mol   cal/K/mol   J/K/mol
 298.15  VIB  0.167E+23            24264.941    108.136    172.194
         ROT  0.206E+08              888.752      2.981     36.446
         INT  0.343E+30            25153.693    111.117    208.640
         TR   0.135E+29             1481.254      4.968     44.935
         TOT                       26634.9474   116.0854   253.5745  1060.9519
                     Eh         kcal/mol          kJ/mol 
ZPVE            0.368208E-01     23.1054         96.6725    
H(0)-H(T)+PV    0.424455E-01     26.6349         111.440    
H(T)            0.792662E-01     49.7403         208.113    
T*S             0.120481         75.6032         316.323    
G(T)           -0.412152E-01    -25.8629        -108.210    
    -54.01984887  <=== TOTAL FREE ENERGY in Eh incl. el.,ZPVE,RRHO,solv. parts
 
 normal mode %tage of torsion character
   1:  0.00   2:  0.00   3:  0.00   4:  0.00   5:  0.00   6:  0.00   7:  0.81   8:  0.21
   9:  0.15  10:  0.08  11:  0.29  12:  0.17  13:  0.26  14:  0.48  15:  0.32  16:  0.25
  17:  0.19  18:  0.28  19:  0.62  20:  0.65  21:  0.34  22:  0.10  23:  0.19  24:  0.42
  25:  0.34  26:  0.35  27:  0.49  28:  0.16  29:  0.42  30:  0.28  31:  0.12  32:  0.38
  33:  0.20  34:  0.48  35:  0.25  36:  0.10  37:  0.10  38:  0.15  39:  0.02  40:  0.18
  41:  0.06  42:  0.16  43:  0.07  44:  0.20  45:  0.02  46:  0.25  47:  0.04  48:  0.08
  49:  0.30  50:  0.11  51:  0.16  52:  0.08  53:  0.43  54:  0.02  55:  0.18  56:  0.64
  57:  0.04  58:  0.11  59:  0.29  60:  0.03  61:  0.68  62:  0.00  63:  0.99  64:  0.00
  65:  0.00  66:  0.00
 recommended # of modes for mode following          50
 
 Pipek-Mezey localization of normal modes
 number of localized modes           56
 frequency thrshold           500.000000000000     
 number of groups                    21
 atom-group assingment :   
  1  2  3  4  5  6  7  8  9 10 11 12 13 14 15 16 17 18 19 20 21 20
 pop matrix done.
 initialization of trafo matrix to unity
iteration     50  convergence  0.17395620D-01
iteration    100  convergence  0.62500010D-02
iteration    150  convergence  0.29243238D-02
iteration    200  convergence  0.14455268D-02
iteration    250  convergence  0.70382389D-03
iteration    300  convergence  0.33788513D-03
iteration    350  convergence  0.16177934D-03
iteration    400  convergence  0.82182282D-04
iteration    450  convergence  0.37639824D-04
iteration    500  convergence  0.13784830D-04
iteration    550  convergence  0.45252324D-05

 converged in    573 iterations, threshold :   0.99754989D-06
eig.   :       -0.00    -0.00    -0.00    -0.00     0.00     0.00
eig.   :       76.13    80.57    83.67    86.91    87.11    93.11
eig.   :       93.99    94.56    95.55    96.77    98.92   104.33
eig.   :      107.12   107.40   107.63   110.50   111.01   111.67
eig.   :      112.10   112.51   113.08   113.58   113.89   115.95
eig.   :      116.42   117.85   118.83   119.23   121.29   121.47
eig.   :      121.74   123.41   124.29   126.69   127.58   127.78
eig.   :      128.62   136.79   140.38   143.88   144.46   146.52
eig.   :      149.54   150.08   151.05   153.37   165.28   166.46
eig.   :      167.83   170.34   172.86   174.59   179.27   181.91
eig.   :      198.63   351.41   539.60  1546.02  3198.54  3611.05
written to xtb_localmodes and g98l.out
 
 normal mode %tage of torsion character
   1:  0.00   2:  0.00   3:  0.00   4:  0.00   5:  0.00   6:  0.00   7:  0.48   8:  0.22
   9:  0.47  10:  0.66  11:  0.10  12:  0.59  13:  0.07  14:  0.03  15:  0.12  16:  0.16
  17:  0.04  18:  0.02  19:  0.18  20:  0.03  21:  0.08  22:  0.15  23:  0.00  24:  0.28
  25:  0.16  26:  0.10  27:  0.00  28:  0.06  29:  0.00  30:  0.00  31:  0.24  32:  0.00
  33:  0.06  34:  0.00  35:  0.00  36:  0.06  37:  0.02  38:  0.05  39:  0.60  40:  0.68
  41:  0.06  42:  0.06  43:  0.01  44:  0.01  45:  0.13  46:  0.30  47:  0.24  48:  0.04
  49:  0.57  50:  0.03  51:  0.22  52:  0.21  53:  0.26  54:  1.00  55:  0.33  56:  0.03
  57:  0.23  58:  0.04  59:  0.22  60:  0.31  61:  0.08  62:  0.00  63:  0.99  64:  0.00
  65:  0.00  66:  0.00
 recommended # of modes for mode following          55

------------------------------------------------------------------------
 * finished run on 2020/06/02 at 15:30:07.582     
------------------------------------------------------------------------
 total:
 * wall-time:     0 d,  0 h,  0 min, 15.680 sec
 *  cpu-time:     0 d,  0 h,  0 min, 15.631 sec
 * ratio c/w:     0.997 speedup
 SCF:
 * wall-time:     0 d,  0 h,  0 min,  0.531 sec
 *  cpu-time:     0 d,  0 h,  0 min,  0.528 sec
 * ratio c/w:     0.995 speedup
 ANC optimizer:
 * wall-time:     0 d,  0 h,  0 min,  0.713 sec
 *  cpu-time:     0 d,  0 h,  0 min,  0.708 sec
 * ratio c/w:     0.993 speedup
 numerical hessian:
 * wall-time:     0 d,  0 h,  0 min, 14.411 sec
 *  cpu-time:     0 d,  0 h,  0 min, 14.373 sec
 * ratio c/w:     0.997 speedup

normal termination of xtb
