# Supplementary material for: Heterogeneous Nucleation of Butanol on NaCl: A Computational Study of Temperature, Humidity, Seed Charge, and Seed Size Effects
Source: J Phys Chem A. 2021 Mar 31;125(14):3025–36. doi: 10.1021/acs.jpca.0c10972 (PMC8054243; doi:10.1021/acs.jpca.0c10972)
Supplement: Supplementary file 2 — jp0c10972_si_002.zip [file jp0c10972_si_002.zip › ALL CLUSTERS/low_level_calc/negative seed/1Seed1W.xyz]

    22
        -53.97863368  Gyration_radius:  3.27812052369
 Na          1.61152352428321   -1.09007096996177   -3.07331325672498
Na         -1.19718713058930    3.11148094845843    0.37560311154150
Na          3.03583435055850    1.41726019727791   -0.25079031612216
Na          0.68525039063162    0.94605921363478    2.05583990915394
Na         -2.61912243408632    0.60911304767945   -2.44280779604283
Na         -1.08012454477725   -2.20862285578354   -1.30851681433954
Na         -2.26732165517922   -0.55131324674724    1.24603004054734
Na          1.50595735542759   -2.06471553730275    0.68351086176598
Na          0.41011215460614    1.82560712775514   -2.18870855737190
Cl         -0.89954424841410   -2.76041358767497    1.38829842734100
Cl         -0.71360319807521   -0.43652388828661   -3.63883277586022
Cl         -0.02160846730629    0.07152322084445   -0.32401167759955
Cl          1.30162535312101    3.09901701499375    0.38586643078407
Cl         -1.90560081851353    2.93857760000917   -1.98127759858296
Cl         -3.41757402398714   -1.13027917119342   -0.92115617382461
Cl         -1.83980075217299    1.70335425294752    2.27542783141568
Cl          2.81571844890708    1.04139010664237   -2.67907191157378
Cl          1.36189760329447   -3.04892598493377   -1.63207874475669
Cl          2.99579798698328   -0.23709894469163    1.55646608747181
O           0.19832634590269   -0.73112179614517    3.33906540140309
H          -0.17587752059199   -1.50664054433823    2.87178757098165
H           0.21532129997771   -0.99765619318386    4.26266993039303
