# Supplementary material for: Heterogeneous Nucleation of Butanol on NaCl: A Computational Study of Temperature, Humidity, Seed Charge, and Seed Size Effects
Source: J Phys Chem A. 2021 Mar 31;125(14):3025–36. doi: 10.1021/acs.jpca.0c10972 (PMC8054243; doi:10.1021/acs.jpca.0c10972)
Supplement: Supplementary file 2 — jp0c10972_si_002.zip [file jp0c10972_si_002.zip › ALL CLUSTERS/low_level_calc/negative seed/1Seed2BuOH.log]

      -----------------------------------------------------------      
     |                   =====================                   |     
     |                           x T B                           |     
     |                   =====================                   |     
     |                         S. Grimme                         |     
     |          Mulliken Center for Theoretical Chemistry        |     
     |                    University of Bonn                     |     
     |                 Version 6.0.1 (SAW181210)                 |     
      -----------------------------------------------------------      

   This program is distributed in the hope that it will be useful,
   but WITHOUT ANY WARRANTY; without even the implied warranty of
   MERCHANTABILITY or FITNESS FOR A PARTICULAR PURPOSE.
   
   FOR NON-COMMERCIAL, ACADEMIA USE ONLY.
   
   Cite this work as:
   S. Grimme, C. Bannwarth, P. Shushkov, J. Comput. Theory Chem., 2017,
   13, 1989-2009.
   C. Bannwarth, S. Ehlert and S. Grimme., ChemRxiv, 2018, preprint.
   http://doi.org/10.26434/chemrxiv.7246238.v1
   
   for sTDA-xTB:
   S. Grimme and C. Bannwarth, J. Chem. Phys., 2016, 145, 054103.
   
   in the mass-spec context:
   V. Asgeirsson, C. Bauer and S. Grimme, Chem. Sci., 2017, 8, 4879.
   
   if GBSA is used:
   P. Shushkov, F. März and S. Grimme, unpublished.
   
   for ANC optimizer:
   S. Grimme, unpublished.
   Rational Function algorithm used in ANCopt:
   F. Eckert, P. Pulay, H.-J. Werner, J. Comput. Chem., 1997, 18, 1473.
   
   with help from (in alphabetical order)
   C. Bannwarth, F. Bohle, G. Brandenburg, E. Caldeweyher, M. Checinski,
   S. Dohm, S. Ehlert, S. Ehrlich, F. März, H. Neugebauer, J. Pisarek,
   P. Pracht, P. Shushkov, and S. Spicher.
   
 * started run on 2020/06/02 at 13:50:51.544     
========================================================================
 # omp threads = 1
========================================================================
number of atoms            : 49
number of electrons        : 144
charge                     : -1
spin                       : .0
first test random number   : .6978

########################################################################
# WARNING! Please study the warnings concerning your input carefully
#  - the use of '-ohess' is discouraged, please use '--ohess' next time
########################################################################

           ------------------------------------------------- 
          |                 G F N 2 - x T B                 |
          | Geometry, Frequencies, Noncovalent interactions |
          |            JCTC 2018 parametrisation            |
           ------------------------------------------------- 
      method parameters     
 k(s)        :  1.8500
 k(p)        :  2.2300
 k(d)        :  2.2300
 k(f)        :  2.0000
 kEN (H0ij)  : -2.0000
 D4 a1       :  0.5200
 D4 a2       :  5.0000
 D4 s6       :  1.0000
 D4 s8       :  2.7000
 D4 s9       :  5.0000
 alphaj      :  2.0000


            Z     q(EN)     CN     RAES       Cart. coordinates
     1  Na  1.0    0.37    5.84    5.00    -1.13658     1.94260     5.77352
     2  Na  1.0    0.34    4.81    5.00    -0.98558    12.22961    -0.45166
     3  Na  1.0    0.22    8.01    5.00    -1.18309     7.91607     4.18348
     4  Na  1.0    0.34    7.77    5.00    -4.30602     1.66205     0.57316
     5  Na  1.0    0.34    6.72    5.00    -2.63444     5.44879    -4.09145
     6  Na  1.0    0.33    6.08    5.00     4.61138     6.30783     3.38320
     7  Na  1.0    0.34    4.91    5.00    -7.00962     7.60669     1.88274
     8  Na  1.0    0.42    7.57    5.00     3.34530     1.32970    -1.54548
     9  Na  1.0    0.24    7.52    5.00     3.01925     7.26825    -2.57988
    10  Cl  7.0   -0.21    3.66    4.99    -5.05877     4.58220     4.86840
    11  Cl  7.0   -0.27    2.88    4.84    -0.70115     9.81308    -4.35186
    12  Cl  7.0   -0.22    2.87    4.84     6.58807     4.55907    -0.45994
    13  Cl  7.0   -0.29    2.82    4.81    -4.40948    11.39531     2.55443
    14  Cl  7.0   -0.05    5.78    5.00    -0.00308     4.35216     0.73429
    15  Cl  7.0   -0.24    2.82    4.81     1.97321     5.22511     7.10548
    16  Cl  7.0   -0.24    2.85    4.83    -6.86981     5.03411    -1.94111
    17  Cl  7.0   -0.22    3.62    4.99     2.73800    10.34958     1.68159
    18  Cl  7.0   -0.20    2.93    4.87     1.51189     3.16224    -5.45754
    19  Cl  7.0   -0.22    2.08    3.45    -2.35279    -1.94772     3.43348
    20  O   6.0   -0.31    3.58    4.42    -3.06530     0.43366    -3.13170
    21  H   1.0    0.01    1.55    1.65    -1.42125     0.56974    -3.95072
    22  C   4.0   -0.07    4.42    4.42    -4.30535    -1.63966    -4.27402
    23  H   1.0   -0.03    1.01    1.43    -4.30920    -1.43749    -6.34096
    24  H   1.0   -0.03    1.09    1.44    -6.26399    -1.60690    -3.61669
    25  C   4.0   -0.08    4.20    4.00    -3.08258    -4.14498    -3.54351
    26  H   1.0    0.01    1.03    1.43    -1.10169    -4.11419    -4.12642
    27  H   1.0    0.00    1.05    1.44    -3.14897    -4.33275    -1.49251
    28  C   4.0   -0.10    4.09    3.79    -4.40272    -6.40315    -4.74721
    29  H   1.0   -0.02    1.02    1.43    -4.34121    -6.22278    -6.80456
    30  H   1.0   -0.02    1.03    1.43    -6.38736    -6.41455    -4.17622
    31  C   4.0   -0.14    4.01    3.63    -3.16792    -8.88291    -3.96255
    32  H   1.0   -0.01    1.00    1.43    -3.23008    -9.09048    -1.91901
    33  H   1.0   -0.03    1.00    1.43    -4.13601   -10.48582    -4.81205
    34  H   1.0   -0.01    1.00    1.43    -1.19949    -8.92190    -4.55475
    35  O   6.0   -0.31    3.05    2.93     2.00220    -2.08575    -0.44510
    36  H   1.0    0.05    1.43    1.56     0.52073    -2.08352     0.66264
    37  C   4.0   -0.04    4.49    4.53     3.73522    -3.80834     0.62791
    38  H   1.0   -0.02    1.02    1.43     4.44040    -5.02536    -0.89393
    39  H   1.0   -0.00    1.01    1.43     2.78527    -4.99916     2.02304
    40  C   4.0   -0.10    4.51    4.55     5.97249    -2.45724     1.84745
    41  H   1.0   -0.02    1.03    1.43     7.32685    -3.87285     2.49361
    42  H   1.0   -0.04    1.29    1.49     6.89898    -1.31242     0.39953
    43  C   4.0   -0.11    4.42    4.41     5.20504    -0.76737     4.05366
    44  H   1.0   -0.05    1.36    1.52     3.62464     0.42285     3.48049
    45  H   1.0   -0.04    1.05    1.44     6.78939     0.46722     4.52682
    46  C   4.0   -0.15    4.09    3.78     4.42817    -2.23748     6.40088
    47  H   1.0   -0.02    1.00    1.43     5.92238    -3.52679     6.98145
    48  H   1.0   -0.04    1.02    1.43     4.05439    -0.93372     7.94638
    49  H   1.0   -0.01    1.01    1.43     2.72029    -3.32263     6.05321

  Z AO/shell   Hii/eV     exponent
  1     Wed Apr 25 08:07:45 CEST 2018   EN: 2.200 GM2: 0.406  GM3: 0.0800  RAES: 1.40
     1s    -10.707211    1.230000
  6     Wed Apr 25 08:07:45 CEST 2018   EN: 2.550 GM2: 0.538  GM3: 0.1500  RAES: 3.00
     2s    -13.970922    2.096432
     2p    -10.063292    1.800000
  8     Wed Apr 25 08:07:45 CEST 2018   EN: 3.440 GM2: 0.452  GM3:-0.0517  RAES: 1.80
     2s    -20.229985    2.439742
     2p    -15.503117    2.137023
 11     Tue Apr 24 16:34:09 CEST 2018   EN: 0.930 GM2: 0.271  GM3: 0.1799  RAES: 5.00
     3s     -4.546934    0.763787
     3p     -1.332719    0.573553
 17     Mon Apr 23 14:09:22 CEST 2018   EN: 3.160 GM2: 0.249  GM3: 0.1495  RAES: 2.50
     3s    -29.278781    2.485265
     3p    -12.673758    2.199650
     3d     -0.240338    2.476089
 no old-style atom pair restraining (fixing) potential
           ------------------------------------------------- 
          |        Self-Consistent Charge Iterations        |
           ------------------------------------------------- 

 Ncao       : 196
 Nao        : 186
 Nshell     : 88
 Nel        : 144
 T(el)      :   300.0
 intcut     :    25.0
 scfconv/Eh :  0.100E-05
   qconv/e  :  0.100E-03
 intneglect :  0.100E-07
 broydamp   :      0.250
 iter      E             dE          RMSdq      gap      omega  full diag
   1    -84.5151737 -0.845152E+02  0.105E+01    3.46       0.0  T
   2    -84.7133506 -0.198177E+00  0.608E+00    4.49       1.0  T
   3    -84.8186379 -0.105287E+00  0.339E+00    4.00       1.0  T
   4    -84.8279691 -0.933119E-02  0.222E+00    3.81       1.0  T
   5    -84.8452398 -0.172707E-01  0.146E+00    3.02       1.0  T
   6    -84.8445029  0.736972E-03  0.828E-01    3.44       1.0  T
   7    -84.8463049 -0.180203E-02  0.236E-01    3.16       1.0  T
   8    -84.8464890 -0.184045E-03  0.150E-01    3.18       1.0  T
   9    -84.8466009 -0.111983E-03  0.117E-01    3.18       1.0  T
  10    -84.8467262 -0.125310E-03  0.571E-02    3.18       1.0  T
  11    -84.8467652 -0.389615E-04  0.236E-02    3.17       1.0  T
  12    -84.8467696 -0.442709E-05  0.168E-02    3.17       1.0  T
  13    -84.8467715 -0.186153E-05  0.855E-03    3.17       1.7  T
  14    -84.8467721 -0.594807E-06  0.627E-03    3.17       2.3  T
  15    -84.8467725 -0.447334E-06  0.405E-03    3.17       3.5  T
  16    -84.8467727 -0.197272E-06  0.231E-03    3.17       6.2  T
  17    -84.8467728 -0.316082E-07  0.126E-03    3.17      11.3  T
  18    -84.8467728 -0.795995E-08  0.710E-04    3.17      20.1  T
  19    -84.8467728 -0.193043E-08  0.441E-04    3.17      32.4  T
speedup  1.00
cpu  time for SCC    0.12 s
wall time for SCC    0.12 s

   *** convergence criteria satisfied after 19 iterations ***

          eigenvalues
 #    :          60         61         62         63         64         65         66         67
 occ. :        2.000      2.000      2.000      2.000      2.000      2.000      2.000      2.000
 eps  :        -8.434     -8.424     -8.400     -8.383     -8.369     -8.352     -8.341     -8.327
 #    :          68         69         70         71         72         73         74         75
 occ. :        2.000      2.000      2.000      2.000      2.000      0.000      0.000      0.000
 eps  :        -8.314     -8.307     -8.300     -8.277     -8.214     -5.046     -2.972     -2.679
 #    :          76         77         78         79         80         81         82         83
 occ. :        0.000      0.000      0.000      0.000      0.000      0.000      0.000      0.000
 eps  :        -1.803     -0.867      0.343      0.954      1.257      1.792      3.115      3.326


   #   Z            q   n(s)   n(p)   n(d)      C6AA      α(0)
   1  11 Na     0.718  0.088  0.195  0.000    67.964    26.679
   2  11 Na     0.715  0.105  0.180  0.000    68.001    26.686
   3  11 Na     0.689  0.064  0.247  0.000    68.321    26.749
   4  11 Na     0.752  0.067  0.181  0.000    67.545    26.597
   5  11 Na     0.739  0.072  0.189  0.000    67.698    26.627
   6  11 Na     0.716  0.089  0.195  0.000    67.980    26.682
   7  11 Na     0.713  0.105  0.182  0.000    68.026    26.691
   8  11 Na     0.799  0.069  0.132  0.000    66.974    26.484
   9  11 Na     0.703  0.074  0.223  0.000    68.147    26.715
  10  17 Cl    -0.744  1.971  5.773  0.000   125.112    17.113
  11  17 Cl    -0.760  1.974  5.786  0.000   125.752    17.156
  12  17 Cl    -0.782  1.975  5.807  0.000   126.624    17.216
  13  17 Cl    -0.757  1.975  5.782 -0.000   125.600    17.146
  14  17 Cl    -0.710  1.960  5.749  0.000   123.726    17.018
  15  17 Cl    -0.770  1.977  5.792  0.000   126.127    17.182
  16  17 Cl    -0.766  1.977  5.789  0.000   125.975    17.172
  17  17 Cl    -0.741  1.974  5.767  0.000   124.972    17.103
  18  17 Cl    -0.770  1.970  5.798  0.002   126.120    17.181
  19  17 Cl    -0.799  1.978  5.813  0.008   127.319    17.263
  20   8 O     -0.478  1.703  4.776  0.000    22.368     6.388
  21   1 H      0.338  0.662  0.000  0.000     0.611     1.225
  22   6 C      0.064  1.039  2.897  0.000    19.499     6.284
  23   1 H      0.037  0.963  0.000  0.000     2.487     2.466
  24   1 H      0.051  0.949  0.000  0.000     2.310     2.377
  25   6 C     -0.089  1.060  3.028  0.000    22.190     6.707
  26   1 H      0.056  0.944  0.000  0.000     2.243     2.342
  27   1 H      0.069  0.931  0.000  0.000     2.093     2.262
  28   6 C     -0.055  1.047  3.008  0.000    21.570     6.612
  29   1 H      0.026  0.974  0.000  0.000     2.650     2.546
  30   1 H      0.028  0.972  0.000  0.000     2.614     2.528
  31   6 C     -0.105  1.037  3.068  0.000    22.559     6.773
  32   1 H      0.040  0.960  0.000  0.000     2.443     2.444
  33   1 H      0.025  0.975  0.000  0.000     2.655     2.548
  34   1 H      0.035  0.965  0.000  0.000     2.519     2.482
  35   8 O     -0.491  1.700  4.792  0.000    22.649     6.428
  36   1 H      0.344  0.656  0.000  0.000     0.596     1.209
  37   6 C      0.066  1.040  2.894  0.000    19.416     6.261
  38   1 H      0.027  0.973  0.000  0.000     2.630     2.536
  39   1 H      0.042  0.958  0.000  0.000     2.417     2.431
  40   6 C     -0.085  1.064  3.021  0.000    22.031     6.668
  41   1 H      0.033  0.967  0.000  0.000     2.547     2.496
  42   1 H      0.043  0.957  0.000  0.000     2.403     2.422
  43   6 C     -0.067  1.054  3.012  0.000    21.746     6.634
  44   1 H      0.049  0.951  0.000  0.000     2.332     2.387
  45   1 H      0.042  0.958  0.000  0.000     2.425     2.435
  46   6 C     -0.112  1.039  3.073  0.000    22.710     6.796
  47   1 H      0.028  0.972  0.000  0.000     2.611     2.527
  48   1 H      0.044  0.956  0.000  0.000     2.396     2.421
  49   1 H      0.051  0.949  0.000  0.000     2.312     2.378

 Mol. C6AA /au·bohr⁶  :      59155.732560
 Mol. C8AA /au·bohr⁸  :    3039391.088766
 Mol. α(0) /au        :        523.470727

 
 Wiberg/Mayer (AO) data. WBOs > 0.1 written file <wbo>
 largest (>0.05) Wiberg bond orders for each atom
           total WBO             WBO to atom ...
     1  Na  0.536    Cl  19 0.171    Cl  15 0.128    Cl  10 0.105    Cl  14 0.078
     2  Na  0.537    Cl  11 0.174    Cl  13 0.170    Cl  17 0.153
     3  Na  0.598    Cl  15 0.149    Cl  13 0.120    Cl  17 0.114    Cl  10 0.113    Cl  14 0.069
     4  Na  0.485    Cl  19 0.124    Cl  10 0.103    Cl  16 0.090    O   20 0.082    Cl  14 0.072
     5  Na  0.499    Cl  16 0.150    Cl  11 0.127    Cl  18 0.110    Cl  14 0.056
     6  Na  0.540    Cl  12 0.165    Cl  15 0.147    Cl  17 0.116    Cl  14 0.067
     7  Na  0.541    Cl  16 0.181    Cl  13 0.166    Cl  10 0.151
     8  Na  0.385    Cl  18 0.157    Cl  12 0.102    O   35 0.097    Cl  14 0.074
     9  Na  0.567    Cl  11 0.133    Cl  12 0.133    Cl  18 0.109    Cl  17 0.095    Cl  14 0.073
    10  Cl  0.486    Na   7 0.151    Na   3 0.113    Na   1 0.105    Na   4 0.103
    11  Cl  0.460    Na   2 0.174    Na   9 0.133    Na   5 0.127
    12  Cl  0.417    Na   6 0.165    Na   9 0.133    Na   8 0.102
    13  Cl  0.465    Na   2 0.170    Na   7 0.166    Na   3 0.120
    14  Cl  0.559    Na   1 0.078    Na   8 0.074    Na   9 0.073    Na   4 0.072    Na   3 0.069    Na   6 0.067    Na   5 0.056
    15  Cl  0.438    Na   3 0.149    Na   6 0.147    Na   1 0.128
    16  Cl  0.437    Na   7 0.181    Na   5 0.150    Na   4 0.090
    17  Cl  0.491    Na   2 0.153    Na   6 0.116    Na   3 0.114    Na   9 0.095
    18  Cl  0.444    Na   8 0.157    Na   5 0.110    Na   9 0.109
    19  Cl  0.385    Na   1 0.171    Na   4 0.124
    20  O   2.020    C   22 0.989    H   21 0.841    Na   4 0.082
    21  H   0.885    O   20 0.841
    22  C   3.949    C   25 1.003    O   20 0.989    H   24 0.971    H   23 0.969
    23  H   0.998    C   22 0.969
    24  H   0.995    C   22 0.971
    25  C   3.992    C   28 1.008    C   22 1.003    H   26 0.969    H   27 0.968
    26  H   0.996    C   25 0.969
    27  H   0.993    C   25 0.968
    28  C   3.997    C   31 1.019    C   25 1.008    H   29 0.977    H   30 0.977
    29  H   0.998    C   28 0.977
    30  H   0.998    C   28 0.977
    31  C   3.996    C   28 1.019    H   33 0.988    H   34 0.988    H   32 0.987
    32  H   0.998    C   31 0.987
    33  H   0.999    C   31 0.988
    34  H   0.998    C   31 0.988
    35  O   1.997    C   37 0.997    H   36 0.825    Na   8 0.097
    36  H   0.881    O   35 0.825
    37  C   3.954    C   40 1.006    O   35 0.997    H   38 0.975    H   39 0.973
    38  H   0.998    C   37 0.975
    39  H   0.997    C   37 0.973
    40  C   3.995    C   43 1.013    C   37 1.006    H   41 0.975    H   42 0.972
    41  H   0.996    C   40 0.975
    42  H   0.997    C   40 0.972
    43  C   3.995    C   46 1.021    C   40 1.013    H   45 0.972    H   44 0.965
    44  H   0.998    C   43 0.965
    45  H   0.997    C   43 0.972
    46  C   3.996    C   43 1.021    H   47 0.986    H   49 0.980    H   48 0.979
    47  H   0.998    C   46 0.986
    48  H   0.998    C   46 0.979
    49  H   0.997    C   46 0.980
 MOs/occ written to file <molden.input>
 
molecular dipole:
                 x           y           z       tot (Debye)
 q only:        0.541      -6.248      -1.166
   full:        0.424      -5.813      -0.558      14.883
molecular quadrupole (traceless):
                xx          xy          yy          xz          yz          zz
 q only:       19.857      -3.180     -22.402      11.059      -1.220       2.545
  q+dip:       17.457      -3.266     -17.960       7.283       0.620       0.503
   full:       16.876      -3.755     -17.147       8.580       0.214       0.271

SCC energy    :     -84.8467728
rep           :       0.4620654
ES            :       0.7971376
AES           :      -0.0088445
AXC           :       0.0121943
disp          :      -0.0710140
XB            :       0.0000000
fix           :       0.0000000
total E       :     -84.3825298
atomizationE  :       9.6872726     6078.86
(atE without considering molecular charge,
 total energy contains solvation terms)
H-L gap (eV)  :          3.1680
           ------------------------------------------------- 
          |                 ===============                 |
          |                   A N C O P T                   |
          |                 ===============                 |
          |          Approximate Normal Coordinate          |
          |           Rational Function Optimizer           |
           ------------------------------------------------- 
dumping coords to <xtbopt.coord> and <xtbopt.log>
 optlevel               0
 Maxcycle             200
 Maxmicro              25
 Econv         5.000000000000000E-006
 Gconv         1.000000000000000E-003
 Maxdispl       1.00000000000000     
 Hlow          5.000000000000000E-003
 S6             20.0000000000000     
 Nvar              141

generating ANC from model Hessian ...
 Shifting diagonal of input Hessian by   2.312473941645066E-002
 Lowest  eigenvalues of input Hessian
    0.005000    0.005970    0.007875    0.008952    0.013005    0.013857
    0.016529    0.017973    0.019088    0.020139    0.021282    0.021677
    0.022624    0.023005   -0.000000   -0.000000   -0.000000    0.000000
 Highest eigenvalues
    1.275630    1.297310    1.320320    1.327071    1.493643    1.499201
 
cpu  time for ANC gen    0.03 s
wall time for ANC gen    0.03 s
................................................................................
.............................. CYCLE    1 ......................................
................................................................................
   1    -84.8467728 -0.848468E+02  0.219E-04    3.17       0.0  T
   2    -84.8467728 -0.105445E-09  0.178E-04    3.17      80.1  T
   3    -84.8467728 -0.813145E-10  0.158E-04    3.17      90.5  T
speedup  0.97
cpu  time for SCC    0.02 s
wall time for SCC    0.02 s
speedup  0.99
cpu  time for grad    0.08 s
wall time for grad    0.08 s
 E :    -84.38252971  G :  0.000059    pred/act E change:  0.000D+00  0.100D-06
Maxdispl :   0.0015   ||displ|| :   0.0021   Lambda : -0.677D-07
Largest |displ|/coords:  0.0015 (   4)  0.0007 (   1)  0.0006 (   2)
................................................................................
.............................. CYCLE    2 ......................................
................................................................................
   1    -84.8467811 -0.848468E+02  0.341E-03    3.17       0.0  T
   2    -84.8467811 -0.113972E-08  0.165E-03    3.17       8.7  T
   3    -84.8467811 -0.395360E-09  0.423E-04    3.17      33.8  T
   4    -84.8467811 -0.100144E-09  0.174E-04    3.17      81.9  T
speedup  1.00
cpu  time for SCC    0.02 s
wall time for SCC    0.02 s
speedup  1.01
cpu  time for grad    0.09 s
wall time for grad    0.09 s
 E :    -84.38252972  G :  0.000053    pred/act E change:  0.000D+00 -0.188D-07
Maxdispl :   0.0011   ||displ|| :   0.0022   Lambda : -0.864D-07
Largest |displ|/coords:  0.0011 (   1)  0.0007 (  16)  0.0006 (  23)

   *** GEOMETRY OPTIMIZATION CONVERGED AFTER 2 ITERATIONS ***

------------------------------------------------------------------------
 total energy gain (kcal):     -0.0000
------------------------------------------------------------------------
================
 final structure:
================
$coord
       -1.13674752370482        1.94273184900671        5.77351466171752      Na
       -0.98546061183448       12.22950180673757       -0.45138984662501      Na
       -1.18268596200453        7.91550711036802        4.18371074381309      Na
       -4.30631296172726        1.66211270000417        0.57289551880667      Na
       -2.63454262134770        5.44886252805904       -4.09150300017191      Na
        4.61139056231753        6.30778385963974        3.38327759614856      Na
       -7.00959627847562        7.60660978680082        1.88272642388621      Na
        3.34537895668806        1.32972363727063       -1.54536986477795      Na
        3.02023397803979        7.26764016152291       -2.57933559851100      Na
       -5.05901414608584        4.58224171582345        4.86863704698310      Cl
       -0.70132525117080        9.81334407642647       -4.35184314737371      Cl
        6.58756846167874        4.55957627675987       -0.46023527380806      Cl
       -4.40979427394479       11.39548813485711        2.55422390345844      Cl
       -0.00310530423406        4.35211519247909        0.73430513475650      Cl
        1.97301402576106        5.22533303963191        7.10530427431111      Cl
       -6.86946516472884        5.03396150256847       -1.94102817135763      Cl
        2.73809708635602       10.34957833144157        1.68163723739267      Cl
        1.51208173075138        3.16213063962167       -5.45757341836640      Cl
       -2.35266320848898       -1.94784090420544        3.43350690743691      Cl
       -3.06529805707392        0.43364490189939       -3.13170566496320      O 
       -1.42122260361393        0.56972166390279       -3.95065847494448      H 
       -4.30536901442811       -1.63968064293676       -4.27399469596549      C 
       -4.30919644627925       -1.43754631607092       -6.34093310103714      H 
       -6.26400915900767       -1.60685961109068       -3.61667827370356      H 
       -3.08266357626150       -4.14501641952313       -3.54342399464142      C 
       -1.10173708027352       -4.11420706522966       -4.12618896225203      H 
       -3.14920913397967       -4.33281365164368       -1.49244863079299      H 
       -4.40272712722137       -6.40315495028392       -4.74724903158874      C 
       -4.34107713964935       -6.22274699183018       -6.80459322531095      H 
       -6.38738095459094       -6.41453076246297       -4.17637546462258      H 
       -3.16799115107104       -8.88297119990453       -3.96258032522717      C 
       -3.23033355647828       -9.09064372465193       -1.91904625417979      H 
       -4.13604838256569      -10.48581443653484       -4.81222789609358      H 
       -1.19953666332593       -8.92198841736512       -4.55462399634732      H 
        2.00223143297351       -2.08574074487105       -0.44513945323913      O 
        0.52068847539055       -2.08365672169507        0.66251589902342      H 
        3.73521005552425       -3.80832945140273        0.62790131065043      C 
        4.44046342413060       -5.02537656774507       -0.89386254438836      H 
        2.78527166989192       -4.99910827452794        2.02305823442445      H 
        5.97249313702531       -2.45722276586208        1.84740948551379      C 
        7.32681290196180       -3.87283377173662        2.49365754933260      H 
        6.89899618998996       -1.31246936299886        0.39945107836701      H 
        5.20502602692986       -0.76729243770899        4.05353626748327      C 
        3.62464447824818        0.42296398611633        3.48037288766744      H 
        6.78940263602859        0.46728878410172        4.52664800607611      H 
        4.42821734855194       -2.23733661719490        6.40080665593938      C 
        5.92250869038559       -3.52655022159245        6.98140604529878      H 
        4.05440773109724       -0.93351767282744        7.94625508122580      H 
        2.72037427830522       -3.32261194306940        6.05325036064530      H 
$end
 
 Bond Distances (Angstroems)
 ---------------------------
Na1-Na3=3.2708       Na1-Na4=3.2263       Na1-Na6=4.0234       Na1-Cl10=2.5472      Na1-Cl14=3.0160      Na1-Cl15=2.4944      
Na1-Cl19=2.4872      Na2-Na3=3.3524       Na2-Na9=3.5575       Na2-Cl11=2.4326      Na2-Cl13=2.4511      Na2-Cl17=2.4792      
Na3-Na1=3.2708       Na3-Na2=3.3524       Na3-Na6=3.2100       Na3-Na7=3.3192       Na3-Cl10=2.7295      Na3-Cl13=2.6554      
Na3-Cl14=2.6976      Na3-Cl15=2.6843      Na3-Cl17=2.7779      Na4-Na1=3.2263       Na4-Na5=3.3001       Na4-Na7=3.5245       
Na4-Cl10=2.7774      Na4-Cl14=2.6868      Na4-Cl16=2.6064      Na4-Cl19=2.6476      Na4-O20=2.1673       Na5-Na4=3.3001       
Na5-Na7=4.0815       Na5-Na8=4.0719       Na5-Na9=3.2436       Na5-Cl11=2.5298      Na5-Cl14=2.9660      Na5-Cl16=2.5230      
Na5-Cl18=2.6080      Na5-O20=2.7117       Na6-Na1=4.0234       Na6-Na3=3.2100       Na6-Na8=3.7670       Na6-Na9=3.3050       
Na6-Cl12=2.4670      Na6-Cl14=2.9998      Na6-Cl15=2.4813      Na6-Cl17=2.5235      Na7-Na3=3.3192       Na7-Na4=3.5245       
Na7-Na5=4.0815       Na7-Cl10=2.4746      Na7-Cl13=2.4574      Na7-Cl16=2.4399      Na8-Na5=4.0719       Na8-Na6=3.7670       
Na8-Na9=3.1941       Na8-Cl12=2.4889      Na8-Cl14=2.6745      Na8-Cl18=2.4834      Na8-O35=2.0275       Na8-C37=2.9594       
Na8-C40=3.0285       Na9-Na2=3.5575       Na9-Na5=3.2436       Na9-Na6=3.3050       Na9-Na8=3.1941       Na9-Cl11=2.5638      
Na9-Cl12=2.6220      Na9-Cl14=2.8310      Na9-Cl17=2.7868      Na9-Cl18=2.7707      Cl10-Na1=2.5472      Cl10-Na3=2.7295      
Cl10-Na4=2.7774      Cl10-Na7=2.4746      Cl11-Na2=2.4326      Cl11-Na5=2.5298      Cl11-Na9=2.5638      Cl12-Na6=2.4670      
Cl12-Na8=2.4889      Cl12-Na9=2.6220      Cl13-Na2=2.4511      Cl13-Na3=2.6554      Cl13-Na7=2.4574      Cl14-Na1=3.0160      
Cl14-Na3=2.6976      Cl14-Na4=2.6868      Cl14-Na5=2.9660      Cl14-Na6=2.9998      Cl14-Na8=2.6745      Cl14-Na9=2.8310      
Cl15-Na1=2.4944      Cl15-Na3=2.6843      Cl15-Na6=2.4813      Cl16-Na4=2.6064      Cl16-Na5=2.5230      Cl16-Na7=2.4399      
Cl17-Na2=2.4792      Cl17-Na3=2.7779      Cl17-Na6=2.5235      Cl17-Na9=2.7868      Cl18-Na5=2.6080      Cl18-Na8=2.4834      
Cl18-Na9=2.7707      Cl19-Na1=2.4872      Cl19-Na4=2.6476      O20-Na4=2.1673       O20-Na5=2.7117       O20-H21=0.9746       
O20-C22=1.4141       H21-O20=0.9746       C22-O20=1.4141       C22-H23=1.0990       C22-H24=1.0934       C22-C25=1.5250       
H23-C22=1.0990       H24-C22=1.0934       C25-C22=1.5250       C25-H26=1.0928       C25-H27=1.0904       C25-C28=1.5237       
H26-C25=1.0928       H27-C25=1.0904       C28-C25=1.5237       C28-H29=1.0934       C28-H30=1.0928       C28-C31=1.5236       
H29-C28=1.0934       H30-C28=1.0928       C31-C28=1.5236       C31-H32=1.0875       C31-H33=1.0881       C31-H34=1.0880       
H32-C31=1.0875       H33-C31=1.0881       H34-C31=1.0880       O35-Na8=2.0275       O35-H36=0.9789       O35-C37=1.4122       
H36-O35=0.9789       C37-Na8=2.9594       C37-O35=1.4122       C37-H38=1.0966       C37-H39=1.0931       C37-C40=1.5262       
H38-C37=1.0966       H39-C37=1.0931       C40-Na8=3.0285       C40-C37=1.5262       C40-H41=1.0917       C40-H42=1.0929       
C40-C43=1.5256       H41-C40=1.0917       H42-C40=1.0929       C43-C40=1.5256       C43-H44=1.0900       C43-H45=1.0920       
C43-C46=1.5222       H44-C43=1.0900       H45-C43=1.0920       C46-C43=1.5222       C46-H47=1.0886       C46-H48=1.0881       
C46-H49=1.0865       H47-C46=1.0886       H48-C46=1.0881       H49-C46=1.0865       
 C  H  Rav=1.0914 sigma=0.0032  Rmin=1.0865  Rmax=1.0990    18
 C  C  Rav=1.5244 sigma=0.0014  Rmin=1.5222  Rmax=1.5262     6
 O  H  Rav=0.9768 sigma=0.0021  Rmin=0.9746  Rmax=0.9789     2
 O  C  Rav=1.4132 sigma=0.0010  Rmin=1.4122  Rmax=1.4141     2
 Na C  Rav=2.9939 sigma=0.0346  Rmin=2.9594  Rmax=3.0285     2
 Na O  Rav=2.3022 sigma=0.2952  Rmin=2.0275  Rmax=2.7117     3
 Na Na Rav=3.4965 sigma=0.3181  Rmin=3.1941  Rmax=4.0815    15
 Cl Na Rav=2.6246 sigma=0.1610  Rmin=2.4326  Rmax=3.0160    35
 
 selected bond angles (degree)
 --------------------
Na4-Na1-Na3= 79.70             Na6-Na1-Na3= 50.95             Na6-Na1-Na4= 98.70             Cl10-Na1-Na3= 54.25            
Cl10-Na1-Na4= 56.03            Cl10-Na1-Na6=104.01            Cl14-Na1-Na3= 50.62            Cl14-Na1-Na4= 50.85            
Cl14-Na1-Na6= 47.85            Cl14-Na1-Cl10= 76.35           Cl15-Na1-Na3= 53.46            Cl15-Na1-Na4=128.03            
Cl15-Na1-Na6= 35.93            Cl15-Na1-Cl10=102.05           Cl15-Na1-Cl14= 79.87           Cl19-Na1-Na3=132.06            
Cl19-Na1-Na4= 53.33            Cl19-Na1-Na6=120.95            Cl19-Na1-Cl10= 98.60           Cl19-Na1-Cl14= 87.78           
Cl19-Na1-Cl15=152.60           Na9-Na2-Na3= 75.38             Cl11-Na2-Na3=105.36            Cl11-Na2-Na9= 46.10            
Cl13-Na2-Na3= 51.66            Cl13-Na2-Na9=120.86            Cl13-Na2-Cl11=120.11           Cl17-Na2-Na3= 54.44            
Cl17-Na2-Na9= 51.27            Cl17-Na2-Cl11= 97.25           Cl17-Na2-Cl13=102.70           Na2-Na3-Na1=147.78             
Na6-Na3-Na1= 76.75             Na6-Na3-Na2= 93.11             Na7-Na3-Na1= 93.08             Na7-Na3-Na2= 78.12             
Na7-Na3-Na6=145.68             Cl10-Na3-Na1= 49.23            Cl10-Na3-Na2=124.10            Cl10-Na3-Na6=124.34            
Cl10-Na3-Na7= 47.06            Cl13-Na3-Na1=139.33            Cl13-Na3-Na2= 46.38            Cl13-Na3-Na6=139.05            
Cl13-Na3-Na7= 46.97            Cl13-Na3-Cl10= 90.46           Cl14-Na3-Na1= 59.79            Cl14-Na3-Na2= 88.49            
Cl14-Na3-Na6= 60.29            Cl14-Na3-Na7= 86.12            Cl14-Na3-Cl10= 79.17           Cl14-Na3-Cl13=114.45           
Cl15-Na3-Na1= 48.30            Cl15-Na3-Na2=139.74            Cl15-Na3-Na6= 48.79            Cl15-Na3-Na7=139.74            
Cl15-Na3-Cl10= 92.77           Cl15-Na3-Cl13=162.73           Cl15-Na3-Cl14= 82.82           Cl17-Na3-Na1=124.41            
Cl17-Na3-Na2= 46.55            Cl17-Na3-Na6= 49.20            Cl17-Na3-Na7=122.81            Cl17-Na3-Cl10=157.55           
Cl17-Na3-Cl13= 90.23           Cl17-Na3-Cl14= 80.14           Cl17-Na3-Cl15= 93.20           Na5-Na4-Na1=118.08             
Na7-Na4-Na1= 90.12             Na7-Na4-Na5= 73.38             Cl10-Na4-Na1= 49.52            Cl10-Na4-Na5=108.23            
Cl10-Na4-Na7= 44.30            Cl14-Na4-Na1= 60.52            Cl14-Na4-Na5= 58.32            Cl14-Na4-Na7= 82.23            
Cl14-Na4-Cl10= 78.51           Cl16-Na4-Na1=132.41            Cl16-Na4-Na5= 48.86            Cl16-Na4-Na7= 43.79            
Cl16-Na4-Cl10= 87.84           Cl16-Na4-Cl14= 95.43           Cl19-Na4-Na1= 48.89            Cl19-Na4-Na5=139.56            
Cl19-Na4-Na7=133.63            Cl19-Na4-Cl10= 89.40           Cl19-Na4-Cl14= 91.90           Cl19-Na4-Cl16=171.49           
O20-Na4-Na1=128.89             O20-Na4-Na5= 54.85             O20-Na4-Na7=124.65             O20-Na4-Cl10=161.93            
O20-Na4-Cl14= 86.04            O20-Na4-Cl16= 84.34            O20-Na4-Cl19=100.51            Na7-Na5-Na4= 55.84             
Na8-Na5-Na4= 68.64             Na8-Na5-Na7=109.53             Na9-Na5-Na4=104.06             Na9-Na5-Na7=104.43             
Na9-Na5-Na8= 50.23             Cl11-Na5-Na4=134.71            Cl11-Na5-Na7= 90.93            Cl11-Na5-Na8=101.10            
Cl11-Na5-Na9= 50.91            Cl14-Na5-Na4= 50.44            Cl14-Na5-Na7= 69.77            Cl14-Na5-Na8= 41.02            
Cl14-Na5-Na9= 54.02            Cl14-Na5-Cl11= 92.04           Cl16-Na5-Na4= 51.07            Cl16-Na5-Na7= 34.02            
Cl16-Na5-Na8=119.63            Cl16-Na5-Na9=137.22            Cl16-Na5-Cl11=117.59           Cl16-Na5-Cl14= 90.67           
Cl18-Na5-Na4= 98.69            Cl18-Na5-Na7=145.26            Cl18-Na5-Na8= 35.85            Cl18-Na5-Na9= 55.24            
Cl18-Na5-Cl11= 93.91           Cl18-Na5-Cl14= 75.69           Cl18-Na5-Cl16=146.30           O20-Na5-Na4= 40.81             
O20-Na5-Na7= 94.65             O20-Na5-Na8= 58.63             O20-Na5-Na9=108.77             O20-Na5-Cl11=159.67            
O20-Na5-Cl14= 71.74            O20-Na5-Cl16= 75.86            O20-Na5-Cl18= 70.64            Na3-Na6-Na1= 52.31             
Na8-Na6-Na1= 71.44             Na8-Na6-Na3= 96.13             Na9-Na6-Na1=101.29             Na9-Na6-Na3= 80.90             
Na9-Na6-Na8= 53.21             Cl12-Na6-Na1=111.37            Cl12-Na6-Na3=127.81            Cl12-Na6-Na8= 40.74            
Cl12-Na6-Na9= 51.58            Cl14-Na6-Na1= 48.20            Cl14-Na6-Na3= 51.36            Cl14-Na6-Na8= 44.80            
Cl14-Na6-Na9= 53.09            Cl14-Na6-Cl12= 80.24           Cl15-Na6-Na1= 36.15            Cl15-Na6-Na3= 54.48            
Cl15-Na6-Na8=106.74            Cl15-Na6-Na9=130.54            Cl15-Na6-Cl12=143.74           Cl15-Na6-Cl14= 80.40           
Cl17-Na6-Na1=107.56            Cl17-Na6-Na3= 56.44            Cl17-Na6-Na8=106.01            Cl17-Na6-Na9= 55.18            
Cl17-Na6-Cl12=100.96           Cl17-Na6-Cl14= 78.81           Cl17-Na6-Cl15=104.94           Na4-Na7-Na3= 74.87             
Na5-Na7-Na3= 76.76             Na5-Na7-Na4= 50.78             Cl10-Na7-Na3= 53.85            Cl10-Na7-Na4= 51.61            
Cl10-Na7-Na5= 94.42            Cl13-Na7-Na3= 52.17            Cl13-Na7-Na4=121.97            Cl13-Na7-Na5= 91.30            
Cl13-Na7-Cl10=101.64           Cl16-Na7-Na3=107.67            Cl16-Na7-Na4= 47.67            Cl16-Na7-Na5= 35.34            
Cl16-Na7-Cl10= 98.97           Cl16-Na7-Cl13=123.93           Na6-Na8-Na5= 89.60             Na9-Na8-Na5= 51.31             
Na9-Na8-Na6= 55.96             Cl12-Na8-Na5=104.15            Cl12-Na8-Na6= 40.31            Cl12-Na8-Na9= 53.21            
Cl14-Na8-Na5= 46.71            Cl14-Na8-Na6= 52.22            Cl14-Na8-Na9= 56.86            Cl14-Na8-Cl12= 86.67           
Cl18-Na8-Na5= 37.96            Cl18-Na8-Na6=111.94            Cl18-Na8-Na9= 56.77            Cl18-Na8-Cl12=101.16           
Cl18-Na8-Cl14= 83.32           O35-Na8-Na5=107.44             O35-Na8-Na6=119.14             O35-Na8-Na9=155.13             
O35-Na8-Cl12=141.96            O35-Na8-Cl14= 99.86            O35-Na8-Cl18=116.78            C37-Na8-Na5=132.42             
C37-Na8-Na6=111.16             C37-Na8-Na9=166.94             C37-Na8-Cl12=119.55            C37-Na8-Cl14=114.85            
C37-Na8-Cl18=135.23            C37-Na8-O35= 25.02             C40-Na8-Na5=155.11             C40-Na8-Na6= 88.32             
C40-Na8-Na9=141.01             C40-Na8-Cl12= 90.07            C40-Na8-Cl14=115.62            C40-Na8-Cl18=158.73            
C40-Na8-O35= 53.19             C40-Na8-C37= 29.50             Na5-Na9-Na2= 75.37             Na6-Na9-Na2= 87.88             
Na6-Na9-Na5=115.15             Na8-Na9-Na2=134.75             Na8-Na9-Na5= 78.47             Na8-Na9-Na6= 70.82             
Cl11-Na9-Na2= 43.14            Cl11-Na9-Na5= 49.98            Cl11-Na9-Na6=128.74            Cl11-Na9-Na8=128.39            
Cl12-Na9-Na2=134.19            Cl12-Na9-Na5=127.41            Cl12-Na9-Na6= 47.49            Cl12-Na9-Na8= 49.48            
Cl12-Na9-Cl11=175.35           Cl14-Na9-Na2= 82.50            Cl14-Na9-Na5= 57.98            Cl14-Na9-Na6= 57.92            
Cl14-Na9-Na8= 52.28            Cl14-Na9-Cl11= 94.52           Cl14-Na9-Cl12= 81.03           Cl17-Na9-Na2= 43.95            
Cl17-Na9-Na5=108.89            Cl17-Na9-Na6= 48.02            Cl17-Na9-Na8=116.10            Cl17-Na9-Cl11= 86.98           
Cl17-Na9-Cl12= 90.71           Cl17-Na9-Cl14= 77.73           Cl18-Na9-Na2=125.53            Cl18-Na9-Na5= 50.65            
Cl18-Na9-Na6=118.54            Cl18-Na9-Na8= 48.57            Cl18-Na9-Cl11= 89.41           Cl18-Na9-Cl12= 90.80           
Cl18-Na9-Cl14= 75.55           Cl18-Na9-Cl17=152.65           Na3-Cl10-Na1= 76.52            Na4-Cl10-Na1= 74.45            
Na4-Cl10-Na3= 98.23            Na7-Cl10-Na1=144.55            Na7-Cl10-Na3= 79.09            Na7-Cl10-Na4= 84.09            
 
 selected dihedral angles (degree)
 ---------------------------------
Na2-Na3-Na1-Na4=324.17        Na2-Na3-Na1-Na6= 74.38        Na2-Na3-Na1-Cl10=268.84       Na2-Na3-Na1-Cl14= 11.25       
Na2-Na3-Na1-Cl15=120.22       Na2-Na3-Na1-Cl19=335.17       Na6-Na3-Na1-Na4=249.79        Na6-Na3-Na1-Cl10=194.47       
Na6-Na3-Na1-Cl14=296.87       Na6-Na3-Na1-Cl15= 45.84       Na6-Na3-Na1-Cl19=260.79       Na7-Na3-Na1-Na4= 36.62        
Na7-Na3-Na1-Na6=146.83        Na7-Na3-Na1-Cl10=341.29       Na7-Na3-Na1-Cl14= 83.70       Na7-Na3-Na1-Cl15=192.67       
Na7-Na3-Na1-Cl19= 47.62       Cl10-Na3-Na1-Na4= 55.33       Cl10-Na3-Na1-Na6=165.53       Cl10-Na3-Na1-Cl14=102.41      
Cl10-Na3-Na1-Cl15=211.38      Cl10-Na3-Na1-Cl19= 66.33      Cl13-Na3-Na1-Na4= 46.20       Cl13-Na3-Na1-Na6=156.41       
Cl13-Na3-Na1-Cl10=350.88      Cl13-Na3-Na1-Cl14= 93.28      Cl13-Na3-Na1-Cl15=202.25      Cl13-Na3-Na1-Cl19= 57.20      
Cl14-Na3-Na1-Na4=312.92       Cl14-Na3-Na1-Na6= 63.13       Cl14-Na3-Na1-Cl10=257.59      Cl14-Na3-Na1-Cl15=108.97      
Cl14-Na3-Na1-Cl19=323.92      Cl15-Na3-Na1-Na4=203.95       Cl15-Na3-Na1-Na6=314.16       Cl15-Na3-Na1-Cl10=148.62      
Cl15-Na3-Na1-Cl14=251.03      Cl15-Na3-Na1-Cl19=214.95      Cl17-Na3-Na1-Na4=262.63       Cl17-Na3-Na1-Na6= 12.84       
Cl17-Na3-Na1-Cl10=207.31      Cl17-Na3-Na1-Cl14=309.71      Cl17-Na3-Na1-Cl15= 58.68      Cl17-Na3-Na1-Cl19=273.63      
Na1-Na3-Na2-Na9=325.01        Na1-Na3-Na2-Cl11=  0.45       Na1-Na3-Na2-Cl13=116.94       Na1-Na3-Na2-Cl17=272.47       
Na6-Na3-Na2-Na9= 34.86        Na6-Na3-Na2-Cl11= 70.30       Na6-Na3-Na2-Cl13=186.79       Na6-Na3-Na2-Cl17=342.32       
Na7-Na3-Na2-Na9=248.37        Na7-Na3-Na2-Cl11=283.81       Na7-Na3-Na2-Cl13= 40.30       Na7-Na3-Na2-Cl17=195.83       
Cl10-Na3-Na2-Na9=258.89       Cl10-Na3-Na2-Cl11=294.33      Cl10-Na3-Na2-Cl13= 50.82      Cl10-Na3-Na2-Cl17=206.36      
Cl13-Na3-Na2-Na9=208.07       Cl13-Na3-Na2-Cl11=243.51      Cl13-Na3-Na2-Cl17=155.54      Cl14-Na3-Na2-Na9=334.72       
Cl14-Na3-Na2-Cl11= 10.16      Cl14-Na3-Na2-Cl13=126.65      Cl14-Na3-Na2-Cl17=282.18      Cl15-Na3-Na2-Na9= 51.75       
Cl15-Na3-Na2-Cl11= 87.19      Cl15-Na3-Na2-Cl13=203.68      Cl15-Na3-Na2-Cl17=359.21      Cl17-Na3-Na2-Na9= 52.53       
Cl17-Na3-Na2-Cl11= 87.97      Cl17-Na3-Na2-Cl13=204.46      Na5-Na4-Na1-Na3= 37.03        Na5-Na4-Na1-Na6=349.53        
Na5-Na4-Na1-Cl10= 90.61       Na5-Na4-Na1-Cl14=350.15       Na5-Na4-Na1-Cl15= 12.57       Na5-Na4-Na1-Cl19=227.21       
Na7-Na4-Na1-Na3=325.88        Na7-Na4-Na1-Na6=278.38        Na7-Na4-Na1-Cl10= 19.46       Na7-Na4-Na1-Cl14=279.00       
Na7-Na4-Na1-Cl15=301.42       Na7-Na4-Na1-Cl19=156.05       Cl10-Na4-Na1-Na3=306.42       Cl10-Na4-Na1-Na6=258.92       
Cl10-Na4-Na1-Cl14=259.54      Cl10-Na4-Na1-Cl15=281.96      Cl10-Na4-Na1-Cl19=136.59      Cl14-Na4-Na1-Na3= 46.88       
Cl14-Na4-Na1-Na6=359.38       Cl14-Na4-Na1-Cl10=100.46      Cl14-Na4-Na1-Cl15= 22.42      Cl14-Na4-Na1-Cl19=237.05      
Cl16-Na4-Na1-Na3=338.54       Cl16-Na4-Na1-Na6=291.04       Cl16-Na4-Na1-Cl10= 32.13      Cl16-Na4-Na1-Cl14=291.67      
Cl16-Na4-Na1-Cl15=314.09      Cl16-Na4-Na1-Cl19=168.72      Cl19-Na4-Na1-Na3=169.82       Cl19-Na4-Na1-Na6=122.33       
Cl19-Na4-Na1-Cl10=223.41      Cl19-Na4-Na1-Cl14=122.95      Cl19-Na4-Na1-Cl15=145.37      O20-Na4-Na1-Na3=102.96        
O20-Na4-Na1-Na6= 55.46        O20-Na4-Na1-Cl10=156.54       O20-Na4-Na1-Cl14= 56.08       O20-Na4-Na1-Cl15= 78.50       
O20-Na4-Na1-Cl19=293.13       Na7-Na5-Na4-Na1=279.01        Na7-Na5-Na4-Cl10=332.22       Na7-Na5-Na4-Cl14=268.94       
Na7-Na5-Na4-Cl16= 42.31       Na7-Na5-Na4-Cl19=220.54       Na7-Na5-Na4-O20=159.36        Na8-Na5-Na4-Na1= 53.38        
Na8-Na5-Na4-Na7=134.36        Na8-Na5-Na4-Cl10=106.58       Na8-Na5-Na4-Cl14= 43.30       Na8-Na5-Na4-Cl16=176.67       
Na8-Na5-Na4-Cl19=354.90       Na8-Na5-Na4-O20=293.73        Na9-Na5-Na4-Na1= 17.09        Na9-Na5-Na4-Na7= 98.08        
Na9-Na5-Na4-Cl10= 70.29       Na9-Na5-Na4-Cl14=  7.02       Na9-Na5-Na4-Cl16=140.38       Na9-Na5-Na4-Cl19=318.62       
Na9-Na5-Na4-O20=257.44        Cl11-Na5-Na4-Na1=328.90       Cl11-Na5-Na4-Na7= 49.89       Cl11-Na5-Na4-Cl10= 22.10      
Cl11-Na5-Na4-Cl14=318.83      Cl11-Na5-Na4-Cl16= 92.20      Cl11-Na5-Na4-Cl19=270.43      Cl11-Na5-Na4-O20=209.25       
Cl14-Na5-Na4-Na1= 10.08       Cl14-Na5-Na4-Na7= 91.06       Cl14-Na5-Na4-Cl10= 63.28      Cl14-Na5-Na4-Cl16=133.37      
Cl14-Na5-Na4-Cl19=311.60      Cl14-Na5-Na4-O20=250.43       Cl16-Na5-Na4-Na1=236.71       Cl16-Na5-Na4-Na7=317.69       
Cl16-Na5-Na4-Cl10=289.91      Cl16-Na5-Na4-Cl14=226.63      Cl16-Na5-Na4-Cl19=178.24      Cl16-Na5-Na4-O20=117.06       
Cl18-Na5-Na4-Na1= 73.29       Cl18-Na5-Na4-Na7=154.28       Cl18-Na5-Na4-Cl10=126.49      Cl18-Na5-Na4-Cl14= 63.22      
Cl18-Na5-Na4-Cl16=196.59      Cl18-Na5-Na4-Cl19= 14.82      Cl18-Na5-Na4-O20=313.64       O20-Na5-Na4-Na1=119.65        
O20-Na5-Na4-Na7=200.64        O20-Na5-Na4-Cl10=172.85       O20-Na5-Na4-Cl14=109.57       O20-Na5-Na4-Cl16=242.94       
O20-Na5-Na4-Cl19= 61.18       Na1-Na6-Na3-Na2=210.95        Na1-Na6-Na3-Na7=284.31        Na1-Na6-Na3-Cl10=346.75       
Na1-Na6-Na3-Cl13=203.45       Na1-Na6-Na3-Cl14=297.44       Na1-Na6-Na3-Cl15= 45.40       Na1-Na6-Na3-Cl17=194.02       
Na8-Na6-Na3-Na1= 60.82        Na8-Na6-Na3-Na2=271.77        Na8-Na6-Na3-Na7=345.13        Na8-Na6-Na3-Cl10= 47.57       
Na8-Na6-Na3-Cl13=264.27       Na8-Na6-Na3-Cl14=358.25       Na8-Na6-Na3-Cl15=106.22       Na8-Na6-Na3-Cl17=254.84       
Na9-Na6-Na3-Na1=111.98        Na9-Na6-Na3-Na2=322.93        Na9-Na6-Na3-Na7= 36.29        Na9-Na6-Na3-Cl10= 98.73       
Na9-Na6-Na3-Cl13=315.43       Na9-Na6-Na3-Cl14= 49.41       Na9-Na6-Na3-Cl15=157.38       Na9-Na6-Na3-Cl17=306.00       
Cl12-Na6-Na3-Na1= 89.04       Cl12-Na6-Na3-Na2=299.99       Cl12-Na6-Na3-Na7= 13.35       Cl12-Na6-Na3-Cl10= 75.79      
Cl12-Na6-Na3-Cl13=292.49      Cl12-Na6-Na3-Cl14= 26.47      Cl12-Na6-Na3-Cl15=134.44      Cl12-Na6-Na3-Cl17=283.06      
Cl14-Na6-Na3-Na1= 62.56       Cl14-Na6-Na3-Na2=273.51       Cl14-Na6-Na3-Na7=346.88       Cl14-Na6-Na3-Cl10= 49.32      
Cl14-Na6-Na3-Cl13=266.01      Cl14-Na6-Na3-Cl15=107.96      Cl14-Na6-Na3-Cl17=256.58      Cl15-Na6-Na3-Na1=314.60       
Cl15-Na6-Na3-Na2=165.55       Cl15-Na6-Na3-Na7=238.91       Cl15-Na6-Na3-Cl10=301.36      Cl15-Na6-Na3-Cl13=158.05      
Cl15-Na6-Na3-Cl14=252.04      Cl15-Na6-Na3-Cl17=148.62      Cl17-Na6-Na3-Na1=165.98       Cl17-Na6-Na3-Na2= 16.93       
Cl17-Na6-Na3-Na7= 90.30       Cl17-Na6-Na3-Cl10=152.74      Cl17-Na6-Na3-Cl13=  9.43      Cl17-Na6-Na3-Cl14=103.42      
Cl17-Na6-Na3-Cl15=211.38      Na4-Na7-Na3-Na1=326.18        Na4-Na7-Na3-Na2=114.88        Na4-Na7-Na3-Na6= 37.01        
Na4-Na7-Na3-Cl10=306.81       Na4-Na7-Na3-Cl13=154.72       Na4-Na7-Na3-Cl14= 25.61       Na4-Na7-Na3-Cl15=311.50       
Na4-Na7-Na3-Cl17=101.25       Na5-Na7-Na3-Na1=273.72        Na5-Na7-Na3-Na2= 62.42        Na5-Na7-Na3-Na6=344.54        
Na5-Na7-Na3-Cl10=254.34       Na5-Na7-Na3-Cl13=102.25       Na5-Na7-Na3-Cl14=333.14       Na5-Na7-Na3-Cl15=259.04       
Na5-Na7-Na3-Cl17= 48.79       Cl10-Na7-Na3-Na1= 19.38       Cl10-Na7-Na3-Na2=168.08       Cl10-Na7-Na3-Na6= 90.20       
Cl10-Na7-Na3-Cl13=207.91      Cl10-Na7-Na3-Cl14= 78.80      Cl10-Na7-Na3-Cl15=  4.70      Cl10-Na7-Na3-Cl17=154.45      
Cl13-Na7-Na3-Na1=171.47       Cl13-Na7-Na3-Na2=320.17       Cl13-Na7-Na3-Na6=242.29       Cl13-Na7-Na3-Cl10=152.09      
Cl13-Na7-Na3-Cl14=230.89      Cl13-Na7-Na3-Cl15=156.79      Cl13-Na7-Na3-Cl17=306.54      Cl16-Na7-Na3-Na1=291.09       
Cl16-Na7-Na3-Na2= 79.79       Cl16-Na7-Na3-Na6=  1.91       Cl16-Na7-Na3-Cl10=271.71      Cl16-Na7-Na3-Cl13=119.62      
Cl16-Na7-Na3-Cl14=350.51      Cl16-Na7-Na3-Cl15=276.41      Cl16-Na7-Na3-Cl17= 66.16      Na3-Na7-Na4-Na1= 34.29        
Na3-Na7-Na4-Na5=274.91        Na3-Na7-Na4-Cl10= 55.57       Na3-Na7-Na4-Cl14=334.09       Na3-Na7-Na4-Cl16=227.82       
Na3-Na7-Na4-Cl19= 59.28       Na3-Na7-Na4-O20=254.41        Na5-Na7-Na4-Na1=119.38        Na5-Na7-Na4-Cl10=140.66       
Na5-Na7-Na4-Cl14= 59.18       Na5-Na7-Na4-Cl16=312.91       Na5-Na7-Na4-Cl19=144.37       Na5-Na7-Na4-O20=339.49        
Cl10-Na7-Na4-Na1=338.72       Cl10-Na7-Na4-Na5=219.34       Cl10-Na7-Na4-Cl14=278.52      Cl10-Na7-Na4-Cl16=172.25      
Cl10-Na7-Na4-Cl19=  3.71      Cl10-Na7-Na4-O20=198.84       Cl13-Na7-Na4-Na1= 57.72       Cl13-Na7-Na4-Na5=298.34       
Cl13-Na7-Na4-Cl10= 79.00      Cl13-Na7-Na4-Cl14=357.52      Cl13-Na7-Na4-Cl16=251.25      Cl13-Na7-Na4-Cl19= 82.71      
Cl13-Na7-Na4-O20=277.83       Cl16-Na7-Na4-Na1=166.47       Cl16-Na7-Na4-Na5= 47.09       Cl16-Na7-Na4-Cl10=187.75      
Cl16-Na7-Na4-Cl14=106.27      Cl16-Na7-Na4-Cl19=191.46      Cl16-Na7-Na4-O20= 26.59       Na5-Na8-Na6-Na1= 79.15        
Na5-Na8-Na6-Na3= 32.37        Na5-Na8-Na6-Na9=318.56        Na5-Na8-Na6-Cl12=247.28       Na5-Na8-Na6-Cl14= 30.43       
Na5-Na8-Na6-Cl15= 87.07       Na5-Na8-Na6-Cl17=335.57       Na9-Na8-Na6-Na1=120.59        Na9-Na8-Na6-Na3= 73.81        
Na9-Na8-Na6-Cl12=288.72       Na9-Na8-Na6-Cl14= 71.87       Na9-Na8-Na6-Cl15=128.50       Na9-Na8-Na6-Cl17= 17.01       
Cl12-Na8-Na6-Na1=191.87       Cl12-Na8-Na6-Na3=145.09       Cl12-Na8-Na6-Na9= 71.28       Cl12-Na8-Na6-Cl14=143.15      
Cl12-Na8-Na6-Cl15=199.78      Cl12-Na8-Na6-Cl17= 88.28      Cl14-Na8-Na6-Na1= 48.72       Cl14-Na8-Na6-Na3=  1.93       
Cl14-Na8-Na6-Na9=288.13       Cl14-Na8-Na6-Cl12=216.85      Cl14-Na8-Na6-Cl15= 56.63      Cl14-Na8-Na6-Cl17=305.13      
Cl18-Na8-Na6-Na1=110.63       Cl18-Na8-Na6-Na3= 63.85       Cl18-Na8-Na6-Na9=350.04       Cl18-Na8-Na6-Cl12=278.76      
Cl18-Na8-Na6-Cl14= 61.91      Cl18-Na8-Na6-Cl15=118.54      Cl18-Na8-Na6-Cl17=  7.05      O35-Na8-Na6-Na1=329.32        
O35-Na8-Na6-Na3=282.54        O35-Na8-Na6-Na9=208.73        O35-Na8-Na6-Cl12=137.45       O35-Na8-Na6-Cl14=280.60       
O35-Na8-Na6-Cl15=337.23       O35-Na8-Na6-Cl17=225.73       C37-Na8-Na6-Na1=303.04        C37-Na8-Na6-Na3=256.26        
C37-Na8-Na6-Na9=182.45        C37-Na8-Na6-Cl12=111.17       C37-Na8-Na6-Cl14=254.32       C37-Na8-Na6-Cl15=310.96       
C37-Na8-Na6-Cl17=199.46       C40-Na8-Na6-Na1=283.96        C40-Na8-Na6-Na3=237.17        C40-Na8-Na6-Na9=163.37        
C40-Na8-Na6-Cl12= 92.09       C40-Na8-Na6-Cl14=235.24       C40-Na8-Na6-Cl15=291.87       C40-Na8-Na6-Cl17=180.37       
Na5-Na9-Na2-Na3= 83.00        Na5-Na9-Na2-Cl11=313.89       Na5-Na9-Na2-Cl13= 57.54       Na5-Na9-Na2-Cl17=138.86       
Na6-Na9-Na2-Na3=326.31        Na6-Na9-Na2-Cl11=197.20       Na6-Na9-Na2-Cl13=300.85       Na6-Na9-Na2-Cl17= 22.17       
Na8-Na9-Na2-Na3= 26.35        Na8-Na9-Na2-Cl11=257.24       Na8-Na9-Na2-Cl13=  0.89       Na8-Na9-Na2-Cl17= 82.21       
Cl11-Na9-Na2-Na3=129.11       Cl11-Na9-Na2-Cl13=103.65      Cl11-Na9-Na2-Cl17=184.97      Cl12-Na9-Na2-Na3=314.55       
Cl12-Na9-Na2-Cl11=185.44      Cl12-Na9-Na2-Cl13=289.08      Cl12-Na9-Na2-Cl17= 10.40      Cl14-Na9-Na2-Na3= 24.23       
Cl14-Na9-Na2-Cl11=255.12      Cl14-Na9-Na2-Cl13=358.76      Cl14-Na9-Na2-Cl17= 80.08      Cl17-Na9-Na2-Na3=304.14       
Cl17-Na9-Na2-Cl11=175.03      Cl17-Na9-Na2-Cl13=278.68      Cl18-Na9-Na2-Na3= 90.44       Cl18-Na9-Na2-Cl11=321.33      
Cl18-Na9-Na2-Cl13= 64.97      Cl18-Na9-Na2-Cl17=146.29      Na2-Na9-Na5-Na4=263.08        Na2-Na9-Na5-Na7=320.85        
Na2-Na9-Na5-Na8=217.27        Na2-Na9-Na5-Cl11= 40.04       Na2-Na9-Na5-Cl14=269.76       Na2-Na9-Na5-Cl16=310.00       
Na2-Na9-Na5-Cl18=172.18       Na2-Na9-Na5-O20=220.73        Na6-Na9-Na5-Na4=343.60        Na6-Na9-Na5-Na7= 41.37        
Na6-Na9-Na5-Na8=297.78        Na6-Na9-Na5-Cl11=120.56       Na6-Na9-Na5-Cl14=350.28       Na6-Na9-Na5-Cl16= 30.52       
Na6-Na9-Na5-Cl18=252.69       Na6-Na9-Na5-O20=301.24        Na8-Na9-Na5-Na4= 45.81        Na8-Na9-Na5-Na7=103.59        
Na8-Na9-Na5-Cl11=182.78       Na8-Na9-Na5-Cl14= 52.50       Na8-Na9-Na5-Cl16= 92.73       Na8-Na9-Na5-Cl18=314.91       
Na8-Na9-Na5-O20=  3.46        Cl11-Na9-Na5-Na4=223.04       Cl11-Na9-Na5-Na7=280.81       Cl11-Na9-Na5-Na8=177.22       
Cl11-Na9-Na5-Cl14=229.72      Cl11-Na9-Na5-Cl16=269.96      Cl11-Na9-Na5-Cl18=132.13      Cl11-Na9-Na5-O20=180.68       
Cl12-Na9-Na5-Na4= 38.09       Cl12-Na9-Na5-Na7= 95.87       Cl12-Na9-Na5-Na8=352.28       Cl12-Na9-Na5-Cl11=175.06      
Cl12-Na9-Na5-Cl14= 44.78      Cl12-Na9-Na5-Cl16= 85.01      Cl12-Na9-Na5-Cl18=307.19      Cl12-Na9-Na5-O20=355.74       
Cl14-Na9-Na5-Na4=353.32       Cl14-Na9-Na5-Na7= 51.09       Cl14-Na9-Na5-Na8=307.50       Cl14-Na9-Na5-Cl11=130.28      
Cl14-Na9-Na5-Cl16= 40.24      Cl14-Na9-Na5-Cl18=262.41      Cl14-Na9-Na5-O20=310.96       Cl17-Na9-Na5-Na4=291.94       
Cl17-Na9-Na5-Na7=349.71       Cl17-Na9-Na5-Na8=246.12       Cl17-Na9-Na5-Cl11= 68.90      Cl17-Na9-Na5-Cl14=298.62      
Cl17-Na9-Na5-Cl16=338.86      Cl17-Na9-Na5-Cl18=201.03      Cl17-Na9-Na5-O20=249.58       Cl18-Na9-Na5-Na4= 90.91       
Cl18-Na9-Na5-Na7=148.68       Cl18-Na9-Na5-Na8= 45.09       Cl18-Na9-Na5-Cl11=227.87      Cl18-Na9-Na5-Cl14= 97.59      
Cl18-Na9-Na5-Cl16=137.83      Cl18-Na9-Na5-O20= 48.55       Na2-Na9-Na6-Na1= 83.02        Na2-Na9-Na6-Na3= 34.59        
Na2-Na9-Na6-Na8=139.35        Na2-Na9-Na6-Cl12=191.44       Na2-Na9-Na6-Cl14= 82.47       Na2-Na9-Na6-Cl15= 58.91       
Na2-Na9-Na6-Cl17=339.37       Na5-Na9-Na6-Na1= 10.28        Na5-Na9-Na6-Na3=321.84        Na5-Na9-Na6-Na8= 66.60        
Na5-Na9-Na6-Cl12=118.69       Na5-Na9-Na6-Cl14=  9.73       Na5-Na9-Na6-Cl15=346.17       Na5-Na9-Na6-Cl17=266.63       
Na8-Na9-Na6-Na1=303.68        Na8-Na9-Na6-Na3=255.24        Na8-Na9-Na6-Cl12= 52.09       Na8-Na9-Na6-Cl14=303.12       
Na8-Na9-Na6-Cl15=279.57       Na8-Na9-Na6-Cl17=200.03       Cl11-Na9-Na6-Na1= 68.00       Cl11-Na9-Na6-Na3= 19.56       
Cl11-Na9-Na6-Na8=124.32       Cl11-Na9-Na6-Cl12=176.42      Cl11-Na9-Na6-Cl14= 67.45      Cl11-Na9-Na6-Cl15= 43.89      
Cl11-Na9-Na6-Cl17=324.35      Cl12-Na9-Na6-Na1=251.58       Cl12-Na9-Na6-Na3=203.15       Cl12-Na9-Na6-Na8=307.91       
Cl12-Na9-Na6-Cl14=251.03      Cl12-Na9-Na6-Cl15=227.47      Cl12-Na9-Na6-Cl17=147.93      Cl14-Na9-Na6-Na1=  0.55       
Cl14-Na9-Na6-Na3=312.11       Cl14-Na9-Na6-Na8= 56.88       Cl14-Na9-Na6-Cl12=108.97      Cl14-Na9-Na6-Cl15=336.44      
Cl14-Na9-Na6-Cl17=256.90      Cl17-Na9-Na6-Na1=103.65       Cl17-Na9-Na6-Na3= 55.21       Cl17-Na9-Na6-Na8=159.97       
Cl17-Na9-Na6-Cl12=212.07      Cl17-Na9-Na6-Cl14=103.10      Cl17-Na9-Na6-Cl15= 79.54      Cl18-Na9-Na6-Na1=313.10       
Cl18-Na9-Na6-Na3=264.66       Cl18-Na9-Na6-Na8=  9.42       Cl18-Na9-Na6-Cl12= 61.51      Cl18-Na9-Na6-Cl14=312.55      
Cl18-Na9-Na6-Cl15=288.99      Cl18-Na9-Na6-Cl17=209.45      Na2-Na9-Na8-Na5= 55.58        Na2-Na9-Na8-Na6=293.56        
Na2-Na9-Na8-Cl12=243.65       Na2-Na9-Na8-Cl14=357.34       Na2-Na9-Na8-Cl18=102.51       Na2-Na9-Na8-O35= 20.12        
Na2-Na9-Na8-C37=303.74        Na2-Na9-Na8-C40=266.52        Na5-Na9-Na8-Na6=237.98        Na5-Na9-Na8-Cl12=188.07       
Na5-Na9-Na8-Cl14=301.76       Na5-Na9-Na8-Cl18= 46.93       Na5-Na9-Na8-O35=324.54        Na5-Na9-Na8-C37=248.16        
Na5-Na9-Na8-C40=210.94        Na6-Na9-Na8-Na5=122.02        Na6-Na9-Na8-Cl12=310.09       Na6-Na9-Na8-Cl14= 63.77       
Na6-Na9-Na8-Cl18=168.94       Na6-Na9-Na8-O35= 86.56        Na6-Na9-Na8-C37= 10.18        Na6-Na9-Na8-C40=332.96        
Cl11-Na9-Na8-Na5=357.29       Cl11-Na9-Na8-Na6=235.27       Cl11-Na9-Na8-Cl12=185.36      Cl11-Na9-Na8-Cl14=299.04      
Cl11-Na9-Na8-Cl18= 44.21      Cl11-Na9-Na8-O35=321.83       Cl11-Na9-Na8-C37=245.45       Cl11-Na9-Na8-C40=208.23       
Cl12-Na9-Na8-Na5=171.93       Cl12-Na9-Na8-Na6= 49.91       Cl12-Na9-Na8-Cl14=113.69      Cl12-Na9-Na8-Cl18=218.86      
Cl12-Na9-Na8-O35=136.47       Cl12-Na9-Na8-C37= 60.09       Cl12-Na9-Na8-C40= 22.87       Cl14-Na9-Na8-Na5= 58.24       
Cl14-Na9-Na8-Na6=296.23       Cl14-Na9-Na8-Cl12=246.31      Cl14-Na9-Na8-Cl18=105.17      Cl14-Na9-Na8-O35= 22.78       
Cl14-Na9-Na8-C37=306.40       Cl14-Na9-Na8-C40=269.18       Cl17-Na9-Na8-Na5=105.55       Cl17-Na9-Na8-Na6=343.53       
Cl17-Na9-Na8-Cl12=293.62      Cl17-Na9-Na8-Cl14= 47.31      Cl17-Na9-Na8-Cl18=152.47      Cl17-Na9-Na8-O35= 70.09       
Cl17-Na9-Na8-C37=353.71       Cl17-Na9-Na8-C40=316.49       Cl18-Na9-Na8-Na5=313.07       Cl18-Na9-Na8-Na6=191.06       
Cl18-Na9-Na8-Cl12=141.14      Cl18-Na9-Na8-Cl14=254.83      Cl18-Na9-Na8-O35=277.62       Cl18-Na9-Na8-C37=201.23       
Cl18-Na9-Na8-C40=164.01       Na3-Cl10-Na1-Na4=257.33       Na3-Cl10-Na1-Na6=348.47       Na3-Cl10-Na1-Cl14=309.03      
Na3-Cl10-Na1-Cl15= 25.33      Na3-Cl10-Na1-Cl19=223.45      Na4-Cl10-Na1-Na3=102.67       Na4-Cl10-Na1-Na6= 91.14       
Na4-Cl10-Na1-Cl14= 51.70      Na4-Cl10-Na1-Cl15=128.00      Na4-Cl10-Na1-Cl19=326.12      Na7-Cl10-Na1-Na3= 47.78       
Na7-Cl10-Na1-Na4=305.10       Na7-Cl10-Na1-Na6= 36.24       Na7-Cl10-Na1-Cl14=356.80      Na7-Cl10-Na1-Cl15= 73.10      
Na7-Cl10-Na1-Cl19=271.22      Na1-Cl10-Na3-Na2=139.93       Na1-Cl10-Na3-Na6= 17.13       Na1-Cl10-Na3-Na7=154.06       
Na1-Cl10-Na3-Cl13=174.07      Na1-Cl10-Na3-Cl14= 59.24      Na1-Cl10-Na3-Cl15=337.09      Na1-Cl10-Na3-Cl17= 82.36      
Na4-Cl10-Na3-Na1=288.25       Na4-Cl10-Na3-Na2= 68.18       Na4-Cl10-Na3-Na6=305.38       Na4-Cl10-Na3-Na7= 82.31       
Na4-Cl10-Na3-Cl13=102.32      Na4-Cl10-Na3-Cl14=347.49      Na4-Cl10-Na3-Cl15=265.35      Na4-Cl10-Na3-Cl17= 10.61      
Na7-Cl10-Na3-Na1=205.94       Na7-Cl10-Na3-Na2=345.87       Na7-Cl10-Na3-Na6=223.07       Na7-Cl10-Na3-Cl13= 20.01      
Na7-Cl10-Na3-Cl14=265.18      Na7-Cl10-Na3-Cl15=183.04      Na7-Cl10-Na3-Cl17=288.30      Na1-Cl10-Na4-Na5=248.26       
Na1-Cl10-Na4-Na7=208.50       Na1-Cl10-Na4-Cl14=299.12      Na1-Cl10-Na4-Cl16=203.14      Na1-Cl10-Na4-Cl19= 31.18      
Na1-Cl10-Na4-O20=267.41       Na3-Cl10-Na4-Na1= 73.46       Na3-Cl10-Na4-Na5=321.72       Na3-Cl10-Na4-Na7=281.96       
Na3-Cl10-Na4-Cl14= 12.59      Na3-Cl10-Na4-Cl16=276.60      Na3-Cl10-Na4-Cl19=104.65      Na3-Cl10-Na4-O20=340.87       
Na7-Cl10-Na4-Na1=151.50       Na7-Cl10-Na4-Na5= 39.76       Na7-Cl10-Na4-Cl14= 90.63      Na7-Cl10-Na4-Cl16=354.64      
Na7-Cl10-Na4-Cl19=182.69      Na7-Cl10-Na4-O20= 58.91       Na1-Cl10-Na7-Na3=312.83       Na1-Cl10-Na7-Na4= 52.41       
Na1-Cl10-Na7-Na5= 22.90       Na1-Cl10-Na7-Cl13=290.65      Na1-Cl10-Na7-Cl16= 58.20      Na3-Cl10-Na7-Na4= 99.58       
Na3-Cl10-Na7-Na5= 70.07       Na3-Cl10-Na7-Cl13=337.82      Na3-Cl10-Na7-Cl16=105.37      Na4-Cl10-Na7-Na3=260.42       
Na4-Cl10-Na7-Na5=330.49       Na4-Cl10-Na7-Cl13=238.24      Na4-Cl10-Na7-Cl16=  5.79      

========================================================================
 FINAL SINGLEPOINT CALCULATION ON OPTIMIZED GEOMETRY
========================================================================

 Ncao       : 196
 Nao        : 186
 Nshell     : 88
 Nel        : 144
 T(el)      :   300.0
 intcut     :    25.0
 scfconv/Eh :  0.100E-05
   qconv/e  :  0.100E-03
 intneglect :  0.100E-07
 broydamp   :      0.250
 iter      E             dE          RMSdq      gap      omega  full diag
   1    -84.8467811 -0.848468E+02  0.977E-05    3.17       0.0  T
   2    -84.8467811 -0.124629E-10  0.786E-05    3.17     181.8  T
   3    -84.8467811 -0.233911E-10  0.574E-05    3.17     248.7  T
speedup  0.99
cpu  time for SCC    0.02 s
wall time for SCC    0.02 s

   *** convergence criteria satisfied after 3 iterations ***

          eigenvalues
 #    :          60         61         62         63         64         65         66         67
 occ. :        2.000      2.000      2.000      2.000      2.000      2.000      2.000      2.000
 eps  :        -8.434     -8.424     -8.400     -8.383     -8.369     -8.352     -8.341     -8.327
 #    :          68         69         70         71         72         73         74         75
 occ. :        2.000      2.000      2.000      2.000      2.000      0.000      0.000      0.000
 eps  :        -8.314     -8.307     -8.300     -8.277     -8.214     -5.046     -2.972     -2.679
 #    :          76         77         78         79         80         81         82         83
 occ. :        0.000      0.000      0.000      0.000      0.000      0.000      0.000      0.000
 eps  :        -1.803     -0.867      0.343      0.954      1.257      1.793      3.115      3.326


   #   Z            q   n(s)   n(p)   n(d)      C6AA      α(0)
   1  11 Na     0.718  0.088  0.195  0.000    67.964    26.679
   2  11 Na     0.715  0.105  0.180  0.000    68.001    26.686
   3  11 Na     0.689  0.064  0.247  0.000    68.322    26.749
   4  11 Na     0.752  0.067  0.181  0.000    67.545    26.597
   5  11 Na     0.739  0.072  0.189  0.000    67.698    26.627
   6  11 Na     0.716  0.089  0.195  0.000    67.980    26.682
   7  11 Na     0.713  0.105  0.182  0.000    68.026    26.691
   8  11 Na     0.799  0.069  0.132  0.000    66.974    26.484
   9  11 Na     0.703  0.074  0.223  0.000    68.147    26.715
  10  17 Cl    -0.744  1.971  5.773  0.000   125.112    17.113
  11  17 Cl    -0.760  1.974  5.786  0.000   125.751    17.156
  12  17 Cl    -0.782  1.975  5.807  0.000   126.625    17.216
  13  17 Cl    -0.757  1.975  5.782 -0.000   125.600    17.146
  14  17 Cl    -0.710  1.960  5.749  0.000   123.726    17.018
  15  17 Cl    -0.770  1.977  5.793  0.000   126.127    17.182
  16  17 Cl    -0.766  1.977  5.789  0.000   125.975    17.172
  17  17 Cl    -0.741  1.974  5.767  0.000   124.972    17.103
  18  17 Cl    -0.770  1.970  5.798  0.002   126.120    17.181
  19  17 Cl    -0.799  1.978  5.813  0.008   127.319    17.263
  20   8 O     -0.478  1.702  4.776  0.000    22.368     6.388
  21   1 H      0.338  0.662  0.000  0.000     0.611     1.225
  22   6 C      0.064  1.039  2.897  0.000    19.498     6.284
  23   1 H      0.037  0.963  0.000  0.000     2.487     2.466
  24   1 H      0.051  0.949  0.000  0.000     2.310     2.377
  25   6 C     -0.089  1.060  3.028  0.000    22.190     6.707
  26   1 H      0.056  0.944  0.000  0.000     2.243     2.342
  27   1 H      0.069  0.931  0.000  0.000     2.093     2.262
  28   6 C     -0.055  1.047  3.008  0.000    21.570     6.612
  29   1 H      0.026  0.974  0.000  0.000     2.650     2.546
  30   1 H      0.028  0.972  0.000  0.000     2.614     2.528
  31   6 C     -0.105  1.037  3.068  0.000    22.559     6.773
  32   1 H      0.040  0.960  0.000  0.000     2.443     2.444
  33   1 H      0.025  0.975  0.000  0.000     2.655     2.548
  34   1 H      0.035  0.965  0.000  0.000     2.519     2.482
  35   8 O     -0.491  1.700  4.792  0.000    22.649     6.428
  36   1 H      0.344  0.656  0.000  0.000     0.596     1.209
  37   6 C      0.066  1.040  2.894  0.000    19.416     6.261
  38   1 H      0.027  0.973  0.000  0.000     2.630     2.536
  39   1 H      0.042  0.958  0.000  0.000     2.417     2.431
  40   6 C     -0.085  1.064  3.021  0.000    22.030     6.668
  41   1 H      0.033  0.967  0.000  0.000     2.547     2.496
  42   1 H      0.043  0.957  0.000  0.000     2.403     2.422
  43   6 C     -0.067  1.054  3.012  0.000    21.746     6.634
  44   1 H      0.049  0.951  0.000  0.000     2.332     2.387
  45   1 H      0.042  0.958  0.000  0.000     2.425     2.435
  46   6 C     -0.112  1.039  3.073  0.000    22.710     6.796
  47   1 H      0.028  0.972  0.000  0.000     2.611     2.527
  48   1 H      0.044  0.956  0.000  0.000     2.396     2.421
  49   1 H      0.051  0.949  0.000  0.000     2.312     2.378

 Mol. C6AA /au·bohr⁶  :      59155.812705
 Mol. C8AA /au·bohr⁸  :    3039392.334724
 Mol. α(0) /au        :        523.470890

 
 Wiberg/Mayer (AO) data. WBOs > 0.1 written file <wbo>
 largest (>0.05) Wiberg bond orders for each atom
           total WBO             WBO to atom ...
     1  Na  0.536    Cl  19 0.171    Cl  15 0.128    Cl  10 0.105    Cl  14 0.078
     2  Na  0.537    Cl  11 0.174    Cl  13 0.170    Cl  17 0.153
     3  Na  0.598    Cl  15 0.149    Cl  13 0.120    Cl  17 0.114    Cl  10 0.113    Cl  14 0.069
     4  Na  0.485    Cl  19 0.124    Cl  10 0.103    Cl  16 0.090    O   20 0.082    Cl  14 0.072
     5  Na  0.499    Cl  16 0.150    Cl  11 0.127    Cl  18 0.110    Cl  14 0.056
     6  Na  0.540    Cl  12 0.165    Cl  15 0.147    Cl  17 0.116    Cl  14 0.067
     7  Na  0.541    Cl  16 0.181    Cl  13 0.166    Cl  10 0.151
     8  Na  0.385    Cl  18 0.157    Cl  12 0.102    O   35 0.097    Cl  14 0.074
     9  Na  0.567    Cl  11 0.133    Cl  12 0.133    Cl  18 0.109    Cl  17 0.095    Cl  14 0.073
    10  Cl  0.486    Na   7 0.151    Na   3 0.113    Na   1 0.105    Na   4 0.103
    11  Cl  0.460    Na   2 0.174    Na   9 0.133    Na   5 0.127
    12  Cl  0.417    Na   6 0.165    Na   9 0.133    Na   8 0.102
    13  Cl  0.465    Na   2 0.170    Na   7 0.166    Na   3 0.120
    14  Cl  0.559    Na   1 0.078    Na   8 0.074    Na   9 0.073    Na   4 0.072    Na   3 0.069    Na   6 0.067    Na   5 0.056
    15  Cl  0.438    Na   3 0.149    Na   6 0.147    Na   1 0.128
    16  Cl  0.437    Na   7 0.181    Na   5 0.150    Na   4 0.090
    17  Cl  0.491    Na   2 0.153    Na   6 0.116    Na   3 0.114    Na   9 0.095
    18  Cl  0.444    Na   8 0.157    Na   5 0.110    Na   9 0.109
    19  Cl  0.385    Na   1 0.171    Na   4 0.124
    20  O   2.020    C   22 0.989    H   21 0.841    Na   4 0.082
    21  H   0.885    O   20 0.841
    22  C   3.949    C   25 1.003    O   20 0.989    H   24 0.971    H   23 0.969
    23  H   0.998    C   22 0.969
    24  H   0.995    C   22 0.971
    25  C   3.992    C   28 1.008    C   22 1.003    H   26 0.969    H   27 0.968
    26  H   0.996    C   25 0.969
    27  H   0.993    C   25 0.968
    28  C   3.997    C   31 1.019    C   25 1.008    H   29 0.977    H   30 0.977
    29  H   0.998    C   28 0.977
    30  H   0.998    C   28 0.977
    31  C   3.996    C   28 1.019    H   33 0.988    H   34 0.988    H   32 0.987
    32  H   0.998    C   31 0.987
    33  H   0.999    C   31 0.988
    34  H   0.998    C   31 0.988
    35  O   1.997    C   37 0.997    H   36 0.825    Na   8 0.097
    36  H   0.881    O   35 0.825
    37  C   3.954    C   40 1.006    O   35 0.997    H   38 0.975    H   39 0.973
    38  H   0.998    C   37 0.975
    39  H   0.997    C   37 0.973
    40  C   3.995    C   43 1.013    C   37 1.006    H   41 0.975    H   42 0.972
    41  H   0.996    C   40 0.975
    42  H   0.997    C   40 0.972
    43  C   3.995    C   46 1.021    C   40 1.013    H   45 0.972    H   44 0.965
    44  H   0.998    C   43 0.965
    45  H   0.997    C   43 0.972
    46  C   3.996    C   43 1.021    H   47 0.986    H   49 0.980    H   48 0.979
    47  H   0.998    C   46 0.986
    48  H   0.998    C   46 0.979
    49  H   0.997    C   46 0.980
 MOs/occ written to file <molden.input>
 
molecular dipole:
                 x           y           z       tot (Debye)
 q only:        0.542      -6.249      -1.165
   full:        0.425      -5.815      -0.557      14.887
molecular quadrupole (traceless):
                xx          xy          yy          xz          yz          zz
 q only:       19.877      -3.168     -22.427      11.068      -1.213       2.550
  q+dip:       17.482      -3.251     -17.992       7.291       0.629       0.511
   full:       16.901      -3.740     -17.179       8.588       0.223       0.279

SCC energy    :     -84.8467811
rep           :       0.4620736
ES            :       0.7971484
AES           :      -0.0088462
AXC           :       0.0121943
disp          :      -0.0710140
XB            :       0.0000000
fix           :       0.0000000
total E       :     -84.3825297
atomizationE  :       9.6872725     6078.86
(atE without considering molecular charge,
 total energy contains solvation terms)
H-L gap (eV)  :          3.1682
optimized geometry written to: xtbopt.xyz

           ------------------------------------------------- 
          |                Numerical Hessian                |
           ------------------------------------------------- 
step length          :   0.00500
SCC accuracy         :   0.25000
Hessian scale factor :   1.00000
frozen atoms in %    :   0.00000    0
RMS gradient         :   0.00005
estimated CPU  time      0.77 min
estimated wall time      0.77 min

writing file <hessian>.
 
 projected vibrational frequencies (cm-1)
eigval :       -0.00    -0.00     0.00     0.00     0.00     0.00
eigval :       14.45    23.50    31.00    32.90    33.64    36.92
eigval :       41.55    43.60    46.29    48.72    50.29    53.18
eigval :       56.04    57.78    59.88    61.90    64.23    66.92
eigval :       69.74    70.81    75.13    77.14    78.94    82.94
eigval :       84.88    87.37    90.11    92.93    94.44    96.75
eigval :       97.25    98.33   105.08   109.12   111.63   114.15
eigval :      116.77   118.90   122.56   123.89   125.85   128.92
eigval :      133.12   135.15   142.07   145.01   151.58   153.16
eigval :      156.36   158.46   163.01   166.27   167.21   177.65
eigval :      180.31   182.07   187.15   190.85   192.22   198.31
eigval :      200.48   202.69   211.52   217.58   220.80   221.26
eigval :      223.40   238.55   247.03   256.28   288.03   398.39
eigval :      403.94   445.53   493.10   520.72   561.96   783.11
eigval :      787.18   839.28   852.57   895.37   946.20   953.37
eigval :      987.29   994.74  1041.93  1052.11  1094.98  1098.11
eigval :     1113.64  1116.07  1134.80  1136.50  1138.31  1207.24
eigval :     1217.17  1238.13  1267.09  1274.66  1275.84  1280.07
eigval :     1326.67  1329.50  1337.17  1346.48  1353.57  1358.45
eigval :     1372.10  1408.40  1413.83  1466.39  1469.14  1476.12
eigval :     1476.82  1481.80  1497.13  1498.02  1498.33  1503.77
eigval :     1506.80  2880.14  2907.45  2942.99  2950.13  2953.37
eigval :     2953.46  2958.28  2966.83  2972.19  2974.07  2980.69
eigval :     3003.13  3015.24  3019.40  3025.39  3030.59  3039.13
eigval :     3042.47  3196.02  3290.87
 reduced masses (amu)
   1: 20.89   2: 25.79   3: 30.18   4: 27.90   5: 27.51   6: 21.38   7: 15.76   8: 16.86
   9: 26.37  10: 16.37  11: 14.38  12: 22.47  13: 22.89  14: 25.51  15: 23.59  16: 24.77
  17: 21.61  18: 19.02  19: 24.85  20: 30.99  21: 24.48  22: 31.34  23: 26.40  24: 25.65
  25: 28.79  26: 22.57  27: 25.05  28: 19.69  29: 23.41  30: 25.85  31: 26.43  32: 31.48
  33: 28.99  34: 32.51  35: 27.75  36: 21.94  37: 32.21  38: 29.62  39: 25.16  40: 27.11
  41: 26.74  42: 26.47  43: 25.80  44: 27.64  45: 20.10  46: 21.30  47: 29.08  48: 26.40
  49: 28.16  50: 28.08  51: 27.68  52: 31.04  53: 27.74  54: 24.14  55: 29.20  56: 24.05
  57: 22.07  58: 24.54  59: 24.97  60: 25.60  61: 24.85  62: 24.80  63: 27.33  64: 27.21
  65: 18.74  66: 23.84  67: 26.10  68: 24.01  69: 23.66  70: 19.93  71: 26.70  72: 23.31
  73: 25.27  74:  2.89  75: 12.73  76:  6.47  77: 13.40  78:  9.83  79:  7.12  80:  9.89
  81:  8.48  82:  3.52  83:  2.42  84:  3.15  85:  1.71  86:  2.37  87:  6.40  88:  5.83
  89:  5.50  90:  2.65  91:  6.73  92:  5.05  93: 11.23  94:  6.98  95:  7.80  96:  8.77
  97:  6.28  98:  6.30  99:  7.25 100:  7.53 101:  9.32 102:  3.32 103:  5.13 104:  3.36
 105:  3.46 106:  2.19 107:  1.95 108:  2.71 109:  3.45 110:  3.33 111:  4.22 112:  5.06
 113:  3.69 114:  3.47 115:  5.12 116:  3.26 117:  3.17 118:  1.89 119:  1.91 120:  1.84
 121:  1.84 122:  1.97 123:  1.85 124:  1.58 125:  1.57 126:  1.53 127:  1.66 128:  1.77
 129:  1.80 130:  1.76 131:  1.69 132:  1.81 133:  1.89 134:  1.83 135:  1.60 136:  1.59
 137:  1.68 138:  1.61 139:  1.74 140:  1.89 141:  1.66 142:  1.87 143:  1.78 144:  1.50
 145:  1.61 146:  1.92 147:  1.91
 IR intensities (amu)
   1:  0.22   2:  0.38   3:  0.53   4:  0.53   5:  0.39   6:  0.23   7:  0.27   8:  0.18
   9:  0.52  10:  0.26  11:  0.11  12:  0.23  13:  0.20  14:  0.17  15:  0.35  16:  0.22
  17:  0.23  18:  0.30  19:  0.12  20:  0.13  21:  0.28  22:  0.28  23:  0.12  24:  0.20
  25:  0.41  26:  0.24  27:  0.10  28:  0.21  29:  0.37  30:  0.05  31:  0.41  32:  0.16
  33:  0.18  34:  0.14  35:  0.35  36:  0.23  37:  0.50  38:  0.28  39:  0.92  40:  1.02
  41:  0.30  42:  0.71  43:  0.39  44:  0.55  45:  0.77  46:  0.28  47:  0.45  48:  0.63
  49:  1.22  50:  1.20  51:  0.53  52:  0.91  53:  0.32  54:  0.43  55:  0.51  56:  0.64
  57:  0.53  58:  0.33  59:  0.12  60:  0.75  61:  0.88  62:  0.78  63:  0.95  64:  0.58
  65:  0.78  66:  1.41  67:  2.05  68:  1.17  69:  1.23  70:  0.81  71:  1.18  72:  1.32
  73:  1.40  74:  0.13  75:  0.47  76:  0.28  77:  0.77  78:  0.20  79:  0.19  80:  0.31
  81:  0.29  82:  0.73  83:  0.59  84:  0.06  85:  0.05  86:  0.09  87:  0.16  88:  0.31
  89:  0.14  90:  0.14  91:  0.42  92:  0.06  93:  0.60  94:  0.65  95:  0.76  96:  0.65
  97:  0.26  98:  0.24  99:  0.23 100:  0.33 101:  0.91 102:  0.11 103:  0.12 104:  0.10
 105:  0.23 106:  0.06 107:  0.07 108:  0.09 109:  0.34 110:  0.34 111:  0.14 112:  0.14
 113:  0.34 114:  0.25 115:  0.38 116:  0.09 117:  0.03 118:  0.02 119:  0.08 120:  0.06
 121:  0.04 122:  0.03 123:  0.07 124:  0.06 125:  0.03 126:  0.02 127:  0.01 128:  0.29
 129:  0.31 130:  0.15 131:  0.20 132:  0.07 133:  0.21 134:  0.36 135:  0.16 136:  0.26
 137:  0.32 138:  0.31 139:  0.19 140:  0.35 141:  0.20 142:  0.30 143:  0.24 144:  0.20
 145:  0.18 146:  0.82 147:  0.64
 Raman intensities (amu)
   1:  0.00   2:  0.00   3:  0.00   4:  0.00   5:  0.00   6:  0.00   7:  0.00   8:  0.00
   9:  0.00  10:  0.00  11:  0.00  12:  0.00  13:  0.00  14:  0.00  15:  0.00  16:  0.00
  17:  0.00  18:  0.00  19:  0.00  20:  0.00  21:  0.00  22:  0.00  23:  0.00  24:  0.00
  25:  0.00  26:  0.00  27:  0.00  28:  0.00  29:  0.00  30:  0.00  31:  0.00  32:  0.00
  33:  0.00  34:  0.00  35:  0.00  36:  0.00  37:  0.00  38:  0.00  39:  0.00  40:  0.00
  41:  0.00  42:  0.00  43:  0.00  44:  0.00  45:  0.00  46:  0.00  47:  0.00  48:  0.00
  49:  0.00  50:  0.00  51:  0.00  52:  0.00  53:  0.00  54:  0.00  55:  0.00  56:  0.00
  57:  0.00  58:  0.00  59:  0.00  60:  0.00  61:  0.00  62:  0.00  63:  0.00  64:  0.00
  65:  0.00  66:  0.00  67:  0.00  68:  0.00  69:  0.00  70:  0.00  71:  0.00  72:  0.00
  73:  0.00  74:  0.00  75:  0.00  76:  0.00  77:  0.00  78:  0.00  79:  0.00  80:  0.00
  81:  0.00  82:  0.00  83:  0.00  84:  0.00  85:  0.00  86:  0.00  87:  0.00  88:  0.00
  89:  0.00  90:  0.00  91:  0.00  92:  0.00  93:  0.00  94:  0.00  95:  0.00  96:  0.00
  97:  0.00  98:  0.00  99:  0.00 100:  0.00 101:  0.00 102:  0.00 103:  0.00 104:  0.00
 105:  0.00 106:  0.00 107:  0.00 108:  0.00 109:  0.00 110:  0.00 111:  0.00 112:  0.00
 113:  0.00 114:  0.00 115:  0.00 116:  0.00 117:  0.00 118:  0.00 119:  0.00 120:  0.00
 121:  0.00 122:  0.00 123:  0.00 124:  0.00 125:  0.00 126:  0.00 127:  0.00 128:  0.00
 129:  0.00 130:  0.00 131:  0.00 132:  0.00 133:  0.00 134:  0.00 135:  0.00 136:  0.00
 137:  0.00 138:  0.00 139:  0.00 140:  0.00 141:  0.00 142:  0.00 143:  0.00 144:  0.00
 145:  0.00 146:  0.00 147:  0.00
 output can be read by thermo (or use thermo option).
 writing <g98.out> molden fake output.
 recommended (thermochemical) frequency scaling factor: 1.0
                    ==================
                    thermo calculation
                    ==================
Nvib :  141 Nimag : 0  symmetry :   C1  rot number :  1  scale factor : 1.00 sthr :  50.
omega= 14.45     Gvib=    -2.171     Grot=    -1.424     Gused=    -1.429
omega= 23.50     Gvib=    -1.883     Grot=    -1.280     Gused=    -1.308
omega= 31.00     Gvib=    -1.719     Grot=    -1.198     Gused=    -1.265
omega= 32.90     Gvib=    -1.684     Grot=    -1.181     Gused=    -1.260
omega= 33.64     Gvib=    -1.670     Grot=    -1.174     Gused=    -1.258
omega= 36.92     Gvib=    -1.615     Grot=    -1.146     Gused=    -1.254
omega= 41.55     Gvib=    -1.546     Grot=    -1.111     Gused=    -1.252
omega= 43.60     Gvib=    -1.517     Grot=    -1.097     Gused=    -1.251
omega= 46.29     Gvib=    -1.482     Grot=    -1.079     Gused=    -1.250
omega= 48.72     Gvib=    -1.452     Grot=    -1.064     Gused=    -1.248
omega= 50.29     Gvib=    -1.433     Grot=    -1.055     Gused=    -1.246
omega= 53.18     Gvib=    -1.400     Grot=    -1.038     Gused=    -1.241
omega= 56.04     Gvib=    -1.369     Grot=    -1.023     Gused=    -1.235
omega= 57.78     Gvib=    -1.351     Grot=    -1.014     Gused=    -1.230
omega= 59.88     Gvib=    -1.330     Grot=    -1.003     Gused=    -1.223
omega= 61.90     Gvib=    -1.311     Grot=    -0.993     Gused=    -1.216
omega= 64.23     Gvib=    -1.289     Grot=    -0.982     Gused=    -1.207
omega= 66.92     Gvib=    -1.265     Grot=    -0.970     Gused=    -1.195
omega= 69.74     Gvib=    -1.241     Grot=    -0.958     Gused=    -1.181
omega= 70.81     Gvib=    -1.232     Grot=    -0.953     Gused=    -1.176
omega= 75.13     Gvib=    -1.197     Grot=    -0.936     Gused=    -1.154
omega= 77.14     Gvib=    -1.181     Grot=    -0.928     Gused=    -1.143
omega= 78.94     Gvib=    -1.168     Grot=    -0.921     Gused=    -1.134
omega= 82.94     Gvib=    -1.139     Grot=    -0.907     Gused=    -1.112
omega= 84.88     Gvib=    -1.125     Grot=    -0.900     Gused=    -1.101
omega= 87.37     Gvib=    -1.109     Grot=    -0.891     Gused=    -1.088
omega= 90.11     Gvib=    -1.091     Grot=    -0.882     Gused=    -1.072
omega= 92.93     Gvib=    -1.073     Grot=    -0.873     Gused=    -1.057
omega= 94.44     Gvib=    -1.063     Grot=    -0.868     Gused=    -1.049
omega= 96.75     Gvib=    -1.049     Grot=    -0.861     Gused=    -1.037
omega= 97.25     Gvib=    -1.046     Grot=    -0.859     Gused=    -1.034
omega= 98.33     Gvib=    -1.040     Grot=    -0.856     Gused=    -1.028
omega=105.08     Gvib=    -1.001     Grot=    -0.837     Gused=    -0.993
omega=109.12     Gvib=    -0.979     Grot=    -0.825     Gused=    -0.973
omega=111.63     Gvib=    -0.966     Grot=    -0.819     Gused=    -0.960
omega=114.15     Gvib=    -0.953     Grot=    -0.812     Gused=    -0.948
omega=116.77     Gvib=    -0.940     Grot=    -0.805     Gused=    -0.936
omega=118.90     Gvib=    -0.930     Grot=    -0.800     Gused=    -0.926
omega=122.56     Gvib=    -0.912     Grot=    -0.791     Gused=    -0.909
omega=123.89     Gvib=    -0.906     Grot=    -0.788     Gused=    -0.903
omega=125.85     Gvib=    -0.897     Grot=    -0.783     Gused=    -0.894
omega=128.92     Gvib=    -0.883     Grot=    -0.776     Gused=    -0.881
omega=133.12     Gvib=    -0.865     Grot=    -0.766     Gused=    -0.863
omega=135.15     Gvib=    -0.856     Grot=    -0.762     Gused=    -0.854
omega=142.07     Gvib=    -0.828     Grot=    -0.747     Gused=    -0.826
omega=145.01     Gvib=    -0.816     Grot=    -0.741     Gused=    -0.815
omega=151.58     Gvib=    -0.791     Grot=    -0.728     Gused=    -0.790
omega=153.16     Gvib=    -0.785     Grot=    -0.725     Gused=    -0.784
omega=156.36     Gvib=    -0.773     Grot=    -0.719     Gused=    -0.773
omega=158.46     Gvib=    -0.766     Grot=    -0.715     Gused=    -0.765
omega=163.01     Gvib=    -0.750     Grot=    -0.706     Gused=    -0.749
omega=166.27     Gvib=    -0.739     Grot=    -0.701     Gused=    -0.738
omega=167.21     Gvib=    -0.735     Grot=    -0.699     Gused=    -0.735
omega=177.65     Gvib=    -0.702     Grot=    -0.681     Gused=    -0.701
omega=180.31     Gvib=    -0.693     Grot=    -0.677     Gused=    -0.693
omega=182.07     Gvib=    -0.688     Grot=    -0.674     Gused=    -0.688
omega=187.15     Gvib=    -0.673     Grot=    -0.666     Gused=    -0.673
omega=190.85     Gvib=    -0.662     Grot=    -0.660     Gused=    -0.662
omega=192.22     Gvib=    -0.658     Grot=    -0.658     Gused=    -0.658
omega=198.31     Gvib=    -0.641     Grot=    -0.648     Gused=    -0.641
omega=200.48     Gvib=    -0.635     Grot=    -0.645     Gused=    -0.635
omega=202.69     Gvib=    -0.629     Grot=    -0.642     Gused=    -0.629
omega=211.52     Gvib=    -0.605     Grot=    -0.629     Gused=    -0.606
omega=217.58     Gvib=    -0.590     Grot=    -0.621     Gused=    -0.590
omega=220.80     Gvib=    -0.582     Grot=    -0.617     Gused=    -0.582
omega=221.26     Gvib=    -0.581     Grot=    -0.616     Gused=    -0.581
omega=223.40     Gvib=    -0.576     Grot=    -0.613     Gused=    -0.576
omega=238.55     Gvib=    -0.541     Grot=    -0.594     Gused=    -0.541
omega=247.03     Gvib=    -0.522     Grot=    -0.583     Gused=    -0.522
omega=256.28     Gvib=    -0.503     Grot=    -0.572     Gused=    -0.503
omega=288.03     Gvib=    -0.443     Grot=    -0.538     Gused=    -0.443
 
   temp. (K)  partition function   enthalpy   heat capacity  entropy
                                   cal/mol     cal/K/mol   cal/K/mol   J/K/mol
 298.15  VIB  0.303E+31            32732.449    154.181    231.295
         ROT  0.439E+08              888.752      2.981     37.953
         INT  0.133E+39            33621.201    157.162    269.249
         TR   0.183E+29             1481.254      4.968     45.539
         TOT                       35102.4550   162.1303   314.7872  1317.0645
                     Eh         kcal/mol          kJ/mol 
ZPVE            0.285855         179.377         750.509    
H(0)-H(T)+PV    0.559393E-01     35.1025         146.868    
H(T)            0.341794         214.479         897.377    
T*S             0.149566         93.8538         392.683    
G(T)            0.192229         120.625         504.694    
    -84.19030115  <=== TOTAL FREE ENERGY in Eh incl. el.,ZPVE,RRHO,solv. parts
 
 normal mode %tage of torsion character
   1:  0.00   2:  0.00   3:  0.00   4:  0.00   5:  0.00   6:  0.00   7:  0.36   8:  0.38
   9:  0.31  10:  0.36  11:  0.26  12:  0.48  13:  0.38  14:  0.48  15:  0.35  16:  0.40
  17:  0.39  18:  0.29  19:  0.27  20:  0.35  21:  0.34  22:  0.31  23:  0.28  24:  0.31
  25:  0.44  26:  0.27  27:  0.29  28:  0.40  29:  0.46  30:  0.32  31:  0.31  32:  0.17
  33:  0.40  34:  0.39  35:  0.31  36:  0.48  37:  0.58  38:  0.38  39:  0.64  40:  0.26
  41:  0.68  42:  0.66  43:  0.62  44:  0.33  45:  0.65  46:  0.61  47:  0.54  48:  0.40
  49:  0.45  50:  0.26  51:  0.78  52:  0.17  53:  0.38  54:  0.48  55:  0.45  56:  0.54
  57:  0.41  58:  0.44  59:  0.25  60:  0.13  61:  0.41  62:  0.38  63:  0.35  64:  0.12
  65:  0.44  66:  0.46  67:  0.42  68:  0.34  69:  0.38  70:  0.25  71:  0.05  72:  0.22
  73:  0.13  74:  0.82  75:  0.28  76:  0.76  77:  0.29  78:  0.11  79:  0.31  80:  0.27
  81:  0.21  82:  0.79  83:  0.40  84:  0.56  85:  0.52  86:  0.50  87:  0.33  88:  0.31
  89:  0.11  90:  0.50  91:  0.24  92:  0.33  93:  0.12  94:  0.11  95:  0.12  96:  0.07
  97:  0.18  98:  0.24  99:  0.08 100:  0.11 101:  0.24 102:  0.11 103:  0.53 104:  0.33
 105:  0.20 106:  0.13 107:  0.10 108:  0.11 109:  0.24 110:  0.09 111:  0.11 112:  0.12
 113:  0.12 114:  0.10 115:  0.07 116:  0.00 117:  0.00 118:  0.64 119:  0.64 120:  0.63
 121:  0.61 122:  0.64 123:  0.62 124:  0.87 125:  0.88 126:  0.93 127:  0.83 128:  0.15
 129:  0.17 130:  0.16 131:  0.21 132:  0.14 133:  0.18 134:  0.08 135:  0.03 136:  0.04
 137:  0.01 138:  0.04 139:  0.09 140:  0.04 141:  0.03 142:  0.03 143:  0.04 144:  0.01
 145:  0.03 146:  0.10 147:  0.04
 recommended # of modes for mode following          74
 
 Pipek-Mezey localization of normal modes
 number of localized modes           75
 frequency thrshold           500.000000000000     
 number of groups                    33
 atom-group assingment :   
  1  2  3  4  5  6  7  8  9 10 11 12 13 14 15 16 17 18 19 20 21 22 22 22 23 23 23 24 24 24
 25 25 25 25 26 27 28 28 28 29 29 30 31 32 31 33 33 33 33
 pop matrix done.
 initialization of trafo matrix to unity
iteration     50  convergence  0.90182105D-03
iteration    100  convergence  0.63852157D-04
iteration    150  convergence  0.18804572D-05

 converged in    155 iterations, threshold :   0.99999216D-06
eig.   :       -0.00    -0.00     0.00     0.00     0.00     0.00
eig.   :       85.98    87.30    88.70    89.19    90.73    90.76
eig.   :       91.42    92.58    93.10    93.93    96.69    97.51
eig.   :       99.06   100.23   100.66   100.70   100.81   102.92
eig.   :      103.54   104.12   105.66   105.81   105.99   107.73
eig.   :      110.84   111.29   114.67   114.81   114.99   115.76
eig.   :      116.14   116.52   117.92   119.03   119.48   119.92
eig.   :      120.63   121.24   121.75   125.78   127.02   131.63
eig.   :      133.09   133.62   134.44   139.89   140.40   143.59
eig.   :      144.62   144.94   144.99   151.92   159.18   165.82
eig.   :      167.17   169.43   171.50   171.53   174.79   180.47
eig.   :      182.91   187.36   187.74   191.71   197.22   197.68
eig.   :      201.38   201.89   203.21   207.25   222.19   237.49
eig.   :      243.44   255.46   286.41   520.72   561.96   783.11
eig.   :      787.18   839.28   852.57   895.37   946.20   953.37
eig.   :      987.29   994.74  1041.93  1052.11  1094.98  1098.11
eig.   :     1113.64  1116.07  1134.80  1136.50  1138.31  1207.24
eig.   :     1217.17  1238.13  1267.09  1274.66  1275.84  1280.07
eig.   :     1326.67  1329.50  1337.17  1346.48  1353.57  1358.45
eig.   :     1372.10  1408.40  1413.83  1466.39  1469.14  1476.12
eig.   :     1476.82  1481.80  1497.13  1498.02  1498.33  1503.77
eig.   :     1506.80  2880.14  2907.45  2942.99  2950.13  2953.37
eig.   :     2953.46  2958.28  2966.83  2972.19  2974.07  2980.69
eig.   :     3003.13  3015.24  3019.40  3025.39  3030.59  3039.13
eig.   :     3042.47  3196.02  3290.87
written to xtb_localmodes and g98l.out
 
 normal mode %tage of torsion character
   1:  0.00   2:  0.00   3:  0.00   4:  0.00   5:  0.00   6:  0.00   7:  0.05   8:  0.35
   9:  0.52  10:  0.17  11:  0.24  12:  0.28  13:  0.22  14:  0.08  15:  0.06  16:  0.35
  17:  0.09  18:  0.27  19:  0.05  20:  0.53  21:  0.01  22:  0.19  23:  0.01  24:  0.42
  25:  0.19  26:  0.03  27:  0.15  28:  0.39  29:  0.61  30:  0.14  31:  0.59  32:  0.02
  33:  0.21  34:  0.29  35:  0.66  36:  0.01  37:  0.32  38:  0.03  39:  0.01  40:  0.12
  41:  0.05  42:  0.07  43:  0.15  44:  0.11  45:  0.07  46:  0.59  47:  0.45  48:  0.06
  49:  0.02  50:  0.02  51:  0.75  52:  0.83  53:  0.61  54:  0.05  55:  0.33  56:  0.41
  57:  0.72  58:  0.18  59:  0.71  60:  0.09  61:  0.27  62:  0.47  63:  0.05  64:  0.05
  65:  0.20  66:  0.24  67:  0.56  68:  0.88  69:  0.05  70:  0.70  71:  0.63  72:  0.04
  73:  0.18  74:  0.65  75:  0.33  76:  0.37  77:  0.42  78:  0.12  79:  0.54  80:  0.04
  81:  0.23  82:  0.79  83:  0.40  84:  0.56  85:  0.52  86:  0.50  87:  0.33  88:  0.31
  89:  0.11  90:  0.50  91:  0.24  92:  0.33  93:  0.12  94:  0.11  95:  0.12  96:  0.07
  97:  0.18  98:  0.24  99:  0.08 100:  0.11 101:  0.24 102:  0.11 103:  0.53 104:  0.33
 105:  0.20 106:  0.13 107:  0.10 108:  0.11 109:  0.24 110:  0.09 111:  0.11 112:  0.12
 113:  0.12 114:  0.10 115:  0.07 116:  0.00 117:  0.00 118:  0.64 119:  0.64 120:  0.63
 121:  0.61 122:  0.64 123:  0.62 124:  0.87 125:  0.88 126:  0.93 127:  0.83 128:  0.15
 129:  0.17 130:  0.16 131:  0.21 132:  0.14 133:  0.18 134:  0.08 135:  0.03 136:  0.04
 137:  0.01 138:  0.04 139:  0.09 140:  0.04 141:  0.03 142:  0.03 143:  0.04 144:  0.01
 145:  0.03 146:  0.10 147:  0.04
 recommended # of modes for mode following          77

------------------------------------------------------------------------
 * finished run on 2020/06/02 at 13:51:42.166     
------------------------------------------------------------------------
 total:
 * wall-time:     0 d,  0 h,  0 min, 50.621 sec
 *  cpu-time:     0 d,  0 h,  0 min, 50.533 sec
 * ratio c/w:     0.998 speedup
 SCF:
 * wall-time:     0 d,  0 h,  0 min,  1.005 sec
 *  cpu-time:     0 d,  0 h,  0 min,  0.995 sec
 * ratio c/w:     0.990 speedup
 ANC optimizer:
 * wall-time:     0 d,  0 h,  0 min,  1.205 sec
 *  cpu-time:     0 d,  0 h,  0 min,  1.195 sec
 * ratio c/w:     0.992 speedup
 numerical hessian:
 * wall-time:     0 d,  0 h,  0 min, 48.385 sec
 *  cpu-time:     0 d,  0 h,  0 min, 48.320 sec
 * ratio c/w:     0.999 speedup

normal termination of xtb
