# Supplementary material for: Heterogeneous Nucleation of Butanol on NaCl: A Computational Study of Temperature, Humidity, Seed Charge, and Seed Size Effects
Source: J Phys Chem A. 2021 Mar 31;125(14):3025–36. doi: 10.1021/acs.jpca.0c10972 (PMC8054243; doi:10.1021/acs.jpca.0c10972)
Supplement: Supplementary file 2 — jp0c10972_si_002.zip [file jp0c10972_si_002.zip › ALL CLUSTERS/low_level_calc/negative seed/1Seed2BuOH.xyz]

    49
        -84.38252972  Gyration_radius:  4.0371183
 Na         -0.60154093990590    1.02804951677211    3.05521266925751
Na         -0.52148334640849    6.47157425725444   -0.23886524222884
Na         -0.62585051681402    4.18870636417507    2.21392458804357
Na         -2.27880289378932    0.87955224439941    0.30316328090839
Na         -1.39414004571799    2.88341414271496   -2.16513034691275
Na          2.44024302255705    3.33793577951638    1.79035356814928
Na         -3.70931895234992    4.02524492486844    0.99629601032170
Na          1.77029846996185    0.70365951092811   -0.81777459072977
Na          1.59823914105800    3.84586990734065   -1.36492574464051
Cl         -2.67711524412694    2.42481811583715    2.57637201245701
Cl         -0.37112537478338    5.19299852980059   -2.30289643267699
Cl          3.48599142861357    2.41282408089679   -0.24354604114910
Cl         -2.33356285104980    6.03023318756619    1.35163720665864
Cl         -0.00164325638605    2.30304039276046    0.38857757921438
Cl          1.04407415609381    2.76512742049988    3.75996544734624
Cl         -3.63516475353666    2.66385795487467   -1.02714796930184
Cl          1.44893871377186    5.47676150358762    0.88988418559742
Cl          0.80015926717508    1.67332762763704   -2.88802374777996
Cl         -1.24497587037101   -1.03075311260336    1.81693377746854
O          -1.62208602692570    0.22947502100009   -1.65722742291170
H          -0.75207868323049    0.30148374906672   -2.09059862696690
C          -2.27830337834397   -0.86768170990431   -2.26170080246555
H          -2.28032876824379   -0.76071682066150   -3.35547760425013
H          -3.31477120337859   -0.85031356620163   -1.91386389917998
C          -1.63127546478786   -2.19344843153826   -1.87509940050260
H          -0.58301420937954   -2.17714482185087   -2.18348536928677
H          -1.66648986068633   -2.29282645626740   -0.78976987713379
C          -2.32982307771067   -3.38840399194668   -2.51213623507378
H          -2.29719930620828   -3.29293620280994   -3.60083599838461
H          -3.38005675212662   -3.39442381306587   -2.21004292510020
C          -1.67642887702802   -4.70066636022439   -2.09690739903362
H          -1.70941906030323   -4.81056193784750   -1.01551563860013
H          -2.18870275031355   -5.54885455239395   -2.54652157255036
H          -0.63476752476836   -4.72131338445301   -2.41020344671733
O           1.05953534358680   -1.10372657244122   -0.23555767618298
H           0.27553650072075   -1.10262375476718    0.35058834815165
C           1.97658822270677   -2.01528134427060    0.33227109512040
H           2.34979226791165   -2.65931500258754   -0.47301173205606
H           1.47390243062903   -2.64541441915802    1.07055641331317
C           3.16050755361986   -1.30030641044852    0.97760708964220
H           3.87718277599279   -2.04941556376305    1.31958686933414
H           3.65079190056933   -0.69452894134568    0.21138042715430
C           2.75438141115943   -0.40603370980556    2.14503921533742
H           1.91807943347350    0.22382292325172    1.84173418847415
H           3.59279748397038    0.24727859839968    2.39539918883982
C           2.34331192319118   -1.18394766078487    3.38716132797976
H           3.13405692110444   -1.86617018351468    3.69440132199864
H           2.14550037406485   -0.49399632426840    4.20497749114415
H           1.43956020676803   -1.75825068407674    3.20324243994029
