# Supplementary material for: Heterogeneous Nucleation of Butanol on NaCl: A Computational Study of Temperature, Humidity, Seed Charge, and Seed Size Effects
Source: J Phys Chem A. 2021 Mar 31;125(14):3025–36. doi: 10.1021/acs.jpca.0c10972 (PMC8054243; doi:10.1021/acs.jpca.0c10972)
Supplement: Supplementary file 2 — jp0c10972_si_002.zip [file jp0c10972_si_002.zip › ALL CLUSTERS/low_level_calc/negative seed/1Seed2BuOH1W.log]

      -----------------------------------------------------------      
     |                   =====================                   |     
     |                           x T B                           |     
     |                   =====================                   |     
     |                         S. Grimme                         |     
     |          Mulliken Center for Theoretical Chemistry        |     
     |                    University of Bonn                     |     
     |                 Version 6.0.1 (SAW181210)                 |     
      -----------------------------------------------------------      

   This program is distributed in the hope that it will be useful,
   but WITHOUT ANY WARRANTY; without even the implied warranty of
   MERCHANTABILITY or FITNESS FOR A PARTICULAR PURPOSE.
   
   FOR NON-COMMERCIAL, ACADEMIA USE ONLY.
   
   Cite this work as:
   S. Grimme, C. Bannwarth, P. Shushkov, J. Comput. Theory Chem., 2017,
   13, 1989-2009.
   C. Bannwarth, S. Ehlert and S. Grimme., ChemRxiv, 2018, preprint.
   http://doi.org/10.26434/chemrxiv.7246238.v1
   
   for sTDA-xTB:
   S. Grimme and C. Bannwarth, J. Chem. Phys., 2016, 145, 054103.
   
   in the mass-spec context:
   V. Asgeirsson, C. Bauer and S. Grimme, Chem. Sci., 2017, 8, 4879.
   
   if GBSA is used:
   P. Shushkov, F. März and S. Grimme, unpublished.
   
   for ANC optimizer:
   S. Grimme, unpublished.
   Rational Function algorithm used in ANCopt:
   F. Eckert, P. Pulay, H.-J. Werner, J. Comput. Chem., 1997, 18, 1473.
   
   with help from (in alphabetical order)
   C. Bannwarth, F. Bohle, G. Brandenburg, E. Caldeweyher, M. Checinski,
   S. Dohm, S. Ehlert, S. Ehrlich, F. März, H. Neugebauer, J. Pisarek,
   P. Pracht, P. Shushkov, and S. Spicher.
   
 * started run on 2020/06/02 at 13:51:45.412     
========================================================================
 # omp threads = 1
========================================================================
number of atoms            : 52
number of electrons        : 152
charge                     : -1
spin                       : .0
first test random number   : .3249

########################################################################
# WARNING! Please study the warnings concerning your input carefully
#  - the use of '-ohess' is discouraged, please use '--ohess' next time
########################################################################

           ------------------------------------------------- 
          |                 G F N 2 - x T B                 |
          | Geometry, Frequencies, Noncovalent interactions |
          |            JCTC 2018 parametrisation            |
           ------------------------------------------------- 
      method parameters     
 k(s)        :  1.8500
 k(p)        :  2.2300
 k(d)        :  2.2300
 k(f)        :  2.0000
 kEN (H0ij)  : -2.0000
 D4 a1       :  0.5200
 D4 a2       :  5.0000
 D4 s6       :  1.0000
 D4 s8       :  2.7000
 D4 s9       :  5.0000
 alphaj      :  2.0000


            Z     q(EN)     CN     RAES       Cart. coordinates
     1  Na  1.0    0.41    6.67    5.00    -3.83656     0.22232     5.94449
     2  Na  1.0    0.40    6.38    5.00     1.01271    -0.57668    -5.45334
     3  Na  1.0    0.28    8.93    5.00     3.69369     2.29486     0.00043
     4  Na  1.0    0.33    6.53    5.00    -1.57217     4.56059     1.88911
     5  Na  1.0    0.32    5.89    5.00     5.96884    -3.11981     2.15204
     6  Na  1.0    0.37    5.84    5.00     4.32688     2.71325     5.96259
     7  Na  1.0    0.37    5.71    5.00     1.05676    -3.89118     7.09609
     8  Na  1.0    0.34    8.00    5.00    -3.90102    -0.59011    -0.69086
     9  Na  1.0    0.31    8.01    5.00     0.41031    -4.58529     0.10964
    10  Cl  7.0   -0.14    3.84    5.00     4.28931    -2.32663    -2.25665
    11  Cl  7.0   -0.24    2.07    3.43    -3.62216    -4.05691     7.69452
    12  Cl  7.0   -0.18    2.90    4.86    -2.15074    -3.60677    -4.04091
    13  Cl  7.0   -0.15    3.81    5.00    -0.57193     2.80582    -2.57073
    14  Cl  7.0   -0.23    2.85    4.83     3.15729    -6.49380     3.66320
    15  Cl  7.0   -0.28    2.07    3.43     2.99899    -0.00966     9.56333
    16  Cl  7.0   -0.20    2.85    4.83     2.60896     6.11641     3.09540
    17  Cl  7.0   -0.19    2.89    4.85    -5.76881     2.55625     2.38154
    18  Cl  7.0   -0.22    2.87    4.84     7.54045     1.14512     2.83210
    19  Cl  7.0   -0.04    6.00    5.00     0.50038    -0.33490     3.04887
    20  O   6.0   -0.33    3.01    2.82     4.47121     0.56343    -7.23266
    21  H   1.0    0.01    1.66    1.77     5.27383    -0.48195    -5.95101
    22  C   4.0   -0.06    4.27    4.14     5.96922     2.76748    -7.39910
    23  H   1.0   -0.02    1.02    1.43     5.05178     3.99067    -8.78604
    24  H   1.0   -0.02    1.01    1.43     7.86771     2.28455    -8.09968
    25  C   4.0   -0.09    4.58    4.65     6.18253     4.11965    -4.86629
    26  H   1.0   -0.03    1.31    1.50     4.28957     4.63644    -4.23950
    27  H   1.0   -0.03    1.29    1.49     7.02174     2.82591    -3.49414
    28  C   4.0   -0.10    4.11    3.82     7.79276     6.50052    -4.96595
    29  H   1.0   -0.02    1.02    1.43     6.97297     7.82869    -6.31907
    30  H   1.0   -0.01    1.02    1.43     9.69468     6.02018    -5.61608
    31  C   4.0   -0.15    4.06    3.72     7.94350     7.73044    -2.37184
    32  H   1.0   -0.02    1.01    1.43     8.77224     6.42982    -1.01336
    33  H   1.0   -0.03    1.00    1.43     9.09568     9.42999    -2.43075
    34  H   1.0   -0.02    1.01    1.43     6.06520     8.23974    -1.71372
    35  O   6.0   -0.29    3.80    4.73    -3.67098    -4.53816     1.74539
    36  H   1.0   -0.00    1.50    1.60    -3.77918    -4.52134     3.59199
    37  C   4.0   -0.07    4.51    4.55    -5.26080    -6.56235     0.98903
    38  H   1.0   -0.03    1.02    1.43    -4.52072    -8.36391     1.70968
    39  H   1.0   -0.02    1.09    1.44    -5.22342    -6.63802    -1.06831
    40  C   4.0   -0.09    4.17    3.93    -7.96951    -6.24231     1.93045
    41  H   1.0   -0.02    1.02    1.43    -9.06557    -7.89510     1.35557
    42  H   1.0   -0.01    1.03    1.43    -7.93177    -6.18207     3.99450
    43  C   4.0   -0.10    4.25    4.10    -9.25626    -3.84560     0.96602
    44  H   1.0   -0.03    1.23    1.47    -8.16900    -2.20097     1.56440
    45  H   1.0   -0.02    1.03    1.43   -11.11311    -3.70374     1.85663
    46  C   4.0   -0.15    4.14    3.87    -9.58928    -3.78743    -1.89033
    47  H   1.0   -0.02    1.00    1.43   -10.66699    -5.42063    -2.52567
    48  H   1.0   -0.03    1.00    1.43   -10.59893    -2.08659    -2.44614
    49  H   1.0   -0.02    1.11    1.44    -7.77814    -3.79355    -2.85633
    50  O   6.0   -0.44    3.14    3.20    -1.83054     3.12929     7.86681
    51  H   1.0    0.00    1.49    1.60    -0.42560     2.19283     8.61167
    52  H   1.0    0.02    1.06    1.44    -1.75601     4.75123     8.68295

  Z AO/shell   Hii/eV     exponent
  1     Wed Apr 25 08:07:45 CEST 2018   EN: 2.200 GM2: 0.406  GM3: 0.0800  RAES: 1.40
     1s    -10.707211    1.230000
  6     Wed Apr 25 08:07:45 CEST 2018   EN: 2.550 GM2: 0.538  GM3: 0.1500  RAES: 3.00
     2s    -13.970922    2.096432
     2p    -10.063292    1.800000
  8     Wed Apr 25 08:07:45 CEST 2018   EN: 3.440 GM2: 0.452  GM3:-0.0517  RAES: 1.80
     2s    -20.229985    2.439742
     2p    -15.503117    2.137023
 11     Tue Apr 24 16:34:09 CEST 2018   EN: 0.930 GM2: 0.271  GM3: 0.1799  RAES: 5.00
     3s     -4.546934    0.763787
     3p     -1.332719    0.573553
 17     Mon Apr 23 14:09:22 CEST 2018   EN: 3.160 GM2: 0.249  GM3: 0.1495  RAES: 2.50
     3s    -29.278781    2.485265
     3p    -12.673758    2.199650
     3d     -0.240338    2.476089
 no old-style atom pair restraining (fixing) potential
           ------------------------------------------------- 
          |        Self-Consistent Charge Iterations        |
           ------------------------------------------------- 

 Ncao       : 202
 Nao        : 192
 Nshell     : 92
 Nel        : 152
 T(el)      :   300.0
 intcut     :    25.0
 scfconv/Eh :  0.100E-05
   qconv/e  :  0.100E-03
 intneglect :  0.100E-07
 broydamp   :      0.250
 iter      E             dE          RMSdq      gap      omega  full diag
   1    -89.6098995 -0.896099E+02  0.106E+01    4.67       0.0  T
   2    -89.8307381 -0.220839E+00  0.579E+00    5.42       1.0  T
   3    -89.9342911 -0.103553E+00  0.394E+00    4.75       1.0  T
   4    -89.9498900 -0.155990E-01  0.249E+00    4.29       1.0  T
   5    -89.9706885 -0.207984E-01  0.122E+00    3.30       1.0  T
   6    -89.9712485 -0.560076E-03  0.524E-01    3.42       1.0  T
   7    -89.9718718 -0.623209E-03  0.298E-01    3.26       1.0  T
   8    -89.9721228 -0.251041E-03  0.195E-01    3.33       1.0  T
   9    -89.9722600 -0.137179E-03  0.107E-01    3.32       1.0  T
  10    -89.9723755 -0.115555E-03  0.828E-02    3.31       1.0  T
  11    -89.9724062 -0.307048E-04  0.382E-02    3.32       1.0  T
  12    -89.9724123 -0.611222E-05  0.152E-02    3.32       1.0  T
  13    -89.9724147 -0.231213E-05  0.957E-03    3.32       1.4  T
  14    -89.9724156 -0.950064E-06  0.692E-03    3.32       2.0  T
  15    -89.9724162 -0.607244E-06  0.452E-03    3.32       3.1  T
  16    -89.9724165 -0.293300E-06  0.300E-03    3.32       4.6  T
  17    -89.9724166 -0.607746E-07  0.179E-03    3.32       7.7  T
  18    -89.9724166 -0.103230E-07  0.837E-04    3.32      16.6  T
  19    -89.9724166 -0.294054E-08  0.464E-04    3.32      29.9  T
speedup  1.00
cpu  time for SCC    0.14 s
wall time for SCC    0.14 s

   *** convergence criteria satisfied after 19 iterations ***

          eigenvalues
 #    :          64         65         66         67         68         69         70         71
 occ. :        2.000      2.000      2.000      2.000      2.000      2.000      2.000      2.000
 eps  :        -8.505     -8.441     -8.404     -8.385     -8.376     -8.354     -8.333     -8.321
 #    :          72         73         74         75         76         77         78         79
 occ. :        2.000      2.000      2.000      2.000      2.000      0.000      0.000      0.000
 eps  :        -8.312     -8.272     -8.244     -8.237     -8.198     -4.875     -2.829     -2.690
 #    :          80         81         82         83         84         85         86         87
 occ. :        0.000      0.000      0.000      0.000      0.000      0.000      0.000      0.000
 eps  :        -1.399     -0.272      0.698      0.727      1.450      2.209      3.032      3.526


   #   Z            q   n(s)   n(p)   n(d)      C6AA      α(0)
   1  11 Na     0.722  0.080  0.197  0.000    67.905    26.667
   2  11 Na     0.763  0.087  0.150  0.000    67.403    26.569
   3  11 Na     0.739  0.052  0.209  0.000    67.702    26.628
   4  11 Na     0.720  0.084  0.196  0.000    67.931    26.672
   5  11 Na     0.697  0.095  0.209  0.000    68.225    26.730
   6  11 Na     0.721  0.088  0.191  0.000    67.928    26.672
   7  11 Na     0.699  0.096  0.206  0.000    68.198    26.725
   8  11 Na     0.744  0.069  0.187  0.000    67.642    26.616
   9  11 Na     0.748  0.064  0.188  0.000    67.597    26.607
  10  17 Cl    -0.751  1.972  5.778  0.001   125.383    17.131
  11  17 Cl    -0.799  1.978  5.813  0.008   127.323    17.263
  12  17 Cl    -0.778  1.973  5.805  0.000   126.446    17.204
  13  17 Cl    -0.756  1.971  5.784  0.001   125.562    17.143
  14  17 Cl    -0.768  1.977  5.791  0.000   126.055    17.177
  15  17 Cl    -0.791  1.980  5.805  0.006   126.989    17.241
  16  17 Cl    -0.775  1.976  5.799  0.000   126.329    17.196
  17  17 Cl    -0.777  1.977  5.801  0.000   126.438    17.203
  18  17 Cl    -0.777  1.974  5.803  0.001   126.417    17.202
  19  17 Cl    -0.692  1.958  5.733  0.001   123.052    16.971
  20   8 O     -0.474  1.706  4.768  0.000    22.281     6.375
  21   1 H      0.322  0.678  0.000  0.000     0.644     1.252
  22   6 C      0.075  1.037  2.888  0.000    19.462     6.306
  23   1 H      0.046  0.954  0.000  0.000     2.369     2.407
  24   1 H      0.026  0.974  0.000  0.000     2.648     2.545
  25   6 C     -0.103  1.071  3.032  0.000    22.380     6.721
  26   1 H      0.064  0.936  0.000  0.000     2.147     2.289
  27   1 H      0.056  0.944  0.000  0.000     2.236     2.336
  28   6 C     -0.054  1.047  3.007  0.000    21.552     6.610
  29   1 H      0.030  0.970  0.000  0.000     2.592     2.518
  30   1 H      0.029  0.971  0.000  0.000     2.606     2.524
  31   6 C     -0.116  1.042  3.074  0.000    22.788     6.807
  32   1 H      0.056  0.944  0.000  0.000     2.250     2.346
  33   1 H      0.032  0.968  0.000  0.000     2.555     2.500
  34   1 H      0.057  0.943  0.000  0.000     2.236     2.338
  35   8 O     -0.486  1.704  4.782  0.000    22.540     6.412
  36   1 H      0.341  0.659  0.000  0.000     0.608     1.224
  37   6 C      0.059  1.039  2.901  0.000    19.607     6.309
  38   1 H      0.033  0.967  0.000  0.000     2.550     2.497
  39   1 H      0.067  0.933  0.000  0.000     2.119     2.276
  40   6 C     -0.074  1.053  3.021  0.000    21.918     6.666
  41   1 H      0.027  0.973  0.000  0.000     2.624     2.533
  42   1 H      0.055  0.945  0.000  0.000     2.254     2.348
  43   6 C     -0.067  1.052  3.015  0.000    21.765     6.640
  44   1 H      0.059  0.941  0.000  0.000     2.206     2.322
  45   1 H      0.028  0.972  0.000  0.000     2.617     2.530
  46   6 C     -0.115  1.041  3.074  0.000    22.755     6.801
  47   1 H      0.028  0.972  0.000  0.000     2.614     2.528
  48   1 H      0.032  0.968  0.000  0.000     2.556     2.500
  49   1 H      0.051  0.949  0.000  0.000     2.302     2.373
  50   8 O     -0.591  1.714  4.877  0.000    24.886     6.738
  51   1 H      0.324  0.676  0.000  0.000     0.643     1.254
  52   1 H      0.297  0.703  0.000  0.000     0.731     1.343

 Mol. C6AA /au·bohr⁶  :      62274.657769
 Mol. C8AA /au·bohr⁸  :    3129974.686417
 Mol. α(0) /au        :        532.782478

 
 Wiberg/Mayer (AO) data. WBOs > 0.1 written file <wbo>
 largest (>0.05) Wiberg bond orders for each atom
           total WBO             WBO to atom ...
     1  Na  0.526    Cl  17 0.140    Cl  11 0.140    Cl  19 0.082    O   50 0.081
     2  Na  0.448    Cl  12 0.159    Cl  13 0.109    O   20 0.088    Cl  10 0.087
     3  Na  0.509    Cl  16 0.109    Cl  18 0.104    Cl  13 0.084    Cl  10 0.076    Cl  19 0.063
     4  Na  0.539    Cl  16 0.169    Cl  17 0.146    Cl  13 0.117    Cl  19 0.065
     5  Na  0.567    Cl  18 0.177    Cl  14 0.159    Cl  10 0.136    Cl  19 0.061
     6  Na  0.542    Cl  15 0.170    Cl  16 0.135    Cl  18 0.133    Cl  19 0.069
     7  Na  0.564    Cl  11 0.173    Cl  14 0.149    Cl  15 0.135    Cl  19 0.097
     8  Na  0.479    Cl  12 0.123    Cl  13 0.123    Cl  17 0.115    O   35 0.061    Cl  19 0.061
     9  Na  0.490    Cl  14 0.124    Cl  12 0.120    Cl  10 0.109    O   35 0.061    Cl  19 0.055
    10  Cl  0.476    Na   5 0.136    Na   9 0.109    Na   2 0.087    Na   3 0.076
    11  Cl  0.388    Na   7 0.173    Na   1 0.140
    12  Cl  0.416    Na   2 0.159    Na   8 0.123    Na   9 0.120
    13  Cl  0.462    Na   8 0.123    Na   4 0.117    Na   2 0.109    Na   3 0.084
    14  Cl  0.443    Na   5 0.159    Na   7 0.149    Na   9 0.124
    15  Cl  0.402    Na   6 0.170    Na   7 0.135
    16  Cl  0.429    Na   4 0.169    Na   6 0.135    Na   3 0.109
    17  Cl  0.418    Na   4 0.146    Na   1 0.140    Na   8 0.115
    18  Cl  0.429    Na   5 0.177    Na   6 0.133    Na   3 0.104
    19  Cl  0.590    Na   7 0.097    Na   1 0.082    Na   6 0.069    Na   4 0.065    Na   3 0.063    Na   5 0.061    Na   8 0.061    Na   9 0.055
    20  O   2.006    C   22 0.989    H   21 0.857    Na   2 0.088
    21  H   0.896    O   20 0.857
    22  C   3.949    C   25 1.004    O   20 0.989    H   23 0.973    H   24 0.968
    23  H   0.997    C   22 0.973
    24  H   0.999    C   22 0.968
    25  C   3.990    C   28 1.009    C   22 1.004    H   26 0.966    H   27 0.965
    26  H   0.996    C   25 0.966
    27  H   0.997    C   25 0.965
    28  C   3.998    C   31 1.021    C   25 1.009    H   29 0.976    H   30 0.976
    29  H   0.999    C   28 0.976
    30  H   0.998    C   28 0.976
    31  C   3.993    C   28 1.021    H   33 0.987    H   34 0.981    H   32 0.980
    32  H   0.997    C   31 0.980
    33  H   0.999    C   31 0.987
    34  H   0.996    C   31 0.981
    35  O   2.023    C   37 0.985    H   36 0.833    Na   8 0.061    Na   9 0.061
    36  H   0.883    O   35 0.833
    37  C   3.946    C   40 1.004    O   35 0.985    H   38 0.971    H   39 0.968
    38  H   0.999    C   37 0.971
    39  H   0.995    C   37 0.968
    40  C   3.996    C   43 1.010    C   37 1.004    H   41 0.974    H   42 0.970
    41  H   0.998    C   40 0.974
    42  H   0.996    C   40 0.970
    43  C   3.996    C   46 1.023    C   40 1.010    H   45 0.977    H   44 0.962
    44  H   0.996    C   43 0.962
    45  H   0.999    C   43 0.977
    46  C   3.993    C   43 1.023    H   47 0.987    H   48 0.987    H   49 0.977
    47  H   0.998    C   46 0.987
    48  H   0.998    C   46 0.987
    49  H   0.996    C   46 0.977
    50  O   1.915    H   52 0.912    H   51 0.858    Na   1 0.081
    51  H   0.895    O   50 0.858
    52  H   0.911    O   50 0.912
 MOs/occ written to file <molden.input>
 
molecular dipole:
                 x           y           z       tot (Debye)
 q only:       -1.090       1.298      -4.903
   full:       -0.590       0.805      -3.234       8.603
molecular quadrupole (traceless):
                xx          xy          yy          xz          yz          zz
 q only:        7.264      -1.329      11.158     -18.971      14.336     -18.422
  q+dip:        5.004      -4.687       4.236     -15.735       8.903      -9.239
   full:        4.777      -2.939       5.229     -15.493       8.498     -10.006

SCC energy    :     -89.9724166
rep           :       0.4933866
ES            :       0.8296118
AES           :      -0.0181283
AXC           :       0.0107074
disp          :      -0.0736867
XB            :       0.0000000
fix           :       0.0000000
total E       :     -89.4769193
atomizationE  :      10.2289037     6418.73
(atE without considering molecular charge,
 total energy contains solvation terms)
H-L gap (eV)  :          3.3236
           ------------------------------------------------- 
          |                 ===============                 |
          |                   A N C O P T                   |
          |                 ===============                 |
          |          Approximate Normal Coordinate          |
          |           Rational Function Optimizer           |
           ------------------------------------------------- 
dumping coords to <xtbopt.coord> and <xtbopt.log>
 optlevel               0
 Maxcycle             200
 Maxmicro              25
 Econv         5.000000000000000E-006
 Gconv         1.000000000000000E-003
 Maxdispl       1.00000000000000     
 Hlow          5.000000000000000E-003
 S6             20.0000000000000     
 Nvar              150

generating ANC from model Hessian ...
 Shifting diagonal of input Hessian by   2.349585170967930E-002
 Lowest  eigenvalues of input Hessian
    0.005000    0.007783    0.010309    0.011228    0.015044    0.015736
    0.017049    0.017168    0.018073    0.019627    0.020211    0.020388
    0.021118    0.022249   -0.000000   -0.000000   -0.000000    0.000000
 Highest eigenvalues
    1.296512    1.303240    1.323881    1.431931    1.457016    1.503447
 
cpu  time for ANC gen    0.03 s
wall time for ANC gen    0.03 s
................................................................................
.............................. CYCLE    1 ......................................
................................................................................
   1    -89.9724166 -0.899724E+02  0.295E-04    3.32       0.0  T
   2    -89.9724166 -0.236923E-09  0.243E-04    3.32      57.0  T
   3    -89.9724166 -0.249130E-09  0.213E-04    3.32      65.1  T
speedup  0.98
cpu  time for SCC    0.02 s
wall time for SCC    0.03 s
speedup  1.01
cpu  time for grad    0.09 s
wall time for grad    0.09 s
 E :    -89.47691920  G :  0.000066    pred/act E change:  0.000D+00  0.583D-07
Maxdispl :   0.0009   ||displ|| :   0.0015   Lambda : -0.490D-07
Largest |displ|/coords:  0.0009 (   2)  0.0004 (  21)  0.0003 (  16)
................................................................................
.............................. CYCLE    2 ......................................
................................................................................
   1    -89.9724227 -0.899724E+02  0.234E-03    3.32       0.0  T
   2    -89.9724227 -0.571106E-09  0.119E-03    3.32      11.7  T
   3    -89.9724227 -0.248946E-09  0.331E-04    3.32      41.9  T
   4    -89.9724227 -0.100258E-09  0.172E-04    3.32      80.7  T
speedup  1.03
cpu  time for SCC    0.03 s
wall time for SCC    0.03 s
speedup  1.00
cpu  time for grad    0.09 s
wall time for grad    0.09 s
 E :    -89.47691924  G :  0.000046    pred/act E change:  0.000D+00 -0.346D-07
Maxdispl :   0.0016   ||displ|| :   0.0049   Lambda : -0.152D-06
Largest |displ|/coords:  0.0016 (  21)  0.0015 (  16)  0.0012 (  39)

   *** GEOMETRY OPTIMIZATION CONVERGED AFTER 2 ITERATIONS ***

------------------------------------------------------------------------
 total energy gain (kcal):     -0.0000
------------------------------------------------------------------------
================
 final structure:
================
$coord
       -3.83663264109593        0.22229180646011        5.94443152145885      Na
        1.01266407939972       -0.57665171717063       -5.45341549812931      Na
        3.69362048912963        2.29476387860922        0.00048367336871      Na
       -1.57200260261136        4.56061968257575        1.88935854633880      Na
        5.96886438117754       -3.11981722249574        2.15200186215378      Na
        4.32683012219790        2.71325098159118        5.96265465268855      Na
        1.05674600243958       -3.89113010189946        7.09616002700044      Na
       -3.90102676264957       -0.59014870271692       -0.69085445334928      Na
        0.41009218899995       -4.58484167450588        0.10909515194432      Na
        4.28931567436475       -2.32662005733789       -2.25658587899262      Cl
       -3.62221434452171       -4.05679040609070        7.69469774498509      Cl
       -2.15038174980285       -3.60688152690610       -4.04044791415297      Cl
       -0.57191022667828        2.80566359690748       -2.57049838889931      Cl
        3.15736813969984       -6.49388735031301        3.66337435923725      Cl
        2.99913287773315       -0.00972359457920        9.56335182690876      Cl
        2.60903948314762        6.11649769877581        3.09546785421412      Cl
       -5.76865547714049        2.55634478892124        2.38142051128342      Cl
        7.54036596002408        1.14515649422868        2.83211415360104      Cl
        0.50045793706181       -0.33485142180053        3.04919301261338      Cl
        4.47129339708479        0.56335567604393       -7.23268842786849      O 
        5.27398318331266       -0.48199799353450       -5.95107238549216      H 
        5.96921910849173        2.76743902074456       -7.39911300636897      C 
        5.05181164872600        3.99060041779325       -8.78608980328558      H 
        7.86775736562310        2.28457443320686       -8.09962797778122      H 
        6.18249880234762        4.11962923198571       -4.86630092275915      C 
        4.28954112644732        4.63636140118056       -4.23944588277264      H 
        7.02177280666294        2.82588578860676       -3.49418083915208      H 
        7.79265721994304        6.50053536092855       -4.96599123523886      C 
        6.97280449046056        7.82868270832399       -6.31910599737906      H 
        9.69457417415887        6.02024718365167       -5.61616413147655      H 
        7.94342552399250        7.73045871361088       -2.37188575767548      C 
        8.77219693042178        6.42985011322371       -1.01342285465321      H 
        9.09556556506777        9.43002960515607       -2.43082095678222      H 
        6.06512423567132        8.23972508728172       -1.71373260971190      H 
       -3.67109469481248       -4.53821581999676        1.74543019935183      O 
       -3.77923609686178       -4.52152917821419        3.59203161829183      H 
       -5.26088663899228       -6.56239296178494        0.98895390633551      C 
       -4.52072675386473       -8.36399256417084        1.70942842588056      H 
       -5.22354895858711       -6.63790023543518       -1.06839334533439      H 
       -7.96956472830542       -6.24239460994319        1.93041245552542      C 
       -9.06571634050224       -7.89509795679095        1.35547385906875      H 
       -7.93181950669747       -6.18224650615516        3.99446785454299      H 
       -9.25620456652234       -3.84561370991031        0.96604914335626      C 
       -8.16888990295834       -2.20101626320622        1.56444201091703      H 
      -11.11306323916232       -3.70366486152306        1.85660192170839      H 
       -9.58919615933485       -3.78737944986575       -1.89032620206923      C 
      -10.66706619106154       -5.42046043359191       -2.52568152876621      H 
      -10.59865919889272       -2.08641321171527       -2.44607358603299      H 
       -7.77805230577720       -3.79364719732949       -2.85633595711101      H 
       -1.83057305852644        3.12928165863030        7.86677811881941      O 
       -0.42574763746518        2.19274349419173        8.61172686533217      H 
       -1.75585313094781        4.75131794423586        8.68265424537106      H 
$end
 
 Bond Distances (Angstroems)
 ---------------------------
Na1-Na4=3.3632       Na1-Na7=3.4373       Na1-Na8=3.5376       Na1-Cl11=2.4491      Na1-Cl17=2.4750      Na1-Cl19=2.7752      
Na1-O50=2.1279       Na2-Na3=3.5568       Na2-Na8=3.6212       Na2-Na9=3.6421       Na2-Cl10=2.5934      Na2-Cl12=2.4356      
Na2-Cl13=2.4968      Na2-O20=2.1448       Na2-H21=2.2709       Na3-Na2=3.5568       Na3-Na4=3.1939       Na3-Na5=3.3099       
Na3-Na6=3.1805       Na3-Na9=4.0343       Na3-Cl10=2.7398      Na3-Cl13=2.6494      Na3-Cl16=2.6649      Na3-Cl18=2.5998      
Na3-Cl19=2.7193      Na3-C25=3.0496       Na4-Na1=3.3632       Na4-Na3=3.1939       Na4-Na6=3.9174       Na4-Na8=3.2882       
Na4-Cl13=2.5908      Na4-Cl16=2.4455      Na4-Cl17=2.4748      Na4-Cl19=2.8793      Na5-Na3=3.3099       Na5-Na6=3.7880       
Na5-Na7=3.7106       Na5-Na9=3.2284       Na5-Cl10=2.5315      Na5-Cl14=2.4579      Na5-Cl18=2.4320      Na5-Cl19=3.2819      
Na6-Na3=3.1805       Na6-Na4=3.9174       Na6-Na5=3.7880       Na6-Na7=3.9457       Na6-Cl15=2.4901      Na6-Cl16=2.5242      
Na6-Cl18=2.5149      Na6-Cl19=3.0131      Na7-Na1=3.4373       Na7-Na5=3.7106       Na7-Na6=3.9457       Na7-Na9=3.7313       
Na7-Cl11=2.4977      Na7-Cl14=2.5362      Na7-Cl15=2.6419      Na7-Cl19=2.8661      Na8-Na1=3.5376       Na8-Na2=3.6212       
Na8-Na4=3.2882       Na8-Na9=3.1388       Na8-Cl12=2.5590      Na8-Cl13=2.7059      Na8-Cl17=2.5283      Na8-Cl19=3.0595      
Na8-O35=2.4580       Na9-Na2=3.6421       Na9-Na3=4.0343       Na9-Na5=3.2284       Na9-Na7=3.7313       Na9-Na8=3.1388       
Na9-Cl10=2.6850      Na9-Cl12=2.6316      Na9-Cl14=2.5830      Na9-Cl19=2.7351      Na9-O35=2.3269       Cl10-Na2=2.5934      
Cl10-Na3=2.7398      Cl10-Na5=2.5315      Cl10-Na9=2.6850      Cl11-Na1=2.4491      Cl11-Na7=2.4977      Cl12-Na2=2.4356      
Cl12-Na8=2.5590      Cl12-Na9=2.6316      Cl13-Na2=2.4968      Cl13-Na3=2.6494      Cl13-Na4=2.5908      Cl13-Na8=2.7059      
Cl14-Na5=2.4579      Cl14-Na7=2.5362      Cl14-Na9=2.5830      Cl15-Na6=2.4901      Cl15-Na7=2.6419      Cl16-Na3=2.6649      
Cl16-Na4=2.4455      Cl16-Na6=2.5242      Cl17-Na1=2.4750      Cl17-Na4=2.4748      Cl17-Na8=2.5283      Cl18-Na3=2.5998      
Cl18-Na5=2.4320      Cl18-Na6=2.5149      Cl19-Na1=2.7752      Cl19-Na3=2.7193      Cl19-Na4=2.8793      Cl19-Na5=3.2819      
Cl19-Na6=3.0131      Cl19-Na7=2.8661      Cl19-Na8=3.0595      Cl19-Na9=2.7351      O20-Na2=2.1448       O20-H21=0.9728       
O20-C22=1.4130       H21-Na2=2.2709       H21-O20=0.9728       C22-O20=1.4130       C22-H23=1.0924       C22-H24=1.1009       
C22-C25=1.5235       H23-C22=1.0924       H24-C22=1.1009       C25-Na3=3.0496       C25-C22=1.5235       C25-H26=1.0901       
C25-H27=1.0923       C25-C28=1.5219       H26-C25=1.0901       H27-C25=1.0923       C28-C25=1.5219       C28-H29=1.0931       
C28-H30=1.0936       C28-C31=1.5213       H29-C28=1.0931       H30-C28=1.0936       C31-C28=1.5213       C31-H32=1.0876       
C31-H33=1.0870       C31-H34=1.0871       H32-C31=1.0876       H33-C31=1.0870       H34-C31=1.0871       O35-Na8=2.4580       
O35-Na9=2.3269       O35-H36=0.9789       O35-C37=1.4196       H36-O35=0.9789       C37-O35=1.4196       C37-H38=1.0989       
C37-H39=1.0896       C37-C40=1.5269       H38-C37=1.0989       H39-C37=1.0896       C40-C37=1.5269       C40-H41=1.0927       
C40-H42=1.0929       C40-C43=1.5273       H41-C40=1.0927       H42-C40=1.0929       C43-C40=1.5273       C43-H44=1.0903       
C43-H45=1.0924       C43-C46=1.5221       H44-C43=1.0903       H45-C43=1.0924       C46-C43=1.5221       C46-H47=1.0887       
C46-H48=1.0872       C46-H49=1.0862       H47-C46=1.0887       H48-C46=1.0872       H49-C46=1.0862       O50-Na1=2.1279       
O50-H51=0.9766       O50-H52=0.9616       H51-O50=0.9766       H52-O50=0.9616       
 C  H  Rav=1.0913 sigma=0.0039  Rmin=1.0862  Rmax=1.1009    18
 C  C  Rav=1.5238 sigma=0.0024  Rmin=1.5213  Rmax=1.5273     6
 O  H  Rav=0.9725 sigma=0.0066  Rmin=0.9616  Rmax=0.9789     4
 O  C  Rav=1.4163 sigma=0.0033  Rmin=1.4130  Rmax=1.4196     2
 Na H  Rav=2.2709 sigma=0.0000  Rmin=2.2709  Rmax=2.2709     1
 Na C  Rav=3.0496 sigma=0.0000  Rmin=3.0496  Rmax=3.0496     1
 Na O  Rav=2.2644 sigma=0.1363  Rmin=2.1279  Rmax=2.4580     4
 Na Na Rav=3.5347 sigma=0.2749  Rmin=3.1388  Rmax=4.0343    18
 Cl Na Rav=2.6361 sigma=0.1909  Rmin=2.4320  Rmax=3.2819    35
 
 selected bond angles (degree)
 --------------------
Na7-Na1-Na4=106.08             Na8-Na1-Na4= 56.85             Na8-Na1-Na7= 96.10             Cl11-Na1-Na4=148.86            
Cl11-Na1-Na7= 46.57            Cl11-Na1-Na8=105.27            Cl17-Na1-Na4= 47.20            Cl17-Na1-Na7=139.67            
Cl17-Na1-Na8= 45.62            Cl17-Na1-Cl11=140.23           Cl19-Na1-Na4= 54.94            Cl19-Na1-Na7= 53.67            
Cl19-Na1-Na8= 56.43            Cl19-Na1-Cl11= 94.14           Cl19-Na1-Cl17= 88.51           O50-Na1-Na4= 68.52             
O50-Na1-Na7= 89.84             O50-Na1-Na8=124.55             O50-Na1-Cl11=117.68            O50-Na1-Cl17=102.09            
O50-Na1-Cl19= 85.88            Na8-Na2-Na3= 73.89             Na9-Na2-Na3= 68.16             Na9-Na2-Na8= 51.21             
Cl10-Na2-Na3= 49.95            Cl10-Na2-Na8= 91.46            Cl10-Na2-Na9= 47.42            Cl12-Na2-Na3=107.83            
Cl12-Na2-Na8= 44.89            Cl12-Na2-Na9= 46.24            Cl12-Na2-Cl10= 91.38           Cl13-Na2-Na3= 48.08            
Cl13-Na2-Na8= 48.32            Cl13-Na2-Na9= 83.93            Cl13-Na2-Cl10= 94.70           Cl13-Na2-Cl12= 93.07           
O20-Na2-Na3= 84.01             O20-Na2-Na8=156.76             O20-Na2-Na9=126.39             O20-Na2-Cl10= 79.41            
O20-Na2-Cl12=155.01            O20-Na2-Cl13=110.68            H21-Na2-Na3= 71.86             H21-Na2-Na8=142.54             
H21-Na2-Na9=101.16             H21-Na2-Cl10= 54.52            H21-Na2-Cl12=137.10            H21-Na2-Cl13=112.86            
H21-Na2-O20= 25.25             Na4-Na3-Na2= 93.80             Na5-Na3-Na2= 93.12             Na5-Na3-Na4=122.32             
Na6-Na3-Na2=151.25             Na6-Na3-Na4= 75.84             Na6-Na3-Na5= 71.38             Na9-Na3-Na2= 56.93             
Na9-Na3-Na4= 87.63             Na9-Na3-Na5= 50.99             Na9-Na3-Na6= 95.40             Cl10-Na3-Na2= 46.44            
Cl10-Na3-Na4=124.88            Cl10-Na3-Na5= 48.35            Cl10-Na3-Na6=118.85            Cl10-Na3-Na9= 41.44            
Cl13-Na3-Na2= 44.53            Cl13-Na3-Na4= 51.62            Cl13-Na3-Na5=125.09            Cl13-Na3-Na6=126.30            
Cl13-Na3-Na9= 74.48            Cl13-Na3-Cl10= 88.01           Cl16-Na3-Na2=137.47            Cl16-Na3-Na4= 48.31            
Cl16-Na3-Na5=121.59            Cl16-Na3-Na6= 50.22            Cl16-Na3-Na9=125.68            Cl16-Na3-Cl10=165.95           
Cl16-Na3-Cl13= 93.13           Cl18-Na3-Na2=132.84            Cl18-Na3-Na4=126.20            Cl18-Na3-Na5= 46.72            
Cl18-Na3-Na6= 50.36            Cl18-Na3-Na9= 96.77            Cl18-Na3-Cl10= 87.27           Cl18-Na3-Cl13=170.73           
Cl18-Na3-Cl16= 89.54           Cl19-Na3-Na2= 90.86            Cl19-Na3-Na4= 57.61            Cl19-Na3-Na5= 65.10            
Cl19-Na3-Na6= 60.83            Cl19-Na3-Na9= 42.45            Cl19-Na3-Cl10= 82.72           Cl19-Na3-Cl13= 80.06           
Cl19-Na3-Cl16= 83.68           Cl19-Na3-Cl18= 91.42           C25-Na3-Na2= 67.81             C25-Na3-Na4=121.48             
C25-Na3-Na5=114.05             C25-Na3-Na6=140.37             C25-Na3-Na9=118.93             C25-Na3-Cl10= 82.23            
C25-Na3-Cl13= 84.37            C25-Na3-Cl16=111.82            C25-Na3-Cl18=102.87            C25-Na3-Cl19=158.66            
Na3-Na4-Na1=104.73             Na6-Na4-Na1= 76.26             Na6-Na4-Na3= 51.93             Na8-Na4-Na1= 64.25             
Na8-Na4-Na3= 83.45             Na8-Na4-Na6=108.68             Cl13-Na4-Na1=114.16            Cl13-Na4-Na3= 53.28            
Cl13-Na4-Na6=104.42            Cl13-Na4-Na8= 53.22            Cl16-Na4-Na1=112.69            Cl16-Na4-Na3= 54.46            
Cl16-Na4-Na6= 38.69            Cl16-Na4-Na8=136.60            Cl16-Na4-Cl13=100.00           Cl17-Na4-Na1= 47.20            
Cl17-Na4-Na3=130.91            Cl17-Na4-Na6=123.38            Cl17-Na4-Na8= 49.62            Cl17-Na4-Cl13= 97.21           
Cl17-Na4-Cl16=158.23           Cl19-Na4-Na1= 52.09            Cl19-Na4-Na3= 52.89            Cl19-Na4-Na6= 49.81            
Cl19-Na4-Na8= 59.04            Cl19-Na4-Cl13= 78.10           Cl19-Na4-Cl16= 84.42           Cl19-Na4-Cl17= 86.20           
Na6-Na5-Na3= 52.72             Na7-Na5-Na3= 94.76             Na7-Na5-Na6= 63.49             Na9-Na5-Na3= 76.19             
Na9-Na5-Na6= 99.49             Na9-Na5-Na7= 64.62             Cl10-Na5-Na3= 53.97            Cl10-Na5-Na6=105.96            
Cl10-Na5-Na7=114.97            Cl10-Na5-Na9= 53.94            Cl14-Na5-Na3=121.37            Cl14-Na5-Na6=106.25            
Cl14-Na5-Na7= 42.83            Cl14-Na5-Na9= 51.90            Cl14-Na5-Cl10=101.99           Cl18-Na5-Na3= 51.09            
Cl18-Na5-Na6= 40.84            Cl18-Na5-Na7=103.73            Cl18-Na5-Na9=125.73            Cl18-Na5-Cl10= 95.89           
Cl18-Na5-Cl14=146.40           Cl19-Na5-Na3= 48.72            Cl19-Na5-Na6= 49.82            Cl19-Na5-Na7= 47.91            
Cl19-Na5-Na9= 49.68            Cl19-Na5-Cl10= 75.48           Cl19-Na5-Cl14= 75.25           Cl19-Na5-Cl18= 82.15           
Na4-Na6-Na3= 52.24             Na5-Na6-Na3= 55.90             Na5-Na6-Na4= 95.35             Na7-Na6-Na3= 92.46             
Na7-Na6-Na4= 87.43             Na7-Na6-Na5= 57.30             Cl15-Na6-Na3=133.56            Cl15-Na6-Na4=109.91            
Cl15-Na6-Na5= 90.03            Cl15-Na6-Na7= 41.18            Cl16-Na6-Na3= 54.23            Cl16-Na6-Na4= 37.27            
Cl16-Na6-Na5=110.12            Cl16-Na6-Na7=124.43            Cl16-Na6-Cl15=140.46           Cl18-Na6-Na3= 52.76            
Cl18-Na6-Na4=104.99            Cl18-Na6-Na5= 39.23            Cl18-Na6-Na7= 95.99            Cl18-Na6-Cl15=120.26           
Cl18-Na6-Cl16= 94.76           Cl19-Na6-Na3= 52.00            Cl19-Na6-Na4= 46.89            Cl19-Na6-Na5= 56.33            
Cl19-Na6-Na7= 46.28            Cl19-Na6-Cl15= 83.81           Cl19-Na6-Cl16= 80.35           Cl19-Na6-Cl18= 86.60           
Na5-Na7-Na1=109.45             Na6-Na7-Na1= 75.08             Na6-Na7-Na5= 59.21             Na9-Na7-Na1= 79.49             
Na9-Na7-Na5= 51.42             Na9-Na7-Na6= 88.67             Cl11-Na7-Na1= 45.41            Cl11-Na7-Na5=141.97            
Cl11-Na7-Na6=119.02            Cl11-Na7-Na9= 91.79            Cl14-Na7-Na1=123.17            Cl14-Na7-Na5= 41.21            
Cl14-Na7-Na6=100.36            Cl14-Na7-Na9= 43.70            Cl14-Na7-Cl11=120.41           Cl15-Na7-Na1= 83.59            
Cl15-Na7-Na5= 89.45            Cl15-Na7-Na6= 38.36            Cl15-Na7-Na9=127.00            Cl15-Na7-Cl11=110.51           
Cl15-Na7-Cl14=127.27           Cl19-Na7-Na1= 51.27            Cl19-Na7-Na5= 58.19            Cl19-Na7-Na6= 49.45            
Cl19-Na7-Na9= 46.75            Cl19-Na7-Cl11= 90.92           Cl19-Na7-Cl14= 82.32           Cl19-Na7-Cl15= 84.19           
Na2-Na8-Na1=133.13             Na4-Na8-Na1= 58.90             Na4-Na8-Na2= 91.04             Na9-Na8-Na1= 86.62             
Na9-Na8-Na2= 64.74             Na9-Na8-Na4=103.29             Cl12-Na8-Na1=139.45            Cl12-Na8-Na2= 42.20            
Cl12-Na8-Na4=131.99            Cl12-Na8-Na9= 53.86            Cl13-Na8-Na1=106.13            Cl13-Na8-Na2= 43.56            
Cl13-Na8-Na4= 50.07            Cl13-Na8-Na9= 91.35            Cl13-Na8-Cl12= 85.64           Cl17-Na8-Na1= 44.40            
Cl17-Na8-Na2=136.63            Cl17-Na8-Na4= 48.21            Cl17-Na8-Na9=129.86            Cl17-Na8-Cl12=176.15           
Cl17-Na8-Cl13= 93.07           Cl19-Na8-Na1= 49.10            Cl19-Na8-Na2= 84.46            Cl19-Na8-Na4= 53.80            
Cl19-Na8-Na9= 52.35            Cl19-Na8-Cl12=101.54           Cl19-Na8-Cl13= 73.31           Cl19-Na8-Cl17= 81.52           
O35-Na8-Na1= 65.31             O35-Na8-Na2=109.34             O35-Na8-Na4=117.92             O35-Na8-Na9= 47.22             
O35-Na8-Cl12= 79.35            O35-Na8-Cl13=136.47            O35-Na8-Cl17=104.00            O35-Na8-Cl19= 70.16            
Na3-Na9-Na2= 54.92             Na5-Na9-Na2= 92.92             Na5-Na9-Na3= 52.82             Na7-Na9-Na2=137.35             
Na7-Na9-Na3= 83.44             Na7-Na9-Na5= 63.96             Na8-Na9-Na2= 64.05             Na8-Na9-Na3= 72.75             
Na8-Na9-Na5=123.07             Na8-Na9-Na7= 97.70             Cl10-Na9-Na2= 45.34            Cl10-Na9-Na3= 42.48            
Cl10-Na9-Na5= 49.66            Cl10-Na9-Na7=110.37            Cl10-Na9-Na8=101.13            Cl12-Na9-Na2= 41.94            
Cl12-Na9-Na3= 91.86            Cl12-Na9-Na5=134.53            Cl12-Na9-Na7=148.73            Cl12-Na9-Na8= 51.74            
Cl12-Na9-Cl10= 85.24           Cl14-Na9-Na2=140.09            Cl14-Na9-Na3= 96.94            Cl14-Na9-Na5= 48.49            
Cl14-Na9-Na7= 42.72            Cl14-Na9-Na8=140.42            Cl14-Na9-Cl10= 94.78           Cl14-Na9-Cl12=166.98           
Cl19-Na9-Na2= 88.82            Cl19-Na9-Na3= 42.15            Cl19-Na9-Na5= 66.18            Cl19-Na9-Na7= 49.75            
Cl19-Na9-Na8= 62.33            Cl19-Na9-Cl10= 83.45           Cl19-Na9-Cl12=108.78           Cl19-Na9-Cl14= 84.12           
O35-Na9-Na2=112.08             O35-Na9-Na3=113.30             O35-Na9-Na5=135.93             O35-Na9-Na7= 73.46             
O35-Na9-Na8= 50.84             O35-Na9-Cl10=151.45            O35-Na9-Cl12= 80.24            O35-Na9-Cl14=104.81            
O35-Na9-Cl19= 78.22            Na3-Cl10-Na2= 83.61            Na5-Cl10-Na2=153.52            Na5-Cl10-Na3= 77.68            
Na9-Cl10-Na2= 87.24            Na9-Cl10-Na3= 96.09            Na9-Cl10-Na5= 76.41            
 
 selected dihedral angles (degree)
 ---------------------------------
Na4-Na3-Na2-Na8=329.40        Na4-Na3-Na2-Na9=275.33        Na4-Na3-Na2-Cl10=223.30       Na4-Na3-Na2-Cl12=299.57       
Na4-Na3-Na2-Cl13= 17.26       Na4-Na3-Na2-O20=142.11        Na4-Na3-Na2-H21=164.80        Na5-Na3-Na2-Na8= 92.10        
Na5-Na3-Na2-Na9= 38.03        Na5-Na3-Na2-Cl10=346.00       Na5-Na3-Na2-Cl12= 62.28       Na5-Na3-Na2-Cl13=139.97       
Na5-Na3-Na2-O20=264.81        Na5-Na3-Na2-H21=287.50        Na6-Na3-Na2-Na8= 36.53        Na6-Na3-Na2-Na9=342.46        
Na6-Na3-Na2-Cl10=290.43       Na6-Na3-Na2-Cl12=  6.71       Na6-Na3-Na2-Cl13= 84.40       Na6-Na3-Na2-O20=209.25        
Na6-Na3-Na2-H21=231.93        Na9-Na3-Na2-Na8= 54.07        Na9-Na3-Na2-Cl10=307.97       Na9-Na3-Na2-Cl12= 24.25       
Na9-Na3-Na2-Cl13=101.93       Na9-Na3-Na2-O20=226.78        Na9-Na3-Na2-H21=249.47        Cl10-Na3-Na2-Na8=106.10       
Cl10-Na3-Na2-Na9= 52.03       Cl10-Na3-Na2-Cl12= 76.27      Cl10-Na3-Na2-Cl13=153.96      Cl10-Na3-Na2-O20=278.81       
Cl10-Na3-Na2-H21=301.49       Cl13-Na3-Na2-Na8=312.14       Cl13-Na3-Na2-Na9=258.07       Cl13-Na3-Na2-Cl10=206.04      
Cl13-Na3-Na2-Cl12=282.31      Cl13-Na3-Na2-O20=124.85       Cl13-Na3-Na2-H21=147.53       Cl16-Na3-Na2-Na8=305.42       
Cl16-Na3-Na2-Na9=251.35       Cl16-Na3-Na2-Cl10=199.33      Cl16-Na3-Na2-Cl12=275.60      Cl16-Na3-Na2-Cl13=353.29      
Cl16-Na3-Na2-O20=118.14       Cl16-Na3-Na2-H21=140.82       Cl18-Na3-Na2-Na8=119.73       Cl18-Na3-Na2-Na9= 65.66       
Cl18-Na3-Na2-Cl10= 13.63      Cl18-Na3-Na2-Cl12= 89.90      Cl18-Na3-Na2-Cl13=167.59      Cl18-Na3-Na2-O20=292.44       
Cl18-Na3-Na2-H21=315.12       Cl19-Na3-Na2-Na8= 26.99       Cl19-Na3-Na2-Na9=332.92       Cl19-Na3-Na2-Cl10=280.89      
Cl19-Na3-Na2-Cl12=357.17      Cl19-Na3-Na2-Cl13= 74.86      Cl19-Na3-Na2-O20=199.70       Cl19-Na3-Na2-H21=222.39       
C25-Na3-Na2-Na8=206.84        C25-Na3-Na2-Na9=152.77        C25-Na3-Na2-Cl10=100.75       C25-Na3-Na2-Cl12=177.02       
C25-Na3-Na2-Cl13=254.71       C25-Na3-Na2-O20= 19.56        C25-Na3-Na2-H21= 42.24        Na3-Na4-Na1-Na7= 11.72        
Na3-Na4-Na1-Na8=284.94        Na3-Na4-Na1-Cl11=346.74       Na3-Na4-Na1-Cl17=227.20       Na3-Na4-Na1-Cl19=354.55       
Na3-Na4-Na1-O50= 95.03        Na6-Na4-Na1-Na7=327.83        Na6-Na4-Na1-Na8=241.05        Na6-Na4-Na1-Cl11=302.85       
Na6-Na4-Na1-Cl17=183.31       Na6-Na4-Na1-Cl19=310.66       Na6-Na4-Na1-O50= 51.14        Na8-Na4-Na1-Na7= 86.78        
Na8-Na4-Na1-Cl11= 61.79       Na8-Na4-Na1-Cl17=302.26       Na8-Na4-Na1-Cl19= 69.61       Na8-Na4-Na1-O50=170.09        
Cl13-Na4-Na1-Na7= 67.70       Cl13-Na4-Na1-Na8=340.92       Cl13-Na4-Na1-Cl11= 42.71      Cl13-Na4-Na1-Cl17=283.17      
Cl13-Na4-Na1-Cl19= 50.53      Cl13-Na4-Na1-O50=151.00       Cl16-Na4-Na1-Na7=314.51       Cl16-Na4-Na1-Na8=227.73       
Cl16-Na4-Na1-Cl11=289.52      Cl16-Na4-Na1-Cl17=169.98      Cl16-Na4-Na1-Cl19=297.34      Cl16-Na4-Na1-O50= 37.81       
Cl17-Na4-Na1-Na7=144.52       Cl17-Na4-Na1-Na8= 57.74       Cl17-Na4-Na1-Cl11=119.54      Cl17-Na4-Na1-Cl19=127.35      
Cl17-Na4-Na1-O50=227.83       Cl19-Na4-Na1-Na7= 17.17       Cl19-Na4-Na1-Na8=290.39       Cl19-Na4-Na1-Cl11=352.18      
Cl19-Na4-Na1-Cl17=232.65      Cl19-Na4-Na1-O50=100.48       Na1-Na4-Na3-Na2= 93.99        Na1-Na4-Na3-Na5=357.87        
Na1-Na4-Na3-Na6=301.19        Na1-Na4-Na3-Na9= 37.37        Na1-Na4-Na3-Cl10= 56.70       Na1-Na4-Na3-Cl13=109.38       
Na1-Na4-Na3-Cl16=252.41       Na1-Na4-Na3-Cl18=300.72       Na1-Na4-Na3-Cl19=  5.39       Na1-Na4-Na3-C25=160.21        
Na6-Na4-Na3-Na2=152.80        Na6-Na4-Na3-Na5= 56.68        Na6-Na4-Na3-Na9= 96.18        Na6-Na4-Na3-Cl10=115.51       
Na6-Na4-Na3-Cl13=168.19       Na6-Na4-Na3-Cl16=311.22       Na6-Na4-Na3-Cl18=359.52       Na6-Na4-Na3-Cl19= 64.20       
Na6-Na4-Na3-C25=219.02        Na8-Na4-Na3-Na2= 32.83        Na8-Na4-Na3-Na5=296.71        Na8-Na4-Na3-Na6=240.03        
Na8-Na4-Na3-Na9=336.21        Na8-Na4-Na3-Cl10=355.54       Na8-Na4-Na3-Cl13= 48.22       Na8-Na4-Na3-Cl16=191.25       
Na8-Na4-Na3-Cl18=239.56       Na8-Na4-Na3-Cl19=304.23       Na8-Na4-Na3-C25= 99.05        Cl13-Na4-Na3-Na2=344.61       
Cl13-Na4-Na3-Na5=248.49       Cl13-Na4-Na3-Na6=191.81       Cl13-Na4-Na3-Na9=287.98       Cl13-Na4-Na3-Cl10=307.32      
Cl13-Na4-Na3-Cl16=143.02      Cl13-Na4-Na3-Cl18=191.33      Cl13-Na4-Na3-Cl19=256.01      Cl13-Na4-Na3-C25= 50.83       
Cl16-Na4-Na3-Na2=201.58       Cl16-Na4-Na3-Na5=105.46       Cl16-Na4-Na3-Na6= 48.78       Cl16-Na4-Na3-Na9=144.96       
Cl16-Na4-Na3-Cl10=164.29      Cl16-Na4-Na3-Cl13=216.98      Cl16-Na4-Na3-Cl18= 48.31      Cl16-Na4-Na3-Cl19=112.98      
Cl16-Na4-Na3-C25=267.80       Cl17-Na4-Na3-Na2= 48.56       Cl17-Na4-Na3-Na5=312.44       Cl17-Na4-Na3-Na6=255.76       
Cl17-Na4-Na3-Na9=351.93       Cl17-Na4-Na3-Cl10= 11.27      Cl17-Na4-Na3-Cl13= 63.95      Cl17-Na4-Na3-Cl16=206.98      
Cl17-Na4-Na3-Cl18=255.28      Cl17-Na4-Na3-Cl19=319.96      Cl17-Na4-Na3-C25=114.78       Cl19-Na4-Na3-Na2= 88.60       
Cl19-Na4-Na3-Na5=352.48       Cl19-Na4-Na3-Na6=295.80       Cl19-Na4-Na3-Na9= 31.98       Cl19-Na4-Na3-Cl10= 51.31      
Cl19-Na4-Na3-Cl13=103.99      Cl19-Na4-Na3-Cl16=247.02      Cl19-Na4-Na3-Cl18=295.33      Cl19-Na4-Na3-C25=154.82       
Na6-Na5-Na3-Na2=204.75        Na6-Na5-Na3-Na4=301.24        Na6-Na5-Na3-Na9=246.38        Na6-Na5-Na3-Cl10=191.19       
Na6-Na5-Na3-Cl13=238.21       Na6-Na5-Na3-Cl16=358.91       Na6-Na5-Na3-Cl18= 52.60       Na6-Na5-Na3-Cl19=294.25       
Na6-Na5-Na3-C25=137.70        Na7-Na5-Na3-Na2=255.97        Na7-Na5-Na3-Na4=352.46        Na7-Na5-Na3-Na6= 51.22        
Na7-Na5-Na3-Na9=297.60        Na7-Na5-Na3-Cl10=242.41       Na7-Na5-Na3-Cl13=289.43       Na7-Na5-Na3-Cl16= 50.13       
Na7-Na5-Na3-Cl18=103.82       Na7-Na5-Na3-Cl19=345.47       Na7-Na5-Na3-C25=188.92        Na9-Na5-Na3-Na2=318.37        
Na9-Na5-Na3-Na4= 54.86        Na9-Na5-Na3-Na6=113.62        Na9-Na5-Na3-Cl10=304.80       Na9-Na5-Na3-Cl13=351.82       
Na9-Na5-Na3-Cl16=112.53       Na9-Na5-Na3-Cl18=166.21       Na9-Na5-Na3-Cl19= 47.86       Na9-Na5-Na3-C25=251.32        
Cl10-Na5-Na3-Na2= 13.56       Cl10-Na5-Na3-Na4=110.06       Cl10-Na5-Na3-Na6=168.81       Cl10-Na5-Na3-Na9= 55.20       
Cl10-Na5-Na3-Cl13= 47.02      Cl10-Na5-Na3-Cl16=167.72      Cl10-Na5-Na3-Cl18=221.41      Cl10-Na5-Na3-Cl19=103.06      
Cl10-Na5-Na3-C25=306.51       Cl14-Na5-Na3-Na2=291.76       Cl14-Na5-Na3-Na4= 28.25       Cl14-Na5-Na3-Na6= 87.01       
Cl14-Na5-Na3-Na9=333.39       Cl14-Na5-Na3-Cl10=278.20      Cl14-Na5-Na3-Cl13=325.22      Cl14-Na5-Na3-Cl16= 85.92      
Cl14-Na5-Na3-Cl18=139.60      Cl14-Na5-Na3-Cl19= 21.26      Cl14-Na5-Na3-C25=224.71       Cl18-Na5-Na3-Na2=152.16       
Cl18-Na5-Na3-Na4=248.65       Cl18-Na5-Na3-Na6=307.40       Cl18-Na5-Na3-Na9=193.79       Cl18-Na5-Na3-Cl10=138.59      
Cl18-Na5-Na3-Cl13=185.61      Cl18-Na5-Na3-Cl16=306.31      Cl18-Na5-Na3-Cl19=241.65      Cl18-Na5-Na3-C25= 85.11       
Cl19-Na5-Na3-Na2=270.50       Cl19-Na5-Na3-Na4=  7.00       Cl19-Na5-Na3-Na6= 65.75       Cl19-Na5-Na3-Na9=312.14       
Cl19-Na5-Na3-Cl10=256.94      Cl19-Na5-Na3-Cl13=303.96      Cl19-Na5-Na3-Cl16= 64.66      Cl19-Na5-Na3-Cl18=118.35      
Cl19-Na5-Na3-C25=203.45       Na4-Na6-Na3-Na2=288.52        Na4-Na6-Na3-Na5=228.17        Na4-Na6-Na3-Na9=273.83        
Na4-Na6-Na3-Cl10=237.70       Na4-Na6-Na3-Cl13=348.52       Na4-Na6-Na3-Cl16= 46.96       Na4-Na6-Na3-Cl18=179.50       
Na4-Na6-Na3-Cl19=299.46       Na4-Na6-Na3-C25=122.66        Na5-Na6-Na3-Na2= 60.35        Na5-Na6-Na3-Na4=131.83        
Na5-Na6-Na3-Na9= 45.66        Na5-Na6-Na3-Cl10=  9.53       Na5-Na6-Na3-Cl13=120.35       Na5-Na6-Na3-Cl16=178.79       
Na5-Na6-Na3-Cl18=311.33       Na5-Na6-Na3-Cl19= 71.29       Na5-Na6-Na3-C25=254.49        Na7-Na6-Na3-Na2= 13.36        
Na7-Na6-Na3-Na4= 84.84        Na7-Na6-Na3-Na5=313.01        Na7-Na6-Na3-Na9=358.67        Na7-Na6-Na3-Cl10=322.54       
Na7-Na6-Na3-Cl13= 73.36       Na7-Na6-Na3-Cl16=131.80       Na7-Na6-Na3-Cl18=264.34       Na7-Na6-Na3-Cl19= 24.30       
Na7-Na6-Na3-C25=207.50        Cl15-Na6-Na3-Na2= 10.36       Cl15-Na6-Na3-Na4= 81.84       Cl15-Na6-Na3-Na5=310.01       
Cl15-Na6-Na3-Na9=355.66       Cl15-Na6-Na3-Cl10=319.53      Cl15-Na6-Na3-Cl13= 70.35      Cl15-Na6-Na3-Cl16=128.80      
Cl15-Na6-Na3-Cl18=261.34      Cl15-Na6-Na3-Cl19= 21.30      Cl15-Na6-Na3-C25=204.50       Cl16-Na6-Na3-Na2=241.56       
Cl16-Na6-Na3-Na4=313.04       Cl16-Na6-Na3-Na5=181.21       Cl16-Na6-Na3-Na9=226.87       Cl16-Na6-Na3-Cl10=190.74      
Cl16-Na6-Na3-Cl13=301.56      Cl16-Na6-Na3-Cl18=132.54      Cl16-Na6-Na3-Cl19=252.50      Cl16-Na6-Na3-C25= 75.70       
Cl18-Na6-Na3-Na2=109.02       Cl18-Na6-Na3-Na4=180.50       Cl18-Na6-Na3-Na5= 48.67       Cl18-Na6-Na3-Na9= 94.33       
Cl18-Na6-Na3-Cl10= 58.20      Cl18-Na6-Na3-Cl13=169.02      Cl18-Na6-Na3-Cl16=227.46      Cl18-Na6-Na3-Cl19=119.96      
Cl18-Na6-Na3-C25=303.16       Cl19-Na6-Na3-Na2=349.06       Cl19-Na6-Na3-Na4= 60.54       Cl19-Na6-Na3-Na5=288.71       
Cl19-Na6-Na3-Na9=334.37       Cl19-Na6-Na3-Cl10=298.23      Cl19-Na6-Na3-Cl13= 49.06      Cl19-Na6-Na3-Cl16=107.50      
Cl19-Na6-Na3-Cl18=240.04      Cl19-Na6-Na3-C25=183.20       Na3-Na6-Na4-Na1=121.60        Na3-Na6-Na4-Na8= 65.30        
Na3-Na6-Na4-Cl13=  9.75       Na3-Na6-Na4-Cl16=281.71       Na3-Na6-Na4-Cl17=118.69       Na3-Na6-Na4-Cl19= 70.03       
Na5-Na6-Na4-Na1= 83.31        Na5-Na6-Na4-Na3=321.70        Na5-Na6-Na4-Na8= 27.00        Na5-Na6-Na4-Cl13=331.46       
Na5-Na6-Na4-Cl16=243.42       Na5-Na6-Na4-Cl17= 80.40       Na5-Na6-Na4-Cl19= 31.73       Na7-Na6-Na4-Na1= 26.49        
Na7-Na6-Na4-Na3=264.89        Na7-Na6-Na4-Na8=330.19        Na7-Na6-Na4-Cl13=274.64       Na7-Na6-Na4-Cl16=186.60       
Na7-Na6-Na4-Cl17= 23.58       Na7-Na6-Na4-Cl19=334.92       Cl15-Na6-Na4-Na1=351.33       Cl15-Na6-Na4-Na3=229.73       
Cl15-Na6-Na4-Na8=295.03       Cl15-Na6-Na4-Cl13=239.48      Cl15-Na6-Na4-Cl16=151.44      Cl15-Na6-Na4-Cl17=348.42      
Cl15-Na6-Na4-Cl19=299.76      Cl16-Na6-Na4-Na1=199.89       Cl16-Na6-Na4-Na3= 78.29       Cl16-Na6-Na4-Na8=143.58       
Cl16-Na6-Na4-Cl13= 88.04      Cl16-Na6-Na4-Cl17=196.98      Cl16-Na6-Na4-Cl19=148.31      Cl18-Na6-Na4-Na1=122.01       
Cl18-Na6-Na4-Na3=  0.41       Cl18-Na6-Na4-Na8= 65.71       Cl18-Na6-Na4-Cl13= 10.16      Cl18-Na6-Na4-Cl16=282.13      
Cl18-Na6-Na4-Cl17=119.11      Cl18-Na6-Na4-Cl19= 70.44      Cl19-Na6-Na4-Na1= 51.58       Cl19-Na6-Na4-Na3=289.97       
Cl19-Na6-Na4-Na8=355.27       Cl19-Na6-Na4-Cl13=299.72      Cl19-Na6-Na4-Cl16=211.69      Cl19-Na6-Na4-Cl17= 48.67      
Na3-Na6-Na5-Na7=240.25        Na3-Na6-Na5-Na9=295.56        Na3-Na6-Na5-Cl10=350.61       Na3-Na6-Na5-Cl14=242.64       
Na3-Na6-Na5-Cl18= 70.95       Na3-Na6-Na5-Cl19=296.25       Na4-Na6-Na5-Na3= 36.27        Na4-Na6-Na5-Na7=276.52        
Na4-Na6-Na5-Na9=331.84        Na4-Na6-Na5-Cl10= 26.88       Na4-Na6-Na5-Cl14=278.91       Na4-Na6-Na5-Cl18=107.23       
Na4-Na6-Na5-Cl19=332.52       Na7-Na6-Na5-Na3=119.75        Na7-Na6-Na5-Na9= 55.32        Na7-Na6-Na5-Cl10=110.36       
Na7-Na6-Na5-Cl14=  2.39       Na7-Na6-Na5-Cl18=190.71       Na7-Na6-Na5-Cl19= 56.00       Cl15-Na6-Na5-Na3=146.28       
Cl15-Na6-Na5-Na7= 26.53       Cl15-Na6-Na5-Na9= 81.85       Cl15-Na6-Na5-Cl10=136.89      Cl15-Na6-Na5-Cl14= 28.92      
Cl15-Na6-Na5-Cl18=217.24      Cl15-Na6-Na5-Cl19= 82.53      Cl16-Na6-Na5-Na3=  1.05       Cl16-Na6-Na5-Na7=241.29       
Cl16-Na6-Na5-Na9=296.61       Cl16-Na6-Na5-Cl10=351.65      Cl16-Na6-Na5-Cl14=243.69      Cl16-Na6-Na5-Cl18= 72.00      
Cl16-Na6-Na5-Cl19=297.30      Cl18-Na6-Na5-Na3=289.05       Cl18-Na6-Na5-Na7=169.29       Cl18-Na6-Na5-Na9=224.61       
Cl18-Na6-Na5-Cl10=279.65      Cl18-Na6-Na5-Cl14=171.69      Cl18-Na6-Na5-Cl19=225.30      Cl19-Na6-Na5-Na3= 63.75       
Cl19-Na6-Na5-Na7=304.00       Cl19-Na6-Na5-Na9=359.31       Cl19-Na6-Na5-Cl10= 54.36      Cl19-Na6-Na5-Cl14=306.39      
Cl19-Na6-Na5-Cl18=134.70      Na5-Na7-Na1-Na4=343.09        Na5-Na7-Na1-Na8= 40.29        Na5-Na7-Na1-Cl11=145.58       
Na5-Na7-Na1-Cl17= 24.22       Na5-Na7-Na1-Cl19=  0.54       Na5-Na7-Na1-O50=275.54        Na6-Na7-Na1-Na4= 32.10        
Na6-Na7-Na1-Na8= 89.31        Na6-Na7-Na1-Cl11=194.59       Na6-Na7-Na1-Cl17= 73.24       Na6-Na7-Na1-Cl19= 49.55       
Na6-Na7-Na1-O50=324.55        Na9-Na7-Na1-Na4=300.67        Na9-Na7-Na1-Na8=357.88        Na9-Na7-Na1-Cl11=103.16       
Na9-Na7-Na1-Cl17=341.81       Na9-Na7-Na1-Cl19=318.12       Na9-Na7-Na1-O50=233.12        Cl11-Na7-Na1-Na4=197.51       
Cl11-Na7-Na1-Na8=254.71       Cl11-Na7-Na1-Cl17=238.64      Cl11-Na7-Na1-Cl19=214.96      Cl11-Na7-Na1-O50=129.96       
Cl14-Na7-Na1-Na4=299.33       Cl14-Na7-Na1-Na8=356.54       Cl14-Na7-Na1-Cl11=101.82      Cl14-Na7-Na1-Cl17=340.47      
Cl14-Na7-Na1-Cl19=316.78      Cl14-Na7-Na1-O50=231.78       Cl15-Na7-Na1-Na4= 70.22       Cl15-Na7-Na1-Na8=127.43       
Cl15-Na7-Na1-Cl11=232.72      Cl15-Na7-Na1-Cl17=111.36      Cl15-Na7-Na1-Cl19= 87.68      Cl15-Na7-Na1-O50=  2.68       
Cl19-Na7-Na1-Na4=342.55       Cl19-Na7-Na1-Na8= 39.75       Cl19-Na7-Na1-Cl11=145.04      Cl19-Na7-Na1-Cl17= 23.69      
Cl19-Na7-Na1-O50=275.00       Na1-Na7-Na5-Na3= 14.23        Na1-Na7-Na5-Na6= 58.11        Na1-Na7-Na5-Na9=301.96        
Na1-Na7-Na5-Cl10=321.99       Na1-Na7-Na5-Cl14=241.49       Na1-Na7-Na5-Cl18= 65.29       Na1-Na7-Na5-Cl19=359.51       
Na6-Na7-Na5-Na3=316.12        Na6-Na7-Na5-Na9=243.85        Na6-Na7-Na5-Cl10=263.88       Na6-Na7-Na5-Cl14=183.38       
Na6-Na7-Na5-Cl18=  7.18       Na6-Na7-Na5-Cl19=301.40       Na9-Na7-Na5-Na3= 72.26        Na9-Na7-Na5-Na6=116.15        
Na9-Na7-Na5-Cl10= 20.02       Na9-Na7-Na5-Cl14=299.53       Na9-Na7-Na5-Cl18=123.33       Na9-Na7-Na5-Cl19= 57.54       
Cl11-Na7-Na5-Na3= 55.02       Cl11-Na7-Na5-Na6= 98.91       Cl11-Na7-Na5-Na9=342.76       Cl11-Na7-Na5-Cl10=  2.78      
Cl11-Na7-Na5-Cl14=282.29      Cl11-Na7-Na5-Cl18=106.09      Cl11-Na7-Na5-Cl19= 40.30      Cl14-Na7-Na5-Na3=132.74       
Cl14-Na7-Na5-Na6=176.62       Cl14-Na7-Na5-Na9= 60.47       Cl14-Na7-Na5-Cl10= 80.50      Cl14-Na7-Na5-Cl18=183.80      
Cl14-Na7-Na5-Cl19=118.02      Cl15-Na7-Na5-Na3=291.22       Cl15-Na7-Na5-Na6=335.10       Cl15-Na7-Na5-Na9=218.96       
Cl15-Na7-Na5-Cl10=238.98      Cl15-Na7-Na5-Cl14=158.48      Cl15-Na7-Na5-Cl18=342.29      Cl15-Na7-Na5-Cl19=276.50      
Cl19-Na7-Na5-Na3= 14.72       Cl19-Na7-Na5-Na6= 58.60       Cl19-Na7-Na5-Na9=302.46       Cl19-Na7-Na5-Cl10=322.48      
Cl19-Na7-Na5-Cl14=241.98      Cl19-Na7-Na5-Cl18= 65.79      Na1-Na7-Na6-Na3=281.96        Na1-Na7-Na6-Na4=333.97        
Na1-Na7-Na6-Na5=235.95        Na1-Na7-Na6-Cl15= 98.66       Na1-Na7-Na6-Cl16=329.13       Na1-Na7-Na6-Cl18=229.16       
Na1-Na7-Na6-Cl19=308.62       Na5-Na7-Na6-Na3= 46.02        Na5-Na7-Na6-Na4= 98.03        Na5-Na7-Na6-Cl15=222.71       
Na5-Na7-Na6-Cl16= 93.18       Na5-Na7-Na6-Cl18=353.22       Na5-Na7-Na6-Cl19= 72.68       Na9-Na7-Na6-Na3=  1.44        
Na9-Na7-Na6-Na4= 53.45        Na9-Na7-Na6-Na5=315.42        Na9-Na7-Na6-Cl15=178.13       Na9-Na7-Na6-Cl16= 48.60       
Na9-Na7-Na6-Cl18=308.63       Na9-Na7-Na6-Cl19= 28.10       Cl11-Na7-Na6-Na3=270.13       Cl11-Na7-Na6-Na4=322.14       
Cl11-Na7-Na6-Na5=224.11       Cl11-Na7-Na6-Cl15= 86.82      Cl11-Na7-Na6-Cl16=317.29      Cl11-Na7-Na6-Cl18=217.32      
Cl11-Na7-Na6-Cl19=296.78      Cl14-Na7-Na6-Na3= 43.76       Cl14-Na7-Na6-Na4= 95.77       Cl14-Na7-Na6-Na5=357.74       
Cl14-Na7-Na6-Cl15=220.45      Cl14-Na7-Na6-Cl16= 90.92      Cl14-Na7-Na6-Cl18=350.95      Cl14-Na7-Na6-Cl19= 70.41      
Cl15-Na7-Na6-Na3=183.30       Cl15-Na7-Na6-Na4=235.32       Cl15-Na7-Na6-Na5=137.29       Cl15-Na7-Na6-Cl16=230.47      
Cl15-Na7-Na6-Cl18=130.50      Cl15-Na7-Na6-Cl19=209.96      Cl19-Na7-Na6-Na3=333.34       Cl19-Na7-Na6-Na4= 25.35       
Cl19-Na7-Na6-Na5=287.32       Cl19-Na7-Na6-Cl15=150.04      Cl19-Na7-Na6-Cl16= 20.51      Cl19-Na7-Na6-Cl18=280.54      
Na2-Na8-Na1-Na4= 57.60        Na2-Na8-Na1-Na7=312.36        Na2-Na8-Na1-Cl11=265.79       Na2-Na8-Na1-Cl17=117.84       
Na2-Na8-Na1-Cl19=350.55       Na2-Na8-Na1-O50= 46.38        Na4-Na8-Na1-Na7=254.76        Na4-Na8-Na1-Cl11=208.19       
Na4-Na8-Na1-Cl17= 60.24       Na4-Na8-Na1-Cl19=292.95       Na4-Na8-Na1-O50=348.78        Na9-Na8-Na1-Na4=107.73        
Na9-Na8-Na1-Na7=  2.49        Na9-Na8-Na1-Cl11=315.92       Na9-Na8-Na1-Cl17=167.97       Na9-Na8-Na1-Cl19= 40.68       
Na9-Na8-Na1-O50= 96.51        Cl12-Na8-Na1-Na4=119.79       Cl12-Na8-Na1-Na7= 14.55       Cl12-Na8-Na1-Cl11=327.98      
Cl12-Na8-Na1-Cl17=180.03      Cl12-Na8-Na1-Cl19= 52.74      Cl12-Na8-Na1-O50=108.58       Cl13-Na8-Na1-Na4= 17.30       
Cl13-Na8-Na1-Na7=272.06       Cl13-Na8-Na1-Cl11=225.49      Cl13-Na8-Na1-Cl17= 77.54      Cl13-Na8-Na1-Cl19=310.25      
Cl13-Na8-Na1-O50=  6.08       Cl17-Na8-Na1-Na4=299.76       Cl17-Na8-Na1-Na7=194.52       Cl17-Na8-Na1-Cl11=147.95      
Cl17-Na8-Na1-Cl19=232.71      Cl17-Na8-Na1-O50=288.54       Cl19-Na8-Na1-Na4= 67.05       Cl19-Na8-Na1-Na7=321.81       
Cl19-Na8-Na1-Cl11=275.24      Cl19-Na8-Na1-Cl17=127.29      Cl19-Na8-Na1-O50= 55.83       O35-Na8-Na1-Na4=151.54        
O35-Na8-Na1-Na7= 46.30        O35-Na8-Na1-Cl11=359.73       O35-Na8-Na1-Cl17=211.78       O35-Na8-Na1-Cl19= 84.49       
O35-Na8-Na1-O50=140.33        Na1-Na8-Na2-Na3=343.25        Na1-Na8-Na2-Na9= 57.90        Na1-Na8-Na2-Cl10= 30.62       
Na1-Na8-Na2-Cl12=121.12       Na1-Na8-Na2-Cl13=295.62       Na1-Na8-Na2-O20=324.61        Na1-Na8-Na2-H21=  7.76        
Na4-Na8-Na2-Na3= 29.57        Na4-Na8-Na2-Na9=104.22        Na4-Na8-Na2-Cl10= 76.94       Na4-Na8-Na2-Cl12=167.43       
Na4-Na8-Na2-Cl13=341.94       Na4-Na8-Na2-O20= 10.93        Na4-Na8-Na2-H21= 54.07        Na9-Na8-Na2-Na3=285.35        
Na9-Na8-Na2-Cl10=332.72       Na9-Na8-Na2-Cl12= 63.22       Na9-Na8-Na2-Cl13=237.72       Na9-Na8-Na2-O20=266.71        
Na9-Na8-Na2-H21=309.86        Cl12-Na8-Na2-Na3=222.13       Cl12-Na8-Na2-Na9=296.78       Cl12-Na8-Na2-Cl10=269.50      
Cl12-Na8-Na2-Cl13=174.50      Cl12-Na8-Na2-O20=203.49       Cl12-Na8-Na2-H21=246.64       Cl13-Na8-Na2-Na3= 47.63       
Cl13-Na8-Na2-Na9=122.28       Cl13-Na8-Na2-Cl10= 95.00      Cl13-Na8-Na2-Cl12=185.50      Cl13-Na8-Na2-O20= 28.99       
Cl13-Na8-Na2-H21= 72.14       Cl17-Na8-Na2-Na3= 47.53       Cl17-Na8-Na2-Na9=122.18       Cl17-Na8-Na2-Cl10= 94.90      
Cl17-Na8-Na2-Cl12=185.40      Cl17-Na8-Na2-Cl13=359.90      Cl17-Na8-Na2-O20= 28.89       Cl17-Na8-Na2-H21= 72.03       
Cl19-Na8-Na2-Na3=336.09       Cl19-Na8-Na2-Na9= 50.74       Cl19-Na8-Na2-Cl10= 23.46      Cl19-Na8-Na2-Cl12=113.96      
Cl19-Na8-Na2-Cl13=288.46      Cl19-Na8-Na2-O20=317.45       Cl19-Na8-Na2-H21=  0.60       O35-Na8-Na2-Na3=269.39        
O35-Na8-Na2-Na9=344.04        O35-Na8-Na2-Cl10=316.76       O35-Na8-Na2-Cl12= 47.26       O35-Na8-Na2-Cl13=221.76       
O35-Na8-Na2-O20=250.75        O35-Na8-Na2-H21=293.90        Na1-Na8-Na4-Na3=109.85        Na1-Na8-Na4-Na6= 63.81        
Na1-Na8-Na4-Cl13=158.13       Na1-Na8-Na4-Cl16= 96.50       Na1-Na8-Na4-Cl17=305.45       Na1-Na8-Na4-Cl19= 59.59       
Na2-Na8-Na4-Na1=218.05        Na2-Na8-Na4-Na3=327.90        Na2-Na8-Na4-Na6=281.85        Na2-Na8-Na4-Cl13= 16.18       
Na2-Na8-Na4-Cl16=314.55       Na2-Na8-Na4-Cl17=163.50       Na2-Na8-Na4-Cl19=277.64       Na9-Na8-Na4-Na1=282.31        
Na9-Na8-Na4-Na3= 32.16        Na9-Na8-Na4-Na6=346.12        Na9-Na8-Na4-Cl13= 80.44       Na9-Na8-Na4-Cl16= 18.81       
Na9-Na8-Na4-Cl17=227.77       Na9-Na8-Na4-Cl19=341.91       Cl12-Na8-Na4-Na1=229.39       Cl12-Na8-Na4-Na3=339.24       
Cl12-Na8-Na4-Na6=293.19       Cl12-Na8-Na4-Cl13= 27.52      Cl12-Na8-Na4-Cl16=325.88      Cl12-Na8-Na4-Cl17=174.84      
Cl12-Na8-Na4-Cl19=288.98      Cl13-Na8-Na4-Na1=201.87       Cl13-Na8-Na4-Na3=311.72       Cl13-Na8-Na4-Na6=265.68       
Cl13-Na8-Na4-Cl16=298.37      Cl13-Na8-Na4-Cl17=147.32      Cl13-Na8-Na4-Cl19=261.46      Cl17-Na8-Na4-Na1= 54.55       
Cl17-Na8-Na4-Na3=164.40       Cl17-Na8-Na4-Na6=118.35       Cl17-Na8-Na4-Cl13=212.68      Cl17-Na8-Na4-Cl16=151.04      
Cl17-Na8-Na4-Cl19=114.14      Cl19-Na8-Na4-Na1=300.41       Cl19-Na8-Na4-Na3= 50.26       Cl19-Na8-Na4-Na6=  4.21       
Cl19-Na8-Na4-Cl13= 98.54      Cl19-Na8-Na4-Cl16= 36.90      Cl19-Na8-Na4-Cl17=245.86      O35-Na8-Na4-Na1=330.66        
O35-Na8-Na4-Na3= 80.51        O35-Na8-Na4-Na6= 34.47        O35-Na8-Na4-Cl13=128.79       O35-Na8-Na4-Cl16= 67.16       
O35-Na8-Na4-Cl17=276.11       O35-Na8-Na4-Cl19= 30.25       Na3-Na9-Na2-Na8=273.52        Na3-Na9-Na2-Cl10= 55.04       
Na3-Na9-Na2-Cl12=212.77       Na3-Na9-Na2-Cl13=312.94       Na3-Na9-Na2-O20= 64.21        Na3-Na9-Na2-H21= 65.10        
Na5-Na9-Na2-Na3=320.84        Na5-Na9-Na2-Na8=234.35        Na5-Na9-Na2-Cl10= 15.87       Na5-Na9-Na2-Cl12=173.61       
Na5-Na9-Na2-Cl13=273.77       Na5-Na9-Na2-O20= 25.05        Na5-Na9-Na2-H21= 25.94        Na7-Na9-Na2-Na3= 14.44        
Na7-Na9-Na2-Na8=287.96        Na7-Na9-Na2-Cl10= 69.48       Na7-Na9-Na2-Cl12=227.21       Na7-Na9-Na2-Cl13=327.38       
Na7-Na9-Na2-O20= 78.65        Na7-Na9-Na2-H21= 79.54        Na8-Na9-Na2-Na3= 86.48        Na8-Na9-Na2-Cl10=141.52       
Na8-Na9-Na2-Cl12=299.26       Na8-Na9-Na2-Cl13= 39.42       Na8-Na9-Na2-O20=150.69        Na8-Na9-Na2-H21=151.59        
Cl10-Na9-Na2-Na3=304.96       Cl10-Na9-Na2-Na8=218.48       Cl10-Na9-Na2-Cl12=157.74      Cl10-Na9-Na2-Cl13=257.90      
Cl10-Na9-Na2-O20=  9.17       Cl10-Na9-Na2-H21= 10.06       Cl12-Na9-Na2-Na3=147.23       Cl12-Na9-Na2-Na8= 60.74       
Cl12-Na9-Na2-Cl10=202.26      Cl12-Na9-Na2-Cl13=100.16      Cl12-Na9-Na2-O20=211.44       Cl12-Na9-Na2-H21=212.33       
Cl14-Na9-Na2-Na3=307.54       Cl14-Na9-Na2-Na8=221.06       Cl14-Na9-Na2-Cl10=  2.58      Cl14-Na9-Na2-Cl12=160.31      
Cl14-Na9-Na2-Cl13=260.48      Cl14-Na9-Na2-O20= 11.75       Cl14-Na9-Na2-H21= 12.64       Cl19-Na9-Na2-Na3= 26.91       
Cl19-Na9-Na2-Na8=300.43       Cl19-Na9-Na2-Cl10= 81.95      Cl19-Na9-Na2-Cl12=239.68      Cl19-Na9-Na2-Cl13=339.85      
Cl19-Na9-Na2-O20= 91.12       Cl19-Na9-Na2-H21= 92.01       O35-Na9-Na2-Na3=103.69        O35-Na9-Na2-Na8= 17.20        
O35-Na9-Na2-Cl10=158.73       O35-Na9-Na2-Cl12=316.46       O35-Na9-Na2-Cl13= 56.62       O35-Na9-Na2-O20=167.90        
O35-Na9-Na2-H21=168.79        Na2-Na9-Na5-Na3= 40.44        Na2-Na9-Na5-Na6= 88.10        Na2-Na9-Na5-Na7=142.63        
Na2-Na9-Na5-Cl10=345.21       Na2-Na9-Na5-Cl14=191.37       Na2-Na9-Na5-Cl18= 53.65       Na2-Na9-Na5-Cl19= 87.41       
Na3-Na9-Na5-Na6= 47.66        Na3-Na9-Na5-Na7=102.19        Na3-Na9-Na5-Cl10=304.77       Na3-Na9-Na5-Cl14=150.93       
Na3-Na9-Na5-Cl18= 13.21       Na3-Na9-Na5-Cl19= 46.97       Na7-Na9-Na5-Na3=257.81        Na7-Na9-Na5-Na6=305.47        
Na7-Na9-Na5-Cl10=202.58       Na7-Na9-Na5-Cl14= 48.74       Na7-Na9-Na5-Cl18=271.02       Na7-Na9-Na5-Cl19=304.78       
Na8-Na9-Na5-Na3=339.75        Na8-Na9-Na5-Na6= 27.41        Na8-Na9-Na5-Na7= 81.94        Na8-Na9-Na5-Cl10=284.53       
Na8-Na9-Na5-Cl14=130.68       Na8-Na9-Na5-Cl18=352.96       Na8-Na9-Na5-Cl19= 26.72       Cl10-Na9-Na5-Na3= 55.23       
Cl10-Na9-Na5-Na6=102.89       Cl10-Na9-Na5-Na7=157.42       Cl10-Na9-Na5-Cl14=206.15      Cl10-Na9-Na5-Cl18= 68.44      
Cl10-Na9-Na5-Cl19=102.20      Cl12-Na9-Na5-Na3= 46.43       Cl12-Na9-Na5-Na6= 94.09       Cl12-Na9-Na5-Na7=148.62       
Cl12-Na9-Na5-Cl10=351.20      Cl12-Na9-Na5-Cl14=197.36      Cl12-Na9-Na5-Cl18= 59.64      Cl12-Na9-Na5-Cl19= 93.40      
Cl14-Na9-Na5-Na3=209.07       Cl14-Na9-Na5-Na6=256.73       Cl14-Na9-Na5-Na7=311.26       Cl14-Na9-Na5-Cl10=153.85      
Cl14-Na9-Na5-Cl18=222.28      Cl14-Na9-Na5-Cl19=256.04      Cl19-Na9-Na5-Na3=313.03       Cl19-Na9-Na5-Na6=  0.69       
Cl19-Na9-Na5-Na7= 55.22       Cl19-Na9-Na5-Cl10=257.80      Cl19-Na9-Na5-Cl14=103.96      Cl19-Na9-Na5-Cl18=326.24      
O35-Na9-Na5-Na3=274.01        O35-Na9-Na5-Na6=321.67        O35-Na9-Na5-Na7= 16.20        O35-Na9-Na5-Cl10=218.78       
O35-Na9-Na5-Cl14= 64.94       O35-Na9-Na5-Cl18=287.22       O35-Na9-Na5-Cl19=320.98       Na2-Na9-Na7-Na1= 62.08        
Na2-Na9-Na7-Na5=296.53        Na2-Na9-Na7-Na6=347.01        Na2-Na9-Na7-Cl11=106.00       Na2-Na9-Na7-Cl14=240.46       
Na2-Na9-Na7-Cl15=348.46       Na2-Na9-Na7-Cl19= 16.43       Na3-Na9-Na7-Na1= 73.93        Na3-Na9-Na7-Na5=308.38        
Na3-Na9-Na7-Na6=358.86        Na3-Na9-Na7-Cl11=117.86       Na3-Na9-Na7-Cl14=252.31       Na3-Na9-Na7-Cl15=  0.31       
Na3-Na9-Na7-Cl19= 28.29       Na5-Na9-Na7-Na1=125.55        Na5-Na9-Na7-Na6= 50.48        Na5-Na9-Na7-Cl11=169.47       
Na5-Na9-Na7-Cl14=303.93       Na5-Na9-Na7-Cl15= 51.93       Na5-Na9-Na7-Cl19= 79.90       Na8-Na9-Na7-Na1=  2.40        
Na8-Na9-Na7-Na5=236.85        Na8-Na9-Na7-Na6=287.33        Na8-Na9-Na7-Cl11= 46.33       Na8-Na9-Na7-Cl14=180.78       
Na8-Na9-Na7-Cl15=288.78       Na8-Na9-Na7-Cl19=316.76       Cl10-Na9-Na7-Na1=107.36       Cl10-Na9-Na7-Na5=341.81       
Cl10-Na9-Na7-Na6= 32.29       Cl10-Na9-Na7-Cl11=151.28      Cl10-Na9-Na7-Cl14=285.74      Cl10-Na9-Na7-Cl15= 33.74      
Cl10-Na9-Na7-Cl19= 61.71      Cl12-Na9-Na7-Na1=351.19       Cl12-Na9-Na7-Na5=225.64       Cl12-Na9-Na7-Na6=276.12       
Cl12-Na9-Na7-Cl11= 35.12      Cl12-Na9-Na7-Cl14=169.57      Cl12-Na9-Na7-Cl15=277.57      Cl12-Na9-Na7-Cl19=305.55      
Cl14-Na9-Na7-Na1=181.62       Cl14-Na9-Na7-Na5= 56.07       Cl14-Na9-Na7-Na6=106.55       Cl14-Na9-Na7-Cl11=225.55      
Cl14-Na9-Na7-Cl15=108.00      Cl14-Na9-Na7-Cl19=135.98      Cl19-Na9-Na7-Na1= 45.64       Cl19-Na9-Na7-Na5=280.10       
Cl19-Na9-Na7-Na6=330.57       Cl19-Na9-Na7-Cl11= 89.57      Cl19-Na9-Na7-Cl14=224.02      Cl19-Na9-Na7-Cl15=332.03      
O35-Na9-Na7-Na1=317.23        O35-Na9-Na7-Na5=191.68        O35-Na9-Na7-Na6=242.16        O35-Na9-Na7-Cl11=  1.15       
O35-Na9-Na7-Cl14=135.61       O35-Na9-Na7-Cl15=243.61       O35-Na9-Na7-Cl19=271.58       Na2-Na9-Na8-Na1=218.27        
Na2-Na9-Na8-Na4=275.20        Na2-Na9-Na8-Cl12= 47.95       Na2-Na9-Na8-Cl13=324.35       Na2-Na9-Na8-Cl17=229.22       
Na2-Na9-Na8-Cl19=256.75       Na2-Na9-Na8-O35=159.30        Na3-Na9-Na8-Na1=277.06        Na3-Na9-Na8-Na2= 58.79        
Na3-Na9-Na8-Na4=334.00        Na3-Na9-Na8-Cl12=106.75       Na3-Na9-Na8-Cl13= 23.14       Na3-Na9-Na8-Cl17=288.01       
Na3-Na9-Na8-Cl19=315.54       Na3-Na9-Na8-O35=218.09        Na5-Na9-Na8-Na1=293.84        Na5-Na9-Na8-Na2= 75.57        
Na5-Na9-Na8-Na4=350.78        Na5-Na9-Na8-Cl12=123.53       Na5-Na9-Na8-Cl13= 39.92       Na5-Na9-Na8-Cl17=304.79       
Na5-Na9-Na8-Cl19=332.32       Na5-Na9-Na8-O35=234.87        Na7-Na9-Na8-Na1=357.70        Na7-Na9-Na8-Na2=139.43        
Na7-Na9-Na8-Na4= 54.64        Na7-Na9-Na8-Cl12=187.39       Na7-Na9-Na8-Cl13=103.78       Na7-Na9-Na8-Cl17=  8.65       
Na7-Na9-Na8-Cl19= 36.18       Na7-Na9-Na8-O35=298.73        Cl10-Na9-Na8-Na1=245.08       Cl10-Na9-Na8-Na2= 26.81       
Cl10-Na9-Na8-Na4=302.02       Cl10-Na9-Na8-Cl12= 74.77      Cl10-Na9-Na8-Cl13=351.16      Cl10-Na9-Na8-Cl17=256.03      
Cl10-Na9-Na8-Cl19=283.56      Cl10-Na9-Na8-O35=186.11       Cl12-Na9-Na8-Na1=170.31       Cl12-Na9-Na8-Na2=312.05       
Cl12-Na9-Na8-Na4=227.25       Cl12-Na9-Na8-Cl13=276.40      Cl12-Na9-Na8-Cl17=181.26      Cl12-Na9-Na8-Cl19=208.80      
Cl12-Na9-Na8-O35=111.34       Cl14-Na9-Na8-Na1=356.87       Cl14-Na9-Na8-Na2=138.60       Cl14-Na9-Na8-Na4= 53.80       
Cl14-Na9-Na8-Cl12=186.55      Cl14-Na9-Na8-Cl13=102.95      Cl14-Na9-Na8-Cl17=  7.82      Cl14-Na9-Na8-Cl19= 35.35      
Cl14-Na9-Na8-O35=297.89       Cl19-Na9-Na8-Na1=321.52       Cl19-Na9-Na8-Na2=103.25       Cl19-Na9-Na8-Na4= 18.45       
Cl19-Na9-Na8-Cl12=151.20      Cl19-Na9-Na8-Cl13= 67.60      Cl19-Na9-Na8-Cl17=332.47      Cl19-Na9-Na8-O35=262.55       
O35-Na9-Na8-Na1= 58.97        O35-Na9-Na8-Na2=200.70        O35-Na9-Na8-Na4=115.91        O35-Na9-Na8-Cl12=248.66       
O35-Na9-Na8-Cl13=165.06       O35-Na9-Na8-Cl17= 69.92       O35-Na9-Na8-Cl19= 97.45       Na3-Cl10-Na2-Na8=292.58       
Na3-Cl10-Na2-Na9=263.56       Na3-Cl10-Na2-Cl12=247.67      Na3-Cl10-Na2-Cl13=340.87      Na3-Cl10-Na2-O20= 91.06       
Na3-Cl10-Na2-H21= 95.71       Na5-Cl10-Na2-Na3= 45.08       Na5-Cl10-Na2-Na8=337.66       Na5-Cl10-Na2-Na9=308.63       
Na5-Cl10-Na2-Cl12=292.75      Na5-Cl10-Na2-Cl13= 25.95      Na5-Cl10-Na2-O20=136.14       Na5-Cl10-Na2-H21=140.79       
Na9-Cl10-Na2-Na3= 96.44       Na9-Cl10-Na2-Na8= 29.02       Na9-Cl10-Na2-Cl12=344.11      Na9-Cl10-Na2-Cl13= 77.31      
Na9-Cl10-Na2-O20=187.50       Na9-Cl10-Na2-H21=192.15       Na2-Cl10-Na3-Na4= 56.53       Na2-Cl10-Na3-Na5=161.14       
Na2-Cl10-Na3-Na6=149.03       Na2-Cl10-Na3-Na9= 86.52       Na2-Cl10-Na3-Cl13= 17.94      Na2-Cl10-Na3-Cl16=112.89      
Na2-Cl10-Na3-Cl18=189.96      Na2-Cl10-Na3-Cl19= 98.17      Na2-Cl10-Na3-C25=293.35       Na5-Cl10-Na3-Na2=198.86       
Na5-Cl10-Na3-Na4=255.39       Na5-Cl10-Na3-Na6=347.88       Na5-Cl10-Na3-Na9=285.38       Na5-Cl10-Na3-Cl13=216.80      
Na5-Cl10-Na3-Cl16=311.75      Na5-Cl10-Na3-Cl18= 28.82      Na5-Cl10-Na3-Cl19=297.03      Na5-Cl10-Na3-C25=132.20       
Na9-Cl10-Na3-Na2=273.48       Na9-Cl10-Na3-Na4=330.01       Na9-Cl10-Na3-Na5= 74.62       Na9-Cl10-Na3-Na6= 62.50       
Na9-Cl10-Na3-Cl13=291.42      Na9-Cl10-Na3-Cl16= 26.37      Na9-Cl10-Na3-Cl18=103.44      Na9-Cl10-Na3-Cl19= 11.65      
Na9-Cl10-Na3-C25=206.82       Na2-Cl10-Na5-Na3=313.92       Na2-Cl10-Na5-Na6=323.16       Na2-Cl10-Na5-Na7= 30.89       
Na2-Cl10-Na5-Na9= 53.39       Na2-Cl10-Na5-Cl14= 74.16      Na2-Cl10-Na5-Cl18=282.76      Na2-Cl10-Na5-Cl19=  3.06      
Na3-Cl10-Na5-Na6=  9.24       Na3-Cl10-Na5-Na7= 76.97       Na3-Cl10-Na5-Na9= 99.47       Na3-Cl10-Na5-Cl14=120.24      
Na3-Cl10-Na5-Cl18=328.84      Na3-Cl10-Na5-Cl19= 49.13      Na9-Cl10-Na5-Na3=260.53       Na9-Cl10-Na5-Na6=269.77       
Na9-Cl10-Na5-Na7=337.50       Na9-Cl10-Na5-Cl14= 20.77      Na9-Cl10-Na5-Cl18=229.37      Na9-Cl10-Na5-Cl19=309.67      
Na2-Cl10-Na9-Na3=276.73       Na2-Cl10-Na9-Na5=201.00       Na2-Cl10-Na9-Na7=222.60       Na2-Cl10-Na9-Na8=325.23       
Na2-Cl10-Na9-Cl12= 14.72      Na2-Cl10-Na9-Cl14=181.66      Na2-Cl10-Na9-Cl19=265.16      Na2-Cl10-Na9-O35=315.29       
Na3-Cl10-Na9-Na2= 83.27       Na3-Cl10-Na9-Na5=284.27       Na3-Cl10-Na9-Na7=305.87       Na3-Cl10-Na9-Na8= 48.50       
Na3-Cl10-Na9-Cl12= 97.99      Na3-Cl10-Na9-Cl14=264.93      Na3-Cl10-Na9-Cl19=348.44      Na3-Cl10-Na9-O35= 38.57       
Na5-Cl10-Na9-Na2=159.00       Na5-Cl10-Na9-Na3= 75.73       Na5-Cl10-Na9-Na7= 21.59       Na5-Cl10-Na9-Na8=124.23       
Na5-Cl10-Na9-Cl12=173.72      Na5-Cl10-Na9-Cl14=340.66      Na5-Cl10-Na9-Cl19= 64.16      Na5-Cl10-Na9-O35=114.29       

========================================================================
 FINAL SINGLEPOINT CALCULATION ON OPTIMIZED GEOMETRY
========================================================================

 Ncao       : 202
 Nao        : 192
 Nshell     : 92
 Nel        : 152
 T(el)      :   300.0
 intcut     :    25.0
 scfconv/Eh :  0.100E-05
   qconv/e  :  0.100E-03
 intneglect :  0.100E-07
 broydamp   :      0.250
 iter      E             dE          RMSdq      gap      omega  full diag
   1    -89.9724227 -0.899724E+02  0.109E-04    3.32       0.0  T
   2    -89.9724227 -0.180194E-10  0.887E-05    3.32     156.3  T
   3    -89.9724227 -0.327134E-10  0.689E-05    3.32     201.4  T
speedup  0.98
cpu  time for SCC    0.02 s
wall time for SCC    0.02 s

   *** convergence criteria satisfied after 3 iterations ***

          eigenvalues
 #    :          64         65         66         67         68         69         70         71
 occ. :        2.000      2.000      2.000      2.000      2.000      2.000      2.000      2.000
 eps  :        -8.505     -8.441     -8.404     -8.385     -8.376     -8.354     -8.333     -8.320
 #    :          72         73         74         75         76         77         78         79
 occ. :        2.000      2.000      2.000      2.000      2.000      0.000      0.000      0.000
 eps  :        -8.312     -8.272     -8.244     -8.237     -8.198     -4.875     -2.829     -2.690
 #    :          80         81         82         83         84         85         86         87
 occ. :        0.000      0.000      0.000      0.000      0.000      0.000      0.000      0.000
 eps  :        -1.399     -0.272      0.698      0.727      1.451      2.209      3.032      3.526


   #   Z            q   n(s)   n(p)   n(d)      C6AA      α(0)
   1  11 Na     0.722  0.080  0.197  0.000    67.905    26.667
   2  11 Na     0.763  0.087  0.150  0.000    67.403    26.569
   3  11 Na     0.739  0.052  0.209  0.000    67.702    26.628
   4  11 Na     0.720  0.084  0.196  0.000    67.931    26.672
   5  11 Na     0.697  0.095  0.209  0.000    68.225    26.730
   6  11 Na     0.721  0.088  0.191  0.000    67.928    26.672
   7  11 Na     0.699  0.096  0.206  0.000    68.198    26.725
   8  11 Na     0.744  0.069  0.187  0.000    67.642    26.616
   9  11 Na     0.748  0.064  0.188  0.000    67.597    26.607
  10  17 Cl    -0.751  1.972  5.778  0.001   125.383    17.131
  11  17 Cl    -0.799  1.978  5.813  0.008   127.323    17.263
  12  17 Cl    -0.778  1.973  5.805  0.000   126.447    17.204
  13  17 Cl    -0.756  1.971  5.784  0.001   125.562    17.143
  14  17 Cl    -0.768  1.977  5.791  0.000   126.054    17.177
  15  17 Cl    -0.791  1.980  5.805  0.006   126.990    17.241
  16  17 Cl    -0.775  1.976  5.799  0.000   126.330    17.196
  17  17 Cl    -0.777  1.977  5.801  0.000   126.438    17.203
  18  17 Cl    -0.777  1.974  5.803  0.001   126.417    17.202
  19  17 Cl    -0.692  1.958  5.733  0.002   123.052    16.971
  20   8 O     -0.474  1.706  4.768  0.000    22.281     6.375
  21   1 H      0.322  0.678  0.000  0.000     0.644     1.252
  22   6 C      0.075  1.037  2.888  0.000    19.462     6.306
  23   1 H      0.046  0.954  0.000  0.000     2.369     2.407
  24   1 H      0.026  0.974  0.000  0.000     2.648     2.545
  25   6 C     -0.103  1.071  3.032  0.000    22.380     6.721
  26   1 H      0.064  0.936  0.000  0.000     2.147     2.289
  27   1 H      0.056  0.944  0.000  0.000     2.236     2.336
  28   6 C     -0.054  1.047  3.007  0.000    21.552     6.610
  29   1 H      0.030  0.970  0.000  0.000     2.592     2.518
  30   1 H      0.029  0.971  0.000  0.000     2.606     2.524
  31   6 C     -0.116  1.042  3.074  0.000    22.788     6.807
  32   1 H      0.056  0.944  0.000  0.000     2.250     2.346
  33   1 H      0.032  0.968  0.000  0.000     2.555     2.500
  34   1 H      0.057  0.943  0.000  0.000     2.236     2.338
  35   8 O     -0.486  1.704  4.782  0.000    22.540     6.412
  36   1 H      0.341  0.659  0.000  0.000     0.608     1.224
  37   6 C      0.059  1.039  2.901  0.000    19.607     6.309
  38   1 H      0.033  0.967  0.000  0.000     2.550     2.497
  39   1 H      0.067  0.933  0.000  0.000     2.119     2.276
  40   6 C     -0.074  1.053  3.021  0.000    21.918     6.666
  41   1 H      0.027  0.973  0.000  0.000     2.624     2.533
  42   1 H      0.055  0.945  0.000  0.000     2.254     2.348
  43   6 C     -0.067  1.052  3.015  0.000    21.765     6.640
  44   1 H      0.059  0.941  0.000  0.000     2.206     2.322
  45   1 H      0.028  0.972  0.000  0.000     2.617     2.530
  46   6 C     -0.115  1.041  3.074  0.000    22.755     6.801
  47   1 H      0.028  0.972  0.000  0.000     2.614     2.528
  48   1 H      0.032  0.968  0.000  0.000     2.556     2.500
  49   1 H      0.051  0.949  0.000  0.000     2.302     2.373
  50   8 O     -0.591  1.714  4.877  0.000    24.886     6.738
  51   1 H      0.324  0.676  0.000  0.000     0.643     1.254
  52   1 H      0.297  0.703  0.000  0.000     0.731     1.343

 Mol. C6AA /au·bohr⁶  :      62274.687726
 Mol. C8AA /au·bohr⁸  :    3129975.593300
 Mol. α(0) /au        :        532.782542

 
 Wiberg/Mayer (AO) data. WBOs > 0.1 written file <wbo>
 largest (>0.05) Wiberg bond orders for each atom
           total WBO             WBO to atom ...
     1  Na  0.526    Cl  17 0.140    Cl  11 0.140    Cl  19 0.082    O   50 0.081
     2  Na  0.448    Cl  12 0.159    Cl  13 0.109    O   20 0.088    Cl  10 0.087
     3  Na  0.509    Cl  16 0.109    Cl  18 0.104    Cl  13 0.084    Cl  10 0.076    Cl  19 0.063
     4  Na  0.539    Cl  16 0.169    Cl  17 0.146    Cl  13 0.117    Cl  19 0.065
     5  Na  0.567    Cl  18 0.177    Cl  14 0.159    Cl  10 0.136    Cl  19 0.061
     6  Na  0.542    Cl  15 0.170    Cl  16 0.135    Cl  18 0.133    Cl  19 0.069
     7  Na  0.564    Cl  11 0.173    Cl  14 0.149    Cl  15 0.135    Cl  19 0.097
     8  Na  0.479    Cl  12 0.123    Cl  13 0.123    Cl  17 0.115    O   35 0.061    Cl  19 0.061
     9  Na  0.490    Cl  14 0.124    Cl  12 0.120    Cl  10 0.109    O   35 0.061    Cl  19 0.055
    10  Cl  0.476    Na   5 0.136    Na   9 0.109    Na   2 0.087    Na   3 0.076
    11  Cl  0.388    Na   7 0.173    Na   1 0.140
    12  Cl  0.415    Na   2 0.159    Na   8 0.123    Na   9 0.120
    13  Cl  0.462    Na   8 0.123    Na   4 0.117    Na   2 0.109    Na   3 0.084
    14  Cl  0.443    Na   5 0.159    Na   7 0.149    Na   9 0.124
    15  Cl  0.402    Na   6 0.170    Na   7 0.135
    16  Cl  0.429    Na   4 0.169    Na   6 0.135    Na   3 0.109
    17  Cl  0.418    Na   4 0.146    Na   1 0.140    Na   8 0.115
    18  Cl  0.429    Na   5 0.177    Na   6 0.133    Na   3 0.104
    19  Cl  0.590    Na   7 0.097    Na   1 0.082    Na   6 0.069    Na   4 0.065    Na   3 0.063    Na   5 0.061    Na   8 0.061    Na   9 0.055
    20  O   2.006    C   22 0.989    H   21 0.857    Na   2 0.088
    21  H   0.896    O   20 0.857
    22  C   3.949    C   25 1.004    O   20 0.989    H   23 0.973    H   24 0.968
    23  H   0.997    C   22 0.973
    24  H   0.999    C   22 0.968
    25  C   3.990    C   28 1.009    C   22 1.004    H   26 0.966    H   27 0.965
    26  H   0.996    C   25 0.966
    27  H   0.997    C   25 0.965
    28  C   3.998    C   31 1.021    C   25 1.009    H   29 0.976    H   30 0.976
    29  H   0.999    C   28 0.976
    30  H   0.998    C   28 0.976
    31  C   3.993    C   28 1.021    H   33 0.987    H   34 0.981    H   32 0.980
    32  H   0.997    C   31 0.980
    33  H   0.999    C   31 0.987
    34  H   0.996    C   31 0.981
    35  O   2.023    C   37 0.985    H   36 0.833    Na   8 0.061    Na   9 0.061
    36  H   0.883    O   35 0.833
    37  C   3.946    C   40 1.004    O   35 0.985    H   38 0.971    H   39 0.968
    38  H   0.999    C   37 0.971
    39  H   0.995    C   37 0.968
    40  C   3.996    C   43 1.010    C   37 1.004    H   41 0.974    H   42 0.970
    41  H   0.998    C   40 0.974
    42  H   0.996    C   40 0.970
    43  C   3.996    C   46 1.023    C   40 1.010    H   45 0.977    H   44 0.962
    44  H   0.996    C   43 0.962
    45  H   0.999    C   43 0.977
    46  C   3.993    C   43 1.023    H   47 0.987    H   48 0.987    H   49 0.977
    47  H   0.998    C   46 0.987
    48  H   0.998    C   46 0.987
    49  H   0.996    C   46 0.977
    50  O   1.915    H   52 0.912    H   51 0.858    Na   1 0.081
    51  H   0.895    O   50 0.858
    52  H   0.911    O   50 0.912
 MOs/occ written to file <molden.input>
 
molecular dipole:
                 x           y           z       tot (Debye)
 q only:       -1.090       1.298      -4.905
   full:       -0.591       0.805      -3.236       8.608
molecular quadrupole (traceless):
                xx          xy          yy          xz          yz          zz
 q only:        7.268      -1.326      11.154     -18.972      14.342     -18.421
  q+dip:        5.009      -4.685       4.232     -15.735       8.908      -9.241
   full:        4.782      -2.937       5.226     -15.493       8.503     -10.008

SCC energy    :     -89.9724227
rep           :       0.4933927
ES            :       0.8296186
AES           :      -0.0181312
AXC           :       0.0107090
disp          :      -0.0736870
XB            :       0.0000000
fix           :       0.0000000
total E       :     -89.4769192
atomizationE  :      10.2289037     6418.73
(atE without considering molecular charge,
 total energy contains solvation terms)
H-L gap (eV)  :          3.3234
optimized geometry written to: xtbopt.xyz

           ------------------------------------------------- 
          |                Numerical Hessian                |
           ------------------------------------------------- 
step length          :   0.00500
SCC accuracy         :   0.25000
Hessian scale factor :   1.00000
frozen atoms in %    :   0.00000    0
RMS gradient         :   0.00005
estimated CPU  time      0.89 min
estimated wall time      0.89 min

writing file <hessian>.
 
 projected vibrational frequencies (cm-1)
eigval :       -0.00    -0.00    -0.00    -0.00     0.00     0.00
eigval :       14.60    21.27    21.92    22.52    26.37    32.38
eigval :       35.86    37.23    42.19    44.89    45.94    49.18
eigval :       51.71    55.37    56.53    59.11    62.25    68.17
eigval :       70.28    73.79    75.43    77.11    79.12    79.82
eigval :       81.75    84.70    87.53    88.29    91.37    93.24
eigval :       97.21    97.62   101.87   102.70   108.67   109.99
eigval :      112.19   114.54   117.05   118.50   121.64   125.65
eigval :      127.14   128.48   132.56   133.48   137.60   139.72
eigval :      142.36   145.35   147.91   156.48   157.41   160.56
eigval :      165.61   167.65   171.62   173.76   177.79   180.42
eigval :      184.57   189.48   197.86   201.90   205.19   209.08
eigval :      215.50   222.32   225.01   235.56   236.62   243.82
eigval :      254.55   258.50   285.37   388.83   395.03   401.06
eigval :      436.53   498.15   516.99   552.55   645.64   772.96
eigval :      797.75   844.43   861.63   890.13   947.90   955.91
eigval :      985.21   993.27  1039.72  1047.03  1091.31  1096.91
eigval :     1097.61  1111.45  1126.93  1136.37  1138.49  1186.32
eigval :     1215.65  1235.49  1255.57  1271.65  1276.73  1277.92
eigval :     1325.00  1330.64  1348.69  1350.96  1355.59  1361.58
eigval :     1364.35  1408.98  1413.28  1456.14  1470.97  1476.20
eigval :     1479.91  1481.84  1490.35  1496.54  1497.27  1498.25
eigval :     1504.35  1554.73  2859.31  2881.07  2945.12  2954.87
eigval :     2961.12  2963.03  2965.87  2972.17  2976.43  2984.46
eigval :     2989.38  3003.42  3016.96  3028.56  3031.17  3034.87
eigval :     3039.10  3042.49  3213.60  3285.57  3335.43  3603.76
 reduced masses (amu)
   1: 25.82   2: 22.56   3: 23.41   4: 26.53   5: 26.26   6: 25.51   7: 15.82   8: 20.69
   9: 16.75  10: 14.55  11: 22.90  12: 24.26  13: 16.32  14: 14.70  15: 21.31  16: 28.29
  17: 23.84  18: 20.47  19: 24.67  20: 30.13  21: 25.33  22: 21.64  23: 27.99  24: 29.17
  25: 22.12  26: 23.37  27: 22.72  28: 27.13  29: 28.91  30: 28.40  31: 31.61  32: 24.54
  33: 28.54  34: 29.96  35: 20.81  36: 24.51  37: 21.32  38: 28.97  39: 27.76  40: 28.55
  41: 23.42  42: 27.09  43: 24.67  44: 26.39  45: 29.95  46: 16.26  47: 27.90  48: 26.40
  49: 25.63  50: 29.74  51: 28.54  52: 28.52  53: 30.41  54: 28.79  55: 29.00  56: 27.26
  57: 31.03  58: 20.82  59: 13.85  60: 19.30  61: 25.22  62: 25.19  63: 23.86  64: 25.20
  65: 25.59  66: 26.62  67: 24.84  68: 24.73  69: 20.19  70: 18.40  71: 24.92  72: 24.55
  73: 19.28  74: 22.53  75: 23.97  76: 15.40  77: 25.59  78: 16.62  79:  2.15  80:  5.74
  81:  7.70  82:  2.45  83:  7.45  84: 10.24  85:  8.65  86:  8.21  87:  4.33  88:  2.13
  89:  2.54  90:  3.14  91:  1.69  92:  2.30  93:  6.52  94:  5.76  95:  5.56  96:  2.50
  97:  6.28  98:  5.95  99: 11.12 100:  7.18 101:  5.71 102:  5.50 103: 10.77 104:  6.15
 105:  8.01 106:  7.36 107:  7.45 108:  4.02 109:  5.08 110:  3.45 111:  3.58 112:  2.75
 113:  2.16 114:  1.99 115:  3.38 116:  3.48 117:  4.30 118:  3.93 119:  4.84 120:  5.34
 121:  3.64 122:  3.35 123:  3.19 124:  1.91 125:  1.89 126:  1.85 127:  1.86 128:  1.86
 129:  1.51 130:  2.00 131:  1.53 132:  1.68 133:  1.56 134:  2.01 135:  1.74 136:  1.75
 137:  1.87 138:  1.76 139:  1.84 140:  1.53 141:  1.91 142:  1.66 143:  1.55 144:  1.80
 145:  1.61 146:  1.72 147:  1.82 148:  1.84 149:  1.91 150:  1.96 151:  1.30 152:  1.49
 153:  1.90 154:  1.91 155:  1.90 156:  1.82
 IR intensities (amu)
   1:  0.47   2:  0.25   3:  0.33   4:  0.54   5:  0.59   6:  0.49   7:  0.33   8:  0.23
   9:  0.20  10:  0.12  11:  0.32  12:  0.45  13:  0.17  14:  0.25  15:  0.17  16:  0.35
  17:  0.19  18:  0.36  19:  0.30  20:  0.18  21:  0.18  22:  0.26  23:  0.10  24:  0.04
  25:  0.14  26:  0.24  27:  0.18  28:  0.25  29:  0.27  30:  0.38  31:  0.26  32:  0.29
  33:  0.28  34:  0.15  35:  0.31  36:  0.22  37:  0.55  38:  0.66  39:  0.45  40:  0.43
  41:  0.40  42:  0.53  43:  0.78  44:  0.82  45:  0.44  46:  0.54  47:  1.14  48:  0.65
  49:  0.48  50:  0.56  51:  0.65  52:  0.91  53:  0.47  54:  0.18  55:  0.43  56:  1.28
  57:  0.63  58:  0.60  59:  0.53  60:  0.47  61:  1.17  62:  0.47  63:  0.84  64:  0.41
  65:  1.17  66:  0.61  67:  1.09  68:  1.84  69:  0.86  70:  0.81  71:  1.70  72:  0.63
  73:  0.69  74:  0.78  75:  1.43  76:  0.84  77:  1.15  78:  1.22  79:  0.05  80:  0.24
  81:  0.30  82:  0.56  83:  0.25  84:  0.24  85:  0.20  86:  0.24  87:  0.75  88:  0.65
  89:  0.59  90:  0.08  91:  0.04  92:  0.08  93:  0.16  94:  0.27  95:  0.10  96:  0.10
  97:  0.43  98:  0.06  99:  0.72 100:  0.58 101:  0.13 102:  0.50 103:  0.92 104:  0.20
 105:  0.64 106:  0.23 107:  0.26 108:  0.17 109:  0.10 110:  0.07 111:  0.22 112:  0.06
 113:  0.05 114:  0.09 115:  0.26 116:  0.24 117:  0.13 118:  0.34 119:  0.07 120:  0.39
 121:  0.42 122:  0.08 123:  0.03 124:  0.03 125:  0.04 126:  0.04 127:  0.06 128:  0.07
 129:  0.15 130:  0.02 131:  0.05 132:  0.03 133:  0.03 134:  0.48 135:  0.34 136:  0.29
 137:  0.14 138:  0.24 139:  0.18 140:  0.15 141:  0.21 142:  0.37 143:  0.23 144:  0.27
 145:  0.16 146:  0.21 147:  0.33 148:  0.23 149:  0.26 150:  0.29 151:  0.16 152:  0.18
 153:  0.72 154:  0.66 155:  0.51 156:  0.33
 Raman intensities (amu)
   1:  0.00   2:  0.00   3:  0.00   4:  0.00   5:  0.00   6:  0.00   7:  0.00   8:  0.00
   9:  0.00  10:  0.00  11:  0.00  12:  0.00  13:  0.00  14:  0.00  15:  0.00  16:  0.00
  17:  0.00  18:  0.00  19:  0.00  20:  0.00  21:  0.00  22:  0.00  23:  0.00  24:  0.00
  25:  0.00  26:  0.00  27:  0.00  28:  0.00  29:  0.00  30:  0.00  31:  0.00  32:  0.00
  33:  0.00  34:  0.00  35:  0.00  36:  0.00  37:  0.00  38:  0.00  39:  0.00  40:  0.00
  41:  0.00  42:  0.00  43:  0.00  44:  0.00  45:  0.00  46:  0.00  47:  0.00  48:  0.00
  49:  0.00  50:  0.00  51:  0.00  52:  0.00  53:  0.00  54:  0.00  55:  0.00  56:  0.00
  57:  0.00  58:  0.00  59:  0.00  60:  0.00  61:  0.00  62:  0.00  63:  0.00  64:  0.00
  65:  0.00  66:  0.00  67:  0.00  68:  0.00  69:  0.00  70:  0.00  71:  0.00  72:  0.00
  73:  0.00  74:  0.00  75:  0.00  76:  0.00  77:  0.00  78:  0.00  79:  0.00  80:  0.00
  81:  0.00  82:  0.00  83:  0.00  84:  0.00  85:  0.00  86:  0.00  87:  0.00  88:  0.00
  89:  0.00  90:  0.00  91:  0.00  92:  0.00  93:  0.00  94:  0.00  95:  0.00  96:  0.00
  97:  0.00  98:  0.00  99:  0.00 100:  0.00 101:  0.00 102:  0.00 103:  0.00 104:  0.00
 105:  0.00 106:  0.00 107:  0.00 108:  0.00 109:  0.00 110:  0.00 111:  0.00 112:  0.00
 113:  0.00 114:  0.00 115:  0.00 116:  0.00 117:  0.00 118:  0.00 119:  0.00 120:  0.00
 121:  0.00 122:  0.00 123:  0.00 124:  0.00 125:  0.00 126:  0.00 127:  0.00 128:  0.00
 129:  0.00 130:  0.00 131:  0.00 132:  0.00 133:  0.00 134:  0.00 135:  0.00 136:  0.00
 137:  0.00 138:  0.00 139:  0.00 140:  0.00 141:  0.00 142:  0.00 143:  0.00 144:  0.00
 145:  0.00 146:  0.00 147:  0.00 148:  0.00 149:  0.00 150:  0.00 151:  0.00 152:  0.00
 153:  0.00 154:  0.00 155:  0.00 156:  0.00
 output can be read by thermo (or use thermo option).
 writing <g98.out> molden fake output.
 recommended (thermochemical) frequency scaling factor: 1.0
                    ==================
                    thermo calculation
                    ==================
Nvib :  150 Nimag : 0  symmetry :   C1  rot number :  1  scale factor : 1.00 sthr :  50.
omega= 14.60     Gvib=    -2.165     Grot=    -1.421     Gused=    -1.427
omega= 21.27     Gvib=    -1.942     Grot=    -1.310     Gused=    -1.330
omega= 21.92     Gvib=    -1.924     Grot=    -1.301     Gused=    -1.323
omega= 22.52     Gvib=    -1.908     Grot=    -1.293     Gused=    -1.317
omega= 26.37     Gvib=    -1.814     Grot=    -1.246     Gused=    -1.287
omega= 32.38     Gvib=    -1.693     Grot=    -1.185     Gused=    -1.261
omega= 35.86     Gvib=    -1.633     Grot=    -1.155     Gused=    -1.255
omega= 37.23     Gvib=    -1.610     Grot=    -1.144     Gused=    -1.254
omega= 42.19     Gvib=    -1.537     Grot=    -1.107     Gused=    -1.251
omega= 44.89     Gvib=    -1.500     Grot=    -1.089     Gused=    -1.251
omega= 45.94     Gvib=    -1.486     Grot=    -1.082     Gused=    -1.250
omega= 49.18     Gvib=    -1.446     Grot=    -1.061     Gused=    -1.247
omega= 51.71     Gvib=    -1.417     Grot=    -1.047     Gused=    -1.244
omega= 55.37     Gvib=    -1.376     Grot=    -1.026     Gused=    -1.236
omega= 56.53     Gvib=    -1.364     Grot=    -1.020     Gused=    -1.234
omega= 59.11     Gvib=    -1.338     Grot=    -1.007     Gused=    -1.226
omega= 62.25     Gvib=    -1.307     Grot=    -0.992     Gused=    -1.215
omega= 68.17     Gvib=    -1.254     Grot=    -0.965     Gused=    -1.189
omega= 70.28     Gvib=    -1.236     Grot=    -0.956     Gused=    -1.179
omega= 73.79     Gvib=    -1.207     Grot=    -0.941     Gused=    -1.161
omega= 75.43     Gvib=    -1.195     Grot=    -0.935     Gused=    -1.153
omega= 77.11     Gvib=    -1.182     Grot=    -0.928     Gused=    -1.144
omega= 79.12     Gvib=    -1.167     Grot=    -0.921     Gused=    -1.133
omega= 79.82     Gvib=    -1.161     Grot=    -0.918     Gused=    -1.129
omega= 81.75     Gvib=    -1.147     Grot=    -0.911     Gused=    -1.118
omega= 84.70     Gvib=    -1.127     Grot=    -0.900     Gused=    -1.102
omega= 87.53     Gvib=    -1.108     Grot=    -0.891     Gused=    -1.087
omega= 88.29     Gvib=    -1.102     Grot=    -0.888     Gused=    -1.082
omega= 91.37     Gvib=    -1.082     Grot=    -0.878     Gused=    -1.066
omega= 93.24     Gvib=    -1.071     Grot=    -0.872     Gused=    -1.056
omega= 97.21     Gvib=    -1.046     Grot=    -0.860     Gused=    -1.034
omega= 97.62     Gvib=    -1.044     Grot=    -0.858     Gused=    -1.032
omega=101.87     Gvib=    -1.019     Grot=    -0.846     Gused=    -1.010
omega=102.70     Gvib=    -1.014     Grot=    -0.843     Gused=    -1.005
omega=108.67     Gvib=    -0.982     Grot=    -0.827     Gused=    -0.975
omega=109.99     Gvib=    -0.975     Grot=    -0.823     Gused=    -0.969
omega=112.19     Gvib=    -0.963     Grot=    -0.817     Gused=    -0.958
omega=114.54     Gvib=    -0.951     Grot=    -0.811     Gused=    -0.946
omega=117.05     Gvib=    -0.939     Grot=    -0.805     Gused=    -0.934
omega=118.50     Gvib=    -0.932     Grot=    -0.801     Gused=    -0.928
omega=121.64     Gvib=    -0.917     Grot=    -0.793     Gused=    -0.913
omega=125.65     Gvib=    -0.898     Grot=    -0.784     Gused=    -0.895
omega=127.14     Gvib=    -0.891     Grot=    -0.780     Gused=    -0.889
omega=128.48     Gvib=    -0.885     Grot=    -0.777     Gused=    -0.883
omega=132.56     Gvib=    -0.867     Grot=    -0.768     Gused=    -0.865
omega=133.48     Gvib=    -0.863     Grot=    -0.766     Gused=    -0.861
omega=137.60     Gvib=    -0.846     Grot=    -0.757     Gused=    -0.844
omega=139.72     Gvib=    -0.837     Grot=    -0.752     Gused=    -0.836
omega=142.36     Gvib=    -0.826     Grot=    -0.747     Gused=    -0.825
omega=145.35     Gvib=    -0.815     Grot=    -0.740     Gused=    -0.814
omega=147.91     Gvib=    -0.805     Grot=    -0.735     Gused=    -0.804
omega=156.48     Gvib=    -0.773     Grot=    -0.719     Gused=    -0.772
omega=157.41     Gvib=    -0.769     Grot=    -0.717     Gused=    -0.769
omega=160.56     Gvib=    -0.758     Grot=    -0.711     Gused=    -0.758
omega=165.61     Gvib=    -0.741     Grot=    -0.702     Gused=    -0.741
omega=167.65     Gvib=    -0.734     Grot=    -0.698     Gused=    -0.734
omega=171.62     Gvib=    -0.721     Grot=    -0.691     Gused=    -0.721
omega=173.76     Gvib=    -0.714     Grot=    -0.688     Gused=    -0.714
omega=177.79     Gvib=    -0.701     Grot=    -0.681     Gused=    -0.701
omega=180.42     Gvib=    -0.693     Grot=    -0.676     Gused=    -0.693
omega=184.57     Gvib=    -0.680     Grot=    -0.670     Gused=    -0.680
omega=189.48     Gvib=    -0.666     Grot=    -0.662     Gused=    -0.666
omega=197.86     Gvib=    -0.642     Grot=    -0.649     Gused=    -0.642
omega=201.90     Gvib=    -0.631     Grot=    -0.643     Gused=    -0.631
omega=205.19     Gvib=    -0.622     Grot=    -0.638     Gused=    -0.622
omega=209.08     Gvib=    -0.612     Grot=    -0.633     Gused=    -0.612
omega=215.50     Gvib=    -0.595     Grot=    -0.624     Gused=    -0.595
omega=222.32     Gvib=    -0.578     Grot=    -0.615     Gused=    -0.579
omega=225.01     Gvib=    -0.572     Grot=    -0.611     Gused=    -0.572
omega=235.56     Gvib=    -0.547     Grot=    -0.597     Gused=    -0.548
omega=236.62     Gvib=    -0.545     Grot=    -0.596     Gused=    -0.545
omega=243.82     Gvib=    -0.529     Grot=    -0.587     Gused=    -0.529
omega=254.55     Gvib=    -0.507     Grot=    -0.574     Gused=    -0.507
omega=258.50     Gvib=    -0.498     Grot=    -0.570     Gused=    -0.499
omega=285.37     Gvib=    -0.448     Grot=    -0.541     Gused=    -0.448
 
   temp. (K)  partition function   enthalpy   heat capacity  entropy
                                   cal/mol     cal/K/mol   cal/K/mol   J/K/mol
 298.15  VIB  0.663E+33            34834.841    164.416    245.591
         ROT  0.470E+08              888.752      2.981     38.085
         INT  0.312E+41            35723.593    167.397    283.676
         TR   0.190E+29             1481.254      4.968     45.613
         TOT                       37204.8472   172.3654   329.2891  1377.7405
                     Eh         kcal/mol          kJ/mol 
ZPVE            0.308490         193.580         809.936    
H(0)-H(T)+PV    0.592897E-01     37.2048         155.664    
H(T)            0.367779         230.785         965.601    
T*S             0.156456         98.1776         410.773    
G(T)            0.211323         132.607         554.828    
    -89.26559577  <=== TOTAL FREE ENERGY in Eh incl. el.,ZPVE,RRHO,solv. parts
 
 normal mode %tage of torsion character
   1:  0.00   2:  0.00   3:  0.00   4:  0.00   5:  0.00   6:  0.00   7:  0.20   8:  0.56
   9:  0.36  10:  0.22  11:  0.44  12:  0.64  13:  0.37  14:  0.39  15:  0.47  16:  0.57
  17:  0.31  18:  0.59  19:  0.43  20:  0.58  21:  0.55  22:  0.58  23:  0.28  24:  0.43
  25:  0.23  26:  0.45  27:  0.43  28:  0.45  29:  0.27  30:  0.23  31:  0.55  32:  0.54
  33:  0.28  34:  0.31  35:  0.46  36:  0.35  37:  0.47  38:  0.31  39:  0.22  40:  0.15
  41:  0.52  42:  0.27  43:  0.41  44:  0.33  45:  0.42  46:  0.53  47:  0.19  48:  0.31
  49:  0.42  50:  0.27  51:  0.36  52:  0.19  53:  0.53  54:  0.50  55:  0.16  56:  0.23
  57:  0.24  58:  0.77  59:  0.61  60:  0.74  61:  0.34  62:  0.43  63:  0.36  64:  0.41
  65:  0.20  66:  0.28  67:  0.10  68:  0.32  69:  0.44  70:  0.40  71:  0.15  72:  0.10
  73:  0.60  74:  0.21  75:  0.12  76:  0.74  77:  0.03  78:  0.58  79:  0.88  80:  0.68
  81:  0.53  82:  0.03  83:  0.29  84:  0.08  85:  0.23  86:  0.18  87:  0.31  88:  0.91
  89:  0.16  90:  0.58  91:  0.50  92:  0.50  93:  0.42  94:  0.30  95:  0.12  96:  0.50
  97:  0.23  98:  0.44  99:  0.16 100:  0.11 101:  0.15 102:  0.23 103:  0.04 104:  0.16
 105:  0.22 106:  0.10 107:  0.05 108:  0.25 109:  0.53 110:  0.32 111:  0.16 112:  0.21
 113:  0.09 114:  0.06 115:  0.15 116:  0.25 117:  0.10 118:  0.24 119:  0.10 120:  0.09
 121:  0.18 122:  0.00 123:  0.00 124:  0.63 125:  0.61 126:  0.60 127:  0.69 128:  0.67
 129:  0.86 130:  0.54 131:  0.91 132:  0.80 133:  0.90 134:  0.11 135:  0.14 136:  0.13
 137:  0.27 138:  0.07 139:  0.17 140:  0.04 141:  0.17 142:  0.15 143:  0.02 144:  0.07
 145:  0.03 146:  0.11 147:  0.03 148:  0.04 149:  0.05 150:  0.04 151:  0.00 152:  0.01
 153:  0.09 154:  0.01 155:  0.34 156:  0.00
 recommended # of modes for mode following          77
 
 Pipek-Mezey localization of normal modes
 number of localized modes           80
 frequency thrshold           500.000000000000     
 number of groups                    35
 atom-group assingment :   
  1  2  3  4  5  6  7  8  9 10 11 12 13 14 15 16 17 18 19 20 20 21 21 21 22 23 24 25 25 25
 26 26 26 26 27 28 29 29 29 30 30 30 31 32 31 33 33 33 33 34 35 34
 pop matrix done.
 initialization of trafo matrix to unity
iteration     50  convergence  0.17396255D-05

 converged in     56 iterations, threshold :   0.99977658D-06
eig.   :       -0.00    -0.00    -0.00    -0.00     0.00     0.00
eig.   :       70.92    78.99    79.10    84.28    85.03    86.71
eig.   :       88.92    91.70    93.30    94.56    94.88    95.69
eig.   :       97.31    97.44    98.70   100.18   101.17   101.22
eig.   :      102.01   102.07   102.66   103.31   104.11   106.85
eig.   :      107.04   107.25   107.91   109.11   109.69   111.32
eig.   :      112.03   112.90   114.37   116.33   116.47   116.73
eig.   :      117.83   118.02   118.68   120.89   122.13   122.70
eig.   :      123.15   123.92   125.87   126.55   129.93   130.54
eig.   :      132.48   133.00   139.60   140.52   141.62   143.44
eig.   :      146.98   149.98   154.01   155.08   161.71   166.96
eig.   :      172.13   176.17   179.45   181.23   182.91   183.09
eig.   :      183.35   196.93   204.28   208.30   212.22   214.37
eig.   :      215.90   217.78   230.84   231.25   286.86   292.24
eig.   :      312.46   365.15   516.99   552.55   645.64   772.96
eig.   :      797.75   844.43   861.63   890.13   947.90   955.91
eig.   :      985.21   993.27  1039.72  1047.03  1091.31  1096.91
eig.   :     1097.61  1111.45  1126.93  1136.37  1138.49  1186.32
eig.   :     1215.65  1235.49  1255.57  1271.65  1276.73  1277.92
eig.   :     1325.00  1330.64  1348.69  1350.96  1355.59  1361.58
eig.   :     1364.35  1408.98  1413.28  1456.14  1470.97  1476.20
eig.   :     1479.91  1481.84  1490.35  1496.54  1497.27  1498.25
eig.   :     1504.35  1554.73  2859.31  2881.07  2945.12  2954.87
eig.   :     2961.12  2963.03  2965.87  2972.17  2976.43  2984.46
eig.   :     2989.38  3003.42  3016.96  3028.56  3031.17  3034.87
eig.   :     3039.10  3042.49  3213.60  3285.57  3335.43  3603.76
written to xtb_localmodes and g98l.out
 
 normal mode %tage of torsion character
   1:  0.00   2:  0.00   3:  0.00   4:  0.00   5:  0.00   6:  0.00   7:  0.49   8:  0.31
   9:  0.41  10:  0.65  11:  0.35  12:  0.05  13:  0.11  14:  0.04  15:  0.40  16:  0.82
  17:  0.43  18:  0.20  19:  0.21  20:  0.02  21:  0.42  22:  0.77  23:  0.04  24:  0.01
  25:  0.71  26:  0.38  27:  0.09  28:  0.03  29:  0.68  30:  0.03  31:  0.03  32:  0.49
  33:  0.02  34:  0.31  35:  0.02  36:  0.24  37:  0.14  38:  0.38  39:  0.07  40:  0.03
  41:  0.23  42:  0.02  43:  0.01  44:  0.18  45:  0.65  46:  0.11  47:  0.20  48:  0.20
  49:  0.02  50:  0.01  51:  0.67  52:  0.50  53:  0.03  54:  0.02  55:  0.80  56:  0.93
  57:  0.13  58:  0.01  59:  0.01  60:  0.23  61:  0.07  62:  0.49  63:  0.65  64:  0.63
  65:  0.29  66:  0.01  67:  0.27  68:  0.20  69:  0.15  70:  0.55  71:  0.03  72:  0.36
  73:  0.21  74:  0.01  75:  0.89  76:  0.89  77:  0.97  78:  0.18  79:  0.59  80:  0.41
  81:  0.04  82:  0.58  83:  0.10  84:  0.22  85:  0.16  86:  0.21  87:  0.31  88:  0.91
  89:  0.16  90:  0.58  91:  0.50  92:  0.50  93:  0.42  94:  0.30  95:  0.12  96:  0.50
  97:  0.23  98:  0.44  99:  0.16 100:  0.11 101:  0.15 102:  0.23 103:  0.04 104:  0.16
 105:  0.22 106:  0.10 107:  0.05 108:  0.25 109:  0.53 110:  0.32 111:  0.16 112:  0.21
 113:  0.09 114:  0.06 115:  0.15 116:  0.25 117:  0.10 118:  0.24 119:  0.10 120:  0.09
 121:  0.18 122:  0.00 123:  0.00 124:  0.63 125:  0.61 126:  0.60 127:  0.69 128:  0.67
 129:  0.86 130:  0.54 131:  0.91 132:  0.80 133:  0.90 134:  0.11 135:  0.14 136:  0.13
 137:  0.27 138:  0.07 139:  0.17 140:  0.04 141:  0.17 142:  0.15 143:  0.02 144:  0.07
 145:  0.03 146:  0.11 147:  0.03 148:  0.04 149:  0.05 150:  0.04 151:  0.00 152:  0.01
 153:  0.09 154:  0.01 155:  0.34 156:  0.00
 recommended # of modes for mode following          82

------------------------------------------------------------------------
 * finished run on 2020/06/02 at 13:52:49.580     
------------------------------------------------------------------------
 total:
 * wall-time:     0 d,  0 h,  1 min,  4.164 sec
 *  cpu-time:     0 d,  0 h,  1 min,  3.880 sec
 * ratio c/w:     0.996 speedup
 SCF:
 * wall-time:     0 d,  0 h,  0 min,  3.980 sec
 *  cpu-time:     0 d,  0 h,  0 min,  3.962 sec
 * ratio c/w:     0.996 speedup
 ANC optimizer:
 * wall-time:     0 d,  0 h,  0 min,  4.253 sec
 *  cpu-time:     0 d,  0 h,  0 min,  4.231 sec
 * ratio c/w:     0.995 speedup
 numerical hessian:
 * wall-time:     0 d,  0 h,  0 min, 55.870 sec
 *  cpu-time:     0 d,  0 h,  0 min, 55.629 sec
 * ratio c/w:     0.996 speedup

normal termination of xtb
