# Supplementary material for: Heterogeneous Nucleation of Butanol on NaCl: A Computational Study of Temperature, Humidity, Seed Charge, and Seed Size Effects
Source: J Phys Chem A. 2021 Mar 31;125(14):3025–36. doi: 10.1021/acs.jpca.0c10972 (PMC8054243; doi:10.1021/acs.jpca.0c10972)
Supplement: Supplementary file 2 — jp0c10972_si_002.zip [file jp0c10972_si_002.zip › ALL CLUSTERS/low_level_calc/negative seed/1Seed2BuOH1W.xyz]

    52
        -89.47691924  Gyration_radius:  4.26460056816
 Na         -2.03025874864170    0.11763176906301    3.14565798478323
Na          0.53587880283716   -0.30515097566665   -2.88582347094160
Na          1.95457996991748    1.21433686162940    0.00025594894799
Na         -0.83186802996275    2.41337622752750    0.99980557870915
Na          3.15858729854313   -1.65093632950111    1.13879044892944
Na          2.28966010855015    1.43579072013073    3.15530125143598
Na          0.55920595408693   -2.05909756562667    3.75512651960962
Na         -2.06433465344557   -0.31229327349629   -0.36558446668217
Na          0.21701146092239   -2.42619395484883    0.05773067358518
Cl          2.26980831583539   -1.23119442700311   -1.19413393240001
Cl         -1.91679346196669   -2.14676123148936    4.07185906921939
Cl         -1.13793312231468   -1.90867968355278   -2.13811315638419
Cl         -0.30264188671959    1.48469337469324   -1.36024929427215
Cl          1.67080742097766   -3.43641751478730    1.93857440577542
Cl          1.58707291861474   -0.00514550513677    5.06070831617957
Cl          1.38064436492387    3.23671149303449    1.63805119751111
Cl         -3.05264129927720    1.35275953101662    1.26019358106876
Cl          3.99019019812281    0.60599077588714    1.49869040780982
Cl          0.26483095987962   -0.17719575789551    1.61356360362589
O           2.36610678852542    0.29811501305437   -3.82737424469315
H           2.79087197023147   -0.25506237754408   -3.14917217901640
C           3.15877501217130    1.46446579821469   -3.91544234714069
H           2.67330384630890    2.11173499484269   -4.64939892821660
H           4.16343828508525    1.20894483883046   -4.28613894030160
C           3.27163777617959    2.18001410919810   -2.57513578864116
H           2.26992761995070    2.45345702264649   -2.24341835616391
H           3.71576249417241    1.49539449868787   -1.84904104240700
C           4.12369699576868    3.43993549082928   -2.62788963504772
H           3.68984957477761    4.14276086500027   -3.34392719734262
H           5.13014819834815    3.18577790916751   -2.97194634680504
C           4.20348015380041    4.09078296061173   -1.25514800627973
H           4.64204713582101    3.40253046512641   -0.53628032944676
H           4.81316646387291    4.99015722817537   -1.28633517346059
H           3.20952582459214    4.36027514484100   -0.90686832677999
O          -1.94265983180140   -2.40152061291454    0.92364197041425
H          -1.99988580263041   -2.39269042153744    1.90082144960103
C          -2.78394157679254   -3.47266912656064    0.52333191842092
H          -2.39226579681883   -4.42603466776830    0.90459065057359
H          -2.76418332538098   -3.51262585874094   -0.56536946308629
C          -4.21731242631731   -3.30333327552850    1.02153037388481
H          -4.79737093300420   -4.17790630420623    0.71728594274363
H          -4.19733851336872   -3.27150426677176    2.11378155442514
C          -4.89817297051178   -2.03501132602877    0.51121123870661
H          -4.32279077608916   -1.16472775537891    0.82786713676596
H          -5.88078035510664   -1.95989522337905    0.98247151784038
C          -5.07438454919934   -2.00419507986027   -1.00031764011720
H          -5.64476885922458   -2.86838440018658   -1.33653323102511
H          -5.60856943454384   -1.10408242660328   -1.29440651801531
H          -4.11596840730786   -2.00751182928950   -1.51150803542348
O          -0.96869763534084    1.65594469388224    4.16292008994481
H          -0.22529596824530    1.16034999413920    4.55713002646487
H          -0.92915754879738    2.51428941111957    4.59466318309283
