# Supplementary material for: Heterogeneous Nucleation of Butanol on NaCl: A Computational Study of Temperature, Humidity, Seed Charge, and Seed Size Effects
Source: J Phys Chem A. 2021 Mar 31;125(14):3025–36. doi: 10.1021/acs.jpca.0c10972 (PMC8054243; doi:10.1021/acs.jpca.0c10972)
Supplement: Supplementary file 2 — jp0c10972_si_002.zip [file jp0c10972_si_002.zip › ALL CLUSTERS/low_level_calc/negative seed/1Seed2BuOH2W.log]

      -----------------------------------------------------------      
     |                   =====================                   |     
     |                           x T B                           |     
     |                   =====================                   |     
     |                         S. Grimme                         |     
     |          Mulliken Center for Theoretical Chemistry        |     
     |                    University of Bonn                     |     
     |                 Version 6.0.1 (SAW181210)                 |     
      -----------------------------------------------------------      

   This program is distributed in the hope that it will be useful,
   but WITHOUT ANY WARRANTY; without even the implied warranty of
   MERCHANTABILITY or FITNESS FOR A PARTICULAR PURPOSE.
   
   FOR NON-COMMERCIAL, ACADEMIA USE ONLY.
   
   Cite this work as:
   S. Grimme, C. Bannwarth, P. Shushkov, J. Comput. Theory Chem., 2017,
   13, 1989-2009.
   C. Bannwarth, S. Ehlert and S. Grimme., ChemRxiv, 2018, preprint.
   http://doi.org/10.26434/chemrxiv.7246238.v1
   
   for sTDA-xTB:
   S. Grimme and C. Bannwarth, J. Chem. Phys., 2016, 145, 054103.
   
   in the mass-spec context:
   V. Asgeirsson, C. Bauer and S. Grimme, Chem. Sci., 2017, 8, 4879.
   
   if GBSA is used:
   P. Shushkov, F. März and S. Grimme, unpublished.
   
   for ANC optimizer:
   S. Grimme, unpublished.
   Rational Function algorithm used in ANCopt:
   F. Eckert, P. Pulay, H.-J. Werner, J. Comput. Chem., 1997, 18, 1473.
   
   with help from (in alphabetical order)
   C. Bannwarth, F. Bohle, G. Brandenburg, E. Caldeweyher, M. Checinski,
   S. Dohm, S. Ehlert, S. Ehrlich, F. März, H. Neugebauer, J. Pisarek,
   P. Pracht, P. Shushkov, and S. Spicher.
   
 * started run on 2020/06/02 at 13:51:45.849     
========================================================================
 # omp threads = 1
========================================================================
number of atoms            : 55
number of electrons        : 160
charge                     : -1
spin                       : .0
first test random number   : .6466

########################################################################
# WARNING! Please study the warnings concerning your input carefully
#  - the use of '-ohess' is discouraged, please use '--ohess' next time
########################################################################

           ------------------------------------------------- 
          |                 G F N 2 - x T B                 |
          | Geometry, Frequencies, Noncovalent interactions |
          |            JCTC 2018 parametrisation            |
           ------------------------------------------------- 
      method parameters     
 k(s)        :  1.8500
 k(p)        :  2.2300
 k(d)        :  2.2300
 k(f)        :  2.0000
 kEN (H0ij)  : -2.0000
 D4 a1       :  0.5200
 D4 a2       :  5.0000
 D4 s6       :  1.0000
 D4 s8       :  2.7000
 D4 s9       :  5.0000
 alphaj      :  2.0000


            Z     q(EN)     CN     RAES       Cart. coordinates
     1  Na  1.0    0.30    7.74    5.00    -8.35640     1.81819    -0.17175
     2  Na  1.0    0.37    5.60    5.00    -7.94597     1.51105    -7.22806
     3  Na  1.0    0.34    6.49    5.00    -2.42337    -5.62992    -1.81177
     4  Na  1.0    0.32    9.09    5.00    -0.85658     0.29434    -0.09337
     5  Na  1.0    0.32    6.06    5.00    -3.76171     4.87822    -2.77054
     6  Na  1.0    0.39    6.02    5.00    -0.85058    -0.30271    -6.52865
     7  Na  1.0    0.41    6.55    5.00    -7.61879    -4.87254    -5.63638
     8  Na  1.0    0.30    7.47    5.00    -7.53159    -3.90675     1.02489
     9  Na  1.0    0.39    6.60    5.00    -4.58967     0.34235     5.39279
    10  Cl  7.0   -0.19    2.88    4.84     0.48179     3.23931    -3.66489
    11  Cl  7.0   -0.03    6.00    5.00    -4.91940    -1.03968    -3.06739
    12  Cl  7.0   -0.27    2.08    3.45    -4.03758     0.67309    -9.87126
    13  Cl  7.0   -0.23    2.21    3.77     0.96212    -4.59491    -4.92254
    14  Cl  7.0   -0.12    3.86    5.00    -2.77500    -3.40902     2.60750
    15  Cl  7.0   -0.21    2.86    4.84    -8.92506    -0.61686     4.21472
    16  Cl  7.0   -0.22    2.88    4.85    -6.71748    -7.54046    -1.87787
    17  Cl  7.0   -0.26    2.10    3.50   -11.03485    -2.06008    -7.11986
    18  Cl  7.0   -0.15    3.82    5.00    -4.05513     3.47484     1.87745
    19  Cl  7.0   -0.24    2.86    4.84    -8.28028     4.87948    -3.89382
    20  O   6.0   -0.33    3.00    2.81    -1.28097    -0.68745     7.49002
    21  H   1.0    0.02    1.66    1.77    -1.02242    -1.91558     6.14607
    22  C   4.0   -0.05    4.30    4.21     1.02561     0.62187     7.77808
    23  H   1.0   -0.01    1.01    1.43     2.59146    -0.72488     8.00575
    24  H   1.0   -0.02    1.02    1.43     0.85304     1.72249     9.51837
    25  C   4.0   -0.09    4.47    4.49     1.55341     2.37414     5.55594
    26  H   1.0   -0.01    1.34    1.51     1.62118     1.25234     3.82659
    27  H   1.0   -0.03    1.13    1.45     0.00088     3.71896     5.40236
    28  C   4.0   -0.08    4.09    3.79     4.02097     3.83407     5.80222
    29  H   1.0    0.00    1.02    1.43     5.60340     2.50779     5.89116
    30  H   1.0   -0.01    1.02    1.43     4.01195     4.91665     7.56206
    31  C   4.0   -0.13    4.02    3.65     4.36711     5.61558     3.56916
    32  H   1.0   -0.02    1.00    1.43     2.86077     7.01206     3.53505
    33  H   1.0   -0.01    1.00    1.43     6.16734     6.59983     3.68364
    34  H   1.0    0.00    1.00    1.43     4.30269     4.56599     1.80419
    35  O   6.0   -0.30    3.08    3.01     2.70464    -1.71203    -0.05384
    36  H   1.0    0.02    1.57    1.67     2.45974    -2.61740    -1.64086
    37  C   4.0   -0.04    4.19    3.99     5.15562    -2.40562     0.75122
    38  H   1.0   -0.02    1.01    1.43     5.13857    -4.36314     1.45235
    39  H   1.0    0.01    1.02    1.43     5.64094    -1.15703     2.32056
    40  C   4.0   -0.09    4.14    3.89     7.09207    -2.17477    -1.37532
    41  H   1.0   -0.01    1.02    1.43     8.88041    -3.00499    -0.76563
    42  H   1.0   -0.01    1.03    1.43     6.39534    -3.27447    -2.97770
    43  C   4.0   -0.08    4.09    3.79     7.50798     0.55998    -2.20729
    44  H   1.0    0.00    1.03    1.43     5.68041     1.50488    -2.33211
    45  H   1.0   -0.02    1.03    1.43     8.34266     0.57155    -4.09354
    46  C   4.0   -0.13    4.01    3.63     9.23116     2.01127    -0.41464
    47  H   1.0   -0.01    1.00    1.43    11.10176     1.15380    -0.36011
    48  H   1.0   -0.01    1.00    1.43     9.42740     3.95984    -1.03660
    49  H   1.0    0.01    1.00    1.43     8.46967     2.02248     1.49266
    50  O   6.0   -0.43    3.07    2.98    -4.64301    -5.11857    -8.24051
    51  H   1.0    0.02    1.13    1.45    -2.95521    -5.79466    -8.36439
    52  H   1.0    0.01    1.40    1.54    -4.56264    -3.54755    -9.19590
    53  O   6.0   -0.38    3.68    4.59   -10.85776    -1.59807    -1.29072
    54  H   1.0   -0.01    1.15    1.45   -12.51230    -1.85961    -0.57487
    55  H   1.0   -0.02    1.44    1.56   -11.13834    -1.70767    -3.12261

  Z AO/shell   Hii/eV     exponent
  1     Wed Apr 25 08:07:45 CEST 2018   EN: 2.200 GM2: 0.406  GM3: 0.0800  RAES: 1.40
     1s    -10.707211    1.230000
  6     Wed Apr 25 08:07:45 CEST 2018   EN: 2.550 GM2: 0.538  GM3: 0.1500  RAES: 3.00
     2s    -13.970922    2.096432
     2p    -10.063292    1.800000
  8     Wed Apr 25 08:07:45 CEST 2018   EN: 3.440 GM2: 0.452  GM3:-0.0517  RAES: 1.80
     2s    -20.229985    2.439742
     2p    -15.503117    2.137023
 11     Tue Apr 24 16:34:09 CEST 2018   EN: 0.930 GM2: 0.271  GM3: 0.1799  RAES: 5.00
     3s     -4.546934    0.763787
     3p     -1.332719    0.573553
 17     Mon Apr 23 14:09:22 CEST 2018   EN: 3.160 GM2: 0.249  GM3: 0.1495  RAES: 2.50
     3s    -29.278781    2.485265
     3p    -12.673758    2.199650
     3d     -0.240338    2.476089
 no old-style atom pair restraining (fixing) potential
           ------------------------------------------------- 
          |        Self-Consistent Charge Iterations        |
           ------------------------------------------------- 

 Ncao       : 208
 Nao        : 198
 Nshell     : 96
 Nel        : 160
 T(el)      :   300.0
 intcut     :    25.0
 scfconv/Eh :  0.100E-05
   qconv/e  :  0.100E-03
 intneglect :  0.100E-07
 broydamp   :      0.250
 iter      E             dE          RMSdq      gap      omega  full diag
   1    -94.7819882 -0.947820E+02  0.102E+01    4.53       0.0  T
   2    -94.9598577 -0.177870E+00  0.578E+00    5.17       1.0  T
   3    -95.0624583 -0.102601E+00  0.356E+00    4.64       1.0  T
   4    -95.0763749 -0.139166E-01  0.208E+00    4.10       1.0  T
   5    -95.0918058 -0.154309E-01  0.114E+00    3.08       1.0  T
   6    -95.0922891 -0.483319E-03  0.430E-01    3.23       1.0  T
   7    -95.0927422 -0.453010E-03  0.205E-01    3.12       1.0  T
   8    -95.0929279 -0.185726E-03  0.168E-01    3.17       1.0  T
   9    -95.0930767 -0.148861E-03  0.919E-02    3.17       1.0  T
  10    -95.0931882 -0.111488E-03  0.675E-02    3.17       1.0  T
  11    -95.0932081 -0.198356E-04  0.255E-02    3.18       1.0  T
  12    -95.0932136 -0.550341E-05  0.139E-02    3.19       1.0  T
  13    -95.0932156 -0.198214E-05  0.805E-03    3.19       1.7  T
  14    -95.0932162 -0.637979E-06  0.576E-03    3.19       2.3  T
  15    -95.0932167 -0.456128E-06  0.380E-03    3.19       3.6  T
  16    -95.0932169 -0.227706E-06  0.216E-03    3.19       6.2  T
  17    -95.0932169 -0.413601E-07  0.129E-03    3.19      10.5  T
  18    -95.0932169 -0.955436E-08  0.703E-04    3.19      19.2  T
  19    -95.0932169 -0.229416E-08  0.371E-04    3.19      36.4  T
speedup  1.00
cpu  time for SCC    0.14 s
wall time for SCC    0.14 s

   *** convergence criteria satisfied after 19 iterations ***

          eigenvalues
 #    :          68         69         70         71         72         73         74         75
 occ. :        2.000      2.000      2.000      2.000      2.000      2.000      2.000      2.000
 eps  :        -8.520     -8.497     -8.489     -8.478     -8.443     -8.390     -8.374     -8.360
 #    :          76         77         78         79         80         81         82         83
 occ. :        2.000      2.000      2.000      2.000      2.000      0.000      0.000      0.000
 eps  :        -8.297     -8.275     -8.246     -8.196     -8.165     -4.978     -2.821     -2.589
 #    :          84         85         86         87         88         89         90         91
 occ. :        0.000      0.000      0.000      0.000      0.000      0.000      0.000      0.000
 eps  :        -1.599     -0.296      0.396      0.691      1.251      1.715      2.795      3.547


   #   Z            q   n(s)   n(p)   n(d)      C6AA      α(0)
   1  11 Na     0.745  0.070  0.186  0.000    67.632    26.614
   2  11 Na     0.701  0.095  0.204  0.000    68.168    26.719
   3  11 Na     0.699  0.088  0.213  0.000    68.195    26.724
   4  11 Na     0.751  0.053  0.196  0.000    67.549    26.597
   5  11 Na     0.691  0.096  0.213  0.000    68.294    26.744
   6  11 Na     0.713  0.086  0.200  0.000    68.016    26.689
   7  11 Na     0.737  0.082  0.182  0.000    67.731    26.633
   8  11 Na     0.726  0.074  0.200  0.000    67.858    26.658
   9  11 Na     0.761  0.088  0.150  0.000    67.429    26.574
  10  17 Cl    -0.778  1.974  5.803  0.001   126.442    17.203
  11  17 Cl    -0.686  1.960  5.724  0.002   122.794    16.953
  12  17 Cl    -0.797  1.980  5.812  0.004   127.219    17.256
  13  17 Cl    -0.786  1.976  5.810  0.001   126.798    17.228
  14  17 Cl    -0.751  1.972  5.778  0.001   125.374    17.131
  15  17 Cl    -0.768  1.972  5.796  0.000   126.068    17.178
  16  17 Cl    -0.770  1.976  5.794  0.000   126.145    17.183
  17  17 Cl    -0.788  1.978  5.800  0.010   126.867    17.232
  18  17 Cl    -0.755  1.970  5.785  0.000   125.543    17.142
  19  17 Cl    -0.765  1.976  5.789  0.000   125.951    17.170
  20   8 O     -0.474  1.705  4.769  0.000    22.288     6.376
  21   1 H      0.323  0.677  0.000  0.000     0.640     1.249
  22   6 C      0.071  1.039  2.890  0.000    19.465     6.294
  23   1 H      0.026  0.974  0.000  0.000     2.637     2.540
  24   1 H      0.044  0.956  0.000  0.000     2.397     2.421
  25   6 C     -0.100  1.068  3.032  0.000    22.390     6.732
  26   1 H      0.059  0.941  0.000  0.000     2.197     2.315
  27   1 H      0.066  0.934  0.000  0.000     2.134     2.284
  28   6 C     -0.051  1.046  3.005  0.000    21.496     6.601
  29   1 H      0.023  0.977  0.000  0.000     2.686     2.563
  30   1 H      0.026  0.974  0.000  0.000     2.646     2.544
  31   6 C     -0.113  1.040  3.073  0.000    22.717     6.797
  32   1 H      0.045  0.955  0.000  0.000     2.387     2.416
  33   1 H      0.030  0.970  0.000  0.000     2.584     2.514
  34   1 H      0.061  0.939  0.000  0.000     2.187     2.313
  35   8 O     -0.472  1.702  4.771  0.000    22.249     6.371
  36   1 H      0.321  0.679  0.000  0.000     0.648     1.258
  37   6 C      0.079  1.036  2.885  0.000    19.460     6.318
  38   1 H      0.021  0.979  0.000  0.000     2.711     2.575
  39   1 H      0.043  0.957  0.000  0.000     2.408     2.427
  40   6 C     -0.073  1.055  3.018  0.000    21.895     6.662
  41   1 H      0.025  0.975  0.000  0.000     2.659     2.550
  42   1 H      0.051  0.949  0.000  0.000     2.308     2.376
  43   6 C     -0.060  1.048  3.012  0.000    21.653     6.625
  44   1 H      0.068  0.932  0.000  0.000     2.109     2.271
  45   1 H      0.029  0.971  0.000  0.000     2.603     2.523
  46   6 C     -0.104  1.037  3.067  0.000    22.553     6.772
  47   1 H      0.022  0.978  0.000  0.000     2.709     2.574
  48   1 H      0.032  0.968  0.000  0.000     2.553     2.499
  49   1 H      0.036  0.964  0.000  0.000     2.502     2.474
  50   8 O     -0.597  1.715  4.882  0.000    25.021     6.756
  51   1 H      0.306  0.694  0.000  0.000     0.704     1.318
  52   1 H      0.319  0.681  0.000  0.000     0.657     1.269
  53   8 O     -0.613  1.713  4.900  0.000    25.417     6.809
  54   1 H      0.310  0.690  0.000  0.000     0.691     1.305
  55   1 H      0.341  0.659  0.000  0.000     0.606     1.222

 Mol. C6AA /au·bohr⁶  :      65604.464144
 Mol. C8AA /au·bohr⁸  :    3223707.873438
 Mol. α(0) /au        :        542.539662

 
 Wiberg/Mayer (AO) data. WBOs > 0.1 written file <wbo>
 largest (>0.05) Wiberg bond orders for each atom
           total WBO             WBO to atom ...
     1  Na  0.493    Cl  19 0.121    Cl  15 0.114    Cl  18 0.101    O   53 0.078
     2  Na  0.560    Cl  17 0.168    Cl  12 0.149    Cl  19 0.148    Cl  11 0.086
     3  Na  0.569    Cl  13 0.167    Cl  16 0.145    Cl  14 0.129    Cl  11 0.085
     4  Na  0.479    Cl  18 0.103    Cl  10 0.094    O   35 0.089    Cl  14 0.088    Cl  11 0.061
     5  Na  0.584    Cl  10 0.176    Cl  19 0.166    Cl  18 0.131    Cl  11 0.068
     6  Na  0.550    Cl  12 0.158    Cl  10 0.141    Cl  13 0.140    Cl  11 0.080
     7  Na  0.501    Cl  16 0.142    Cl  17 0.141    O   50 0.094    Cl  11 0.079
     8  Na  0.521    Cl  15 0.137    Cl  16 0.134    Cl  14 0.106    O   53 0.065    Cl  11 0.056
     9  Na  0.453    Cl  15 0.169    Cl  18 0.104    O   20 0.088    Cl  14 0.082
    10  Cl  0.432    Na   5 0.176    Na   6 0.141    Na   4 0.094
    11  Cl  0.602    Na   2 0.086    Na   3 0.085    Na   6 0.080    Na   7 0.079    Na   5 0.068    Na   4 0.061    Na   8 0.056
    12  Cl  0.391    Na   6 0.158    Na   2 0.149
    13  Cl  0.408    Na   3 0.167    Na   6 0.140
    14  Cl  0.478    Na   3 0.129    Na   8 0.106    Na   4 0.088    Na   9 0.082
    15  Cl  0.432    Na   9 0.169    Na   8 0.137    Na   1 0.114
    16  Cl  0.433    Na   3 0.145    Na   7 0.142    Na   8 0.134
    17  Cl  0.409    Na   2 0.168    Na   7 0.141
    18  Cl  0.467    Na   5 0.131    Na   9 0.104    Na   4 0.103    Na   1 0.101
    19  Cl  0.446    Na   5 0.166    Na   2 0.148    Na   1 0.121
    20  O   2.006    C   22 0.991    H   21 0.856    Na   9 0.088
    21  H   0.895    O   20 0.856
    22  C   3.950    C   25 1.003    O   20 0.991    H   24 0.973    H   23 0.970
    23  H   0.998    C   22 0.970
    24  H   0.997    C   22 0.973
    25  C   3.989    C   28 1.007    C   22 1.003    H   27 0.968    H   26 0.963
    26  H   0.997    C   25 0.963
    27  H   0.995    C   25 0.968
    28  C   3.999    C   31 1.020    C   25 1.007    H   30 0.976    H   29 0.976
    29  H   0.998    C   28 0.976
    30  H   0.997    C   28 0.976
    31  C   3.992    C   28 1.020    H   33 0.987    H   32 0.986    H   34 0.979
    32  H   0.997    C   31 0.986
    33  H   0.998    C   31 0.987
    34  H   0.996    C   31 0.979
    35  O   2.010    C   37 0.992    H   36 0.846    Na   4 0.089
    36  H   0.896    O   35 0.846
    37  C   3.953    C   40 1.004    O   35 0.992    H   39 0.970    H   38 0.969
    38  H   0.999    C   37 0.969
    39  H   0.996    C   37 0.970
    40  C   3.994    C   43 1.008    C   37 1.004    H   41 0.976    H   42 0.972
    41  H   0.999    C   40 0.976
    42  H   0.997    C   40 0.972
    43  C   3.993    C   46 1.021    C   40 1.008    H   45 0.978    H   44 0.968
    44  H   0.995    C   43 0.968
    45  H   0.999    C   43 0.978
    46  C   3.997    C   43 1.021    H   47 0.988    H   48 0.987    H   49 0.983
    47  H   0.999    C   46 0.988
    48  H   0.999    C   46 0.987
    49  H   0.999    C   46 0.983
    50  O   1.904    H   51 0.903    H   52 0.870    Na   7 0.094
    51  H   0.906    O   50 0.903
    52  H   0.897    O   50 0.870
    53  O   1.921    H   54 0.903    H   55 0.833    Na   1 0.078    Na   8 0.065
    54  H   0.904    O   53 0.903
    55  H   0.883    O   53 0.833
 MOs/occ written to file <molden.input>
 
molecular dipole:
                 x           y           z       tot (Debye)
 q only:        6.020       0.724       5.860
   full:        6.376       0.750       4.009      19.238
molecular quadrupole (traceless):
                xx          xy          yy          xz          yz          zz
 q only:      -16.411      -4.244      28.413     -36.240       3.754     -12.003
  q+dip:      -24.598     -10.063      25.885     -21.339       3.628      -1.288
   full:      -22.911     -10.007      24.606     -21.653       2.189      -1.695

SCC energy    :     -95.0932169
rep           :       0.5231534
ES            :       0.8493380
AES           :      -0.0179127
AXC           :       0.0093089
disp          :      -0.0756914
XB            :       0.0000000
fix           :       0.0000000
total E       :     -94.5674853
atomizationE  :      10.7667114     6756.21
(atE without considering molecular charge,
 total energy contains solvation terms)
H-L gap (eV)  :          3.1866
           ------------------------------------------------- 
          |                 ===============                 |
          |                   A N C O P T                   |
          |                 ===============                 |
          |          Approximate Normal Coordinate          |
          |           Rational Function Optimizer           |
           ------------------------------------------------- 
dumping coords to <xtbopt.coord> and <xtbopt.log>
 optlevel               0
 Maxcycle             200
 Maxmicro              25
 Econv         5.000000000000000E-006
 Gconv         1.000000000000000E-003
 Maxdispl       1.00000000000000     
 Hlow          5.000000000000000E-003
 S6             20.0000000000000     
 Nvar              159

generating ANC from model Hessian ...
 Shifting diagonal of input Hessian by   2.061669066818072E-002
 Lowest  eigenvalues of input Hessian
    0.005000    0.006670    0.009064    0.010126    0.012593    0.012898
    0.013886    0.016532    0.016922    0.018663    0.020509   -0.000000
   -0.000000    0.000000    0.000000    0.000000    0.000000    0.020683
 Highest eigenvalues
    1.312854    1.316255    1.382426    1.418224    1.491273    1.505936
 
cpu  time for ANC gen    0.03 s
wall time for ANC gen    0.03 s
................................................................................
.............................. CYCLE    1 ......................................
................................................................................
   1    -95.0932169 -0.950932E+02  0.247E-04    3.19       0.0  T
   2    -95.0932169 -0.132346E-09  0.205E-04    3.19      65.7  T
   3    -95.0932169 -0.178275E-09  0.166E-04    3.19      81.4  T
speedup  1.02
cpu  time for SCC    0.02 s
wall time for SCC    0.02 s
speedup  1.00
cpu  time for grad    0.09 s
wall time for grad    0.09 s
 E :    -94.56748524  G :  0.000084    pred/act E change:  0.000D+00  0.500D-07
Maxdispl :   0.0005   ||displ|| :   0.0014   Lambda : -0.485D-07
Largest |displ|/coords:  0.0005 (   3)  0.0004 (  11)  0.0003 (  46)
................................................................................
.............................. CYCLE    2 ......................................
................................................................................
   1    -95.0932201 -0.950932E+02  0.200E-03    3.19       0.0  T
   2    -95.0932201 -0.104511E-08  0.106E-03    3.19      12.7  T
   3    -95.0932201 -0.305150E-09  0.333E-04    3.19      40.5  T
   4    -95.0932201 -0.596145E-10  0.149E-04    3.19      90.7  T
speedup  0.98
cpu  time for SCC    0.03 s
wall time for SCC    0.03 s
speedup  1.00
cpu  time for grad    0.10 s
wall time for grad    0.10 s
 E :    -94.56748529  G :  0.000045    pred/act E change:  0.000D+00 -0.461D-07
Maxdispl :   0.0024   ||displ|| :   0.0063   Lambda : -0.182D-06
Largest |displ|/coords:  0.0024 (  11)  0.0017 (   1)  0.0015 (  46)

   *** GEOMETRY OPTIMIZATION CONVERGED AFTER 2 ITERATIONS ***

------------------------------------------------------------------------
 total energy gain (kcal):     -0.0000
------------------------------------------------------------------------
================
 final structure:
================
$coord
       -8.35652462016905        1.81839185837274       -0.17192267381357      Na
       -7.94599943481689        1.51111029729744       -7.22819941787835      Na
       -2.42346856884913       -5.62992849951767       -1.81209225793535      Na
       -0.85637820811121        0.29469343946546       -0.09351039174782      Na
       -3.76167686401813        4.87824700464341       -2.77060245517192      Na
       -0.85068643865780       -0.30252750323147       -6.52861907750154      Na
       -7.61876163869438       -4.87238468408933       -5.63636191703057      Na
       -7.53133404696295       -3.90677697358244        1.02496995804723      Na
       -4.58962070454185        0.34225759257739        5.39272566475218      Na
        0.48181728965825        3.23938481057605       -3.66485439214682      Cl
       -4.91931516837327       -1.03957779283436       -3.06742527418993      Cl
       -4.03759143204874        0.67297987497653       -9.87137589474936      Cl
        0.96203886818717       -4.59476458556530       -4.92264969421443      Cl
       -2.77501621335142       -3.40907772691859        2.60758436043312      Cl
       -8.92490865689335       -0.61718748787434        4.21497545428186      Cl
       -6.71766578001535       -7.54035631931810       -1.87792209059341      Cl
      -11.03474367430917       -2.06022265236069       -7.11970258115620      Cl
       -4.05515780489150        3.47495510398677        1.87764568585223      Cl
       -8.28021442117535        4.87943710252598       -3.89386108861240      Cl
       -1.28097478665753       -0.68747388304165        7.49002267679537      O 
       -1.02236230548256       -1.91559467073327        6.14605304907309      H 
        1.02556039042169        0.62197222059223        7.77810453903679      C 
        2.59143437401213       -0.72470103083106        8.00587160731200      H 
        0.85285155686682        1.72266583753460        9.51833248986923      H 
        1.55335495619002        2.37419304966419        5.55591288027363      C 
        1.62105201921056        1.25234536468262        3.82658430190063      H 
        0.00085682801807        3.71903609843345        5.40232419234310      H 
        4.02094276253967        3.83403592878334        5.80215545683747      C 
        5.60333877162229        2.50772161341356        5.89116818439669      H 
        4.01194009616557        4.91667923929202        7.56195646400866      H 
        4.36713753350407        5.61551952415723        3.56908163855746      C 
        2.86084430718857        7.01204167141019        3.53504624729450      H 
        6.16741117995916        6.59967625142355        3.68353219524830      H 
        4.30264147034547        4.56595547942359        1.80410054199173      H 
        2.70469239297481       -1.71195944810724       -0.05383151101261      O 
        2.45975899240792       -2.61733748843952       -1.64083262655762      H 
        5.15564995830168       -2.40564927609755        0.75126902566829      C 
        5.13849810119623       -4.36316452964174        1.45236540843923      H 
        5.64096453464544       -1.15706912396960        2.32062226982208      H 
        7.09210972656265       -2.17482128381360       -1.37526060695441      C 
        8.88043259393371       -3.00508169692341       -0.76559312643664      H 
        6.39534662486131       -3.27449286916597       -2.97764586152279      H 
        7.50801978645173        0.55993518400752       -2.20720546614751      C 
        5.68044900708562        1.50483184279500       -2.33195568389225      H 
        8.34264969397503        0.57152020142225       -4.09348165313465      H 
        9.23125034139150        2.01122960198678       -0.41459886298508      C 
       11.10183557055146        1.15375081410303       -0.36007422944780      H 
        9.42748892504914        3.95978616754625       -1.03660925542209      H 
        8.46979484761493        2.02248288453794        1.49271573391746      H 
       -4.64313746900267       -5.11864137157117       -8.24072024532951      O 
       -2.95531742903384       -5.79459636228648       -8.36454543521164      H 
       -4.56267228535425       -3.54734811913860       -9.19573810361023      H 
      -10.85783698628208       -1.59825695074363       -1.29061521459575      O 
      -12.51238491617312       -1.85978057188862       -0.57479057665530      H 
      -11.13841357129660       -1.70806312002671       -3.12252236050300      H 
$end
 
 Bond Distances (Angstroems)
 ---------------------------
Na1-Na2=3.7439       Na1-Na4=4.0502       Na1-Na5=3.2288       Na1-Na8=3.1258       Na1-Na9=3.6407       Na1-Cl11=2.8184      
Na1-Cl15=2.6722      Na1-Cl18=2.6694      Na1-Cl19=2.5504      Na1-O53=2.3176       Na2-Na1=3.7439       Na2-Na5=3.6935       
Na2-Na6=3.8930       Na2-Na7=3.4857       Na2-Cl11=3.0389      Na2-Cl12=2.5359      Na2-Cl17=2.4993      Na2-Cl19=2.5143      
Na3-Na4=3.3681       Na3-Na6=3.8561       Na3-Na7=3.4372       Na3-Na8=3.2236       Na3-Cl11=2.8436      Na3-Cl13=2.4938      
Na3-Cl14=2.6241      Na3-Cl16=2.4874      Na4-Na1=4.0502       Na4-Na3=3.3681       Na4-Na5=3.2021       Na4-Na6=3.4199       
Na4-Na9=3.5117       Na4-Cl10=2.5498      Na4-Cl11=2.7564      Na4-Cl14=2.6297      Na4-Cl18=2.6049      Na4-O35=2.1631       
Na4-H36=2.4748       Na5-Na1=3.2288       Na5-Na2=3.6935       Na5-Na4=3.2021       Na5-Na6=3.7207       Na5-Cl10=2.4533      
Na5-Cl11=3.1948      Na5-Cl18=2.5741      Na5-Cl19=2.4639      Na6-Na2=3.8930       Na6-Na3=3.8561       Na6-Na4=3.4199       
Na6-Na5=3.7207       Na6-Cl10=2.5113      Na6-Cl11=2.8535      Na6-Cl12=2.4979      Na6-Cl13=2.6080      Na7-Na2=3.4857       
Na7-Na3=3.4372       Na7-Na8=3.5622       Na7-Cl11=2.8288      Na7-Cl16=2.4852      Na7-Cl17=2.4695      Na7-O50=2.0966       
Na8-Na1=3.1258       Na8-Na3=3.2236       Na8-Na7=3.5622       Na8-Na9=3.5807       Na8-Cl11=2.9837      Na8-Cl14=2.6657      
Na8-Cl15=2.5345      Na8-Cl16=2.4985      Na8-O53=2.4683       Na9-Na1=3.6407       Na9-Na4=3.5117       Na9-Na8=3.5807       
Na9-Cl14=2.6524      Na9-Cl15=2.4309      Na9-Cl18=2.5076      Na9-O20=2.1434       Na9-H21=2.2693       Cl10-Na4=2.5498      
Cl10-Na5=2.4533      Cl10-Na6=2.5113      Cl11-Na1=2.8184      Cl11-Na2=3.0389      Cl11-Na3=2.8436      Cl11-Na4=2.7564      
Cl11-Na5=3.1948      Cl11-Na6=2.8535      Cl11-Na7=2.8288      Cl11-Na8=2.9837      Cl12-Na2=2.5359      Cl12-Na6=2.4979      
Cl13-Na3=2.4938      Cl13-Na6=2.6080      Cl14-Na3=2.6241      Cl14-Na4=2.6297      Cl14-Na8=2.6657      Cl14-Na9=2.6524      
Cl15-Na1=2.6722      Cl15-Na8=2.5345      Cl15-Na9=2.4309      Cl16-Na3=2.4874      Cl16-Na7=2.4852      Cl16-Na8=2.4985      
Cl17-Na2=2.4993      Cl17-Na7=2.4695      Cl18-Na1=2.6694      Cl18-Na4=2.6049      Cl18-Na5=2.5741      Cl18-Na9=2.5076      
Cl19-Na1=2.5504      Cl19-Na2=2.5143      Cl19-Na5=2.4639      O20-Na9=2.1434       O20-H21=0.9731       O20-C22=1.4118       
H21-Na9=2.2693       H21-O20=0.9731       C22-O20=1.4118       C22-H23=1.0995       C22-H24=1.0935       C22-C25=1.5233       
H23-C22=1.0995       H24-C22=1.0935       C25-C22=1.5233       C25-H26=1.0914       C25-H27=1.0900       C25-C28=1.5228       
H26-C25=1.0914       H27-C25=1.0900       C28-C25=1.5228       C28-H29=1.0936       C28-H30=1.0934       C28-C31=1.5227       
H29-C28=1.0936       H30-C28=1.0934       C31-C28=1.5227       C31-H32=1.0871       C31-H33=1.0874       C31-H34=1.0872       
H32-C31=1.0871       H33-C31=1.0874       H34-C31=1.0872       O35-Na4=2.1631       O35-H36=0.9755       O35-C37=1.4137       
H36-Na4=2.4748       H36-O35=0.9755       C37-O35=1.4137       C37-H38=1.1003       C37-H39=1.0919       C37-C40=1.5269       
H38-C37=1.1003       H39-C37=1.0919       C40-C37=1.5269       C40-H41=1.0921       C40-H42=1.0925       C40-C43=1.5286       
H41-C40=1.0921       H42-C40=1.0925       C43-C40=1.5286       C43-H44=1.0907       C43-H45=1.0915       C43-C46=1.5236       
H44-C43=1.0907       H45-C43=1.0915       C46-C43=1.5236       C46-H47=1.0893       C46-H48=1.0874       C46-H49=1.0868       
H47-C46=1.0893       H48-C46=1.0874       H49-C46=1.0868       O50-Na7=2.0966       O50-H51=0.9643       O50-H52=0.9740       
H51-O50=0.9643       H52-O50=0.9740       O53-Na1=2.3176       O53-Na8=2.4683       O53-H54=0.9640       O53-H55=0.9824       
H54-O53=0.9640       H55-O53=0.9824       
 C  H  Rav=1.0914 sigma=0.0038  Rmin=1.0868  Rmax=1.1003    18
 C  C  Rav=1.5246 sigma=0.0023  Rmin=1.5227  Rmax=1.5286     6
 O  H  Rav=0.9722 sigma=0.0064  Rmin=0.9640  Rmax=0.9824     6
 O  C  Rav=1.4127 sigma=0.0009  Rmin=1.4118  Rmax=1.4137     2
 Na H  Rav=2.3721 sigma=0.1027  Rmin=2.2693  Rmax=2.4748     2
 Na O  Rav=2.2378 sigma=0.1371  Rmin=2.0966  Rmax=2.4683     5
 Na Na Rav=3.5413 sigma=0.2512  Rmin=3.1258  Rmax=4.0502    18
 Cl Na Rav=2.6324 sigma=0.1812  Rmin=2.4309  Rmax=3.1948    34
 
 selected bond angles (degree)
 --------------------
Na4-Na1-Na2= 86.83             Na5-Na1-Na2= 63.47             Na5-Na1-Na4= 50.67             Na8-Na1-Na2= 98.74             
Na8-Na1-Na4= 70.61             Na8-Na1-Na5=117.85             Na9-Na1-Na2=139.96             Na9-Na1-Na4= 54.02             
Na9-Na1-Na5= 92.28             Na9-Na1-Na8= 63.36             Cl11-Na1-Na2= 52.92            Cl11-Na1-Na4= 42.81            
Cl11-Na1-Na5= 63.36            Cl11-Na1-Na8= 59.99            Cl11-Na1-Na9= 88.35            Cl15-Na1-Na2=148.43            
Cl15-Na1-Na4= 90.31            Cl15-Na1-Na5=134.16            Cl15-Na1-Na8= 51.11            Cl15-Na1-Na9= 41.88            
Cl15-Na1-Cl11=106.63           Cl18-Na1-Na2=111.72            Cl18-Na1-Na4= 39.25            Cl18-Na1-Na5= 50.67            
Cl18-Na1-Na8= 96.71            Cl18-Na1-Na9= 43.53            Cl18-Na1-Cl11= 81.19           Cl18-Na1-Cl15= 84.34           
Cl19-Na1-Na2= 41.97            Cl19-Na1-Na4= 96.82            Cl19-Na1-Na5= 48.75            Cl19-Na1-Na8=140.34            
Cl19-Na1-Na9=138.78            Cl19-Na1-Cl11= 84.88           Cl19-Na1-Cl15=168.24           Cl19-Na1-Cl18= 95.26           
O53-Na1-Na2= 75.20             O53-Na1-Na4=114.01             O53-Na1-Na5=135.44             O53-Na1-Na8= 51.35             
O53-Na1-Na9=110.60             O53-Na1-Cl11= 79.11            O53-Na1-Cl15= 77.37            O53-Na1-Cl18=147.88            
O53-Na1-Cl19=107.89            Na5-Na2-Na1= 51.45             Na6-Na2-Na1= 88.39             Na6-Na2-Na5= 58.67             
Na7-Na2-Na1= 78.69             Na7-Na2-Na5=106.46             Na7-Na2-Na6= 71.95             Cl11-Na2-Na1= 47.72            
Cl11-Na2-Na5= 55.64            Cl11-Na2-Na6= 46.63            Cl11-Na2-Na7= 50.82            Cl12-Na2-Na1=127.23            
Cl12-Na2-Na5= 87.00            Cl12-Na2-Na6= 38.99            Cl12-Na2-Na7= 85.60            Cl12-Na2-Cl11= 83.81           
Cl17-Na2-Na1= 88.39            Cl17-Na2-Na5=137.92            Cl17-Na2-Na6=116.24            Cl17-Na2-Na7= 45.10            
Cl17-Na2-Cl11= 89.55           Cl17-Na2-Cl12=114.44           Cl19-Na2-Na1= 42.71            Cl19-Na2-Na5= 41.58            
Cl19-Na2-Na6=100.13            Cl19-Na2-Na7=121.39            Cl19-Na2-Cl11= 81.00           Cl19-Na2-Cl12=124.64           
Cl19-Na2-Cl17=118.29           Na6-Na3-Na4= 56.02             Na7-Na3-Na4=104.32             Na7-Na3-Na6= 72.92             
Na8-Na3-Na4= 79.48             Na8-Na3-Na6=106.00             Na8-Na3-Na7= 64.57             Cl11-Na3-Na4= 51.85            
Cl11-Na3-Na6= 47.51            Cl11-Na3-Na7= 52.51            Cl11-Na3-Na8= 58.51            Cl13-Na3-Na4= 78.28            
Cl13-Na3-Na6= 42.02            Cl13-Na3-Na7= 99.23            Cl13-Na3-Na8=147.96            Cl13-Na3-Cl11= 89.53           
Cl14-Na3-Na4= 50.20            Cl14-Na3-Na6=105.35            Cl14-Na3-Na7=114.57            Cl14-Na3-Na8= 53.04            
Cl14-Na3-Cl11= 78.04           Cl14-Na3-Cl13=122.74           Cl16-Na3-Na4=127.38            Cl16-Na3-Na6=119.03            
Cl16-Na3-Na7= 46.25            Cl16-Na3-Na8= 49.87            Cl16-Na3-Cl11= 85.39           Cl16-Na3-Cl13=137.42           
Cl16-Na3-Cl14= 97.45           Na3-Na4-Na1= 86.63             Na5-Na4-Na1= 51.26             Na5-Na4-Na3=117.87             
Na6-Na4-Na1= 90.52             Na6-Na4-Na3= 69.23             Na6-Na4-Na5= 68.28             Na9-Na4-Na1= 57.03             
Na9-Na4-Na3= 95.24             Na9-Na4-Na5= 95.18             Na9-Na4-Na6=145.52             Cl10-Na4-Na1= 98.22            
Cl10-Na4-Na3=115.92            Cl10-Na4-Na5= 48.89            Cl10-Na4-Na6= 47.02            Cl10-Na4-Na9=139.87            
Cl11-Na4-Na1= 44.01            Cl11-Na4-Na3= 54.22            Cl11-Na4-Na5= 64.34            Cl11-Na4-Na6= 53.74            
Cl11-Na4-Na9= 92.01            Cl11-Na4-Cl10= 87.13           Cl14-Na4-Na1= 77.03            Cl14-Na4-Na3= 50.05            
Cl14-Na4-Na5=128.29            Cl14-Na4-Na6=118.21            Cl14-Na4-Na9= 48.61            Cl14-Na4-Cl10=164.93           
Cl14-Na4-Cl11= 79.53           Cl18-Na4-Na1= 40.42            Cl18-Na4-Na3=123.33            Cl18-Na4-Na5= 51.38            
Cl18-Na4-Na6=117.32            Cl18-Na4-Na9= 45.47            Cl18-Na4-Cl10= 94.73           Cl18-Na4-Cl11= 83.53           
Cl18-Na4-Cl14= 90.74           O35-Na4-Na1=162.08             O35-Na4-Na3= 76.12             O35-Na4-Na5=142.60             
O35-Na4-Na6= 87.91             O35-Na4-Na9=119.05             O35-Na4-Cl10= 93.74            O35-Na4-Cl11=124.01            
O35-Na4-Cl14= 88.01            O35-Na4-Cl18=151.57            H36-Na4-Na1=144.63             H36-Na4-Na3= 60.37             
H36-Na4-Na5=131.74             H36-Na4-Na6= 67.19             H36-Na4-Na9=132.60             H36-Na4-Cl10= 86.47            
H36-Na4-Cl11=101.81            H36-Na4-Cl14= 89.40            H36-Na4-Cl18=174.59            H36-Na4-O35= 23.05             
Na2-Na5-Na1= 65.08             Na4-Na5-Na1= 78.07             Na4-Na5-Na2=101.83             Na6-Na5-Na1= 99.78             
Na6-Na5-Na2= 63.35             Na6-Na5-Na4= 58.64             Cl10-Na5-Na1=126.45            Cl10-Na5-Na2=104.77            
Cl10-Na5-Na4= 51.54            Cl10-Na5-Na6= 42.05            Cl11-Na5-Na1= 52.05            Cl11-Na5-Na2= 51.74            
Cl11-Na5-Na4= 51.05            Cl11-Na5-Na6= 48.00            Cl11-Na5-Cl10= 79.60           Cl18-Na5-Na1= 53.34            
Cl18-Na5-Na2=115.78            Cl18-Na5-Na4= 52.24            Cl18-Na5-Na6=108.85            Cl18-Na5-Cl10= 97.91           
Cl18-Na5-Cl11= 75.68           Cl19-Na5-Na1= 51.10            Cl19-Na5-Na2= 42.63            Cl19-Na5-Na4=124.95            
Cl19-Na5-Na6=105.84            Cl19-Na5-Cl10=147.34           Cl19-Na5-Cl11= 78.60           Cl19-Na5-Cl18= 99.91           
Na3-Na6-Na2= 91.93             Na4-Na6-Na2= 94.07             Na4-Na6-Na3= 54.75             Na5-Na6-Na2= 57.99             
Na5-Na6-Na3= 95.93             Na5-Na6-Na4= 53.08             Cl10-Na6-Na2= 98.29            Cl10-Na6-Na3=102.45            
Cl10-Na6-Na4= 47.97            Cl10-Na6-Na5= 40.87            Cl11-Na6-Na2= 50.73            Cl11-Na6-Na3= 47.29            
Cl11-Na6-Na4= 51.16            Cl11-Na6-Na5= 56.31            Cl11-Na6-Cl10= 85.79           Cl12-Na6-Na2= 39.70            
Cl12-Na6-Na3=117.63            Cl12-Na6-Na4=133.27            Cl12-Na6-Na5= 86.95            Cl12-Na6-Cl10=117.56           
Cl12-Na6-Cl11= 88.47           Cl13-Na6-Na2=126.90            Cl13-Na6-Na3= 39.80            Cl13-Na6-Na4= 75.90            
Cl13-Na6-Na5=128.30            Cl13-Na6-Cl10=110.49           Cl13-Na6-Cl11= 87.09           Cl13-Na6-Cl12=131.23           
Na3-Na7-Na2=107.16             Na8-Na7-Na2= 95.78             Na8-Na7-Na3= 54.81             Cl11-Na7-Na2= 56.39            
Cl11-Na7-Na3= 52.90            Cl11-Na7-Na8= 54.20            Cl16-Na7-Na2=138.89            Cl16-Na7-Na3= 46.30            
Cl16-Na7-Na8= 44.53            Cl16-Na7-Cl11= 85.75           Cl17-Na7-Na2= 45.80            Cl17-Na7-Na3=147.45            
Cl17-Na7-Na8=103.75            Cl17-Na7-Cl11= 95.18           Cl17-Na7-Cl16=137.49           O50-Na7-Na2= 86.49             
O50-Na7-Na3= 77.24             O50-Na7-Na8=130.51             O50-Na7-Cl11= 88.92            O50-Na7-Cl16=110.28            
O50-Na7-Cl17=112.23            Na3-Na8-Na1=107.27             Na7-Na8-Na1= 86.37             Na7-Na8-Na3= 60.62             
Na9-Na8-Na1= 65.35             Na9-Na8-Na3= 96.53             Na9-Na8-Na7=137.26             Cl11-Na8-Na1= 54.88            
Cl11-Na8-Na3= 54.36            Cl11-Na8-Na7= 50.26            Cl11-Na8-Na9= 87.01            Cl14-Na8-Na1= 95.73            
Cl14-Na8-Na3= 51.87            Cl14-Na8-Na7=109.71            Cl14-Na8-Na9= 47.52            Cl14-Na8-Cl11= 74.95           
Cl15-Na8-Na1= 55.15            Cl15-Na8-Na3=138.46            Cl15-Na8-Na7=138.92            Cl15-Na8-Na9= 42.72            
Cl15-Na8-Cl11=105.60           Cl15-Na8-Cl14= 89.86           Cl16-Na8-Na1=130.20            Cl16-Na8-Na3= 49.57            
Cl16-Na8-Na7= 44.23            Cl16-Na8-Na9=143.63            Cl16-Na8-Cl11= 82.26           Cl16-Na8-Cl14= 96.11           
Cl16-Na8-Cl15=171.20           O53-Na8-Na1= 47.16             O53-Na8-Na3=120.45             O53-Na8-Na7= 64.56             
O53-Na8-Na9=108.65             O53-Na8-Cl11= 73.64            O53-Na8-Cl14=141.30            O53-Na8-Cl15= 77.48            
O53-Na8-Cl16=101.45            Na4-Na9-Na1= 68.95             Na8-Na9-Na1= 51.29             Na8-Na9-Na4= 72.93             
Cl14-Na9-Na1= 84.80            Cl14-Na9-Na4= 48.05            Cl14-Na9-Na8= 47.83            Cl15-Na9-Na1= 47.21            
Cl15-Na9-Na4=108.51            Cl15-Na9-Na8= 45.01            Cl15-Na9-Cl14= 92.46           Cl18-Na9-Na1= 47.15            
Cl18-Na9-Na4= 47.78            Cl18-Na9-Na8= 89.16            Cl18-Na9-Cl14= 92.39           Cl18-Na9-Cl15= 93.11           
O20-Na9-Na1=157.01             O20-Na9-Na4= 88.09             O20-Na9-Na8=121.99             O20-Na9-Cl14= 78.56            
O20-Na9-Cl15=148.27            O20-Na9-Cl18=117.39            H21-Na9-Na1=135.27             H21-Na9-Na4= 70.94             
H21-Na9-Na8= 98.30             H21-Na9-Cl14= 53.30            H21-Na9-Cl15=136.06            H21-Na9-Cl18=112.62            
H21-Na9-O20= 25.27             Na5-Cl10-Na4= 79.56            Na6-Cl10-Na4= 85.02            Na6-Cl10-Na5= 97.08            
 
 selected dihedral angles (degree)
 ---------------------------------
Na5-Na2-Na1-Na4=312.98        Na5-Na2-Na1-Na8=243.16        Na5-Na2-Na1-Na9=301.68        Na5-Na2-Na1-Cl11=284.53       
Na5-Na2-Na1-Cl15=227.56       Na5-Na2-Na1-Cl18=344.02       Na5-Na2-Na1-Cl19= 56.84       Na5-Na2-Na1-O53=197.12        
Na6-Na2-Na1-Na4=  2.99        Na6-Na2-Na1-Na5= 50.01        Na6-Na2-Na1-Na8=293.17        Na6-Na2-Na1-Na9=351.68        
Na6-Na2-Na1-Cl11=334.54       Na6-Na2-Na1-Cl15=277.57       Na6-Na2-Na1-Cl18= 34.03       Na6-Na2-Na1-Cl19=106.85       
Na6-Na2-Na1-O53=247.13        Na7-Na2-Na1-Na4= 74.91        Na7-Na2-Na1-Na5=121.92        Na7-Na2-Na1-Na8=  5.08        
Na7-Na2-Na1-Na9= 63.60        Na7-Na2-Na1-Cl11= 46.46       Na7-Na2-Na1-Cl15=349.49       Na7-Na2-Na1-Cl18=105.94       
Na7-Na2-Na1-Cl19=178.77       Na7-Na2-Na1-O53=319.05        Cl11-Na2-Na1-Na4= 28.45       Cl11-Na2-Na1-Na5= 75.47       
Cl11-Na2-Na1-Na8=318.62       Cl11-Na2-Na1-Na9= 17.14       Cl11-Na2-Na1-Cl15=303.03      Cl11-Na2-Na1-Cl18= 59.49      
Cl11-Na2-Na1-Cl19=132.31      Cl11-Na2-Na1-O53=272.59       Cl12-Na2-Na1-Na4=359.40       Cl12-Na2-Na1-Na5= 46.41       
Cl12-Na2-Na1-Na8=289.57       Cl12-Na2-Na1-Na9=348.09       Cl12-Na2-Na1-Cl11=330.95      Cl12-Na2-Na1-Cl15=273.98      
Cl12-Na2-Na1-Cl18= 30.43      Cl12-Na2-Na1-Cl19=103.26      Cl12-Na2-Na1-O53=243.53       Cl17-Na2-Na1-Na4=119.31       
Cl17-Na2-Na1-Na5=166.32       Cl17-Na2-Na1-Na8= 49.48       Cl17-Na2-Na1-Na9=108.00       Cl17-Na2-Na1-Cl11= 90.85      
Cl17-Na2-Na1-Cl15= 33.89      Cl17-Na2-Na1-Cl18=150.34      Cl17-Na2-Na1-Cl19=223.17      Cl17-Na2-Na1-O53=  3.44       
Cl19-Na2-Na1-Na4=256.14       Cl19-Na2-Na1-Na5=303.16       Cl19-Na2-Na1-Na8=186.31       Cl19-Na2-Na1-Na9=244.83       
Cl19-Na2-Na1-Cl11=227.69      Cl19-Na2-Na1-Cl15=170.72      Cl19-Na2-Na1-Cl18=287.17      Cl19-Na2-Na1-O53=140.28       
Na1-Na4-Na3-Na6= 91.83        Na1-Na4-Na3-Na7= 34.36        Na1-Na4-Na3-Na8=334.24        Na1-Na4-Na3-Cl11= 32.26       
Na1-Na4-Na3-Cl13=131.02       Na1-Na4-Na3-Cl14=284.12       Na1-Na4-Na3-Cl16=349.04       Na5-Na4-Na3-Na6= 49.59        
Na5-Na4-Na3-Na7=352.11        Na5-Na4-Na3-Na8=291.99        Na5-Na4-Na3-Cl11=350.01       Na5-Na4-Na3-Cl13= 88.77       
Na5-Na4-Na3-Cl14=241.87       Na5-Na4-Na3-Cl16=306.79       Na6-Na4-Na3-Na7=302.52        Na6-Na4-Na3-Na8=242.40        
Na6-Na4-Na3-Cl11=300.42       Na6-Na4-Na3-Cl13= 39.19       Na6-Na4-Na3-Cl14=192.28       Na6-Na4-Na3-Cl16=257.20       
Na9-Na4-Na3-Na6=148.27        Na9-Na4-Na3-Na7= 90.79        Na9-Na4-Na3-Na8= 30.67        Na9-Na4-Na3-Cl11= 88.70       
Na9-Na4-Na3-Cl13=187.46       Na9-Na4-Na3-Cl14=340.56       Na9-Na4-Na3-Cl16= 45.47       Cl10-Na4-Na3-Na6=354.33       
Cl10-Na4-Na3-Na7=296.85       Cl10-Na4-Na3-Na8=236.74       Cl10-Na4-Na3-Cl11=294.76      Cl10-Na4-Na3-Cl13= 33.52      
Cl10-Na4-Na3-Cl14=186.62      Cl10-Na4-Na3-Cl16=251.53      Cl11-Na4-Na3-Na6= 59.58       Cl11-Na4-Na3-Na7=  2.10       
Cl11-Na4-Na3-Na8=301.98       Cl11-Na4-Na3-Cl13= 98.76      Cl11-Na4-Na3-Cl14=251.86      Cl11-Na4-Na3-Cl16=316.78      
Cl14-Na4-Na3-Na6=167.72       Cl14-Na4-Na3-Na7=110.24       Cl14-Na4-Na3-Na8= 50.12       Cl14-Na4-Na3-Cl11=108.14      
Cl14-Na4-Na3-Cl13=206.90      Cl14-Na4-Na3-Cl16= 64.92      Cl18-Na4-Na3-Na6=109.76       Cl18-Na4-Na3-Na7= 52.28       
Cl18-Na4-Na3-Na8=352.16       Cl18-Na4-Na3-Cl11= 50.18      Cl18-Na4-Na3-Cl13=148.95      Cl18-Na4-Na3-Cl14=302.04      
Cl18-Na4-Na3-Cl16=  6.96      O35-Na4-Na3-Na6=266.93        O35-Na4-Na3-Na7=209.45        O35-Na4-Na3-Na8=149.33        
O35-Na4-Na3-Cl11=207.36       O35-Na4-Na3-Cl13=306.12       O35-Na4-Na3-Cl14= 99.22       O35-Na4-Na3-Cl16=164.13       
H36-Na4-Na3-Na6=285.14        H36-Na4-Na3-Na7=227.66        H36-Na4-Na3-Na8=167.54        H36-Na4-Na3-Cl11=225.56       
H36-Na4-Na3-Cl13=324.33       H36-Na4-Na3-Cl14=117.42       H36-Na4-Na3-Cl16=182.34       Na2-Na5-Na1-Na4=109.22        
Na2-Na5-Na1-Na8= 85.88        Na2-Na5-Na1-Na9=146.78        Na2-Na5-Na1-Cl11= 59.77       Na2-Na5-Na1-Cl15=147.42       
Na2-Na5-Na1-Cl18=160.69       Na2-Na5-Na1-Cl19=311.88       Na2-Na5-Na1-O53= 23.93        Na4-Na5-Na1-Na2=250.78        
Na4-Na5-Na1-Na8=336.66        Na4-Na5-Na1-Na9= 37.56        Na4-Na5-Na1-Cl11=310.55       Na4-Na5-Na1-Cl15= 38.20       
Na4-Na5-Na1-Cl18= 51.47       Na4-Na5-Na1-Cl19=202.66       Na4-Na5-Na1-O53=274.71        Na6-Na5-Na1-Na2=305.60        
Na6-Na5-Na1-Na4= 54.82        Na6-Na5-Na1-Na8= 31.48        Na6-Na5-Na1-Na9= 92.37        Na6-Na5-Na1-Cl11=  5.36       
Na6-Na5-Na1-Cl15= 93.01       Na6-Na5-Na1-Cl18=106.29       Na6-Na5-Na1-Cl19=257.47       Na6-Na5-Na1-O53=329.53        
Cl10-Na5-Na1-Na2=269.64       Cl10-Na5-Na1-Na4= 18.85       Cl10-Na5-Na1-Na8=355.52       Cl10-Na5-Na1-Na9= 56.41       
Cl10-Na5-Na1-Cl11=329.40      Cl10-Na5-Na1-Cl15= 57.05      Cl10-Na5-Na1-Cl18= 70.33      Cl10-Na5-Na1-Cl19=221.51      
Cl10-Na5-Na1-O53=293.57       Cl11-Na5-Na1-Na2=300.23       Cl11-Na5-Na1-Na4= 49.45       Cl11-Na5-Na1-Na8= 26.12       
Cl11-Na5-Na1-Na9= 87.01       Cl11-Na5-Na1-Cl15= 87.65      Cl11-Na5-Na1-Cl18=100.92      Cl11-Na5-Na1-Cl19=252.11      
Cl11-Na5-Na1-O53=324.16       Cl18-Na5-Na1-Na2=199.31       Cl18-Na5-Na1-Na4=308.53       Cl18-Na5-Na1-Na8=285.19       
Cl18-Na5-Na1-Na9=346.09       Cl18-Na5-Na1-Cl11=259.08      Cl18-Na5-Na1-Cl15=346.73      Cl18-Na5-Na1-Cl19=151.19      
Cl18-Na5-Na1-O53=223.24       Cl19-Na5-Na1-Na2= 48.12       Cl19-Na5-Na1-Na4=157.34       Cl19-Na5-Na1-Na8=134.01       
Cl19-Na5-Na1-Na9=194.90       Cl19-Na5-Na1-Cl11=107.89      Cl19-Na5-Na1-Cl15=195.54      Cl19-Na5-Na1-Cl18=208.81      
Cl19-Na5-Na1-O53= 72.05       Na1-Na5-Na2-Na6=243.71        Na1-Na5-Na2-Na7=299.79        Na1-Na5-Na2-Cl11=299.82       
Na1-Na5-Na2-Cl12=215.27       Na1-Na5-Na2-Cl17=339.35       Na1-Na5-Na2-Cl19= 58.83       Na4-Na5-Na2-Na1= 70.72        
Na4-Na5-Na2-Na6=314.43        Na4-Na5-Na2-Na7= 10.51        Na4-Na5-Na2-Cl11= 10.54       Na4-Na5-Na2-Cl12=285.99       
Na4-Na5-Na2-Cl17= 50.07       Na4-Na5-Na2-Cl19=129.55       Na6-Na5-Na2-Na1=116.29        Na6-Na5-Na2-Na7= 56.08        
Na6-Na5-Na2-Cl11= 56.11       Na6-Na5-Na2-Cl12=331.56       Na6-Na5-Na2-Cl17= 95.64       Na6-Na5-Na2-Cl19=175.11       
Cl10-Na5-Na2-Na1=123.71       Cl10-Na5-Na2-Na6=  7.43       Cl10-Na5-Na2-Na7= 63.50       Cl10-Na5-Na2-Cl11= 63.53      
Cl10-Na5-Na2-Cl12=338.99      Cl10-Na5-Na2-Cl17=103.06      Cl10-Na5-Na2-Cl19=182.54      Cl11-Na5-Na2-Na1= 60.18       
Cl11-Na5-Na2-Na6=303.89       Cl11-Na5-Na2-Na7=359.97       Cl11-Na5-Na2-Cl12=275.46      Cl11-Na5-Na2-Cl17= 39.53      
Cl11-Na5-Na2-Cl19=119.01      Cl18-Na5-Na2-Na1= 17.13       Cl18-Na5-Na2-Na6=260.85       Cl18-Na5-Na2-Na7=316.92       
Cl18-Na5-Na2-Cl11=316.95      Cl18-Na5-Na2-Cl12=232.41      Cl18-Na5-Na2-Cl17=356.48      Cl18-Na5-Na2-Cl19= 75.96      
Cl19-Na5-Na2-Na1=301.17       Cl19-Na5-Na2-Na6=184.89       Cl19-Na5-Na2-Na7=240.96       Cl19-Na5-Na2-Cl11=240.99      
Cl19-Na5-Na2-Cl12=156.45      Cl19-Na5-Na2-Cl17=280.52      Na1-Na5-Na4-Na3= 59.38        Na1-Na5-Na4-Na6=109.40        
Na1-Na5-Na4-Na9=320.65        Na1-Na5-Na4-Cl10=160.61       Na1-Na5-Na4-Cl11= 50.39       Na1-Na5-Na4-Cl14=359.90       
Na1-Na5-Na4-Cl18=307.46       Na1-Na5-Na4-O35=163.55        Na1-Na5-Na4-H36=133.25        Na2-Na5-Na4-Na1=298.96        
Na2-Na5-Na4-Na3=358.34        Na2-Na5-Na4-Na6= 48.36        Na2-Na5-Na4-Na9=259.62        Na2-Na5-Na4-Cl10= 99.58       
Na2-Na5-Na4-Cl11=349.36       Na2-Na5-Na4-Cl14=298.87       Na2-Na5-Na4-Cl18=246.43       Na2-Na5-Na4-O35=102.51        
Na2-Na5-Na4-H36= 72.22        Na6-Na5-Na4-Na1=250.60        Na6-Na5-Na4-Na3=309.98        Na6-Na5-Na4-Na9=211.25        
Na6-Na5-Na4-Cl10= 51.21       Na6-Na5-Na4-Cl11=300.99       Na6-Na5-Na4-Cl14=250.50       Na6-Na5-Na4-Cl18=198.07       
Na6-Na5-Na4-O35= 54.15        Na6-Na5-Na4-H36= 23.85        Cl10-Na5-Na4-Na1=199.39       Cl10-Na5-Na4-Na3=258.76       
Cl10-Na5-Na4-Na6=308.79       Cl10-Na5-Na4-Na9=160.04       Cl10-Na5-Na4-Cl11=249.78      Cl10-Na5-Na4-Cl14=199.29      
Cl10-Na5-Na4-Cl18=146.85      Cl10-Na5-Na4-O35=  2.94       Cl10-Na5-Na4-H36=332.64       Cl11-Na5-Na4-Na1=309.61       
Cl11-Na5-Na4-Na3=  8.98       Cl11-Na5-Na4-Na6= 59.01       Cl11-Na5-Na4-Na9=270.26       Cl11-Na5-Na4-Cl10=110.22      
Cl11-Na5-Na4-Cl14=309.51      Cl11-Na5-Na4-Cl18=257.07      Cl11-Na5-Na4-O35=113.16       Cl11-Na5-Na4-H36= 82.86       
Cl18-Na5-Na4-Na1= 52.54       Cl18-Na5-Na4-Na3=111.91       Cl18-Na5-Na4-Na6=161.93       Cl18-Na5-Na4-Na9= 13.19       
Cl18-Na5-Na4-Cl10=213.15      Cl18-Na5-Na4-Cl11=102.93      Cl18-Na5-Na4-Cl14= 52.44      Cl18-Na5-Na4-O35=216.09       
Cl18-Na5-Na4-H36=185.79       Cl19-Na5-Na4-Na1=338.54       Cl19-Na5-Na4-Na3= 37.92       Cl19-Na5-Na4-Na6= 87.94       
Cl19-Na5-Na4-Na9=299.20       Cl19-Na5-Na4-Cl10=139.16      Cl19-Na5-Na4-Cl11= 28.94      Cl19-Na5-Na4-Cl14=338.45      
Cl19-Na5-Na4-Cl18=286.01      Cl19-Na5-Na4-O35=142.09       Cl19-Na5-Na4-H36=111.80       Na3-Na6-Na2-Na1= 51.25        
Na3-Na6-Na2-Na5= 95.79        Na3-Na6-Na2-Na7=332.61        Na3-Na6-Na2-Cl11= 25.30       Na3-Na6-Na2-Cl12=226.69       
Na3-Na6-Na2-Cl17=323.83       Na3-Na6-Na2-Cl19= 92.50       Na4-Na6-Na2-Na1=356.45        Na4-Na6-Na2-Na5= 41.00        
Na4-Na6-Na2-Na7=277.82        Na4-Na6-Na2-Cl11=330.51       Na4-Na6-Na2-Cl12=171.90       Na4-Na6-Na2-Cl17=269.04       
Na4-Na6-Na2-Cl19= 37.71       Na5-Na6-Na2-Na1=315.45        Na5-Na6-Na2-Na7=236.82        Na5-Na6-Na2-Cl11=289.51       
Na5-Na6-Na2-Cl12=130.90       Na5-Na6-Na2-Cl17=228.04       Na5-Na6-Na2-Cl19=356.71       Cl10-Na6-Na2-Na1=308.36       
Cl10-Na6-Na2-Na5=352.91       Cl10-Na6-Na2-Na7=229.73       Cl10-Na6-Na2-Cl11=282.42      Cl10-Na6-Na2-Cl12=123.81      
Cl10-Na6-Na2-Cl17=220.95      Cl10-Na6-Na2-Cl19=349.62      Cl11-Na6-Na2-Na1= 25.95       Cl11-Na6-Na2-Na5= 70.49       
Cl11-Na6-Na2-Na7=307.31       Cl11-Na6-Na2-Cl12=201.39      Cl11-Na6-Na2-Cl17=298.53      Cl11-Na6-Na2-Cl19= 67.20      
Cl12-Na6-Na2-Na1=184.55       Cl12-Na6-Na2-Na5=229.10       Cl12-Na6-Na2-Na7=105.92       Cl12-Na6-Na2-Cl11=158.61      
Cl12-Na6-Na2-Cl17= 97.14      Cl12-Na6-Na2-Cl19=225.81      Cl13-Na6-Na2-Na1= 71.86       Cl13-Na6-Na2-Na5=116.40       
Cl13-Na6-Na2-Na7=353.22       Cl13-Na6-Na2-Cl11= 45.91      Cl13-Na6-Na2-Cl12=247.30      Cl13-Na6-Na2-Cl17=344.44      
Cl13-Na6-Na2-Cl19=113.11      Na2-Na6-Na3-Na4=266.37        Na2-Na6-Na3-Na7= 27.65        Na2-Na6-Na3-Na8=331.39        
Na2-Na6-Na3-Cl11=333.24       Na2-Na6-Na3-Cl13=153.91       Na2-Na6-Na3-Cl14=276.13       Na2-Na6-Na3-Cl16= 23.96       
Na4-Na6-Na3-Na7=121.27        Na4-Na6-Na3-Na8= 65.02        Na4-Na6-Na3-Cl11= 66.87       Na4-Na6-Na3-Cl13=247.54       
Na4-Na6-Na3-Cl14=  9.76       Na4-Na6-Na3-Cl16=117.59       Na5-Na6-Na3-Na4=324.38        Na5-Na6-Na3-Na7= 85.66        
Na5-Na6-Na3-Na8= 29.40        Na5-Na6-Na3-Cl11= 31.25       Na5-Na6-Na3-Cl13=211.92       Na5-Na6-Na3-Cl14=334.14       
Na5-Na6-Na3-Cl16= 81.97       Cl10-Na6-Na3-Na4=  5.30       Cl10-Na6-Na3-Na7=126.57       Cl10-Na6-Na3-Na8= 70.32       
Cl10-Na6-Na3-Cl11= 72.17      Cl10-Na6-Na3-Cl13=252.84      Cl10-Na6-Na3-Cl14= 15.06      Cl10-Na6-Na3-Cl16=122.89      
Cl11-Na6-Na3-Na4=293.13       Cl11-Na6-Na3-Na7= 54.41       Cl11-Na6-Na3-Na8=358.15       Cl11-Na6-Na3-Cl13=180.67      
Cl11-Na6-Na3-Cl14=302.89      Cl11-Na6-Na3-Cl16= 50.72      Cl12-Na6-Na3-Na4=234.73       Cl12-Na6-Na3-Na7=356.00       
Cl12-Na6-Na3-Na8=299.75       Cl12-Na6-Na3-Cl11=301.60      Cl12-Na6-Na3-Cl13=122.27      Cl12-Na6-Na3-Cl14=244.49      
Cl12-Na6-Na3-Cl16=352.32      Cl13-Na6-Na3-Na4=112.46       Cl13-Na6-Na3-Na7=233.73       Cl13-Na6-Na3-Na8=177.48       
Cl13-Na6-Na3-Cl11=179.33      Cl13-Na6-Na3-Cl14=122.22      Cl13-Na6-Na3-Cl16=230.05      Na2-Na6-Na4-Na1=  3.28        
Na2-Na6-Na4-Na3= 89.48        Na2-Na6-Na4-Na5=315.91        Na2-Na6-Na4-Na9= 21.80        Na2-Na6-Na4-Cl10=262.51       
Na2-Na6-Na4-Cl11= 29.30       Na2-Na6-Na4-Cl14= 78.81       Na2-Na6-Na4-Cl18=331.73       Na2-Na6-Na4-O35=165.43        
Na2-Na6-Na4-H36=155.02        Na3-Na6-Na4-Na1=273.80        Na3-Na6-Na4-Na5=226.43        Na3-Na6-Na4-Na9=292.32        
Na3-Na6-Na4-Cl10=173.03       Na3-Na6-Na4-Cl11=299.82       Na3-Na6-Na4-Cl14=349.33       Na3-Na6-Na4-Cl18=242.25       
Na3-Na6-Na4-O35= 75.95        Na3-Na6-Na4-H36= 65.54        Na5-Na6-Na4-Na1= 47.37        Na5-Na6-Na4-Na3=133.57        
Na5-Na6-Na4-Na9= 65.88        Na5-Na6-Na4-Cl10=306.60       Na5-Na6-Na4-Cl11= 73.39       Na5-Na6-Na4-Cl14=122.90       
Na5-Na6-Na4-Cl18= 15.82       Na5-Na6-Na4-O35=209.52        Na5-Na6-Na4-H36=199.11        Cl10-Na6-Na4-Na1=100.77       
Cl10-Na6-Na4-Na3=186.97       Cl10-Na6-Na4-Na5= 53.40       Cl10-Na6-Na4-Na9=119.29       Cl10-Na6-Na4-Cl11=126.79      
Cl10-Na6-Na4-Cl14=176.31      Cl10-Na6-Na4-Cl18= 69.23      Cl10-Na6-Na4-O35=262.92       Cl10-Na6-Na4-H36=252.51       
Cl11-Na6-Na4-Na1=333.98       Cl11-Na6-Na4-Na3= 60.18       Cl11-Na6-Na4-Na5=286.61       Cl11-Na6-Na4-Na9=352.50       
Cl11-Na6-Na4-Cl10=233.21      Cl11-Na6-Na4-Cl14= 49.52      Cl11-Na6-Na4-Cl18=302.44      Cl11-Na6-Na4-O35=136.13       
Cl11-Na6-Na4-H36=125.72       Cl12-Na6-Na4-Na1= 10.38       Cl12-Na6-Na4-Na3= 96.58       Cl12-Na6-Na4-Na5=323.01       
Cl12-Na6-Na4-Na9= 28.90       Cl12-Na6-Na4-Cl10=269.61      Cl12-Na6-Na4-Cl11= 36.40      Cl12-Na6-Na4-Cl14= 85.91      
Cl12-Na6-Na4-Cl18=338.84      Cl12-Na6-Na4-O35=172.53       Cl12-Na6-Na4-H36=162.12       Cl13-Na6-Na4-Na1=236.21       
Cl13-Na6-Na4-Na3=322.41       Cl13-Na6-Na4-Na5=188.84       Cl13-Na6-Na4-Na9=254.73       Cl13-Na6-Na4-Cl10=135.44      
Cl13-Na6-Na4-Cl11=262.23      Cl13-Na6-Na4-Cl14=311.74      Cl13-Na6-Na4-Cl18=204.67      Cl13-Na6-Na4-O35= 38.36       
Cl13-Na6-Na4-H36= 27.95       Na2-Na6-Na5-Na1= 55.60        Na2-Na6-Na5-Na4=125.07        Na2-Na6-Na5-Cl10=190.76       
Na2-Na6-Na5-Cl11= 61.29       Na2-Na6-Na5-Cl18=110.05       Na2-Na6-Na5-Cl19=  3.44       Na3-Na6-Na5-Na1=327.04        
Na3-Na6-Na5-Na2=271.44        Na3-Na6-Na5-Na4= 36.50        Na3-Na6-Na5-Cl10=102.19       Na3-Na6-Na5-Cl11=332.73       
Na3-Na6-Na5-Cl18= 21.49       Na3-Na6-Na5-Cl19=274.88       Na4-Na6-Na5-Na1=290.53        Na4-Na6-Na5-Na2=234.93        
Na4-Na6-Na5-Cl10= 65.69       Na4-Na6-Na5-Cl11=296.23       Na4-Na6-Na5-Cl18=344.99       Na4-Na6-Na5-Cl19=238.37       
Cl10-Na6-Na5-Na1=224.84       Cl10-Na6-Na5-Na2=169.24       Cl10-Na6-Na5-Na4=294.31       Cl10-Na6-Na5-Cl11=230.54      
Cl10-Na6-Na5-Cl18=279.30      Cl10-Na6-Na5-Cl19=172.68      Cl11-Na6-Na5-Na1=354.31       Cl11-Na6-Na5-Na2=298.71       
Cl11-Na6-Na5-Na4= 63.77       Cl11-Na6-Na5-Cl10=129.46      Cl11-Na6-Na5-Cl18= 48.76      Cl11-Na6-Na5-Cl19=302.15      
Cl12-Na6-Na5-Na1= 84.51       Cl12-Na6-Na5-Na2= 28.91       Cl12-Na6-Na5-Na4=153.98       Cl12-Na6-Na5-Cl10=219.67      
Cl12-Na6-Na5-Cl11= 90.20      Cl12-Na6-Na5-Cl18=138.96      Cl12-Na6-Na5-Cl19= 32.35      Cl13-Na6-Na5-Na1=301.48       
Cl13-Na6-Na5-Na2=245.89       Cl13-Na6-Na5-Na4= 10.95       Cl13-Na6-Na5-Cl10= 76.64      Cl13-Na6-Na5-Cl11=307.18      
Cl13-Na6-Na5-Cl18=355.94      Cl13-Na6-Na5-Cl19=249.32      Na3-Na7-Na2-Na1=300.67        Na3-Na7-Na2-Na5=344.47        
Na3-Na7-Na2-Na6= 32.67        Na3-Na7-Na2-Cl11=344.44       Na3-Na7-Na2-Cl12= 70.03       Na3-Na7-Na2-Cl17=201.53       
Na3-Na7-Na2-Cl19=301.65       Na8-Na7-Na2-Na1=355.57        Na8-Na7-Na2-Na5= 39.38        Na8-Na7-Na2-Na6= 87.57        
Na8-Na7-Na2-Cl11= 39.35       Na8-Na7-Na2-Cl12=124.93       Na8-Na7-Na2-Cl17=256.43       Na8-Na7-Na2-Cl19=356.55       
Cl11-Na7-Na2-Na1=316.23       Cl11-Na7-Na2-Na5=  0.03       Cl11-Na7-Na2-Na6= 48.23       Cl11-Na7-Na2-Cl12= 85.59      
Cl11-Na7-Na2-Cl17=217.08      Cl11-Na7-Na2-Cl19=317.20      Cl16-Na7-Na2-Na1=342.43       Cl16-Na7-Na2-Na5= 26.23       
Cl16-Na7-Na2-Na6= 74.43       Cl16-Na7-Na2-Cl11= 26.20      Cl16-Na7-Na2-Cl12=111.79      Cl16-Na7-Na2-Cl17=243.29      
Cl16-Na7-Na2-Cl19=343.41      Cl17-Na7-Na2-Na1= 99.14       Cl17-Na7-Na2-Na5=142.95       Cl17-Na7-Na2-Na6=191.14       
Cl17-Na7-Na2-Cl11=142.92      Cl17-Na7-Na2-Cl12=228.50      Cl17-Na7-Na2-Cl19=100.12      O50-Na7-Na2-Na1=225.18        
O50-Na7-Na2-Na5=268.99        O50-Na7-Na2-Na6=317.19        O50-Na7-Na2-Cl11=268.96       O50-Na7-Na2-Cl12=354.55       
O50-Na7-Na2-Cl17=126.04       O50-Na7-Na2-Cl19=226.16       Na2-Na7-Na3-Na4= 14.19        Na2-Na7-Na3-Na6=327.18        
Na2-Na7-Na3-Na8= 84.91        Na2-Na7-Na3-Cl11= 16.26       Na2-Na7-Na3-Cl13=294.03       Na2-Na7-Na3-Cl14= 66.62       
Na2-Na7-Na3-Cl16=142.72       Na8-Na7-Na3-Na4=289.27        Na8-Na7-Na3-Na6=242.26        Na8-Na7-Na3-Cl11=291.35       
Na8-Na7-Na3-Cl13=209.11       Na8-Na7-Na3-Cl14=341.71       Na8-Na7-Na3-Cl16= 57.81       Cl11-Na7-Na3-Na4=357.92       
Cl11-Na7-Na3-Na6=310.91       Cl11-Na7-Na3-Na8= 68.65       Cl11-Na7-Na3-Cl13=277.76      Cl11-Na7-Na3-Cl14= 50.36      
Cl11-Na7-Na3-Cl16=126.45      Cl16-Na7-Na3-Na4=231.47       Cl16-Na7-Na3-Na6=184.46       Cl16-Na7-Na3-Na8=302.19       
Cl16-Na7-Na3-Cl11=233.55      Cl16-Na7-Na3-Cl13=151.31      Cl16-Na7-Na3-Cl14=283.90      Cl17-Na7-Na3-Na4=344.92       
Cl17-Na7-Na3-Na6=297.91       Cl17-Na7-Na3-Na8= 55.64       Cl17-Na7-Na3-Cl11=347.00      Cl17-Na7-Na3-Cl13=264.76      
Cl17-Na7-Na3-Cl14= 37.35      Cl17-Na7-Na3-Cl16=113.45      O50-Na7-Na3-Na4= 96.38        O50-Na7-Na3-Na6= 49.37        
O50-Na7-Na3-Na8=167.11        O50-Na7-Na3-Cl11= 98.46       O50-Na7-Na3-Cl13= 16.23       O50-Na7-Na3-Cl14=148.82       
O50-Na7-Na3-Cl16=224.92       Na3-Na8-Na1-Na2= 52.81        Na3-Na8-Na1-Na4=329.32        Na3-Na8-Na1-Na5=348.27        
Na3-Na8-Na1-Na9=270.67        Na3-Na8-Na1-Cl11= 15.29       Na3-Na8-Na1-Cl15=222.39       Na3-Na8-Na1-Cl18=299.54       
Na3-Na8-Na1-Cl19= 46.19       Na3-Na8-Na1-O53=115.81        Na7-Na8-Na1-Na2=355.12        Na7-Na8-Na1-Na4=271.63        
Na7-Na8-Na1-Na5=290.58        Na7-Na8-Na1-Na9=212.98        Na7-Na8-Na1-Cl11=317.60       Na7-Na8-Na1-Cl15=164.70       
Na7-Na8-Na1-Cl18=241.85       Na7-Na8-Na1-Cl19=348.50       Na7-Na8-Na1-O53= 58.12        Na9-Na8-Na1-Na2=142.14        
Na9-Na8-Na1-Na4= 58.65        Na9-Na8-Na1-Na5= 77.60        Na9-Na8-Na1-Cl11=104.63       Na9-Na8-Na1-Cl15=311.72       
Na9-Na8-Na1-Cl18= 28.87       Na9-Na8-Na1-Cl19=135.52       Na9-Na8-Na1-O53=205.14        Cl11-Na8-Na1-Na2= 37.51       
Cl11-Na8-Na1-Na4=314.02       Cl11-Na8-Na1-Na5=332.98       Cl11-Na8-Na1-Na9=255.37       Cl11-Na8-Na1-Cl15=207.10      
Cl11-Na8-Na1-Cl18=284.24      Cl11-Na8-Na1-Cl19= 30.90      Cl11-Na8-Na1-O53=100.52       Cl14-Na8-Na1-Na2=104.59       
Cl14-Na8-Na1-Na4= 21.10       Cl14-Na8-Na1-Na5= 40.05       Cl14-Na8-Na1-Na9=322.45       Cl14-Na8-Na1-Cl11= 67.08      
Cl14-Na8-Na1-Cl15=274.17      Cl14-Na8-Na1-Cl18=351.32      Cl14-Na8-Na1-Cl19= 97.97      Cl14-Na8-Na1-O53=167.59       
Cl15-Na8-Na1-Na2=190.42       Cl15-Na8-Na1-Na4=106.93       Cl15-Na8-Na1-Na5=125.88       Cl15-Na8-Na1-Na9= 48.28       
Cl15-Na8-Na1-Cl11=152.90      Cl15-Na8-Na1-Cl18= 77.15      Cl15-Na8-Na1-Cl19=183.80      Cl15-Na8-Na1-O53=253.42       
Cl16-Na8-Na1-Na2=  1.59       Cl16-Na8-Na1-Na4=278.10       Cl16-Na8-Na1-Na5=297.06       Cl16-Na8-Na1-Na9=219.46       
Cl16-Na8-Na1-Cl11=324.08      Cl16-Na8-Na1-Cl15=171.18      Cl16-Na8-Na1-Cl18=248.33      Cl16-Na8-Na1-Cl19=354.98      
Cl16-Na8-Na1-O53= 64.60       O53-Na8-Na1-Na2=296.99        O53-Na8-Na1-Na4=213.50        O53-Na8-Na1-Na5=232.46        
O53-Na8-Na1-Na9=154.86        O53-Na8-Na1-Cl11=259.48       O53-Na8-Na1-Cl15=106.58       O53-Na8-Na1-Cl18=183.73       
O53-Na8-Na1-Cl19=290.38       Na1-Na8-Na3-Na4= 36.07        Na1-Na8-Na3-Na6=346.21        Na1-Na8-Na3-Na7=284.54        
Na1-Na8-Na3-Cl11=344.60       Na1-Na8-Na3-Cl13=349.39       Na1-Na8-Na3-Cl14= 83.61       Na1-Na8-Na3-Cl16=231.46       
Na7-Na8-Na3-Na4=111.52        Na7-Na8-Na3-Na6= 61.66        Na7-Na8-Na3-Cl11= 60.06       Na7-Na8-Na3-Cl13= 64.85       
Na7-Na8-Na3-Cl14=159.07       Na7-Na8-Na3-Cl16=306.92       Na9-Na8-Na3-Na4=329.90        Na9-Na8-Na3-Na6=280.04        
Na9-Na8-Na3-Na7=218.38        Na9-Na8-Na3-Cl11=278.44       Na9-Na8-Na3-Cl13=283.22       Na9-Na8-Na3-Cl14= 17.45       
Na9-Na8-Na3-Cl16=165.30       Cl11-Na8-Na3-Na4= 51.46       Cl11-Na8-Na3-Na6=  1.60       Cl11-Na8-Na3-Na7=299.94       
Cl11-Na8-Na3-Cl13=  4.79      Cl11-Na8-Na3-Cl14= 99.01      Cl11-Na8-Na3-Cl16=246.86      Cl14-Na8-Na3-Na4=312.45       
Cl14-Na8-Na3-Na6=262.59       Cl14-Na8-Na3-Na7=200.93       Cl14-Na8-Na3-Cl11=260.99      Cl14-Na8-Na3-Cl13=265.78      
Cl14-Na8-Na3-Cl16=147.85      Cl15-Na8-Na3-Na4=339.53       Cl15-Na8-Na3-Na6=289.66       Cl15-Na8-Na3-Na7=228.00       
Cl15-Na8-Na3-Cl11=288.06      Cl15-Na8-Na3-Cl13=292.85      Cl15-Na8-Na3-Cl14= 27.07      Cl15-Na8-Na3-Cl16=174.92      
Cl16-Na8-Na3-Na4=164.61       Cl16-Na8-Na3-Na6=114.74       Cl16-Na8-Na3-Na7= 53.08       Cl16-Na8-Na3-Cl11=113.14      
Cl16-Na8-Na3-Cl13=117.93      Cl16-Na8-Na3-Cl14=212.15      O53-Na8-Na3-Na4= 86.04        O53-Na8-Na3-Na6= 36.18        
O53-Na8-Na3-Na7=334.52        O53-Na8-Na3-Cl11= 34.58       O53-Na8-Na3-Cl13= 39.36       O53-Na8-Na3-Cl14=133.59       
O53-Na8-Na3-Cl16=281.44       Na1-Na8-Na7-Na2=  5.21        Na1-Na8-Na7-Na3=112.16        Na1-Na8-Na7-Cl11= 45.83       
Na1-Na8-Na7-Cl16=172.90       Na1-Na8-Na7-Cl17=319.37       Na1-Na8-Na7-O50= 95.53        Na3-Na8-Na7-Na2=253.06        
Na3-Na8-Na7-Cl11=293.67       Na3-Na8-Na7-Cl16= 60.75       Na3-Na8-Na7-Cl17=207.21       Na3-Na8-Na7-O50=343.37        
Na9-Na8-Na7-Na2=318.41        Na9-Na8-Na7-Na3= 65.36        Na9-Na8-Na7-Cl11=359.03       Na9-Na8-Na7-Cl16=126.10       
Na9-Na8-Na7-Cl17=272.57       Na9-Na8-Na7-O50= 48.73        Cl11-Na8-Na7-Na2=319.39       Cl11-Na8-Na7-Na3= 66.33       
Cl11-Na8-Na7-Cl16=127.08      Cl11-Na8-Na7-Cl17=273.54      Cl11-Na8-Na7-O50= 49.70       Cl14-Na8-Na7-Na2=270.42       
Cl14-Na8-Na7-Na3= 17.37       Cl14-Na8-Na7-Cl11=311.04      Cl14-Na8-Na7-Cl16= 78.11      Cl14-Na8-Na7-Cl17=224.58      
Cl14-Na8-Na7-O50=  0.74       Cl15-Na8-Na7-Na2= 24.46       Cl15-Na8-Na7-Na3=131.40       Cl15-Na8-Na7-Cl11= 65.07      
Cl15-Na8-Na7-Cl16=192.15      Cl15-Na8-Na7-Cl17=338.61      Cl15-Na8-Na7-O50=114.77       Cl16-Na8-Na7-Na2=192.31       
Cl16-Na8-Na7-Na3=299.25       Cl16-Na8-Na7-Cl11=232.92      Cl16-Na8-Na7-Cl17=146.47      Cl16-Na8-Na7-O50=282.62       
O53-Na8-Na7-Na2= 48.81        O53-Na8-Na7-Na3=155.75        O53-Na8-Na7-Cl11= 89.42       O53-Na8-Na7-Cl16=216.50       
O53-Na8-Na7-Cl17=  2.96       O53-Na8-Na7-O50=139.12        Na4-Na9-Na1-Na2= 14.00        Na4-Na9-Na1-Na5=324.36        
Na4-Na9-Na1-Na8= 84.56        Na4-Na9-Na1-Cl11= 27.61       Na4-Na9-Na1-Cl15=145.05       Na4-Na9-Na1-Cl18=308.69       
Na4-Na9-Na1-Cl19=307.30       Na4-Na9-Na1-O53=105.33        Na8-Na9-Na1-Na2=289.44        Na8-Na9-Na1-Na4=275.44        
Na8-Na9-Na1-Na5=239.80        Na8-Na9-Na1-Cl11=303.04       Na8-Na9-Na1-Cl15= 60.48       Na8-Na9-Na1-Cl18=224.13       
Na8-Na9-Na1-Cl19=222.74       Na8-Na9-Na1-O53= 20.76        Cl14-Na9-Na1-Na2=327.17       Cl14-Na9-Na1-Na4=313.17       
Cl14-Na9-Na1-Na5=277.53       Cl14-Na9-Na1-Na8= 37.73       Cl14-Na9-Na1-Cl11=340.78      Cl14-Na9-Na1-Cl15= 98.22      
Cl14-Na9-Na1-Cl18=261.86      Cl14-Na9-Na1-Cl19=260.47      Cl14-Na9-Na1-O53= 58.49       Cl15-Na9-Na1-Na2=228.95       
Cl15-Na9-Na1-Na4=214.95       Cl15-Na9-Na1-Na5=179.31       Cl15-Na9-Na1-Na8=299.52       Cl15-Na9-Na1-Cl11=242.56      
Cl15-Na9-Na1-Cl18=163.64      Cl15-Na9-Na1-Cl19=162.25      Cl15-Na9-Na1-O53=320.28       Cl18-Na9-Na1-Na2= 65.31       
Cl18-Na9-Na1-Na4= 51.31       Cl18-Na9-Na1-Na5= 15.67       Cl18-Na9-Na1-Na8=135.87       Cl18-Na9-Na1-Cl11= 78.92      
Cl18-Na9-Na1-Cl15=196.36      Cl18-Na9-Na1-Cl19=358.61      Cl18-Na9-Na1-O53=156.64       O20-Na9-Na1-Na2= 10.75        
O20-Na9-Na1-Na4=356.75        O20-Na9-Na1-Na5=321.11        O20-Na9-Na1-Na8= 81.32        O20-Na9-Na1-Cl11= 24.36       
O20-Na9-Na1-Cl15=141.80       O20-Na9-Na1-Cl18=305.44       O20-Na9-Na1-Cl19=304.05       O20-Na9-Na1-O53=102.08        
H21-Na9-Na1-Na2=346.33        H21-Na9-Na1-Na4=332.33        H21-Na9-Na1-Na5=296.69        H21-Na9-Na1-Na8= 56.89        
H21-Na9-Na1-Cl11=359.94       H21-Na9-Na1-Cl15=117.38       H21-Na9-Na1-Cl18=281.02       H21-Na9-Na1-Cl19=279.63       
H21-Na9-Na1-O53= 77.66        Na1-Na9-Na4-Na3=277.46        Na1-Na9-Na4-Na5= 36.12        Na1-Na9-Na4-Na6=337.76        
Na1-Na9-Na4-Cl10= 59.64       Na1-Na9-Na4-Cl11=331.71       Na1-Na9-Na4-Cl14=257.57       Na1-Na9-Na4-Cl18= 50.60       
Na1-Na9-Na4-O35=200.43        Na1-Na9-Na4-H36=223.62        Na8-Na9-Na4-Na1= 54.35        Na8-Na9-Na4-Na3=331.81        
Na8-Na9-Na4-Na5= 90.47        Na8-Na9-Na4-Na6= 32.11        Na8-Na9-Na4-Cl10=114.00       Na8-Na9-Na4-Cl11= 26.06       
Na8-Na9-Na4-Cl14=311.92       Na8-Na9-Na4-Cl18=104.95       Na8-Na9-Na4-O35=254.79        Na8-Na9-Na4-H36=277.97        
Cl14-Na9-Na4-Na1=102.43       Cl14-Na9-Na4-Na3= 19.89       Cl14-Na9-Na4-Na5=138.55       Cl14-Na9-Na4-Na6= 80.19       
Cl14-Na9-Na4-Cl10=162.07      Cl14-Na9-Na4-Cl11= 74.14      Cl14-Na9-Na4-Cl18=153.03      Cl14-Na9-Na4-O35=302.86       
Cl14-Na9-Na4-H36=326.05       Cl15-Na9-Na4-Na1= 26.32       Cl15-Na9-Na4-Na3=303.78       Cl15-Na9-Na4-Na5= 62.44       
Cl15-Na9-Na4-Na6=  4.08       Cl15-Na9-Na4-Cl10= 85.96      Cl15-Na9-Na4-Cl11=358.03      Cl15-Na9-Na4-Cl14=283.89      
Cl15-Na9-Na4-Cl18= 76.92      Cl15-Na9-Na4-O35=226.75       Cl15-Na9-Na4-H36=249.94       Cl18-Na9-Na4-Na1=309.40       
Cl18-Na9-Na4-Na3=226.86       Cl18-Na9-Na4-Na5=345.52       Cl18-Na9-Na4-Na6=287.16       Cl18-Na9-Na4-Cl10=  9.05      
Cl18-Na9-Na4-Cl11=281.11      Cl18-Na9-Na4-Cl14=206.97      Cl18-Na9-Na4-O35=149.84       Cl18-Na9-Na4-H36=173.02       
O20-Na9-Na4-Na1=178.73        O20-Na9-Na4-Na3= 96.19        O20-Na9-Na4-Na5=214.85        O20-Na9-Na4-Na6=156.49        
O20-Na9-Na4-Cl10=238.38       O20-Na9-Na4-Cl11=150.44       O20-Na9-Na4-Cl14= 76.30       O20-Na9-Na4-Cl18=229.33       
O20-Na9-Na4-O35= 19.17        O20-Na9-Na4-H36= 42.35        H21-Na9-Na4-Na1=159.77        H21-Na9-Na4-Na3= 77.23        
H21-Na9-Na4-Na5=195.89        H21-Na9-Na4-Na6=137.53        H21-Na9-Na4-Cl10=219.42       H21-Na9-Na4-Cl11=131.48       
H21-Na9-Na4-Cl14= 57.34       H21-Na9-Na4-Cl18=210.37       H21-Na9-Na4-O35=  0.21        H21-Na9-Na4-H36= 23.39        
Na1-Na9-Na8-Na3=106.04        Na1-Na9-Na8-Na7= 53.18        Na1-Na9-Na8-Cl11= 52.43       Na1-Na9-Na8-Cl14=124.69       
Na1-Na9-Na8-Cl15=295.45       Na1-Na9-Na8-Cl16=125.06       Na1-Na9-Na8-O53=340.80        Na4-Na9-Na8-Na1=283.61        
Na4-Na9-Na8-Na3= 29.65        Na4-Na9-Na8-Na7=336.79        Na4-Na9-Na8-Cl11=336.04       Na4-Na9-Na8-Cl14= 48.30       
Na4-Na9-Na8-Cl15=219.06       Na4-Na9-Na8-Cl16= 48.67       Na4-Na9-Na8-O53=264.41        Cl14-Na9-Na8-Na1=235.31       
Cl14-Na9-Na8-Na3=341.35       Cl14-Na9-Na8-Na7=288.49       Cl14-Na9-Na8-Cl11=287.74      Cl14-Na9-Na8-Cl15=170.76      
Cl14-Na9-Na8-Cl16=  0.37      Cl14-Na9-Na8-O53=216.11       Cl15-Na9-Na8-Na1= 64.55       Cl15-Na9-Na8-Na3=170.59       
Cl15-Na9-Na8-Na7=117.73       Cl15-Na9-Na8-Cl11=116.98      Cl15-Na9-Na8-Cl14=189.24      Cl15-Na9-Na8-Cl16=189.61      
Cl15-Na9-Na8-O53= 45.35       Cl18-Na9-Na8-Na1=329.30       Cl18-Na9-Na8-Na3= 75.34       Cl18-Na9-Na8-Na7= 22.48       
Cl18-Na9-Na8-Cl11= 21.73      Cl18-Na9-Na8-Cl14= 93.99      Cl18-Na9-Na8-Cl15=264.75      Cl18-Na9-Na8-Cl16= 94.36      
Cl18-Na9-Na8-O53=310.10       O20-Na9-Na8-Na1=207.07        O20-Na9-Na8-Na3=313.12        O20-Na9-Na8-Na7=260.25        
O20-Na9-Na8-Cl11=259.50       O20-Na9-Na8-Cl14=331.77       O20-Na9-Na8-Cl15=142.52       O20-Na9-Na8-Cl16=332.13       
O20-Na9-Na8-O53=187.88        H21-Na9-Na8-Na1=216.56        H21-Na9-Na8-Na3=322.60        H21-Na9-Na8-Na7=269.74        
H21-Na9-Na8-Cl11=268.99       H21-Na9-Na8-Cl14=341.25       H21-Na9-Na8-Cl15=152.01       H21-Na9-Na8-Cl16=341.62       
H21-Na9-Na8-O53=197.37        Na5-Cl10-Na4-Na1= 15.16       Na5-Cl10-Na4-Na3=105.40       Na5-Cl10-Na4-Na6= 98.15       
Na5-Cl10-Na4-Na9=328.16       Na5-Cl10-Na4-Cl11= 57.87      Na5-Cl10-Na4-Cl14= 85.55      Na5-Cl10-Na4-Cl18=334.62      
Na5-Cl10-Na4-O35=181.79       Na5-Cl10-Na4-H36=159.90       Na6-Cl10-Na4-Na1=277.01       Na6-Cl10-Na4-Na3=  7.25       
Na6-Cl10-Na4-Na5=261.85       Na6-Cl10-Na4-Na9=230.00       Na6-Cl10-Na4-Cl11=319.72      Na6-Cl10-Na4-Cl14=347.39      
Na6-Cl10-Na4-Cl18=236.46      Na6-Cl10-Na4-O35= 83.63       Na6-Cl10-Na4-H36= 61.75       Na4-Cl10-Na5-Na1=336.19       
Na4-Cl10-Na5-Na2=266.49       Na4-Cl10-Na5-Na6=276.42       Na4-Cl10-Na5-Cl11=312.10      Na4-Cl10-Na5-Cl18= 25.88      
Na4-Cl10-Na5-Cl19=263.30      Na6-Cl10-Na5-Na1= 59.76       Na6-Cl10-Na5-Na2=350.07       Na6-Cl10-Na5-Na4= 83.58       
Na6-Cl10-Na5-Cl11= 35.68      Na6-Cl10-Na5-Cl18=109.46      Na6-Cl10-Na5-Cl19=346.88      Na4-Cl10-Na6-Na2= 88.01       
Na4-Cl10-Na6-Na3=354.17       Na4-Cl10-Na6-Na5= 78.81       Na4-Cl10-Na6-Cl11= 38.71      Na4-Cl10-Na6-Cl12=124.78      
Na4-Cl10-Na6-Cl13=313.41      Na5-Cl10-Na6-Na2=  9.20       Na5-Cl10-Na6-Na3=275.36       Na5-Cl10-Na6-Na4=281.19       
Na5-Cl10-Na6-Cl11=319.90      Na5-Cl10-Na6-Cl12= 45.97      Na5-Cl10-Na6-Cl13=234.59      

========================================================================
 FINAL SINGLEPOINT CALCULATION ON OPTIMIZED GEOMETRY
========================================================================

 Ncao       : 208
 Nao        : 198
 Nshell     : 96
 Nel        : 160
 T(el)      :   300.0
 intcut     :    25.0
 scfconv/Eh :  0.100E-05
   qconv/e  :  0.100E-03
 intneglect :  0.100E-07
 broydamp   :      0.250
 iter      E             dE          RMSdq      gap      omega  full diag
   1    -95.0932201 -0.950932E+02  0.760E-05    3.19       0.0  T
   2    -95.0932201 -0.844125E-11  0.539E-05    3.19     250.1  T
   3    -95.0932201 -0.106439E-10  0.428E-05    3.19     315.0  T
speedup  1.02
cpu  time for SCC    0.02 s
wall time for SCC    0.02 s

   *** convergence criteria satisfied after 3 iterations ***

          eigenvalues
 #    :          68         69         70         71         72         73         74         75
 occ. :        2.000      2.000      2.000      2.000      2.000      2.000      2.000      2.000
 eps  :        -8.520     -8.497     -8.489     -8.478     -8.443     -8.390     -8.374     -8.360
 #    :          76         77         78         79         80         81         82         83
 occ. :        2.000      2.000      2.000      2.000      2.000      0.000      0.000      0.000
 eps  :        -8.297     -8.275     -8.246     -8.196     -8.165     -4.978     -2.821     -2.589
 #    :          84         85         86         87         88         89         90         91
 occ. :        0.000      0.000      0.000      0.000      0.000      0.000      0.000      0.000
 eps  :        -1.599     -0.296      0.396      0.691      1.251      1.715      2.794      3.547


   #   Z            q   n(s)   n(p)   n(d)      C6AA      α(0)
   1  11 Na     0.745  0.070  0.186  0.000    67.632    26.614
   2  11 Na     0.701  0.095  0.204  0.000    68.168    26.719
   3  11 Na     0.699  0.088  0.213  0.000    68.195    26.724
   4  11 Na     0.751  0.053  0.196  0.000    67.550    26.598
   5  11 Na     0.691  0.096  0.213  0.000    68.294    26.744
   6  11 Na     0.713  0.086  0.200  0.000    68.016    26.689
   7  11 Na     0.737  0.082  0.182  0.000    67.731    26.633
   8  11 Na     0.726  0.074  0.200  0.000    67.858    26.658
   9  11 Na     0.761  0.088  0.150  0.000    67.429    26.574
  10  17 Cl    -0.778  1.974  5.803  0.001   126.442    17.203
  11  17 Cl    -0.686  1.960  5.724  0.002   122.794    16.953
  12  17 Cl    -0.797  1.980  5.812  0.004   127.218    17.256
  13  17 Cl    -0.786  1.976  5.810  0.001   126.798    17.228
  14  17 Cl    -0.751  1.972  5.778  0.001   125.374    17.131
  15  17 Cl    -0.768  1.972  5.796  0.000   126.068    17.178
  16  17 Cl    -0.770  1.976  5.794  0.000   126.146    17.183
  17  17 Cl    -0.788  1.978  5.800  0.010   126.867    17.232
  18  17 Cl    -0.755  1.970  5.785  0.000   125.543    17.142
  19  17 Cl    -0.765  1.976  5.789  0.000   125.951    17.170
  20   8 O     -0.474  1.705  4.769  0.000    22.288     6.376
  21   1 H      0.323  0.677  0.000  0.000     0.640     1.249
  22   6 C      0.071  1.039  2.890  0.000    19.465     6.294
  23   1 H      0.026  0.974  0.000  0.000     2.637     2.540
  24   1 H      0.044  0.956  0.000  0.000     2.397     2.421
  25   6 C     -0.100  1.068  3.032  0.000    22.390     6.732
  26   1 H      0.059  0.941  0.000  0.000     2.197     2.315
  27   1 H      0.066  0.934  0.000  0.000     2.134     2.284
  28   6 C     -0.051  1.046  3.005  0.000    21.496     6.601
  29   1 H      0.023  0.977  0.000  0.000     2.686     2.563
  30   1 H      0.026  0.974  0.000  0.000     2.646     2.544
  31   6 C     -0.113  1.040  3.073  0.000    22.718     6.797
  32   1 H      0.045  0.955  0.000  0.000     2.387     2.416
  33   1 H      0.030  0.970  0.000  0.000     2.584     2.514
  34   1 H      0.061  0.939  0.000  0.000     2.187     2.313
  35   8 O     -0.472  1.702  4.771  0.000    22.249     6.371
  36   1 H      0.321  0.679  0.000  0.000     0.648     1.258
  37   6 C      0.079  1.036  2.885  0.000    19.460     6.318
  38   1 H      0.021  0.979  0.000  0.000     2.711     2.575
  39   1 H      0.043  0.957  0.000  0.000     2.408     2.427
  40   6 C     -0.073  1.055  3.018  0.000    21.895     6.662
  41   1 H      0.025  0.975  0.000  0.000     2.659     2.550
  42   1 H      0.051  0.949  0.000  0.000     2.308     2.376
  43   6 C     -0.060  1.048  3.012  0.000    21.654     6.625
  44   1 H      0.068  0.932  0.000  0.000     2.109     2.271
  45   1 H      0.029  0.971  0.000  0.000     2.603     2.523
  46   6 C     -0.104  1.037  3.067  0.000    22.553     6.772
  47   1 H      0.022  0.978  0.000  0.000     2.708     2.574
  48   1 H      0.032  0.968  0.000  0.000     2.553     2.499
  49   1 H      0.036  0.964  0.000  0.000     2.502     2.474
  50   8 O     -0.597  1.715  4.882  0.000    25.021     6.756
  51   1 H      0.306  0.694  0.000  0.000     0.704     1.318
  52   1 H      0.319  0.681  0.000  0.000     0.657     1.269
  53   8 O     -0.613  1.713  4.900  0.000    25.417     6.809
  54   1 H      0.310  0.690  0.000  0.000     0.691     1.305
  55   1 H      0.341  0.659  0.000  0.000     0.606     1.222

 Mol. C6AA /au·bohr⁶  :      65604.445586
 Mol. C8AA /au·bohr⁸  :    3223707.335134
 Mol. α(0) /au        :        542.539575

 
 Wiberg/Mayer (AO) data. WBOs > 0.1 written file <wbo>
 largest (>0.05) Wiberg bond orders for each atom
           total WBO             WBO to atom ...
     1  Na  0.493    Cl  19 0.121    Cl  15 0.114    Cl  18 0.101    O   53 0.078
     2  Na  0.560    Cl  17 0.168    Cl  12 0.149    Cl  19 0.148    Cl  11 0.086
     3  Na  0.569    Cl  13 0.167    Cl  16 0.145    Cl  14 0.129    Cl  11 0.085
     4  Na  0.479    Cl  18 0.103    Cl  10 0.094    O   35 0.089    Cl  14 0.088    Cl  11 0.061
     5  Na  0.584    Cl  10 0.176    Cl  19 0.166    Cl  18 0.131    Cl  11 0.068
     6  Na  0.550    Cl  12 0.158    Cl  10 0.141    Cl  13 0.140    Cl  11 0.080
     7  Na  0.501    Cl  16 0.142    Cl  17 0.140    O   50 0.094    Cl  11 0.079
     8  Na  0.521    Cl  15 0.137    Cl  16 0.134    Cl  14 0.106    O   53 0.065    Cl  11 0.056
     9  Na  0.453    Cl  15 0.169    Cl  18 0.104    O   20 0.088    Cl  14 0.082
    10  Cl  0.432    Na   5 0.176    Na   6 0.141    Na   4 0.094
    11  Cl  0.602    Na   2 0.086    Na   3 0.085    Na   6 0.080    Na   7 0.079    Na   5 0.068    Na   4 0.061    Na   8 0.056
    12  Cl  0.391    Na   6 0.158    Na   2 0.149
    13  Cl  0.408    Na   3 0.167    Na   6 0.140
    14  Cl  0.478    Na   3 0.129    Na   8 0.106    Na   4 0.088    Na   9 0.082
    15  Cl  0.432    Na   9 0.169    Na   8 0.137    Na   1 0.114
    16  Cl  0.433    Na   3 0.145    Na   7 0.142    Na   8 0.134
    17  Cl  0.409    Na   2 0.168    Na   7 0.140
    18  Cl  0.467    Na   5 0.131    Na   9 0.104    Na   4 0.103    Na   1 0.101
    19  Cl  0.446    Na   5 0.166    Na   2 0.148    Na   1 0.121
    20  O   2.006    C   22 0.991    H   21 0.856    Na   9 0.088
    21  H   0.895    O   20 0.856
    22  C   3.950    C   25 1.003    O   20 0.991    H   24 0.973    H   23 0.970
    23  H   0.998    C   22 0.970
    24  H   0.997    C   22 0.973
    25  C   3.989    C   28 1.007    C   22 1.003    H   27 0.968    H   26 0.963
    26  H   0.997    C   25 0.963
    27  H   0.995    C   25 0.968
    28  C   3.999    C   31 1.020    C   25 1.007    H   30 0.976    H   29 0.976
    29  H   0.998    C   28 0.976
    30  H   0.997    C   28 0.976
    31  C   3.992    C   28 1.020    H   33 0.987    H   32 0.986    H   34 0.979
    32  H   0.997    C   31 0.986
    33  H   0.998    C   31 0.987
    34  H   0.996    C   31 0.979
    35  O   2.010    C   37 0.992    H   36 0.846    Na   4 0.089
    36  H   0.896    O   35 0.846
    37  C   3.953    C   40 1.004    O   35 0.992    H   39 0.970    H   38 0.969
    38  H   0.999    C   37 0.969
    39  H   0.996    C   37 0.970
    40  C   3.994    C   43 1.008    C   37 1.004    H   41 0.976    H   42 0.972
    41  H   0.999    C   40 0.976
    42  H   0.997    C   40 0.972
    43  C   3.993    C   46 1.021    C   40 1.008    H   45 0.978    H   44 0.968
    44  H   0.995    C   43 0.968
    45  H   0.999    C   43 0.978
    46  C   3.997    C   43 1.021    H   47 0.988    H   48 0.987    H   49 0.983
    47  H   0.999    C   46 0.988
    48  H   0.999    C   46 0.987
    49  H   0.999    C   46 0.983
    50  O   1.904    H   51 0.903    H   52 0.870    Na   7 0.094
    51  H   0.906    O   50 0.903
    52  H   0.897    O   50 0.870
    53  O   1.921    H   54 0.903    H   55 0.833    Na   1 0.078    Na   8 0.065
    54  H   0.904    O   53 0.903
    55  H   0.883    O   53 0.833
 MOs/occ written to file <molden.input>
 
molecular dipole:
                 x           y           z       tot (Debye)
 q only:        6.020       0.724       5.859
   full:        6.376       0.751       4.009      19.238
molecular quadrupole (traceless):
                xx          xy          yy          xz          yz          zz
 q only:      -16.406      -4.254      28.413     -36.232       3.748     -12.007
  q+dip:      -24.595     -10.074      25.889     -21.333       3.621      -1.294
   full:      -22.909     -10.018      24.610     -21.646       2.182      -1.701

SCC energy    :     -95.0932201
rep           :       0.5231565
ES            :       0.8493400
AES           :      -0.0179095
AXC           :       0.0093107
disp          :      -0.0756912
XB            :       0.0000000
fix           :       0.0000000
total E       :     -94.5674853
atomizationE  :      10.7667114     6756.21
(atE without considering molecular charge,
 total energy contains solvation terms)
H-L gap (eV)  :          3.1868
optimized geometry written to: xtbopt.xyz

           ------------------------------------------------- 
          |                Numerical Hessian                |
           ------------------------------------------------- 
step length          :   0.00500
SCC accuracy         :   0.25000
Hessian scale factor :   1.00000
frozen atoms in %    :   0.00000    0
RMS gradient         :   0.00004
estimated CPU  time      0.96 min
estimated wall time      0.97 min

writing file <hessian>.
 
 projected vibrational frequencies (cm-1)
eigval :       -0.00    -0.00    -0.00    -0.00     0.00     0.00
eigval :       13.31    16.24    19.25    26.92    30.56    32.47
eigval :       36.49    39.42    40.70    43.72    45.44    48.26
eigval :       50.98    53.03    56.35    58.83    60.31    63.96
eigval :       66.11    69.63    71.58    73.03    74.33    78.28
eigval :       78.64    80.30    83.68    86.74    88.81    91.50
eigval :       93.95    94.94    96.28    99.96   104.06   105.81
eigval :      107.44   110.83   112.72   114.66   116.35   118.69
eigval :      119.41   124.81   126.90   129.92   131.24   133.62
eigval :      137.58   138.71   142.26   145.15   149.14   152.19
eigval :      155.17   155.72   161.76   166.62   172.03   174.23
eigval :      178.19   180.70   183.51   185.28   193.81   194.81
eigval :      200.49   201.25   207.94   216.08   222.68   226.12
eigval :      228.61   229.27   232.68   240.76   253.15   287.82
eigval :      313.48   390.34   399.55   400.81   406.78   439.16
eigval :      481.79   504.65   531.59   566.77   614.99   790.04
eigval :      794.64   840.30   857.82   895.78   947.07   954.42
eigval :      986.88   993.13  1042.22  1048.71  1091.06  1098.73
eigval :     1100.84  1107.13  1132.08  1135.32  1137.40  1180.95
eigval :     1215.98  1236.40  1260.53  1269.66  1276.63  1279.25
eigval :     1323.44  1328.00  1343.97  1346.76  1357.12  1363.20
eigval :     1369.25  1413.16  1414.83  1470.32  1475.29  1477.59
eigval :     1480.08  1485.27  1492.07  1497.99  1502.91  1508.70
eigval :     1512.22  1535.29  1548.70  2863.67  2874.75  2944.94
eigval :     2955.05  2963.40  2967.19  2973.87  2977.94  2979.06
eigval :     2986.40  2990.36  2998.46  3014.94  3032.97  3036.35
eigval :     3037.54  3042.35  3045.27  3174.66  3260.59  3326.62
eigval :     3337.40  3552.12  3554.72
 reduced masses (amu)
   1: 26.84   2: 21.39   3: 24.99   4: 24.76   5: 26.76   6: 24.79   7: 13.86   8: 20.04
   9: 17.43  10: 23.97  11: 21.78  12: 13.50  13: 13.86  14: 22.58  15: 26.17  16: 20.56
  17: 25.95  18: 23.57  19: 26.50  20: 26.17  21: 22.68  22: 26.78  23: 28.88  24: 24.37
  25: 21.42  26: 23.36  27: 19.10  28: 28.86  29: 28.15  30: 28.43  31: 24.01  32: 24.38
  33: 22.09  34: 28.15  35: 28.42  36: 26.74  37: 28.22  38: 25.97  39: 22.17  40: 24.52
  41: 25.73  42: 24.15  43: 24.59  44: 29.42  45: 24.71  46: 25.67  47: 29.05  48: 26.90
  49: 28.79  50: 19.52  51: 22.98  52: 25.17  53: 28.05  54: 29.38  55: 28.31  56: 28.02
  57: 26.65  58: 27.80  59: 21.61  60: 20.47  61: 20.46  62: 21.48  63: 21.94  64: 24.35
  65: 25.57  66: 22.75  67: 24.26  68: 24.50  69: 23.60  70: 26.50  71: 25.20  72: 23.21
  73: 24.19  74: 23.51  75: 16.65  76: 20.39  77: 23.55  78: 23.15  79:  4.04  80: 21.41
  81: 24.07  82:  8.13  83:  2.18  84:  8.70  85:  2.37  86:  2.53  87: 10.09  88:  2.44
  89:  6.78  90:  9.43  91:  7.45  92:  2.24  93:  3.39  94:  3.57  95:  1.89  96:  2.33
  97:  2.51  98:  2.34  99:  6.61 100:  6.21 101:  5.07 102:  3.02 103:  5.73 104:  6.11
 105: 11.30 106:  7.26 107:  5.46 108:  6.06 109:  9.88 110:  7.11 111:  8.11 112:  7.53
 113:  7.30 114:  3.95 115:  5.10 116:  3.51 117:  3.60 118:  2.76 119:  2.05 120:  2.28
 121:  3.39 122:  3.07 123:  4.03 124:  3.77 125:  5.22 126:  5.23 127:  3.71 128:  3.21
 129:  3.16 130:  1.93 131:  1.89 132:  1.89 133:  1.86 134:  1.83 135:  1.60 136:  1.65
 137:  1.89 138:  1.58 139:  1.55 140:  2.01 141:  2.02 142:  1.75 143:  1.75 144:  1.94
 145:  1.67 146:  1.48 147:  1.87 148:  1.67 149:  1.75 150:  1.78 151:  1.70 152:  1.73
 153:  1.61 154:  1.78 155:  1.83 156:  1.86 157:  1.92 158:  1.41 159:  1.51 160:  1.89
 161:  1.91 162:  1.91 163:  1.93 164:  1.80 165:  1.83
 IR intensities (amu)
   1:  0.70   2:  0.32   3:  0.29   4:  0.68   5:  0.57   6:  0.53   7:  0.11   8:  0.21
   9:  0.19  10:  0.16  11:  0.34  12:  0.21  13:  0.12  14:  0.18  15:  0.18  16:  0.37
  17:  0.25  18:  0.17  19:  0.29  20:  0.28  21:  0.11  22:  0.27  23:  0.24  24:  0.36
  25:  0.45  26:  0.35  27:  0.23  28:  0.08  29:  0.25  30:  0.22  31:  0.05  32:  0.18
  33:  0.34  34:  0.74  35:  0.14  36:  0.57  37:  0.44  38:  0.21  39:  0.44  40:  0.13
  41:  0.68  42:  0.63  43:  0.56  44:  0.77  45:  0.21  46:  0.71  47:  0.69  48:  0.56
  49:  0.85  50:  0.15  51:  0.76  52:  0.97  53:  0.83  54:  0.21  55:  0.57  56:  0.44
  57:  0.40  58:  0.30  59:  0.44  60:  0.70  61:  0.76  62:  0.68  63:  0.76  64:  1.24
  65:  0.40  66:  0.71  67:  0.69  68:  0.94  69:  0.94  70:  1.13  71:  1.10  72:  1.38
  73:  1.39  74:  1.39  75:  0.75  76:  1.34  77:  0.98  78:  1.20  79:  0.28  80:  0.48
  81:  1.11  82:  0.76  83:  0.06  84:  0.36  85:  0.53  86:  0.55  87:  0.23  88:  0.65
  89:  0.17  90:  0.26  91:  0.26  92:  0.75  93:  0.65  94:  0.62  95:  0.65  96:  0.06
  97:  0.08  98:  0.09  99:  0.17 100:  0.32 101:  0.14 102:  0.13 103:  0.36 104:  0.30
 105:  0.65 106:  0.61 107:  0.40 108:  0.49 109:  0.95 110:  0.35 111:  0.59 112:  0.44
 113:  0.17 114:  0.11 115:  0.12 116:  0.10 117:  0.19 118:  0.07 119:  0.03 120:  0.11
 121:  0.30 122:  0.19 123:  0.02 124:  0.30 125:  0.10 126:  0.28 127:  0.61 128:  0.06
 129:  0.02 130:  0.07 131:  0.10 132:  0.08 133:  0.05 134:  0.05 135:  0.07 136:  0.10
 137:  0.02 138:  0.06 139:  0.03 140:  0.53 141:  0.45 142:  0.31 143:  0.31 144:  0.24
 145:  0.15 146:  0.23 147:  0.17 148:  0.18 149:  0.16 150:  0.41 151:  0.30 152:  0.24
 153:  0.09 154:  0.34 155:  0.25 156:  0.24 157:  0.23 158:  0.18 159:  0.21 160:  0.83
 161:  0.64 162:  0.56 163:  0.56 164:  0.26 165:  0.31
 Raman intensities (amu)
   1:  0.00   2:  0.00   3:  0.00   4:  0.00   5:  0.00   6:  0.00   7:  0.00   8:  0.00
   9:  0.00  10:  0.00  11:  0.00  12:  0.00  13:  0.00  14:  0.00  15:  0.00  16:  0.00
  17:  0.00  18:  0.00  19:  0.00  20:  0.00  21:  0.00  22:  0.00  23:  0.00  24:  0.00
  25:  0.00  26:  0.00  27:  0.00  28:  0.00  29:  0.00  30:  0.00  31:  0.00  32:  0.00
  33:  0.00  34:  0.00  35:  0.00  36:  0.00  37:  0.00  38:  0.00  39:  0.00  40:  0.00
  41:  0.00  42:  0.00  43:  0.00  44:  0.00  45:  0.00  46:  0.00  47:  0.00  48:  0.00
  49:  0.00  50:  0.00  51:  0.00  52:  0.00  53:  0.00  54:  0.00  55:  0.00  56:  0.00
  57:  0.00  58:  0.00  59:  0.00  60:  0.00  61:  0.00  62:  0.00  63:  0.00  64:  0.00
  65:  0.00  66:  0.00  67:  0.00  68:  0.00  69:  0.00  70:  0.00  71:  0.00  72:  0.00
  73:  0.00  74:  0.00  75:  0.00  76:  0.00  77:  0.00  78:  0.00  79:  0.00  80:  0.00
  81:  0.00  82:  0.00  83:  0.00  84:  0.00  85:  0.00  86:  0.00  87:  0.00  88:  0.00
  89:  0.00  90:  0.00  91:  0.00  92:  0.00  93:  0.00  94:  0.00  95:  0.00  96:  0.00
  97:  0.00  98:  0.00  99:  0.00 100:  0.00 101:  0.00 102:  0.00 103:  0.00 104:  0.00
 105:  0.00 106:  0.00 107:  0.00 108:  0.00 109:  0.00 110:  0.00 111:  0.00 112:  0.00
 113:  0.00 114:  0.00 115:  0.00 116:  0.00 117:  0.00 118:  0.00 119:  0.00 120:  0.00
 121:  0.00 122:  0.00 123:  0.00 124:  0.00 125:  0.00 126:  0.00 127:  0.00 128:  0.00
 129:  0.00 130:  0.00 131:  0.00 132:  0.00 133:  0.00 134:  0.00 135:  0.00 136:  0.00
 137:  0.00 138:  0.00 139:  0.00 140:  0.00 141:  0.00 142:  0.00 143:  0.00 144:  0.00
 145:  0.00 146:  0.00 147:  0.00 148:  0.00 149:  0.00 150:  0.00 151:  0.00 152:  0.00
 153:  0.00 154:  0.00 155:  0.00 156:  0.00 157:  0.00 158:  0.00 159:  0.00 160:  0.00
 161:  0.00 162:  0.00 163:  0.00 164:  0.00 165:  0.00
 output can be read by thermo (or use thermo option).
 writing <g98.out> molden fake output.
 recommended (thermochemical) frequency scaling factor: 1.0
                    ==================
                    thermo calculation
                    ==================
Nvib :  159 Nimag : 0  symmetry :   C1  rot number :  1  scale factor : 1.00 sthr :  50.
omega= 13.31     Gvib=    -2.219     Grot=    -1.449     Gused=    -1.452
omega= 16.24     Gvib=    -2.101     Grot=    -1.390     Gused=    -1.398
omega= 19.25     Gvib=    -2.001     Grot=    -1.339     Gused=    -1.354
omega= 26.92     Gvib=    -1.802     Grot=    -1.240     Gused=    -1.284
omega= 30.56     Gvib=    -1.727     Grot=    -1.202     Gused=    -1.267
omega= 32.47     Gvib=    -1.691     Grot=    -1.184     Gused=    -1.261
omega= 36.49     Gvib=    -1.622     Grot=    -1.150     Gused=    -1.254
omega= 39.42     Gvib=    -1.577     Grot=    -1.127     Gused=    -1.252
omega= 40.70     Gvib=    -1.558     Grot=    -1.117     Gused=    -1.252
omega= 43.72     Gvib=    -1.516     Grot=    -1.096     Gused=    -1.251
omega= 45.44     Gvib=    -1.493     Grot=    -1.085     Gused=    -1.250
omega= 48.26     Gvib=    -1.457     Grot=    -1.067     Gused=    -1.248
omega= 50.98     Gvib=    -1.425     Grot=    -1.051     Gused=    -1.245
omega= 53.03     Gvib=    -1.402     Grot=    -1.039     Gused=    -1.242
omega= 56.35     Gvib=    -1.366     Grot=    -1.021     Gused=    -1.234
omega= 58.83     Gvib=    -1.341     Grot=    -1.008     Gused=    -1.227
omega= 60.31     Gvib=    -1.326     Grot=    -1.001     Gused=    -1.222
omega= 63.96     Gvib=    -1.291     Grot=    -0.984     Gused=    -1.208
omega= 66.11     Gvib=    -1.272     Grot=    -0.974     Gused=    -1.198
omega= 69.63     Gvib=    -1.241     Grot=    -0.958     Gused=    -1.182
omega= 71.58     Gvib=    -1.225     Grot=    -0.950     Gused=    -1.172
omega= 73.03     Gvib=    -1.214     Grot=    -0.944     Gused=    -1.165
omega= 74.33     Gvib=    -1.203     Grot=    -0.939     Gused=    -1.158
omega= 78.28     Gvib=    -1.173     Grot=    -0.924     Gused=    -1.137
omega= 78.64     Gvib=    -1.170     Grot=    -0.922     Gused=    -1.135
omega= 80.30     Gvib=    -1.158     Grot=    -0.916     Gused=    -1.126
omega= 83.68     Gvib=    -1.134     Grot=    -0.904     Gused=    -1.108
omega= 86.74     Gvib=    -1.113     Grot=    -0.893     Gused=    -1.091
omega= 88.81     Gvib=    -1.099     Grot=    -0.886     Gused=    -1.080
omega= 91.50     Gvib=    -1.082     Grot=    -0.878     Gused=    -1.065
omega= 93.95     Gvib=    -1.066     Grot=    -0.870     Gused=    -1.052
omega= 94.94     Gvib=    -1.060     Grot=    -0.867     Gused=    -1.046
omega= 96.28     Gvib=    -1.052     Grot=    -0.862     Gused=    -1.039
omega= 99.96     Gvib=    -1.030     Grot=    -0.851     Gused=    -1.020
omega=104.06     Gvib=    -1.007     Grot=    -0.839     Gused=    -0.998
omega=105.81     Gvib=    -0.997     Grot=    -0.835     Gused=    -0.989
omega=107.44     Gvib=    -0.988     Grot=    -0.830     Gused=    -0.981
omega=110.83     Gvib=    -0.970     Grot=    -0.821     Gused=    -0.964
omega=112.72     Gvib=    -0.961     Grot=    -0.816     Gused=    -0.955
omega=114.66     Gvib=    -0.951     Grot=    -0.811     Gused=    -0.946
omega=116.35     Gvib=    -0.942     Grot=    -0.806     Gused=    -0.938
omega=118.69     Gvib=    -0.931     Grot=    -0.800     Gused=    -0.927
omega=119.41     Gvib=    -0.927     Grot=    -0.799     Gused=    -0.923
omega=124.81     Gvib=    -0.902     Grot=    -0.786     Gused=    -0.899
omega=126.90     Gvib=    -0.892     Grot=    -0.781     Gused=    -0.890
omega=129.92     Gvib=    -0.879     Grot=    -0.774     Gused=    -0.876
omega=131.24     Gvib=    -0.873     Grot=    -0.771     Gused=    -0.871
omega=133.62     Gvib=    -0.863     Grot=    -0.765     Gused=    -0.861
omega=137.58     Gvib=    -0.846     Grot=    -0.757     Gused=    -0.844
omega=138.71     Gvib=    -0.841     Grot=    -0.754     Gused=    -0.840
omega=142.26     Gvib=    -0.827     Grot=    -0.747     Gused=    -0.826
omega=145.15     Gvib=    -0.815     Grot=    -0.741     Gused=    -0.814
omega=149.14     Gvib=    -0.800     Grot=    -0.733     Gused=    -0.799
omega=152.19     Gvib=    -0.789     Grot=    -0.727     Gused=    -0.788
omega=155.17     Gvib=    -0.778     Grot=    -0.721     Gused=    -0.777
omega=155.72     Gvib=    -0.776     Grot=    -0.720     Gused=    -0.775
omega=161.76     Gvib=    -0.754     Grot=    -0.709     Gused=    -0.754
omega=166.62     Gvib=    -0.737     Grot=    -0.700     Gused=    -0.737
omega=172.03     Gvib=    -0.720     Grot=    -0.691     Gused=    -0.719
omega=174.23     Gvib=    -0.712     Grot=    -0.687     Gused=    -0.712
omega=178.19     Gvib=    -0.700     Grot=    -0.680     Gused=    -0.700
omega=180.70     Gvib=    -0.692     Grot=    -0.676     Gused=    -0.692
omega=183.51     Gvib=    -0.684     Grot=    -0.671     Gused=    -0.683
omega=185.28     Gvib=    -0.678     Grot=    -0.669     Gused=    -0.678
omega=193.81     Gvib=    -0.653     Grot=    -0.655     Gused=    -0.653
omega=194.81     Gvib=    -0.650     Grot=    -0.654     Gused=    -0.650
omega=200.49     Gvib=    -0.635     Grot=    -0.645     Gused=    -0.635
omega=201.25     Gvib=    -0.633     Grot=    -0.644     Gused=    -0.633
omega=207.94     Gvib=    -0.615     Grot=    -0.634     Gused=    -0.615
omega=216.08     Gvib=    -0.594     Grot=    -0.623     Gused=    -0.594
omega=222.68     Gvib=    -0.578     Grot=    -0.614     Gused=    -0.578
omega=226.12     Gvib=    -0.569     Grot=    -0.610     Gused=    -0.569
omega=228.61     Gvib=    -0.563     Grot=    -0.606     Gused=    -0.564
omega=229.27     Gvib=    -0.562     Grot=    -0.605     Gused=    -0.562
omega=232.68     Gvib=    -0.554     Grot=    -0.601     Gused=    -0.554
omega=240.76     Gvib=    -0.536     Grot=    -0.591     Gused=    -0.536
omega=253.15     Gvib=    -0.509     Grot=    -0.576     Gused=    -0.510
omega=287.82     Gvib=    -0.443     Grot=    -0.538     Gused=    -0.443
 
   temp. (K)  partition function   enthalpy   heat capacity  entropy
                                   cal/mol     cal/K/mol   cal/K/mol   J/K/mol
 298.15  VIB  0.328E+35            36837.037    174.691    259.342
         ROT  0.525E+08              888.752      2.981     38.307
         INT  0.172E+43            37725.790    177.671    297.649
         TR   0.197E+29             1481.254      4.968     45.686
         TOT                       39207.0437   182.6396   343.3347  1436.5071
                     Eh         kcal/mol          kJ/mol 
ZPVE            0.331004         207.708         869.047    
H(0)-H(T)+PV    0.624804E-01     39.2070         164.042    
H(T)            0.393484         246.915         1033.09    
T*S             0.163129         102.365         428.295    
G(T)            0.230355         144.550         604.794    
    -94.33713055  <=== TOTAL FREE ENERGY in Eh incl. el.,ZPVE,RRHO,solv. parts
 
 normal mode %tage of torsion character
   1:  0.00   2:  0.00   3:  0.00   4:  0.00   5:  0.00   6:  0.00   7:  0.22   8:  0.55
   9:  0.26  10:  0.36  11:  0.25  12:  0.41  13:  0.29  14:  0.34  15:  0.25  16:  0.45
  17:  0.49  18:  0.29  19:  0.41  20:  0.20  21:  0.40  22:  0.17  23:  0.49  24:  0.47
  25:  0.65  26:  0.32  27:  0.40  28:  0.39  29:  0.67  30:  0.50  31:  0.51  32:  0.30
  33:  0.53  34:  0.24  35:  0.23  36:  0.23  37:  0.44  38:  0.69  39:  0.67  40:  0.69
  41:  0.48  42:  0.66  43:  0.39  44:  0.28  45:  0.42  46:  0.34  47:  0.35  48:  0.46
  49:  0.05  50:  0.59  51:  0.45  52:  0.48  53:  0.39  54:  0.28  55:  0.57  56:  0.30
  57:  0.33  58:  0.24  59:  0.56  60:  0.61  61:  0.82  62:  0.81  63:  0.72  64:  0.52
  65:  0.28  66:  0.63  67:  0.35  68:  0.28  69:  0.44  70:  0.24  71:  0.18  72:  0.58
  73:  0.20  74:  0.11  75:  0.43  76:  0.15  77:  0.07  78:  0.08  79:  0.78  80:  0.13
  81:  0.10  82:  0.55  83:  0.88  84:  0.59  85:  0.11  86:  0.29  87:  0.07  88:  0.18
  89:  0.51  90:  0.08  91:  0.65  92:  0.71  93:  0.19  94:  0.93  95:  0.27  96:  0.52
  97:  0.52  98:  0.50  99:  0.76 100:  0.42 101:  0.17 102:  0.44 103:  0.24 104:  0.62
 105:  0.08 106:  0.18 107:  0.19 108:  0.18 109:  0.04 110:  0.12 111:  0.16 112:  0.10
 113:  0.29 114:  0.25 115:  0.54 116:  0.33 117:  0.21 118:  0.17 119:  0.07 120:  0.09
 121:  0.21 122:  0.24 123:  0.13 124:  0.16 125:  0.11 126:  0.07 127:  0.15 128:  0.00
 129:  0.00 130:  0.64 131:  0.61 132:  0.67 133:  0.66 134:  0.70 135:  0.84 136:  0.77
 137:  0.63 138:  0.88 139:  0.91 140:  0.44 141:  0.18 142:  0.37 143:  0.16 144:  0.22
 145:  0.20 146:  0.03 147:  0.18 148:  0.13 149:  0.07 150:  0.06 151:  0.03 152:  0.08
 153:  0.04 154:  0.02 155:  0.03 156:  0.03 157:  0.06 158:  0.01 159:  0.02 160:  0.01
 161:  0.03 162:  0.22 163:  0.02 164:  0.00 165:  0.00
 recommended # of modes for mode following          84
 
 Pipek-Mezey localization of normal modes
 number of localized modes           85
 frequency thrshold           500.000000000000     
 number of groups                    35
 atom-group assingment :   
  1  2  3  4  5  6  7  8  9 10 11 12 13 14 15 16 17 18 19 20 20 21 21 21 22 23 22 24 24 24
 25 25 25 25 26 27 28 28 28 29 29 29 30 30 30 31 31 31 31 32 32 33 34 34 35
 pop matrix done.
 initialization of trafo matrix to unity
iteration     50  convergence  0.31822423D-02
iteration    100  convergence  0.16564931D-03
iteration    150  convergence  0.58674527D-05

 converged in    175 iterations, threshold :   0.99897466D-06
eig.   :       -0.00    -0.00    -0.00    -0.00     0.00     0.00
eig.   :       55.39    81.95    85.70    86.00    88.19    88.64
eig.   :       90.71    91.35    92.71    93.19    93.98    94.72
eig.   :       95.96    97.57    97.80    98.63    99.12   101.04
eig.   :      102.23   103.27   103.37   103.79   103.93   104.96
eig.   :      105.56   105.74   107.30   108.41   108.94   110.46
eig.   :      111.09   112.93   115.03   117.50   117.72   117.76
eig.   :      117.77   119.47   119.82   120.50   121.12   121.46
eig.   :      121.64   122.00   122.35   122.63   124.90   126.14
eig.   :      126.49   128.86   132.02   132.76   138.63   143.27
eig.   :      143.53   148.26   148.78   149.06   152.03   158.83
eig.   :      161.71   166.10   172.11   175.53   176.71   180.77
eig.   :      182.97   183.68   183.72   184.99   187.86   189.67
eig.   :      189.75   200.18   205.76   211.35   216.32   238.94
eig.   :      243.78   245.67   294.40   298.00   299.08   361.39
eig.   :      370.14   504.65   531.59   566.77   614.99   790.04
eig.   :      794.64   840.30   857.82   895.78   947.07   954.42
eig.   :      986.88   993.13  1042.22  1048.71  1091.06  1098.73
eig.   :     1100.84  1107.13  1132.08  1135.32  1137.40  1180.95
eig.   :     1215.98  1236.40  1260.53  1269.66  1276.63  1279.25
eig.   :     1323.44  1328.00  1343.97  1346.76  1357.12  1363.20
eig.   :     1369.25  1413.16  1414.83  1470.32  1475.29  1477.59
eig.   :     1480.08  1485.27  1492.07  1497.99  1502.91  1508.70
eig.   :     1512.22  1535.29  1548.70  2863.67  2874.75  2944.94
eig.   :     2955.05  2963.40  2967.19  2973.87  2977.94  2979.06
eig.   :     2986.40  2990.36  2998.46  3014.94  3032.97  3036.35
eig.   :     3037.54  3042.35  3045.27  3174.66  3260.59  3326.62
eig.   :     3337.40  3552.12  3554.72
written to xtb_localmodes and g98l.out
 
 normal mode %tage of torsion character
   1:  0.00   2:  0.00   3:  0.00   4:  0.00   5:  0.00   6:  0.00   7:  0.25   8:  0.58
   9:  0.08  10:  0.62  11:  0.43  12:  0.46  13:  0.08  14:  0.20  15:  0.24  16:  0.37
  17:  0.38  18:  0.64  19:  0.49  20:  0.50  21:  0.72  22:  0.03  23:  0.44  24:  0.10
  25:  0.68  26:  0.10  27:  0.27  28:  0.71  29:  0.18  30:  0.29  31:  0.31  32:  0.02
  33:  0.03  34:  0.55  35:  0.12  36:  0.01  37:  0.33  38:  0.02  39:  0.21  40:  0.11
  41:  0.01  42:  0.02  43:  0.01  44:  0.14  45:  0.36  46:  0.01  47:  0.61  48:  0.27
  49:  0.15  50:  0.23  51:  0.19  52:  0.00  53:  0.64  54:  0.09  55:  0.18  56:  0.71
  57:  0.02  58:  0.01  59:  0.82  60:  0.22  61:  0.49  62:  0.19  63:  0.69  64:  0.55
  65:  0.22  66:  0.00  67:  0.46  68:  0.29  69:  0.29  70:  0.07  71:  0.21  72:  0.04
  73:  0.09  74:  0.34  75:  0.20  76:  0.07  77:  0.54  78:  0.59  79:  0.05  80:  0.61
  81:  0.55  82:  0.30  83:  0.97  84:  0.52  85:  0.89  86:  0.18  87:  0.09  88:  0.13
  89:  0.21  90:  0.31  91:  0.38  92:  0.71  93:  0.19  94:  0.93  95:  0.27  96:  0.52
  97:  0.52  98:  0.50  99:  0.76 100:  0.42 101:  0.17 102:  0.44 103:  0.24 104:  0.62
 105:  0.08 106:  0.18 107:  0.19 108:  0.18 109:  0.04 110:  0.12 111:  0.16 112:  0.10
 113:  0.29 114:  0.25 115:  0.54 116:  0.33 117:  0.21 118:  0.17 119:  0.07 120:  0.09
 121:  0.21 122:  0.24 123:  0.13 124:  0.16 125:  0.11 126:  0.07 127:  0.15 128:  0.00
 129:  0.00 130:  0.64 131:  0.61 132:  0.67 133:  0.66 134:  0.70 135:  0.84 136:  0.77
 137:  0.63 138:  0.88 139:  0.91 140:  0.44 141:  0.18 142:  0.37 143:  0.16 144:  0.22
 145:  0.20 146:  0.03 147:  0.18 148:  0.13 149:  0.07 150:  0.06 151:  0.03 152:  0.08
 153:  0.04 154:  0.02 155:  0.03 156:  0.03 157:  0.06 158:  0.01 159:  0.02 160:  0.01
 161:  0.03 162:  0.22 163:  0.02 164:  0.00 165:  0.00
 recommended # of modes for mode following          89

------------------------------------------------------------------------
 * finished run on 2020/06/02 at 13:52:49.954     
------------------------------------------------------------------------
 total:
 * wall-time:     0 d,  0 h,  1 min,  4.103 sec
 *  cpu-time:     0 d,  0 h,  1 min,  3.996 sec
 * ratio c/w:     0.998 speedup
 SCF:
 * wall-time:     0 d,  0 h,  0 min,  1.317 sec
 *  cpu-time:     0 d,  0 h,  0 min,  1.307 sec
 * ratio c/w:     0.992 speedup
 ANC optimizer:
 * wall-time:     0 d,  0 h,  0 min,  1.438 sec
 *  cpu-time:     0 d,  0 h,  0 min,  1.428 sec
 * ratio c/w:     0.993 speedup
 numerical hessian:
 * wall-time:     0 d,  0 h,  1 min,  1.321 sec
 *  cpu-time:     0 d,  0 h,  1 min,  1.238 sec
 * ratio c/w:     0.999 speedup

normal termination of xtb
