# Supplementary material for: Heterogeneous Nucleation of Butanol on NaCl: A Computational Study of Temperature, Humidity, Seed Charge, and Seed Size Effects
Source: J Phys Chem A. 2021 Mar 31;125(14):3025–36. doi: 10.1021/acs.jpca.0c10972 (PMC8054243; doi:10.1021/acs.jpca.0c10972)
Supplement: Supplementary file 2 — jp0c10972_si_002.zip [file jp0c10972_si_002.zip › ALL CLUSTERS/low_level_calc/negative seed/1Seed2BuOH2W.xyz]

    55
        -94.56748529  Gyration_radius:  4.26025223173
 Na         -4.42208280162360    0.96225162121999   -0.09097756946054
Na         -4.20484220887795    0.79964520668164   -3.82499876268646
Na         -1.28244445695970   -2.97923013737067   -0.95891801592144
Na         -0.45317587369200    0.15594506683631   -0.04948357288664
Na         -1.99059385590651    2.58145738352040   -1.46613981577715
Na         -0.45016391872809   -0.16009067523467   -3.45479675501599
Na         -4.03167540855740   -2.57835517679235   -2.98263455562258
Na         -3.98541071511656   -2.06737753431145    0.54239079398175
Na         -2.42872290886872    0.18111493505430    2.85370779120523
Cl          0.25496675316198    1.71420877814625   -1.93935760553522
Cl         -2.60318972187620   -0.55012092796893   -1.62321170185057
Cl         -2.13660157101103    0.35612564627522   -5.22370764841352
Cl          0.50908909228079   -2.43144493373448   -2.60495427712423
Cl         -1.46847547623688   -1.80400641065781    1.37987434707285
Cl         -4.72285870880510   -0.32660158373963    2.23046916186413
Cl         -3.55483597106429   -3.99018509648043   -0.99375366639369
Cl         -5.83933542237326   -1.09022297816616   -3.76758470391116
Cl         -2.14589729606010    1.83886722055073    0.99360739929010
Cl         -4.38170117961006    2.58208715625704   -2.06054274169253
O          -0.67786272773252   -0.36379554574954    3.96354967744444
H          -0.54101088354254   -1.01368913912924    3.25235151232314
C           0.54270323736788    0.32913355548911    4.11599604796105
H           1.37132814150955   -0.38349530581436    4.23652520106916
H           0.45130965004952    0.91159558780216    5.03688510675798
C           0.82200011952405    1.25636897273234    2.94006275478191
H           0.85782386584331    0.66271268865645    2.02494139603879
H           0.00045341390289    1.96802933241010    2.85878711373583
C           2.12779147369758    2.02888462753512    3.07036872674330
H           2.96515945801885    1.32702925222897    3.11747223801821
H           2.12302746737303    2.60179484814743    4.00161540186339
C           2.31098987402284    2.97160523527003    1.88867684220815
H           1.51389375176465    3.71061299868266    1.87066608711658
H           3.26365374950416    3.49239859561539    1.94924147420328
H           2.27686002403978    2.41619980988336    0.95468898157570
O           1.43126170965725   -0.90593000998050   -0.02848641149931
H           1.30164852386278   -1.38503548062771   -0.86829131344036
C           2.72825271845320   -1.27301489244628    0.39755448452601
H           2.71917634570622   -2.30888745072501    0.76855874735665
H           2.98507015620085   -0.61229466865283    1.22802053423943
C           3.75298319272177   -1.15086596795816   -0.72775663977407
H           4.69932298767253   -1.59022089845408   -0.40513447292258
H           3.38427200369436   -1.73278716439479   -1.57570247825097
C           3.97307333862031    0.29630496645069   -1.16800294083296
H           3.00596444113929    0.79632279133101   -1.23401791924353
H           4.41474050619754    0.30243549422328   -2.16617740506606
C           4.88496776203162    1.06429697001025   -0.21939629031356
H           5.87483892819496    0.61053869452981   -0.19054309413580
H           4.98881275803785    2.09542879432803   -0.54855004547490
H           4.48202283022299    1.07025195123668    0.78991122203333
O          -2.45704276365017   -2.70866861593067   -4.36080175985000
H          -1.56388677952637   -3.06636862580073   -4.42632723455080
H          -2.41446241824170   -1.87717595795192   -4.86617549334606
O          -5.74572042592741   -0.84576123397047   -0.68296422297409
H          -6.62126956600582   -0.98415358723325   -0.30416610242827
H          -5.89419517440555   -0.90386816176279   -1.65236782701971
