# Supplementary material for: Heterogeneous Nucleation of Butanol on NaCl: A Computational Study of Temperature, Humidity, Seed Charge, and Seed Size Effects
Source: J Phys Chem A. 2021 Mar 31;125(14):3025–36. doi: 10.1021/acs.jpca.0c10972 (PMC8054243; doi:10.1021/acs.jpca.0c10972)
Supplement: Supplementary file 2 — jp0c10972_si_002.zip [file jp0c10972_si_002.zip › ALL CLUSTERS/low_level_calc/negative seed/1Seed2BuOH3W.log]

      -----------------------------------------------------------      
     |                   =====================                   |     
     |                           x T B                           |     
     |                   =====================                   |     
     |                         S. Grimme                         |     
     |          Mulliken Center for Theoretical Chemistry        |     
     |                    University of Bonn                     |     
     |                 Version 6.0.1 (SAW181210)                 |     
      -----------------------------------------------------------      

   This program is distributed in the hope that it will be useful,
   but WITHOUT ANY WARRANTY; without even the implied warranty of
   MERCHANTABILITY or FITNESS FOR A PARTICULAR PURPOSE.
   
   FOR NON-COMMERCIAL, ACADEMIA USE ONLY.
   
   Cite this work as:
   S. Grimme, C. Bannwarth, P. Shushkov, J. Comput. Theory Chem., 2017,
   13, 1989-2009.
   C. Bannwarth, S. Ehlert and S. Grimme., ChemRxiv, 2018, preprint.
   http://doi.org/10.26434/chemrxiv.7246238.v1
   
   for sTDA-xTB:
   S. Grimme and C. Bannwarth, J. Chem. Phys., 2016, 145, 054103.
   
   in the mass-spec context:
   V. Asgeirsson, C. Bauer and S. Grimme, Chem. Sci., 2017, 8, 4879.
   
   if GBSA is used:
   P. Shushkov, F. März and S. Grimme, unpublished.
   
   for ANC optimizer:
   S. Grimme, unpublished.
   Rational Function algorithm used in ANCopt:
   F. Eckert, P. Pulay, H.-J. Werner, J. Comput. Chem., 1997, 18, 1473.
   
   with help from (in alphabetical order)
   C. Bannwarth, F. Bohle, G. Brandenburg, E. Caldeweyher, M. Checinski,
   S. Dohm, S. Ehlert, S. Ehrlich, F. März, H. Neugebauer, J. Pisarek,
   P. Pracht, P. Shushkov, and S. Spicher.
   
 * started run on 2020/06/02 at 13:51:51.308     
========================================================================
 # omp threads = 1
========================================================================
number of atoms            : 58
number of electrons        : 168
charge                     : -1
spin                       : .0
first test random number   : .4081

########################################################################
# WARNING! Please study the warnings concerning your input carefully
#  - the use of '-ohess' is discouraged, please use '--ohess' next time
########################################################################

           ------------------------------------------------- 
          |                 G F N 2 - x T B                 |
          | Geometry, Frequencies, Noncovalent interactions |
          |            JCTC 2018 parametrisation            |
           ------------------------------------------------- 
      method parameters     
 k(s)        :  1.8500
 k(p)        :  2.2300
 k(d)        :  2.2300
 k(f)        :  2.0000
 kEN (H0ij)  : -2.0000
 D4 a1       :  0.5200
 D4 a2       :  5.0000
 D4 s6       :  1.0000
 D4 s8       :  2.7000
 D4 s9       :  5.0000
 alphaj      :  2.0000


            Z     q(EN)     CN     RAES       Cart. coordinates
     1  Na  1.0    0.43    8.91    5.00     0.22620     3.39566    -0.47986
     2  Na  1.0    0.36    5.65    5.00     8.35317    -5.06108     6.46079
     3  Na  1.0    0.38    5.94    5.00    10.29494     1.03148     5.69978
     4  Na  1.0    0.26    9.23    5.00     2.56724    -3.06985     5.85444
     5  Na  1.0    0.35    4.71    5.00     3.79693    -2.59431    11.50739
     6  Na  1.0    0.28    7.35    5.00     3.81952     3.28892     7.45989
     7  Na  1.0    0.38    8.97    5.00     2.37093    -2.23272    -0.10939
     8  Na  1.0    0.36    8.34    5.00     5.89167     3.30413     1.52916
     9  Na  1.0    0.41    5.71    5.00    -2.21213     1.81378     6.22580
    10  Cl  7.0   -0.27    1.84    2.98    -1.04761     6.56621     6.02814
    11  Cl  7.0   -0.17    3.10    4.93     5.75916    -4.54018     2.31682
    12  Cl  7.0   -0.23    2.80    4.79     4.31442    -6.53879     9.05661
    13  Cl  7.0   -0.28    1.52    2.65    -4.91543    -0.89370     3.49214
    14  Cl  7.0   -0.14    2.90    4.86     3.99102     1.59274    -2.60837
    15  Cl  7.0   -0.02    5.79    5.00     1.92584     1.07447     3.47571
    16  Cl  7.0   -0.19    3.46    4.98     0.31867     0.09583     9.89535
    17  Cl  7.0   -0.20    2.85    4.82     7.90067     5.18512     5.40728
    18  Cl  7.0   -0.15    4.65    5.00     6.71771    -0.56082     8.44480
    19  Cl  7.0   -0.29    1.94    3.16    12.54155    -3.06171     5.96245
    20  O   6.0   -0.25    3.79    4.72    -1.44475    -0.78715    -1.08148
    21  H   1.0    0.03    1.53    1.63    -2.68146    -0.73271     0.30549
    22  C   4.0   -0.05    4.58    4.64    -2.45552    -2.48174    -2.89503
    23  H   1.0    0.01    1.01    1.43    -3.60749    -1.44684    -4.27891
    24  H   1.0    0.00    1.02    1.43    -3.67247    -3.88856    -1.98257
    25  C   4.0   -0.07    4.75    4.80    -0.32927    -3.81603    -4.29642
    26  H   1.0   -0.02    1.20    1.47     0.94562    -2.39318    -5.06187
    27  H   1.0   -0.02    1.53    1.63     0.72587    -5.00955    -2.98441
    28  C   4.0   -0.09    4.10    3.81    -1.29894    -5.46193    -6.45035
    29  H   1.0   -0.00    1.02    1.43    -2.32104    -4.28491    -7.80497
    30  H   1.0   -0.01    1.02    1.43    -2.62319    -6.86160    -5.70447
    31  C   4.0   -0.14    4.01    3.64     0.86203    -6.80561    -7.79222
    32  H   1.0   -0.01    1.00    1.43     1.87639    -8.01668    -6.47767
    33  H   1.0   -0.02    1.00    1.43     0.15820    -7.96465    -9.33692
    34  H   1.0   -0.01    1.00    1.43     2.18642    -5.43308    -8.55537
    35  O   6.0   -0.30    3.05    2.93    -2.26138     6.25604     0.29654
    36  H   1.0    0.04    1.44    1.56    -2.08089     6.73304     2.07358
    37  C   4.0   -0.03    4.63    4.70    -4.72897     5.30820    -0.00203
    38  H   1.0   -0.01    1.01    1.43    -6.12795     6.75122     0.51985
    39  H   1.0   -0.01    1.17    1.46    -5.02908     3.66585     1.22194
    40  C   4.0   -0.08    4.46    4.48    -5.12180     4.53856    -2.74235
    41  H   1.0   -0.00    1.03    1.43    -5.13468     6.23351    -3.91688
    42  H   1.0   -0.00    1.34    1.51    -3.52084     3.37998    -3.33214
    43  C   4.0   -0.08    4.10    3.80    -7.56731     3.06362    -3.10093
    44  H   1.0   -0.01    1.03    1.43    -9.15276     4.20177    -2.42575
    45  H   1.0    0.01    1.03    1.43    -7.49298     1.35144    -1.95295
    46  C   4.0   -0.13    4.01    3.63    -8.00338     2.36501    -5.85886
    47  H   1.0    0.00    1.00    1.43    -6.43288     1.25078    -6.58003
    48  H   1.0   -0.01    1.00    1.43    -9.72803     1.26600    -6.06596
    49  H   1.0   -0.01    1.00    1.43    -8.16901     4.05869    -7.01341
    50  O   6.0   -0.32    3.60    4.47    -0.34873    -4.42113     2.84028
    51  H   1.0    0.02    1.41    1.55    -1.88508    -3.39646     3.04521
    52  H   1.0    0.01    1.13    1.45    -0.92947    -6.13431     3.02718
    53  O   6.0   -0.33    3.74    4.67     2.94742     6.35811     1.40695
    54  H   1.0    0.00    1.48    1.59     1.95393     6.53236     2.95393
    55  H   1.0    0.01    1.15    1.45     3.30089     8.08020     0.94227
    56  O   6.0   -0.37    3.74    4.66     8.73387     0.36829     1.52838
    57  H   1.0   -0.02    1.58    1.68     7.95611    -1.30130     1.76362
    58  H   1.0   -0.00    1.19    1.46     9.88813     0.07954     0.14980

  Z AO/shell   Hii/eV     exponent
  1     Wed Apr 25 08:07:45 CEST 2018   EN: 2.200 GM2: 0.406  GM3: 0.0800  RAES: 1.40
     1s    -10.707211    1.230000
  6     Wed Apr 25 08:07:45 CEST 2018   EN: 2.550 GM2: 0.538  GM3: 0.1500  RAES: 3.00
     2s    -13.970922    2.096432
     2p    -10.063292    1.800000
  8     Wed Apr 25 08:07:45 CEST 2018   EN: 3.440 GM2: 0.452  GM3:-0.0517  RAES: 1.80
     2s    -20.229985    2.439742
     2p    -15.503117    2.137023
 11     Tue Apr 24 16:34:09 CEST 2018   EN: 0.930 GM2: 0.271  GM3: 0.1799  RAES: 5.00
     3s     -4.546934    0.763787
     3p     -1.332719    0.573553
 17     Mon Apr 23 14:09:22 CEST 2018   EN: 3.160 GM2: 0.249  GM3: 0.1495  RAES: 2.50
     3s    -29.278781    2.485265
     3p    -12.673758    2.199650
     3d     -0.240338    2.476089
 no old-style atom pair restraining (fixing) potential
           ------------------------------------------------- 
          |        Self-Consistent Charge Iterations        |
           ------------------------------------------------- 

 Ncao       : 214
 Nao        : 204
 Nshell     : 100
 Nel        : 168
 T(el)      :   300.0
 intcut     :    25.0
 scfconv/Eh :  0.100E-05
   qconv/e  :  0.100E-03
 intneglect :  0.100E-07
 broydamp   :      0.250
 iter      E             dE          RMSdq      gap      omega  full diag
   1    -99.8814742 -0.998815E+02  0.995E+00    3.37       0.0  T
   2   -100.0711563 -0.189682E+00  0.644E+00    4.21       1.0  T
   3   -100.1603977 -0.892414E-01  0.517E+00    4.11       1.0  T
   4   -100.1942686 -0.338709E-01  0.295E+00    3.79       1.0  T
   5   -100.2183236 -0.240550E-01  0.159E+00    2.74       1.0  T
   6   -100.2185504 -0.226852E-03  0.112E+00    3.06       1.0  T
   7   -100.2207249 -0.217450E-02  0.351E-01    2.81       1.0  T
   8   -100.2213158 -0.590839E-03  0.341E-01    2.84       1.0  T
   9   -100.2218447 -0.528951E-03  0.169E-01    2.83       1.0  T
  10   -100.2221590 -0.314316E-03  0.752E-02    2.83       1.0  T
  11   -100.2222186 -0.596065E-04  0.520E-02    2.82       1.0  T
  12   -100.2222339 -0.152492E-04  0.299E-02    2.83       1.0  T
  13   -100.2222400 -0.608829E-05  0.217E-02    2.83       1.0  T
  14   -100.2222442 -0.421349E-05  0.136E-02    2.83       1.0  T
  15   -100.2222469 -0.276650E-05  0.771E-03    2.83       1.7  T
  16   -100.2222476 -0.619830E-06  0.473E-03    2.83       2.8  T
  17   -100.2222477 -0.961826E-07  0.245E-03    2.83       5.4  T
  18   -100.2222477 -0.192031E-07  0.107E-03    2.83      12.3  T
  19   -100.2222477 -0.797328E-08  0.664E-04    2.83      19.8  T
  20   -100.2222477 -0.443144E-08  0.396E-04    2.83      33.2  T
speedup  1.00
cpu  time for SCC    0.16 s
wall time for SCC    0.16 s

   *** convergence criteria satisfied after 20 iterations ***

          eigenvalues
 #    :          72         73         74         75         76         77         78         79
 occ. :        2.000      2.000      2.000      2.000      2.000      2.000      2.000      2.000
 eps  :        -8.306     -8.294     -8.256     -8.253     -8.241     -8.220     -8.201     -8.178
 #    :          80         81         82         83         84         85         86         87
 occ. :        2.000      2.000      2.000      2.000      2.000      0.000      0.000      0.000
 eps  :        -8.128     -8.045     -7.937     -7.797     -7.741     -4.912     -3.061     -2.173
 #    :          88         89         90         91         92         93         94         95
 occ. :        0.000      0.000      0.000      0.000      0.000      0.000      0.000      0.000
 eps  :        -1.300     -0.324      0.415      0.951      1.622      2.394      2.794      3.034


   #   Z            q   n(s)   n(p)   n(d)      C6AA      α(0)
   1  11 Na     0.797  0.073  0.130  0.000    67.000    26.489
   2  11 Na     0.708  0.096  0.196  0.000    68.081    26.702
   3  11 Na     0.725  0.092  0.184  0.000    67.878    26.662
   4  11 Na     0.716  0.045  0.239  0.000    67.988    26.684
   5  11 Na     0.669  0.132  0.199  0.000    68.569    26.798
   6  11 Na     0.679  0.091  0.230  0.000    68.441    26.772
   7  11 Na     0.827  0.052  0.121  0.000    66.643    26.418
   8  11 Na     0.793  0.051  0.156  0.000    67.041    26.497
   9  11 Na     0.685  0.093  0.222  0.000    68.369    26.758
  10  17 Cl    -0.798  1.983  5.792  0.023   127.247    17.258
  11  17 Cl    -0.747  1.973  5.773  0.002   125.216    17.120
  12  17 Cl    -0.768  1.976  5.792  0.000   126.071    17.178
  13  17 Cl    -0.806  1.981  5.784  0.041   127.196    17.250
  14  17 Cl    -0.799  1.974  5.824  0.001   127.308    17.262
  15  17 Cl    -0.729  1.965  5.761  0.003   124.514    17.072
  16  17 Cl    -0.740  1.975  5.764  0.000   124.923    17.100
  17  17 Cl    -0.768  1.980  5.787  0.001   126.046    17.176
  18  17 Cl    -0.724  1.966  5.756  0.002   124.306    17.057
  19  17 Cl    -0.818  1.988  5.828  0.002   128.101    17.316
  20   8 O     -0.512  1.708  4.803  0.000    23.086     6.489
  21   1 H      0.359  0.641  0.000  0.000     0.563     1.175
  22   6 C      0.061  1.039  2.900  0.000    19.494     6.273
  23   1 H      0.039  0.961  0.000  0.000     2.466     2.456
  24   1 H      0.047  0.953  0.000  0.000     2.358     2.401
  25   6 C     -0.107  1.073  3.034  0.000    22.446     6.729
  26   1 H      0.073  0.927  0.000  0.000     2.053     2.240
  27   1 H      0.047  0.953  0.000  0.000     2.341     2.389
  28   6 C     -0.054  1.047  3.007  0.000    21.536     6.607
  29   1 H      0.030  0.970  0.000  0.000     2.593     2.518
  30   1 H      0.029  0.971  0.000  0.000     2.607     2.525
  31   6 C     -0.110  1.039  3.071  0.000    22.668     6.789
  32   1 H      0.041  0.959  0.000  0.000     2.440     2.443
  33   1 H      0.028  0.972  0.000  0.000     2.621     2.532
  34   1 H      0.043  0.957  0.000  0.000     2.413     2.429
  35   8 O     -0.487  1.700  4.787  0.000    22.559     6.415
  36   1 H      0.334  0.666  0.000  0.000     0.617     1.229
  37   6 C      0.065  1.043  2.891  0.000    19.406     6.257
  38   1 H      0.016  0.984  0.000  0.000     2.802     2.618
  39   1 H      0.033  0.967  0.000  0.000     2.543     2.494
  40   6 C     -0.082  1.064  3.018  0.000    22.003     6.666
  41   1 H      0.038  0.962  0.000  0.000     2.477     2.461
  42   1 H      0.053  0.947  0.000  0.000     2.270     2.353
  43   6 C     -0.057  1.048  3.009  0.000    21.602     6.617
  44   1 H      0.026  0.974  0.000  0.000     2.643     2.542
  45   1 H      0.050  0.950  0.000  0.000     2.317     2.380
  46   6 C     -0.104  1.037  3.067  0.000    22.549     6.772
  47   1 H      0.038  0.962  0.000  0.000     2.482     2.464
  48   1 H      0.030  0.970  0.000  0.000     2.584     2.514
  49   1 H      0.030  0.970  0.000  0.000     2.583     2.513
  50   8 O     -0.625  1.715  4.909  0.000    25.689     6.845
  51   1 H      0.348  0.652  0.000  0.000     0.589     1.204
  52   1 H      0.302  0.698  0.000  0.000     0.713     1.326
  53   8 O     -0.634  1.718  4.916  0.000    25.932     6.878
  54   1 H      0.354  0.646  0.000  0.000     0.573     1.185
  55   1 H      0.323  0.677  0.000  0.000     0.655     1.271
  56   8 O     -0.636  1.717  4.919  0.000    25.982     6.884
  57   1 H      0.353  0.647  0.000  0.000     0.574     1.187
  58   1 H      0.320  0.680  0.000  0.000     0.661     1.277

 Mol. C6AA /au·bohr⁶  :      69010.089845
 Mol. C8AA /au·bohr⁸  :    3318989.418213
 Mol. α(0) /au        :        551.917598

 
 Wiberg/Mayer (AO) data. WBOs > 0.1 written file <wbo>
 largest (>0.05) Wiberg bond orders for each atom
           total WBO             WBO to atom ...
     1  Na  0.382    Cl  14 0.165    O   20 0.070    O   35 0.062    Cl  15 0.061    O   53 0.060
     2  Na  0.552    Cl  19 0.178    Cl  11 0.139    Cl  12 0.131    Cl  18 0.079
     3  Na  0.521    Cl  19 0.151    Cl  17 0.149    Cl  18 0.107    O   56 0.077
     4  Na  0.539    Cl  12 0.106    O   50 0.090    Cl  15 0.083    Cl  11 0.082    Cl  16 0.071    Cl  18 0.069
     5  Na  0.621    Cl  12 0.205    Cl  16 0.203    Cl  18 0.168
     6  Na  0.609    Cl  17 0.155    Cl  10 0.126    Cl  16 0.116    Cl  15 0.107    Cl  18 0.084
     7  Na  0.341    Cl  11 0.143    Cl  14 0.099
     8  Na  0.403    Cl  17 0.111    Cl  14 0.089    O   53 0.071    O   56 0.069
     9  Na  0.585    Cl  13 0.173    Cl  10 0.143    Cl  15 0.121    Cl  16 0.097
    10  Cl  0.394    Na   9 0.143    Na   6 0.126
    11  Cl  0.478    Na   7 0.143    Na   2 0.139    Na   4 0.082    H   57 0.051
    12  Cl  0.448    Na   5 0.205    Na   2 0.131    Na   4 0.106
    13  Cl  0.372    Na   9 0.173    H   21 0.057
    14  Cl  0.367    Na   1 0.165    Na   7 0.099    Na   8 0.089
    15  Cl  0.521    Na   9 0.121    Na   6 0.107    Na   4 0.083    Na   1 0.061
    16  Cl  0.497    Na   5 0.203    Na   6 0.116    Na   9 0.097    Na   4 0.071
    17  Cl  0.434    Na   6 0.155    Na   3 0.149    Na   8 0.111
    18  Cl  0.529    Na   5 0.168    Na   3 0.107    Na   6 0.084    Na   2 0.079    Na   4 0.069
    19  Cl  0.338    Na   2 0.178    Na   3 0.151
    20  O   1.986    C   22 0.990    H   21 0.806    Na   1 0.070
    21  H   0.871    O   20 0.806    Cl  13 0.057
    22  C   3.948    C   25 1.012    O   20 0.990    H   24 0.972    H   23 0.963
    23  H   0.997    C   22 0.963
    24  H   0.996    C   22 0.972
    25  C   3.990    C   22 1.012    C   28 1.009    H   26 0.972    H   27 0.970
    26  H   0.995    C   25 0.972
    27  H   0.999    C   25 0.970
    28  C   3.997    C   31 1.020    C   25 1.009    H   30 0.977    H   29 0.976
    29  H   0.998    C   28 0.976
    30  H   0.998    C   28 0.977
    31  C   3.995    C   28 1.020    H   33 0.988    H   34 0.987    H   32 0.986
    32  H   0.998    C   31 0.986
    33  H   0.999    C   31 0.988
    34  H   0.998    C   31 0.987
    35  O   1.979    C   37 0.999    H   36 0.837    Na   1 0.062
    36  H   0.889    O   35 0.837
    37  C   3.955    C   40 1.012    O   35 0.999    H   38 0.974    H   39 0.969
    38  H   0.999    C   37 0.974
    39  H   0.998    C   37 0.969
    40  C   3.997    C   37 1.012    C   43 1.009    H   41 0.979    H   42 0.968
    41  H   0.996    C   40 0.979
    42  H   0.998    C   40 0.968
    43  C   3.995    C   46 1.020    C   40 1.009    H   44 0.977    H   45 0.975
    44  H   0.999    C   43 0.977
    45  H   0.997    C   43 0.975
    46  C   3.997    C   43 1.020    H   49 0.988    H   48 0.988    H   47 0.983
    47  H   0.998    C   46 0.983
    48  H   0.999    C   46 0.988
    49  H   0.999    C   46 0.988
    50  O   1.902    H   52 0.909    H   51 0.828    Na   4 0.090
    51  H   0.878    O   50 0.828
    52  H   0.908    O   50 0.909
    53  O   1.898    H   55 0.895    H   54 0.842    Na   8 0.071    Na   1 0.060
    54  H   0.874    O   53 0.842
    55  H   0.896    O   53 0.895
    56  O   1.897    H   58 0.896    H   57 0.820    Na   3 0.077    Na   8 0.069
    57  H   0.875    O   56 0.820    Cl  11 0.051
    58  H   0.897    O   56 0.896
 MOs/occ written to file <molden.input>
 
molecular dipole:
                 x           y           z       tot (Debye)
 q only:       -4.402       0.306      -7.628
   full:       -5.839       0.074      -4.699      19.052
molecular quadrupole (traceless):
                xx          xy          yy          xz          yz          zz
 q only:      -39.256      32.021      33.471     -35.755       3.319       5.785
  q+dip:      -46.194      19.905      19.632     -31.464       5.324      26.562
   full:      -44.209      20.029      19.477     -32.137       6.228      24.732

SCC energy    :    -100.2222477
rep           :       0.5534542
ES            :       0.9019547
AES           :      -0.0691778
AXC           :      -0.0029592
disp          :      -0.0787954
XB            :       0.0000000
fix           :       0.0000000
total E       :     -99.6662248
atomizationE  :      11.3126926     7098.82
(atE without considering molecular charge,
 total energy contains solvation terms)
H-L gap (eV)  :          2.8296
           ------------------------------------------------- 
          |                 ===============                 |
          |                   A N C O P T                   |
          |                 ===============                 |
          |          Approximate Normal Coordinate          |
          |           Rational Function Optimizer           |
           ------------------------------------------------- 
dumping coords to <xtbopt.coord> and <xtbopt.log>
 optlevel               0
 Maxcycle             200
 Maxmicro              25
 Econv         5.000000000000000E-006
 Gconv         1.000000000000000E-003
 Maxdispl       1.00000000000000     
 Hlow          5.000000000000000E-003
 S6             20.0000000000000     
 Nvar              168

generating ANC from model Hessian ...
 Shifting diagonal of input Hessian by   2.382910044804271E-002
 Lowest  eigenvalues of input Hessian
    0.005000    0.009946    0.010562    0.011441    0.012631    0.013076
    0.014009    0.014887    0.015464    0.017177    0.019961    0.020455
    0.021486    0.021794    0.022836   -0.000000   -0.000000   -0.000000
 Highest eigenvalues
    1.315007    1.383590    1.391409    1.395375    1.479611    1.517336
 
cpu  time for ANC gen    0.03 s
wall time for ANC gen    0.03 s
................................................................................
.............................. CYCLE    1 ......................................
................................................................................
   1   -100.2222477 -0.100222E+03  0.370E-04    2.83       0.0  T
   2   -100.2222477 -0.185580E-09  0.225E-04    2.83      58.4  T
   3   -100.2222477 -0.178602E-09  0.190E-04    2.83      68.9  T
speedup  1.01
cpu  time for SCC    0.03 s
wall time for SCC    0.03 s
speedup  1.00
cpu  time for grad    0.10 s
wall time for grad    0.10 s
 E :    -99.66622477  G :  0.000065    pred/act E change:  0.000D+00  0.357D-07
Maxdispl :   0.0023   ||displ|| :   0.0027   Lambda : -0.778D-07
Largest |displ|/coords:  0.0023 (   1)  0.0008 (   2)  0.0003 (  22)
................................................................................
.............................. CYCLE    2 ......................................
................................................................................
   1   -100.2222411 -0.100222E+03  0.439E-03    2.83       0.0  T
   2   -100.2222411 -0.138771E-07  0.231E-03    2.83       5.7  T
   3   -100.2222411 -0.298265E-08  0.107E-03    2.83      12.3  T
   4   -100.2222411 -0.314373E-09  0.269E-04    2.83      48.9  T
   5   -100.2222411 -0.134591E-09  0.134E-04    2.83      98.1  T
speedup  1.00
cpu  time for SCC    0.04 s
wall time for SCC    0.04 s
speedup  1.01
cpu  time for grad    0.11 s
wall time for grad    0.11 s
 E :    -99.66622472  G :  0.000097    pred/act E change:  0.000D+00  0.483D-07
Maxdispl :   0.0021   ||displ|| :   0.0026   Lambda : -0.203D-06
Largest |displ|/coords:  0.0021 (   1)  0.0005 (  22)  0.0004 (  27)
................................................................................
.............................. CYCLE    3 ......................................
................................................................................
   1   -100.2222296 -0.100222E+03  0.360E-03    2.83       0.0  T
   2   -100.2222296 -0.999104E-08  0.186E-03    2.83       7.1  T
   3   -100.2222296 -0.220999E-08  0.903E-04    2.83      14.5  T
   4   -100.2222296 -0.215337E-09  0.234E-04    2.83      56.0  T
speedup  1.00
cpu  time for SCC    0.03 s
wall time for SCC    0.03 s
speedup  1.00
cpu  time for grad    0.10 s
wall time for grad    0.10 s
 E :    -99.66622482  G :  0.000054    pred/act E change: -0.389D-07 -0.101D-06
Maxdispl :   0.0026   ||displ|| :   0.0038   Lambda : -0.171D-06
Largest |displ|/coords:  0.0026 (   2)  0.0011 (  10)  0.0009 (   4)

   *** GEOMETRY OPTIMIZATION CONVERGED AFTER 3 ITERATIONS ***

------------------------------------------------------------------------
 total energy gain (kcal):     -0.0000
------------------------------------------------------------------------
================
 final structure:
================
$coord
        0.22637954786059        3.39583501634746       -0.48000963359304      Na
        8.35302674274157       -5.06084907564074        6.46037871291036      Na
       10.29486676429434        1.03114099073333        5.69970247360446      Na
        2.56675936400258       -3.06955404279371        5.85402489855104      Na
        3.79646067003218       -2.59439019996196       11.50730229793654      Na
        3.82000658836147        3.28907138983788        7.46019377159815      Na
        2.37066376529726       -2.23244801481249       -0.10926010082558      Na
        5.89214808597228        3.30430973126919        1.52906428609538      Na
       -2.21185578696565        1.81427603383623        6.22587750237386      Na
       -1.04787763185436        6.56646952801327        6.02796605680006      Cl
        5.75892416342513       -4.54008491950601        2.31658679357633      Cl
        4.31429213894005       -6.53886148053562        9.05646555718286      Cl
       -4.91514834982141       -0.89342675567768        3.49235524695673      Cl
        3.99119167542103        1.59260890164113       -2.60840028818679      Cl
        1.92540274057118        1.07373091922036        3.47548055485558      Cl
        0.31831812085134        0.09570088851316        9.89543435251246      Cl
        7.90070165715184        5.18476174569544        5.40739526366365      Cl
        6.71777613278818       -0.56115328420354        8.44500730069638      Cl
       12.54156747232153       -3.06196443982450        5.96222348777350      Cl
       -1.44483143230415       -0.78710425434640       -1.08156682477362      O 
       -2.68135858732164       -0.73244459647277        0.30558404491284      H 
       -2.45572123519701       -2.48184462354751       -2.89488217463408      C 
       -3.60794133910958       -1.44712612710444       -4.27871724737809      H 
       -3.67250781221791       -3.88870903458894       -1.98221445949848      H 
       -0.32944822649325       -3.81610279210704       -4.29635138057451      C 
        0.94542636003236       -2.39320390078256       -5.06174814857292      H 
        0.72568646097536       -5.00959857480811       -2.98426433627648      H 
       -1.29891241882238       -5.46203067636035       -6.45034762412969      C 
       -2.32107326308208       -4.28506799771534       -7.80500522386908      H 
       -2.62307775014185       -6.86184571724408       -5.70456590224820      H 
        0.86224605714423       -6.80546815672167       -7.79221548154211      C 
        1.87676367362902       -8.01641299232145       -6.47766408459818      H 
        0.15859476966791       -7.96455600735372       -9.33695901870397      H 
        2.18651838589851       -5.43276705766564       -8.55533457003864      H 
       -2.26121651624674        6.25597417423032        0.29648064411496      O 
       -2.08071146574120        6.73324523482273        2.07346446927550      H 
       -4.72889017416125        5.30834053751102       -0.00199260538839      C 
       -6.12775414151088        6.75149809522975        0.51985353169621      H 
       -5.02913294496121        3.66606522590394        1.22205440812761      H 
       -5.12178875802878        4.53861663820680       -2.74228846615470      C 
       -5.13465555060975        6.23354116391923       -3.91686264626369      H 
       -3.52084542388159        3.37998794908230       -3.33203874817854      H 
       -7.56728828830592        3.06364957730918       -3.10083602732393      C 
       -9.15278934878144        4.20183540687153       -2.42583125887402      H 
       -7.49298019454411        1.35157083657738       -1.95268316936161      H 
       -8.00316276328334        2.36475495711710       -5.85872344340703      C 
       -6.43246563536029        1.25071005850741       -6.57973155874400      H 
       -9.72764986444954        1.26546109178362       -6.06580155894972      H 
       -8.16900152627023        4.05831624498026       -7.01342713173375      H 
       -0.34882712324672       -4.42116468711605        2.84031344065615      O 
       -1.88540983794723       -3.39679372506166        3.04524993641395      H 
       -0.92925392801709       -6.13446571862025        3.02702322364154      H 
        2.94720830903811        6.35831474841202        1.40689245391912      O 
        1.95362356506878        6.53243562676618        2.95383864153463      H 
        3.30056755251213        8.08041613552576        0.94216141617300      H 
        8.73399731274858        0.36830621274820        1.52846713044910      O 
        7.95630296270404       -1.30141194925972        1.76318418428366      H 
        9.88815629786756        0.07990585509527        0.14969705039758      H 
$end
 
 Bond Distances (Angstroems)
 ---------------------------
Na1-Na7=3.1932       Na1-Na8=3.1815       Na1-Na9=3.8675       Na1-Cl14=2.4795      Na1-Cl15=2.5884      Na1-O20=2.4048       
Na1-O35=2.0475       Na1-C37=2.8221       Na1-H42=2.4920       Na1-O53=2.3511       Na2-Na3=3.4074       Na2-Na4=3.2541       
Na2-Na5=3.8276       Na2-Cl11=2.6017      Na2-Cl12=2.6583      Na2-Cl18=2.7426      Na2-Cl19=2.4700      Na3-Na2=3.4074       
Na3-Na6=3.7464       Na3-Na8=3.4272       Na3-Cl17=2.5417      Na3-Cl18=2.5305      Na3-Cl19=2.4747      Na3-O56=2.3828       
Na4-Na2=3.2541       Na4-Na5=3.0718       Na4-Na6=3.5333       Na4-Na7=3.1883       Na4-Na9=3.6211       Na4-Cl11=2.6388      
Na4-Cl12=2.6641      Na4-Cl15=2.5508      Na4-Cl16=2.9656      Na4-Cl18=2.9098      Na4-O50=2.3314       Na5-Na2=3.8276       
Na5-Na4=3.0718       Na5-Na6=3.7789       Na5-Cl12=2.4727      Na5-Cl16=2.4782      Na5-Cl18=2.4846      Na6-Na3=3.7464       
Na6-Na4=3.5333       Na6-Na5=3.7789       Na6-Na8=3.3247       Na6-Na9=3.3502       Na6-Cl10=3.1966      Na6-Cl15=2.6126      
Na6-Cl16=2.8196      Na6-Cl17=2.6171      Na6-Cl18=2.6027      Na7-Na1=3.1932       Na7-Na4=3.1883       Na7-Na8=3.5789       
Na7-Cl11=2.5207      Na7-Cl14=2.5654      Na7-Cl15=2.5913      Na7-O20=2.2195       Na7-C22=2.9518       Na7-C25=2.7665       
Na7-H27=2.2874       Na7-O50=2.4184       Na8-Na1=3.1815       Na8-Na3=3.4272       Na8-Na6=3.3247       Na8-Na7=3.5789       
Na8-Cl14=2.5741      Na8-Cl15=2.6192      Na8-Cl17=2.5163      Na8-O53=2.2460       Na8-O56=2.1623       Na9-Na1=3.8675       
Na9-Na4=3.6211       Na9-Na6=3.3502       Na9-Cl10=2.5912      Na9-Cl13=2.4883      Na9-Cl15=2.6580      Na9-Cl16=2.5279      
Cl10-Na6=3.1966      Cl10-Na9=2.5912      Cl11-Na2=2.6017      Cl11-Na4=2.6388      Cl11-Na7=2.5207      Cl12-Na2=2.6583      
Cl12-Na4=2.6641      Cl12-Na5=2.4727      Cl13-Na9=2.4883      Cl14-Na1=2.4795      Cl14-Na7=2.5654      Cl14-Na8=2.5741      
Cl15-Na1=2.5884      Cl15-Na4=2.5508      Cl15-Na6=2.6126      Cl15-Na7=2.5913      Cl15-Na8=2.6192      Cl15-Na9=2.6580      
Cl16-Na4=2.9656      Cl16-Na5=2.4782      Cl16-Na6=2.8196      Cl16-Na9=2.5279      Cl17-Na3=2.5417      Cl17-Na6=2.6171      
Cl17-Na8=2.5163      Cl18-Na2=2.7426      Cl18-Na3=2.5305      Cl18-Na4=2.9098      Cl18-Na5=2.4846      Cl18-Na6=2.6027      
Cl19-Na2=2.4700      Cl19-Na3=2.4747      O20-Na1=2.4048       O20-Na7=2.2195       O20-H21=0.9838       O20-C22=1.4182       
H21-O20=0.9838       C22-Na7=2.9518       C22-O20=1.4182       C22-H23=1.0990       C22-H24=1.0964       C22-C25=1.5214       
H23-C22=1.0990       H24-C22=1.0964       C25-Na7=2.7665       C25-C22=1.5214       C25-H26=1.0891       C25-H27=1.0921       
C25-C28=1.5235       H26-C25=1.0891       H27-Na7=2.2874       H27-C25=1.0921       C28-C25=1.5235       C28-H29=1.0929       
C28-H30=1.0934       C28-C31=1.5223       H29-C28=1.0929       H30-C28=1.0934       C31-C28=1.5223       C31-H32=1.0875       
C31-H33=1.0877       C31-H34=1.0871       H32-C31=1.0875       H33-C31=1.0877       H34-C31=1.0871       O35-Na1=2.0475       
O35-H36=0.9783       O35-C37=1.4077       H36-O35=0.9783       C37-Na1=2.8221       C37-O35=1.4077       C37-H38=1.0988       
C37-H39=1.0955       C37-C40=1.5205       H38-C37=1.0988       H39-C37=1.0955       C40-C37=1.5205       C40-H41=1.0913       
C40-H42=1.0913       C40-C43=1.5231       H41-C40=1.0913       H42-Na1=2.4920       H42-C40=1.0913       C43-C40=1.5231       
C43-H44=1.0928       C43-H45=1.0916       C43-C46=1.5231       H44-C43=1.0928       H45-C43=1.0916       C46-C43=1.5231       
C46-H47=1.0881       C46-H48=1.0877       C46-H49=1.0882       H47-C46=1.0881       H48-C46=1.0877       H49-C46=1.0882       
O50-Na4=2.3314       O50-Na7=2.4184       O50-H51=0.9832       O50-H52=0.9623       H51-O50=0.9832       H52-O50=0.9623       
O53-Na1=2.3511       O53-Na8=2.2460       O53-H54=0.9773       O53-H55=0.9622       H54-O53=0.9773       H55-O53=0.9622       
O56-Na3=2.3828       O56-Na8=2.1623       O56-H57=0.9826       O56-H58=0.9637       H57-O56=0.9826       H58-O56=0.9637       
 C  H  Rav=1.0917 sigma=0.0037  Rmin=1.0871  Rmax=1.0990    18
 C  C  Rav=1.5223 sigma=0.0011  Rmin=1.5205  Rmax=1.5235     6
 O  H  Rav=0.9742 sigma=0.0091  Rmin=0.9622  Rmax=0.9838     8
 O  C  Rav=1.4129 sigma=0.0052  Rmin=1.4077  Rmax=1.4182     2
 Na H  Rav=2.3897 sigma=0.1023  Rmin=2.2874  Rmax=2.4920     2
 Na C  Rav=2.8468 sigma=0.0777  Rmin=2.7665  Rmax=2.9518     3
 Na O  Rav=2.2849 sigma=0.1181  Rmin=2.0475  Rmax=2.4184     9
 Na Na Rav=3.4595 sigma=0.2475  Rmin=3.0718  Rmax=3.8675    16
 Cl Na Rav=2.6173 sigma=0.1574  Rmin=2.4700  Rmax=3.1966    32
 
 selected bond angles (degree)
 --------------------
Na8-Na1-Na7= 68.31             Na9-Na1-Na7= 81.97             Na9-Na1-Na8= 90.26             Cl14-Na1-Na7= 51.94            
Cl14-Na1-Na8= 52.32            Cl14-Na1-Na9=126.98            Cl15-Na1-Na7= 51.98            Cl15-Na1-Na8= 52.78            
Cl15-Na1-Na9= 43.21            Cl15-Na1-Cl14= 84.58           O20-Na1-Na7= 43.97             O20-Na1-Na8=112.13             
O20-Na1-Na9= 78.44             O20-Na1-Cl14= 83.17            O20-Na1-Cl15= 78.33            O35-Na1-Na7=154.90             
O35-Na1-Na8=123.37             O35-Na1-Na9= 76.19             O35-Na1-Cl14=153.15            O35-Na1-Cl15=114.33            
O35-Na1-O20=118.07             C37-Na1-Na7=131.24             C37-Na1-Na8=148.34             C37-Na1-Na9= 71.66             
C37-Na1-Cl14=157.71            C37-Na1-Cl15=114.87            C37-Na1-O20= 90.01             C37-Na1-O35= 28.30             
H42-Na1-Na7=108.47             H42-Na1-Na8=162.22             H42-Na1-Na9=106.83             H42-Na1-Cl14=111.28            
H42-Na1-Cl15=139.87            H42-Na1-O20= 67.92             H42-Na1-O35= 67.20             H42-Na1-C37= 46.85             
O53-Na1-Na7=112.22             O53-Na1-Na8= 44.86             O53-Na1-Na9= 87.65             O53-Na1-Cl14= 87.56            
O53-Na1-Cl15= 76.14            O53-Na1-O20=153.53             O53-Na1-O35= 79.37             O53-Na1-C37=106.97             
O53-Na1-H42=138.31             Na4-Na2-Na3= 88.04             Na5-Na2-Na3= 87.12             Na5-Na2-Na4= 50.62             
Cl11-Na2-Na3= 87.67            Cl11-Na2-Na4= 52.13            Cl11-Na2-Na5=102.68            Cl12-Na2-Na3=125.58            
Cl12-Na2-Na4= 52.39            Cl12-Na2-Na5= 39.94            Cl12-Na2-Cl11= 92.44           Cl18-Na2-Na3= 47.08            
Cl18-Na2-Na4= 57.30            Cl18-Na2-Na5= 40.36            Cl18-Na2-Cl11= 93.69           Cl18-Na2-Cl12= 78.69           
Cl19-Na2-Na3= 46.50            Cl19-Na2-Na4=134.04            Cl19-Na2-Na5=119.59            Cl19-Na2-Cl11=109.76           
Cl19-Na2-Cl12=154.50           Cl19-Na2-Cl18= 87.26           Na6-Na3-Na2= 89.80             Na8-Na3-Na2=101.72             
Na8-Na3-Na6= 55.00             Cl17-Na3-Na2=132.46            Cl17-Na3-Na6= 44.23            Cl17-Na3-Na8= 47.03            
Cl18-Na3-Na2= 52.52            Cl18-Na3-Na6= 43.89            Cl18-Na3-Na8= 88.74            Cl18-Na3-Cl17= 87.14           
Cl19-Na3-Na2= 46.38            Cl19-Na3-Na6=134.79            Cl19-Na3-Na8=132.06            Cl19-Na3-Cl17=178.77           
Cl19-Na3-Cl18= 92.05           O56-Na3-Na2= 82.28             O56-Na3-Na6= 87.72             O56-Na3-Na8= 38.69             
O56-Na3-Cl17= 84.15            O56-Na3-Cl18=102.91            O56-Na3-Cl19= 95.15            Na5-Na4-Na2= 74.40             
Na6-Na4-Na2= 96.20             Na6-Na4-Na5= 69.39             Na7-Na4-Na2= 99.97             Na7-Na4-Na5=163.62             
Na7-Na4-Na6= 96.42             Na9-Na4-Na2=151.99             Na9-Na4-Na5= 92.10             Na9-Na4-Na6= 55.83             
Na9-Na4-Na7= 86.09             Cl11-Na4-Na2= 51.10            Cl11-Na4-Na5=125.41            Cl11-Na4-Na6=109.35            
Cl11-Na4-Na7= 50.18            Cl11-Na4-Na9=134.11            Cl12-Na4-Na2= 52.23            Cl12-Na4-Na5= 50.46            
Cl12-Na4-Na6=115.98            Cl12-Na4-Na7=137.45            Cl12-Na4-Na9=134.40            Cl12-Na4-Cl11= 91.48           
Cl15-Na4-Na2=116.88            Cl15-Na4-Na5=116.00            Cl15-Na4-Na6= 47.55            Cl15-Na4-Na7= 52.26            
Cl15-Na4-Na9= 47.19            Cl15-Na4-Cl11= 89.35           Cl15-Na4-Cl12=162.25           Cl16-Na4-Na2=119.30            
Cl16-Na4-Na5= 48.43            Cl16-Na4-Na6= 50.50            Cl16-Na4-Na7=128.48            Cl16-Na4-Na9= 43.74            
Cl16-Na4-Cl11=159.22           Cl16-Na4-Cl12= 94.00           Cl16-Na4-Cl15= 79.45           Cl18-Na4-Na2= 52.48            
Cl18-Na4-Na5= 48.99            Cl18-Na4-Na6= 46.41            Cl18-Na4-Na7=115.31            Cl18-Na4-Na9=100.14            
Cl18-Na4-Cl11= 89.17           Cl18-Na4-Cl12= 75.68           Cl18-Na4-Cl15= 86.61           Cl18-Na4-Cl16= 72.87           
O50-Na4-Na2=126.22             O50-Na4-Na5=146.25             O50-Na4-Na6=125.52             O50-Na4-Na7= 49.01             
O50-Na4-Na9= 78.11             O50-Na4-Cl11= 81.25            O50-Na4-Cl12=116.96            O50-Na4-Cl15= 80.68            
O50-Na4-Cl16=113.64            O50-Na4-Cl18=164.12            Na4-Na5-Na2= 54.97             Na6-Na5-Na2= 83.31             
Na6-Na5-Na4= 61.07             Cl12-Na5-Na2= 43.64            Cl12-Na5-Na4= 56.19            Cl12-Na5-Na6=113.45            
Cl16-Na5-Na2=115.06            Cl16-Na5-Na4= 63.54            Cl16-Na5-Na6= 48.25            Cl16-Na5-Cl12=112.75           
Cl18-Na5-Na2= 45.62            Cl18-Na5-Na4= 62.10            Cl18-Na5-Na6= 43.24            Cl18-Na5-Cl12= 87.39           
Cl18-Na5-Cl16= 89.36           Na4-Na6-Na3= 78.94             Na5-Na6-Na3= 83.18             Na5-Na6-Na4= 49.54             
Na8-Na6-Na3= 57.61             Na8-Na6-Na4= 80.63             Na8-Na6-Na5=122.56             Na9-Na6-Na3=138.47             
Na9-Na6-Na4= 63.41             Na9-Na6-Na5= 85.15             Na9-Na6-Na8= 97.51             Cl10-Na6-Na3=148.33            
Cl10-Na6-Na4=107.96            Cl10-Na6-Na5=125.36            Cl10-Na6-Na8= 92.33            Cl10-Na6-Na9= 46.56            
Cl15-Na6-Na3= 90.41            Cl15-Na6-Na4= 46.09            Cl15-Na6-Na5= 94.96            Cl15-Na6-Na8= 50.63            
Cl15-Na6-Na9= 51.13            Cl15-Na6-Cl10= 75.10           Cl16-Na6-Na3=121.57            Cl16-Na6-Na4= 54.26            
Cl16-Na6-Na5= 40.98            Cl16-Na6-Na8=130.52            Cl16-Na6-Na9= 47.42            Cl16-Na6-Cl10= 84.49           
Cl16-Na6-Cl15= 81.24           Cl17-Na6-Na3= 42.64            Cl17-Na6-Na4=114.84            Cl17-Na6-Na5=123.63            
Cl17-Na6-Na8= 48.32            Cl17-Na6-Na9=142.61            Cl17-Na6-Cl10=111.01           Cl17-Na6-Cl15= 98.84           
Cl17-Na6-Cl16=164.09           Cl18-Na6-Na3= 42.38            Cl18-Na6-Na4= 54.07            Cl18-Na6-Na5= 40.84            
Cl18-Na6-Na8= 89.81            Cl18-Na6-Na9=114.71            Cl18-Na6-Cl10=161.26           Cl18-Na6-Cl15= 92.09           
Cl18-Na6-Cl16= 80.01           Cl18-Na6-Cl17= 84.09           Na4-Na7-Na1=101.65             Na8-Na7-Na1= 55.69             
Na8-Na7-Na4= 81.78             Cl11-Na7-Na1=137.38            Cl11-Na7-Na4= 53.52            Cl11-Na7-Na8= 84.43            
Cl14-Na7-Na1= 49.55            Cl14-Na7-Na4=127.52            Cl14-Na7-Na8= 45.97            Cl14-Na7-Cl11=114.02           
Cl15-Na7-Na1= 51.90            Cl15-Na7-Na4= 51.11            Cl15-Na7-Na8= 46.94            Cl15-Na7-Cl11= 91.09           
Cl15-Na7-Cl14= 82.82           O20-Na7-Na1= 48.78             O20-Na7-Na4=107.87             O20-Na7-Na8=104.34             
O20-Na7-Cl11=158.76            O20-Na7-Cl14= 84.99            O20-Na7-Cl15= 81.62            C22-Na7-Na1= 72.76             
C22-Na7-Na4=121.08             C22-Na7-Na8=127.45             C22-Na7-Cl11=148.01            C22-Na7-Cl14= 93.85            
C22-Na7-Cl15=108.49            C22-Na7-O20= 27.45             C25-Na7-Na1= 92.85             C25-Na7-Na4=140.13             
C25-Na7-Na8=135.31             C25-Na7-Cl11=128.94            C25-Na7-Cl14= 89.93            C25-Na7-Cl15=138.06            
C25-Na7-O20= 56.56             C25-Na7-C22= 30.64             H27-Na7-Na1=115.03             H27-Na7-Na4=125.55             
H27-Na7-Na8=152.28             H27-Na7-Cl11=107.35            H27-Na7-Cl14=106.93            H27-Na7-Cl15=152.38            
H27-Na7-O20= 73.80             H27-Na7-C22= 46.36             H27-Na7-C25= 22.50             O50-Na7-Na1=105.96             
O50-Na7-Na4= 46.69             O50-Na7-Na8=123.06             O50-Na7-Cl11= 82.10            O50-Na7-Cl14=155.43            
O50-Na7-Cl15= 78.27            O50-Na7-O20= 76.90             O50-Na7-C22= 77.64             O50-Na7-C25= 93.70             
O50-Na7-H27= 83.98             Na3-Na8-Na1=149.45             Na6-Na8-Na1= 90.27             Na6-Na8-Na3= 67.38             
Na7-Na8-Na1= 56.00             Na7-Na8-Na3=102.86             Na7-Na8-Na6= 93.15             Cl14-Na8-Na1= 49.67            
Cl14-Na8-Na3=133.62            Cl14-Na8-Na6=132.32            Cl14-Na8-Na7= 45.77            Cl15-Na8-Na1= 51.90            
Cl15-Na8-Na3= 97.67            Cl15-Na8-Na6= 50.46            Cl15-Na8-Na7= 46.29            Cl15-Na8-Cl14= 82.11           
Cl17-Na8-Na1=131.65            Cl17-Na8-Na3= 47.66            Cl17-Na8-Na6= 50.97            Cl17-Na8-Na7=137.84            
Cl17-Na8-Cl14=176.32           Cl17-Na8-Cl15=101.30           O53-Na8-Na1= 47.59             O53-Na8-Na3=137.97             
O53-Na8-Na6= 78.47             O53-Na8-Na7=102.76             O53-Na8-Cl14= 87.57            O53-Na8-Cl15= 77.26            
O53-Na8-Cl17= 91.83            O56-Na8-Na1=131.78             O56-Na8-Na3= 43.54             O56-Na8-Na6=103.17             
O56-Na8-Na7= 76.93             O56-Na8-Cl14= 91.08            O56-Na8-Cl15=103.51            O56-Na8-Cl17= 89.46            
O56-Na8-O53=178.34             Na4-Na9-Na1= 82.62             Na6-Na9-Na1= 79.08             Na6-Na9-Na4= 60.76             
Cl10-Na9-Na1= 70.95            Cl10-Na9-Na4=121.63            Cl10-Na9-Na6= 63.60            Cl13-Na9-Na1= 77.47            
Cl13-Na9-Na4= 87.64            Cl13-Na9-Na6=142.67            Cl13-Na9-Cl10=132.22           Cl15-Na9-Na1= 41.82            
Cl15-Na9-Na4= 44.75            Cl15-Na9-Na6= 49.94            Cl15-Na9-Cl10= 85.71           Cl15-Na9-Cl13= 94.03           
Cl16-Na9-Na1=127.30            Cl16-Na9-Na4= 54.21            Cl16-Na9-Na6= 55.21            Cl16-Na9-Cl10=104.73           
Cl16-Na9-Cl13=122.95           Cl16-Na9-Cl15= 86.06           Na9-Cl10-Na6= 69.84            
 
 selected dihedral angles (degree)
 ---------------------------------
Na6-Na3-Na2-Na4= 19.95        Na6-Na3-Na2-Na5=329.28        Na6-Na3-Na2-Cl11= 72.11       Na6-Na3-Na2-Cl12=340.78       
Na6-Na3-Na2-Cl18=334.89       Na6-Na3-Na2-Cl19=192.46       Na8-Na3-Na2-Na4=325.85        Na8-Na3-Na2-Na5=275.19        
Na8-Na3-Na2-Cl11= 18.02       Na8-Na3-Na2-Cl12=286.69       Na8-Na3-Na2-Cl18=280.79       Na8-Na3-Na2-Cl19=138.36       
Cl17-Na3-Na2-Na4=  6.94       Cl17-Na3-Na2-Na5=316.28       Cl17-Na3-Na2-Cl11= 59.11      Cl17-Na3-Na2-Cl12=327.78      
Cl17-Na3-Na2-Cl18=321.89      Cl17-Na3-Na2-Cl19=179.46      Cl18-Na3-Na2-Na4= 45.06       Cl18-Na3-Na2-Na5=354.39       
Cl18-Na3-Na2-Cl11= 97.22      Cl18-Na3-Na2-Cl12=  5.89      Cl18-Na3-Na2-Cl19=217.57      Cl19-Na3-Na2-Na4=187.49       
Cl19-Na3-Na2-Na5=136.82       Cl19-Na3-Na2-Cl11=239.66      Cl19-Na3-Na2-Cl12=148.32      Cl19-Na3-Na2-Cl18=142.43      
O56-Na3-Na2-Na4=292.22        O56-Na3-Na2-Na5=241.55        O56-Na3-Na2-Cl11=344.38       O56-Na3-Na2-Cl12=253.05       
O56-Na3-Na2-Cl18=247.16       O56-Na3-Na2-Cl19=104.73       Na5-Na4-Na2-Na3=272.11        Na5-Na4-Na2-Cl11=183.54       
Na5-Na4-Na2-Cl12= 51.69       Na5-Na4-Na2-Cl18=310.13       Na5-Na4-Na2-Cl19=264.56       Na6-Na4-Na2-Na3=338.66        
Na6-Na4-Na2-Na5= 66.55        Na6-Na4-Na2-Cl11=250.09       Na6-Na4-Na2-Cl12=118.25       Na6-Na4-Na2-Cl18= 16.68       
Na6-Na4-Na2-Cl19=331.11       Na7-Na4-Na2-Na3= 76.33        Na7-Na4-Na2-Na5=164.22        Na7-Na4-Na2-Cl11=347.76       
Na7-Na4-Na2-Cl12=215.91       Na7-Na4-Na2-Cl18=114.35       Na7-Na4-Na2-Cl19= 68.77       Na9-Na4-Na2-Na3=335.76        
Na9-Na4-Na2-Na5= 63.65        Na9-Na4-Na2-Cl11=247.19       Na9-Na4-Na2-Cl12=115.34       Na9-Na4-Na2-Cl18= 13.78       
Na9-Na4-Na2-Cl19=328.21       Cl11-Na4-Na2-Na3= 88.57       Cl11-Na4-Na2-Na5=176.46       Cl11-Na4-Na2-Cl12=228.16      
Cl11-Na4-Na2-Cl18=126.59      Cl11-Na4-Na2-Cl19= 81.02      Cl12-Na4-Na2-Na3=220.42       Cl12-Na4-Na2-Na5=308.31       
Cl12-Na4-Na2-Cl11=131.84      Cl12-Na4-Na2-Cl18=258.44      Cl12-Na4-Na2-Cl19=212.86      Cl15-Na4-Na2-Na3= 23.75       
Cl15-Na4-Na2-Na5=111.64       Cl15-Na4-Na2-Cl11=295.18      Cl15-Na4-Na2-Cl12=163.33      Cl15-Na4-Na2-Cl18= 61.77      
Cl15-Na4-Na2-Cl19= 16.20      Cl16-Na4-Na2-Na3=290.93       Cl16-Na4-Na2-Na5= 18.82       Cl16-Na4-Na2-Cl11=202.36      
Cl16-Na4-Na2-Cl12= 70.52      Cl16-Na4-Na2-Cl18=328.95      Cl16-Na4-Na2-Cl19=283.38      Cl18-Na4-Na2-Na3=321.98       
Cl18-Na4-Na2-Na5= 49.87       Cl18-Na4-Na2-Cl11=233.41      Cl18-Na4-Na2-Cl12=101.56      Cl18-Na4-Na2-Cl19=314.42      
O50-Na4-Na2-Na3=122.16        O50-Na4-Na2-Na5=210.05        O50-Na4-Na2-Cl11= 33.59       O50-Na4-Na2-Cl12=261.75       
O50-Na4-Na2-Cl18=160.18       O50-Na4-Na2-Cl19=114.61       Na4-Na5-Na2-Na3= 89.82        Na4-Na5-Na2-Cl11=  2.86       
Na4-Na5-Na2-Cl12=284.45       Na4-Na5-Na2-Cl18= 83.48       Na4-Na5-Na2-Cl19=124.62       Na6-Na5-Na2-Na3= 30.66        
Na6-Na5-Na2-Na4=300.84        Na6-Na5-Na2-Cl11=303.70       Na6-Na5-Na2-Cl12=225.29       Na6-Na5-Na2-Cl18= 24.31       
Na6-Na5-Na2-Cl19= 65.46       Cl12-Na5-Na2-Na3=165.37       Cl12-Na5-Na2-Na4= 75.55       Cl12-Na5-Na2-Cl11= 78.41      
Cl12-Na5-Na2-Cl18=159.02      Cl12-Na5-Na2-Cl19=200.17      Cl16-Na5-Na2-Na3= 68.00       Cl16-Na5-Na2-Na4=338.18       
Cl16-Na5-Na2-Cl11=341.04      Cl16-Na5-Na2-Cl12=262.63      Cl16-Na5-Na2-Cl18= 61.66      Cl16-Na5-Na2-Cl19=102.80      
Cl18-Na5-Na2-Na3=  6.34       Cl18-Na5-Na2-Na4=276.52       Cl18-Na5-Na2-Cl11=279.39      Cl18-Na5-Na2-Cl12=200.98      
Cl18-Na5-Na2-Cl19= 41.15      Na2-Na5-Na4-Na6=257.01        Na2-Na5-Na4-Na7=288.18        Na2-Na5-Na4-Na9=204.91        
Na2-Na5-Na4-Cl11=356.62       Na2-Na5-Na4-Cl12= 53.55       Na2-Na5-Na4-Cl15=247.28       Na2-Na5-Na4-Cl16=202.09       
Na2-Na5-Na4-Cl18=306.53       Na2-Na5-Na4-O50=133.34        Na6-Na5-Na4-Na2=102.99        Na6-Na5-Na4-Na7= 31.17        
Na6-Na5-Na4-Na9=307.90        Na6-Na5-Na4-Cl11= 99.61       Na6-Na5-Na4-Cl12=156.54       Na6-Na5-Na4-Cl15=350.27       
Na6-Na5-Na4-Cl16=305.08       Na6-Na5-Na4-Cl18= 49.52       Na6-Na5-Na4-O50=236.33        Cl12-Na5-Na4-Na2=306.45       
Cl12-Na5-Na4-Na6=203.46       Cl12-Na5-Na4-Na7=234.63       Cl12-Na5-Na4-Na9=151.36       Cl12-Na5-Na4-Cl11=303.07      
Cl12-Na5-Na4-Cl15=193.74      Cl12-Na5-Na4-Cl16=148.54      Cl12-Na5-Na4-Cl18=252.99      Cl12-Na5-Na4-O50= 79.80       
Cl16-Na5-Na4-Na2=157.91       Cl16-Na5-Na4-Na6= 54.92       Cl16-Na5-Na4-Na7= 86.09       Cl16-Na5-Na4-Na9=  2.81       
Cl16-Na5-Na4-Cl11=154.53      Cl16-Na5-Na4-Cl12=211.46      Cl16-Na5-Na4-Cl15= 45.19      Cl16-Na5-Na4-Cl18=104.44      
Cl16-Na5-Na4-O50=291.25       Cl18-Na5-Na4-Na2= 53.47       Cl18-Na5-Na4-Na6=310.48       Cl18-Na5-Na4-Na7=341.65       
Cl18-Na5-Na4-Na9=258.37       Cl18-Na5-Na4-Cl11= 50.09      Cl18-Na5-Na4-Cl12=107.01      Cl18-Na5-Na4-Cl15=300.75      
Cl18-Na5-Na4-Cl16=255.56      Cl18-Na5-Na4-O50=186.81       Na4-Na6-Na3-Na2=341.34        Na4-Na6-Na3-Na8= 85.84        
Na4-Na6-Na3-Cl17=147.58       Na4-Na6-Na3-Cl18=312.28       Na4-Na6-Na3-Cl19=328.63       Na4-Na6-Na3-O56= 63.62        
Na5-Na6-Na3-Na2= 31.36        Na5-Na6-Na3-Na8=135.86        Na5-Na6-Na3-Cl17=197.60       Na5-Na6-Na3-Cl18=  2.30       
Na5-Na6-Na3-Cl19= 18.65       Na5-Na6-Na3-O56=113.64        Na8-Na6-Na3-Na2=255.50        Na8-Na6-Na3-Cl17= 61.73       
Na8-Na6-Na3-Cl18=226.43       Na8-Na6-Na3-Cl19=242.79       Na8-Na6-Na3-O56=337.78        Na9-Na6-Na3-Na2=316.64        
Na9-Na6-Na3-Na8= 61.14        Na9-Na6-Na3-Cl17=122.88       Na9-Na6-Na3-Cl18=287.58       Na9-Na6-Na3-Cl19=303.93       
Na9-Na6-Na3-O56= 38.92        Cl10-Na6-Na3-Na2=234.99       Cl10-Na6-Na3-Na8=339.49       Cl10-Na6-Na3-Cl17= 41.22      
Cl10-Na6-Na3-Cl18=205.92      Cl10-Na6-Na3-Cl19=222.27      Cl10-Na6-Na3-O56=317.27       Cl15-Na6-Na3-Na2=296.42       
Cl15-Na6-Na3-Na8= 40.92       Cl15-Na6-Na3-Cl17=102.65      Cl15-Na6-Na3-Cl18=267.35      Cl15-Na6-Na3-Cl19=283.70      
Cl15-Na6-Na3-O56= 18.70       Cl16-Na6-Na3-Na2= 16.38       Cl16-Na6-Na3-Na8=120.88       Cl16-Na6-Na3-Cl17=182.61      
Cl16-Na6-Na3-Cl18=347.31      Cl16-Na6-Na3-Cl19=  3.67      Cl16-Na6-Na3-O56= 98.66       Cl17-Na6-Na3-Na2=193.77       
Cl17-Na6-Na3-Na8=298.27       Cl17-Na6-Na3-Cl18=164.70      Cl17-Na6-Na3-Cl19=181.05      Cl17-Na6-Na3-O56=276.05       
Cl18-Na6-Na3-Na2= 29.07       Cl18-Na6-Na3-Na8=133.57       Cl18-Na6-Na3-Cl17=195.30      Cl18-Na6-Na3-Cl19= 16.35      
Cl18-Na6-Na3-O56=111.34       Na3-Na6-Na4-Na2= 19.69        Na3-Na6-Na4-Na5= 90.44        Na3-Na6-Na4-Na7=278.88        
Na3-Na6-Na4-Na9=198.05        Na3-Na6-Na4-Cl11=328.84       Na3-Na6-Na4-Cl12= 70.46       Na3-Na6-Na4-Cl15=258.56       
Na3-Na6-Na4-Cl16=142.94       Na3-Na6-Na4-Cl18= 38.02       Na3-Na6-Na4-O50=235.82        Na5-Na6-Na4-Na2=289.26        
Na5-Na6-Na4-Na7=188.45        Na5-Na6-Na4-Na9=107.61        Na5-Na6-Na4-Cl11=238.40       Na5-Na6-Na4-Cl12=340.03       
Na5-Na6-Na4-Cl15=168.12       Na5-Na6-Na4-Cl16= 52.50       Na5-Na6-Na4-Cl18=307.58       Na5-Na6-Na4-O50=145.38        
Na8-Na6-Na4-Na2= 78.30        Na8-Na6-Na4-Na5=149.05        Na8-Na6-Na4-Na7=337.49        Na8-Na6-Na4-Na9=256.66        
Na8-Na6-Na4-Cl11= 27.44       Na8-Na6-Na4-Cl12=129.07       Na8-Na6-Na4-Cl15=317.17       Na8-Na6-Na4-Cl16=201.55       
Na8-Na6-Na4-Cl18= 96.62       Na8-Na6-Na4-O50=294.43        Na9-Na6-Na4-Na2=181.65        Na9-Na6-Na4-Na5=252.39        
Na9-Na6-Na4-Na7= 80.84        Na9-Na6-Na4-Cl11=130.79       Na9-Na6-Na4-Cl12=232.42       Na9-Na6-Na4-Cl15= 60.52       
Na9-Na6-Na4-Cl16=304.89       Na9-Na6-Na4-Cl18=199.97       Na9-Na6-Na4-O50= 37.77        Cl10-Na6-Na4-Na2=167.72       
Cl10-Na6-Na4-Na5=238.46       Cl10-Na6-Na4-Na7= 66.91       Cl10-Na6-Na4-Na9=346.07       Cl10-Na6-Na4-Cl11=116.86      
Cl10-Na6-Na4-Cl12=218.49      Cl10-Na6-Na4-Cl15= 46.59      Cl10-Na6-Na4-Cl16=290.96      Cl10-Na6-Na4-Cl18=186.04      
Cl10-Na6-Na4-O50= 23.84       Cl15-Na6-Na4-Na2=121.13       Cl15-Na6-Na4-Na5=191.88       Cl15-Na6-Na4-Na7= 20.32       
Cl15-Na6-Na4-Na9=299.48       Cl15-Na6-Na4-Cl11= 70.27      Cl15-Na6-Na4-Cl12=171.90      Cl15-Na6-Na4-Cl16=244.38      
Cl15-Na6-Na4-Cl18=139.45      Cl15-Na6-Na4-O50=337.26       Cl16-Na6-Na4-Na2=236.75       Cl16-Na6-Na4-Na5=307.50       
Cl16-Na6-Na4-Na7=135.94       Cl16-Na6-Na4-Na9= 55.11       Cl16-Na6-Na4-Cl11=185.90      Cl16-Na6-Na4-Cl12=287.53      
Cl16-Na6-Na4-Cl15=115.62      Cl16-Na6-Na4-Cl18=255.08      Cl16-Na6-Na4-O50= 92.88       Cl17-Na6-Na4-Na2= 43.29       
Cl17-Na6-Na4-Na5=114.03       Cl17-Na6-Na4-Na7=302.48       Cl17-Na6-Na4-Na9=221.64       Cl17-Na6-Na4-Cl11=352.43      
Cl17-Na6-Na4-Cl12= 94.06      Cl17-Na6-Na4-Cl15=282.16      Cl17-Na6-Na4-Cl16=166.53      Cl17-Na6-Na4-Cl18= 61.61      
Cl17-Na6-Na4-O50=259.42       Cl18-Na6-Na4-Na2=341.68       Cl18-Na6-Na4-Na5= 52.42       Cl18-Na6-Na4-Na7=240.87       
Cl18-Na6-Na4-Na9=160.03       Cl18-Na6-Na4-Cl11=290.82      Cl18-Na6-Na4-Cl12= 32.45      Cl18-Na6-Na4-Cl15=220.55      
Cl18-Na6-Na4-Cl16=104.92      Cl18-Na6-Na4-O50=197.81       Na3-Na6-Na5-Na2=332.19        Na3-Na6-Na5-Na4=278.74        
Na3-Na6-Na5-Cl12=299.87       Na3-Na6-Na5-Cl16=199.63       Na3-Na6-Na5-Cl18=357.63       Na4-Na6-Na5-Na2= 53.45        
Na4-Na6-Na5-Cl12= 21.14       Na4-Na6-Na5-Cl16=280.89       Na4-Na6-Na5-Cl18= 78.89       Na8-Na6-Na5-Na2= 16.43        
Na8-Na6-Na5-Na4=322.98        Na8-Na6-Na5-Cl12=344.12       Na8-Na6-Na5-Cl16=243.87       Na8-Na6-Na5-Cl18= 41.87       
Na9-Na6-Na5-Na2=112.26        Na9-Na6-Na5-Na4= 58.81        Na9-Na6-Na5-Cl12= 79.94       Na9-Na6-Na5-Cl16=339.70       
Na9-Na6-Na5-Cl18=137.70       Cl10-Na6-Na5-Na2=137.24       Cl10-Na6-Na5-Na4= 83.79       Cl10-Na6-Na5-Cl12=104.92      
Cl10-Na6-Na5-Cl16=  4.68      Cl10-Na6-Na5-Cl18=162.68      Cl15-Na6-Na5-Na2= 62.01       Cl15-Na6-Na5-Na4=  8.56       
Cl15-Na6-Na5-Cl12= 29.69      Cl15-Na6-Na5-Cl16=289.45      Cl15-Na6-Na5-Cl18= 87.45      Cl16-Na6-Na5-Na2=132.56       
Cl16-Na6-Na5-Na4= 79.11       Cl16-Na6-Na5-Cl12=100.25      Cl16-Na6-Na5-Cl18=158.00      Cl17-Na6-Na5-Na2=317.95       
Cl17-Na6-Na5-Na4=264.50       Cl17-Na6-Na5-Cl12=285.64      Cl17-Na6-Na5-Cl16=185.39      Cl17-Na6-Na5-Cl18=343.39      
Cl18-Na6-Na5-Na2=334.56       Cl18-Na6-Na5-Na4=281.11       Cl18-Na6-Na5-Cl12=302.24      Cl18-Na6-Na5-Cl16=202.00      
Na4-Na7-Na1-Na8= 71.49        Na4-Na7-Na1-Na9=338.00        Na4-Na7-Na1-Cl14=129.89       Na4-Na7-Na1-Cl15= 12.50       
Na4-Na7-Na1-O20=256.35        Na4-Na7-Na1-O35=308.37        Na4-Na7-Na1-C37=281.10        Na4-Na7-Na1-H42=232.86        
Na4-Na7-Na1-O53= 62.12        Na8-Na7-Na1-Na9=266.50        Na8-Na7-Na1-Cl14= 58.40       Na8-Na7-Na1-Cl15=301.01       
Na8-Na7-Na1-O20=184.86        Na8-Na7-Na1-O35=236.88        Na8-Na7-Na1-C37=209.61        Na8-Na7-Na1-H42=161.37        
Na8-Na7-Na1-O53=350.62        Cl11-Na7-Na1-Na8= 23.74       Cl11-Na7-Na1-Na9=290.25       Cl11-Na7-Na1-Cl14= 82.14      
Cl11-Na7-Na1-Cl15=324.76      Cl11-Na7-Na1-O20=208.60       Cl11-Na7-Na1-O35=260.62       Cl11-Na7-Na1-C37=233.35       
Cl11-Na7-Na1-H42=185.11       Cl11-Na7-Na1-O53= 14.37       Cl14-Na7-Na1-Na8=301.60       Cl14-Na7-Na1-Na9=208.11       
Cl14-Na7-Na1-Cl15=242.62      Cl14-Na7-Na1-O20=126.46       Cl14-Na7-Na1-O35=178.49       Cl14-Na7-Na1-C37=151.21       
Cl14-Na7-Na1-H42=102.97       Cl14-Na7-Na1-O53=292.23       Cl15-Na7-Na1-Na8= 58.99       Cl15-Na7-Na1-Na9=325.49       
Cl15-Na7-Na1-Cl14=117.38      Cl15-Na7-Na1-O20=243.85       Cl15-Na7-Na1-O35=295.87       Cl15-Na7-Na1-C37=268.59       
Cl15-Na7-Na1-H42=220.35       Cl15-Na7-Na1-O53= 49.61       O20-Na7-Na1-Na8=175.14        O20-Na7-Na1-Na9= 81.64        
O20-Na7-Na1-Cl14=233.54       O20-Na7-Na1-Cl15=116.15       O20-Na7-Na1-O35= 52.02        O20-Na7-Na1-C37= 24.75        
O20-Na7-Na1-H42=336.51        O20-Na7-Na1-O53=165.76        C22-Na7-Na1-Na8=190.69        C22-Na7-Na1-Na9= 97.20        
C22-Na7-Na1-Cl14=249.09       C22-Na7-Na1-Cl15=131.71       C22-Na7-Na1-O20= 15.55        C22-Na7-Na1-O35= 67.57        
C22-Na7-Na1-C37= 40.30        C22-Na7-Na1-H42=352.06        C22-Na7-Na1-O53=181.32        C25-Na7-Na1-Na8=214.13        
C25-Na7-Na1-Na9=120.64        C25-Na7-Na1-Cl14=272.53       C25-Na7-Na1-Cl15=155.15       C25-Na7-Na1-O20= 38.99        
C25-Na7-Na1-O35= 91.01        C25-Na7-Na1-C37= 63.74        C25-Na7-Na1-H42= 15.50        C25-Na7-Na1-O53=204.76        
H27-Na7-Na1-Na8=210.21        H27-Na7-Na1-Na9=116.72        H27-Na7-Na1-Cl14=268.61       H27-Na7-Na1-Cl15=151.23       
H27-Na7-Na1-O20= 35.07        H27-Na7-Na1-O35= 87.10        H27-Na7-Na1-C37= 59.82        H27-Na7-Na1-H42= 11.58        
H27-Na7-Na1-O53=200.84        O50-Na7-Na1-Na8=119.46        O50-Na7-Na1-Na9= 25.97        O50-Na7-Na1-Cl14=177.86       
O50-Na7-Na1-Cl15= 60.48       O50-Na7-Na1-O20=304.32        O50-Na7-Na1-O35=356.34        O50-Na7-Na1-C37=329.07        
O50-Na7-Na1-H42=280.83        O50-Na7-Na1-O53=110.09        Na1-Na7-Na4-Na2=230.97        Na1-Na7-Na4-Na5=299.27        
Na1-Na7-Na4-Na6=328.45        Na1-Na7-Na4-Na9= 23.40        Na1-Na7-Na4-Cl11=218.56       Na1-Na7-Na4-Cl12=187.69       
Na1-Na7-Na4-Cl15=347.36       Na1-Na7-Na4-Cl16= 11.72       Na1-Na7-Na4-Cl18=284.03       Na1-Na7-Na4-O50=101.03        
Na8-Na7-Na4-Na2=283.28        Na8-Na7-Na4-Na5=351.59        Na8-Na7-Na4-Na6= 20.76        Na8-Na7-Na4-Na9= 75.72        
Na8-Na7-Na4-Cl11=270.87       Na8-Na7-Na4-Cl12=240.00       Na8-Na7-Na4-Cl15= 39.67       Na8-Na7-Na4-Cl16= 64.04       
Na8-Na7-Na4-Cl18=336.35       Na8-Na7-Na4-O50=153.35        Cl11-Na7-Na4-Na2= 12.41       Cl11-Na7-Na4-Na5= 80.71       
Cl11-Na7-Na4-Na6=109.89       Cl11-Na7-Na4-Na9=164.85       Cl11-Na7-Na4-Cl12=329.13      Cl11-Na7-Na4-Cl15=128.80      
Cl11-Na7-Na4-Cl16=153.16      Cl11-Na7-Na4-Cl18= 65.47      Cl11-Na7-Na4-O50=242.47       Cl14-Na7-Na4-Na2=278.37       
Cl14-Na7-Na4-Na5=346.67       Cl14-Na7-Na4-Na6= 15.85       Cl14-Na7-Na4-Na9= 70.80       Cl14-Na7-Na4-Cl11=265.96      
Cl14-Na7-Na4-Cl12=235.09      Cl14-Na7-Na4-Cl15= 34.76      Cl14-Na7-Na4-Cl16= 59.12      Cl14-Na7-Na4-Cl18=331.43      
Cl14-Na7-Na4-O50=148.43       Cl15-Na7-Na4-Na2=243.61       Cl15-Na7-Na4-Na5=311.91       Cl15-Na7-Na4-Na6=341.09       
Cl15-Na7-Na4-Na9= 36.05       Cl15-Na7-Na4-Cl11=231.20      Cl15-Na7-Na4-Cl12=200.33      Cl15-Na7-Na4-Cl16= 24.36      
Cl15-Na7-Na4-Cl18=296.67      Cl15-Na7-Na4-O50=113.67       O20-Na7-Na4-Na2=180.79        O20-Na7-Na4-Na5=249.09        
O20-Na7-Na4-Na6=278.27        O20-Na7-Na4-Na9=333.22        O20-Na7-Na4-Cl11=168.38       O20-Na7-Na4-Cl12=137.51       
O20-Na7-Na4-Cl15=297.18       O20-Na7-Na4-Cl16=321.54       O20-Na7-Na4-Cl18=233.85       O20-Na7-Na4-O50= 50.85        
C22-Na7-Na4-Na2=154.21        C22-Na7-Na4-Na5=222.51        C22-Na7-Na4-Na6=251.69        C22-Na7-Na4-Na9=306.65        
C22-Na7-Na4-Cl11=141.80       C22-Na7-Na4-Cl12=110.93       C22-Na7-Na4-Cl15=270.60       C22-Na7-Na4-Cl16=294.96       
C22-Na7-Na4-Cl18=207.27       C22-Na7-Na4-O50= 24.28        C25-Na7-Na4-Na2=121.93        C25-Na7-Na4-Na5=190.23        
C25-Na7-Na4-Na6=219.41        C25-Na7-Na4-Na9=274.37        C25-Na7-Na4-Cl11=109.52       C25-Na7-Na4-Cl12= 78.65       
C25-Na7-Na4-Cl15=238.32       C25-Na7-Na4-Cl16=262.68       C25-Na7-Na4-Cl18=174.99       C25-Na7-Na4-O50=351.99        
H27-Na7-Na4-Na2= 98.25        H27-Na7-Na4-Na5=166.55        H27-Na7-Na4-Na6=195.73        H27-Na7-Na4-Na9=250.68        
H27-Na7-Na4-Cl11= 85.84       H27-Na7-Na4-Cl12= 54.97       H27-Na7-Na4-Cl15=214.64       H27-Na7-Na4-Cl16=239.00       
H27-Na7-Na4-Cl18=151.31       H27-Na7-Na4-O50=328.31        O50-Na7-Na4-Na2=129.94        O50-Na7-Na4-Na5=198.24        
O50-Na7-Na4-Na6=227.42        O50-Na7-Na4-Na9=282.37        O50-Na7-Na4-Cl11=117.53       O50-Na7-Na4-Cl12= 86.66       
O50-Na7-Na4-Cl15=246.33       O50-Na7-Na4-Cl16=270.69       O50-Na7-Na4-Cl18=183.00       Na3-Na8-Na1-Na7=307.91        
Na3-Na8-Na1-Na9= 29.16        Na3-Na8-Na1-Cl14=249.99       Na3-Na8-Na1-Cl15=  5.89       Na3-Na8-Na1-O20=311.55        
Na3-Na8-Na1-O35=102.73        Na3-Na8-Na1-C37= 82.86        Na3-Na8-Na1-H42=225.02        Na3-Na8-Na1-O53=115.56        
Na6-Na8-Na1-Na7=266.38        Na6-Na8-Na1-Na9=347.63        Na6-Na8-Na1-Cl14=208.47       Na6-Na8-Na1-Cl15=324.36       
Na6-Na8-Na1-O20=270.02        Na6-Na8-Na1-O35= 61.20        Na6-Na8-Na1-C37= 41.33        Na6-Na8-Na1-H42=183.49        
Na6-Na8-Na1-O53= 74.03        Na7-Na8-Na1-Na9= 81.25        Na7-Na8-Na1-Cl14=302.09       Na7-Na8-Na1-Cl15= 57.98       
Na7-Na8-Na1-O20=  3.64        Na7-Na8-Na1-O35=154.82        Na7-Na8-Na1-C37=134.95        Na7-Na8-Na1-H42=277.11        
Na7-Na8-Na1-O53=167.65        Cl14-Na8-Na1-Na7= 57.91       Cl14-Na8-Na1-Na9=139.17       Cl14-Na8-Na1-Cl15=115.89      
Cl14-Na8-Na1-O20= 61.56       Cl14-Na8-Na1-O35=212.74       Cl14-Na8-Na1-C37=192.86       Cl14-Na8-Na1-H42=335.02       
Cl14-Na8-Na1-O53=225.57       Cl15-Na8-Na1-Na7=302.02       Cl15-Na8-Na1-Na9= 23.27       Cl15-Na8-Na1-Cl14=244.11      
Cl15-Na8-Na1-O20=305.66       Cl15-Na8-Na1-O35= 96.85       Cl15-Na8-Na1-C37= 76.97       Cl15-Na8-Na1-H42=219.13       
Cl15-Na8-Na1-O53=109.68       Cl17-Na8-Na1-Na7=233.37       Cl17-Na8-Na1-Na9=314.62       Cl17-Na8-Na1-Cl14=175.45      
Cl17-Na8-Na1-Cl15=291.35      Cl17-Na8-Na1-O20=237.01       Cl17-Na8-Na1-O35= 28.19       Cl17-Na8-Na1-C37=  8.31       
Cl17-Na8-Na1-H42=150.48       Cl17-Na8-Na1-O53= 41.02       O53-Na8-Na1-Na7=192.35        O53-Na8-Na1-Na9=273.60        
O53-Na8-Na1-Cl14=134.43       O53-Na8-Na1-Cl15=250.32       O53-Na8-Na1-O20=195.99        O53-Na8-Na1-O35=347.17        
O53-Na8-Na1-C37=327.29        O53-Na8-Na1-H42=109.45        O56-Na8-Na1-Na7= 14.42        O56-Na8-Na1-Na9= 95.67        
O56-Na8-Na1-Cl14=316.50       O56-Na8-Na1-Cl15= 72.40       O56-Na8-Na1-O20= 18.06        O56-Na8-Na1-O35=169.24        
O56-Na8-Na1-C37=149.36        O56-Na8-Na1-H42=291.53        O56-Na8-Na1-O53=182.07        Na1-Na8-Na3-Na2= 35.49        
Na1-Na8-Na3-Na6=314.09        Na1-Na8-Na3-Cl17=257.00       Na1-Na8-Na3-Cl18=344.25       Na1-Na8-Na3-Cl19= 75.87       
Na1-Na8-Na3-O56= 96.90        Na6-Na8-Na3-Na2= 81.40        Na6-Na8-Na3-Cl17=302.91       Na6-Na8-Na3-Cl18= 30.16       
Na6-Na8-Na3-Cl19=121.78       Na6-Na8-Na3-O56=142.81        Na7-Na8-Na3-Na2=353.35        Na7-Na8-Na3-Na6=271.95        
Na7-Na8-Na3-Cl17=214.86       Na7-Na8-Na3-Cl18=302.11       Na7-Na8-Na3-Cl19= 33.73       Na7-Na8-Na3-O56= 54.76        
Cl14-Na8-Na3-Na2=313.78       Cl14-Na8-Na3-Na6=232.38       Cl14-Na8-Na3-Cl17=175.29      Cl14-Na8-Na3-Cl18=262.54      
Cl14-Na8-Na3-Cl19=354.16      Cl14-Na8-Na3-O56= 15.19       Cl15-Na8-Na3-Na2= 40.16       Cl15-Na8-Na3-Na6=318.76       
Cl15-Na8-Na3-Cl17=261.67      Cl15-Na8-Na3-Cl18=348.92      Cl15-Na8-Na3-Cl19= 80.55      Cl15-Na8-Na3-O56=101.57       
Cl17-Na8-Na3-Na2=138.49       Cl17-Na8-Na3-Na6= 57.09       Cl17-Na8-Na3-Cl18= 87.26      Cl17-Na8-Na3-Cl19=178.88      
Cl17-Na8-Na3-O56=199.90       O53-Na8-Na3-Na2=119.62        O53-Na8-Na3-Na6= 38.22        O53-Na8-Na3-Cl17=341.13       
O53-Na8-Na3-Cl18= 68.38       O53-Na8-Na3-Cl19=160.00       O53-Na8-Na3-O56=181.03        O56-Na8-Na3-Na2=298.59        
O56-Na8-Na3-Na6=217.19        O56-Na8-Na3-Cl17=160.10       O56-Na8-Na3-Cl18=247.35       O56-Na8-Na3-Cl19=338.98       
Na1-Na8-Na6-Na3=158.59        Na1-Na8-Na6-Na4= 75.80        Na1-Na8-Na6-Na5=103.47        Na1-Na8-Na6-Na9= 14.44        
Na1-Na8-Na6-Cl10=327.98       Na1-Na8-Na6-Cl15= 36.49       Na1-Na8-Na6-Cl16= 52.71       Na1-Na8-Na6-Cl17=211.60       
Na1-Na8-Na6-Cl18=129.35       Na3-Na8-Na6-Na4=277.21        Na3-Na8-Na6-Na5=304.88        Na3-Na8-Na6-Na9=215.86        
Na3-Na8-Na6-Cl10=169.39       Na3-Na8-Na6-Cl15=237.90       Na3-Na8-Na6-Cl16=254.13       Na3-Na8-Na6-Cl17= 53.02       
Na3-Na8-Na6-Cl18=330.77       Na7-Na8-Na6-Na3=102.63        Na7-Na8-Na6-Na4= 19.84        Na7-Na8-Na6-Na5= 47.51        
Na7-Na8-Na6-Na9=318.48        Na7-Na8-Na6-Cl10=272.02       Na7-Na8-Na6-Cl15=340.53       Na7-Na8-Na6-Cl16=356.75       
Na7-Na8-Na6-Cl17=155.64       Na7-Na8-Na6-Cl18= 73.39       Cl14-Na8-Na6-Na3=129.15       Cl14-Na8-Na6-Na4= 46.37       
Cl14-Na8-Na6-Na5= 74.04       Cl14-Na8-Na6-Na9=345.01       Cl14-Na8-Na6-Cl10=298.54      Cl14-Na8-Na6-Cl15=  7.06      
Cl14-Na8-Na6-Cl16= 23.28      Cl14-Na8-Na6-Cl17=182.17      Cl14-Na8-Na6-Cl18= 99.92      Cl15-Na8-Na6-Na3=122.10       
Cl15-Na8-Na6-Na4= 39.31       Cl15-Na8-Na6-Na5= 66.98       Cl15-Na8-Na6-Na9=337.95       Cl15-Na8-Na6-Cl10=291.49      
Cl15-Na8-Na6-Cl16= 16.22      Cl15-Na8-Na6-Cl17=175.11      Cl15-Na8-Na6-Cl18= 92.86      Cl17-Na8-Na6-Na3=306.98       
Cl17-Na8-Na6-Na4=224.20       Cl17-Na8-Na6-Na5=251.86       Cl17-Na8-Na6-Na9=162.84       Cl17-Na8-Na6-Cl10=116.37      
Cl17-Na8-Na6-Cl15=184.89      Cl17-Na8-Na6-Cl16=201.11      Cl17-Na8-Na6-Cl18=277.75      O53-Na8-Na6-Na3=205.01        
O53-Na8-Na6-Na4=122.23        O53-Na8-Na6-Na5=149.89        O53-Na8-Na6-Na9= 60.87        O53-Na8-Na6-Cl10= 14.40       
O53-Na8-Na6-Cl15= 82.91       O53-Na8-Na6-Cl16= 99.14       O53-Na8-Na6-Cl17=258.03       O53-Na8-Na6-Cl18=175.78       
O56-Na8-Na6-Na3= 25.32        O56-Na8-Na6-Na4=302.53        O56-Na8-Na6-Na5=330.20        O56-Na8-Na6-Na9=241.17        
O56-Na8-Na6-Cl10=194.71       O56-Na8-Na6-Cl15=263.22       O56-Na8-Na6-Cl16=279.45       O56-Na8-Na6-Cl17= 78.34       
O56-Na8-Na6-Cl18=356.08       Na1-Na8-Na7-Na4=249.78        Na1-Na8-Na7-Cl11=195.90       Na1-Na8-Na7-Cl14= 64.36       
Na1-Na8-Na7-Cl15=292.63       Na1-Na8-Na7-O20=356.23        Na1-Na8-Na7-C22= 12.90        Na1-Na8-Na7-C25= 52.83        
Na1-Na8-Na7-H27= 78.62        Na1-Na8-Na7-O50=272.70        Na3-Na8-Na7-Na1=155.71        Na3-Na8-Na7-Na4= 45.49        
Na3-Na8-Na7-Cl11=351.61       Na3-Na8-Na7-Cl14=220.06       Na3-Na8-Na7-Cl15= 88.34       Na3-Na8-Na7-O20=151.94        
Na3-Na8-Na7-C22=168.61        Na3-Na8-Na7-C25=208.54        Na3-Na8-Na7-H27=234.32        Na3-Na8-Na7-O50= 68.41        
Na6-Na8-Na7-Na1= 88.20        Na6-Na8-Na7-Na4=337.98        Na6-Na8-Na7-Cl11=284.09       Na6-Na8-Na7-Cl14=152.55       
Na6-Na8-Na7-Cl15= 20.83       Na6-Na8-Na7-O20= 84.43        Na6-Na8-Na7-C22=101.09        Na6-Na8-Na7-C25=141.03        
Na6-Na8-Na7-H27=166.81        Na6-Na8-Na7-O50=  0.90        Cl14-Na8-Na7-Na1=295.64       Cl14-Na8-Na7-Na4=185.42       
Cl14-Na8-Na7-Cl11=131.54      Cl14-Na8-Na7-Cl15=228.28      Cl14-Na8-Na7-O20=291.87       Cl14-Na8-Na7-C22=308.54       
Cl14-Na8-Na7-C25=348.48       Cl14-Na8-Na7-H27= 14.26       Cl14-Na8-Na7-O50=208.35       Cl15-Na8-Na7-Na1= 67.37       
Cl15-Na8-Na7-Na4=317.15       Cl15-Na8-Na7-Cl11=263.27      Cl15-Na8-Na7-Cl14=131.72      Cl15-Na8-Na7-O20= 63.60       
Cl15-Na8-Na7-C22= 80.27       Cl15-Na8-Na7-C25=120.20       Cl15-Na8-Na7-H27=145.99       Cl15-Na8-Na7-O50=340.07       
Cl17-Na8-Na7-Na1=116.71       Cl17-Na8-Na7-Na4=  6.49       Cl17-Na8-Na7-Cl11=312.60      Cl17-Na8-Na7-Cl14=181.06      
Cl17-Na8-Na7-Cl15= 49.34      Cl17-Na8-Na7-O20=112.94       Cl17-Na8-Na7-C22=129.60       Cl17-Na8-Na7-C25=169.54       
Cl17-Na8-Na7-H27=195.32       Cl17-Na8-Na7-O50= 29.41       O53-Na8-Na7-Na1=  9.31        O53-Na8-Na7-Na4=259.10        
O53-Na8-Na7-Cl11=205.21       O53-Na8-Na7-Cl14= 73.67       O53-Na8-Na7-Cl15=301.95       O53-Na8-Na7-O20=  5.54        
O53-Na8-Na7-C22= 22.21        O53-Na8-Na7-C25= 62.15        O53-Na8-Na7-H27= 87.93        O53-Na8-Na7-O50=282.02        
O56-Na8-Na7-Na1=190.99        O56-Na8-Na7-Na4= 80.77        O56-Na8-Na7-Cl11= 26.89       O56-Na8-Na7-Cl14=255.34       
O56-Na8-Na7-Cl15=123.62       O56-Na8-Na7-O20=187.22        O56-Na8-Na7-C22=203.89        O56-Na8-Na7-C25=243.82        
O56-Na8-Na7-H27=269.61        O56-Na8-Na7-O50=103.69        Na4-Na9-Na1-Na7= 19.01        Na4-Na9-Na1-Na8=310.97        
Na4-Na9-Na1-Cl14=351.35       Na4-Na9-Na1-Cl15=338.33       Na4-Na9-Na1-O20= 63.53        Na4-Na9-Na1-O35=186.54        
Na4-Na9-Na1-C37=157.44        Na4-Na9-Na1-H42=125.97        Na4-Na9-Na1-O53=266.18        Na6-Na9-Na1-Na7= 80.55        
Na6-Na9-Na1-Na8= 12.50        Na6-Na9-Na1-Cl14= 52.88       Na6-Na9-Na1-Cl15= 39.86       Na6-Na9-Na1-O20=125.06        
Na6-Na9-Na1-O35=248.08        Na6-Na9-Na1-C37=218.97        Na6-Na9-Na1-H42=187.50        Na6-Na9-Na1-O53=327.71        
Cl10-Na9-Na1-Na7=146.18       Cl10-Na9-Na1-Na8= 78.14       Cl10-Na9-Na1-Cl14=118.52      Cl10-Na9-Na1-Cl15=105.50      
Cl10-Na9-Na1-O20=190.70       Cl10-Na9-Na1-O35=313.71       Cl10-Na9-Na1-C37=284.60       Cl10-Na9-Na1-H42=253.14       
Cl10-Na9-Na1-O53= 33.35       Cl13-Na9-Na1-Na7=289.80       Cl13-Na9-Na1-Na8=221.75       Cl13-Na9-Na1-Cl14=262.13      
Cl13-Na9-Na1-Cl15=249.11      Cl13-Na9-Na1-O20=334.32       Cl13-Na9-Na1-O35= 97.33       Cl13-Na9-Na1-C37= 68.22       
Cl13-Na9-Na1-H42= 36.75       Cl13-Na9-Na1-O53=176.96       Cl15-Na9-Na1-Na7= 40.68       Cl15-Na9-Na1-Na8=332.64       
Cl15-Na9-Na1-Cl14= 13.02      Cl15-Na9-Na1-O20= 85.20       Cl15-Na9-Na1-O35=208.21       Cl15-Na9-Na1-C37=179.10       
Cl15-Na9-Na1-H42=147.64       Cl15-Na9-Na1-O53=287.85       Cl16-Na9-Na1-Na7= 51.87       Cl16-Na9-Na1-Na8=343.83       
Cl16-Na9-Na1-Cl14= 24.21      Cl16-Na9-Na1-Cl15= 11.19      Cl16-Na9-Na1-O20= 96.39       Cl16-Na9-Na1-O35=219.41       
Cl16-Na9-Na1-C37=190.30       Cl16-Na9-Na1-H42=158.83       Cl16-Na9-Na1-O53=299.04       Na1-Na9-Na4-Na2= 85.07        
Na1-Na9-Na4-Na5=144.80        Na1-Na9-Na4-Na6= 81.58        Na1-Na9-Na4-Na7=341.10        Na1-Na9-Na4-Cl11=357.34       
Na1-Na9-Na4-Cl12=175.96       Na1-Na9-Na4-Cl15= 20.47       Na1-Na9-Na4-Cl16=147.85       Na1-Na9-Na4-Cl18= 96.14       
Na1-Na9-Na4-O50=292.22        Na6-Na9-Na4-Na2=  3.49        Na6-Na9-Na4-Na5= 63.22        Na6-Na9-Na4-Na7=259.52        
Na6-Na9-Na4-Cl11=275.76       Na6-Na9-Na4-Cl12= 94.38       Na6-Na9-Na4-Cl15=298.88       Na6-Na9-Na4-Cl16= 66.27       
Na6-Na9-Na4-Cl18= 14.55       Na6-Na9-Na4-O50=210.63        Cl10-Na9-Na4-Na2= 22.86       Cl10-Na9-Na4-Na5= 82.60       
Cl10-Na9-Na4-Na6= 19.38       Cl10-Na9-Na4-Na7=278.90       Cl10-Na9-Na4-Cl11=295.14      Cl10-Na9-Na4-Cl12=113.75      
Cl10-Na9-Na4-Cl15=318.26      Cl10-Na9-Na4-Cl16= 85.64      Cl10-Na9-Na4-Cl18= 33.93      Cl10-Na9-Na4-O50=230.01       
Cl13-Na9-Na4-Na2=162.73       Cl13-Na9-Na4-Na5=222.47       Cl13-Na9-Na4-Na6=159.25       Cl13-Na9-Na4-Na7= 58.77       
Cl13-Na9-Na4-Cl11= 75.01      Cl13-Na9-Na4-Cl12=253.62      Cl13-Na9-Na4-Cl15= 98.13      Cl13-Na9-Na4-Cl16=225.51      
Cl13-Na9-Na4-Cl18=173.80      Cl13-Na9-Na4-O50=  9.88       Cl15-Na9-Na4-Na2= 64.60       Cl15-Na9-Na4-Na5=124.34       
Cl15-Na9-Na4-Na6= 61.12       Cl15-Na9-Na4-Na7=320.64       Cl15-Na9-Na4-Cl11=336.88      Cl15-Na9-Na4-Cl12=155.49      
Cl15-Na9-Na4-Cl16=127.38      Cl15-Na9-Na4-Cl18= 75.67      Cl15-Na9-Na4-O50=271.75       Cl16-Na9-Na4-Na2=297.22       
Cl16-Na9-Na4-Na5=356.95       Cl16-Na9-Na4-Na6=293.73       Cl16-Na9-Na4-Na7=193.25       Cl16-Na9-Na4-Cl11=209.50      
Cl16-Na9-Na4-Cl12= 28.11      Cl16-Na9-Na4-Cl15=232.62      Cl16-Na9-Na4-Cl18=308.29      Cl16-Na9-Na4-O50=144.37       
Na1-Na9-Na6-Na3=299.69        Na1-Na9-Na6-Na4=272.40        Na1-Na9-Na6-Na5=225.70        Na1-Na9-Na6-Na8=347.94        
Na1-Na9-Na6-Cl10= 74.02       Na1-Na9-Na6-Cl15=326.06       Na1-Na9-Na6-Cl16=207.69       Na1-Na9-Na6-Cl17=  9.22       
Na1-Na9-Na6-Cl18=254.68       Na4-Na9-Na6-Na3= 27.29        Na4-Na9-Na6-Na5=313.30        Na4-Na9-Na6-Na8= 75.54        
Na4-Na9-Na6-Cl10=161.62       Na4-Na9-Na6-Cl15= 53.66       Na4-Na9-Na6-Cl16=295.29       Na4-Na9-Na6-Cl17= 96.82       
Na4-Na9-Na6-Cl18=342.28       Cl10-Na9-Na6-Na3=225.68       Cl10-Na9-Na6-Na4=198.38       Cl10-Na9-Na6-Na5=151.68       
Cl10-Na9-Na6-Na8=273.92       Cl10-Na9-Na6-Cl15=252.04      Cl10-Na9-Na6-Cl16=133.68      Cl10-Na9-Na6-Cl17=295.20      
Cl10-Na9-Na6-Cl18=180.66      Cl13-Na9-Na6-Na3=351.57       Cl13-Na9-Na6-Na4=324.28       Cl13-Na9-Na6-Na5=277.57       
Cl13-Na9-Na6-Na8= 39.82       Cl13-Na9-Na6-Cl10=125.89      Cl13-Na9-Na6-Cl15= 17.93      Cl13-Na9-Na6-Cl16=259.57      
Cl13-Na9-Na6-Cl17= 61.09      Cl13-Na9-Na6-Cl18=306.55      Cl15-Na9-Na6-Na3=333.64       Cl15-Na9-Na6-Na4=306.34       
Cl15-Na9-Na6-Na5=259.64       Cl15-Na9-Na6-Na8= 21.88       Cl15-Na9-Na6-Cl10=107.96      Cl15-Na9-Na6-Cl16=241.64      
Cl15-Na9-Na6-Cl17= 43.16      Cl15-Na9-Na6-Cl18=288.62      Cl16-Na9-Na6-Na3= 92.00       Cl16-Na9-Na6-Na4= 64.71       
Cl16-Na9-Na6-Na5= 18.00       Cl16-Na9-Na6-Na8=140.25       Cl16-Na9-Na6-Cl10=226.32      Cl16-Na9-Na6-Cl15=118.36      
Cl16-Na9-Na6-Cl17=161.52      Cl16-Na9-Na6-Cl18= 46.98      Na9-Cl10-Na6-Na3=115.37       Na9-Cl10-Na6-Na4= 17.25       
Na9-Cl10-Na6-Na5=324.58       Na9-Cl10-Na6-Na8= 98.15       Na9-Cl10-Na6-Cl15= 50.04      Na9-Cl10-Na6-Cl16=327.66      
Na9-Cl10-Na6-Cl17=143.94      Na9-Cl10-Na6-Cl18=  1.87      Na6-Cl10-Na9-Na1=272.99       Na6-Cl10-Na9-Na4=341.14       
Na6-Cl10-Na9-Cl13=221.55      Na6-Cl10-Na9-Cl15=313.11      Na6-Cl10-Na9-Cl16= 37.89      

========================================================================
 FINAL SINGLEPOINT CALCULATION ON OPTIMIZED GEOMETRY
========================================================================

 Ncao       : 214
 Nao        : 204
 Nshell     : 100
 Nel        : 168
 T(el)      :   300.0
 intcut     :    25.0
 scfconv/Eh :  0.100E-05
   qconv/e  :  0.100E-03
 intneglect :  0.100E-07
 broydamp   :      0.250
 iter      E             dE          RMSdq      gap      omega  full diag
   1   -100.2222296 -0.100222E+03  0.152E-04    2.83       0.0  T
   2   -100.2222296 -0.146940E-10  0.831E-05    2.83     158.1  T
   3   -100.2222296 -0.166409E-10  0.525E-05    2.83     249.9  T
speedup  1.01
cpu  time for SCC    0.02 s
wall time for SCC    0.02 s

   *** convergence criteria satisfied after 3 iterations ***

          eigenvalues
 #    :          72         73         74         75         76         77         78         79
 occ. :        2.000      2.000      2.000      2.000      2.000      2.000      2.000      2.000
 eps  :        -8.306     -8.294     -8.256     -8.253     -8.241     -8.220     -8.201     -8.178
 #    :          80         81         82         83         84         85         86         87
 occ. :        2.000      2.000      2.000      2.000      2.000      0.000      0.000      0.000
 eps  :        -8.128     -8.045     -7.937     -7.797     -7.741     -4.911     -3.061     -2.173
 #    :          88         89         90         91         92         93         94         95
 occ. :        0.000      0.000      0.000      0.000      0.000      0.000      0.000      0.000
 eps  :        -1.299     -0.324      0.415      0.951      1.622      2.394      2.794      3.034


   #   Z            q   n(s)   n(p)   n(d)      C6AA      α(0)
   1  11 Na     0.797  0.073  0.130  0.000    67.000    26.489
   2  11 Na     0.708  0.096  0.196  0.000    68.081    26.702
   3  11 Na     0.725  0.092  0.184  0.000    67.878    26.662
   4  11 Na     0.716  0.045  0.239  0.000    67.988    26.684
   5  11 Na     0.669  0.132  0.199  0.000    68.569    26.797
   6  11 Na     0.679  0.091  0.230  0.000    68.442    26.773
   7  11 Na     0.827  0.052  0.121  0.000    66.642    26.418
   8  11 Na     0.793  0.051  0.156  0.000    67.042    26.497
   9  11 Na     0.685  0.093  0.222  0.000    68.369    26.758
  10  17 Cl    -0.798  1.983  5.792  0.023   127.248    17.258
  11  17 Cl    -0.747  1.973  5.773  0.002   125.217    17.120
  12  17 Cl    -0.768  1.976  5.792  0.000   126.070    17.178
  13  17 Cl    -0.806  1.981  5.784  0.041   127.196    17.250
  14  17 Cl    -0.799  1.974  5.824  0.001   127.308    17.262
  15  17 Cl    -0.729  1.965  5.761  0.003   124.514    17.072
  16  17 Cl    -0.740  1.975  5.764  0.000   124.923    17.100
  17  17 Cl    -0.768  1.980  5.787  0.001   126.046    17.176
  18  17 Cl    -0.724  1.966  5.756  0.002   124.306    17.057
  19  17 Cl    -0.818  1.988  5.828  0.002   128.102    17.316
  20   8 O     -0.512  1.708  4.803  0.000    23.086     6.489
  21   1 H      0.359  0.641  0.000  0.000     0.563     1.175
  22   6 C      0.061  1.039  2.900  0.000    19.494     6.273
  23   1 H      0.039  0.961  0.000  0.000     2.467     2.456
  24   1 H      0.047  0.953  0.000  0.000     2.358     2.401
  25   6 C     -0.107  1.073  3.034  0.000    22.446     6.729
  26   1 H      0.073  0.927  0.000  0.000     2.053     2.240
  27   1 H      0.047  0.953  0.000  0.000     2.341     2.389
  28   6 C     -0.054  1.047  3.006  0.000    21.536     6.607
  29   1 H      0.030  0.970  0.000  0.000     2.593     2.518
  30   1 H      0.029  0.971  0.000  0.000     2.607     2.525
  31   6 C     -0.110  1.039  3.071  0.000    22.668     6.789
  32   1 H      0.041  0.959  0.000  0.000     2.440     2.443
  33   1 H      0.028  0.972  0.000  0.000     2.621     2.532
  34   1 H      0.043  0.957  0.000  0.000     2.413     2.429
  35   8 O     -0.487  1.700  4.787  0.000    22.559     6.415
  36   1 H      0.334  0.666  0.000  0.000     0.617     1.229
  37   6 C      0.065  1.043  2.891  0.000    19.406     6.257
  38   1 H      0.016  0.984  0.000  0.000     2.802     2.618
  39   1 H      0.033  0.967  0.000  0.000     2.543     2.494
  40   6 C     -0.082  1.064  3.018  0.000    22.004     6.666
  41   1 H      0.038  0.962  0.000  0.000     2.477     2.461
  42   1 H      0.053  0.947  0.000  0.000     2.270     2.353
  43   6 C     -0.057  1.048  3.009  0.000    21.602     6.617
  44   1 H      0.026  0.974  0.000  0.000     2.643     2.542
  45   1 H      0.050  0.950  0.000  0.000     2.316     2.380
  46   6 C     -0.104  1.037  3.067  0.000    22.549     6.772
  47   1 H      0.038  0.962  0.000  0.000     2.482     2.464
  48   1 H      0.030  0.970  0.000  0.000     2.584     2.514
  49   1 H      0.030  0.970  0.000  0.000     2.583     2.513
  50   8 O     -0.625  1.715  4.909  0.000    25.689     6.845
  51   1 H      0.348  0.652  0.000  0.000     0.589     1.204
  52   1 H      0.302  0.698  0.000  0.000     0.713     1.326
  53   8 O     -0.634  1.718  4.916  0.000    25.931     6.878
  54   1 H      0.354  0.646  0.000  0.000     0.573     1.185
  55   1 H      0.323  0.677  0.000  0.000     0.655     1.271
  56   8 O     -0.636  1.717  4.919  0.000    25.982     6.884
  57   1 H      0.353  0.647  0.000  0.000     0.574     1.187
  58   1 H      0.320  0.680  0.000  0.000     0.661     1.277

 Mol. C6AA /au·bohr⁶  :      69010.121673
 Mol. C8AA /au·bohr⁸  :    3318990.090861
 Mol. α(0) /au        :        551.917634

 
 Wiberg/Mayer (AO) data. WBOs > 0.1 written file <wbo>
 largest (>0.05) Wiberg bond orders for each atom
           total WBO             WBO to atom ...
     1  Na  0.382    Cl  14 0.165    O   20 0.070    O   35 0.062    Cl  15 0.061    O   53 0.060
     2  Na  0.552    Cl  19 0.178    Cl  11 0.139    Cl  12 0.131    Cl  18 0.079
     3  Na  0.521    Cl  19 0.151    Cl  17 0.149    Cl  18 0.107    O   56 0.077
     4  Na  0.539    Cl  12 0.106    O   50 0.090    Cl  15 0.083    Cl  11 0.082    Cl  16 0.071    Cl  18 0.069
     5  Na  0.621    Cl  12 0.205    Cl  16 0.203    Cl  18 0.168
     6  Na  0.609    Cl  17 0.155    Cl  10 0.126    Cl  16 0.116    Cl  15 0.107    Cl  18 0.084
     7  Na  0.341    Cl  11 0.143    Cl  14 0.099
     8  Na  0.403    Cl  17 0.111    Cl  14 0.089    O   53 0.071    O   56 0.069
     9  Na  0.585    Cl  13 0.173    Cl  10 0.143    Cl  15 0.121    Cl  16 0.097
    10  Cl  0.394    Na   9 0.143    Na   6 0.126
    11  Cl  0.478    Na   7 0.143    Na   2 0.139    Na   4 0.082    H   57 0.051
    12  Cl  0.448    Na   5 0.205    Na   2 0.131    Na   4 0.106
    13  Cl  0.372    Na   9 0.173    H   21 0.057
    14  Cl  0.367    Na   1 0.165    Na   7 0.099    Na   8 0.089
    15  Cl  0.521    Na   9 0.121    Na   6 0.107    Na   4 0.083    Na   1 0.061
    16  Cl  0.497    Na   5 0.203    Na   6 0.116    Na   9 0.097    Na   4 0.071
    17  Cl  0.434    Na   6 0.155    Na   3 0.149    Na   8 0.111
    18  Cl  0.529    Na   5 0.168    Na   3 0.107    Na   6 0.084    Na   2 0.079    Na   4 0.069
    19  Cl  0.338    Na   2 0.178    Na   3 0.151
    20  O   1.986    C   22 0.990    H   21 0.805    Na   1 0.070
    21  H   0.871    O   20 0.805    Cl  13 0.057
    22  C   3.948    C   25 1.012    O   20 0.990    H   24 0.972    H   23 0.963
    23  H   0.997    C   22 0.963
    24  H   0.996    C   22 0.972
    25  C   3.990    C   22 1.012    C   28 1.009    H   26 0.972    H   27 0.970
    26  H   0.995    C   25 0.972
    27  H   0.999    C   25 0.970
    28  C   3.997    C   31 1.020    C   25 1.009    H   30 0.977    H   29 0.976
    29  H   0.998    C   28 0.976
    30  H   0.998    C   28 0.977
    31  C   3.995    C   28 1.020    H   33 0.988    H   34 0.987    H   32 0.986
    32  H   0.998    C   31 0.986
    33  H   0.999    C   31 0.988
    34  H   0.998    C   31 0.987
    35  O   1.979    C   37 0.999    H   36 0.837    Na   1 0.062
    36  H   0.888    O   35 0.837
    37  C   3.955    C   40 1.012    O   35 0.999    H   38 0.974    H   39 0.969
    38  H   0.999    C   37 0.974
    39  H   0.998    C   37 0.969
    40  C   3.997    C   37 1.012    C   43 1.009    H   41 0.979    H   42 0.968
    41  H   0.996    C   40 0.979
    42  H   0.998    C   40 0.968
    43  C   3.995    C   46 1.020    C   40 1.009    H   44 0.977    H   45 0.975
    44  H   0.999    C   43 0.977
    45  H   0.997    C   43 0.975
    46  C   3.997    C   43 1.020    H   49 0.988    H   48 0.988    H   47 0.983
    47  H   0.998    C   46 0.983
    48  H   0.999    C   46 0.988
    49  H   0.999    C   46 0.988
    50  O   1.902    H   52 0.909    H   51 0.828    Na   4 0.090
    51  H   0.878    O   50 0.828
    52  H   0.908    O   50 0.909
    53  O   1.898    H   55 0.895    H   54 0.842    Na   8 0.071    Na   1 0.060
    54  H   0.874    O   53 0.842
    55  H   0.896    O   53 0.895
    56  O   1.897    H   58 0.896    H   57 0.820    Na   3 0.077    Na   8 0.069
    57  H   0.875    O   56 0.820    Cl  11 0.051
    58  H   0.897    O   56 0.896
 MOs/occ written to file <molden.input>
 
molecular dipole:
                 x           y           z       tot (Debye)
 q only:       -4.401       0.307      -7.628
   full:       -5.838       0.077      -4.699      19.051
molecular quadrupole (traceless):
                xx          xy          yy          xz          yz          zz
 q only:      -39.254      32.040      33.476     -35.757       3.329       5.779
  q+dip:      -46.191      19.927      19.637     -31.464       5.340      26.554
   full:      -44.207      20.050      19.483     -32.138       6.245      24.724

SCC energy    :    -100.2222296
rep           :       0.5534361
ES            :       0.9019640
AES           :      -0.0691801
AXC           :      -0.0029582
disp          :      -0.0787955
XB            :       0.0000000
fix           :       0.0000000
total E       :     -99.6662248
atomizationE  :      11.3126926     7098.82
(atE without considering molecular charge,
 total energy contains solvation terms)
H-L gap (eV)  :          2.8297
optimized geometry written to: xtbopt.xyz

           ------------------------------------------------- 
          |                Numerical Hessian                |
           ------------------------------------------------- 
step length          :   0.00500
SCC accuracy         :   0.25000
Hessian scale factor :   1.00000
frozen atoms in %    :   0.00000    0
RMS gradient         :   0.00005
estimated CPU  time      1.07 min
estimated wall time      1.07 min

writing file <hessian>.
 
 projected vibrational frequencies (cm-1)
eigval :       -0.00    -0.00    -0.00    -0.00     0.00     0.00
eigval :       14.73    16.25    22.27    30.77    33.36    34.79
eigval :       41.09    42.51    46.92    47.53    50.20    51.61
eigval :       53.88    58.40    60.63    65.58    67.19    68.01
eigval :       69.63    74.16    77.71    79.77    81.52    85.99
eigval :       86.50    88.52    91.39    95.64    97.55   100.86
eigval :      101.27   103.50   108.89   110.62   111.30   113.70
eigval :      117.15   118.54   119.83   122.08   125.42   125.98
eigval :      129.00   130.64   133.03   135.94   137.36   140.76
eigval :      141.30   142.52   145.62   146.71   150.81   152.77
eigval :      153.79   157.54   159.73   168.02   171.65   175.57
eigval :      180.09   180.24   185.81   186.54   191.88   195.91
eigval :      197.26   199.54   201.10   206.32   207.91   214.93
eigval :      222.20   229.48   231.10   235.86   239.26   240.49
eigval :      247.20   256.58   268.58   290.07   308.28   387.05
eigval :      403.00   404.18   415.05   421.00   455.46   460.51
eigval :      589.22   632.17   643.51   665.52   759.60   784.39
eigval :      789.90   837.48   844.59   941.87   946.39   956.24
eigval :      959.23  1045.42  1046.63  1097.96  1099.03  1107.28
eigval :     1118.83  1133.90  1134.43  1156.56  1163.85  1221.76
eigval :     1227.74  1246.44  1267.40  1271.90  1276.68  1279.12
eigval :     1280.52  1299.21  1317.24  1356.22  1360.39  1375.08
eigval :     1386.85  1413.69  1415.09  1462.37  1482.12  1488.73
eigval :     1493.96  1495.89  1499.42  1501.59  1503.00  1503.33
eigval :     1506.81  1538.24  1544.80  1552.86  2875.88  2876.58
eigval :     2911.52  2929.74  2940.88  2954.34  2957.36  2967.49
eigval :     2969.70  2977.74  2987.95  2996.65  3023.29  3027.36
eigval :     3030.46  3033.61  3034.24  3041.76  3109.83  3162.12
eigval :     3202.51  3222.39  3300.56  3564.94  3587.46  3590.67
 reduced masses (amu)
   1: 24.98   2: 20.56   3: 24.44   4: 27.63   5: 25.58   6: 25.65   7: 14.23   8: 13.26
   9: 19.65  10: 20.21  11: 32.07  12: 19.57  13: 25.78  14: 21.89  15: 25.32  16: 26.94
  17: 23.76  18: 23.19  19: 25.42  20: 18.34  21: 19.84  22: 26.23  23: 29.28  24: 28.03
  25: 26.84  26: 28.02  27: 30.05  28: 30.45  29: 27.79  30: 21.06  31: 24.82  32: 17.07
  33: 24.49  34: 23.65  35: 20.20  36: 26.69  37: 20.28  38: 19.46  39: 24.03  40: 23.88
  41: 28.16  42: 28.17  43: 25.06  44: 16.61  45: 23.19  46: 17.88  47: 21.82  48: 25.10
  49: 23.75  50: 26.16  51: 22.77  52: 24.17  53: 24.46  54: 24.42  55: 19.87  56: 26.01
  57: 19.44  58: 24.32  59: 26.06  60: 20.39  61: 24.85  62: 22.81  63: 25.03  64: 24.42
  65: 19.32  66: 27.13  67: 26.43  68: 22.46  69: 23.82  70: 25.04  71: 24.92  72: 22.42
  73: 23.28  74: 25.21  75: 24.46  76: 24.85  77: 27.54  78: 24.32  79: 23.74  80:  3.23
  81: 18.76  82: 10.83  83: 10.97  84: 17.18  85:  7.40  86:  6.03  87: 18.81  88: 16.29
  89:  6.55  90:  2.89  91:  9.73  92:  9.73  93:  2.72  94:  2.82  95: 11.58  96: 11.96
  97:  2.03  98:  1.79  99:  1.74 100:  1.73 101:  1.56 102:  1.73 103:  1.67 104:  2.37
 105:  2.38 106:  5.43 107:  5.37 108:  2.60 109:  2.73 110: 10.94 111: 10.32 112:  7.84
 113:  8.76 114: 10.57 115: 10.74 116:  7.75 117:  8.17 118:  5.13 119:  5.43 120:  4.31
 121:  4.24 122:  2.71 123:  2.90 124:  1.80 125:  1.80 126:  2.46 127:  2.49 128:  3.59
 129:  2.45 130:  4.84 131:  5.02 132:  4.86 133:  4.88 134:  3.19 135:  3.18 136:  1.98
 137:  1.98 138:  1.86 139:  1.85 140:  1.83 141:  1.85 142:  1.53 143:  1.56 144:  1.70
 145:  1.63 146:  1.97 147:  2.01 148:  1.97 149:  1.87 150:  1.86 151:  1.54 152:  1.54
 153:  1.79 154:  1.89 155:  1.90 156:  1.51 157:  1.89 158:  1.49 159:  1.64 160:  1.75
 161:  1.96 162:  1.84 163:  1.88 164:  1.36 165:  1.78 166:  1.50 167:  1.91 168:  1.90
 169:  1.87 170:  1.91 171:  1.89 172:  1.83 173:  1.83 174:  1.81
 IR intensities (amu)
   1:  0.44   2:  0.40   3:  0.69   4:  0.60   5:  0.66   6:  0.59   7:  0.40   8:  0.29
   9:  0.50  10:  0.33  11:  0.24  12:  0.23  13:  0.30  14:  0.10  15:  0.19  16:  0.15
  17:  0.28  18:  0.26  19:  0.15  20:  0.33  21:  0.38  22:  0.17  23:  0.34  24:  0.34
  25:  0.12  26:  0.05  27:  0.28  28:  0.11  29:  0.18  30:  0.24  31:  0.71  32:  0.30
  33:  0.21  34:  0.54  35:  0.05  36:  0.31  37:  0.49  38:  0.38  39:  0.52  40:  0.41
  41:  0.29  42:  0.43  43:  0.41  44:  0.38  45:  0.62  46:  0.29  47:  0.57  48:  0.83
  49:  0.98  50:  0.43  51:  0.26  52:  0.43  53:  0.69  54:  0.62  55:  0.56  56:  0.55
  57:  0.42  58:  0.54  59:  0.49  60:  0.98  61:  0.64  62:  0.55  63:  0.87  64:  0.98
  65:  0.92  66:  1.16  67:  0.56  68:  0.73  69:  1.13  70:  0.30  71:  1.16  72:  0.61
  73:  1.32  74:  1.67  75:  0.92  76:  1.02  77:  1.98  78:  0.89  79:  0.45  80:  0.23
  81:  1.03  82:  0.39  83:  0.62  84:  0.31  85:  0.82  86:  0.86  87:  0.77  88:  0.47
  89:  0.58  90:  0.56  91:  0.21  92:  0.19  93:  0.67  94:  0.66  95:  0.45  96:  0.49
  97:  0.71  98:  0.70  99:  0.87 100:  0.47 101:  0.26 102:  0.05 103:  0.05 104:  0.12
 105:  0.16 106:  0.14 107:  0.17 108:  0.12 109:  0.09 110:  0.39 111:  0.38 112:  0.46
 113:  0.63 114:  0.72 115:  0.77 116:  0.22 117:  0.63 118:  0.25 119:  0.33 120:  0.10
 121:  0.04 122:  0.14 123:  0.11 124:  0.08 125:  0.04 126:  0.06 127:  0.09 128:  0.36
 129:  0.38 130:  0.23 131:  0.22 132:  0.22 133:  0.27 134:  0.02 135:  0.04 136:  0.03
 137:  0.06 138:  0.02 139:  0.06 140:  0.07 141:  0.12 142:  0.03 143:  0.03 144:  0.03
 145:  0.01 146:  0.49 147:  0.49 148:  0.48 149:  0.37 150:  0.21 151:  0.22 152:  0.20
 153:  0.23 154:  0.31 155:  0.14 156:  0.28 157:  0.36 158:  0.16 159:  0.24 160:  0.19
 161:  0.30 162:  0.25 163:  0.30 164:  0.20 165:  0.22 166:  0.19 167:  0.89 168:  0.84
 169:  1.12 170:  0.77 171:  0.82 172:  0.31 173:  0.25 174:  0.33
 Raman intensities (amu)
   1:  0.00   2:  0.00   3:  0.00   4:  0.00   5:  0.00   6:  0.00   7:  0.00   8:  0.00
   9:  0.00  10:  0.00  11:  0.00  12:  0.00  13:  0.00  14:  0.00  15:  0.00  16:  0.00
  17:  0.00  18:  0.00  19:  0.00  20:  0.00  21:  0.00  22:  0.00  23:  0.00  24:  0.00
  25:  0.00  26:  0.00  27:  0.00  28:  0.00  29:  0.00  30:  0.00  31:  0.00  32:  0.00
  33:  0.00  34:  0.00  35:  0.00  36:  0.00  37:  0.00  38:  0.00  39:  0.00  40:  0.00
  41:  0.00  42:  0.00  43:  0.00  44:  0.00  45:  0.00  46:  0.00  47:  0.00  48:  0.00
  49:  0.00  50:  0.00  51:  0.00  52:  0.00  53:  0.00  54:  0.00  55:  0.00  56:  0.00
  57:  0.00  58:  0.00  59:  0.00  60:  0.00  61:  0.00  62:  0.00  63:  0.00  64:  0.00
  65:  0.00  66:  0.00  67:  0.00  68:  0.00  69:  0.00  70:  0.00  71:  0.00  72:  0.00
  73:  0.00  74:  0.00  75:  0.00  76:  0.00  77:  0.00  78:  0.00  79:  0.00  80:  0.00
  81:  0.00  82:  0.00  83:  0.00  84:  0.00  85:  0.00  86:  0.00  87:  0.00  88:  0.00
  89:  0.00  90:  0.00  91:  0.00  92:  0.00  93:  0.00  94:  0.00  95:  0.00  96:  0.00
  97:  0.00  98:  0.00  99:  0.00 100:  0.00 101:  0.00 102:  0.00 103:  0.00 104:  0.00
 105:  0.00 106:  0.00 107:  0.00 108:  0.00 109:  0.00 110:  0.00 111:  0.00 112:  0.00
 113:  0.00 114:  0.00 115:  0.00 116:  0.00 117:  0.00 118:  0.00 119:  0.00 120:  0.00
 121:  0.00 122:  0.00 123:  0.00 124:  0.00 125:  0.00 126:  0.00 127:  0.00 128:  0.00
 129:  0.00 130:  0.00 131:  0.00 132:  0.00 133:  0.00 134:  0.00 135:  0.00 136:  0.00
 137:  0.00 138:  0.00 139:  0.00 140:  0.00 141:  0.00 142:  0.00 143:  0.00 144:  0.00
 145:  0.00 146:  0.00 147:  0.00 148:  0.00 149:  0.00 150:  0.00 151:  0.00 152:  0.00
 153:  0.00 154:  0.00 155:  0.00 156:  0.00 157:  0.00 158:  0.00 159:  0.00 160:  0.00
 161:  0.00 162:  0.00 163:  0.00 164:  0.00 165:  0.00 166:  0.00 167:  0.00 168:  0.00
 169:  0.00 170:  0.00 171:  0.00 172:  0.00 173:  0.00 174:  0.00
 output can be read by thermo (or use thermo option).
 writing <g98.out> molden fake output.
 recommended (thermochemical) frequency scaling factor: 1.0
                    ==================
                    thermo calculation
                    ==================
Nvib :  168 Nimag : 0  symmetry :   C1  rot number :  1  scale factor : 1.00 sthr :  50.
omega= 14.73     Gvib=    -2.159     Grot=    -1.419     Gused=    -1.424
omega= 16.25     Gvib=    -2.101     Grot=    -1.389     Gused=    -1.397
omega= 22.27     Gvib=    -1.914     Grot=    -1.296     Gused=    -1.320
omega= 30.77     Gvib=    -1.723     Grot=    -1.200     Gused=    -1.266
omega= 33.36     Gvib=    -1.675     Grot=    -1.176     Gused=    -1.259
omega= 34.79     Gvib=    -1.651     Grot=    -1.164     Gused=    -1.256
omega= 41.09     Gvib=    -1.552     Grot=    -1.115     Gused=    -1.252
omega= 42.51     Gvib=    -1.532     Grot=    -1.105     Gused=    -1.251
omega= 46.92     Gvib=    -1.474     Grot=    -1.075     Gused=    -1.249
omega= 47.53     Gvib=    -1.466     Grot=    -1.072     Gused=    -1.249
omega= 50.20     Gvib=    -1.434     Grot=    -1.055     Gused=    -1.246
omega= 51.61     Gvib=    -1.418     Grot=    -1.047     Gused=    -1.244
omega= 53.88     Gvib=    -1.392     Grot=    -1.034     Gused=    -1.240
omega= 58.40     Gvib=    -1.345     Grot=    -1.011     Gused=    -1.228
omega= 60.63     Gvib=    -1.323     Grot=    -0.999     Gused=    -1.221
omega= 65.58     Gvib=    -1.277     Grot=    -0.976     Gused=    -1.201
omega= 67.19     Gvib=    -1.262     Grot=    -0.969     Gused=    -1.194
omega= 68.01     Gvib=    -1.255     Grot=    -0.965     Gused=    -1.190
omega= 69.63     Gvib=    -1.241     Grot=    -0.958     Gused=    -1.182
omega= 74.16     Gvib=    -1.205     Grot=    -0.940     Gused=    -1.159
omega= 77.71     Gvib=    -1.177     Grot=    -0.926     Gused=    -1.140
omega= 79.77     Gvib=    -1.162     Grot=    -0.918     Gused=    -1.129
omega= 81.52     Gvib=    -1.149     Grot=    -0.912     Gused=    -1.120
omega= 85.99     Gvib=    -1.118     Grot=    -0.896     Gused=    -1.095
omega= 86.50     Gvib=    -1.114     Grot=    -0.894     Gused=    -1.092
omega= 88.52     Gvib=    -1.101     Grot=    -0.887     Gused=    -1.081
omega= 91.39     Gvib=    -1.082     Grot=    -0.878     Gused=    -1.066
omega= 95.64     Gvib=    -1.056     Grot=    -0.864     Gused=    -1.043
omega= 97.55     Gvib=    -1.044     Grot=    -0.859     Gused=    -1.032
omega=100.86     Gvib=    -1.025     Grot=    -0.849     Gused=    -1.015
omega=101.27     Gvib=    -1.023     Grot=    -0.847     Gused=    -1.013
omega=103.50     Gvib=    -1.010     Grot=    -0.841     Gused=    -1.001
omega=108.89     Gvib=    -0.981     Grot=    -0.826     Gused=    -0.974
omega=110.62     Gvib=    -0.971     Grot=    -0.821     Gused=    -0.965
omega=111.30     Gvib=    -0.968     Grot=    -0.820     Gused=    -0.962
omega=113.70     Gvib=    -0.956     Grot=    -0.813     Gused=    -0.950
omega=117.15     Gvib=    -0.938     Grot=    -0.804     Gused=    -0.934
omega=118.54     Gvib=    -0.931     Grot=    -0.801     Gused=    -0.927
omega=119.83     Gvib=    -0.925     Grot=    -0.798     Gused=    -0.922
omega=122.08     Gvib=    -0.915     Grot=    -0.792     Gused=    -0.911
omega=125.42     Gvib=    -0.899     Grot=    -0.784     Gused=    -0.896
omega=125.98     Gvib=    -0.896     Grot=    -0.783     Gused=    -0.894
omega=129.00     Gvib=    -0.883     Grot=    -0.776     Gused=    -0.880
omega=130.64     Gvib=    -0.876     Grot=    -0.772     Gused=    -0.873
omega=133.03     Gvib=    -0.865     Grot=    -0.767     Gused=    -0.863
omega=135.94     Gvib=    -0.853     Grot=    -0.760     Gused=    -0.851
omega=137.36     Gvib=    -0.847     Grot=    -0.757     Gused=    -0.845
omega=140.76     Gvib=    -0.833     Grot=    -0.750     Gused=    -0.832
omega=141.30     Gvib=    -0.831     Grot=    -0.749     Gused=    -0.829
omega=142.52     Gvib=    -0.826     Grot=    -0.746     Gused=    -0.825
omega=145.62     Gvib=    -0.814     Grot=    -0.740     Gused=    -0.813
omega=146.71     Gvib=    -0.809     Grot=    -0.738     Gused=    -0.808
omega=150.81     Gvib=    -0.794     Grot=    -0.730     Gused=    -0.793
omega=152.77     Gvib=    -0.786     Grot=    -0.726     Gused=    -0.786
omega=153.79     Gvib=    -0.783     Grot=    -0.724     Gused=    -0.782
omega=157.54     Gvib=    -0.769     Grot=    -0.717     Gused=    -0.768
omega=159.73     Gvib=    -0.761     Grot=    -0.713     Gused=    -0.761
omega=168.02     Gvib=    -0.733     Grot=    -0.698     Gused=    -0.732
omega=171.65     Gvib=    -0.721     Grot=    -0.691     Gused=    -0.721
omega=175.57     Gvib=    -0.708     Grot=    -0.684     Gused=    -0.708
omega=180.09     Gvib=    -0.694     Grot=    -0.677     Gused=    -0.694
omega=180.24     Gvib=    -0.694     Grot=    -0.677     Gused=    -0.693
omega=185.81     Gvib=    -0.677     Grot=    -0.668     Gused=    -0.677
omega=186.54     Gvib=    -0.674     Grot=    -0.667     Gused=    -0.674
omega=191.88     Gvib=    -0.659     Grot=    -0.658     Gused=    -0.659
omega=195.91     Gvib=    -0.647     Grot=    -0.652     Gused=    -0.647
omega=197.26     Gvib=    -0.644     Grot=    -0.650     Gused=    -0.644
omega=199.54     Gvib=    -0.637     Grot=    -0.647     Gused=    -0.637
omega=201.10     Gvib=    -0.633     Grot=    -0.644     Gused=    -0.633
omega=206.32     Gvib=    -0.619     Grot=    -0.637     Gused=    -0.619
omega=207.91     Gvib=    -0.615     Grot=    -0.634     Gused=    -0.615
omega=214.93     Gvib=    -0.597     Grot=    -0.625     Gused=    -0.597
omega=222.20     Gvib=    -0.579     Grot=    -0.615     Gused=    -0.579
omega=229.48     Gvib=    -0.561     Grot=    -0.605     Gused=    -0.562
omega=231.10     Gvib=    -0.558     Grot=    -0.603     Gused=    -0.558
omega=235.86     Gvib=    -0.547     Grot=    -0.597     Gused=    -0.547
omega=239.26     Gvib=    -0.539     Grot=    -0.593     Gused=    -0.539
omega=240.49     Gvib=    -0.536     Grot=    -0.591     Gused=    -0.537
omega=247.20     Gvib=    -0.522     Grot=    -0.583     Gused=    -0.522
omega=256.58     Gvib=    -0.502     Grot=    -0.572     Gused=    -0.502
omega=268.58     Gvib=    -0.479     Grot=    -0.559     Gused=    -0.479
omega=290.07     Gvib=    -0.439     Grot=    -0.536     Gused=    -0.439
 
   temp. (K)  partition function   enthalpy   heat capacity  entropy
                                   cal/mol     cal/K/mol   cal/K/mol   J/K/mol
 298.15  VIB  0.606E+34            37840.752    182.932    262.489
         ROT  0.588E+08              888.752      2.981     38.531
         INT  0.356E+42            38729.504    185.913    301.020
         TR   0.204E+29             1481.254      4.968     45.757
         TOT                       40210.7579   190.8812   346.7778  1450.9128
                     Eh         kcal/mol          kJ/mol 
ZPVE            0.355960         223.368         934.569    
H(0)-H(T)+PV    0.640799E-01     40.2108         168.241    
H(T)            0.420040         263.579         1102.81    
T*S             0.164765         103.392         432.590    
G(T)            0.255275         160.187         670.221    
    -99.41095026  <=== TOTAL FREE ENERGY in Eh incl. el.,ZPVE,RRHO,solv. parts
 
 normal mode %tage of torsion character
   1:  0.00   2:  0.00   3:  0.00   4:  0.00   5:  0.00   6:  0.00   7:  0.36   8:  0.37
   9:  0.32  10:  0.35  11:  0.41  12:  0.36  13:  0.36  14:  0.38  15:  0.21  16:  0.29
  17:  0.35  18:  0.48  19:  0.44  20:  0.46  21:  0.35  22:  0.15  23:  0.54  24:  0.34
  25:  0.44  26:  0.33  27:  0.35  28:  0.26  29:  0.39  30:  0.29  31:  0.25  32:  0.39
  33:  0.47  34:  0.36  35:  0.58  36:  0.33  37:  0.43  38:  0.45  39:  0.52  40:  0.47
  41:  0.30  42:  0.44  43:  0.35  44:  0.59  45:  0.27  46:  0.31  47:  0.39  48:  0.20
  49:  0.43  50:  0.22  51:  0.26  52:  0.22  53:  0.36  54:  0.26  55:  0.45  56:  0.30
  57:  0.48  58:  0.36  59:  0.41  60:  0.58  61:  0.22  62:  0.25  63:  0.17  64:  0.20
  65:  0.36  66:  0.34  67:  0.12  68:  0.33  69:  0.33  70:  0.27  71:  0.06  72:  0.18
  73:  0.15  74:  0.18  75:  0.17  76:  0.10  77:  0.11  78:  0.14  79:  0.10  80:  0.84
  81:  0.07  82:  0.44  83:  0.58  84:  0.33  85:  0.10  86:  0.39  87:  0.08  88:  0.42
  89:  0.08  90:  0.47  91:  0.09  92:  0.09  93:  0.38  94:  0.45  95:  0.23  96:  0.09
  97:  0.26  98:  0.15  99:  0.08 100:  0.24 101:  0.08 102:  0.46 103:  0.48 104:  0.52
 105:  0.50 106:  0.13 107:  0.13 108:  0.47 109:  0.46 110:  0.05 111:  0.07 112:  0.10
 113:  0.11 114:  0.05 115:  0.17 116:  0.07 117:  0.07 118:  0.37 119:  0.36 120:  0.40
 121:  0.43 122:  0.09 123:  0.08 124:  0.08 125:  0.09 126:  0.20 127:  0.19 128:  0.16
 129:  0.31 130:  0.09 131:  0.08 132:  0.16 133:  0.19 134:  0.00 135:  0.00 136:  0.59
 137:  0.59 138:  0.59 139:  0.64 140:  0.63 141:  0.59 142:  0.93 143:  0.89 144:  0.78
 145:  0.86 146:  0.47 147:  0.64 148:  0.38 149:  0.19 150:  0.18 151:  0.07 152:  0.07
 153:  0.21 154:  0.09 155:  0.27 156:  0.02 157:  0.04 158:  0.02 159:  0.03 160:  0.09
 161:  0.05 162:  0.03 163:  0.03 164:  0.00 165:  0.04 166:  0.01 167:  0.03 168:  0.04
 169:  0.01 170:  0.04 171:  0.06 172:  0.03 173:  0.01 174:  0.02
 recommended # of modes for mode following          86
 
 Pipek-Mezey localization of normal modes
 number of localized modes           90
 frequency thrshold           500.000000000000     
 number of groups                    38
 atom-group assingment :   
  1  2  3  4  5  6  7  8  9 10 11 12 13 14 15 16 17 18 19 20 21 22 22 22 22 23 24 25 25 25
 26 26 26 26 27 28 27 27 27 29 29 30 31 31 31 32 32 32 32 33 34 33 35 36 35 37 38 37
 pop matrix done.
 initialization of trafo matrix to unity
iteration     50  convergence  0.21130016D-01
iteration    100  convergence  0.35587234D-03
iteration    150  convergence  0.21266591D-04

 converged in    186 iterations, threshold :   0.99984864D-06
eig.   :       -0.00    -0.00    -0.00    -0.00     0.00     0.00
eig.   :       63.20    71.07    71.65    86.55    91.00    91.42
eig.   :       91.46    92.11    92.40    97.35   100.10   101.35
eig.   :      102.40   102.55   104.99   105.10   105.46   105.51
eig.   :      105.96   106.18   111.61   113.69   114.55   118.67
eig.   :      119.29   120.67   121.18   121.36   121.64   121.81
eig.   :      123.39   124.44   125.75   127.48   128.22   128.44
eig.   :      128.59   128.65   129.02   130.17   132.00   133.28
eig.   :      134.63   134.69   134.71   135.06   135.08   136.11
eig.   :      136.33   137.47   139.25   140.73   141.47   144.38
eig.   :      145.42   151.66   151.72   151.83   152.89   153.88
eig.   :      158.67   158.73   160.90   161.21   161.53   168.90
eig.   :      170.06   174.90   176.00   181.33   181.40   187.60
eig.   :      188.51   188.70   189.24   195.82   202.79   204.26
eig.   :      222.67   225.80   238.14   259.86   278.27   282.08
eig.   :      289.14   291.92   354.45   363.72   386.30   391.00
eig.   :      589.22   632.17   643.51   665.52   759.60   784.39
eig.   :      789.90   837.48   844.59   941.87   946.39   956.24
eig.   :      959.23  1045.42  1046.63  1097.96  1099.03  1107.28
eig.   :     1118.83  1133.90  1134.43  1156.56  1163.85  1221.76
eig.   :     1227.74  1246.44  1267.40  1271.90  1276.68  1279.12
eig.   :     1280.52  1299.21  1317.24  1356.22  1360.39  1375.08
eig.   :     1386.85  1413.69  1415.09  1462.37  1482.12  1488.73
eig.   :     1493.96  1495.89  1499.42  1501.59  1503.00  1503.33
eig.   :     1506.81  1538.24  1544.80  1552.86  2875.88  2876.58
eig.   :     2911.52  2929.74  2940.88  2954.34  2957.36  2967.49
eig.   :     2969.70  2977.74  2987.95  2996.65  3023.29  3027.36
eig.   :     3030.46  3033.61  3034.24  3041.76  3109.83  3162.12
eig.   :     3202.51  3222.39  3300.56  3564.94  3587.46  3590.67
written to xtb_localmodes and g98l.out
 
 normal mode %tage of torsion character
   1:  0.00   2:  0.00   3:  0.00   4:  0.00   5:  0.00   6:  0.00   7:  0.45   8:  0.31
   9:  0.02  10:  0.12  11:  0.27  12:  0.12  13:  0.82  14:  0.01  15:  0.28  16:  0.02
  17:  0.63  18:  0.61  19:  0.64  20:  0.01  21:  0.84  22:  0.17  23:  0.01  24:  0.08
  25:  0.36  26:  0.37  27:  0.60  28:  0.01  29:  0.00  30:  0.64  31:  0.40  32:  0.01
  33:  0.25  34:  0.02  35:  0.03  36:  0.68  37:  0.34  38:  0.55  39:  0.40  40:  0.29
  41:  0.57  42:  0.07  43:  0.01  44:  0.01  45:  0.93  46:  0.63  47:  0.06  48:  0.01
  49:  0.10  50:  0.09  51:  0.23  52:  0.06  53:  0.09  54:  0.41  55:  0.15  56:  0.07
  57:  0.58  58:  0.27  59:  0.38  60:  0.42  61:  0.62  62:  0.70  63:  0.00  64:  0.78
  65:  0.00  66:  0.01  67:  0.02  68:  0.29  69:  0.18  70:  0.03  71:  0.47  72:  0.46
  73:  0.02  74:  0.18  75:  0.21  76:  0.01  77:  0.21  78:  0.98  79:  0.54  80:  0.38
  81:  0.22  82:  0.18  83:  0.04  84:  0.98  85:  0.22  86:  0.12  87:  0.44  88:  0.08
  89:  0.31  90:  0.10  91:  0.13  92:  0.03  93:  0.36  94:  0.47  95:  0.34  96:  0.62
  97:  0.26  98:  0.15  99:  0.08 100:  0.24 101:  0.08 102:  0.46 103:  0.48 104:  0.52
 105:  0.50 106:  0.13 107:  0.13 108:  0.47 109:  0.46 110:  0.05 111:  0.07 112:  0.10
 113:  0.11 114:  0.05 115:  0.17 116:  0.07 117:  0.07 118:  0.37 119:  0.36 120:  0.40
 121:  0.43 122:  0.09 123:  0.08 124:  0.08 125:  0.09 126:  0.20 127:  0.19 128:  0.16
 129:  0.31 130:  0.09 131:  0.08 132:  0.16 133:  0.19 134:  0.00 135:  0.00 136:  0.59
 137:  0.59 138:  0.59 139:  0.64 140:  0.63 141:  0.59 142:  0.93 143:  0.89 144:  0.78
 145:  0.86 146:  0.47 147:  0.64 148:  0.38 149:  0.19 150:  0.18 151:  0.07 152:  0.07
 153:  0.21 154:  0.09 155:  0.27 156:  0.02 157:  0.04 158:  0.02 159:  0.03 160:  0.09
 161:  0.05 162:  0.03 163:  0.03 164:  0.00 165:  0.04 166:  0.01 167:  0.03 168:  0.04
 169:  0.01 170:  0.04 171:  0.06 172:  0.03 173:  0.01 174:  0.02
 recommended # of modes for mode following          91

------------------------------------------------------------------------
 * finished run on 2020/06/02 at 13:53:04.208     
------------------------------------------------------------------------
 total:
 * wall-time:     0 d,  0 h,  1 min, 12.898 sec
 *  cpu-time:     0 d,  0 h,  1 min, 12.777 sec
 * ratio c/w:     0.998 speedup
 SCF:
 * wall-time:     0 d,  0 h,  0 min,  1.355 sec
 *  cpu-time:     0 d,  0 h,  0 min,  1.344 sec
 * ratio c/w:     0.992 speedup
 ANC optimizer:
 * wall-time:     0 d,  0 h,  0 min,  1.672 sec
 *  cpu-time:     0 d,  0 h,  0 min,  1.661 sec
 * ratio c/w:     0.993 speedup
 numerical hessian:
 * wall-time:     0 d,  0 h,  1 min,  9.843 sec
 *  cpu-time:     0 d,  0 h,  1 min,  9.746 sec
 * ratio c/w:     0.999 speedup

normal termination of xtb
