# Supplementary material for: Heterogeneous Nucleation of Butanol on NaCl: A Computational Study of Temperature, Humidity, Seed Charge, and Seed Size Effects
Source: J Phys Chem A. 2021 Mar 31;125(14):3025–36. doi: 10.1021/acs.jpca.0c10972 (PMC8054243; doi:10.1021/acs.jpca.0c10972)
Supplement: Supplementary file 2 — jp0c10972_si_002.zip [file jp0c10972_si_002.zip › ALL CLUSTERS/low_level_calc/negative seed/1Seed2BuOH3W.xyz]

    58
        -99.66622483  Gyration_radius:  4.28708298623
 Na          0.11979490885691    1.79699866936280   -0.25401018267837
Na          4.42023180443071   -2.67808624712110    3.41868550586023
Na          5.44780938639434    0.54565636414995    3.01615293779723
Na          1.35827068732223   -1.62433819778750    3.09781685578702
Na          2.00900065506540   -1.37289229738672    6.08940270001376
Na          2.02146061961107    1.74050178601880    3.94776489912338
Na          1.25450135570129   -1.18136072357091   -0.05781796078220
Na          3.11799077964905    1.74856556978436    0.80914604927981
Na         -1.17046378486162    0.96007362046912    3.29459279780184
Cl         -0.55451301403998    3.47482635270756    3.18986256131046
Cl          3.04749170934910   -2.40250969787151    1.22588505197691
Cl          2.28302529292384   -3.46021680178938    4.79247562883440
Cl         -2.60098473625201   -0.47278112258020    1.84807498053118
Cl          2.11204787493411    0.84277241482206   -1.38030611748590
Cl          1.01887934665195    0.56819398581031    1.83914527720175
Cl          0.16844671100046    0.05064273396296    5.23643883717242
Cl          4.18087165500907    2.74365801433993    2.86147060936251
Cl          3.55489436724224   -0.29694955737483    4.46890582406251
Cl          6.63671231110823   -1.62032195248377    3.15507308876762
O          -0.76457193850858   -0.41651767264937   -0.57234056884060
H          -1.41891399031634   -0.38759302466327    0.16170812758669
C          -1.29951183456537   -1.31333573763460   -1.53190581719570
H          -1.90924051207074   -0.76578623881554   -2.26419986928228
H          -1.94340762139807   -2.05781639186102   -1.04894281640979
C          -0.17433650980756   -2.01939481940555   -2.27353145156964
H           0.50029813073370   -1.26642908283742   -2.67856201607189
H           0.38401677303804   -2.65096564751686   -1.57920482458650
C          -0.68735491477240   -2.89038242735232   -3.41337728178446
H          -1.22825918961704   -2.26756054194469   -4.13023127865273
H          -1.38807309658703   -3.63113271519396   -3.01872655364113
C           0.45628100596539   -3.60129899219122   -4.12346323785204
H           0.99314065847854   -4.24210346230507   -3.42783253148807
H           0.08392474566319   -4.21466192508798   -4.94090639025006
H           1.15705580838940   -2.87489678579377   -4.52728850615633
O          -1.19658436033419    3.31051927214996    0.15689081489579
H          -1.10106519229151    3.56308026427155    1.09723024655857
C          -2.50242114520357    2.80905310078701   -0.00105444145969
H          -3.24266814655838    3.57273926292890    0.27509466750433
H          -2.66130279199030    1.93999835122513    0.64668340326389
C          -2.71033414127247    2.40173271679668   -1.45115669664935
H          -2.71714295531546    3.29864823321999   -2.07271464294617
H          -1.86315133429320    1.78861276172839   -1.76323913497495
C          -4.00443688203582    1.62121368892063   -1.64089191264856
H          -4.84344798894535    2.22351574757926   -1.28369473879330
H          -3.96511472858312    0.71522055199593   -1.03331552921089
C          -4.23509174240831    1.25137454877865   -3.10030321887990
H          -3.40391453996412    0.66184732181539   -3.48184431779168
H          -5.14765110150878    0.66965323318666   -3.20988424866874
H          -4.32284984460750    2.14756867073214   -3.71134615278053
O          -0.18459138129338   -2.33957981513683    1.50302928406759
H          -0.99771601202196   -1.79750599621332    1.61147701736671
H          -0.49174004747232   -3.24621976054339    1.60183185544300
O           1.55959561762602    3.36467557678226    0.74449549387960
H           1.03381316523453    3.45681638609851    1.56310423880942
H           1.74658529388328    4.27597247025731    0.49857039668815
O           4.62183276680766    0.19489927250307    0.80883004809112
H           4.21029460153361   -0.68867760944052    0.93303697551456
H           5.23258745615730    0.04228436145727    0.07921627495947
