# Supplementary material for: Heterogeneous Nucleation of Butanol on NaCl: A Computational Study of Temperature, Humidity, Seed Charge, and Seed Size Effects
Source: J Phys Chem A. 2021 Mar 31;125(14):3025–36. doi: 10.1021/acs.jpca.0c10972 (PMC8054243; doi:10.1021/acs.jpca.0c10972)
Supplement: Supplementary file 2 — jp0c10972_si_002.zip [file jp0c10972_si_002.zip › ALL CLUSTERS/low_level_calc/negative seed/1Seed2BuOH4W.log]

      -----------------------------------------------------------      
     |                   =====================                   |     
     |                           x T B                           |     
     |                   =====================                   |     
     |                         S. Grimme                         |     
     |          Mulliken Center for Theoretical Chemistry        |     
     |                    University of Bonn                     |     
     |                 Version 6.0.1 (SAW181210)                 |     
      -----------------------------------------------------------      

   This program is distributed in the hope that it will be useful,
   but WITHOUT ANY WARRANTY; without even the implied warranty of
   MERCHANTABILITY or FITNESS FOR A PARTICULAR PURPOSE.
   
   FOR NON-COMMERCIAL, ACADEMIA USE ONLY.
   
   Cite this work as:
   S. Grimme, C. Bannwarth, P. Shushkov, J. Comput. Theory Chem., 2017,
   13, 1989-2009.
   C. Bannwarth, S. Ehlert and S. Grimme., ChemRxiv, 2018, preprint.
   http://doi.org/10.26434/chemrxiv.7246238.v1
   
   for sTDA-xTB:
   S. Grimme and C. Bannwarth, J. Chem. Phys., 2016, 145, 054103.
   
   in the mass-spec context:
   V. Asgeirsson, C. Bauer and S. Grimme, Chem. Sci., 2017, 8, 4879.
   
   if GBSA is used:
   P. Shushkov, F. März and S. Grimme, unpublished.
   
   for ANC optimizer:
   S. Grimme, unpublished.
   Rational Function algorithm used in ANCopt:
   F. Eckert, P. Pulay, H.-J. Werner, J. Comput. Chem., 1997, 18, 1473.
   
   with help from (in alphabetical order)
   C. Bannwarth, F. Bohle, G. Brandenburg, E. Caldeweyher, M. Checinski,
   S. Dohm, S. Ehlert, S. Ehrlich, F. März, H. Neugebauer, J. Pisarek,
   P. Pracht, P. Shushkov, and S. Spicher.
   
 * started run on 2020/06/02 at 13:53:45.756     
========================================================================
 # omp threads = 1
========================================================================
number of atoms            : 61
number of electrons        : 176
charge                     : -1
spin                       : .0
first test random number   : .2241

########################################################################
# WARNING! Please study the warnings concerning your input carefully
#  - the use of '-ohess' is discouraged, please use '--ohess' next time
########################################################################

           ------------------------------------------------- 
          |                 G F N 2 - x T B                 |
          | Geometry, Frequencies, Noncovalent interactions |
          |            JCTC 2018 parametrisation            |
           ------------------------------------------------- 
      method parameters     
 k(s)        :  1.8500
 k(p)        :  2.2300
 k(d)        :  2.2300
 k(f)        :  2.0000
 kEN (H0ij)  : -2.0000
 D4 a1       :  0.5200
 D4 a2       :  5.0000
 D4 s6       :  1.0000
 D4 s8       :  2.7000
 D4 s9       :  5.0000
 alphaj      :  2.0000


            Z     q(EN)     CN     RAES       Cart. coordinates
     1  Na  1.0    0.43    5.47    5.00    -8.97287    -6.38914     2.69472
     2  Na  1.0    0.38    6.76    5.00    -5.18247     2.24502     0.36431
     3  Na  1.0    0.36    6.92    5.00    -2.29516    -4.41426     6.16415
     4  Na  1.0    0.41    6.00    5.00    -9.37299    -2.36253    -2.81816
     5  Na  1.0    0.41    6.53    5.00    -1.78072     1.83296     6.04680
     6  Na  1.0    0.35    8.36    5.00     2.87211    -1.99336     3.24617
     7  Na  1.0    0.30   11.48    5.00    -3.94139    -4.11807    -0.02638
     8  Na  1.0    0.44    5.08    5.00     1.80139    -6.57822    -1.74709
     9  Na  1.0    0.43    9.66    5.00     0.80277     0.31476    -1.99358
    10  Cl  7.0   -0.16    2.91    4.86     4.36371    -2.75218    -1.33499
    11  Cl  7.0   -0.12    4.05    5.00    -7.89455    -1.63622     1.80062
    12  Cl  7.0   -0.15    3.68    4.99     0.37985    -6.42461     2.64510
    13  Cl  7.0   -0.22    2.13    3.57    -6.84514     1.47756    -4.10108
    14  Cl  7.0   -0.18    2.89    4.85     1.18670    -1.43511     7.75114
    15  Cl  7.0   -0.25    2.01    3.29    -6.41465    -6.63255     6.71521
    16  Cl  7.0   -0.22    1.90    3.08    -2.11379     5.80916     3.36505
    17  Cl  7.0   -0.28    1.60    2.71    -1.48901    -8.27612    -4.38849
    18  Cl  7.0   -0.02    5.87    5.00    -1.65279    -0.63922     1.98514
    19  Cl  7.0   -0.25    1.98    3.24   -11.75517    -6.33593    -1.24654
    20  O   6.0   -0.26    3.65    4.54     3.08699     2.22001     1.95722
    21  H   1.0    0.02    1.40    1.54     1.87822     3.43033     2.61543
    22  C   4.0   -0.05    4.39    4.36     5.38231     3.53670     1.58477
    23  H   1.0    0.00    1.01    1.43     5.07715     5.22747     0.42053
    24  H   1.0   -0.00    1.05    1.44     6.63408     2.26519     0.55537
    25  C   4.0   -0.09    4.17    3.93     6.61890     4.34408     4.06382
    26  H   1.0   -0.01    1.02    1.43     8.34964     5.38189     3.62609
    27  H   1.0   -0.01    1.03    1.43     5.33379     5.62760     5.05010
    28  C   4.0   -0.09    4.24    4.08     7.23271     2.13352     5.81471
    29  H   1.0   -0.02    1.22    1.47     5.49180     1.16049     6.32283
    30  H   1.0   -0.02    1.03    1.43     8.04600     2.89027     7.55424
    31  C   4.0   -0.14    4.12    3.85     9.07061     0.24003     4.66986
    32  H   1.0   -0.01    1.00    1.43    10.79549     1.17919     4.05699
    33  H   1.0   -0.02    1.00    1.43     9.56559    -1.18434     6.06519
    34  H   1.0   -0.02    1.10    1.44     8.23589    -0.71914     3.05704
    35  O   6.0   -0.29    3.34    3.84    -0.36332     3.94092    -1.95703
    36  H   1.0    0.03    1.49    1.60    -0.76080     4.85789    -0.41035
    37  C   4.0   -0.04    4.47    4.50    -1.11271     5.51045    -3.98705
    38  H   1.0   -0.00    1.01    1.43    -0.08224     7.31323    -3.92309
    39  H   1.0   -0.02    1.06    1.44    -3.13771     5.91988    -3.84178
    40  C   4.0   -0.09    4.38    4.35    -0.62612     4.21244    -6.50662
    41  H   1.0   -0.00    1.19    1.46    -1.23219     2.25191    -6.36388
    42  H   1.0   -0.01    1.03    1.43    -1.82685     5.11624    -7.91561
    43  C   4.0   -0.09    4.18    3.95     2.10754     4.33507    -7.41138
    44  H   1.0   -0.00    1.03    1.43     2.74127     6.30134    -7.36494
    45  H   1.0   -0.01    1.03    1.43     2.16892     3.70967    -9.37814
    46  C   4.0   -0.11    4.47    4.49     3.91709     2.72002    -5.87494
    47  H   1.0   -0.02    1.30    1.50     3.35478     0.74658    -5.94897
    48  H   1.0   -0.01    1.00    1.43     5.81865     2.85918    -6.63786
    49  H   1.0    0.00    1.28    1.49     3.97651     3.34002    -3.92487
    50  O   6.0   -0.33    3.87    4.80    -1.89077    -2.19561    -3.70575
    51  H   1.0    0.02    1.44    1.57    -3.39883    -1.34268    -4.32817
    52  H   1.0    0.02    1.43    1.56    -1.87070    -3.79487    -4.60983
    53  O   6.0   -0.39    3.45    4.15    -5.17886    -0.30788     6.88097
    54  H   1.0   -0.02    1.45    1.57    -6.17274    -0.72880     5.37980
    55  H   1.0    0.01    1.16    1.45    -6.12792    -1.08547     8.22772
    56  O   6.0   -0.30    3.75    4.68    -6.35897    -5.23354    -3.56846
    57  H   1.0   -0.00    1.60    1.70    -7.66619    -6.47099    -3.21877
    58  H   1.0    0.04    1.38    1.53    -5.00951    -6.26270    -4.30474
    59  O   6.0   -0.33    3.73    4.66    -5.13076    -7.86414     0.73098
    60  H   1.0    0.02    1.40    1.54    -4.37583    -8.67719    -0.73075
    61  H   1.0   -0.02    1.39    1.54    -4.25673    -8.59622     2.15718

  Z AO/shell   Hii/eV     exponent
  1     Wed Apr 25 08:07:45 CEST 2018   EN: 2.200 GM2: 0.406  GM3: 0.0800  RAES: 1.40
     1s    -10.707211    1.230000
  6     Wed Apr 25 08:07:45 CEST 2018   EN: 2.550 GM2: 0.538  GM3: 0.1500  RAES: 3.00
     2s    -13.970922    2.096432
     2p    -10.063292    1.800000
  8     Wed Apr 25 08:07:45 CEST 2018   EN: 3.440 GM2: 0.452  GM3:-0.0517  RAES: 1.80
     2s    -20.229985    2.439742
     2p    -15.503117    2.137023
 11     Tue Apr 24 16:34:09 CEST 2018   EN: 0.930 GM2: 0.271  GM3: 0.1799  RAES: 5.00
     3s     -4.546934    0.763787
     3p     -1.332719    0.573553
 17     Mon Apr 23 14:09:22 CEST 2018   EN: 3.160 GM2: 0.249  GM3: 0.1495  RAES: 2.50
     3s    -29.278781    2.485265
     3p    -12.673758    2.199650
     3d     -0.240338    2.476089
 no old-style atom pair restraining (fixing) potential
           ------------------------------------------------- 
          |        Self-Consistent Charge Iterations        |
           ------------------------------------------------- 

 Ncao       : 220
 Nao        : 210
 Nshell     : 104
 Nel        : 176
 T(el)      :   300.0
 intcut     :    25.0
 scfconv/Eh :  0.100E-05
   qconv/e  :  0.100E-03
 intneglect :  0.100E-07
 broydamp   :      0.250
 iter      E             dE          RMSdq      gap      omega  full diag
   1   -104.9858234 -0.104986E+03  0.108E+01    5.21       0.0  T
   2   -105.1977343 -0.211911E+00  0.678E+00    5.61       1.0  T
   3   -105.2854552 -0.877210E-01  0.588E+00    5.29       1.0  T
   4   -105.3305943 -0.451391E-01  0.335E+00    4.36       1.0  T
   5   -105.3487764 -0.181821E-01  0.142E+00    3.15       1.0  T
   6   -105.3506232 -0.184676E-02  0.921E-01    3.53       1.0  T
   7   -105.3518438 -0.122060E-02  0.381E-01    3.37       1.0  T
   8   -105.3527247 -0.880874E-03  0.292E-01    3.39       1.0  T
   9   -105.3532404 -0.515690E-03  0.170E-01    3.39       1.0  T
  10   -105.3536229 -0.382575E-03  0.832E-02    3.39       1.0  T
  11   -105.3536962 -0.732298E-04  0.529E-02    3.38       1.0  T
  12   -105.3537093 -0.130829E-04  0.329E-02    3.38       1.0  T
  13   -105.3537183 -0.907321E-05  0.232E-02    3.38       1.0  T
  14   -105.3537242 -0.584327E-05  0.168E-02    3.38       1.0  T
  15   -105.3537269 -0.270378E-05  0.837E-03    3.38       1.5  T
  16   -105.3537276 -0.765674E-06  0.509E-03    3.37       2.5  T
  17   -105.3537277 -0.103353E-06  0.279E-03    3.38       4.6  T
  18   -105.3537278 -0.504739E-07  0.169E-03    3.37       7.6  T
  19   -105.3537278 -0.239156E-07  0.113E-03    3.37      11.3  T
  20   -105.3537278 -0.135783E-07  0.746E-04    3.37      17.2  T
  21   -105.3537278 -0.780399E-08  0.419E-04    3.37      30.5  T
speedup  1.00
cpu  time for SCC    0.19 s
wall time for SCC    0.19 s

   *** convergence criteria satisfied after 21 iterations ***

          eigenvalues
 #    :          76         77         78         79         80         81         82         83
 occ. :        2.000      2.000      2.000      2.000      2.000      2.000      2.000      2.000
 eps  :        -8.448     -8.436     -8.402     -8.379     -8.337     -8.319     -8.303     -8.274
 #    :          84         85         86         87         88         89         90         91
 occ. :        2.000      2.000      2.000      2.000      2.000      0.000      0.000      0.000
 eps  :        -8.220     -8.177     -8.130     -8.121     -8.031     -4.656     -2.969     -2.485
 #    :          92         93         94         95         96         97         98         99
 occ. :        0.000      0.000      0.000      0.000      0.000      0.000      0.000      0.000
 eps  :        -1.596      0.039      0.615      0.979      1.039      2.064      2.745      3.469


   #   Z            q   n(s)   n(p)   n(d)      C6AA      α(0)
   1  11 Na     0.709  0.098  0.193  0.000    68.066    26.699
   2  11 Na     0.687  0.083  0.230  0.000    68.344    26.753
   3  11 Na     0.723  0.078  0.199  0.000    67.892    26.665
   4  11 Na     0.710  0.100  0.190  0.000    68.060    26.698
   5  11 Na     0.717  0.090  0.194  0.000    67.978    26.682
   6  11 Na     0.763  0.066  0.171  0.000    67.411    26.570
   7  11 Na     0.810  0.009  0.181  0.000    66.848    26.459
   8  11 Na     0.705  0.093  0.202  0.000    68.119    26.709
   9  11 Na     0.855  0.051  0.094  0.000    66.313    26.353
  10  17 Cl    -0.796  1.977  5.819  0.000   127.192    17.254
  11  17 Cl    -0.730  1.970  5.755  0.004   124.526    17.073
  12  17 Cl    -0.761  1.973  5.785  0.002   125.765    17.157
  13  17 Cl    -0.794  1.977  5.807  0.009   127.108    17.249
  14  17 Cl    -0.779  1.979  5.799  0.001   126.507    17.208
  15  17 Cl    -0.803  1.985  5.814  0.003   127.466    17.273
  16  17 Cl    -0.805  1.980  5.810  0.015   127.549    17.279
  17  17 Cl    -0.814  1.977  5.790  0.046   127.774    17.292
  18  17 Cl    -0.739  1.963  5.776  0.001   124.910    17.099
  19  17 Cl    -0.815  1.988  5.820  0.006   127.947    17.305
  20   8 O     -0.469  1.699  4.770  0.000    22.180     6.361
  21   1 H      0.336  0.664  0.000  0.000     0.619     1.235
  22   6 C      0.059  1.038  2.903  0.000    19.715     6.344
  23   1 H      0.032  0.968  0.000  0.000     2.558     2.501
  24   1 H      0.069  0.931  0.000  0.000     2.099     2.265
  25   6 C     -0.074  1.054  3.019  0.000    21.906     6.664
  26   1 H      0.026  0.974  0.000  0.000     2.642     2.542
  27   1 H      0.044  0.956  0.000  0.000     2.393     2.419
  28   6 C     -0.070  1.052  3.017  0.000    21.825     6.650
  29   1 H      0.065  0.935  0.000  0.000     2.137     2.285
  30   1 H      0.028  0.972  0.000  0.000     2.619     2.531
  31   6 C     -0.117  1.041  3.076  0.000    22.794     6.808
  32   1 H      0.029  0.971  0.000  0.000     2.596     2.520
  33   1 H      0.035  0.965  0.000  0.000     2.518     2.482
  34   1 H      0.051  0.949  0.000  0.000     2.301     2.372
  35   8 O     -0.491  1.699  4.792  0.000    22.638     6.426
  36   1 H      0.332  0.668  0.000  0.000     0.625     1.239
  37   6 C      0.069  1.039  2.892  0.000    19.422     6.273
  38   1 H      0.023  0.977  0.000  0.000     2.693     2.566
  39   1 H      0.041  0.959  0.000  0.000     2.433     2.439
  40   6 C     -0.085  1.061  3.023  0.000    22.074     6.681
  41   1 H      0.070  0.930  0.000  0.000     2.078     2.254
  42   1 H      0.036  0.964  0.000  0.000     2.504     2.475
  43   6 C     -0.058  1.050  3.007  0.000    21.614     6.619
  44   1 H      0.025  0.975  0.000  0.000     2.658     2.549
  45   1 H      0.026  0.974  0.000  0.000     2.640     2.541
  46   6 C     -0.139  1.053  3.086  0.000    23.071     6.823
  47   1 H      0.048  0.952  0.000  0.000     2.327     2.382
  48   1 H      0.035  0.965  0.000  0.000     2.515     2.480
  49   1 H      0.056  0.944  0.000  0.000     2.237     2.336
  50   8 O     -0.670  1.729  4.942  0.000    26.842     6.997
  51   1 H      0.352  0.648  0.000  0.000     0.577     1.191
  52   1 H      0.349  0.651  0.000  0.000     0.586     1.201
  53   8 O     -0.613  1.713  4.900  0.000    25.408     6.808
  54   1 H      0.338  0.662  0.000  0.000     0.613     1.228
  55   1 H      0.307  0.693  0.000  0.000     0.700     1.314
  56   8 O     -0.657  1.720  4.937  0.000    26.488     6.951
  57   1 H      0.328  0.672  0.000  0.000     0.628     1.237
  58   1 H      0.350  0.650  0.000  0.000     0.580     1.192
  59   8 O     -0.628  1.714  4.914  0.000    25.767     6.856
  60   1 H      0.336  0.664  0.000  0.000     0.609     1.219
  61   1 H      0.328  0.672  0.000  0.000     0.636     1.249

 Mol. C6AA /au·bohr⁶  :      72460.876333
 Mol. C8AA /au·bohr⁸  :    3416562.252551
 Mol. α(0) /au        :        561.281698

 
 Wiberg/Mayer (AO) data. WBOs > 0.1 written file <wbo>
 largest (>0.05) Wiberg bond orders for each atom
           total WBO             WBO to atom ...
     1  Na  0.544    Cl  19 0.168    Cl  15 0.143    Cl  11 0.114    O   59 0.087
     2  Na  0.587    Cl  16 0.148    Cl  13 0.143    Cl  18 0.114    Cl  11 0.112
     3  Na  0.540    Cl  15 0.165    Cl  14 0.150    Cl  12 0.116
     4  Na  0.549    Cl  13 0.171    Cl  19 0.131    O   56 0.105    Cl  11 0.093
     5  Na  0.528    Cl  16 0.137    Cl  14 0.130    O   53 0.093    Cl  18 0.093
     6  Na  0.459    Cl  10 0.125    Cl  12 0.121    Cl  14 0.116    O   20 0.060    Cl  18 0.055
     7  Na  0.353    Cl  11 0.089    Cl  18 0.082
     8  Na  0.551    Cl  17 0.207    Cl  12 0.139    Cl  10 0.123
     9  Na  0.279    Cl  10 0.124    O   50 0.081    O   35 0.064
    10  Cl  0.381    Na   6 0.125    Na   9 0.124    Na   8 0.123
    11  Cl  0.513    Na   1 0.114    Na   2 0.112    Na   4 0.093    Na   7 0.089
    12  Cl  0.453    Na   8 0.139    Na   6 0.121    Na   3 0.116
    13  Cl  0.390    Na   4 0.171    Na   2 0.143
    14  Cl  0.422    Na   3 0.150    Na   5 0.130    Na   6 0.116
    15  Cl  0.375    Na   3 0.165    Na   1 0.143
    16  Cl  0.365    Na   2 0.148    Na   5 0.137
    17  Cl  0.357    Na   8 0.207
    18  Cl  0.504    Na   2 0.114    Na   5 0.093    Na   7 0.082    Na   6 0.055
    19  Cl  0.354    Na   1 0.168    Na   4 0.131
    20  O   2.022    C   22 0.990    H   21 0.859    Na   6 0.060
    21  H   0.887    O   20 0.859
    22  C   3.949    C   25 1.003    O   20 0.990    H   23 0.970    H   24 0.968
    23  H   0.999    C   22 0.970
    24  H   0.991    C   22 0.968
    25  C   3.997    C   28 1.010    C   22 1.003    H   26 0.975    H   27 0.971
    26  H   0.999    C   25 0.975
    27  H   0.998    C   25 0.971
    28  C   3.994    C   31 1.023    C   25 1.010    H   30 0.978    H   29 0.964
    29  H   0.996    C   28 0.964
    30  H   0.999    C   28 0.978
    31  C   3.996    C   28 1.023    H   32 0.987    H   33 0.986    H   34 0.977
    32  H   0.998    C   31 0.987
    33  H   0.999    C   31 0.986
    34  H   0.997    C   31 0.977
    35  O   1.992    C   37 0.989    H   36 0.842    Na   9 0.064
    36  H   0.889    O   35 0.842
    37  C   3.949    C   40 1.014    O   35 0.989    H   38 0.972    H   39 0.969
    38  H   0.999    C   37 0.972
    39  H   0.997    C   37 0.969
    40  C   3.989    C   37 1.014    C   43 1.013    H   42 0.976    H   41 0.967
    41  H   0.995    C   40 0.967
    42  H   0.999    C   40 0.976
    43  C   3.995    C   46 1.025    C   40 1.013    H   45 0.979    H   44 0.976
    44  H   0.998    C   43 0.976
    45  H   0.999    C   43 0.979
    46  C   3.990    C   43 1.025    H   48 0.988    H   49 0.983    H   47 0.982
    47  H   0.997    C   46 0.982
    48  H   0.999    C   46 0.988
    49  H   0.995    C   46 0.983
    50  O   1.869    H   52 0.857    H   51 0.853    Na   9 0.081
    51  H   0.875    O   50 0.853
    52  H   0.878    O   50 0.857
    53  O   1.905    H   55 0.904    H   54 0.842    Na   5 0.093
    54  H   0.885    O   53 0.842
    55  H   0.906    O   53 0.904
    56  O   1.882    H   57 0.874    H   58 0.838    Na   4 0.105
    57  H   0.892    O   56 0.874
    58  H   0.877    O   56 0.838
    59  O   1.895    H   61 0.887    H   60 0.873    Na   1 0.087
    60  H   0.886    O   59 0.873
    61  H   0.892    O   59 0.887
 MOs/occ written to file <molden.input>
 
molecular dipole:
                 x           y           z       tot (Debye)
 q only:        5.541       4.124      -1.819
   full:        4.458       3.837      -1.836      15.662
molecular quadrupole (traceless):
                xx          xy          yy          xz          yz          zz
 q only:      -21.959     -32.764      -2.619      -3.757       0.483      24.578
  q+dip:      -17.422     -35.112       6.944     -13.443       6.125      10.478
   full:      -19.569     -33.517       7.414     -10.084       5.531      12.155

SCC energy    :    -105.3537278
rep           :       0.5871159
ES            :       0.9363941
AES           :      -0.0894581
AXC           :      -0.0007291
disp          :      -0.0848400
XB            :       0.0000000
fix           :       0.0000000
total E       :    -104.7632254
atomizationE  :      11.8569349     7440.34
(atE without considering molecular charge,
 total energy contains solvation terms)
H-L gap (eV)  :          3.3749
           ------------------------------------------------- 
          |                 ===============                 |
          |                   A N C O P T                   |
          |                 ===============                 |
          |          Approximate Normal Coordinate          |
          |           Rational Function Optimizer           |
           ------------------------------------------------- 
dumping coords to <xtbopt.coord> and <xtbopt.log>
 optlevel               0
 Maxcycle             200
 Maxmicro              25
 Econv         5.000000000000000E-006
 Gconv         1.000000000000000E-003
 Maxdispl       1.00000000000000     
 Hlow          5.000000000000000E-003
 S6             20.0000000000000     
 Nvar              177

generating ANC from model Hessian ...
 Shifting diagonal of input Hessian by   2.307269442247157E-002
 Lowest  eigenvalues of input Hessian
    0.005000    0.012639    0.013423    0.014217    0.014558    0.016410
    0.017690    0.018620    0.019229    0.020258    0.020600    0.020716
    0.020876    0.021313    0.022249    0.022320    0.022526    0.022981
 Highest eigenvalues
    1.379097    1.395508    1.398010    1.406633    1.493146    1.517397
 
cpu  time for ANC gen    0.05 s
wall time for ANC gen    0.05 s
................................................................................
.............................. CYCLE    1 ......................................
................................................................................
   1   -105.3537278 -0.105354E+03  0.249E-04    3.37       0.0  T
   2   -105.3537278 -0.122895E-09  0.197E-04    3.37      64.8  T
   3   -105.3537278 -0.107164E-09  0.173E-04    3.37      74.0  T
speedup  0.98
cpu  time for SCC    0.03 s
wall time for SCC    0.03 s
speedup  0.99
cpu  time for grad    0.11 s
wall time for grad    0.11 s
 E :   -104.76322540  G :  0.000086    pred/act E change:  0.000D+00  0.268D-07
Maxdispl :   0.0004   ||displ|| :   0.0011   Lambda : -0.401D-07
Largest |displ|/coords:  0.0004 (  20)  0.0003 (   4)  0.0002 (  31)
................................................................................
.............................. CYCLE    2 ......................................
................................................................................
   1   -105.3537278 -0.105354E+03  0.166E-03    3.38       0.0  T
   2   -105.3537278 -0.529084E-09  0.811E-04    3.38      15.8  T
   3   -105.3537278 -0.173415E-09  0.213E-04    3.38      60.1  T
speedup  1.01
cpu  time for SCC    0.03 s
wall time for SCC    0.03 s
speedup  1.00
cpu  time for grad    0.11 s
wall time for grad    0.11 s
 E :   -104.76322544  G :  0.000055    pred/act E change:  0.000D+00 -0.391D-07
Maxdispl :   0.0116   ||displ|| :   0.0216   Lambda : -0.668D-06
Largest |displ|/coords:  0.0116 (   1)  0.0081 (  20)  0.0040 (  31)

   *** GEOMETRY OPTIMIZATION CONVERGED AFTER 2 ITERATIONS ***

------------------------------------------------------------------------
 total energy gain (kcal):     -0.0000
------------------------------------------------------------------------
================
 final structure:
================
$coord
       -8.97277590743738       -6.38919112779615        2.69470131419867      Na
       -5.18257124345293        2.24509128201140        0.36438095302623      Na
       -2.29521698978806       -4.41419503913265        6.16404856429458      Na
       -9.37297934920703       -2.36250146772487       -2.81812652469706      Na
       -1.78059367815707        1.83289702168175        6.04673159412939      Na
        2.87209225957914       -1.99352803980794        3.24612967115106      Na
       -3.94136898111609       -4.11805936634369       -0.02632006547271      Na
        1.80150570822534       -6.57815245984174       -1.74716352715651      Na
        0.80268201570564        0.31475013067225       -1.99367828822993      Na
        4.36383843516029       -2.75207135232244       -1.33492382162886      Cl
       -7.89449531227023       -1.63597352664231        1.80048833237103      Cl
        0.37988193495402       -6.42446246764787        2.64501446804749      Cl
       -6.84508029514253        1.47760859241807       -4.10106266014743      Cl
        1.18673817948912       -1.43522956982208        7.75121008835320      Cl
       -6.41453930470629       -6.63257369198627        6.71502228545184      Cl
       -2.11360648565278        5.80904225835599        3.36514747433192      Cl
       -1.48905486128717       -8.27616682934300       -4.38843534396765      Cl
       -1.65253322475699       -0.63931620416822        1.98513644137836      Cl
      -11.75514957331986       -6.33580723792095       -1.24643521148202      Cl
        3.08709445112196        2.22000422191454        1.95725294947962      O 
        1.87828001862401        3.43029173485656        2.61541195193044      H 
        5.38243567155897        3.53672875445191        1.58480368803030      C 
        5.07723943630976        5.22744186469920        0.42049682667023      H 
        6.63419547154277        2.26516608706544        0.55543058126292      H 
        6.61893193152892        4.34415244693579        4.06384471652719      C 
        8.34966734059015        5.38200075327773        3.62617591396013      H 
        5.33377242798000        5.62765504308304        5.05006280456614      H 
        7.23271190331500        2.13360266807112        5.81476178742176      C 
        5.49176223364030        1.16065263938006        6.32289191104106      H 
        8.04606436338644        2.89032582261109        7.55427117658918      H 
        9.07052208754351        0.24001933927658        4.66992642906459      C 
       10.79547860681769        1.17908616728098        4.05718104598361      H 
        9.56537489974508       -1.18439094681461        6.06526813203414      H 
        8.23578431625254       -0.71910516974046        3.05713078540497      H 
       -0.36323833585569        3.94092089558817       -1.95704438959718      O 
       -0.76077388985331        4.85786363405500       -0.41039694592592      H 
       -1.11271368934489        5.51049297430158       -3.98703016663176      C 
       -0.08225147073737        7.31326968568888       -3.92307437338935      H 
       -3.13771264676093        5.91990615176418       -3.84166237444311      H 
       -0.62620349879045        4.21246148665946       -6.50660110657981      C 
       -1.23228289848100        2.25193880290685       -6.36376557605762      H 
       -1.82696857573905        5.11621500693618       -7.91560466316429      H 
        2.10744164519183        4.33505436475999       -7.41141575867202      C 
        2.74117520217994        6.30133237628130       -7.36502488823294      H 
        2.16878782160983        3.70960868332498       -9.37816602101497      H 
        3.91705858828755        2.72003541599432       -5.87497995060469      C 
        3.35477793013739        0.74655995442309       -5.94894097878213      H 
        5.81860138678547        2.85918826451909       -6.63798566830382      H 
        3.97661117002801        3.34007371008589       -3.92493944773463      H 
       -1.89081111000937       -2.19568017518216       -3.70576652961710      O 
       -3.39884989013471       -1.34275133538240       -4.32822857283232      H 
       -1.87073206821134       -3.79498905684794       -4.60974504130844      H 
       -5.17885341814819       -0.30793950166583        6.88084455594383      O 
       -6.17281400710477       -0.72876992659048        5.37967920007756      H 
       -6.12795719482037       -1.08544300144835        8.22761804659782      H 
       -6.35905533834149       -5.23360920691703       -3.56849609430439      O 
       -7.66619639182109       -6.47112920119171       -3.21872514235951      H 
       -5.00959042318120       -6.26274920035431       -4.30478055392183      H 
       -5.13079326546196       -7.86415908510846        0.73095192952266      O 
       -4.37585714339923       -8.67726010153450       -0.73073536841094      H 
       -4.25688706873252       -8.59623398955999        2.15723947420774      H 
$end
 
 Bond Distances (Angstroems)
 ---------------------------
Na1-Na3=4.1169       Na1-Na4=3.6188       Na1-Na7=3.2568       Na1-Cl11=2.6223      Na1-Cl15=2.5249      Na1-Cl19=2.5531      
Na1-O59=2.4130       Na2-Na4=3.7011       Na2-Na5=3.5115       Na2-Na7=3.4369       Na2-Na9=3.5542       Na2-Cl11=2.6182      
Na2-Cl13=2.5540      Na2-Cl16=2.9523      Na2-Cl18=2.5602      Na3-Na1=4.1169       Na3-Na5=3.3176       Na3-Na6=3.3915       
Na3-Na7=3.3933       Na3-Cl12=2.5697      Na3-Cl14=2.5662      Na3-Cl15=2.4930      Na3-Cl18=2.9994      Na3-O53=2.6822       
Na4-Na1=3.6188       Na4-Na2=3.7011       Na4-Na7=3.3626       Na4-Cl11=2.5949      Na4-Cl13=2.5258      Na4-Cl19=2.5888      
Na4-O56=2.2382       Na4-H57=2.3639       Na5-Na2=3.5115       Na5-Na3=3.3176       Na5-Na6=3.5154       Na5-Cl14=2.5040      
Na5-Cl16=2.5440      Na5-Cl18=2.5171      Na5-O53=2.1707       Na6-Na3=3.3915       Na6-Na5=3.5154       Na6-Na7=4.1548       
Na6-Na8=3.6316       Na6-Na9=3.2217       Na6-Cl10=2.5809      Na6-Cl12=2.7089      Na6-Cl14=2.5624      Na6-Cl18=2.5868      
Na6-O20=2.3345       Na7-Na1=3.2568       Na7-Na2=3.4369       Na7-Na3=3.3933       Na7-Na4=3.3626       Na7-Na6=4.1548       
Na7-Na8=3.4292       Na7-Na9=3.5901       Na7-Cl11=2.6525      Na7-Cl12=2.9524      Na7-Cl18=2.4472      Na7-O50=2.4502       
Na7-O56=2.3450       Na7-O59=2.1181       Na7-H60=2.4521       Na8-Na6=3.6316       Na8-Na7=3.4292       Na8-Na9=3.6880       
Na8-Cl10=2.4465      Na8-Cl12=2.4443      Na8-Cl17=2.4069      Na9-Na2=3.5542       Na9-Na6=3.2217       Na9-Na7=3.5901       
Na9-Na8=3.6880       Na9-Cl10=2.5113      Na9-Cl18=2.5251      Na9-O20=2.6171       Na9-O35=2.0157       Na9-C46=2.9248       
Na9-O50=2.1488       Cl10-Na6=2.5809      Cl10-Na8=2.4465      Cl10-Na9=2.5113      Cl11-Na1=2.6223      Cl11-Na2=2.6182      
Cl11-Na4=2.5949      Cl11-Na7=2.6525      Cl12-Na3=2.5697      Cl12-Na6=2.7089      Cl12-Na7=2.9524      Cl12-Na8=2.4443      
Cl13-Na2=2.5540      Cl13-Na4=2.5258      Cl14-Na3=2.5662      Cl14-Na5=2.5040      Cl14-Na6=2.5624      Cl15-Na1=2.5249      
Cl15-Na3=2.4930      Cl16-Na2=2.9523      Cl16-Na5=2.5440      Cl17-Na8=2.4069      Cl18-Na2=2.5602      Cl18-Na3=2.9994      
Cl18-Na5=2.5171      Cl18-Na6=2.5868      Cl18-Na7=2.4472      Cl18-Na9=2.5251      Cl19-Na1=2.5531      Cl19-Na4=2.5888      
O20-Na6=2.3345       O20-Na9=2.6171       O20-H21=0.9699       O20-C22=1.4141       H21-O20=0.9699       C22-O20=1.4141       
C22-H23=1.0983       C22-H24=1.0901       C22-C25=1.5270       H23-C22=1.0983       H24-C22=1.0901       C25-C22=1.5270       
C25-H26=1.0927       C25-H27=1.0937       C25-C28=1.5272       H26-C25=1.0927       H27-C25=1.0937       C28-C25=1.5272       
C28-H29=1.0891       C28-H30=1.0922       C28-C31=1.5221       H29-C28=1.0891       H30-C28=1.0922       C31-C28=1.5221       
C31-H32=1.0887       C31-H33=1.0872       C31-H34=1.0868       H32-C31=1.0887       H33-C31=1.0872       H34-C31=1.0868       
O35-Na9=2.0157       O35-H36=0.9745       O35-C37=1.4146       H36-O35=0.9745       C37-O35=1.4146       C37-H38=1.0994       
C37-H39=1.0960       C37-C40=1.5218       H38-C37=1.0994       H39-C37=1.0960       C40-C37=1.5218       C40-H41=1.0885       
C40-H42=1.0901       C40-C43=1.5251       H41-C40=1.0885       H42-C40=1.0901       C43-C40=1.5251       C43-H44=1.0935       
C43-H45=1.0926       C43-C46=1.5194       H44-C43=1.0935       H45-C43=1.0926       C46-Na9=2.9248       C46-C43=1.5194       
C46-H47=1.0866       C46-H48=1.0867       C46-H49=1.0833       H47-C46=1.0866       H48-C46=1.0867       H49-C46=1.0833       
O50-Na7=2.4502       O50-Na9=2.1488       O50-H51=0.9742       O50-H52=0.9722       H51-O50=0.9742       H52-O50=0.9722       
O53-Na3=2.6822       O53-Na5=2.1707       O53-H54=0.9784       O53-H55=0.9641       H54-O53=0.9784       H55-O53=0.9641       
O56-Na4=2.2382       O56-Na7=2.3450       O56-H57=0.9703       O56-H58=0.9789       H57-Na4=2.3639       H57-O56=0.9703       
H58-O56=0.9789       O59-Na1=2.4130       O59-Na7=2.1181       O59-H60=0.9711       O59-H61=0.9662       H60-Na7=2.4521       
H60-O59=0.9711       H61-O59=0.9662       
 C  H  Rav=1.0909 sigma=0.0042  Rmin=1.0833  Rmax=1.0994    18
 C  C  Rav=1.5238 sigma=0.0029  Rmin=1.5194  Rmax=1.5272     6
 O  H  Rav=0.9720 sigma=0.0045  Rmin=0.9641  Rmax=0.9789    10
 O  C  Rav=1.4144 sigma=0.0002  Rmin=1.4141  Rmax=1.4146     2
 Na H  Rav=2.4080 sigma=0.0441  Rmin=2.3639  Rmax=2.4521     2
 Na C  Rav=2.9248 sigma=0.0000  Rmin=2.9248  Rmax=2.9248     1
 Na O  Rav=2.3212 sigma=0.1994  Rmin=2.0157  Rmax=2.6822    11
 Na Na Rav=3.5496 sigma=0.2477  Rmin=3.2217  Rmax=4.1548    18
 Cl Na Rav=2.5901 sigma=0.1431  Rmin=2.4069  Rmax=2.9994    29
 
 selected bond angles (degree)
 --------------------
Na4-Na1-Na3=105.08             Na7-Na1-Na3= 53.26             Na7-Na1-Na4= 58.27             Cl11-Na1-Na3= 69.52            
Cl11-Na1-Na4= 45.77            Cl11-Na1-Na7= 52.29            Cl15-Na1-Na3= 34.62            Cl15-Na1-Na4=137.79            
Cl15-Na1-Na7= 87.31            Cl15-Na1-Cl11= 94.84           Cl19-Na1-Na3=148.92            Cl19-Na1-Na4= 45.67            
Cl19-Na1-Na7= 96.10            Cl19-Na1-Cl11= 88.14           Cl19-Na1-Cl15=176.42           O59-Na1-Na3= 63.32             
O59-Na1-Na4= 83.83             O59-Na1-Na7= 40.55             O59-Na1-Cl11= 92.82            O59-Na1-Cl15= 83.95            
O59-Na1-Cl19= 97.91            Na5-Na2-Na4=130.99             Na7-Na2-Na4= 56.06             Na7-Na2-Na5= 83.84             
Na9-Na2-Na4=100.65             Na9-Na2-Na5= 79.98             Na9-Na2-Na7= 61.77             Cl11-Na2-Na4= 44.51            
Cl11-Na2-Na5= 89.07            Cl11-Na2-Na7= 49.74            Cl11-Na2-Na9=111.40            Cl13-Na2-Na4= 42.93            
Cl13-Na2-Na5=163.54            Cl13-Na2-Na7= 81.63            Cl13-Na2-Na9= 86.36            Cl13-Na2-Cl11= 87.42           
Cl16-Na2-Na4=174.36            Cl16-Na2-Na5= 45.34            Cl16-Na2-Na7=123.58            Cl16-Na2-Na9= 83.24            
Cl16-Na2-Cl11=130.28           Cl16-Na2-Cl13=142.07           Cl18-Na2-Na4=101.35            Cl18-Na2-Na5= 45.74            
Cl18-Na2-Na7= 45.30            Cl18-Na2-Na9= 45.26            Cl18-Na2-Cl11= 80.50           Cl18-Na2-Cl13=117.81           
Cl18-Na2-Cl16= 78.42           Na5-Na3-Na1=108.36             Na6-Na3-Na1=125.79             Na6-Na3-Na5= 63.19             
Na7-Na3-Na1= 50.27             Na7-Na3-Na5= 87.53             Na7-Na3-Na6= 75.52             Cl12-Na3-Na1= 92.55            
Cl12-Na3-Na5=110.72            Cl12-Na3-Na6= 51.85            Cl12-Na3-Na7= 57.38            Cl14-Na3-Na1=156.66            
Cl14-Na3-Na5= 48.32            Cl14-Na3-Na6= 48.55            Cl14-Na3-Na7=118.16            Cl14-Na3-Cl12= 95.51           
Cl15-Na3-Na1= 35.13            Cl15-Na3-Na5=122.90            Cl15-Na3-Na6=159.41            Cl15-Na3-Na7= 84.85            
Cl15-Na3-Cl12=111.81           Cl15-Na3-Cl14=151.50           Cl18-Na3-Na1= 86.42            Cl18-Na3-Na5= 46.63            
Cl18-Na3-Na6= 47.26            Cl18-Na3-Na7= 44.49            Cl18-Na3-Cl12= 71.27           Cl18-Na3-Cl14= 75.57           
Cl18-Na3-Cl15=119.93           O53-Na3-Na1= 77.32             O53-Na3-Na5= 40.72             O53-Na3-Na6=102.54             
O53-Na3-Na7= 87.31             O53-Na3-Cl12=138.70            O53-Na3-Cl14= 82.22            O53-Na3-Cl15= 82.38            
O53-Na3-Cl18= 68.24            Na2-Na4-Na1= 89.20             Na7-Na4-Na1= 55.47             Na7-Na4-Na2= 57.99             
Cl11-Na4-Na1= 46.39            Cl11-Na4-Na2= 45.02            Cl11-Na4-Na7= 50.91            Cl13-Na4-Na1=131.25            
Cl13-Na4-Na2= 43.53            Cl13-Na4-Na7= 83.55            Cl13-Na4-Cl11= 88.53           Cl19-Na4-Na1= 44.87            
Cl19-Na4-Na2=132.89            Cl19-Na4-Na7= 92.91            Cl19-Na4-Cl11= 87.97           Cl19-Na4-Cl13=176.10           
O56-Na4-Na1= 72.64             O56-Na4-Na2= 95.80             O56-Na4-Na7= 44.05             O56-Na4-Cl11= 93.03            
O56-Na4-Cl13= 96.95            O56-Na4-Cl19= 81.53            H57-Na4-Na1= 60.55             H57-Na4-Na2=114.70             
H57-Na4-Na7= 57.23             H57-Na4-Cl11= 96.06            H57-Na4-Cl13=120.90            H57-Na4-Cl19= 57.85            
H57-Na4-O56= 24.15             Na3-Na5-Na2= 92.05             Na6-Na5-Na2= 91.94             Na6-Na5-Na3= 59.43             
Cl14-Na5-Na2=132.29            Cl14-Na5-Na3= 49.95            Cl14-Na5-Na6= 46.75            Cl16-Na5-Na2= 55.63            
Cl16-Na5-Na3=145.99            Cl16-Na5-Na6=106.84            Cl16-Na5-Cl14=144.65           Cl18-Na5-Na2= 46.75            
Cl18-Na5-Na3= 60.02            Cl18-Na5-Na6= 47.30            Cl18-Na5-Cl14= 86.09           Cl18-Na5-Cl16= 87.45           
O53-Na5-Na2= 77.40             O53-Na5-Na3= 53.71             O53-Na5-Na6=111.43             O53-Na5-Cl14= 94.92            
O53-Na5-Cl16=119.19            O53-Na5-Cl18= 85.68            Na5-Na6-Na3= 57.38             Na7-Na6-Na3= 52.26             
Na7-Na6-Na5= 73.97             Na8-Na6-Na3= 87.32             Na8-Na6-Na5=125.61             Na8-Na6-Na7= 51.73             
Na9-Na6-Na3=105.13             Na9-Na6-Na5= 84.63             Na9-Na6-Na7= 56.56             Na9-Na6-Na8= 64.79             
Cl10-Na6-Na3=127.99            Cl10-Na6-Na5=134.41            Cl10-Na6-Na7= 80.32            Cl10-Na6-Na8= 42.30            
Cl10-Na6-Na9= 49.80            Cl12-Na6-Na3= 48.24            Cl12-Na6-Na5=101.95            Cl12-Na6-Na7= 45.12            
Cl12-Na6-Na8= 42.30            Cl12-Na6-Na9= 93.53            Cl12-Na6-Cl10= 84.49           Cl14-Na6-Na3= 48.65            
Cl14-Na6-Na5= 45.38            Cl14-Na6-Na7= 96.72            Cl14-Na6-Na8=134.40            Cl14-Na6-Na9=129.69            
Cl14-Na6-Cl10=176.62           Cl14-Na6-Cl12= 92.27           Cl18-Na6-Na3= 58.39            Cl18-Na6-Na5= 45.65            
Cl18-Na6-Na7= 33.30            Cl18-Na6-Na8= 81.55            Cl18-Na6-Na9= 50.08            Cl18-Na6-Cl10= 94.81           
Cl18-Na6-Cl12= 76.05           Cl18-Na6-Cl14= 83.45           O20-Na6-Na3=122.21             O20-Na6-Na5= 66.87             
O20-Na6-Na7=100.31             O20-Na6-Na8=115.66             O20-Na6-Na9= 53.34             O20-Na6-Cl10= 81.91            
O20-Na6-Cl12=144.70            O20-Na6-Cl14=100.29            O20-Na6-Cl18= 72.85            Na2-Na7-Na1=100.29             
Na3-Na7-Na1= 76.47             Na3-Na7-Na2= 92.08             Na4-Na7-Na1= 66.26             Na4-Na7-Na2= 65.95             
Na4-Na7-Na3=131.02             Na6-Na7-Na1=128.68             Na6-Na7-Na2= 82.86             Na6-Na7-Na3= 52.22             
Na6-Na7-Na4=148.23             Na8-Na7-Na1=134.57             Na8-Na7-Na2=123.87             Na8-Na7-Na3= 90.65             
Na8-Na7-Na4=138.22             Na8-Na7-Na6= 56.25             Na9-Na7-Na1=160.22             Na9-Na7-Na2= 60.72             
Na9-Na7-Na3= 97.50             Na9-Na7-Na4=106.85             Na9-Na7-Na6= 48.49             Na9-Na7-Na8= 63.34             
Cl11-Na7-Na1= 51.45            Cl11-Na7-Na2= 48.87            Cl11-Na7-Na3= 82.73            Cl11-Na7-Na4= 49.40            
Cl11-Na7-Na6=113.48            Cl11-Na7-Na8=169.63            Cl11-Na7-Na9=109.49            Cl12-Na7-Na1=105.60            
Cl12-Na7-Na2=121.62            Cl12-Na7-Na3= 47.15            Cl12-Na7-Na4=170.61            Cl12-Na7-Na6= 40.55            
Cl12-Na7-Na8= 44.26            Cl12-Na7-Na9= 82.38            Cl12-Na7-Cl11=129.87           Cl18-Na7-Na1=119.33            
Cl18-Na7-Na2= 48.04            Cl18-Na7-Na3= 59.19            Cl18-Na7-Na4=113.97            Cl18-Na7-Na6= 35.48            
Cl18-Na7-Na8= 87.85            Cl18-Na7-Na9= 44.65            Cl18-Na7-Cl11= 81.91           Cl18-Na7-Cl12= 73.70           
O50-Na7-Na1=150.07             O50-Na7-Na2= 74.08             O50-Na7-Na3=132.27             O50-Na7-Na4= 85.11             
O50-Na7-Na6= 80.48             O50-Na7-Na8= 63.52             O50-Na7-Na9= 35.77             O50-Na7-Cl11=115.68            
O50-Na7-Cl12=102.07            O50-Na7-Cl18= 79.29            O56-Na7-Na1= 79.31             O56-Na7-Na2=100.98             
O56-Na7-Na3=154.17             O56-Na7-Na4= 41.58             O56-Na7-Na6=151.01             O56-Na7-Na8=100.12             
O56-Na7-Na9=108.31             O56-Na7-Cl11= 89.18            O56-Na7-Cl12=134.53            O56-Na7-Cl18=143.81            
O56-Na7-O50= 73.20             O59-Na7-Na1= 47.78             O59-Na7-Na2=148.08             O59-Na7-Na3= 81.40             
O59-Na7-Na4= 95.03             O59-Na7-Na6=115.61             O59-Na7-Na8= 87.61             O59-Na7-Na9=150.95             
O59-Na7-Cl11= 99.21            O59-Na7-Cl12= 75.68            O59-Na7-Cl18=140.25            O59-Na7-O50=132.11             
O59-Na7-O56= 75.73             H60-Na7-Na1= 68.13             H60-Na7-Na2=162.78             H60-Na7-Na3= 97.20             
H60-Na7-Na4= 97.17             H60-Na7-Na6=114.27             H60-Na7-Na8= 70.68             H60-Na7-Na9=131.63             
H60-Na7-Cl11=117.95            H60-Na7-Cl12= 74.85            H60-Na7-Cl18=148.50            H60-Na7-O50=109.22             
H60-Na7-O56= 65.14             H60-Na7-O59= 23.08             Na7-Na8-Na6= 72.03             Na9-Na8-Na6= 52.22             
Na9-Na8-Na7= 60.46             Cl10-Na8-Na6= 45.24            Cl10-Na8-Na7= 98.82            Cl10-Na8-Na9= 42.61            
Cl12-Na8-Na6= 48.24            Cl12-Na8-Na7= 57.46            Cl12-Na8-Na9= 87.51            Cl12-Na8-Cl10= 93.34           
Cl17-Na8-Na6=141.70            Cl17-Na8-Na7= 69.81            Cl17-Na8-Na9=104.18            Cl17-Na8-Cl10=139.61           
Cl17-Na8-Cl12=110.00           Na6-Na9-Na2= 96.30             Na7-Na9-Na2= 57.51             Na7-Na9-Na6= 74.95             
Na8-Na9-Na2=113.55             Na8-Na9-Na6= 62.99             Na8-Na9-Na7= 56.20             Cl10-Na9-Na2=143.68            
Cl10-Na9-Na6= 51.72            Cl10-Na9-Na7= 93.57            Cl10-Na9-Na8= 41.27            Cl18-Na9-Na2= 46.07            
Cl18-Na9-Na6= 51.79            Cl18-Na9-Na7= 42.93            Cl18-Na9-Na8= 81.17            Cl18-Na9-Cl10= 98.11           
O20-Na9-Na2= 91.17             O20-Na9-Na6= 45.69             O20-Na9-Na7=110.06             O20-Na9-Na8=106.65             
O20-Na9-Cl10= 77.96            O20-Na9-Cl18= 69.42            O35-Na9-Na2= 56.65             O35-Na9-Na6=117.17             
O35-Na9-Na7=113.90             O35-Na9-Na8=170.08             O35-Na9-Cl10=147.52            O35-Na9-Cl18= 91.42            
O35-Na9-O20= 76.52             C46-Na9-Na2=128.58             C46-Na9-Na6=125.30             C46-Na9-Na7=151.88             
C46-Na9-Na8=111.99             C46-Na9-Cl10= 87.47            C46-Na9-Cl18=164.25            C46-Na9-O20= 97.65             
C46-Na9-O35= 76.41             O50-Na9-Na2= 74.61             O50-Na9-Na6=110.73             O50-Na9-Na7= 41.80             
O50-Na9-Na8= 59.90             O50-Na9-Cl10= 99.02            O50-Na9-Cl18= 83.49            O50-Na9-O20=151.81             
O50-Na9-O35=112.93             O50-Na9-C46=110.29             Na8-Cl10-Na6= 92.46            Na9-Cl10-Na6= 78.48            
Na9-Cl10-Na8= 96.12            
 
 selected dihedral angles (degree)
 ---------------------------------
Na2-Na4-Na1-Na3=335.82        Na2-Na4-Na1-Na7=309.33        Na2-Na4-Na1-Cl11= 15.65       Na2-Na4-Na1-Cl15=349.54       
Na2-Na4-Na1-Cl19=168.21       Na2-Na4-Na1-O59=275.61        Na7-Na4-Na1-Na3= 26.49        Na7-Na4-Na1-Cl11= 66.31       
Na7-Na4-Na1-Cl15= 40.21       Na7-Na4-Na1-Cl19=218.87       Na7-Na4-Na1-O59=326.28        Cl11-Na4-Na1-Na3=320.17       
Cl11-Na4-Na1-Na7=293.69       Cl11-Na4-Na1-Cl15=333.89      Cl11-Na4-Na1-Cl19=152.56      Cl11-Na4-Na1-O59=259.97       
Cl13-Na4-Na1-Na3=348.20       Cl13-Na4-Na1-Na7=321.72       Cl13-Na4-Na1-Cl11= 28.03      Cl13-Na4-Na1-Cl15=  1.93      
Cl13-Na4-Na1-Cl19=180.59      Cl13-Na4-Na1-O59=288.00       Cl19-Na4-Na1-Na3=167.61       Cl19-Na4-Na1-Na7=141.13       
Cl19-Na4-Na1-Cl11=207.44      Cl19-Na4-Na1-Cl15=181.33      Cl19-Na4-Na1-O59=107.41       O56-Na4-Na1-Na3= 72.15        
O56-Na4-Na1-Na7= 45.66        O56-Na4-Na1-Cl11=111.97       O56-Na4-Na1-Cl15= 85.87       O56-Na4-Na1-Cl19=264.53       
O56-Na4-Na1-O59= 11.94        H57-Na4-Na1-Na3= 95.01        H57-Na4-Na1-Na7= 68.53        H57-Na4-Na1-Cl11=134.84       
H57-Na4-Na1-Cl15=108.74       H57-Na4-Na1-Cl19=287.40       H57-Na4-Na1-O59= 34.81        Na1-Na4-Na2-Na5=  7.83        
Na1-Na4-Na2-Na7= 48.71        Na1-Na4-Na2-Na9= 93.75        Na1-Na4-Na2-Cl11=343.97       Na1-Na4-Na2-Cl13=166.46       
Na1-Na4-Na2-Cl16=320.47       Na1-Na4-Na2-Cl18= 47.60       Na7-Na4-Na2-Na5=319.12        Na7-Na4-Na2-Na9= 45.03        
Na7-Na4-Na2-Cl11=295.26       Na7-Na4-Na2-Cl13=117.75       Na7-Na4-Na2-Cl16=271.76       Na7-Na4-Na2-Cl18=358.89       
Cl11-Na4-Na2-Na5= 23.86       Cl11-Na4-Na2-Na7= 64.74       Cl11-Na4-Na2-Na9=109.78       Cl11-Na4-Na2-Cl13=182.49      
Cl11-Na4-Na2-Cl16=336.50      Cl11-Na4-Na2-Cl18= 63.63      Cl13-Na4-Na2-Na5=201.37       Cl13-Na4-Na2-Na7=242.25       
Cl13-Na4-Na2-Na9=287.28       Cl13-Na4-Na2-Cl11=177.51      Cl13-Na4-Na2-Cl16=154.01      Cl13-Na4-Na2-Cl18=241.14      
Cl19-Na4-Na2-Na5= 19.18       Cl19-Na4-Na2-Na7= 60.06       Cl19-Na4-Na2-Na9=105.10       Cl19-Na4-Na2-Cl11=355.32      
Cl19-Na4-Na2-Cl13=177.81      Cl19-Na4-Na2-Cl16=331.82      Cl19-Na4-Na2-Cl18= 58.95      O56-Na4-Na2-Na5=295.37        
O56-Na4-Na2-Na7=336.25        O56-Na4-Na2-Na9= 21.29        O56-Na4-Na2-Cl11=271.51       O56-Na4-Na2-Cl13= 94.00       
O56-Na4-Na2-Cl16=248.01       O56-Na4-Na2-Cl18=335.14       H57-Na4-Na2-Na5=311.04        H57-Na4-Na2-Na7=351.92        
H57-Na4-Na2-Na9= 36.95        H57-Na4-Na2-Cl11=287.18       H57-Na4-Na2-Cl13=109.67       H57-Na4-Na2-Cl16=263.68       
H57-Na4-Na2-Cl18=350.80       Na3-Na5-Na2-Na4= 17.21        Na3-Na5-Na2-Na7=344.10        Na3-Na5-Na2-Na9=281.75        
Na3-Na5-Na2-Cl11= 33.68       Na3-Na5-Na2-Cl13=316.04       Na3-Na5-Na2-Cl16=191.38       Na3-Na5-Na2-Cl18=316.07       
Na6-Na5-Na2-Na4= 76.68        Na6-Na5-Na2-Na7= 43.57        Na6-Na5-Na2-Na9=341.22        Na6-Na5-Na2-Cl11= 93.15       
Na6-Na5-Na2-Cl13= 15.51       Na6-Na5-Na2-Cl16=250.85       Na6-Na5-Na2-Cl18= 15.54       Cl14-Na5-Na2-Na4= 50.30       
Cl14-Na5-Na2-Na7= 17.20       Cl14-Na5-Na2-Na9=314.85       Cl14-Na5-Na2-Cl11= 66.78      Cl14-Na5-Na2-Cl13=349.13      
Cl14-Na5-Na2-Cl16=224.47      Cl14-Na5-Na2-Cl18=349.17      Cl16-Na5-Na2-Na4=185.83       Cl16-Na5-Na2-Na7=152.73       
Cl16-Na5-Na2-Na9= 90.38       Cl16-Na5-Na2-Cl11=202.31      Cl16-Na5-Na2-Cl13=124.66      Cl16-Na5-Na2-Cl18=124.69      
Cl18-Na5-Na2-Na4= 61.13       Cl18-Na5-Na2-Na7= 28.03       Cl18-Na5-Na2-Na9=325.68       Cl18-Na5-Na2-Cl11= 77.61      
Cl18-Na5-Na2-Cl13=359.97      Cl18-Na5-Na2-Cl16=235.31      O53-Na5-Na2-Na4=325.15        O53-Na5-Na2-Na7=292.04        
O53-Na5-Na2-Na9=229.69        O53-Na5-Na2-Cl11=341.62       O53-Na5-Na2-Cl13=263.98       O53-Na5-Na2-Cl16=139.32       
O53-Na5-Na2-Cl18=264.01       Na2-Na5-Na3-Na1=329.52        Na2-Na5-Na3-Na6= 91.04        Na2-Na5-Na3-Na7= 16.03        
Na2-Na5-Na3-Cl12= 69.65       Na2-Na5-Na3-Cl14=148.15       Na2-Na5-Na3-Cl15=293.78       Na2-Na5-Na3-Cl18= 35.69       
Na2-Na5-Na3-O53=287.29        Na6-Na5-Na3-Na1=238.49        Na6-Na5-Na3-Na7=284.99        Na6-Na5-Na3-Cl12=338.61       
Na6-Na5-Na3-Cl14= 57.11       Na6-Na5-Na3-Cl15=202.74       Na6-Na5-Na3-Cl18=304.65       Na6-Na5-Na3-O53=196.25        
Cl14-Na5-Na3-Na1=181.38       Cl14-Na5-Na3-Na6=302.89       Cl14-Na5-Na3-Na7=227.88       Cl14-Na5-Na3-Cl12=281.50      
Cl14-Na5-Na3-Cl15=145.63      Cl14-Na5-Na3-Cl18=247.54      Cl14-Na5-Na3-O53=139.14       Cl16-Na5-Na3-Na1=312.60       
Cl16-Na5-Na3-Na6= 74.12       Cl16-Na5-Na3-Na7=359.11       Cl16-Na5-Na3-Cl12= 52.73      Cl16-Na5-Na3-Cl14=131.23      
Cl16-Na5-Na3-Cl15=276.86      Cl16-Na5-Na3-Cl18= 18.77      Cl16-Na5-Na3-O53=270.37       Cl18-Na5-Na3-Na1=293.83       
Cl18-Na5-Na3-Na6= 55.35       Cl18-Na5-Na3-Na7=340.33       Cl18-Na5-Na3-Cl12= 33.96      Cl18-Na5-Na3-Cl14=112.46      
Cl18-Na5-Na3-Cl15=258.09      Cl18-Na5-Na3-O53=251.60       O53-Na5-Na3-Na1= 42.24        O53-Na5-Na3-Na6=163.75        
O53-Na5-Na3-Na7= 88.74        O53-Na5-Na3-Cl12=142.36       O53-Na5-Na3-Cl14=220.86       O53-Na5-Na3-Cl15=  6.49       
O53-Na5-Na3-Cl18=108.40       Na5-Na6-Na3-Na1= 94.06        Na5-Na6-Na3-Na7= 94.63        Na5-Na6-Na3-Cl12=154.29       
Na5-Na6-Na3-Cl14=303.20       Na5-Na6-Na3-Cl15=112.66       Na5-Na6-Na3-Cl18= 54.50       Na5-Na6-Na3-O53= 10.78        
Na7-Na6-Na3-Na1=359.43        Na7-Na6-Na3-Na5=265.37        Na7-Na6-Na3-Cl12= 59.66       Na7-Na6-Na3-Cl14=208.57       
Na7-Na6-Na3-Cl15= 18.03       Na7-Na6-Na3-Cl18=319.87       Na7-Na6-Na3-O53=276.15        Na8-Na6-Na3-Na1=317.83        
Na8-Na6-Na3-Na5=223.77        Na8-Na6-Na3-Na7=318.40        Na8-Na6-Na3-Cl12= 18.06       Na8-Na6-Na3-Cl14=166.98       
Na8-Na6-Na3-Cl15=336.44       Na8-Na6-Na3-Cl18=278.28       Na8-Na6-Na3-O53=234.55        Na9-Na6-Na3-Na1= 20.81        
Na9-Na6-Na3-Na5=286.75        Na9-Na6-Na3-Na7= 21.38        Na9-Na6-Na3-Cl12= 81.04       Na9-Na6-Na3-Cl14=229.95       
Na9-Na6-Na3-Cl15= 39.41       Na9-Na6-Na3-Cl18=341.25       Na9-Na6-Na3-O53=297.53        Cl10-Na6-Na3-Na1=330.39       
Cl10-Na6-Na3-Na5=236.33       Cl10-Na6-Na3-Na7=330.96       Cl10-Na6-Na3-Cl12= 30.62      Cl10-Na6-Na3-Cl14=179.54      
Cl10-Na6-Na3-Cl15=349.00      Cl10-Na6-Na3-Cl18=290.84      Cl10-Na6-Na3-O53=247.11       Cl12-Na6-Na3-Na1=299.77       
Cl12-Na6-Na3-Na5=205.71       Cl12-Na6-Na3-Na7=300.34       Cl12-Na6-Na3-Cl14=148.92      Cl12-Na6-Na3-Cl15=318.37      
Cl12-Na6-Na3-Cl18=260.21      Cl12-Na6-Na3-O53=216.49       Cl14-Na6-Na3-Na1=150.86       Cl14-Na6-Na3-Na5= 56.80       
Cl14-Na6-Na3-Na7=151.43       Cl14-Na6-Na3-Cl12=211.08      Cl14-Na6-Na3-Cl15=169.46      Cl14-Na6-Na3-Cl18=111.30      
Cl14-Na6-Na3-O53= 67.57       Cl18-Na6-Na3-Na1= 39.56       Cl18-Na6-Na3-Na5=305.50       Cl18-Na6-Na3-Na7= 40.13       
Cl18-Na6-Na3-Cl12= 99.79      Cl18-Na6-Na3-Cl14=248.70      Cl18-Na6-Na3-Cl15= 58.16      Cl18-Na6-Na3-O53=316.27       
O20-Na6-Na3-Na1= 76.71        O20-Na6-Na3-Na5=342.65        O20-Na6-Na3-Na7= 77.28        O20-Na6-Na3-Cl12=136.94       
O20-Na6-Na3-Cl14=285.85       O20-Na6-Na3-Cl15= 95.31       O20-Na6-Na3-Cl18= 37.15       O20-Na6-Na3-O53=353.43        
Na3-Na6-Na5-Na2=268.76        Na3-Na6-Na5-Cl14= 61.94       Na3-Na6-Na5-Cl16=214.21       Na3-Na6-Na5-Cl18=284.16       
Na3-Na6-Na5-O53=345.98        Na7-Na6-Na5-Na2=323.85        Na7-Na6-Na5-Na3= 55.09        Na7-Na6-Na5-Cl14=117.03       
Na7-Na6-Na5-Cl16=269.30       Na7-Na6-Na5-Cl18=339.26       Na7-Na6-Na5-O53= 41.07        Na8-Na6-Na5-Na2=326.97        
Na8-Na6-Na5-Na3= 58.21        Na8-Na6-Na5-Cl14=120.15       Na8-Na6-Na5-Cl16=272.42       Na8-Na6-Na5-Cl18=342.37       
Na8-Na6-Na5-O53= 44.19        Na9-Na6-Na5-Na2= 20.56        Na9-Na6-Na5-Na3=111.80        Na9-Na6-Na5-Cl14=173.74       
Na9-Na6-Na5-Cl16=326.01       Na9-Na6-Na5-Cl18= 35.96       Na9-Na6-Na5-O53= 97.78        Cl10-Na6-Na5-Na2= 22.09       
Cl10-Na6-Na5-Na3=113.33       Cl10-Na6-Na5-Cl14=175.27      Cl10-Na6-Na5-Cl16=327.54      Cl10-Na6-Na5-Cl18= 37.49      
Cl10-Na6-Na5-O53= 99.31       Cl12-Na6-Na5-Na2=288.08       Cl12-Na6-Na5-Na3= 19.32       Cl12-Na6-Na5-Cl14= 81.26      
Cl12-Na6-Na5-Cl16=233.52      Cl12-Na6-Na5-Cl18=303.48      Cl12-Na6-Na5-O53=  5.30       Cl14-Na6-Na5-Na2=206.82       
Cl14-Na6-Na5-Na3=298.06       Cl14-Na6-Na5-Cl16=152.27      Cl14-Na6-Na5-Cl18=222.22      Cl14-Na6-Na5-O53=284.04       
Cl18-Na6-Na5-Na2=344.60       Cl18-Na6-Na5-Na3= 75.84       Cl18-Na6-Na5-Cl14=137.78      Cl18-Na6-Na5-Cl16=290.04      
Cl18-Na6-Na5-O53= 61.82       O20-Na6-Na5-Na2= 72.84        O20-Na6-Na5-Na3=164.08        O20-Na6-Na5-Cl14=226.01       
O20-Na6-Na5-Cl16= 18.28       O20-Na6-Na5-Cl18= 88.24       O20-Na6-Na5-O53=150.05        Na2-Na7-Na1-Na3=270.33        
Na2-Na7-Na1-Na4= 57.83        Na2-Na7-Na1-Cl11=  1.79       Na2-Na7-Na1-Cl15=263.57       Na2-Na7-Na1-Cl19= 84.67       
Na2-Na7-Na1-O59=179.73        Na3-Na7-Na1-Na4=147.49        Na3-Na7-Na1-Cl11= 91.45       Na3-Na7-Na1-Cl15=353.23       
Na3-Na7-Na1-Cl19=174.33       Na3-Na7-Na1-O59=269.39        Na4-Na7-Na1-Na3=212.51        Na4-Na7-Na1-Cl11=303.96       
Na4-Na7-Na1-Cl15=205.74       Na4-Na7-Na1-Cl19= 26.84       Na4-Na7-Na1-O59=121.90        Na6-Na7-Na1-Na3=359.39        
Na6-Na7-Na1-Na4=146.89        Na6-Na7-Na1-Cl11= 90.85       Na6-Na7-Na1-Cl15=352.62       Na6-Na7-Na1-Cl19=173.73       
Na6-Na7-Na1-O59=268.78        Na8-Na7-Na1-Na3= 77.25        Na8-Na7-Na1-Na4=224.74        Na8-Na7-Na1-Cl11=168.70       
Na8-Na7-Na1-Cl15= 70.48       Na8-Na7-Na1-Cl19=251.58       Na8-Na7-Na1-O59=346.64        Na9-Na7-Na1-Na3=285.80        
Na9-Na7-Na1-Na4= 73.29        Na9-Na7-Na1-Cl11= 17.25       Na9-Na7-Na1-Cl15=279.03       Na9-Na7-Na1-Cl19=100.13       
Na9-Na7-Na1-O59=195.19        Cl11-Na7-Na1-Na3=268.55       Cl11-Na7-Na1-Na4= 56.04       Cl11-Na7-Na1-Cl15=261.78      
Cl11-Na7-Na1-Cl19= 82.88      Cl11-Na7-Na1-O59=177.94       Cl12-Na7-Na1-Na3= 37.48       Cl12-Na7-Na1-Na4=184.98       
Cl12-Na7-Na1-Cl11=128.94      Cl12-Na7-Na1-Cl15= 30.71      Cl12-Na7-Na1-Cl19=211.82      Cl12-Na7-Na1-O59=306.88       
Cl18-Na7-Na1-Na3=317.70       Cl18-Na7-Na1-Na4=105.19       Cl18-Na7-Na1-Cl11= 49.15      Cl18-Na7-Na1-Cl15=310.93      
Cl18-Na7-Na1-Cl19=132.03      Cl18-Na7-Na1-O59=227.09       O50-Na7-Na1-Na3=194.42        O50-Na7-Na1-Na4=341.91        
O50-Na7-Na1-Cl11=285.87       O50-Na7-Na1-Cl15=187.65       O50-Na7-Na1-Cl19=  8.75       O50-Na7-Na1-O59=103.81        
O56-Na7-Na1-Na3=170.97        O56-Na7-Na1-Na4=318.47        O56-Na7-Na1-Cl11=262.43       O56-Na7-Na1-Cl15=164.20       
O56-Na7-Na1-Cl19=345.31       O56-Na7-Na1-O59= 80.36        O59-Na7-Na1-Na3= 90.61        O59-Na7-Na1-Na4=238.10        
O59-Na7-Na1-Cl11=182.06       O59-Na7-Na1-Cl15= 83.84       O59-Na7-Na1-Cl19=264.94       H60-Na7-Na1-Na3=103.63        
H60-Na7-Na1-Na4=251.12        H60-Na7-Na1-Cl11=195.08       H60-Na7-Na1-Cl15= 96.86       H60-Na7-Na1-Cl19=277.96       
H60-Na7-Na1-O59= 13.02        Na1-Na7-Na2-Na4=301.95        Na1-Na7-Na2-Na5= 92.15        Na1-Na7-Na2-Na9=174.06        
Na1-Na7-Na2-Cl11=358.14       Na1-Na7-Na2-Cl13=264.41       Na1-Na7-Na2-Cl16=115.18       Na1-Na7-Na2-Cl18=120.42       
Na3-Na7-Na2-Na4=225.33        Na3-Na7-Na2-Na5= 15.53        Na3-Na7-Na2-Na9= 97.44        Na3-Na7-Na2-Cl11=281.52       
Na3-Na7-Na2-Cl13=187.79       Na3-Na7-Na2-Cl16= 38.56       Na3-Na7-Na2-Cl18= 43.79       Na4-Na7-Na2-Na5=150.20        
Na4-Na7-Na2-Na9=232.11        Na4-Na7-Na2-Cl11= 56.19       Na4-Na7-Na2-Cl13=322.46       Na4-Na7-Na2-Cl16=173.23       
Na4-Na7-Na2-Cl18=178.47       Na6-Na7-Na2-Na4=173.82        Na6-Na7-Na2-Na5=324.02        Na6-Na7-Na2-Na9= 45.93        
Na6-Na7-Na2-Cl11=230.01       Na6-Na7-Na2-Cl13=136.28       Na6-Na7-Na2-Cl16=347.05       Na6-Na7-Na2-Cl18=352.29       
Na8-Na7-Na2-Na4=133.15        Na8-Na7-Na2-Na5=283.36        Na8-Na7-Na2-Na9=  5.26        Na8-Na7-Na2-Cl11=189.34       
Na8-Na7-Na2-Cl13= 95.61       Na8-Na7-Na2-Cl16=306.39       Na8-Na7-Na2-Cl18=311.62       Na9-Na7-Na2-Na4=127.89        
Na9-Na7-Na2-Na5=278.09        Na9-Na7-Na2-Cl11=184.08       Na9-Na7-Na2-Cl13= 90.35       Na9-Na7-Na2-Cl16=301.12       
Na9-Na7-Na2-Cl18=306.35       Cl11-Na7-Na2-Na4=303.81       Cl11-Na7-Na2-Na5= 94.01       Cl11-Na7-Na2-Na9=175.92       
Cl11-Na7-Na2-Cl13=266.27      Cl11-Na7-Na2-Cl16=117.04      Cl11-Na7-Na2-Cl18=122.27      Cl12-Na7-Na2-Na4=186.30       
Cl12-Na7-Na2-Na5=336.51       Cl12-Na7-Na2-Na9= 58.42       Cl12-Na7-Na2-Cl11=242.50      Cl12-Na7-Na2-Cl13=148.77      
Cl12-Na7-Na2-Cl16=359.54      Cl12-Na7-Na2-Cl18=  4.77      Cl18-Na7-Na2-Na4=181.53       Cl18-Na7-Na2-Na5=331.74       
Cl18-Na7-Na2-Na9= 53.65       Cl18-Na7-Na2-Cl11=237.73      Cl18-Na7-Na2-Cl13=144.00      Cl18-Na7-Na2-Cl16=354.77      
O50-Na7-Na2-Na4= 91.73        O50-Na7-Na2-Na5=241.94        O50-Na7-Na2-Na9=323.84        O50-Na7-Na2-Cl11=147.92       
O50-Na7-Na2-Cl13= 54.19       O50-Na7-Na2-Cl16=264.97       O50-Na7-Na2-Cl18=270.20       O56-Na7-Na2-Na4= 22.93        
O56-Na7-Na2-Na5=173.13        O56-Na7-Na2-Na9=255.04        O56-Na7-Na2-Cl11= 79.12       O56-Na7-Na2-Cl13=345.39       
O56-Na7-Na2-Cl16=196.16       O56-Na7-Na2-Cl18=201.39       O59-Na7-Na2-Na4=302.33        O59-Na7-Na2-Na5= 92.54        
O59-Na7-Na2-Na9=174.45        O59-Na7-Na2-Cl11=358.53       O59-Na7-Na2-Cl13=264.80       O59-Na7-Na2-Cl16=115.57       
O59-Na7-Na2-Cl18=120.80       H60-Na7-Na2-Na4=348.08        H60-Na7-Na2-Na5=138.28        H60-Na7-Na2-Na9=220.19        
H60-Na7-Na2-Cl11= 44.27       H60-Na7-Na2-Cl13=310.54       H60-Na7-Na2-Cl16=161.31       H60-Na7-Na2-Cl18=166.54       
Na1-Na7-Na3-Na5=243.53        Na1-Na7-Na3-Na6=180.60        Na1-Na7-Na3-Cl12=126.92       Na1-Na7-Na3-Cl14=204.60       
Na1-Na7-Na3-Cl15=  6.88       Na1-Na7-Na3-Cl18=223.09       Na1-Na7-Na3-O53=284.29        Na2-Na7-Na3-Na1=100.09        
Na2-Na7-Na3-Na5=343.62        Na2-Na7-Na3-Na6=280.69        Na2-Na7-Na3-Cl12=227.01       Na2-Na7-Na3-Cl14=304.69       
Na2-Na7-Na3-Cl15=106.97       Na2-Na7-Na3-Cl18=323.18       Na2-Na7-Na3-O53= 24.38        Na4-Na7-Na3-Na1= 40.69        
Na4-Na7-Na3-Na5=284.22        Na4-Na7-Na3-Na6=221.29        Na4-Na7-Na3-Cl12=167.61       Na4-Na7-Na3-Cl14=245.29       
Na4-Na7-Na3-Cl15= 47.57       Na4-Na7-Na3-Cl18=263.79       Na4-Na7-Na3-O53=324.98        Na6-Na7-Na3-Na1=179.40        
Na6-Na7-Na3-Na5= 62.92        Na6-Na7-Na3-Cl12=306.31       Na6-Na7-Na3-Cl14= 23.99       Na6-Na7-Na3-Cl15=186.28       
Na6-Na7-Na3-Cl18= 42.49       Na6-Na7-Na3-O53=103.69        Na8-Na7-Na3-Na1=224.01        Na8-Na7-Na3-Na5=107.54        
Na8-Na7-Na3-Na6= 44.61        Na8-Na7-Na3-Cl12=350.93       Na8-Na7-Na3-Cl14= 68.61       Na8-Na7-Na3-Cl15=230.89       
Na8-Na7-Na3-Cl18= 87.11       Na8-Na7-Na3-O53=148.30        Na9-Na7-Na3-Na1=160.83        Na9-Na7-Na3-Na5= 44.35        
Na9-Na7-Na3-Na6=341.43        Na9-Na7-Na3-Cl12=287.74       Na9-Na7-Na3-Cl14=  5.42       Na9-Na7-Na3-Cl15=167.70       
Na9-Na7-Na3-Cl18= 23.92       Na9-Na7-Na3-O53= 85.11        Cl11-Na7-Na3-Na1= 52.02       Cl11-Na7-Na3-Na5=295.54       
Cl11-Na7-Na3-Na6=232.62       Cl11-Na7-Na3-Cl12=178.93      Cl11-Na7-Na3-Cl14=256.61      Cl11-Na7-Na3-Cl15= 58.89      
Cl11-Na7-Na3-Cl18=275.11      Cl11-Na7-Na3-O53=336.30       Cl12-Na7-Na3-Na1=233.08       Cl12-Na7-Na3-Na5=116.61       
Cl12-Na7-Na3-Na6= 53.69       Cl12-Na7-Na3-Cl14= 77.68      Cl12-Na7-Na3-Cl15=239.96      Cl12-Na7-Na3-Cl18= 96.18      
Cl12-Na7-Na3-O53=157.37       Cl18-Na7-Na3-Na1=136.91       Cl18-Na7-Na3-Na5= 20.43       Cl18-Na7-Na3-Na6=317.51       
Cl18-Na7-Na3-Cl12=263.82      Cl18-Na7-Na3-Cl14=341.50      Cl18-Na7-Na3-Cl15=143.78      Cl18-Na7-Na3-O53= 61.19       
O50-Na7-Na3-Na1=170.33        O50-Na7-Na3-Na5= 53.86        O50-Na7-Na3-Na6=350.94        O50-Na7-Na3-Cl12=297.25       
O50-Na7-Na3-Cl14= 14.93       O50-Na7-Na3-Cl15=177.21       O50-Na7-Na3-Cl18= 33.43       O50-Na7-Na3-O53= 94.62        
O56-Na7-Na3-Na1=339.27        O56-Na7-Na3-Na5=222.79        O56-Na7-Na3-Na6=159.87        O56-Na7-Na3-Cl12=106.18       
O56-Na7-Na3-Cl14=183.86       O56-Na7-Na3-Cl15=346.15       O56-Na7-Na3-Cl18=202.36       O56-Na7-Na3-O53=263.56        
O59-Na7-Na3-Na1=311.50        O59-Na7-Na3-Na5=195.02        O59-Na7-Na3-Na6=132.10        O59-Na7-Na3-Cl12= 78.41       
O59-Na7-Na3-Cl14=156.09       O59-Na7-Na3-Cl15=318.37       O59-Na7-Na3-Cl18=174.59       O59-Na7-Na3-O53=235.78        
H60-Na7-Na3-Na1=294.62        H60-Na7-Na3-Na5=178.15        H60-Na7-Na3-Na6=115.22        H60-Na7-Na3-Cl12= 61.54       
H60-Na7-Na3-Cl14=139.22       H60-Na7-Na3-Cl15=301.50       H60-Na7-Na3-Cl18=157.72       H60-Na7-Na3-O53=218.91        
Na1-Na7-Na4-Na2=114.21        Na1-Na7-Na4-Cl11= 58.69       Na1-Na7-Na4-Cl13=152.05       Na1-Na7-Na4-Cl19=333.68       
Na1-Na7-Na4-O56=259.03        Na1-Na7-Na4-H57=285.47        Na2-Na7-Na4-Na1=245.79        Na2-Na7-Na4-Cl11=304.48       
Na2-Na7-Na4-Cl13= 37.84       Na2-Na7-Na4-Cl19=219.47       Na2-Na7-Na4-O56=144.82        Na2-Na7-Na4-H57=171.26        
Na3-Na7-Na4-Na1=316.17        Na3-Na7-Na4-Na2= 70.38        Na3-Na7-Na4-Cl11= 14.87       Na3-Na7-Na4-Cl13=108.22       
Na3-Na7-Na4-Cl19=289.86       Na3-Na7-Na4-O56=215.20        Na3-Na7-Na4-H57=241.65        Na6-Na7-Na4-Na1=234.08        
Na6-Na7-Na4-Na2=348.29        Na6-Na7-Na4-Cl11=292.78       Na6-Na7-Na4-Cl13= 26.13       Na6-Na7-Na4-Cl19=207.77       
Na6-Na7-Na4-O56=133.11        Na6-Na7-Na4-H57=159.56        Na8-Na7-Na4-Na1=131.18        Na8-Na7-Na4-Na2=245.40        
Na8-Na7-Na4-Cl11=189.88       Na8-Na7-Na4-Cl13=283.23       Na8-Na7-Na4-Cl19=104.87       Na8-Na7-Na4-O56= 30.21        
Na8-Na7-Na4-H57= 56.66        Na9-Na7-Na4-Na1=199.79        Na9-Na7-Na4-Na2=314.01        Na9-Na7-Na4-Cl11=258.49       
Na9-Na7-Na4-Cl13=351.84       Na9-Na7-Na4-Cl19=173.48       Na9-Na7-Na4-O56= 98.82        Na9-Na7-Na4-H57=125.27        
Cl11-Na7-Na4-Na1=301.31       Cl11-Na7-Na4-Na2= 55.52       Cl11-Na7-Na4-Cl13= 93.35      Cl11-Na7-Na4-Cl19=274.99      
Cl11-Na7-Na4-O56=200.33       Cl11-Na7-Na4-H57=226.78       Cl12-Na7-Na4-Na1= 30.82       Cl12-Na7-Na4-Na2=145.03       
Cl12-Na7-Na4-Cl11= 89.51      Cl12-Na7-Na4-Cl13=182.86      Cl12-Na7-Na4-Cl19=  4.50      Cl12-Na7-Na4-O56=289.84       
Cl12-Na7-Na4-H57=316.29       Cl18-Na7-Na4-Na1=247.04       Cl18-Na7-Na4-Na2=  1.25       Cl18-Na7-Na4-Cl11=305.73      
Cl18-Na7-Na4-Cl13= 39.08      Cl18-Na7-Na4-Cl19=220.72      Cl18-Na7-Na4-O56=146.06       Cl18-Na7-Na4-H57=172.51       
O50-Na7-Na4-Na1=171.05        O50-Na7-Na4-Na2=285.27        O50-Na7-Na4-Cl11=229.75       O50-Na7-Na4-Cl13=323.10       
O50-Na7-Na4-Cl19=144.74       O50-Na7-Na4-O56= 70.08        O50-Na7-Na4-H57= 96.53        O56-Na7-Na4-Na1=100.97        
O56-Na7-Na4-Na2=215.18        O56-Na7-Na4-Cl11=159.67       O56-Na7-Na4-Cl13=253.02       O56-Na7-Na4-Cl19= 74.65       
O56-Na7-Na4-H57= 26.44        O59-Na7-Na4-Na1= 39.14        O59-Na7-Na4-Na2=153.35        O59-Na7-Na4-Cl11= 97.83       
O59-Na7-Na4-Cl13=191.19       O59-Na7-Na4-Cl19= 12.82       O59-Na7-Na4-O56=298.17        O59-Na7-Na4-H57=324.61        
H60-Na7-Na4-Na1= 62.25        H60-Na7-Na4-Na2=176.47        H60-Na7-Na4-Cl11=120.95       H60-Na7-Na4-Cl13=214.30       
H60-Na7-Na4-Cl19= 35.94       H60-Na7-Na4-O56=321.28        H60-Na7-Na4-H57=347.73        Na7-Na8-Na6-Na3= 41.97        
Na7-Na8-Na6-Na5=356.18        Na7-Na8-Na6-Na9=293.85        Na7-Na8-Na6-Cl10=236.72       Na7-Na8-Na6-Cl12= 62.07       
Na7-Na8-Na6-Cl14= 55.66       Na7-Na8-Na6-Cl18=343.54       Na7-Na8-Na6-O20=277.25        Na9-Na8-Na6-Na3=108.11        
Na9-Na8-Na6-Na5= 62.33        Na9-Na8-Na6-Na7= 66.15        Na9-Na8-Na6-Cl10=302.86       Na9-Na8-Na6-Cl12=128.21       
Na9-Na8-Na6-Cl14=121.80       Na9-Na8-Na6-Cl18= 49.68       Na9-Na8-Na6-O20=343.39        Cl10-Na8-Na6-Na3=165.25       
Cl10-Na8-Na6-Na5=119.46       Cl10-Na8-Na6-Na7=123.28       Cl10-Na8-Na6-Na9= 57.14       Cl10-Na8-Na6-Cl12=185.35      
Cl10-Na8-Na6-Cl14=178.94      Cl10-Na8-Na6-Cl18=106.82      Cl10-Na8-Na6-O20= 40.53       Cl12-Na8-Na6-Na3=339.90       
Cl12-Na8-Na6-Na5=294.11       Cl12-Na8-Na6-Na7=297.93       Cl12-Na8-Na6-Na9=231.79       Cl12-Na8-Na6-Cl10=174.65      
Cl12-Na8-Na6-Cl14=353.59      Cl12-Na8-Na6-Cl18=281.47      Cl12-Na8-Na6-O20=215.18       Cl17-Na8-Na6-Na3= 46.88       
Cl17-Na8-Na6-Na5=  1.10       Cl17-Na8-Na6-Na7=  4.92       Cl17-Na8-Na6-Na9=298.77       Cl17-Na8-Na6-Cl10=241.63      
Cl17-Na8-Na6-Cl12= 66.98      Cl17-Na8-Na6-Cl14= 60.57      Cl17-Na8-Na6-Cl18=348.45      Cl17-Na8-Na6-O20=282.16       
Na6-Na8-Na7-Na1=246.62        Na6-Na8-Na7-Na2= 51.05        Na6-Na8-Na7-Na3=318.11        Na6-Na8-Na7-Na4=141.88        
Na6-Na8-Na7-Na9= 56.19        Na6-Na8-Na7-Cl11=  8.24       Na6-Na8-Na7-Cl12=308.58       Na6-Na8-Na7-Cl18= 17.25       
Na6-Na8-Na7-O50= 96.35        Na6-Na8-Na7-O56=161.71        Na6-Na8-Na7-O59=236.75        Na6-Na8-Na7-H60=220.71        
Na9-Na8-Na7-Na1=190.43        Na9-Na8-Na7-Na2=354.86        Na9-Na8-Na7-Na3=261.92        Na9-Na8-Na7-Na4= 85.69        
Na9-Na8-Na7-Na6=303.81        Na9-Na8-Na7-Cl11=312.05       Na9-Na8-Na7-Cl12=252.39       Na9-Na8-Na7-Cl18=321.06       
Na9-Na8-Na7-O50= 40.16        Na9-Na8-Na7-O56=105.52        Na9-Na8-Na7-O59=180.56        Na9-Na8-Na7-H60=164.52        
Cl10-Na8-Na7-Na1=209.70       Cl10-Na8-Na7-Na2= 14.13       Cl10-Na8-Na7-Na3=281.20       Cl10-Na8-Na7-Na4=104.96       
Cl10-Na8-Na7-Na6=323.08       Cl10-Na8-Na7-Na9= 19.27       Cl10-Na8-Na7-Cl11=331.32      Cl10-Na8-Na7-Cl12=271.67      
Cl10-Na8-Na7-Cl18=340.33      Cl10-Na8-Na7-O50= 59.43       Cl10-Na8-Na7-O56=124.79       Cl10-Na8-Na7-O59=199.84       
Cl10-Na8-Na7-H60=183.79       Cl12-Na8-Na7-Na1=298.03       Cl12-Na8-Na7-Na2=102.47       Cl12-Na8-Na7-Na3=  9.53       
Cl12-Na8-Na7-Na4=193.29       Cl12-Na8-Na7-Na6= 51.42       Cl12-Na8-Na7-Na9=107.61       Cl12-Na8-Na7-Cl11= 59.65      
Cl12-Na8-Na7-Cl18= 68.67      Cl12-Na8-Na7-O50=147.77       Cl12-Na8-Na7-O56=213.12       Cl12-Na8-Na7-O59=288.17       
Cl12-Na8-Na7-H60=272.13       Cl17-Na8-Na7-Na1= 69.86       Cl17-Na8-Na7-Na2=234.30       Cl17-Na8-Na7-Na3=141.36       
Cl17-Na8-Na7-Na4=325.12       Cl17-Na8-Na7-Na6=183.24       Cl17-Na8-Na7-Na9=239.43       Cl17-Na8-Na7-Cl11=191.48      
Cl17-Na8-Na7-Cl12=131.83      Cl17-Na8-Na7-Cl18=200.49      Cl17-Na8-Na7-O50=279.59       Cl17-Na8-Na7-O56=344.95       
Cl17-Na8-Na7-O59= 60.00       Cl17-Na8-Na7-H60= 43.95       Na6-Na9-Na2-Na4=250.55        Na6-Na9-Na2-Na5= 20.68        
Na6-Na9-Na2-Na7=292.33        Na6-Na9-Na2-Cl11=295.67       Na6-Na9-Na2-Cl13=209.88       Na6-Na9-Na2-Cl16= 66.42       
Na6-Na9-Na2-Cl18=346.04       Na7-Na9-Na2-Na4=318.22        Na7-Na9-Na2-Na5= 88.35        Na7-Na9-Na2-Cl11=  3.34       
Na7-Na9-Na2-Cl13=277.55       Na7-Na9-Na2-Cl16=134.09       Na7-Na9-Na2-Cl18= 53.71       Na8-Na9-Na2-Na4=313.79        
Na8-Na9-Na2-Na5= 83.92        Na8-Na9-Na2-Na7=355.57        Na8-Na9-Na2-Cl11=358.91       Na8-Na9-Na2-Cl13=273.12       
Na8-Na9-Na2-Cl16=129.66       Na8-Na9-Na2-Cl18= 49.27       Cl10-Na9-Na2-Na4=276.10       Cl10-Na9-Na2-Na5= 46.23       
Cl10-Na9-Na2-Na7=317.88       Cl10-Na9-Na2-Cl11=321.22      Cl10-Na9-Na2-Cl13=235.43      Cl10-Na9-Na2-Cl16= 91.97      
Cl10-Na9-Na2-Cl18= 11.59      Cl18-Na9-Na2-Na4=264.51       Cl18-Na9-Na2-Na5= 34.64       Cl18-Na9-Na2-Na7=306.29       
Cl18-Na9-Na2-Cl11=309.64      Cl18-Na9-Na2-Cl13=223.84      Cl18-Na9-Na2-Cl16= 80.39      O20-Na9-Na2-Na4=205.03        
O20-Na9-Na2-Na5=335.16        O20-Na9-Na2-Na7=246.81        O20-Na9-Na2-Cl11=250.15       O20-Na9-Na2-Cl13=164.36       
O20-Na9-Na2-Cl16= 20.90       O20-Na9-Na2-Cl18=300.52       O35-Na9-Na2-Na4=132.04        O35-Na9-Na2-Na5=262.17        
O35-Na9-Na2-Na7=173.82        O35-Na9-Na2-Cl11=177.16       O35-Na9-Na2-Cl13= 91.37       O35-Na9-Na2-Cl16=307.91       
O35-Na9-Na2-Cl18=227.52       C46-Na9-Na2-Na4=104.28        C46-Na9-Na2-Na5=234.41        C46-Na9-Na2-Na7=146.06        
C46-Na9-Na2-Cl11=149.40       C46-Na9-Na2-Cl13= 63.61       C46-Na9-Na2-Cl16=280.15       C46-Na9-Na2-Cl18=199.76       
O50-Na9-Na2-Na4=  0.37        O50-Na9-Na2-Na5=130.49        O50-Na9-Na2-Na7= 42.14        O50-Na9-Na2-Cl11= 45.49       
O50-Na9-Na2-Cl13=319.70       O50-Na9-Na2-Cl16=176.24       O50-Na9-Na2-Cl18= 95.85       Na2-Na9-Na6-Na3= 33.68        
Na2-Na9-Na6-Na5=339.58        Na2-Na9-Na6-Na7= 53.89        Na2-Na9-Na6-Na8=113.26        Na2-Na9-Na6-Cl10=161.01       
Na2-Na9-Na6-Cl12= 81.27       Na2-Na9-Na6-Cl14=345.37       Na2-Na9-Na6-Cl18= 12.78       Na2-Na9-Na6-O20=274.53        
Na7-Na9-Na6-Na3=339.79        Na7-Na9-Na6-Na5=285.69        Na7-Na9-Na6-Na8= 59.37        Na7-Na9-Na6-Cl10=107.11       
Na7-Na9-Na6-Cl12= 27.37       Na7-Na9-Na6-Cl14=291.47       Na7-Na9-Na6-Cl18=318.88       Na7-Na9-Na6-O20=220.64        
Na8-Na9-Na6-Na3=280.42        Na8-Na9-Na6-Na5=226.32        Na8-Na9-Na6-Na7=300.63        Na8-Na9-Na6-Cl10= 47.75       
Na8-Na9-Na6-Cl12=328.01       Na8-Na9-Na6-Cl14=232.10       Na8-Na9-Na6-Cl18=259.51       Na8-Na9-Na6-O20=161.27        
Cl10-Na9-Na6-Na3=232.68       Cl10-Na9-Na6-Na5=178.57       Cl10-Na9-Na6-Na7=252.89       Cl10-Na9-Na6-Na8=312.25       
Cl10-Na9-Na6-Cl12=280.26      Cl10-Na9-Na6-Cl14=184.36      Cl10-Na9-Na6-Cl18=211.77      Cl10-Na9-Na6-O20=113.52       
Cl18-Na9-Na6-Na3= 20.91       Cl18-Na9-Na6-Na5=326.80       Cl18-Na9-Na6-Na7= 41.12       Cl18-Na9-Na6-Na8=100.49       
Cl18-Na9-Na6-Cl10=148.23      Cl18-Na9-Na6-Cl12= 68.49      Cl18-Na9-Na6-Cl14=332.59      Cl18-Na9-Na6-O20=261.76       
O20-Na9-Na6-Na3=119.15        O20-Na9-Na6-Na5= 65.05        O20-Na9-Na6-Na7=139.36        O20-Na9-Na6-Na8=198.73        
O20-Na9-Na6-Cl10=246.48       O20-Na9-Na6-Cl12=166.74       O20-Na9-Na6-Cl14= 70.83       O20-Na9-Na6-Cl18= 98.24       
O35-Na9-Na6-Na3= 89.28        O35-Na9-Na6-Na5= 35.17        O35-Na9-Na6-Na7=109.49        O35-Na9-Na6-Na8=168.86        
O35-Na9-Na6-Cl10=216.60       O35-Na9-Na6-Cl12=136.86       O35-Na9-Na6-Cl14= 40.96       O35-Na9-Na6-Cl18= 68.37       
O35-Na9-Na6-O20=330.13        C46-Na9-Na6-Na3=181.56        C46-Na9-Na6-Na5=127.45        C46-Na9-Na6-Na7=201.76        
C46-Na9-Na6-Na8=261.13        C46-Na9-Na6-Cl10=308.88       C46-Na9-Na6-Cl12=229.14       C46-Na9-Na6-Cl14=133.24       
C46-Na9-Na6-Cl18=160.65       C46-Na9-Na6-O20= 62.40        O50-Na9-Na6-Na3=317.79        O50-Na9-Na6-Na5=263.69        
O50-Na9-Na6-Na7=338.00        O50-Na9-Na6-Na8= 37.37        O50-Na9-Na6-Cl10= 85.11       O50-Na9-Na6-Cl12=  5.37       
O50-Na9-Na6-Cl14=269.47       O50-Na9-Na6-Cl18=296.88       O50-Na9-Na6-O20=198.64        Na2-Na9-Na7-Na1=342.50        
Na2-Na9-Na7-Na3=271.83        Na2-Na9-Na7-Na4= 48.85        Na2-Na9-Na7-Na6=252.19        Na2-Na9-Na7-Na8=184.89        
Na2-Na9-Na7-Cl11=356.74       Na2-Na9-Na7-Cl12=227.05       Na2-Na9-Na7-Cl18=301.54       Na2-Na9-Na7-O50=103.90        
Na2-Na9-Na7-O56= 92.55        Na2-Na9-Na7-O59=186.05        Na2-Na9-Na7-H60=165.19        Na6-Na9-Na7-Na1= 90.31        
Na6-Na9-Na7-Na2=107.81        Na6-Na9-Na7-Na3= 19.64        Na6-Na9-Na7-Na4=156.66        Na6-Na9-Na7-Na8=292.70        
Na6-Na9-Na7-Cl11=104.55       Na6-Na9-Na7-Cl12=334.86       Na6-Na9-Na7-Cl18= 49.35       Na6-Na9-Na7-O50=211.72        
Na6-Na9-Na7-O56=200.36        Na6-Na9-Na7-O59=293.86        Na6-Na9-Na7-H60=273.01        Na8-Na9-Na7-Na1=157.61        
Na8-Na9-Na7-Na2=175.11        Na8-Na9-Na7-Na3= 86.94        Na8-Na9-Na7-Na4=223.96        Na8-Na9-Na7-Na6= 67.30        
Na8-Na9-Na7-Cl11=171.85       Na8-Na9-Na7-Cl12= 42.16       Na8-Na9-Na7-Cl18=116.65       Na8-Na9-Na7-O50=279.01        
Na8-Na9-Na7-O56=267.66        Na8-Na9-Na7-O59=  1.16        Na8-Na9-Na7-H60=340.30        Cl10-Na9-Na7-Na1=139.04       
Cl10-Na9-Na7-Na2=156.55       Cl10-Na9-Na7-Na3= 68.38       Cl10-Na9-Na7-Na4=205.40       Cl10-Na9-Na7-Na6= 48.73       
Cl10-Na9-Na7-Na8=341.44       Cl10-Na9-Na7-Cl11=153.29      Cl10-Na9-Na7-Cl12= 23.59      Cl10-Na9-Na7-Cl18= 98.08      
Cl10-Na9-Na7-O50=260.45       Cl10-Na9-Na7-O56=249.09       Cl10-Na9-Na7-O59=342.59       Cl10-Na9-Na7-H60=321.74       
Cl18-Na9-Na7-Na1= 40.96       Cl18-Na9-Na7-Na2= 58.46       Cl18-Na9-Na7-Na3=330.29       Cl18-Na9-Na7-Na4=107.31       
Cl18-Na9-Na7-Na6=310.65       Cl18-Na9-Na7-Na8=243.35       Cl18-Na9-Na7-Cl11= 55.20      Cl18-Na9-Na7-Cl12=285.51      
Cl18-Na9-Na7-O50=162.37       Cl18-Na9-Na7-O56=151.01       Cl18-Na9-Na7-O59=244.51       Cl18-Na9-Na7-H60=223.66       
O20-Na9-Na7-Na1= 60.56        O20-Na9-Na7-Na2= 78.06        O20-Na9-Na7-Na3=349.90        O20-Na9-Na7-Na4=126.92        
O20-Na9-Na7-Na6=330.25        O20-Na9-Na7-Na8=262.96        O20-Na9-Na7-Cl11= 74.81       O20-Na9-Na7-Cl12=305.11       
O20-Na9-Na7-Cl18= 19.60       O20-Na9-Na7-O50=181.97        O20-Na9-Na7-O56=170.61        O20-Na9-Na7-O59=264.11        
O20-Na9-Na7-H60=243.26        O35-Na9-Na7-Na1=336.85        O35-Na9-Na7-Na2=354.35        O35-Na9-Na7-Na3=266.18        
O35-Na9-Na7-Na4= 43.20        O35-Na9-Na7-Na6=246.54        O35-Na9-Na7-Na8=179.24        O35-Na9-Na7-Cl11=351.09       
O35-Na9-Na7-Cl12=221.40       O35-Na9-Na7-Cl18=295.89       O35-Na9-Na7-O50= 98.26        O35-Na9-Na7-O56= 86.90        
O35-Na9-Na7-O59=180.40        O35-Na9-Na7-H60=159.55        C46-Na9-Na7-Na1=230.35        C46-Na9-Na7-Na2=247.86        
C46-Na9-Na7-Na3=159.69        C46-Na9-Na7-Na4=296.71        C46-Na9-Na7-Na6=140.05        C46-Na9-Na7-Na8= 72.75        
C46-Na9-Na7-Cl11=244.60       C46-Na9-Na7-Cl12=114.90       C46-Na9-Na7-Cl18=189.40       C46-Na9-Na7-O50=351.76        
C46-Na9-Na7-O56=340.40        C46-Na9-Na7-O59= 73.91        C46-Na9-Na7-H60= 53.05        O50-Na9-Na7-Na1=238.59        
O50-Na9-Na7-Na2=256.10        O50-Na9-Na7-Na3=167.93        O50-Na9-Na7-Na4=304.95        O50-Na9-Na7-Na6=148.28        
O50-Na9-Na7-Na8= 80.99        O50-Na9-Na7-Cl11=252.84       O50-Na9-Na7-Cl12=123.14       O50-Na9-Na7-Cl18=197.63       
O50-Na9-Na7-O56=348.64        O50-Na9-Na7-O59= 82.14        O50-Na9-Na7-H60= 61.29        Na2-Na9-Na8-Na6=275.04        
Na2-Na9-Na8-Na7=  4.50        Na2-Na9-Na8-Cl10=213.30       Na2-Na9-Na8-Cl12=310.96       Na2-Na9-Na8-Cl17= 60.96       
Na6-Na9-Na8-Na7= 89.46        Na6-Na9-Na8-Cl10=298.26       Na6-Na9-Na8-Cl12= 35.92       Na6-Na9-Na8-Cl17=145.92       
Na7-Na9-Na8-Na6=270.54        Na7-Na9-Na8-Cl10=208.80       Na7-Na9-Na8-Cl12=306.46       Na7-Na9-Na8-Cl17= 56.46       
Cl10-Na9-Na8-Na6= 61.74       Cl10-Na9-Na8-Na7=151.20       Cl10-Na9-Na8-Cl12= 97.66      Cl10-Na9-Na8-Cl17=207.66      
Cl18-Na9-Na8-Na6=308.57       Cl18-Na9-Na8-Na7= 38.03       Cl18-Na9-Na8-Cl10=246.82      Cl18-Na9-Na8-Cl12=344.48      
Cl18-Na9-Na8-Cl17= 94.49      O20-Na9-Na8-Na6= 13.88        O20-Na9-Na8-Na7=103.34        O20-Na9-Na8-Cl10=312.13       
O20-Na9-Na8-Cl12= 49.80       O20-Na9-Na8-Cl17=159.80       O35-Na9-Na8-Na6=266.51        O35-Na9-Na8-Na7=355.97        
O35-Na9-Na8-Cl10=204.77       O35-Na9-Na8-Cl12=302.43       O35-Na9-Na8-Cl17= 52.43       C46-Na9-Na8-Na6=119.58        
C46-Na9-Na8-Na7=209.04        C46-Na9-Na8-Cl10= 57.83       C46-Na9-Na8-Cl12=155.50       C46-Na9-Na8-Cl17=265.50       
O50-Na9-Na8-Na6=221.00        O50-Na9-Na8-Na7=310.46        O50-Na9-Na8-Cl10=159.26       O50-Na9-Na8-Cl12=256.92       
O50-Na9-Na8-Cl17=  6.92       Na8-Cl10-Na6-Na3=341.17       Na8-Cl10-Na6-Na5=262.27       Na8-Cl10-Na6-Na7=318.26       
Na8-Cl10-Na6-Na9=264.26       Na8-Cl10-Na6-Cl12=  3.61      Na8-Cl10-Na6-Cl14=347.05      Na8-Cl10-Na6-Cl18=288.16      
Na8-Cl10-Na6-O20=216.27       Na9-Cl10-Na6-Na3= 76.91       Na9-Cl10-Na6-Na5=358.01       Na9-Cl10-Na6-Na7= 54.00       
Na9-Cl10-Na6-Na8= 95.74       Na9-Cl10-Na6-Cl12= 99.36      Na9-Cl10-Na6-Cl14= 82.80      Na9-Cl10-Na6-Cl18= 23.91      
Na9-Cl10-Na6-O20=312.02       Na6-Cl10-Na8-Na7= 53.58       Na6-Cl10-Na8-Na9= 78.68       Na6-Cl10-Na8-Cl12=356.01      
Na6-Cl10-Na8-Cl17=122.68      Na9-Cl10-Na8-Na6=281.32       Na9-Cl10-Na8-Na7=334.91       Na9-Cl10-Na8-Cl12=277.33      
Na9-Cl10-Na8-Cl17= 44.00      Na6-Cl10-Na9-Na2=326.90       Na6-Cl10-Na9-Na7=292.37       Na6-Cl10-Na9-Na8=268.73       
Na6-Cl10-Na9-Cl18=335.30      Na6-Cl10-Na9-O20= 42.14       Na6-Cl10-Na9-O35= 81.00       Na6-Cl10-Na9-C46=140.51       
Na6-Cl10-Na9-O50=250.65       Na8-Cl10-Na9-Na2= 58.17       Na8-Cl10-Na9-Na6= 91.27       Na8-Cl10-Na9-Na7= 23.65       
Na8-Cl10-Na9-Cl18= 66.58      Na8-Cl10-Na9-O20=133.41       Na8-Cl10-Na9-O35=172.28       Na8-Cl10-Na9-C46=231.78       
Na8-Cl10-Na9-O50=341.93       

========================================================================
 FINAL SINGLEPOINT CALCULATION ON OPTIMIZED GEOMETRY
========================================================================

 Ncao       : 220
 Nao        : 210
 Nshell     : 104
 Nel        : 176
 T(el)      :   300.0
 intcut     :    25.0
 scfconv/Eh :  0.100E-05
   qconv/e  :  0.100E-03
 intneglect :  0.100E-07
 broydamp   :      0.250
 iter      E             dE          RMSdq      gap      omega  full diag
   1   -105.3537278 -0.105354E+03  0.152E-04    3.38       0.0  T
   2   -105.3537278 -0.165841E-10  0.940E-05    3.38     136.2  T
   3   -105.3537278 -0.233484E-10  0.626E-05    3.38     204.6  T
speedup  1.02
cpu  time for SCC    0.03 s
wall time for SCC    0.03 s

   *** convergence criteria satisfied after 3 iterations ***

          eigenvalues
 #    :          76         77         78         79         80         81         82         83
 occ. :        2.000      2.000      2.000      2.000      2.000      2.000      2.000      2.000
 eps  :        -8.448     -8.436     -8.402     -8.379     -8.337     -8.319     -8.303     -8.274
 #    :          84         85         86         87         88         89         90         91
 occ. :        2.000      2.000      2.000      2.000      2.000      0.000      0.000      0.000
 eps  :        -8.220     -8.177     -8.130     -8.121     -8.031     -4.656     -2.969     -2.485
 #    :          92         93         94         95         96         97         98         99
 occ. :        0.000      0.000      0.000      0.000      0.000      0.000      0.000      0.000
 eps  :        -1.597      0.039      0.615      0.979      1.039      2.063      2.745      3.470


   #   Z            q   n(s)   n(p)   n(d)      C6AA      α(0)
   1  11 Na     0.709  0.098  0.193  0.000    68.066    26.699
   2  11 Na     0.687  0.083  0.230  0.000    68.344    26.753
   3  11 Na     0.723  0.078  0.199  0.000    67.892    26.665
   4  11 Na     0.710  0.100  0.190  0.000    68.060    26.698
   5  11 Na     0.717  0.090  0.194  0.000    67.978    26.682
   6  11 Na     0.763  0.066  0.171  0.000    67.411    26.570
   7  11 Na     0.810  0.009  0.181  0.000    66.848    26.459
   8  11 Na     0.705  0.093  0.202  0.000    68.120    26.709
   9  11 Na     0.855  0.051  0.094  0.000    66.313    26.353
  10  17 Cl    -0.796  1.977  5.819  0.000   127.192    17.254
  11  17 Cl    -0.730  1.970  5.755  0.004   124.526    17.073
  12  17 Cl    -0.761  1.973  5.785  0.002   125.766    17.157
  13  17 Cl    -0.794  1.977  5.807  0.009   127.107    17.249
  14  17 Cl    -0.779  1.979  5.799  0.001   126.507    17.208
  15  17 Cl    -0.803  1.985  5.814  0.003   127.466    17.273
  16  17 Cl    -0.805  1.980  5.810  0.015   127.550    17.279
  17  17 Cl    -0.814  1.977  5.790  0.046   127.774    17.292
  18  17 Cl    -0.739  1.963  5.776  0.001   124.910    17.099
  19  17 Cl    -0.815  1.988  5.820  0.006   127.947    17.305
  20   8 O     -0.469  1.699  4.770  0.000    22.181     6.361
  21   1 H      0.336  0.664  0.000  0.000     0.619     1.235
  22   6 C      0.059  1.038  2.903  0.000    19.715     6.344
  23   1 H      0.032  0.968  0.000  0.000     2.558     2.501
  24   1 H      0.069  0.931  0.000  0.000     2.099     2.265
  25   6 C     -0.074  1.054  3.019  0.000    21.906     6.664
  26   1 H      0.026  0.974  0.000  0.000     2.642     2.542
  27   1 H      0.044  0.956  0.000  0.000     2.393     2.419
  28   6 C     -0.070  1.052  3.017  0.000    21.825     6.650
  29   1 H      0.065  0.935  0.000  0.000     2.137     2.285
  30   1 H      0.028  0.972  0.000  0.000     2.619     2.531
  31   6 C     -0.117  1.041  3.076  0.000    22.794     6.808
  32   1 H      0.029  0.971  0.000  0.000     2.596     2.520
  33   1 H      0.035  0.965  0.000  0.000     2.518     2.482
  34   1 H      0.051  0.949  0.000  0.000     2.301     2.372
  35   8 O     -0.491  1.699  4.792  0.000    22.638     6.426
  36   1 H      0.332  0.668  0.000  0.000     0.625     1.239
  37   6 C      0.069  1.039  2.892  0.000    19.422     6.273
  38   1 H      0.023  0.977  0.000  0.000     2.693     2.566
  39   1 H      0.041  0.959  0.000  0.000     2.433     2.439
  40   6 C     -0.085  1.061  3.023  0.000    22.074     6.681
  41   1 H      0.070  0.930  0.000  0.000     2.078     2.254
  42   1 H      0.036  0.964  0.000  0.000     2.504     2.475
  43   6 C     -0.058  1.050  3.007  0.000    21.614     6.619
  44   1 H      0.025  0.975  0.000  0.000     2.657     2.549
  45   1 H      0.026  0.974  0.000  0.000     2.640     2.541
  46   6 C     -0.139  1.053  3.086  0.000    23.071     6.823
  47   1 H      0.048  0.952  0.000  0.000     2.327     2.382
  48   1 H      0.035  0.965  0.000  0.000     2.515     2.480
  49   1 H      0.056  0.944  0.000  0.000     2.237     2.336
  50   8 O     -0.670  1.729  4.942  0.000    26.842     6.997
  51   1 H      0.352  0.648  0.000  0.000     0.577     1.191
  52   1 H      0.349  0.651  0.000  0.000     0.586     1.201
  53   8 O     -0.613  1.713  4.900  0.000    25.408     6.808
  54   1 H      0.338  0.662  0.000  0.000     0.613     1.228
  55   1 H      0.307  0.693  0.000  0.000     0.700     1.314
  56   8 O     -0.657  1.720  4.937  0.000    26.488     6.951
  57   1 H      0.328  0.672  0.000  0.000     0.628     1.237
  58   1 H      0.350  0.650  0.000  0.000     0.580     1.192
  59   8 O     -0.628  1.714  4.914  0.000    25.767     6.856
  60   1 H      0.336  0.664  0.000  0.000     0.609     1.219
  61   1 H      0.328  0.672  0.000  0.000     0.636     1.249

 Mol. C6AA /au·bohr⁶  :      72460.896456
 Mol. C8AA /au·bohr⁸  :    3416562.714721
 Mol. α(0) /au        :        561.281751

 
 Wiberg/Mayer (AO) data. WBOs > 0.1 written file <wbo>
 largest (>0.05) Wiberg bond orders for each atom
           total WBO             WBO to atom ...
     1  Na  0.544    Cl  19 0.168    Cl  15 0.143    Cl  11 0.114    O   59 0.087
     2  Na  0.587    Cl  16 0.148    Cl  13 0.143    Cl  18 0.114    Cl  11 0.112
     3  Na  0.540    Cl  15 0.165    Cl  14 0.150    Cl  12 0.116
     4  Na  0.549    Cl  13 0.171    Cl  19 0.131    O   56 0.105    Cl  11 0.093
     5  Na  0.528    Cl  16 0.137    Cl  14 0.130    O   53 0.093    Cl  18 0.092
     6  Na  0.459    Cl  10 0.125    Cl  12 0.121    Cl  14 0.116    O   20 0.060    Cl  18 0.055
     7  Na  0.353    Cl  11 0.089    Cl  18 0.082
     8  Na  0.551    Cl  17 0.207    Cl  12 0.139    Cl  10 0.123
     9  Na  0.279    Cl  10 0.124    O   50 0.081    O   35 0.064
    10  Cl  0.381    Na   6 0.125    Na   9 0.124    Na   8 0.123
    11  Cl  0.513    Na   1 0.114    Na   2 0.112    Na   4 0.093    Na   7 0.089
    12  Cl  0.453    Na   8 0.139    Na   6 0.121    Na   3 0.116
    13  Cl  0.390    Na   4 0.171    Na   2 0.143
    14  Cl  0.422    Na   3 0.150    Na   5 0.130    Na   6 0.116
    15  Cl  0.375    Na   3 0.165    Na   1 0.143
    16  Cl  0.365    Na   2 0.148    Na   5 0.137
    17  Cl  0.357    Na   8 0.207
    18  Cl  0.504    Na   2 0.114    Na   5 0.092    Na   7 0.082    Na   6 0.055
    19  Cl  0.354    Na   1 0.168    Na   4 0.131
    20  O   2.022    C   22 0.990    H   21 0.859    Na   6 0.060
    21  H   0.887    O   20 0.859
    22  C   3.949    C   25 1.003    O   20 0.990    H   23 0.970    H   24 0.968
    23  H   0.999    C   22 0.970
    24  H   0.991    C   22 0.968
    25  C   3.997    C   28 1.010    C   22 1.003    H   26 0.975    H   27 0.971
    26  H   0.999    C   25 0.975
    27  H   0.998    C   25 0.971
    28  C   3.994    C   31 1.023    C   25 1.010    H   30 0.978    H   29 0.964
    29  H   0.996    C   28 0.964
    30  H   0.999    C   28 0.978
    31  C   3.996    C   28 1.023    H   32 0.987    H   33 0.986    H   34 0.977
    32  H   0.998    C   31 0.987
    33  H   0.999    C   31 0.986
    34  H   0.997    C   31 0.977
    35  O   1.992    C   37 0.989    H   36 0.842    Na   9 0.064
    36  H   0.889    O   35 0.842
    37  C   3.949    C   40 1.014    O   35 0.989    H   38 0.972    H   39 0.969
    38  H   0.999    C   37 0.972
    39  H   0.997    C   37 0.969
    40  C   3.989    C   37 1.014    C   43 1.013    H   42 0.976    H   41 0.967
    41  H   0.995    C   40 0.967
    42  H   0.999    C   40 0.976
    43  C   3.995    C   46 1.025    C   40 1.013    H   45 0.979    H   44 0.976
    44  H   0.998    C   43 0.976
    45  H   0.999    C   43 0.979
    46  C   3.990    C   43 1.025    H   48 0.988    H   49 0.983    H   47 0.982
    47  H   0.997    C   46 0.982
    48  H   0.999    C   46 0.988
    49  H   0.995    C   46 0.983
    50  O   1.869    H   52 0.857    H   51 0.853    Na   9 0.081
    51  H   0.875    O   50 0.853
    52  H   0.878    O   50 0.857
    53  O   1.905    H   55 0.904    H   54 0.842    Na   5 0.093
    54  H   0.885    O   53 0.842
    55  H   0.906    O   53 0.904
    56  O   1.882    H   57 0.874    H   58 0.838    Na   4 0.105
    57  H   0.892    O   56 0.874
    58  H   0.877    O   56 0.838
    59  O   1.895    H   61 0.887    H   60 0.873    Na   1 0.087
    60  H   0.886    O   59 0.873
    61  H   0.892    O   59 0.887
 MOs/occ written to file <molden.input>
 
molecular dipole:
                 x           y           z       tot (Debye)
 q only:        5.540       4.124      -1.820
   full:        4.458       3.836      -1.836      15.660
molecular quadrupole (traceless):
                xx          xy          yy          xz          yz          zz
 q only:      -21.958     -32.762      -2.617      -3.761       0.483      24.575
  q+dip:      -17.425     -35.111       6.949     -13.448       6.126      10.476
   full:      -19.571     -33.517       7.419     -10.090       5.532      12.152

SCC energy    :    -105.3537278
rep           :       0.5871158
ES            :       0.9363974
AES           :      -0.0894573
AXC           :      -0.0007303
disp          :      -0.0848403
XB            :       0.0000000
fix           :       0.0000000
total E       :    -104.7632254
atomizationE  :      11.8569349     7440.34
(atE without considering molecular charge,
 total energy contains solvation terms)
H-L gap (eV)  :          3.3750
optimized geometry written to: xtbopt.xyz

           ------------------------------------------------- 
          |                Numerical Hessian                |
           ------------------------------------------------- 
step length          :   0.00500
SCC accuracy         :   0.25000
Hessian scale factor :   1.00000
frozen atoms in %    :   0.00000    0
RMS gradient         :   0.00005
estimated CPU  time      1.27 min
estimated wall time      1.27 min

writing file <hessian>.
 
 projected vibrational frequencies (cm-1)
eigval :       -0.00    -0.00     0.00     0.00     0.00     0.00
eigval :       14.88    17.50    26.06    28.89    31.69    36.58
eigval :       39.98    43.00    44.52    46.63    49.54    52.08
eigval :       54.09    56.63    58.33    59.73    63.69    64.55
eigval :       67.53    70.16    72.28    74.20    76.21    78.20
eigval :       81.42    82.19    84.35    87.97    89.11    91.01
eigval :       92.79    96.20    98.04   100.73   103.48   106.13
eigval :      109.24   111.84   115.30   118.86   121.54   122.86
eigval :      123.60   125.51   128.83   129.10   132.67   134.61
eigval :      135.51   138.53   141.05   144.13   148.74   149.42
eigval :      155.47   157.47   161.45   164.28   169.33   172.16
eigval :      172.90   176.14   179.87   182.04   183.26   188.00
eigval :      192.94   195.37   196.90   199.66   203.33   204.08
eigval :      208.32   211.15   228.00   238.81   251.35   253.76
eigval :      258.98   266.39   275.21   280.64   289.51   328.84
eigval :      332.38   372.00   377.55   391.03   413.03   450.81
eigval :      469.10   479.85   496.65   509.25   532.30   562.86
eigval :      572.14   576.19   635.88   650.69   704.33   772.25
eigval :      809.94   845.86   865.61   887.38   891.32   966.77
eigval :      986.92   993.12  1001.49  1053.14  1058.16  1093.06
eigval :     1119.55  1131.45  1140.86  1143.09  1151.74  1183.34
eigval :     1208.59  1236.66  1255.16  1273.17  1275.76  1280.44
eigval :     1328.75  1344.73  1347.53  1354.20  1355.16  1361.10
eigval :     1388.19  1401.80  1408.14  1460.87  1469.70  1474.41
eigval :     1476.98  1478.79  1484.97  1497.23  1497.77  1504.49
eigval :     1506.18  1516.86  1531.61  1545.32  1581.60  2872.25
eigval :     2886.51  2917.42  2948.66  2953.57  2963.26  2965.72
eigval :     2972.89  2992.46  3000.18  3002.22  3008.11  3018.55
eigval :     3020.42  3027.29  3033.49  3037.64  3065.67  3252.80
eigval :     3271.90  3302.55  3342.89  3395.62  3407.51  3419.79
eigval :     3432.41  3518.38  3566.94
 reduced masses (amu)
   1: 26.75   2: 23.64   3: 22.73   4: 26.54   5: 22.77   6: 27.46   7: 18.45   8: 16.95
   9: 12.45  10: 17.32  11: 22.99  12: 23.29  13: 26.47  14: 21.71  15: 21.78  16: 27.93
  17: 23.67  18: 25.31  19: 24.96  20: 24.89  21: 24.92  22: 22.93  23: 21.33  24: 25.09
  25: 23.51  26: 25.77  27: 26.77  28: 25.31  29: 22.84  30: 24.35  31: 25.74  32: 23.93
  33: 24.89  34: 24.95  35: 24.41  36: 25.72  37: 21.74  38: 24.13  39: 23.25  40: 25.51
  41: 23.77  42: 26.03  43: 28.60  44: 23.91  45: 23.89  46: 24.30  47: 23.01  48: 23.58
  49: 20.97  50: 25.05  51: 21.22  52: 21.51  53: 24.55  54: 22.45  55: 26.71  56: 25.18
  57: 19.47  58: 23.08  59: 24.66  60: 22.22  61: 24.92  62: 26.28  63: 27.00  64: 24.29
  65: 23.15  66: 25.26  67: 20.80  68: 23.58  69: 24.22  70: 22.52  71: 20.05  72: 26.76
  73: 24.90  74: 24.60  75: 24.41  76: 25.84  77: 23.38  78: 25.50  79: 23.96  80: 25.38
  81: 19.13  82: 24.79  83: 15.84  84: 17.14  85:  8.17  86:  3.75  87: 10.23  88: 20.08
  89:  6.74  90:  5.98  91:  2.13  92: 10.72  93:  2.71  94:  7.64  95:  2.78  96:  1.77
  97:  2.66  98:  6.87  99:  7.21 100:  1.58 101:  2.17 102:  2.33 103:  2.71 104:  2.15
 105:  1.84 106:  1.85 107:  1.95 108:  3.15 109:  2.80 110:  7.97 111:  6.55 112:  5.56
 113:  5.60 114:  3.77 115:  5.94 116:  6.07 117:  7.65 118:  6.88 119:  6.83 120:  5.11
 121:  6.97 122:  8.20 123:  7.82 124:  8.29 125:  7.26 126:  4.25 127:  4.21 128:  3.51
 129:  1.81 130:  2.35 131:  2.20 132:  2.96 133:  3.58 134:  4.45 135:  4.24 136:  5.09
 137:  4.78 138:  3.80 139:  4.32 140:  3.53 141:  3.38 142:  1.95 143:  1.80 144:  1.87
 145:  1.65 146:  1.81 147:  1.83 148:  1.67 149:  1.97 150:  1.55 151:  1.55 152:  1.95
 153:  1.99 154:  2.01 155:  1.88 156:  1.88 157:  1.75 158:  1.55 159:  1.92 160:  1.85
 161:  1.75 162:  1.53 163:  1.66 164:  1.92 165:  1.72 166:  1.69 167:  1.58 168:  1.75
 169:  1.87 170:  1.94 171:  1.62 172:  1.44 173:  1.66 174:  1.91 175:  1.92 176:  1.91
 177:  2.03 178:  1.71 179:  1.89 180:  1.92 181:  1.80 182:  1.78 183:  1.81
 IR intensities (amu)
   1:  0.82   2:  0.61   3:  0.52   4:  0.48   5:  0.59   6:  0.73   7:  0.20   8:  0.17
   9:  0.24  10:  0.08  11:  0.44  12:  0.17  13:  0.41  14:  0.14  15:  0.19  16:  0.26
  17:  0.13  18:  0.23  19:  0.19  20:  0.58  21:  0.34  22:  0.29  23:  0.35  24:  0.38
  25:  0.28  26:  0.27  27:  0.25  28:  0.50  29:  0.19  30:  0.31  31:  0.37  32:  0.52
  33:  0.23  34:  0.20  35:  0.26  36:  0.65  37:  0.18  38:  0.45  39:  0.56  40:  0.36
  41:  0.27  42:  0.17  43:  0.28  44:  0.21  45:  0.33  46:  0.28  47:  0.29  48:  0.70
  49:  0.41  50:  1.06  51:  0.75  52:  0.22  53:  0.61  54:  0.68  55:  0.74  56:  0.35
  57:  0.78  58:  0.67  59:  0.36  60:  0.57  61:  1.07  62:  0.47  63:  0.95  64:  0.59
  65:  1.24  66:  0.48  67:  0.88  68:  1.00  69:  1.16  70:  1.31  71:  0.59  72:  1.18
  73:  0.45  74:  0.89  75:  0.60  76:  0.68  77:  1.23  78:  1.11  79:  1.79  80:  0.72
  81:  0.55  82:  1.29  83:  1.26  84:  0.77  85:  0.27  86:  0.49  87:  0.47  88:  0.27
  89:  0.29  90:  0.10  91:  0.39  92:  0.33  93:  0.71  94:  0.19  95:  0.76  96:  0.27
  97:  0.64  98:  0.36  99:  0.23 100:  0.67 101:  0.57 102:  0.61 103:  0.75 104:  0.70
 105:  0.41 106:  0.58 107:  0.73 108:  0.08 109:  0.12 110:  0.26 111:  0.15 112:  0.23
 113:  0.26 114:  0.23 115:  0.39 116:  0.05 117:  0.21 118:  0.61 119:  0.59 120:  0.37
 121:  0.32 122:  0.62 123:  0.45 124:  0.63 125:  0.44 126:  0.20 127:  0.21 128:  0.07
 129:  0.26 130:  0.07 131:  0.06 132:  0.54 133:  0.31 134:  0.07 135:  0.20 136:  0.11
 137:  0.10 138:  0.38 139:  0.25 140:  0.09 141:  0.09 142:  0.03 143:  0.05 144:  0.06
 145:  0.08 146:  0.08 147:  0.04 148:  0.03 149:  0.04 150:  0.05 151:  0.03 152:  0.54
 153:  0.51 154:  0.55 155:  0.34 156:  0.33 157:  0.30 158:  0.26 159:  0.25 160:  0.22
 161:  0.18 162:  0.23 163:  0.29 164:  0.27 165:  0.19 166:  0.06 167:  0.16 168:  0.29
 169:  0.38 170:  0.26 171:  0.21 172:  0.20 173:  0.19 174:  0.70 175:  0.85 176:  0.75
 177:  0.79 178:  0.47 179:  0.49 180:  0.64 181:  0.45 182:  0.25 183:  0.29
 Raman intensities (amu)
   1:  0.00   2:  0.00   3:  0.00   4:  0.00   5:  0.00   6:  0.00   7:  0.00   8:  0.00
   9:  0.00  10:  0.00  11:  0.00  12:  0.00  13:  0.00  14:  0.00  15:  0.00  16:  0.00
  17:  0.00  18:  0.00  19:  0.00  20:  0.00  21:  0.00  22:  0.00  23:  0.00  24:  0.00
  25:  0.00  26:  0.00  27:  0.00  28:  0.00  29:  0.00  30:  0.00  31:  0.00  32:  0.00
  33:  0.00  34:  0.00  35:  0.00  36:  0.00  37:  0.00  38:  0.00  39:  0.00  40:  0.00
  41:  0.00  42:  0.00  43:  0.00  44:  0.00  45:  0.00  46:  0.00  47:  0.00  48:  0.00
  49:  0.00  50:  0.00  51:  0.00  52:  0.00  53:  0.00  54:  0.00  55:  0.00  56:  0.00
  57:  0.00  58:  0.00  59:  0.00  60:  0.00  61:  0.00  62:  0.00  63:  0.00  64:  0.00
  65:  0.00  66:  0.00  67:  0.00  68:  0.00  69:  0.00  70:  0.00  71:  0.00  72:  0.00
  73:  0.00  74:  0.00  75:  0.00  76:  0.00  77:  0.00  78:  0.00  79:  0.00  80:  0.00
  81:  0.00  82:  0.00  83:  0.00  84:  0.00  85:  0.00  86:  0.00  87:  0.00  88:  0.00
  89:  0.00  90:  0.00  91:  0.00  92:  0.00  93:  0.00  94:  0.00  95:  0.00  96:  0.00
  97:  0.00  98:  0.00  99:  0.00 100:  0.00 101:  0.00 102:  0.00 103:  0.00 104:  0.00
 105:  0.00 106:  0.00 107:  0.00 108:  0.00 109:  0.00 110:  0.00 111:  0.00 112:  0.00
 113:  0.00 114:  0.00 115:  0.00 116:  0.00 117:  0.00 118:  0.00 119:  0.00 120:  0.00
 121:  0.00 122:  0.00 123:  0.00 124:  0.00 125:  0.00 126:  0.00 127:  0.00 128:  0.00
 129:  0.00 130:  0.00 131:  0.00 132:  0.00 133:  0.00 134:  0.00 135:  0.00 136:  0.00
 137:  0.00 138:  0.00 139:  0.00 140:  0.00 141:  0.00 142:  0.00 143:  0.00 144:  0.00
 145:  0.00 146:  0.00 147:  0.00 148:  0.00 149:  0.00 150:  0.00 151:  0.00 152:  0.00
 153:  0.00 154:  0.00 155:  0.00 156:  0.00 157:  0.00 158:  0.00 159:  0.00 160:  0.00
 161:  0.00 162:  0.00 163:  0.00 164:  0.00 165:  0.00 166:  0.00 167:  0.00 168:  0.00
 169:  0.00 170:  0.00 171:  0.00 172:  0.00 173:  0.00 174:  0.00 175:  0.00 176:  0.00
 177:  0.00 178:  0.00 179:  0.00 180:  0.00 181:  0.00 182:  0.00 183:  0.00
 output can be read by thermo (or use thermo option).
 writing <g98.out> molden fake output.
 recommended (thermochemical) frequency scaling factor: 1.0
                    ==================
                    thermo calculation
                    ==================
Nvib :  177 Nimag : 0  symmetry :   C1  rot number :  1  scale factor : 1.00 sthr :  50.
omega= 14.88     Gvib=    -2.153     Grot=    -1.416     Gused=    -1.421
omega= 17.50     Gvib=    -2.057     Grot=    -1.368     Gused=    -1.378
omega= 26.06     Gvib=    -1.821     Grot=    -1.250     Gused=    -1.289
omega= 28.89     Gvib=    -1.760     Grot=    -1.219     Gused=    -1.273
omega= 31.69     Gvib=    -1.706     Grot=    -1.192     Gused=    -1.263
omega= 36.58     Gvib=    -1.621     Grot=    -1.149     Gused=    -1.254
omega= 39.98     Gvib=    -1.568     Grot=    -1.123     Gused=    -1.252
omega= 43.00     Gvib=    -1.525     Grot=    -1.101     Gused=    -1.251
omega= 44.52     Gvib=    -1.505     Grot=    -1.091     Gused=    -1.251
omega= 46.63     Gvib=    -1.478     Grot=    -1.077     Gused=    -1.250
omega= 49.54     Gvib=    -1.442     Grot=    -1.059     Gused=    -1.247
omega= 52.08     Gvib=    -1.412     Grot=    -1.044     Gused=    -1.243
omega= 54.09     Gvib=    -1.390     Grot=    -1.033     Gused=    -1.239
omega= 56.63     Gvib=    -1.363     Grot=    -1.020     Gused=    -1.233
omega= 58.33     Gvib=    -1.346     Grot=    -1.011     Gused=    -1.228
omega= 59.73     Gvib=    -1.332     Grot=    -1.004     Gused=    -1.224
omega= 63.69     Gvib=    -1.294     Grot=    -0.985     Gused=    -1.209
omega= 64.55     Gvib=    -1.286     Grot=    -0.981     Gused=    -1.205
omega= 67.53     Gvib=    -1.259     Grot=    -0.968     Gused=    -1.192
omega= 70.16     Gvib=    -1.237     Grot=    -0.956     Gused=    -1.179
omega= 72.28     Gvib=    -1.220     Grot=    -0.947     Gused=    -1.169
omega= 74.20     Gvib=    -1.204     Grot=    -0.940     Gused=    -1.159
omega= 76.21     Gvib=    -1.189     Grot=    -0.932     Gused=    -1.148
omega= 78.20     Gvib=    -1.173     Grot=    -0.924     Gused=    -1.138
omega= 81.42     Gvib=    -1.150     Grot=    -0.912     Gused=    -1.120
omega= 82.19     Gvib=    -1.144     Grot=    -0.909     Gused=    -1.116
omega= 84.35     Gvib=    -1.129     Grot=    -0.902     Gused=    -1.104
omega= 87.97     Gvib=    -1.105     Grot=    -0.889     Gused=    -1.084
omega= 89.11     Gvib=    -1.097     Grot=    -0.885     Gused=    -1.078
omega= 91.01     Gvib=    -1.085     Grot=    -0.879     Gused=    -1.068
omega= 92.79     Gvib=    -1.074     Grot=    -0.873     Gused=    -1.058
omega= 96.20     Gvib=    -1.052     Grot=    -0.863     Gused=    -1.040
omega= 98.04     Gvib=    -1.041     Grot=    -0.857     Gused=    -1.030
omega=100.73     Gvib=    -1.026     Grot=    -0.849     Gused=    -1.016
omega=103.48     Gvib=    -1.010     Grot=    -0.841     Gused=    -1.001
omega=106.13     Gvib=    -0.995     Grot=    -0.834     Gused=    -0.988
omega=109.24     Gvib=    -0.979     Grot=    -0.825     Gused=    -0.972
omega=111.84     Gvib=    -0.965     Grot=    -0.818     Gused=    -0.959
omega=115.30     Gvib=    -0.947     Grot=    -0.809     Gused=    -0.943
omega=118.86     Gvib=    -0.930     Grot=    -0.800     Gused=    -0.926
omega=121.54     Gvib=    -0.917     Grot=    -0.793     Gused=    -0.914
omega=122.86     Gvib=    -0.911     Grot=    -0.790     Gused=    -0.908
omega=123.60     Gvib=    -0.907     Grot=    -0.788     Gused=    -0.904
omega=125.51     Gvib=    -0.899     Grot=    -0.784     Gused=    -0.896
omega=128.83     Gvib=    -0.884     Grot=    -0.776     Gused=    -0.881
omega=129.10     Gvib=    -0.882     Grot=    -0.776     Gused=    -0.880
omega=132.67     Gvib=    -0.867     Grot=    -0.767     Gused=    -0.865
omega=134.61     Gvib=    -0.858     Grot=    -0.763     Gused=    -0.857
omega=135.51     Gvib=    -0.855     Grot=    -0.761     Gused=    -0.853
omega=138.53     Gvib=    -0.842     Grot=    -0.755     Gused=    -0.841
omega=141.05     Gvib=    -0.832     Grot=    -0.749     Gused=    -0.830
omega=144.13     Gvib=    -0.819     Grot=    -0.743     Gused=    -0.818
omega=148.74     Gvib=    -0.802     Grot=    -0.734     Gused=    -0.801
omega=149.42     Gvib=    -0.799     Grot=    -0.732     Gused=    -0.798
omega=155.47     Gvib=    -0.776     Grot=    -0.721     Gused=    -0.776
omega=157.47     Gvib=    -0.769     Grot=    -0.717     Gused=    -0.769
omega=161.45     Gvib=    -0.755     Grot=    -0.709     Gused=    -0.755
omega=164.28     Gvib=    -0.745     Grot=    -0.704     Gused=    -0.745
omega=169.33     Gvib=    -0.728     Grot=    -0.695     Gused=    -0.728
omega=172.16     Gvib=    -0.719     Grot=    -0.690     Gused=    -0.719
omega=172.90     Gvib=    -0.717     Grot=    -0.689     Gused=    -0.717
omega=176.14     Gvib=    -0.706     Grot=    -0.684     Gused=    -0.706
omega=179.87     Gvib=    -0.695     Grot=    -0.677     Gused=    -0.695
omega=182.04     Gvib=    -0.688     Grot=    -0.674     Gused=    -0.688
omega=183.26     Gvib=    -0.684     Grot=    -0.672     Gused=    -0.684
omega=188.00     Gvib=    -0.670     Grot=    -0.664     Gused=    -0.670
omega=192.94     Gvib=    -0.656     Grot=    -0.657     Gused=    -0.656
omega=195.37     Gvib=    -0.649     Grot=    -0.653     Gused=    -0.649
omega=196.90     Gvib=    -0.645     Grot=    -0.651     Gused=    -0.645
omega=199.66     Gvib=    -0.637     Grot=    -0.646     Gused=    -0.637
omega=203.33     Gvib=    -0.627     Grot=    -0.641     Gused=    -0.627
omega=204.08     Gvib=    -0.625     Grot=    -0.640     Gused=    -0.625
omega=208.32     Gvib=    -0.614     Grot=    -0.634     Gused=    -0.614
omega=211.15     Gvib=    -0.606     Grot=    -0.630     Gused=    -0.606
omega=228.00     Gvib=    -0.565     Grot=    -0.607     Gused=    -0.565
omega=238.81     Gvib=    -0.540     Grot=    -0.593     Gused=    -0.540
omega=251.35     Gvib=    -0.513     Grot=    -0.578     Gused=    -0.513
omega=253.76     Gvib=    -0.508     Grot=    -0.575     Gused=    -0.508
omega=258.98     Gvib=    -0.498     Grot=    -0.569     Gused=    -0.498
omega=266.39     Gvib=    -0.483     Grot=    -0.561     Gused=    -0.483
omega=275.21     Gvib=    -0.466     Grot=    -0.551     Gused=    -0.466
omega=280.64     Gvib=    -0.456     Grot=    -0.546     Gused=    -0.456
omega=289.51     Gvib=    -0.440     Grot=    -0.536     Gused=    -0.440
 
   temp. (K)  partition function   enthalpy   heat capacity  entropy
                                   cal/mol     cal/K/mol   cal/K/mol   J/K/mol
 298.15  VIB  0.102E+36            39267.722    191.862    272.107
         ROT  0.574E+08              888.752      2.981     38.485
         INT  0.586E+43            40156.474    194.843    310.592
         TR   0.211E+29             1481.254      4.968     45.827
         TOT                       41637.7281   199.8112   356.4184  1491.2490
                     Eh         kcal/mol          kJ/mol 
ZPVE            0.380640         238.855         999.366    
H(0)-H(T)+PV    0.663539E-01     41.6377         174.212    
H(T)            0.446994         280.493         1173.58    
T*S             0.169346         106.266         444.616    
G(T)            0.277648         174.227         728.962    
   -104.48557755  <=== TOTAL FREE ENERGY in Eh incl. el.,ZPVE,RRHO,solv. parts
 
 normal mode %tage of torsion character
   1:  0.00   2:  0.00   3:  0.00   4:  0.00   5:  0.00   6:  0.00   7:  0.43   8:  0.45
   9:  0.38  10:  0.45  11:  0.41  12:  0.40  13:  0.38  14:  0.35  15:  0.40  16:  0.39
  17:  0.42  18:  0.35  19:  0.38  20:  0.34  21:  0.47  22:  0.48  23:  0.54  24:  0.50
  25:  0.34  26:  0.38  27:  0.47  28:  0.71  29:  0.42  30:  0.35  31:  0.47  32:  0.47
  33:  0.73  34:  0.50  35:  0.54  36:  0.59  37:  0.61  38:  0.48  39:  0.53  40:  0.39
  41:  0.61  42:  0.40  43:  0.60  44:  0.60  45:  0.50  46:  0.81  47:  0.46  48:  0.45
  49:  0.41  50:  0.42  51:  0.30  52:  0.34  53:  0.39  54:  0.48  55:  0.39  56:  0.33
  57:  0.45  58:  0.64  59:  0.55  60:  0.47  61:  0.47  62:  0.50  63:  0.27  64:  0.38
  65:  0.65  66:  0.25  67:  0.64  68:  0.32  69:  0.16  70:  0.33  71:  0.34  72:  0.56
  73:  0.68  74:  0.63  75:  0.48  76:  0.10  77:  0.27  78:  0.22  79:  0.38  80:  0.12
  81:  0.25  82:  0.14  83:  0.28  84:  0.27  85:  0.70  86:  0.96  87:  0.31  88:  0.19
  89:  0.59  90:  0.60  91:  0.43  92:  0.09  93:  0.01  94:  0.45  95:  0.27  96:  0.65
  97:  0.16  98:  0.17  99:  0.23 100:  0.72 101:  0.27 102:  0.92 103:  0.65 104:  0.67
 105:  0.64 106:  0.86 107:  0.81 108:  0.55 109:  0.49 110:  0.30 111:  0.40 112:  0.33
 113:  0.33 114:  0.28 115:  0.24 116:  0.33 117:  0.25 118:  0.10 119:  0.08 120:  0.19
 121:  0.27 122:  0.19 123:  0.07 124:  0.24 125:  0.22 126:  0.27 127:  0.30 128:  0.33
 129:  0.08 130:  0.19 131:  0.13 132:  0.04 133:  0.17 134:  0.09 135:  0.11 136:  0.09
 137:  0.09 138:  0.14 139:  0.10 140:  0.00 141:  0.00 142:  0.65 143:  0.62 144:  0.65
 145:  0.76 146:  0.70 147:  0.58 148:  0.83 149:  0.62 150:  0.92 151:  0.91 152:  0.35
 153:  0.65 154:  0.00 155:  0.85 156:  0.18 157:  0.10 158:  0.07 159:  0.16 160:  0.15
 161:  0.16 162:  0.04 163:  0.03 164:  0.12 165:  0.11 166:  0.07 167:  0.04 168:  0.02
 169:  0.05 170:  0.05 171:  0.02 172:  0.01 173:  0.03 174:  0.00 175:  0.01 176:  0.00
 177:  0.00 178:  0.00 179:  0.05 180:  0.06 181:  0.52 182:  0.04 183:  0.00
 recommended # of modes for mode following          94
 
 Pipek-Mezey localization of normal modes
 number of localized modes           93
 frequency thrshold           500.000000000000     
 number of groups                    45
 atom-group assingment :   
  1  2  3  4  5  6  7  8  9 10 11 12 13 14 15 16 17 18 19 20 21 22 22 22 23 23 23 24 25 24
 26 26 26 26 27 28 29 29 29 30 30 30 31 31 31 32 33 32 34 35 36 37 38 39 38 40 41 42 43 44
 45
 pop matrix done.
 initialization of trafo matrix to unity

 converged in     44 iterations, threshold :   0.99912869D-06
eig.   :       -0.00    -0.00     0.00     0.00     0.00     0.00
eig.   :       45.29    59.33    65.12    76.13    89.45    89.46
eig.   :       90.37    93.59    94.90    95.76    97.82    98.99
eig.   :      100.07   100.71   103.24   104.55   104.57   108.87
eig.   :      110.39   111.41   111.72   113.82   113.96   117.85
eig.   :      118.70   120.72   121.31   122.68   125.23   125.81
eig.   :      126.13   128.60   128.92   131.30   132.91   133.41
eig.   :      135.49   136.23   137.45   137.96   138.06   138.57
eig.   :      139.09   139.29   140.25   140.36   140.75   141.40
eig.   :      144.69   145.48   148.41   148.46   149.26   149.27
eig.   :      149.71   150.61   157.70   158.37   158.98   159.90
eig.   :      159.97   160.58   162.26   164.13   166.98   167.50
eig.   :      169.30   176.32   180.52   183.94   184.43   185.51
eig.   :      189.84   193.05   194.36   196.03   198.00   204.07
eig.   :      210.10   212.95   214.61   215.41   234.29   239.77
eig.   :      240.18   258.12   263.32   296.78   339.86   344.05
eig.   :      355.52   424.06   433.02   509.25   532.30   562.86
eig.   :      572.14   576.19   635.88   650.69   704.33   772.25
eig.   :      809.94   845.86   865.61   887.38   891.32   966.77
eig.   :      986.92   993.12  1001.49  1053.14  1058.16  1093.06
eig.   :     1119.55  1131.45  1140.86  1143.09  1151.74  1183.34
eig.   :     1208.59  1236.66  1255.16  1273.17  1275.76  1280.44
eig.   :     1328.75  1344.73  1347.53  1354.20  1355.16  1361.10
eig.   :     1388.19  1401.80  1408.14  1460.87  1469.70  1474.41
eig.   :     1476.98  1478.79  1484.97  1497.23  1497.77  1504.49
eig.   :     1506.18  1516.86  1531.61  1545.32  1581.60  2872.25
eig.   :     2886.51  2917.42  2948.66  2953.57  2963.26  2965.72
eig.   :     2972.89  2992.46  3000.18  3002.22  3008.11  3018.55
eig.   :     3020.42  3027.29  3033.49  3037.64  3065.67  3252.80
eig.   :     3271.90  3302.55  3342.89  3395.62  3407.51  3419.79
eig.   :     3432.41  3518.38  3566.94
written to xtb_localmodes and g98l.out
 
 normal mode %tage of torsion character
   1:  0.00   2:  0.00   3:  0.00   4:  0.00   5:  0.00   6:  0.00   7:  0.69   8:  0.76
   9:  0.50  10:  0.52  11:  0.74  12:  0.07  13:  0.27  14:  0.44  15:  0.60  16:  0.73
  17:  0.28  18:  0.91  19:  0.27  20:  0.08  21:  0.00  22:  0.01  23:  0.37  24:  0.03
  25:  0.06  26:  0.01  27:  0.01  28:  0.54  29:  0.01  30:  0.40  31:  0.34  32:  0.06
  33:  0.10  34:  0.62  35:  0.47  36:  0.07  37:  0.14  38:  0.59  39:  0.68  40:  0.56
  41:  0.02  42:  0.55  43:  0.07  44:  0.86  45:  0.58  46:  0.60  47:  0.07  48:  0.52
  49:  0.02  50:  0.14  51:  0.19  52:  0.78  53:  0.07  54:  0.30  55:  0.05  56:  0.01
  57:  0.08  58:  0.06  59:  0.50  60:  0.03  61:  0.25  62:  0.39  63:  0.35  64:  0.12
  65:  0.08  66:  0.00  67:  0.86  68:  0.29  69:  0.06  70:  0.54  71:  0.45  72:  0.14
  73:  0.07  74:  0.19  75:  0.67  76:  0.55  77:  0.55  78:  0.04  79:  0.04  80:  0.21
  81:  0.94  82:  0.06  83:  0.11  84:  0.71  85:  0.50  86:  0.10  87:  0.19  88:  0.58
  89:  0.18  90:  0.52  91:  0.80  92:  0.97  93:  0.28  94:  0.02  95:  0.02  96:  0.00
  97:  0.78  98:  0.75  99:  0.33 100:  0.72 101:  0.27 102:  0.92 103:  0.65 104:  0.67
 105:  0.64 106:  0.86 107:  0.81 108:  0.55 109:  0.49 110:  0.30 111:  0.40 112:  0.33
 113:  0.33 114:  0.28 115:  0.24 116:  0.33 117:  0.25 118:  0.10 119:  0.08 120:  0.19
 121:  0.27 122:  0.19 123:  0.07 124:  0.24 125:  0.22 126:  0.27 127:  0.30 128:  0.33
 129:  0.08 130:  0.19 131:  0.13 132:  0.04 133:  0.17 134:  0.09 135:  0.11 136:  0.09
 137:  0.09 138:  0.14 139:  0.10 140:  0.00 141:  0.00 142:  0.65 143:  0.62 144:  0.65
 145:  0.76 146:  0.70 147:  0.58 148:  0.83 149:  0.62 150:  0.92 151:  0.91 152:  0.35
 153:  0.65 154:  0.00 155:  0.85 156:  0.18 157:  0.10 158:  0.07 159:  0.16 160:  0.15
 161:  0.16 162:  0.04 163:  0.03 164:  0.12 165:  0.11 166:  0.07 167:  0.04 168:  0.02
 169:  0.05 170:  0.05 171:  0.02 172:  0.01 173:  0.03 174:  0.00 175:  0.01 176:  0.00
 177:  0.00 178:  0.00 179:  0.05 180:  0.06 181:  0.52 182:  0.04 183:  0.00
 recommended # of modes for mode following         101

------------------------------------------------------------------------
 * finished run on 2020/06/02 at 13:55:15.210     
------------------------------------------------------------------------
 total:
 * wall-time:     0 d,  0 h,  1 min, 29.450 sec
 *  cpu-time:     0 d,  0 h,  1 min, 29.264 sec
 * ratio c/w:     0.998 speedup
 SCF:
 * wall-time:     0 d,  0 h,  0 min,  4.834 sec
 *  cpu-time:     0 d,  0 h,  0 min,  4.815 sec
 * ratio c/w:     0.996 speedup
 ANC optimizer:
 * wall-time:     0 d,  0 h,  0 min,  5.122 sec
 *  cpu-time:     0 d,  0 h,  0 min,  5.095 sec
 * ratio c/w:     0.995 speedup
 numerical hessian:
 * wall-time:     0 d,  0 h,  1 min, 19.432 sec
 *  cpu-time:     0 d,  0 h,  1 min, 19.293 sec
 * ratio c/w:     0.998 speedup

normal termination of xtb
