# Supplementary material for: Heterogeneous Nucleation of Butanol on NaCl: A Computational Study of Temperature, Humidity, Seed Charge, and Seed Size Effects
Source: J Phys Chem A. 2021 Mar 31;125(14):3025–36. doi: 10.1021/acs.jpca.0c10972 (PMC8054243; doi:10.1021/acs.jpca.0c10972)
Supplement: Supplementary file 2 — jp0c10972_si_002.zip [file jp0c10972_si_002.zip › ALL CLUSTERS/low_level_calc/negative seed/1Seed2BuOH4W.xyz]

    61
       -104.76322543  Gyration_radius:  4.13871798748
 Na         -4.74818896929172   -3.38101465462348    1.42597465796605
Na         -2.74249885036521    1.18805125306468    0.19282211431861
Na         -1.21457663776149   -2.33589163591381    3.26187432976034
Na         -4.95996753004996   -1.25018205343663   -1.49128847267251
Na         -0.94224968378048    0.96992742379571    3.19979285693682
Na          1.51984591239130   -1.05492970583874    1.71777800498442
Na         -2.08568283807600   -2.17918337199909   -0.01392798012987
Na          0.95331585455304   -3.48100869456131   -0.92455920807262
Na          0.42476106972239    0.16655861173378   -1.05500921388700
Cl          2.30924406620081   -1.45633357754648   -0.70641133023829
Cl         -4.17758739843001   -0.86571998826111    0.95277748238607
Cl          0.20102488146247   -3.39967944560274    1.39968150886173
Cl         -3.62226083506352    0.78191686628825   -2.17018910158513
Cl          0.62799485815944   -0.75949085122943    4.10176411623910
Cl         -3.39442833342678   -3.50980717307338    3.55343709385434
Cl         -1.11847248879596    3.07401306550104    1.78075951996289
Cl         -0.78797397148563   -4.37955928605462   -2.32226019100796
Cl         -0.87448300393587   -0.33831159719534    1.05048906277475
Cl         -6.22055784209957   -3.35276511405118   -0.65958516997958
O           1.63362018300592    1.17477575134117    1.03573375293254
H           0.99394307376820    1.81523238125204    1.38401653049380
C           2.84826256080183    1.87155643164407    0.83864207326977
H           2.68675965327034    2.76624336277081    0.22251735857605
H           3.51066538193541    1.19867438339821    0.29392123311292
C           3.50258826365298    2.29882668889177    2.15049421215733
H           4.41845408520498    2.84803241193744    1.91888983442742
H           2.82251107890200    2.97802707592386    2.67237839774822
C           3.82738666736562    1.12905401381856    3.07703971022055
H           2.90611569136925    0.61419098351891    3.34593061676087
H           4.25779429360048    1.52949469931658    3.99754852252444
C           4.79991402505575    0.12701277630539    2.47121887213398
H           5.71272178954440    0.62394558730565    2.14696794923754
H           5.06177888031988   -0.62675275600416    3.20960197127514
H           4.35818977842550   -0.38053410337509    1.61776409248225
O          -0.19221746729507    2.08544572140409   -1.03562338778541
H          -0.40258424251211    2.57067096732287   -0.21717273135744
C          -0.58882278129202    2.91602757339016   -2.10984569911554
H          -0.04352560791577    3.87001601391390   -2.07600174768639
H          -1.66040618108030    3.13267971684771   -2.03292036915290
C          -0.33137265169234    2.22913882736598   -3.44314534549287
H          -0.65209608776303    1.19167480540993   -3.36756003082049
H          -0.96679022501569    2.70738463894137   -4.18875798689650
C           1.11521019541251    2.29401219069473   -3.92195268389488
H           1.45056758266952    3.33452180122982   -3.89740369018691
H           1.14767319696086    1.96304055871412   -4.96271219882580
C           2.07281833100948    1.43938088853883   -3.10890579281592
H           1.77527219297858    0.39506255110734   -3.14804428705364
H           3.07907153889134    1.51301741164236   -3.51267106787228
H           2.10433220304082    1.76749105410129   -2.07698870261812
O          -1.00057424237232   -1.16190401893922   -1.96100737834249
H          -1.79859407201279   -0.71055347251900   -2.29040013682512
H          -0.98994887005021   -2.00822191083278   -2.43937225025819
O          -2.74053146175730   -0.16295458173729    3.64118646860027
H          -3.26651280276932   -0.38564847292355    2.84680389877604
H          -3.24277559775233   -0.57439175339261    4.35386837422519
O          -3.36506748013192   -2.76950698002713   -1.88836698550470
H          -4.05677680124577   -3.42437441979262   -1.70327615152691
H          -2.65096133386127   -3.31410446191068   -2.27799197842564
O          -2.71509912184361   -4.16153415686180    0.38680313925651
H          -2.31560409329543   -4.59180872483735   -0.38668854004079
H          -2.25264783516131   -4.54893154891422    1.14156207412509
