# Supplementary material for: Heterogeneous Nucleation of Butanol on NaCl: A Computational Study of Temperature, Humidity, Seed Charge, and Seed Size Effects
Source: J Phys Chem A. 2021 Mar 31;125(14):3025–36. doi: 10.1021/acs.jpca.0c10972 (PMC8054243; doi:10.1021/acs.jpca.0c10972)
Supplement: Supplementary file 2 — jp0c10972_si_002.zip [file jp0c10972_si_002.zip › ALL CLUSTERS/low_level_calc/negative seed/1Seed2BuOH5W.log]

      -----------------------------------------------------------      
     |                   =====================                   |     
     |                           x T B                           |     
     |                   =====================                   |     
     |                         S. Grimme                         |     
     |          Mulliken Center for Theoretical Chemistry        |     
     |                    University of Bonn                     |     
     |                 Version 6.0.1 (SAW181210)                 |     
      -----------------------------------------------------------      

   This program is distributed in the hope that it will be useful,
   but WITHOUT ANY WARRANTY; without even the implied warranty of
   MERCHANTABILITY or FITNESS FOR A PARTICULAR PURPOSE.
   
   FOR NON-COMMERCIAL, ACADEMIA USE ONLY.
   
   Cite this work as:
   S. Grimme, C. Bannwarth, P. Shushkov, J. Comput. Theory Chem., 2017,
   13, 1989-2009.
   C. Bannwarth, S. Ehlert and S. Grimme., ChemRxiv, 2018, preprint.
   http://doi.org/10.26434/chemrxiv.7246238.v1
   
   for sTDA-xTB:
   S. Grimme and C. Bannwarth, J. Chem. Phys., 2016, 145, 054103.
   
   in the mass-spec context:
   V. Asgeirsson, C. Bauer and S. Grimme, Chem. Sci., 2017, 8, 4879.
   
   if GBSA is used:
   P. Shushkov, F. März and S. Grimme, unpublished.
   
   for ANC optimizer:
   S. Grimme, unpublished.
   Rational Function algorithm used in ANCopt:
   F. Eckert, P. Pulay, H.-J. Werner, J. Comput. Chem., 1997, 18, 1473.
   
   with help from (in alphabetical order)
   C. Bannwarth, F. Bohle, G. Brandenburg, E. Caldeweyher, M. Checinski,
   S. Dohm, S. Ehlert, S. Ehrlich, F. März, H. Neugebauer, J. Pisarek,
   P. Pracht, P. Shushkov, and S. Spicher.
   
 * started run on 2020/06/02 at 13:53:46.022     
========================================================================
 # omp threads = 1
========================================================================
number of atoms            : 64
number of electrons        : 184
charge                     : -1
spin                       : .0
first test random number   : .8218

########################################################################
# WARNING! Please study the warnings concerning your input carefully
#  - the use of '-ohess' is discouraged, please use '--ohess' next time
########################################################################

           ------------------------------------------------- 
          |                 G F N 2 - x T B                 |
          | Geometry, Frequencies, Noncovalent interactions |
          |            JCTC 2018 parametrisation            |
           ------------------------------------------------- 
      method parameters     
 k(s)        :  1.8500
 k(p)        :  2.2300
 k(d)        :  2.2300
 k(f)        :  2.0000
 kEN (H0ij)  : -2.0000
 D4 a1       :  0.5200
 D4 a2       :  5.0000
 D4 s6       :  1.0000
 D4 s8       :  2.7000
 D4 s9       :  5.0000
 alphaj      :  2.0000


            Z     q(EN)     CN     RAES       Cart. coordinates
     1  Na  1.0    0.37   10.65    5.00    -1.65971     1.60324    -0.48880
     2  Na  1.0    0.42    9.14    5.00     1.75871    -2.46574    -3.68243
     3  Na  1.0    0.44    4.63    5.00    -9.51080     1.55285    -0.83147
     4  Na  1.0    0.40    6.54    5.00     2.06437    -1.24673     4.32949
     5  Na  1.0    0.33    9.34    5.00    -5.26223    -2.32721     2.55422
     6  Na  1.0    0.39    6.97    5.00    -3.36452    -4.98046    -3.60155
     7  Na  1.0    0.39    7.53    5.00     2.51498    -6.80904     0.22837
     8  Na  1.0    0.38    7.65    5.00    -1.38564    -6.28482     4.68672
     9  Na  1.0    0.46    5.54    5.00    -5.33670     3.29036    -5.61829
    10  Cl  7.0   -0.18    1.95    3.17     3.22281     2.49124     1.78000
    11  Cl  7.0   -0.16    2.96    4.89    -2.07551    -1.98007     6.66492
    12  Cl  7.0    0.02    6.46    5.00    -0.77034    -3.18640     0.46929
    13  Cl  7.0   -0.16    2.89    4.85     3.44292    -5.88274     4.74225
    14  Cl  7.0   -0.24    1.95    3.16    -9.70649    -0.66302     3.13408
    15  Cl  7.0   -0.24    1.97    3.22    -9.14543     5.29902    -3.55596
    16  Cl  7.0   -0.15    2.74    4.74     1.65229    -7.10123    -4.32316
    17  Cl  7.0   -0.29    1.55    2.67    -5.37101    -8.74570    -1.77401
    18  Cl  7.0   -0.09    4.54    5.00    -5.63839    -0.69144    -2.70814
    19  Cl  7.0   -0.28    1.44    2.62    -1.76693     2.88953    -8.45286
    20  O   6.0   -0.26    3.75    4.68    -3.15576     4.97026    -1.85213
    21  H   1.0    0.02    1.55    1.65    -4.83953     5.54775    -1.43994
    22  C   4.0   -0.04    4.62    4.68    -1.51648     7.02957    -1.35123
    23  H   1.0   -0.01    1.01    1.43    -2.06138     8.69333    -2.46419
    24  H   1.0   -0.00    1.13    1.45     0.35990     6.44395    -1.96725
    25  C   4.0   -0.08    4.30    4.19    -1.38432     7.73388     1.44376
    26  H   1.0    0.01    1.15    1.45    -1.54585     6.01920     2.57030
    27  H   1.0   -0.00    1.03    1.43     0.48199     8.52060     1.82499
    28  C   4.0   -0.08    4.08    3.77    -3.37155     9.64786     2.28924
    29  H   1.0   -0.00    1.02    1.43    -3.18605    11.36339     1.15087
    30  H   1.0   -0.01    1.03    1.43    -2.97412    10.16503     4.24951
    31  C   4.0   -0.13    4.01    3.64    -6.08245     8.68859     2.11849
    32  H   1.0   -0.00    1.00    1.43    -6.29939     6.92099     3.14823
    33  H   1.0   -0.01    1.00    1.43    -7.36535    10.05989     2.95763
    34  H   1.0   -0.00    1.01    1.43    -6.67796     8.42091     0.17092
    35  O   6.0   -0.30    3.65    4.55     4.87127    -2.59522    -1.33644
    36  H   1.0    0.03    1.44    1.56     5.06365    -1.21511    -0.14568
    37  C   4.0   -0.05    4.57    4.63     7.28516    -3.14586    -2.35008
    38  H   1.0    0.00    1.02    1.43     8.20747    -1.42137    -3.03533
    39  H   1.0   -0.02    1.13    1.45     6.94269    -4.38303    -3.96427
    40  C   4.0   -0.09    4.21    4.03     9.02539    -4.50896    -0.48571
    41  H   1.0   -0.02    1.13    1.45     7.84822    -5.63666     0.78017
    42  H   1.0   -0.01    1.03    1.43    10.23897    -5.80570    -1.53326
    43  C   4.0   -0.08    4.08    3.77    10.70047    -2.75394     1.07934
    44  H   1.0   -0.00    1.02    1.43    11.87004    -1.61448    -0.18968
    45  H   1.0   -0.01    1.03    1.43    11.97210    -3.92006     2.21375
    46  C   4.0   -0.13    4.06    3.72     9.21688    -1.02223     2.83442
    47  H   1.0   -0.02    1.05    1.44     7.90178    -2.11810     3.97376
    48  H   1.0   -0.01    1.00    1.43    10.49443    -0.03493     4.10653
    49  H   1.0    0.01    1.01    1.43     8.17584     0.39966     1.78411
    50  O   6.0   -0.33    3.67    4.57    -0.83629    -9.33989     1.69909
    51  H   1.0    0.02    1.48    1.59    -2.24851    -9.16954     0.48044
    52  H   1.0    0.01    1.14    1.45    -0.60560   -11.14254     1.77446
    53  O   6.0   -0.31    3.82    4.75    -3.88517     1.94949     2.80179
    54  H   1.0    0.00    1.50    1.61    -5.64070     2.35667     3.09880
    55  H   1.0   -0.00    1.57    1.67    -3.28146     1.47556     4.47716
    56  O   6.0   -0.34    3.76    4.69    -1.17471    -2.56552    -6.60857
    57  H   1.0    0.02    1.42    1.55    -1.46505    -0.84910    -7.26731
    58  H   1.0    0.01    1.26    1.48    -0.73631    -3.53568    -8.08555
    59  O   6.0   -0.33    3.75    4.69    -5.35246    -6.51284     3.48071
    60  H   1.0    0.00    1.29    1.49    -7.01975    -6.60687     4.20375
    61  H   1.0    0.02    1.50    1.61    -5.54488    -7.39600     1.84178
    62  O   6.0   -0.31    3.85    4.78     1.15342     1.37227    -3.73784
    63  H   1.0    0.04    1.50    1.61     0.48719     2.15788    -5.28628
    64  H   1.0    0.03    1.45    1.57     2.29182     2.59528    -3.00588

  Z AO/shell   Hii/eV     exponent
  1     Wed Apr 25 08:07:45 CEST 2018   EN: 2.200 GM2: 0.406  GM3: 0.0800  RAES: 1.40
     1s    -10.707211    1.230000
  6     Wed Apr 25 08:07:45 CEST 2018   EN: 2.550 GM2: 0.538  GM3: 0.1500  RAES: 3.00
     2s    -13.970922    2.096432
     2p    -10.063292    1.800000
  8     Wed Apr 25 08:07:45 CEST 2018   EN: 3.440 GM2: 0.452  GM3:-0.0517  RAES: 1.80
     2s    -20.229985    2.439742
     2p    -15.503117    2.137023
 11     Tue Apr 24 16:34:09 CEST 2018   EN: 0.930 GM2: 0.271  GM3: 0.1799  RAES: 5.00
     3s     -4.546934    0.763787
     3p     -1.332719    0.573553
 17     Mon Apr 23 14:09:22 CEST 2018   EN: 3.160 GM2: 0.249  GM3: 0.1495  RAES: 2.50
     3s    -29.278781    2.485265
     3p    -12.673758    2.199650
     3d     -0.240338    2.476089
 no old-style atom pair restraining (fixing) potential
           ------------------------------------------------- 
          |        Self-Consistent Charge Iterations        |
           ------------------------------------------------- 

 Ncao       : 226
 Nao        : 216
 Nshell     : 108
 Nel        : 184
 T(el)      :   300.0
 intcut     :    25.0
 scfconv/Eh :  0.100E-05
   qconv/e  :  0.100E-03
 intneglect :  0.100E-07
 broydamp   :      0.250
 iter      E             dE          RMSdq      gap      omega  full diag
   1   -110.0838533 -0.110084E+03  0.973E+00    5.22       0.0  T
   2   -110.3161029 -0.232250E+00  0.701E+00    5.80       1.0  T
   3   -110.3943751 -0.782722E-01  0.657E+00    5.32       1.0  T
   4   -110.4533958 -0.590207E-01  0.349E+00    4.27       1.0  T
   5   -110.4765864 -0.231907E-01  0.141E+00    3.31       1.0  T
   6   -110.4781111 -0.152464E-02  0.761E-01    3.53       1.0  T
   7   -110.4793490 -0.123790E-02  0.386E-01    3.36       1.0  T
   8   -110.4803599 -0.101093E-02  0.364E-01    3.46       1.0  T
   9   -110.4808999 -0.539955E-03  0.191E-01    3.45       1.0  T
  10   -110.4813817 -0.481878E-03  0.849E-02    3.45       1.0  T
  11   -110.4814520 -0.702567E-04  0.465E-02    3.44       1.0  T
  12   -110.4814728 -0.208529E-04  0.296E-02    3.43       1.0  T
  13   -110.4814799 -0.707843E-05  0.192E-02    3.43       1.0  T
  14   -110.4814842 -0.430864E-05  0.138E-02    3.43       1.0  T
  15   -110.4814870 -0.282031E-05  0.835E-03    3.43       1.5  T
  16   -110.4814879 -0.805780E-06  0.422E-03    3.43       3.0  T
  17   -110.4814880 -0.131524E-06  0.256E-03    3.43       4.9  T
  18   -110.4814880 -0.368094E-07  0.134E-03    3.43       9.3  T
  19   -110.4814880 -0.188747E-07  0.986E-04    3.43      12.7  T
  20   -110.4814880 -0.898423E-08  0.557E-04    3.43      22.5  T
speedup  1.00
cpu  time for SCC    0.17 s
wall time for SCC    0.17 s

   *** convergence criteria satisfied after 20 iterations ***

          eigenvalues
 #    :          80         81         82         83         84         85         86         87
 occ. :        2.000      2.000      2.000      2.000      2.000      2.000      2.000      2.000
 eps  :        -8.348     -8.327     -8.314     -8.300     -8.292     -8.280     -8.231     -8.208
 #    :          88         89         90         91         92         93         94         95
 occ. :        2.000      2.000      2.000      2.000      2.000      0.000      0.000      0.000
 eps  :        -8.197     -8.145     -8.129     -8.046     -8.036     -4.610     -3.071     -1.667
 #    :          96         97         98         99        100        101        102        103
 occ. :        0.000      0.000      0.000      0.000      0.000      0.000      0.000      0.000
 eps  :        -0.961      0.040      0.235      0.827      1.487      2.712      2.985      3.231


   #   Z            q   n(s)   n(p)   n(d)      C6AA      α(0)
   1  11 Na     0.844  0.039  0.116  0.000    66.437    26.377
   2  11 Na     0.820  0.059  0.122  0.000    66.728    26.435
   3  11 Na     0.637  0.119  0.245  0.000    68.975    26.877
   4  11 Na     0.715  0.080  0.205  0.000    68.000    26.686
   5  11 Na     0.731  0.054  0.215  0.000    67.799    26.647
   6  11 Na     0.732  0.084  0.185  0.000    67.793    26.645
   7  11 Na     0.746  0.075  0.179  0.000    67.614    26.610
   8  11 Na     0.761  0.081  0.158  0.000    67.434    26.575
   9  11 Na     0.670  0.101  0.229  0.000    68.550    26.794
  10  17 Cl    -0.827  1.979  5.835  0.012   128.452    17.340
  11  17 Cl    -0.773  1.974  5.798  0.002   126.275    17.192
  12  17 Cl    -0.717  1.965  5.751  0.001   124.025    17.038
  13  17 Cl    -0.788  1.978  5.810  0.000   126.875    17.233
  14  17 Cl    -0.827  1.988  5.833  0.006   128.467    17.341
  15  17 Cl    -0.823  1.984  5.832  0.007   128.298    17.329
  16  17 Cl    -0.798  1.975  5.823  0.000   127.273    17.260
  17  17 Cl    -0.781  1.973  5.763  0.045   126.233    17.186
  18  17 Cl    -0.721  1.972  5.744  0.005   124.182    17.049
  19  17 Cl    -0.804  1.979  5.789  0.037   127.109    17.244
  20   8 O     -0.480  1.699  4.782  0.000    22.416     6.394
  21   1 H      0.329  0.671  0.000  0.000     0.628     1.239
  22   6 C      0.057  1.042  2.900  0.000    19.545     6.280
  23   1 H      0.033  0.967  0.000  0.000     2.548     2.496
  24   1 H      0.059  0.941  0.000  0.000     2.215     2.328
  25   6 C     -0.085  1.060  3.025  0.000    22.105     6.691
  26   1 H      0.075  0.925  0.000  0.000     2.032     2.229
  27   1 H      0.032  0.968  0.000  0.000     2.558     2.501
  28   6 C     -0.053  1.047  3.006  0.000    21.524     6.606
  29   1 H      0.019  0.981  0.000  0.000     2.750     2.593
  30   1 H      0.023  0.977  0.000  0.000     2.683     2.562
  31   6 C     -0.111  1.038  3.074  0.000    22.692     6.793
  32   1 H      0.053  0.947  0.000  0.000     2.280     2.361
  33   1 H      0.023  0.977  0.000  0.000     2.688     2.564
  34   1 H      0.054  0.946  0.000  0.000     2.272     2.357
  35   8 O     -0.490  1.702  4.788  0.000    22.615     6.423
  36   1 H      0.349  0.651  0.000  0.000     0.585     1.199
  37   6 C      0.048  1.044  2.908  0.000    19.725     6.314
  38   1 H      0.041  0.959  0.000  0.000     2.439     2.442
  39   1 H      0.064  0.936  0.000  0.000     2.154     2.295
  40   6 C     -0.085  1.060  3.025  0.000    22.126     6.697
  41   1 H      0.077  0.923  0.000  0.000     2.011     2.218
  42   1 H      0.032  0.968  0.000  0.000     2.562     2.503
  43   6 C     -0.053  1.047  3.006  0.000    21.521     6.605
  44   1 H      0.023  0.977  0.000  0.000     2.694     2.567
  45   1 H      0.026  0.974  0.000  0.000     2.648     2.545
  46   6 C     -0.120  1.041  3.078  0.000    22.852     6.817
  47   1 H      0.063  0.937  0.000  0.000     2.163     2.300
  48   1 H      0.026  0.974  0.000  0.000     2.651     2.546
  49   1 H      0.057  0.943  0.000  0.000     2.234     2.337
  50   8 O     -0.640  1.721  4.919  0.000    26.063     6.895
  51   1 H      0.361  0.639  0.000  0.000     0.559     1.171
  52   1 H      0.306  0.694  0.000  0.000     0.702     1.316
  53   8 O     -0.647  1.718  4.929  0.000    26.246     6.919
  54   1 H      0.331  0.669  0.000  0.000     0.624     1.234
  55   1 H      0.346  0.654  0.000  0.000     0.587     1.197
  56   8 O     -0.645  1.722  4.923  0.000    26.207     6.914
  57   1 H      0.356  0.644  0.000  0.000     0.570     1.183
  58   1 H      0.317  0.683  0.000  0.000     0.668     1.282
  59   8 O     -0.659  1.723  4.936  0.000    26.553     6.960
  60   1 H      0.318  0.682  0.000  0.000     0.662     1.275
  61   1 H      0.364  0.636  0.000  0.000     0.549     1.160
  62   8 O     -0.678  1.727  4.951  0.000    27.027     7.021
  63   1 H      0.362  0.638  0.000  0.000     0.556     1.168
  64   1 H      0.329  0.671  0.000  0.000     0.627     1.238

 Mol. C6AA /au·bohr⁶  :      75949.631549
 Mol. C8AA /au·bohr⁸  :    3513966.778764
 Mol. α(0) /au        :        570.595124

 
 Wiberg/Mayer (AO) data. WBOs > 0.1 written file <wbo>
 largest (>0.05) Wiberg bond orders for each atom
           total WBO             WBO to atom ...
     1  Na  0.287    Cl  12 0.115    Cl  10 0.075    O   62 0.071    O   53 0.060
     2  Na  0.366    Cl  16 0.150    O   56 0.066    O   35 0.052
     3  Na  0.655    Cl  14 0.210    Cl  15 0.188    Cl  18 0.173
     4  Na  0.534    Cl  10 0.182    Cl  11 0.123    Cl  13 0.114    Cl  12 0.082
     5  Na  0.507    Cl  11 0.100    Cl  14 0.092    O   59 0.073    Cl  12 0.069    Cl  18 0.055
     6  Na  0.533    Cl  17 0.200    Cl  16 0.097    Cl  18 0.091    Cl  12 0.083    O   56 0.072
     7  Na  0.486    Cl  13 0.122    Cl  16 0.116    O   50 0.087    Cl  12 0.061    O   35 0.056
     8  Na  0.456    Cl  13 0.142    Cl  11 0.136    O   59 0.067    O   50 0.062
     9  Na  0.611    Cl  19 0.193    Cl  18 0.139    Cl  15 0.131    O   20 0.070
    10  Cl  0.324    Na   4 0.182    Na   1 0.075
    11  Cl  0.429    Na   8 0.136    Na   4 0.123    Na   5 0.100
    12  Cl  0.530    Na   1 0.115    Na   6 0.083    Na   4 0.082    Na   5 0.069    Na   7 0.061
    13  Cl  0.400    Na   8 0.142    Na   7 0.122    Na   4 0.114
    14  Cl  0.328    Na   3 0.210    Na   5 0.092
    15  Cl  0.340    Na   3 0.188    Na   9 0.131
    16  Cl  0.380    Na   2 0.150    Na   7 0.116    Na   6 0.097
    17  Cl  0.427    Na   6 0.200    H   51 0.060    H   61 0.059
    18  Cl  0.523    Na   3 0.173    Na   9 0.139    Na   6 0.091    Na   5 0.055
    19  Cl  0.378    Na   9 0.193    H   57 0.051
    20  O   2.020    C   22 0.986    H   21 0.864    Na   9 0.070
    21  H   0.892    O   20 0.864
    22  C   3.944    C   25 1.009    O   20 0.986    H   24 0.977    H   23 0.969
    23  H   0.997    C   22 0.969
    24  H   0.995    C   22 0.977
    25  C   3.983    C   28 1.010    C   22 1.009    H   27 0.979    H   26 0.966
    26  H   0.997    C   25 0.966
    27  H   0.998    C   25 0.979
    28  C   3.994    C   31 1.020    C   25 1.010    H   30 0.978    H   29 0.976
    29  H   0.997    C   28 0.976
    30  H   0.998    C   28 0.978
    31  C   3.989    C   28 1.020    H   33 0.986    H   34 0.975    H   32 0.974
    32  H   0.997    C   31 0.974
    33  H   0.999    C   31 0.986
    34  H   0.996    C   31 0.975
    35  O   2.012    C   37 0.989    H   36 0.846    Na   7 0.056    Na   2 0.052
    36  H   0.878    O   35 0.846
    37  C   3.945    C   40 1.001    O   35 0.989    H   39 0.973    H   38 0.973
    38  H   0.997    C   37 0.973
    39  H   0.994    C   37 0.973
    40  C   3.995    C   43 1.009    C   37 1.001    H   42 0.976    H   41 0.958
    41  H   0.995    C   40 0.958
    42  H   0.999    C   40 0.976
    43  C   3.998    C   46 1.019    C   40 1.009    H   45 0.978    H   44 0.975
    44  H   0.996    C   43 0.975
    45  H   0.998    C   43 0.978
    46  C   3.992    C   43 1.019    H   48 0.986    H   49 0.978    H   47 0.973
    47  H   0.997    C   46 0.973
    48  H   0.999    C   46 0.986
    49  H   0.998    C   46 0.978
    50  O   1.893    H   52 0.906    H   51 0.808    Na   7 0.087    Na   8 0.062
    51  H   0.870    O   50 0.808    Cl  17 0.060
    52  H   0.906    O   50 0.906
    53  O   1.874    H   54 0.879    H   55 0.852    Na   1 0.060
    54  H   0.891    O   53 0.879
    55  H   0.881    O   53 0.852
    56  O   1.892    H   58 0.899    H   57 0.821    Na   6 0.072    Na   2 0.066
    57  H   0.873    O   56 0.821    Cl  19 0.051
    58  H   0.899    O   56 0.899
    59  O   1.882    H   60 0.899    H   61 0.806    Na   5 0.073    Na   8 0.067
    60  H   0.899    O   59 0.899
    61  H   0.867    O   59 0.806    Cl  17 0.059
    62  O   1.860    H   64 0.884    H   63 0.821    Na   1 0.071
    63  H   0.868    O   62 0.821
    64  H   0.891    O   62 0.884
 MOs/occ written to file <molden.input>
 
molecular dipole:
                 x           y           z       tot (Debye)
 q only:        6.054       0.139       0.964
   full:        3.101       2.170      -0.264       9.644
molecular quadrupole (traceless):
                xx          xy          yy          xz          yz          zz
 q only:      -23.063       8.749      22.834     -23.482       8.078       0.228
  q+dip:       -3.615      10.993       8.828      -6.171       6.732      -5.213
   full:       -3.015       9.356       8.374      -7.099       6.997      -5.360

SCC energy    :    -110.4814880
rep           :       0.6184954
ES            :       0.9672104
AES           :      -0.1182698
AXC           :      -0.0078673
disp          :      -0.0870995
XB            :       0.0000000
fix           :       0.0000000
total E       :    -109.8596659
atomizationE  :      12.4006170     7781.50
(atE without considering molecular charge,
 total energy contains solvation terms)
H-L gap (eV)  :          3.4256
           ------------------------------------------------- 
          |                 ===============                 |
          |                   A N C O P T                   |
          |                 ===============                 |
          |          Approximate Normal Coordinate          |
          |           Rational Function Optimizer           |
           ------------------------------------------------- 
dumping coords to <xtbopt.coord> and <xtbopt.log>
 optlevel               0
 Maxcycle             200
 Maxmicro              25
 Econv         5.000000000000000E-006
 Gconv         1.000000000000000E-003
 Maxdispl       1.00000000000000     
 Hlow          5.000000000000000E-003
 S6             20.0000000000000     
 Nvar              186

generating ANC from model Hessian ...
 Shifting diagonal of input Hessian by   2.464042052494161E-002
 Lowest  eigenvalues of input Hessian
    0.005000    0.008242    0.012101    0.015208    0.015912    0.018590
    0.019780    0.022095    0.022239    0.022947    0.023026    0.023508
    0.023704    0.024325    0.024468    0.024632   -0.000000   -0.000000
 Highest eigenvalues
    1.391099    1.391319    1.399953    1.423238    1.496751    1.509000
 
cpu  time for ANC gen    0.04 s
wall time for ANC gen    0.04 s
................................................................................
.............................. CYCLE    1 ......................................
................................................................................
   1   -110.4814881 -0.110481E+03  0.431E-04    3.43       0.0  T
   2   -110.4814881 -0.319815E-09  0.288E-04    3.43      43.4  T
   3   -110.4814881 -0.248519E-09  0.254E-04    3.43      49.3  T
speedup  1.00
cpu  time for SCC    0.03 s
wall time for SCC    0.03 s
speedup  1.00
cpu  time for grad    0.11 s
wall time for grad    0.11 s
 E :   -109.85966583  G :  0.000089    pred/act E change:  0.000D+00  0.502D-07
Maxdispl :   0.0004   ||displ|| :   0.0011   Lambda : -0.479D-07
Largest |displ|/coords:  0.0004 (  21)  0.0002 (  24)  0.0002 (  12)
................................................................................
.............................. CYCLE    2 ......................................
................................................................................
   1   -110.4815098 -0.110482E+03  0.149E-03    3.43       0.0  T
   2   -110.4815098 -0.540652E-09  0.715E-04    3.43      17.5  T
   3   -110.4815098 -0.271697E-09  0.240E-04    3.43      52.0  T
speedup  1.00
cpu  time for SCC    0.02 s
wall time for SCC    0.03 s
speedup  1.00
cpu  time for grad    0.10 s
wall time for grad    0.10 s
 E :   -109.85966587  G :  0.000054    pred/act E change:  0.000D+00 -0.414D-07
Maxdispl :   0.0021   ||displ|| :   0.0052   Lambda : -0.170D-06
Largest |displ|/coords:  0.0021 (  21)  0.0013 (   2)  0.0012 (  24)

   *** GEOMETRY OPTIMIZATION CONVERGED AFTER 2 ITERATIONS ***

------------------------------------------------------------------------
 total energy gain (kcal):     -0.0000
------------------------------------------------------------------------
================
 final structure:
================
$coord
       -1.65965034395864        1.60326811396491       -0.48876016971310      Na
        1.75875591489324       -2.46568120030696       -3.68245581405705      Na
       -9.51074595173795        1.55292897162034       -0.83153827604083      Na
        2.06460404384025       -1.24662113702718        4.32948726216527      Na
       -5.26220258699436       -2.32722074005329        2.55428915828445      Na
       -3.36436333918402       -4.98045305440710       -3.60157424905408      Na
        2.51483607173709       -6.80903341371261        0.22848454825312      Na
       -1.38574467638137       -6.28478703274308        4.68677469351003      Na
       -5.33663908428457        3.29035611789771       -5.61819846641651      Na
        3.22286925509941        2.49138611188108        1.77988950729158      Cl
       -2.07528417802607       -1.97999288192955        6.66501819132200      Cl
       -0.77039345664344       -3.18644311742243        0.46916011922500      Cl
        3.44283412966951       -5.88278674326826        4.74236719521461      Cl
       -9.70655741510805       -0.66287723864664        3.13398146432106      Cl
       -9.14549313710023        5.29893359363925       -3.55613794430336      Cl
        1.65235961546832       -7.10120470771709       -4.32315394343866      Cl
       -5.37101862559813       -8.74572564742969       -1.77394874514175      Cl
       -5.63839836315489       -0.69118914358206       -2.70798775791644      Cl
       -1.76687360249870        2.88947702829483       -8.45287499153769      Cl
       -3.15566481162098        4.97027032308724       -1.85218312712948      O 
       -4.83947105696870        5.54767050733728       -1.44005154406993      H 
       -1.51640396304055        7.02957633002063       -1.35117788414987      C 
       -2.06120219923796        8.69331622362312       -2.46418363798305      H 
        0.35998832342848        6.44390927077125       -1.96704945909214      H 
       -1.38436655110875        7.73389611473163        1.44380202992444      C 
       -1.54599344522765        6.01923719075732        2.57033571348308      H 
        0.48193064929829        8.52057303882186        1.82510295286818      H 
       -3.37158944357277        9.64788878712310        2.28925665891885      C 
       -3.18605586750897       11.36344876832537        1.15095013516737      H 
       -2.97419999118590       10.16498973121046        4.24954929650848      H 
       -6.08247920378005        8.68861948980210        2.11843454717119      C 
       -6.29940857161597        6.92102410146097        3.14818479581488      H 
       -7.36539840563965       10.05990161357041        2.95751498992861      H 
       -6.67792428904652        8.42088493979996        0.17084880176294      H 
        4.87128419773138       -2.59534069051738       -1.33641035782125      O 
        5.06370829338312       -1.21523532187431       -0.14567311702544      H 
        7.28512281815607       -3.14588873916412       -2.35011615781128      C 
        8.20732601753179       -1.42135518192582       -3.03534391091600      H 
        6.94264953666853       -4.38302011975143       -3.96430970413673      H 
        9.02541267271849       -4.50894645346819       -0.48582664923393      C 
        7.84822667162091       -5.63676328640183        0.77996709231037      H 
       10.23904468078059       -5.80556313204724       -1.53340960973452      H 
       10.70036760435467       -2.75392024466840        1.07931498655910      C 
       11.86997249545242       -1.61445326695666       -0.18967842199867      H 
       11.97199583873454       -3.92001645920395        2.21373493847342      H 
        9.21675146962901       -1.02226039704946        2.83439448943922      C 
        7.90175569403927       -2.11812892790149        3.97380144347470      H 
       10.49429130903530       -0.03489430184987        4.10644215925274      H 
        8.17565655461956        0.39959852981209        1.78411441600837      H 
       -0.83618926950967       -9.33992941920803        1.69909187161112      O 
       -2.24837252154696       -9.16957156770903        0.48045131225368      H 
       -0.60565558798470      -11.14259871967287        1.77460121176460      H 
       -3.88507322197624        1.94937675633831        2.80188762981290      O 
       -5.64057925692248        2.35665807323927        3.09880687753771      H 
       -3.28144954063360        1.47541530411494        4.47726747124321      H 
       -1.17471820931531       -2.56561546987054       -6.60858952195114      O 
       -1.46506217436220       -0.84918133900540       -7.26730269486383      H 
       -0.73627184266203       -3.53570528770609       -8.08558951755488      H 
       -5.35244056295274       -6.51285089953910        3.48070369482293      O 
       -7.01977812687268       -6.60689645797506        4.20364718510407      H 
       -5.54484837703473       -7.39604716874270        1.84174618893226      H 
        1.15332847063221        1.37232522570885       -3.73781293488077      O 
        0.48717374679833        2.15796018520277       -5.28624057897374      H 
        2.29171521471174        2.59530843026129       -3.00582589933077      H 
$end
 
 Bond Distances (Angstroems)
 ---------------------------
Na1-Na2=3.2810       Na1-Na3=4.1587       Na1-Na4=3.5580       Na1-Na5=3.2486       Na1-Na6=3.9579       Na1-Na9=3.4570       
Na1-Cl10=2.8875      Na1-Cl12=2.6273      Na1-Cl18=2.6993      Na1-O20=2.0789       Na1-C22=2.9085       Na1-O53=2.1101       
Na1-O62=2.2775       Na2-Na1=3.2810       Na2-Na6=3.0203       Na2-Na7=3.1186       Na2-Cl12=2.6006      Na2-Cl16=2.4770      
Na2-O35=2.0637       Na2-C37=3.0297       Na2-O56=2.1932       Na2-O62=2.0563       Na3-Na1=4.1587       Na3-Na5=3.5328       
Na3-Na9=3.4843       Na3-Cl14=2.4061      Na3-Cl15=2.4588      Na3-Cl18=2.5681      Na4-Na1=3.5580       Na4-Na5=4.0301       
Na4-Na7=3.6648       Na4-Na8=3.2369       Na4-Cl10=2.4716      Na4-Cl11=2.5451      Na4-Cl12=2.7345      Na4-Cl13=2.5688      
Na5-Na1=3.2486       Na5-Na3=3.5328       Na5-Na4=4.0301       Na5-Na6=3.6867       Na5-Na8=3.1412       Na5-Cl11=2.7586      
Na5-Cl12=2.6597      Na5-Cl14=2.5300      Na5-Cl18=2.9229      Na5-O53=2.3811       Na5-H55=2.4866       Na5-O59=2.2690       
Na6-Na1=3.9579       Na6-Na2=3.0203       Na6-Na5=3.6867       Na6-Na7=3.8371       Na6-Cl12=2.7250      Na6-Cl16=2.9074      
Na6-Cl17=2.4562      Na6-Cl18=2.6122      Na6-O56=2.3468       Na7-Na2=3.1186       Na7-Na4=3.6648       Na7-Na6=3.8371       
Na7-Na8=3.1470       Na7-Cl12=2.5910      Na7-Cl13=2.4874      Na7-Cl16=2.4564      Na7-O35=2.6856       Na7-O50=2.3545       
Na8-Na4=3.2369       Na8-Na5=3.1412       Na8-Na7=3.1470       Na8-Cl11=2.5334      Na8-Cl12=2.7885      Na8-Cl13=2.5642      
Na8-O50=2.2799       Na8-O59=2.1973       Na9-Na1=3.4570       Na9-Na3=3.4843       Na9-Cl15=2.5264      Na9-Cl18=2.6146      
Na9-Cl19=2.4215      Na9-O20=2.4686       Cl10-Na1=2.8875      Cl10-Na4=2.4716      Cl11-Na4=2.5451      Cl11-Na5=2.7586      
Cl11-Na8=2.5334      Cl12-Na1=2.6273      Cl12-Na2=2.6006      Cl12-Na4=2.7345      Cl12-Na5=2.6597      Cl12-Na6=2.7250      
Cl12-Na7=2.5910      Cl12-Na8=2.7885      Cl13-Na4=2.5688      Cl13-Na7=2.4874      Cl13-Na8=2.5642      Cl14-Na3=2.4061      
Cl14-Na5=2.5300      Cl15-Na3=2.4588      Cl15-Na9=2.5264      Cl16-Na2=2.4770      Cl16-Na6=2.9074      Cl16-Na7=2.4564      
Cl17-Na6=2.4562      Cl18-Na1=2.6993      Cl18-Na3=2.5681      Cl18-Na5=2.9229      Cl18-Na6=2.6122      Cl18-Na9=2.6146      
Cl19-Na9=2.4215      O20-Na1=2.0789       O20-Na9=2.4686       O20-H21=0.9669       O20-C22=1.4179       H21-O20=0.9669       
C22-Na1=2.9085       C22-O20=1.4179       C22-H23=1.0978       C22-H24=1.0900       C22-C25=1.5269       H23-C22=1.0978       
H24-C22=1.0900       C25-C22=1.5269       C25-H26=1.0890       C25-H27=1.0906       C25-C28=1.5270       H26-C25=1.0890       
H27-C25=1.0906       C28-C25=1.5270       C28-H29=1.0939       C28-H30=1.0932       C28-C31=1.5244       H29-C28=1.0939       
H30-C28=1.0932       C31-C28=1.5244       C31-H32=1.0886       C31-H33=1.0884       C31-H34=1.0870       H32-C31=1.0886       
H33-C31=1.0884       H34-C31=1.0870       O35-Na2=2.0637       O35-Na7=2.6856       O35-H36=0.9699       O35-C37=1.4157       
H36-O35=0.9699       C37-Na2=3.0297       C37-O35=1.4157       C37-H38=1.0966       C37-H39=1.0914       C37-C40=1.5302       
H38-C37=1.0966       H39-C37=1.0914       C40-C37=1.5302       C40-H41=1.0922       C40-H42=1.0911       C40-C43=1.5278       
H41-C40=1.0922       H42-C40=1.0911       C43-C40=1.5278       C43-H44=1.0943       C43-H45=1.0927       C43-C46=1.5227       
H44-C43=1.0943       H45-C43=1.0927       C46-C43=1.5227       C46-H47=1.0881       C46-H48=1.0877       C46-H49=1.0856       
H47-C46=1.0881       H48-C46=1.0877       H49-C46=1.0856       O50-Na7=2.3545       O50-Na8=2.2799       O50-H51=0.9912       
O50-H52=0.9625       H51-O50=0.9912       H52-O50=0.9625       O53-Na1=2.1101       O53-Na5=2.3811       O53-H54=0.9665       
O53-H55=0.9752       H54-O53=0.9665       H55-Na5=2.4866       H55-O53=0.9752       O56-Na2=2.1932       O56-Na6=2.3468       
O56-H57=0.9849       O56-H58=0.9635       H57-O56=0.9849       H58-O56=0.9635       O59-Na5=2.2690       O59-Na8=2.1973       
O59-H60=0.9630       O59-H61=0.9905       H60-O59=0.9630       H61-O59=0.9905       O62-Na1=2.2775       O62-Na2=2.0563       
O62-H63=0.9841       O62-H64=0.9653       H63-O62=0.9841       H64-O62=0.9653       
 C  H  Rav=1.0910 sigma=0.0032  Rmin=1.0856  Rmax=1.0978    18
 C  C  Rav=1.5265 sigma=0.0024  Rmin=1.5227  Rmax=1.5302     6
 O  H  Rav=0.9736 sigma=0.0106  Rmin=0.9625  Rmax=0.9912    12
 O  C  Rav=1.4168 sigma=0.0011  Rmin=1.4157  Rmax=1.4179     2
 Na H  Rav=2.4866 sigma=0.0000  Rmin=2.4866  Rmax=2.4866     1
 Na C  Rav=2.9691 sigma=0.0606  Rmin=2.9085  Rmax=3.0297     2
 Na O  Rav=2.2688 sigma=0.1689  Rmin=2.0563  Rmax=2.6856    14
 Na Na Rav=3.5036 sigma=0.3357  Rmin=3.0203  Rmax=4.1587    17
 Cl Na Rav=2.6069 sigma=0.1420  Rmin=2.4061  Rmax=2.9229    29
 
 selected bond angles (degree)
 --------------------
Na3-Na1-Na2=121.61             Na4-Na1-Na2= 77.62             Na4-Na1-Na3=125.58             Na5-Na1-Na2= 99.13             
Na5-Na1-Na3= 55.34             Na5-Na1-Na4= 72.45             Na6-Na1-Na2= 48.21             Na6-Na1-Na3= 75.43             
Na6-Na1-Na4= 92.95             Na6-Na1-Na5= 60.59             Na9-Na1-Na2= 94.32             Na9-Na1-Na3= 53.49             
Na9-Na1-Na4=169.70             Na9-Na1-Na5=102.96             Na9-Na1-Na6= 76.84             Cl10-Na1-Na2= 80.07            
Cl10-Na1-Na3=155.94            Cl10-Na1-Na4= 43.57            Cl10-Na1-Na5=115.04            Cl10-Na1-Na6=121.35            
Cl10-Na1-Na9=142.00            Cl12-Na1-Na2= 50.77            Cl12-Na1-Na3=100.44            Cl12-Na1-Na4= 49.73            
Cl12-Na1-Na5= 52.54            Cl12-Na1-Na6= 43.27            Cl12-Na1-Na9=120.10            Cl12-Na1-Cl10= 85.21           
Cl18-Na1-Na2= 84.88            Cl18-Na1-Na3= 36.77            Cl18-Na1-Na4=123.58            Cl18-Na1-Na5= 57.99            
Cl18-Na1-Na6= 40.99            Cl18-Na1-Na9= 48.36            Cl18-Na1-Cl10=162.18           Cl18-Na1-Cl12= 77.86           
O20-Na1-Na2=126.42             O20-Na1-Na3= 67.04             O20-Na1-Na4=145.38             O20-Na1-Na5=119.82             
O20-Na1-Na6=121.55             O20-Na1-Na9= 44.91             O20-Na1-Cl10=110.21            O20-Na1-Cl12=164.15            
O20-Na1-Cl18= 86.42            C22-Na1-Na2=123.55             C22-Na1-Na3= 91.46             C22-Na1-Na4=121.10             
C22-Na1-Na5=136.48             C22-Na1-Na6=144.06             C22-Na1-Na9= 68.69             C22-Na1-Cl10= 83.18            
C22-Na1-Cl12=167.97            C22-Na1-Cl18=113.34            C22-Na1-O20= 27.04             O53-Na1-Na2=142.16             
O53-Na1-Na3= 58.60             O53-Na1-Na4= 75.79             O53-Na1-Na5= 47.08             O53-Na1-Na6=107.02             
O53-Na1-Na9=108.14             O53-Na1-Cl10= 98.17            O53-Na1-Cl12= 91.40            O53-Na1-Cl18= 87.87            
O53-Na1-O20= 89.97             O53-Na1-C22= 93.34             O62-Na1-Na2= 38.33             O62-Na1-Na3=128.29             
O62-Na1-Na4= 98.99             O62-Na1-Na5=136.34             O62-Na1-Na6= 77.73             O62-Na1-Na9= 77.82             
O62-Na1-Cl10= 74.80            O62-Na1-Cl12= 88.67            O62-Na1-Cl18= 99.05            O62-Na1-O20= 91.88             
O62-Na1-C22= 85.27             O62-Na1-O53=172.94             Na6-Na2-Na1= 77.70             Na7-Na2-Na1=102.27             
Na7-Na2-Na6= 77.35             Cl12-Na2-Na1= 51.49            Cl12-Na2-Na6= 57.42            Cl12-Na2-Na7= 52.94            
Cl16-Na2-Na1=135.06            Cl16-Na2-Na6= 62.95            Cl16-Na2-Na7= 50.50            Cl16-Na2-Cl12= 87.63           
O35-Na2-Na1= 98.74             O35-Na2-Na6=133.89             O35-Na2-Na7= 58.26             O35-Na2-Cl12= 84.13            
O35-Na2-Cl16= 93.87            C37-Na2-Na1=119.36             C37-Na2-Na6=144.17             C37-Na2-Na7= 68.54             
C37-Na2-Cl12=106.42            C37-Na2-Cl16= 86.34            C37-Na2-O35= 23.89             O56-Na2-Na1= 89.38             
O56-Na2-Na6= 50.51             O56-Na2-Na7=122.79             O56-Na2-Cl12=103.22            O56-Na2-Cl16= 82.15            
O56-Na2-O35=171.42             O56-Na2-C37=147.63             O62-Na2-Na1= 43.39             O62-Na2-Na6=107.19             
O62-Na2-Na7=139.23             O62-Na2-Cl12= 94.40            O62-Na2-Cl16=166.57            O62-Na2-O35= 99.54             
O62-Na2-C37=105.73             O62-Na2-O56= 84.46             Na5-Na3-Na1= 49.14             Na9-Na3-Na1= 52.89             
Na9-Na3-Na5= 96.81             Cl14-Na3-Na1= 90.46            Cl14-Na3-Na5= 45.72            Cl14-Na3-Na9=142.18            
Cl15-Na3-Na1= 86.67            Cl15-Na3-Na5=135.72            Cl15-Na3-Na9= 46.46            Cl15-Na3-Cl14=155.19           
Cl18-Na3-Na1= 38.98            Cl18-Na3-Na5= 54.52            Cl18-Na3-Na9= 48.33            Cl18-Na3-Cl14= 98.41           
Cl18-Na3-Cl15= 94.78           Na5-Na4-Na1= 50.22             Na7-Na4-Na1= 87.25             Na7-Na4-Na5= 79.08             
Na8-Na4-Na1= 94.50             Na8-Na4-Na5= 49.77             Na8-Na4-Na7= 53.82             Cl10-Na4-Na1= 53.63            
Cl10-Na4-Na5=103.00            Cl10-Na4-Na7=107.66            Cl10-Na4-Na8=146.20            Cl11-Na4-Na1= 86.32            
Cl11-Na4-Na5= 42.56            Cl11-Na4-Na7=102.77            Cl11-Na4-Na8= 50.25            Cl11-Na4-Cl10=126.91           
Cl12-Na4-Na1= 47.15            Cl12-Na4-Na5= 40.96            Cl12-Na4-Na7= 44.91            Cl12-Na4-Na8= 54.90            
Cl12-Na4-Cl10= 91.64           Cl12-Na4-Cl11= 80.40           Cl13-Na4-Na1=128.54            Cl13-Na4-Na5= 99.06            
Cl13-Na4-Na7= 42.68            Cl13-Na4-Na8= 50.84            Cl13-Na4-Cl10=137.76           Cl13-Na4-Cl11= 93.29           
Cl13-Na4-Cl12= 82.00           Na3-Na5-Na1= 75.52             Na4-Na5-Na1= 57.33             Na4-Na5-Na3=130.39             
Na6-Na5-Na1= 69.27             Na6-Na5-Na3= 86.94             Na6-Na5-Na4= 89.88             Na8-Na5-Na1=102.81             
Na8-Na5-Na3=170.15             Na8-Na5-Na4= 51.87             Na8-Na5-Na6= 83.43             Cl11-Na5-Na1= 89.40            
Cl11-Na5-Na3=138.61            Cl11-Na5-Na4= 38.61            Cl11-Na5-Na6=123.75            Cl11-Na5-Na8= 50.35            
Cl12-Na5-Na1= 51.64            Cl12-Na5-Na3=117.24            Cl12-Na5-Na4= 42.37            Cl12-Na5-Na6= 47.54            
Cl12-Na5-Na8= 56.73            Cl12-Na5-Cl11= 78.01           Cl14-Na5-Na1=112.50            Cl14-Na5-Na3= 42.91            
Cl14-Na5-Na4=144.75            Cl14-Na5-Na6=119.53            Cl14-Na5-Na8=142.71            Cl14-Na5-Cl11=116.71           
Cl14-Na5-Cl12=160.15           Cl18-Na5-Na1= 51.54            Cl18-Na5-Na3= 45.68            Cl18-Na5-Na4=104.22            
Cl18-Na5-Na6= 44.73            Cl18-Na5-Na8=125.75            Cl18-Na5-Cl11=140.64           Cl18-Na5-Cl12= 73.52           
Cl18-Na5-Cl14= 87.08           O53-Na5-Na1= 40.46             O53-Na5-Na3= 70.75             O53-Na5-Na4= 63.76             
O53-Na5-Na6=109.10             O53-Na5-Na8=114.46             O53-Na5-Cl11= 72.91            O53-Na5-Cl12= 84.94            
O53-Na5-Cl14= 86.96            O53-Na5-Cl18= 77.98            H55-Na5-Na1= 55.76             H55-Na5-Na3= 90.31             
H55-Na5-Na4= 51.99             H55-Na5-Na6=123.71             H55-Na5-Na8= 96.73             H55-Na5-Cl11= 50.63            
H55-Na5-Cl12= 86.07            H55-Na5-Cl14= 93.47            H55-Na5-Cl18=100.31            H55-Na5-O53= 22.98             
O59-Na5-Na1=138.11             O59-Na5-Na3=131.57             O59-Na5-Na4= 96.22             O59-Na5-Na6= 79.91             
O59-Na5-Na8= 44.38             O59-Na5-Cl11= 84.69            O59-Na5-Cl12= 86.65            O59-Na5-Cl14=107.10            
O59-Na5-Cl18=119.57            O59-Na5-O53=157.27             O59-Na5-H55=135.27             Na2-Na6-Na1= 54.09             
Na5-Na6-Na1= 50.14             Na5-Na6-Na2= 95.12             Na7-Na6-Na1= 79.48             Na7-Na6-Na2= 52.47             
Na7-Na6-Na5= 81.38             Cl12-Na6-Na1= 41.37            Cl12-Na6-Na2= 53.53            Cl12-Na6-Na5= 46.06            
Cl12-Na6-Na7= 42.43            Cl16-Na6-Na1=100.74            Cl16-Na6-Na2= 49.35            Cl16-Na6-Na5=120.78            
Cl16-Na6-Na7= 39.80            Cl16-Na6-Cl12= 77.19           Cl17-Na6-Na1=130.45            Cl17-Na6-Na2=138.68            
Cl17-Na6-Na5= 80.98            Cl17-Na6-Na7= 86.44            Cl17-Na6-Cl12=100.90           Cl17-Na6-Cl16= 97.66           
Cl18-Na6-Na1= 42.68            Cl18-Na6-Na2= 91.90            Cl18-Na6-Na5= 51.95            Cl18-Na6-Na7=119.80            
Cl18-Na6-Cl12= 77.66           Cl18-Na6-Cl16=141.24           Cl18-Na6-Cl17=115.75           O56-Na6-Na1= 71.96             
O56-Na6-Na2= 46.16             O56-Na6-Na5=121.75             O56-Na6-Na7= 95.46             O56-Na6-Cl12= 95.60            
O56-Na6-Cl16= 70.75            O56-Na6-Cl17=157.24            O56-Na6-Cl18= 82.94            Na4-Na7-Na2= 78.04             
Na6-Na7-Na2= 50.18             Na6-Na7-Na4= 93.30             Na8-Na7-Na2=110.39             Na8-Na7-Na4= 56.13             
Na8-Na7-Na6= 80.91             Cl12-Na7-Na2= 53.22            Cl12-Na7-Na4= 48.17            Cl12-Na7-Na6= 45.20            
Cl12-Na7-Na8= 57.17            Cl13-Na7-Na2=121.16            Cl13-Na7-Na4= 44.43            Cl13-Na7-Na6=128.14            
Cl13-Na7-Na8= 52.57            Cl13-Na7-Cl12= 86.53           Cl16-Na7-Na2= 51.08            Cl16-Na7-Na4=128.25            
Cl16-Na7-Na6= 49.25            Cl16-Na7-Na8=128.23            Cl16-Na7-Cl12= 88.29           Cl16-Na7-Cl13=172.19           
O35-Na7-Na2= 40.80             O35-Na7-Na4= 62.99             O35-Na7-Na6= 90.24             O35-Na7-Na8=117.55             
O35-Na7-Cl12= 73.29            O35-Na7-Cl13= 92.34            O35-Na7-Cl16= 80.57            O50-Na7-Na2=122.81             
O50-Na7-Na4=102.25             O50-Na7-Na6= 72.99             O50-Na7-Na8= 46.24             O50-Na7-Cl12= 84.22            
O50-Na7-Cl13= 86.75            O50-Na7-Cl16= 98.53            O50-Na7-O35=157.50             Na5-Na8-Na4= 78.36             
Na7-Na8-Na4= 70.05             Na7-Na8-Na5=102.58             Cl11-Na8-Na4= 50.56            Cl11-Na8-Na5= 56.97            
Cl11-Na8-Na7=118.91            Cl12-Na8-Na4= 53.35            Cl12-Na8-Na5= 52.89            Cl12-Na8-Na7= 51.33            
Cl12-Na8-Cl11= 79.56           Cl13-Na8-Na4= 50.97            Cl13-Na8-Na5=126.84            Cl13-Na8-Na7= 50.38            
Cl13-Na8-Cl11= 93.68           Cl13-Na8-Cl12= 81.03           O50-Na8-Na4=118.14             O50-Na8-Na5=107.88             
O50-Na8-Na7= 48.24             O50-Na8-Cl11=160.48            O50-Na8-Cl12= 81.20            O50-Na8-Cl13= 86.54            
O59-Na8-Na4=124.55             O59-Na8-Na5= 46.24             O59-Na8-Na7=113.83             O59-Na8-Cl11= 91.82            
O59-Na8-Cl12= 84.92            O59-Na8-Cl13=163.71            O59-Na8-O50= 83.19             Na3-Na9-Na1= 73.61             
Cl15-Na9-Na1=102.62            Cl15-Na9-Na3= 44.87            Cl18-Na9-Na1= 50.49            Cl18-Na9-Na3= 47.19            
Cl18-Na9-Cl15= 92.06           Cl19-Na9-Na1= 91.41            Cl19-Na9-Na3=157.19            Cl19-Na9-Cl15=157.94           
Cl19-Na9-Cl18=109.99           O20-Na9-Na1= 36.48             O20-Na9-Na3= 78.73             O20-Na9-Cl15= 82.69            
O20-Na9-Cl18= 80.98            O20-Na9-Cl19= 99.61            Na4-Cl10-Na1= 82.81            
 
 selected dihedral angles (degree)
 ---------------------------------
Na6-Na2-Na1-Na3=341.11        Na6-Na2-Na1-Na4=105.47        Na6-Na2-Na1-Na5= 35.84        Na6-Na2-Na1-Na9=291.95        
Na6-Na2-Na1-Cl10=149.85       Na6-Na2-Na1-Cl12= 57.94       Na6-Na2-Na1-Cl18=339.44       Na6-Na2-Na1-O20=257.72        
Na6-Na2-Na1-C22=224.74        Na6-Na2-Na1-O53= 59.28        Na6-Na2-Na1-O62=227.85        Na7-Na2-Na1-Na3=267.18        
Na7-Na2-Na1-Na4= 31.54        Na7-Na2-Na1-Na5=321.90        Na7-Na2-Na1-Na6=286.07        Na7-Na2-Na1-Na9=218.02        
Na7-Na2-Na1-Cl10= 75.92       Na7-Na2-Na1-Cl12=344.00       Na7-Na2-Na1-Cl18=265.51       Na7-Na2-Na1-O20=183.79        
Na7-Na2-Na1-C22=150.81        Na7-Na2-Na1-O53=345.35        Na7-Na2-Na1-O62=153.92        Cl12-Na2-Na1-Na3=283.17       
Cl12-Na2-Na1-Na4= 47.54       Cl12-Na2-Na1-Na5=337.90       Cl12-Na2-Na1-Na6=302.06       Cl12-Na2-Na1-Na9=234.02       
Cl12-Na2-Na1-Cl10= 91.92      Cl12-Na2-Na1-Cl18=281.50      Cl12-Na2-Na1-O20=199.79       Cl12-Na2-Na1-C22=166.81       
Cl12-Na2-Na1-O53=  1.35       Cl12-Na2-Na1-O62=169.92       Cl16-Na2-Na1-Na3=312.46       Cl16-Na2-Na1-Na4= 76.82       
Cl16-Na2-Na1-Na5=  7.19       Cl16-Na2-Na1-Na6=331.35       Cl16-Na2-Na1-Na9=263.30       Cl16-Na2-Na1-Cl10=121.20      
Cl16-Na2-Na1-Cl12= 29.28      Cl16-Na2-Na1-Cl18=310.79      Cl16-Na2-Na1-O20=229.07       Cl16-Na2-Na1-C22=196.09       
Cl16-Na2-Na1-O53= 30.63       Cl16-Na2-Na1-O62=199.20       O35-Na2-Na1-Na3=207.93        O35-Na2-Na1-Na4=332.29        
O35-Na2-Na1-Na5=262.65        O35-Na2-Na1-Na6=226.82        O35-Na2-Na1-Na9=158.77        O35-Na2-Na1-Cl10= 16.67       
O35-Na2-Na1-Cl12=284.75       O35-Na2-Na1-Cl18=206.26       O35-Na2-Na1-O20=124.54        O35-Na2-Na1-C22= 91.56        
O35-Na2-Na1-O53=286.10        O35-Na2-Na1-O62= 94.67        C37-Na2-Na1-Na3=195.07        C37-Na2-Na1-Na4=319.43        
C37-Na2-Na1-Na5=249.79        C37-Na2-Na1-Na6=213.96        C37-Na2-Na1-Na9=145.91        C37-Na2-Na1-Cl10=  3.81       
C37-Na2-Na1-Cl12=271.89       C37-Na2-Na1-Cl18=193.40       C37-Na2-Na1-O20=111.68        C37-Na2-Na1-C22= 78.70        
C37-Na2-Na1-O53=273.24        C37-Na2-Na1-O62= 81.81        O56-Na2-Na1-Na3= 30.68        O56-Na2-Na1-Na4=155.04        
O56-Na2-Na1-Na5= 85.40        O56-Na2-Na1-Na6= 49.57        O56-Na2-Na1-Na9=341.52        O56-Na2-Na1-Cl10=199.42       
O56-Na2-Na1-Cl12=107.50       O56-Na2-Na1-Cl18= 29.01       O56-Na2-Na1-O20=307.29        O56-Na2-Na1-C22=274.31        
O56-Na2-Na1-O53=108.85        O56-Na2-Na1-O62=277.42        O62-Na2-Na1-Na3=113.26        O62-Na2-Na1-Na4=237.62        
O62-Na2-Na1-Na5=167.98        O62-Na2-Na1-Na6=132.15        O62-Na2-Na1-Na9= 64.10        O62-Na2-Na1-Cl10=282.00       
O62-Na2-Na1-Cl12=190.08       O62-Na2-Na1-Cl18=111.58       O62-Na2-Na1-O20= 29.87        O62-Na2-Na1-C22=356.89        
O62-Na2-Na1-O53=191.43        Na5-Na4-Na1-Na2=256.12        Na5-Na4-Na1-Na3= 16.31        Na5-Na4-Na1-Na6=302.14        
Na5-Na4-Na1-Na9=295.15        Na5-Na4-Na1-Cl10=167.57       Na5-Na4-Na1-Cl12=304.62       Na5-Na4-Na1-Cl18=331.32       
Na5-Na4-Na1-O20=117.38        Na5-Na4-Na1-C22=134.22        Na5-Na4-Na1-O53= 48.95        Na5-Na4-Na1-O62=224.10        
Na7-Na4-Na1-Na2=334.18        Na7-Na4-Na1-Na3= 94.37        Na7-Na4-Na1-Na5= 78.06        Na7-Na4-Na1-Na6= 20.20        
Na7-Na4-Na1-Na9= 13.21        Na7-Na4-Na1-Cl10=245.63       Na7-Na4-Na1-Cl12= 22.68       Na7-Na4-Na1-Cl18= 49.38       
Na7-Na4-Na1-O20=195.44        Na7-Na4-Na1-C22=212.28        Na7-Na4-Na1-O53=127.01        Na7-Na4-Na1-O62=302.16        
Na8-Na4-Na1-Na2=280.81        Na8-Na4-Na1-Na3= 40.99        Na8-Na4-Na1-Na5= 24.69        Na8-Na4-Na1-Na6=326.82        
Na8-Na4-Na1-Na9=319.84        Na8-Na4-Na1-Cl10=192.26       Na8-Na4-Na1-Cl12=329.30       Na8-Na4-Na1-Cl18=356.01       
Na8-Na4-Na1-O20=142.07        Na8-Na4-Na1-C22=158.91        Na8-Na4-Na1-O53= 73.64        Na8-Na4-Na1-O62=248.79        
Cl10-Na4-Na1-Na2= 88.55       Cl10-Na4-Na1-Na3=208.74       Cl10-Na4-Na1-Na5=192.43       Cl10-Na4-Na1-Na6=134.57       
Cl10-Na4-Na1-Na9=127.58       Cl10-Na4-Na1-Cl12=137.05      Cl10-Na4-Na1-Cl18=163.75      Cl10-Na4-Na1-O20=309.81       
Cl10-Na4-Na1-C22=326.65       Cl10-Na4-Na1-O53=241.38       Cl10-Na4-Na1-O62= 56.53       Cl11-Na4-Na1-Na2=231.19       
Cl11-Na4-Na1-Na3=351.37       Cl11-Na4-Na1-Na5=335.07       Cl11-Na4-Na1-Na6=277.21       Cl11-Na4-Na1-Na9=270.22       
Cl11-Na4-Na1-Cl10=142.64      Cl11-Na4-Na1-Cl12=279.68      Cl11-Na4-Na1-Cl18=306.39      Cl11-Na4-Na1-O20= 92.45       
Cl11-Na4-Na1-C22=109.29       Cl11-Na4-Na1-O53= 24.02       Cl11-Na4-Na1-O62=199.17       Cl12-Na4-Na1-Na2=311.51       
Cl12-Na4-Na1-Na3= 71.69       Cl12-Na4-Na1-Na5= 55.38       Cl12-Na4-Na1-Na6=357.52       Cl12-Na4-Na1-Na9=350.54       
Cl12-Na4-Na1-Cl10=222.95      Cl12-Na4-Na1-Cl18= 26.71      Cl12-Na4-Na1-O20=172.76       Cl12-Na4-Na1-C22=189.61       
Cl12-Na4-Na1-O53=104.33       Cl12-Na4-Na1-O62=279.48       Cl13-Na4-Na1-Na2=322.47       Cl13-Na4-Na1-Na3= 82.66       
Cl13-Na4-Na1-Na5= 66.35       Cl13-Na4-Na1-Na6=  8.49       Cl13-Na4-Na1-Na9=  1.50       Cl13-Na4-Na1-Cl10=233.92      
Cl13-Na4-Na1-Cl12= 10.97      Cl13-Na4-Na1-Cl18= 37.67      Cl13-Na4-Na1-O20=183.73       Cl13-Na4-Na1-C22=200.57       
Cl13-Na4-Na1-O53=115.30       Cl13-Na4-Na1-O62=290.45       Na3-Na5-Na1-Na2=237.71        Na3-Na5-Na1-Na4=163.88        
Na3-Na5-Na1-Na6=267.78        Na3-Na5-Na1-Na9=334.33        Na3-Na5-Na1-Cl10=154.46       Na3-Na5-Na1-Cl12=216.17       
Na3-Na5-Na1-Cl18=315.75       Na3-Na5-Na1-O20= 19.44        Na3-Na5-Na1-C22= 46.91        Na3-Na5-Na1-O53= 77.18        
Na3-Na5-Na1-O62=248.49        Na4-Na5-Na1-Na2= 73.82        Na4-Na5-Na1-Na3=196.12        Na4-Na5-Na1-Na6=103.89        
Na4-Na5-Na1-Na9=170.44        Na4-Na5-Na1-Cl10=350.58       Na4-Na5-Na1-Cl12= 52.29       Na4-Na5-Na1-Cl18=151.87       
Na4-Na5-Na1-O20=215.56        Na4-Na5-Na1-C22=243.02        Na4-Na5-Na1-O53=273.29        Na4-Na5-Na1-O62= 84.60        
Na6-Na5-Na1-Na2=329.93        Na6-Na5-Na1-Na3= 92.22        Na6-Na5-Na1-Na4=256.11        Na6-Na5-Na1-Na9= 66.55        
Na6-Na5-Na1-Cl10=246.68       Na6-Na5-Na1-Cl12=308.39       Na6-Na5-Na1-Cl18= 47.98       Na6-Na5-Na1-O20=111.66        
Na6-Na5-Na1-C22=139.13        Na6-Na5-Na1-O53=169.40        Na6-Na5-Na1-O62=340.71        Na8-Na5-Na1-Na2= 47.72        
Na8-Na5-Na1-Na3=170.01        Na8-Na5-Na1-Na4=333.90        Na8-Na5-Na1-Na6= 77.79        Na8-Na5-Na1-Na9=144.34        
Na8-Na5-Na1-Cl10=324.47       Na8-Na5-Na1-Cl12= 26.18       Na8-Na5-Na1-Cl18=125.77       Na8-Na5-Na1-O20=189.45        
Na8-Na5-Na1-C22=216.92        Na8-Na5-Na1-O53=247.19        Na8-Na5-Na1-O62= 58.50        Cl11-Na5-Na1-Na2= 96.66       
Cl11-Na5-Na1-Na3=218.95       Cl11-Na5-Na1-Na4= 22.84       Cl11-Na5-Na1-Na6=126.73       Cl11-Na5-Na1-Na9=193.28       
Cl11-Na5-Na1-Cl10= 13.41      Cl11-Na5-Na1-Cl12= 75.12      Cl11-Na5-Na1-Cl18=174.71      Cl11-Na5-Na1-O20=238.40       
Cl11-Na5-Na1-C22=265.86       Cl11-Na5-Na1-O53=296.13       Cl11-Na5-Na1-O62=107.44       Cl12-Na5-Na1-Na2= 21.54       
Cl12-Na5-Na1-Na3=143.83       Cl12-Na5-Na1-Na4=307.71       Cl12-Na5-Na1-Na6= 51.61       Cl12-Na5-Na1-Na9=118.16       
Cl12-Na5-Na1-Cl10=298.29      Cl12-Na5-Na1-Cl18= 99.59      Cl12-Na5-Na1-O20=163.27       Cl12-Na5-Na1-C22=190.74       
Cl12-Na5-Na1-O53=221.01       Cl12-Na5-Na1-O62= 32.32       Cl14-Na5-Na1-Na2=215.49       Cl14-Na5-Na1-Na3=337.78       
Cl14-Na5-Na1-Na4=141.67       Cl14-Na5-Na1-Na6=245.56       Cl14-Na5-Na1-Na9=312.11       Cl14-Na5-Na1-Cl10=132.24      
Cl14-Na5-Na1-Cl12=193.95      Cl14-Na5-Na1-Cl18=293.54      Cl14-Na5-Na1-O20=357.23       Cl14-Na5-Na1-C22= 24.69       
Cl14-Na5-Na1-O53= 54.96       Cl14-Na5-Na1-O62=226.27       Cl18-Na5-Na1-Na2=281.95       Cl18-Na5-Na1-Na3= 44.25       
Cl18-Na5-Na1-Na4=208.13       Cl18-Na5-Na1-Na6=312.02       Cl18-Na5-Na1-Na9= 18.57       Cl18-Na5-Na1-Cl10=198.70      
Cl18-Na5-Na1-Cl12=260.41      Cl18-Na5-Na1-O20= 63.69       Cl18-Na5-Na1-C22= 91.15       Cl18-Na5-Na1-O53=121.42       
Cl18-Na5-Na1-O62=292.73       O53-Na5-Na1-Na2=160.53        O53-Na5-Na1-Na3=282.82        O53-Na5-Na1-Na4= 86.71        
O53-Na5-Na1-Na6=190.60        O53-Na5-Na1-Na9=257.15        O53-Na5-Na1-Cl10= 77.28       O53-Na5-Na1-Cl12=138.99       
O53-Na5-Na1-Cl18=238.58       O53-Na5-Na1-O20=302.27        O53-Na5-Na1-C22=329.73        O53-Na5-Na1-O62=171.31        
H55-Na5-Na1-Na2=137.18        H55-Na5-Na1-Na3=259.48        H55-Na5-Na1-Na4= 63.36        H55-Na5-Na1-Na6=167.26        
H55-Na5-Na1-Na9=233.81        H55-Na5-Na1-Cl10= 53.94       H55-Na5-Na1-Cl12=115.65       H55-Na5-Na1-Cl18=215.23       
H55-Na5-Na1-O20=278.92        H55-Na5-Na1-C22=306.39        H55-Na5-Na1-O53=336.66        H55-Na5-Na1-O62=147.96        
O59-Na5-Na1-Na2= 15.30        O59-Na5-Na1-Na3=137.60        O59-Na5-Na1-Na4=301.48        O59-Na5-Na1-Na6= 45.37        
O59-Na5-Na1-Na9=111.92        O59-Na5-Na1-Cl10=292.06       O59-Na5-Na1-Cl12=353.76       O59-Na5-Na1-Cl18= 93.35       
O59-Na5-Na1-O20=157.04        O59-Na5-Na1-C22=184.50        O59-Na5-Na1-O53=214.77        O59-Na5-Na1-O62= 26.08        
Na1-Na5-Na3-Na9= 24.95        Na1-Na5-Na3-Cl14=210.87       Na1-Na5-Na3-Cl15=355.55       Na1-Na5-Na3-Cl18= 49.79       
Na4-Na5-Na3-Na1= 17.87        Na4-Na5-Na3-Na9= 42.82        Na4-Na5-Na3-Cl14=228.73       Na4-Na5-Na3-Cl15= 13.41       
Na4-Na5-Na3-Cl18= 67.66       Na6-Na5-Na3-Na1=290.63        Na6-Na5-Na3-Na9=315.58        Na6-Na5-Na3-Cl14=141.50       
Na6-Na5-Na3-Cl15=286.18       Na6-Na5-Na3-Cl18=340.42       Na8-Na5-Na3-Na1=278.57        Na8-Na5-Na3-Na9=303.52        
Na8-Na5-Na3-Cl14=129.43       Na8-Na5-Na3-Cl15=274.12       Na8-Na5-Na3-Cl18=328.36       Cl11-Na5-Na3-Na1= 71.97       
Cl11-Na5-Na3-Na9= 96.92       Cl11-Na5-Na3-Cl14=282.84      Cl11-Na5-Na3-Cl15= 67.52      Cl11-Na5-Na3-Cl18=121.76      
Cl12-Na5-Na3-Na1=328.64       Cl12-Na5-Na3-Na9=353.59       Cl12-Na5-Na3-Cl14=179.50      Cl12-Na5-Na3-Cl15=324.19      
Cl12-Na5-Na3-Cl18= 18.43      Cl14-Na5-Na3-Na1=149.13       Cl14-Na5-Na3-Na9=174.09       Cl14-Na5-Na3-Cl15=144.68      
Cl14-Na5-Na3-Cl18=198.93      Cl18-Na5-Na3-Na1=310.21       Cl18-Na5-Na3-Na9=335.16       Cl18-Na5-Na3-Cl14=161.07      
Cl18-Na5-Na3-Cl15=305.76      O53-Na5-Na3-Na1= 42.09        O53-Na5-Na3-Na9= 67.04        O53-Na5-Na3-Cl14=252.95       
O53-Na5-Na3-Cl15= 37.63       O53-Na5-Na3-Cl18= 91.88       H55-Na5-Na3-Na1= 54.37        H55-Na5-Na3-Na9= 79.33        
H55-Na5-Na3-Cl14=265.24       H55-Na5-Na3-Cl15= 49.92       H55-Na5-Na3-Cl18=104.16       O59-Na5-Na3-Na1=217.00        
O59-Na5-Na3-Na9=241.95        O59-Na5-Na3-Cl14= 67.87       O59-Na5-Na3-Cl15=212.55       O59-Na5-Na3-Cl18=266.79       
Na2-Na6-Na1-Na3=163.45        Na2-Na6-Na1-Na4=289.51        Na2-Na6-Na1-Na5=221.57        Na2-Na6-Na1-Na9=108.23        
Na2-Na6-Na1-Cl10=324.60       Na2-Na6-Na1-Cl12=286.75       Na2-Na6-Na1-Cl18=147.77       Na2-Na6-Na1-O20=112.68        
Na2-Na6-Na1-C22= 91.72        Na2-Na6-Na1-O53=213.47        Na2-Na6-Na1-O62= 28.07        Na5-Na6-Na1-Na2=138.43        
Na5-Na6-Na1-Na3=301.88        Na5-Na6-Na1-Na4= 67.94        Na5-Na6-Na1-Na9=246.66        Na5-Na6-Na1-Cl10=103.03       
Na5-Na6-Na1-Cl12= 65.18       Na5-Na6-Na1-Cl18=286.20       Na5-Na6-Na1-O20=251.11        Na5-Na6-Na1-C22=230.15        
Na5-Na6-Na1-O53=351.90        Na5-Na6-Na1-O62=166.50        Na7-Na6-Na1-Na2= 50.92        Na7-Na6-Na1-Na3=214.36        
Na7-Na6-Na1-Na4=340.42        Na7-Na6-Na1-Na5=272.49        Na7-Na6-Na1-Na9=159.15        Na7-Na6-Na1-Cl10= 15.52       
Na7-Na6-Na1-Cl12=337.67       Na7-Na6-Na1-Cl18=198.69       Na7-Na6-Na1-O20=163.59        Na7-Na6-Na1-C22=142.64        
Na7-Na6-Na1-O53=264.39        Na7-Na6-Na1-O62= 78.99        Cl12-Na6-Na1-Na2= 73.25       Cl12-Na6-Na1-Na3=236.70       
Cl12-Na6-Na1-Na4=  2.76       Cl12-Na6-Na1-Na5=294.82       Cl12-Na6-Na1-Na9=181.48       Cl12-Na6-Na1-Cl10= 37.85      
Cl12-Na6-Na1-Cl18=221.02      Cl12-Na6-Na1-O20=185.93       Cl12-Na6-Na1-C22=164.97       Cl12-Na6-Na1-O53=286.72       
Cl12-Na6-Na1-O62=101.32       Cl16-Na6-Na1-Na2= 17.08       Cl16-Na6-Na1-Na3=180.53       Cl16-Na6-Na1-Na4=306.59       
Cl16-Na6-Na1-Na5=238.65       Cl16-Na6-Na1-Na9=125.31       Cl16-Na6-Na1-Cl10=341.68      Cl16-Na6-Na1-Cl12=303.83      
Cl16-Na6-Na1-Cl18=164.85      Cl16-Na6-Na1-O20=129.76       Cl16-Na6-Na1-C22=108.80       Cl16-Na6-Na1-O53=230.55       
Cl16-Na6-Na1-O62= 45.15       Cl17-Na6-Na1-Na2=126.95       Cl17-Na6-Na1-Na3=290.40       Cl17-Na6-Na1-Na4= 56.46       
Cl17-Na6-Na1-Na5=348.53       Cl17-Na6-Na1-Na9=235.19       Cl17-Na6-Na1-Cl10= 91.56      Cl17-Na6-Na1-Cl12= 53.70      
Cl17-Na6-Na1-Cl18=274.73      Cl17-Na6-Na1-O20=239.63       Cl17-Na6-Na1-C22=218.68       Cl17-Na6-Na1-O53=340.43       
Cl17-Na6-Na1-O62=155.03       Cl18-Na6-Na1-Na2=212.23       Cl18-Na6-Na1-Na3= 15.68       Cl18-Na6-Na1-Na4=141.74       
Cl18-Na6-Na1-Na5= 73.80       Cl18-Na6-Na1-Na9=320.46       Cl18-Na6-Na1-Cl10=176.83      Cl18-Na6-Na1-Cl12=138.98      
Cl18-Na6-Na1-O20=324.91       Cl18-Na6-Na1-C22=303.95       Cl18-Na6-Na1-O53= 65.70       Cl18-Na6-Na1-O62=240.30       
O56-Na6-Na1-Na2=311.58        O56-Na6-Na1-Na3=115.02        O56-Na6-Na1-Na4=241.09        O56-Na6-Na1-Na5=173.15        
O56-Na6-Na1-Na9= 59.81        O56-Na6-Na1-Cl10=276.18       O56-Na6-Na1-Cl12=238.33       O56-Na6-Na1-Cl18= 99.35       
O56-Na6-Na1-O20= 64.26        O56-Na6-Na1-C22= 43.30        O56-Na6-Na1-O53=165.05        O56-Na6-Na1-O62=339.65        
Na1-Na6-Na2-Na7=105.78        Na1-Na6-Na2-Cl12= 51.91       Na1-Na6-Na2-Cl16=157.65       Na1-Na6-Na2-O35= 90.35        
Na1-Na6-Na2-C37=123.73        Na1-Na6-Na2-O56=260.48        Na1-Na6-Na2-O62=327.78        Na5-Na6-Na2-Na1=329.24        
Na5-Na6-Na2-Na7= 75.02        Na5-Na6-Na2-Cl12= 21.15       Na5-Na6-Na2-Cl16=126.89       Na5-Na6-Na2-O35= 59.59        
Na5-Na6-Na2-C37= 92.97        Na5-Na6-Na2-O56=229.72        Na5-Na6-Na2-O62=297.03        Na7-Na6-Na2-Na1=254.22        
Na7-Na6-Na2-Cl12=306.13       Na7-Na6-Na2-Cl16= 51.87       Na7-Na6-Na2-O35=344.57        Na7-Na6-Na2-C37= 17.95        
Na7-Na6-Na2-O56=154.70        Na7-Na6-Na2-O62=222.01        Cl12-Na6-Na2-Na1=308.09       Cl12-Na6-Na2-Na7= 53.87       
Cl12-Na6-Na2-Cl16=105.74      Cl12-Na6-Na2-O35= 38.44       Cl12-Na6-Na2-C37= 71.82       Cl12-Na6-Na2-O56=208.57       
Cl12-Na6-Na2-O62=275.88       Cl16-Na6-Na2-Na1=202.35       Cl16-Na6-Na2-Na7=308.13       Cl16-Na6-Na2-Cl12=254.26      
Cl16-Na6-Na2-O35=292.70       Cl16-Na6-Na2-C37=326.08       Cl16-Na6-Na2-O56=102.83       Cl16-Na6-Na2-O62=170.13       
Cl17-Na6-Na2-Na1=247.08       Cl17-Na6-Na2-Na7=352.86       Cl17-Na6-Na2-Cl12=298.99      Cl17-Na6-Na2-Cl16= 44.73      
Cl17-Na6-Na2-O35=337.43       Cl17-Na6-Na2-C37= 10.81       Cl17-Na6-Na2-O56=147.56       Cl17-Na6-Na2-O62=214.87       
Cl18-Na6-Na2-Na1= 21.20       Cl18-Na6-Na2-Na7=126.98       Cl18-Na6-Na2-Cl12= 73.11      Cl18-Na6-Na2-Cl16=178.85      
Cl18-Na6-Na2-O35=111.55       Cl18-Na6-Na2-C37=144.93       Cl18-Na6-Na2-O56=281.68       Cl18-Na6-Na2-O62=348.99       
O56-Na6-Na2-Na1= 99.52        O56-Na6-Na2-Na7=205.30        O56-Na6-Na2-Cl12=151.43       O56-Na6-Na2-Cl16=257.17       
O56-Na6-Na2-O35=189.87        O56-Na6-Na2-C37=223.25        O56-Na6-Na2-O62= 67.31        Na1-Na6-Na5-Na3= 75.67        
Na1-Na6-Na5-Na4=305.20        Na1-Na6-Na5-Na8=253.61        Na1-Na6-Na5-Cl11=285.45       Na1-Na6-Na5-Cl12=303.58       
Na1-Na6-Na5-Cl14=104.83       Na1-Na6-Na5-Cl18= 55.75       Na1-Na6-Na5-O53=  7.26        Na1-Na6-Na5-H55=347.34        
Na1-Na6-Na5-O59=208.86        Na2-Na6-Na5-Na1= 32.66        Na2-Na6-Na5-Na3=108.33        Na2-Na6-Na5-Na4=337.86        
Na2-Na6-Na5-Na8=286.26        Na2-Na6-Na5-Cl11=318.11       Na2-Na6-Na5-Cl12=336.24       Na2-Na6-Na5-Cl14=137.48       
Na2-Na6-Na5-Cl18= 88.41       Na2-Na6-Na5-O53= 39.91        Na2-Na6-Na5-H55= 19.99        Na2-Na6-Na5-O59=241.52        
Na7-Na6-Na5-Na1= 83.45        Na7-Na6-Na5-Na3=159.12        Na7-Na6-Na5-Na4= 28.65        Na7-Na6-Na5-Na8=337.05        
Na7-Na6-Na5-Cl11=  8.90       Na7-Na6-Na5-Cl12= 27.03       Na7-Na6-Na5-Cl14=188.27       Na7-Na6-Na5-Cl18=139.20       
Na7-Na6-Na5-O53= 90.70        Na7-Na6-Na5-H55= 70.78        Na7-Na6-Na5-O59=292.31        Cl12-Na6-Na5-Na1= 56.42       
Cl12-Na6-Na5-Na3=132.09       Cl12-Na6-Na5-Na4=  1.62       Cl12-Na6-Na5-Na8=310.03       Cl12-Na6-Na5-Cl11=341.87      
Cl12-Na6-Na5-Cl14=161.24      Cl12-Na6-Na5-Cl18=112.17      Cl12-Na6-Na5-O53= 63.68       Cl12-Na6-Na5-H55= 43.76       
Cl12-Na6-Na5-O59=265.28       Cl16-Na6-Na5-Na1= 77.59       Cl16-Na6-Na5-Na3=153.26       Cl16-Na6-Na5-Na4= 22.80       
Cl16-Na6-Na5-Na8=331.20       Cl16-Na6-Na5-Cl11=  3.05      Cl16-Na6-Na5-Cl12= 21.18      Cl16-Na6-Na5-Cl14=182.42      
Cl16-Na6-Na5-Cl18=133.35      Cl16-Na6-Na5-O53= 84.85       Cl16-Na6-Na5-H55= 64.93       Cl16-Na6-Na5-O59=286.45       
Cl17-Na6-Na5-Na1=171.18       Cl17-Na6-Na5-Na3=246.85       Cl17-Na6-Na5-Na4=116.39       Cl17-Na6-Na5-Na8= 64.79       
Cl17-Na6-Na5-Cl11= 96.64      Cl17-Na6-Na5-Cl12=114.77      Cl17-Na6-Na5-Cl14=276.01      Cl17-Na6-Na5-Cl18=226.94      
Cl17-Na6-Na5-O53=178.44       Cl17-Na6-Na5-H55=158.52       Cl17-Na6-Na5-O59= 20.04       Cl18-Na6-Na5-Na1=304.25       
Cl18-Na6-Na5-Na3= 19.92       Cl18-Na6-Na5-Na4=249.45       Cl18-Na6-Na5-Na8=197.86       Cl18-Na6-Na5-Cl11=229.70      
Cl18-Na6-Na5-Cl12=247.83      Cl18-Na6-Na5-Cl14= 49.07      Cl18-Na6-Na5-O53=311.51       Cl18-Na6-Na5-H55=291.59       
Cl18-Na6-Na5-O59=153.11       O56-Na6-Na5-Na1=352.33        O56-Na6-Na5-Na3= 68.00        O56-Na6-Na5-Na4=297.54        
O56-Na6-Na5-Na8=245.94        O56-Na6-Na5-Cl11=277.79       O56-Na6-Na5-Cl12=295.92       O56-Na6-Na5-Cl14= 97.16       
O56-Na6-Na5-Cl18= 48.09       O56-Na6-Na5-O53=359.59        O56-Na6-Na5-H55=339.67        O56-Na6-Na5-O59=201.19        
Na4-Na7-Na2-Na1=329.53        Na4-Na7-Na2-Na6=255.33        Na4-Na7-Na2-Cl12=313.85       Na4-Na7-Na2-Cl16=190.11       
Na4-Na7-Na2-O35= 62.30        Na4-Na7-Na2-C37= 86.51        Na4-Na7-Na2-O56=232.23        Na4-Na7-Na2-O62=357.07        
Na6-Na7-Na2-Na1= 74.20        Na6-Na7-Na2-Cl12= 58.52       Na6-Na7-Na2-Cl16=294.78       Na6-Na7-Na2-O35=166.97        
Na6-Na7-Na2-C37=191.18        Na6-Na7-Na2-O56=336.90        Na6-Na7-Na2-O62=101.74        Na8-Na7-Na2-Na1= 16.17        
Na8-Na7-Na2-Na6=301.97        Na8-Na7-Na2-Cl12=  0.49       Na8-Na7-Na2-Cl16=236.74       Na8-Na7-Na2-O35=108.94        
Na8-Na7-Na2-C37=133.15        Na8-Na7-Na2-O56=278.87        Na8-Na7-Na2-O62= 43.71        Cl12-Na7-Na2-Na1= 15.68       
Cl12-Na7-Na2-Na6=301.48       Cl12-Na7-Na2-Cl16=236.25      Cl12-Na7-Na2-O35=108.45       Cl12-Na7-Na2-C37=132.65       
Cl12-Na7-Na2-O56=278.38       Cl12-Na7-Na2-O62= 43.22       Cl13-Na7-Na2-Na1=318.38       Cl13-Na7-Na2-Na6=244.18       
Cl13-Na7-Na2-Cl12=302.70      Cl13-Na7-Na2-Cl16=178.95      Cl13-Na7-Na2-O35= 51.15       Cl13-Na7-Na2-C37= 75.36       
Cl13-Na7-Na2-O56=221.08       Cl13-Na7-Na2-O62=345.92       Cl16-Na7-Na2-Na1=139.43       Cl16-Na7-Na2-Na6= 65.22       
Cl16-Na7-Na2-Cl12=123.75      Cl16-Na7-Na2-O35=232.19       Cl16-Na7-Na2-C37=256.40       Cl16-Na7-Na2-O56= 42.13       
Cl16-Na7-Na2-O62=166.97       O35-Na7-Na2-Na1=267.23        O35-Na7-Na2-Na6=193.03        O35-Na7-Na2-Cl12=251.55       
O35-Na7-Na2-Cl16=127.81       O35-Na7-Na2-C37= 24.21        O35-Na7-Na2-O56=169.93        O35-Na7-Na2-O62=294.77        
O50-Na7-Na2-Na1= 66.51        O50-Na7-Na2-Na6=352.30        O50-Na7-Na2-Cl12= 50.83       O50-Na7-Na2-Cl16=287.08       
O50-Na7-Na2-O35=159.28        O50-Na7-Na2-C37=183.48        O50-Na7-Na2-O56=329.21        O50-Na7-Na2-O62= 94.05        
Na2-Na7-Na4-Na1= 27.22        Na2-Na7-Na4-Na5= 77.20        Na2-Na7-Na4-Na8=124.83        Na2-Na7-Na4-Cl10=336.89       
Na2-Na7-Na4-Cl11=112.82       Na2-Na7-Na4-Cl12= 50.82       Na2-Na7-Na4-Cl13=193.68       Na6-Na7-Na4-Na1=339.13        
Na6-Na7-Na4-Na5= 29.11        Na6-Na7-Na4-Na8= 76.74        Na6-Na7-Na4-Cl10=288.80       Na6-Na7-Na4-Cl11= 64.73       
Na6-Na7-Na4-Cl12=  2.73       Na6-Na7-Na4-Cl13=145.58       Na8-Na7-Na4-Na1=262.39        Na8-Na7-Na4-Na5=312.37        
Na8-Na7-Na4-Cl10=212.06       Na8-Na7-Na4-Cl11=347.99       Na8-Na7-Na4-Cl12=285.99       Na8-Na7-Na4-Cl13= 68.84       
Cl12-Na7-Na4-Na1=336.40       Cl12-Na7-Na4-Na5= 26.38       Cl12-Na7-Na4-Na8= 74.01       Cl12-Na7-Na4-Cl10=286.07      
Cl12-Na7-Na4-Cl11= 62.00      Cl12-Na7-Na4-Cl13=142.85      Cl13-Na7-Na4-Na1=193.54       Cl13-Na7-Na4-Na5=243.52       
Cl13-Na7-Na4-Na8=291.16       Cl13-Na7-Na4-Cl10=143.22      Cl13-Na7-Na4-Cl11=279.14      Cl13-Na7-Na4-Cl12=217.15      
Cl16-Na7-Na4-Na1= 17.21       Cl16-Na7-Na4-Na5= 67.19       Cl16-Na7-Na4-Na8=114.82       Cl16-Na7-Na4-Cl10=326.88      
Cl16-Na7-Na4-Cl11=102.81      Cl16-Na7-Na4-Cl12= 40.81      Cl16-Na7-Na4-Cl13=183.66      O35-Na7-Na4-Na1= 67.72        
O35-Na7-Na4-Na5=117.70        O35-Na7-Na4-Na8=165.33        O35-Na7-Na4-Cl10= 17.39       O35-Na7-Na4-Cl11=153.32       
O35-Na7-Na4-Cl12= 91.32       O35-Na7-Na4-Cl13=234.17       O50-Na7-Na4-Na1=265.83        O50-Na7-Na4-Na5=315.81        
O50-Na7-Na4-Na8=  3.44        O50-Na7-Na4-Cl10=215.50       O50-Na7-Na4-Cl11=351.43       O50-Na7-Na4-Cl12=289.43       
O50-Na7-Na4-Cl13= 72.29       Na2-Na7-Na6-Na1=307.56        Na2-Na7-Na6-Na5=256.69        Na2-Na7-Na6-Cl12=285.70       
Na2-Na7-Na6-Cl16= 68.83       Na2-Na7-Na6-Cl17=175.28       Na2-Na7-Na6-Cl18=293.06       Na2-Na7-Na6-O56= 18.04        
Na4-Na7-Na6-Na1= 18.99        Na4-Na7-Na6-Na2= 71.43        Na4-Na7-Na6-Na5=328.12        Na4-Na7-Na6-Cl12=357.13       
Na4-Na7-Na6-Cl16=140.26       Na4-Na7-Na6-Cl17=246.72       Na4-Na7-Na6-Cl18=  4.49       Na4-Na7-Na6-O56= 89.47        
Na8-Na7-Na6-Na1= 73.91        Na8-Na7-Na6-Na2=126.36        Na8-Na7-Na6-Na5= 23.05        Na8-Na7-Na6-Cl12= 52.06       
Na8-Na7-Na6-Cl16=195.19       Na8-Na7-Na6-Cl17=301.64       Na8-Na7-Na6-Cl18= 59.42       Na8-Na7-Na6-O56=144.39        
Cl12-Na7-Na6-Na1= 21.86       Cl12-Na7-Na6-Na2= 74.30       Cl12-Na7-Na6-Na5=330.99       Cl12-Na7-Na6-Cl16=143.13      
Cl12-Na7-Na6-Cl17=249.58      Cl12-Na7-Na6-Cl18=  7.36      Cl12-Na7-Na6-O56= 92.34       Cl13-Na7-Na6-Na1= 49.19       
Cl13-Na7-Na6-Na2=101.64       Cl13-Na7-Na6-Na5=358.33       Cl13-Na7-Na6-Cl12= 27.34      Cl13-Na7-Na6-Cl16=170.46      
Cl13-Na7-Na6-Cl17=276.92      Cl13-Na7-Na6-Cl18= 34.70      Cl13-Na7-Na6-O56=119.67       Cl16-Na7-Na6-Na1=238.73       
Cl16-Na7-Na6-Na2=291.17       Cl16-Na7-Na6-Na5=187.86       Cl16-Na7-Na6-Cl12=216.87      Cl16-Na7-Na6-Cl17=106.46      
Cl16-Na7-Na6-Cl18=224.23      Cl16-Na7-Na6-O56=309.21       O35-Na7-Na6-Na1=316.03        O35-Na7-Na6-Na2=  8.47        
O35-Na7-Na6-Na5=265.16        O35-Na7-Na6-Cl12=294.17       O35-Na7-Na6-Cl16= 77.30       O35-Na7-Na6-Cl17=183.76       
O35-Na7-Na6-Cl18=301.53       O35-Na7-Na6-O56= 26.51        O50-Na7-Na6-Na1=120.80        O50-Na7-Na6-Na2=173.24        
O50-Na7-Na6-Na5= 69.93        O50-Na7-Na6-Cl12= 98.94       O50-Na7-Na6-Cl16=242.07       O50-Na7-Na6-Cl17=348.53       
O50-Na7-Na6-Cl18=106.30       O50-Na7-Na6-O56=191.28        Na5-Na8-Na4-Na1=335.14        Na5-Na8-Na4-Na7=251.86        
Na5-Na8-Na4-Cl10=317.24       Na5-Na8-Na4-Cl11= 56.55       Na5-Na8-Na4-Cl12=307.91       Na5-Na8-Na4-Cl13=197.25       
Na7-Na8-Na4-Na1= 83.27        Na7-Na8-Na4-Na5=108.14        Na7-Na8-Na4-Cl10= 65.38       Na7-Na8-Na4-Cl11=164.69       
Na7-Na8-Na4-Cl12= 56.05       Na7-Na8-Na4-Cl13=305.39       Cl11-Na8-Na4-Na1=278.58       Cl11-Na8-Na4-Na5=303.45       
Cl11-Na8-Na4-Na7=195.31       Cl11-Na8-Na4-Cl10=260.69      Cl11-Na8-Na4-Cl12=251.36      Cl11-Na8-Na4-Cl13=140.70      
Cl12-Na8-Na4-Na1= 27.22       Cl12-Na8-Na4-Na5= 52.09       Cl12-Na8-Na4-Na7=303.95       Cl12-Na8-Na4-Cl10=  9.33      
Cl12-Na8-Na4-Cl11=108.64      Cl12-Na8-Na4-Cl13=249.33      Cl13-Na8-Na4-Na1=137.89       Cl13-Na8-Na4-Na5=162.75       
Cl13-Na8-Na4-Na7= 54.61       Cl13-Na8-Na4-Cl10=120.00      Cl13-Na8-Na4-Cl11=219.30      Cl13-Na8-Na4-Cl12=110.67      
O50-Na8-Na4-Na1= 79.33        O50-Na8-Na4-Na5=104.20        O50-Na8-Na4-Na7=356.06        O50-Na8-Na4-Cl10= 61.44       
O50-Na8-Na4-Cl11=160.75       O50-Na8-Na4-Cl12= 52.11       O50-Na8-Na4-Cl13=301.44       O59-Na8-Na4-Na1=337.50        
O59-Na8-Na4-Na5=  2.36        O59-Na8-Na4-Na7=254.22        O59-Na8-Na4-Cl10=319.60       O59-Na8-Na4-Cl11= 58.91       
O59-Na8-Na4-Cl12=310.27       O59-Na8-Na4-Cl13=199.61       Na4-Na8-Na5-Na1= 28.09        Na4-Na8-Na5-Na3=107.16        
Na4-Na8-Na5-Na6= 95.03        Na4-Na8-Na5-Cl11=309.77       Na4-Na8-Na5-Cl12= 52.53       Na4-Na8-Na5-Cl14=226.93       
Na4-Na8-Na5-Cl18= 79.61       Na4-Na8-Na5-O53=347.00        Na4-Na8-Na5-H55=331.74        Na4-Na8-Na5-O59=177.31        
Na7-Na8-Na5-Na1=321.84        Na7-Na8-Na5-Na3= 40.91        Na7-Na8-Na5-Na4=293.76        Na7-Na8-Na5-Na6= 28.79        
Na7-Na8-Na5-Cl11=243.52       Na7-Na8-Na5-Cl12=346.29       Na7-Na8-Na5-Cl14=160.69       Na7-Na8-Na5-Cl18= 13.37       
Na7-Na8-Na5-O53=280.76        Na7-Na8-Na5-H55=265.50        Na7-Na8-Na5-O59=111.06        Cl11-Na8-Na5-Na1= 78.32       
Cl11-Na8-Na5-Na3=157.39       Cl11-Na8-Na5-Na4= 50.23       Cl11-Na8-Na5-Na6=145.26       Cl11-Na8-Na5-Cl12=102.76      
Cl11-Na8-Na5-Cl14=277.16      Cl11-Na8-Na5-Cl18=129.85      Cl11-Na8-Na5-O53= 37.24       Cl11-Na8-Na5-H55= 21.97       
Cl11-Na8-Na5-O59=227.54       Cl12-Na8-Na5-Na1=335.56       Cl12-Na8-Na5-Na3= 54.63       Cl12-Na8-Na5-Na4=307.47       
Cl12-Na8-Na5-Na6= 42.50       Cl12-Na8-Na5-Cl11=257.24      Cl12-Na8-Na5-Cl14=174.40      Cl12-Na8-Na5-Cl18= 27.08      
Cl12-Na8-Na5-O53=294.47       Cl12-Na8-Na5-H55=279.21       Cl12-Na8-Na5-O59=124.78       Cl13-Na8-Na5-Na1= 11.36       
Cl13-Na8-Na5-Na3= 90.43       Cl13-Na8-Na5-Na4=343.27       Cl13-Na8-Na5-Na6= 78.31       Cl13-Na8-Na5-Cl11=293.04      
Cl13-Na8-Na5-Cl12= 35.80      Cl13-Na8-Na5-Cl14=210.21      Cl13-Na8-Na5-Cl18= 62.89      Cl13-Na8-Na5-O53=330.28       
Cl13-Na8-Na5-H55=315.01       Cl13-Na8-Na5-O59=160.58       O50-Na8-Na5-Na1=272.02        O50-Na8-Na5-Na3=351.09        
O50-Na8-Na5-Na4=243.93        O50-Na8-Na5-Na6=338.96        O50-Na8-Na5-Cl11=193.70       O50-Na8-Na5-Cl12=296.46       
O50-Na8-Na5-Cl14=110.86       O50-Na8-Na5-Cl18=323.54       O50-Na8-Na5-O53=230.93        O50-Na8-Na5-H55=215.67        
O50-Na8-Na5-O59= 61.24        O59-Na8-Na5-Na1=210.78        O59-Na8-Na5-Na3=289.85        O59-Na8-Na5-Na4=182.69        
O59-Na8-Na5-Na6=277.72        O59-Na8-Na5-Cl11=132.46       O59-Na8-Na5-Cl12=235.22       O59-Na8-Na5-Cl14= 49.62       
O59-Na8-Na5-Cl18=262.30       O59-Na8-Na5-O53=169.70        O59-Na8-Na5-H55=154.43        Na4-Na8-Na7-Na2=301.06        
Na4-Na8-Na7-Na6=259.77        Na4-Na8-Na7-Cl12=301.53       Na4-Na8-Na7-Cl13= 55.30       Na4-Na8-Na7-Cl16=245.14       
Na4-Na8-Na7-O35=345.26        Na4-Na8-Na7-O50=184.66        Na5-Na8-Na7-Na2= 13.55        Na5-Na8-Na7-Na4= 72.49        
Na5-Na8-Na7-Na6=332.26        Na5-Na8-Na7-Cl12= 14.01       Na5-Na8-Na7-Cl13=127.79       Na5-Na8-Na7-Cl16=317.62       
Na5-Na8-Na7-O35= 57.74        Na5-Na8-Na7-O50=257.15        Cl11-Na8-Na7-Na2=314.53       Cl11-Na8-Na7-Na4= 13.47       
Cl11-Na8-Na7-Na6=273.24       Cl11-Na8-Na7-Cl12=315.00      Cl11-Na8-Na7-Cl13= 68.77      Cl11-Na8-Na7-Cl16=258.61      
Cl11-Na8-Na7-O35=358.73       Cl11-Na8-Na7-O50=198.13       Cl12-Na8-Na7-Na2=359.53       Cl12-Na8-Na7-Na4= 58.47       
Cl12-Na8-Na7-Na6=318.24       Cl12-Na8-Na7-Cl13=113.77      Cl12-Na8-Na7-Cl16=303.61      Cl12-Na8-Na7-O35= 43.73       
Cl12-Na8-Na7-O50=243.14       Cl13-Na8-Na7-Na2=245.76       Cl13-Na8-Na7-Na4=304.70       Cl13-Na8-Na7-Na6=204.47       
Cl13-Na8-Na7-Cl12=246.23      Cl13-Na8-Na7-Cl16=189.84      Cl13-Na8-Na7-O35=289.96       Cl13-Na8-Na7-O50=129.36       
O50-Na8-Na7-Na2=116.40        O50-Na8-Na7-Na4=175.34        O50-Na8-Na7-Na6= 75.11        O50-Na8-Na7-Cl12=116.86       
O50-Na8-Na7-Cl13=230.64       O50-Na8-Na7-Cl16= 60.47       O50-Na8-Na7-O35=160.59        O59-Na8-Na7-Na2= 61.01        
O59-Na8-Na7-Na4=119.95        O59-Na8-Na7-Na6= 19.72        O59-Na8-Na7-Cl12= 61.48       O59-Na8-Na7-Cl13=175.25       
O59-Na8-Na7-Cl16=  5.09       O59-Na8-Na7-O35=105.21        O59-Na8-Na7-O50=304.61        Na3-Na9-Na1-Na2=126.73        
Na3-Na9-Na1-Na4= 88.64        Na3-Na9-Na1-Na5= 26.32        Na3-Na9-Na1-Na6= 81.48        Na3-Na9-Na1-Cl10=206.12       
Na3-Na9-Na1-Cl12= 80.30       Na3-Na9-Na1-Cl18= 47.50       Na3-Na9-Na1-O20=266.85        Na3-Na9-Na1-C22=251.16        
Na3-Na9-Na1-O53=337.61        Na3-Na9-Na1-O62=161.53        Cl15-Na9-Na1-Na2=161.35       Cl15-Na9-Na1-Na3= 34.62       
Cl15-Na9-Na1-Na4=123.26       Cl15-Na9-Na1-Na5= 60.94       Cl15-Na9-Na1-Na6=116.10       Cl15-Na9-Na1-Cl10=240.75      
Cl15-Na9-Na1-Cl12=114.93      Cl15-Na9-Na1-Cl18= 82.13      Cl15-Na9-Na1-O20=301.47       Cl15-Na9-Na1-C22=285.79       
Cl15-Na9-Na1-O53= 12.24       Cl15-Na9-Na1-O62=196.15       Cl18-Na9-Na1-Na2= 79.22       Cl18-Na9-Na1-Na3=312.50       
Cl18-Na9-Na1-Na4= 41.14       Cl18-Na9-Na1-Na5=338.81       Cl18-Na9-Na1-Na6= 33.97       Cl18-Na9-Na1-Cl10=158.62      
Cl18-Na9-Na1-Cl12= 32.80      Cl18-Na9-Na1-O20=219.35       Cl18-Na9-Na1-C22=203.66       Cl18-Na9-Na1-O53=290.11       
Cl18-Na9-Na1-O62=114.03       Cl19-Na9-Na1-Na2=324.20       Cl19-Na9-Na1-Na3=197.48       Cl19-Na9-Na1-Na4=286.12       
Cl19-Na9-Na1-Na5=223.79       Cl19-Na9-Na1-Na6=278.95       Cl19-Na9-Na1-Cl10= 43.60      Cl19-Na9-Na1-Cl12=277.78      
Cl19-Na9-Na1-Cl18=244.98      Cl19-Na9-Na1-O20=104.33       Cl19-Na9-Na1-C22= 88.64       Cl19-Na9-Na1-O53=175.09       
Cl19-Na9-Na1-O62=359.01       O20-Na9-Na1-Na2=219.88        O20-Na9-Na1-Na3= 93.15        O20-Na9-Na1-Na4=181.79        
O20-Na9-Na1-Na5=119.47        O20-Na9-Na1-Na6=174.63        O20-Na9-Na1-Cl10=299.27       O20-Na9-Na1-Cl12=173.46       
O20-Na9-Na1-Cl18=140.65       O20-Na9-Na1-C22=344.32        O20-Na9-Na1-O53= 70.76        O20-Na9-Na1-O62=254.68        
Na1-Na9-Na3-Na5=336.42        Na1-Na9-Na3-Cl14=343.32       Na1-Na9-Na3-Cl15=128.19       Na1-Na9-Na3-Cl18=309.16       
Cl15-Na9-Na3-Na1=231.81       Cl15-Na9-Na3-Na5=208.22       Cl15-Na9-Na3-Cl14=215.13      Cl15-Na9-Na3-Cl18=180.97      
Cl18-Na9-Na3-Na1= 50.84       Cl18-Na9-Na3-Na5= 27.25       Cl18-Na9-Na3-Cl14= 34.16      Cl18-Na9-Na3-Cl15=179.03      
Cl19-Na9-Na3-Na1= 50.75       Cl19-Na9-Na3-Na5= 27.16       Cl19-Na9-Na3-Cl14= 34.07      Cl19-Na9-Na3-Cl15=178.94      
Cl19-Na9-Na3-Cl18=359.91      O20-Na9-Na3-Na1=322.74        O20-Na9-Na3-Na5=299.16        O20-Na9-Na3-Cl14=306.07       
O20-Na9-Na3-Cl15= 90.94       O20-Na9-Na3-Cl18=271.91       Na4-Cl10-Na1-Na2=277.58       Na4-Cl10-Na1-Na3= 73.52       
Na4-Cl10-Na1-Na5= 13.09       Na4-Cl10-Na1-Na6=303.58       Na4-Cl10-Na1-Na9=193.30       Na4-Cl10-Na1-Cl12=328.55      
Na4-Cl10-Na1-Cl18=310.39      Na4-Cl10-Na1-O20=152.28       Na4-Cl10-Na1-C22=151.70       Na4-Cl10-Na1-O53= 59.28       
Na4-Cl10-Na1-O62=238.63       Na1-Cl10-Na4-Na5=350.22       Na1-Cl10-Na4-Na7= 72.72       Na1-Cl10-Na4-Na8= 22.36       
Na1-Cl10-Na4-Cl11=310.76      Na1-Cl10-Na4-Cl12= 29.98      Na1-Cl10-Na4-Cl13=109.87      

========================================================================
 FINAL SINGLEPOINT CALCULATION ON OPTIMIZED GEOMETRY
========================================================================

 Ncao       : 226
 Nao        : 216
 Nshell     : 108
 Nel        : 184
 T(el)      :   300.0
 intcut     :    25.0
 scfconv/Eh :  0.100E-05
   qconv/e  :  0.100E-03
 intneglect :  0.100E-07
 broydamp   :      0.250
 iter      E             dE          RMSdq      gap      omega  full diag
   1   -110.4815098 -0.110482E+03  0.183E-04    3.43       0.0  T
   2   -110.4815098 -0.407567E-10  0.119E-04    3.43     104.9  T
   3   -110.4815098 -0.546976E-10  0.899E-05    3.43     139.1  T
speedup  1.01
cpu  time for SCC    0.02 s
wall time for SCC    0.02 s

   *** convergence criteria satisfied after 3 iterations ***

          eigenvalues
 #    :          80         81         82         83         84         85         86         87
 occ. :        2.000      2.000      2.000      2.000      2.000      2.000      2.000      2.000
 eps  :        -8.348     -8.327     -8.314     -8.300     -8.292     -8.280     -8.231     -8.208
 #    :          88         89         90         91         92         93         94         95
 occ. :        2.000      2.000      2.000      2.000      2.000      0.000      0.000      0.000
 eps  :        -8.196     -8.145     -8.129     -8.046     -8.036     -4.610     -3.071     -1.667
 #    :          96         97         98         99        100        101        102        103
 occ. :        0.000      0.000      0.000      0.000      0.000      0.000      0.000      0.000
 eps  :        -0.961      0.040      0.235      0.827      1.487      2.712      2.985      3.231


   #   Z            q   n(s)   n(p)   n(d)      C6AA      α(0)
   1  11 Na     0.844  0.039  0.116  0.000    66.437    26.377
   2  11 Na     0.820  0.059  0.122  0.000    66.728    26.435
   3  11 Na     0.637  0.119  0.245  0.000    68.975    26.877
   4  11 Na     0.715  0.080  0.205  0.000    68.000    26.686
   5  11 Na     0.731  0.054  0.215  0.000    67.799    26.647
   6  11 Na     0.732  0.084  0.185  0.000    67.793    26.645
   7  11 Na     0.746  0.075  0.179  0.000    67.614    26.610
   8  11 Na     0.761  0.081  0.158  0.000    67.434    26.575
   9  11 Na     0.670  0.101  0.229  0.000    68.550    26.794
  10  17 Cl    -0.827  1.979  5.835  0.012   128.452    17.340
  11  17 Cl    -0.773  1.974  5.798  0.002   126.274    17.192
  12  17 Cl    -0.717  1.965  5.751  0.001   124.025    17.038
  13  17 Cl    -0.788  1.978  5.810  0.000   126.875    17.233
  14  17 Cl    -0.827  1.988  5.833  0.006   128.467    17.341
  15  17 Cl    -0.823  1.984  5.832  0.007   128.298    17.329
  16  17 Cl    -0.798  1.975  5.823  0.000   127.273    17.260
  17  17 Cl    -0.781  1.973  5.763  0.045   126.233    17.186
  18  17 Cl    -0.721  1.972  5.744  0.005   124.182    17.049
  19  17 Cl    -0.804  1.979  5.789  0.037   127.110    17.244
  20   8 O     -0.480  1.699  4.782  0.000    22.416     6.394
  21   1 H      0.329  0.671  0.000  0.000     0.628     1.239
  22   6 C      0.057  1.042  2.900  0.000    19.545     6.280
  23   1 H      0.033  0.967  0.000  0.000     2.548     2.496
  24   1 H      0.059  0.941  0.000  0.000     2.215     2.328
  25   6 C     -0.085  1.060  3.025  0.000    22.105     6.691
  26   1 H      0.075  0.925  0.000  0.000     2.032     2.229
  27   1 H      0.032  0.968  0.000  0.000     2.558     2.501
  28   6 C     -0.053  1.047  3.006  0.000    21.524     6.606
  29   1 H      0.019  0.981  0.000  0.000     2.750     2.593
  30   1 H      0.023  0.977  0.000  0.000     2.683     2.562
  31   6 C     -0.111  1.038  3.074  0.000    22.692     6.793
  32   1 H      0.053  0.947  0.000  0.000     2.280     2.361
  33   1 H      0.023  0.977  0.000  0.000     2.688     2.564
  34   1 H      0.054  0.946  0.000  0.000     2.272     2.357
  35   8 O     -0.490  1.702  4.788  0.000    22.615     6.423
  36   1 H      0.349  0.651  0.000  0.000     0.585     1.199
  37   6 C      0.048  1.044  2.908  0.000    19.725     6.314
  38   1 H      0.041  0.959  0.000  0.000     2.439     2.442
  39   1 H      0.064  0.936  0.000  0.000     2.154     2.295
  40   6 C     -0.085  1.060  3.025  0.000    22.126     6.697
  41   1 H      0.077  0.923  0.000  0.000     2.011     2.218
  42   1 H      0.032  0.968  0.000  0.000     2.562     2.503
  43   6 C     -0.053  1.047  3.006  0.000    21.521     6.605
  44   1 H      0.023  0.977  0.000  0.000     2.694     2.567
  45   1 H      0.026  0.974  0.000  0.000     2.648     2.545
  46   6 C     -0.120  1.041  3.078  0.000    22.852     6.817
  47   1 H      0.063  0.937  0.000  0.000     2.163     2.300
  48   1 H      0.026  0.974  0.000  0.000     2.651     2.546
  49   1 H      0.057  0.943  0.000  0.000     2.234     2.337
  50   8 O     -0.640  1.721  4.919  0.000    26.063     6.895
  51   1 H      0.361  0.639  0.000  0.000     0.559     1.171
  52   1 H      0.306  0.694  0.000  0.000     0.702     1.316
  53   8 O     -0.647  1.718  4.929  0.000    26.246     6.919
  54   1 H      0.331  0.669  0.000  0.000     0.624     1.234
  55   1 H      0.346  0.654  0.000  0.000     0.587     1.197
  56   8 O     -0.645  1.722  4.923  0.000    26.207     6.914
  57   1 H      0.356  0.644  0.000  0.000     0.570     1.183
  58   1 H      0.317  0.683  0.000  0.000     0.668     1.282
  59   8 O     -0.659  1.723  4.936  0.000    26.553     6.960
  60   1 H      0.318  0.682  0.000  0.000     0.662     1.275
  61   1 H      0.364  0.636  0.000  0.000     0.549     1.160
  62   8 O     -0.678  1.727  4.951  0.000    27.027     7.021
  63   1 H      0.362  0.638  0.000  0.000     0.556     1.168
  64   1 H      0.329  0.671  0.000  0.000     0.627     1.238

 Mol. C6AA /au·bohr⁶  :      75949.617668
 Mol. C8AA /au·bohr⁸  :    3513966.689640
 Mol. α(0) /au        :        570.595052

 
 Wiberg/Mayer (AO) data. WBOs > 0.1 written file <wbo>
 largest (>0.05) Wiberg bond orders for each atom
           total WBO             WBO to atom ...
     1  Na  0.287    Cl  12 0.115    Cl  10 0.075    O   62 0.071    O   53 0.060
     2  Na  0.366    Cl  16 0.150    O   56 0.066    O   35 0.052
     3  Na  0.655    Cl  14 0.210    Cl  15 0.188    Cl  18 0.173
     4  Na  0.534    Cl  10 0.182    Cl  11 0.123    Cl  13 0.114    Cl  12 0.082
     5  Na  0.507    Cl  11 0.100    Cl  14 0.092    O   59 0.073    Cl  12 0.069    Cl  18 0.055
     6  Na  0.533    Cl  17 0.200    Cl  16 0.097    Cl  18 0.091    Cl  12 0.083    O   56 0.072
     7  Na  0.486    Cl  13 0.122    Cl  16 0.116    O   50 0.087    Cl  12 0.061    O   35 0.056
     8  Na  0.456    Cl  13 0.142    Cl  11 0.136    O   59 0.067    O   50 0.062
     9  Na  0.611    Cl  19 0.193    Cl  18 0.139    Cl  15 0.131    O   20 0.070
    10  Cl  0.324    Na   4 0.182    Na   1 0.075
    11  Cl  0.429    Na   8 0.136    Na   4 0.123    Na   5 0.100
    12  Cl  0.530    Na   1 0.115    Na   6 0.083    Na   4 0.082    Na   5 0.069    Na   7 0.061
    13  Cl  0.400    Na   8 0.142    Na   7 0.122    Na   4 0.114
    14  Cl  0.328    Na   3 0.210    Na   5 0.092
    15  Cl  0.340    Na   3 0.188    Na   9 0.131
    16  Cl  0.380    Na   2 0.150    Na   7 0.116    Na   6 0.097
    17  Cl  0.427    Na   6 0.200    H   51 0.060    H   61 0.059
    18  Cl  0.523    Na   3 0.173    Na   9 0.139    Na   6 0.091    Na   5 0.055
    19  Cl  0.377    Na   9 0.193    H   57 0.051
    20  O   2.020    C   22 0.986    H   21 0.864    Na   9 0.070
    21  H   0.892    O   20 0.864
    22  C   3.944    C   25 1.009    O   20 0.986    H   24 0.977    H   23 0.969
    23  H   0.997    C   22 0.969
    24  H   0.995    C   22 0.977
    25  C   3.983    C   28 1.010    C   22 1.009    H   27 0.979    H   26 0.966
    26  H   0.997    C   25 0.966
    27  H   0.998    C   25 0.979
    28  C   3.994    C   31 1.020    C   25 1.010    H   30 0.978    H   29 0.976
    29  H   0.997    C   28 0.976
    30  H   0.998    C   28 0.978
    31  C   3.989    C   28 1.020    H   33 0.986    H   34 0.975    H   32 0.974
    32  H   0.997    C   31 0.974
    33  H   0.999    C   31 0.986
    34  H   0.996    C   31 0.975
    35  O   2.012    C   37 0.989    H   36 0.846    Na   7 0.056    Na   2 0.052
    36  H   0.878    O   35 0.846
    37  C   3.945    C   40 1.001    O   35 0.989    H   39 0.973    H   38 0.973
    38  H   0.997    C   37 0.973
    39  H   0.994    C   37 0.973
    40  C   3.995    C   43 1.009    C   37 1.001    H   42 0.976    H   41 0.958
    41  H   0.995    C   40 0.958
    42  H   0.999    C   40 0.976
    43  C   3.998    C   46 1.019    C   40 1.009    H   45 0.978    H   44 0.975
    44  H   0.996    C   43 0.975
    45  H   0.998    C   43 0.978
    46  C   3.992    C   43 1.019    H   48 0.986    H   49 0.978    H   47 0.973
    47  H   0.997    C   46 0.973
    48  H   0.999    C   46 0.986
    49  H   0.998    C   46 0.978
    50  O   1.893    H   52 0.906    H   51 0.808    Na   7 0.087    Na   8 0.062
    51  H   0.870    O   50 0.808    Cl  17 0.060
    52  H   0.906    O   50 0.906
    53  O   1.874    H   54 0.879    H   55 0.852    Na   1 0.060
    54  H   0.891    O   53 0.879
    55  H   0.881    O   53 0.852
    56  O   1.892    H   58 0.899    H   57 0.821    Na   6 0.072    Na   2 0.066
    57  H   0.873    O   56 0.821    Cl  19 0.051
    58  H   0.899    O   56 0.899
    59  O   1.882    H   60 0.899    H   61 0.806    Na   5 0.073    Na   8 0.067
    60  H   0.899    O   59 0.899
    61  H   0.867    O   59 0.806    Cl  17 0.059
    62  O   1.860    H   64 0.884    H   63 0.821    Na   1 0.071
    63  H   0.868    O   62 0.821
    64  H   0.891    O   62 0.884
 MOs/occ written to file <molden.input>
 
molecular dipole:
                 x           y           z       tot (Debye)
 q only:        6.054       0.138       0.964
   full:        3.102       2.170      -0.264       9.644
molecular quadrupole (traceless):
                xx          xy          yy          xz          yz          zz
 q only:      -23.065       8.752      22.838     -23.486       8.079       0.227
  q+dip:       -3.615      10.996       8.827      -6.172       6.733      -5.212
   full:       -3.014       9.360       8.373      -7.099       6.997      -5.359

SCC energy    :    -110.4815098
rep           :       0.6185172
ES            :       0.9672153
AES           :      -0.1182750
AXC           :      -0.0078700
disp          :      -0.0870992
XB            :       0.0000000
fix           :       0.0000000
total E       :    -109.8596659
atomizationE  :      12.4006170     7781.50
(atE without considering molecular charge,
 total energy contains solvation terms)
H-L gap (eV)  :          3.4256
optimized geometry written to: xtbopt.xyz

           ------------------------------------------------- 
          |                Numerical Hessian                |
           ------------------------------------------------- 
step length          :   0.00500
SCC accuracy         :   0.25000
Hessian scale factor :   1.00000
frozen atoms in %    :   0.00000    0
RMS gradient         :   0.00005
estimated CPU  time      1.29 min
estimated wall time      1.29 min

writing file <hessian>.
 
 projected vibrational frequencies (cm-1)
eigval :       -0.00    -0.00    -0.00    -0.00    -0.00     0.00
eigval :       16.54    20.06    23.51    26.48    28.96    30.34
eigval :       33.56    39.10    41.23    46.11    49.82    51.67
eigval :       54.34    57.83    58.74    59.99    62.58    67.62
eigval :       69.02    70.05    70.93    74.23    75.75    76.80
eigval :       79.97    83.84    84.81    87.19    88.88    89.61
eigval :       93.63    93.95    96.68    98.12   102.81   103.99
eigval :      107.89   109.99   111.58   112.97   113.94   116.52
eigval :      119.15   120.12   124.05   126.25   127.92   129.44
eigval :      131.42   134.00   135.40   140.31   140.80   145.44
eigval :      149.42   150.27   153.88   154.88   156.79   159.91
eigval :      162.35   168.86   176.79   178.84   184.82   187.31
eigval :      189.80   199.00   203.09   206.74   210.45   213.64
eigval :      219.45   223.77   229.50   233.30   237.59   243.14
eigval :      244.76   279.63   283.51   287.71   288.86   293.18
eigval :      307.92   314.20   315.24   333.22   341.76   348.42
eigval :      369.72   388.24   418.21   435.64   452.32   458.98
eigval :      473.93   476.20   485.31   491.70   499.40   542.46
eigval :      602.08   658.90   687.83   733.32   788.85   803.84
eigval :      809.60   834.04   838.71   892.72   904.55   957.99
eigval :      966.14   989.28   993.49  1052.14  1057.68  1104.19
eigval :     1111.46  1124.78  1125.11  1139.33  1139.85  1198.53
eigval :     1203.41  1222.99  1224.66  1267.48  1270.01  1317.17
eigval :     1317.87  1342.37  1344.19  1351.08  1354.30  1366.78
eigval :     1368.03  1409.38  1410.74  1459.53  1464.01  1466.63
eigval :     1472.28  1487.65  1489.00  1498.01  1500.46  1509.79
eigval :     1513.06  1515.57  1524.64  1536.42  1539.95  1563.52
eigval :     2893.63  2902.52  2943.80  2949.28  2966.83  2966.87
eigval :     2970.14  2971.57  2986.33  2988.02  2996.89  3009.00
eigval :     3013.32  3021.51  3026.40  3027.58  3030.71  3044.00
eigval :     3054.50  3094.18  3132.69  3181.56  3317.72  3411.52
eigval :     3457.49  3493.10  3519.36  3565.49  3577.19  3589.36
 reduced masses (amu)
   1: 22.14   2: 23.69   3: 23.89   4: 25.02   5: 26.96   6: 26.76   7: 16.77   8: 22.72
   9: 24.39  10: 17.59  11: 14.01  12: 17.14  13: 22.68  14: 20.27  15: 22.12  16: 24.37
  17: 26.39  18: 26.41  19: 22.70  20: 23.07  21: 24.29  22: 24.49  23: 27.38  24: 22.93
  25: 22.74  26: 22.71  27: 24.85  28: 23.96  29: 25.15  30: 22.64  31: 23.46  32: 23.48
  33: 24.86  34: 20.66  35: 23.62  36: 24.25  37: 22.22  38: 19.92  39: 26.12  40: 24.55
  41: 23.13  42: 26.34  43: 25.17  44: 25.62  45: 25.98  46: 26.02  47: 24.10  48: 22.52
  49: 20.88  50: 24.41  51: 25.22  52: 20.31  53: 21.26  54: 24.19  55: 25.47  56: 23.52
  57: 28.56  58: 24.41  59: 27.66  60: 28.80  61: 18.78  62: 26.08  63: 23.55  64: 26.34
  65: 21.07  66: 23.70  67: 22.12  68: 27.06  69: 23.76  70: 27.23  71: 27.07  72: 24.33
  73: 22.08  74: 23.27  75: 20.51  76: 21.52  77: 21.78  78: 23.55  79: 20.45  80: 19.19
  81: 20.21  82: 19.41  83: 24.71  84: 22.76  85: 18.85  86: 19.29  87:  6.93  88:  5.83
  89:  6.89  90: 17.96  91:  6.27  92: 17.15  93:  8.84  94:  2.70  95:  2.99  96:  3.27
  97:  8.04  98:  9.05  99:  3.41 100:  2.48 101:  2.34 102:  2.44 103:  6.82 104:  6.89
 105:  3.24 106:  3.44 107:  2.37 108:  2.74 109:  2.11 110:  1.61 111:  1.77 112:  1.80
 113:  1.77 114:  2.83 115:  2.92 116:  7.85 117:  7.79 118:  5.06 119:  4.91 120:  4.11
 121:  4.10 122:  8.38 123:  8.30 124:  7.06 125:  7.18 126:  7.57 127:  7.02 128:  6.94
 129:  7.27 130:  7.34 131:  7.17 132:  4.14 133:  3.97 134:  3.38 135:  3.44 136:  2.40
 137:  2.35 138:  2.99 139:  3.05 140:  4.57 141:  4.10 142:  4.64 143:  4.97 144:  3.84
 145:  3.47 146:  3.31 147:  3.32 148:  1.91 149:  1.84 150:  1.91 151:  1.83 152:  1.49
 153:  1.51 154:  1.95 155:  1.96 156:  1.57 157:  1.95 158:  1.57 159:  1.98 160:  1.97
 161:  1.97 162:  1.94 163:  1.76 164:  1.77 165:  1.85 166:  1.92 167:  1.58 168:  1.66
 169:  1.68 170:  1.75 171:  1.76 172:  1.64 173:  1.85 174:  1.60 175:  1.77 176:  1.83
 177:  1.76 178:  1.89 179:  1.69 180:  1.60 181:  1.65 182:  1.85 183:  1.89 184:  1.87
 185:  1.90 186:  1.89 187:  1.88 188:  1.82 189:  1.84 190:  1.83 191:  1.84 192:  1.83
 IR intensities (amu)
   1:  0.41   2:  0.71   3:  0.81   4:  0.39   5:  0.88   6:  0.82   7:  0.15   8:  0.44
   9:  0.43  10:  0.35  11:  0.18  12:  0.33  13:  0.37  14:  0.27  15:  0.30  16:  0.19
  17:  0.39  18:  0.23  19:  0.16  20:  0.42  21:  0.25  22:  0.25  23:  0.55  24:  0.14
  25:  0.32  26:  0.34  27:  0.17  28:  0.13  29:  0.37  30:  0.39  31:  0.34  32:  0.37
  33:  0.16  34:  0.07  35:  0.26  36:  0.76  37:  0.26  38:  0.68  39:  0.48  40:  0.50
  41:  0.77  42:  0.36  43:  0.81  44:  0.43  45:  0.59  46:  0.27  47:  0.49  48:  0.17
  49:  0.12  50:  0.26  51:  0.81  52:  0.22  53:  0.54  54:  0.27  55:  0.52  56:  0.32
  57:  0.76  58:  0.47  59:  1.19  60:  0.58  61:  0.46  62:  0.80  63:  0.88  64:  1.10
  65:  0.52  66:  1.22  67:  0.78  68:  1.03  69:  1.19  70:  0.75  71:  0.77  72:  1.14
  73:  0.64  74:  1.01  75:  0.89  76:  0.51  77:  0.70  78:  1.25  79:  1.57  80:  0.76
  81:  0.69  82:  1.29  83:  1.54  84:  1.20  85:  0.55  86:  0.81  87:  0.24  88:  0.49
  89:  0.15  90:  0.21  91:  0.31  92:  0.16  93:  0.22  94:  0.48  95:  0.43  96:  0.55
  97:  0.23  98:  0.25  99:  0.67 100:  0.57 101:  0.32 102:  0.37 103:  0.21 104:  0.16
 105:  0.60 106:  1.20 107:  0.98 108:  0.36 109:  0.70 110:  0.46 111:  0.57 112:  0.69
 113:  0.65 114:  0.14 115:  0.16 116:  0.24 117:  0.28 118:  0.18 119:  0.18 120:  0.07
 121:  0.08 122:  0.42 123:  0.41 124:  0.55 125:  0.62 126:  0.63 127:  0.64 128:  0.35
 129:  0.32 130:  0.45 131:  0.40 132:  0.17 133:  0.24 134:  0.31 135:  0.37 136:  0.07
 137:  0.06 138:  0.27 139:  0.28 140:  0.06 141:  0.14 142:  0.17 143:  0.20 144:  0.35
 145:  0.37 146:  0.14 147:  0.12 148:  0.08 149:  0.03 150:  0.06 151:  0.05 152:  0.12
 153:  0.05 154:  0.02 155:  0.03 156:  0.03 157:  0.31 158:  0.07 159:  0.53 160:  0.64
 161:  0.11 162:  0.67 163:  0.29 164:  0.24 165:  0.23 166:  0.26 167:  0.20 168:  0.11
 169:  0.30 170:  0.27 171:  0.17 172:  0.28 173:  0.25 174:  0.18 175:  0.35 176:  0.26
 177:  0.20 178:  0.81 179:  0.23 180:  0.14 181:  0.17 182:  1.25 183:  0.71 184:  1.39
 185:  0.65 186:  0.50 187:  0.43 188:  0.36 189:  0.35 190:  0.29 191:  0.29 192:  0.31
 Raman intensities (amu)
   1:  0.00   2:  0.00   3:  0.00   4:  0.00   5:  0.00   6:  0.00   7:  0.00   8:  0.00
   9:  0.00  10:  0.00  11:  0.00  12:  0.00  13:  0.00  14:  0.00  15:  0.00  16:  0.00
  17:  0.00  18:  0.00  19:  0.00  20:  0.00  21:  0.00  22:  0.00  23:  0.00  24:  0.00
  25:  0.00  26:  0.00  27:  0.00  28:  0.00  29:  0.00  30:  0.00  31:  0.00  32:  0.00
  33:  0.00  34:  0.00  35:  0.00  36:  0.00  37:  0.00  38:  0.00  39:  0.00  40:  0.00
  41:  0.00  42:  0.00  43:  0.00  44:  0.00  45:  0.00  46:  0.00  47:  0.00  48:  0.00
  49:  0.00  50:  0.00  51:  0.00  52:  0.00  53:  0.00  54:  0.00  55:  0.00  56:  0.00
  57:  0.00  58:  0.00  59:  0.00  60:  0.00  61:  0.00  62:  0.00  63:  0.00  64:  0.00
  65:  0.00  66:  0.00  67:  0.00  68:  0.00  69:  0.00  70:  0.00  71:  0.00  72:  0.00
  73:  0.00  74:  0.00  75:  0.00  76:  0.00  77:  0.00  78:  0.00  79:  0.00  80:  0.00
  81:  0.00  82:  0.00  83:  0.00  84:  0.00  85:  0.00  86:  0.00  87:  0.00  88:  0.00
  89:  0.00  90:  0.00  91:  0.00  92:  0.00  93:  0.00  94:  0.00  95:  0.00  96:  0.00
  97:  0.00  98:  0.00  99:  0.00 100:  0.00 101:  0.00 102:  0.00 103:  0.00 104:  0.00
 105:  0.00 106:  0.00 107:  0.00 108:  0.00 109:  0.00 110:  0.00 111:  0.00 112:  0.00
 113:  0.00 114:  0.00 115:  0.00 116:  0.00 117:  0.00 118:  0.00 119:  0.00 120:  0.00
 121:  0.00 122:  0.00 123:  0.00 124:  0.00 125:  0.00 126:  0.00 127:  0.00 128:  0.00
 129:  0.00 130:  0.00 131:  0.00 132:  0.00 133:  0.00 134:  0.00 135:  0.00 136:  0.00
 137:  0.00 138:  0.00 139:  0.00 140:  0.00 141:  0.00 142:  0.00 143:  0.00 144:  0.00
 145:  0.00 146:  0.00 147:  0.00 148:  0.00 149:  0.00 150:  0.00 151:  0.00 152:  0.00
 153:  0.00 154:  0.00 155:  0.00 156:  0.00 157:  0.00 158:  0.00 159:  0.00 160:  0.00
 161:  0.00 162:  0.00 163:  0.00 164:  0.00 165:  0.00 166:  0.00 167:  0.00 168:  0.00
 169:  0.00 170:  0.00 171:  0.00 172:  0.00 173:  0.00 174:  0.00 175:  0.00 176:  0.00
 177:  0.00 178:  0.00 179:  0.00 180:  0.00 181:  0.00 182:  0.00 183:  0.00 184:  0.00
 185:  0.00 186:  0.00 187:  0.00 188:  0.00 189:  0.00 190:  0.00 191:  0.00 192:  0.00
 output can be read by thermo (or use thermo option).
 writing <g98.out> molden fake output.
 recommended (thermochemical) frequency scaling factor: 1.0
                    ==================
                    thermo calculation
                    ==================
Nvib :  186 Nimag : 0  symmetry :   C1  rot number :  1  scale factor : 1.00 sthr :  50.
omega= 16.54     Gvib=    -2.090     Grot=    -1.384     Gused=    -1.393
omega= 20.06     Gvib=    -1.976     Grot=    -1.327     Gused=    -1.344
omega= 23.51     Gvib=    -1.882     Grot=    -1.280     Gused=    -1.308
omega= 26.48     Gvib=    -1.812     Grot=    -1.245     Gused=    -1.286
omega= 28.96     Gvib=    -1.759     Grot=    -1.218     Gused=    -1.273
omega= 30.34     Gvib=    -1.732     Grot=    -1.205     Gused=    -1.267
omega= 33.56     Gvib=    -1.672     Grot=    -1.175     Gused=    -1.259
omega= 39.10     Gvib=    -1.582     Grot=    -1.129     Gused=    -1.252
omega= 41.23     Gvib=    -1.550     Grot=    -1.114     Gused=    -1.252
omega= 46.11     Gvib=    -1.484     Grot=    -1.081     Gused=    -1.250
omega= 49.82     Gvib=    -1.439     Grot=    -1.058     Gused=    -1.247
omega= 51.67     Gvib=    -1.417     Grot=    -1.047     Gused=    -1.244
omega= 54.34     Gvib=    -1.387     Grot=    -1.032     Gused=    -1.239
omega= 57.83     Gvib=    -1.351     Grot=    -1.013     Gused=    -1.230
omega= 58.74     Gvib=    -1.341     Grot=    -1.009     Gused=    -1.227
omega= 59.99     Gvib=    -1.329     Grot=    -1.003     Gused=    -1.223
omega= 62.58     Gvib=    -1.304     Grot=    -0.990     Gused=    -1.213
omega= 67.62     Gvib=    -1.259     Grot=    -0.967     Gused=    -1.192
omega= 69.02     Gvib=    -1.247     Grot=    -0.961     Gused=    -1.185
omega= 70.05     Gvib=    -1.238     Grot=    -0.957     Gused=    -1.180
omega= 70.93     Gvib=    -1.231     Grot=    -0.953     Gused=    -1.176
omega= 74.23     Gvib=    -1.204     Grot=    -0.940     Gused=    -1.159
omega= 75.75     Gvib=    -1.192     Grot=    -0.934     Gused=    -1.151
omega= 76.80     Gvib=    -1.184     Grot=    -0.929     Gused=    -1.145
omega= 79.97     Gvib=    -1.160     Grot=    -0.917     Gused=    -1.128
omega= 83.84     Gvib=    -1.133     Grot=    -0.903     Gused=    -1.107
omega= 84.81     Gvib=    -1.126     Grot=    -0.900     Gused=    -1.102
omega= 87.19     Gvib=    -1.110     Grot=    -0.892     Gused=    -1.089
omega= 88.88     Gvib=    -1.099     Grot=    -0.886     Gused=    -1.079
omega= 89.61     Gvib=    -1.094     Grot=    -0.884     Gused=    -1.075
omega= 93.63     Gvib=    -1.068     Grot=    -0.871     Gused=    -1.053
omega= 93.95     Gvib=    -1.066     Grot=    -0.870     Gused=    -1.052
omega= 96.68     Gvib=    -1.050     Grot=    -0.861     Gused=    -1.037
omega= 98.12     Gvib=    -1.041     Grot=    -0.857     Gused=    -1.029
omega=102.81     Gvib=    -1.014     Grot=    -0.843     Gused=    -1.005
omega=103.99     Gvib=    -1.007     Grot=    -0.840     Gused=    -0.999
omega=107.89     Gvib=    -0.986     Grot=    -0.829     Gused=    -0.979
omega=109.99     Gvib=    -0.975     Grot=    -0.823     Gused=    -0.969
omega=111.58     Gvib=    -0.966     Grot=    -0.819     Gused=    -0.961
omega=112.97     Gvib=    -0.959     Grot=    -0.815     Gused=    -0.954
omega=113.94     Gvib=    -0.954     Grot=    -0.813     Gused=    -0.949
omega=116.52     Gvib=    -0.941     Grot=    -0.806     Gused=    -0.937
omega=119.15     Gvib=    -0.929     Grot=    -0.799     Gused=    -0.925
omega=120.12     Gvib=    -0.924     Grot=    -0.797     Gused=    -0.920
omega=124.05     Gvib=    -0.905     Grot=    -0.787     Gused=    -0.902
omega=126.25     Gvib=    -0.895     Grot=    -0.782     Gused=    -0.892
omega=127.92     Gvib=    -0.888     Grot=    -0.778     Gused=    -0.885
omega=129.44     Gvib=    -0.881     Grot=    -0.775     Gused=    -0.879
omega=131.42     Gvib=    -0.872     Grot=    -0.770     Gused=    -0.870
omega=134.00     Gvib=    -0.861     Grot=    -0.765     Gused=    -0.859
omega=135.40     Gvib=    -0.855     Grot=    -0.761     Gused=    -0.853
omega=140.31     Gvib=    -0.835     Grot=    -0.751     Gused=    -0.833
omega=140.80     Gvib=    -0.833     Grot=    -0.750     Gused=    -0.831
omega=145.44     Gvib=    -0.814     Grot=    -0.740     Gused=    -0.813
omega=149.42     Gvib=    -0.799     Grot=    -0.732     Gused=    -0.798
omega=150.27     Gvib=    -0.796     Grot=    -0.731     Gused=    -0.795
omega=153.88     Gvib=    -0.782     Grot=    -0.724     Gused=    -0.782
omega=154.88     Gvib=    -0.779     Grot=    -0.722     Gused=    -0.778
omega=156.79     Gvib=    -0.772     Grot=    -0.718     Gused=    -0.771
omega=159.91     Gvib=    -0.761     Grot=    -0.712     Gused=    -0.760
omega=162.35     Gvib=    -0.752     Grot=    -0.708     Gused=    -0.752
omega=168.86     Gvib=    -0.730     Grot=    -0.696     Gused=    -0.730
omega=176.79     Gvib=    -0.704     Grot=    -0.682     Gused=    -0.704
omega=178.84     Gvib=    -0.698     Grot=    -0.679     Gused=    -0.698
omega=184.82     Gvib=    -0.680     Grot=    -0.669     Gused=    -0.680
omega=187.31     Gvib=    -0.672     Grot=    -0.665     Gused=    -0.672
omega=189.80     Gvib=    -0.665     Grot=    -0.661     Gused=    -0.665
omega=199.00     Gvib=    -0.639     Grot=    -0.647     Gused=    -0.639
omega=203.09     Gvib=    -0.628     Grot=    -0.641     Gused=    -0.628
omega=206.74     Gvib=    -0.618     Grot=    -0.636     Gused=    -0.618
omega=210.45     Gvib=    -0.608     Grot=    -0.631     Gused=    -0.608
omega=213.64     Gvib=    -0.600     Grot=    -0.626     Gused=    -0.600
omega=219.45     Gvib=    -0.585     Grot=    -0.618     Gused=    -0.586
omega=223.77     Gvib=    -0.575     Grot=    -0.613     Gused=    -0.575
omega=229.50     Gvib=    -0.561     Grot=    -0.605     Gused=    -0.561
omega=233.30     Gvib=    -0.553     Grot=    -0.600     Gused=    -0.553
omega=237.59     Gvib=    -0.543     Grot=    -0.595     Gused=    -0.543
omega=243.14     Gvib=    -0.531     Grot=    -0.588     Gused=    -0.531
omega=244.76     Gvib=    -0.527     Grot=    -0.586     Gused=    -0.527
omega=279.63     Gvib=    -0.458     Grot=    -0.547     Gused=    -0.458
omega=283.51     Gvib=    -0.451     Grot=    -0.543     Gused=    -0.451
omega=287.71     Gvib=    -0.443     Grot=    -0.538     Gused=    -0.444
omega=288.86     Gvib=    -0.441     Grot=    -0.537     Gused=    -0.442
omega=293.18     Gvib=    -0.434     Grot=    -0.533     Gused=    -0.434
 
   temp. (K)  partition function   enthalpy   heat capacity  entropy
                                   cal/mol     cal/K/mol   cal/K/mol   J/K/mol
 298.15  VIB  0.126E+37            40775.292    201.061    281.006
         ROT  0.628E+08              888.752      2.981     38.663
         INT  0.791E+44            41664.045    204.042    319.669
         TR   0.219E+29             1481.254      4.968     45.895
         TOT                       43145.2984   209.0099   365.5637  1529.5128
                     Eh         kcal/mol          kJ/mol 
ZPVE            0.403709         253.332         1059.94    
H(0)-H(T)+PV    0.687564E-01     43.1453         180.519    
H(T)            0.472466         296.477         1240.45    
T*S             0.173691         108.993         456.024    
G(T)            0.298775         187.484         784.430    
   -109.56089114  <=== TOTAL FREE ENERGY in Eh incl. el.,ZPVE,RRHO,solv. parts
 
 normal mode %tage of torsion character
   1:  0.00   2:  0.00   3:  0.00   4:  0.00   5:  0.00   6:  0.00   7:  0.27   8:  0.25
   9:  0.36  10:  0.32  11:  0.33  12:  0.35  13:  0.33  14:  0.37  15:  0.32  16:  0.43
  17:  0.27  18:  0.41  19:  0.32  20:  0.37  21:  0.42  22:  0.38  23:  0.34  24:  0.27
  25:  0.37  26:  0.29  27:  0.34  28:  0.35  29:  0.52  30:  0.43  31:  0.40  32:  0.50
  33:  0.38  34:  0.41  35:  0.32  36:  0.26  37:  0.36  38:  0.34  39:  0.38  40:  0.26
  41:  0.49  42:  0.23  43:  0.41  44:  0.51  45:  0.44  46:  0.52  47:  0.37  48:  0.36
  49:  0.34  50:  0.23  51:  0.30  52:  0.54  53:  0.40  54:  0.30  55:  0.43  56:  0.30
  57:  0.45  58:  0.46  59:  0.28  60:  0.39  61:  0.52  62:  0.29  63:  0.35  64:  0.34
  65:  0.35  66:  0.47  67:  0.33  68:  0.13  69:  0.29  70:  0.13  71:  0.28  72:  0.20
  73:  0.23  74:  0.42  75:  0.31  76:  0.17  77:  0.29  78:  0.16  79:  0.28  80:  0.23
  81:  0.30  82:  0.28  83:  0.13  84:  0.22  85:  0.21  86:  0.24  87:  0.37  88:  0.21
  89:  0.31  90:  0.21  91:  0.59  92:  0.40  93:  0.58  94:  0.06  95:  0.84  96:  0.20
  97:  0.32  98:  0.18  99:  0.43 100:  0.32 101:  0.33 102:  0.63 103:  0.35 104:  0.25
 105:  0.20 106:  0.30 107:  0.16 108:  0.19 109:  0.95 110:  0.42 111:  0.60 112:  0.20
 113:  0.59 114:  0.50 115:  0.51 116:  0.24 117:  0.23 118:  0.40 119:  0.38 120:  0.34
 121:  0.44 122:  0.18 123:  0.16 124:  0.09 125:  0.08 126:  0.19 127:  0.18 128:  0.28
 129:  0.27 130:  0.15 131:  0.12 132:  0.38 133:  0.37 134:  0.24 135:  0.25 136:  0.19
 137:  0.17 138:  0.14 139:  0.21 140:  0.09 141:  0.09 142:  0.09 143:  0.11 144:  0.16
 145:  0.12 146:  0.00 147:  0.00 148:  0.62 149:  0.58 150:  0.64 151:  0.58 152:  0.90
 153:  0.86 154:  0.64 155:  0.63 156:  0.89 157:  0.28 158:  0.91 159:  0.00 160:  0.49
 161:  0.19 162:  0.24 163:  0.11 164:  0.15 165:  0.17 166:  0.17 167:  0.06 168:  0.10
 169:  0.10 170:  0.07 171:  0.15 172:  0.02 173:  0.10 174:  0.02 175:  0.05 176:  0.04
 177:  0.03 178:  0.03 179:  0.03 180:  0.02 181:  0.03 182:  0.03 183:  0.03 184:  0.03
 185:  0.01 186:  0.07 187:  0.05 188:  0.00 189:  0.03 190:  0.01 191:  0.00 192:  0.00
 recommended # of modes for mode following         100
 
 Pipek-Mezey localization of normal modes
 number of localized modes          101
 frequency thrshold           500.000000000000     
 number of groups                    45
 atom-group assingment :   
  1  2  3  4  5  6  7  8  9 10 11 12 13 14 15 16 17 18 19 20 21 22 22 22 23 23 23 24 24 24
 25 25 25 25 26 27 28 28 28 29 29 29 30 30 30 31 31 31 31 32 33 32 34 35 36 37 38 39 40 41
 42 43 44 45
 pop matrix done.
 initialization of trafo matrix to unity
iteration     50  convergence  0.78753938D-04

 converged in     66 iterations, threshold :   0.99982128D-06
eig.   :       -0.00    -0.00    -0.00    -0.00    -0.00     0.00
eig.   :       65.25    79.61    82.50    85.18    85.55    87.06
eig.   :       88.74    89.15    89.92    89.93    92.23   103.07
eig.   :      103.47   103.73   104.58   106.32   107.58   109.38
eig.   :      110.92   111.61   111.67   111.68   112.74   114.94
eig.   :      115.81   116.14   116.53   117.10   118.55   118.65
eig.   :      118.77   119.01   119.83   120.19   122.15   122.46
eig.   :      123.04   123.51   123.71   125.14   128.48   128.95
eig.   :      134.64   136.25   138.10   140.48   140.95   143.16
eig.   :      146.51   155.74   156.81   156.90   157.14   157.24
eig.   :      158.63   160.37   162.78   169.82   170.50   170.71
eig.   :      174.38   175.34   177.01   179.38   180.41   180.98
eig.   :      181.45   181.78   185.87   188.42   189.90   190.04
eig.   :      192.48   194.44   194.87   201.99   204.29   209.73
eig.   :      212.38   214.24   215.67   225.48   228.04   243.34
eig.   :      248.87   249.46   249.98   251.52   271.26   271.43
eig.   :      271.64   311.23   311.63   345.95   392.57   397.59
eig.   :      417.39   427.20   432.07   455.74   461.60   542.46
eig.   :      602.08   658.90   687.83   733.32   788.85   803.84
eig.   :      809.60   834.04   838.71   892.72   904.55   957.99
eig.   :      966.14   989.28   993.49  1052.14  1057.68  1104.19
eig.   :     1111.46  1124.78  1125.11  1139.33  1139.85  1198.53
eig.   :     1203.41  1222.99  1224.66  1267.48  1270.01  1317.17
eig.   :     1317.87  1342.37  1344.19  1351.08  1354.30  1366.78
eig.   :     1368.03  1409.38  1410.74  1459.53  1464.01  1466.63
eig.   :     1472.28  1487.65  1489.00  1498.01  1500.46  1509.79
eig.   :     1513.06  1515.57  1524.64  1536.42  1539.95  1563.52
eig.   :     2893.63  2902.52  2943.80  2949.28  2966.83  2966.87
eig.   :     2970.14  2971.57  2986.33  2988.02  2996.89  3009.00
eig.   :     3013.32  3021.51  3026.40  3027.58  3030.71  3044.00
eig.   :     3054.50  3094.18  3132.69  3181.56  3317.72  3411.52
eig.   :     3457.49  3493.10  3519.36  3565.49  3577.19  3589.36
written to xtb_localmodes and g98l.out
 
 normal mode %tage of torsion character
   1:  0.00   2:  0.00   3:  0.00   4:  0.00   5:  0.00   6:  0.00   7:  0.39   8:  0.39
   9:  0.46  10:  0.17  11:  0.35  12:  0.51  13:  0.16  14:  0.36  15:  0.31  16:  0.18
  17:  0.08  18:  0.43  19:  0.02  20:  0.05  21:  0.13  22:  0.07  23:  0.65  24:  0.04
  25:  0.46  26:  0.19  27:  0.79  28:  0.01  29:  0.01  30:  0.41  31:  0.18  32:  0.07
  33:  0.05  34:  0.05  35:  0.73  36:  0.01  37:  0.64  38:  0.06  39:  0.01  40:  0.55
  41:  0.35  42:  0.14  43:  0.05  44:  0.61  45:  0.01  46:  0.20  47:  0.10  48:  0.09
  49:  0.17  50:  0.05  51:  0.21  52:  0.38  53:  0.08  54:  0.04  55:  0.07  56:  0.21
  57:  0.09  58:  0.16  59:  0.09  60:  0.02  61:  0.77  62:  0.01  63:  0.22  64:  0.19
  65:  0.50  66:  0.09  67:  0.08  68:  0.02  69:  0.35  70:  0.20  71:  0.34  72:  0.30
  73:  0.60  74:  0.19  75:  0.27  76:  0.37  77:  0.55  78:  0.38  79:  0.18  80:  0.54
  81:  0.45  82:  0.01  83:  0.54  84:  0.19  85:  0.49  86:  0.34  87:  0.60  88:  0.32
  89:  0.31  90:  0.17  91:  0.52  92:  0.32  93:  0.31  94:  0.51  95:  0.08  96:  0.58
  97:  0.67  98:  0.74  99:  0.06 100:  0.00 101:  0.77 102:  0.98 103:  0.60 104:  0.75
 105:  0.31 106:  0.09 107:  0.10 108:  0.19 109:  0.95 110:  0.42 111:  0.60 112:  0.20
 113:  0.59 114:  0.50 115:  0.51 116:  0.24 117:  0.23 118:  0.40 119:  0.38 120:  0.34
 121:  0.44 122:  0.18 123:  0.16 124:  0.09 125:  0.08 126:  0.19 127:  0.18 128:  0.28
 129:  0.27 130:  0.15 131:  0.12 132:  0.38 133:  0.37 134:  0.24 135:  0.25 136:  0.19
 137:  0.17 138:  0.14 139:  0.21 140:  0.09 141:  0.09 142:  0.09 143:  0.11 144:  0.16
 145:  0.12 146:  0.00 147:  0.00 148:  0.62 149:  0.58 150:  0.64 151:  0.58 152:  0.90
 153:  0.86 154:  0.64 155:  0.63 156:  0.89 157:  0.28 158:  0.91 159:  0.00 160:  0.49
 161:  0.19 162:  0.24 163:  0.11 164:  0.15 165:  0.17 166:  0.17 167:  0.06 168:  0.10
 169:  0.10 170:  0.07 171:  0.15 172:  0.02 173:  0.10 174:  0.02 175:  0.05 176:  0.04
 177:  0.03 178:  0.03 179:  0.03 180:  0.02 181:  0.03 182:  0.03 183:  0.03 184:  0.03
 185:  0.01 186:  0.07 187:  0.05 188:  0.00 189:  0.03 190:  0.01 191:  0.00 192:  0.00
 recommended # of modes for mode following         104

------------------------------------------------------------------------
 * finished run on 2020/06/02 at 13:55:10.161     
------------------------------------------------------------------------
 total:
 * wall-time:     0 d,  0 h,  1 min, 24.137 sec
 *  cpu-time:     0 d,  0 h,  1 min, 24.017 sec
 * ratio c/w:     0.999 speedup
 SCF:
 * wall-time:     0 d,  0 h,  0 min,  1.309 sec
 *  cpu-time:     0 d,  0 h,  0 min,  1.301 sec
 * ratio c/w:     0.994 speedup
 ANC optimizer:
 * wall-time:     0 d,  0 h,  0 min,  1.528 sec
 *  cpu-time:     0 d,  0 h,  0 min,  1.516 sec
 * ratio c/w:     0.992 speedup
 numerical hessian:
 * wall-time:     0 d,  0 h,  1 min, 21.275 sec
 *  cpu-time:     0 d,  0 h,  1 min, 21.179 sec
 * ratio c/w:     0.999 speedup

normal termination of xtb
