# Supplementary material for: Heterogeneous Nucleation of Butanol on NaCl: A Computational Study of Temperature, Humidity, Seed Charge, and Seed Size Effects
Source: J Phys Chem A. 2021 Mar 31;125(14):3025–36. doi: 10.1021/acs.jpca.0c10972 (PMC8054243; doi:10.1021/acs.jpca.0c10972)
Supplement: Supplementary file 2 — jp0c10972_si_002.zip [file jp0c10972_si_002.zip › ALL CLUSTERS/low_level_calc/negative seed/1Seed2BuOH5W.xyz]

    64
       -109.85966587  Gyration_radius:  4.2311512628
 Na         -0.87824922157409    0.84841302759332   -0.25864076740591
Na          0.93069363605200   -1.30478242161195   -1.94867187775378
Na         -5.03287048329678    0.82177469817667   -0.44003114650041
Na          1.09254151090430   -0.65968355755013    2.29106620659752
Na         -2.78463794655059   -1.23151229463657    1.35167173802867
Na         -1.78034457347385   -2.63554250088978   -1.90587119280100
Na          1.33079406179100   -3.60318564511688    0.12090882719692
Na         -0.73330457090708   -3.32576638167051    2.48013459054898
Na         -2.82402804823062    1.74118163489335   -2.97302287059449
Cl          1.70546912175175    1.31838487628728    0.94187705257131
Cl         -1.09819319504919   -1.04776720807898    3.52697606433393
Cl         -0.40767469850851   -1.68619323802346    0.24826886639276
Cl          1.82186953137300   -3.11303696996702    2.50955287827755
Cl         -5.13648945695956   -0.35077956086340    1.65843172418020
Cl         -4.83958699963950    2.80407516000397   -1.88182733354849
Cl          0.87439113384818   -3.75779604992883   -2.28771475834706
Cl         -2.84222091970299   -4.62803913481857   -0.93873333633455
Cl         -2.98371219660279   -0.36576157714250   -1.43300554184776
Cl         -0.93498933173659    1.52904553666600   -4.47306922714444
O          -1.66990605849201    2.63015403103062   -0.98013319223261
H          -2.56093803377600    2.93570107845555   -0.76204253034969
C          -0.80244649421494    3.71989194128117   -0.71501261050702
H          -1.09074133209872    4.60030525953043   -1.30398994568470
H           0.19049763462388    3.40997025159533   -1.04091784304686
C          -0.73257529835138    4.09260195511833    0.76402720217785
H          -0.81810457532353    3.18524344389506    1.36016321014112
H           0.25502674050569    4.50889349431363    0.96580297981670
C          -1.78416846359476    5.10544335315452    1.21142256620343
H          -1.68598831417532    6.01327868337279    0.60905663892450
H          -1.57387900202778    5.37908141389009    2.24876485296128
C          -3.21870967906331    4.59781985479607    1.12102738916139
H          -3.33350376754825    3.66244857040508    1.66594780422298
H          -3.89760134710476    5.32347117173877    1.56504967877935
H          -3.53380567776508    4.45614081921861    0.09040930079119
O           2.57777282443679   -1.37339527537450   -0.70719797138747
H           2.67959928013175   -0.64307489788467   -0.07708690092318
C           3.85512133167531   -1.66473278325572   -1.24362802907230
H           4.34313029388419   -0.75214884065831   -1.60623497393621
H           3.67389225895452   -2.31939457749493   -2.09782254702649
C           4.77604314851845   -2.38603192973301   -0.25708841507659
H           4.15310308594727   -2.98284695116671    0.41274084879897
H           5.41826960919305   -3.07217199097378   -0.81144549573698
C           5.66239120986517   -1.45731196933215    0.57114894726428
H           6.28131952141887   -0.85433195620618   -0.10037350763438
H           6.33530795467294   -2.07438356903645    1.17145818910763
C           4.87729528879925   -0.54095695591715    1.49989710968054
H           4.18142942736110   -1.12086566239365    2.10284535964199
H           5.55334032055711   -0.01846527104253    2.17303581018185
H           4.32637153427462    0.21145845510599    0.94411277818981
O          -0.44249234648053   -4.94247825864990    0.89912078110744
H          -1.18978761041151   -4.85232875757417    0.25424390898180
H          -0.32049916455343   -5.89640985975600    0.93907860683427
O          -2.05589240250476    1.03156585062679    1.48269521877229
H          -2.98486627599108    1.24708986195364    1.63981813272456
H          -1.73646847674075    0.78075622799361    2.36926813271961
O          -0.62163416327758   -1.35766536455970   -3.49711529569081
H          -0.77527758715863   -0.44936745421801   -3.84569132765866
H          -0.38961831631504   -1.87101483631582   -4.27871010638441
O          -2.83238983141619   -3.44645259380664    1.84190924409827
H          -3.71470695498642   -3.49621936473494    2.22447449942009
H          -2.93420767127468   -3.91381997558602    0.97461020187462
O           0.61031519996914    0.72620330276949   -1.97796560727277
H           0.25780126847467    1.14194345799470   -2.79735830528214
H           1.21272357802147    1.37337820398057   -1.59061471344489
