# Supplementary material for: Heterogeneous Nucleation of Butanol on NaCl: A Computational Study of Temperature, Humidity, Seed Charge, and Seed Size Effects
Source: J Phys Chem A. 2021 Mar 31;125(14):3025–36. doi: 10.1021/acs.jpca.0c10972 (PMC8054243; doi:10.1021/acs.jpca.0c10972)
Supplement: Supplementary file 2 — jp0c10972_si_002.zip [file jp0c10972_si_002.zip › ALL CLUSTERS/low_level_calc/negative seed/1Seed2W.log]

      -----------------------------------------------------------      
     |                   =====================                   |     
     |                           x T B                           |     
     |                   =====================                   |     
     |                         S. Grimme                         |     
     |          Mulliken Center for Theoretical Chemistry        |     
     |                    University of Bonn                     |     
     |                 Version 6.0.1 (SAW181210)                 |     
      -----------------------------------------------------------      

   This program is distributed in the hope that it will be useful,
   but WITHOUT ANY WARRANTY; without even the implied warranty of
   MERCHANTABILITY or FITNESS FOR A PARTICULAR PURPOSE.
   
   FOR NON-COMMERCIAL, ACADEMIA USE ONLY.
   
   Cite this work as:
   S. Grimme, C. Bannwarth, P. Shushkov, J. Comput. Theory Chem., 2017,
   13, 1989-2009.
   C. Bannwarth, S. Ehlert and S. Grimme., ChemRxiv, 2018, preprint.
   http://doi.org/10.26434/chemrxiv.7246238.v1
   
   for sTDA-xTB:
   S. Grimme and C. Bannwarth, J. Chem. Phys., 2016, 145, 054103.
   
   in the mass-spec context:
   V. Asgeirsson, C. Bauer and S. Grimme, Chem. Sci., 2017, 8, 4879.
   
   if GBSA is used:
   P. Shushkov, F. März and S. Grimme, unpublished.
   
   for ANC optimizer:
   S. Grimme, unpublished.
   Rational Function algorithm used in ANCopt:
   F. Eckert, P. Pulay, H.-J. Werner, J. Comput. Chem., 1997, 18, 1473.
   
   with help from (in alphabetical order)
   C. Bannwarth, F. Bohle, G. Brandenburg, E. Caldeweyher, M. Checinski,
   S. Dohm, S. Ehlert, S. Ehrlich, F. März, H. Neugebauer, J. Pisarek,
   P. Pracht, P. Shushkov, and S. Spicher.
   
 * started run on 2020/06/02 at 13:53:51.491     
========================================================================
 # omp threads = 1
========================================================================
number of atoms            : 25
number of electrons        : 96
charge                     : -1
spin                       : .0
first test random number   : .6879

########################################################################
# WARNING! Please study the warnings concerning your input carefully
#  - the use of '-ohess' is discouraged, please use '--ohess' next time
########################################################################

           ------------------------------------------------- 
          |                 G F N 2 - x T B                 |
          | Geometry, Frequencies, Noncovalent interactions |
          |            JCTC 2018 parametrisation            |
           ------------------------------------------------- 
      method parameters     
 k(s)        :  1.8500
 k(p)        :  2.2300
 k(d)        :  2.2300
 k(f)        :  2.0000
 kEN (H0ij)  : -2.0000
 D4 a1       :  0.5200
 D4 a2       :  5.0000
 D4 s6       :  1.0000
 D4 s8       :  2.7000
 D4 s9       :  5.0000
 alphaj      :  2.0000


            Z     q(EN)     CN     RAES       Cart. coordinates
     1  Na  1.0    0.30    5.11    5.00     6.38865    -1.17457     3.42141
     2  Na  1.0    0.35    5.96    5.00    -2.35861     2.71523    -3.93452
     3  Na  1.0    0.33    7.34    5.00     0.44359    -4.06284    -0.14141
     4  Na  1.0    0.27    5.82    5.00    -3.40946     5.21087     2.88985
     5  Na  1.0    0.30    5.11    5.00    -0.63667    -2.06541     7.01260
     6  Na  1.0    0.19    7.92    5.00     2.02260     3.11555     4.72373
     7  Na  1.0    0.27    5.81    5.00     3.21482     6.05836    -0.49465
     8  Na  1.0    0.27    7.62    5.00     3.86633     0.27050    -2.53993
     9  Na  1.0    0.27    7.62    5.00    -4.27704    -0.76774     1.62212
    10  Cl  7.0   -0.32    2.84    4.82     3.80245    -0.67076     7.26437
    11  Cl  7.0   -0.28    2.84    4.82    -2.30920    -4.82797     3.76043
    12  Cl  7.0   -0.36    1.49    2.64    -3.39521    -0.77341    -6.82798
    13  Cl  7.0   -0.29    2.86    4.83    -5.81794     3.31991    -0.58988
    14  Cl  7.0   -0.28    2.84    4.82     5.27654    -3.86264    -0.12048
    15  Cl  7.0   -0.29    2.86    4.83     2.15377     4.33627    -4.66450
    16  Cl  7.0   -0.32    2.83    4.82     0.60723     7.58011     3.06166
    17  Cl  7.0   -0.26    3.50    4.99    -3.05772     1.84634     6.19800
    18  Cl  7.0   -0.10    5.98    5.00     0.19398     0.98491     0.62823
    19  Cl  7.0   -0.26    3.51    4.99     6.32450     3.03673     1.39834
    20  O   6.0   -0.37    3.67    4.57     1.28508    -2.88391    -4.37501
    21  H   1.0    0.00    1.45    1.57    -0.21215    -2.22896    -5.28822
    22  H   1.0   -0.04    1.14    1.45     2.01896    -4.05398    -5.55949
    23  O   6.0   -0.37    3.67    4.57    -3.66190    -3.51168    -1.84645
    24  H   1.0   -0.04    1.14    1.45    -4.78668    -4.92269    -2.08059
    25  H   1.0    0.00    1.45    1.57    -3.67593    -2.66824    -3.51763

  Z AO/shell   Hii/eV     exponent
  1     Wed Apr 25 08:07:45 CEST 2018   EN: 2.200 GM2: 0.406  GM3: 0.0800  RAES: 1.40
     1s    -10.707211    1.230000
  8     Wed Apr 25 08:07:45 CEST 2018   EN: 3.440 GM2: 0.452  GM3:-0.0517  RAES: 1.80
     2s    -20.229985    2.439742
     2p    -15.503117    2.137023
 11     Tue Apr 24 16:34:09 CEST 2018   EN: 0.930 GM2: 0.271  GM3: 0.1799  RAES: 5.00
     3s     -4.546934    0.763787
     3p     -1.332719    0.573553
 17     Mon Apr 23 14:09:22 CEST 2018   EN: 3.160 GM2: 0.249  GM3: 0.1495  RAES: 2.50
     3s    -29.278781    2.485265
     3p    -12.673758    2.199650
     3d     -0.240338    2.476089
 no old-style atom pair restraining (fixing) potential
           ------------------------------------------------- 
          |        Self-Consistent Charge Iterations        |
           ------------------------------------------------- 

 Ncao       : 148
 Nao        : 138
 Nshell     : 56
 Nel        : 96
 T(el)      :   300.0
 intcut     :    25.0
 scfconv/Eh :  0.100E-05
   qconv/e  :  0.100E-03
 intneglect :  0.100E-07
 broydamp   :      0.250
 iter      E             dE          RMSdq      gap      omega  full diag
   1    -58.9886080 -0.589886E+02  0.128E+01    5.64       0.0  T
   2    -59.0531655 -0.645575E-01  0.776E+00    5.16       1.0  T
   3    -59.1415202 -0.883547E-01  0.474E+00    3.66       1.0  T
   4    -59.1472873 -0.576707E-02  0.269E+00    3.55       1.0  T
   5    -59.1643182 -0.170310E-01  0.269E+00    2.40       1.0  T
   6    -59.1677600 -0.344180E-02  0.458E-01    2.74       1.0  T
   7    -59.1680288 -0.268810E-03  0.615E-01    2.84       1.0  T
   8    -59.1686393 -0.610467E-03  0.188E-01    2.78       1.0  T
   9    -59.1688494 -0.210123E-03  0.166E-01    2.74       1.0  T
  10    -59.1688901 -0.406473E-04  0.591E-02    2.76       1.0  T
  11    -59.1688948 -0.474454E-05  0.338E-02    2.76       1.0  T
  12    -59.1688970 -0.214201E-05  0.147E-02    2.76       1.4  T
  13    -59.1688978 -0.804650E-06  0.131E-02    2.75       1.5  T
  14    -59.1688984 -0.603669E-06  0.693E-03    2.75       2.9  T
  15    -59.1688985 -0.161711E-06  0.255E-03    2.75       7.9  T
  16    -59.1688985 -0.169586E-07  0.265E-03    2.75       7.5  T
  17    -59.1688986 -0.792863E-08  0.101E-03    2.75      19.7  T
  18    -59.1688986 -0.520856E-08  0.567E-04    2.75      35.3  T
  19    -59.1688986 -0.156978E-08  0.227E-04    2.75      87.9  T
speedup  1.01
cpu  time for SCC    0.07 s
wall time for SCC    0.07 s

   *** convergence criteria satisfied after 19 iterations ***

          eigenvalues
 #    :          36         37         38         39         40         41         42         43
 occ. :        2.000      2.000      2.000      2.000      2.000      2.000      2.000      2.000
 eps  :        -8.502     -8.474     -8.460     -8.455     -8.433     -8.428     -8.411     -8.399
 #    :          44         45         46         47         48         49         50         51
 occ. :        2.000      2.000      2.000      2.000      2.000      0.000      0.000      0.000
 eps  :        -8.313     -8.306     -8.135     -8.067     -8.066     -5.313     -3.162     -2.940
 #    :          52         53         54         55         56         57         58         59
 occ. :        0.000      0.000      0.000      0.000      0.000      0.000      0.000      0.000
 eps  :        -2.217     -1.036      0.191      0.349      1.093      1.466      3.750      3.753


   #   Z            q   n(s)   n(p)   n(d)      C6AA      α(0)
   1  11 Na     0.718  0.101  0.181  0.000    67.965    26.679
   2  11 Na     0.726  0.083  0.191  0.000    67.860    26.659
   3  11 Na     0.778  0.069  0.153  0.000    67.224    26.533
   4  11 Na     0.703  0.099  0.199  0.000    68.146    26.715
   5  11 Na     0.718  0.101  0.181  0.000    67.965    26.679
   6  11 Na     0.687  0.069  0.244  0.000    68.348    26.754
   7  11 Na     0.703  0.099  0.198  0.000    68.146    26.715
   8  11 Na     0.735  0.078  0.188  0.000    67.756    26.638
   9  11 Na     0.735  0.078  0.187  0.000    67.755    26.638
  10  17 Cl    -0.759  1.975  5.783  0.000   125.680    17.151
  11  17 Cl    -0.767  1.974  5.792  0.000   126.028    17.175
  12  17 Cl    -0.789  1.980  5.765  0.044   126.615    17.212
  13  17 Cl    -0.765  1.977  5.788  0.000   125.939    17.169
  14  17 Cl    -0.767  1.974  5.792  0.000   126.027    17.175
  15  17 Cl    -0.765  1.977  5.788  0.000   125.937    17.169
  16  17 Cl    -0.762  1.975  5.787  0.000   125.798    17.160
  17  17 Cl    -0.744  1.973  5.771  0.000   125.084    17.111
  18  17 Cl    -0.698  1.959  5.738  0.001   123.290    16.988
  19  17 Cl    -0.744  1.973  5.771  0.000   125.083    17.111
  20   8 O     -0.636  1.720  4.916  0.000    25.965     6.882
  21   1 H      0.359  0.641  0.000  0.000     0.562     1.175
  22   1 H      0.305  0.695  0.000  0.000     0.704     1.318
  23   8 O     -0.636  1.720  4.916  0.000    25.963     6.882
  24   1 H      0.305  0.695  0.000  0.000     0.705     1.318
  25   1 H      0.359  0.641  0.000  0.000     0.562     1.175

 Mol. C6AA /au·bohr⁶  :      33433.443596
 Mol. C8AA /au·bohr⁸  :    2194584.994736
 Mol. α(0) /au        :        430.180438

 
 Wiberg/Mayer (AO) data. WBOs > 0.1 written file <wbo>
 largest (>0.05) Wiberg bond orders for each atom
           total WBO             WBO to atom ...
     1  Na  0.535    Cl  14 0.182    Cl  10 0.154    Cl  19 0.142
     2  Na  0.520    Cl  12 0.176    Cl  13 0.127    Cl  15 0.127    Cl  18 0.080
     3  Na  0.433    Cl  11 0.121    Cl  14 0.121    O   20 0.066    O   23 0.066
     4  Na  0.561    Cl  13 0.185    Cl  16 0.154    Cl  17 0.132    Cl  18 0.069
     5  Na  0.535    Cl  11 0.182    Cl  10 0.154    Cl  17 0.142
     6  Na  0.604    Cl  10 0.141    Cl  16 0.140    Cl  17 0.106    Cl  19 0.106    Cl  18 0.073
     7  Na  0.561    Cl  15 0.185    Cl  16 0.155    Cl  19 0.132    Cl  18 0.069
     8  Na  0.517    Cl  15 0.116    Cl  14 0.115    Cl  19 0.098    O   20 0.087    Cl  18 0.068
     9  Na  0.516    Cl  13 0.116    Cl  11 0.115    Cl  17 0.098    O   23 0.087    Cl  18 0.068
    10  Cl  0.457    Na   1 0.154    Na   5 0.154    Na   6 0.141
    11  Cl  0.435    Na   5 0.182    Na   3 0.121    Na   9 0.115
    12  Cl  0.410    Na   2 0.176    H   21 0.064    H   25 0.064
    13  Cl  0.447    Na   4 0.185    Na   2 0.127    Na   9 0.116
    14  Cl  0.435    Na   1 0.182    Na   3 0.121    Na   8 0.115
    15  Cl  0.447    Na   7 0.185    Na   2 0.127    Na   8 0.116
    16  Cl  0.458    Na   7 0.155    Na   4 0.154    Na   6 0.140
    17  Cl  0.488    Na   5 0.142    Na   4 0.132    Na   6 0.106    Na   9 0.098
    18  Cl  0.579    Na   2 0.080    Na   6 0.073    Na   4 0.069    Na   7 0.069    Na   8 0.068    Na   9 0.068
    19  Cl  0.488    Na   1 0.142    Na   7 0.132    Na   6 0.106    Na   8 0.098
    20  O   1.901    H   22 0.906    H   21 0.804    Na   8 0.087    Na   3 0.066
    21  H   0.870    O   20 0.804    Cl  12 0.064
    22  H   0.906    O   20 0.906
    23  O   1.901    H   24 0.906    H   25 0.805    Na   9 0.087    Na   3 0.066
    24  H   0.906    O   23 0.906
    25  H   0.870    O   23 0.805    Cl  12 0.064
 MOs/occ written to file <molden.input>
 
molecular dipole:
                 x           y           z       tot (Debye)
 q only:        0.269      -2.421      -0.093
   full:       -0.011      -1.329      -0.372       3.508
molecular quadrupole (traceless):
                xx          xy          yy          xz          yz          zz
 q only:        6.493       2.472      11.183     -17.535       3.543     -17.675
  q+dip:        3.649       2.007       6.124      -9.972       3.055      -9.773
   full:        3.400       1.808       6.209      -9.619       2.795      -9.608

SCC energy    :     -59.1688986
rep           :       0.0938185
ES            :       0.8026080
AES           :      -0.0337375
AXC           :      -0.0117639
disp          :      -0.0445193
XB            :       0.0000000
fix           :       0.0000000
total E       :     -59.0741850
atomizationE  :       3.6576877     2295.23
(atE without considering molecular charge,
 total energy contains solvation terms)
H-L gap (eV)  :          2.7529
           ------------------------------------------------- 
          |                 ===============                 |
          |                   A N C O P T                   |
          |                 ===============                 |
          |          Approximate Normal Coordinate          |
          |           Rational Function Optimizer           |
           ------------------------------------------------- 
dumping coords to <xtbopt.coord> and <xtbopt.log>
 optlevel               0
 Maxcycle             200
 Maxmicro              25
 Econv         5.000000000000000E-006
 Gconv         1.000000000000000E-003
 Maxdispl       1.00000000000000     
 Hlow          5.000000000000000E-003
 S6             20.0000000000000     
 Nvar               69

generating ANC from model Hessian ...
 Shifting diagonal of input Hessian by   2.187172853757448E-002
 Lowest  eigenvalues of input Hessian
    0.005000    0.005063    0.005581    0.006842    0.007320    0.014078
    0.016111    0.017055    0.017628    0.017797    0.018669    0.019033
    0.019796    0.020718   -0.000000   -0.000000   -0.000000    0.000000
 Highest eigenvalues
    0.298013    0.298330    1.206207    1.206426    1.371549    1.372068
 
cpu  time for ANC gen    0.01 s
wall time for ANC gen    0.00 s
................................................................................
.............................. CYCLE    1 ......................................
................................................................................
   1    -59.1688986 -0.591689E+02  0.151E-04    2.75       0.0  T
   2    -59.1688986 -0.237463E-10  0.114E-04    2.75     175.8  T
   3    -59.1688986 -0.249187E-10  0.871E-05    2.75     229.7  T
speedup  1.00
cpu  time for SCC    0.01 s
wall time for SCC    0.01 s
speedup  1.01
cpu  time for grad    0.05 s
wall time for grad    0.05 s
 E :    -59.07418501  G :  0.000061    pred/act E change:  0.000D+00  0.375D-08
Maxdispl :   0.0006   ||displ|| :   0.0013   Lambda : -0.425D-07
Largest |displ|/coords:  0.0006 (   2)  0.0005 (  26)  0.0004 (  35)
................................................................................
.............................. CYCLE    2 ......................................
................................................................................
   1    -59.1689069 -0.591689E+02  0.319E-03    2.75       0.0  T
   2    -59.1689069 -0.549036E-09  0.178E-03    2.75      11.3  T
   3    -59.1689069 -0.203542E-09  0.438E-04    2.75      45.6  T
   4    -59.1689069 -0.468745E-10  0.167E-04    2.75     120.0  T
speedup  0.98
cpu  time for SCC    0.01 s
wall time for SCC    0.01 s
speedup  1.00
cpu  time for grad    0.05 s
wall time for grad    0.05 s
 E :    -59.07418505  G :  0.000034    pred/act E change:  0.000D+00 -0.316D-07
Maxdispl :   0.0022   ||displ|| :   0.0057   Lambda : -0.157D-06
Largest |displ|/coords:  0.0022 (   2)  0.0021 (  26)  0.0019 (  35)

   *** GEOMETRY OPTIMIZATION CONVERGED AFTER 2 ITERATIONS ***

------------------------------------------------------------------------
 total energy gain (kcal):     -0.0000
------------------------------------------------------------------------
================
 final structure:
================
$coord
        6.38873030828454       -1.17437858455139        3.42132078668936      Na
       -2.35866881109808        2.71520789239560       -3.93449850809659      Na
        0.44369957236047       -4.06302610023442       -0.14159668301295      Na
       -3.40963106446206        5.21087647244691        2.88988457588712      Na
       -0.63674008271901       -2.06527450835367        7.01274805316803      Na
        2.02250603374678        3.11570783779943        4.72357909180833      Na
        3.21445631680355        6.05817300045818       -0.49459185367250      Na
        3.86635182125977        0.26999273984889       -2.53990783822767      Na
       -4.27675912453171       -0.76791295359597        1.62213159921913      Na
        3.80251497833208       -0.67088748580174        7.26432767663524      Cl
       -2.30927382512822       -4.82782425865934        3.76032307213266      Cl
       -3.39528040701178       -0.77335927562690       -6.82793266530650      Cl
       -5.81769459188139        3.32002327071527       -0.58988413739299      Cl
        5.27630998969608       -3.86261739625363       -0.12033018521916      Cl
        2.15386979917623        4.33628566895795       -4.66468244067370      Cl
        0.60708099703876        7.57990028440456        3.06194330940647      Cl
       -3.05760129119403        1.84648489119163        6.19807504714071      Cl
        0.19414374447298        0.98486365611279        0.62820390149796      Cl
        6.32452291735546        3.03703407864880        1.39848318816098      Cl
        1.28509020084909       -2.88397852962190       -4.37504999449908      O 
       -0.21213183866399       -2.22898974236449       -5.28820183055796      H 
        2.01891176623214       -4.05402877670248       -5.55958977097847      H 
       -3.66164652096677       -3.51176281236722       -1.84658378312160      O 
       -4.78680997224775       -4.92243538936466       -2.08056273845111      H 
       -3.67595095348724       -2.66807396058662       -3.51760787254365      H 
$end
 
 Bond Distances (Angstroems)
 ---------------------------
Na1-Na3=3.9735       Na1-Na6=3.3117       Na1-Na8=3.5096       Na1-Cl10=2.4657      Na1-Cl14=2.4254      Na1-Cl19=2.4726      
Na2-Na4=3.8852       Na2-Na7=3.8911       Na2-Na8=3.6153       Na2-Na9=3.6158       Na2-Cl12=2.4603      Na2-Cl13=2.5662      
Na2-Cl15=2.5666      Na2-Cl18=2.9143      Na3-Na1=3.9735       Na3-Na5=3.9721       Na3-Na8=3.1857       Na3-Na9=3.1861       
Na3-Cl11=2.5592      Na3-Cl14=2.5595      Na3-Cl18=2.7053      Na3-O20=2.3677       Na3-O23=2.3704       Na4-Na2=3.8852       
Na4-Na6=3.2302       Na4-Na7=3.9618       Na4-Na9=3.2666       Na4-Cl13=2.4527      Na4-Cl16=2.4694      Na4-Cl17=2.5038      
Na4-Cl18=3.1734      Na5-Na3=3.9721       Na5-Na6=3.3112       Na5-Na9=3.5098       Na5-Cl10=2.4659      Na5-Cl11=2.4254      
Na5-Cl17=2.4722      Na6-Na1=3.3117       Na6-Na4=3.2302       Na6-Na5=3.3112       Na6-Na7=3.2322       Na6-Cl10=2.5904      
Na6-Cl16=2.6296      Na6-Cl17=2.8787      Na6-Cl18=2.6276      Na6-Cl19=2.8776      Na7-Na2=3.8911       Na7-Na4=3.9618       
Na7-Na6=3.2322       Na7-Na8=3.2668       Na7-Cl15=2.4525      Na7-Cl16=2.4687      Na7-Cl18=3.1804      Na7-Cl19=2.5036      
Na8-Na1=3.5096       Na8-Na2=3.6153       Na8-Na3=3.1857       Na8-Na7=3.2668       Na8-Cl14=2.6417      Na8-Cl15=2.5915      
Na8-Cl18=2.5942      Na8-Cl19=2.8600      Na8-O20=2.3653       Na9-Na2=3.6158       Na9-Na3=3.1861       Na9-Na4=3.2666       
Na9-Na5=3.5098       Na9-Cl11=2.6420      Na9-Cl13=2.5913      Na9-Cl17=2.8625      Na9-Cl18=2.5951      Na9-O23=2.3629       
Cl10-Na1=2.4657      Cl10-Na5=2.4659      Cl10-Na6=2.5904      Cl11-Na3=2.5592      Cl11-Na5=2.4254      Cl11-Na9=2.6420      
Cl12-Na2=2.4603      Cl13-Na2=2.5662      Cl13-Na4=2.4527      Cl13-Na9=2.5913      Cl14-Na1=2.4254      Cl14-Na3=2.5595      
Cl14-Na8=2.6417      Cl15-Na2=2.5666      Cl15-Na7=2.4525      Cl15-Na8=2.5915      Cl16-Na4=2.4694      Cl16-Na6=2.6296      
Cl16-Na7=2.4687      Cl17-Na4=2.5038      Cl17-Na5=2.4722      Cl17-Na6=2.8787      Cl17-Na9=2.8625      Cl18-Na2=2.9143      
Cl18-Na3=2.7053      Cl18-Na4=3.1734      Cl18-Na6=2.6276      Cl18-Na7=3.1804      Cl18-Na8=2.5942      Cl18-Na9=2.5951      
Cl19-Na1=2.4726      Cl19-Na6=2.8776      Cl19-Na7=2.5036      Cl19-Na8=2.8600      O20-Na3=2.3677       O20-Na8=2.3653       
O20-H21=0.9906       O20-H22=0.9628       H21-O20=0.9906       H22-O20=0.9628       O23-Na3=2.3704       O23-Na9=2.3629       
O23-H24=0.9629       O23-H25=0.9906       H24-O23=0.9629       H25-O23=0.9906       
 O  H  Rav=0.9767 sigma=0.0139  Rmin=0.9628  Rmax=0.9906     4
 Na O  Rav=2.3666 sigma=0.0028  Rmin=2.3629  Rmax=2.3704     4
 Na Na Rav=3.5250 sigma=0.2970  Rmin=3.1857  Rmax=3.9735    17
 Cl Na Rav=2.6249 sigma=0.1957  Rmin=2.4254  Rmax=3.1804    34
 
 selected bond angles (degree)
 --------------------
Na6-Na1-Na3= 79.05             Na8-Na1-Na3= 49.92             Na8-Na1-Na6= 76.84             Cl10-Na1-Na3= 89.63            
Cl10-Na1-Na6= 50.73            Cl10-Na1-Na8=120.44            Cl14-Na1-Na3= 38.33            Cl14-Na1-Na6=113.17            
Cl14-Na1-Na8= 48.77            Cl14-Na1-Cl10=124.47           Cl19-Na1-Na3= 97.49            Cl19-Na1-Na6= 57.49            
Cl19-Na1-Na8= 53.80            Cl19-Na1-Cl10=104.60           Cl19-Na1-Cl14=101.00           Na7-Na2-Na4= 61.26             
Na8-Na2-Na4= 93.57             Na8-Na2-Na7= 51.44             Na9-Na2-Na4= 51.48             Na9-Na2-Na7= 93.67             
Na9-Na2-Na8= 84.68             Cl12-Na2-Na4=143.28            Cl12-Na2-Na7=143.25            Cl12-Na2-Na8= 93.53            
Cl12-Na2-Na9= 93.50            Cl13-Na2-Na4= 38.23            Cl13-Na2-Na7= 99.28            Cl13-Na2-Na8=123.63            
Cl13-Na2-Na9= 45.77            Cl13-Na2-Cl12=111.33           Cl15-Na2-Na4= 99.18            Cl15-Na2-Na7= 38.12            
Cl15-Na2-Na8= 45.78            Cl15-Na2-Na9=123.64            Cl15-Na2-Cl12=111.38           Cl15-Na2-Cl13=136.53           
Cl18-Na2-Na4= 53.35            Cl18-Na2-Na7= 53.41            Cl18-Na2-Na8= 45.26            Cl18-Na2-Na9= 45.27            
Cl18-Na2-Cl12=112.53           Cl18-Na2-Cl13= 78.37           Cl18-Na2-Cl15= 78.37           Na5-Na3-Na1= 63.85             
Na8-Na3-Na1= 57.45             Na8-Na3-Na5=105.66             Na9-Na3-Na1=105.74             Na9-Na3-Na5= 57.47             
Na9-Na3-Na8= 99.70             Cl11-Na3-Na1= 97.39            Cl11-Na3-Na5= 36.02            Cl11-Na3-Na8=139.37            
Cl11-Na3-Na9= 53.41            Cl14-Na3-Na1= 35.99            Cl14-Na3-Na5= 97.39            Cl14-Na3-Na8= 53.41            
Cl14-Na3-Na9=139.41            Cl14-Na3-Cl11=124.87           Cl18-Na3-Na1= 65.63            Cl18-Na3-Na5= 65.59            
Cl18-Na3-Na8= 51.47            Cl18-Na3-Na9= 51.48            Cl18-Na3-Cl11= 90.39           Cl18-Na3-Cl14= 90.41           
O20-Na3-Na1=101.46             O20-Na3-Na5=149.17             O20-Na3-Na8= 47.66             O20-Na3-Na9=106.28             
O20-Na3-Cl11=155.80            O20-Na3-Cl14= 78.78            O20-Na3-Cl18= 83.77            O23-Na3-Na1=149.19             
O23-Na3-Na5=101.43             O23-Na3-Na8=106.31             O23-Na3-Na9= 47.59             O23-Na3-Cl11= 78.75            
O23-Na3-Cl14=155.82            O23-Na3-Cl18= 83.75            O23-Na3-O20= 77.28             Na6-Na4-Na2= 92.02             
Na7-Na4-Na2= 59.44             Na7-Na4-Na6= 52.21             Na9-Na4-Na2= 60.00             Na9-Na4-Na6= 81.62             
Na9-Na4-Na7= 98.11             Cl13-Na4-Na2= 40.35            Cl13-Na4-Na6=123.22            Cl13-Na4-Na7= 99.58            
Cl13-Na4-Na9= 51.52            Cl16-Na4-Na2= 94.80            Cl16-Na4-Na6= 52.93            Cl16-Na4-Na7= 36.64            
Cl16-Na4-Na9=128.33            Cl16-Na4-Cl13=133.00           Cl17-Na4-Na2=113.42            Cl17-Na4-Na6= 58.65            
Cl17-Na4-Na7=109.31            Cl17-Na4-Na9= 57.68            Cl17-Na4-Cl13=105.87           Cl17-Na4-Cl16=105.73           
Cl18-Na4-Na2= 47.46            Cl18-Na4-Na6= 48.44            Cl18-Na4-Na7= 51.50            Cl18-Na4-Na9= 47.50            
Cl18-Na4-Cl13= 75.02           Cl18-Na4-Cl16= 81.63           Cl18-Na4-Cl17= 73.61           Na6-Na5-Na3= 79.08             
Na9-Na5-Na3= 49.94             Na9-Na5-Na6= 76.93             Cl10-Na5-Na3= 89.65            Cl10-Na5-Na6= 50.74            
Cl10-Na5-Na9=120.54            Cl11-Na5-Na3= 38.35            Cl11-Na5-Na6=113.24            Cl11-Na5-Na9= 48.77            
Cl11-Na5-Cl10=124.49           Cl17-Na5-Na3= 97.54            Cl17-Na5-Na6= 57.53            Cl17-Na5-Na9= 53.85            
Cl17-Na5-Cl10=104.63           Cl17-Na5-Cl11=101.06           Na4-Na6-Na1=142.53             Na5-Na6-Na1= 78.76             
Na5-Na6-Na4= 90.91             Na7-Na6-Na1= 90.93             Na7-Na6-Na4= 75.62             Na7-Na6-Na5=142.59             
Cl10-Na6-Na1= 47.47            Cl10-Na6-Na4=138.16            Cl10-Na6-Na5= 47.48            Cl10-Na6-Na7=138.17            
Cl16-Na6-Na1=138.16            Cl16-Na6-Na4= 48.53            Cl16-Na6-Na5=138.17            Cl16-Na6-Na7= 48.48            
Cl16-Na6-Cl10=166.42           Cl17-Na6-Na1=123.23            Cl17-Na6-Na4= 47.97            Cl17-Na6-Na5= 46.43            
Cl17-Na6-Na7=121.75            Cl17-Na6-Cl10= 91.05           Cl17-Na6-Cl16= 91.96           Cl18-Na6-Na1= 77.94            
Cl18-Na6-Na4= 64.65            Cl18-Na6-Na5= 77.87            Cl18-Na6-Na7= 64.78            Cl18-Na6-Cl10=103.30           
Cl18-Na6-Cl16= 90.28           Cl18-Na6-Cl17= 77.27           Cl19-Na6-Na1= 46.44            Cl19-Na6-Na4=121.69            
Cl19-Na6-Na5=123.23            Cl19-Na6-Na7= 47.95            Cl19-Na6-Cl10= 91.06           Cl19-Na6-Cl16= 91.94           
Cl19-Na6-Cl17=154.31           Cl19-Na6-Cl18= 77.34           Na4-Na7-Na2= 59.30             Na6-Na7-Na2= 91.88             
Na6-Na7-Na4= 52.17             Na8-Na7-Na2= 59.92             Na8-Na7-Na4= 97.88             Na8-Na7-Na6= 81.49             
Cl15-Na7-Na2= 40.25            Cl15-Na7-Na4= 99.34            Cl15-Na7-Na6=123.03            Cl15-Na7-Na8= 51.52            
Cl16-Na7-Na2= 94.67            Cl16-Na7-Na4= 36.66            Cl16-Na7-Na6= 52.90            Cl16-Na7-Na8=128.13            
Cl16-Na7-Cl15=132.79           Cl18-Na7-Na2= 47.37            Cl18-Na7-Na4= 51.35            Cl18-Na7-Na6= 48.37            
Cl18-Na7-Na8= 47.43            Cl18-Na7-Cl15= 74.90           Cl18-Na7-Cl16= 81.49           Cl19-Na7-Na2=113.27            
Cl19-Na7-Na4=109.18            Cl19-Na7-Na6= 58.59            Cl19-Na7-Na8= 57.62            Cl19-Na7-Cl15=105.86           
Cl19-Na7-Cl16=105.70           Cl19-Na7-Cl18= 73.53           Na2-Na8-Na1=127.44             Na3-Na8-Na1= 72.63             
Na3-Na8-Na2= 79.68             Na7-Na8-Na1= 86.94             Na7-Na8-Na2= 68.64             Na7-Na8-Na3=118.87             
Cl14-Na8-Na1= 43.67            Cl14-Na8-Na2=130.74            Cl14-Na8-Na3= 51.07            Cl14-Na8-Na7=130.20            
Cl15-Na8-Na1=134.73            Cl15-Na8-Na2= 45.22            Cl15-Na8-Na3=124.87            Cl15-Na8-Na7= 47.80            
Cl15-Na8-Cl14=175.17           Cl18-Na8-Na1= 74.68            Cl18-Na8-Na2= 52.93            Cl18-Na8-Na3= 54.66            
Cl18-Na8-Na7= 64.54            Cl18-Na8-Cl14= 91.09           Cl18-Na8-Cl15= 84.11           Cl19-Na8-Na1= 44.24            
Cl19-Na8-Na2=112.33            Cl19-Na8-Na3=109.68            Cl19-Na8-Na7= 47.67            Cl19-Na8-Cl14= 86.69           
Cl19-Na8-Cl15= 92.87           Cl19-Na8-Cl18= 78.18           O20-Na8-Na1=115.79             O20-Na8-Na2= 69.06             
O20-Na8-Na3= 47.73             O20-Na8-Na7=137.45             O20-Na8-Cl14= 77.17            O20-Na8-Cl15=101.88            
O20-Na8-Cl18= 86.31            O20-Na8-Cl19=157.39            Na3-Na9-Na2= 79.67             Na4-Na9-Na2= 68.52             
Na4-Na9-Na3=118.69             Na5-Na9-Na2=127.34             Na5-Na9-Na3= 72.59             Na5-Na9-Na4= 86.87             
Cl11-Na9-Na2=130.71            Cl11-Na9-Na3= 51.06            Cl11-Na9-Na4=130.11            Cl11-Na9-Na5= 43.66            
Cl13-Na9-Na2= 45.20            Cl13-Na9-Na3=124.84            Cl13-Na9-Na4= 47.81            Cl13-Na9-Na5=134.68            
Cl13-Na9-Cl11=175.10           Cl17-Na9-Na2=112.23            Cl17-Na9-Na3=109.61            Cl17-Na9-Na4= 47.66            
Cl17-Na9-Na5= 44.22            Cl17-Na9-Cl11= 86.67           Cl17-Na9-Cl13= 92.84           Cl18-Na9-Na2= 52.92            
Cl18-Na9-Na3= 54.65            Cl18-Na9-Na4= 64.37            Cl18-Na9-Na5= 74.59            Cl18-Na9-Cl11= 91.04           
Cl18-Na9-Cl13= 84.09           Cl18-Na9-Cl17= 78.07           O23-Na9-Na2= 69.07             O23-Na9-Na3= 47.79             
O23-Na9-Na4=137.34             O23-Na9-Na5=115.82             O23-Na9-Cl11= 77.22            O23-Na9-Cl13=101.85            
O23-Na9-Cl17=157.38            O23-Na9-Cl18= 86.36            Na5-Cl10-Na1=116.87            Na6-Cl10-Na1= 81.80            
Na6-Cl10-Na5= 81.78            
 
 selected dihedral angles (degree)
 ---------------------------------
Na5-Na3-Na1-Na6=309.86        Na5-Na3-Na1-Na8=227.92        Na5-Na3-Na1-Cl10=359.82       Na5-Na3-Na1-Cl14=156.87       
Na5-Na3-Na1-Cl19=255.14       Na8-Na3-Na1-Na6= 81.94        Na8-Na3-Na1-Cl10=131.89       Na8-Na3-Na1-Cl14=288.94       
Na8-Na3-Na1-Cl19= 27.22       Na9-Na3-Na1-Na6=350.34        Na9-Na3-Na1-Na8=268.40        Na9-Na3-Na1-Cl10= 40.29       
Na9-Na3-Na1-Cl14=197.35       Na9-Na3-Na1-Cl19=295.62       Cl11-Na3-Na1-Na6=296.35       Cl11-Na3-Na1-Na8=214.41       
Cl11-Na3-Na1-Cl10=346.30      Cl11-Na3-Na1-Cl14=143.36      Cl11-Na3-Na1-Cl19=241.63      Cl14-Na3-Na1-Na6=153.00       
Cl14-Na3-Na1-Na8= 71.06       Cl14-Na3-Na1-Cl10=202.95      Cl14-Na3-Na1-Cl19= 98.27      Cl18-Na3-Na1-Na6= 23.42       
Cl18-Na3-Na1-Na8=301.48       Cl18-Na3-Na1-Cl10= 73.37      Cl18-Na3-Na1-Cl14=230.42      Cl18-Na3-Na1-Cl19=328.69      
O20-Na3-Na1-Na6=101.10        O20-Na3-Na1-Na8= 19.15        O20-Na3-Na1-Cl10=151.05       O20-Na3-Na1-Cl14=308.10       
O20-Na3-Na1-Cl19= 46.37       O23-Na3-Na1-Na6= 16.76        O23-Na3-Na1-Na8=294.82        O23-Na3-Na1-Cl10= 66.71       
O23-Na3-Na1-Cl14=223.77       O23-Na3-Na1-Cl19=322.04       Na6-Na4-Na2-Na7=317.12        Na6-Na4-Na2-Na8=358.82        
Na6-Na4-Na2-Na9= 79.12        Na6-Na4-Na2-Cl12= 99.60       Na6-Na4-Na2-Cl13=143.64       Na6-Na4-Na2-Cl15=313.06       
Na6-Na4-Na2-Cl18= 21.06       Na7-Na4-Na2-Na8= 41.70        Na7-Na4-Na2-Na9=122.01        Na7-Na4-Na2-Cl12=142.48       
Na7-Na4-Na2-Cl13=186.52       Na7-Na4-Na2-Cl15=355.94       Na7-Na4-Na2-Cl18= 63.94       Na9-Na4-Na2-Na7=237.99        
Na9-Na4-Na2-Na8=279.70        Na9-Na4-Na2-Cl12= 20.48       Na9-Na4-Na2-Cl13= 64.52       Na9-Na4-Na2-Cl15=233.94       
Na9-Na4-Na2-Cl18=301.94       Cl13-Na4-Na2-Na7=173.48       Cl13-Na4-Na2-Na8=215.18       Cl13-Na4-Na2-Na9=295.48       
Cl13-Na4-Na2-Cl12=315.96      Cl13-Na4-Na2-Cl15=169.42      Cl13-Na4-Na2-Cl18=237.42      Cl16-Na4-Na2-Na7= 10.08       
Cl16-Na4-Na2-Na8= 51.78       Cl16-Na4-Na2-Na9=132.08       Cl16-Na4-Na2-Cl12=152.56      Cl16-Na4-Na2-Cl13=196.60      
Cl16-Na4-Na2-Cl15=  6.02      Cl16-Na4-Na2-Cl18= 74.02      Cl17-Na4-Na2-Na7=260.63       Cl17-Na4-Na2-Na8=302.33       
Cl17-Na4-Na2-Na9= 22.64       Cl17-Na4-Na2-Cl12= 43.11      Cl17-Na4-Na2-Cl13= 87.16      Cl17-Na4-Na2-Cl15=256.58      
Cl17-Na4-Na2-Cl18=324.57      Cl18-Na4-Na2-Na7=296.06       Cl18-Na4-Na2-Na8=337.76       Cl18-Na4-Na2-Na9= 58.06       
Cl18-Na4-Na2-Cl12= 78.54      Cl18-Na4-Na2-Cl13=122.58      Cl18-Na4-Na2-Cl15=292.00      Na6-Na5-Na3-Na1= 50.14        
Na6-Na5-Na3-Na8=  9.61        Na6-Na5-Na3-Na9=277.96        Na6-Na5-Na3-Cl11=206.93       Na6-Na5-Na3-Cl14= 63.60       
Na6-Na5-Na3-Cl18=336.52       Na6-Na5-Na3-O20=343.14        Na6-Na5-Na3-O23=258.86        Na9-Na5-Na3-Na1=132.18        
Na9-Na5-Na3-Na8= 91.65        Na9-Na5-Na3-Cl11=288.97       Na9-Na5-Na3-Cl14=145.64       Na9-Na5-Na3-Cl18= 58.56       
Na9-Na5-Na3-O20= 65.18        Na9-Na5-Na3-O23=340.90        Cl10-Na5-Na3-Na1=  0.18       Cl10-Na5-Na3-Na8=319.66       
Cl10-Na5-Na3-Na9=228.01       Cl10-Na5-Na3-Cl11=156.98      Cl10-Na5-Na3-Cl14= 13.65      Cl10-Na5-Na3-Cl18=286.56      
Cl10-Na5-Na3-O20=293.18       Cl10-Na5-Na3-O23=208.91       Cl11-Na5-Na3-Na1=203.21       Cl11-Na5-Na3-Na8=162.68       
Cl11-Na5-Na3-Na9= 71.03       Cl11-Na5-Na3-Cl14=216.67      Cl11-Na5-Na3-Cl18=129.59      Cl11-Na5-Na3-O20=136.21       
Cl11-Na5-Na3-O23= 51.93       Cl17-Na5-Na3-Na1=104.89       Cl17-Na5-Na3-Na8= 64.37       Cl17-Na5-Na3-Na9=332.72       
Cl17-Na5-Na3-Cl11=261.69      Cl17-Na5-Na3-Cl14=118.36      Cl17-Na5-Na3-Cl18= 31.27      Cl17-Na5-Na3-O20= 37.89       
Cl17-Na5-Na3-O23=313.62       Na4-Na6-Na1-Na3=340.88        Na4-Na6-Na1-Na8= 31.96        Na4-Na6-Na1-Cl10=242.28       
Na4-Na6-Na1-Cl14=358.72       Na4-Na6-Na1-Cl19= 87.19       Na5-Na6-Na1-Na3= 57.43        Na5-Na6-Na1-Na8=108.51        
Na5-Na6-Na1-Cl10=318.82       Na5-Na6-Na1-Cl14= 75.26       Na5-Na6-Na1-Cl19=163.73       Na7-Na6-Na1-Na3=273.65        
Na7-Na6-Na1-Na8=324.73        Na7-Na6-Na1-Cl10=175.05       Na7-Na6-Na1-Cl14=291.48       Na7-Na6-Na1-Cl19= 19.95       
Cl10-Na6-Na1-Na3= 98.60       Cl10-Na6-Na1-Na8=149.68       Cl10-Na6-Na1-Cl14=116.44      Cl10-Na6-Na1-Cl19=204.91      
Cl16-Na6-Na1-Na3=260.96       Cl16-Na6-Na1-Na8=312.04       Cl16-Na6-Na1-Cl10=162.36      Cl16-Na6-Na1-Cl14=278.80      
Cl16-Na6-Na1-Cl19=  7.27      Cl17-Na6-Na1-Na3= 43.43       Cl17-Na6-Na1-Na8= 94.51       Cl17-Na6-Na1-Cl10=304.82      
Cl17-Na6-Na1-Cl14= 61.26      Cl17-Na6-Na1-Cl19=149.73      Cl18-Na6-Na1-Na3=337.59       Cl18-Na6-Na1-Na8= 28.67       
Cl18-Na6-Na1-Cl10=238.99      Cl18-Na6-Na1-Cl14=355.43      Cl18-Na6-Na1-Cl19= 83.90      Cl19-Na6-Na1-Na3=253.69       
Cl19-Na6-Na1-Na8=304.77       Cl19-Na6-Na1-Cl10=155.09      Cl19-Na6-Na1-Cl14=271.53      Na1-Na6-Na4-Na2=335.72        
Na1-Na6-Na4-Na7=287.86        Na1-Na6-Na4-Na9= 35.00        Na1-Na6-Na4-Cl13=  3.03       Na1-Na6-Na4-Cl16=241.23       
Na1-Na6-Na4-Cl17= 92.11       Na1-Na6-Na4-Cl18=356.44       Na5-Na6-Na4-Na2=263.17        Na5-Na6-Na4-Na7=215.31        
Na5-Na6-Na4-Na9=322.44        Na5-Na6-Na4-Cl13=290.48       Na5-Na6-Na4-Cl16=168.68       Na5-Na6-Na4-Cl17= 19.55       
Na5-Na6-Na4-Cl18=283.89       Na7-Na6-Na4-Na2= 47.86        Na7-Na6-Na4-Na9=107.14        Na7-Na6-Na4-Cl13= 75.17       
Na7-Na6-Na4-Cl16=313.37       Na7-Na6-Na4-Cl17=164.24       Na7-Na6-Na4-Cl18= 68.58       Cl10-Na6-Na4-Na2=257.77       
Cl10-Na6-Na4-Na7=209.91       Cl10-Na6-Na4-Na9=317.04       Cl10-Na6-Na4-Cl13=285.08      Cl10-Na6-Na4-Cl16=163.28      
Cl10-Na6-Na4-Cl17= 14.15      Cl10-Na6-Na4-Cl18=278.49      Cl16-Na6-Na4-Na2= 94.49       Cl16-Na6-Na4-Na7= 46.63       
Cl16-Na6-Na4-Na9=153.77       Cl16-Na6-Na4-Cl13=121.80      Cl16-Na6-Na4-Cl17=210.87      Cl16-Na6-Na4-Cl18=115.21      
Cl17-Na6-Na4-Na2=243.62       Cl17-Na6-Na4-Na7=195.76       Cl17-Na6-Na4-Na9=302.89       Cl17-Na6-Na4-Cl13=270.93      
Cl17-Na6-Na4-Cl16=149.13      Cl17-Na6-Na4-Cl18=264.34      Cl18-Na6-Na4-Na2=339.28       Cl18-Na6-Na4-Na7=291.42       
Cl18-Na6-Na4-Na9= 38.56       Cl18-Na6-Na4-Cl13=  6.59      Cl18-Na6-Na4-Cl16=244.79      Cl18-Na6-Na4-Cl17= 95.66      
Cl19-Na6-Na4-Na2= 34.00       Cl19-Na6-Na4-Na7=346.14       Cl19-Na6-Na4-Na9= 93.28       Cl19-Na6-Na4-Cl13= 61.31      
Cl19-Na6-Na4-Cl16=299.51      Cl19-Na6-Na4-Cl17=150.38      Cl19-Na6-Na4-Cl18= 54.72      Na1-Na6-Na5-Na3=302.55        
Na1-Na6-Na5-Na9=251.46        Na1-Na6-Na5-Cl10= 41.17       Na1-Na6-Na5-Cl11=284.74       Na1-Na6-Na5-Cl17=196.22       
Na4-Na6-Na5-Na3= 86.27        Na4-Na6-Na5-Na9= 35.18        Na4-Na6-Na5-Cl10=184.89       Na4-Na6-Na5-Cl11= 68.46       
Na4-Na6-Na5-Cl17=339.94       Na7-Na6-Na5-Na3= 19.10        Na7-Na6-Na5-Na9=328.01        Na7-Na6-Na5-Cl10=117.72       
Na7-Na6-Na5-Cl11=  1.29       Na7-Na6-Na5-Cl17=272.77       Cl10-Na6-Na5-Na3=261.38       Cl10-Na6-Na5-Na9=210.29       
Cl10-Na6-Na5-Cl11=243.57      Cl10-Na6-Na5-Cl17=155.05      Cl16-Na6-Na5-Na3= 99.01       Cl16-Na6-Na5-Na9= 47.92       
Cl16-Na6-Na5-Cl10=197.63      Cl16-Na6-Na5-Cl11= 81.20      Cl16-Na6-Na5-Cl17=352.68      Cl17-Na6-Na5-Na3=106.33       
Cl17-Na6-Na5-Na9= 55.24       Cl17-Na6-Na5-Cl10=204.95      Cl17-Na6-Na5-Cl11= 88.52      Cl18-Na6-Na5-Na3= 22.46       
Cl18-Na6-Na5-Na9=331.37       Cl18-Na6-Na5-Cl10=121.08      Cl18-Na6-Na5-Cl11=  4.65      Cl18-Na6-Na5-Cl17=276.13      
Cl19-Na6-Na5-Na3=316.59       Cl19-Na6-Na5-Na9=265.50       Cl19-Na6-Na5-Cl10= 55.21      Cl19-Na6-Na5-Cl11=298.78      
Cl19-Na6-Na5-Cl17=210.26      Na4-Na7-Na2-Na8=238.12        Na4-Na7-Na2-Na9=318.33        Na4-Na7-Na2-Cl12=217.49       
Na4-Na7-Na2-Cl13=  4.08       Na4-Na7-Na2-Cl15=173.51       Na4-Na7-Na2-Cl18=296.15       Na6-Na7-Na2-Na4= 42.84        
Na6-Na7-Na2-Na8=280.96        Na6-Na7-Na2-Na9=  1.18        Na6-Na7-Na2-Cl12=260.33       Na6-Na7-Na2-Cl13= 46.93       
Na6-Na7-Na2-Cl15=216.35       Na6-Na7-Na2-Cl18=339.00       Na8-Na7-Na2-Na4=121.88        Na8-Na7-Na2-Na9= 80.21        
Na8-Na7-Na2-Cl12=339.37       Na8-Na7-Na2-Cl13=125.97       Na8-Na7-Na2-Cl15=295.39       Na8-Na7-Na2-Cl18= 58.04       
Cl15-Na7-Na2-Na4=186.49       Cl15-Na7-Na2-Na8= 64.61       Cl15-Na7-Na2-Na9=144.82       Cl15-Na7-Na2-Cl12= 43.98      
Cl15-Na7-Na2-Cl13=190.58      Cl15-Na7-Na2-Cl18=122.65      Cl16-Na7-Na2-Na4=349.92       Cl16-Na7-Na2-Na8=228.04       
Cl16-Na7-Na2-Na9=308.25       Cl16-Na7-Na2-Cl12=207.41      Cl16-Na7-Na2-Cl13=354.01      Cl16-Na7-Na2-Cl15=163.43      
Cl16-Na7-Na2-Cl18=286.07      Cl18-Na7-Na2-Na4= 63.85       Cl18-Na7-Na2-Na8=301.96       Cl18-Na7-Na2-Na9= 22.18       
Cl18-Na7-Na2-Cl12=281.33      Cl18-Na7-Na2-Cl13= 67.93      Cl18-Na7-Na2-Cl15=237.35      Cl19-Na7-Na2-Na4= 99.23       
Cl19-Na7-Na2-Na8=337.35       Cl19-Na7-Na2-Na9= 57.56       Cl19-Na7-Na2-Cl12=316.72      Cl19-Na7-Na2-Cl13=103.32      
Cl19-Na7-Na2-Cl15=272.74      Cl19-Na7-Na2-Cl18= 35.39      Na2-Na7-Na4-Na6=120.62        Na2-Na7-Na4-Na9= 47.88        
Na2-Na7-Na4-Cl13=355.72       Na2-Na7-Na4-Cl16=196.99       Na2-Na7-Na4-Cl17=106.40       Na2-Na7-Na4-Cl18= 57.75       
Na6-Na7-Na4-Na2=239.38        Na6-Na7-Na4-Na9=287.26        Na6-Na7-Na4-Cl13=235.10       Na6-Na7-Na4-Cl16= 76.36       
Na6-Na7-Na4-Cl17=345.77       Na6-Na7-Na4-Cl18=297.12       Na8-Na7-Na4-Na2=312.12        Na8-Na7-Na4-Na6= 72.74        
Na8-Na7-Na4-Na9=  0.00        Na8-Na7-Na4-Cl13=307.84       Na8-Na7-Na4-Cl16=149.11       Na8-Na7-Na4-Cl17= 58.51       
Na8-Na7-Na4-Cl18=  9.86       Cl15-Na7-Na4-Na2=  4.25       Cl15-Na7-Na4-Na6=124.87       Cl15-Na7-Na4-Na9= 52.13       
Cl15-Na7-Na4-Cl13=359.97      Cl15-Na7-Na4-Cl16=201.23      Cl15-Na7-Na4-Cl17=110.64      Cl15-Na7-Na4-Cl18= 61.99      
Cl16-Na7-Na4-Na2=163.01       Cl16-Na7-Na4-Na6=283.64       Cl16-Na7-Na4-Na9=210.90       Cl16-Na7-Na4-Cl13=158.73      
Cl16-Na7-Na4-Cl17=269.41      Cl16-Na7-Na4-Cl18=220.76      Cl18-Na7-Na4-Na2=302.25       Cl18-Na7-Na4-Na6= 62.88       
Cl18-Na7-Na4-Na9=350.14       Cl18-Na7-Na4-Cl13=297.98      Cl18-Na7-Na4-Cl16=139.24      Cl18-Na7-Na4-Cl17= 48.65      
Cl19-Na7-Na4-Na2=253.74       Cl19-Na7-Na4-Na6= 14.36       Cl19-Na7-Na4-Na9=301.62       Cl19-Na7-Na4-Cl13=249.46      
Cl19-Na7-Na4-Cl16= 90.73      Cl19-Na7-Na4-Cl17=  0.14      Cl19-Na7-Na4-Cl18=311.48      Na2-Na7-Na6-Na1= 96.85        
Na2-Na7-Na6-Na4=312.24        Na2-Na7-Na6-Na5= 24.29        Na2-Na7-Na6-Cl10=102.33       Na2-Na7-Na6-Cl16=265.57       
Na2-Na7-Na6-Cl17=325.96       Na2-Na7-Na6-Cl18= 20.66       Na2-Na7-Na6-Cl19=116.31       Na4-Na7-Na6-Na1=144.61        
Na4-Na7-Na6-Na5= 72.05        Na4-Na7-Na6-Cl10=150.09       Na4-Na7-Na6-Cl16=313.33       Na4-Na7-Na6-Cl17= 13.72       
Na4-Na7-Na6-Cl18= 68.42       Na4-Na7-Na6-Cl19=164.07       Na8-Na7-Na6-Na1= 37.65        Na8-Na7-Na6-Na4=253.04        
Na8-Na7-Na6-Na5=325.09        Na8-Na7-Na6-Cl10= 43.13       Na8-Na7-Na6-Cl16=206.36       Na8-Na7-Na6-Cl17=266.76       
Na8-Na7-Na6-Cl18=321.45       Na8-Na7-Na6-Cl19= 57.10       Cl15-Na7-Na6-Na1= 69.68       Cl15-Na7-Na6-Na4=285.06       
Cl15-Na7-Na6-Na5=357.11       Cl15-Na7-Na6-Cl10= 75.15      Cl15-Na7-Na6-Cl16=238.39      Cl15-Na7-Na6-Cl17=298.79      
Cl15-Na7-Na6-Cl18=353.48      Cl15-Na7-Na6-Cl19= 89.13      Cl16-Na7-Na6-Na1=191.28       Cl16-Na7-Na6-Na4= 46.67       
Cl16-Na7-Na6-Na5=118.72       Cl16-Na7-Na6-Cl10=196.76      Cl16-Na7-Na6-Cl17= 60.39      Cl16-Na7-Na6-Cl18=115.09      
Cl16-Na7-Na6-Cl19=210.74      Cl18-Na7-Na6-Na1= 76.19       Cl18-Na7-Na6-Na4=291.58       Cl18-Na7-Na6-Na5=  3.63       
Cl18-Na7-Na6-Cl10= 81.67      Cl18-Na7-Na6-Cl16=244.91      Cl18-Na7-Na6-Cl17=305.30      Cl18-Na7-Na6-Cl19= 95.65      
Cl19-Na7-Na6-Na1=340.55       Cl19-Na7-Na6-Na4=195.93       Cl19-Na7-Na6-Na5=267.98       Cl19-Na7-Na6-Cl10=346.02      
Cl19-Na7-Na6-Cl16=149.26      Cl19-Na7-Na6-Cl17=209.66      Cl19-Na7-Na6-Cl18=264.35      Na2-Na8-Na1-Na3= 61.58        
Na2-Na8-Na1-Na6=334.92        Na2-Na8-Na1-Cl10=  1.87       Na2-Na8-Na1-Cl14=112.84       Na2-Na8-Na1-Cl19=275.77       
Na3-Na8-Na1-Na6=273.34        Na3-Na8-Na1-Cl10=300.30       Na3-Na8-Na1-Cl14= 51.26       Na3-Na8-Na1-Cl19=214.19       
Na7-Na8-Na1-Na3=121.56        Na7-Na8-Na1-Na6= 34.90        Na7-Na8-Na1-Cl10= 61.85       Na7-Na8-Na1-Cl14=172.82       
Na7-Na8-Na1-Cl19=335.75       Cl14-Na8-Na1-Na3=308.74       Cl14-Na8-Na1-Na6=222.08       Cl14-Na8-Na1-Cl10=249.03      
Cl14-Na8-Na1-Cl19=162.93      Cl15-Na8-Na1-Na3=122.22       Cl15-Na8-Na1-Na6= 35.56       Cl15-Na8-Na1-Cl10= 62.52      
Cl15-Na8-Na1-Cl14=173.49      Cl15-Na8-Na1-Cl19=336.41      Cl18-Na8-Na1-Na3= 57.14       Cl18-Na8-Na1-Na6=330.48       
Cl18-Na8-Na1-Cl10=357.43      Cl18-Na8-Na1-Cl14=108.40      Cl18-Na8-Na1-Cl19=271.33      Cl19-Na8-Na1-Na3=145.81       
Cl19-Na8-Na1-Na6= 59.15       Cl19-Na8-Na1-Cl10= 86.11      Cl19-Na8-Na1-Cl14=197.07      O20-Na8-Na1-Na3=339.05        
O20-Na8-Na1-Na6=252.39        O20-Na8-Na1-Cl10=279.35       O20-Na8-Na1-Cl14= 30.31       O20-Na8-Na1-Cl19=193.24       
Na1-Na8-Na2-Na4= 19.94        Na1-Na8-Na2-Na7= 68.18        Na1-Na8-Na2-Na9=329.18        Na1-Na8-Na2-Cl12=235.99       
Na1-Na8-Na2-Cl13=354.59       Na1-Na8-Na2-Cl15=119.27       Na1-Na8-Na2-Cl18=354.63       Na3-Na8-Na2-Na4= 78.49        
Na3-Na8-Na2-Na7=126.74        Na3-Na8-Na2-Na9= 27.73        Na3-Na8-Na2-Cl12=294.54       Na3-Na8-Na2-Cl13= 53.15       
Na3-Na8-Na2-Cl15=177.83       Na3-Na8-Na2-Cl18= 53.18       Na7-Na8-Na2-Na4=311.76        Na7-Na8-Na2-Na9=261.00        
Na7-Na8-Na2-Cl12=167.81       Na7-Na8-Na2-Cl13=286.41       Na7-Na8-Na2-Cl15= 51.09       Na7-Na8-Na2-Cl18=286.45       
Cl14-Na8-Na2-Na4= 77.06       Cl14-Na8-Na2-Na7=125.30       Cl14-Na8-Na2-Na9= 26.29       Cl14-Na8-Na2-Cl12=293.10      
Cl14-Na8-Na2-Cl13= 51.71      Cl14-Na8-Na2-Cl15=176.39      Cl14-Na8-Na2-Cl18= 51.75      Cl15-Na8-Na2-Na4=260.67       
Cl15-Na8-Na2-Na7=308.91       Cl15-Na8-Na2-Na9=209.90       Cl15-Na8-Na2-Cl12=116.71      Cl15-Na8-Na2-Cl13=235.32      
Cl15-Na8-Na2-Cl18=235.35      Cl18-Na8-Na2-Na4= 25.31       Cl18-Na8-Na2-Na7= 73.55       Cl18-Na8-Na2-Na9=334.55       
Cl18-Na8-Na2-Cl12=241.36      Cl18-Na8-Na2-Cl13=359.96      Cl18-Na8-Na2-Cl15=124.65      Cl19-Na8-Na2-Na4=331.32       
Cl19-Na8-Na2-Na7= 19.56       Cl19-Na8-Na2-Na9=280.56       Cl19-Na8-Na2-Cl12=187.37      Cl19-Na8-Na2-Cl13=305.97      
Cl19-Na8-Na2-Cl15= 70.65      Cl19-Na8-Na2-Cl18=306.01      O20-Na8-Na2-Na4=127.01        O20-Na8-Na2-Na7=175.25        
O20-Na8-Na2-Na9= 76.25        O20-Na8-Na2-Cl12=343.06       O20-Na8-Na2-Cl13=101.66       O20-Na8-Na2-Cl15=226.35       
O20-Na8-Na2-Cl18=101.70       Na1-Na8-Na3-Na5= 43.79        Na1-Na8-Na3-Na9=102.55        Na1-Na8-Na3-Cl11= 59.38       
Na1-Na8-Na3-Cl14=316.19       Na1-Na8-Na3-Cl18= 83.25       Na1-Na8-Na3-O20=205.79        Na1-Na8-Na3-O23=151.03        
Na2-Na8-Na3-Na1=225.21        Na2-Na8-Na3-Na5=269.00        Na2-Na8-Na3-Na9=327.76        Na2-Na8-Na3-Cl11=284.60       
Na2-Na8-Na3-Cl14=181.40       Na2-Na8-Na3-Cl18=308.46       Na2-Na8-Na3-O20= 71.00        Na2-Na8-Na3-O23= 16.25        
Na7-Na8-Na3-Na1=283.68        Na7-Na8-Na3-Na5=327.46        Na7-Na8-Na3-Na9= 26.23        Na7-Na8-Na3-Cl11=343.06       
Na7-Na8-Na3-Cl14=239.86       Na7-Na8-Na3-Cl18=  6.93       Na7-Na8-Na3-O20=129.47        Na7-Na8-Na3-O23= 74.71        
Cl14-Na8-Na3-Na1= 43.81       Cl14-Na8-Na3-Na5= 87.60       Cl14-Na8-Na3-Na9=146.36       Cl14-Na8-Na3-Cl11=103.20      
Cl14-Na8-Na3-Cl18=127.06      Cl14-Na8-Na3-O20=249.60       Cl14-Na8-Na3-O23=194.85       Cl15-Na8-Na3-Na1=227.09       
Cl15-Na8-Na3-Na5=270.88       Cl15-Na8-Na3-Na9=329.64       Cl15-Na8-Na3-Cl11=286.47      Cl15-Na8-Na3-Cl14=183.28      
Cl15-Na8-Na3-Cl18=310.34      Cl15-Na8-Na3-O20= 72.88       Cl15-Na8-Na3-O23= 18.12       Cl18-Na8-Na3-Na1=276.75       
Cl18-Na8-Na3-Na5=320.54       Cl18-Na8-Na3-Na9= 19.30       Cl18-Na8-Na3-Cl11=336.13      Cl18-Na8-Na3-Cl14=232.94      
Cl18-Na8-Na3-O20=122.54       Cl18-Na8-Na3-O23= 67.78       Cl19-Na8-Na3-Na1=335.40       Cl19-Na8-Na3-Na5= 19.18       
Cl19-Na8-Na3-Na9= 77.95       Cl19-Na8-Na3-Cl11= 34.78      Cl19-Na8-Na3-Cl14=291.58      Cl19-Na8-Na3-Cl18= 58.65      
Cl19-Na8-Na3-O20=181.19       Cl19-Na8-Na3-O23=126.43       O20-Na8-Na3-Na1=154.21        O20-Na8-Na3-Na5=198.00        
O20-Na8-Na3-Na9=256.76        O20-Na8-Na3-Cl11=213.59       O20-Na8-Na3-Cl14=110.40       O20-Na8-Na3-Cl18=237.46       
O20-Na8-Na3-O23=305.24        Na1-Na8-Na7-Na2=227.57        Na1-Na8-Na7-Na4=275.05        Na1-Na8-Na7-Na6=324.75        
Na1-Na8-Na7-Cl15=179.36       Na1-Na8-Na7-Cl16=297.99       Na1-Na8-Na7-Cl18=285.52       Na1-Na8-Na7-Cl19= 22.81       
Na2-Na8-Na7-Na4= 47.48        Na2-Na8-Na7-Na6= 97.18        Na2-Na8-Na7-Cl15=311.79       Na2-Na8-Na7-Cl16= 70.42       
Na2-Na8-Na7-Cl18= 57.95       Na2-Na8-Na7-Cl19=155.23       Na3-Na8-Na7-Na2=295.80        Na3-Na8-Na7-Na4=343.28        
Na3-Na8-Na7-Na6= 32.97        Na3-Na8-Na7-Cl15=247.59       Na3-Na8-Na7-Cl16=  6.21       Na3-Na8-Na7-Cl18=353.74       
Na3-Na8-Na7-Cl19= 91.03       Cl14-Na8-Na7-Na2=234.06       Cl14-Na8-Na7-Na4=281.54       Cl14-Na8-Na7-Na6=331.24       
Cl14-Na8-Na7-Cl15=185.85      Cl14-Na8-Na7-Cl16=304.48      Cl14-Na8-Na7-Cl18=292.01      Cl14-Na8-Na7-Cl19= 29.29      
Cl15-Na8-Na7-Na2= 48.21       Cl15-Na8-Na7-Na4= 95.69       Cl15-Na8-Na7-Na6=145.39       Cl15-Na8-Na7-Cl16=118.63      
Cl15-Na8-Na7-Cl18=106.16      Cl15-Na8-Na7-Cl19=203.44      Cl18-Na8-Na7-Na2=302.05       Cl18-Na8-Na7-Na4=349.53       
Cl18-Na8-Na7-Na6= 39.23       Cl18-Na8-Na7-Cl15=253.84      Cl18-Na8-Na7-Cl16= 12.47      Cl18-Na8-Na7-Cl19= 97.29      
Cl19-Na8-Na7-Na2=204.77       Cl19-Na8-Na7-Na4=252.25       Cl19-Na8-Na7-Na6=301.94       Cl19-Na8-Na7-Cl15=156.56      
Cl19-Na8-Na7-Cl16=275.18      Cl19-Na8-Na7-Cl18=262.71      O20-Na8-Na7-Na2=353.44        O20-Na8-Na7-Na4= 40.92        
O20-Na8-Na7-Na6= 90.61        O20-Na8-Na7-Cl15=305.22       O20-Na8-Na7-Cl16= 63.85       O20-Na8-Na7-Cl18= 51.38       
O20-Na8-Na7-Cl19=148.67       Na3-Na9-Na2-Na4=233.41        Na3-Na9-Na2-Na7=281.57        Na3-Na9-Na2-Na8=332.27        
Na3-Na9-Na2-Cl12= 65.50       Na3-Na9-Na2-Cl13=182.19       Na3-Na9-Na2-Cl15=306.86       Na3-Na9-Na2-Cl18=306.82       
Na4-Na9-Na2-Na7= 48.16        Na4-Na9-Na2-Na8= 98.87        Na4-Na9-Na2-Cl12=192.10       Na4-Na9-Na2-Cl13=308.78       
Na4-Na9-Na2-Cl15= 73.45       Na4-Na9-Na2-Cl18= 73.42       Na5-Na9-Na2-Na4=291.96        Na5-Na9-Na2-Na7=340.12        
Na5-Na9-Na2-Na8= 30.83        Na5-Na9-Na2-Cl12=124.06       Na5-Na9-Na2-Cl13=240.74       Na5-Na9-Na2-Cl15=  5.41       
Na5-Na9-Na2-Cl18=  5.38       Cl11-Na9-Na2-Na4=234.91       Cl11-Na9-Na2-Na7=283.07       Cl11-Na9-Na2-Na8=333.78       
Cl11-Na9-Na2-Cl12= 67.01      Cl11-Na9-Na2-Cl13=183.69      Cl11-Na9-Na2-Cl15=308.36      Cl11-Na9-Na2-Cl18=308.33      
Cl13-Na9-Na2-Na4= 51.22       Cl13-Na9-Na2-Na7= 99.38       Cl13-Na9-Na2-Na8=150.09       Cl13-Na9-Na2-Cl12=243.31      
Cl13-Na9-Na2-Cl15=124.67      Cl13-Na9-Na2-Cl18=124.64      Cl17-Na9-Na2-Na4=340.51       Cl17-Na9-Na2-Na7= 28.67       
Cl17-Na9-Na2-Na8= 79.37       Cl17-Na9-Na2-Cl12=172.60      Cl17-Na9-Na2-Cl13=289.29      Cl17-Na9-Na2-Cl15= 53.96      
Cl17-Na9-Na2-Cl18= 53.92      Cl18-Na9-Na2-Na4=286.58       Cl18-Na9-Na2-Na7=334.74       Cl18-Na9-Na2-Na8= 25.45       
Cl18-Na9-Na2-Cl12=118.68      Cl18-Na9-Na2-Cl13=235.36      Cl18-Na9-Na2-Cl15=  0.03      O23-Na9-Na2-Na4=184.82        
O23-Na9-Na2-Na7=232.98        O23-Na9-Na2-Na8=283.68        O23-Na9-Na2-Cl12= 16.91       O23-Na9-Na2-Cl13=133.60       
O23-Na9-Na2-Cl15=258.27       O23-Na9-Na2-Cl18=258.23       Na2-Na9-Na3-Na1= 90.98        Na2-Na9-Na3-Na5=134.70        
Na2-Na9-Na3-Na8= 32.23        Na2-Na9-Na3-Cl11=178.53       Na2-Na9-Na3-Cl14= 75.35       Na2-Na9-Na3-Cl18= 51.53       
Na2-Na9-Na3-O20=343.68        Na2-Na9-Na3-O23=288.95        Na4-Na9-Na3-Na1= 32.58        Na4-Na9-Na3-Na5= 76.30        
Na4-Na9-Na3-Na8=333.84        Na4-Na9-Na3-Cl11=120.14       Na4-Na9-Na3-Cl14= 16.96       Na4-Na9-Na3-Cl18=353.13       
Na4-Na9-Na3-O20=285.28        Na4-Na9-Na3-O23=230.56        Na5-Na9-Na3-Na1=316.28        Na5-Na9-Na3-Na8=257.54        
Na5-Na9-Na3-Cl11= 43.83       Na5-Na9-Na3-Cl14=300.66       Na5-Na9-Na3-Cl18=276.83       Na5-Na9-Na3-O20=208.98        
Na5-Na9-Na3-O23=154.26        Cl11-Na9-Na3-Na1=272.44       Cl11-Na9-Na3-Na5=316.17       Cl11-Na9-Na3-Na8=213.70       
Cl11-Na9-Na3-Cl14=256.82      Cl11-Na9-Na3-Cl18=233.00      Cl11-Na9-Na3-O20=165.15       Cl11-Na9-Na3-O23=110.42       
Cl13-Na9-Na3-Na1= 89.09       Cl13-Na9-Na3-Na5=132.81       Cl13-Na9-Na3-Na8= 30.34       Cl13-Na9-Na3-Cl11=176.64      
Cl13-Na9-Na3-Cl14= 73.46      Cl13-Na9-Na3-Cl18= 49.64      Cl13-Na9-Na3-O20=341.79       Cl13-Na9-Na3-O23=287.06       
Cl17-Na9-Na3-Na1=340.90       Cl17-Na9-Na3-Na5= 24.62       Cl17-Na9-Na3-Na8=282.16       Cl17-Na9-Na3-Cl11= 68.46      
Cl17-Na9-Na3-Cl14=325.28      Cl17-Na9-Na3-Cl18=301.45      Cl17-Na9-Na3-O20=233.60       Cl17-Na9-Na3-O23=178.88       
Cl18-Na9-Na3-Na1= 39.45       Cl18-Na9-Na3-Na5= 83.17       Cl18-Na9-Na3-Na8=340.70       Cl18-Na9-Na3-Cl11=127.00      
Cl18-Na9-Na3-Cl14= 23.82      Cl18-Na9-Na3-O20=292.15       Cl18-Na9-Na3-O23=237.42       O23-Na9-Na3-Na1=162.02        
O23-Na9-Na3-Na5=205.74        O23-Na9-Na3-Na8=103.28        O23-Na9-Na3-Cl11=249.58       O23-Na9-Na3-Cl14=146.40       
O23-Na9-Na3-Cl18=122.58       O23-Na9-Na3-O20= 54.72        Na2-Na9-Na4-Na6=262.76        Na2-Na9-Na4-Na7=312.47        
Na2-Na9-Na4-Cl13= 48.30       Na2-Na9-Na4-Cl16=289.47       Na2-Na9-Na4-Cl17=204.70       Na2-Na9-Na4-Cl18=302.00       
Na3-Na9-Na4-Na2= 64.21        Na3-Na9-Na4-Na6=326.97        Na3-Na9-Na4-Na7= 16.68        Na3-Na9-Na4-Cl13=112.51       
Na3-Na9-Na4-Cl16=353.69       Na3-Na9-Na4-Cl17=268.92       Na3-Na9-Na4-Cl18=  6.21       Na5-Na9-Na4-Na2=132.40        
Na5-Na9-Na4-Na6= 35.16        Na5-Na9-Na4-Na7= 84.87        Na5-Na9-Na4-Cl13=180.70       Na5-Na9-Na4-Cl16= 61.88       
Na5-Na9-Na4-Cl17=337.11       Na5-Na9-Na4-Cl18= 74.40       Cl11-Na9-Na4-Na2=125.80       Cl11-Na9-Na4-Na6= 28.55       
Cl11-Na9-Na4-Na7= 78.27       Cl11-Na9-Na4-Cl13=174.10      Cl11-Na9-Na4-Cl16= 55.27      Cl11-Na9-Na4-Cl17=330.50      
Cl11-Na9-Na4-Cl18= 67.80      Cl13-Na9-Na4-Na2=311.70       Cl13-Na9-Na4-Na6=214.46       Cl13-Na9-Na4-Na7=264.17       
Cl13-Na9-Na4-Cl16=241.18      Cl13-Na9-Na4-Cl17=156.41      Cl13-Na9-Na4-Cl18=253.70      Cl17-Na9-Na4-Na2=155.30       
Cl17-Na9-Na4-Na6= 58.05       Cl17-Na9-Na4-Na7=107.77       Cl17-Na9-Na4-Cl13=203.59      Cl17-Na9-Na4-Cl16= 84.77      
Cl17-Na9-Na4-Cl18= 97.29      Cl18-Na9-Na4-Na2= 58.00       Cl18-Na9-Na4-Na6=320.76       Cl18-Na9-Na4-Na7= 10.47       
Cl18-Na9-Na4-Cl13=106.30      Cl18-Na9-Na4-Cl16=347.48      Cl18-Na9-Na4-Cl17=262.71      O23-Na9-Na4-Na2=  6.64        
O23-Na9-Na4-Na6=269.40        O23-Na9-Na4-Na7=319.12        O23-Na9-Na4-Cl13= 54.94       O23-Na9-Na4-Cl16=296.12       
O23-Na9-Na4-Cl17=211.35       O23-Na9-Na4-Cl18=308.64       Na2-Na9-Na5-Na3=298.40        Na2-Na9-Na5-Na6= 25.02        
Na2-Na9-Na5-Cl10=358.05       Na2-Na9-Na5-Cl11=247.12       Na2-Na9-Na5-Cl17= 84.16       Na3-Na9-Na5-Na6= 86.62        
Na3-Na9-Na5-Cl10= 59.65       Na3-Na9-Na5-Cl11=308.72       Na3-Na9-Na5-Cl17=145.75       Na4-Na9-Na5-Na3=238.60        
Na4-Na9-Na5-Na6=325.21        Na4-Na9-Na5-Cl10=298.25       Na4-Na9-Na5-Cl11=187.32       Na4-Na9-Na5-Cl17= 24.35       
Cl11-Na9-Na5-Na3= 51.28       Cl11-Na9-Na5-Na6=137.90       Cl11-Na9-Na5-Cl10=110.93      Cl11-Na9-Na5-Cl17=197.03      
Cl13-Na9-Na5-Na3=237.87       Cl13-Na9-Na5-Na6=324.48       Cl13-Na9-Na5-Cl10=297.52      Cl13-Na9-Na5-Cl11=186.59      
Cl13-Na9-Na5-Cl17= 23.62      Cl17-Na9-Na5-Na3=214.25       Cl17-Na9-Na5-Na6=300.86       Cl17-Na9-Na5-Cl10=273.90      
Cl17-Na9-Na5-Cl11=162.97      Cl18-Na9-Na5-Na3=302.85       Cl18-Na9-Na5-Na6= 29.47       Cl18-Na9-Na5-Cl10=  2.50      
Cl18-Na9-Na5-Cl11=251.57      Cl18-Na9-Na5-Cl17= 88.61      O23-Na9-Na5-Na3= 20.94        O23-Na9-Na5-Na6=107.56        
O23-Na9-Na5-Cl10= 80.59       O23-Na9-Na5-Cl11=329.66       O23-Na9-Na5-Cl17=166.69       Na5-Cl10-Na1-Na3=  0.30       
Na5-Cl10-Na1-Na6= 76.41       Na5-Cl10-Na1-Na8= 41.65       Na5-Cl10-Na1-Cl14=343.24      Na5-Cl10-Na1-Cl19= 97.95      
Na6-Cl10-Na1-Na3=283.89       Na6-Cl10-Na1-Na8=325.24       Na6-Cl10-Na1-Cl14=266.83      Na6-Cl10-Na1-Cl19= 21.53      
Na1-Cl10-Na5-Na3=359.70       Na1-Cl10-Na5-Na6=283.58       Na1-Cl10-Na5-Na9=318.37       Na1-Cl10-Na5-Cl11= 16.82      
Na1-Cl10-Na5-Cl17=262.00      Na6-Cl10-Na5-Na3= 76.12       Na6-Cl10-Na5-Na9= 34.79       Na6-Cl10-Na5-Cl11= 93.25      
Na6-Cl10-Na5-Cl17=338.42      Na1-Cl10-Na6-Na4=126.16       Na1-Cl10-Na6-Na5=118.82       Na1-Cl10-Na6-Na7=352.56       
Na1-Cl10-Na6-Cl16=239.46      Na1-Cl10-Na6-Cl17=136.62      Na1-Cl10-Na6-Cl18= 59.46      Na1-Cl10-Na6-Cl19=342.23      
Na5-Cl10-Na6-Na1=241.18       Na5-Cl10-Na6-Na4=  7.34       Na5-Cl10-Na6-Na7=233.74       Na5-Cl10-Na6-Cl16=120.63      
Na5-Cl10-Na6-Cl17= 17.80      Na5-Cl10-Na6-Cl18=300.64      Na5-Cl10-Na6-Cl19=223.40      

========================================================================
 FINAL SINGLEPOINT CALCULATION ON OPTIMIZED GEOMETRY
========================================================================

 Ncao       : 148
 Nao        : 138
 Nshell     : 56
 Nel        : 96
 T(el)      :   300.0
 intcut     :    25.0
 scfconv/Eh :  0.100E-05
   qconv/e  :  0.100E-03
 intneglect :  0.100E-07
 broydamp   :      0.250
 iter      E             dE          RMSdq      gap      omega  full diag
   1    -59.1689069 -0.591689E+02  0.806E-05    2.75       0.0  T
   2    -59.1689069 -0.430589E-11  0.607E-05    2.75     329.7  T
   3    -59.1689069 -0.742517E-11  0.449E-05    2.75     445.5  T
speedup  1.03
cpu  time for SCC    0.01 s
wall time for SCC    0.01 s

   *** convergence criteria satisfied after 3 iterations ***

          eigenvalues
 #    :          36         37         38         39         40         41         42         43
 occ. :        2.000      2.000      2.000      2.000      2.000      2.000      2.000      2.000
 eps  :        -8.502     -8.474     -8.460     -8.455     -8.433     -8.428     -8.411     -8.399
 #    :          44         45         46         47         48         49         50         51
 occ. :        2.000      2.000      2.000      2.000      2.000      0.000      0.000      0.000
 eps  :        -8.313     -8.306     -8.135     -8.067     -8.066     -5.313     -3.162     -2.940
 #    :          52         53         54         55         56         57         58         59
 occ. :        0.000      0.000      0.000      0.000      0.000      0.000      0.000      0.000
 eps  :        -2.217     -1.035      0.191      0.349      1.093      1.466      3.750      3.753


   #   Z            q   n(s)   n(p)   n(d)      C6AA      α(0)
   1  11 Na     0.718  0.101  0.181  0.000    67.965    26.679
   2  11 Na     0.726  0.083  0.191  0.000    67.860    26.659
   3  11 Na     0.778  0.069  0.153  0.000    67.224    26.533
   4  11 Na     0.703  0.099  0.199  0.000    68.146    26.715
   5  11 Na     0.718  0.101  0.181  0.000    67.965    26.679
   6  11 Na     0.687  0.069  0.244  0.000    68.348    26.754
   7  11 Na     0.703  0.099  0.198  0.000    68.146    26.715
   8  11 Na     0.735  0.078  0.188  0.000    67.756    26.638
   9  11 Na     0.735  0.078  0.187  0.000    67.755    26.638
  10  17 Cl    -0.759  1.975  5.783  0.000   125.680    17.151
  11  17 Cl    -0.767  1.974  5.792  0.000   126.028    17.175
  12  17 Cl    -0.789  1.980  5.765  0.044   126.615    17.212
  13  17 Cl    -0.765  1.977  5.788  0.000   125.939    17.169
  14  17 Cl    -0.767  1.974  5.792  0.000   126.027    17.175
  15  17 Cl    -0.765  1.977  5.788  0.000   125.936    17.169
  16  17 Cl    -0.762  1.975  5.787  0.000   125.798    17.160
  17  17 Cl    -0.744  1.973  5.771  0.000   125.084    17.111
  18  17 Cl    -0.698  1.959  5.738  0.001   123.290    16.988
  19  17 Cl    -0.744  1.973  5.771  0.000   125.083    17.111
  20   8 O     -0.636  1.720  4.916  0.000    25.965     6.882
  21   1 H      0.360  0.640  0.000  0.000     0.562     1.175
  22   1 H      0.305  0.695  0.000  0.000     0.704     1.318
  23   8 O     -0.636  1.720  4.916  0.000    25.963     6.882
  24   1 H      0.305  0.695  0.000  0.000     0.704     1.318
  25   1 H      0.359  0.641  0.000  0.000     0.562     1.175

 Mol. C6AA /au·bohr⁶  :      33433.456177
 Mol. C8AA /au·bohr⁸  :    2194585.370412
 Mol. α(0) /au        :        430.180455

 
 Wiberg/Mayer (AO) data. WBOs > 0.1 written file <wbo>
 largest (>0.05) Wiberg bond orders for each atom
           total WBO             WBO to atom ...
     1  Na  0.535    Cl  14 0.182    Cl  10 0.154    Cl  19 0.142
     2  Na  0.520    Cl  12 0.176    Cl  13 0.127    Cl  15 0.127    Cl  18 0.080
     3  Na  0.433    Cl  11 0.121    Cl  14 0.121    O   20 0.066    O   23 0.066
     4  Na  0.561    Cl  13 0.185    Cl  16 0.154    Cl  17 0.132    Cl  18 0.069
     5  Na  0.535    Cl  11 0.182    Cl  10 0.154    Cl  17 0.142
     6  Na  0.604    Cl  10 0.141    Cl  16 0.140    Cl  17 0.106    Cl  19 0.106    Cl  18 0.073
     7  Na  0.561    Cl  15 0.185    Cl  16 0.154    Cl  19 0.132    Cl  18 0.069
     8  Na  0.517    Cl  15 0.116    Cl  14 0.115    Cl  19 0.098    O   20 0.087    Cl  18 0.068
     9  Na  0.516    Cl  13 0.116    Cl  11 0.115    Cl  17 0.098    O   23 0.087    Cl  18 0.068
    10  Cl  0.457    Na   1 0.154    Na   5 0.154    Na   6 0.141
    11  Cl  0.435    Na   5 0.182    Na   3 0.121    Na   9 0.115
    12  Cl  0.410    Na   2 0.176    H   21 0.064    H   25 0.064
    13  Cl  0.447    Na   4 0.185    Na   2 0.127    Na   9 0.116
    14  Cl  0.435    Na   1 0.182    Na   3 0.121    Na   8 0.115
    15  Cl  0.447    Na   7 0.185    Na   2 0.127    Na   8 0.116
    16  Cl  0.458    Na   7 0.154    Na   4 0.154    Na   6 0.140
    17  Cl  0.488    Na   5 0.142    Na   4 0.132    Na   6 0.106    Na   9 0.098
    18  Cl  0.579    Na   2 0.080    Na   6 0.073    Na   4 0.069    Na   7 0.069    Na   8 0.068    Na   9 0.068
    19  Cl  0.488    Na   1 0.142    Na   7 0.132    Na   6 0.106    Na   8 0.098
    20  O   1.901    H   22 0.906    H   21 0.804    Na   8 0.087    Na   3 0.066
    21  H   0.870    O   20 0.804    Cl  12 0.064
    22  H   0.906    O   20 0.906
    23  O   1.901    H   24 0.906    H   25 0.805    Na   9 0.087    Na   3 0.066
    24  H   0.906    O   23 0.906
    25  H   0.870    O   23 0.805    Cl  12 0.064
 MOs/occ written to file <molden.input>
 
molecular dipole:
                 x           y           z       tot (Debye)
 q only:        0.269      -2.421      -0.093
   full:       -0.011      -1.329      -0.372       3.509
molecular quadrupole (traceless):
                xx          xy          yy          xz          yz          zz
 q only:        6.497       2.465      11.182     -17.538       3.545     -17.678
  q+dip:        3.654       2.000       6.122      -9.975       3.056      -9.776
   full:        3.405       1.800       6.206      -9.622       2.796      -9.612

SCC energy    :     -59.1689069
rep           :       0.0938268
ES            :       0.8026103
AES           :      -0.0337385
AXC           :      -0.0117629
disp          :      -0.0445197
XB            :       0.0000000
fix           :       0.0000000
total E       :     -59.0741850
atomizationE  :       3.6576878     2295.23
(atE without considering molecular charge,
 total energy contains solvation terms)
H-L gap (eV)  :          2.7530
optimized geometry written to: xtbopt.xyz

           ------------------------------------------------- 
          |                Numerical Hessian                |
           ------------------------------------------------- 
step length          :   0.00500
SCC accuracy         :   0.25000
Hessian scale factor :   1.00000
frozen atoms in %    :   0.00000    0
RMS gradient         :   0.00003
estimated CPU  time      0.25 min
estimated wall time      0.25 min

writing file <hessian>.
 
 projected vibrational frequencies (cm-1)
eigval :       -0.00    -0.00    -0.00     0.00     0.00     0.00
eigval :       28.51    33.47    33.56    36.85    41.68    46.02
eigval :       52.10    52.14    59.91    62.65    64.61    69.78
eigval :       71.17    71.67    71.97    74.58    79.01    86.99
eigval :       88.14    92.08    92.24    96.38   103.62   107.19
eigval :      110.55   112.06   112.24   115.12   124.22   127.64
eigval :      131.51   134.99   138.37   138.97   141.30   143.83
eigval :      151.65   155.61   163.15   163.67   168.54   171.02
eigval :      175.12   176.25   181.13   184.42   189.09   194.86
eigval :      200.38   202.40   204.42   222.41   223.02   225.46
eigval :      226.77   243.56   294.34   323.58   336.98   408.61
eigval :      466.78   662.36   797.74  1530.20  1555.89  3026.40
eigval :     3099.07  3581.15  3581.22
 reduced masses (amu)
   1: 29.03   2: 29.91   3: 31.18   4: 30.94   5: 30.76   6: 29.34   7: 24.73   8: 29.94
   9: 26.76  10: 31.09  11: 26.80  12: 31.32  13: 31.01  14: 33.91  15: 31.02  16: 29.69
  17: 29.45  18: 27.84  19: 30.06  20: 31.22  21: 31.03  22: 27.30  23: 32.28  24: 29.95
  25: 31.12  26: 32.47  27: 32.06  28: 30.64  29: 25.39  30: 28.64  31: 26.17  32: 26.72
  33: 26.57  34: 22.61  35: 27.98  36: 32.26  37: 27.65  38: 31.30  39: 26.32  40: 27.58
  41: 26.82  42: 23.04  43: 26.21  44: 30.65  45: 30.21  46: 26.05  47: 23.78  48: 26.32
  49: 31.72  50: 25.53  51: 25.33  52: 24.49  53: 27.75  54: 28.77  55: 24.80  56: 23.46
  57: 26.78  58: 26.14  59: 26.49  60: 26.05  61: 26.22  62: 17.28  63:  2.43  64: 12.59
  65: 11.94  66:  2.29  67:  2.31  68:  1.85  69:  1.66  70:  2.01  71:  1.99  72:  1.88
  73:  1.84  74:  1.83  75:  1.83
 IR intensities (amu)
   1:  0.65   2:  0.68   3:  0.27   4:  0.49   5:  0.47   6:  0.66   7:  0.26   8:  0.24
   9:  0.49  10:  0.44  11:  0.61  12:  0.34  13:  0.44  14:  0.34  15:  0.01  16:  0.34
  17:  0.28  18:  0.60  19:  0.02  20:  0.11  21:  0.07  22:  0.45  23:  0.16  24:  0.17
  25:  0.28  26:  0.19  27:  0.42  28:  0.82  29:  0.25  30:  0.13  31:  0.72  32:  0.47
  33:  1.15  34:  1.06  35:  0.46  36:  0.53  37:  1.11  38:  0.24  39:  0.27  40:  0.83
  41:  0.71  42:  0.30  43:  0.18  44:  0.78  45:  0.23  46:  0.70  47:  0.30  48:  0.90
  49:  0.68  50:  0.77  51:  0.56  52:  0.81  53:  1.66  54:  0.73  55:  1.50  56:  0.65
  57:  2.03  58:  0.13  59:  1.20  60:  0.83  61:  2.12  62:  0.07  63:  0.50  64:  0.25
  65:  0.37  66:  0.60  67:  0.74  68:  0.64  69:  0.46  70:  0.03  71:  0.70  72:  0.77
  73:  1.33  74:  0.23  75:  0.35
 Raman intensities (amu)
   1:  0.00   2:  0.00   3:  0.00   4:  0.00   5:  0.00   6:  0.00   7:  0.00   8:  0.00
   9:  0.00  10:  0.00  11:  0.00  12:  0.00  13:  0.00  14:  0.00  15:  0.00  16:  0.00
  17:  0.00  18:  0.00  19:  0.00  20:  0.00  21:  0.00  22:  0.00  23:  0.00  24:  0.00
  25:  0.00  26:  0.00  27:  0.00  28:  0.00  29:  0.00  30:  0.00  31:  0.00  32:  0.00
  33:  0.00  34:  0.00  35:  0.00  36:  0.00  37:  0.00  38:  0.00  39:  0.00  40:  0.00
  41:  0.00  42:  0.00  43:  0.00  44:  0.00  45:  0.00  46:  0.00  47:  0.00  48:  0.00
  49:  0.00  50:  0.00  51:  0.00  52:  0.00  53:  0.00  54:  0.00  55:  0.00  56:  0.00
  57:  0.00  58:  0.00  59:  0.00  60:  0.00  61:  0.00  62:  0.00  63:  0.00  64:  0.00
  65:  0.00  66:  0.00  67:  0.00  68:  0.00  69:  0.00  70:  0.00  71:  0.00  72:  0.00
  73:  0.00  74:  0.00  75:  0.00
 output can be read by thermo (or use thermo option).
 writing <g98.out> molden fake output.
 recommended (thermochemical) frequency scaling factor: 1.0
                    ==================
                    thermo calculation
                    ==================
Nvib :   69 Nimag : 0  symmetry :   C1  rot number :  1  scale factor : 1.00 sthr :  50.
omega= 28.51     Gvib=    -1.768     Grot=    -1.223     Gused=    -1.275
omega= 33.47     Gvib=    -1.673     Grot=    -1.175     Gused=    -1.259
omega= 33.56     Gvib=    -1.672     Grot=    -1.175     Gused=    -1.259
omega= 36.85     Gvib=    -1.617     Grot=    -1.147     Gused=    -1.254
omega= 41.68     Gvib=    -1.544     Grot=    -1.110     Gused=    -1.252
omega= 46.02     Gvib=    -1.485     Grot=    -1.081     Gused=    -1.250
omega= 52.10     Gvib=    -1.412     Grot=    -1.044     Gused=    -1.243
omega= 52.14     Gvib=    -1.412     Grot=    -1.044     Gused=    -1.243
omega= 59.91     Gvib=    -1.330     Grot=    -1.003     Gused=    -1.223
omega= 62.65     Gvib=    -1.303     Grot=    -0.990     Gused=    -1.213
omega= 64.61     Gvib=    -1.285     Grot=    -0.981     Gused=    -1.205
omega= 69.78     Gvib=    -1.240     Grot=    -0.958     Gused=    -1.181
omega= 71.17     Gvib=    -1.229     Grot=    -0.952     Gused=    -1.174
omega= 71.67     Gvib=    -1.225     Grot=    -0.950     Gused=    -1.172
omega= 71.97     Gvib=    -1.222     Grot=    -0.949     Gused=    -1.170
omega= 74.58     Gvib=    -1.201     Grot=    -0.938     Gused=    -1.157
omega= 79.01     Gvib=    -1.167     Grot=    -0.921     Gused=    -1.133
omega= 86.99     Gvib=    -1.111     Grot=    -0.893     Gused=    -1.090
omega= 88.14     Gvib=    -1.103     Grot=    -0.889     Gused=    -1.083
omega= 92.08     Gvib=    -1.078     Grot=    -0.876     Gused=    -1.062
omega= 92.24     Gvib=    -1.077     Grot=    -0.875     Gused=    -1.061
omega= 96.38     Gvib=    -1.051     Grot=    -0.862     Gused=    -1.039
omega=103.62     Gvib=    -1.009     Grot=    -0.841     Gused=    -1.001
omega=107.19     Gvib=    -0.990     Grot=    -0.831     Gused=    -0.982
omega=110.55     Gvib=    -0.972     Grot=    -0.822     Gused=    -0.966
omega=112.06     Gvib=    -0.964     Grot=    -0.818     Gused=    -0.958
omega=112.24     Gvib=    -0.963     Grot=    -0.817     Gused=    -0.957
omega=115.12     Gvib=    -0.948     Grot=    -0.810     Gused=    -0.944
omega=124.22     Gvib=    -0.905     Grot=    -0.787     Gused=    -0.902
omega=127.64     Gvib=    -0.889     Grot=    -0.779     Gused=    -0.886
omega=131.51     Gvib=    -0.872     Grot=    -0.770     Gused=    -0.870
omega=134.99     Gvib=    -0.857     Grot=    -0.762     Gused=    -0.855
omega=138.37     Gvib=    -0.843     Grot=    -0.755     Gused=    -0.841
omega=138.97     Gvib=    -0.840     Grot=    -0.754     Gused=    -0.839
omega=141.30     Gvib=    -0.831     Grot=    -0.749     Gused=    -0.829
omega=143.83     Gvib=    -0.821     Grot=    -0.744     Gused=    -0.820
omega=151.65     Gvib=    -0.791     Grot=    -0.728     Gused=    -0.790
omega=155.61     Gvib=    -0.776     Grot=    -0.720     Gused=    -0.775
omega=163.15     Gvib=    -0.749     Grot=    -0.706     Gused=    -0.749
omega=163.67     Gvib=    -0.747     Grot=    -0.705     Gused=    -0.747
omega=168.54     Gvib=    -0.731     Grot=    -0.697     Gused=    -0.731
omega=171.02     Gvib=    -0.723     Grot=    -0.692     Gused=    -0.723
omega=175.12     Gvib=    -0.710     Grot=    -0.685     Gused=    -0.709
omega=176.25     Gvib=    -0.706     Grot=    -0.683     Gused=    -0.706
omega=181.13     Gvib=    -0.691     Grot=    -0.675     Gused=    -0.691
omega=184.42     Gvib=    -0.681     Grot=    -0.670     Gused=    -0.681
omega=189.09     Gvib=    -0.667     Grot=    -0.663     Gused=    -0.667
omega=194.86     Gvib=    -0.650     Grot=    -0.654     Gused=    -0.650
omega=200.38     Gvib=    -0.635     Grot=    -0.645     Gused=    -0.635
omega=202.40     Gvib=    -0.629     Grot=    -0.642     Gused=    -0.630
omega=204.42     Gvib=    -0.624     Grot=    -0.639     Gused=    -0.624
omega=222.41     Gvib=    -0.578     Grot=    -0.614     Gused=    -0.578
omega=223.02     Gvib=    -0.577     Grot=    -0.614     Gused=    -0.577
omega=225.46     Gvib=    -0.571     Grot=    -0.610     Gused=    -0.571
omega=226.77     Gvib=    -0.568     Grot=    -0.609     Gused=    -0.568
omega=243.56     Gvib=    -0.530     Grot=    -0.588     Gused=    -0.530
omega=294.34     Gvib=    -0.432     Grot=    -0.531     Gused=    -0.432
 
   temp. (K)  partition function   enthalpy   heat capacity  entropy
                                   cal/mol     cal/K/mol   cal/K/mol   J/K/mol
 298.15  VIB  0.112E+24            25653.667    116.713    180.568
         ROT  0.235E+08              888.752      2.981     36.707
         INT  0.263E+31            26542.419    119.694    217.275
         TR   0.141E+29             1481.254      4.968     45.026
         TOT                       28023.6734   124.6620   262.3008  1097.4623
                     Eh         kcal/mol          kJ/mol 
ZPVE            0.606775E-01     38.0757         159.308    
H(0)-H(T)+PV    0.446586E-01     28.0237         117.251    
H(T)            0.105336         66.0994         276.559    
T*S             0.124628         78.2050         327.208    
G(T)           -0.192915E-01    -12.1056        -50.6496    
    -59.09347652  <=== TOTAL FREE ENERGY in Eh incl. el.,ZPVE,RRHO,solv. parts
 
 normal mode %tage of torsion character
   1:  0.00   2:  0.00   3:  0.00   4:  0.00   5:  0.00   6:  0.00   7:  0.17   8:  0.24
   9:  0.36  10:  0.24  11:  0.26  12:  0.34  13:  0.35  14:  0.39  15:  0.40  16:  0.16
  17:  0.29  18:  0.10  19:  0.34  20:  0.33  21:  0.51  22:  0.08  23:  0.20  24:  0.34
  25:  0.18  26:  0.21  27:  0.41  28:  0.02  29:  0.07  30:  0.42  31:  0.22  32:  0.28
  33:  0.31  34:  0.26  35:  0.09  36:  0.05  37:  0.05  38:  0.13  39:  0.11  40:  0.38
  41:  0.32  42:  0.22  43:  0.22  44:  0.24  45:  0.05  46:  0.23  47:  0.15  48:  0.30
  49:  0.02  50:  0.12  51:  0.17  52:  0.07  53:  0.11  54:  0.11  55:  0.09  56:  0.35
  57:  0.03  58:  0.02  59:  0.04  60:  0.03  61:  0.04  62:  0.25  63:  0.35  64:  0.71
  65:  0.01  66:  0.41  67:  0.49  68:  0.23  69:  0.23  70:  0.46  71:  0.47  72:  0.05
  73:  0.05  74:  0.03  75:  0.03
 recommended # of modes for mode following          60
 
 Pipek-Mezey localization of normal modes
 number of localized modes           61
 frequency thrshold           500.000000000000     
 number of groups                    23
 atom-group assingment :   
  1  2  3  4  5  6  7  8  9 10 11 12 13 14 15 16 17 18 19 20 21 20 22 22 23
 pop matrix done.
 initialization of trafo matrix to unity
iteration     50  convergence  0.20341120D-01
iteration    100  convergence  0.97365970D-03
iteration    150  convergence  0.67884935D-04
iteration    200  convergence  0.31238602D-05

 converged in    217 iterations, threshold :   0.99849603D-06
eig.   :       -0.00    -0.00    -0.00     0.00     0.00     0.00
eig.   :       72.73    74.22    79.00    80.61    81.18    89.70
eig.   :       94.98    96.87    98.69   100.17   100.52   102.66
eig.   :      103.21   105.23   105.62   106.57   107.68   108.73
eig.   :      110.41   111.14   111.89   114.31   116.78   116.91
eig.   :      117.11   118.18   119.99   120.77   120.98   122.84
eig.   :      124.81   128.12   129.65   131.98   133.89   134.07
eig.   :      134.76   135.24   138.38   139.83   142.92   143.74
eig.   :      144.89   145.83   150.58   150.64   156.30   159.10
eig.   :      159.26   170.79   172.37   176.72   177.70   185.43
eig.   :      199.21   247.27   249.45   300.75   301.30   410.27
eig.   :      416.63   662.36   797.74  1530.20  1555.89  3026.40
eig.   :     3099.07  3581.15  3581.22
written to xtb_localmodes and g98l.out
 
 normal mode %tage of torsion character
   1:  0.00   2:  0.00   3:  0.00   4:  0.00   5:  0.00   6:  0.00   7:  0.20   8:  0.21
   9:  0.43  10:  0.59  11:  0.81  12:  0.19  13:  0.64  14:  0.04  15:  0.03  16:  0.01
  17:  0.33  18:  0.01  19:  0.04  20:  0.00  21:  0.04  22:  0.07  23:  0.25  24:  0.00
  25:  0.03  26:  0.03  27:  0.07  28:  0.00  29:  0.23  30:  0.08  31:  0.00  32:  0.22
  33:  0.32  34:  0.01  35:  0.05  36:  0.06  37:  0.06  38:  0.44  39:  0.01  40:  0.00
  41:  0.01  42:  0.07  43:  0.04  44:  0.02  45:  0.45  46:  0.35  47:  0.47  48:  0.24
  49:  0.09  50:  0.19  51:  0.35  52:  0.34  53:  0.10  54:  0.00  55:  0.07  56:  0.45
  57:  0.05  58:  0.10  59:  0.26  60:  0.02  61:  0.12  62:  0.45  63:  0.44  64:  0.22
  65:  0.22  66:  0.40  67:  0.40  68:  0.23  69:  0.23  70:  0.46  71:  0.47  72:  0.05
  73:  0.05  74:  0.03  75:  0.03
 recommended # of modes for mode following          61

------------------------------------------------------------------------
 * finished run on 2020/06/02 at 13:54:09.114     
------------------------------------------------------------------------
 total:
 * wall-time:     0 d,  0 h,  0 min, 17.621 sec
 *  cpu-time:     0 d,  0 h,  0 min, 17.565 sec
 * ratio c/w:     0.997 speedup
 SCF:
 * wall-time:     0 d,  0 h,  0 min,  0.619 sec
 *  cpu-time:     0 d,  0 h,  0 min,  0.616 sec
 * ratio c/w:     0.995 speedup
 ANC optimizer:
 * wall-time:     0 d,  0 h,  0 min,  0.727 sec
 *  cpu-time:     0 d,  0 h,  0 min,  0.723 sec
 * ratio c/w:     0.994 speedup
 numerical hessian:
 * wall-time:     0 d,  0 h,  0 min, 16.248 sec
 *  cpu-time:     0 d,  0 h,  0 min, 16.204 sec
 * ratio c/w:     0.997 speedup

normal termination of xtb
