# Supplementary material for: Heterogeneous Nucleation of Butanol on NaCl: A Computational Study of Temperature, Humidity, Seed Charge, and Seed Size Effects
Source: J Phys Chem A. 2021 Mar 31;125(14):3025–36. doi: 10.1021/acs.jpca.0c10972 (PMC8054243; doi:10.1021/acs.jpca.0c10972)
Supplement: Supplementary file 2 — jp0c10972_si_002.zip [file jp0c10972_si_002.zip › ALL CLUSTERS/low_level_calc/negative seed/1Seed2W.xyz]

    25
        -59.07418505  Gyration_radius:  3.34116435853
 Na          3.38077079941697   -0.62145444157558    1.81048515948132
Na         -1.24815389870434    1.43682627282828   -2.08204713998864
Na          0.23479572396489   -2.15006101903053   -0.07492974474188
Na         -1.80429922430291    2.75747733388792    1.52926120158421
Na         -0.33694837230542   -1.09289630547844    3.71098679984579
Na          1.07026420127159    1.64876173656723    2.49961064119642
Na          1.70101718611580    3.20584738898844   -0.26172676194474
Na          2.04598546297025    0.14287401829313   -1.34406147048584
Na         -2.26316367519969   -0.40636207270242    0.85839515503420
Cl          2.01220445734273   -0.35501840150485    3.84411701566400
Cl         -1.22201519537107   -2.55477481295888    1.98987746002594
Cl         -1.79670518271418   -0.40924414247183   -3.61318669929139
Cl         -3.07859168364861    1.75688081753334   -0.31215327154308
Cl          2.79210326325800   -2.04400929017783   -0.06367599770957
Cl          1.13977891872483    2.29466376887644   -2.46844387272582
Cl          0.32125345861104    4.01111086357443    1.62031077074705
Cl         -1.61801307344652    0.97711781535219    3.27988037072029
Cl          0.10273645474635    0.52116745101535    0.33243121931600
Cl          3.34679370821337    1.60712937226600    0.74004550166709
O           0.68004051133817   -1.52613585620414   -2.31517696845204
H          -0.11225534514297   -1.17953068443255   -2.79839615502164
H           1.06836219663648   -2.14529984001657   -2.94200848173042
O          -1.93766007305373   -1.85834502281838   -0.97717014671272
H          -2.53307098525474   -2.60484087187102   -1.10098648919166
H          -1.94522965346077   -1.41188406794057   -1.86143809574708
