# Supplementary material for: Heterogeneous Nucleation of Butanol on NaCl: A Computational Study of Temperature, Humidity, Seed Charge, and Seed Size Effects
Source: J Phys Chem A. 2021 Mar 31;125(14):3025–36. doi: 10.1021/acs.jpca.0c10972 (PMC8054243; doi:10.1021/acs.jpca.0c10972)
Supplement: Supplementary file 2 — jp0c10972_si_002.zip [file jp0c10972_si_002.zip › ALL CLUSTERS/low_level_calc/negative seed/1Seed3BuOH.log]

      -----------------------------------------------------------      
     |                   =====================                   |     
     |                           x T B                           |     
     |                   =====================                   |     
     |                         S. Grimme                         |     
     |          Mulliken Center for Theoretical Chemistry        |     
     |                    University of Bonn                     |     
     |                 Version 6.0.1 (SAW181210)                 |     
      -----------------------------------------------------------      

   This program is distributed in the hope that it will be useful,
   but WITHOUT ANY WARRANTY; without even the implied warranty of
   MERCHANTABILITY or FITNESS FOR A PARTICULAR PURPOSE.
   
   FOR NON-COMMERCIAL, ACADEMIA USE ONLY.
   
   Cite this work as:
   S. Grimme, C. Bannwarth, P. Shushkov, J. Comput. Theory Chem., 2017,
   13, 1989-2009.
   C. Bannwarth, S. Ehlert and S. Grimme., ChemRxiv, 2018, preprint.
   http://doi.org/10.26434/chemrxiv.7246238.v1
   
   for sTDA-xTB:
   S. Grimme and C. Bannwarth, J. Chem. Phys., 2016, 145, 054103.
   
   in the mass-spec context:
   V. Asgeirsson, C. Bauer and S. Grimme, Chem. Sci., 2017, 8, 4879.
   
   if GBSA is used:
   P. Shushkov, F. März and S. Grimme, unpublished.
   
   for ANC optimizer:
   S. Grimme, unpublished.
   Rational Function algorithm used in ANCopt:
   F. Eckert, P. Pulay, H.-J. Werner, J. Comput. Chem., 1997, 18, 1473.
   
   with help from (in alphabetical order)
   C. Bannwarth, F. Bohle, G. Brandenburg, E. Caldeweyher, M. Checinski,
   S. Dohm, S. Ehlert, S. Ehrlich, F. März, H. Neugebauer, J. Pisarek,
   P. Pracht, P. Shushkov, and S. Spicher.
   
 * started run on 2020/06/02 at 13:53:52.017     
========================================================================
 # omp threads = 1
========================================================================
number of atoms            : 64
number of electrons        : 176
charge                     : -1
spin                       : .0
first test random number   : .2905

########################################################################
# WARNING! Please study the warnings concerning your input carefully
#  - the use of '-ohess' is discouraged, please use '--ohess' next time
########################################################################

           ------------------------------------------------- 
          |                 G F N 2 - x T B                 |
          | Geometry, Frequencies, Noncovalent interactions |
          |            JCTC 2018 parametrisation            |
           ------------------------------------------------- 
      method parameters     
 k(s)        :  1.8500
 k(p)        :  2.2300
 k(d)        :  2.2300
 k(f)        :  2.0000
 kEN (H0ij)  : -2.0000
 D4 a1       :  0.5200
 D4 a2       :  5.0000
 D4 s6       :  1.0000
 D4 s8       :  2.7000
 D4 s9       :  5.0000
 alphaj      :  2.0000


            Z     q(EN)     CN     RAES       Cart. coordinates
     1  Na  1.0    0.39    4.85    5.00     3.52729    -1.97414     6.22299
     2  Na  1.0    0.35    6.61    5.00    -3.36739     1.15027     6.35126
     3  Na  1.0    0.30    9.21    5.00     0.09776    -4.93722     2.15043
     4  Na  1.0    0.26    7.48    5.00    -7.27501    -2.32289     3.20051
     5  Na  1.0    0.38    4.74    5.00    -3.43606    -6.58339     6.87272
     6  Na  1.0    0.36    8.49    5.00     1.09853     2.83054     2.11835
     7  Na  1.0    0.42    7.53    5.00    -6.01136     2.12548    -0.73634
     8  Na  1.0    0.40    5.91    5.00     1.44409    -0.89045    -2.69710
     9  Na  1.0    0.36    6.18    5.00    -4.70933    -4.59065    -2.05127
    10  Cl  7.0   -0.20    2.89    4.85    -8.49396    -1.85859    -1.46737
    11  Cl  7.0   -0.22    2.21    3.77    -0.90774    -4.44032    -4.88083
    12  Cl  7.0   -0.04    5.89    5.00    -2.42769    -0.80265     1.08718
    13  Cl  7.0   -0.17    3.65    4.99    -4.66233    -6.79168     2.31042
    14  Cl  7.0   -0.21    2.86    4.83     1.23660     1.93864     6.98592
    15  Cl  7.0   -0.25    2.90    4.86    -5.76926    -2.74243     7.75890
    16  Cl  7.0   -0.14    3.66    4.99     3.90933    -1.54068     1.56350
    17  Cl  7.0   -0.18    2.98    4.89    -7.15527     2.86309     3.78703
    18  Cl  7.0   -0.20    2.09    3.47     1.69666     3.78343    -2.69036
    19  Cl  7.0   -0.22    2.85    4.83     1.15683    -5.93209     6.83362
    20  O   6.0   -0.34    3.12    3.15     1.53040    -7.40064    -0.54007
    21  H   1.0    0.02    1.43    1.56     0.90536    -7.04310    -2.23137
    22  C   4.0   -0.05    4.32    4.23     3.85690    -8.67485    -0.80892
    23  H   1.0   -0.02    1.01    1.43     5.09577    -7.65065    -2.12147
    24  H   1.0   -0.01    1.01    1.43     3.54244   -10.58744    -1.56447
    25  C   4.0   -0.09    4.35    4.28     5.12274    -8.84637     1.76285
    26  H   1.0   -0.02    1.11    1.45     5.49790    -6.93365     2.43105
    27  H   1.0   -0.02    1.06    1.44     3.80981    -9.73969     3.07697
    28  C   4.0   -0.09    4.09    3.79     7.58995   -10.32508     1.69140
    29  H   1.0   -0.01    1.03    1.43     8.87086    -9.44833     0.32907
    30  H   1.0   -0.01    1.02    1.43     7.21827   -12.25513     1.05510
    31  C   4.0   -0.14    4.01    3.64     8.84290   -10.38982     4.28203
    32  H   1.0   -0.02    1.00    1.43     7.59033   -11.26037     5.65938
    33  H   1.0   -0.02    1.00    1.43    10.59676   -11.46139     4.22217
    34  H   1.0   -0.02    1.00    1.43     9.26519    -8.47920     4.91512
    35  O   6.0   -0.32    3.48    4.22    -2.01535     5.24460     2.80059
    36  H   1.0    0.01    1.59    1.69    -3.83501     5.01458     2.97837
    37  C   4.0   -0.04    4.44    4.44    -1.53947     7.86282     3.03957
    38  H   1.0   -0.02    1.01    1.43    -2.32409     8.58195     4.82410
    39  H   1.0   -0.00    1.01    1.43    -2.41690     8.89965     1.46803
    40  C   4.0   -0.08    4.60    4.67     1.29570     8.31146     3.00648
    41  H   1.0   -0.02    1.20    1.46     2.14985     7.24612     4.55085
    42  H   1.0   -0.01    1.26    1.48     2.05090     7.61500     1.22167
    43  C   4.0   -0.09    4.10    3.80     1.97169    11.09468     3.29032
    44  H   1.0   -0.01    1.02    1.43     1.21458    11.80623     5.07604
    45  H   1.0   -0.00    1.03    1.43     1.09568    12.16767     1.75842
    46  C   4.0   -0.14    4.01    3.64     4.82092    11.49250     3.22881
    47  H   1.0   -0.01    1.00    1.43     5.59446    10.80667     1.45237
    48  H   1.0   -0.02    1.00    1.43     5.28763    13.48605     3.41894
    49  H   1.0   -0.01    1.00    1.43     5.71894    10.46280     4.76501
    50  O   6.0   -0.32    3.03    2.88    -4.10599     4.77526    -2.80645
    51  H   1.0    0.05    1.40    1.54    -2.25356     4.71190    -2.77010
    52  C   4.0   -0.03    4.57    4.63    -4.78463     4.61985    -5.37754
    53  H   1.0   -0.00    1.01    1.43    -3.71258     6.01093    -6.48360
    54  H   1.0   -0.02    1.09    1.44    -6.79228     5.09879    -5.49303
    55  C   4.0   -0.10    4.47    4.49    -4.34690     1.99108    -6.46529
    56  H   1.0   -0.02    1.11    1.45    -2.35337     1.50423    -6.23598
    57  H   1.0   -0.04    1.28    1.49    -5.47755     0.62499    -5.41213
    58  C   4.0   -0.09    4.09    3.79    -5.05284     1.80887    -9.24897
    59  H   1.0   -0.01    1.02    1.43    -3.87021     3.10375   -10.34104
    60  H   1.0   -0.01    1.02    1.43    -7.02217     2.38773    -9.49061
    61  C   4.0   -0.14    4.01    3.64    -4.71158    -0.87345   -10.23130
    62  H   1.0   -0.02    1.00    1.43    -5.94034    -2.16780    -9.20779
    63  H   1.0   -0.02    1.00    1.43    -5.16287    -0.98771   -12.23381
    64  H   1.0   -0.01    1.00    1.43    -2.76990    -1.48978    -9.96031

  Z AO/shell   Hii/eV     exponent
  1     Wed Apr 25 08:07:45 CEST 2018   EN: 2.200 GM2: 0.406  GM3: 0.0800  RAES: 1.40
     1s    -10.707211    1.230000
  6     Wed Apr 25 08:07:45 CEST 2018   EN: 2.550 GM2: 0.538  GM3: 0.1500  RAES: 3.00
     2s    -13.970922    2.096432
     2p    -10.063292    1.800000
  8     Wed Apr 25 08:07:45 CEST 2018   EN: 3.440 GM2: 0.452  GM3:-0.0517  RAES: 1.80
     2s    -20.229985    2.439742
     2p    -15.503117    2.137023
 11     Tue Apr 24 16:34:09 CEST 2018   EN: 0.930 GM2: 0.271  GM3: 0.1799  RAES: 5.00
     3s     -4.546934    0.763787
     3p     -1.332719    0.573553
 17     Mon Apr 23 14:09:22 CEST 2018   EN: 3.160 GM2: 0.249  GM3: 0.1495  RAES: 2.50
     3s    -29.278781    2.485265
     3p    -12.673758    2.199650
     3d     -0.240338    2.476089
 no old-style atom pair restraining (fixing) potential
           ------------------------------------------------- 
          |        Self-Consistent Charge Iterations        |
           ------------------------------------------------- 

 Ncao       : 226
 Nao        : 216
 Nshell     : 108
 Nel        : 176
 T(el)      :   300.0
 intcut     :    25.0
 scfconv/Eh :  0.100E-05
   qconv/e  :  0.100E-03
 intneglect :  0.100E-07
 broydamp   :      0.250
 iter      E             dE          RMSdq      gap      omega  full diag
   1   -102.4331162 -0.102433E+03  0.945E+00    4.10       0.0  T
   2   -102.6659993 -0.232883E+00  0.542E+00    4.80       1.0  T
   3   -102.7816247 -0.115625E+00  0.319E+00    3.94       1.0  T
   4   -102.7902193 -0.859459E-02  0.203E+00    3.73       1.0  T
   5   -102.8057451 -0.155258E-01  0.114E+00    3.04       1.0  T
   6   -102.8057604 -0.153104E-04  0.509E-01    3.29       1.0  T
   7   -102.8065501 -0.789680E-03  0.221E-01    3.14       1.0  T
   8   -102.8066771 -0.127034E-03  0.116E-01    3.16       1.0  T
   9   -102.8067454 -0.682994E-04  0.757E-02    3.16       1.0  T
  10   -102.8068117 -0.662777E-04  0.408E-02    3.16       1.0  T
  11   -102.8068371 -0.254331E-04  0.209E-02    3.15       1.0  T
  12   -102.8068414 -0.432569E-05  0.113E-02    3.15       1.1  T
  13   -102.8068426 -0.119367E-05  0.654E-03    3.15       1.9  T
  14   -102.8068430 -0.349706E-06  0.433E-03    3.15       2.9  T
  15   -102.8068432 -0.217760E-06  0.294E-03    3.15       4.2  T
  16   -102.8068433 -0.129603E-06  0.214E-03    3.15       5.8  T
  17   -102.8068434 -0.449584E-07  0.113E-03    3.15      11.1  T
  18   -102.8068434 -0.534632E-08  0.743E-04    3.15      16.8  T
  19   -102.8068434 -0.202078E-08  0.425E-04    3.15      29.4  T
speedup  0.99
cpu  time for SCC    0.17 s
wall time for SCC    0.17 s

   *** convergence criteria satisfied after 19 iterations ***

          eigenvalues
 #    :          76         77         78         79         80         81         82         83
 occ. :        2.000      2.000      2.000      2.000      2.000      2.000      2.000      2.000
 eps  :        -8.439     -8.416     -8.394     -8.373     -8.366     -8.331     -8.304     -8.293
 #    :          84         85         86         87         88         89         90         91
 occ. :        2.000      2.000      2.000      2.000      2.000      0.000      0.000      0.000
 eps  :        -8.243     -8.239     -8.234     -8.168     -8.141     -4.992     -3.099     -2.716
 #    :          92         93         94         95         96         97         98         99
 occ. :        0.000      0.000      0.000      0.000      0.000      0.000      0.000      0.000
 eps  :        -1.553     -0.761      0.391      0.929      2.056      2.612      2.995      3.351


   #   Z            q   n(s)   n(p)   n(d)      C6AA      α(0)
   1  11 Na     0.709  0.106  0.185  0.000    68.073    26.700
   2  11 Na     0.726  0.072  0.202  0.000    67.857    26.658
   3  11 Na     0.736  0.050  0.213  0.000    67.732    26.633
   4  11 Na     0.705  0.075  0.220  0.000    68.122    26.710
   5  11 Na     0.715  0.107  0.177  0.000    67.992    26.684
   6  11 Na     0.767  0.066  0.167  0.000    67.360    26.560
   7  11 Na     0.783  0.070  0.146  0.000    67.162    26.521
   8  11 Na     0.705  0.090  0.206  0.000    68.126    26.711
   9  11 Na     0.706  0.089  0.205  0.000    68.107    26.707
  10  17 Cl    -0.778  1.974  5.804  0.000   126.470    17.205
  11  17 Cl    -0.786  1.977  5.807  0.002   126.789    17.227
  12  17 Cl    -0.711  1.961  5.749  0.001   123.765    17.020
  13  17 Cl    -0.744  1.975  5.769  0.000   125.099    17.112
  14  17 Cl    -0.767  1.977  5.790  0.000   126.010    17.174
  15  17 Cl    -0.758  1.975  5.783  0.000   125.668    17.151
  16  17 Cl    -0.751  1.973  5.778  0.000   125.354    17.129
  17  17 Cl    -0.761  1.970  5.790  0.002   125.786    17.159
  18  17 Cl    -0.807  1.979  5.824  0.005   127.630    17.284
  19  17 Cl    -0.762  1.973  5.789  0.000   125.817    17.161
  20   8 O     -0.469  1.697  4.772  0.000    22.182     6.361
  21   1 H      0.324  0.676  0.000  0.000     0.647     1.259
  22   6 C      0.082  1.036  2.881  0.000    19.269     6.260
  23   1 H      0.027  0.973  0.000  0.000     2.628     2.535
  24   1 H      0.019  0.981  0.000  0.000     2.750     2.593
  25   6 C     -0.079  1.061  3.018  0.000    21.984     6.672
  26   1 H      0.062  0.938  0.000  0.000     2.176     2.307
  27   1 H      0.057  0.943  0.000  0.000     2.235     2.338
  28   6 C     -0.054  1.047  3.007  0.000    21.544     6.608
  29   1 H      0.029  0.971  0.000  0.000     2.602     2.523
  30   1 H      0.025  0.975  0.000  0.000     2.656     2.548
  31   6 C     -0.105  1.037  3.067  0.000    22.560     6.773
  32   1 H      0.040  0.960  0.000  0.000     2.444     2.445
  33   1 H      0.027  0.973  0.000  0.000     2.636     2.539
  34   1 H      0.041  0.959  0.000  0.000     2.436     2.441
  35   8 O     -0.482  1.701  4.781  0.000    22.451     6.399
  36   1 H      0.335  0.665  0.000  0.000     0.618     1.232
  37   6 C      0.072  1.037  2.892  0.000    19.345     6.254
  38   1 H      0.033  0.967  0.000  0.000     2.542     2.494
  39   1 H      0.037  0.963  0.000  0.000     2.487     2.466
  40   6 C     -0.093  1.066  3.026  0.000    22.177     6.689
  41   1 H      0.055  0.945  0.000  0.000     2.254     2.347
  42   1 H      0.062  0.938  0.000  0.000     2.165     2.299
  43   6 C     -0.053  1.047  3.006  0.000    21.521     6.605
  44   1 H      0.028  0.972  0.000  0.000     2.614     2.528
  45   1 H      0.030  0.970  0.000  0.000     2.588     2.516
  46   6 C     -0.105  1.038  3.068  0.000    22.573     6.775
  47   1 H      0.041  0.959  0.000  0.000     2.439     2.442
  48   1 H      0.026  0.974  0.000  0.000     2.639     2.540
  49   1 H      0.037  0.963  0.000  0.000     2.483     2.464
  50   8 O     -0.486  1.702  4.783  0.000    22.529     6.410
  51   1 H      0.340  0.660  0.000  0.000     0.606     1.220
  52   6 C      0.066  1.043  2.891  0.000    19.394     6.255
  53   1 H      0.029  0.971  0.000  0.000     2.597     2.520
  54   1 H      0.032  0.968  0.000  0.000     2.552     2.498
  55   6 C     -0.089  1.066  3.023  0.000    22.132     6.687
  56   1 H      0.059  0.941  0.000  0.000     2.213     2.326
  57   1 H      0.051  0.949  0.000  0.000     2.296     2.368
  58   6 C     -0.051  1.046  3.005  0.000    21.489     6.600
  59   1 H      0.026  0.974  0.000  0.000     2.637     2.539
  60   1 H      0.026  0.974  0.000  0.000     2.644     2.543
  61   6 C     -0.104  1.038  3.066  0.000    22.544     6.771
  62   1 H      0.046  0.954  0.000  0.000     2.376     2.411
  63   1 H      0.025  0.975  0.000  0.000     2.664     2.553
  64   1 H      0.051  0.949  0.000  0.000     2.312     2.378

 Mol. C6AA /au·bohr⁶  :      78652.812500
 Mol. C8AA /au·bohr⁸  :    3624424.283132
 Mol. α(0) /au        :        579.841801

 
 Wiberg/Mayer (AO) data. WBOs > 0.1 written file <wbo>
 largest (>0.05) Wiberg bond orders for each atom
           total WBO             WBO to atom ...
     1  Na  0.545    Cl  14 0.172    Cl  19 0.161    Cl  16 0.154
     2  Na  0.522    Cl  14 0.168    Cl  15 0.119    Cl  17 0.119    Cl  12 0.053
     3  Na  0.512    Cl  13 0.108    Cl  19 0.106    O   20 0.102    Cl  16 0.086    Cl  12 0.075
     4  Na  0.559    Cl  10 0.140    Cl  15 0.136    Cl  17 0.110    Cl  13 0.091    Cl  12 0.065
     5  Na  0.536    Cl  15 0.178    Cl  19 0.169    Cl  13 0.152
     6  Na  0.446    Cl  18 0.115    Cl  16 0.113    O   35 0.085    Cl  14 0.076    Cl  12 0.070
     7  Na  0.416    Cl  17 0.149    Cl  10 0.108    O   50 0.094    Cl  12 0.076
     8  Na  0.562    Cl  18 0.174    Cl  11 0.153    Cl  16 0.103    Cl  12 0.082
     9  Na  0.559    Cl  10 0.161    Cl  11 0.159    Cl  13 0.116    Cl  12 0.074
    10  Cl  0.425    Na   9 0.161    Na   4 0.140    Na   7 0.108
    11  Cl  0.403    Na   9 0.159    Na   8 0.153
    12  Cl  0.557    Na   8 0.082    Na   7 0.076    Na   3 0.075    Na   9 0.074    Na   6 0.070    Na   4 0.065    Na   2 0.053
    13  Cl  0.486    Na   5 0.152    Na   9 0.116    Na   3 0.108    Na   4 0.091
    14  Cl  0.436    Na   1 0.172    Na   2 0.168    Na   6 0.076
    15  Cl  0.465    Na   5 0.178    Na   4 0.136    Na   2 0.119
    16  Cl  0.473    Na   1 0.154    Na   6 0.113    Na   8 0.103    Na   3 0.086
    17  Cl  0.458    Na   7 0.149    Na   2 0.119    Na   4 0.110
    18  Cl  0.371    Na   8 0.174    Na   6 0.115
    19  Cl  0.453    Na   5 0.169    Na   1 0.161    Na   3 0.106
    20  O   2.009    C   22 0.992    H   21 0.850    Na   3 0.102
    21  H   0.894    O   20 0.850
    22  C   3.953    C   25 1.010    O   20 0.992    H   23 0.972    H   24 0.970
    23  H   0.998    C   22 0.972
    24  H   0.998    C   22 0.970
    25  C   3.989    C   22 1.010    C   28 1.008    H   27 0.972    H   26 0.967
    26  H   0.995    C   25 0.967
    27  H   0.996    C   25 0.972
    28  C   3.998    C   31 1.020    C   25 1.008    H   29 0.977    H   30 0.977
    29  H   0.998    C   28 0.977
    30  H   0.998    C   28 0.977
    31  C   3.993    C   28 1.020    H   33 0.988    H   32 0.987    H   34 0.984
    32  H   0.998    C   31 0.987
    33  H   0.999    C   31 0.988
    34  H   0.998    C   31 0.984
    35  O   2.008    C   37 0.989    H   36 0.832    Na   6 0.085
    36  H   0.887    O   35 0.832
    37  C   3.951    C   40 1.013    O   35 0.989    H   38 0.969    H   39 0.969
    38  H   0.999    C   37 0.969
    39  H   0.998    C   37 0.969
    40  C   3.990    C   37 1.013    C   43 1.008    H   41 0.971    H   42 0.970
    41  H   0.996    C   40 0.971
    42  H   0.996    C   40 0.970
    43  C   3.998    C   46 1.020    C   40 1.008    H   44 0.977    H   45 0.977
    44  H   0.999    C   43 0.977
    45  H   0.999    C   43 0.977
    46  C   3.996    C   43 1.020    H   48 0.988    H   49 0.987    H   47 0.986
    47  H   0.998    C   46 0.986
    48  H   0.999    C   46 0.988
    49  H   0.998    C   46 0.987
    50  O   1.999    C   52 0.999    H   51 0.832    Na   7 0.094
    51  H   0.884    O   50 0.832
    52  C   3.956    C   55 1.005    O   50 0.999    H   54 0.976    H   53 0.972
    53  H   0.997    C   52 0.972
    54  H   0.996    C   52 0.976
    55  C   3.993    C   58 1.008    C   52 1.005    H   57 0.966    H   56 0.965
    56  H   0.995    C   55 0.965
    57  H   0.997    C   55 0.966
    58  C   3.999    C   61 1.020    C   55 1.008    H   59 0.977    H   60 0.976
    59  H   0.998    C   58 0.977
    60  H   0.997    C   58 0.976
    61  C   3.995    C   58 1.020    H   63 0.988    H   64 0.983    H   62 0.982
    62  H   0.998    C   61 0.982
    63  H   0.999    C   61 0.988
    64  H   0.997    C   61 0.983
 MOs/occ written to file <molden.input>
 
molecular dipole:
                 x           y           z       tot (Debye)
 q only:        2.940       1.104      -1.211
   full:        3.076       0.875      -1.781       9.304
molecular quadrupole (traceless):
                xx          xy          yy          xz          yz          zz
 q only:      -14.920     -14.109      24.751      20.308      -2.857      -9.831
  q+dip:      -16.005     -12.092      26.034      17.256      -3.047     -10.029
   full:      -16.191     -12.091      25.045      17.713      -2.727      -8.854

SCC energy    :    -102.8068434
rep           :       0.6757800
ES            :       0.8191751
AES           :      -0.0055465
AXC           :       0.0189073
disp          :      -0.0835301
XB            :       0.0000000
fix           :       0.0000000
total E       :    -102.1287121
atomizationE  :      13.2413165     8309.05
(atE without considering molecular charge,
 total energy contains solvation terms)
H-L gap (eV)  :          3.1491
           ------------------------------------------------- 
          |                 ===============                 |
          |                   A N C O P T                   |
          |                 ===============                 |
          |          Approximate Normal Coordinate          |
          |           Rational Function Optimizer           |
           ------------------------------------------------- 
dumping coords to <xtbopt.coord> and <xtbopt.log>
 optlevel               0
 Maxcycle             200
 Maxmicro              25
 Econv         5.000000000000000E-006
 Gconv         1.000000000000000E-003
 Maxdispl       1.00000000000000     
 Hlow          5.000000000000000E-003
 S6             20.0000000000000     
 Nvar              186

generating ANC from model Hessian ...
 Shifting diagonal of input Hessian by   2.474600244528918E-002
 Lowest  eigenvalues of input Hessian
    0.005000    0.006998    0.013429    0.014785    0.017017    0.017253
    0.017346    0.018746    0.020396    0.021429    0.022294    0.022437
    0.023783    0.024460    0.024494   -0.000000   -0.000000    0.000000
 Highest eigenvalues
    1.322352    1.331460    1.331524    1.501024    1.507955    1.526812
 
cpu  time for ANC gen    0.03 s
wall time for ANC gen    0.03 s
................................................................................
.............................. CYCLE    1 ......................................
................................................................................
   1   -102.8068434 -0.102807E+03  0.276E-04    3.15       0.0  T
   2   -102.8068434 -0.148262E-09  0.214E-04    3.15      58.3  T
   3   -102.8068434 -0.147281E-09  0.189E-04    3.15      66.1  T
speedup  1.01
cpu  time for SCC    0.03 s
wall time for SCC    0.03 s
speedup  1.00
cpu  time for grad    0.11 s
wall time for grad    0.11 s
 E :   -102.12871203  G :  0.000071    pred/act E change:  0.000D+00  0.497D-07
Maxdispl :   0.0014   ||displ|| :   0.0019   Lambda : -0.517D-07
Largest |displ|/coords:  0.0014 (   1)  0.0007 (   2)  0.0003 (  26)
................................................................................
.............................. CYCLE    2 ......................................
................................................................................
   1   -102.8068386 -0.102807E+03  0.346E-03    3.15       0.0  T
   2   -102.8068386 -0.320047E-08  0.155E-03    3.15       8.1  T
   3   -102.8068386 -0.820251E-09  0.502E-04    3.15      24.9  T
   4   -102.8068386 -0.238899E-09  0.183E-04    3.15      68.2  T
speedup  0.99
cpu  time for SCC    0.03 s
wall time for SCC    0.03 s
speedup  1.00
cpu  time for grad    0.11 s
wall time for grad    0.11 s
 E :   -102.12871206  G :  0.000065    pred/act E change:  0.000D+00 -0.308D-07
Maxdispl :   0.0011   ||displ|| :   0.0034   Lambda : -0.136D-06
Largest |displ|/coords:  0.0011 (   1)  0.0009 (  38)  0.0008 (  26)

   *** GEOMETRY OPTIMIZATION CONVERGED AFTER 2 ITERATIONS ***

------------------------------------------------------------------------
 total energy gain (kcal):     -0.0000
------------------------------------------------------------------------
================
 final structure:
================
$coord
        3.52729740575802       -1.97416004346263        6.22300093708774      Na
       -3.36737770943223        1.15008119075784        6.35132667903224      Na
        0.09758115622852       -4.93688805529954        2.15026411356348      Na
       -7.27509452945488       -2.32274990180065        3.20040461671606      Na
       -3.43616346223522       -6.58354623921884        6.87266845796767      Na
        1.09872787612181        2.83073569659545        2.11781898464077      Na
       -6.01155191421309        2.12564512106269       -0.73646866788860      Na
        1.44386346026035       -0.89036849451865       -2.69714150584201      Na
       -4.70939908333266       -4.59070766836817       -2.05140625672485      Na
       -8.49389393860618       -1.85855448956774       -1.46750981136341      Cl
       -0.90780347412076       -4.44035413039243       -4.88090444053017      Cl
       -2.42690144822990       -0.80341840024433        1.08771613540488      Cl
       -4.66238614638948       -6.79158695705516        2.31037740283304      Cl
        1.23669696353727        1.93863862858775        6.98641057533336      Cl
       -5.76940636441096       -2.74263683177776        7.75895747537065      Cl
        3.90941309153778       -1.54070230777935        1.56361121119714      Cl
       -7.15526188986564        2.86286295203273        3.78705364962175      Cl
        1.69658029600458        3.78350207120477       -2.68987736155049      Cl
        1.15677703868629       -5.93208701613290        6.83381838510815      Cl
        1.53035276221457       -7.40059944426671       -0.54013961027904      O 
        0.90526746527498       -7.04324317834455       -2.23146837457756      H 
        3.85691083618497       -8.67476051404842       -0.80890947531142      C 
        5.09577105529600       -7.65053898676239       -2.12145950972665      H 
        3.54250642887770      -10.58736215283424       -1.56445709324287      H 
        5.12275903584086       -8.84624750643527        1.76284010165635      C 
        5.49800417723458       -6.93353886900815        2.43099709607277      H 
        3.80985263294276       -9.73952055129849        3.07701674749771      H 
        7.58993200181554      -10.32503250283005        1.69139049943999      C 
        8.87085220824167       -9.44836791251265        0.32903017527068      H 
        7.21820368183801      -12.25508767813273        1.05515185838609      H 
        8.84287505496302      -10.38974014010862        4.28202656945223      C 
        7.59025225540421      -11.26020788017033        5.65938121395037      H 
       10.59668619005602      -11.46139128378630        4.22221191562059      H 
        9.26522428683618       -8.47912234030203        4.91507327539509      H 
       -2.01532313367268        5.24459760392991        2.80060315206116      O 
       -3.83497819411169        5.01459957310055        2.97825261565532      H 
       -1.53943748388890        7.86282286918599        3.03957288398292      C 
       -2.32409586232698        8.58196548428307        4.82408347332184      H 
       -2.41682548152035        8.89964061290362        1.46800160333470      H 
        1.29572512093768        8.31145322469718        3.00654211154242      C 
        2.14984951256240        7.24615597848588        4.55095886576103      H 
        2.05096637109769        7.61493495655800        1.22176883342192      H 
        1.97171047687308       11.09467941391003        3.29028721872606      C 
        1.21454800768361       11.80632173177374        5.07594303018983      H 
        1.09576074857174       12.16759614214235        1.75830411614564      H 
        4.82095417331057       11.49246614901898        3.22882508643362      C 
        5.59449727670910       10.80651849356961        1.45242085539378      H 
        5.28768806768168       13.48601618815828        3.41884964170134      H 
        5.71892109800386       10.46282465212887        4.76509159763440      H 
       -4.10595157859474        4.77531428592936       -2.80650490394464      O 
       -2.25350552716267        4.71189730622851       -2.77007889065651      H 
       -4.78458591475426        4.61986356149797       -5.37756326948109      C 
       -3.71252094168406        6.01089915172944       -6.48367165036969      H 
       -6.79223088423970        5.09883215197193       -5.49306081341129      H 
       -4.34691384554404        1.99106059706674       -6.46531415123372      C 
       -2.35337852613695        1.50419380910571       -6.23604584335001      H 
       -5.47756318102677        0.62498769744818       -5.41213429575310      H 
       -5.05292228829414        1.80883805862056       -9.24897252440701      C 
       -3.87036274191885        3.10371020723714      -10.34110695987402      H 
       -7.02227891410548        2.38765583827776       -9.49055525351653      H 
       -4.71164581391399       -0.87347697748579      -10.23130290666040      C 
       -5.94045933609571       -2.16783463704117       -9.20787649990877      H 
       -5.16282824296225       -0.98767975315597      -12.23385996397519      H 
       -2.76996041867924       -1.48979857384626       -9.96026309044236      H 
$end
 
 Bond Distances (Angstroems)
 ---------------------------
Na1-Na2=4.0062       Na1-Na3=3.2244       Na1-Na6=3.5827       Na1-Cl14=2.4330      Na1-Cl16=2.4845      Na1-Cl19=2.4627      
Na2-Na1=4.0062       Na2-Na4=3.2301       Na2-Na5=4.1019       Na2-Na6=3.3757       Na2-Na7=4.0364       Na2-Cl12=3.0124      
Na2-Cl14=2.4946      Na2-Cl15=2.5326      Na2-Cl17=2.5847      Na3-Na1=3.2244       Na3-Na5=3.2405       Na3-Na6=4.1445       
Na3-Na8=3.4165       Na3-Na9=3.3835       Na3-Cl12=2.6240      Na3-Cl13=2.7047      Na3-Cl16=2.7194      Na3-Cl19=2.5950      
Na3-O20=2.0740       Na4-Na2=3.2301       Na4-Na5=3.6037       Na4-Na7=3.2138       Na4-Na9=3.3177       Na4-Cl10=2.5648      
Na4-Cl12=2.9118      Na4-Cl13=2.7795      Na4-Cl15=2.5502      Na4-Cl17=2.7623      Na5-Na2=4.1019       Na5-Na3=3.2405       
Na5-Na4=3.6037       Na5-Cl13=2.5024      Na5-Cl15=2.4240      Na5-Cl19=2.4549      Na6-Na1=3.5827       Na6-Na2=3.3757       
Na6-Na3=4.1445       Na6-Na7=4.0716       Na6-Na8=3.2254       Na6-Cl12=2.7343      Na6-Cl14=2.6203      Na6-Cl16=2.7658      
Na6-Cl18=2.6128      Na6-O35=2.1161       Na6-C37=3.0459       Na6-C40=2.9400       Na7-Na2=4.0364       Na7-Na4=3.2138       
Na7-Na6=4.0716       Na7-Na9=3.6866       Na7-Cl10=2.5140      Na7-Cl12=2.6330      Na7-Cl17=2.4997      Na7-O50=2.0452       
Na7-C52=2.8628       Na8-Na3=3.4165       Na8-Na6=3.2254       Na8-Na9=3.8149       Na8-Cl11=2.5324      Na8-Cl12=2.8652      
Na8-Cl16=2.6276      Na8-Cl18=2.4769      Na9-Na3=3.3835       Na9-Na4=3.3177       Na9-Na7=3.6866       Na9-Na8=3.8149       
Na9-Cl10=2.4893      Na9-Cl11=2.5090      Na9-Cl12=2.8697      Na9-Cl13=2.5855      Cl10-Na4=2.5648      Cl10-Na7=2.5140      
Cl10-Na9=2.4893      Cl11-Na8=2.5324      Cl11-Na9=2.5090      Cl12-Na2=3.0124      Cl12-Na3=2.6240      Cl12-Na4=2.9118      
Cl12-Na6=2.7343      Cl12-Na7=2.6330      Cl12-Na8=2.8652      Cl12-Na9=2.8697      Cl13-Na3=2.7047      Cl13-Na4=2.7795      
Cl13-Na5=2.5024      Cl13-Na9=2.5855      Cl14-Na1=2.4330      Cl14-Na2=2.4946      Cl14-Na6=2.6203      Cl15-Na2=2.5326      
Cl15-Na4=2.5502      Cl15-Na5=2.4240      Cl16-Na1=2.4845      Cl16-Na3=2.7194      Cl16-Na6=2.7658      Cl16-Na8=2.6276      
Cl17-Na2=2.5847      Cl17-Na4=2.7623      Cl17-Na7=2.4997      Cl18-Na6=2.6128      Cl18-Na8=2.4769      Cl19-Na1=2.4627      
Cl19-Na3=2.5950      Cl19-Na5=2.4549      O20-Na3=2.0740       O20-H21=0.9727       O20-C22=1.4109       H21-O20=0.9727       
C22-O20=1.4109       C22-H23=1.0982       C22-H24=1.1009       C22-C25=1.5195       H23-C22=1.0982       H24-C22=1.1009       
C25-C22=1.5195       C25-H26=1.0904       C25-H27=1.0908       C25-C28=1.5226       H26-C25=1.0904       H27-C25=1.0908       
C28-C25=1.5226       C28-H29=1.0929       C28-H30=1.0932       C28-C31=1.5232       H29-C28=1.0929       H30-C28=1.0932       
C31-C28=1.5232       C31-H32=1.0876       C31-H33=1.0881       C31-H34=1.0883       H32-C31=1.0876       H33-C31=1.0881       
H34-C31=1.0883       O35-Na6=2.1161       O35-H36=0.9751       O35-C37=1.4139       H36-O35=0.9751       C37-Na6=3.0459       
C37-O35=1.4139       C37-H38=1.0995       C37-H39=1.0992       C37-C40=1.5191       H38-C37=1.0995       H39-C37=1.0992       
C40-Na6=2.9400       C40-C37=1.5191       C40-H41=1.0909       C40-H42=1.0898       C40-C43=1.5231       H41-C40=1.0909       
H42-C40=1.0898       C43-C40=1.5231       C43-H44=1.0933       C43-H45=1.0929       C43-C46=1.5227       H44-C43=1.0933       
H45-C43=1.0929       C46-C43=1.5227       C46-H47=1.0876       C46-H48=1.0881       C46-H49=1.0879       H47-C46=1.0876       
H48-C46=1.0881       H49-C46=1.0879       O50-Na7=2.0452       O50-H51=0.9810       O50-C52=1.4095       H51-O50=0.9810       
C52-Na7=2.8628       C52-O50=1.4095       C52-H53=1.0983       C52-H54=1.0939       C52-C55=1.5232       H53-C52=1.0983       
H54-C52=1.0939       C55-C52=1.5232       C55-H56=1.0927       C55-H57=1.0914       C55-C58=1.5227       H56-C55=1.0927       
H57-C55=1.0914       C58-C55=1.5227       C58-H59=1.0932       C58-H60=1.0937       C58-C61=1.5224       H59-C58=1.0932       
H60-C58=1.0937       C61-C58=1.5224       C61-H62=1.0887       C61-H63=1.0880       C61-H64=1.0875       H62-C61=1.0887       
H63-C61=1.0880       H64-C61=1.0875       
 C  H  Rav=1.0921 sigma=0.0040  Rmin=1.0875  Rmax=1.1009    27
 C  C  Rav=1.5221 sigma=0.0015  Rmin=1.5191  Rmax=1.5232     9
 O  H  Rav=0.9763 sigma=0.0035  Rmin=0.9727  Rmax=0.9810     3
 O  C  Rav=1.4114 sigma=0.0018  Rmin=1.4095  Rmax=1.4139     3
 Na C  Rav=2.9496 sigma=0.0751  Rmin=2.8628  Rmax=3.0459     3
 Na O  Rav=2.0784 sigma=0.0291  Rmin=2.0452  Rmax=2.1161     3
 Na Na Rav=3.5931 sigma=0.3405  Rmin=3.2138  Rmax=4.1445    18
 Cl Na Rav=2.6157 sigma=0.1469  Rmin=2.4240  Rmax=3.0124    34
 
 selected bond angles (degree)
 --------------------
Na3-Na1-Na2= 72.50             Na6-Na1-Na2= 52.46             Na6-Na1-Na3= 74.80             Cl14-Na1-Na2= 36.13            
Cl14-Na1-Na3=104.14            Cl14-Na1-Na6= 47.00            Cl16-Na1-Na2= 93.03            Cl16-Na1-Na3= 55.07            
Cl16-Na1-Na6= 50.35            Cl16-Na1-Cl14= 97.28           Cl19-Na1-Na2= 83.39            Cl19-Na1-Na3= 52.23            
Cl19-Na1-Na6=120.03            Cl19-Na1-Cl14=116.63           Cl19-Na1-Cl16=104.49           Na4-Na2-Na1=109.85             
Na5-Na2-Na1= 66.26             Na5-Na2-Na4= 57.41             Na6-Na2-Na1= 57.31             Na6-Na2-Na4=104.80             
Na6-Na2-Na5=108.28             Na7-Na2-Na1=110.65             Na7-Na2-Na4= 51.04             Na7-Na2-Na5=100.78             
Na7-Na2-Na6= 65.94             Cl12-Na2-Na1= 72.08            Cl12-Na2-Na4= 55.47            Cl12-Na2-Na5= 73.82            
Cl12-Na2-Na6= 50.29            Cl12-Na2-Na7= 40.71            Cl14-Na2-Na1= 35.10            Cl14-Na2-Na4=142.18            
Cl14-Na2-Na5= 99.58            Cl14-Na2-Na6= 50.32            Cl14-Na2-Na7=116.25            Cl14-Na2-Cl12= 91.18           
Cl15-Na2-Na1= 97.26            Cl15-Na2-Na4= 50.78            Cl15-Na2-Na5= 33.31            Cl15-Na2-Na6=139.54            
Cl15-Na2-Na7=101.73            Cl15-Na2-Cl12= 94.34           Cl15-Na2-Cl14=125.92           Cl17-Na2-Na1=147.36            
Cl17-Na2-Na4= 55.39            Cl17-Na2-Na5=112.23            Cl17-Na2-Na6= 95.86            Cl17-Na2-Na7= 36.72            
Cl17-Na2-Cl12= 76.29           Cl17-Na2-Cl14=140.31           Cl17-Na2-Cl15= 92.89           Na5-Na3-Na1= 86.57             
Na6-Na3-Na1= 56.54             Na6-Na3-Na5=110.10             Na8-Na3-Na1= 94.57             Na8-Na3-Na5=150.21             
Na8-Na3-Na6= 49.35             Na9-Na3-Na1=146.73             Na9-Na3-Na5= 95.02             Na9-Na3-Na6= 92.27             
Na9-Na3-Na8= 68.25             Cl12-Na3-Na1= 91.40            Cl12-Na3-Na5= 95.49            Cl12-Na3-Na6= 40.31            
Cl12-Na3-Na8= 54.75            Cl12-Na3-Na9= 55.34            Cl13-Na3-Na1=132.82            Cl13-Na3-Na5= 48.76            
Cl13-Na3-Na6=118.63            Cl13-Na3-Na8=116.43            Cl13-Na3-Na9= 48.70            Cl13-Na3-Cl12= 80.51           
Cl16-Na3-Na1= 48.51            Cl16-Na3-Na5=133.93            Cl16-Na3-Na6= 41.35            Cl16-Na3-Na8= 49.11            
Cl16-Na3-Na9=116.54            Cl16-Na3-Cl12= 78.60           Cl16-Na3-Cl13=159.10           Cl19-Na3-Na1= 48.60            
Cl19-Na3-Na5= 48.21            Cl19-Na3-Na6=100.23            Cl19-Na3-Na8=143.06            Cl19-Na3-Na9=143.23            
Cl19-Na3-Cl12=118.93           Cl19-Na3-Cl13= 95.60           Cl19-Na3-Cl16= 94.76           O20-Na3-Na1=123.97             
O20-Na3-Na5=124.84             O20-Na3-Na6=125.02             O20-Na3-Na8= 78.60             O20-Na3-Na9= 81.82             
O20-Na3-Cl12=124.27            O20-Na3-Cl13= 97.69            O20-Na3-Cl16= 93.78            O20-Na3-Cl19=116.68            
Na5-Na4-Na2= 73.54             Na7-Na4-Na2= 77.57             Na7-Na4-Na5=133.67             Na9-Na4-Na2=112.10             
Na9-Na4-Na5= 89.70             Na9-Na4-Na7= 68.70             Cl10-Na4-Na2=127.13            Cl10-Na4-Na5=136.14            
Cl10-Na4-Na7= 50.05            Cl10-Na4-Na9= 47.99            Cl12-Na4-Na2= 58.47            Cl12-Na4-Na5= 83.29            
Cl12-Na4-Na7= 50.62            Cl12-Na4-Na9= 54.39            Cl12-Na4-Cl10= 79.94           Cl13-Na4-Na2=104.66            
Cl13-Na4-Na5= 43.83            Cl13-Na4-Na7=114.20            Cl13-Na4-Na9= 49.21            Cl13-Na4-Cl10= 92.49           
Cl13-Na4-Cl12= 74.43           Cl15-Na4-Na2= 50.30            Cl15-Na4-Na5= 42.21            Cl15-Na4-Na7=127.73            
Cl15-Na4-Na9=129.27            Cl15-Na4-Cl10=176.34           Cl15-Na4-Cl12= 96.43           Cl15-Na4-Cl13= 86.03           
Cl17-Na4-Na2= 50.36            Cl17-Na4-Na5=123.23            Cl17-Na4-Na7= 48.73            Cl17-Na4-Na9=116.37            
Cl17-Na4-Cl10= 91.08           Cl17-Na4-Cl12= 75.44           Cl17-Na4-Cl13=148.52           Cl17-Na4-Cl15= 88.46           
Na3-Na5-Na2= 71.02             Na4-Na5-Na2= 49.04             Na4-Na5-Na3= 75.00             Cl13-Na5-Na2= 88.93            
Cl13-Na5-Na3= 54.37            Cl13-Na5-Na4= 50.29            Cl15-Na5-Na2= 35.01            Cl15-Na5-Na3=102.57            
Cl15-Na5-Na4= 44.97            Cl15-Na5-Cl13= 95.25           Cl19-Na5-Na2= 81.40            Cl19-Na5-Na3= 52.01            
Cl19-Na5-Na4=117.76            Cl19-Na5-Cl13=104.76           Cl19-Na5-Cl15=112.84           Na2-Na6-Na1= 70.23             
Na3-Na6-Na1= 48.66             Na3-Na6-Na2= 69.30             Na7-Na6-Na1=119.43             Na7-Na6-Na2= 64.85             
Na7-Na6-Na3= 78.03             Na8-Na6-Na1= 91.46             Na8-Na6-Na2=113.77             Na8-Na6-Na3= 53.49             
Na8-Na6-Na7= 72.74             Cl12-Na6-Na1= 82.33            Cl12-Na6-Na2= 57.95            Cl12-Na6-Na3= 38.38            
Cl12-Na6-Na7= 39.74            Cl12-Na6-Na8= 56.75            Cl14-Na6-Na1= 42.77            Cl14-Na6-Na2= 47.12            
Cl14-Na6-Na3= 79.68            Cl14-Na6-Na7=111.96            Cl14-Na6-Na8=131.70            Cl14-Na6-Cl12= 95.07           
Cl16-Na6-Na1= 43.76            Cl16-Na6-Na2=103.09            Cl16-Na6-Na3= 40.51            Cl16-Na6-Na7=112.39            
Cl16-Na6-Na8= 51.33            Cl16-Na6-Cl12= 75.97           Cl16-Na6-Cl14= 86.48           Cl18-Na6-Na1=133.15            
Cl18-Na6-Na2=141.43            Cl18-Na6-Na3=102.17            Cl18-Na6-Na7= 76.61            Cl18-Na6-Na8= 48.83            
Cl18-Na6-Cl12= 91.39           Cl18-Na6-Cl14=171.41           Cl18-Na6-Cl16= 89.60           O35-Na6-Na1=127.17             
O35-Na6-Na2= 60.03             O35-Na6-Na3=119.90             O35-Na6-Na7= 53.06             O35-Na6-Na8=123.20             
O35-Na6-Cl12= 85.83            O35-Na6-Cl14= 87.85            O35-Na6-Cl16=160.35            O35-Na6-Cl18= 98.28            
C37-Na6-Na1=133.45             C37-Na6-Na2= 78.65             C37-Na6-Na3=143.88             C37-Na6-Na7= 73.50             
C37-Na6-Na8=133.33             C37-Na6-Cl12=109.52            C37-Na6-Cl14= 90.73            C37-Na6-Cl16=174.08            
C37-Na6-Cl18= 92.45            C37-Na6-O35= 24.22             C40-Na6-Na1=126.19             C40-Na6-Na2=100.29             
C40-Na6-Na3=169.19             C40-Na6-Na7=100.52             C40-Na6-Na8=136.60             C40-Na6-Cl12=138.58            
C40-Na6-Cl14= 91.12            C40-Na6-Cl16=145.38            C40-Na6-Cl18= 87.77            C40-Na6-O35= 53.47             
C40-Na6-C37= 29.33             Na4-Na7-Na2= 51.40             Na6-Na7-Na2= 49.21             Na6-Na7-Na4= 91.08             
Na9-Na7-Na2= 89.27             Na9-Na7-Na4= 56.98             Na9-Na7-Na6= 89.18             Cl10-Na7-Na2=102.52            
Cl10-Na7-Na4= 51.45            Cl10-Na7-Na6=128.08            Cl10-Na7-Na9= 42.28            Cl12-Na7-Na2= 48.26            
Cl12-Na7-Na4= 58.74            Cl12-Na7-Na6= 41.60            Cl12-Na7-Na9= 50.73            Cl12-Na7-Cl10= 86.51           
Cl17-Na7-Na2= 38.19            Cl17-Na7-Na4= 56.16            Cl17-Na7-Na6= 81.62            Cl17-Na7-Na9=112.11            
Cl17-Na7-Cl10= 98.73           Cl17-Na7-Cl12= 85.14           O50-Na7-Na2=114.49             O50-Na7-Na4=162.17             
O50-Na7-Na6= 71.35             O50-Na7-Na9=117.88             O50-Na7-Cl10=138.60            O50-Na7-Cl12=104.17            
O50-Na7-Cl17=121.69            C52-Na7-Na2=141.04             C52-Na7-Na4=160.22             C52-Na7-Na6= 93.81             
C52-Na7-Na9=103.90             C52-Na7-Cl10=111.91            C52-Na7-Cl12=115.00            C52-Na7-Cl17=143.56            
C52-Na7-O50= 27.45             Na6-Na8-Na3= 77.16             Na9-Na8-Na3= 55.46             Na9-Na8-Na6=101.20             
Cl11-Na8-Na3= 77.01            Cl11-Na8-Na6=141.77            Cl11-Na8-Na9= 40.60            Cl12-Na8-Na3= 48.41            
Cl12-Na8-Na6= 52.95            Cl12-Na8-Na9= 48.35            Cl12-Na8-Cl11= 88.83           Cl16-Na8-Na3= 51.48            
Cl16-Na8-Na6= 55.26            Cl16-Na8-Na9=106.24            Cl16-Na8-Cl11=122.58           Cl16-Na8-Cl12= 75.95           
Cl18-Na8-Na3=129.49            Cl18-Na8-Na6= 52.57            Cl18-Na8-Na9=123.95            Cl18-Na8-Cl11=140.17           
Cl18-Na8-Cl12= 91.23           Cl18-Na8-Cl16= 95.89           Na4-Na9-Na3= 77.10             Na7-Na9-Na3= 93.94             
Na7-Na9-Na4= 54.31             Na8-Na9-Na3= 56.29             Na8-Na9-Na4=103.81             Na8-Na9-Na7= 71.43             
Cl10-Na9-Na3=123.69            Cl10-Na9-Na4= 49.96            Cl10-Na9-Na7= 42.80            Cl10-Na9-Na8=113.56            
Cl11-Na9-Na3= 77.94            Cl11-Na9-Na4=144.74            Cl11-Na9-Na7=103.41            Cl11-Na9-Na8= 41.05            
Cl11-Na9-Cl10=134.48           Cl12-Na9-Na3= 48.77            Cl12-Na9-Na4= 55.58            Cl12-Na9-Na7= 45.26            
Cl12-Na9-Na8= 48.25            Cl12-Na9-Cl10= 82.02           Cl12-Na9-Cl11= 89.19           Cl13-Na9-Na3= 51.81            
Cl13-Na9-Na4= 54.48            Cl13-Na9-Na7=105.52            Cl13-Na9-Na8=107.64            Cl13-Na9-Cl10= 99.12           
Cl13-Na9-Cl11=122.64           Cl13-Na9-Cl12= 78.10           Na7-Cl10-Na4= 78.51            Na9-Cl10-Na4= 82.05            
Na9-Cl10-Na7= 94.92            
 
 selected dihedral angles (degree)
 ---------------------------------
Na5-Na3-Na1-Na2=297.91        Na5-Na3-Na1-Na6=243.11        Na5-Na3-Na1-Cl14=280.24       Na5-Na3-Na1-Cl16=191.19       
Na5-Na3-Na1-Cl19= 33.16       Na6-Na3-Na1-Na2= 54.80        Na6-Na3-Na1-Cl14= 37.13       Na6-Na3-Na1-Cl16=308.08       
Na6-Na3-Na1-Cl19=150.06       Na8-Na3-Na1-Na2= 88.07        Na8-Na3-Na1-Na6= 33.26        Na8-Na3-Na1-Cl14= 70.40       
Na8-Na3-Na1-Cl16=341.34       Na8-Na3-Na1-Cl19=183.32       Na9-Na3-Na1-Na2= 31.83        Na9-Na3-Na1-Na6=337.02        
Na9-Na3-Na1-Cl14= 14.16       Na9-Na3-Na1-Cl16=285.11       Na9-Na3-Na1-Cl19=127.08       Cl12-Na3-Na1-Na2= 33.32       
Cl12-Na3-Na1-Na6=338.52       Cl12-Na3-Na1-Cl14= 15.65      Cl12-Na3-Na1-Cl16=286.60      Cl12-Na3-Na1-Cl19=128.58      
Cl13-Na3-Na1-Na2=314.99       Cl13-Na3-Na1-Na6=260.19       Cl13-Na3-Na1-Cl14=297.32      Cl13-Na3-Na1-Cl16=208.27      
Cl13-Na3-Na1-Cl19= 50.24      Cl16-Na3-Na1-Na2=106.72       Cl16-Na3-Na1-Na6= 51.92       Cl16-Na3-Na1-Cl14= 89.05      
Cl16-Na3-Na1-Cl19=201.97      Cl19-Na3-Na1-Na2=264.75       Cl19-Na3-Na1-Na6=209.94       Cl19-Na3-Na1-Cl14=247.08      
Cl19-Na3-Na1-Cl16=158.03      O20-Na3-Na1-Na2=167.40        O20-Na3-Na1-Na6=112.59        O20-Na3-Na1-Cl14=149.72       
O20-Na3-Na1-Cl16= 60.67       O20-Na3-Na1-Cl19=262.65       Na5-Na4-Na2-Na1= 42.39        Na5-Na4-Na2-Na6=102.48        
Na5-Na4-Na2-Na7=143.36        Na5-Na4-Na2-Cl12= 92.19       Na5-Na4-Na2-Cl14= 59.92       Na5-Na4-Na2-Cl15=319.34       
Na5-Na4-Na2-Cl17=189.39       Na7-Na4-Na2-Na1=259.02        Na7-Na4-Na2-Na5=216.64        Na7-Na4-Na2-Na6=319.12        
Na7-Na4-Na2-Cl12=308.83       Na7-Na4-Na2-Cl14=276.55       Na7-Na4-Na2-Cl15=175.98       Na7-Na4-Na2-Cl17= 46.02       
Na9-Na4-Na2-Na1=319.62        Na9-Na4-Na2-Na5=277.23        Na9-Na4-Na2-Na6= 19.72        Na9-Na4-Na2-Na7= 60.60        
Na9-Na4-Na2-Cl12=  9.43       Na9-Na4-Na2-Cl14=337.15       Na9-Na4-Na2-Cl15=236.58       Na9-Na4-Na2-Cl17=106.62       
Cl10-Na4-Na2-Na1=266.38       Cl10-Na4-Na2-Na5=224.00       Cl10-Na4-Na2-Na6=326.48       Cl10-Na4-Na2-Na7=  7.36       
Cl10-Na4-Na2-Cl12=316.19      Cl10-Na4-Na2-Cl14=283.91      Cl10-Na4-Na2-Cl15=183.34      Cl10-Na4-Na2-Cl17= 53.38      
Cl12-Na4-Na2-Na1=310.20       Cl12-Na4-Na2-Na5=267.81       Cl12-Na4-Na2-Na6= 10.29       Cl12-Na4-Na2-Na7= 51.17       
Cl12-Na4-Na2-Cl14=327.72      Cl12-Na4-Na2-Cl15=227.15      Cl12-Na4-Na2-Cl17= 97.20      Cl13-Na4-Na2-Na1= 11.12       
Cl13-Na4-Na2-Na5=328.73       Cl13-Na4-Na2-Na6= 71.21       Cl13-Na4-Na2-Na7=112.09       Cl13-Na4-Na2-Cl12= 60.92      
Cl13-Na4-Na2-Cl14= 28.65      Cl13-Na4-Na2-Cl15=288.07      Cl13-Na4-Na2-Cl17=158.12      Cl15-Na4-Na2-Na1= 83.05       
Cl15-Na4-Na2-Na5= 40.66       Cl15-Na4-Na2-Na6=143.14       Cl15-Na4-Na2-Na7=184.02       Cl15-Na4-Na2-Cl12=132.85      
Cl15-Na4-Na2-Cl14=100.57      Cl15-Na4-Na2-Cl17=230.04      Cl17-Na4-Na2-Na1=213.00       Cl17-Na4-Na2-Na5=170.61       
Cl17-Na4-Na2-Na6=273.10       Cl17-Na4-Na2-Na7=313.98       Cl17-Na4-Na2-Cl12=262.80      Cl17-Na4-Na2-Cl14=230.53      
Cl17-Na4-Na2-Cl15=129.96      Na2-Na5-Na3-Na1= 60.51        Na2-Na5-Na3-Na6=  8.12        Na2-Na5-Na3-Na8=327.31        
Na2-Na5-Na3-Na9=273.84        Na2-Na5-Na3-Cl12=329.43       Na2-Na5-Na3-Cl13=257.16       Na2-Na5-Na3-Cl16= 48.87       
Na2-Na5-Na3-Cl19= 93.91       Na2-Na5-Na3-O20=190.32        Na4-Na5-Na3-Na1=111.80        Na4-Na5-Na3-Na6= 59.40        
Na4-Na5-Na3-Na8= 18.59        Na4-Na5-Na3-Na9=325.12        Na4-Na5-Na3-Cl12= 20.72       Na4-Na5-Na3-Cl13=308.44       
Na4-Na5-Na3-Cl16=100.15       Na4-Na5-Na3-Cl19=145.19       Na4-Na5-Na3-O20=241.60        Cl13-Na5-Na3-Na1=163.35       
Cl13-Na5-Na3-Na6=110.95       Cl13-Na5-Na3-Na8= 70.14       Cl13-Na5-Na3-Na9= 16.68       Cl13-Na5-Na3-Cl12= 72.27      
Cl13-Na5-Na3-Cl16=151.71      Cl13-Na5-Na3-Cl19=196.74      Cl13-Na5-Na3-O20=293.16       Cl15-Na5-Na3-Na1= 75.90       
Cl15-Na5-Na3-Na6= 23.51       Cl15-Na5-Na3-Na8=342.70       Cl15-Na5-Na3-Na9=289.23       Cl15-Na5-Na3-Cl12=344.82      
Cl15-Na5-Na3-Cl13=272.55      Cl15-Na5-Na3-Cl16= 64.26      Cl15-Na5-Na3-Cl19=109.30      Cl15-Na5-Na3-O20=205.71       
Cl19-Na5-Na3-Na1=326.61       Cl19-Na5-Na3-Na6=274.21       Cl19-Na5-Na3-Na8=233.40       Cl19-Na5-Na3-Na9=179.93       
Cl19-Na5-Na3-Cl12=235.53      Cl19-Na5-Na3-Cl13=163.26      Cl19-Na5-Na3-Cl16=314.96      Cl19-Na5-Na3-O20= 96.41       
Na2-Na5-Na4-Na7= 53.67        Na2-Na5-Na4-Na9=113.20        Na2-Na5-Na4-Cl10=126.95       Na2-Na5-Na4-Cl12= 59.05       
Na2-Na5-Na4-Cl13=133.52       Na2-Na5-Na4-Cl15=311.74       Na2-Na5-Na4-Cl17=351.36       Na3-Na5-Na4-Na2=282.32        
Na3-Na5-Na4-Na7=335.99        Na3-Na5-Na4-Na9= 35.51        Na3-Na5-Na4-Cl10= 49.26       Na3-Na5-Na4-Cl12=341.37       
Na3-Na5-Na4-Cl13= 55.84       Na3-Na5-Na4-Cl15=234.06       Na3-Na5-Na4-Cl17=273.68       Cl13-Na5-Na4-Na2=226.48       
Cl13-Na5-Na4-Na7=280.15       Cl13-Na5-Na4-Na9=339.67       Cl13-Na5-Na4-Cl10=353.42      Cl13-Na5-Na4-Cl12=285.52      
Cl13-Na5-Na4-Cl15=178.21      Cl13-Na5-Na4-Cl17=217.84      Cl15-Na5-Na4-Na2= 48.26       Cl15-Na5-Na4-Na7=101.94       
Cl15-Na5-Na4-Na9=161.46       Cl15-Na5-Na4-Cl10=175.21      Cl15-Na5-Na4-Cl12=107.31      Cl15-Na5-Na4-Cl13=181.79      
Cl15-Na5-Na4-Cl17= 39.63      Cl19-Na5-Na4-Na2=312.88       Cl19-Na5-Na4-Na7=  6.55       Cl19-Na5-Na4-Na9= 66.07       
Cl19-Na5-Na4-Cl10= 79.82      Cl19-Na5-Na4-Cl12= 11.93      Cl19-Na5-Na4-Cl13= 86.40      Cl19-Na5-Na4-Cl15=264.61      
Cl19-Na5-Na4-Cl17=304.24      Na2-Na6-Na1-Na3= 79.39        Na2-Na6-Na1-Cl14=312.55       Na2-Na6-Na1-Cl16=136.33       
Na2-Na6-Na1-Cl19= 52.27       Na3-Na6-Na1-Na2=280.61        Na3-Na6-Na1-Cl14=233.17       Na3-Na6-Na1-Cl16= 56.94       
Na3-Na6-Na1-Cl19=332.89       Na7-Na6-Na1-Na2=316.16        Na7-Na6-Na1-Na3= 35.55        Na7-Na6-Na1-Cl14=268.71       
Na7-Na6-Na1-Cl16= 92.48       Na7-Na6-Na1-Cl19=  8.43       Na8-Na6-Na1-Na2=245.21        Na8-Na6-Na1-Na3=324.60        
Na8-Na6-Na1-Cl14=197.76       Na8-Na6-Na1-Cl16= 21.53       Na8-Na6-Na1-Cl19=297.48       Cl12-Na6-Na1-Na2=301.37       
Cl12-Na6-Na1-Na3= 20.76       Cl12-Na6-Na1-Cl14=253.93      Cl12-Na6-Na1-Cl16= 77.70      Cl12-Na6-Na1-Cl19=353.65      
Cl14-Na6-Na1-Na2= 47.45       Cl14-Na6-Na1-Na3=126.83       Cl14-Na6-Na1-Cl16=183.77      Cl14-Na6-Na1-Cl19= 99.72      
Cl16-Na6-Na1-Na2=223.67       Cl16-Na6-Na1-Na3=303.06       Cl16-Na6-Na1-Cl14=176.23      Cl16-Na6-Na1-Cl19=275.95      
Cl18-Na6-Na1-Na2=216.70       Cl18-Na6-Na1-Na3=296.09       Cl18-Na6-Na1-Cl14=169.25      Cl18-Na6-Na1-Cl16=353.02      
Cl18-Na6-Na1-Cl19=268.97      O35-Na6-Na1-Na2= 20.17        O35-Na6-Na1-Na3= 99.56        O35-Na6-Na1-Cl14=332.72       
O35-Na6-Na1-Cl16=156.50       O35-Na6-Na1-Cl19= 72.44       C37-Na6-Na1-Na2= 51.05        C37-Na6-Na1-Na3=130.44        
C37-Na6-Na1-Cl14=  3.60       C37-Na6-Na1-Cl16=187.38       C37-Na6-Na1-Cl19=103.32       C40-Na6-Na1-Na2= 88.41        
C40-Na6-Na1-Na3=167.79        C40-Na6-Na1-Cl14= 40.96       C40-Na6-Na1-Cl16=224.73       C40-Na6-Na1-Cl19=140.68       
Na1-Na6-Na2-Na4=255.66        Na1-Na6-Na2-Na5=315.70        Na1-Na6-Na2-Na7=221.79        Na1-Na6-Na2-Cl12=266.69       
Na1-Na6-Na2-Cl14= 43.05       Na1-Na6-Na2-Cl15=301.40       Na1-Na6-Na2-Cl17=199.96       Na3-Na6-Na2-Na1= 52.08        
Na3-Na6-Na2-Na4=307.75        Na3-Na6-Na2-Na5=  7.79        Na3-Na6-Na2-Na7=273.88        Na3-Na6-Na2-Cl12=318.78       
Na3-Na6-Na2-Cl14= 95.14       Na3-Na6-Na2-Cl15=353.49       Na3-Na6-Na2-Cl17=252.04       Na7-Na6-Na2-Na1=138.21        
Na7-Na6-Na2-Na4= 33.87        Na7-Na6-Na2-Na5= 93.91        Na7-Na6-Na2-Cl12= 44.90       Na7-Na6-Na2-Cl14=181.26       
Na7-Na6-Na2-Cl15= 79.61       Na7-Na6-Na2-Cl17=338.16       Na8-Na6-Na2-Na1= 82.60        Na8-Na6-Na2-Na4=338.26        
Na8-Na6-Na2-Na5= 38.30        Na8-Na6-Na2-Na7=304.39        Na8-Na6-Na2-Cl12=349.29       Na8-Na6-Na2-Cl14=125.65       
Na8-Na6-Na2-Cl15= 24.00       Na8-Na6-Na2-Cl17=282.56       Cl12-Na6-Na2-Na1= 93.31       Cl12-Na6-Na2-Na4=348.97       
Cl12-Na6-Na2-Na5= 49.01       Cl12-Na6-Na2-Na7=315.10       Cl12-Na6-Na2-Cl14=136.36      Cl12-Na6-Na2-Cl15= 34.71      
Cl12-Na6-Na2-Cl17=293.26      Cl14-Na6-Na2-Na1=316.95       Cl14-Na6-Na2-Na4=212.61       Cl14-Na6-Na2-Na5=272.65       
Cl14-Na6-Na2-Na7=178.74       Cl14-Na6-Na2-Cl12=223.64      Cl14-Na6-Na2-Cl15=258.35      Cl14-Na6-Na2-Cl17=156.90      
Cl16-Na6-Na2-Na1= 29.37       Cl16-Na6-Na2-Na4=285.03       Cl16-Na6-Na2-Na5=345.07       Cl16-Na6-Na2-Na7=251.16       
Cl16-Na6-Na2-Cl12=296.06      Cl16-Na6-Na2-Cl14= 72.42      Cl16-Na6-Na2-Cl15=330.77      Cl16-Na6-Na2-Cl17=229.32      
Cl18-Na6-Na2-Na1=135.63       Cl18-Na6-Na2-Na4= 31.30       Cl18-Na6-Na2-Na5= 91.34       Cl18-Na6-Na2-Na7=357.43       
Cl18-Na6-Na2-Cl12= 42.33      Cl18-Na6-Na2-Cl14=178.69      Cl18-Na6-Na2-Cl15= 77.04      Cl18-Na6-Na2-Cl17=335.59      
O35-Na6-Na2-Na1=198.49        O35-Na6-Na2-Na4= 94.15        O35-Na6-Na2-Na5=154.19        O35-Na6-Na2-Na7= 60.28        
O35-Na6-Na2-Cl12=105.18       O35-Na6-Na2-Cl14=241.54       O35-Na6-Na2-Cl15=139.89       O35-Na6-Na2-Cl17= 38.45       
C37-Na6-Na2-Na1=215.16        C37-Na6-Na2-Na4=110.82        C37-Na6-Na2-Na5=170.86        C37-Na6-Na2-Na7= 76.95        
C37-Na6-Na2-Cl12=121.85       C37-Na6-Na2-Cl14=258.21       C37-Na6-Na2-Cl15=156.56       C37-Na6-Na2-Cl17= 55.11       
C40-Na6-Na2-Na1=235.08        C40-Na6-Na2-Na4=130.75        C40-Na6-Na2-Na5=190.79        C40-Na6-Na2-Na7= 96.88        
C40-Na6-Na2-Cl12=141.78       C40-Na6-Na2-Cl14=278.14       C40-Na6-Na2-Cl15=176.49       C40-Na6-Na2-Cl17= 75.04       
Na2-Na7-Na4-Na5=307.70        Na2-Na7-Na4-Na9=240.04        Na2-Na7-Na4-Cl10=187.66       Na2-Na7-Na4-Cl12=300.79       
Na2-Na7-Na4-Cl13=259.34       Na2-Na7-Na4-Cl15=  3.91       Na2-Na7-Na4-Cl17= 47.50       Na6-Na7-Na4-Na2= 31.65        
Na6-Na7-Na4-Na5=339.35        Na6-Na7-Na4-Na9=271.69        Na6-Na7-Na4-Cl10=219.31       Na6-Na7-Na4-Cl12=332.44       
Na6-Na7-Na4-Cl13=290.98       Na6-Na7-Na4-Cl15= 35.56       Na6-Na7-Na4-Cl17= 79.15       Na9-Na7-Na4-Na2=119.96        
Na9-Na7-Na4-Na5= 67.66        Na9-Na7-Na4-Cl10=307.62       Na9-Na7-Na4-Cl12= 60.75       Na9-Na7-Na4-Cl13= 19.30       
Na9-Na7-Na4-Cl15=123.88       Na9-Na7-Na4-Cl17=167.46       Cl10-Na7-Na4-Na2=172.34       Cl10-Na7-Na4-Na5=120.04       
Cl10-Na7-Na4-Na9= 52.38       Cl10-Na7-Na4-Cl12=113.13      Cl10-Na7-Na4-Cl13= 71.68      Cl10-Na7-Na4-Cl15=176.26      
Cl10-Na7-Na4-Cl17=219.84      Cl12-Na7-Na4-Na2= 59.21       Cl12-Na7-Na4-Na5=  6.91       Cl12-Na7-Na4-Na9=299.25       
Cl12-Na7-Na4-Cl10=246.87      Cl12-Na7-Na4-Cl13=318.55      Cl12-Na7-Na4-Cl15= 63.13      Cl12-Na7-Na4-Cl17=106.71      
Cl17-Na7-Na4-Na2=312.50       Cl17-Na7-Na4-Na5=260.20       Cl17-Na7-Na4-Na9=192.54       Cl17-Na7-Na4-Cl10=140.16      
Cl17-Na7-Na4-Cl12=253.29      Cl17-Na7-Na4-Cl13=211.83      Cl17-Na7-Na4-Cl15=316.41      O50-Na7-Na4-Na2= 41.42        
O50-Na7-Na4-Na5=349.12        O50-Na7-Na4-Na9=281.46        O50-Na7-Na4-Cl10=229.08       O50-Na7-Na4-Cl12=342.21       
O50-Na7-Na4-Cl13=300.76       O50-Na7-Na4-Cl15= 45.34       O50-Na7-Na4-Cl17= 88.92       C52-Na7-Na4-Na2=136.06        
C52-Na7-Na4-Na5= 83.76        C52-Na7-Na4-Na9= 16.10        C52-Na7-Na4-Cl10=323.72       C52-Na7-Na4-Cl12= 76.85       
C52-Na7-Na4-Cl13= 35.40       C52-Na7-Na4-Cl15=139.98       C52-Na7-Na4-Cl17=183.56       Na6-Na8-Na3-Na1=322.91        
Na6-Na8-Na3-Na5= 53.99        Na6-Na8-Na3-Na9=113.50        Na6-Na8-Na3-Cl12= 51.40       Na6-Na8-Na3-Cl13=106.16       
Na6-Na8-Na3-Cl16=304.44       Na6-Na8-Na3-Cl19=318.77       Na6-Na8-Na3-O20=199.16        Na9-Na8-Na3-Na1=209.41        
Na9-Na8-Na3-Na5=300.48        Na9-Na8-Na3-Na6=246.50        Na9-Na8-Na3-Cl12=297.89       Na9-Na8-Na3-Cl13=352.66       
Na9-Na8-Na3-Cl16=190.93       Na9-Na8-Na3-Cl19=205.27       Na9-Na8-Na3-O20= 85.65        Cl11-Na8-Na3-Na1=171.33       
Cl11-Na8-Na3-Na5=262.41       Cl11-Na8-Na3-Na6=208.42       Cl11-Na8-Na3-Na9=321.93       Cl11-Na8-Na3-Cl12=259.82      
Cl11-Na8-Na3-Cl13=314.58      Cl11-Na8-Na3-Cl16=152.86      Cl11-Na8-Na3-Cl19=167.19      Cl11-Na8-Na3-O20= 47.58       
Cl12-Na8-Na3-Na1=271.52       Cl12-Na8-Na3-Na5=  2.59       Cl12-Na8-Na3-Na6=308.60       Cl12-Na8-Na3-Na9= 62.11       
Cl12-Na8-Na3-Cl13= 54.77      Cl12-Na8-Na3-Cl16=253.04      Cl12-Na8-Na3-Cl19=267.37      Cl12-Na8-Na3-O20=147.76       
Cl16-Na8-Na3-Na1= 18.48       Cl16-Na8-Na3-Na5=109.55       Cl16-Na8-Na3-Na6= 55.56       Cl16-Na8-Na3-Na9=169.07       
Cl16-Na8-Na3-Cl12=106.96      Cl16-Na8-Na3-Cl13=161.73      Cl16-Na8-Na3-Cl19= 14.33      Cl16-Na8-Na3-O20=254.72       
Cl18-Na8-Na3-Na1=317.55       Cl18-Na8-Na3-Na5= 48.63       Cl18-Na8-Na3-Na6=354.64       Cl18-Na8-Na3-Na9=108.14       
Cl18-Na8-Na3-Cl12= 46.03      Cl18-Na8-Na3-Cl13=100.80      Cl18-Na8-Na3-Cl16=299.07      Cl18-Na8-Na3-Cl19=313.41      
Cl18-Na8-Na3-O20=193.80       Na3-Na8-Na6-Na1= 32.76        Na3-Na8-Na6-Na2=323.77        Na3-Na8-Na6-Na7=272.31        
Na3-Na8-Na6-Cl12=312.92       Na3-Na8-Na6-Cl14= 16.65       Na3-Na8-Na6-Cl16= 51.74       Na3-Na8-Na6-Cl18=185.21       
Na3-Na8-Na6-O35=255.12        Na3-Na8-Na6-C37=226.89        Na3-Na8-Na6-C40=185.20        Na9-Na8-Na6-Na1= 83.13        
Na9-Na8-Na6-Na2= 14.14        Na9-Na8-Na6-Na3= 50.36        Na9-Na8-Na6-Na7=322.67        Na9-Na8-Na6-Cl12=  3.28       
Na9-Na8-Na6-Cl14= 67.02       Na9-Na8-Na6-Cl16=102.10       Na9-Na8-Na6-Cl18=235.57       Na9-Na8-Na6-O35=305.49        
Na9-Na8-Na6-C37=277.26        Na9-Na8-Na6-C40=235.56        Cl11-Na8-Na6-Na1= 81.31       Cl11-Na8-Na6-Na2= 12.32       
Cl11-Na8-Na6-Na3= 48.55       Cl11-Na8-Na6-Na7=320.86       Cl11-Na8-Na6-Cl12=  1.47      Cl11-Na8-Na6-Cl14= 65.20      
Cl11-Na8-Na6-Cl16=100.29      Cl11-Na8-Na6-Cl18=233.76      Cl11-Na8-Na6-O35=303.67       Cl11-Na8-Na6-C37=275.44       
Cl11-Na8-Na6-C40=233.75       Cl12-Na8-Na6-Na1= 79.84       Cl12-Na8-Na6-Na2= 10.85       Cl12-Na8-Na6-Na3= 47.08       
Cl12-Na8-Na6-Na7=319.39       Cl12-Na8-Na6-Cl14= 63.73      Cl12-Na8-Na6-Cl16= 98.82      Cl12-Na8-Na6-Cl18=232.29      
Cl12-Na8-Na6-O35=302.20       Cl12-Na8-Na6-C37=273.97       Cl12-Na8-Na6-C40=232.28       Cl16-Na8-Na6-Na1=341.02       
Cl16-Na8-Na6-Na2=272.03       Cl16-Na8-Na6-Na3=308.26       Cl16-Na8-Na6-Na7=220.57       Cl16-Na8-Na6-Cl12=261.18      
Cl16-Na8-Na6-Cl14=324.91      Cl16-Na8-Na6-Cl18=133.47      Cl16-Na8-Na6-O35=203.38       Cl16-Na8-Na6-C37=175.15       
Cl16-Na8-Na6-C40=133.46       Cl18-Na8-Na6-Na1=207.55       Cl18-Na8-Na6-Na2=138.56       Cl18-Na8-Na6-Na3=174.79       
Cl18-Na8-Na6-Na7= 87.10       Cl18-Na8-Na6-Cl12=127.71      Cl18-Na8-Na6-Cl14=191.45      Cl18-Na8-Na6-Cl16=226.53      
Cl18-Na8-Na6-O35= 69.91       Cl18-Na8-Na6-C37= 41.68       Cl18-Na8-Na6-C40=  0.00       Na4-Na9-Na3-Na1=306.60        
Na4-Na9-Na3-Na5= 37.99        Na4-Na9-Na3-Na6=287.58        Na4-Na9-Na3-Na8=243.44        Na4-Na9-Na3-Cl12=304.78       
Na4-Na9-Na3-Cl13= 54.68       Na4-Na9-Na3-Cl16=252.66       Na4-Na9-Na3-Cl19= 38.07       Na4-Na9-Na3-O20=162.51        
Na7-Na9-Na3-Na1=358.60        Na7-Na9-Na3-Na5= 89.99        Na7-Na9-Na3-Na6=339.58        Na7-Na9-Na3-Na8=295.44        
Na7-Na9-Na3-Cl12=356.78       Na7-Na9-Na3-Cl13=106.68       Na7-Na9-Na3-Cl16=304.67       Na7-Na9-Na3-Cl19= 90.07       
Na7-Na9-Na3-O20=214.51        Na8-Na9-Na3-Na1= 63.16        Na8-Na9-Na3-Na5=154.55        Na8-Na9-Na3-Na6= 44.14        
Na8-Na9-Na3-Cl12= 61.34       Na8-Na9-Na3-Cl13=171.24       Na8-Na9-Na3-Cl16=  9.22       Na8-Na9-Na3-Cl19=154.63       
Na8-Na9-Na3-O20=279.07        Cl10-Na9-Na3-Na1=325.54       Cl10-Na9-Na3-Na5= 56.92       Cl10-Na9-Na3-Na6=306.52       
Cl10-Na9-Na3-Na8=262.38       Cl10-Na9-Na3-Cl12=323.72      Cl10-Na9-Na3-Cl13= 73.62      Cl10-Na9-Na3-Cl16=271.60      
Cl10-Na9-Na3-Cl19= 57.01      Cl10-Na9-Na3-O20=181.45       Cl11-Na9-Na3-Na1=101.49       Cl11-Na9-Na3-Na5=192.88       
Cl11-Na9-Na3-Na6= 82.47       Cl11-Na9-Na3-Na8= 38.33       Cl11-Na9-Na3-Cl12= 99.67      Cl11-Na9-Na3-Cl13=209.57      
Cl11-Na9-Na3-Cl16= 47.55      Cl11-Na9-Na3-Cl19=192.96      Cl11-Na9-Na3-O20=317.40       Cl12-Na9-Na3-Na1=  1.82       
Cl12-Na9-Na3-Na5= 93.21       Cl12-Na9-Na3-Na6=342.80       Cl12-Na9-Na3-Na8=298.66       Cl12-Na9-Na3-Cl13=109.90      
Cl12-Na9-Na3-Cl16=307.89      Cl12-Na9-Na3-Cl19= 93.29      Cl12-Na9-Na3-O20=217.73       Cl13-Na9-Na3-Na1=251.92       
Cl13-Na9-Na3-Na5=343.31       Cl13-Na9-Na3-Na6=232.90       Cl13-Na9-Na3-Na8=188.76       Cl13-Na9-Na3-Cl12=250.10      
Cl13-Na9-Na3-Cl16=197.98      Cl13-Na9-Na3-Cl19=343.39      Cl13-Na9-Na3-O20=107.83       Na3-Na9-Na4-Na2= 38.61        
Na3-Na9-Na4-Na5=326.54        Na3-Na9-Na4-Na7=104.55        Na3-Na9-Na4-Cl10=159.35       Na3-Na9-Na4-Cl12= 48.50       
Na3-Na9-Na4-Cl13=308.01       Na3-Na9-Na4-Cl15=342.56       Na3-Na9-Na4-Cl17= 94.06       Na7-Na9-Na4-Na2=294.06        
Na7-Na9-Na4-Na5=221.99        Na7-Na9-Na4-Cl10= 54.80       Na7-Na9-Na4-Cl12=303.95       Na7-Na9-Na4-Cl13=203.46       
Na7-Na9-Na4-Cl15=238.01       Na7-Na9-Na4-Cl17=349.51       Na8-Na9-Na4-Na2=348.60        Na8-Na9-Na4-Na5=276.53        
Na8-Na9-Na4-Na7= 54.54        Na8-Na9-Na4-Cl10=109.33       Na8-Na9-Na4-Cl12=358.48       Na8-Na9-Na4-Cl13=258.00       
Na8-Na9-Na4-Cl15=292.55       Na8-Na9-Na4-Cl17= 44.05       Cl10-Na9-Na4-Na2=239.26       Cl10-Na9-Na4-Na5=167.20       
Cl10-Na9-Na4-Na7=305.20       Cl10-Na9-Na4-Cl12=249.15      Cl10-Na9-Na4-Cl13=148.67      Cl10-Na9-Na4-Cl15=183.21      
Cl10-Na9-Na4-Cl17=294.71      Cl11-Na9-Na4-Na2=352.65       Cl11-Na9-Na4-Na5=280.58       Cl11-Na9-Na4-Na7= 58.59       
Cl11-Na9-Na4-Cl10=113.39      Cl11-Na9-Na4-Cl12=  2.53      Cl11-Na9-Na4-Cl13=262.05      Cl11-Na9-Na4-Cl15=296.60      
Cl11-Na9-Na4-Cl17= 48.10      Cl12-Na9-Na4-Na2=350.11       Cl12-Na9-Na4-Na5=278.05       Cl12-Na9-Na4-Na7= 56.05       
Cl12-Na9-Na4-Cl10=110.85      Cl12-Na9-Na4-Cl13=259.52      Cl12-Na9-Na4-Cl15=294.07      Cl12-Na9-Na4-Cl17= 45.56      
Cl13-Na9-Na4-Na2= 90.60       Cl13-Na9-Na4-Na5= 18.53       Cl13-Na9-Na4-Na7=156.54       Cl13-Na9-Na4-Cl10=211.33      
Cl13-Na9-Na4-Cl12=100.48      Cl13-Na9-Na4-Cl15= 34.55      Cl13-Na9-Na4-Cl17=146.05      Na3-Na9-Na7-Na2=331.58        
Na3-Na9-Na7-Na4=288.96        Na3-Na9-Na7-Na6= 20.79        Na3-Na9-Na7-Cl10=221.92       Na3-Na9-Na7-Cl12=  3.41       
Na3-Na9-Na7-Cl17=300.18       Na3-Na9-Na7-O50= 89.11        Na3-Na9-Na7-C52=114.51        Na4-Na9-Na7-Na2= 42.62        
Na4-Na9-Na7-Na6= 91.83        Na4-Na9-Na7-Cl10=292.96       Na4-Na9-Na7-Cl12= 74.45       Na4-Na9-Na7-Cl17= 11.22       
Na4-Na9-Na7-O50=160.15        Na4-Na9-Na7-C52=185.55        Na8-Na9-Na7-Na2=279.17        Na8-Na9-Na7-Na4=236.55        
Na8-Na9-Na7-Na6=328.38        Na8-Na9-Na7-Cl10=169.51       Na8-Na9-Na7-Cl12=311.00       Na8-Na9-Na7-Cl17=247.77       
Na8-Na9-Na7-O50= 36.70        Na8-Na9-Na7-C52= 62.10        Cl10-Na9-Na7-Na2=109.66       Cl10-Na9-Na7-Na4= 67.04       
Cl10-Na9-Na7-Na6=158.87       Cl10-Na9-Na7-Cl12=141.49      Cl10-Na9-Na7-Cl17= 78.26      Cl10-Na9-Na7-O50=227.19       
Cl10-Na9-Na7-C52=252.58       Cl11-Na9-Na7-Na2=253.05       Cl11-Na9-Na7-Na4=210.43       Cl11-Na9-Na7-Na6=302.26       
Cl11-Na9-Na7-Cl10=143.39      Cl11-Na9-Na7-Cl12=284.88      Cl11-Na9-Na7-Cl17=221.65      Cl11-Na9-Na7-O50= 10.58       
Cl11-Na9-Na7-C52= 35.98       Cl12-Na9-Na7-Na2=328.17       Cl12-Na9-Na7-Na4=285.55       Cl12-Na9-Na7-Na6= 17.38       
Cl12-Na9-Na7-Cl10=218.51      Cl12-Na9-Na7-Cl17=296.77      Cl12-Na9-Na7-O50= 85.70       Cl12-Na9-Na7-C52=111.10       
Cl13-Na9-Na7-Na2= 22.96       Cl13-Na9-Na7-Na4=340.35       Cl13-Na9-Na7-Na6= 72.17       Cl13-Na9-Na7-Cl10=273.31      
Cl13-Na9-Na7-Cl12= 54.79      Cl13-Na9-Na7-Cl17=351.57      Cl13-Na9-Na7-O50=140.49       Cl13-Na9-Na7-C52=165.89       
Na3-Na9-Na8-Na6=294.29        Na3-Na9-Na8-Cl11=112.56       Na3-Na9-Na8-Cl12=297.80       Na3-Na9-Na8-Cl16=351.11       
Na3-Na9-Na8-Cl18=242.14       Na4-Na9-Na8-Na3= 63.88        Na4-Na9-Na8-Na6=358.17        Na4-Na9-Na8-Cl11=176.44       
Na4-Na9-Na8-Cl12=  1.68       Na4-Na9-Na8-Cl16= 54.99       Na4-Na9-Na8-Cl18=306.02       Na7-Na9-Na8-Na3=108.13        
Na7-Na9-Na8-Na6= 42.42        Na7-Na9-Na8-Cl11=220.70       Na7-Na9-Na8-Cl12= 45.93       Na7-Na9-Na8-Cl16= 99.24       
Na7-Na9-Na8-Cl18=350.27       Cl10-Na9-Na8-Na3=115.89       Cl10-Na9-Na8-Na6= 50.18       Cl10-Na9-Na8-Cl11=228.45      
Cl10-Na9-Na8-Cl12= 53.69      Cl10-Na9-Na8-Cl16=107.00      Cl10-Na9-Na8-Cl18=358.03      Cl11-Na9-Na8-Na3=247.44       
Cl11-Na9-Na8-Na6=181.73       Cl11-Na9-Na8-Cl12=185.24      Cl11-Na9-Na8-Cl16=238.55      Cl11-Na9-Na8-Cl18=129.58      
Cl12-Na9-Na8-Na3= 62.20       Cl12-Na9-Na8-Na6=356.49       Cl12-Na9-Na8-Cl11=174.76      Cl12-Na9-Na8-Cl16= 53.31      
Cl12-Na9-Na8-Cl18=304.34      Cl13-Na9-Na8-Na3=  7.22       Cl13-Na9-Na8-Na6=301.51       Cl13-Na9-Na8-Cl11=119.78      
Cl13-Na9-Na8-Cl12=305.02      Cl13-Na9-Na8-Cl16=358.32      Cl13-Na9-Na8-Cl18=249.36      Na7-Cl10-Na4-Na2=350.61       
Na7-Cl10-Na4-Na5=244.64       Na7-Cl10-Na4-Na9=263.29       Na7-Cl10-Na4-Cl12=313.79      Na7-Cl10-Na4-Cl13=240.08      
Na7-Cl10-Na4-Cl15=306.07      Na7-Cl10-Na4-Cl17= 28.79      Na9-Cl10-Na4-Na2= 87.32       Na9-Cl10-Na4-Na5=341.35       
Na9-Cl10-Na4-Na7= 96.71       Na9-Cl10-Na4-Cl12= 50.50      Na9-Cl10-Na4-Cl13=336.79      Na9-Cl10-Na4-Cl15= 42.78      
Na9-Cl10-Na4-Cl17=125.50      Na4-Cl10-Na7-Na2=  6.12       Na4-Cl10-Na7-Na6= 53.58       Na4-Cl10-Na7-Na9= 80.84       
Na4-Cl10-Na7-Cl12= 51.96      Na4-Cl10-Na7-Cl17=327.42      Na4-Cl10-Na7-O50=159.51       Na4-Cl10-Na7-C52=167.54       
Na9-Cl10-Na7-Na2=285.29       Na9-Cl10-Na7-Na4=279.16       Na9-Cl10-Na7-Na6=332.74       Na9-Cl10-Na7-Cl12=331.12      
Na9-Cl10-Na7-Cl17=246.59      Na9-Cl10-Na7-O50= 78.68       Na9-Cl10-Na7-C52= 86.70       Na4-Cl10-Na9-Na3=335.59       
Na4-Cl10-Na9-Na7=282.36       Na4-Cl10-Na9-Na8=271.51       Na4-Cl10-Na9-Cl11=227.96      Na4-Cl10-Na9-Cl12=308.88      
Na4-Cl10-Na9-Cl13= 25.39      Na7-Cl10-Na9-Na3= 53.24       Na7-Cl10-Na9-Na4= 77.64       Na7-Cl10-Na9-Na8=349.15       
Na7-Cl10-Na9-Cl11=305.61      Na7-Cl10-Na9-Cl12= 26.53      Na7-Cl10-Na9-Cl13=103.03      

========================================================================
 FINAL SINGLEPOINT CALCULATION ON OPTIMIZED GEOMETRY
========================================================================

 Ncao       : 226
 Nao        : 216
 Nshell     : 108
 Nel        : 176
 T(el)      :   300.0
 intcut     :    25.0
 scfconv/Eh :  0.100E-05
   qconv/e  :  0.100E-03
 intneglect :  0.100E-07
 broydamp   :      0.250
 iter      E             dE          RMSdq      gap      omega  full diag
   1   -102.8068386 -0.102807E+03  0.129E-04    3.15       0.0  T
   2   -102.8068386 -0.329976E-10  0.994E-05    3.15     125.7  T
   3   -102.8068386 -0.426041E-10  0.839E-05    3.15     149.1  T
speedup  0.97
cpu  time for SCC    0.02 s
wall time for SCC    0.03 s

   *** convergence criteria satisfied after 3 iterations ***

          eigenvalues
 #    :          76         77         78         79         80         81         82         83
 occ. :        2.000      2.000      2.000      2.000      2.000      2.000      2.000      2.000
 eps  :        -8.439     -8.416     -8.394     -8.373     -8.366     -8.331     -8.304     -8.294
 #    :          84         85         86         87         88         89         90         91
 occ. :        2.000      2.000      2.000      2.000      2.000      0.000      0.000      0.000
 eps  :        -8.243     -8.239     -8.234     -8.168     -8.141     -4.992     -3.099     -2.716
 #    :          92         93         94         95         96         97         98         99
 occ. :        0.000      0.000      0.000      0.000      0.000      0.000      0.000      0.000
 eps  :        -1.553     -0.761      0.391      0.928      2.056      2.612      2.994      3.351


   #   Z            q   n(s)   n(p)   n(d)      C6AA      α(0)
   1  11 Na     0.709  0.106  0.185  0.000    68.073    26.700
   2  11 Na     0.726  0.072  0.202  0.000    67.858    26.658
   3  11 Na     0.737  0.050  0.213  0.000    67.732    26.633
   4  11 Na     0.705  0.075  0.220  0.000    68.122    26.710
   5  11 Na     0.715  0.107  0.177  0.000    67.992    26.684
   6  11 Na     0.767  0.066  0.167  0.000    67.360    26.560
   7  11 Na     0.783  0.070  0.146  0.000    67.163    26.521
   8  11 Na     0.704  0.090  0.206  0.000    68.126    26.711
   9  11 Na     0.706  0.089  0.205  0.000    68.108    26.707
  10  17 Cl    -0.778  1.974  5.804  0.000   126.470    17.205
  11  17 Cl    -0.786  1.977  5.807  0.002   126.789    17.227
  12  17 Cl    -0.711  1.961  5.749  0.001   123.765    17.020
  13  17 Cl    -0.744  1.975  5.769  0.000   125.099    17.112
  14  17 Cl    -0.767  1.977  5.790  0.000   126.010    17.174
  15  17 Cl    -0.758  1.975  5.783  0.000   125.667    17.151
  16  17 Cl    -0.751  1.973  5.778  0.000   125.354    17.129
  17  17 Cl    -0.761  1.970  5.790  0.002   125.786    17.159
  18  17 Cl    -0.807  1.979  5.824  0.005   127.630    17.284
  19  17 Cl    -0.762  1.973  5.789  0.000   125.817    17.161
  20   8 O     -0.469  1.697  4.772  0.000    22.182     6.361
  21   1 H      0.324  0.676  0.000  0.000     0.647     1.259
  22   6 C      0.082  1.036  2.881  0.000    19.269     6.260
  23   1 H      0.027  0.973  0.000  0.000     2.628     2.535
  24   1 H      0.019  0.981  0.000  0.000     2.750     2.593
  25   6 C     -0.079  1.061  3.018  0.000    21.984     6.672
  26   1 H      0.062  0.938  0.000  0.000     2.176     2.307
  27   1 H      0.057  0.943  0.000  0.000     2.235     2.338
  28   6 C     -0.054  1.047  3.007  0.000    21.544     6.608
  29   1 H      0.029  0.971  0.000  0.000     2.602     2.523
  30   1 H      0.025  0.975  0.000  0.000     2.656     2.548
  31   6 C     -0.105  1.037  3.067  0.000    22.560     6.773
  32   1 H      0.040  0.960  0.000  0.000     2.444     2.445
  33   1 H      0.027  0.973  0.000  0.000     2.636     2.539
  34   1 H      0.041  0.959  0.000  0.000     2.436     2.441
  35   8 O     -0.482  1.701  4.781  0.000    22.451     6.399
  36   1 H      0.335  0.665  0.000  0.000     0.618     1.232
  37   6 C      0.072  1.037  2.892  0.000    19.345     6.254
  38   1 H      0.033  0.967  0.000  0.000     2.542     2.494
  39   1 H      0.037  0.963  0.000  0.000     2.487     2.466
  40   6 C     -0.093  1.066  3.026  0.000    22.177     6.689
  41   1 H      0.055  0.945  0.000  0.000     2.254     2.347
  42   1 H      0.062  0.938  0.000  0.000     2.165     2.299
  43   6 C     -0.053  1.047  3.006  0.000    21.521     6.605
  44   1 H      0.028  0.972  0.000  0.000     2.614     2.528
  45   1 H      0.030  0.970  0.000  0.000     2.588     2.516
  46   6 C     -0.105  1.038  3.068  0.000    22.573     6.775
  47   1 H      0.041  0.959  0.000  0.000     2.439     2.442
  48   1 H      0.026  0.974  0.000  0.000     2.639     2.540
  49   1 H      0.037  0.963  0.000  0.000     2.483     2.464
  50   8 O     -0.486  1.702  4.783  0.000    22.529     6.410
  51   1 H      0.340  0.660  0.000  0.000     0.606     1.220
  52   6 C      0.066  1.043  2.891  0.000    19.394     6.255
  53   1 H      0.029  0.971  0.000  0.000     2.597     2.520
  54   1 H      0.032  0.968  0.000  0.000     2.552     2.498
  55   6 C     -0.089  1.066  3.023  0.000    22.133     6.687
  56   1 H      0.059  0.941  0.000  0.000     2.213     2.326
  57   1 H      0.051  0.949  0.000  0.000     2.296     2.368
  58   6 C     -0.051  1.046  3.005  0.000    21.489     6.600
  59   1 H      0.026  0.974  0.000  0.000     2.637     2.539
  60   1 H      0.026  0.974  0.000  0.000     2.644     2.543
  61   6 C     -0.104  1.038  3.066  0.000    22.544     6.771
  62   1 H      0.046  0.954  0.000  0.000     2.376     2.411
  63   1 H      0.025  0.975  0.000  0.000     2.664     2.553
  64   1 H      0.051  0.949  0.000  0.000     2.312     2.378

 Mol. C6AA /au·bohr⁶  :      78652.783035
 Mol. C8AA /au·bohr⁸  :    3624423.764323
 Mol. α(0) /au        :        579.841829

 
 Wiberg/Mayer (AO) data. WBOs > 0.1 written file <wbo>
 largest (>0.05) Wiberg bond orders for each atom
           total WBO             WBO to atom ...
     1  Na  0.545    Cl  14 0.172    Cl  19 0.161    Cl  16 0.154
     2  Na  0.522    Cl  14 0.168    Cl  15 0.119    Cl  17 0.119    Cl  12 0.053
     3  Na  0.512    Cl  13 0.108    Cl  19 0.106    O   20 0.102    Cl  16 0.086    Cl  12 0.075
     4  Na  0.559    Cl  10 0.140    Cl  15 0.136    Cl  17 0.110    Cl  13 0.091    Cl  12 0.065
     5  Na  0.536    Cl  15 0.178    Cl  19 0.169    Cl  13 0.152
     6  Na  0.446    Cl  18 0.115    Cl  16 0.113    O   35 0.085    Cl  14 0.076    Cl  12 0.070
     7  Na  0.416    Cl  17 0.149    Cl  10 0.108    O   50 0.094    Cl  12 0.076
     8  Na  0.562    Cl  18 0.174    Cl  11 0.153    Cl  16 0.103    Cl  12 0.082
     9  Na  0.559    Cl  10 0.161    Cl  11 0.159    Cl  13 0.116    Cl  12 0.074
    10  Cl  0.425    Na   9 0.161    Na   4 0.140    Na   7 0.108
    11  Cl  0.403    Na   9 0.159    Na   8 0.153
    12  Cl  0.557    Na   8 0.082    Na   7 0.076    Na   3 0.075    Na   9 0.074    Na   6 0.070    Na   4 0.065    Na   2 0.053
    13  Cl  0.486    Na   5 0.152    Na   9 0.116    Na   3 0.108    Na   4 0.091
    14  Cl  0.436    Na   1 0.172    Na   2 0.168    Na   6 0.076
    15  Cl  0.465    Na   5 0.178    Na   4 0.136    Na   2 0.119
    16  Cl  0.473    Na   1 0.154    Na   6 0.113    Na   8 0.103    Na   3 0.086
    17  Cl  0.458    Na   7 0.149    Na   2 0.119    Na   4 0.110
    18  Cl  0.371    Na   8 0.174    Na   6 0.115
    19  Cl  0.453    Na   5 0.169    Na   1 0.161    Na   3 0.106
    20  O   2.009    C   22 0.992    H   21 0.850    Na   3 0.102
    21  H   0.894    O   20 0.850
    22  C   3.953    C   25 1.010    O   20 0.992    H   23 0.972    H   24 0.970
    23  H   0.998    C   22 0.972
    24  H   0.998    C   22 0.970
    25  C   3.989    C   22 1.010    C   28 1.008    H   27 0.972    H   26 0.967
    26  H   0.995    C   25 0.967
    27  H   0.996    C   25 0.972
    28  C   3.998    C   31 1.020    C   25 1.008    H   29 0.977    H   30 0.977
    29  H   0.998    C   28 0.977
    30  H   0.998    C   28 0.977
    31  C   3.993    C   28 1.020    H   33 0.988    H   32 0.987    H   34 0.984
    32  H   0.998    C   31 0.987
    33  H   0.999    C   31 0.988
    34  H   0.998    C   31 0.984
    35  O   2.008    C   37 0.989    H   36 0.832    Na   6 0.085
    36  H   0.887    O   35 0.832
    37  C   3.951    C   40 1.013    O   35 0.989    H   38 0.969    H   39 0.969
    38  H   0.999    C   37 0.969
    39  H   0.998    C   37 0.969
    40  C   3.990    C   37 1.013    C   43 1.008    H   41 0.971    H   42 0.970
    41  H   0.996    C   40 0.971
    42  H   0.996    C   40 0.970
    43  C   3.998    C   46 1.020    C   40 1.008    H   44 0.977    H   45 0.977
    44  H   0.999    C   43 0.977
    45  H   0.999    C   43 0.977
    46  C   3.996    C   43 1.020    H   48 0.988    H   49 0.987    H   47 0.986
    47  H   0.998    C   46 0.986
    48  H   0.999    C   46 0.988
    49  H   0.998    C   46 0.987
    50  O   1.999    C   52 0.999    H   51 0.832    Na   7 0.094
    51  H   0.884    O   50 0.832
    52  C   3.956    C   55 1.005    O   50 0.999    H   54 0.976    H   53 0.972
    53  H   0.997    C   52 0.972
    54  H   0.996    C   52 0.976
    55  C   3.993    C   58 1.008    C   52 1.005    H   57 0.966    H   56 0.965
    56  H   0.995    C   55 0.965
    57  H   0.997    C   55 0.966
    58  C   3.999    C   61 1.020    C   55 1.008    H   59 0.977    H   60 0.976
    59  H   0.998    C   58 0.977
    60  H   0.997    C   58 0.976
    61  C   3.995    C   58 1.020    H   63 0.988    H   64 0.983    H   62 0.982
    62  H   0.998    C   61 0.982
    63  H   0.999    C   61 0.988
    64  H   0.997    C   61 0.983
 MOs/occ written to file <molden.input>
 
molecular dipole:
                 x           y           z       tot (Debye)
 q only:        2.940       1.105      -1.213
   full:        3.075       0.876      -1.783       9.305
molecular quadrupole (traceless):
                xx          xy          yy          xz          yz          zz
 q only:      -14.914     -14.110      24.755      20.308      -2.857      -9.842
  q+dip:      -15.995     -12.093      26.035      17.255      -3.046     -10.041
   full:      -16.180     -12.091      25.046      17.712      -2.726      -8.866

SCC energy    :    -102.8068386
rep           :       0.6757752
ES            :       0.8191643
AES           :      -0.0055441
AXC           :       0.0189088
disp          :      -0.0835295
XB            :       0.0000000
fix           :       0.0000000
total E       :    -102.1287121
atomizationE  :      13.2413165     8309.05
(atE without considering molecular charge,
 total energy contains solvation terms)
H-L gap (eV)  :          3.1498
optimized geometry written to: xtbopt.xyz

           ------------------------------------------------- 
          |                Numerical Hessian                |
           ------------------------------------------------- 
step length          :   0.00500
SCC accuracy         :   0.25000
Hessian scale factor :   1.00000
frozen atoms in %    :   0.00000    0
RMS gradient         :   0.00006
estimated CPU  time      1.30 min
estimated wall time      1.30 min

writing file <hessian>.
 
 projected vibrational frequencies (cm-1)
eigval :       -0.00    -0.00    -0.00     0.00     0.00     0.00
eigval :       11.61    16.62    21.26    22.14    25.46    27.34
eigval :       31.22    32.82    34.57    38.63    40.34    41.07
eigval :       43.26    44.58    47.53    48.91    51.22    54.17
eigval :       55.87    57.13    61.10    64.54    66.34    70.85
eigval :       74.74    79.08    80.64    84.68    86.63    88.86
eigval :       91.65    94.93    96.71    97.74    99.60   100.69
eigval :      102.55   104.79   105.69   109.59   110.78   112.33
eigval :      113.22   115.49   119.00   119.16   122.33   124.96
eigval :      127.21   130.97   132.98   135.47   140.19   144.73
eigval :      148.69   150.38   153.92   154.99   161.85   164.30
eigval :      165.84   173.12   176.59   179.00   179.65   184.71
eigval :      185.38   189.14   194.36   198.71   205.51   211.26
eigval :      212.15   218.05   220.29   233.47   238.99   240.76
eigval :      241.53   245.73   265.13   399.58   401.38   401.44
eigval :      445.92   446.63   449.19   518.20   540.93   649.86
eigval :      785.28   785.81   791.30   838.89   841.40   843.57
eigval :      944.10   945.16   946.98   955.49   955.84   960.79
eigval :     1042.57  1044.47  1045.27  1094.52  1095.65  1100.48
eigval :     1102.23  1109.61  1110.58  1118.90  1134.17  1134.30
eigval :     1136.16  1163.60  1165.24  1218.72  1224.71  1227.78
eigval :     1234.82  1241.20  1264.02  1272.80  1274.24  1278.19
eigval :     1279.41  1280.12  1281.25  1291.88  1293.59  1336.41
eigval :     1357.01  1357.26  1359.19  1368.03  1383.60  1386.15
eigval :     1412.85  1412.99  1414.10  1463.80  1464.92  1478.57
eigval :     1479.15  1487.05  1491.56  1493.49  1495.89  1497.65
eigval :     1498.85  1501.21  1502.25  1502.81  1504.42  1504.71
eigval :     2853.26  2862.71  2887.87  2889.89  2893.87  2939.31
eigval :     2945.11  2952.40  2953.21  2961.49  2963.69  2967.99
eigval :     2969.82  2971.62  2974.79  2982.42  2988.81  2992.26
eigval :     3018.36  3023.04  3024.97  3025.57  3026.07  3029.62
eigval :     3035.76  3036.35  3037.08  3175.94  3256.07  3313.16
 reduced masses (amu)
   1: 20.40   2: 18.87   3: 25.87   4: 26.16   5: 21.68   6: 26.00   7: 13.80   8: 14.83
   9: 13.36  10: 20.33  11: 13.38  12: 16.31  13:  9.51  14: 17.07  15: 24.03  16: 14.82
  17: 20.26  18: 15.88  19: 16.20  20: 21.35  21: 23.04  22: 23.51  23: 25.62  24: 25.00
  25: 23.69  26: 25.85  27: 27.64  28: 29.40  29: 27.67  30: 24.83  31: 29.39  32: 30.41
  33: 23.51  34: 30.56  35: 26.94  36: 26.65  37: 28.23  38: 25.48  39: 29.70  40: 25.42
  41: 16.20  42: 25.76  43: 25.74  44: 26.47  45: 26.36  46: 27.37  47: 22.68  48: 18.56
  49: 16.89  50: 12.83  51: 28.23  52: 23.50  53: 26.51  54: 23.05  55: 25.03  56: 24.49
  57: 19.91  58: 23.67  59: 26.03  60: 27.50  61: 26.13  62: 27.21  63: 27.64  64: 27.18
  65: 24.42  66: 24.63  67: 25.23  68: 27.24  69: 25.72  70: 26.54  71: 26.89  72: 20.14
  73: 24.36  74: 27.42  75: 25.96  76: 24.35  77: 25.03  78: 15.18  79: 25.18  80: 26.90
  81: 27.13  82:  2.56  83:  2.44  84:  3.25  85: 13.63  86: 15.73  87: 18.51  88: 10.09
  89:  9.88  90:  9.88  91: 11.16  92: 10.56  93: 11.36  94:  2.01  95:  1.82  96:  2.26
  97:  1.74  98:  1.72  99:  1.71 100:  2.38 101:  2.36 102:  2.36 103:  5.55 104:  5.71
 105:  5.14 106:  2.49 107:  3.01 108:  2.38 109: 10.27 110: 10.35 111: 11.16 112:  8.17
 113:  8.05 114:  7.53 115:  9.75 116: 10.99 117: 11.03 118:  6.00 119:  7.57 120:  7.56
 121:  7.26 122:  5.34 123:  5.30 124:  4.89 125:  4.32 126:  4.23 127:  2.91 128:  2.77
 129:  3.50 130:  1.65 131:  2.15 132:  1.84 133:  2.41 134:  2.47 135:  2.34 136:  3.78
 137:  3.75 138:  3.51 139:  4.87 140:  4.95 141:  4.27 142:  4.60 143:  4.97 144:  4.99
 145:  3.17 146:  3.18 147:  3.16 148:  1.96 149:  1.97 150:  1.95 151:  1.84 152:  1.87
 153:  1.86 154:  1.80 155:  1.85 156:  1.81 157:  1.55 158:  1.53 159:  1.69 160:  1.53
 161:  1.69 162:  1.66 163:  1.90 164:  1.98 165:  1.79 166:  1.43 167:  1.50 168:  1.63
 169:  1.92 170:  1.94 171:  1.94 172:  1.73 173:  1.57 174:  1.48 175:  1.48 176:  1.71
 177:  1.80 178:  2.01 179:  1.51 180:  1.72 181:  1.85 182:  1.92 183:  1.87 184:  1.73
 185:  1.71 186:  1.86 187:  1.42 188:  1.52 189:  1.58 190:  1.91 191:  1.92 192:  1.91
 IR intensities (amu)
   1:  0.41   2:  0.13   3:  0.40   4:  0.59   5:  0.18   6:  0.51   7:  0.28   8:  0.31
   9:  0.18  10:  0.19  11:  0.28  12:  0.26  13:  0.23  14:  0.29  15:  0.28  16:  0.12
  17:  0.15  18:  0.35  19:  0.28  20:  0.18  21:  0.18  22:  0.28  23:  0.54  24:  0.26
  25:  0.35  26:  0.19  27:  0.28  28:  0.04  29:  0.16  30:  0.21  31:  0.18  32:  0.25
  33:  0.12  34:  0.16  35:  0.26  36:  0.31  37:  0.37  38:  0.28  39:  0.31  40:  0.15
  41:  0.56  42:  0.22  43:  0.51  44:  0.17  45:  1.14  46:  0.58  47:  0.70  48:  0.28
  49:  0.31  50:  0.18  51:  0.66  52:  0.60  53:  0.45  54:  0.62  55:  0.34  56:  0.38
  57:  0.63  58:  1.03  59:  1.12  60:  0.37  61:  0.58  62:  0.46  63:  0.55  64:  0.65
  65:  0.80  66:  0.68  67:  0.34  68:  0.71  69:  0.65  70:  0.79  71:  0.82  72:  0.51
  73:  0.74  74:  0.57  75:  2.19  76:  1.67  77:  1.30  78:  0.70  79:  0.68  80:  1.80
  81:  1.37  82:  0.14  83:  0.10  84:  0.21  85:  0.49  86:  0.73  87:  0.89  88:  0.36
  89:  0.21  90:  0.14  91:  0.47  92:  0.38  93:  0.42  94:  0.58  95:  0.56  96:  0.59
  97:  0.06  98:  0.02  99:  0.02 100:  0.08 101:  0.11 102:  0.11 103:  0.20 104:  0.20
 105:  0.14 106:  0.08 107:  0.11 108:  0.07 109:  0.37 110:  0.36 111:  0.48 112:  0.68
 113:  0.58 114:  0.19 115:  1.04 116:  0.95 117:  0.68 118:  0.39 119:  0.42 120:  0.33
 121:  0.23 122:  0.29 123:  0.29 124:  0.12 125:  0.08 126:  0.08 127:  0.32 128:  0.25
 129:  0.17 130:  0.04 131:  0.05 132:  0.07 133:  0.05 134:  0.09 135:  0.06 136:  0.46
 137:  0.37 138:  0.23 139:  0.32 140:  0.18 141:  0.27 142:  0.44 143:  0.21 144:  0.22
 145:  0.04 146:  0.04 147:  0.06 148:  0.02 149:  0.06 150:  0.03 151:  0.07 152:  0.05
 153:  0.05 154:  0.09 155:  0.08 156:  0.08 157:  0.04 158:  0.03 159:  0.04 160:  0.02
 161:  0.02 162:  0.02 163:  0.35 164:  0.32 165:  0.30 166:  0.23 167:  0.26 168:  0.22
 169:  0.09 170:  0.19 171:  0.20 172:  0.31 173:  0.29 174:  0.17 175:  0.18 176:  0.31
 177:  0.33 178:  0.30 179:  0.26 180:  0.22 181:  0.28 182:  0.32 183:  0.31 184:  0.36
 185:  0.25 186:  0.25 187:  0.18 188:  0.21 189:  0.22 190:  0.73 191:  0.81 192:  0.66
 Raman intensities (amu)
   1:  0.00   2:  0.00   3:  0.00   4:  0.00   5:  0.00   6:  0.00   7:  0.00   8:  0.00
   9:  0.00  10:  0.00  11:  0.00  12:  0.00  13:  0.00  14:  0.00  15:  0.00  16:  0.00
  17:  0.00  18:  0.00  19:  0.00  20:  0.00  21:  0.00  22:  0.00  23:  0.00  24:  0.00
  25:  0.00  26:  0.00  27:  0.00  28:  0.00  29:  0.00  30:  0.00  31:  0.00  32:  0.00
  33:  0.00  34:  0.00  35:  0.00  36:  0.00  37:  0.00  38:  0.00  39:  0.00  40:  0.00
  41:  0.00  42:  0.00  43:  0.00  44:  0.00  45:  0.00  46:  0.00  47:  0.00  48:  0.00
  49:  0.00  50:  0.00  51:  0.00  52:  0.00  53:  0.00  54:  0.00  55:  0.00  56:  0.00
  57:  0.00  58:  0.00  59:  0.00  60:  0.00  61:  0.00  62:  0.00  63:  0.00  64:  0.00
  65:  0.00  66:  0.00  67:  0.00  68:  0.00  69:  0.00  70:  0.00  71:  0.00  72:  0.00
  73:  0.00  74:  0.00  75:  0.00  76:  0.00  77:  0.00  78:  0.00  79:  0.00  80:  0.00
  81:  0.00  82:  0.00  83:  0.00  84:  0.00  85:  0.00  86:  0.00  87:  0.00  88:  0.00
  89:  0.00  90:  0.00  91:  0.00  92:  0.00  93:  0.00  94:  0.00  95:  0.00  96:  0.00
  97:  0.00  98:  0.00  99:  0.00 100:  0.00 101:  0.00 102:  0.00 103:  0.00 104:  0.00
 105:  0.00 106:  0.00 107:  0.00 108:  0.00 109:  0.00 110:  0.00 111:  0.00 112:  0.00
 113:  0.00 114:  0.00 115:  0.00 116:  0.00 117:  0.00 118:  0.00 119:  0.00 120:  0.00
 121:  0.00 122:  0.00 123:  0.00 124:  0.00 125:  0.00 126:  0.00 127:  0.00 128:  0.00
 129:  0.00 130:  0.00 131:  0.00 132:  0.00 133:  0.00 134:  0.00 135:  0.00 136:  0.00
 137:  0.00 138:  0.00 139:  0.00 140:  0.00 141:  0.00 142:  0.00 143:  0.00 144:  0.00
 145:  0.00 146:  0.00 147:  0.00 148:  0.00 149:  0.00 150:  0.00 151:  0.00 152:  0.00
 153:  0.00 154:  0.00 155:  0.00 156:  0.00 157:  0.00 158:  0.00 159:  0.00 160:  0.00
 161:  0.00 162:  0.00 163:  0.00 164:  0.00 165:  0.00 166:  0.00 167:  0.00 168:  0.00
 169:  0.00 170:  0.00 171:  0.00 172:  0.00 173:  0.00 174:  0.00 175:  0.00 176:  0.00
 177:  0.00 178:  0.00 179:  0.00 180:  0.00 181:  0.00 182:  0.00 183:  0.00 184:  0.00
 185:  0.00 186:  0.00 187:  0.00 188:  0.00 189:  0.00 190:  0.00 191:  0.00 192:  0.00
 output can be read by thermo (or use thermo option).
 writing <g98.out> molden fake output.
 recommended (thermochemical) frequency scaling factor: 1.0
                    ==================
                    thermo calculation
                    ==================
Nvib :  186 Nimag : 0  symmetry :   C1  rot number :  1  scale factor : 1.00 sthr :  50.
omega= 11.61     Gvib=    -2.300     Grot=    -1.489     Gused=    -1.492
omega= 16.62     Gvib=    -2.088     Grot=    -1.383     Gused=    -1.391
omega= 21.26     Gvib=    -1.942     Grot=    -1.310     Gused=    -1.330
omega= 22.14     Gvib=    -1.918     Grot=    -1.298     Gused=    -1.321
omega= 25.46     Gvib=    -1.835     Grot=    -1.256     Gused=    -1.293
omega= 27.34     Gvib=    -1.793     Grot=    -1.235     Gused=    -1.281
omega= 31.22     Gvib=    -1.715     Grot=    -1.196     Gused=    -1.265
omega= 32.82     Gvib=    -1.685     Grot=    -1.181     Gused=    -1.260
omega= 34.57     Gvib=    -1.654     Grot=    -1.166     Gused=    -1.257
omega= 38.63     Gvib=    -1.589     Grot=    -1.133     Gused=    -1.253
omega= 40.34     Gvib=    -1.563     Grot=    -1.120     Gused=    -1.252
omega= 41.07     Gvib=    -1.553     Grot=    -1.115     Gused=    -1.252
omega= 43.26     Gvib=    -1.522     Grot=    -1.099     Gused=    -1.251
omega= 44.58     Gvib=    -1.504     Grot=    -1.091     Gused=    -1.251
omega= 47.53     Gvib=    -1.466     Grot=    -1.072     Gused=    -1.249
omega= 48.91     Gvib=    -1.449     Grot=    -1.063     Gused=    -1.248
omega= 51.22     Gvib=    -1.422     Grot=    -1.049     Gused=    -1.245
omega= 54.17     Gvib=    -1.389     Grot=    -1.033     Gused=    -1.239
omega= 55.87     Gvib=    -1.371     Grot=    -1.024     Gused=    -1.235
omega= 57.13     Gvib=    -1.358     Grot=    -1.017     Gused=    -1.232
omega= 61.10     Gvib=    -1.318     Grot=    -0.997     Gused=    -1.219
omega= 64.54     Gvib=    -1.286     Grot=    -0.981     Gused=    -1.205
omega= 66.34     Gvib=    -1.270     Grot=    -0.973     Gused=    -1.197
omega= 70.85     Gvib=    -1.231     Grot=    -0.953     Gused=    -1.176
omega= 74.74     Gvib=    -1.200     Grot=    -0.937     Gused=    -1.156
omega= 79.08     Gvib=    -1.167     Grot=    -0.921     Gused=    -1.133
omega= 80.64     Gvib=    -1.155     Grot=    -0.915     Gused=    -1.124
omega= 84.68     Gvib=    -1.127     Grot=    -0.901     Gused=    -1.102
omega= 86.63     Gvib=    -1.114     Grot=    -0.894     Gused=    -1.092
omega= 88.86     Gvib=    -1.099     Grot=    -0.886     Gused=    -1.079
omega= 91.65     Gvib=    -1.081     Grot=    -0.877     Gused=    -1.064
omega= 94.93     Gvib=    -1.060     Grot=    -0.867     Gused=    -1.046
omega= 96.71     Gvib=    -1.049     Grot=    -0.861     Gused=    -1.037
omega= 97.74     Gvib=    -1.043     Grot=    -0.858     Gused=    -1.031
omega= 99.60     Gvib=    -1.032     Grot=    -0.852     Gused=    -1.022
omega=100.69     Gvib=    -1.026     Grot=    -0.849     Gused=    -1.016
omega=102.55     Gvib=    -1.015     Grot=    -0.844     Gused=    -1.006
omega=104.79     Gvib=    -1.003     Grot=    -0.837     Gused=    -0.995
omega=105.69     Gvib=    -0.998     Grot=    -0.835     Gused=    -0.990
omega=109.59     Gvib=    -0.977     Grot=    -0.824     Gused=    -0.970
omega=110.78     Gvib=    -0.971     Grot=    -0.821     Gused=    -0.965
omega=112.33     Gvib=    -0.963     Grot=    -0.817     Gused=    -0.957
omega=113.22     Gvib=    -0.958     Grot=    -0.814     Gused=    -0.953
omega=115.49     Gvib=    -0.947     Grot=    -0.809     Gused=    -0.942
omega=119.00     Gvib=    -0.929     Grot=    -0.800     Gused=    -0.925
omega=119.16     Gvib=    -0.928     Grot=    -0.799     Gused=    -0.925
omega=122.33     Gvib=    -0.913     Grot=    -0.792     Gused=    -0.910
omega=124.96     Gvib=    -0.901     Grot=    -0.785     Gused=    -0.898
omega=127.21     Gvib=    -0.891     Grot=    -0.780     Gused=    -0.888
omega=130.97     Gvib=    -0.874     Grot=    -0.771     Gused=    -0.872
omega=132.98     Gvib=    -0.865     Grot=    -0.767     Gused=    -0.863
omega=135.47     Gvib=    -0.855     Grot=    -0.761     Gused=    -0.853
omega=140.19     Gvib=    -0.835     Grot=    -0.751     Gused=    -0.834
omega=144.73     Gvib=    -0.817     Grot=    -0.742     Gused=    -0.816
omega=148.69     Gvib=    -0.802     Grot=    -0.734     Gused=    -0.801
omega=150.38     Gvib=    -0.795     Grot=    -0.730     Gused=    -0.795
omega=153.92     Gvib=    -0.782     Grot=    -0.723     Gused=    -0.781
omega=154.99     Gvib=    -0.778     Grot=    -0.721     Gused=    -0.778
omega=161.85     Gvib=    -0.754     Grot=    -0.709     Gused=    -0.753
omega=164.30     Gvib=    -0.745     Grot=    -0.704     Gused=    -0.745
omega=165.84     Gvib=    -0.740     Grot=    -0.701     Gused=    -0.740
omega=173.12     Gvib=    -0.716     Grot=    -0.689     Gused=    -0.716
omega=176.59     Gvib=    -0.705     Grot=    -0.683     Gused=    -0.705
omega=179.00     Gvib=    -0.697     Grot=    -0.679     Gused=    -0.697
omega=179.65     Gvib=    -0.695     Grot=    -0.678     Gused=    -0.695
omega=184.71     Gvib=    -0.680     Grot=    -0.669     Gused=    -0.680
omega=185.38     Gvib=    -0.678     Grot=    -0.668     Gused=    -0.678
omega=189.14     Gvib=    -0.667     Grot=    -0.662     Gused=    -0.667
omega=194.36     Gvib=    -0.652     Grot=    -0.654     Gused=    -0.652
omega=198.71     Gvib=    -0.640     Grot=    -0.648     Gused=    -0.640
omega=205.51     Gvib=    -0.621     Grot=    -0.638     Gused=    -0.621
omega=211.26     Gvib=    -0.606     Grot=    -0.630     Gused=    -0.606
omega=212.15     Gvib=    -0.604     Grot=    -0.628     Gused=    -0.604
omega=218.05     Gvib=    -0.589     Grot=    -0.620     Gused=    -0.589
omega=220.29     Gvib=    -0.583     Grot=    -0.617     Gused=    -0.584
omega=233.47     Gvib=    -0.552     Grot=    -0.600     Gused=    -0.552
omega=238.99     Gvib=    -0.540     Grot=    -0.593     Gused=    -0.540
omega=240.76     Gvib=    -0.536     Grot=    -0.591     Gused=    -0.536
omega=241.53     Gvib=    -0.534     Grot=    -0.590     Gused=    -0.534
omega=245.73     Gvib=    -0.525     Grot=    -0.585     Gused=    -0.525
omega=265.13     Gvib=    -0.485     Grot=    -0.562     Gused=    -0.485
 
   temp. (K)  partition function   enthalpy   heat capacity  entropy
                                   cal/mol     cal/K/mol   cal/K/mol   J/K/mol
 298.15  VIB  0.104E+38            38332.905    182.480    270.586
         ROT  0.659E+08              888.752      2.981     38.758
         INT  0.685E+45            39221.657    185.461    309.343
         TR   0.212E+29             1481.254      4.968     45.835
         TOT                       40702.9114   190.4287   355.1781  1486.0596
                     Eh         kcal/mol          kJ/mol 
ZPVE            0.420924         264.134         1105.13    
H(0)-H(T)+PV    0.648642E-01     40.7029         170.300    
H(T)            0.485788         304.836         1275.43    
T*S             0.168757         105.896         443.069    
G(T)            0.317031         198.940         832.362    
   -101.81168079  <=== TOTAL FREE ENERGY in Eh incl. el.,ZPVE,RRHO,solv. parts
 
 normal mode %tage of torsion character
   1:  0.00   2:  0.00   3:  0.00   4:  0.00   5:  0.00   6:  0.00   7:  0.41   8:  0.39
   9:  0.38  10:  0.64  11:  0.43  12:  0.50  13:  0.52  14:  0.42  15:  0.57  16:  0.54
  17:  0.53  18:  0.54  19:  0.57  20:  0.27  21:  0.69  22:  0.33  23:  0.52  24:  0.74
  25:  0.33  26:  0.50  27:  0.36  28:  0.74  29:  0.61  30:  0.35  31:  0.60  32:  0.30
  33:  0.57  34:  0.23  35:  0.36  36:  0.33  37:  0.74  38:  0.47  39:  0.41  40:  0.47
  41:  0.64  42:  0.55  43:  0.59  44:  0.78  45:  0.35  46:  0.59  47:  0.46  48:  0.66
  49:  0.67  50:  0.65  51:  0.60  52:  0.53  53:  0.36  54:  0.49  55:  0.63  56:  0.70
  57:  0.71  58:  0.67  59:  0.58  60:  0.47  61:  0.60  62:  0.73  63:  0.49  64:  0.60
  65:  0.64  66:  0.58  67:  0.44  68:  0.67  69:  0.17  70:  0.69  71:  0.40  72:  0.21
  73:  0.63  74:  0.22  75:  0.30  76:  0.11  77:  0.06  78:  0.47  79:  0.07  80:  0.17
  81:  0.05  82:  0.86  83:  0.87  84:  0.81  85:  0.08  86:  0.15  87:  0.19  88:  0.34
  89:  0.06  90:  0.06  91:  0.11  92:  0.38  93:  0.03  94:  0.65  95:  0.98  96:  0.37
  97:  0.49  98:  0.50  99:  0.50 100:  0.50 101:  0.50 102:  0.51 103:  0.10 104:  0.08
 105:  0.16 106:  0.49 107:  0.44 108:  0.50 109:  0.05 110:  0.04 111:  0.29 112:  0.06
 113:  0.05 114:  0.10 115:  0.31 116:  0.01 117:  0.01 118:  0.22 119:  0.06 120:  0.06
 121:  0.10 122:  0.42 123:  0.40 124:  0.53 125:  0.42 126:  0.43 127:  0.01 128:  0.05
 129:  0.16 130:  0.07 131:  0.18 132:  0.11 133:  0.20 134:  0.12 135:  0.18 136:  0.05
 137:  0.07 138:  0.15 139:  0.07 140:  0.07 141:  0.20 142:  0.12 143:  0.08 144:  0.11
 145:  0.00 146:  0.00 147:  0.00 148:  0.61 149:  0.60 150:  0.62 151:  0.63 152:  0.59
 153:  0.61 154:  0.64 155:  0.61 156:  0.62 157:  0.90 158:  0.93 159:  0.80 160:  0.93
 161:  0.80 162:  0.83 163:  0.22 164:  0.23 165:  0.16 166:  0.01 167:  0.07 168:  0.19
 169:  0.24 170:  0.23 171:  0.23 172:  0.02 173:  0.03 174:  0.02 175:  0.02 176:  0.04
 177:  0.07 178:  0.14 179:  0.01 180:  0.08 181:  0.04 182:  0.04 183:  0.03 184:  0.02
 185:  0.03 186:  0.05 187:  0.01 188:  0.02 189:  0.02 190:  0.07 191:  0.00 192:  0.05
 recommended # of modes for mode following          85
 
 Pipek-Mezey localization of normal modes
 number of localized modes           87
 frequency thrshold           500.000000000000     
 number of groups                    38
 atom-group assingment :   
  1  2  3  4  5  6  7  8  9 10 11 12 13 14 15 16 17 18 19 20 21 22 22 22 23 23 23 24 24 24
 25 25 25 25 26 27 28 28 28 29 29 30 31 31 31 32 32 32 32 33 34 33 33 33 35 35 36 37 37 37
 38 38 38 38
 pop matrix done.
 initialization of trafo matrix to unity
iteration     50  convergence  0.81291951D-05

 converged in     62 iterations, threshold :   0.99988472D-06
eig.   :       -0.00    -0.00    -0.00     0.00     0.00     0.00
eig.   :       79.90    81.56    82.71    84.96    85.34    85.42
eig.   :       88.06    91.95    92.36    92.55    93.56    93.60
eig.   :       93.80    94.60    94.93    95.31    95.97    97.10
eig.   :       97.17    98.02    98.90   100.68   101.20   102.15
eig.   :      102.23   102.57   102.66   103.76   103.94   103.98
eig.   :      105.54   106.15   106.36   107.16   107.49   107.96
eig.   :      110.54   110.85   115.72   115.89   118.43   119.67
eig.   :      122.18   122.99   123.22   125.03   125.87   125.97
eig.   :      126.09   126.46   127.04   128.38   131.05   133.78
eig.   :      134.62   134.92   137.80   139.81   140.89   143.15
eig.   :      143.94   147.18   153.35   158.53   160.37   164.20
eig.   :      169.04   169.78   170.74   171.58   171.93   174.65
eig.   :      175.03   176.02   179.88   186.71   190.78   191.07
eig.   :      228.87   259.85   270.53   276.56   278.66   287.07
eig.   :      305.39   306.92   313.56   518.20   540.93   649.86
eig.   :      785.28   785.81   791.30   838.89   841.40   843.57
eig.   :      944.10   945.16   946.98   955.49   955.84   960.79
eig.   :     1042.57  1044.47  1045.27  1094.52  1095.65  1100.48
eig.   :     1102.23  1109.61  1110.58  1118.90  1134.17  1134.30
eig.   :     1136.16  1163.60  1165.24  1218.72  1224.71  1227.78
eig.   :     1234.82  1241.20  1264.02  1272.80  1274.24  1278.19
eig.   :     1279.41  1280.12  1281.25  1291.88  1293.59  1336.41
eig.   :     1357.01  1357.26  1359.19  1368.03  1383.60  1386.15
eig.   :     1412.85  1412.99  1414.10  1463.80  1464.92  1478.57
eig.   :     1479.15  1487.05  1491.56  1493.49  1495.89  1497.65
eig.   :     1498.85  1501.21  1502.25  1502.81  1504.42  1504.71
eig.   :     2853.26  2862.71  2887.87  2889.89  2893.87  2939.31
eig.   :     2945.11  2952.40  2953.21  2961.49  2963.69  2967.99
eig.   :     2969.82  2971.62  2974.79  2982.42  2988.81  2992.26
eig.   :     3018.36  3023.04  3024.97  3025.57  3026.07  3029.62
eig.   :     3035.76  3036.35  3037.08  3175.94  3256.07  3313.16
written to xtb_localmodes and g98l.out
 
 normal mode %tage of torsion character
   1:  0.00   2:  0.00   3:  0.00   4:  0.00   5:  0.00   6:  0.00   7:  0.44   8:  0.67
   9:  0.71  10:  0.45  11:  0.47  12:  0.22  13:  0.26  14:  0.37  15:  0.00  16:  0.25
  17:  0.02  18:  0.59  19:  0.10  20:  0.52  21:  0.08  22:  0.03  23:  0.65  24:  0.60
  25:  0.63  26:  0.01  27:  0.60  28:  0.12  29:  0.24  30:  0.04  31:  0.59  32:  0.51
  33:  0.16  34:  0.25  35:  0.77  36:  0.37  37:  0.01  38:  0.61  39:  0.40  40:  0.76
  41:  0.01  42:  0.10  43:  0.61  44:  0.09  45:  0.50  46:  0.06  47:  0.19  48:  0.11
  49:  0.71  50:  0.13  51:  0.01  52:  0.19  53:  0.01  54:  0.86  55:  0.01  56:  0.12
  57:  0.52  58:  0.18  59:  0.78  60:  0.01  61:  0.37  62:  0.01  63:  0.47  64:  0.01
  65:  0.52  66:  0.13  67:  0.60  68:  0.95  69:  0.19  70:  0.22  71:  0.01  72:  0.81
  73:  0.07  74:  0.17  75:  0.33  76:  0.07  77:  0.03  78:  0.20  79:  0.82  80:  0.59
  81:  0.89  82:  0.19  83:  0.00  84:  0.28  85:  0.12  86:  0.01  87:  0.34  88:  0.09
  89:  0.07  90:  0.18  91:  0.10  92:  0.13  93:  0.81  94:  0.65  95:  0.98  96:  0.37
  97:  0.49  98:  0.50  99:  0.50 100:  0.50 101:  0.50 102:  0.51 103:  0.10 104:  0.08
 105:  0.16 106:  0.49 107:  0.44 108:  0.50 109:  0.05 110:  0.04 111:  0.29 112:  0.06
 113:  0.05 114:  0.10 115:  0.31 116:  0.01 117:  0.01 118:  0.22 119:  0.06 120:  0.06
 121:  0.10 122:  0.42 123:  0.40 124:  0.53 125:  0.42 126:  0.43 127:  0.01 128:  0.05
 129:  0.16 130:  0.07 131:  0.18 132:  0.11 133:  0.20 134:  0.12 135:  0.18 136:  0.05
 137:  0.07 138:  0.15 139:  0.07 140:  0.07 141:  0.20 142:  0.12 143:  0.08 144:  0.11
 145:  0.00 146:  0.00 147:  0.00 148:  0.61 149:  0.60 150:  0.62 151:  0.63 152:  0.59
 153:  0.61 154:  0.64 155:  0.61 156:  0.62 157:  0.90 158:  0.93 159:  0.80 160:  0.93
 161:  0.80 162:  0.83 163:  0.22 164:  0.23 165:  0.16 166:  0.01 167:  0.07 168:  0.19
 169:  0.24 170:  0.23 171:  0.23 172:  0.02 173:  0.03 174:  0.02 175:  0.02 176:  0.04
 177:  0.07 178:  0.14 179:  0.01 180:  0.08 181:  0.04 182:  0.04 183:  0.03 184:  0.02
 185:  0.03 186:  0.05 187:  0.01 188:  0.02 189:  0.02 190:  0.07 191:  0.00 192:  0.05
 recommended # of modes for mode following          90

------------------------------------------------------------------------
 * finished run on 2020/06/02 at 13:55:14.237     
------------------------------------------------------------------------
 total:
 * wall-time:     0 d,  0 h,  1 min, 22.218 sec
 *  cpu-time:     0 d,  0 h,  1 min, 22.061 sec
 * ratio c/w:     0.998 speedup
 SCF:
 * wall-time:     0 d,  0 h,  0 min,  1.503 sec
 *  cpu-time:     0 d,  0 h,  0 min,  1.488 sec
 * ratio c/w:     0.990 speedup
 ANC optimizer:
 * wall-time:     0 d,  0 h,  0 min,  1.691 sec
 *  cpu-time:     0 d,  0 h,  0 min,  1.676 sec
 * ratio c/w:     0.991 speedup
 numerical hessian:
 * wall-time:     0 d,  0 h,  1 min, 18.993 sec
 *  cpu-time:     0 d,  0 h,  1 min, 18.871 sec
 * ratio c/w:     0.998 speedup

normal termination of xtb
