# Supplementary material for: Heterogeneous Nucleation of Butanol on NaCl: A Computational Study of Temperature, Humidity, Seed Charge, and Seed Size Effects
Source: J Phys Chem A. 2021 Mar 31;125(14):3025–36. doi: 10.1021/acs.jpca.0c10972 (PMC8054243; doi:10.1021/acs.jpca.0c10972)
Supplement: Supplementary file 2 — jp0c10972_si_002.zip [file jp0c10972_si_002.zip › ALL CLUSTERS/low_level_calc/negative seed/1Seed3BuOH.xyz]

    64
       -102.12871205  Gyration_radius:  4.64584967385
 Na          1.86656557638414   -1.04468060260104    3.29307058486552
Na         -1.78193970966242    0.60859681330277    3.36097764937518
Na          0.05163772888064   -2.61248889403014    1.13787087189185
Na         -3.84981458933792   -1.22914642870014    1.69358134596515
Na         -1.81833956585775   -3.48386295995313    3.63685986347575
Na          0.58142180697176    1.49796095970857    1.12070164746819
Na         -3.18117657031104    1.12484306089632   -0.38972247174914
Na          0.76405970971469   -0.47116276031970   -1.42726595189375
Na         -2.49210690316449   -2.42929810540806   -1.08555754208051
Cl         -4.49477552116223   -0.98350477235016   -0.77657282100041
Cl         -0.48038895505370   -2.34973443215075   -2.58286363816159
Cl         -1.28426105866433   -0.42515074767488    0.57559464419134
Cl         -2.46722872600834   -3.59395337698619    1.22259918359710
Cl          0.65443191061497    1.02588347760623    3.69704960548993
Cl         -3.05303865174555   -1.45134104381524    4.10586385727316
Cl          2.06877250798809   -0.81530462570635    0.82742749644658
Cl         -3.78640188146152    1.51496197271219    2.00402267377984
Cl          0.89779171240969    2.00214325924447   -1.42342193192132
Cl          0.61214010376293   -3.13912555327879    3.61630128836916
O           0.80982788154214   -3.91622893627458   -0.28582959898493
H           0.47904695684136   -3.72712412663006   -1.18084232023561
C           2.04098950835667   -4.59048599998034   -0.42805649973334
H           2.69656616462885   -4.04849125853810   -1.12262813055809
H           1.87461384556588   -5.60259129466452   -0.82787511798983
C           2.71084759022651   -4.68123301673725    0.93285489481263
H           2.90941878597755   -3.66907110080523    1.28642838236775
H           2.01608737730444   -5.15393279904982    1.62828729141495
C           4.01641942030706   -5.46377240925855    0.89504539008368
H           4.69425326542228   -4.99986144341536    0.17411528660706
H           3.81970924647695   -6.48511371857404    0.55836236930466
C           4.67944839210768   -5.49801421945469    2.26595108726993
H           4.01658889122362   -5.95864595305894    2.99481584409373
H           5.60752536313369   -6.06510763534191    2.23429853264746
H           4.90294600139342   -4.48695872724582    2.60094500857280
O          -1.06646317389152    2.77532178985020    1.48201550235509
H          -2.02938325291977    2.65361206209052    1.57602355874031
C          -0.81463530966562    4.16082706178118    1.60847285031638
H          -1.22985868040353    4.54138098038749    2.55279527442373
H          -1.27892908620912    4.70948743452106    0.77683306612826
C           0.68566826921097    4.39823204406342    1.59099371666063
H           1.13765147447011    3.83450096622778    2.40826394295613
H           1.08532476460962    4.02965041538958    0.64653228362361
C           1.04338434766499    5.87105205283131    1.74114517501848
H           0.64271118684447    6.24763698469848    2.68607362463195
H           0.57985167054474    6.43881518728546    0.93045455442867
C           2.55113932001805    6.08155174738061    1.70862081225821
H           2.96048073996638    5.71856384656649    0.76858808862413
H           2.79812428339048    7.13649309476524    1.80917748574750
H           3.02632299679787    5.53668888127401    2.52157811528519
O          -2.17277620605344    2.52698772946695   -1.48513857524599
H          -1.19250388025880    2.49342890591138   -1.46586275734145
C          -2.53189406460425    2.44472674104734   -2.84568419642064
H          -1.96458165961299    3.18083114324851   -3.43101159868231
H          -3.59429412860934    2.69818602738041   -2.90680287025436
C          -2.30028795824106    1.05362399124974   -3.42129722758909
H          -1.24535440020399    0.79598515841152   -3.29997365261835
H          -2.89860187561263    0.33072927726934   -2.86397839737865
C          -2.67389157151243    0.95719596764455   -4.89434593828099
H          -2.04810795097471    1.64241286329978   -5.47227864639307
H          -3.71603031472211    1.26349317432283   -5.02218602493448
C          -2.49329582189747   -0.46222415361901   -5.41417283837659
H          -3.14355599461654   -1.14716879336254   -4.87259885664012
H          -2.73205130346138   -0.52265766553255   -6.47388049496009
H          -1.46580006466513   -0.78836752725987   -5.27074473107942
