# Supplementary material for: Heterogeneous Nucleation of Butanol on NaCl: A Computational Study of Temperature, Humidity, Seed Charge, and Seed Size Effects
Source: J Phys Chem A. 2021 Mar 31;125(14):3025–36. doi: 10.1021/acs.jpca.0c10972 (PMC8054243; doi:10.1021/acs.jpca.0c10972)
Supplement: Supplementary file 2 — jp0c10972_si_002.zip [file jp0c10972_si_002.zip › ALL CLUSTERS/low_level_calc/negative seed/1Seed3BuOH1W.log]

      -----------------------------------------------------------      
     |                   =====================                   |     
     |                           x T B                           |     
     |                   =====================                   |     
     |                         S. Grimme                         |     
     |          Mulliken Center for Theoretical Chemistry        |     
     |                    University of Bonn                     |     
     |                 Version 6.0.1 (SAW181210)                 |     
      -----------------------------------------------------------      

   This program is distributed in the hope that it will be useful,
   but WITHOUT ANY WARRANTY; without even the implied warranty of
   MERCHANTABILITY or FITNESS FOR A PARTICULAR PURPOSE.
   
   FOR NON-COMMERCIAL, ACADEMIA USE ONLY.
   
   Cite this work as:
   S. Grimme, C. Bannwarth, P. Shushkov, J. Comput. Theory Chem., 2017,
   13, 1989-2009.
   C. Bannwarth, S. Ehlert and S. Grimme., ChemRxiv, 2018, preprint.
   http://doi.org/10.26434/chemrxiv.7246238.v1
   
   for sTDA-xTB:
   S. Grimme and C. Bannwarth, J. Chem. Phys., 2016, 145, 054103.
   
   in the mass-spec context:
   V. Asgeirsson, C. Bauer and S. Grimme, Chem. Sci., 2017, 8, 4879.
   
   if GBSA is used:
   P. Shushkov, F. März and S. Grimme, unpublished.
   
   for ANC optimizer:
   S. Grimme, unpublished.
   Rational Function algorithm used in ANCopt:
   F. Eckert, P. Pulay, H.-J. Werner, J. Comput. Chem., 1997, 18, 1473.
   
   with help from (in alphabetical order)
   C. Bannwarth, F. Bohle, G. Brandenburg, E. Caldeweyher, M. Checinski,
   S. Dohm, S. Ehlert, S. Ehrlich, F. März, H. Neugebauer, J. Pisarek,
   P. Pracht, P. Shushkov, and S. Spicher.
   
 * started run on 2020/06/02 at 13:56:51.669     
========================================================================
 # omp threads = 1
========================================================================
number of atoms            : 67
number of electrons        : 184
charge                     : -1
spin                       : .0
first test random number   : .4525

########################################################################
# WARNING! Please study the warnings concerning your input carefully
#  - the use of '-ohess' is discouraged, please use '--ohess' next time
########################################################################

           ------------------------------------------------- 
          |                 G F N 2 - x T B                 |
          | Geometry, Frequencies, Noncovalent interactions |
          |            JCTC 2018 parametrisation            |
           ------------------------------------------------- 
      method parameters     
 k(s)        :  1.8500
 k(p)        :  2.2300
 k(d)        :  2.2300
 k(f)        :  2.0000
 kEN (H0ij)  : -2.0000
 D4 a1       :  0.5200
 D4 a2       :  5.0000
 D4 s6       :  1.0000
 D4 s8       :  2.7000
 D4 s9       :  5.0000
 alphaj      :  2.0000


            Z     q(EN)     CN     RAES       Cart. coordinates
     1  Na  1.0    0.33    6.63    5.00     1.75872     4.26524    -7.82046
     2  Na  1.0    0.41    6.37    5.00    -5.30248     0.61877     1.90608
     3  Na  1.0    0.32    7.55    5.00    -4.67901     6.99969    -0.56350
     4  Na  1.0    0.31    9.47    5.00    -2.26119     0.59124    -3.47283
     5  Na  1.0    0.33    9.09    5.00     3.36008     1.26736    -1.62171
     6  Na  1.0    0.27    7.26    5.00    -4.29877     5.44089    -6.70872
     7  Na  1.0    0.36    5.69    5.00    -0.91269    10.53183    -5.29513
     8  Na  1.0    0.35    6.09    5.00     4.63894     7.17637    -2.39443
     9  Na  1.0    0.34   10.10    5.00     0.00204     4.88131     2.46490
    10  Cl  7.0   -0.17    2.88    4.84    -1.89719     0.97829    -8.16521
    11  Cl  7.0   -0.15    3.00    4.90     4.89278     4.43288     1.49444
    12  Cl  7.0   -0.13    3.79    5.00    -6.39409     2.77041    -2.74932
    13  Cl  7.0   -0.19    2.86    4.83     5.71845     3.42702    -5.39273
    14  Cl  7.0   -0.22    2.87    4.84    -5.43002     9.61749    -4.33925
    15  Cl  7.0   -0.08    3.80    5.00    -0.70678     0.00472     1.02346
    16  Cl  7.0   -0.23    2.88    4.84    -0.78443     7.89929    -9.23042
    17  Cl  7.0   -0.16    2.89    4.85    -4.76814     4.77634     3.70015
    18  Cl  7.0   -0.01    6.36    5.00    -0.18001     5.06079    -3.02406
    19  Cl  7.0   -0.27    2.02    3.32     2.83156    11.52443    -2.59918
    20  O   6.0   -0.27    3.84    4.77     1.85026    -1.33689    -4.42956
    21  H   1.0   -0.01    1.64    1.75     1.26158    -0.98875    -6.13744
    22  C   4.0   -0.06    4.57    4.63     3.55764    -3.39071    -4.59020
    23  H   1.0   -0.02    1.03    1.43     5.12420    -2.94384    -5.87429
    24  H   1.0    0.00    1.01    1.43     2.58718    -5.08444    -5.30590
    25  C   4.0   -0.07    4.69    4.75     4.60740    -3.94780    -1.97613
    26  H   1.0   -0.03    1.52    1.62     5.75533    -2.34875    -1.35390
    27  H   1.0   -0.00    1.13    1.45     3.03297    -4.17807    -0.66749
    28  C   4.0   -0.09    4.10    3.80     6.23487    -6.32179    -1.93202
    29  H   1.0   -0.01    1.03    1.43     7.78944    -6.10743    -3.27432
    30  H   1.0    0.00    1.02    1.43     5.10128    -7.94277    -2.52949
    31  C   4.0   -0.13    4.01    3.64     7.29893    -6.81404     0.69555
    32  H   1.0    0.00    1.00    1.43     5.77261    -7.05022     2.05191
    33  H   1.0   -0.01    1.00    1.43     8.45404    -8.51422     0.71015
    34  H   1.0   -0.01    1.00    1.43     8.46138    -5.23035     1.29979
    35  O   6.0   -0.28    2.99    2.76     1.74110     6.77699     5.69855
    36  H   1.0    0.03    1.64    1.74     3.31408     6.33278     4.85720
    37  C   4.0   -0.04    4.45    4.46     1.63202     5.30927     7.91026
    38  H   1.0   -0.01    1.03    1.43    -0.00841     5.97854     8.96956
    39  H   1.0   -0.01    1.01    1.43     3.33129     5.62188     9.06614
    40  C   4.0   -0.08    4.58    4.64     1.34468     2.50026     7.35526
    41  H   1.0   -0.02    1.33    1.51    -0.43981     2.20369     6.37100
    42  H   1.0   -0.01    1.13    1.45     2.88794     1.89466     6.13139
    43  C   4.0   -0.09    4.10    3.80     1.34780     0.89277     9.74178
    44  H   1.0   -0.01    1.03    1.43    -0.16260     1.53300    10.99594
    45  H   1.0   -0.00    1.02    1.43     3.14197     1.13544    10.73737
    46  C   4.0   -0.13    4.01    3.64     0.96277    -1.88929     9.11390
    47  H   1.0    0.00    1.00    1.43     2.46402    -2.55444     7.87760
    48  H   1.0   -0.01    1.00    1.43     0.96339    -3.03620    10.82045
    49  H   1.0   -0.01    1.00    1.43    -0.83296    -2.15393     8.14602
    50  O   6.0   -0.31    3.09    3.06    -7.25344    -2.20147    -0.21384
    51  H   1.0    0.01    1.79    1.99    -7.56682    -0.79592    -1.37534
    52  C   4.0   -0.04    4.20    4.00    -7.92792    -4.40673    -1.55633
    53  H   1.0   -0.02    1.01    1.43    -9.96889    -4.39510    -1.95455
    54  H   1.0   -0.00    1.02    1.43    -7.52413    -6.00010    -0.30786
    55  C   4.0   -0.09    4.25    4.10    -6.47783    -4.67257    -4.03803
    56  H   1.0   -0.01    1.03    1.43    -7.31922    -6.19328    -5.14939
    57  H   1.0   -0.02    1.08    1.44    -6.70054    -2.91901    -5.10203
    58  C   4.0   -0.08    4.38    4.35    -3.66677    -5.19795    -3.65609
    59  H   1.0   -0.01    1.32    1.50    -2.95294    -3.97708    -2.15888
    60  H   1.0   -0.01    1.10    1.44    -2.67312    -4.74969    -5.40359
    61  C   4.0   -0.12    4.01    3.64    -3.11841    -7.93562    -2.95717
    62  H   1.0   -0.01    1.00    1.43    -3.76930    -9.20708    -4.43812
    63  H   1.0    0.00    1.00    1.43    -1.09811    -8.21179    -2.70376
    64  H   1.0    0.00    1.00    1.43    -4.05426    -8.44828    -1.20117
    65  O   6.0   -0.34    3.71    4.63    -1.08583     8.95257     1.32526
    66  H   1.0   -0.01    1.37    1.52     0.10786     9.90166     0.28896
    67  H   1.0    0.02    1.22    1.47    -1.11453     9.84774     2.91080

  Z AO/shell   Hii/eV     exponent
  1     Wed Apr 25 08:07:45 CEST 2018   EN: 2.200 GM2: 0.406  GM3: 0.0800  RAES: 1.40
     1s    -10.707211    1.230000
  6     Wed Apr 25 08:07:45 CEST 2018   EN: 2.550 GM2: 0.538  GM3: 0.1500  RAES: 3.00
     2s    -13.970922    2.096432
     2p    -10.063292    1.800000
  8     Wed Apr 25 08:07:45 CEST 2018   EN: 3.440 GM2: 0.452  GM3:-0.0517  RAES: 1.80
     2s    -20.229985    2.439742
     2p    -15.503117    2.137023
 11     Tue Apr 24 16:34:09 CEST 2018   EN: 0.930 GM2: 0.271  GM3: 0.1799  RAES: 5.00
     3s     -4.546934    0.763787
     3p     -1.332719    0.573553
 17     Mon Apr 23 14:09:22 CEST 2018   EN: 3.160 GM2: 0.249  GM3: 0.1495  RAES: 2.50
     3s    -29.278781    2.485265
     3p    -12.673758    2.199650
     3d     -0.240338    2.476089
 no old-style atom pair restraining (fixing) potential
           ------------------------------------------------- 
          |        Self-Consistent Charge Iterations        |
           ------------------------------------------------- 

 Ncao       : 232
 Nao        : 222
 Nshell     : 112
 Nel        : 184
 T(el)      :   300.0
 intcut     :    25.0
 scfconv/Eh :  0.100E-05
   qconv/e  :  0.100E-03
 intneglect :  0.100E-07
 broydamp   :      0.250
 iter      E             dE          RMSdq      gap      omega  full diag
   1   -107.5426477 -0.107543E+03  0.922E+00    4.75       0.0  T
   2   -107.7759209 -0.233273E+00  0.555E+00    5.47       1.0  T
   3   -107.8880645 -0.112144E+00  0.395E+00    5.07       1.0  T
   4   -107.9092173 -0.211528E-01  0.238E+00    4.62       1.0  T
   5   -107.9311536 -0.219363E-01  0.107E+00    3.28       1.0  T
   6   -107.9317887 -0.635148E-03  0.627E-01    3.44       1.0  T
   7   -107.9325012 -0.712482E-03  0.282E-01    3.26       1.0  T
   8   -107.9328082 -0.307002E-03  0.177E-01    3.32       1.0  T
   9   -107.9329926 -0.184384E-03  0.107E-01    3.31       1.0  T
  10   -107.9331537 -0.161089E-03  0.654E-02    3.33       1.0  T
  11   -107.9332242 -0.704973E-04  0.369E-02    3.34       1.0  T
  12   -107.9332315 -0.730321E-05  0.183E-02    3.34       1.0  T
  13   -107.9332344 -0.289436E-05  0.120E-02    3.34       1.0  T
  14   -107.9332360 -0.161213E-05  0.799E-03    3.34       1.5  T
  15   -107.9332369 -0.911853E-06  0.588E-03    3.34       2.1  T
  16   -107.9332375 -0.601456E-06  0.282E-03    3.34       4.3  T
  17   -107.9332376 -0.656752E-07  0.194E-03    3.34       6.3  T
  18   -107.9332376 -0.153489E-07  0.957E-04    3.34      12.8  T
  19   -107.9332376 -0.589442E-08  0.529E-04    3.34      23.1  T
speedup  1.00
cpu  time for SCC    0.19 s
wall time for SCC    0.19 s

   *** convergence criteria satisfied after 19 iterations ***

          eigenvalues
 #    :          80         81         82         83         84         85         86         87
 occ. :        2.000      2.000      2.000      2.000      2.000      2.000      2.000      2.000
 eps  :        -8.328     -8.310     -8.289     -8.262     -8.252     -8.228     -8.180     -8.158
 #    :          88         89         90         91         92         93         94         95
 occ. :        2.000      2.000      2.000      2.000      2.000      0.000      0.000      0.000
 eps  :        -8.120     -8.046     -8.011     -7.980     -7.910     -4.569     -2.783     -1.751
 #    :          96         97         98         99        100        101        102        103
 occ. :        0.000      0.000      0.000      0.000      0.000      0.000      0.000      0.000
 eps  :        -1.131      0.147      0.829      1.174      2.069      2.625      2.941      3.268


   #   Z            q   n(s)   n(p)   n(d)      C6AA      α(0)
   1  11 Na     0.706  0.083  0.211  0.000    68.105    26.707
   2  11 Na     0.719  0.097  0.184  0.000    67.953    26.677
   3  11 Na     0.749  0.063  0.187  0.000    67.576    26.603
   4  11 Na     0.756  0.042  0.202  0.000    67.497    26.587
   5  11 Na     0.776  0.064  0.160  0.000    67.251    26.539
   6  11 Na     0.694  0.091  0.215  0.000    68.261    26.737
   7  11 Na     0.699  0.096  0.205  0.000    68.198    26.725
   8  11 Na     0.700  0.087  0.213  0.000    68.184    26.722
   9  11 Na     0.820  0.047  0.133  0.000    66.722    26.434
  10  17 Cl    -0.778  1.975  5.799  0.004   126.446    17.204
  11  17 Cl    -0.786  1.975  5.809  0.002   126.765    17.225
  12  17 Cl    -0.750  1.973  5.774  0.003   125.335    17.128
  13  17 Cl    -0.784  1.978  5.805  0.002   126.708    17.222
  14  17 Cl    -0.774  1.978  5.796  0.000   126.287    17.193
  15  17 Cl    -0.776  1.974  5.801  0.000   126.364    17.198
  16  17 Cl    -0.775  1.976  5.799  0.001   126.358    17.198
  17  17 Cl    -0.783  1.975  5.808  0.000   126.672    17.219
  18  17 Cl    -0.698  1.957  5.739  0.002   123.273    16.986
  19  17 Cl    -0.803  1.982  5.813  0.008   127.472    17.273
  20   8 O     -0.484  1.702  4.782  0.000    22.493     6.405
  21   1 H      0.337  0.663  0.000  0.000     0.608     1.218
  22   6 C      0.065  1.039  2.896  0.000    19.414     6.260
  23   1 H      0.044  0.956  0.000  0.000     2.391     2.418
  24   1 H      0.034  0.966  0.000  0.000     2.524     2.485
  25   6 C     -0.094  1.067  3.027  0.000    22.203     6.692
  26   1 H      0.050  0.950  0.000  0.000     2.309     2.372
  27   1 H      0.068  0.932  0.000  0.000     2.109     2.271
  28   6 C     -0.054  1.047  3.007  0.000    21.541     6.608
  29   1 H      0.032  0.968  0.000  0.000     2.558     2.501
  30   1 H      0.029  0.971  0.000  0.000     2.601     2.522
  31   6 C     -0.108  1.038  3.071  0.000    22.631     6.784
  32   1 H      0.041  0.959  0.000  0.000     2.442     2.444
  33   1 H      0.029  0.971  0.000  0.000     2.605     2.524
  34   1 H      0.043  0.957  0.000  0.000     2.413     2.429
  35   8 O     -0.469  1.699  4.770  0.000    22.168     6.359
  36   1 H      0.320  0.680  0.000  0.000     0.648     1.257
  37   6 C      0.068  1.042  2.890  0.000    19.394     6.260
  38   1 H      0.042  0.958  0.000  0.000     2.417     2.431
  39   1 H      0.015  0.985  0.000  0.000     2.817     2.625
  40   6 C     -0.103  1.072  3.032  0.000    22.381     6.720
  41   1 H      0.063  0.937  0.000  0.000     2.159     2.295
  42   1 H      0.061  0.939  0.000  0.000     2.192     2.315
  43   6 C     -0.052  1.047  3.005  0.000    21.506     6.603
  44   1 H      0.026  0.974  0.000  0.000     2.642     2.542
  45   1 H      0.024  0.976  0.000  0.000     2.680     2.560
  46   6 C     -0.107  1.038  3.068  0.000    22.596     6.779
  47   1 H      0.043  0.957  0.000  0.000     2.412     2.429
  48   1 H      0.023  0.977  0.000  0.000     2.687     2.563
  49   1 H      0.046  0.954  0.000  0.000     2.374     2.410
  50   8 O     -0.482  1.708  4.775  0.000    22.459     6.401
  51   1 H      0.326  0.674  0.000  0.000     0.633     1.242
  52   6 C      0.078  1.035  2.887  0.000    19.484     6.322
  53   1 H      0.020  0.980  0.000  0.000     2.734     2.586
  54   1 H      0.044  0.956  0.000  0.000     2.395     2.420
  55   6 C     -0.082  1.060  3.022  0.000    22.060     6.687
  56   1 H      0.034  0.966  0.000  0.000     2.527     2.486
  57   1 H      0.055  0.945  0.000  0.000     2.257     2.350
  58   6 C     -0.079  1.058  3.021  0.000    21.938     6.657
  59   1 H      0.060  0.940  0.000  0.000     2.189     2.311
  60   1 H      0.050  0.950  0.000  0.000     2.326     2.385
  61   6 C     -0.104  1.036  3.068  0.000    22.545     6.771
  62   1 H      0.027  0.973  0.000  0.000     2.622     2.532
  63   1 H      0.037  0.963  0.000  0.000     2.483     2.464
  64   1 H      0.033  0.967  0.000  0.000     2.550     2.497
  65   8 O     -0.615  1.714  4.902  0.000    25.464     6.815
  66   1 H      0.338  0.662  0.000  0.000     0.617     1.234
  67   1 H      0.319  0.681  0.000  0.000     0.664     1.278

 Mol. C6AA /au·bohr⁶  :      82304.398084
 Mol. C8AA /au·bohr⁸  :    3725283.492612
 Mol. α(0) /au        :        589.094836

 
 Wiberg/Mayer (AO) data. WBOs > 0.1 written file <wbo>
 largest (>0.05) Wiberg bond orders for each atom
           total WBO             WBO to atom ...
     1  Na  0.546    Cl  13 0.171    Cl  16 0.135    Cl  10 0.133    Cl  18 0.072
     2  Na  0.522    Cl  17 0.170    Cl  15 0.135    O   50 0.091    Cl  12 0.074
     3  Na  0.485    Cl  14 0.146    Cl  17 0.121    Cl  12 0.101    O   65 0.066
     4  Na  0.479    Cl  15 0.099    Cl  10 0.099    Cl  12 0.093    Cl  18 0.070    O   20 0.056
     5  Na  0.433    Cl  11 0.151    Cl  15 0.086    Cl  13 0.075    Cl  18 0.059    O   20 0.054
     6  Na  0.572    Cl  10 0.132    Cl  16 0.125    Cl  12 0.113    Cl  14 0.113    Cl  18 0.071
     7  Na  0.566    Cl  16 0.157    Cl  14 0.157    Cl  19 0.149    Cl  18 0.074
     8  Na  0.567    Cl  19 0.157    Cl  11 0.148    Cl  13 0.141    Cl  18 0.090
     9  Na  0.351    Cl  17 0.094    Cl  15 0.068    O   35 0.061    Cl  18 0.061    O   65 0.060    Cl  11 0.051
    10  Cl  0.423    Na   1 0.133    Na   6 0.132    Na   4 0.099
    11  Cl  0.410    Na   5 0.151    Na   8 0.148    Na   9 0.051
    12  Cl  0.479    Na   6 0.113    Na   3 0.101    Na   4 0.093    Na   2 0.074
    13  Cl  0.414    Na   1 0.171    Na   8 0.141    Na   5 0.075
    14  Cl  0.434    Na   7 0.157    Na   3 0.146    Na   6 0.113
    15  Cl  0.418    Na   2 0.135    Na   4 0.099    Na   5 0.086    Na   9 0.068
    16  Cl  0.435    Na   7 0.157    Na   1 0.135    Na   6 0.125
    17  Cl  0.407    Na   2 0.170    Na   3 0.121    Na   9 0.094
    18  Cl  0.580    Na   8 0.090    Na   7 0.074    Na   1 0.072    Na   6 0.071    Na   4 0.070    Na   9 0.061    Na   5 0.059
    19  Cl  0.372    Na   8 0.157    Na   7 0.149
    20  O   2.004    C   22 0.987    H   21 0.843    Na   4 0.056    Na   5 0.054
    21  H   0.885    O   20 0.843
    22  C   3.948    C   25 1.014    O   20 0.987    H   23 0.972    H   24 0.968
    23  H   0.998    C   22 0.972
    24  H   0.999    C   22 0.968
    25  C   3.991    C   22 1.014    C   28 1.008    H   27 0.972    H   26 0.969
    26  H   0.996    C   25 0.969
    27  H   0.994    C   25 0.972
    28  C   3.998    C   31 1.020    C   25 1.008    H   29 0.977    H   30 0.976
    29  H   0.998    C   28 0.977
    30  H   0.999    C   28 0.976
    31  C   3.996    C   28 1.020    H   33 0.988    H   32 0.987    H   34 0.985
    32  H   0.998    C   31 0.987
    33  H   0.999    C   31 0.988
    34  H   0.998    C   31 0.985
    35  O   1.999    C   37 1.003    H   36 0.858    Na   9 0.061
    36  H   0.897    O   35 0.858
    37  C   3.953    C   40 1.006    O   35 1.003    H   38 0.976    H   39 0.972
    38  H   0.996    C   37 0.976
    39  H   0.998    C   37 0.972
    40  C   3.992    C   43 1.008    C   37 1.006    H   42 0.972    H   41 0.967
    41  H   0.996    C   40 0.967
    42  H   0.997    C   40 0.972
    43  C   3.997    C   46 1.020    C   40 1.008    H   44 0.978    H   45 0.977
    44  H   0.998    C   43 0.978
    45  H   0.998    C   43 0.977
    46  C   3.996    C   43 1.020    H   48 0.988    H   47 0.986    H   49 0.982
    47  H   0.998    C   46 0.986
    48  H   0.999    C   46 0.988
    49  H   0.998    C   46 0.982
    50  O   2.007    C   52 0.992    H   51 0.837    Na   2 0.091
    51  H   0.894    O   50 0.837
    52  C   3.952    C   55 1.004    O   50 0.992    H   53 0.971    H   54 0.970
    53  H   0.999    C   52 0.971
    54  H   0.997    C   52 0.970
    55  C   3.993    C   58 1.011    C   52 1.004    H   56 0.975    H   57 0.971
    56  H   0.998    C   55 0.975
    57  H   0.996    C   55 0.971
    58  C   3.993    C   61 1.021    C   55 1.011    H   60 0.973    H   59 0.965
    59  H   0.996    C   58 0.965
    60  H   0.997    C   58 0.973
    61  C   3.996    C   58 1.021    H   62 0.987    H   63 0.986    H   64 0.985
    62  H   0.999    C   61 0.987
    63  H   0.998    C   61 0.986
    64  H   0.999    C   61 0.985
    65  O   1.910    H   67 0.898    H   66 0.855    Na   3 0.066    Na   9 0.060
    66  H   0.886    O   65 0.855
    67  H   0.898    O   65 0.898
 MOs/occ written to file <molden.input>
 
molecular dipole:
                 x           y           z       tot (Debye)
 q only:        0.158      -8.659       4.904
   full:        0.602      -7.643       3.565      21.490
molecular quadrupole (traceless):
                xx          xy          yy          xz          yz          zz
 q only:       28.020       5.347     -26.908      -4.777      57.647      -1.113
  q+dip:       22.581      14.477     -21.263      -2.548      44.100      -1.318
   full:       21.265      14.050     -20.460      -2.610      44.147      -0.805

SCC energy    :    -107.9332376
rep           :       0.7072836
ES            :       0.8616815
AES           :      -0.0182692
AXC           :       0.0170419
disp          :      -0.0887343
XB            :       0.0000000
fix           :       0.0000000
total E       :    -107.2227525
atomizationE  :      13.7825986     8648.71
(atE without considering molecular charge,
 total energy contains solvation terms)
H-L gap (eV)  :          3.3416
           ------------------------------------------------- 
          |                 ===============                 |
          |                   A N C O P T                   |
          |                 ===============                 |
          |          Approximate Normal Coordinate          |
          |           Rational Function Optimizer           |
           ------------------------------------------------- 
dumping coords to <xtbopt.coord> and <xtbopt.log>
 optlevel               0
 Maxcycle             201
 Maxmicro              25
 Econv         5.000000000000000E-006
 Gconv         1.000000000000000E-003
 Maxdispl       1.00000000000000     
 Hlow          5.000000000000000E-003
 S6             20.0000000000000     
 Nvar              195

generating ANC from model Hessian ...
 Shifting diagonal of input Hessian by   2.213527622737258E-002
 Lowest  eigenvalues of input Hessian
    0.005000    0.007223    0.008244    0.010162    0.011479    0.011970
    0.012270    0.015184    0.017647    0.018586    0.020412    0.020999
    0.021400    0.022105   -0.000000   -0.000000   -0.000000    0.000000
 Highest eigenvalues
    1.310238    1.317894    1.396636    1.501014    1.513649    1.514055
 
cpu  time for ANC gen    0.04 s
wall time for ANC gen    0.04 s
................................................................................
.............................. CYCLE    1 ......................................
................................................................................
   1   -107.9332376 -0.107933E+03  0.377E-04    3.34       0.0  T
   2   -107.9332376 -0.371330E-09  0.307E-04    3.34      39.8  T
   3   -107.9332376 -0.446917E-09  0.255E-04    3.34      48.0  T
speedup  0.94
cpu  time for SCC    0.03 s
wall time for SCC    0.03 s
speedup  0.98
cpu  time for grad    0.12 s
wall time for grad    0.12 s
 E :   -107.22275243  G :  0.000086    pred/act E change:  0.000D+00  0.476D-07
Maxdispl :   0.0003   ||displ|| :   0.0011   Lambda : -0.476D-07
Largest |displ|/coords:  0.0003 (  52)  0.0003 (  14)  0.0003 (  41)
................................................................................
.............................. CYCLE    2 ......................................
................................................................................
   1   -107.9332501 -0.107933E+03  0.161E-03    3.34       0.0  T
   2   -107.9332501 -0.402537E-09  0.802E-04    3.34      15.2  T
   3   -107.9332501 -0.232120E-09  0.205E-04    3.34      59.7  T
speedup  0.97
cpu  time for SCC    0.03 s
wall time for SCC    0.03 s
speedup  0.99
cpu  time for grad    0.11 s
wall time for grad    0.11 s
 E :   -107.22275248  G :  0.000048    pred/act E change:  0.000D+00 -0.418D-07
Maxdispl :   0.0019   ||displ|| :   0.0043   Lambda : -0.116D-06
Largest |displ|/coords:  0.0019 (   1)  0.0013 (  14)  0.0010 (  28)

   *** GEOMETRY OPTIMIZATION CONVERGED AFTER 2 ITERATIONS ***

------------------------------------------------------------------------
 total energy gain (kcal):     -0.0000
------------------------------------------------------------------------
================
 final structure:
================
$coord
        1.75861940179765        4.26524528365661       -7.82025987571108      Na
       -5.30244667813681        0.61882322725274        1.90607061615079      Na
       -4.67902165542502        6.99969128954458       -0.56347089915718      Na
       -2.26119649065479        0.59117292170309       -3.47297244052316      Na
        3.36025976836370        1.26731122709890       -1.62162319516288      Na
       -4.29892178740265        5.44099914742965       -6.70890414702992      Na
       -0.91248359193636       10.53175511202795       -5.29520844461797      Na
        4.63894507703079        7.17634470022129       -2.39462526420367      Na
        0.00215610377967        4.88129144708747        2.46494304729365      Na
       -1.89733374542587        0.97836812534058       -8.16530215047549      Cl
        4.89274670318908        4.43307859105008        1.49435483580490      Cl
       -6.39413526824860        2.77042069442493       -2.74929340433878      Cl
        5.71842163331520        3.42689806263952       -5.39267386150687      Cl
       -5.42983204574681        9.61762617527211       -4.33928784927767      Cl
       -0.70681482272284        0.00457769381932        1.02342193288557      Cl
       -0.78440099643472        7.89925841948680       -9.23048264104282      Cl
       -4.76809950791910        4.77627826560427        3.70027143327132      Cl
       -0.18003055861421        5.06070916506819       -3.02404093106663      Cl
        2.83149705956353       11.52444070796649       -2.59903150916557      Cl
        1.85032459707263       -1.33684452147659       -4.42955845285486      O 
        1.26175315842713       -0.98855066651405       -6.13741889417303      H 
        3.55767795358132       -3.39071253944065       -4.59017833925730      C 
        5.12423123566625       -2.94387432321876       -5.87427144085310      H 
        2.58716399257286       -5.08440690072475       -5.30584147979778      H 
        4.60739531051645       -3.94782556121737       -1.97611811515907      C 
        5.75528593846026       -2.34878514283740       -1.35378747549126      H 
        3.03295145922285       -4.17815566601278       -0.66752903645580      H 
        6.23488283888922       -6.32180073719401       -1.93203536442233      C 
        7.78946338277465       -6.10744821719729       -3.27432003926507      H 
        5.10129086518624       -7.94277640853707       -2.52953866258862      H 
        7.29889233572796       -6.81411092579415        0.69553262805372      C 
        5.77254161579532       -7.05034820096082        2.05183297024247      H 
        8.45401096912886       -8.51428367743470        0.71010759299992      H 
        8.46130490295653       -5.23044228512175        1.29986309254284      H 
        1.74107981055961        6.77698418902740        5.69854723568555      O 
        3.31408683936726        6.33293088642872        4.85718547491159      H 
        1.63202601383084        5.30924216347676        7.91021478707501      C 
       -0.00843645177156        5.97840999215688        8.96949370015938      H 
        3.33124880001256        5.62193951442637        9.06614379106828      H 
        1.34472139608839        2.50024587135187        7.35526246421568      C 
       -0.43985945487130        2.20363076492318        6.37117171056317      H 
        2.88786550404867        1.89456426178188        6.13129005563541      H 
        1.34787417601652        0.89281953553795        9.74184181169294      C 
       -0.16261835553375        1.53306306806077       10.99589593275236      H 
        3.14197202276660        1.13558014722744       10.73753137490949      H 
        0.96287286022067       -1.88923232676874        9.11397714775037      C 
        2.46411024046681       -2.55438966831493        7.87766775133960      H 
        0.96346970453756       -3.03616596179757       10.82050073753769      H 
       -0.83285118494391       -2.15381223531459        8.14608470442048      H 
       -7.25349309060991       -2.20154433588873       -0.21374961600640      O 
       -7.56682971936037       -0.79600090650861       -1.37527939205268      H 
       -7.92792402228050       -4.40677433324301       -1.55633819098159      C 
       -9.96887293626459       -4.39517918246491       -1.95454830145199      H 
       -7.52408671140710       -6.00022509476149       -0.30796718633404      H 
       -6.47783191704687       -4.67254314977083       -4.03804808339109      C 
       -7.31921437373185       -6.19331269095326       -5.14927961590698      H 
       -6.70059049560304       -2.91900734709503       -5.10206028266153      H 
       -3.66675695057811       -5.19785876872155       -3.65609700905134      C 
       -2.95293332699533       -3.97699989193120       -2.15889024217317      H 
       -2.67316175998096       -4.74954868992957       -5.40360506371197      H 
       -3.11840182085858       -7.93554163588899       -2.95723323322647      C 
       -3.76928094691236       -9.20696989897285       -4.43822466281460      H 
       -1.09810669907700       -8.21176684259992       -2.70375604227260      H 
       -4.05428371455683       -8.44825838491533       -1.20125674857108      H 
       -1.08596327186606        8.95253999014963        1.32526626633613      O 
        0.10777388498704        9.90148495563234        0.28887893842957      H 
       -1.11470322014027        9.84777148725475        2.91075552978727      H 
$end
 
 Bond Distances (Angstroems)
 ---------------------------
Na1-Na4=3.6874       Na1-Na5=3.7409       Na1-Na6=3.3179       Na1-Na7=3.8445       Na1-Na8=3.5972       Na1-Cl10=2.6080      
Na1-Cl13=2.4976      Na1-Cl16=2.4629      Na1-Cl18=2.7697      Na2-Na3=3.6357       Na2-Na4=3.2700       Na2-Na9=3.6132       
Na2-Cl12=2.7747      Na2-Cl15=2.4976      Na2-Cl17=2.4128      Na2-O50=2.1335       Na2-H51=2.2386       Na3-Na2=3.6357       
Na3-Na4=3.9380       Na3-Na6=3.3610       Na3-Na7=3.7062       Na3-Na9=3.1561       Na3-Cl12=2.6778      Na3-Cl14=2.4636      
Na3-Cl17=2.5451      Na3-Cl18=2.9011      Na3-O65=2.3837       Na4-Na1=3.6874       Na4-Na2=3.2700       Na4-Na3=3.9380       
Na4-Na5=3.1523       Na4-Na6=3.2683       Na4-Na9=4.0573       Na4-Cl10=2.4989      Na4-Cl12=2.5020      Na4-Cl15=2.5366      
Na4-Cl18=2.6198      Na4-O20=2.4558       Na4-H21=2.4824       Na5-Na1=3.7409       Na5-Na4=3.1523       Na5-Na8=3.2253       
Na5-Na9=3.3899       Na5-Cl11=2.4866      Na5-Cl13=2.6164      Na5-Cl15=2.6529      Na5-Cl18=2.8443      Na5-O20=2.1784       
Na5-C22=2.9248       Na5-C25=2.8437       Na5-H26=2.2996       Na6-Na1=3.3179       Na6-Na3=3.3610       Na6-Na4=3.2683       
Na6-Na7=3.3209       Na6-Cl10=2.7903      Na6-Cl12=2.7599      Na6-Cl14=2.6106      Na6-Cl16=2.6328      Na6-Cl18=2.9315      
Na7-Na1=3.8445       Na7-Na3=3.7062       Na7-Na6=3.3209       Na7-Na8=3.7602       Na7-Cl14=2.4908      Na7-Cl16=2.5064      
Na7-Cl18=3.1586      Na7-Cl19=2.4974      Na8-Na1=3.5972       Na8-Na5=3.2253       Na8-Na7=3.7602       Na8-Na9=3.7561       
Na8-Cl11=2.5220      Na8-Cl13=2.6038      Na8-Cl18=2.8049      Na8-Cl19=2.4941      Na9-Na2=3.6132       Na9-Na3=3.1561       
Na9-Na4=4.0573       Na9-Na5=3.3899       Na9-Na8=3.7561       Na9-Cl11=2.6491      Na9-Cl15=2.7171      Na9-Cl17=2.6082      
Na9-Cl18=2.9078      Na9-O35=2.1866       Na9-H36=2.2944       Na9-C37=3.0163       Na9-C40=2.9647       Na9-O65=2.3101       
Cl10-Na1=2.6080      Cl10-Na4=2.4989      Cl10-Na6=2.7903      Cl11-Na5=2.4866      Cl11-Na8=2.5220      Cl11-Na9=2.6491      
Cl12-Na2=2.7747      Cl12-Na3=2.6778      Cl12-Na4=2.5020      Cl12-Na6=2.7599      Cl13-Na1=2.4976      Cl13-Na5=2.6164      
Cl13-Na8=2.6038      Cl14-Na3=2.4636      Cl14-Na6=2.6106      Cl14-Na7=2.4908      Cl15-Na2=2.4976      Cl15-Na4=2.5366      
Cl15-Na5=2.6529      Cl15-Na9=2.7171      Cl16-Na1=2.4629      Cl16-Na6=2.6328      Cl16-Na7=2.5064      Cl17-Na2=2.4128      
Cl17-Na3=2.5451      Cl17-Na9=2.6082      Cl18-Na1=2.7697      Cl18-Na3=2.9011      Cl18-Na4=2.6198      Cl18-Na5=2.8443      
Cl18-Na6=2.9315      Cl18-Na7=3.1586      Cl18-Na8=2.8049      Cl18-Na9=2.9078      Cl19-Na7=2.4974      Cl19-Na8=2.4941      
O20-Na4=2.4558       O20-Na5=2.1784       O20-H21=0.9735       O20-C22=1.4159       H21-Na4=2.4824       H21-O20=0.9735       
C22-Na5=2.9248       C22-O20=1.4159       C22-H23=1.0977       C22-H24=1.1002       C22-C25=1.5195       H23-C22=1.0977       
H24-C22=1.1002       C25-Na5=2.8437       C25-C22=1.5195       C25-H26=1.0925       C25-H27=1.0902       C25-C28=1.5233       
H26-Na5=2.2996       H26-C25=1.0925       H27-C25=1.0902       C28-C25=1.5233       C28-H29=1.0928       C28-H30=1.0934       
C28-C31=1.5226       H29-C28=1.0928       H30-C28=1.0934       C31-C28=1.5226       C31-H32=1.0877       C31-H33=1.0877       
C31-H34=1.0876       H32-C31=1.0877       H33-C31=1.0877       H34-C31=1.0876       O35-Na9=2.1866       O35-H36=0.9728       
O35-C37=1.4058       H36-Na9=2.2944       H36-O35=0.9728       C37-Na9=3.0163       C37-O35=1.4058       C37-H38=1.0923       
C37-H39=1.1000       C37-C40=1.5228       H38-C37=1.0923       H39-C37=1.1000       C40-Na9=2.9647       C40-C37=1.5228       
C40-H41=1.0898       C40-H42=1.0904       C40-C43=1.5227       H41-C40=1.0898       H42-C40=1.0904       C43-C40=1.5227       
C43-H44=1.0927       C43-H45=1.0934       C43-C46=1.5229       H44-C43=1.0927       H45-C43=1.0934       C46-C43=1.5229       
C46-H47=1.0877       C46-H48=1.0881       C46-H49=1.0885       H47-C46=1.0877       H48-C46=1.0881       H49-C46=1.0885       
O50-Na2=2.1335       O50-H51=0.9790       O50-C52=1.4121       H51-Na2=2.2386       H51-O50=0.9790       C52-O50=1.4121       
C52-H53=1.1004       C52-H54=1.0923       C52-C55=1.5275       H53-C52=1.1004       H54-C52=1.0923       C55-C52=1.5275       
C55-H56=1.0916       C55-H57=1.0918       C55-C58=1.5267       H56-C55=1.0916       H57-C55=1.0918       C58-C55=1.5267       
C58-H59=1.0899       C58-H60=1.0899       C58-C61=1.5231       H59-C58=1.0899       H60-C58=1.0899       C61-C58=1.5231       
C61-H62=1.0888       C61-H63=1.0873       C61-H64=1.0874       H62-C61=1.0888       H63-C61=1.0873       H64-C61=1.0874       
O65-Na3=2.3837       O65-Na9=2.3101       O65-H66=0.9757       O65-H67=0.9636       H66-O65=0.9757       H67-O65=0.9636       
 C  H  Rav=1.0916 sigma=0.0039  Rmin=1.0873  Rmax=1.1004    27
 C  C  Rav=1.5235 sigma=0.0022  Rmin=1.5195  Rmax=1.5275     9
 O  H  Rav=0.9729 sigma=0.0051  Rmin=0.9636  Rmax=0.9790     5
 O  C  Rav=1.4113 sigma=0.0042  Rmin=1.4058  Rmax=1.4159     3
 Na H  Rav=2.3288 sigma=0.0919  Rmin=2.2386  Rmax=2.4824     4
 Na C  Rav=2.9374 sigma=0.0631  Rmin=2.8437  Rmax=3.0163     4
 Na O  Rav=2.2747 sigma=0.1176  Rmin=2.1335  Rmax=2.4558     6
 Na Na Rav=3.5399 sigma=0.2662  Rmin=3.1523  Rmax=4.0573    20
 Cl Na Rav=2.6404 sigma=0.1650  Rmin=2.4128  Rmax=3.1586    36
 
 selected bond angles (degree)
 --------------------
Na5-Na1-Na4= 50.21             Na6-Na1-Na4= 55.32             Na6-Na1-Na5= 98.22             Na7-Na1-Na4= 91.48             
Na7-Na1-Na5= 98.30             Na7-Na1-Na6= 54.65             Na8-Na1-Na4= 88.41             Na8-Na1-Na5= 52.10             
Na8-Na1-Na6=100.81             Na8-Na1-Na7= 60.59             Cl10-Na1-Na4= 42.62            Cl10-Na1-Na5= 86.94            
Cl10-Na1-Na6= 54.60            Cl10-Na1-Na7=109.08            Cl10-Na1-Na8=130.98            Cl13-Na1-Na4= 93.98            
Cl13-Na1-Na5= 44.24            Cl13-Na1-Na6=138.83            Cl13-Na1-Na7=106.43            Cl13-Na1-Na8= 46.37            
Cl13-Na1-Cl10=122.68           Cl16-Na1-Na4=106.59            Cl16-Na1-Na5=136.10            Cl16-Na1-Na6= 51.64            
Cl16-Na1-Na7= 39.73            Cl16-Na1-Na8= 97.99            Cl16-Na1-Cl10= 95.41           Cl16-Na1-Cl13=138.85           
Cl18-Na1-Na4= 45.15            Cl18-Na1-Na5= 49.07            Cl18-Na1-Na6= 56.72            Cl18-Na1-Na7= 54.14            
Cl18-Na1-Na8= 50.24            Cl18-Na1-Cl10= 83.73           Cl18-Na1-Cl13= 82.32           Cl18-Na1-Cl16= 87.51           
Na4-Na2-Na3= 69.30             Na9-Na2-Na3= 51.62             Na9-Na2-Na4= 72.04             Cl12-Na2-Na3= 47.05            
Cl12-Na2-Na4= 48.04            Cl12-Na2-Na9= 88.75            Cl15-Na2-Na3= 88.01            Cl15-Na2-Na4= 50.01            
Cl15-Na2-Na9= 48.71            Cl15-Na2-Cl12= 95.17           Cl17-Na2-Na3= 44.27            Cl17-Na2-Na4=106.79            
Cl17-Na2-Na9= 46.17            Cl17-Na2-Cl12= 89.98           Cl17-Na2-Cl15= 94.48           O50-Na2-Na3=120.31             
O50-Na2-Na4= 77.14             O50-Na2-Na9=148.84             O50-Na2-Cl12= 73.71            O50-Na2-Cl15=106.37            
O50-Na2-Cl17=154.35            H51-Na2-Na3= 94.61             H51-Na2-Na4= 65.59             H51-Na2-Na9=133.48             
H51-Na2-Cl12= 48.48            H51-Na2-Cl15=109.43            H51-Na2-Cl17=132.29            H51-Na2-O50= 25.73             
Na4-Na3-Na2= 50.97             Na6-Na3-Na2= 97.20             Na6-Na3-Na4= 52.48             Na7-Na3-Na2=139.47             
Na7-Na3-Na4= 89.74             Na7-Na3-Na6= 55.80             Na9-Na3-Na2= 63.82             Na9-Na3-Na4= 68.76             
Na9-Na3-Na6=110.93             Na9-Na3-Na7= 95.74             Cl12-Na3-Na2= 49.33            Cl12-Na3-Na4= 38.88            
Cl12-Na3-Na6= 52.93            Cl12-Na3-Na7=108.18            Cl12-Na3-Na9=100.87            Cl14-Na3-Na2=143.05            
Cl14-Na3-Na4=102.68            Cl14-Na3-Na6= 50.43            Cl14-Na3-Na7= 41.86            Cl14-Na3-Na9=137.57            
Cl14-Na3-Cl12= 93.73           Cl17-Na3-Na2= 41.44            Cl17-Na3-Na4= 87.39            Cl17-Na3-Na6=138.20            
Cl17-Na3-Na7=147.36            Cl17-Na3-Na9= 53.14            Cl17-Na3-Cl12= 89.44           Cl17-Na3-Cl14=167.42           
Cl18-Na3-Na2= 84.68            Cl18-Na3-Na4= 41.70            Cl18-Na3-Na6= 55.24            Cl18-Na3-Na7= 55.51            
Cl18-Na3-Na9= 57.19            Cl18-Na3-Cl12= 77.80           Cl18-Na3-Cl14= 88.12           Cl18-Na3-Cl17=104.45           
O65-Na3-Na2=108.92             O65-Na3-Na4=106.15             O65-Na3-Na6=117.67             O65-Na3-Na7= 68.63             
O65-Na3-Na9= 46.77             O65-Na3-Cl12=144.47            O65-Na3-Cl14=103.00            O65-Na3-Cl17= 80.99            
O65-Na3-Cl18= 71.76            Na2-Na4-Na1=145.55             Na3-Na4-Na1= 88.70             Na3-Na4-Na2= 59.73             
Na5-Na4-Na1= 65.77             Na5-Na4-Na2=101.15             Na5-Na4-Na3= 95.01             Na6-Na4-Na1= 56.59             
Na6-Na4-Na2=106.87             Na6-Na4-Na3= 54.65             Na6-Na4-Na5=112.65             Na9-Na4-Na1= 91.02             
Na9-Na4-Na2= 57.90             Na9-Na4-Na3= 46.47             Na9-Na4-Na5= 54.35             Na9-Na4-Na6= 93.66             
Cl10-Na4-Na1= 44.96            Cl10-Na4-Na2=154.49            Cl10-Na4-Na3=110.05            Cl10-Na4-Na5=103.11            
Cl10-Na4-Na6= 55.97            Cl10-Na4-Na9=134.50            Cl12-Na4-Na1=110.90            Cl12-Na4-Na2= 55.56            
Cl12-Na4-Na3= 42.20            Cl12-Na4-Na5=136.47            Cl12-Na4-Na6= 55.24            Cl12-Na4-Na9= 83.20            
Cl12-Na4-Cl10=100.47           Cl15-Na4-Na1=117.56            Cl15-Na4-Na2= 48.97            Cl15-Na4-Na3= 81.03            
Cl15-Na4-Na5= 54.29            Cl15-Na4-Na6=133.99            Cl15-Na4-Na9= 41.09            Cl15-Na4-Cl10=156.51           
Cl15-Na4-Cl12=101.32           Cl18-Na4-Na1= 48.55            Cl18-Na4-Na2= 97.12            Cl18-Na4-Na3= 47.44            
Cl18-Na4-Na5= 58.17            Cl18-Na4-Na6= 58.48            Cl18-Na4-Na9= 45.61            Cl18-Na4-Cl10= 89.07           
Cl18-Na4-Cl12= 86.41           Cl18-Na4-Cl15= 83.63           O20-Na4-Na1= 65.13             O20-Na4-Na2=128.12             
O20-Na4-Na3=136.57             O20-Na4-Na5= 43.54             O20-Na4-Na6=120.70             O20-Na4-Na9= 97.50             
O20-Na4-Cl10= 76.17            O20-Na4-Cl12=175.94            O20-Na4-Cl15= 81.68            O20-Na4-Cl18= 91.22            
H21-Na4-Na1= 52.41             H21-Na4-Na2=149.94             H21-Na4-Na3=139.12             H21-Na4-Na5= 60.40             
H21-Na4-Na6=102.39             H21-Na4-Na9=113.99             H21-Na4-Cl10= 53.51            H21-Na4-Cl12=153.98            
H21-Na4-Cl15=104.36            H21-Na4-Cl18= 92.28            H21-Na4-O20= 22.73             Na4-Na5-Na1= 64.01             
Na8-Na5-Na1= 61.65             Na8-Na5-Na4=105.58             Na9-Na5-Na1=101.62             Na9-Na5-Na4= 76.56             
Na9-Na5-Na8= 69.14             Cl11-Na5-Na1=111.69            Cl11-Na5-Na4=126.18            Cl11-Na5-Na8= 50.40            
Cl11-Na5-Na9= 50.79            Cl13-Na5-Na1= 41.76            Cl13-Na5-Na4=105.23            Cl13-Na5-Na8= 51.67            
Cl13-Na5-Na9=119.35            Cl13-Na5-Cl11= 93.21           Cl15-Na5-Na1=112.68            Cl15-Na5-Na4= 50.94            
Cl15-Na5-Na8=118.77            Cl15-Na5-Na9= 51.70            Cl15-Na5-Cl11= 94.84           Cl15-Na5-Cl13=154.08           
Cl18-Na5-Na1= 47.37            Cl18-Na5-Na4= 51.50            Cl18-Na5-Na8= 54.61            Cl18-Na5-Na9= 54.76            
Cl18-Na5-Cl11= 84.97           Cl18-Na5-Cl13= 78.87           Cl18-Na5-Cl15= 77.35           O20-Na5-Na1= 65.61             
O20-Na5-Na4= 50.95             O20-Na5-Na8=127.14             O20-Na5-Na9=126.85             O20-Na5-Cl11=176.51            
O20-Na5-Cl13= 86.04            O20-Na5-Cl15= 84.43            O20-Na5-Cl18= 91.54            C22-Na5-Na1= 83.95             
C22-Na5-Na4= 76.77             C22-Na5-Na8=137.85             C22-Na5-Na9=146.80             C22-Na5-Cl11=155.83            
C22-Na5-Cl13= 86.64            C22-Na5-Cl15= 95.74            C22-Na5-Cl18=118.57            C22-Na5-O20= 27.58             
C25-Na5-Na1=113.97             C25-Na5-Na4= 95.07             C25-Na5-Na8=152.10             C25-Na5-Na9=135.33             
C25-Na5-Cl11=128.45            C25-Na5-Cl13=105.24            C25-Na5-Cl15= 88.78            C25-Na5-Cl18=145.14            
C25-Na5-O20= 54.99             C25-Na5-C22= 30.50             H26-Na5-Na1=122.13             H26-Na5-Na4=116.41             
H26-Na5-Na8=134.34             H26-Na5-Na9=135.98             H26-Na5-Cl11=109.88            H26-Na5-Cl13= 98.49            
H26-Na5-Cl15=101.83            H26-Na5-Cl18=165.10            H26-Na5-O20= 73.61             H26-Na5-C22= 46.54             
H26-Na5-C25= 21.35             Na3-Na6-Na1=105.98             Na4-Na6-Na1= 68.09             Na4-Na6-Na3= 72.87             
Na7-Na6-Na1= 70.77             Na7-Na6-Na3= 67.37             Na7-Na6-Na4=109.93             Cl10-Na6-Na1= 49.63            
Cl10-Na6-Na3=120.15            Cl10-Na6-Na4= 47.92            Cl10-Na6-Na7=120.20            Cl12-Na6-Na1=115.26            
Cl12-Na6-Na3= 50.73            Cl12-Na6-Na4= 48.14            Cl12-Na6-Na7=117.46            Cl12-Na6-Cl10= 87.67           
Cl14-Na6-Na1=117.73            Cl14-Na6-Na3= 46.67            Cl14-Na6-Na4=119.26            Cl14-Na6-Na7= 47.83            
Cl14-Na6-Cl10=162.47           Cl14-Na6-Cl12= 88.67           Cl16-Na6-Na1= 47.18            Cl16-Na6-Na3=114.29            
Cl16-Na6-Na4=114.86            Cl16-Na6-Na7= 48.10            Cl16-Na6-Cl10= 87.50           Cl16-Na6-Cl12=157.16           
Cl16-Na6-Cl14= 89.26           Cl18-Na6-Na1= 52.17            Cl18-Na6-Na3= 54.39            Cl18-Na6-Na4= 49.63            
Cl18-Na6-Na7= 60.31            Cl18-Na6-Cl10= 77.70           Cl18-Na6-Cl12= 76.03           Cl18-Na6-Cl14= 84.78           
Cl18-Na6-Cl16= 81.13           Na3-Na7-Na1= 89.86             Na6-Na7-Na1= 54.58             Na6-Na7-Na3= 56.83             
Na8-Na7-Na1= 56.45             Na8-Na7-Na3= 84.62             Na8-Na7-Na6= 97.50             Cl14-Na7-Na1=104.83            
Cl14-Na7-Na3= 41.30            Cl14-Na7-Na6= 50.97            Cl14-Na7-Na8=125.11            Cl16-Na7-Na1= 38.91            
Cl16-Na7-Na3=107.19            Cl16-Na7-Na6= 51.43            Cl16-Na7-Na8= 93.19            Cl16-Na7-Cl14= 94.98           
Cl18-Na7-Na1= 45.29            Cl18-Na7-Na3= 49.21            Cl18-Na7-Na6= 53.73            Cl18-Na7-Na8= 46.84            
Cl18-Na7-Cl14= 82.10           Cl18-Na7-Cl16= 78.66           Cl19-Na7-Na1= 95.07            Cl19-Na7-Na3= 98.44            
Cl19-Na7-Na6=136.67            Cl19-Na7-Na8= 41.09            Cl19-Na7-Cl14=133.33           Cl19-Na7-Cl16=124.76           
Cl19-Na7-Cl18= 83.00           Na5-Na8-Na1= 66.24             Na7-Na8-Na1= 62.96             Na7-Na8-Na5=110.22             
Na9-Na8-Na1= 97.54             Na9-Na8-Na5= 57.50             Na9-Na8-Na7= 85.51             Cl11-Na8-Na1=115.30            
Cl11-Na8-Na5= 49.43            Cl11-Na8-Na7=130.28            Cl11-Na8-Na9= 44.77            Cl13-Na8-Na1= 43.97            
Cl13-Na8-Na5= 52.02            Cl13-Na8-Na7=106.41            Cl13-Na8-Na9=108.30            Cl13-Na8-Cl11= 92.69           
Cl18-Na8-Na1= 49.39            Cl18-Na8-Na5= 55.76            Cl18-Na8-Na7= 55.23            Cl18-Na8-Na9= 50.08            
Cl18-Na8-Cl11= 85.16           Cl18-Na8-Cl13= 79.80           Cl19-Na8-Na1=101.42            Cl19-Na8-Na5=145.03            
Cl19-Na8-Na7= 41.15            Cl19-Na8-Na9= 94.44            Cl19-Na8-Cl11=125.93           Cl19-Na8-Cl13=139.52           
Cl19-Na8-Cl18= 90.83           Na3-Na9-Na2= 64.56             Na4-Na9-Na2= 50.06             Na4-Na9-Na3= 64.77             
Na5-Na9-Na2= 90.16             Na5-Na9-Na3=106.73             Na5-Na9-Na4= 49.08             Na8-Na9-Na2=130.79             
Na8-Na9-Na3= 92.88             Na8-Na9-Na4= 81.00             Na8-Na9-Na5= 53.36             Cl11-Na9-Na2=133.41            
Cl11-Na9-Na3=134.44            Cl11-Na9-Na4= 95.06            Cl11-Na9-Na5= 46.66            Cl11-Na9-Na8= 42.10            
Cl15-Na9-Na2= 43.68            Cl15-Na9-Na3= 94.96            Cl15-Na9-Na4= 37.85            Cl15-Na9-Na5= 50.02            
Cl15-Na9-Na8=101.83            Cl15-Na9-Cl11= 89.74           Cl17-Na9-Na2= 41.87            Cl17-Na9-Na3= 51.33            
Cl17-Na9-Na4= 84.06            Cl17-Na9-Na5=130.94            Cl17-Na9-Na8=144.17            Cl17-Na9-Cl11=172.84           
Cl17-Na9-Cl15= 85.21           Cl18-Na9-Na2= 85.00            Cl18-Na9-Na3= 56.99            Cl18-Na9-Na4= 40.08            
Cl18-Na9-Na5= 53.03            Cl18-Na9-Na8= 47.72            Cl18-Na9-Cl11= 80.89           Cl18-Na9-Cl15= 75.28           
Cl18-Na9-Cl17=102.65           O35-Na9-Na2=132.64             O35-Na9-Na3=124.38             O35-Na9-Na4=170.75             
O35-Na9-Na5=122.51             O35-Na9-Na8= 96.46             O35-Na9-Cl11= 77.39            O35-Na9-Cl15=135.53            
O35-Na9-Cl17=102.76            O35-Na9-Cl18=141.32            H36-Na9-Na2=147.95             H36-Na9-Na3=139.53             
H36-Na9-Na4=147.15             H36-Na9-Na5= 98.07             H36-Na9-Na8= 76.73             H36-Na9-Cl11= 52.46            
H36-Na9-Cl15=125.34            H36-Na9-Cl17=127.46            H36-Na9-Cl18=124.44            H36-Na9-O35= 24.93             
C37-Na9-Na2=110.32             C37-Na9-Na3=133.06             C37-Na9-Na4=150.03             C37-Na9-Na5=120.12             
C37-Na9-Na8=116.29             C37-Na9-Cl11= 84.99            C37-Na9-Cl15=112.27            C37-Na9-Cl17= 92.23            
C37-Na9-Cl18=164.01            C37-Na9-O35= 25.53             C37-Na9-H36= 39.59             C40-Na9-Na2= 89.56             
C40-Na9-Na3=141.47             C40-Na9-Na4=120.59             C40-Na9-Na5=101.04             C40-Na9-Na8=125.34             
C40-Na9-Cl11= 84.09            C40-Na9-Cl15= 82.79            C40-Na9-Cl17= 90.23            C40-Na9-Cl18=153.35            
C40-Na9-O35= 53.92             C40-Na9-H36= 58.51             C40-Na9-C37= 29.48             O65-Na9-Na2=111.54             
O65-Na9-Na3= 48.74             O65-Na9-Na4=104.24             O65-Na9-Na5=119.36             O65-Na9-Na8= 71.49             
O65-Na9-Cl11=106.04            O65-Na9-Cl15=141.08            O65-Na9-Cl17= 81.03            O65-Na9-Cl18= 72.57            
O65-Na9-O35= 83.19             O65-Na9-H36= 91.27             O65-Na9-C37=104.52             O65-Na9-C40=133.15             
Na4-Cl10-Na1= 92.42            Na6-Cl10-Na1= 75.76            Na6-Cl10-Na4= 76.10            
 
 selected dihedral angles (degree)
 ---------------------------------
Na4-Na3-Na2-Na9= 83.04        Na4-Na3-Na2-Cl12=308.66       Na4-Na3-Na2-Cl15= 47.61       Na4-Na3-Na2-Cl17=146.10       
Na4-Na3-Na2-O50=299.77        Na4-Na3-Na2-H51=298.27        Na6-Na3-Na2-Na4= 26.78        Na6-Na3-Na2-Na9=109.82        
Na6-Na3-Na2-Cl12=335.45       Na6-Na3-Na2-Cl15= 74.39       Na6-Na3-Na2-Cl17=172.88       Na6-Na3-Na2-O50=326.55        
Na6-Na3-Na2-H51=325.06        Na7-Na3-Na2-Na4=343.18        Na7-Na3-Na2-Na9= 66.21        Na7-Na3-Na2-Cl12=291.84       
Na7-Na3-Na2-Cl15= 30.79       Na7-Na3-Na2-Cl17=129.27       Na7-Na3-Na2-O50=282.95        Na7-Na3-Na2-H51=281.45        
Na9-Na3-Na2-Na4=276.96        Na9-Na3-Na2-Cl12=225.63       Na9-Na3-Na2-Cl15=324.57       Na9-Na3-Na2-Cl17= 63.06       
Na9-Na3-Na2-O50=216.73        Na9-Na3-Na2-H51=215.24        Cl12-Na3-Na2-Na4= 51.34       Cl12-Na3-Na2-Na9=134.37       
Cl12-Na3-Na2-Cl15= 98.94      Cl12-Na3-Na2-Cl17=197.43      Cl12-Na3-Na2-O50=351.11       Cl12-Na3-Na2-H51=349.61       
Cl14-Na3-Na2-Na4= 52.58       Cl14-Na3-Na2-Na9=135.62       Cl14-Na3-Na2-Cl12=  1.24      Cl14-Na3-Na2-Cl15=100.19      
Cl14-Na3-Na2-Cl17=198.68      Cl14-Na3-Na2-O50=352.35       Cl14-Na3-Na2-H51=350.85       Cl17-Na3-Na2-Na4=213.90       
Cl17-Na3-Na2-Na9=296.94       Cl17-Na3-Na2-Cl12=162.57      Cl17-Na3-Na2-Cl15=261.51      Cl17-Na3-Na2-O50=153.67       
Cl17-Na3-Na2-H51=152.18       Cl18-Na3-Na2-Na4=332.87       Cl18-Na3-Na2-Na9= 55.90       Cl18-Na3-Na2-Cl12=281.53      
Cl18-Na3-Na2-Cl15= 20.47      Cl18-Na3-Na2-Cl17=118.96      Cl18-Na3-Na2-O50=272.63       Cl18-Na3-Na2-H51=271.14       
O65-Na3-Na2-Na4=264.23        O65-Na3-Na2-Na9=347.27        O65-Na3-Na2-Cl12=212.89       O65-Na3-Na2-Cl15=311.84       
O65-Na3-Na2-Cl17= 50.33       O65-Na3-Na2-O50=204.00        O65-Na3-Na2-H51=202.50        Na2-Na4-Na1-Na5= 73.68        
Na2-Na4-Na1-Na6=290.30        Na2-Na4-Na1-Na7=334.10        Na2-Na4-Na1-Na8= 34.62        Na2-Na4-Na1-Cl10=217.05       
Na2-Na4-Na1-Cl13= 80.69       Na2-Na4-Na1-Cl16=296.76       Na2-Na4-Na1-Cl18=  5.65       Na3-Na4-Na1-Na5= 96.09        
Na3-Na4-Na1-Na6=312.71        Na3-Na4-Na1-Na7=356.51        Na3-Na4-Na1-Na8= 57.03        Na3-Na4-Na1-Cl10=239.46       
Na3-Na4-Na1-Cl13=103.10       Na3-Na4-Na1-Cl16=319.17       Na3-Na4-Na1-Cl18= 28.06       Na5-Na4-Na1-Na6=216.62        
Na5-Na4-Na1-Na7=260.42        Na5-Na4-Na1-Na8=320.95        Na5-Na4-Na1-Cl10=143.37       Na5-Na4-Na1-Cl13=  7.01       
Na5-Na4-Na1-Cl16=223.08       Na5-Na4-Na1-Cl18=291.97       Na6-Na4-Na1-Na5=143.38        Na6-Na4-Na1-Na7= 43.80        
Na6-Na4-Na1-Na8=104.32        Na6-Na4-Na1-Cl10=286.75       Na6-Na4-Na1-Cl13=150.39       Na6-Na4-Na1-Cl16=  6.46       
Na6-Na4-Na1-Cl18= 75.35       Na9-Na4-Na1-Na5= 49.67        Na9-Na4-Na1-Na6=266.29        Na9-Na4-Na1-Na7=310.09        
Na9-Na4-Na1-Na8= 10.62        Na9-Na4-Na1-Cl10=193.04       Na9-Na4-Na1-Cl13= 56.68       Na9-Na4-Na1-Cl16=272.75       
Na9-Na4-Na1-Cl18=341.64       Cl10-Na4-Na1-Na5=216.63       Cl10-Na4-Na1-Na6= 73.25       Cl10-Na4-Na1-Na7=117.05       
Cl10-Na4-Na1-Na8=177.57       Cl10-Na4-Na1-Cl13=223.64      Cl10-Na4-Na1-Cl16= 79.71      Cl10-Na4-Na1-Cl18=148.60      
Cl12-Na4-Na1-Na5=132.78       Cl12-Na4-Na1-Na6=349.40       Cl12-Na4-Na1-Na7= 33.21       Cl12-Na4-Na1-Na8= 93.73       
Cl12-Na4-Na1-Cl10=276.15      Cl12-Na4-Na1-Cl13=139.79      Cl12-Na4-Na1-Cl16=355.86      Cl12-Na4-Na1-Cl18= 64.75      
Cl15-Na4-Na1-Na5= 16.91       Cl15-Na4-Na1-Na6=233.54       Cl15-Na4-Na1-Na7=277.34       Cl15-Na4-Na1-Na8=337.86       
Cl15-Na4-Na1-Cl10=160.29      Cl15-Na4-Na1-Cl13= 23.93      Cl15-Na4-Na1-Cl16=240.00      Cl15-Na4-Na1-Cl18=308.89      
Cl18-Na4-Na1-Na5= 68.03       Cl18-Na4-Na1-Na6=284.65       Cl18-Na4-Na1-Na7=328.45       Cl18-Na4-Na1-Na8= 28.98       
Cl18-Na4-Na1-Cl10=211.40      Cl18-Na4-Na1-Cl13= 75.04      Cl18-Na4-Na1-Cl16=291.11      O20-Na4-Na1-Na5=311.87        
O20-Na4-Na1-Na6=168.50        O20-Na4-Na1-Na7=212.30        O20-Na4-Na1-Na8=272.82        O20-Na4-Na1-Cl10= 95.25       
O20-Na4-Na1-Cl13=318.89       O20-Na4-Na1-Cl16=174.96       O20-Na4-Na1-Cl18=243.84       H21-Na4-Na1-Na5=289.70        
H21-Na4-Na1-Na6=146.33        H21-Na4-Na1-Na7=190.13        H21-Na4-Na1-Na8=250.65        H21-Na4-Na1-Cl10= 73.08       
H21-Na4-Na1-Cl13=296.72       H21-Na4-Na1-Cl16=152.79       H21-Na4-Na1-Cl18=221.67       Na1-Na4-Na2-Na3= 26.19        
Na1-Na4-Na2-Na9=331.30        Na1-Na4-Na2-Cl12= 76.41       Na1-Na4-Na2-Cl15=280.62       Na1-Na4-Na2-Cl17=  2.19       
Na1-Na4-Na2-O50=155.95        Na1-Na4-Na2-H51=131.60        Na3-Na4-Na2-Na9=305.12        Na3-Na4-Na2-Cl12= 50.22       
Na3-Na4-Na2-Cl15=254.43       Na3-Na4-Na2-Cl17=336.00       Na3-Na4-Na2-O50=129.76        Na3-Na4-Na2-H51=105.41        
Na5-Na4-Na2-Na3= 89.31        Na5-Na4-Na2-Na9= 34.43        Na5-Na4-Na2-Cl12=139.54       Na5-Na4-Na2-Cl15=343.74       
Na5-Na4-Na2-Cl17= 65.31       Na5-Na4-Na2-O50=219.08        Na5-Na4-Na2-H51=194.73        Na6-Na4-Na2-Na3=331.29        
Na6-Na4-Na2-Na9=276.40        Na6-Na4-Na2-Cl12= 21.51       Na6-Na4-Na2-Cl15=225.72       Na6-Na4-Na2-Cl17=307.29       
Na6-Na4-Na2-O50=101.05        Na6-Na4-Na2-H51= 76.70        Na9-Na4-Na2-Na3= 54.88        Na9-Na4-Na2-Cl12=105.11       
Na9-Na4-Na2-Cl15=309.31       Na9-Na4-Na2-Cl17= 30.88       Na9-Na4-Na2-O50=184.64        Na9-Na4-Na2-H51=160.30        
Cl10-Na4-Na2-Na3=287.53       Cl10-Na4-Na2-Na9=232.65       Cl10-Na4-Na2-Cl12=337.76      Cl10-Na4-Na2-Cl15=181.96      
Cl10-Na4-Na2-Cl17=263.53      Cl10-Na4-Na2-O50= 57.29       Cl10-Na4-Na2-H51= 32.95       Cl12-Na4-Na2-Na3=309.78       
Cl12-Na4-Na2-Na9=254.89       Cl12-Na4-Na2-Cl15=204.21      Cl12-Na4-Na2-Cl17=285.78      Cl12-Na4-Na2-O50= 79.54       
Cl12-Na4-Na2-H51= 55.19       Cl15-Na4-Na2-Na3=105.57       Cl15-Na4-Na2-Na9= 50.69       Cl15-Na4-Na2-Cl12=155.79      
Cl15-Na4-Na2-Cl17= 81.57      Cl15-Na4-Na2-O50=235.33       Cl15-Na4-Na2-H51=210.98       Cl18-Na4-Na2-Na3= 30.45       
Cl18-Na4-Na2-Na9=335.57       Cl18-Na4-Na2-Cl12= 80.67      Cl18-Na4-Na2-Cl15=284.88      Cl18-Na4-Na2-Cl17=  6.45      
Cl18-Na4-Na2-O50=160.21       Cl18-Na4-Na2-H51=135.86       O20-Na4-Na2-Na3=127.65        O20-Na4-Na2-Na9= 72.76        
O20-Na4-Na2-Cl12=177.87       O20-Na4-Na2-Cl15= 22.08       O20-Na4-Na2-Cl17=103.65       O20-Na4-Na2-O50=257.41        
O20-Na4-Na2-H51=233.06        H21-Na4-Na2-Na3=137.66        H21-Na4-Na2-Na9= 82.78        H21-Na4-Na2-Cl12=187.89       
H21-Na4-Na2-Cl15= 32.09       H21-Na4-Na2-Cl17=113.67       H21-Na4-Na2-O50=267.43        H21-Na4-Na2-H51=243.08        
Na1-Na4-Na3-Na2=194.46        Na1-Na4-Na3-Na6= 48.77        Na1-Na4-Na3-Na7=  3.62        Na1-Na4-Na3-Na9=267.35        
Na1-Na4-Na3-Cl12=123.80       Na1-Na4-Na3-Cl14= 43.76       Na1-Na4-Na3-Cl17=216.15       Na1-Na4-Na3-Cl18=331.40       
Na1-Na4-Na3-O65=295.99        Na2-Na4-Na3-Na6=214.31        Na2-Na4-Na3-Na7=169.16        Na2-Na4-Na3-Na9= 72.89        
Na2-Na4-Na3-Cl12=289.34       Na2-Na4-Na3-Cl14=209.30       Na2-Na4-Na3-Cl17= 21.69       Na2-Na4-Na3-Cl18=136.95       
Na2-Na4-Na3-O65=101.53        Na5-Na4-Na3-Na2=260.00        Na5-Na4-Na3-Na6=114.31        Na5-Na4-Na3-Na7= 69.16        
Na5-Na4-Na3-Na9=332.90        Na5-Na4-Na3-Cl12=189.34       Na5-Na4-Na3-Cl14=109.30       Na5-Na4-Na3-Cl17=281.69       
Na5-Na4-Na3-Cl18= 36.95       Na5-Na4-Na3-O65=  1.53        Na6-Na4-Na3-Na2=145.69        Na6-Na4-Na3-Na7=314.85        
Na6-Na4-Na3-Na9=218.58        Na6-Na4-Na3-Cl12= 75.03       Na6-Na4-Na3-Cl14=354.99       Na6-Na4-Na3-Cl17=167.38       
Na6-Na4-Na3-Cl18=282.64       Na6-Na4-Na3-O65=247.22        Na9-Na4-Na3-Na2=287.11        Na9-Na4-Na3-Na6=141.42        
Na9-Na4-Na3-Na7= 96.27        Na9-Na4-Na3-Cl12=216.44       Na9-Na4-Na3-Cl14=136.41       Na9-Na4-Na3-Cl17=308.79       
Na9-Na4-Na3-Cl18= 64.05       Na9-Na4-Na3-O65= 28.64        Cl10-Na4-Na3-Na2=154.08       Cl10-Na4-Na3-Na6=  8.39       
Cl10-Na4-Na3-Na7=323.24       Cl10-Na4-Na3-Na9=226.97       Cl10-Na4-Na3-Cl12= 83.41      Cl10-Na4-Na3-Cl14=  3.38      
Cl10-Na4-Na3-Cl17=175.76      Cl10-Na4-Na3-Cl18=291.02      Cl10-Na4-Na3-O65=255.61       Cl12-Na4-Na3-Na2= 70.66       
Cl12-Na4-Na3-Na6=284.97       Cl12-Na4-Na3-Na7=239.82       Cl12-Na4-Na3-Na9=143.56       Cl12-Na4-Na3-Cl14=279.96      
Cl12-Na4-Na3-Cl17= 92.35      Cl12-Na4-Na3-Cl18=207.61      Cl12-Na4-Na3-O65=172.19       Cl15-Na4-Na3-Na2=312.63       
Cl15-Na4-Na3-Na6=166.94       Cl15-Na4-Na3-Na7=121.79       Cl15-Na4-Na3-Na9= 25.52       Cl15-Na4-Na3-Cl12=241.97      
Cl15-Na4-Na3-Cl14=161.93      Cl15-Na4-Na3-Cl17=334.32      Cl15-Na4-Na3-Cl18= 89.58      Cl15-Na4-Na3-O65= 54.16       
Cl18-Na4-Na3-Na2=223.05       Cl18-Na4-Na3-Na6= 77.36       Cl18-Na4-Na3-Na7= 32.21       Cl18-Na4-Na3-Na9=295.95       
Cl18-Na4-Na3-Cl12=152.39      Cl18-Na4-Na3-Cl14= 72.35      Cl18-Na4-Na3-Cl17=244.74      Cl18-Na4-Na3-O65=324.59       
O20-Na4-Na3-Na2=244.97        O20-Na4-Na3-Na6= 99.28        O20-Na4-Na3-Na7= 54.12        O20-Na4-Na3-Na9=317.86        
O20-Na4-Na3-Cl12=174.30       O20-Na4-Na3-Cl14= 94.27       O20-Na4-Na3-Cl17=266.65       O20-Na4-Na3-Cl18= 21.91       
O20-Na4-Na3-O65=346.50        H21-Na4-Na3-Na2=211.02        H21-Na4-Na3-Na6= 65.33        H21-Na4-Na3-Na7= 20.18        
H21-Na4-Na3-Na9=283.91        H21-Na4-Na3-Cl12=140.36       H21-Na4-Na3-Cl14= 60.32       H21-Na4-Na3-Cl17=232.71       
H21-Na4-Na3-Cl18=347.97       H21-Na4-Na3-O65=312.55        Na4-Na5-Na1-Na6= 29.71        Na4-Na5-Na1-Na7= 84.98        
Na4-Na5-Na1-Na8=127.05        Na4-Na5-Na1-Cl10=336.14       Na4-Na5-Na1-Cl13=190.05       Na4-Na5-Na1-Cl16= 70.76       
Na4-Na5-Na1-Cl18= 60.49       Na8-Na5-Na1-Na4=232.95        Na8-Na5-Na1-Na6=262.66        Na8-Na5-Na1-Na7=317.93        
Na8-Na5-Na1-Cl10=209.09       Na8-Na5-Na1-Cl13= 63.00       Na8-Na5-Na1-Cl16=303.71       Na8-Na5-Na1-Cl18=293.44       
Na9-Na5-Na1-Na4=291.35        Na9-Na5-Na1-Na6=321.07        Na9-Na5-Na1-Na7= 16.34        Na9-Na5-Na1-Na8= 58.40        
Na9-Na5-Na1-Cl10=267.49       Na9-Na5-Na1-Cl13=121.41       Na9-Na5-Na1-Cl16=  2.11       Na9-Na5-Na1-Cl18=351.84       
Cl11-Na5-Na1-Na4=239.14       Cl11-Na5-Na1-Na6=268.86       Cl11-Na5-Na1-Na7=324.13       Cl11-Na5-Na1-Na8=  6.19       
Cl11-Na5-Na1-Cl10=215.28      Cl11-Na5-Na1-Cl13= 69.20      Cl11-Na5-Na1-Cl16=309.90      Cl11-Na5-Na1-Cl18=299.63      
Cl13-Na5-Na1-Na4=169.95       Cl13-Na5-Na1-Na6=199.66       Cl13-Na5-Na1-Na7=254.93       Cl13-Na5-Na1-Na8=297.00       
Cl13-Na5-Na1-Cl10=146.08      Cl13-Na5-Na1-Cl16=240.70      Cl13-Na5-Na1-Cl18=230.43      Cl15-Na5-Na1-Na4=344.50       
Cl15-Na5-Na1-Na6= 14.21       Cl15-Na5-Na1-Na7= 69.48       Cl15-Na5-Na1-Na8=111.55       Cl15-Na5-Na1-Cl10=320.63      
Cl15-Na5-Na1-Cl13=174.55      Cl15-Na5-Na1-Cl16= 55.25      Cl15-Na5-Na1-Cl18= 44.98      Cl18-Na5-Na1-Na4=299.51       
Cl18-Na5-Na1-Na6=329.22       Cl18-Na5-Na1-Na7= 24.49       Cl18-Na5-Na1-Na8= 66.56       Cl18-Na5-Na1-Cl10=275.65      
Cl18-Na5-Na1-Cl13=129.57      Cl18-Na5-Na1-Cl16= 10.27      O20-Na5-Na1-Na4= 56.74        O20-Na5-Na1-Na6= 86.45        
O20-Na5-Na1-Na7=141.72        O20-Na5-Na1-Na8=183.79        O20-Na5-Na1-Cl10= 32.88       O20-Na5-Na1-Cl13=246.79       
O20-Na5-Na1-Cl16=127.50       O20-Na5-Na1-Cl18=117.23       C22-Na5-Na1-Na4= 78.21        C22-Na5-Na1-Na6=107.92        
C22-Na5-Na1-Na7=163.19        C22-Na5-Na1-Na8=205.26        C22-Na5-Na1-Cl10= 54.35       C22-Na5-Na1-Cl13=268.26       
C22-Na5-Na1-Cl16=148.96       C22-Na5-Na1-Cl18=138.70       C25-Na5-Na1-Na4= 83.73        C25-Na5-Na1-Na6=113.44        
C25-Na5-Na1-Na7=168.71        C25-Na5-Na1-Na8=210.78        C25-Na5-Na1-Cl10= 59.87       C25-Na5-Na1-Cl13=273.79       
C25-Na5-Na1-Cl16=154.49       C25-Na5-Na1-Cl18=144.22       H26-Na5-Na1-Na4=106.15        H26-Na5-Na1-Na6=135.86        
H26-Na5-Na1-Na7=191.14        H26-Na5-Na1-Na8=233.20        H26-Na5-Na1-Cl10= 82.29       H26-Na5-Na1-Cl13=296.21       
H26-Na5-Na1-Cl16=176.91       H26-Na5-Na1-Cl18=166.64       Na1-Na5-Na4-Na2=213.59        Na1-Na5-Na4-Na3=273.70        
Na1-Na5-Na4-Na6=327.34        Na1-Na5-Na4-Na9=249.71        Na1-Na5-Na4-Cl10= 25.65       Na1-Na5-Na4-Cl12=264.59       
Na1-Na5-Na4-Cl15=198.52       Na1-Na5-Na4-Cl18=305.10       Na1-Na5-Na4-O20= 78.69        Na1-Na5-Na4-H21= 59.09        
Na8-Na5-Na4-Na1= 46.82        Na8-Na5-Na4-Na2=260.41        Na8-Na5-Na4-Na3=320.52        Na8-Na5-Na4-Na6= 14.16        
Na8-Na5-Na4-Na9=296.53        Na8-Na5-Na4-Cl10= 72.47       Na8-Na5-Na4-Cl12=311.41       Na8-Na5-Na4-Cl15=245.34       
Na8-Na5-Na4-Cl18=351.92       Na8-Na5-Na4-O20=125.51        Na8-Na5-Na4-H21=105.91        Na9-Na5-Na4-Na1=110.29        
Na9-Na5-Na4-Na2=323.88        Na9-Na5-Na4-Na3= 23.99        Na9-Na5-Na4-Na6= 77.63        Na9-Na5-Na4-Cl10=135.94       
Na9-Na5-Na4-Cl12= 14.88       Na9-Na5-Na4-Cl15=308.81       Na9-Na5-Na4-Cl18= 55.39       Na9-Na5-Na4-O20=188.98        
Na9-Na5-Na4-H21=169.38        Cl11-Na5-Na4-Na1= 98.80       Cl11-Na5-Na4-Na2=312.39       Cl11-Na5-Na4-Na3= 12.49       
Cl11-Na5-Na4-Na6= 66.14       Cl11-Na5-Na4-Na9=348.51       Cl11-Na5-Na4-Cl10=124.45      Cl11-Na5-Na4-Cl12=  3.39      
Cl11-Na5-Na4-Cl15=297.32      Cl11-Na5-Na4-Cl18= 43.90      Cl11-Na5-Na4-O20=177.49       Cl11-Na5-Na4-H21=157.89       
Cl13-Na5-Na4-Na1=353.08       Cl13-Na5-Na4-Na2=206.67       Cl13-Na5-Na4-Na3=266.77       Cl13-Na5-Na4-Na6=320.42       
Cl13-Na5-Na4-Na9=242.79       Cl13-Na5-Na4-Cl10= 18.73      Cl13-Na5-Na4-Cl12=257.67      Cl13-Na5-Na4-Cl15=191.60      
Cl13-Na5-Na4-Cl18=298.18      Cl13-Na5-Na4-O20= 71.77       Cl13-Na5-Na4-H21= 52.17       Cl15-Na5-Na4-Na1=161.48       
Cl15-Na5-Na4-Na2= 15.07       Cl15-Na5-Na4-Na3= 75.17       Cl15-Na5-Na4-Na6=128.82       Cl15-Na5-Na4-Na9= 51.19       
Cl15-Na5-Na4-Cl10=187.13      Cl15-Na5-Na4-Cl12= 66.07      Cl15-Na5-Na4-Cl18=106.58      Cl15-Na5-Na4-O20=240.17       
Cl15-Na5-Na4-H21=220.57       Cl18-Na5-Na4-Na1= 54.90       Cl18-Na5-Na4-Na2=268.49       Cl18-Na5-Na4-Na3=328.59       
Cl18-Na5-Na4-Na6= 22.24       Cl18-Na5-Na4-Na9=304.61       Cl18-Na5-Na4-Cl10= 80.55      Cl18-Na5-Na4-Cl12=319.49      
Cl18-Na5-Na4-Cl15=253.42      Cl18-Na5-Na4-O20=133.59       Cl18-Na5-Na4-H21=113.99       O20-Na5-Na4-Na1=281.31        
O20-Na5-Na4-Na2=134.90        O20-Na5-Na4-Na3=195.00        O20-Na5-Na4-Na6=248.65        O20-Na5-Na4-Na9=171.02        
O20-Na5-Na4-Cl10=306.96       O20-Na5-Na4-Cl12=185.90       O20-Na5-Na4-Cl15=119.83       O20-Na5-Na4-Cl18=226.41       
O20-Na5-Na4-H21=340.40        C22-Na5-Na4-Na1=270.34        C22-Na5-Na4-Na2=123.93        C22-Na5-Na4-Na3=184.03        
C22-Na5-Na4-Na6=237.68        C22-Na5-Na4-Na9=160.05        C22-Na5-Na4-Cl10=295.99       C22-Na5-Na4-Cl12=174.93       
C22-Na5-Na4-Cl15=108.86       C22-Na5-Na4-Cl18=215.44       C22-Na5-Na4-O20=349.03        C22-Na5-Na4-H21=329.43        
C25-Na5-Na4-Na1=245.76        C25-Na5-Na4-Na2= 99.36        C25-Na5-Na4-Na3=159.46        C25-Na5-Na4-Na6=213.11        
C25-Na5-Na4-Na9=135.47        C25-Na5-Na4-Cl10=271.41       C25-Na5-Na4-Cl12=150.35       C25-Na5-Na4-Cl15= 84.28       
C25-Na5-Na4-Cl18=190.86       C25-Na5-Na4-O20=324.45        C25-Na5-Na4-H21=304.85        H26-Na5-Na4-Na1=245.26        
H26-Na5-Na4-Na2= 98.86        H26-Na5-Na4-Na3=158.96        H26-Na5-Na4-Na6=212.61        H26-Na5-Na4-Na9=134.97        
H26-Na5-Na4-Cl10=270.91       H26-Na5-Na4-Cl12=149.85       H26-Na5-Na4-Cl15= 83.78       H26-Na5-Na4-Cl18=190.36       
H26-Na5-Na4-O20=323.95        H26-Na5-Na4-H21=304.35        Na3-Na6-Na1-Na4= 63.55        Na3-Na6-Na1-Na5= 35.96        
Na3-Na6-Na1-Na7=301.58        Na3-Na6-Na1-Na8=343.14        Na3-Na6-Na1-Cl10=116.24       Na3-Na6-Na1-Cl13= 15.07       
Na3-Na6-Na1-Cl16=251.46       Na3-Na6-Na1-Cl18=  8.42       Na4-Na6-Na1-Na5=332.41        Na4-Na6-Na1-Na7=238.03        
Na4-Na6-Na1-Na8=279.58        Na4-Na6-Na1-Cl10= 52.69       Na4-Na6-Na1-Cl13=311.52       Na4-Na6-Na1-Cl16=187.90       
Na4-Na6-Na1-Cl18=304.86       Na7-Na6-Na1-Na4=121.97        Na7-Na6-Na1-Na5= 94.38        Na7-Na6-Na1-Na8= 41.55        
Na7-Na6-Na1-Cl10=174.66       Na7-Na6-Na1-Cl13= 73.49       Na7-Na6-Na1-Cl16=309.87       Na7-Na6-Na1-Cl18= 66.83       
Cl10-Na6-Na1-Na4=307.31       Cl10-Na6-Na1-Na5=279.72       Cl10-Na6-Na1-Na7=185.34       Cl10-Na6-Na1-Na8=226.89       
Cl10-Na6-Na1-Cl13=258.83      Cl10-Na6-Na1-Cl16=135.21      Cl10-Na6-Na1-Cl18=252.17      Cl12-Na6-Na1-Na4=  9.91       
Cl12-Na6-Na1-Na5=342.32       Cl12-Na6-Na1-Na7=247.95       Cl12-Na6-Na1-Na8=289.50       Cl12-Na6-Na1-Cl10= 62.60      
Cl12-Na6-Na1-Cl13=321.44      Cl12-Na6-Na1-Cl16=197.82      Cl12-Na6-Na1-Cl18=314.78      Cl14-Na6-Na1-Na4=112.57       
Cl14-Na6-Na1-Na5= 84.97       Cl14-Na6-Na1-Na7=350.60       Cl14-Na6-Na1-Na8= 32.15       Cl14-Na6-Na1-Cl10=165.26      
Cl14-Na6-Na1-Cl13= 64.09      Cl14-Na6-Na1-Cl16=300.47      Cl14-Na6-Na1-Cl18= 57.43      Cl16-Na6-Na1-Na4=172.10       
Cl16-Na6-Na1-Na5=144.50       Cl16-Na6-Na1-Na7= 50.13       Cl16-Na6-Na1-Na8= 91.68       Cl16-Na6-Na1-Cl10=224.79      
Cl16-Na6-Na1-Cl13=123.62      Cl16-Na6-Na1-Cl18=116.96      Cl18-Na6-Na1-Na4= 55.14       Cl18-Na6-Na1-Na5= 27.55       
Cl18-Na6-Na1-Na7=293.17       Cl18-Na6-Na1-Na8=334.72       Cl18-Na6-Na1-Cl10=107.83      Cl18-Na6-Na1-Cl13=  6.66      
Cl18-Na6-Na1-Cl16=243.04      Na1-Na6-Na3-Na2=273.44        Na1-Na6-Na3-Na4=299.63        Na1-Na6-Na3-Na7= 60.63        
Na1-Na6-Na3-Na9=338.12        Na1-Na6-Na3-Cl12=250.18       Na1-Na6-Na3-Cl14=113.28       Na1-Na6-Na3-Cl17=280.51       
Na1-Na6-Na3-Cl18=351.83       Na1-Na6-Na3-O65= 29.25        Na4-Na6-Na3-Na2=333.81        Na4-Na6-Na3-Na7=120.99        
Na4-Na6-Na3-Na9= 38.48        Na4-Na6-Na3-Cl12=310.54       Na4-Na6-Na3-Cl14=173.65       Na4-Na6-Na3-Cl17=340.88       
Na4-Na6-Na3-Cl18= 52.19       Na4-Na6-Na3-O65= 89.62        Na7-Na6-Na3-Na2=212.82        Na7-Na6-Na3-Na4=239.01        
Na7-Na6-Na3-Na9=277.49        Na7-Na6-Na3-Cl12=189.55       Na7-Na6-Na3-Cl14= 52.66       Na7-Na6-Na3-Cl17=219.89       
Na7-Na6-Na3-Cl18=291.20       Na7-Na6-Na3-O65=328.62        Cl10-Na6-Na3-Na2=325.65       Cl10-Na6-Na3-Na4=351.84       
Cl10-Na6-Na3-Na7=112.84       Cl10-Na6-Na3-Na9= 30.33       Cl10-Na6-Na3-Cl12=302.39      Cl10-Na6-Na3-Cl14=165.49      
Cl10-Na6-Na3-Cl17=332.72      Cl10-Na6-Na3-Cl18= 44.04      Cl10-Na6-Na3-O65= 81.46       Cl12-Na6-Na3-Na2= 23.27       
Cl12-Na6-Na3-Na4= 49.46       Cl12-Na6-Na3-Na7=170.45       Cl12-Na6-Na3-Na9= 87.94       Cl12-Na6-Na3-Cl14=223.11      
Cl12-Na6-Na3-Cl17= 30.34      Cl12-Na6-Na3-Cl18=101.65      Cl12-Na6-Na3-O65=139.07       Cl14-Na6-Na3-Na2=160.16       
Cl14-Na6-Na3-Na4=186.35       Cl14-Na6-Na3-Na7=307.34       Cl14-Na6-Na3-Na9=224.83       Cl14-Na6-Na3-Cl12=136.89      
Cl14-Na6-Na3-Cl17=167.23      Cl14-Na6-Na3-Cl18=238.54      Cl14-Na6-Na3-O65=275.96       Cl16-Na6-Na3-Na2=223.71       
Cl16-Na6-Na3-Na4=249.90       Cl16-Na6-Na3-Na7= 10.90       Cl16-Na6-Na3-Na9=288.39       Cl16-Na6-Na3-Cl12=200.45      
Cl16-Na6-Na3-Cl14= 63.55      Cl16-Na6-Na3-Cl17=230.78      Cl16-Na6-Na3-Cl18=302.10      Cl16-Na6-Na3-O65=339.52       
Cl18-Na6-Na3-Na2=281.62       Cl18-Na6-Na3-Na4=307.81       Cl18-Na6-Na3-Na7= 68.80       Cl18-Na6-Na3-Na9=346.29       
Cl18-Na6-Na3-Cl12=258.35      Cl18-Na6-Na3-Cl14=121.46      Cl18-Na6-Na3-Cl17=288.69      Cl18-Na6-Na3-O65= 37.42       
Na1-Na6-Na4-Na2=146.33        Na1-Na6-Na4-Na3=115.75        Na1-Na6-Na4-Na5= 36.12        Na1-Na6-Na4-Na9= 88.81        
Na1-Na6-Na4-Cl10=305.27       Na1-Na6-Na4-Cl12=167.93       Na1-Na6-Na4-Cl15= 97.68       Na1-Na6-Na4-Cl18= 58.28       
Na1-Na6-Na4-O20=347.85        Na1-Na6-Na4-H21=333.27        Na3-Na6-Na4-Na1=244.25        Na3-Na6-Na4-Na2= 30.58        
Na3-Na6-Na4-Na5=280.37        Na3-Na6-Na4-Na9=333.06        Na3-Na6-Na4-Cl10=189.52       Na3-Na6-Na4-Cl12= 52.18       
Na3-Na6-Na4-Cl15=341.93       Na3-Na6-Na4-Cl18=302.53       Na3-Na6-Na4-O20=232.10        Na3-Na6-Na4-H21=217.51        
Na7-Na6-Na4-Na1=301.56        Na7-Na6-Na4-Na2= 87.89        Na7-Na6-Na4-Na3= 57.31        Na7-Na6-Na4-Na5=337.68        
Na7-Na6-Na4-Na9= 30.37        Na7-Na6-Na4-Cl10=246.83       Na7-Na6-Na4-Cl12=109.49       Na7-Na6-Na4-Cl15= 39.24       
Na7-Na6-Na4-Cl18=359.84       Na7-Na6-Na4-O20=289.41        Na7-Na6-Na4-H21=274.83        Cl10-Na6-Na4-Na1= 54.73       
Cl10-Na6-Na4-Na2=201.06       Cl10-Na6-Na4-Na3=170.48       Cl10-Na6-Na4-Na5= 90.85       Cl10-Na6-Na4-Na9=143.54       
Cl10-Na6-Na4-Cl12=222.66      Cl10-Na6-Na4-Cl15=152.41      Cl10-Na6-Na4-Cl18=113.01      Cl10-Na6-Na4-O20= 42.58       
Cl10-Na6-Na4-H21= 28.00       Cl12-Na6-Na4-Na1=192.07       Cl12-Na6-Na4-Na2=338.40       Cl12-Na6-Na4-Na3=307.82       
Cl12-Na6-Na4-Na5=228.19       Cl12-Na6-Na4-Na9=280.88       Cl12-Na6-Na4-Cl10=137.34      Cl12-Na6-Na4-Cl15=289.75      
Cl12-Na6-Na4-Cl18=250.35      Cl12-Na6-Na4-O20=179.92       Cl12-Na6-Na4-H21=165.34       Cl14-Na6-Na4-Na1=249.54       
Cl14-Na6-Na4-Na2= 35.87       Cl14-Na6-Na4-Na3=  5.29       Cl14-Na6-Na4-Na5=285.65       Cl14-Na6-Na4-Na9=338.35       
Cl14-Na6-Na4-Cl10=194.81      Cl14-Na6-Na4-Cl12= 57.47      Cl14-Na6-Na4-Cl15=347.22      Cl14-Na6-Na4-Cl18=307.82      
Cl14-Na6-Na4-O20=237.39       Cl14-Na6-Na4-H21=222.80       Cl16-Na6-Na4-Na1=353.62       Cl16-Na6-Na4-Na2=139.95       
Cl16-Na6-Na4-Na3=109.37       Cl16-Na6-Na4-Na5= 29.74       Cl16-Na6-Na4-Na9= 82.43       Cl16-Na6-Na4-Cl10=298.89      
Cl16-Na6-Na4-Cl12=161.55      Cl16-Na6-Na4-Cl15= 91.30      Cl16-Na6-Na4-Cl18= 51.90      Cl16-Na6-Na4-O20=341.47       
Cl16-Na6-Na4-H21=326.88       Cl18-Na6-Na4-Na1=301.72       Cl18-Na6-Na4-Na2= 88.05       Cl18-Na6-Na4-Na3= 57.47       
Cl18-Na6-Na4-Na5=337.84       Cl18-Na6-Na4-Na9= 30.53       Cl18-Na6-Na4-Cl10=246.99      Cl18-Na6-Na4-Cl12=109.65      
Cl18-Na6-Na4-Cl15= 39.40      Cl18-Na6-Na4-O20=289.57       Cl18-Na6-Na4-H21=274.99       Na3-Na7-Na1-Na4=  3.71        
Na3-Na7-Na1-Na5=313.73        Na3-Na7-Na1-Na6= 47.96        Na3-Na7-Na1-Na8=276.37        Na3-Na7-Na1-Cl10= 43.35       
Na3-Na7-Na1-Cl13=269.11       Na3-Na7-Na1-Cl16=118.27       Na3-Na7-Na1-Cl18=336.47       Na6-Na7-Na1-Na4=315.75        
Na6-Na7-Na1-Na5=265.77        Na6-Na7-Na1-Na8=228.41        Na6-Na7-Na1-Cl10=355.39       Na6-Na7-Na1-Cl13=221.15       
Na6-Na7-Na1-Cl16= 70.31       Na6-Na7-Na1-Cl18=288.51       Na8-Na7-Na1-Na4= 87.34        Na8-Na7-Na1-Na5= 37.37        
Na8-Na7-Na1-Na6=131.59        Na8-Na7-Na1-Cl10=126.99       Na8-Na7-Na1-Cl13=352.75       Na8-Na7-Na1-Cl16=201.91       
Na8-Na7-Na1-Cl18= 60.10       Cl14-Na7-Na1-Na4=324.77       Cl14-Na7-Na1-Na5=274.79       Cl14-Na7-Na1-Na6=  9.02       
Cl14-Na7-Na1-Na8=237.43       Cl14-Na7-Na1-Cl10=  4.41      Cl14-Na7-Na1-Cl13=230.17      Cl14-Na7-Na1-Cl16= 79.33      
Cl14-Na7-Na1-Cl18=297.53      Cl16-Na7-Na1-Na4=245.44       Cl16-Na7-Na1-Na5=195.46       Cl16-Na7-Na1-Na6=289.69       
Cl16-Na7-Na1-Na8=158.09       Cl16-Na7-Na1-Cl10=285.08      Cl16-Na7-Na1-Cl13=150.84      Cl16-Na7-Na1-Cl18=218.20      
Cl18-Na7-Na1-Na4= 27.24       Cl18-Na7-Na1-Na5=337.26       Cl18-Na7-Na1-Na6= 71.49       Cl18-Na7-Na1-Na8=299.90       
Cl18-Na7-Na1-Cl10= 66.88      Cl18-Na7-Na1-Cl13=292.64      Cl18-Na7-Na1-Cl16=141.80      Cl19-Na7-Na1-Na4=102.17       
Cl19-Na7-Na1-Na5= 52.19       Cl19-Na7-Na1-Na6=146.42       Cl19-Na7-Na1-Na8= 14.83       Cl19-Na7-Na1-Cl10=141.81      
Cl19-Na7-Na1-Cl13=  7.57      Cl19-Na7-Na1-Cl16=216.73      Cl19-Na7-Na1-Cl18= 74.93      Na1-Na7-Na3-Na2=  9.52        
Na1-Na7-Na3-Na4=356.53        Na1-Na7-Na3-Na6=313.70        Na1-Na7-Na3-Na9= 65.14        Na1-Na7-Na3-Cl12=321.71       
Na1-Na7-Na3-Cl14=247.01       Na1-Na7-Na3-Cl17= 81.28       Na1-Na7-Na3-Cl18= 22.01       Na1-Na7-Na3-O65=104.01        
Na6-Na7-Na3-Na2= 55.83        Na6-Na7-Na3-Na4= 42.83        Na6-Na7-Na3-Na9=111.45        Na6-Na7-Na3-Cl12=  8.01       
Na6-Na7-Na3-Cl14=293.31       Na6-Na7-Na3-Cl17=127.59       Na6-Na7-Na3-Cl18= 68.31       Na6-Na7-Na3-O65=150.32        
Na8-Na7-Na3-Na2=313.23        Na8-Na7-Na3-Na4=300.23        Na8-Na7-Na3-Na6=257.40        Na8-Na7-Na3-Na9=  8.85        
Na8-Na7-Na3-Cl12=265.41       Na8-Na7-Na3-Cl14=190.71       Na8-Na7-Na3-Cl17= 24.99       Na8-Na7-Na3-Cl18=325.71       
Na8-Na7-Na3-O65= 47.72        Cl14-Na7-Na3-Na2=122.51       Cl14-Na7-Na3-Na4=109.52       Cl14-Na7-Na3-Na6= 66.69       
Cl14-Na7-Na3-Na9=178.13       Cl14-Na7-Na3-Cl12= 74.69      Cl14-Na7-Na3-Cl17=194.27      Cl14-Na7-Na3-Cl18=135.00      
Cl14-Na7-Na3-O65=217.00       Cl16-Na7-Na3-Na2= 44.90       Cl16-Na7-Na3-Na4= 31.91       Cl16-Na7-Na3-Na6=349.08       
Cl16-Na7-Na3-Na9=100.53       Cl16-Na7-Na3-Cl12=357.09      Cl16-Na7-Na3-Cl14=282.39      Cl16-Na7-Na3-Cl17=116.66      
Cl16-Na7-Na3-Cl18= 57.39      Cl16-Na7-Na3-O65=139.40       Cl18-Na7-Na3-Na2=347.51       Cl18-Na7-Na3-Na4=334.52       
Cl18-Na7-Na3-Na6=291.69       Cl18-Na7-Na3-Na9= 43.13       Cl18-Na7-Na3-Cl12=299.69      Cl18-Na7-Na3-Cl14=225.00      
Cl18-Na7-Na3-Cl17= 59.27      Cl18-Na7-Na3-O65= 82.00       Cl19-Na7-Na3-Na2=274.42       Cl19-Na7-Na3-Na4=261.43       
Cl19-Na7-Na3-Na6=218.59       Cl19-Na7-Na3-Na9=330.04       Cl19-Na7-Na3-Cl12=226.60      Cl19-Na7-Na3-Cl14=151.91      
Cl19-Na7-Na3-Cl17=346.18      Cl19-Na7-Na3-Cl18=286.91      Cl19-Na7-Na3-O65=  8.91       Na1-Na7-Na6-Na3=117.47        
Na1-Na7-Na6-Na4= 56.85        Na1-Na7-Na6-Cl10=  4.71       Na1-Na7-Na6-Cl12=109.15       Na1-Na7-Na6-Cl14=168.75       
Na1-Na7-Na6-Cl16=310.86       Na1-Na7-Na6-Cl18= 56.71       Na3-Na7-Na6-Na1=242.53        Na3-Na7-Na6-Na4=299.38        
Na3-Na7-Na6-Cl10=247.24       Na3-Na7-Na6-Cl12=351.68       Na3-Na7-Na6-Cl14= 51.28       Na3-Na7-Na6-Cl16=193.38       
Na3-Na7-Na6-Cl18=299.24       Na8-Na7-Na6-Na1=321.05        Na8-Na7-Na6-Na3= 78.52        Na8-Na7-Na6-Na4= 17.90        
Na8-Na7-Na6-Cl10=325.76       Na8-Na7-Na6-Cl12= 70.20       Na8-Na7-Na6-Cl14=129.80       Na8-Na7-Na6-Cl16=271.91       
Na8-Na7-Na6-Cl18= 17.76       Cl14-Na7-Na6-Na1=191.25       Cl14-Na7-Na6-Na3=308.72       Cl14-Na7-Na6-Na4=248.10       
Cl14-Na7-Na6-Cl10=195.96      Cl14-Na7-Na6-Cl12=300.40      Cl14-Na7-Na6-Cl16=142.11      Cl14-Na7-Na6-Cl18=247.96      
Cl16-Na7-Na6-Na1= 49.14       Cl16-Na7-Na6-Na3=166.62       Cl16-Na7-Na6-Na4=105.99       Cl16-Na7-Na6-Cl10= 53.85      
Cl16-Na7-Na6-Cl12=158.29      Cl16-Na7-Na6-Cl14=217.89      Cl16-Na7-Na6-Cl18=105.86      Cl18-Na7-Na6-Na1=303.29       
Cl18-Na7-Na6-Na3= 60.76       Cl18-Na7-Na6-Na4=  0.14       Cl18-Na7-Na6-Cl10=308.00      Cl18-Na7-Na6-Cl12= 52.44      
Cl18-Na7-Na6-Cl14=112.04      Cl18-Na7-Na6-Cl16=254.14      Cl19-Na7-Na6-Na1=306.59       Cl19-Na7-Na6-Na3= 64.06       
Cl19-Na7-Na6-Na4=  3.44       Cl19-Na7-Na6-Cl10=311.30      Cl19-Na7-Na6-Cl12= 55.74      Cl19-Na7-Na6-Cl14=115.34      
Cl19-Na7-Na6-Cl16=257.45      Cl19-Na7-Na6-Cl18=  3.30      Na5-Na8-Na1-Na4= 37.85        Na5-Na8-Na1-Na6= 92.05        
Na5-Na8-Na1-Na7=130.44        Na5-Na8-Na1-Cl10= 40.02       Na5-Na8-Na1-Cl13=300.81       Na5-Na8-Na1-Cl16=144.38       
Na5-Na8-Na1-Cl18= 64.38       Na7-Na8-Na1-Na4=267.40        Na7-Na8-Na1-Na5=229.56        Na7-Na8-Na1-Na6=321.61        
Na7-Na8-Na1-Cl10=269.58       Na7-Na8-Na1-Cl13=170.37       Na7-Na8-Na1-Cl16= 13.93       Na7-Na8-Na1-Cl18=293.94       
Na9-Na8-Na1-Na4=348.42        Na9-Na8-Na1-Na5=310.58        Na9-Na8-Na1-Na6= 42.63        Na9-Na8-Na1-Na7= 81.02        
Na9-Na8-Na1-Cl10=350.60       Na9-Na8-Na1-Cl13=251.39       Na9-Na8-Na1-Cl16= 94.95       Na9-Na8-Na1-Cl18= 14.96       
Cl11-Na8-Na1-Na4= 31.57       Cl11-Na8-Na1-Na5=353.72       Cl11-Na8-Na1-Na6= 85.78       Cl11-Na8-Na1-Na7=124.17       
Cl11-Na8-Na1-Cl10= 33.74      Cl11-Na8-Na1-Cl13=294.54      Cl11-Na8-Na1-Cl16=138.10      Cl11-Na8-Na1-Cl18= 58.10      
Cl13-Na8-Na1-Na4= 97.03       Cl13-Na8-Na1-Na5= 59.19       Cl13-Na8-Na1-Na6=151.24       Cl13-Na8-Na1-Na7=189.63       
Cl13-Na8-Na1-Cl10= 99.21      Cl13-Na8-Na1-Cl16=203.56      Cl13-Na8-Na1-Cl18=123.57      Cl18-Na8-Na1-Na4=333.46       
Cl18-Na8-Na1-Na5=295.62       Cl18-Na8-Na1-Na6= 27.67       Cl18-Na8-Na1-Na7= 66.06       Cl18-Na8-Na1-Cl10=335.64      
Cl18-Na8-Na1-Cl13=236.43      Cl18-Na8-Na1-Cl16= 79.99      Cl19-Na8-Na1-Na4=252.31       Cl19-Na8-Na1-Na5=214.47       
Cl19-Na8-Na1-Na6=306.52       Cl19-Na8-Na1-Na7=344.91       Cl19-Na8-Na1-Cl10=254.49      Cl19-Na8-Na1-Cl13=155.28      
Cl19-Na8-Na1-Cl16=358.84      Cl19-Na8-Na1-Cl18=278.85      Na1-Na8-Na5-Na4=311.86        Na1-Na8-Na5-Na9=243.23        
Na1-Na8-Na5-Cl11=187.48       Na1-Na8-Na5-Cl13= 49.16       Na1-Na8-Na5-Cl15=258.25       Na1-Na8-Na5-Cl18=304.11       
Na1-Na8-Na5-O20=  4.33        Na1-Na8-Na5-C22= 39.22        Na1-Na8-Na5-C25= 88.14        Na1-Na8-Na5-H26=108.52        
Na7-Na8-Na5-Na1= 46.25        Na7-Na8-Na5-Na4=358.11        Na7-Na8-Na5-Na9=289.48        Na7-Na8-Na5-Cl11=233.73       
Na7-Na8-Na5-Cl13= 95.41       Na7-Na8-Na5-Cl15=304.50       Na7-Na8-Na5-Cl18=350.36       Na7-Na8-Na5-O20= 50.58        
Na7-Na8-Na5-C22= 85.48        Na7-Na8-Na5-C25=134.39        Na7-Na8-Na5-H26=154.77        Na9-Na8-Na5-Na1=116.77        
Na9-Na8-Na5-Na4= 68.63        Na9-Na8-Na5-Cl11=304.25       Na9-Na8-Na5-Cl13=165.93       Na9-Na8-Na5-Cl15= 15.02       
Na9-Na8-Na5-Cl18= 60.88       Na9-Na8-Na5-O20=121.10        Na9-Na8-Na5-C22=155.99        Na9-Na8-Na5-C25=204.91        
Na9-Na8-Na5-H26=225.29        Cl11-Na8-Na5-Na1=172.52       Cl11-Na8-Na5-Na4=124.38       Cl11-Na8-Na5-Na9= 55.75       
Cl11-Na8-Na5-Cl13=221.68      Cl11-Na8-Na5-Cl15= 70.77      Cl11-Na8-Na5-Cl18=116.63      Cl11-Na8-Na5-O20=176.85       
Cl11-Na8-Na5-C22=211.75       Cl11-Na8-Na5-C25=260.67       Cl11-Na8-Na5-H26=281.04       Cl13-Na8-Na5-Na1=310.84       
Cl13-Na8-Na5-Na4=262.70       Cl13-Na8-Na5-Na9=194.07       Cl13-Na8-Na5-Cl11=138.32      Cl13-Na8-Na5-Cl15=209.09      
Cl13-Na8-Na5-Cl18=254.95      Cl13-Na8-Na5-O20=315.17       Cl13-Na8-Na5-C22=350.06       Cl13-Na8-Na5-C25= 38.98       
Cl13-Na8-Na5-H26= 59.36       Cl18-Na8-Na5-Na1= 55.89       Cl18-Na8-Na5-Na4=  7.75       Cl18-Na8-Na5-Na9=299.12       
Cl18-Na8-Na5-Cl11=243.37      Cl18-Na8-Na5-Cl13=105.05      Cl18-Na8-Na5-Cl15=314.14      Cl18-Na8-Na5-O20= 60.22       
Cl18-Na8-Na5-C22= 95.12       Cl18-Na8-Na5-C25=144.04       Cl18-Na8-Na5-H26=164.41       Cl19-Na8-Na5-Na1= 75.41       
Cl19-Na8-Na5-Na4= 27.27       Cl19-Na8-Na5-Na9=318.64       Cl19-Na8-Na5-Cl11=262.89      Cl19-Na8-Na5-Cl13=124.57      
Cl19-Na8-Na5-Cl15=333.66      Cl19-Na8-Na5-Cl18= 19.52      Cl19-Na8-Na5-O20= 79.74       Cl19-Na8-Na5-C22=114.64       
Cl19-Na8-Na5-C25=163.55       Cl19-Na8-Na5-H26=183.93       Na1-Na8-Na7-Na3= 93.41        Na1-Na8-Na7-Na6= 37.93        
Na1-Na8-Na7-Cl14= 84.78       Na1-Na8-Na7-Cl16=346.43       Na1-Na8-Na7-Cl18= 57.63       Na1-Na8-Na7-Cl19=202.82       
Na5-Na8-Na7-Na1=312.07        Na5-Na8-Na7-Na3= 45.48        Na5-Na8-Na7-Na6=350.00        Na5-Na8-Na7-Cl14= 36.85       
Na5-Na8-Na7-Cl16=298.50       Na5-Na8-Na7-Cl18=  9.70       Na5-Na8-Na7-Cl19=154.89       Na9-Na8-Na7-Na1=259.18        
Na9-Na8-Na7-Na3=352.59        Na9-Na8-Na7-Na6=297.11        Na9-Na8-Na7-Cl14=343.96       Na9-Na8-Na7-Cl16=245.60       
Na9-Na8-Na7-Cl18=316.81       Na9-Na8-Na7-Cl19=102.00       Cl11-Na8-Na7-Na1=258.67       Cl11-Na8-Na7-Na3=352.09       
Cl11-Na8-Na7-Na6=296.60       Cl11-Na8-Na7-Cl14=343.46      Cl11-Na8-Na7-Cl16=245.10      Cl11-Na8-Na7-Cl18=316.31      
Cl11-Na8-Na7-Cl19=101.49      Cl13-Na8-Na7-Na1=  6.95       Cl13-Na8-Na7-Na3=100.36       Cl13-Na8-Na7-Na6= 44.88       
Cl13-Na8-Na7-Cl14= 91.74      Cl13-Na8-Na7-Cl16=353.38      Cl13-Na8-Na7-Cl18= 64.59      Cl13-Na8-Na7-Cl19=209.77      
Cl18-Na8-Na7-Na1=302.37       Cl18-Na8-Na7-Na3= 35.78       Cl18-Na8-Na7-Na6=340.30       Cl18-Na8-Na7-Cl14= 27.15      
Cl18-Na8-Na7-Cl16=288.79      Cl18-Na8-Na7-Cl19=145.19      Cl19-Na8-Na7-Na1=157.18       Cl19-Na8-Na7-Na3=250.59       
Cl19-Na8-Na7-Na6=195.11       Cl19-Na8-Na7-Cl14=241.97      Cl19-Na8-Na7-Cl16=143.61      Cl19-Na8-Na7-Cl18=214.81      
Na3-Na9-Na2-Na4= 77.46        Na3-Na9-Na2-Cl12= 31.56       Na3-Na9-Na2-Cl15=129.55       Na3-Na9-Na2-Cl17=300.39       
Na3-Na9-Na2-O50= 86.23        Na3-Na9-Na2-H51= 52.43        Na4-Na9-Na2-Na3=282.54        Na4-Na9-Na2-Cl12=314.10       
Na4-Na9-Na2-Cl15= 52.09       Na4-Na9-Na2-Cl17=222.93       Na4-Na9-Na2-O50=  8.78        Na4-Na9-Na2-H51=334.97        
Na5-Na9-Na2-Na3=251.49        Na5-Na9-Na2-Na4=328.95        Na5-Na9-Na2-Cl12=283.05       Na5-Na9-Na2-Cl15= 21.04       
Na5-Na9-Na2-Cl17=191.88       Na5-Na9-Na2-O50=337.72        Na5-Na9-Na2-H51=303.92        Na8-Na9-Na2-Na3=289.70        
Na8-Na9-Na2-Na4=  7.15        Na8-Na9-Na2-Cl12=321.25       Na8-Na9-Na2-Cl15= 59.24       Na8-Na9-Na2-Cl17=230.09       
Na8-Na9-Na2-O50= 15.93        Na8-Na9-Na2-H51=342.12        Cl11-Na9-Na2-Na3=231.89       Cl11-Na9-Na2-Na4=309.34       
Cl11-Na9-Na2-Cl12=263.44      Cl11-Na9-Na2-Cl15=  1.43      Cl11-Na9-Na2-Cl17=172.28      Cl11-Na9-Na2-O50=318.12       
Cl11-Na9-Na2-H51=284.31       Cl15-Na9-Na2-Na3=230.45       Cl15-Na9-Na2-Na4=307.91       Cl15-Na9-Na2-Cl12=262.01      
Cl15-Na9-Na2-Cl17=170.84      Cl15-Na9-Na2-O50=316.68       Cl15-Na9-Na2-H51=282.88       Cl17-Na9-Na2-Na3= 59.61       
Cl17-Na9-Na2-Na4=137.07       Cl17-Na9-Na2-Cl12= 91.17      Cl17-Na9-Na2-Cl15=189.16      Cl17-Na9-Na2-O50=145.84       
Cl17-Na9-Na2-H51=112.04       Cl18-Na9-Na2-Na3=304.34       Cl18-Na9-Na2-Na4= 21.79       Cl18-Na9-Na2-Cl12=335.89      
Cl18-Na9-Na2-Cl15= 73.88      Cl18-Na9-Na2-Cl17=244.73      Cl18-Na9-Na2-O50= 30.57       Cl18-Na9-Na2-H51=356.76       
O35-Na9-Na2-Na3=114.33        O35-Na9-Na2-Na4=191.79        O35-Na9-Na2-Cl12=145.89       O35-Na9-Na2-Cl15=243.88       
O35-Na9-Na2-Cl17= 54.72       O35-Na9-Na2-O50=200.56        O35-Na9-Na2-H51=166.76        H36-Na9-Na2-Na3=145.87        
H36-Na9-Na2-Na4=223.33        H36-Na9-Na2-Cl12=177.43       H36-Na9-Na2-Cl15=275.42       H36-Na9-Na2-Cl17= 86.26       
H36-Na9-Na2-O50=232.10        H36-Na9-Na2-H51=198.30        C37-Na9-Na2-Na3=129.06        C37-Na9-Na2-Na4=206.52        
C37-Na9-Na2-Cl12=160.62       C37-Na9-Na2-Cl15=258.61       C37-Na9-Na2-Cl17= 69.45       C37-Na9-Na2-O50=215.29        
C37-Na9-Na2-H51=181.49        C40-Na9-Na2-Na3=150.45        C40-Na9-Na2-Na4=227.91        C40-Na9-Na2-Cl12=182.01       
C40-Na9-Na2-Cl15=280.00       C40-Na9-Na2-Cl17= 90.84       C40-Na9-Na2-O50=236.69        C40-Na9-Na2-H51=202.88        
O65-Na9-Na2-Na3= 13.37        O65-Na9-Na2-Na4= 90.83        O65-Na9-Na2-Cl12= 44.93       O65-Na9-Na2-Cl15=142.92       
O65-Na9-Na2-Cl17=313.76       O65-Na9-Na2-O50= 99.60        O65-Na9-Na2-H51= 65.80        Na2-Na9-Na3-Na4=304.18        
Na2-Na9-Na3-Na6=272.21        Na2-Na9-Na3-Na7=216.71        Na2-Na9-Na3-Cl12=326.49       Na2-Na9-Na3-Cl14=218.55       
Na2-Na9-Na3-Cl17= 47.50       Na2-Na9-Na3-Cl18=258.81       Na2-Na9-Na3-O65=163.37        Na4-Na9-Na3-Na2= 55.82        
Na4-Na9-Na3-Na6=328.03        Na4-Na9-Na3-Na7=272.52        Na4-Na9-Na3-Cl12= 22.31       Na4-Na9-Na3-Cl14=274.37       
Na4-Na9-Na3-Cl17=103.32       Na4-Na9-Na3-Cl18=314.63       Na4-Na9-Na3-O65=219.19        Na5-Na9-Na3-Na2= 81.97        
Na5-Na9-Na3-Na4= 26.15        Na5-Na9-Na3-Na6=354.17        Na5-Na9-Na3-Na7=298.67        Na5-Na9-Na3-Cl12= 48.46       
Na5-Na9-Na3-Cl14=300.52       Na5-Na9-Na3-Cl17=129.47       Na5-Na9-Na3-Cl18=340.78       Na5-Na9-Na3-O65=245.34        
Na8-Na9-Na3-Na2=134.46        Na8-Na9-Na3-Na4= 78.65        Na8-Na9-Na3-Na6= 46.67        Na8-Na9-Na3-Na7=351.17        
Na8-Na9-Na3-Cl12=100.96       Na8-Na9-Na3-Cl14=353.01       Na8-Na9-Na3-Cl17=181.97       Na8-Na9-Na3-Cl18= 33.28       
Na8-Na9-Na3-O65=297.84        Cl11-Na9-Na3-Na2=126.82       Cl11-Na9-Na3-Na4= 71.00       Cl11-Na9-Na3-Na6= 39.03       
Cl11-Na9-Na3-Na7=343.53       Cl11-Na9-Na3-Cl12= 93.32      Cl11-Na9-Na3-Cl14=345.37      Cl11-Na9-Na3-Cl17=174.33      
Cl11-Na9-Na3-Cl18= 25.64      Cl11-Na9-Na3-O65=290.19       Cl15-Na9-Na3-Na2= 32.31       Cl15-Na9-Na3-Na4=336.50       
Cl15-Na9-Na3-Na6=304.52       Cl15-Na9-Na3-Na7=249.02       Cl15-Na9-Na3-Cl12=358.81      Cl15-Na9-Na3-Cl14=250.86      
Cl15-Na9-Na3-Cl17= 79.82      Cl15-Na9-Na3-Cl18=291.13      Cl15-Na9-Na3-O65=195.68       Cl17-Na9-Na3-Na2=312.50       
Cl17-Na9-Na3-Na4=256.68       Cl17-Na9-Na3-Na6=224.70       Cl17-Na9-Na3-Na7=169.20       Cl17-Na9-Na3-Cl12=278.99      
Cl17-Na9-Na3-Cl14=171.05      Cl17-Na9-Na3-Cl18=211.31      Cl17-Na9-Na3-O65=115.87       Cl18-Na9-Na3-Na2=101.19       
Cl18-Na9-Na3-Na4= 45.37       Cl18-Na9-Na3-Na6= 13.39       Cl18-Na9-Na3-Na7=317.89       Cl18-Na9-Na3-Cl12= 67.68      
Cl18-Na9-Na3-Cl14=319.74      Cl18-Na9-Na3-Cl17=148.69      Cl18-Na9-Na3-O65=264.56       O35-Na9-Na3-Na2=234.31        
O35-Na9-Na3-Na4=178.49        O35-Na9-Na3-Na6=146.51        O35-Na9-Na3-Na7= 91.01        O35-Na9-Na3-Cl12=200.80       
O35-Na9-Na3-Cl14= 92.86       O35-Na9-Na3-Cl17=281.81       O35-Na9-Na3-Cl18=133.12       O35-Na9-Na3-O65= 37.68        
H36-Na9-Na3-Na2=207.30        H36-Na9-Na3-Na4=151.48        H36-Na9-Na3-Na6=119.51        H36-Na9-Na3-Na7= 64.01        
H36-Na9-Na3-Cl12=173.79       H36-Na9-Na3-Cl14= 65.85       H36-Na9-Na3-Cl17=254.81       H36-Na9-Na3-Cl18=106.11       
H36-Na9-Na3-O65= 10.67        C37-Na9-Na3-Na2=265.32        C37-Na9-Na3-Na4=209.50        C37-Na9-Na3-Na6=177.52        
C37-Na9-Na3-Na7=122.02        C37-Na9-Na3-Cl12=231.81       C37-Na9-Na3-Cl14=123.87       C37-Na9-Na3-Cl17=312.82       
C37-Na9-Na3-Cl18=164.13       C37-Na9-Na3-O65= 68.69        C40-Na9-Na3-Na2=307.67        C40-Na9-Na3-Na4=251.85        
C40-Na9-Na3-Na6=219.87        C40-Na9-Na3-Na7=164.37        C40-Na9-Na3-Cl12=274.16       C40-Na9-Na3-Cl14=166.22       
C40-Na9-Na3-Cl17=355.17       C40-Na9-Na3-Cl18=206.48       C40-Na9-Na3-O65=111.04        O65-Na9-Na3-Na2=196.63        
O65-Na9-Na3-Na4=140.81        O65-Na9-Na3-Na6=108.84        O65-Na9-Na3-Na7= 53.33        O65-Na9-Na3-Cl12=163.12       
O65-Na9-Na3-Cl14= 55.18       O65-Na9-Na3-Cl17=244.13       O65-Na9-Na3-Cl18= 95.44       Na2-Na9-Na5-Na1= 90.96        
Na2-Na9-Na5-Na4= 31.56        Na2-Na9-Na5-Na8=144.30        Na2-Na9-Na5-Cl11=199.58       Na2-Na9-Na5-Cl13=131.66       
Na2-Na9-Na5-Cl15=341.12       Na2-Na9-Na5-Cl18= 83.61       Na2-Na9-Na5-O20= 22.84        Na2-Na9-Na5-C22=354.21        
Na2-Na9-Na5-C25=308.02        Na2-Na9-Na5-H26=277.30        Na3-Na9-Na5-Na1= 27.56        Na3-Na9-Na5-Na4=328.16        
Na3-Na9-Na5-Na8= 80.90        Na3-Na9-Na5-Cl11=136.18       Na3-Na9-Na5-Cl13= 68.26       Na3-Na9-Na5-Cl15=277.72       
Na3-Na9-Na5-Cl18= 20.21       Na3-Na9-Na5-O20=319.44        Na3-Na9-Na5-C22=290.81        Na3-Na9-Na5-C25=244.62        
Na3-Na9-Na5-H26=213.90        Na4-Na9-Na5-Na1= 59.40        Na4-Na9-Na5-Na8=112.74        Na4-Na9-Na5-Cl11=168.02       
Na4-Na9-Na5-Cl13=100.10       Na4-Na9-Na5-Cl15=309.56       Na4-Na9-Na5-Cl18= 52.06       Na4-Na9-Na5-O20=351.29        
Na4-Na9-Na5-C22=322.65        Na4-Na9-Na5-C25=276.46        Na4-Na9-Na5-H26=245.74        Na8-Na9-Na5-Na1=306.66        
Na8-Na9-Na5-Na4=247.26        Na8-Na9-Na5-Cl11= 55.28       Na8-Na9-Na5-Cl13=347.36       Na8-Na9-Na5-Cl15=196.82       
Na8-Na9-Na5-Cl18=299.32       Na8-Na9-Na5-O20=238.54        Na8-Na9-Na5-C22=209.91        Na8-Na9-Na5-C25=163.72        
Na8-Na9-Na5-H26=133.00        Cl11-Na9-Na5-Na1=251.38       Cl11-Na9-Na5-Na4=191.98       Cl11-Na9-Na5-Na8=304.72       
Cl11-Na9-Na5-Cl13=292.08      Cl11-Na9-Na5-Cl15=141.54      Cl11-Na9-Na5-Cl18=244.03      Cl11-Na9-Na5-O20=183.26       
Cl11-Na9-Na5-C22=154.63       Cl11-Na9-Na5-C25=108.44       Cl11-Na9-Na5-H26= 77.72       Cl15-Na9-Na5-Na1=109.84       
Cl15-Na9-Na5-Na4= 50.44       Cl15-Na9-Na5-Na8=163.18       Cl15-Na9-Na5-Cl11=218.46      Cl15-Na9-Na5-Cl13=150.54      
Cl15-Na9-Na5-Cl18=102.49      Cl15-Na9-Na5-O20= 41.72       Cl15-Na9-Na5-C22= 13.09       Cl15-Na9-Na5-C25=326.90       
Cl15-Na9-Na5-H26=296.18       Cl17-Na9-Na5-Na1= 80.48       Cl17-Na9-Na5-Na4= 21.08       Cl17-Na9-Na5-Na8=133.82       
Cl17-Na9-Na5-Cl11=189.10      Cl17-Na9-Na5-Cl13=121.18      Cl17-Na9-Na5-Cl15=330.64      Cl17-Na9-Na5-Cl18= 73.14      
Cl17-Na9-Na5-O20= 12.36       Cl17-Na9-Na5-C22=343.73       Cl17-Na9-Na5-C25=297.54       Cl17-Na9-Na5-H26=266.82       
Cl18-Na9-Na5-Na1=  7.34       Cl18-Na9-Na5-Na4=307.94       Cl18-Na9-Na5-Na8= 60.68       Cl18-Na9-Na5-Cl11=115.97      
Cl18-Na9-Na5-Cl13= 48.05      Cl18-Na9-Na5-Cl15=257.51      Cl18-Na9-Na5-O20=299.23       Cl18-Na9-Na5-C22=270.59       
Cl18-Na9-Na5-C25=224.40       Cl18-Na9-Na5-H26=193.69       O35-Na9-Na5-Na1=234.58        O35-Na9-Na5-Na4=175.18        
O35-Na9-Na5-Na8=287.92        O35-Na9-Na5-Cl11=343.20       O35-Na9-Na5-Cl13=275.28       O35-Na9-Na5-Cl15=124.74       
O35-Na9-Na5-Cl18=227.23       O35-Na9-Na5-O20=166.46        O35-Na9-Na5-C22=137.83        O35-Na9-Na5-C25= 91.64        
O35-Na9-Na5-H26= 60.92        H36-Na9-Na5-Na1=239.89        H36-Na9-Na5-Na4=180.48        H36-Na9-Na5-Na8=293.23        
H36-Na9-Na5-Cl11=348.51       H36-Na9-Na5-Cl13=280.59       H36-Na9-Na5-Cl15=130.05       H36-Na9-Na5-Cl18=232.54       
H36-Na9-Na5-O20=171.77        H36-Na9-Na5-C22=143.14        H36-Na9-Na5-C25= 96.95        H36-Na9-Na5-H26= 66.23        
C37-Na9-Na5-Na1=204.73        C37-Na9-Na5-Na4=145.33        C37-Na9-Na5-Na8=258.07        C37-Na9-Na5-Cl11=313.35       
C37-Na9-Na5-Cl13=245.43       C37-Na9-Na5-Cl15= 94.89       C37-Na9-Na5-Cl18=197.39       C37-Na9-Na5-O20=136.62        
C37-Na9-Na5-C22=107.98        C37-Na9-Na5-C25= 61.79        C37-Na9-Na5-H26= 31.07        C40-Na9-Na5-Na1=180.54        
C40-Na9-Na5-Na4=121.14        C40-Na9-Na5-Na8=233.88        C40-Na9-Na5-Cl11=289.16       C40-Na9-Na5-Cl13=221.24       
C40-Na9-Na5-Cl15= 70.70       C40-Na9-Na5-Cl18=173.20       C40-Na9-Na5-O20=112.43        C40-Na9-Na5-C22= 83.79        
C40-Na9-Na5-C25= 37.60        C40-Na9-Na5-H26=  6.88        O65-Na9-Na5-Na1=335.94        O65-Na9-Na5-Na4=276.54        
O65-Na9-Na5-Na8= 29.28        O65-Na9-Na5-Cl11= 84.56       O65-Na9-Na5-Cl13= 16.64       O65-Na9-Na5-Cl15=226.10       
O65-Na9-Na5-Cl18=328.60       O65-Na9-Na5-O20=267.83        O65-Na9-Na5-C22=239.19        O65-Na9-Na5-C25=193.00        
O65-Na9-Na5-H26=162.28        Na2-Na9-Na8-Na1=  5.09        Na2-Na9-Na8-Na5=309.57        Na2-Na9-Na8-Na7= 67.03        
Na2-Na9-Na8-Cl11=246.49       Na2-Na9-Na8-Cl13=321.22       Na2-Na9-Na8-Cl18= 19.89       Na2-Na9-Na8-Cl19=107.25       
Na3-Na9-Na8-Na1=306.74        Na3-Na9-Na8-Na5=251.23        Na3-Na9-Na8-Na7=  8.69        Na3-Na9-Na8-Cl11=188.14       
Na3-Na9-Na8-Cl13=262.87       Na3-Na9-Na8-Cl18=321.55       Na3-Na9-Na8-Cl19= 48.90       Na4-Na9-Na8-Na1= 10.64        
Na4-Na9-Na8-Na5=315.12        Na4-Na9-Na8-Na7= 72.58        Na4-Na9-Na8-Cl11=252.04       Na4-Na9-Na8-Cl13=326.77       
Na4-Na9-Na8-Cl18= 25.44       Na4-Na9-Na8-Cl19=112.80       Na5-Na9-Na8-Na1= 55.52        Na5-Na9-Na8-Na7=117.46        
Na5-Na9-Na8-Cl11=296.92       Na5-Na9-Na8-Cl13= 11.64       Na5-Na9-Na8-Cl18= 70.32       Na5-Na9-Na8-Cl19=157.67       
Cl11-Na9-Na8-Na1=118.60       Cl11-Na9-Na8-Na5= 63.08       Cl11-Na9-Na8-Na7=180.54       Cl11-Na9-Na8-Cl13= 74.73      
Cl11-Na9-Na8-Cl18=133.40      Cl11-Na9-Na8-Cl19=220.76      Cl15-Na9-Na8-Na1= 42.42       Cl15-Na9-Na8-Na5=346.90       
Cl15-Na9-Na8-Na7=104.36       Cl15-Na9-Na8-Cl11=283.82      Cl15-Na9-Na8-Cl13=358.55      Cl15-Na9-Na8-Cl18= 57.22      
Cl15-Na9-Na8-Cl19=144.58      Cl17-Na9-Na8-Na1=304.12       Cl17-Na9-Na8-Na5=248.60       Cl17-Na9-Na8-Na7=  6.06       
Cl17-Na9-Na8-Cl11=185.52      Cl17-Na9-Na8-Cl13=260.24      Cl17-Na9-Na8-Cl18=318.92      Cl17-Na9-Na8-Cl19= 46.27      
Cl18-Na9-Na8-Na1=345.20       Cl18-Na9-Na8-Na5=289.68       Cl18-Na9-Na8-Na7= 47.14       Cl18-Na9-Na8-Cl11=226.60      
Cl18-Na9-Na8-Cl13=301.33      Cl18-Na9-Na8-Cl19= 87.36      O35-Na9-Na8-Na1=181.66        O35-Na9-Na8-Na5=126.14        
O35-Na9-Na8-Na7=243.60        O35-Na9-Na8-Cl11= 63.06       O35-Na9-Na8-Cl13=137.79       O35-Na9-Na8-Cl18=196.46       
O35-Na9-Na8-Cl19=283.82       H36-Na9-Na8-Na1=166.32        H36-Na9-Na8-Na5=110.80        H36-Na9-Na8-Na7=228.26        
H36-Na9-Na8-Cl11= 47.72       H36-Na9-Na8-Cl13=122.45       H36-Na9-Na8-Cl18=181.12       H36-Na9-Na8-Cl19=268.48       
C37-Na9-Na8-Na1=164.80        C37-Na9-Na8-Na5=109.28        C37-Na9-Na8-Na7=226.74        C37-Na9-Na8-Cl11= 46.19       
C37-Na9-Na8-Cl13=120.92       C37-Na9-Na8-Cl18=179.60       C37-Na9-Na8-Cl19=266.95       C40-Na9-Na8-Na1=131.93        
C40-Na9-Na8-Na5= 76.41        C40-Na9-Na8-Na7=193.87        C40-Na9-Na8-Cl11= 13.33       C40-Na9-Na8-Cl13= 88.06       
C40-Na9-Na8-Cl18=146.73       C40-Na9-Na8-Cl19=234.09       O65-Na9-Na8-Na1=262.23        O65-Na9-Na8-Na5=206.72        
O65-Na9-Na8-Na7=324.17        O65-Na9-Na8-Cl11=143.63       O65-Na9-Na8-Cl13=218.36       O65-Na9-Na8-Cl18=277.03       
O65-Na9-Na8-Cl19=  4.39       Na4-Cl10-Na1-Na5= 27.33       Na4-Cl10-Na1-Na6=284.99       Na4-Cl10-Na1-Na7=289.60       
Na4-Cl10-Na1-Na8=356.79       Na4-Cl10-Na1-Cl13= 54.88      Na4-Cl10-Na1-Cl16=251.29      Na4-Cl10-Na1-Cl18=338.18      
Na6-Cl10-Na1-Na4= 75.01       Na6-Cl10-Na1-Na5=102.34       Na6-Cl10-Na1-Na7=  4.61       Na6-Cl10-Na1-Na8= 71.79       
Na6-Cl10-Na1-Cl13=129.88      Na6-Cl10-Na1-Cl16=326.30      Na6-Cl10-Na1-Cl18= 53.19      Na1-Cl10-Na4-Na2=127.68       
Na1-Cl10-Na4-Na3= 66.44       Na1-Cl10-Na4-Na5=326.04       Na1-Cl10-Na4-Na6= 74.69       Na1-Cl10-Na4-Na9= 18.44       
Na1-Cl10-Na4-Cl12=109.17      Na1-Cl10-Na4-Cl15=311.40      Na1-Cl10-Na4-Cl18= 22.99      Na1-Cl10-Na4-O20=291.50       
Na1-Cl10-Na4-H21=289.46       Na6-Cl10-Na4-Na1=285.31       Na6-Cl10-Na4-Na2= 52.99       Na6-Cl10-Na4-Na3=351.75       
Na6-Cl10-Na4-Na5=251.35       Na6-Cl10-Na4-Na9=303.75       Na6-Cl10-Na4-Cl12= 34.48      Na6-Cl10-Na4-Cl15=236.71      
Na6-Cl10-Na4-Cl18=308.30      Na6-Cl10-Na4-O20=216.81       Na6-Cl10-Na4-H21=214.77       Na1-Cl10-Na6-Na3=274.35       
Na1-Cl10-Na6-Na4=263.82       Na1-Cl10-Na6-Na7=354.16       Na1-Cl10-Na6-Cl12=233.48      Na1-Cl10-Na6-Cl14=311.58      
Na1-Cl10-Na6-Cl16= 31.15      Na1-Cl10-Na6-Cl18=309.68      Na4-Cl10-Na6-Na1= 96.18       Na4-Cl10-Na6-Na3= 10.53       
Na4-Cl10-Na6-Na7= 90.34       Na4-Cl10-Na6-Cl12=329.66      Na4-Cl10-Na6-Cl14= 47.76      Na4-Cl10-Na6-Cl16=127.33      
Na4-Cl10-Na6-Cl18= 45.87      

========================================================================
 FINAL SINGLEPOINT CALCULATION ON OPTIMIZED GEOMETRY
========================================================================

 Ncao       : 232
 Nao        : 222
 Nshell     : 112
 Nel        : 184
 T(el)      :   300.0
 intcut     :    25.0
 scfconv/Eh :  0.100E-05
   qconv/e  :  0.100E-03
 intneglect :  0.100E-07
 broydamp   :      0.250
 iter      E             dE          RMSdq      gap      omega  full diag
   1   -107.9332501 -0.107933E+03  0.160E-04    3.34       0.0  T
   2   -107.9332501 -0.311786E-10  0.103E-04    3.34     118.9  T
   3   -107.9332501 -0.420641E-10  0.726E-05    3.34     168.4  T
speedup  0.99
cpu  time for SCC    0.03 s
wall time for SCC    0.03 s

   *** convergence criteria satisfied after 3 iterations ***

          eigenvalues
 #    :          80         81         82         83         84         85         86         87
 occ. :        2.000      2.000      2.000      2.000      2.000      2.000      2.000      2.000
 eps  :        -8.328     -8.310     -8.289     -8.262     -8.252     -8.228     -8.180     -8.158
 #    :          88         89         90         91         92         93         94         95
 occ. :        2.000      2.000      2.000      2.000      2.000      0.000      0.000      0.000
 eps  :        -8.120     -8.046     -8.011     -7.980     -7.910     -4.569     -2.783     -1.751
 #    :          96         97         98         99        100        101        102        103
 occ. :        0.000      0.000      0.000      0.000      0.000      0.000      0.000      0.000
 eps  :        -1.131      0.147      0.829      1.174      2.069      2.625      2.940      3.268


   #   Z            q   n(s)   n(p)   n(d)      C6AA      α(0)
   1  11 Na     0.706  0.083  0.211  0.000    68.105    26.707
   2  11 Na     0.719  0.097  0.184  0.000    67.953    26.677
   3  11 Na     0.749  0.063  0.187  0.000    67.576    26.603
   4  11 Na     0.756  0.042  0.202  0.000    67.497    26.587
   5  11 Na     0.776  0.064  0.160  0.000    67.251    26.539
   6  11 Na     0.694  0.091  0.215  0.000    68.261    26.737
   7  11 Na     0.699  0.096  0.205  0.000    68.198    26.725
   8  11 Na     0.700  0.087  0.213  0.000    68.184    26.722
   9  11 Na     0.820  0.047  0.133  0.000    66.722    26.434
  10  17 Cl    -0.778  1.975  5.799  0.004   126.447    17.204
  11  17 Cl    -0.786  1.975  5.809  0.002   126.765    17.225
  12  17 Cl    -0.750  1.973  5.774  0.003   125.335    17.128
  13  17 Cl    -0.784  1.978  5.805  0.002   126.709    17.222
  14  17 Cl    -0.774  1.978  5.796  0.000   126.287    17.193
  15  17 Cl    -0.776  1.974  5.801  0.000   126.364    17.198
  16  17 Cl    -0.775  1.976  5.799  0.001   126.358    17.198
  17  17 Cl    -0.783  1.975  5.808  0.000   126.672    17.219
  18  17 Cl    -0.698  1.957  5.739  0.002   123.273    16.986
  19  17 Cl    -0.803  1.982  5.813  0.008   127.472    17.273
  20   8 O     -0.484  1.702  4.782  0.000    22.493     6.405
  21   1 H      0.337  0.663  0.000  0.000     0.608     1.218
  22   6 C      0.065  1.039  2.896  0.000    19.414     6.260
  23   1 H      0.044  0.956  0.000  0.000     2.391     2.418
  24   1 H      0.034  0.966  0.000  0.000     2.524     2.485
  25   6 C     -0.094  1.067  3.027  0.000    22.203     6.692
  26   1 H      0.050  0.950  0.000  0.000     2.309     2.372
  27   1 H      0.068  0.932  0.000  0.000     2.109     2.271
  28   6 C     -0.054  1.047  3.007  0.000    21.541     6.608
  29   1 H      0.032  0.968  0.000  0.000     2.558     2.501
  30   1 H      0.029  0.971  0.000  0.000     2.601     2.522
  31   6 C     -0.108  1.038  3.071  0.000    22.631     6.784
  32   1 H      0.041  0.959  0.000  0.000     2.442     2.444
  33   1 H      0.029  0.971  0.000  0.000     2.604     2.524
  34   1 H      0.043  0.957  0.000  0.000     2.413     2.429
  35   8 O     -0.469  1.699  4.770  0.000    22.168     6.359
  36   1 H      0.320  0.680  0.000  0.000     0.648     1.257
  37   6 C      0.068  1.042  2.890  0.000    19.394     6.260
  38   1 H      0.042  0.958  0.000  0.000     2.417     2.431
  39   1 H      0.015  0.985  0.000  0.000     2.817     2.625
  40   6 C     -0.103  1.072  3.032  0.000    22.381     6.720
  41   1 H      0.063  0.937  0.000  0.000     2.159     2.295
  42   1 H      0.061  0.939  0.000  0.000     2.192     2.315
  43   6 C     -0.052  1.047  3.005  0.000    21.506     6.603
  44   1 H      0.026  0.974  0.000  0.000     2.642     2.542
  45   1 H      0.024  0.976  0.000  0.000     2.680     2.560
  46   6 C     -0.107  1.038  3.068  0.000    22.596     6.779
  47   1 H      0.043  0.957  0.000  0.000     2.412     2.429
  48   1 H      0.023  0.977  0.000  0.000     2.687     2.563
  49   1 H      0.046  0.954  0.000  0.000     2.374     2.410
  50   8 O     -0.482  1.708  4.775  0.000    22.459     6.401
  51   1 H      0.326  0.674  0.000  0.000     0.633     1.242
  52   6 C      0.078  1.035  2.887  0.000    19.484     6.322
  53   1 H      0.020  0.980  0.000  0.000     2.734     2.586
  54   1 H      0.044  0.956  0.000  0.000     2.395     2.420
  55   6 C     -0.082  1.060  3.022  0.000    22.060     6.687
  56   1 H      0.034  0.966  0.000  0.000     2.527     2.486
  57   1 H      0.055  0.945  0.000  0.000     2.257     2.350
  58   6 C     -0.079  1.058  3.021  0.000    21.938     6.657
  59   1 H      0.060  0.940  0.000  0.000     2.189     2.311
  60   1 H      0.050  0.950  0.000  0.000     2.326     2.385
  61   6 C     -0.104  1.036  3.068  0.000    22.544     6.771
  62   1 H      0.027  0.973  0.000  0.000     2.622     2.532
  63   1 H      0.037  0.963  0.000  0.000     2.483     2.464
  64   1 H      0.033  0.967  0.000  0.000     2.550     2.497
  65   8 O     -0.615  1.714  4.902  0.000    25.465     6.815
  66   1 H      0.338  0.662  0.000  0.000     0.617     1.234
  67   1 H      0.319  0.681  0.000  0.000     0.664     1.278

 Mol. C6AA /au·bohr⁶  :      82304.421362
 Mol. C8AA /au·bohr⁸  :    3725283.755908
 Mol. α(0) /au        :        589.094902

 
 Wiberg/Mayer (AO) data. WBOs > 0.1 written file <wbo>
 largest (>0.05) Wiberg bond orders for each atom
           total WBO             WBO to atom ...
     1  Na  0.546    Cl  13 0.171    Cl  16 0.135    Cl  10 0.133    Cl  18 0.072
     2  Na  0.522    Cl  17 0.170    Cl  15 0.135    O   50 0.091    Cl  12 0.074
     3  Na  0.485    Cl  14 0.146    Cl  17 0.121    Cl  12 0.101    O   65 0.066
     4  Na  0.479    Cl  15 0.099    Cl  10 0.099    Cl  12 0.093    Cl  18 0.070    O   20 0.056
     5  Na  0.433    Cl  11 0.151    Cl  15 0.086    Cl  13 0.075    Cl  18 0.059    O   20 0.054
     6  Na  0.572    Cl  10 0.132    Cl  16 0.125    Cl  12 0.113    Cl  14 0.113    Cl  18 0.071
     7  Na  0.566    Cl  16 0.157    Cl  14 0.157    Cl  19 0.149    Cl  18 0.074
     8  Na  0.567    Cl  19 0.157    Cl  11 0.148    Cl  13 0.141    Cl  18 0.090
     9  Na  0.351    Cl  17 0.094    Cl  15 0.068    O   35 0.061    Cl  18 0.061    O   65 0.060    Cl  11 0.051
    10  Cl  0.423    Na   1 0.133    Na   6 0.132    Na   4 0.099
    11  Cl  0.410    Na   5 0.151    Na   8 0.148    Na   9 0.051
    12  Cl  0.479    Na   6 0.113    Na   3 0.101    Na   4 0.093    Na   2 0.074
    13  Cl  0.414    Na   1 0.171    Na   8 0.141    Na   5 0.075
    14  Cl  0.434    Na   7 0.157    Na   3 0.146    Na   6 0.113
    15  Cl  0.418    Na   2 0.135    Na   4 0.099    Na   5 0.086    Na   9 0.068
    16  Cl  0.435    Na   7 0.157    Na   1 0.135    Na   6 0.125
    17  Cl  0.407    Na   2 0.170    Na   3 0.121    Na   9 0.094
    18  Cl  0.580    Na   8 0.090    Na   7 0.074    Na   1 0.072    Na   6 0.071    Na   4 0.070    Na   9 0.061    Na   5 0.059
    19  Cl  0.372    Na   8 0.157    Na   7 0.149
    20  O   2.004    C   22 0.987    H   21 0.843    Na   4 0.056    Na   5 0.054
    21  H   0.885    O   20 0.843
    22  C   3.948    C   25 1.014    O   20 0.987    H   23 0.972    H   24 0.968
    23  H   0.998    C   22 0.972
    24  H   0.999    C   22 0.968
    25  C   3.991    C   22 1.014    C   28 1.008    H   27 0.972    H   26 0.969
    26  H   0.996    C   25 0.969
    27  H   0.994    C   25 0.972
    28  C   3.998    C   31 1.020    C   25 1.008    H   29 0.977    H   30 0.976
    29  H   0.998    C   28 0.977
    30  H   0.999    C   28 0.976
    31  C   3.996    C   28 1.020    H   33 0.988    H   32 0.987    H   34 0.985
    32  H   0.998    C   31 0.987
    33  H   0.999    C   31 0.988
    34  H   0.998    C   31 0.985
    35  O   1.999    C   37 1.003    H   36 0.858    Na   9 0.061
    36  H   0.897    O   35 0.858
    37  C   3.953    C   40 1.006    O   35 1.003    H   38 0.976    H   39 0.972
    38  H   0.996    C   37 0.976
    39  H   0.998    C   37 0.972
    40  C   3.992    C   43 1.008    C   37 1.006    H   42 0.972    H   41 0.967
    41  H   0.996    C   40 0.967
    42  H   0.997    C   40 0.972
    43  C   3.997    C   46 1.020    C   40 1.008    H   44 0.978    H   45 0.977
    44  H   0.998    C   43 0.978
    45  H   0.998    C   43 0.977
    46  C   3.996    C   43 1.020    H   48 0.988    H   47 0.986    H   49 0.982
    47  H   0.998    C   46 0.986
    48  H   0.999    C   46 0.988
    49  H   0.998    C   46 0.982
    50  O   2.007    C   52 0.992    H   51 0.837    Na   2 0.091
    51  H   0.894    O   50 0.837
    52  C   3.952    C   55 1.004    O   50 0.992    H   53 0.971    H   54 0.970
    53  H   0.999    C   52 0.971
    54  H   0.997    C   52 0.970
    55  C   3.993    C   58 1.011    C   52 1.004    H   56 0.975    H   57 0.971
    56  H   0.998    C   55 0.975
    57  H   0.996    C   55 0.971
    58  C   3.993    C   61 1.021    C   55 1.011    H   60 0.973    H   59 0.965
    59  H   0.996    C   58 0.965
    60  H   0.997    C   58 0.973
    61  C   3.996    C   58 1.021    H   62 0.987    H   63 0.986    H   64 0.985
    62  H   0.999    C   61 0.987
    63  H   0.998    C   61 0.986
    64  H   0.999    C   61 0.985
    65  O   1.910    H   67 0.898    H   66 0.855    Na   3 0.066    Na   9 0.060
    66  H   0.886    O   65 0.855
    67  H   0.898    O   65 0.898
 MOs/occ written to file <molden.input>
 
molecular dipole:
                 x           y           z       tot (Debye)
 q only:        0.159      -8.659       4.904
   full:        0.602      -7.643       3.565      21.491
molecular quadrupole (traceless):
                xx          xy          yy          xz          yz          zz
 q only:       28.023       5.346     -26.907      -4.777      57.643      -1.115
  q+dip:       22.593      14.479     -21.276      -2.548      44.099      -1.316
   full:       21.276      14.052     -20.473      -2.610      44.145      -0.803

SCC energy    :    -107.9332501
rep           :       0.7072960
ES            :       0.8616777
AES           :      -0.0182671
AXC           :       0.0170450
disp          :      -0.0887343
XB            :       0.0000000
fix           :       0.0000000
total E       :    -107.2227525
atomizationE  :      13.7825986     8648.71
(atE without considering molecular charge,
 total energy contains solvation terms)
H-L gap (eV)  :          3.3416
optimized geometry written to: xtbopt.xyz

           ------------------------------------------------- 
          |                Numerical Hessian                |
           ------------------------------------------------- 
step length          :   0.00500
SCC accuracy         :   0.25000
Hessian scale factor :   1.00000
frozen atoms in %    :   0.00000    0
RMS gradient         :   0.00005
estimated CPU  time      1.47 min
estimated wall time      1.47 min

writing file <hessian>.
 
 projected vibrational frequencies (cm-1)
eigval :       -0.00     0.00     0.00     0.00     0.00     0.00
eigval :       11.81    15.62    18.23    22.80    24.80    27.27
eigval :       32.66    34.39    37.09    40.88    42.61    45.48
eigval :       46.22    49.70    50.63    51.89    56.80    57.68
eigval :       58.32    61.40    63.40    67.31    71.27    72.30
eigval :       75.07    76.49    78.41    81.80    82.92    85.16
eigval :       86.40    89.43    93.59    95.14    97.03    99.56
eigval :      100.81   104.85   107.30   108.90   109.56   113.81
eigval :      115.41   116.27   119.30   120.66   123.19   125.52
eigval :      126.50   128.07   131.45   134.10   136.99   137.38
eigval :      140.44   142.24   143.75   146.95   150.94   151.99
eigval :      153.94   163.52   166.50   168.56   172.68   174.51
eigval :      176.85   179.79   184.96   190.14   193.49   199.77
eigval :      205.54   210.89   212.25   214.78   215.99   224.64
eigval :      226.57   231.57   236.73   237.55   239.62   283.37
eigval :      307.88   382.34   398.73   402.12   406.46   441.93
eigval :      450.31   474.87   504.15   557.27   566.58   582.35
eigval :      789.11   789.42   798.81   839.97   843.87   858.47
eigval :      893.84   944.55   946.58   956.51   961.50   986.72
eigval :      991.98  1039.90  1045.80  1050.55  1092.58  1094.36
eigval :     1096.05  1106.68  1107.06  1114.51  1132.61  1133.68
eigval :     1136.59  1136.95  1162.38  1176.98  1219.47  1226.61
eigval :     1232.76  1239.06  1264.44  1274.52  1276.54  1277.06
eigval :     1279.95  1280.15  1288.96  1326.86  1333.56  1337.70
eigval :     1352.66  1355.07  1355.42  1357.28  1369.02  1381.57
eigval :     1412.15  1412.45  1414.42  1460.79  1464.94  1467.56
eigval :     1468.85  1481.10  1482.88  1488.46  1495.18  1496.44
eigval :     1500.44  1501.79  1503.14  1503.50  1503.71  1507.64
eigval :     1536.97  2862.37  2864.06  2866.39  2900.26  2941.68
eigval :     2951.14  2955.62  2964.67  2964.84  2968.53  2969.05
eigval :     2974.58  2976.73  2982.90  2984.69  2986.01  2986.95
eigval :     2990.55  3018.34  3018.94  3024.67  3030.28  3031.27
eigval :     3031.86  3033.95  3036.63  3038.25  3193.80  3293.52
eigval :     3310.38  3333.00  3561.58
 reduced masses (amu)
   1: 22.93   2: 27.32   3: 21.61   4: 19.55   5: 21.60   6: 27.20   7: 12.46   8: 11.86
   9: 11.43  10: 14.85  11: 17.43  12: 19.68  13: 16.05  14: 15.17  15: 19.39  16: 23.10
  17: 12.95  18: 17.91  19: 21.28  20: 22.55  21: 19.18  22: 25.81  23: 23.06  24: 23.99
  25: 27.78  26: 24.38  27: 25.68  28: 26.63  29: 25.03  30: 22.91  31: 17.98  32: 24.81
  33: 25.55  34: 21.13  35: 25.07  36: 30.05  37: 26.36  38: 24.44  39: 23.95  40: 27.11
  41: 29.29  42: 29.14  43: 26.72  44: 26.50  45: 18.68  46: 19.88  47: 28.82  48: 26.40
  49: 21.99  50: 22.37  51: 25.88  52: 18.76  53: 23.64  54: 26.39  55: 25.14  56: 25.35
  57: 24.53  58: 26.12  59: 24.89  60: 29.55  61: 27.37  62: 27.28  63: 21.54  64: 21.16
  65: 23.72  66: 19.64  67: 30.46  68: 24.41  69: 23.79  70: 23.42  71: 24.29  72: 24.37
  73: 24.09  74: 26.67  75: 23.71  76: 22.17  77: 24.37  78: 23.90  79: 22.50  80: 23.82
  81: 19.57  82: 22.06  83: 24.32  84: 22.68  85:  7.18  86: 24.30  87:  6.81  88:  2.73
  89: 11.06  90:  8.81  91:  2.54  92:  2.86  93: 10.08  94:  9.97  95:  6.78  96:  9.77
  97: 11.24  98:  7.58  99:  2.06 100:  2.84 101:  2.12 102:  3.17 103:  1.72 104:  1.73
 105:  3.28 106:  2.37 107:  2.39 108:  6.65 109:  5.87 110:  5.60 111:  5.25 112:  2.86
 113:  2.49 114:  5.49 115:  6.23 116: 10.20 117: 11.06 118:  7.17 119:  8.44 120:  5.49
 121:  5.58 122:  8.18 123:  9.63 124: 10.16 125:  7.53 126:  7.60 127:  7.84 128:  7.50
 129:  5.28 130:  4.19 131:  5.05 132:  4.21 133:  3.05 134:  3.58 135:  3.59 136:  2.58
 137:  2.31 138:  1.61 139:  2.24 140:  2.47 141:  3.78 142:  3.30 143:  3.37 144:  3.99
 145:  5.18 146:  4.03 147:  3.91 148:  4.91 149:  5.01 150:  4.91 151:  3.17 152:  3.20
 153:  3.18 154:  1.88 155:  1.98 156:  1.94 157:  1.94 158:  1.88 159:  1.85 160:  1.87
 161:  1.84 162:  1.77 163:  1.53 164:  1.54 165:  1.69 166:  1.71 167:  1.59 168:  1.56
 169:  2.02 170:  1.89 171:  1.74 172:  1.75 173:  1.52 174:  1.80 175:  1.92 176:  1.89
 177:  1.79 178:  1.68 179:  1.50 180:  1.52 181:  1.75 182:  1.77 183:  1.60 184:  1.75
 185:  1.75 186:  1.90 187:  1.56 188:  1.80 189:  1.85 190:  1.76 191:  1.92 192:  1.94
 193:  1.96 194:  1.55 195:  1.28 196:  1.42 197:  1.92 198:  1.91 199:  1.90 200:  1.90
 201:  1.81
 IR intensities (amu)
   1:  0.54   2:  0.70   3:  0.18   4:  0.19   5:  0.43   6:  0.70   7:  0.20   8:  0.05
   9:  0.15  10:  0.13  11:  0.21  12:  0.23  13:  0.27  14:  0.22  15:  0.21  16:  0.22
  17:  0.29  18:  0.14  19:  0.14  20:  0.24  21:  0.18  22:  0.33  23:  0.18  24:  0.13
  25:  0.23  26:  0.24  27:  0.13  28:  0.35  29:  0.15  30:  0.10  31:  0.30  32:  0.26
  33:  0.25  34:  0.16  35:  0.15  36:  0.24  37:  0.21  38:  0.16  39:  0.31  40:  0.35
  41:  0.25  42:  0.81  43:  0.42  44:  0.25  45:  0.18  46:  0.13  47:  0.41  48:  0.32
  49:  0.53  50:  1.07  51:  0.32  52:  0.32  53:  0.37  54:  0.28  55:  0.77  56:  0.83
  57:  0.89  58:  0.92  59:  0.64  60:  0.59  61:  0.74  62:  0.87  63:  1.04  64:  0.44
  65:  0.60  66:  0.43  67:  0.56  68:  0.84  69:  0.53  70:  0.76  71:  0.94  72:  0.92
  73:  1.25  74:  1.40  75:  0.36  76:  1.41  77:  1.59  78:  0.74  79:  1.58  80:  0.73
  81:  0.51  82:  0.39  83:  1.48  84:  1.34  85:  0.39  86:  1.21  87:  0.46  88:  0.06
  89:  0.54  90:  0.30  91:  0.58  92:  0.65  93:  0.23  94:  0.20  95:  0.15  96:  0.27
  97:  0.44  98:  0.16  99:  0.64 100:  0.66 101:  0.70 102:  0.67 103:  0.05 104:  0.03
 105:  0.12 106:  0.09 107:  0.12 108:  0.18 109:  0.30 110:  0.18 111:  0.13 112:  0.11
 113:  0.09 114:  0.26 115:  0.40 116:  0.32 117:  0.55 118:  0.61 119:  0.66 120:  0.28
 121:  0.59 122:  0.53 123:  0.79 124:  0.82 125:  0.50 126:  0.33 127:  0.67 128:  0.23
 129:  0.27 130:  0.13 131:  0.11 132:  0.10 133:  0.31 134:  0.10 135:  0.22 136:  0.06
 137:  0.04 138:  0.01 139:  0.09 140:  0.07 141:  0.39 142:  0.25 143:  0.30 144:  0.17
 145:  0.20 146:  0.32 147:  0.41 148:  0.26 149:  0.43 150:  0.20 151:  0.04 152:  0.07
 153:  0.04 154:  0.01 155:  0.04 156:  0.05 157:  0.06 158:  0.08 159:  0.08 160:  0.04
 161:  0.08 162:  0.09 163:  0.03 164:  0.03 165:  0.02 166:  0.04 167:  0.02 168:  0.02
 169:  0.52 170:  0.31 171:  0.38 172:  0.33 173:  0.24 174:  0.19 175:  0.22 176:  0.37
 177:  0.08 178:  0.08 179:  0.18 180:  0.23 181:  0.13 182:  0.28 183:  0.33 184:  0.24
 185:  0.26 186:  0.30 187:  0.25 188:  0.35 189:  0.26 190:  0.29 191:  0.32 192:  0.22
 193:  0.27 194:  0.20 195:  0.17 196:  0.16 197:  0.72 198:  0.68 199:  0.62 200:  0.62
 201:  0.31
 Raman intensities (amu)
   1:  0.00   2:  0.00   3:  0.00   4:  0.00   5:  0.00   6:  0.00   7:  0.00   8:  0.00
   9:  0.00  10:  0.00  11:  0.00  12:  0.00  13:  0.00  14:  0.00  15:  0.00  16:  0.00
  17:  0.00  18:  0.00  19:  0.00  20:  0.00  21:  0.00  22:  0.00  23:  0.00  24:  0.00
  25:  0.00  26:  0.00  27:  0.00  28:  0.00  29:  0.00  30:  0.00  31:  0.00  32:  0.00
  33:  0.00  34:  0.00  35:  0.00  36:  0.00  37:  0.00  38:  0.00  39:  0.00  40:  0.00
  41:  0.00  42:  0.00  43:  0.00  44:  0.00  45:  0.00  46:  0.00  47:  0.00  48:  0.00
  49:  0.00  50:  0.00  51:  0.00  52:  0.00  53:  0.00  54:  0.00  55:  0.00  56:  0.00
  57:  0.00  58:  0.00  59:  0.00  60:  0.00  61:  0.00  62:  0.00  63:  0.00  64:  0.00
  65:  0.00  66:  0.00  67:  0.00  68:  0.00  69:  0.00  70:  0.00  71:  0.00  72:  0.00
  73:  0.00  74:  0.00  75:  0.00  76:  0.00  77:  0.00  78:  0.00  79:  0.00  80:  0.00
  81:  0.00  82:  0.00  83:  0.00  84:  0.00  85:  0.00  86:  0.00  87:  0.00  88:  0.00
  89:  0.00  90:  0.00  91:  0.00  92:  0.00  93:  0.00  94:  0.00  95:  0.00  96:  0.00
  97:  0.00  98:  0.00  99:  0.00 100:  0.00 101:  0.00 102:  0.00 103:  0.00 104:  0.00
 105:  0.00 106:  0.00 107:  0.00 108:  0.00 109:  0.00 110:  0.00 111:  0.00 112:  0.00
 113:  0.00 114:  0.00 115:  0.00 116:  0.00 117:  0.00 118:  0.00 119:  0.00 120:  0.00
 121:  0.00 122:  0.00 123:  0.00 124:  0.00 125:  0.00 126:  0.00 127:  0.00 128:  0.00
 129:  0.00 130:  0.00 131:  0.00 132:  0.00 133:  0.00 134:  0.00 135:  0.00 136:  0.00
 137:  0.00 138:  0.00 139:  0.00 140:  0.00 141:  0.00 142:  0.00 143:  0.00 144:  0.00
 145:  0.00 146:  0.00 147:  0.00 148:  0.00 149:  0.00 150:  0.00 151:  0.00 152:  0.00
 153:  0.00 154:  0.00 155:  0.00 156:  0.00 157:  0.00 158:  0.00 159:  0.00 160:  0.00
 161:  0.00 162:  0.00 163:  0.00 164:  0.00 165:  0.00 166:  0.00 167:  0.00 168:  0.00
 169:  0.00 170:  0.00 171:  0.00 172:  0.00 173:  0.00 174:  0.00 175:  0.00 176:  0.00
 177:  0.00 178:  0.00 179:  0.00 180:  0.00 181:  0.00 182:  0.00 183:  0.00 184:  0.00
 185:  0.00 186:  0.00 187:  0.00 188:  0.00 189:  0.00 190:  0.00 191:  0.00 192:  0.00
 193:  0.00 194:  0.00 195:  0.00 196:  0.00 197:  0.00 198:  0.00 199:  0.00 200:  0.00
 201:  0.00
 output can be read by thermo (or use thermo option).
 writing <g98.out> molden fake output.
 recommended (thermochemical) frequency scaling factor: 1.0
                    ==================
                    thermo calculation
                    ==================
Nvib :  195 Nimag : 0  symmetry :   C1  rot number :  1  scale factor : 1.00 sthr :  50.
omega= 11.81     Gvib=    -2.290     Grot=    -1.484     Gused=    -1.487
omega= 15.62     Gvib=    -2.124     Grot=    -1.401     Gused=    -1.408
omega= 18.23     Gvib=    -2.033     Grot=    -1.355     Gused=    -1.367
omega= 22.80     Gvib=    -1.900     Grot=    -1.289     Gused=    -1.315
omega= 24.80     Gvib=    -1.851     Grot=    -1.264     Gused=    -1.298
omega= 27.27     Gvib=    -1.794     Grot=    -1.236     Gused=    -1.282
omega= 32.66     Gvib=    -1.688     Grot=    -1.183     Gused=    -1.261
omega= 34.39     Gvib=    -1.657     Grot=    -1.167     Gused=    -1.257
omega= 37.09     Gvib=    -1.613     Grot=    -1.145     Gused=    -1.254
omega= 40.88     Gvib=    -1.555     Grot=    -1.116     Gused=    -1.252
omega= 42.61     Gvib=    -1.531     Grot=    -1.104     Gused=    -1.251
omega= 45.48     Gvib=    -1.492     Grot=    -1.085     Gused=    -1.250
omega= 46.22     Gvib=    -1.483     Grot=    -1.080     Gused=    -1.250
omega= 49.70     Gvib=    -1.440     Grot=    -1.058     Gused=    -1.247
omega= 50.63     Gvib=    -1.429     Grot=    -1.053     Gused=    -1.246
omega= 51.89     Gvib=    -1.415     Grot=    -1.046     Gused=    -1.244
omega= 56.80     Gvib=    -1.361     Grot=    -1.019     Gused=    -1.233
omega= 57.68     Gvib=    -1.352     Grot=    -1.014     Gused=    -1.230
omega= 58.32     Gvib=    -1.346     Grot=    -1.011     Gused=    -1.228
omega= 61.40     Gvib=    -1.315     Grot=    -0.996     Gused=    -1.218
omega= 63.40     Gvib=    -1.297     Grot=    -0.986     Gused=    -1.210
omega= 67.31     Gvib=    -1.261     Grot=    -0.969     Gused=    -1.193
omega= 71.27     Gvib=    -1.228     Grot=    -0.952     Gused=    -1.174
omega= 72.30     Gvib=    -1.219     Grot=    -0.947     Gused=    -1.169
omega= 75.07     Gvib=    -1.197     Grot=    -0.936     Gused=    -1.154
omega= 76.49     Gvib=    -1.186     Grot=    -0.931     Gused=    -1.147
omega= 78.41     Gvib=    -1.172     Grot=    -0.923     Gused=    -1.137
omega= 81.80     Gvib=    -1.147     Grot=    -0.911     Gused=    -1.118
omega= 82.92     Gvib=    -1.139     Grot=    -0.907     Gused=    -1.112
omega= 85.16     Gvib=    -1.124     Grot=    -0.899     Gused=    -1.100
omega= 86.40     Gvib=    -1.115     Grot=    -0.895     Gused=    -1.093
omega= 89.43     Gvib=    -1.095     Grot=    -0.884     Gused=    -1.076
omega= 93.59     Gvib=    -1.068     Grot=    -0.871     Gused=    -1.054
omega= 95.14     Gvib=    -1.059     Grot=    -0.866     Gused=    -1.045
omega= 97.03     Gvib=    -1.047     Grot=    -0.860     Gused=    -1.035
omega= 99.56     Gvib=    -1.033     Grot=    -0.853     Gused=    -1.022
omega=100.81     Gvib=    -1.025     Grot=    -0.849     Gused=    -1.015
omega=104.85     Gvib=    -1.002     Grot=    -0.837     Gused=    -0.994
omega=107.30     Gvib=    -0.989     Grot=    -0.830     Gused=    -0.982
omega=108.90     Gvib=    -0.980     Grot=    -0.826     Gused=    -0.974
omega=109.56     Gvib=    -0.977     Grot=    -0.824     Gused=    -0.971
omega=113.81     Gvib=    -0.955     Grot=    -0.813     Gused=    -0.950
omega=115.41     Gvib=    -0.947     Grot=    -0.809     Gused=    -0.942
omega=116.27     Gvib=    -0.943     Grot=    -0.807     Gused=    -0.938
omega=119.30     Gvib=    -0.928     Grot=    -0.799     Gused=    -0.924
omega=120.66     Gvib=    -0.921     Grot=    -0.796     Gused=    -0.918
omega=123.19     Gvib=    -0.909     Grot=    -0.789     Gused=    -0.906
omega=125.52     Gvib=    -0.899     Grot=    -0.784     Gused=    -0.896
omega=126.50     Gvib=    -0.894     Grot=    -0.782     Gused=    -0.891
omega=128.07     Gvib=    -0.887     Grot=    -0.778     Gused=    -0.885
omega=131.45     Gvib=    -0.872     Grot=    -0.770     Gused=    -0.870
omega=134.10     Gvib=    -0.861     Grot=    -0.764     Gused=    -0.859
omega=136.99     Gvib=    -0.848     Grot=    -0.758     Gused=    -0.847
omega=137.38     Gvib=    -0.847     Grot=    -0.757     Gused=    -0.845
omega=140.44     Gvib=    -0.834     Grot=    -0.751     Gused=    -0.833
omega=142.24     Gvib=    -0.827     Grot=    -0.747     Gused=    -0.826
omega=143.75     Gvib=    -0.821     Grot=    -0.744     Gused=    -0.820
omega=146.95     Gvib=    -0.808     Grot=    -0.737     Gused=    -0.807
omega=150.94     Gvib=    -0.793     Grot=    -0.729     Gused=    -0.792
omega=151.99     Gvib=    -0.789     Grot=    -0.727     Gused=    -0.789
omega=153.94     Gvib=    -0.782     Grot=    -0.723     Gused=    -0.781
omega=163.52     Gvib=    -0.748     Grot=    -0.706     Gused=    -0.748
omega=166.50     Gvib=    -0.738     Grot=    -0.700     Gused=    -0.738
omega=168.56     Gvib=    -0.731     Grot=    -0.697     Gused=    -0.731
omega=172.68     Gvib=    -0.717     Grot=    -0.689     Gused=    -0.717
omega=174.51     Gvib=    -0.712     Grot=    -0.686     Gused=    -0.711
omega=176.85     Gvib=    -0.704     Grot=    -0.682     Gused=    -0.704
omega=179.79     Gvib=    -0.695     Grot=    -0.677     Gused=    -0.695
omega=184.96     Gvib=    -0.679     Grot=    -0.669     Gused=    -0.679
omega=190.14     Gvib=    -0.664     Grot=    -0.661     Gused=    -0.664
omega=193.49     Gvib=    -0.654     Grot=    -0.656     Gused=    -0.654
omega=199.77     Gvib=    -0.637     Grot=    -0.646     Gused=    -0.637
omega=205.54     Gvib=    -0.621     Grot=    -0.638     Gused=    -0.621
omega=210.89     Gvib=    -0.607     Grot=    -0.630     Gused=    -0.607
omega=212.25     Gvib=    -0.604     Grot=    -0.628     Gused=    -0.604
omega=214.78     Gvib=    -0.597     Grot=    -0.625     Gused=    -0.597
omega=215.99     Gvib=    -0.594     Grot=    -0.623     Gused=    -0.594
omega=224.64     Gvib=    -0.573     Grot=    -0.611     Gused=    -0.573
omega=226.57     Gvib=    -0.568     Grot=    -0.609     Gused=    -0.568
omega=231.57     Gvib=    -0.557     Grot=    -0.602     Gused=    -0.557
omega=236.73     Gvib=    -0.545     Grot=    -0.596     Gused=    -0.545
omega=237.55     Gvib=    -0.543     Grot=    -0.595     Gused=    -0.543
omega=239.62     Gvib=    -0.538     Grot=    -0.592     Gused=    -0.538
omega=283.37     Gvib=    -0.451     Grot=    -0.543     Gused=    -0.451
 
   temp. (K)  partition function   enthalpy   heat capacity  entropy
                                   cal/mol     cal/K/mol   cal/K/mol   J/K/mol
 298.15  VIB  0.855E+38            40131.177    192.741    282.247
         ROT  0.649E+08              888.752      2.981     38.728
         INT  0.554E+46            41019.930    195.722    320.975
         TR   0.220E+29             1481.254      4.968     45.902
         TOT                       42501.1834   200.6899   366.8774  1535.0093
                     Eh         kcal/mol          kJ/mol 
ZPVE            0.443978         278.600         1165.66    
H(0)-H(T)+PV    0.677299E-01     42.5012         177.824    
H(T)            0.511708         321.102         1343.48    
T*S             0.174315         109.384         457.663    
G(T)            0.337392         211.717         885.821    
   -106.88536000  <=== TOTAL FREE ENERGY in Eh incl. el.,ZPVE,RRHO,solv. parts
 
 normal mode %tage of torsion character
   1:  0.00   2:  0.00   3:  0.00   4:  0.00   5:  0.00   6:  0.00   7:  0.35   8:  0.29
   9:  0.31  10:  0.49  11:  0.50  12:  0.34  13:  0.49  14:  0.47  15:  0.29  16:  0.40
  17:  0.60  18:  0.36  19:  0.38  20:  0.42  21:  0.53  22:  0.50  23:  0.55  24:  0.58
  25:  0.54  26:  0.37  27:  0.31  28:  0.78  29:  0.77  30:  0.74  31:  0.48  32:  0.49
  33:  0.21  34:  0.33  35:  0.49  36:  0.73  37:  0.36  38:  0.36  39:  0.64  40:  0.67
  41:  0.43  42:  0.60  43:  0.76  44:  0.45  45:  0.57  46:  0.55  47:  0.44  48:  0.64
  49:  0.72  50:  0.75  51:  0.64  52:  0.55  53:  0.76  54:  0.54  55:  0.65  56:  0.55
  57:  0.58  58:  0.55  59:  0.47  60:  0.72  61:  0.59  62:  0.53  63:  0.52  64:  0.50
  65:  0.50  66:  0.51  67:  0.44  68:  0.36  69:  0.52  70:  0.34  71:  0.54  72:  0.53
  73:  0.42  74:  0.60  75:  0.33  76:  0.43  77:  0.64  78:  0.86  79:  0.13  80:  0.31
  81:  0.22  82:  0.33  83:  0.24  84:  0.21  85:  0.70  86:  0.31  87:  0.62  88:  0.85
  89:  0.41  90:  0.91  91:  0.12  92:  0.52  93:  0.07  94:  0.08  95:  0.70  96:  0.05
  97:  0.13  98:  0.86  99:  0.34 100:  0.06 101:  0.05 102:  0.87 103:  0.48 104:  0.50
 105:  0.59 106:  0.51 107:  0.51 108:  0.59 109:  0.42 110:  0.11 111:  0.14 112:  0.46
 113:  0.47 114:  0.56 115:  0.49 116:  0.04 117:  0.07 118:  0.23 119:  0.13 120:  0.18
 121:  0.26 122:  0.12 123:  0.08 124:  0.03 125:  0.08 126:  0.21 127:  0.22 128:  0.09
 129:  0.37 130:  0.28 131:  0.54 132:  0.42 133:  0.20 134:  0.38 135:  0.20 136:  0.17
 137:  0.21 138:  0.08 139:  0.10 140:  0.18 141:  0.11 142:  0.18 143:  0.18 144:  0.24
 145:  0.27 146:  0.24 147:  0.60 148:  0.09 149:  0.07 150:  0.14 151:  0.00 152:  0.00
 153:  0.00 154:  0.63 155:  0.58 156:  0.62 157:  0.64 158:  0.76 159:  0.64 160:  0.59
 161:  0.61 162:  0.66 163:  0.92 164:  0.92 165:  0.80 166:  0.79 167:  0.88 168:  0.92
 169:  0.68 170:  0.18 171:  0.14 172:  0.10 173:  0.07 174:  0.22 175:  0.22 176:  0.09
 177:  0.31 178:  0.17 179:  0.02 180:  0.07 181:  0.16 182:  0.41 183:  0.02 184:  0.07
 185:  0.06 186:  0.08 187:  0.02 188:  0.03 189:  0.04 190:  0.03 191:  0.03 192:  0.04
 193:  0.06 194:  0.02 195:  0.00 196:  0.01 197:  0.74 198:  0.02 199:  0.04 200:  0.11
 201:  0.05
 recommended # of modes for mode following          88
 
 Pipek-Mezey localization of normal modes
 number of localized modes           92
 frequency thrshold           500.000000000000     
 number of groups                    41
 atom-group assingment :   
  1  2  3  4  5  6  7  8  9 10 11 12 13 14 15 16 17 18 19 20 21 20 20 20 22 23 22 24 24 24
 25 25 25 25 26 27 28 28 28 29 30 29 31 31 31 32 32 32 32 33 33 34 34 34 35 35 35 36 37 36
 38 38 38 38 39 40 41
 pop matrix done.
 initialization of trafo matrix to unity
iteration     50  convergence  0.20481455D-03
iteration    100  convergence  0.41195874D-05

 converged in    109 iterations, threshold :   0.99953521D-06
eig.   :       -0.00     0.00     0.00     0.00     0.00     0.00
eig.   :       63.26    83.75    85.07    87.34    90.43    91.33
eig.   :       92.27    93.39    93.50    93.82    94.82    96.53
eig.   :       97.41    99.78   100.44   100.69   100.99   101.24
eig.   :      103.39   103.60   104.75   105.47   105.59   105.60
eig.   :      106.09   106.57   108.79   109.77   109.94   110.33
eig.   :      111.08   112.16   114.47   115.21   115.32   116.05
eig.   :      116.57   117.74   118.04   119.22   121.05   121.21
eig.   :      123.70   124.18   125.15   128.19   128.55   128.90
eig.   :      132.12   132.46   132.98   133.31   133.58   136.26
eig.   :      138.16   138.41   138.90   139.09   141.78   143.08
eig.   :      145.92   148.46   149.96   154.04   155.10   156.36
eig.   :      157.52   159.20   164.86   166.79   167.53   170.47
eig.   :      175.82   176.83   178.17   179.34   185.15   187.07
eig.   :      188.94   189.91   206.89   223.23   228.78   230.05
eig.   :      244.66   250.50   258.20   281.15   292.57   307.59
eig.   :      310.01   348.19   504.15   557.27   566.58   582.35
eig.   :      789.11   789.42   798.81   839.97   843.87   858.47
eig.   :      893.84   944.55   946.58   956.51   961.50   986.72
eig.   :      991.98  1039.90  1045.80  1050.55  1092.58  1094.36
eig.   :     1096.05  1106.68  1107.06  1114.51  1132.61  1133.68
eig.   :     1136.59  1136.95  1162.38  1176.98  1219.47  1226.61
eig.   :     1232.76  1239.06  1264.44  1274.52  1276.54  1277.06
eig.   :     1279.95  1280.15  1288.96  1326.86  1333.56  1337.70
eig.   :     1352.66  1355.07  1355.42  1357.28  1369.02  1381.57
eig.   :     1412.15  1412.45  1414.42  1460.79  1464.94  1467.56
eig.   :     1468.85  1481.10  1482.88  1488.46  1495.18  1496.44
eig.   :     1500.44  1501.79  1503.14  1503.50  1503.71  1507.64
eig.   :     1536.97  2862.37  2864.06  2866.39  2900.26  2941.68
eig.   :     2951.14  2955.62  2964.67  2964.84  2968.53  2969.05
eig.   :     2974.58  2976.73  2982.90  2984.69  2986.01  2986.95
eig.   :     2990.55  3018.34  3018.94  3024.67  3030.28  3031.27
eig.   :     3031.86  3033.95  3036.63  3038.25  3193.80  3293.52
eig.   :     3310.38  3333.00  3561.58
written to xtb_localmodes and g98l.out
 
 normal mode %tage of torsion character
   1:  0.00   2:  0.00   3:  0.00   4:  0.00   5:  0.00   6:  0.00   7:  0.47   8:  0.13
   9:  0.03  10:  0.48  11:  0.17  12:  0.56  13:  0.50  14:  0.08  15:  0.65  16:  0.62
  17:  0.67  18:  0.68  19:  0.45  20:  0.57  21:  0.72  22:  0.51  23:  0.84  24:  0.68
  25:  0.05  26:  0.78  27:  0.63  28:  0.52  29:  0.12  30:  0.09  31:  0.04  32:  0.02
  33:  0.60  34:  0.44  35:  0.05  36:  0.09  37:  0.04  38:  0.05  39:  0.01  40:  0.61
  41:  0.41  42:  0.05  43:  0.32  44:  0.11  45:  0.05  46:  0.27  47:  0.02  48:  0.60
  49:  0.61  50:  0.92  51:  0.05  52:  0.03  53:  0.56  54:  0.03  55:  0.67  56:  0.01
  57:  0.11  58:  0.18  59:  0.21  60:  0.15  61:  0.18  62:  0.65  63:  0.45  64:  0.48
  65:  0.72  66:  0.27  67:  0.55  68:  0.83  69:  0.25  70:  0.23  71:  0.22  72:  0.01
  73:  0.44  74:  0.36  75:  0.78  76:  0.03  77:  0.47  78:  0.45  79:  0.56  80:  0.09
  81:  0.50  82:  0.21  83:  0.26  84:  0.87  85:  0.44  86:  0.30  87:  0.73  88:  0.96
  89:  0.15  90:  0.28  91:  0.54  92:  0.08  93:  0.12  94:  0.11  95:  0.14  96:  0.19
  97:  0.04  98:  0.63  99:  0.34 100:  0.06 101:  0.05 102:  0.87 103:  0.48 104:  0.50
 105:  0.59 106:  0.51 107:  0.51 108:  0.59 109:  0.42 110:  0.11 111:  0.14 112:  0.46
 113:  0.47 114:  0.56 115:  0.49 116:  0.04 117:  0.07 118:  0.23 119:  0.13 120:  0.18
 121:  0.26 122:  0.12 123:  0.08 124:  0.03 125:  0.08 126:  0.21 127:  0.22 128:  0.09
 129:  0.37 130:  0.28 131:  0.54 132:  0.42 133:  0.20 134:  0.38 135:  0.20 136:  0.17
 137:  0.21 138:  0.08 139:  0.10 140:  0.18 141:  0.11 142:  0.18 143:  0.18 144:  0.24
 145:  0.27 146:  0.24 147:  0.60 148:  0.09 149:  0.07 150:  0.14 151:  0.00 152:  0.00
 153:  0.00 154:  0.63 155:  0.58 156:  0.62 157:  0.64 158:  0.76 159:  0.64 160:  0.59
 161:  0.61 162:  0.66 163:  0.92 164:  0.92 165:  0.80 166:  0.79 167:  0.88 168:  0.92
 169:  0.68 170:  0.18 171:  0.14 172:  0.10 173:  0.07 174:  0.22 175:  0.22 176:  0.09
 177:  0.31 178:  0.17 179:  0.02 180:  0.07 181:  0.16 182:  0.41 183:  0.02 184:  0.07
 185:  0.06 186:  0.08 187:  0.02 188:  0.03 189:  0.04 190:  0.03 191:  0.03 192:  0.04
 193:  0.06 194:  0.02 195:  0.00 196:  0.01 197:  0.74 198:  0.02 199:  0.04 200:  0.11
 201:  0.05
 recommended # of modes for mode following          94

------------------------------------------------------------------------
 * finished run on 2020/06/02 at 13:58:35.519     
------------------------------------------------------------------------
 total:
 * wall-time:     0 d,  0 h,  1 min, 43.846 sec
 *  cpu-time:     0 d,  0 h,  1 min, 43.617 sec
 * ratio c/w:     0.998 speedup
 SCF:
 * wall-time:     0 d,  0 h,  0 min,  5.392 sec
 *  cpu-time:     0 d,  0 h,  0 min,  5.375 sec
 * ratio c/w:     0.997 speedup
 ANC optimizer:
 * wall-time:     0 d,  0 h,  0 min,  5.745 sec
 *  cpu-time:     0 d,  0 h,  0 min,  5.695 sec
 * ratio c/w:     0.991 speedup
 numerical hessian:
 * wall-time:     0 d,  0 h,  1 min, 32.647 sec
 *  cpu-time:     0 d,  0 h,  1 min, 32.489 sec
 * ratio c/w:     0.998 speedup

normal termination of xtb
