# Supplementary material for: Heterogeneous Nucleation of Butanol on NaCl: A Computational Study of Temperature, Humidity, Seed Charge, and Seed Size Effects
Source: J Phys Chem A. 2021 Mar 31;125(14):3025–36. doi: 10.1021/acs.jpca.0c10972 (PMC8054243; doi:10.1021/acs.jpca.0c10972)
Supplement: Supplementary file 2 — jp0c10972_si_002.zip [file jp0c10972_si_002.zip › ALL CLUSTERS/low_level_calc/negative seed/1Seed3BuOH1W.xyz]

    67
       -107.22275248  Gyration_radius:  4.3915952919
 Na          0.93062139642612    2.25707081243333   -4.13830369351673
Na         -2.80593420443254    0.32746717982196    1.00864922602118
Na         -2.47603185909847    3.70407745744707   -0.29817598650573
Na         -1.19657376324632    0.31283526689303   -1.83781804013156
Na          1.77817305711094    0.67063228272343   -0.85812611916874
Na         -2.27489165241203    2.87925302049916   -3.55019951412793
Na         -0.48286556697584    5.57316531317394   -2.80210389585180
Na          2.45482424515364    3.79755842527862   -1.26718123603808
Na          0.00114096109040    2.58306843323118    1.30439180782290
Cl         -1.00402587271000    0.51773016383906   -4.32089221906072
Cl          2.58913029426763    2.34588438217654    0.79077859747899
Cl         -3.38363098132116    1.46604363212308   -1.45486355064407
Cl          3.02605869144246    1.81343652708689   -2.85368037810582
Cl         -2.87334364422849    5.08942906713477   -2.29625245443205
Cl         -0.37403033121586    0.00242241147243    0.54157161426829
Cl         -0.41508717003459    4.18010792645596   -4.88456151246460
Cl         -2.52316983300798    2.52749784559002    1.95809949831479
Cl         -0.09526807772374    2.67801220962767   -1.60025369402969
Cl          1.49836385567789    6.09847195687417   -1.37534837267390
O           0.97914970038950   -0.70742772092099   -2.34402160509157
H           0.66769107917281   -0.52311853307708   -3.24778251389072
C           1.88264227143857   -1.79428797106884   -2.42901799647953
H           2.71162664489628   -1.55783134814526   -3.10853086556689
H           1.36906835276037   -2.69055251245062   -2.80773065627373
C           2.43812882615595   -2.08909951344297   -1.04571676961624
H           3.04556644343093   -1.24292368621540   -0.71639354690278
H           1.60496894290455   -2.21098496719412   -0.35324118648212
C           3.29935821710442   -3.34535319237430   -1.02238918036811
H           4.12200688976702   -3.23192271316835   -1.73269570674138
H           2.69948712250229   -4.20313665666229   -1.33857433853271
C           3.86240784725552   -3.60587254904781    0.36806005035407
H           3.05469775548254   -3.73088394303038    1.08578334917057
H           4.47367036065356   -4.50556530728762    0.37577279036890
H           4.47753014457110   -2.76783111702887    0.68785798968695
O           0.92133984359325    3.58622592421284    3.01554161216065
H           1.75373939305842    3.35124301424972    2.57031210092551
C           0.86363105424773    2.80953022074511    4.18590578703584
H          -0.00446437843260    3.16363861880620    4.74645209983760
H           1.76282111236894    2.97500254812988    4.79759713012353
C           0.71159598384543    1.32307325952829    3.89223763739450
H          -0.23276362111389    1.16611129023375    3.37147918878533
H           1.52819275468099    1.00256032494366    3.24453927190639
C           0.71326436328918    0.47245979549044    5.15516115726510
H          -0.08605393580705    0.81126211376359    5.81877808093904
H           1.66266014600429    0.60092319082021    5.68205743213863
C           0.50953042189994   -0.99973878618290    4.82290945474915
H           1.30395110538817   -1.35172492565120    4.16868263584425
H           0.50984625834019   -1.60666998456930    5.72596293211817
H          -0.44072590803637   -1.13974845723825    4.31072278361314
O          -3.83838359911789   -1.16500719943412   -0.11311143612432
H          -4.00419421777769   -0.42122557866374   -0.72776658042090
C          -4.19527711159857   -2.33196476710386   -0.82357877953699
H          -5.27530086570065   -2.32582887698582   -1.03430251470002
H          -3.98157558994482   -3.17518267502913   -0.16296923183416
C          -3.42792134460341   -2.47260358122750   -2.13684322051715
H          -3.87316180764403   -3.27736024012187   -2.72488167811951
H          -3.54580011884526   -1.54467230985561   -2.69989428073365
C          -1.94036439619288   -2.75058866109904   -1.93472339754399
H          -1.56262516694207   -2.10453790583245   -1.14243562299394
H          -1.41457641568350   -2.51335316197352   -2.85946492173723
C          -1.65018733114095   -4.19930817949566   -1.56490057953972
H          -1.99461776365729   -4.87211910404093   -2.34860756633265
H          -0.58109309420521   -4.34548027752587   -1.43076621415826
H          -2.14543474733180   -4.47062622390152   -0.63567775476535
O          -0.57466706866671    4.73748058202781    0.70130077159019
H           0.05703148915700    5.23964067875274    0.15286816510987
H          -0.58987559574701    5.21121673273159    1.54030563578268
