# Supplementary material for: Heterogeneous Nucleation of Butanol on NaCl: A Computational Study of Temperature, Humidity, Seed Charge, and Seed Size Effects
Source: J Phys Chem A. 2021 Mar 31;125(14):3025–36. doi: 10.1021/acs.jpca.0c10972 (PMC8054243; doi:10.1021/acs.jpca.0c10972)
Supplement: Supplementary file 2 — jp0c10972_si_002.zip [file jp0c10972_si_002.zip › ALL CLUSTERS/low_level_calc/negative seed/1Seed3BuOH2W.log]

      -----------------------------------------------------------      
     |                   =====================                   |     
     |                           x T B                           |     
     |                   =====================                   |     
     |                         S. Grimme                         |     
     |          Mulliken Center for Theoretical Chemistry        |     
     |                    University of Bonn                     |     
     |                 Version 6.0.1 (SAW181210)                 |     
      -----------------------------------------------------------      

   This program is distributed in the hope that it will be useful,
   but WITHOUT ANY WARRANTY; without even the implied warranty of
   MERCHANTABILITY or FITNESS FOR A PARTICULAR PURPOSE.
   
   FOR NON-COMMERCIAL, ACADEMIA USE ONLY.
   
   Cite this work as:
   S. Grimme, C. Bannwarth, P. Shushkov, J. Comput. Theory Chem., 2017,
   13, 1989-2009.
   C. Bannwarth, S. Ehlert and S. Grimme., ChemRxiv, 2018, preprint.
   http://doi.org/10.26434/chemrxiv.7246238.v1
   
   for sTDA-xTB:
   S. Grimme and C. Bannwarth, J. Chem. Phys., 2016, 145, 054103.
   
   in the mass-spec context:
   V. Asgeirsson, C. Bauer and S. Grimme, Chem. Sci., 2017, 8, 4879.
   
   if GBSA is used:
   P. Shushkov, F. März and S. Grimme, unpublished.
   
   for ANC optimizer:
   S. Grimme, unpublished.
   Rational Function algorithm used in ANCopt:
   F. Eckert, P. Pulay, H.-J. Werner, J. Comput. Chem., 1997, 18, 1473.
   
   with help from (in alphabetical order)
   C. Bannwarth, F. Bohle, G. Brandenburg, E. Caldeweyher, M. Checinski,
   S. Dohm, S. Ehlert, S. Ehrlich, F. März, H. Neugebauer, J. Pisarek,
   P. Pracht, P. Shushkov, and S. Spicher.
   
 * started run on 2020/06/02 at 13:56:51.981     
========================================================================
 # omp threads = 1
========================================================================
number of atoms            : 70
number of electrons        : 192
charge                     : -1
spin                       : .0
first test random number   : .0833

########################################################################
# WARNING! Please study the warnings concerning your input carefully
#  - the use of '-ohess' is discouraged, please use '--ohess' next time
########################################################################

           ------------------------------------------------- 
          |                 G F N 2 - x T B                 |
          | Geometry, Frequencies, Noncovalent interactions |
          |            JCTC 2018 parametrisation            |
           ------------------------------------------------- 
      method parameters     
 k(s)        :  1.8500
 k(p)        :  2.2300
 k(d)        :  2.2300
 k(f)        :  2.0000
 kEN (H0ij)  : -2.0000
 D4 a1       :  0.5200
 D4 a2       :  5.0000
 D4 s6       :  1.0000
 D4 s8       :  2.7000
 D4 s9       :  5.0000
 alphaj      :  2.0000


            Z     q(EN)     CN     RAES       Cart. coordinates
     1  Na  1.0    0.45    7.95    5.00    -2.85212    -3.28859    -0.74460
     2  Na  1.0    0.30    6.55    5.00     1.42454    -0.73997     9.29448
     3  Na  1.0    0.39    5.66    5.00     7.29565    -2.94762     6.51479
     4  Na  1.0    0.46    5.10    5.00     1.25891     3.63880     4.07733
     5  Na  1.0    0.32    6.49    5.00     2.41231    -7.54266     8.05237
     6  Na  1.0    0.47    5.53    5.00     3.87010    -8.58172     0.47816
     7  Na  1.0    0.25   10.75    5.00     2.23722    -3.37136     3.29510
     8  Na  1.0    0.35    6.02    5.00    -3.30045    -7.76684     4.60749
     9  Na  1.0    0.35    7.84    5.00    -4.00545    -0.86164     4.80953
    10  Cl  7.0   -0.13    4.87    5.00    -1.00964    -4.02735     6.87220
    11  Cl  7.0   -0.18    2.88    4.85    -6.31716    -4.46878     2.70134
    12  Cl  7.0   -0.25    1.39    2.59    -0.06602     4.85143    -0.06675
    13  Cl  7.0   -0.14    3.75    4.99     4.44536     0.75789     5.84772
    14  Cl  7.0   -0.20    2.92    4.86    -1.79594     2.48435     7.47392
    15  Cl  7.0   -0.14    3.83    5.00     5.61087    -6.81034     4.51226
    16  Cl  7.0   -0.12    4.10    5.00    -0.46798    -6.92896     0.98548
    17  Cl  7.0   -0.24    2.91    4.86     4.78664    -3.96458    10.60145
    18  Cl  7.0   -0.26    2.05    3.37    -0.61758   -11.08221     6.86062
    19  Cl  7.0   -0.25    1.65    2.75     4.90172    -5.00613    -2.48336
    20  O   6.0   -0.30    3.04    2.92    -0.60913    -3.49211    -3.99085
    21  H   1.0    0.05    1.38    1.53     0.99960    -4.32686    -3.65838
    22  C   4.0   -0.03    4.32    4.24    -0.16235    -1.71350    -5.92900
    23  H   1.0   -0.01    1.01    1.43    -0.57055    -2.57384    -7.77729
    24  H   1.0    0.01    1.01    1.43     1.82137    -1.12490    -5.92317
    25  C   4.0   -0.07    4.37    4.33    -1.85539     0.57686    -5.54248
    26  H   1.0    0.00    1.11    1.44    -3.79790    -0.08956    -5.32857
    27  H   1.0    0.03    1.10    1.44    -1.29185     1.56156    -3.82733
    28  C   4.0   -0.08    4.09    3.79    -1.70896     2.45420    -7.72025
    29  H   1.0   -0.00    1.02    1.43    -2.37517     1.57255    -9.46587
    30  H   1.0    0.01    1.03    1.43     0.26061     3.00450    -7.99972
    31  C   4.0   -0.12    4.01    3.64    -3.27124     4.80260    -7.14593
    32  H   1.0    0.02    1.00    1.43    -2.61389     5.66257    -5.40000
    33  H   1.0   -0.01    1.00    1.43    -3.10815     6.18483    -8.65892
    34  H   1.0    0.00    1.00    1.43    -5.25649     4.31186    -6.92436
    35  O   6.0   -0.34    2.80    2.34     8.40597    -2.06123     1.88269
    36  H   1.0    0.05    1.20    1.46     7.62835    -3.16793     0.63955
    37  C   4.0   -0.04    4.14    3.88     9.21178     0.10438     0.54507
    38  H   1.0   -0.01    1.01    1.43    10.81987    -0.38378    -0.68150
    39  H   1.0   -0.02    1.02    1.43     9.86622     1.45414     1.96493
    40  C   4.0   -0.08    4.18    3.95     7.09414     1.24089    -1.04345
    41  H   1.0    0.02    1.05    1.44     6.37660    -0.23772    -2.28964
    42  H   1.0   -0.00    1.07    1.44     5.58332     1.85346     0.21892
    43  C   4.0   -0.09    4.09    3.78     7.94121     3.48446    -2.63532
    44  H   1.0   -0.00    1.02    1.43     9.55906     2.93680    -3.79929
    45  H   1.0   -0.01    1.02    1.43     8.54947     5.02175    -1.39686
    46  C   4.0   -0.12    4.01    3.64     5.80200     4.39689    -4.33377
    47  H   1.0    0.02    1.01    1.43     4.15581     4.89245    -3.21072
    48  H   1.0   -0.01    1.00    1.43     6.37491     6.04916    -5.41472
    49  H   1.0    0.01    1.00    1.43     5.25948     2.91490    -5.65137
    50  O   6.0   -0.26    3.85    4.78    -3.91094     0.61854     0.70258
    51  H   1.0    0.04    1.51    1.61    -2.69862     2.00202     0.41464
    52  C   4.0   -0.06    4.67    4.73    -6.31229     1.71415     0.24164
    53  H   1.0   -0.02    1.10    1.44    -7.69014     0.18197     0.13251
    54  H   1.0    0.01    1.01    1.43    -6.30516     2.72685    -1.56925
    55  C   4.0   -0.09    4.45    4.46    -7.08049     3.54395     2.33047
    56  H   1.0   -0.03    1.33    1.51    -7.22358     2.51390     4.11614
    57  H   1.0   -0.00    1.04    1.43    -5.61425     4.98220     2.52355
    58  C   4.0   -0.09    4.10    3.79    -9.60623     4.81582     1.78863
    59  H   1.0   -0.01    1.03    1.43   -11.05401     3.36459     1.53811
    60  H   1.0    0.00    1.02    1.43    -9.46746     5.88410     0.02608
    61  C   4.0   -0.14    4.01    3.63   -10.38162     6.58530     3.92174
    62  H   1.0   -0.01    1.00    1.43    -8.96516     8.05165     4.18394
    63  H   1.0   -0.02    1.00    1.43   -12.18335     7.48562     3.50869
    64  H   1.0   -0.02    1.00    1.43   -10.56260     5.54182     5.68362
    65  O   6.0   -0.32    3.85    4.78     1.17567    -0.91725     0.38231
    66  H   1.0    0.04    1.44    1.56     0.96013     0.83493    -0.15077
    67  H   1.0    0.05    1.54    1.64     2.32248    -1.62023    -0.87257
    68  O   6.0   -0.41    2.88    2.49     2.89462   -12.22483     2.09745
    69  H   1.0    0.01    1.37    1.53     1.72952   -11.72856     3.43828
    70  H   1.0    0.03    1.04    1.43     3.07377   -14.00963     2.37028

  Z AO/shell   Hii/eV     exponent
  1     Wed Apr 25 08:07:45 CEST 2018   EN: 2.200 GM2: 0.406  GM3: 0.0800  RAES: 1.40
     1s    -10.707211    1.230000
  6     Wed Apr 25 08:07:45 CEST 2018   EN: 2.550 GM2: 0.538  GM3: 0.1500  RAES: 3.00
     2s    -13.970922    2.096432
     2p    -10.063292    1.800000
  8     Wed Apr 25 08:07:45 CEST 2018   EN: 3.440 GM2: 0.452  GM3:-0.0517  RAES: 1.80
     2s    -20.229985    2.439742
     2p    -15.503117    2.137023
 11     Tue Apr 24 16:34:09 CEST 2018   EN: 0.930 GM2: 0.271  GM3: 0.1799  RAES: 5.00
     3s     -4.546934    0.763787
     3p     -1.332719    0.573553
 17     Mon Apr 23 14:09:22 CEST 2018   EN: 3.160 GM2: 0.249  GM3: 0.1495  RAES: 2.50
     3s    -29.278781    2.485265
     3p    -12.673758    2.199650
     3d     -0.240338    2.476089
 no old-style atom pair restraining (fixing) potential
           ------------------------------------------------- 
          |        Self-Consistent Charge Iterations        |
           ------------------------------------------------- 

 Ncao       : 238
 Nao        : 228
 Nshell     : 116
 Nel        : 192
 T(el)      :   300.0
 intcut     :    25.0
 scfconv/Eh :  0.100E-05
   qconv/e  :  0.100E-03
 intneglect :  0.100E-07
 broydamp   :      0.250
 iter      E             dE          RMSdq      gap      omega  full diag
   1   -112.6864394 -0.112686E+03  0.101E+01    4.27       0.0  T
   2   -112.9077056 -0.221266E+00  0.615E+00    4.84       1.0  T
   3   -113.0226995 -0.114994E+00  0.370E+00    4.13       1.0  T
   4   -113.0391916 -0.164921E-01  0.205E+00    3.76       1.0  T
   5   -113.0565858 -0.173941E-01  0.130E+00    3.11       1.0  T
   6   -113.0579860 -0.140021E-02  0.538E-01    3.18       1.0  T
   7   -113.0588511 -0.865111E-03  0.320E-01    3.15       1.0  T
   8   -113.0595293 -0.678178E-03  0.206E-01    3.15       1.0  T
   9   -113.0598696 -0.340353E-03  0.130E-01    3.16       1.0  T
  10   -113.0601309 -0.261262E-03  0.730E-02    3.15       1.0  T
  11   -113.0602074 -0.765615E-04  0.505E-02    3.12       1.0  T
  12   -113.0602129 -0.548195E-05  0.168E-02    3.13       1.0  T
  13   -113.0602146 -0.166866E-05  0.127E-02    3.13       1.0  T
  14   -113.0602160 -0.142338E-05  0.857E-03    3.13       1.4  T
  15   -113.0602169 -0.844416E-06  0.506E-03    3.13       2.4  T
  16   -113.0602172 -0.371515E-06  0.293E-03    3.13       4.1  T
  17   -113.0602173 -0.927241E-07  0.244E-03    3.13       4.9  T
  18   -113.0602173 -0.202795E-07  0.109E-03    3.13      11.0  T
  19   -113.0602174 -0.108659E-07  0.717E-04    3.13      16.7  T
  20   -113.0602174 -0.618782E-08  0.537E-04    3.13      22.3  T
speedup  1.00
cpu  time for SCC    0.19 s
wall time for SCC    0.19 s

   *** convergence criteria satisfied after 20 iterations ***

          eigenvalues
 #    :          84         85         86         87         88         89         90         91
 occ. :        2.000      2.000      2.000      2.000      2.000      2.000      2.000      2.000
 eps  :        -8.342     -8.321     -8.307     -8.280     -8.249     -8.226     -8.218     -8.193
 #    :          92         93         94         95         96         97         98         99
 occ. :        2.000      2.000      2.000      2.000      2.000      0.000      0.000      0.000
 eps  :        -8.180     -8.147     -8.139     -8.078     -8.023     -4.898     -2.905     -2.651
 #    :         100        101        102        103        104        105        106        107
 occ. :        0.000      0.000      0.000      0.000      0.000      0.000      0.000      0.000
 eps  :        -1.382     -0.799      0.051      0.550      0.971      2.374      2.951      3.260


   #   Z            q   n(s)   n(p)   n(d)      C6AA      α(0)
   1  11 Na     0.801  0.069  0.130  0.000    66.957    26.481
   2  11 Na     0.717  0.090  0.193  0.000    67.977    26.682
   3  11 Na     0.717  0.105  0.178  0.000    67.977    26.681
   4  11 Na     0.718  0.081  0.201  0.000    67.956    26.677
   5  11 Na     0.704  0.086  0.210  0.000    68.131    26.712
   6  11 Na     0.748  0.090  0.162  0.000    67.595    26.606
   7  11 Na     0.733  0.013  0.254  0.000    67.779    26.643
   8  11 Na     0.732  0.087  0.181  0.000    67.794    26.645
   9  11 Na     0.744  0.070  0.186  0.000    67.641    26.615
  10  17 Cl    -0.738  1.969  5.768  0.001   124.841    17.094
  11  17 Cl    -0.779  1.976  5.802  0.001   126.492    17.207
  12  17 Cl    -0.815  1.977  5.805  0.033   127.509    17.271
  13  17 Cl    -0.749  1.975  5.773  0.001   125.285    17.125
  14  17 Cl    -0.771  1.977  5.794  0.000   126.188    17.186
  15  17 Cl    -0.757  1.974  5.783  0.000   125.613    17.147
  16  17 Cl    -0.760  1.970  5.789  0.001   125.741    17.156
  17  17 Cl    -0.757  1.977  5.780  0.000   125.618    17.147
  18  17 Cl    -0.791  1.978  5.810  0.004   126.993    17.241
  19  17 Cl    -0.815  1.977  5.815  0.023   127.777    17.292
  20   8 O     -0.479  1.702  4.778  0.000    22.389     6.391
  21   1 H      0.340  0.660  0.000  0.000     0.606     1.219
  22   6 C      0.071  1.039  2.889  0.000    19.436     6.286
  23   1 H      0.015  0.985  0.000  0.000     2.805     2.619
  24   1 H      0.037  0.963  0.000  0.000     2.486     2.466
  25   6 C     -0.096  1.067  3.029  0.000    22.302     6.718
  26   1 H      0.038  0.962  0.000  0.000     2.478     2.461
  27   1 H      0.086  0.914  0.000  0.000     1.919     2.166
  28   6 C     -0.053  1.047  3.006  0.000    21.518     6.604
  29   1 H      0.018  0.982  0.000  0.000     2.762     2.599
  30   1 H      0.032  0.968  0.000  0.000     2.564     2.504
  31   6 C     -0.106  1.038  3.068  0.000    22.578     6.776
  32   1 H      0.057  0.943  0.000  0.000     2.236     2.338
  33   1 H      0.022  0.978  0.000  0.000     2.700     2.570
  34   1 H      0.028  0.972  0.000  0.000     2.619     2.531
  35   8 O     -0.454  1.705  4.749  0.000    21.878     6.317
  36   1 H      0.324  0.676  0.000  0.000     0.653     1.269
  37   6 C      0.082  1.037  2.881  0.000    19.440     6.318
  38   1 H      0.010  0.990  0.000  0.000     2.892     2.659
  39   1 H      0.033  0.967  0.000  0.000     2.543     2.494
  40   6 C     -0.093  1.062  3.030  0.000    22.268     6.718
  41   1 H      0.072  0.928  0.000  0.000     2.067     2.248
  42   1 H      0.070  0.930  0.000  0.000     2.081     2.256
  43   6 C     -0.053  1.047  3.005  0.000    21.519     6.605
  44   1 H      0.018  0.982  0.000  0.000     2.764     2.600
  45   1 H      0.021  0.979  0.000  0.000     2.721     2.580
  46   6 C     -0.107  1.038  3.069  0.000    22.605     6.780
  47   1 H      0.061  0.939  0.000  0.000     2.182     2.310
  48   1 H      0.020  0.980  0.000  0.000     2.737     2.587
  49   1 H      0.035  0.965  0.000  0.000     2.521     2.483
  50   8 O     -0.514  1.712  4.801  0.000    23.129     6.495
  51   1 H      0.365  0.635  0.000  0.000     0.551     1.164
  52   6 C      0.053  1.042  2.905  0.000    19.618     6.294
  53   1 H      0.060  0.940  0.000  0.000     2.194     2.316
  54   1 H      0.041  0.959  0.000  0.000     2.433     2.439
  55   6 C     -0.089  1.066  3.024  0.000    22.138     6.687
  56   1 H      0.048  0.952  0.000  0.000     2.332     2.385
  57   1 H      0.061  0.939  0.000  0.000     2.190     2.314
  58   6 C     -0.054  1.047  3.008  0.000    21.552     6.610
  59   1 H      0.031  0.969  0.000  0.000     2.571     2.507
  60   1 H      0.030  0.970  0.000  0.000     2.589     2.516
  61   6 C     -0.105  1.037  3.068  0.000    22.569     6.775
  62   1 H      0.038  0.962  0.000  0.000     2.474     2.460
  63   1 H      0.026  0.974  0.000  0.000     2.641     2.542
  64   1 H      0.040  0.960  0.000  0.000     2.455     2.450
  65   8 O     -0.670  1.726  4.944  0.000    26.825     6.995
  66   1 H      0.353  0.647  0.000  0.000     0.577     1.191
  67   1 H      0.344  0.656  0.000  0.000     0.589     1.199
  68   8 O     -0.595  1.727  4.868  0.000    24.975     6.750
  69   1 H      0.325  0.675  0.000  0.000     0.641     1.253
  70   1 H      0.283  0.717  0.000  0.000     0.775     1.382

 Mol. C6AA /au·bohr⁶  :      86156.565274
 Mol. C8AA /au·bohr⁸  :    3829860.666629
 Mol. α(0) /au        :        598.803781

 
 Wiberg/Mayer (AO) data. WBOs > 0.1 written file <wbo>
 largest (>0.05) Wiberg bond orders for each atom
           total WBO             WBO to atom ...
     1  Na  0.375    Cl  11 0.122    Cl  16 0.095    O   20 0.093    O   50 0.059
     2  Na  0.542    Cl  14 0.168    Cl  17 0.148    Cl  13 0.110    Cl  10 0.101
     3  Na  0.535    Cl  17 0.156    Cl  13 0.143    Cl  15 0.133    O   35 0.088
     4  Na  0.519    Cl  12 0.189    Cl  14 0.119    Cl  13 0.113
     5  Na  0.559    Cl  18 0.174    Cl  17 0.128    Cl  15 0.122    Cl  10 0.092
     6  Na  0.480    Cl  19 0.188    Cl  16 0.116    Cl  15 0.102    O   68 0.084
     7  Na  0.497    Cl  15 0.088    Cl  13 0.086    Cl  16 0.076    O   65 0.073    Cl  10 0.060
     8  Na  0.518    Cl  18 0.168    Cl  11 0.139    Cl  16 0.116    Cl  10 0.084
     9  Na  0.485    Cl  11 0.136    Cl  14 0.124    Cl  10 0.109    O   50 0.068
    10  Cl  0.504    Na   9 0.109    Na   2 0.101    Na   5 0.092    Na   8 0.084    Na   7 0.060
    11  Cl  0.414    Na   8 0.139    Na   9 0.136    Na   1 0.122
    12  Cl  0.360    Na   4 0.189    H   51 0.053
    13  Cl  0.476    Na   3 0.143    Na   4 0.113    Na   2 0.110    Na   7 0.086
    14  Cl  0.428    Na   2 0.168    Na   9 0.124    Na   4 0.119
    15  Cl  0.467    Na   3 0.133    Na   5 0.122    Na   6 0.102    Na   7 0.088
    16  Cl  0.450    Na   8 0.116    Na   6 0.116    Na   1 0.095    Na   7 0.076
    17  Cl  0.468    Na   3 0.156    Na   2 0.148    Na   5 0.128
    18  Cl  0.397    Na   5 0.174    Na   8 0.168
    19  Cl  0.355    Na   6 0.188
    20  O   1.998    C   22 0.994    H   21 0.838    Na   1 0.093
    21  H   0.884    O   20 0.838
    22  C   3.953    C   25 1.009    O   20 0.994    H   24 0.974    H   23 0.972
    23  H   0.998    C   22 0.972
    24  H   0.997    C   22 0.974
    25  C   3.983    C   22 1.009    C   28 1.007    H   26 0.974    H   27 0.963
    26  H   0.996    C   25 0.974
    27  H   0.992    C   25 0.963
    28  C   3.998    C   31 1.020    C   25 1.007    H   29 0.979    H   30 0.977
    29  H   0.999    C   28 0.979
    30  H   0.998    C   28 0.977
    31  C   3.995    C   28 1.020    H   33 0.988    H   34 0.988    H   32 0.984
    32  H   0.996    C   31 0.984
    33  H   0.999    C   31 0.988
    34  H   0.999    C   31 0.988
    35  O   2.013    C   37 0.991    H   36 0.864    Na   3 0.088
    36  H   0.894    O   35 0.864
    37  C   3.953    C   40 1.002    O   35 0.991    H   39 0.975    H   38 0.971
    38  H   0.999    C   37 0.971
    39  H   0.997    C   37 0.975
    40  C   3.987    C   43 1.007    C   37 1.002    H   41 0.965    H   42 0.961
    41  H   0.994    C   40 0.965
    42  H   0.994    C   40 0.961
    43  C   3.997    C   46 1.019    C   40 1.007    H   45 0.978    H   44 0.978
    44  H   0.998    C   43 0.978
    45  H   0.999    C   43 0.978
    46  C   3.993    C   43 1.019    H   48 0.988    H   49 0.986    H   47 0.980
    47  H   0.995    C   46 0.980
    48  H   0.999    C   46 0.988
    49  H   0.998    C   46 0.986
    50  O   1.999    C   52 0.989    H   51 0.802    Na   9 0.068    Na   1 0.059
    51  H   0.866    O   50 0.802    Cl  12 0.053
    52  C   3.947    C   55 1.005    O   50 0.989    H   53 0.972    H   54 0.970
    53  H   0.993    C   52 0.972
    54  H   0.997    C   52 0.970
    55  C   3.994    C   58 1.008    C   52 1.005    H   57 0.970    H   56 0.965
    56  H   0.998    C   55 0.965
    57  H   0.996    C   55 0.970
    58  C   3.998    C   61 1.020    C   55 1.008    H   59 0.977    H   60 0.976
    59  H   0.998    C   58 0.977
    60  H   0.999    C   58 0.976
    61  C   3.996    C   58 1.020    H   63 0.988    H   62 0.987    H   64 0.986
    62  H   0.998    C   61 0.987
    63  H   0.999    C   61 0.988
    64  H   0.998    C   61 0.986
    65  O   1.876    H   67 0.859    H   66 0.837    Na   7 0.073
    66  H   0.875    O   65 0.837
    67  H   0.881    O   65 0.859
    68  O   1.893    H   70 0.922    H   69 0.862    Na   6 0.084
    69  H   0.894    O   68 0.862
    70  H   0.920    O   68 0.922
 MOs/occ written to file <molden.input>
 
molecular dipole:
                 x           y           z       tot (Debye)
 q only:       -1.116       3.865      -4.611
   full:       -0.210       3.894      -4.531      15.195
molecular quadrupole (traceless):
                xx          xy          yy          xz          yz          zz
 q only:       36.955       1.298     -21.440       2.071      42.813     -15.515
  q+dip:       29.003      -1.380     -11.769      -1.951      40.663     -17.234
   full:       28.174      -2.582     -10.232      -1.675      37.317     -17.942

SCC energy    :    -113.0602174
rep           :       0.7363255
ES            :       0.8899115
AES           :      -0.0490508
AXC           :       0.0056579
disp          :      -0.0927920
XB            :       0.0000000
fix           :       0.0000000
total E       :    -112.3199255
atomizationE  :      14.3270133     8990.34
(atE without considering molecular charge,
 total energy contains solvation terms)
H-L gap (eV)  :          3.1257
           ------------------------------------------------- 
          |                 ===============                 |
          |                   A N C O P T                   |
          |                 ===============                 |
          |          Approximate Normal Coordinate          |
          |           Rational Function Optimizer           |
           ------------------------------------------------- 
dumping coords to <xtbopt.coord> and <xtbopt.log>
 optlevel               0
 Maxcycle             210
 Maxmicro              25
 Econv         5.000000000000000E-006
 Gconv         1.000000000000000E-003
 Maxdispl       1.00000000000000     
 Hlow          5.000000000000000E-003
 S6             20.0000000000000     
 Nvar              204

generating ANC from model Hessian ...
 Shifting diagonal of input Hessian by   1.804875437888979E-002
 Lowest  eigenvalues of input Hessian
    0.005000    0.006243    0.006834    0.008520    0.008592    0.010264
    0.010716    0.011186    0.011702    0.013622    0.015802    0.016172
    0.017115    0.017182    0.017689    0.017845    0.017973   -0.000000
 Highest eigenvalues
    1.315726    1.400904    1.411936    1.462718    1.478296    1.508554
 
cpu  time for ANC gen    0.05 s
wall time for ANC gen    0.05 s
................................................................................
.............................. CYCLE    1 ......................................
................................................................................
   1   -113.0602174 -0.113060E+03  0.318E-04    3.13       0.0  T
   2   -113.0602174 -0.185651E-09  0.223E-04    3.13      53.5  T
   3   -113.0602174 -0.133895E-09  0.196E-04    3.13      61.1  T
speedup  1.00
cpu  time for SCC    0.03 s
wall time for SCC    0.03 s
speedup  1.00
cpu  time for grad    0.12 s
wall time for grad    0.12 s
 E :   -112.31992543  G :  0.000064    pred/act E change:  0.000D+00  0.962D-07
Maxdispl :   0.0019   ||displ|| :   0.0030   Lambda : -0.990D-07
Largest |displ|/coords:  0.0019 (   1)  0.0010 (   3)  0.0009 (   2)
................................................................................
.............................. CYCLE    2 ......................................
................................................................................
   1   -113.0602185 -0.113060E+03  0.388E-03    3.13       0.0  T
   2   -113.0602185 -0.299173E-08  0.211E-03    3.13       5.7  T
   3   -113.0602185 -0.977408E-09  0.496E-04    3.13      24.1  T
   4   -113.0602185 -0.136012E-09  0.239E-04    3.13      50.1  T
speedup  0.97
cpu  time for SCC    0.04 s
wall time for SCC    0.04 s
speedup  0.99
cpu  time for grad    0.12 s
wall time for grad    0.13 s
 E :   -112.31992544  G :  0.000070    pred/act E change:  0.000D+00 -0.943D-08
Maxdispl :   0.0012   ||displ|| :   0.0032   Lambda : -0.162D-06
Largest |displ|/coords:  0.0012 (   1)  0.0011 (  18)  0.0009 (  29)

   *** GEOMETRY OPTIMIZATION CONVERGED AFTER 2 ITERATIONS ***

------------------------------------------------------------------------
 total energy gain (kcal):     -0.0000
------------------------------------------------------------------------
================
 final structure:
================
$coord
       -2.85227712202328       -3.28882826709997       -0.74464698611822      Na
        1.42541210834359       -0.74091902848345        9.29484086264579      Na
        7.29585998630314       -2.94771090247352        6.51468586429310      Na
        1.25897947031549        3.63872907161951        4.07740174394026      Na
        2.41177900299709       -7.54355457302188        8.05190817626422      Na
        3.87014945441650       -8.58175953810653        0.47810445563467      Na
        2.23738221316922       -3.37164609197984        3.29508641304757      Na
       -3.30036371505003       -7.76659622793356        4.60765447690243      Na
       -4.00532900162351       -0.86161492932195        4.80936720138128      Na
       -1.00997404136201       -4.02774116232042        6.87209498003341      Cl
       -6.31708156354490       -4.46894730906418        2.70142469718043      Cl
       -0.06592595279078        4.85116974667437       -0.06674611415701      Cl
        4.44535015266698        0.75760210473365        5.84750102986659      Cl
       -1.79653891901018        2.48507292137124        7.47357235787054      Cl
        5.61088680877835       -6.81036958149801        4.51217993065815      Cl
       -0.46801007042026       -6.92913418949927        0.98545168271243      Cl
        4.78679458394614       -3.96327804914904       10.60197184231866      Cl
       -0.61737658185980      -11.08204019126073        6.86083755563983      Cl
        4.90165731914593       -5.00607409294106       -2.48335140378661      Cl
       -0.60917721411359       -3.49215458182729       -3.99088872712106      O 
        0.99959139135251       -4.32677558535104       -3.65828288339629      H 
       -0.16232637524918       -1.71356513963807       -5.92902875693210      C 
       -0.57046853968711       -2.57390163395258       -7.77733382101873      H 
        1.82140074719809       -1.12498097634230       -5.92313549969399      H 
       -1.85534794691781        0.57682952357644       -5.54255873006757      C 
       -3.79786083027071       -0.08957291216673       -5.32861821626362      H 
       -1.29177457482042        1.56152468748412       -3.82740928328889      H 
       -1.70890914165440        2.45417199127916       -7.72031132502634      C 
       -2.37508019050275        1.57255796931023       -9.46596423027888      H 
        0.26066070574844        3.00451037378280       -7.99973385670109      H 
       -3.27121542527077        4.80256528562346       -7.14597874305613      C 
       -2.61382615086121        5.66256687770240       -5.40008524855386      H 
       -3.10818309956282        6.18476980577534       -8.65899272374017      H 
       -5.25645026852317        4.31180953492761       -6.92433948673640      H 
        8.40607615631684       -2.06122248392450        1.88259377008167      O 
        7.62836932955150       -3.16789368310442        0.63950210972180      H 
        9.21172846058991        0.10449423823776        0.54501318578977      C 
       10.81979264388689       -0.38356547003535       -0.68162365765747      H 
        9.86613270681979        1.45421605348514        1.96490075937613      H 
        7.09404166183805        1.24099370025475       -1.04343712212840      C 
        6.37648671732811       -0.23756496217222       -2.28967494332220      H 
        5.58320804792065        1.85357361139908        0.21891937758238      H 
        7.94118518298262        3.48460266990978       -2.63522742557917      C 
        9.55903866388037        2.93692400117129       -3.79919046865275      H 
        8.54947591342736        5.02182651127636       -1.39670787940902      H 
        5.80201863517523        4.39712155700897       -4.33367258048681      C 
        4.15586595010921        4.89279545548993       -3.21061556018648      H 
        6.37500025196708        6.04934358521113       -5.41467604398258      H 
        5.25940569185141        2.91511811208305       -5.65122449568532      H 
       -3.91108755642438        0.61845248149032        0.70238394976974      O 
       -2.69871357242216        2.00186080814344        0.41435276978029      H 
       -6.31245843550343        1.71407321111512        0.24161081505946      C 
       -7.69032874219240        0.18191200748315        0.13267466732803      H 
       -6.30548739355107        2.72671054706076       -1.56931584373043      H 
       -7.08046673071638        3.54396812046185        2.33046005647069      C 
       -7.22348829016129        2.51393283013477        4.11615249993337      H 
       -5.61413075138446        4.98213608541912        2.52342849354592      H 
       -9.60617335794354        4.81593810180608        1.78869327614359      C 
      -11.05400590795461        3.36474034878426        1.53824075700248      H 
       -9.46740547515372        5.88416740216038        0.02612924169965      H 
      -10.38152742587802        6.58547288311121        3.92177817102374      C 
       -8.96503477665281        8.05177712585203        4.18401389296850      H 
      -12.18321110930482        7.48584434591287        3.50865652261976      H 
      -10.56261588831181        5.54201569473479        5.68366254573701      H 
        1.17565746056262       -0.91755328229706        0.38245465504039      O 
        0.96008193206344        0.83464301513072       -0.15059530496507      H 
        2.32250345218489       -1.62047063095552       -0.87240949134047      H 
        2.89442571242134      -12.22489246146549        2.09738301729516      O 
        1.72930820903344      -11.72860980641340        3.43818208829241      H 
        3.07392541288428      -14.00959671611612        2.37050701222588      H 
$end
 
 Bond Distances (Angstroems)
 ---------------------------
Na1-Na7=3.4389       Na1-Na8=3.7004       Na1-Na9=3.2650       Na1-Cl11=2.6603      Na1-Cl16=2.4781      Na1-O20=2.0908       
Na1-O50=2.2750       Na1-O65=2.5443       Na2-Na3=3.6302       Na2-Na4=3.6058       Na2-Na5=3.6964       Na2-Na7=3.4933       
Na2-Na9=3.7279       Na2-Cl10=2.5159      Na2-Cl13=2.5516      Na2-Cl14=2.5981      Na2-Cl17=2.5593      Na3-Na2=3.6302       
Na3-Na5=3.6409       Na3-Na7=3.1810       Na3-Cl13=2.4989      Na3-Cl15=2.4690      Na3-Cl17=2.5942      Na3-O35=2.5639       
Na4-Na2=3.6058       Na4-Na7=3.7685       Na4-Na9=3.6854       Na4-Cl12=2.3901      Na4-Cl13=2.4587      Na4-Cl14=2.4934      
Na5-Na2=3.6964       Na5-Na3=3.6409       Na5-Na6=4.1183       Na5-Na7=3.3494       Na5-Na8=3.5317       Na5-Cl10=2.6702      
Na5-Cl15=2.5544      Na5-Cl17=2.6439      Na5-Cl18=2.5442      Na6-Na5=4.1183       Na6-Na7=3.2512       Na6-Cl15=2.5069      
Na6-Cl16=2.4712      Na6-Cl19=2.5168      Na6-O68=2.1720       Na7-Na1=3.4389       Na7-Na2=3.4933       Na7-Na3=3.1810       
Na7-Na4=3.7685       Na7-Na5=3.3494       Na7-Na6=3.2512       Na7-Na8=3.8051       Na7-Na9=3.6496       Na7-Cl10=2.5800      
Na7-Cl13=2.8221      Na7-Cl15=2.6293      Na7-Cl16=2.6622      Na7-O65=2.0923       Na7-H67=2.3926       Na8-Na1=3.7004       
Na8-Na5=3.5317       Na8-Na7=3.8051       Na8-Na9=3.6745       Na8-Cl10=2.6114      Na8-Cl11=2.5712      Na8-Cl16=2.4732      
Na8-Cl18=2.5526      Na9-Na1=3.2650       Na9-Na2=3.7279       Na9-Na4=3.6854       Na9-Na7=3.6496       Na9-Na8=3.6745       
Na9-Cl10=2.5517      Na9-Cl11=2.5268      Na9-Cl14=2.5476      Na9-O50=2.3107       Na9-C52=3.0317       Na9-H56=2.4951       
Cl10-Na2=2.5159      Cl10-Na5=2.6702      Cl10-Na7=2.5800      Cl10-Na8=2.6114      Cl10-Na9=2.5517      Cl11-Na1=2.6603      
Cl11-Na8=2.5712      Cl11-Na9=2.5268      Cl12-Na4=2.3901      Cl13-Na2=2.5516      Cl13-Na3=2.4989      Cl13-Na4=2.4587      
Cl13-Na7=2.8221      Cl14-Na2=2.5981      Cl14-Na4=2.4934      Cl14-Na9=2.5476      Cl15-Na3=2.4690      Cl15-Na5=2.5544      
Cl15-Na6=2.5069      Cl15-Na7=2.6293      Cl16-Na1=2.4781      Cl16-Na6=2.4712      Cl16-Na7=2.6622      Cl16-Na8=2.4732      
Cl17-Na2=2.5593      Cl17-Na3=2.5942      Cl17-Na5=2.6439      Cl18-Na5=2.5442      Cl18-Na8=2.5526      Cl19-Na6=2.5168      
O20-Na1=2.0908       O20-H21=0.9751       O20-C22=1.4120       H21-O20=0.9751       C22-O20=1.4120       C22-H23=1.1003       
C22-H24=1.0950       C22-C25=1.5210       H23-C22=1.1003       H24-C22=1.0950       C25-C22=1.5210       C25-H26=1.0926       
C25-H27=1.0882       C25-C28=1.5235       H26-C25=1.0926       H27-C25=1.0882       C28-C25=1.5235       C28-H29=1.0933       
C28-H30=1.0922       C28-C31=1.5232       H29-C28=1.0933       H30-C28=1.0922       C31-C28=1.5232       C31-H32=1.0871       
C31-H33=1.0879       C31-H34=1.0885       H32-C31=1.0871       H33-C31=1.0879       H34-C31=1.0885       O35-Na3=2.5639       
O35-H36=0.9721       O35-C37=1.4129       H36-O35=0.9721       C37-O35=1.4129       C37-H38=1.1010       C37-H39=1.0930       
C37-C40=1.5245       H38-C37=1.1010       H39-C37=1.0930       C40-C37=1.5245       C40-H41=1.0915       C40-H42=1.0911       
C40-C43=1.5232       H41-C40=1.0915       H42-C40=1.0911       C43-C40=1.5232       C43-H44=1.0938       C43-H45=1.0931       
C43-C46=1.5239       H44-C43=1.0938       H45-C43=1.0931       C46-C43=1.5239       C46-H47=1.0867       C46-H48=1.0879       
C46-H49=1.0879       H47-C46=1.0867       H48-C46=1.0879       H49-C46=1.0879       O50-Na1=2.2750       O50-Na9=2.3107       
O50-H51=0.9853       O50-C52=1.4179       H51-O50=0.9853       C52-Na9=3.0317       C52-O50=1.4179       C52-H53=1.0919       
C52-H54=1.0980       C52-C55=1.5247       H53-C52=1.0919       H54-C52=1.0980       C55-C52=1.5247       C55-H56=1.0935       
C55-H57=1.0917       C55-C58=1.5237       H56-Na9=2.4951       H56-C55=1.0935       H57-C55=1.0917       C58-C55=1.5237       
C58-H59=1.0928       C58-H60=1.0931       C58-C61=1.5229       H59-C58=1.0928       H60-C58=1.0931       C61-C58=1.5229       
C61-H62=1.0877       C61-H63=1.0880       C61-H64=1.0878       H62-C61=1.0877       H63-C61=1.0880       H64-C61=1.0878       
O65-Na1=2.5443       O65-Na7=2.0923       O65-H66=0.9759       O65-H67=0.9735       H66-O65=0.9759       H67-Na7=2.3926       
H67-O65=0.9735       O68-Na6=2.1720       O68-H69=0.9760       O68-H70=0.9601       H69-O68=0.9760       H70-O68=0.9601       
 C  H  Rav=1.0917 sigma=0.0038  Rmin=1.0867  Rmax=1.1010    27
 C  C  Rav=1.5234 sigma=0.0010  Rmin=1.5210  Rmax=1.5247     9
 O  H  Rav=0.9740 sigma=0.0069  Rmin=0.9601  Rmax=0.9853     7
 O  C  Rav=1.4142 sigma=0.0026  Rmin=1.4120  Rmax=1.4179     3
 Na H  Rav=2.4438 sigma=0.0513  Rmin=2.3926  Rmax=2.4951     2
 Na C  Rav=3.0317 sigma=0.0000  Rmin=3.0317  Rmax=3.0317     1
 Na O  Rav=2.2927 sigma=0.1824  Rmin=2.0908  Rmax=2.5639     7
 Na Na Rav=3.5902 sigma=0.2183  Rmin=3.1810  Rmax=4.1183    19
 Cl Na Rav=2.5568 sigma=0.0826  Rmin=2.3901  Rmax=2.8221    30
 
 selected bond angles (degree)
 --------------------
Na8-Na1-Na7= 64.29             Na9-Na1-Na7= 65.91             Na9-Na1-Na8= 63.32             Cl11-Na1-Na7= 96.35            
Cl11-Na1-Na8= 44.02            Cl11-Na1-Na9= 49.19            Cl16-Na1-Na7= 50.33            Cl16-Na1-Na8= 41.59            
Cl16-Na1-Na9= 93.92            Cl16-Na1-Cl11= 85.13           O20-Na1-Na7= 93.75             O20-Na1-Na8=129.22             
O20-Na1-Na9=149.99             O20-Na1-Cl11=160.46            O20-Na1-Cl16= 88.54            O50-Na1-Na7= 89.73             
O50-Na1-Na8=107.97             O50-Na1-Na9= 45.04             O50-Na1-Cl11= 79.22            O50-Na1-Cl16=135.04            
O50-Na1-O20=117.59             O65-Na1-Na7= 37.29             O65-Na1-Na8=100.96             O65-Na1-Na9= 75.61             
O65-Na1-Cl11=122.17            O65-Na1-Cl16= 82.54            O65-Na1-O20= 75.07             O65-Na1-O50= 71.29             
Na4-Na2-Na3= 85.26             Na5-Na2-Na3= 59.59             Na5-Na2-Na4=119.55             Na7-Na2-Na3= 53.00             
Na7-Na2-Na4= 64.10             Na7-Na2-Na5= 55.45             Na9-Na2-Na3=113.34             Na9-Na2-Na4= 60.31             
Na9-Na2-Na5= 88.79             Na9-Na2-Na7= 60.61             Cl10-Na2-Na3= 90.54            Cl10-Na2-Na4= 92.39            
Cl10-Na2-Na5= 46.24            Cl10-Na2-Na7= 47.50            Cl10-Na2-Na9= 43.01            Cl13-Na2-Na3= 43.47            
Cl13-Na2-Na4= 42.96            Cl13-Na2-Na5= 94.99            Cl13-Na2-Na7= 52.92            Cl13-Na2-Na9= 91.89            
Cl13-Na2-Cl10= 99.87           Cl14-Na2-Na3=128.51            Cl14-Na2-Na4= 43.75            Cl14-Na2-Na5=131.80            
Cl14-Na2-Na7= 90.31            Cl14-Na2-Na9= 43.04            Cl14-Na2-Cl10= 85.93           Cl14-Na2-Cl13= 86.65           
Cl17-Na2-Na3= 45.61            Cl17-Na2-Na4=130.70            Cl17-Na2-Na5= 45.66            Cl17-Na2-Na7= 83.95            
Cl17-Na2-Na9=134.14            Cl17-Na2-Cl10= 91.90           Cl17-Na2-Cl13= 87.99           Cl17-Na2-Cl14=173.79           
Na5-Na3-Na2= 61.11             Na7-Na3-Na2= 61.29             Na7-Na3-Na5= 58.35             Cl13-Na3-Na2= 44.63            
Cl13-Na3-Na5= 97.31            Cl13-Na3-Na7= 58.11            Cl15-Na3-Na2= 97.54            Cl15-Na3-Na5= 44.48            
Cl15-Na3-Na7= 53.69            Cl15-Na3-Cl13=111.77           Cl17-Na3-Na2= 44.83            Cl17-Na3-Na5= 46.53            
Cl17-Na3-Na7= 90.07            Cl17-Na3-Cl13= 88.36           Cl17-Na3-Cl15= 90.09           O35-Na3-Na2=121.65             
O35-Na3-Na5=119.90             O35-Na3-Na7= 72.16             O35-Na3-Cl13= 81.93            O35-Na3-Cl15= 79.86            
O35-Na3-Cl17=162.23            Na7-Na4-Na2= 56.50             Na9-Na4-Na2= 61.49             Na9-Na4-Na7= 58.62             
Cl12-Na4-Na2=151.92            Cl12-Na4-Na7=101.76            Cl12-Na4-Na9= 92.76            Cl13-Na4-Na2= 45.01            
Cl13-Na4-Na7= 48.49            Cl13-Na4-Na9= 94.45            Cl13-Na4-Cl12=135.82           Cl14-Na4-Na2= 46.10            
Cl14-Na4-Na7= 85.83            Cl14-Na4-Na9= 43.60            Cl14-Na4-Cl12=122.47           Cl14-Na4-Cl13= 91.05           
Na3-Na5-Na2= 59.30             Na6-Na5-Na2=109.24             Na6-Na5-Na3= 74.85             Na7-Na5-Na2= 59.20             
Na7-Na5-Na3= 53.94             Na7-Na5-Na6= 50.34             Na8-Na5-Na2= 90.20             Na8-Na5-Na3=120.97             
Na8-Na5-Na6= 69.74             Na8-Na5-Na7= 67.08             Cl10-Na5-Na2= 42.89            Cl10-Na5-Na3= 87.92            
Cl10-Na5-Na6= 89.57            Cl10-Na5-Na7= 49.18            Cl10-Na5-Na8= 47.33            Cl15-Na5-Na2= 94.37            
Cl15-Na5-Na3= 42.63            Cl15-Na5-Na6= 35.16            Cl15-Na5-Na7= 50.73            Cl15-Na5-Na8=101.18            
Cl15-Na5-Cl10= 99.91           Cl17-Na5-Na2= 43.82            Cl17-Na5-Na3= 45.41            Cl17-Na5-Na6=120.21            
Cl17-Na5-Na7= 85.66            Cl17-Na5-Na8=133.96            Cl17-Na5-Cl10= 86.70           Cl17-Na5-Cl15= 87.16           
Cl18-Na5-Na2=132.21            Cl18-Na5-Na3=152.07            Cl18-Na5-Na6= 77.22            Cl18-Na5-Na7=106.35            
Cl18-Na5-Na8= 46.24            Cl18-Na5-Cl10= 91.58           Cl18-Na5-Cl15=110.35           Cl18-Na5-Cl17=162.43           
Na7-Na6-Na5= 52.47             Cl15-Na6-Na5= 35.93            Cl15-Na6-Na7= 52.42            Cl16-Na6-Na5= 70.91            
Cl16-Na6-Na7= 53.36            Cl16-Na6-Cl15= 96.69           Cl19-Na6-Na5=123.12            Cl19-Na6-Na7= 72.88            
Cl19-Na6-Cl15= 99.75           Cl19-Na6-Cl16= 90.18           O68-Na6-Na5= 71.94             O68-Na6-Na7=120.57             
O68-Na6-Cl15= 94.78            O68-Na6-Cl16= 92.89            O68-Na6-Cl19=164.70            Na2-Na7-Na1=117.62             
Na3-Na7-Na1=172.36             Na3-Na7-Na2= 65.71             Na4-Na7-Na1= 87.03             Na4-Na7-Na2= 59.40             
Na4-Na7-Na3= 89.28             Na5-Na7-Na1=119.81             Na5-Na7-Na2= 65.36             Na5-Na7-Na3= 67.71             
Na5-Na7-Na4=124.76             Na6-Na7-Na1= 86.21             Na6-Na7-Na2=141.94             Na6-Na7-Na3= 94.69             
Na6-Na7-Na4=157.17             Na6-Na7-Na5= 77.19             Na8-Na7-Na1= 61.19             Na8-Na7-Na2= 89.02             
Na8-Na7-Na3=126.40             Na8-Na7-Na4=118.41             Na8-Na7-Na5= 58.75             Na8-Na7-Na6= 76.71             
Na9-Na7-Na1= 54.75             Na9-Na7-Na2= 62.87             Na9-Na7-Na3=128.20             Na9-Na7-Na4= 59.55             
Na9-Na7-Na5= 95.73             Na9-Na7-Na6=130.53             Na9-Na7-Na8= 59.02             Cl10-Na7-Na1= 86.34            
Cl10-Na7-Na2= 45.96            Cl10-Na7-Na3=100.20            Cl10-Na7-Na4= 87.73            Cl10-Na7-Na5= 51.56            
Cl10-Na7-Na6=113.53            Cl10-Na7-Na8= 43.19            Cl10-Na7-Na9= 44.36            Cl13-Na7-Na1=127.73            
Cl13-Na7-Na2= 46.16            Cl13-Na7-Na3= 48.75            Cl13-Na7-Na4= 40.72            Cl13-Na7-Na5= 98.00            
Cl13-Na7-Na6=140.00            Cl13-Na7-Na8=134.81            Cl13-Na7-Na9= 89.31            Cl13-Na7-Cl10= 91.65           
Cl15-Na7-Na1=133.86            Cl15-Na7-Na2= 97.86            Cl15-Na7-Na3= 49.17            Cl15-Na7-Na4=138.39            
Cl15-Na7-Na5= 48.78            Cl15-Na7-Na6= 49.08            Cl15-Na7-Na8= 93.16            Cl15-Na7-Na9=144.36            
Cl15-Na7-Cl10=100.33           Cl15-Na7-Cl13= 97.91           Cl16-Na7-Na1= 45.77            Cl16-Na7-Na2=129.27            
Cl16-Na7-Na3=138.44            Cl16-Na7-Na4=132.27            Cl16-Na7-Na5= 83.90            Cl16-Na7-Na6= 48.14            
Cl16-Na7-Na8= 40.31            Cl16-Na7-Na9= 82.61            Cl16-Na7-Cl10= 83.31           Cl16-Na7-Cl13=171.85           
Cl16-Na7-Cl15= 89.32           O65-Na7-Na1= 47.46             O65-Na7-Na2=112.90             O65-Na7-Na3=125.22             
O65-Na7-Na4= 55.46             O65-Na7-Na5=165.96             O65-Na7-Na6=105.07             O65-Na7-Na8=107.88             
O65-Na7-Na9= 72.11             O65-Na7-Cl10=116.43            O65-Na7-Cl13= 89.04            O65-Na7-Cl15=142.40            
O65-Na7-Cl16= 87.50            H67-Na7-Na1= 55.72             H67-Na7-Na2=133.29             H67-Na7-Na3=116.78             
H67-Na7-Na4= 73.89             H67-Na7-Na5=161.35             H67-Na7-Na6= 84.31             H67-Na7-Na8=114.80             
H67-Na7-Na9= 94.50             H67-Na7-Cl10=137.81            H67-Na7-Cl13= 97.67            H67-Na7-Cl15=118.76            
H67-Na7-Cl16= 82.00            H67-Na7-O65= 23.89             Na5-Na8-Na1=108.59             Na7-Na8-Na1= 54.52             
Na7-Na8-Na5= 54.17             Na9-Na8-Na1= 52.55             Na9-Na8-Na5= 92.22             Na9-Na8-Na7= 58.38             
Cl10-Na8-Na1= 80.58            Cl10-Na8-Na5= 48.75            Cl10-Na8-Na7= 42.54            Cl10-Na8-Na9= 43.98            
Cl11-Na8-Na1= 45.97            Cl11-Na8-Na5=135.33            Cl11-Na8-Na7= 89.53            Cl11-Na8-Na9= 43.40            
Cl11-Na8-Cl10= 87.36           Cl16-Na8-Na1= 41.69            Cl16-Na8-Na5= 82.84            Cl16-Na8-Na7= 44.14            
Cl16-Na8-Na9= 84.60            Cl16-Na8-Cl10= 86.48           Cl16-Na8-Cl11= 87.17           Cl18-Na8-Na1=139.64            
Cl18-Na8-Na5= 46.04            Cl18-Na8-Na7= 94.42            Cl18-Na8-Na9=136.58            Cl18-Na8-Cl10= 92.77           
Cl18-Na8-Cl11=174.31           Cl18-Na8-Cl16= 98.52           Na2-Na9-Na1=115.84             Na4-Na9-Na1= 91.05             
Na4-Na9-Na2= 58.21             Na7-Na9-Na1= 59.34             Na7-Na9-Na2= 56.51             Na7-Na9-Na4= 61.83             
Na8-Na9-Na1= 64.13             Na8-Na9-Na2= 87.55             Na8-Na9-Na4=124.25             Na8-Na9-Na7= 62.60             
Cl10-Na9-Na1= 90.61            Cl10-Na9-Na2= 42.27            Cl10-Na9-Na4= 89.98            Cl10-Na9-Na7= 44.98            
Cl10-Na9-Na8= 45.29            Cl11-Na9-Na1= 52.84            Cl11-Na9-Na2=131.86            Cl11-Na9-Na4=143.88            
Cl11-Na9-Na7= 93.80            Cl11-Na9-Na8= 44.36            Cl11-Na9-Cl10= 89.63           Cl14-Na9-Na1=133.31            
Cl14-Na9-Na2= 44.11            Cl14-Na9-Na4= 42.45            Cl14-Na9-Na7= 87.66            Cl14-Na9-Na8=131.36            
Cl14-Na9-Cl10= 86.26           Cl14-Na9-Cl11=172.57           O50-Na9-Na1= 44.16             O50-Na9-Na2=125.20             
O50-Na9-Na4= 70.48             O50-Na9-Na7= 84.11             O50-Na9-Na8=107.91             O50-Na9-Cl10=127.70            
O50-Na9-Cl11= 81.45            O50-Na9-Cl14=105.96            C52-Na9-Na1= 62.25             C52-Na9-Na2=144.14             
C52-Na9-Na4= 85.99             C52-Na9-Na7=110.68             C52-Na9-Na8=117.70             C52-Na9-Cl10=152.43            
C52-Na9-Cl11= 78.04            C52-Na9-Cl14=108.27            C52-Na9-O50= 26.67             H56-Na9-Na1=106.07             
H56-Na9-Na2=127.41             H56-Na9-Na4= 92.17             H56-Na9-Na7=147.79             H56-Na9-Na8=140.98             
H56-Na9-Cl10=163.13            H56-Na9-Cl11= 98.37            H56-Na9-Cl14= 84.08            H56-Na9-O50= 68.52             
H56-Na9-C52= 44.44             Na5-Cl10-Na2= 90.87            Na7-Cl10-Na2= 86.54            Na7-Cl10-Na5= 79.26            
Na8-Cl10-Na2=174.48            Na8-Cl10-Na5= 83.92            Na8-Cl10-Na7= 94.27            Na9-Cl10-Na2= 94.72            
Na9-Cl10-Na5=168.17            Na9-Cl10-Na7= 90.66            Na9-Cl10-Na8= 90.74            
 
 selected dihedral angles (degree)
 ---------------------------------
Na5-Na3-Na2-Na4=231.50        Na5-Na3-Na2-Na7=292.41        Na5-Na3-Na2-Na9=286.26        Na5-Na3-Na2-Cl10=323.85       
Na5-Na3-Na2-Cl13=220.02       Na5-Na3-Na2-Cl14=238.62       Na5-Na3-Na2-Cl17= 55.98       Na7-Na3-Na2-Na4=299.10        
Na7-Na3-Na2-Na5= 67.59        Na7-Na3-Na2-Na9=353.85        Na7-Na3-Na2-Cl10= 31.45       Na7-Na3-Na2-Cl13=287.61       
Na7-Na3-Na2-Cl14=306.22       Na7-Na3-Na2-Cl17=123.57       Cl13-Na3-Na2-Na4= 11.48       Cl13-Na3-Na2-Na5=139.98       
Cl13-Na3-Na2-Na7= 72.39       Cl13-Na3-Na2-Na9= 66.24       Cl13-Na3-Na2-Cl10=103.83      Cl13-Na3-Na2-Cl14= 18.60      
Cl13-Na3-Na2-Cl17=195.96      Cl15-Na3-Na2-Na4=257.99       Cl15-Na3-Na2-Na5= 26.49       Cl15-Na3-Na2-Na7=318.90       
Cl15-Na3-Na2-Na9=312.75       Cl15-Na3-Na2-Cl10=350.34      Cl15-Na3-Na2-Cl13=246.51      Cl15-Na3-Na2-Cl14=265.11      
Cl15-Na3-Na2-Cl17= 82.47      Cl17-Na3-Na2-Na4=175.52       Cl17-Na3-Na2-Na5=304.02       Cl17-Na3-Na2-Na7=236.43       
Cl17-Na3-Na2-Na9=230.27       Cl17-Na3-Na2-Cl10=267.87      Cl17-Na3-Na2-Cl13=164.04      Cl17-Na3-Na2-Cl14=182.64      
O35-Na3-Na2-Na4=340.69        O35-Na3-Na2-Na5=109.19        O35-Na3-Na2-Na7= 41.60        O35-Na3-Na2-Na9= 35.45        
O35-Na3-Na2-Cl10= 73.04       O35-Na3-Na2-Cl13=329.21       O35-Na3-Na2-Cl14=347.81       O35-Na3-Na2-Cl17=165.17       
Na7-Na4-Na2-Na3= 50.88        Na7-Na4-Na2-Na5=  0.00        Na7-Na4-Na2-Na9=290.55        Na7-Na4-Na2-Cl10=320.53       
Na7-Na4-Na2-Cl13= 62.47       Na7-Na4-Na2-Cl14=238.94       Na7-Na4-Na2-Cl17= 55.10       Na9-Na4-Na2-Na3=120.32        
Na9-Na4-Na2-Na5= 69.44        Na9-Na4-Na2-Na7= 69.45        Na9-Na4-Na2-Cl10= 29.98       Na9-Na4-Na2-Cl13=131.92       
Na9-Na4-Na2-Cl14=308.39       Na9-Na4-Na2-Cl17=124.54       Cl12-Na4-Na2-Na3= 94.70       Cl12-Na4-Na2-Na5= 43.82       
Cl12-Na4-Na2-Na7= 43.82       Cl12-Na4-Na2-Na9=334.38       Cl12-Na4-Na2-Cl10=  4.36      Cl12-Na4-Na2-Cl13=106.30      
Cl12-Na4-Na2-Cl14=282.76      Cl12-Na4-Na2-Cl17= 98.92      Cl13-Na4-Na2-Na3=348.40       Cl13-Na4-Na2-Na5=297.52       
Cl13-Na4-Na2-Na7=297.53       Cl13-Na4-Na2-Na9=228.08       Cl13-Na4-Na2-Cl10=258.06      Cl13-Na4-Na2-Cl14=176.47      
Cl13-Na4-Na2-Cl17=352.62      Cl14-Na4-Na2-Na3=171.94       Cl14-Na4-Na2-Na5=121.05       Cl14-Na4-Na2-Na7=121.06       
Cl14-Na4-Na2-Na9= 51.61       Cl14-Na4-Na2-Cl10= 81.59      Cl14-Na4-Na2-Cl13=183.53      Cl14-Na4-Na2-Cl17=176.16      
Na3-Na5-Na2-Na4= 63.71        Na3-Na5-Na2-Na7= 63.70        Na3-Na5-Na2-Na9=118.15        Na3-Na5-Na2-Cl10=125.25       
Na3-Na5-Na2-Cl13= 26.37       Na3-Na5-Na2-Cl14=116.33       Na3-Na5-Na2-Cl17=304.09       Na6-Na5-Na2-Na3=301.95        
Na6-Na5-Na2-Na4=  5.66        Na6-Na5-Na2-Na7=  5.65        Na6-Na5-Na2-Na9= 60.10        Na6-Na5-Na2-Cl10= 67.20       
Na6-Na5-Na2-Cl13=328.31       Na6-Na5-Na2-Cl14= 58.28       Na6-Na5-Na2-Cl17=246.04       Na7-Na5-Na2-Na3=296.30        
Na7-Na5-Na2-Na4=  0.00        Na7-Na5-Na2-Na9= 54.45        Na7-Na5-Na2-Cl10= 61.55       Na7-Na5-Na2-Cl13=322.66       
Na7-Na5-Na2-Cl14= 52.63       Na7-Na5-Na2-Cl17=240.39       Na8-Na5-Na2-Na3=233.39        Na8-Na5-Na2-Na4=297.10        
Na8-Na5-Na2-Na7=297.09        Na8-Na5-Na2-Na9=351.54        Na8-Na5-Na2-Cl10=358.64       Na8-Na5-Na2-Cl13=259.76       
Na8-Na5-Na2-Cl14=349.72       Na8-Na5-Na2-Cl17=177.48       Cl10-Na5-Na2-Na3=234.75       Cl10-Na5-Na2-Na4=298.46       
Cl10-Na5-Na2-Na7=298.45       Cl10-Na5-Na2-Na9=352.90       Cl10-Na5-Na2-Cl13=261.11      Cl10-Na5-Na2-Cl14=351.08      
Cl10-Na5-Na2-Cl17=178.84      Cl15-Na5-Na2-Na3=334.62       Cl15-Na5-Na2-Na4= 38.33       Cl15-Na5-Na2-Na7= 38.32       
Cl15-Na5-Na2-Na9= 92.77       Cl15-Na5-Na2-Cl10= 99.87      Cl15-Na5-Na2-Cl13=  0.98      Cl15-Na5-Na2-Cl14= 90.95      
Cl15-Na5-Na2-Cl17=278.71      Cl17-Na5-Na2-Na3= 55.91       Cl17-Na5-Na2-Na4=119.62       Cl17-Na5-Na2-Na7=119.61       
Cl17-Na5-Na2-Na9=174.06       Cl17-Na5-Na2-Cl10=181.16      Cl17-Na5-Na2-Cl13= 82.27      Cl17-Na5-Na2-Cl14=172.24      
Cl18-Na5-Na2-Na3=211.93       Cl18-Na5-Na2-Na4=275.64       Cl18-Na5-Na2-Na7=275.63       Cl18-Na5-Na2-Na9=330.09       
Cl18-Na5-Na2-Cl10=337.19      Cl18-Na5-Na2-Cl13=238.30      Cl18-Na5-Na2-Cl14=328.27      Cl18-Na5-Na2-Cl17=156.02      
Na2-Na5-Na3-Na7=287.72        Na2-Na5-Na3-Cl13=332.91       Na2-Na5-Na3-Cl15=219.13       Na2-Na5-Na3-Cl17= 53.63       
Na2-Na5-Na3-O35=248.04        Na6-Na5-Na3-Na2=123.90        Na6-Na5-Na3-Na7= 51.62        Na6-Na5-Na3-Cl13= 96.81       
Na6-Na5-Na3-Cl15=343.03       Na6-Na5-Na3-Cl17=177.53       Na6-Na5-Na3-O35= 11.94        Na7-Na5-Na3-Na2= 72.28        
Na7-Na5-Na3-Cl13= 45.19       Na7-Na5-Na3-Cl15=291.41       Na7-Na5-Na3-Cl17=125.91       Na7-Na5-Na3-O35=320.32        
Na8-Na5-Na3-Na2= 69.42        Na8-Na5-Na3-Na7=357.14        Na8-Na5-Na3-Cl13= 42.33       Na8-Na5-Na3-Cl15=288.55       
Na8-Na5-Na3-Cl17=123.04       Na8-Na5-Na3-O35=317.46        Cl10-Na5-Na3-Na2= 33.79       Cl10-Na5-Na3-Na7=321.51       
Cl10-Na5-Na3-Cl13=  6.69      Cl10-Na5-Na3-Cl15=252.92      Cl10-Na5-Na3-Cl17= 87.41      Cl10-Na5-Na3-O35=281.83       
Cl15-Na5-Na3-Na2=140.87       Cl15-Na5-Na3-Na7= 68.59       Cl15-Na5-Na3-Cl13=113.78      Cl15-Na5-Na3-Cl17=194.50      
Cl15-Na5-Na3-O35= 28.91       Cl17-Na5-Na3-Na2=306.37       Cl17-Na5-Na3-Na7=234.09       Cl17-Na5-Na3-Cl13=279.28      
Cl17-Na5-Na3-Cl15=165.50      Cl17-Na5-Na3-O35=194.41       Cl18-Na5-Na3-Na2=123.25       Cl18-Na5-Na3-Na7= 50.96       
Cl18-Na5-Na3-Cl13= 96.15      Cl18-Na5-Na3-Cl15=342.38      Cl18-Na5-Na3-Cl17=176.87      Cl18-Na5-Na3-O35= 11.28       
Na2-Na7-Na1-Na8=288.04        Na2-Na7-Na1-Na9=358.73        Na2-Na7-Na1-Cl11=319.09       Na2-Na7-Na1-Cl16=240.82       
Na2-Na7-Na1-O20=155.84        Na2-Na7-Na1-O50= 38.21        Na2-Na7-Na1-O65= 96.66        Na3-Na7-Na1-Na8=173.95        
Na3-Na7-Na1-Na9=244.64        Na3-Na7-Na1-Cl11=205.00       Na3-Na7-Na1-Cl16=126.72       Na3-Na7-Na1-O20= 41.75        
Na3-Na7-Na1-O50=284.11        Na3-Na7-Na1-O65=342.56        Na4-Na7-Na1-Na8=235.09        Na4-Na7-Na1-Na9=305.78        
Na4-Na7-Na1-Cl11=266.14       Na4-Na7-Na1-Cl16=187.86       Na4-Na7-Na1-O20=102.89        Na4-Na7-Na1-O50=345.26        
Na4-Na7-Na1-O65= 43.70        Na5-Na7-Na1-Na8=  4.00        Na5-Na7-Na1-Na9= 74.69        Na5-Na7-Na1-Cl11= 35.05       
Na5-Na7-Na1-Cl16=316.78       Na5-Na7-Na1-O20=231.80        Na5-Na7-Na1-O50=114.17        Na5-Na7-Na1-O65=172.62        
Na6-Na7-Na1-Na8= 76.90        Na6-Na7-Na1-Na9=147.59        Na6-Na7-Na1-Cl11=107.95       Na6-Na7-Na1-Cl16= 29.68       
Na6-Na7-Na1-O20=304.71        Na6-Na7-Na1-O50=187.07        Na6-Na7-Na1-O65=245.52        Na8-Na7-Na1-Na9= 70.69        
Na8-Na7-Na1-Cl11= 31.05       Na8-Na7-Na1-Cl16=312.78       Na8-Na7-Na1-O20=227.80        Na8-Na7-Na1-O50=110.17        
Na8-Na7-Na1-O65=168.62        Na9-Na7-Na1-Na8=289.31        Na9-Na7-Na1-Cl11=320.36       Na9-Na7-Na1-Cl16=242.09       
Na9-Na7-Na1-O20=157.11        Na9-Na7-Na1-O50= 39.48        Na9-Na7-Na1-O65= 97.93        Cl10-Na7-Na1-Na8=323.00       
Cl10-Na7-Na1-Na9= 33.69       Cl10-Na7-Na1-Cl11=354.05      Cl10-Na7-Na1-Cl16=275.78      Cl10-Na7-Na1-O20=190.80       
Cl10-Na7-Na1-O50= 73.17       Cl10-Na7-Na1-O65=131.62       Cl13-Na7-Na1-Na8=233.74       Cl13-Na7-Na1-Na9=304.43       
Cl13-Na7-Na1-Cl11=264.80      Cl13-Na7-Na1-Cl16=186.52      Cl13-Na7-Na1-O20=101.55       Cl13-Na7-Na1-O50=343.91       
Cl13-Na7-Na1-O65= 42.36       Cl15-Na7-Na1-Na8= 63.82       Cl15-Na7-Na1-Na9=134.51       Cl15-Na7-Na1-Cl11= 94.87      
Cl15-Na7-Na1-Cl16= 16.60      Cl15-Na7-Na1-O20=291.63       Cl15-Na7-Na1-O50=173.99       Cl15-Na7-Na1-O65=232.44       
Cl16-Na7-Na1-Na8= 47.22       Cl16-Na7-Na1-Na9=117.91       Cl16-Na7-Na1-Cl11= 78.27      Cl16-Na7-Na1-O20=275.03       
Cl16-Na7-Na1-O50=157.39       Cl16-Na7-Na1-O65=215.84       O65-Na7-Na1-Na8=191.38        O65-Na7-Na1-Na9=262.07        
O65-Na7-Na1-Cl11=222.43       O65-Na7-Na1-Cl16=144.16       O65-Na7-Na1-O20= 59.19        O65-Na7-Na1-O50=301.55        
H67-Na7-Na1-Na8=162.59        H67-Na7-Na1-Na9=233.28        H67-Na7-Na1-Cl11=193.64       H67-Na7-Na1-Cl16=115.37       
H67-Na7-Na1-O20= 30.40        H67-Na7-Na1-O50=272.76        H67-Na7-Na1-O65=331.21        Na1-Na7-Na2-Na3=187.65        
Na1-Na7-Na2-Na4=292.17        Na1-Na7-Na2-Na5=112.17        Na1-Na7-Na2-Na9=  1.16        Na1-Na7-Na2-Cl10= 52.69       
Na1-Na7-Na2-Cl13=242.93       Na1-Na7-Na2-Cl14=328.50       Na1-Na7-Na2-Cl17=150.87       Na3-Na7-Na2-Na4=104.53        
Na3-Na7-Na2-Na5=284.52        Na3-Na7-Na2-Na9=173.52        Na3-Na7-Na2-Cl10=225.04       Na3-Na7-Na2-Cl13= 55.28       
Na3-Na7-Na2-Cl14=140.85       Na3-Na7-Na2-Cl17=323.22       Na4-Na7-Na2-Na3=255.47        Na4-Na7-Na2-Na5=179.99        
Na4-Na7-Na2-Na9= 68.99        Na4-Na7-Na2-Cl10=120.52       Na4-Na7-Na2-Cl13=310.76       Na4-Na7-Na2-Cl14= 36.32       
Na4-Na7-Na2-Cl17=218.70       Na5-Na7-Na2-Na3= 75.48        Na5-Na7-Na2-Na4=180.01        Na5-Na7-Na2-Na9=249.00        
Na5-Na7-Na2-Cl10=300.52       Na5-Na7-Na2-Cl13=130.77       Na5-Na7-Na2-Cl14=216.33       Na5-Na7-Na2-Cl17= 38.70       
Na6-Na7-Na2-Na3= 64.47        Na6-Na7-Na2-Na4=169.00        Na6-Na7-Na2-Na5=348.99        Na6-Na7-Na2-Na9=237.99        
Na6-Na7-Na2-Cl10=289.51       Na6-Na7-Na2-Cl13=119.75       Na6-Na7-Na2-Cl14=205.32       Na6-Na7-Na2-Cl17= 27.69       
Na8-Na7-Na2-Na3=131.21        Na8-Na7-Na2-Na4=235.74        Na8-Na7-Na2-Na5= 55.73        Na8-Na7-Na2-Na9=304.73        
Na8-Na7-Na2-Cl10=356.25       Na8-Na7-Na2-Cl13=186.50       Na8-Na7-Na2-Cl14=272.06       Na8-Na7-Na2-Cl17= 94.44       
Na9-Na7-Na2-Na3=186.48        Na9-Na7-Na2-Na4=291.01        Na9-Na7-Na2-Na5=111.00        Na9-Na7-Na2-Cl10= 51.53       
Na9-Na7-Na2-Cl13=241.77       Na9-Na7-Na2-Cl14=327.33       Na9-Na7-Na2-Cl17=149.71       Cl10-Na7-Na2-Na3=134.96       
Cl10-Na7-Na2-Na4=239.48       Cl10-Na7-Na2-Na5= 59.48       Cl10-Na7-Na2-Na9=308.47       Cl10-Na7-Na2-Cl13=190.24      
Cl10-Na7-Na2-Cl14=275.81      Cl10-Na7-Na2-Cl17= 98.18      Cl13-Na7-Na2-Na3=304.72       Cl13-Na7-Na2-Na4= 49.24       
Cl13-Na7-Na2-Na5=229.23       Cl13-Na7-Na2-Na9=118.23       Cl13-Na7-Na2-Cl10=169.76      Cl13-Na7-Na2-Cl14= 85.57      
Cl13-Na7-Na2-Cl17=267.94      Cl15-Na7-Na2-Na3= 38.16       Cl15-Na7-Na2-Na4=142.68       Cl15-Na7-Na2-Na5=322.67       
Cl15-Na7-Na2-Na9=211.67       Cl15-Na7-Na2-Cl10=263.20      Cl15-Na7-Na2-Cl13= 93.44      Cl15-Na7-Na2-Cl14=179.00      
Cl15-Na7-Na2-Cl17=  1.38      Cl16-Na7-Na2-Na3=133.74       Cl16-Na7-Na2-Na4=238.27       Cl16-Na7-Na2-Na5= 58.26       
Cl16-Na7-Na2-Na9=307.26       Cl16-Na7-Na2-Cl10=358.79      Cl16-Na7-Na2-Cl13=189.03      Cl16-Na7-Na2-Cl14=274.59      
Cl16-Na7-Na2-Cl17= 96.97      O65-Na7-Na2-Na3=240.25        O65-Na7-Na2-Na4=344.77        O65-Na7-Na2-Na5=164.77        
O65-Na7-Na2-Na9= 53.76        O65-Na7-Na2-Cl10=105.29       O65-Na7-Na2-Cl13=295.53       O65-Na7-Na2-Cl14= 21.10       
O65-Na7-Na2-Cl17=203.47       H67-Na7-Na2-Na3=255.29        H67-Na7-Na2-Na4=359.82        H67-Na7-Na2-Na5=179.81        
H67-Na7-Na2-Na9= 68.81        H67-Na7-Na2-Cl10=120.33       H67-Na7-Na2-Cl13=310.58       H67-Na7-Na2-Cl14= 36.14       
H67-Na7-Na2-Cl17=218.51       Na1-Na7-Na3-Na2=117.45        Na1-Na7-Na3-Na5=189.42        Na1-Na7-Na3-Cl13= 65.40       
Na1-Na7-Na3-Cl15=243.47       Na1-Na7-Na3-Cl17=153.42       Na1-Na7-Na3-O35=333.87        Na2-Na7-Na3-Na5= 71.97        
Na2-Na7-Na3-Cl13=307.95       Na2-Na7-Na3-Cl15=126.03       Na2-Na7-Na3-Cl17= 35.97       Na2-Na7-Na3-O35=216.42        
Na4-Na7-Na3-Na2= 56.44        Na4-Na7-Na3-Na5=128.41        Na4-Na7-Na3-Cl13=  4.38       Na4-Na7-Na3-Cl15=182.46       
Na4-Na7-Na3-Cl17= 92.41       Na4-Na7-Na3-O35=272.86        Na5-Na7-Na3-Na2=288.03        Na5-Na7-Na3-Cl13=235.97       
Na5-Na7-Na3-Cl15= 54.05       Na5-Na7-Na3-Cl17=324.00       Na5-Na7-Na3-O35=144.45        Na6-Na7-Na3-Na2=213.93        
Na6-Na7-Na3-Na5=285.90        Na6-Na7-Na3-Cl13=161.87       Na6-Na7-Na3-Cl15=339.95       Na6-Na7-Na3-Cl17=249.90       
Na6-Na7-Na3-O35= 70.35        Na8-Na7-Na3-Na2=290.86        Na8-Na7-Na3-Na5=  2.83        Na8-Na7-Na3-Cl13=238.80       
Na8-Na7-Na3-Cl15= 56.88       Na8-Na7-Na3-Cl17=326.83       Na8-Na7-Na3-O35=147.28        Na9-Na7-Na3-Na2=  7.35        
Na9-Na7-Na3-Na5= 79.32        Na9-Na7-Na3-Cl13=315.29       Na9-Na7-Na3-Cl15=133.37       Na9-Na7-Na3-Cl17= 43.32       
Na9-Na7-Na3-O35=223.77        Cl10-Na7-Na3-Na2=328.88       Cl10-Na7-Na3-Na5= 40.85       Cl10-Na7-Na3-Cl13=276.82      
Cl10-Na7-Na3-Cl15= 94.90      Cl10-Na7-Na3-Cl17=  4.85      Cl10-Na7-Na3-O35=185.30       Cl13-Na7-Na3-Na2= 52.05       
Cl13-Na7-Na3-Na5=124.03       Cl13-Na7-Na3-Cl15=178.08      Cl13-Na7-Na3-Cl17= 88.02      Cl13-Na7-Na3-O35=268.47       
Cl15-Na7-Na3-Na2=233.97       Cl15-Na7-Na3-Na5=305.95       Cl15-Na7-Na3-Cl13=181.92      Cl15-Na7-Na3-Cl17=269.95      
Cl15-Na7-Na3-O35= 90.40       Cl16-Na7-Na3-Na2=237.48       Cl16-Na7-Na3-Na5=309.45       Cl16-Na7-Na3-Cl13=185.42      
Cl16-Na7-Na3-Cl15=  3.50      Cl16-Na7-Na3-Cl17=273.45      Cl16-Na7-Na3-O35= 93.90       O65-Na7-Na3-Na2=101.77        
O65-Na7-Na3-Na5=173.74        O65-Na7-Na3-Cl13= 49.72       O65-Na7-Na3-Cl15=227.79       O65-Na7-Na3-Cl17=137.74       
O65-Na7-Na3-O35=318.19        H67-Na7-Na3-Na2=127.95        H67-Na7-Na3-Na5=199.92        H67-Na7-Na3-Cl13= 75.89       
H67-Na7-Na3-Cl15=253.97       H67-Na7-Na3-Cl17=163.92       H67-Na7-Na3-O35=344.37        Na1-Na7-Na4-Na2=124.75        
Na1-Na7-Na4-Na9= 50.23        Na1-Na7-Na4-Cl12=324.20       Na1-Na7-Na4-Cl13=181.63       Na1-Na7-Na4-Cl14= 86.52       
Na2-Na7-Na4-Na9=285.47        Na2-Na7-Na4-Cl12=199.45       Na2-Na7-Na4-Cl13= 56.88       Na2-Na7-Na4-Cl14=321.77       
Na3-Na7-Na4-Na2=298.07        Na3-Na7-Na4-Na9=223.54        Na3-Na7-Na4-Cl12=137.52       Na3-Na7-Na4-Cl13=354.95       
Na3-Na7-Na4-Cl14=259.83       Na5-Na7-Na4-Na2=  0.00        Na5-Na7-Na4-Na9=285.48        Na5-Na7-Na4-Cl12=199.46       
Na5-Na7-Na4-Cl13= 56.89       Na5-Na7-Na4-Cl14=321.78       Na6-Na7-Na4-Na2=197.66        Na6-Na7-Na4-Na9=123.13        
Na6-Na7-Na4-Cl12= 37.11       Na6-Na7-Na4-Cl13=254.54       Na6-Na7-Na4-Cl14=159.43       Na8-Na7-Na4-Na2= 69.97        
Na8-Na7-Na4-Na9=355.45        Na8-Na7-Na4-Cl12=269.42       Na8-Na7-Na4-Cl13=126.85       Na8-Na7-Na4-Cl14= 31.74       
Na9-Na7-Na4-Na2= 74.53        Na9-Na7-Na4-Cl12=273.97       Na9-Na7-Na4-Cl13=131.40       Na9-Na7-Na4-Cl14= 36.29       
Cl10-Na7-Na4-Na2= 38.30       Cl10-Na7-Na4-Na9=323.78       Cl10-Na7-Na4-Cl12=237.75      Cl10-Na7-Na4-Cl13= 95.18      
Cl10-Na7-Na4-Cl14=  0.07      Cl13-Na7-Na4-Na2=303.12       Cl13-Na7-Na4-Na9=228.60       Cl13-Na7-Na4-Cl12=142.57      
Cl13-Na7-Na4-Cl14=264.89      Cl15-Na7-Na4-Na2=295.26       Cl15-Na7-Na4-Na9=220.73       Cl15-Na7-Na4-Cl12=134.71      
Cl15-Na7-Na4-Cl13=352.14      Cl15-Na7-Na4-Cl14=257.03      Cl16-Na7-Na4-Na2=117.14       Cl16-Na7-Na4-Na9= 42.61       
Cl16-Na7-Na4-Cl12=316.59      Cl16-Na7-Na4-Cl13=174.01      Cl16-Na7-Na4-Cl14= 78.90      O65-Na7-Na4-Na2=162.92        
O65-Na7-Na4-Na9= 88.39        O65-Na7-Na4-Cl12=  2.37       O65-Na7-Na4-Cl13=219.80       O65-Na7-Na4-Cl14=124.69       
H67-Na7-Na4-Na2=179.86        H67-Na7-Na4-Na9=105.34        H67-Na7-Na4-Cl12= 19.31       H67-Na7-Na4-Cl13=236.74       
H67-Na7-Na4-Cl14=141.63       Na1-Na7-Na5-Na2=251.04        Na1-Na7-Na5-Na3=178.56        Na1-Na7-Na5-Na6= 77.97        
Na1-Na7-Na5-Na8=355.90        Na1-Na7-Na5-Cl10=303.28       Na1-Na7-Na5-Cl15=124.03       Na1-Na7-Na5-Cl17=213.90       
Na1-Na7-Na5-Cl18= 20.85       Na2-Na7-Na5-Na3=287.53        Na2-Na7-Na5-Na6=186.94        Na2-Na7-Na5-Na8=104.86        
Na2-Na7-Na5-Cl10= 52.25       Na2-Na7-Na5-Cl15=233.00       Na2-Na7-Na5-Cl17=322.87       Na2-Na7-Na5-Cl18=129.81       
Na3-Na7-Na5-Na2= 72.47        Na3-Na7-Na5-Na6=259.41        Na3-Na7-Na5-Na8=177.34        Na3-Na7-Na5-Cl10=124.72       
Na3-Na7-Na5-Cl15=305.47       Na3-Na7-Na5-Cl17= 35.34       Na3-Na7-Na5-Cl18=202.28       Na4-Na7-Na5-Na2=  0.00        
Na4-Na7-Na5-Na3=287.52        Na4-Na7-Na5-Na6=186.93        Na4-Na7-Na5-Na8=104.85        Na4-Na7-Na5-Cl10= 52.24       
Na4-Na7-Na5-Cl15=232.99       Na4-Na7-Na5-Cl17=322.86       Na4-Na7-Na5-Cl18=129.80       Na6-Na7-Na5-Na2=173.06        
Na6-Na7-Na5-Na3=100.59        Na6-Na7-Na5-Na8=277.92        Na6-Na7-Na5-Cl10=225.31       Na6-Na7-Na5-Cl15= 46.06       
Na6-Na7-Na5-Cl17=135.93       Na6-Na7-Na5-Cl18=302.87       Na8-Na7-Na5-Na2=255.14        Na8-Na7-Na5-Na3=182.66        
Na8-Na7-Na5-Na6= 82.08        Na8-Na7-Na5-Cl10=307.39       Na8-Na7-Na5-Cl15=128.13       Na8-Na7-Na5-Cl17=218.01       
Na8-Na7-Na5-Cl18= 24.95       Na9-Na7-Na5-Na2=303.38        Na9-Na7-Na5-Na3=230.90        Na9-Na7-Na5-Na6=130.31        
Na9-Na7-Na5-Na8= 48.24        Na9-Na7-Na5-Cl10=355.63       Na9-Na7-Na5-Cl15=176.37       Na9-Na7-Na5-Cl17=266.25       
Na9-Na7-Na5-Cl18= 73.19       Cl10-Na7-Na5-Na2=307.75       Cl10-Na7-Na5-Na3=235.28       Cl10-Na7-Na5-Na6=134.69       
Cl10-Na7-Na5-Na8= 52.61       Cl10-Na7-Na5-Cl15=180.75      Cl10-Na7-Na5-Cl17=270.62      Cl10-Na7-Na5-Cl18= 77.56      
Cl13-Na7-Na5-Na2= 33.48       Cl13-Na7-Na5-Na3=321.01       Cl13-Na7-Na5-Na6=220.42       Cl13-Na7-Na5-Na8=138.34       
Cl13-Na7-Na5-Cl10= 85.73      Cl13-Na7-Na5-Cl15=266.48      Cl13-Na7-Na5-Cl17=356.35      Cl13-Na7-Na5-Cl18=163.29      
Cl15-Na7-Na5-Na2=127.00       Cl15-Na7-Na5-Na3= 54.53       Cl15-Na7-Na5-Na6=313.94       Cl15-Na7-Na5-Na8=231.87       
Cl15-Na7-Na5-Cl10=179.25      Cl15-Na7-Na5-Cl17= 89.87      Cl15-Na7-Na5-Cl18=256.81      Cl16-Na7-Na5-Na2=221.47       
Cl16-Na7-Na5-Na3=148.99       Cl16-Na7-Na5-Na6= 48.40       Cl16-Na7-Na5-Na8=326.33       Cl16-Na7-Na5-Cl10=273.71      
Cl16-Na7-Na5-Cl15= 94.46      Cl16-Na7-Na5-Cl17=184.33      Cl16-Na7-Na5-Cl18=351.28      O65-Na7-Na5-Na2=274.00        
O65-Na7-Na5-Na3=201.53        O65-Na7-Na5-Na6=100.94        O65-Na7-Na5-Na8= 18.86        O65-Na7-Na5-Cl10=326.25       
O65-Na7-Na5-Cl15=147.00       O65-Na7-Na5-Cl17=236.87       O65-Na7-Na5-Cl18= 43.81       H67-Na7-Na5-Na2=180.43        
H67-Na7-Na5-Na3=107.96        H67-Na7-Na5-Na6=  7.37        H67-Na7-Na5-Na8=285.29        H67-Na7-Na5-Cl10=232.68       
H67-Na7-Na5-Cl15= 53.43       H67-Na7-Na5-Cl17=143.30       H67-Na7-Na5-Cl18=310.24       Na1-Na7-Na6-Na5=238.26        
Na1-Na7-Na6-Cl15=192.47       Na1-Na7-Na6-Cl16=331.55       Na1-Na7-Na6-Cl19= 75.03       Na1-Na7-Na6-O68=263.05        
Na2-Na7-Na6-Na5= 10.26        Na2-Na7-Na6-Cl15=324.47       Na2-Na7-Na6-Cl16=103.55       Na2-Na7-Na6-Cl19=207.03       
Na2-Na7-Na6-O68= 35.04        Na3-Na7-Na6-Na5= 65.87        Na3-Na7-Na6-Cl15= 20.08       Na3-Na7-Na6-Cl16=159.16       
Na3-Na7-Na6-Cl19=262.64       Na3-Na7-Na6-O68= 90.65        Na4-Na7-Na6-Na5=165.20        Na4-Na7-Na6-Cl15=119.41       
Na4-Na7-Na6-Cl16=258.49       Na4-Na7-Na6-Cl19=  1.97       Na4-Na7-Na6-O68=189.98        Na5-Na7-Na6-Cl15=314.21       
Na5-Na7-Na6-Cl16= 93.29       Na5-Na7-Na6-Cl19=196.77       Na5-Na7-Na6-O68= 24.78        Na8-Na7-Na6-Na5=299.54        
Na8-Na7-Na6-Cl15=253.75       Na8-Na7-Na6-Cl16= 32.83       Na8-Na7-Na6-Cl19=136.31       Na8-Na7-Na6-O68=324.32        
Na9-Na7-Na6-Na5=273.42        Na9-Na7-Na6-Cl15=227.63       Na9-Na7-Na6-Cl16=  6.71       Na9-Na7-Na6-Cl19=110.19       
Na9-Na7-Na6-O68=298.21        Cl10-Na7-Na6-Na5=322.60       Cl10-Na7-Na6-Cl15=276.81      Cl10-Na7-Na6-Cl16= 55.89      
Cl10-Na7-Na6-Cl19=159.37      Cl10-Na7-Na6-O68=347.39       Cl13-Na7-Na6-Na5= 87.20       Cl13-Na7-Na6-Cl15= 41.41      
Cl13-Na7-Na6-Cl16=180.49      Cl13-Na7-Na6-Cl19=283.98      Cl13-Na7-Na6-O68=111.99       Cl15-Na7-Na6-Na5= 45.79       
Cl15-Na7-Na6-Cl16=139.08      Cl15-Na7-Na6-Cl19=242.56      Cl15-Na7-Na6-O68= 70.57       Cl16-Na7-Na6-Na5=266.71       
Cl16-Na7-Na6-Cl15=220.92      Cl16-Na7-Na6-Cl19=103.48      Cl16-Na7-Na6-O68=291.50       O65-Na7-Na6-Na5=194.28        
O65-Na7-Na6-Cl15=148.49       O65-Na7-Na6-Cl16=287.57       O65-Na7-Na6-Cl19= 31.05       O65-Na7-Na6-O68=219.07        
H67-Na7-Na6-Na5=182.36        H67-Na7-Na6-Cl15=136.57       H67-Na7-Na6-Cl16=275.65       H67-Na7-Na6-Cl19= 19.13       
H67-Na7-Na6-O68=207.15        Na5-Na8-Na1-Na7=356.53        Na5-Na8-Na1-Na9=281.90        Na5-Na8-Na1-Cl11=224.07       
Na5-Na8-Na1-Cl16= 54.87       Na5-Na8-Na1-O20= 69.12        Na5-Na8-Na1-O50=275.83        Na5-Na8-Na1-O65=349.53        
Na7-Na8-Na1-Na9=285.37        Na7-Na8-Na1-Cl11=227.54       Na7-Na8-Na1-Cl16= 58.34       Na7-Na8-Na1-O20= 72.59        
Na7-Na8-Na1-O50=279.31        Na7-Na8-Na1-O65=353.00        Na9-Na8-Na1-Na7= 74.63        Na9-Na8-Na1-Cl11=302.17       
Na9-Na8-Na1-Cl16=132.97       Na9-Na8-Na1-O20=147.22        Na9-Na8-Na1-O50=353.94        Na9-Na8-Na1-O65= 67.63        
Cl10-Na8-Na1-Na7= 36.98       Cl10-Na8-Na1-Na9=322.35       Cl10-Na8-Na1-Cl11=264.52      Cl10-Na8-Na1-Cl16= 95.32      
Cl10-Na8-Na1-O20=109.57       Cl10-Na8-Na1-O50=316.28       Cl10-Na8-Na1-O65= 29.98       Cl11-Na8-Na1-Na7=132.46       
Cl11-Na8-Na1-Na9= 57.83       Cl11-Na8-Na1-Cl16=190.80      Cl11-Na8-Na1-O20=205.05       Cl11-Na8-Na1-O50= 51.77       
Cl11-Na8-Na1-O65=125.46       Cl16-Na8-Na1-Na7=301.66       Cl16-Na8-Na1-Na9=227.03       Cl16-Na8-Na1-Cl11=169.20      
Cl16-Na8-Na1-O20= 14.25       Cl16-Na8-Na1-O50=220.96       Cl16-Na8-Na1-O65=294.66       Cl18-Na8-Na1-Na7=313.85       
Cl18-Na8-Na1-Na9=239.22       Cl18-Na8-Na1-Cl11=181.39      Cl18-Na8-Na1-Cl16= 12.19      Cl18-Na8-Na1-O20= 26.44       
Cl18-Na8-Na1-O50=233.16       Cl18-Na8-Na1-O65=306.86       Na1-Na8-Na5-Na2= 59.61        Na1-Na8-Na5-Na3=  6.00        
Na1-Na8-Na5-Na6=309.12        Na1-Na8-Na5-Na7=  3.49        Na1-Na8-Na5-Cl10= 58.36       Na1-Na8-Na5-Cl15=325.12       
Na1-Na8-Na5-Cl17= 62.03       Na1-Na8-Na5-Cl18=217.57       Na7-Na8-Na5-Na2= 56.12        Na7-Na8-Na5-Na3=  2.51        
Na7-Na8-Na5-Na6=305.64        Na7-Na8-Na5-Cl10= 54.87       Na7-Na8-Na5-Cl15=321.63       Na7-Na8-Na5-Cl17= 58.54       
Na7-Na8-Na5-Cl18=214.09       Na9-Na8-Na5-Na2=  8.58        Na9-Na8-Na5-Na3=314.97        Na9-Na8-Na5-Na6=258.10        
Na9-Na8-Na5-Na7=312.46        Na9-Na8-Na5-Cl10=  7.33       Na9-Na8-Na5-Cl15=274.09       Na9-Na8-Na5-Cl17= 11.00       
Na9-Na8-Na5-Cl18=166.55       Cl10-Na8-Na5-Na2=  1.25       Cl10-Na8-Na5-Na3=307.65       Cl10-Na8-Na5-Na6=250.77       
Cl10-Na8-Na5-Na7=305.13       Cl10-Na8-Na5-Cl15=266.76      Cl10-Na8-Na5-Cl17=  3.67      Cl10-Na8-Na5-Cl18=159.22      
Cl11-Na8-Na5-Na2= 14.27       Cl11-Na8-Na5-Na3=320.66       Cl11-Na8-Na5-Na6=263.79       Cl11-Na8-Na5-Na7=318.15       
Cl11-Na8-Na5-Cl10= 13.02      Cl11-Na8-Na5-Cl15=279.78      Cl11-Na8-Na5-Cl17= 16.69      Cl11-Na8-Na5-Cl18=172.24      
Cl16-Na8-Na5-Na2= 92.85       Cl16-Na8-Na5-Na3= 39.25       Cl16-Na8-Na5-Na6=342.37       Cl16-Na8-Na5-Na7= 36.73       
Cl16-Na8-Na5-Cl10= 91.60      Cl16-Na8-Na5-Cl15=358.36      Cl16-Na8-Na5-Cl17= 95.28      Cl16-Na8-Na5-Cl18=250.82      
Cl18-Na8-Na5-Na2=202.04       Cl18-Na8-Na5-Na3=148.43       Cl18-Na8-Na5-Na6= 91.55       Cl18-Na8-Na5-Na7=145.91       
Cl18-Na8-Na5-Cl10=200.78      Cl18-Na8-Na5-Cl15=107.55      Cl18-Na8-Na5-Cl17=204.46      Na1-Na8-Na7-Na2=122.58        
Na1-Na8-Na7-Na3=181.00        Na1-Na8-Na7-Na4= 68.60        Na1-Na8-Na7-Na5=184.06        Na1-Na8-Na7-Na6=266.99        
Na1-Na8-Na7-Na9= 64.02        Na1-Na8-Na7-Cl10=118.65       Na1-Na8-Na7-Cl13=115.98       Na1-Na8-Na7-Cl15=220.40       
Na1-Na8-Na7-Cl16=305.61       Na1-Na8-Na7-O65=  8.79        Na1-Na8-Na7-H67=344.20        Na5-Na8-Na7-Na1=175.94        
Na5-Na8-Na7-Na2=298.52        Na5-Na8-Na7-Na3=356.94        Na5-Na8-Na7-Na4=244.54        Na5-Na8-Na7-Na6= 82.93        
Na5-Na8-Na7-Na9=239.96        Na5-Na8-Na7-Cl10=294.59       Na5-Na8-Na7-Cl13=291.92       Na5-Na8-Na7-Cl15= 36.34       
Na5-Na8-Na7-Cl16=121.55       Na5-Na8-Na7-O65=184.73        Na5-Na8-Na7-H67=160.14        Na9-Na8-Na7-Na1=295.98        
Na9-Na8-Na7-Na2= 58.56        Na9-Na8-Na7-Na3=116.97        Na9-Na8-Na7-Na4=  4.58        Na9-Na8-Na7-Na5=120.04        
Na9-Na8-Na7-Na6=202.97        Na9-Na8-Na7-Cl10= 54.62       Na9-Na8-Na7-Cl13= 51.95       Na9-Na8-Na7-Cl15=156.37       
Na9-Na8-Na7-Cl16=241.59       Na9-Na8-Na7-O65=304.76        Na9-Na8-Na7-H67=280.17        Cl10-Na8-Na7-Na1=241.35       
Cl10-Na8-Na7-Na2=  3.93       Cl10-Na8-Na7-Na3= 62.35       Cl10-Na8-Na7-Na4=309.95       Cl10-Na8-Na7-Na5= 65.41       
Cl10-Na8-Na7-Na6=148.34       Cl10-Na8-Na7-Na9=305.38       Cl10-Na8-Na7-Cl13=357.33      Cl10-Na8-Na7-Cl15=101.75      
Cl10-Na8-Na7-Cl16=186.96      Cl10-Na8-Na7-O65=250.14       Cl10-Na8-Na7-H67=225.55       Cl11-Na8-Na7-Na1=327.97       
Cl11-Na8-Na7-Na2= 90.55       Cl11-Na8-Na7-Na3=148.96       Cl11-Na8-Na7-Na4= 36.57       Cl11-Na8-Na7-Na5=152.03       
Cl11-Na8-Na7-Na6=234.96       Cl11-Na8-Na7-Na9= 31.99       Cl11-Na8-Na7-Cl10= 86.62      Cl11-Na8-Na7-Cl13= 83.94      
Cl11-Na8-Na7-Cl15=188.36      Cl11-Na8-Na7-Cl16=273.58      Cl11-Na8-Na7-O65=336.76       Cl11-Na8-Na7-H67=312.16       
Cl16-Na8-Na7-Na1= 54.39       Cl16-Na8-Na7-Na2=176.97       Cl16-Na8-Na7-Na3=235.39       Cl16-Na8-Na7-Na4=122.99       
Cl16-Na8-Na7-Na5=238.45       Cl16-Na8-Na7-Na6=321.38       Cl16-Na8-Na7-Na9=118.41       Cl16-Na8-Na7-Cl10=173.04      
Cl16-Na8-Na7-Cl13=170.37      Cl16-Na8-Na7-Cl15=274.79      Cl16-Na8-Na7-O65= 63.18       Cl16-Na8-Na7-H67= 38.59       
Cl18-Na8-Na7-Na1=152.07       Cl18-Na8-Na7-Na2=274.66       Cl18-Na8-Na7-Na3=333.07       Cl18-Na8-Na7-Na4=220.68       
Cl18-Na8-Na7-Na5=336.13       Cl18-Na8-Na7-Na6= 59.06       Cl18-Na8-Na7-Na9=216.10       Cl18-Na8-Na7-Cl10=270.72      
Cl18-Na8-Na7-Cl13=268.05      Cl18-Na8-Na7-Cl15= 12.47      Cl18-Na8-Na7-Cl16= 97.68      Cl18-Na8-Na7-O65=160.86       
Cl18-Na8-Na7-H67=136.27       Na2-Na9-Na1-Na7=  1.17        Na2-Na9-Na1-Na8= 73.29        Na2-Na9-Na1-Cl11=124.28       
Na2-Na9-Na1-Cl16= 44.15       Na2-Na9-Na1-O20=310.28        Na2-Na9-Na1-O50=245.12        Na2-Na9-Na1-O65=322.89        
Na4-Na9-Na1-Na7= 55.96        Na4-Na9-Na1-Na8=128.07        Na4-Na9-Na1-Cl11=179.07       Na4-Na9-Na1-Cl16= 98.94       
Na4-Na9-Na1-O20=  5.07        Na4-Na9-Na1-O50=299.91        Na4-Na9-Na1-O65= 17.68        Na7-Na9-Na1-Na8= 72.12        
Na7-Na9-Na1-Cl11=123.11       Na7-Na9-Na1-Cl16= 42.99       Na7-Na9-Na1-O20=309.11        Na7-Na9-Na1-O50=243.95        
Na7-Na9-Na1-O65=321.72        Na8-Na9-Na1-Na7=287.88        Na8-Na9-Na1-Cl11= 50.99       Na8-Na9-Na1-Cl16=330.87       
Na8-Na9-Na1-O20=236.99        Na8-Na9-Na1-O50=171.84        Na8-Na9-Na1-O65=249.60        Cl10-Na9-Na1-Na7=325.96       
Cl10-Na9-Na1-Na8= 38.08       Cl10-Na9-Na1-Cl11= 89.07      Cl10-Na9-Na1-Cl16=  8.95      Cl10-Na9-Na1-O20=275.07       
Cl10-Na9-Na1-O50=209.92       Cl10-Na9-Na1-O65=287.68       Cl11-Na9-Na1-Na7=236.89       Cl11-Na9-Na1-Na8=309.01       
Cl11-Na9-Na1-Cl16=279.88      Cl11-Na9-Na1-O20=186.00       Cl11-Na9-Na1-O50=120.84       Cl11-Na9-Na1-O65=198.61       
Cl14-Na9-Na1-Na7= 51.39       Cl14-Na9-Na1-Na8=123.51       Cl14-Na9-Na1-Cl11=174.50      Cl14-Na9-Na1-Cl16= 94.38      
Cl14-Na9-Na1-O20=  0.51       Cl14-Na9-Na1-O50=295.35       Cl14-Na9-Na1-O65= 13.11       O50-Na9-Na1-Na7=116.05        
O50-Na9-Na1-Na8=188.16        O50-Na9-Na1-Cl11=239.16       O50-Na9-Na1-Cl16=159.03       O50-Na9-Na1-O20= 65.16        
O50-Na9-Na1-O65= 77.77        C52-Na9-Na1-Na7=140.87        C52-Na9-Na1-Na8=212.99        C52-Na9-Na1-Cl11=263.98       
C52-Na9-Na1-Cl16=183.86       C52-Na9-Na1-O20= 89.98        C52-Na9-Na1-O50= 24.82        C52-Na9-Na1-O65=102.59        
H56-Na9-Na1-Na7=148.52        H56-Na9-Na1-Na8=220.63        H56-Na9-Na1-Cl11=271.63       H56-Na9-Na1-Cl16=191.50       
H56-Na9-Na1-O20= 97.63        H56-Na9-Na1-O50= 32.47        H56-Na9-Na1-O65=110.24        Na1-Na9-Na2-Na3=  4.43        
Na1-Na9-Na2-Na4= 73.97        Na1-Na9-Na2-Na5=308.53        Na1-Na9-Na2-Na7=358.79        Na1-Na9-Na2-Cl10=301.01       
Na1-Na9-Na2-Cl13= 43.48       Na1-Na9-Na2-Cl14=126.54       Na1-Na9-Na2-Cl17=314.44       Na4-Na9-Na2-Na3=290.46        
Na4-Na9-Na2-Na5=234.56        Na4-Na9-Na2-Na7=284.83        Na4-Na9-Na2-Cl10=227.04       Na4-Na9-Na2-Cl13=329.51       
Na4-Na9-Na2-Cl14= 52.57       Na4-Na9-Na2-Cl17=240.48       Na7-Na9-Na2-Na3=  5.64        Na7-Na9-Na2-Na4= 75.17        
Na7-Na9-Na2-Na5=309.73        Na7-Na9-Na2-Cl10=302.21       Na7-Na9-Na2-Cl13= 44.69       Na7-Na9-Na2-Cl14=127.74       
Na7-Na9-Na2-Cl17=315.65       Na8-Na9-Na2-Na3= 64.04        Na8-Na9-Na2-Na4=133.57        Na8-Na9-Na2-Na5=  8.13        
Na8-Na9-Na2-Na7= 58.40        Na8-Na9-Na2-Cl10=  0.61       Na8-Na9-Na2-Cl13=103.09       Na8-Na9-Na2-Cl14=186.14       
Na8-Na9-Na2-Cl17= 14.05       Cl10-Na9-Na2-Na3= 63.42       Cl10-Na9-Na2-Na4=132.96       Cl10-Na9-Na2-Na5=  7.52       
Cl10-Na9-Na2-Na7= 57.79       Cl10-Na9-Na2-Cl13=102.47      Cl10-Na9-Na2-Cl14=185.53      Cl10-Na9-Na2-Cl17= 13.44      
Cl11-Na9-Na2-Na3= 66.57       Cl11-Na9-Na2-Na4=136.10       Cl11-Na9-Na2-Na5= 10.66       Cl11-Na9-Na2-Na7= 60.93       
Cl11-Na9-Na2-Cl10=  3.14      Cl11-Na9-Na2-Cl13=105.62      Cl11-Na9-Na2-Cl14=188.67      Cl11-Na9-Na2-Cl17= 16.58      
Cl14-Na9-Na2-Na3=237.89       Cl14-Na9-Na2-Na4=307.43       Cl14-Na9-Na2-Na5=181.99       Cl14-Na9-Na2-Na7=232.26       
Cl14-Na9-Na2-Cl10=174.47      Cl14-Na9-Na2-Cl13=276.94      Cl14-Na9-Na2-Cl17=187.91      O50-Na9-Na2-Na3=313.76        
O50-Na9-Na2-Na4= 23.30        O50-Na9-Na2-Na5=257.86        O50-Na9-Na2-Na7=308.12        O50-Na9-Na2-Cl10=250.34       
O50-Na9-Na2-Cl13=352.81       O50-Na9-Na2-Cl14= 75.87       O50-Na9-Na2-Cl17=263.78       C52-Na9-Na2-Na3=286.74        
C52-Na9-Na2-Na4=356.27        C52-Na9-Na2-Na5=230.83        C52-Na9-Na2-Na7=281.10        C52-Na9-Na2-Cl10=223.31       
C52-Na9-Na2-Cl13=325.79       C52-Na9-Na2-Cl14= 48.84       C52-Na9-Na2-Cl17=236.75       H56-Na9-Na2-Na3=225.18        
H56-Na9-Na2-Na4=294.71        H56-Na9-Na2-Na5=169.27        H56-Na9-Na2-Na7=219.54        H56-Na9-Na2-Cl10=161.75       
H56-Na9-Na2-Cl13=264.23       H56-Na9-Na2-Cl14=347.28       H56-Na9-Na2-Cl17=175.19       Na1-Na9-Na4-Na2=239.90        
Na1-Na9-Na4-Na7=306.05        Na1-Na9-Na4-Cl12= 48.14       Na1-Na9-Na4-Cl13=271.76       Na1-Na9-Na4-Cl14=184.92       
Na2-Na9-Na4-Na7= 66.14        Na2-Na9-Na4-Cl12=168.24       Na2-Na9-Na4-Cl13= 31.86       Na2-Na9-Na4-Cl14=305.02       
Na7-Na9-Na4-Na2=293.86        Na7-Na9-Na4-Cl12=102.10       Na7-Na9-Na4-Cl13=325.71       Na7-Na9-Na4-Cl14=238.87       
Na8-Na9-Na4-Na2=298.87        Na8-Na9-Na4-Na7=  5.02        Na8-Na9-Na4-Cl12=107.11       Na8-Na9-Na4-Cl13=330.73       
Na8-Na9-Na4-Cl14=243.89       Cl10-Na9-Na4-Na2=330.51       Cl10-Na9-Na4-Na7= 36.66       Cl10-Na9-Na4-Cl12=138.75      
Cl10-Na9-Na4-Cl13=  2.37      Cl10-Na9-Na4-Cl14=275.53      Cl11-Na9-Na4-Na2=241.16       Cl11-Na9-Na4-Na7=307.31       
Cl11-Na9-Na4-Cl12= 49.40      Cl11-Na9-Na4-Cl13=273.02      Cl11-Na9-Na4-Cl14=186.18      Cl14-Na9-Na4-Na2= 54.98       
Cl14-Na9-Na4-Na7=121.13       Cl14-Na9-Na4-Cl12=223.22      Cl14-Na9-Na4-Cl13= 86.84      O50-Na9-Na4-Na2=200.05        
O50-Na9-Na4-Na7=266.20        O50-Na9-Na4-Cl12=  8.29       O50-Na9-Na4-Cl13=231.91       O50-Na9-Na4-Cl14=145.07       
C52-Na9-Na4-Na2=177.81        C52-Na9-Na4-Na7=243.96        C52-Na9-Na4-Cl12=346.05       C52-Na9-Na4-Cl13=209.67       
C52-Na9-Na4-Cl14=122.83       H56-Na9-Na4-Na2=133.77        H56-Na9-Na4-Na7=199.92        H56-Na9-Na4-Cl12=302.01       
H56-Na9-Na4-Cl13=165.63       H56-Na9-Na4-Cl14= 78.79       Na1-Na9-Na7-Na2=178.74        Na1-Na9-Na7-Na3=171.21        
Na1-Na9-Na7-Na4=109.98        Na1-Na9-Na7-Na5=237.25        Na1-Na9-Na7-Na6=315.29        Na1-Na9-Na7-Na8=285.31        
Na1-Na9-Na7-Cl10=232.35       Na1-Na9-Na7-Cl13=139.28       Na1-Na9-Na7-Cl15=241.94       Na1-Na9-Na7-Cl16=320.32       
Na1-Na9-Na7-O65= 50.07        Na1-Na9-Na7-H67= 41.64        Na2-Na9-Na7-Na1=181.26        Na2-Na9-Na7-Na3=352.47        
Na2-Na9-Na7-Na4=291.24        Na2-Na9-Na7-Na5= 58.52        Na2-Na9-Na7-Na6=136.55        Na2-Na9-Na7-Na8=106.57        
Na2-Na9-Na7-Cl10= 53.61       Na2-Na9-Na7-Cl13=320.54       Na2-Na9-Na7-Cl15= 63.20       Na2-Na9-Na7-Cl16=141.58       
Na2-Na9-Na7-O65=231.33        Na2-Na9-Na7-H67=222.90        Na4-Na9-Na7-Na1=250.02        Na4-Na9-Na7-Na2= 68.76        
Na4-Na9-Na7-Na3= 61.23        Na4-Na9-Na7-Na5=127.27        Na4-Na9-Na7-Na6=205.30        Na4-Na9-Na7-Na8=175.33        
Na4-Na9-Na7-Cl10=122.37       Na4-Na9-Na7-Cl13= 29.30       Na4-Na9-Na7-Cl15=131.96       Na4-Na9-Na7-Cl16=210.34       
Na4-Na9-Na7-O65=300.09        Na4-Na9-Na7-H67=291.66        Na8-Na9-Na7-Na1= 74.69        Na8-Na9-Na7-Na2=253.43        
Na8-Na9-Na7-Na3=245.90        Na8-Na9-Na7-Na4=184.67        Na8-Na9-Na7-Na5=311.94        Na8-Na9-Na7-Na6= 29.98        
Na8-Na9-Na7-Cl10=307.04       Na8-Na9-Na7-Cl13=213.97       Na8-Na9-Na7-Cl15=316.63       Na8-Na9-Na7-Cl16= 35.01       
Na8-Na9-Na7-O65=124.76        Na8-Na9-Na7-H67=116.33        Cl10-Na9-Na7-Na1=127.65       Cl10-Na9-Na7-Na2=306.39       
Cl10-Na9-Na7-Na3=298.86       Cl10-Na9-Na7-Na4=237.63       Cl10-Na9-Na7-Na5=  4.90       Cl10-Na9-Na7-Na6= 82.93       
Cl10-Na9-Na7-Na8= 52.96       Cl10-Na9-Na7-Cl13=266.93      Cl10-Na9-Na7-Cl15=  9.58      Cl10-Na9-Na7-Cl16= 87.97      
Cl10-Na9-Na7-O65=177.72       Cl10-Na9-Na7-H67=169.29       Cl11-Na9-Na7-Na1= 41.99       Cl11-Na9-Na7-Na2=220.73       
Cl11-Na9-Na7-Na3=213.20       Cl11-Na9-Na7-Na4=151.97       Cl11-Na9-Na7-Na5=279.24       Cl11-Na9-Na7-Na6=357.27       
Cl11-Na9-Na7-Na8=327.30       Cl11-Na9-Na7-Cl10=274.34      Cl11-Na9-Na7-Cl13=181.27      Cl11-Na9-Na7-Cl15=283.93      
Cl11-Na9-Na7-Cl16=  2.31      Cl11-Na9-Na7-O65= 92.06       Cl11-Na9-Na7-H67= 83.63       Cl14-Na9-Na7-Na1=214.69       
Cl14-Na9-Na7-Na2= 33.43       Cl14-Na9-Na7-Na3= 25.90       Cl14-Na9-Na7-Na4=324.67       Cl14-Na9-Na7-Na5= 91.94       
Cl14-Na9-Na7-Na6=169.98       Cl14-Na9-Na7-Na8=140.00       Cl14-Na9-Na7-Cl10= 87.04      Cl14-Na9-Na7-Cl13=353.97      
Cl14-Na9-Na7-Cl15= 96.63      Cl14-Na9-Na7-Cl16=175.01      Cl14-Na9-Na7-O65=264.76       Cl14-Na9-Na7-H67=256.33       
O50-Na9-Na7-Na1=321.00        O50-Na9-Na7-Na2=139.74        O50-Na9-Na7-Na3=132.21        O50-Na9-Na7-Na4= 70.98        
O50-Na9-Na7-Na5=198.26        O50-Na9-Na7-Na6=276.29        O50-Na9-Na7-Na8=246.31        O50-Na9-Na7-Cl10=193.36       
O50-Na9-Na7-Cl13=100.28       O50-Na9-Na7-Cl15=202.94       O50-Na9-Na7-Cl16=281.33       O50-Na9-Na7-O65= 11.07        
O50-Na9-Na7-H67=  2.64        C52-Na9-Na7-Na1=323.35        C52-Na9-Na7-Na2=142.09        C52-Na9-Na7-Na3=134.56        
C52-Na9-Na7-Na4= 73.33        C52-Na9-Na7-Na5=200.60        C52-Na9-Na7-Na6=278.63        C52-Na9-Na7-Na8=248.66        
C52-Na9-Na7-Cl10=195.70       C52-Na9-Na7-Cl13=102.63       C52-Na9-Na7-Cl15=205.28       C52-Na9-Na7-Cl16=283.67       
C52-Na9-Na7-O65= 13.42        C52-Na9-Na7-H67=  4.99        H56-Na9-Na7-Na1=289.71        H56-Na9-Na7-Na2=108.45        
H56-Na9-Na7-Na3=100.92        H56-Na9-Na7-Na4= 39.69        H56-Na9-Na7-Na5=166.96        H56-Na9-Na7-Na6=245.00        
H56-Na9-Na7-Na8=215.02        H56-Na9-Na7-Cl10=162.06       H56-Na9-Na7-Cl13= 68.99       H56-Na9-Na7-Cl15=171.65       
H56-Na9-Na7-Cl16=250.03       H56-Na9-Na7-O65=339.78        H56-Na9-Na7-H67=331.35        Na1-Na9-Na8-Na5=111.85        
Na1-Na9-Na8-Na7= 67.23        Na1-Na9-Na8-Cl10=119.79       Na1-Na9-Na8-Cl11=297.67       Na1-Na9-Na8-Cl16= 29.26       
Na1-Na9-Na8-Cl18=125.95       Na2-Na9-Na8-Na1=239.63        Na2-Na9-Na8-Na5=351.48        Na2-Na9-Na8-Na7=306.86        
Na2-Na9-Na8-Cl10=359.42       Na2-Na9-Na8-Cl11=177.30       Na2-Na9-Na8-Cl16=268.89       Na2-Na9-Na8-Cl18=  5.58       
Na4-Na9-Na8-Na1=287.79        Na4-Na9-Na8-Na5= 39.64        Na4-Na9-Na8-Na7=355.02        Na4-Na9-Na8-Cl10= 47.58       
Na4-Na9-Na8-Cl11=225.46       Na4-Na9-Na8-Cl16=317.05       Na4-Na9-Na8-Cl18= 53.74       Na7-Na9-Na8-Na1=292.77        
Na7-Na9-Na8-Na5= 44.62        Na7-Na9-Na8-Cl10= 52.56       Na7-Na9-Na8-Cl11=230.44       Na7-Na9-Na8-Cl16=322.03       
Na7-Na9-Na8-Cl18= 58.72       Cl10-Na9-Na8-Na1=240.21       Cl10-Na9-Na8-Na5=352.06       Cl10-Na9-Na8-Na7=307.44       
Cl10-Na9-Na8-Cl11=177.88      Cl10-Na9-Na8-Cl16=269.47      Cl10-Na9-Na8-Cl18=  6.16      Cl11-Na9-Na8-Na1= 62.33       
Cl11-Na9-Na8-Na5=174.18       Cl11-Na9-Na8-Na7=129.56       Cl11-Na9-Na8-Cl10=182.12      Cl11-Na9-Na8-Cl16= 91.59      
Cl11-Na9-Na8-Cl18=188.28      Cl14-Na9-Na8-Na1=233.94       Cl14-Na9-Na8-Na5=345.79       Cl14-Na9-Na8-Na7=301.17       
Cl14-Na9-Na8-Cl10=353.72      Cl14-Na9-Na8-Cl11=171.61      Cl14-Na9-Na8-Cl16=263.20      Cl14-Na9-Na8-Cl18=359.89      
O50-Na9-Na8-Na1=  5.97        O50-Na9-Na8-Na5=117.82        O50-Na9-Na8-Na7= 73.20        O50-Na9-Na8-Cl10=125.76       
O50-Na9-Na8-Cl11=303.64       O50-Na9-Na8-Cl16= 35.23       O50-Na9-Na8-Cl18=131.92       C52-Na9-Na8-Na1= 32.97        
C52-Na9-Na8-Na5=144.82        C52-Na9-Na8-Na7=100.20        C52-Na9-Na8-Cl10=152.76       C52-Na9-Na8-Cl11=330.64       
C52-Na9-Na8-Cl16= 62.23       C52-Na9-Na8-Cl18=158.92       H56-Na9-Na8-Na1= 83.70        H56-Na9-Na8-Na5=195.55        
H56-Na9-Na8-Na7=150.93        H56-Na9-Na8-Cl10=203.49       H56-Na9-Na8-Cl11= 21.37       H56-Na9-Na8-Cl16=112.96       
H56-Na9-Na8-Cl18=209.65       Na5-Cl10-Na2-Na3= 44.77       Na5-Cl10-Na2-Na4=130.05       Na5-Cl10-Na2-Na7= 79.18       
Na5-Cl10-Na2-Na9=169.56       Na5-Cl10-Na2-Cl13= 87.46      Na5-Cl10-Na2-Cl14=173.35      Na5-Cl10-Na2-Cl17=359.17      
Na7-Cl10-Na2-Na3=325.59       Na7-Cl10-Na2-Na4= 50.86       Na7-Cl10-Na2-Na5=280.82       Na7-Cl10-Na2-Na9= 90.38       
Na7-Cl10-Na2-Cl13=  8.28      Na7-Cl10-Na2-Cl14= 94.16      Na7-Cl10-Na2-Cl17=279.98      Na8-Cl10-Na2-Na3= 64.19       
Na8-Cl10-Na2-Na4=149.46       Na8-Cl10-Na2-Na5= 19.41       Na8-Cl10-Na2-Na7= 98.60       Na8-Cl10-Na2-Na9=188.98       
Na8-Cl10-Na2-Cl13=106.88      Na8-Cl10-Na2-Cl14=192.76      Na8-Cl10-Na2-Cl17= 18.58      Na9-Cl10-Na2-Na3=235.21       
Na9-Cl10-Na2-Na4=320.48       Na9-Cl10-Na2-Na5=190.44       Na9-Cl10-Na2-Na7=269.62       Na9-Cl10-Na2-Cl13=277.90      
Na9-Cl10-Na2-Cl14=  3.78      Na9-Cl10-Na2-Cl17=189.61      Na2-Cl10-Na5-Na3=315.36       Na2-Cl10-Na5-Na6=240.51       
Na2-Cl10-Na5-Na7=273.69       Na2-Cl10-Na5-Na8=178.16       Na2-Cl10-Na5-Cl15=274.27      Na2-Cl10-Na5-Cl17=  0.80      
Na2-Cl10-Na5-Cl18=163.30      Na7-Cl10-Na5-Na2= 86.31       Na7-Cl10-Na5-Na3= 41.67       Na7-Cl10-Na5-Na6=326.82       
Na7-Cl10-Na5-Na8=264.47       Na7-Cl10-Na5-Cl15=  0.59      Na7-Cl10-Na5-Cl17= 87.12      Na7-Cl10-Na5-Cl18=249.62      
Na8-Cl10-Na5-Na2=181.84       Na8-Cl10-Na5-Na3=137.21       Na8-Cl10-Na5-Na6= 62.35       Na8-Cl10-Na5-Na7= 95.53       
Na8-Cl10-Na5-Cl15= 96.12      Na8-Cl10-Na5-Cl17=182.65      Na8-Cl10-Na5-Cl18=345.15      Na9-Cl10-Na5-Na2=118.28       
Na9-Cl10-Na5-Na3= 73.64       Na9-Cl10-Na5-Na6=358.79       Na9-Cl10-Na5-Na7= 31.97       Na9-Cl10-Na5-Na8=296.44       
Na9-Cl10-Na5-Cl15= 32.56      Na9-Cl10-Na5-Cl17=119.09      Na9-Cl10-Na5-Cl18=281.58      Na2-Cl10-Na7-Na1=224.92       
Na2-Cl10-Na7-Na3= 40.94       Na2-Cl10-Na7-Na4=312.09       Na2-Cl10-Na7-Na5= 91.54       Na2-Cl10-Na7-Na6=140.67       
Na2-Cl10-Na7-Na8=174.52       Na2-Cl10-Na7-Na9=265.31       Na2-Cl10-Na7-Cl13=352.63      Na2-Cl10-Na7-Cl15= 90.97      
Na2-Cl10-Na7-Cl16=179.05      Na2-Cl10-Na7-O65=262.89       Na2-Cl10-Na7-H67=249.29       Na5-Cl10-Na7-Na1=133.38       
Na5-Cl10-Na7-Na2=268.46       Na5-Cl10-Na7-Na3=309.40       Na5-Cl10-Na7-Na4=220.55       Na5-Cl10-Na7-Na6= 49.12       
Na5-Cl10-Na7-Na8= 82.98       Na5-Cl10-Na7-Na9=173.77       Na5-Cl10-Na7-Cl13=261.08      Na5-Cl10-Na7-Cl15=359.43      
Na5-Cl10-Na7-Cl16= 87.51      Na5-Cl10-Na7-O65=171.34       Na5-Cl10-Na7-H67=157.75       Na8-Cl10-Na7-Na1= 50.40       
Na8-Cl10-Na7-Na2=185.48       Na8-Cl10-Na7-Na3=226.42       Na8-Cl10-Na7-Na4=137.57       Na8-Cl10-Na7-Na5=277.02       
Na8-Cl10-Na7-Na6=326.15       Na8-Cl10-Na7-Na9= 90.79       Na8-Cl10-Na7-Cl13=178.10      Na8-Cl10-Na7-Cl15=276.45      
Na8-Cl10-Na7-Cl16=  4.53      Na8-Cl10-Na7-O65= 88.36       Na8-Cl10-Na7-H67= 74.77       Na9-Cl10-Na7-Na1=319.61       
Na9-Cl10-Na7-Na2= 94.69       Na9-Cl10-Na7-Na3=135.63       Na9-Cl10-Na7-Na4= 46.78       Na9-Cl10-Na7-Na5=186.23       
Na9-Cl10-Na7-Na6=235.36       Na9-Cl10-Na7-Na8=269.21       Na9-Cl10-Na7-Cl13= 87.32      Na9-Cl10-Na7-Cl15=185.66      
Na9-Cl10-Na7-Cl16=273.74      Na9-Cl10-Na7-O65=357.57       Na9-Cl10-Na7-H67=343.98       Na2-Cl10-Na8-Na1=215.35       
Na2-Cl10-Na8-Na5=340.47       Na2-Cl10-Na8-Na7=261.77       Na2-Cl10-Na8-Na9=171.05       Na2-Cl10-Na8-Cl11=169.60      
Na2-Cl10-Na8-Cl16=256.92      Na2-Cl10-Na8-Cl18=355.29      Na5-Cl10-Na8-Na1=234.88       Na5-Cl10-Na8-Na7=281.30       
Na5-Cl10-Na8-Na9=190.58       Na5-Cl10-Na8-Cl11=189.12      Na5-Cl10-Na8-Cl16=276.44      Na5-Cl10-Na8-Cl18= 14.82      
Na7-Cl10-Na8-Na1=313.58       Na7-Cl10-Na8-Na5= 78.70       Na7-Cl10-Na8-Na9=269.28       Na7-Cl10-Na8-Cl11=267.83      
Na7-Cl10-Na8-Cl16=355.15      Na7-Cl10-Na8-Cl18= 93.52      Na9-Cl10-Na8-Na1= 44.30       Na9-Cl10-Na8-Na5=169.42       
Na9-Cl10-Na8-Na7= 90.72       Na9-Cl10-Na8-Cl11=358.54      Na9-Cl10-Na8-Cl16= 85.87      Na9-Cl10-Na8-Cl18=184.24      
Na2-Cl10-Na9-Na1=129.51       Na2-Cl10-Na9-Na4= 38.46       Na2-Cl10-Na9-Na7= 86.58       Na2-Cl10-Na9-Na8=180.86       
Na2-Cl10-Na9-Cl11=182.34      Na2-Cl10-Na9-Cl14=356.14      Na2-Cl10-Na9-O50=103.46       Na2-Cl10-Na9-C52=119.74       
Na2-Cl10-Na9-H56=301.03       Na5-Cl10-Na9-Na1= 11.58       Na5-Cl10-Na9-Na2=242.07       Na5-Cl10-Na9-Na4=280.53       
Na5-Cl10-Na9-Na7=328.65       Na5-Cl10-Na9-Na8= 62.93       Na5-Cl10-Na9-Cl11= 64.41      Na5-Cl10-Na9-Cl14=238.22      
Na5-Cl10-Na9-O50=345.53       Na5-Cl10-Na9-C52=  1.81       Na5-Cl10-Na9-H56=183.10       Na7-Cl10-Na9-Na1= 42.93       
Na7-Cl10-Na9-Na2=273.42       Na7-Cl10-Na9-Na4=311.88       Na7-Cl10-Na9-Na8= 94.28       Na7-Cl10-Na9-Cl11= 95.76      
Na7-Cl10-Na9-Cl14=269.56      Na7-Cl10-Na9-O50= 16.88       Na7-Cl10-Na9-C52= 33.16       Na7-Cl10-Na9-H56=214.44       
Na8-Cl10-Na9-Na1=308.65       Na8-Cl10-Na9-Na2=179.14       Na8-Cl10-Na9-Na4=217.60       Na8-Cl10-Na9-Na7=265.72       
Na8-Cl10-Na9-Cl11=  1.48      Na8-Cl10-Na9-Cl14=175.28      Na8-Cl10-Na9-O50=282.60       Na8-Cl10-Na9-C52=298.88       
Na8-Cl10-Na9-H56=120.17       

========================================================================
 FINAL SINGLEPOINT CALCULATION ON OPTIMIZED GEOMETRY
========================================================================

 Ncao       : 238
 Nao        : 228
 Nshell     : 116
 Nel        : 192
 T(el)      :   300.0
 intcut     :    25.0
 scfconv/Eh :  0.100E-05
   qconv/e  :  0.100E-03
 intneglect :  0.100E-07
 broydamp   :      0.250
 iter      E             dE          RMSdq      gap      omega  full diag
   1   -113.0602185 -0.113060E+03  0.133E-04    3.13       0.0  T
   2   -113.0602185 -0.194120E-10  0.863E-05    3.13     138.5  T
   3   -113.0602185 -0.240732E-10  0.606E-05    3.13     197.3  T
speedup  0.98
cpu  time for SCC    0.03 s
wall time for SCC    0.03 s

   *** convergence criteria satisfied after 3 iterations ***

          eigenvalues
 #    :          84         85         86         87         88         89         90         91
 occ. :        2.000      2.000      2.000      2.000      2.000      2.000      2.000      2.000
 eps  :        -8.342     -8.321     -8.307     -8.281     -8.249     -8.227     -8.218     -8.193
 #    :          92         93         94         95         96         97         98         99
 occ. :        2.000      2.000      2.000      2.000      2.000      0.000      0.000      0.000
 eps  :        -8.180     -8.148     -8.140     -8.079     -8.024     -4.898     -2.905     -2.651
 #    :         100        101        102        103        104        105        106        107
 occ. :        0.000      0.000      0.000      0.000      0.000      0.000      0.000      0.000
 eps  :        -1.383     -0.800      0.051      0.550      0.972      2.374      2.951      3.260


   #   Z            q   n(s)   n(p)   n(d)      C6AA      α(0)
   1  11 Na     0.801  0.069  0.130  0.000    66.957    26.481
   2  11 Na     0.717  0.090  0.193  0.000    67.977    26.682
   3  11 Na     0.717  0.105  0.178  0.000    67.977    26.681
   4  11 Na     0.718  0.081  0.201  0.000    67.955    26.677
   5  11 Na     0.704  0.086  0.210  0.000    68.131    26.712
   6  11 Na     0.748  0.090  0.162  0.000    67.595    26.606
   7  11 Na     0.733  0.013  0.254  0.000    67.779    26.643
   8  11 Na     0.732  0.087  0.181  0.000    67.793    26.645
   9  11 Na     0.744  0.070  0.186  0.000    67.641    26.615
  10  17 Cl    -0.738  1.969  5.768  0.001   124.841    17.094
  11  17 Cl    -0.779  1.976  5.802  0.001   126.493    17.207
  12  17 Cl    -0.815  1.977  5.805  0.033   127.508    17.271
  13  17 Cl    -0.749  1.975  5.773  0.001   125.285    17.125
  14  17 Cl    -0.771  1.977  5.794  0.000   126.187    17.186
  15  17 Cl    -0.757  1.974  5.783  0.000   125.613    17.147
  16  17 Cl    -0.760  1.970  5.789  0.001   125.741    17.156
  17  17 Cl    -0.757  1.977  5.780  0.000   125.619    17.147
  18  17 Cl    -0.791  1.978  5.810  0.004   126.993    17.241
  19  17 Cl    -0.815  1.977  5.815  0.023   127.776    17.292
  20   8 O     -0.479  1.702  4.778  0.000    22.389     6.391
  21   1 H      0.340  0.660  0.000  0.000     0.606     1.219
  22   6 C      0.071  1.039  2.889  0.000    19.436     6.286
  23   1 H      0.015  0.985  0.000  0.000     2.805     2.619
  24   1 H      0.037  0.963  0.000  0.000     2.486     2.466
  25   6 C     -0.096  1.067  3.029  0.000    22.302     6.718
  26   1 H      0.038  0.962  0.000  0.000     2.478     2.461
  27   1 H      0.086  0.914  0.000  0.000     1.919     2.166
  28   6 C     -0.053  1.047  3.006  0.000    21.518     6.604
  29   1 H      0.018  0.982  0.000  0.000     2.762     2.599
  30   1 H      0.032  0.968  0.000  0.000     2.564     2.504
  31   6 C     -0.106  1.038  3.068  0.000    22.578     6.776
  32   1 H      0.057  0.943  0.000  0.000     2.236     2.338
  33   1 H      0.022  0.978  0.000  0.000     2.700     2.570
  34   1 H      0.028  0.972  0.000  0.000     2.619     2.531
  35   8 O     -0.454  1.705  4.749  0.000    21.878     6.317
  36   1 H      0.324  0.676  0.000  0.000     0.653     1.269
  37   6 C      0.082  1.037  2.881  0.000    19.440     6.318
  38   1 H      0.010  0.990  0.000  0.000     2.892     2.659
  39   1 H      0.033  0.967  0.000  0.000     2.543     2.494
  40   6 C     -0.093  1.062  3.030  0.000    22.268     6.718
  41   1 H      0.072  0.928  0.000  0.000     2.067     2.248
  42   1 H      0.070  0.930  0.000  0.000     2.081     2.256
  43   6 C     -0.053  1.047  3.005  0.000    21.519     6.605
  44   1 H      0.018  0.982  0.000  0.000     2.764     2.600
  45   1 H      0.021  0.979  0.000  0.000     2.721     2.580
  46   6 C     -0.107  1.038  3.069  0.000    22.605     6.780
  47   1 H      0.061  0.939  0.000  0.000     2.182     2.310
  48   1 H      0.020  0.980  0.000  0.000     2.737     2.587
  49   1 H      0.035  0.965  0.000  0.000     2.521     2.483
  50   8 O     -0.514  1.712  4.802  0.000    23.129     6.495
  51   1 H      0.365  0.635  0.000  0.000     0.551     1.164
  52   6 C      0.053  1.042  2.905  0.000    19.617     6.294
  53   1 H      0.060  0.940  0.000  0.000     2.194     2.316
  54   1 H      0.041  0.959  0.000  0.000     2.433     2.439
  55   6 C     -0.089  1.066  3.024  0.000    22.138     6.687
  56   1 H      0.048  0.952  0.000  0.000     2.332     2.385
  57   1 H      0.061  0.939  0.000  0.000     2.190     2.314
  58   6 C     -0.054  1.047  3.008  0.000    21.552     6.610
  59   1 H      0.031  0.969  0.000  0.000     2.571     2.507
  60   1 H      0.030  0.970  0.000  0.000     2.589     2.516
  61   6 C     -0.105  1.037  3.068  0.000    22.569     6.775
  62   1 H      0.038  0.962  0.000  0.000     2.474     2.460
  63   1 H      0.026  0.974  0.000  0.000     2.642     2.542
  64   1 H      0.040  0.960  0.000  0.000     2.455     2.450
  65   8 O     -0.670  1.726  4.944  0.000    26.825     6.995
  66   1 H      0.353  0.647  0.000  0.000     0.577     1.191
  67   1 H      0.344  0.656  0.000  0.000     0.589     1.199
  68   8 O     -0.595  1.727  4.868  0.000    24.975     6.750
  69   1 H      0.325  0.675  0.000  0.000     0.641     1.253
  70   1 H      0.283  0.717  0.000  0.000     0.775     1.382

 Mol. C6AA /au·bohr⁶  :      86156.559046
 Mol. C8AA /au·bohr⁸  :    3829861.040063
 Mol. α(0) /au        :        598.803772

 
 Wiberg/Mayer (AO) data. WBOs > 0.1 written file <wbo>
 largest (>0.05) Wiberg bond orders for each atom
           total WBO             WBO to atom ...
     1  Na  0.375    Cl  11 0.122    Cl  16 0.095    O   20 0.093    O   50 0.059
     2  Na  0.542    Cl  14 0.168    Cl  17 0.148    Cl  13 0.110    Cl  10 0.101
     3  Na  0.535    Cl  17 0.156    Cl  13 0.143    Cl  15 0.133    O   35 0.088
     4  Na  0.519    Cl  12 0.189    Cl  14 0.119    Cl  13 0.113
     5  Na  0.559    Cl  18 0.174    Cl  17 0.128    Cl  15 0.122    Cl  10 0.092
     6  Na  0.480    Cl  19 0.188    Cl  16 0.116    Cl  15 0.102    O   68 0.084
     7  Na  0.497    Cl  15 0.088    Cl  13 0.086    Cl  16 0.076    O   65 0.073    Cl  10 0.059
     8  Na  0.518    Cl  18 0.168    Cl  11 0.139    Cl  16 0.116    Cl  10 0.084
     9  Na  0.485    Cl  11 0.136    Cl  14 0.124    Cl  10 0.109    O   50 0.068
    10  Cl  0.504    Na   9 0.109    Na   2 0.101    Na   5 0.092    Na   8 0.084    Na   7 0.059
    11  Cl  0.414    Na   8 0.139    Na   9 0.136    Na   1 0.122
    12  Cl  0.360    Na   4 0.189    H   51 0.053
    13  Cl  0.476    Na   3 0.143    Na   4 0.113    Na   2 0.110    Na   7 0.086
    14  Cl  0.428    Na   2 0.168    Na   9 0.124    Na   4 0.119
    15  Cl  0.467    Na   3 0.133    Na   5 0.122    Na   6 0.102    Na   7 0.088
    16  Cl  0.450    Na   8 0.116    Na   6 0.116    Na   1 0.095    Na   7 0.076
    17  Cl  0.468    Na   3 0.156    Na   2 0.148    Na   5 0.128
    18  Cl  0.397    Na   5 0.174    Na   8 0.168
    19  Cl  0.355    Na   6 0.188
    20  O   1.998    C   22 0.994    H   21 0.838    Na   1 0.093
    21  H   0.884    O   20 0.838
    22  C   3.953    C   25 1.009    O   20 0.994    H   24 0.974    H   23 0.972
    23  H   0.998    C   22 0.972
    24  H   0.997    C   22 0.974
    25  C   3.983    C   22 1.009    C   28 1.007    H   26 0.974    H   27 0.963
    26  H   0.996    C   25 0.974
    27  H   0.992    C   25 0.963
    28  C   3.998    C   31 1.020    C   25 1.007    H   29 0.979    H   30 0.977
    29  H   0.999    C   28 0.979
    30  H   0.998    C   28 0.977
    31  C   3.995    C   28 1.020    H   33 0.988    H   34 0.988    H   32 0.984
    32  H   0.996    C   31 0.984
    33  H   0.999    C   31 0.988
    34  H   0.999    C   31 0.988
    35  O   2.013    C   37 0.991    H   36 0.864    Na   3 0.088
    36  H   0.894    O   35 0.864
    37  C   3.953    C   40 1.002    O   35 0.991    H   39 0.975    H   38 0.971
    38  H   0.999    C   37 0.971
    39  H   0.997    C   37 0.975
    40  C   3.987    C   43 1.007    C   37 1.002    H   41 0.965    H   42 0.961
    41  H   0.994    C   40 0.965
    42  H   0.994    C   40 0.961
    43  C   3.997    C   46 1.019    C   40 1.007    H   45 0.978    H   44 0.978
    44  H   0.998    C   43 0.978
    45  H   0.999    C   43 0.978
    46  C   3.993    C   43 1.019    H   48 0.988    H   49 0.986    H   47 0.980
    47  H   0.995    C   46 0.980
    48  H   0.999    C   46 0.988
    49  H   0.998    C   46 0.986
    50  O   1.999    C   52 0.989    H   51 0.802    Na   9 0.068    Na   1 0.059
    51  H   0.866    O   50 0.802    Cl  12 0.053
    52  C   3.947    C   55 1.005    O   50 0.989    H   53 0.972    H   54 0.970
    53  H   0.993    C   52 0.972
    54  H   0.997    C   52 0.970
    55  C   3.994    C   58 1.008    C   52 1.005    H   57 0.970    H   56 0.965
    56  H   0.998    C   55 0.965
    57  H   0.996    C   55 0.970
    58  C   3.998    C   61 1.020    C   55 1.008    H   59 0.977    H   60 0.976
    59  H   0.998    C   58 0.977
    60  H   0.999    C   58 0.976
    61  C   3.996    C   58 1.020    H   63 0.988    H   62 0.987    H   64 0.986
    62  H   0.998    C   61 0.987
    63  H   0.999    C   61 0.988
    64  H   0.998    C   61 0.986
    65  O   1.876    H   67 0.859    H   66 0.837    Na   7 0.073
    66  H   0.875    O   65 0.837
    67  H   0.881    O   65 0.859
    68  O   1.893    H   70 0.922    H   69 0.862    Na   6 0.084
    69  H   0.894    O   68 0.862
    70  H   0.920    O   68 0.922
 MOs/occ written to file <molden.input>
 
molecular dipole:
                 x           y           z       tot (Debye)
 q only:       -1.115       3.863      -4.611
   full:       -0.208       3.892      -4.530      15.191
molecular quadrupole (traceless):
                xx          xy          yy          xz          yz          zz
 q only:       36.953       1.292     -21.422       2.078      42.791     -15.531
  q+dip:       28.998      -1.388     -11.752      -1.943      40.634     -17.246
   full:       28.169      -2.590     -10.215      -1.667      37.289     -17.954

SCC energy    :    -113.0602185
rep           :       0.7363267
ES            :       0.8899201
AES           :      -0.0490481
AXC           :       0.0056585
disp          :      -0.0927914
XB            :       0.0000000
fix           :       0.0000000
total E       :    -112.3199254
atomizationE  :      14.3270132     8990.34
(atE without considering molecular charge,
 total energy contains solvation terms)
H-L gap (eV)  :          3.1258
optimized geometry written to: xtbopt.xyz

           ------------------------------------------------- 
          |                Numerical Hessian                |
           ------------------------------------------------- 
step length          :   0.00500
SCC accuracy         :   0.25000
Hessian scale factor :   1.00000
frozen atoms in %    :   0.00000    0
RMS gradient         :   0.00007
estimated CPU  time      1.56 min
estimated wall time      1.56 min

writing file <hessian>.
 
 projected vibrational frequencies (cm-1)
eigval :       -0.00    -0.00     0.00     0.00     0.00     0.00
eigval :       16.57    20.18    21.57    23.97    27.95    33.65
eigval :       35.63    36.39    38.65    40.28    45.07    46.52
eigval :       49.79    51.10    51.90    54.66    57.27    58.89
eigval :       59.63    63.41    65.85    69.50    71.45    74.17
eigval :       76.99    79.44    82.71    83.82    86.68    86.93
eigval :       89.93    93.57    95.57    96.44    99.77   102.29
eigval :      104.62   106.20   107.98   110.44   112.31   114.55
eigval :      118.62   120.86   122.56   124.75   126.16   128.62
eigval :      130.76   133.25   135.68   137.40   139.41   141.23
eigval :      143.84   145.65   151.69   152.86   155.68   157.78
eigval :      161.14   163.43   165.53   169.04   170.05   172.24
eigval :      175.98   177.01   180.00   181.47   184.10   184.93
eigval :      188.81   194.87   199.28   199.72   201.57   205.70
eigval :      209.29   216.48   217.81   234.42   242.00   246.21
eigval :      256.37   260.88   262.18   288.52   366.51   399.33
eigval :      400.57   402.26   443.49   447.26   452.91   497.40
eigval :      556.60   561.67   590.24   614.53   662.11   753.27
eigval :      785.92   793.59   796.06   839.37   843.01   844.49
eigval :      945.68   945.95   948.05   954.01   957.16   959.74
eigval :     1035.06  1042.94  1048.73  1093.11  1095.14  1095.38
eigval :     1098.42  1102.34  1110.09  1115.55  1123.59  1135.78
eigval :     1136.57  1138.57  1159.33  1215.28  1221.48  1228.81
eigval :     1256.05  1263.65  1268.13  1271.46  1276.22  1277.69
eigval :     1279.77  1282.12  1284.85  1299.17  1328.85  1342.81
eigval :     1353.45  1357.72  1364.80  1368.30  1369.63  1376.64
eigval :     1413.03  1413.49  1413.89  1469.88  1471.07  1472.51
eigval :     1474.00  1485.84  1492.57  1494.01  1494.42  1498.85
eigval :     1500.66  1503.12  1504.17  1504.97  1506.18  1506.94
eigval :     1554.75  1573.66  2855.99  2864.24  2892.87  2930.69
eigval :     2934.56  2946.45  2949.32  2957.62  2957.94  2958.46
eigval :     2964.67  2965.35  2969.59  2976.97  2978.39  2980.01
eigval :     2992.05  3014.32  3020.73  3025.27  3026.25  3028.45
eigval :     3030.17  3030.28  3035.58  3048.12  3056.45  3100.07
eigval :     3290.71  3301.96  3302.84  3363.50  3378.69  3628.75
 reduced masses (amu)
   1: 21.16   2: 23.75   3: 23.99   4: 24.37   5: 23.63   6: 23.70   7: 12.43   8: 12.44
   9: 15.26  10: 18.89  11: 20.82  12: 21.83  13: 16.40  14: 19.13  15: 22.28  16: 25.64
  17: 16.86  18: 17.40  19: 21.49  20: 17.69  21: 17.99  22: 21.22  23: 23.76  24: 19.22
  25: 24.92  26: 24.26  27: 25.99  28: 26.32  29: 23.81  30: 23.34  31: 24.13  32: 24.46
  33: 22.89  34: 18.65  35: 24.38  36: 28.62  37: 27.20  38: 26.90  39: 24.24  40: 25.92
  41: 22.45  42: 23.45  43: 23.32  44: 26.15  45: 25.56  46: 21.84  47: 26.34  48: 22.53
  49: 24.55  50: 26.67  51: 26.57  52: 24.76  53: 19.50  54: 21.85  55: 25.15  56: 25.69
  57: 22.74  58: 18.03  59: 20.43  60: 14.32  61: 19.51  62: 23.80  63: 19.23  64: 21.30
  65: 19.87  66: 26.78  67: 19.40  68: 26.15  69: 26.29  70: 24.68  71: 19.99  72: 23.69
  73: 23.44  74: 24.14  75: 24.22  76: 24.60  77: 25.50  78: 25.02  79: 22.24  80: 21.86
  81: 24.35  82: 26.76  83: 17.90  84: 15.43  85: 24.12  86: 28.64  87: 20.60  88:  4.64
  89: 14.93  90: 20.09  91: 20.07  92:  3.39  93:  2.16  94: 19.45  95:  2.46  96: 10.09
  97:  9.94  98: 10.02  99: 10.00 100: 11.01 101: 10.92 102:  2.22 103:  2.14 104:  2.24
 105:  2.18 106:  1.65 107:  1.92 108:  1.82 109:  1.73 110:  1.70 111:  1.71 112:  2.39
 113:  2.36 114:  2.32 115:  5.30 116:  5.23 117:  5.66 118:  2.45 119:  2.74 120:  2.89
 121: 11.49 122: 11.50 123: 10.67 124:  9.33 125: 10.52 126:  8.29 127:  8.03 128:  8.15
 129: 11.27 130:  5.28 131:  5.05 132:  6.98 133:  7.80 134:  7.28 135:  5.07 136:  5.14
 137:  4.81 138:  4.28 139:  3.55 140:  2.90 141:  3.47 142:  2.07 143:  1.82 144:  1.95
 145:  2.32 146:  2.65 147:  2.52 148:  3.15 149:  3.41 150:  3.50 151:  4.58 152:  3.84
 153:  5.11 154:  3.48 155:  5.19 156:  4.94 157:  3.16 158:  3.16 159:  3.18 160:  1.92
 161:  1.95 162:  1.88 163:  1.85 164:  1.85 165:  1.86 166:  1.86 167:  1.73 168:  1.77
 169:  1.73 170:  1.53 171:  1.54 172:  1.65 173:  1.72 174:  1.61 175:  1.87 176:  2.03
 177:  1.74 178:  1.80 179:  1.75 180:  1.61 181:  1.80 182:  1.94 183:  1.83 184:  1.76
 185:  1.92 186:  1.67 187:  1.48 188:  1.64 189:  1.50 190:  1.60 191:  1.76 192:  1.65
 193:  1.88 194:  1.78 195:  1.86 196:  1.92 197:  1.88 198:  1.61 199:  1.56 200:  1.94
 201:  1.33 202:  1.68 203:  1.67 204:  1.90 205:  1.92 206:  1.91 207:  1.99 208:  1.87
 209:  1.76 210:  1.80
 IR intensities (amu)
   1:  0.36   2:  0.70   3:  0.44   4:  0.67   5:  0.37   6:  0.52   7:  0.28   8:  0.21
   9:  0.18  10:  0.23  11:  0.18  12:  0.21  13:  0.30  14:  0.18  15:  0.36  16:  0.19
  17:  0.18  18:  0.19  19:  0.23  20:  0.19  21:  0.24  22:  0.17  23:  0.13  24:  0.38
  25:  0.19  26:  0.11  27:  0.19  28:  0.42  29:  0.24  30:  0.62  31:  0.25  32:  0.26
  33:  0.38  34:  0.29  35:  0.10  36:  0.27  37:  0.37  38:  0.28  39:  0.48  40:  0.13
  41:  0.29  42:  0.37  43:  0.33  44:  0.43  45:  0.26  46:  0.23  47:  0.20  48:  0.78
  49:  0.80  50:  0.66  51:  0.89  52:  0.77  53:  0.44  54:  0.44  55:  0.78  56:  0.69
  57:  0.65  58:  0.09  59:  0.47  60:  0.24  61:  0.40  62:  0.57  63:  0.41  64:  0.84
  65:  0.39  66:  0.25  67:  0.29  68:  0.83  69:  0.74  70:  0.63  71:  0.47  72:  0.80
  73:  0.96  74:  1.14  75:  1.26  76:  0.58  77:  0.97  78:  0.50  79:  0.59  80:  1.25
  81:  1.57  82:  1.70  83:  0.61  84:  0.82  85:  1.73  86:  1.35  87:  0.43  88:  0.25
  89:  0.61  90:  0.82  91:  1.47  92:  0.28  93:  0.09  94:  0.20  95:  0.52  96:  0.22
  97:  0.21  98:  0.18  99:  0.39 100:  0.37 101:  0.35 102:  0.69 103:  0.83 104:  0.73
 105:  0.49 106:  0.45 107:  0.34 108:  0.58 109:  0.06 110:  0.18 111:  0.08 112:  0.11
 113:  0.06 114:  0.07 115:  0.10 116:  0.17 117:  0.12 118:  0.07 119:  0.12 120:  0.10
 121:  0.70 122:  0.54 123:  0.44 124:  0.63 125:  0.99 126:  0.60 127:  0.51 128:  0.21
 129:  0.96 130:  0.16 131:  0.07 132:  0.10 133:  0.47 134:  0.19 135:  0.24 136:  0.08
 137:  0.06 138:  0.02 139:  0.17 140:  0.10 141:  0.16 142:  0.03 143:  0.03 144:  0.03
 145:  0.10 146:  0.08 147:  0.11 148:  0.38 149:  0.23 150:  0.16 151:  0.18 152:  0.36
 153:  0.15 154:  0.38 155:  0.39 156:  0.37 157:  0.04 158:  0.02 159:  0.04 160:  0.10
 161:  0.06 162:  0.05 163:  0.04 164:  0.10 165:  0.05 166:  0.06 167:  0.13 168:  0.08
 169:  0.02 170:  0.02 171:  0.04 172:  0.02 173:  0.03 174:  0.02 175:  0.47 176:  0.50
 177:  0.37 178:  0.38 179:  0.23 180:  0.18 181:  0.27 182:  0.24 183:  0.25 184:  0.31
 185:  0.26 186:  0.21 187:  0.27 188:  0.16 189:  0.16 190:  0.20 191:  0.42 192:  0.25
 193:  0.19 194:  0.14 195:  0.25 196:  0.28 197:  0.29 198:  0.30 199:  0.21 200:  0.25
 201:  0.17 202:  0.16 203:  0.08 204:  0.98 205:  0.68 206:  0.61 207:  1.03 208:  0.42
 209:  0.54 210:  0.26
 Raman intensities (amu)
   1:  0.00   2:  0.00   3:  0.00   4:  0.00   5:  0.00   6:  0.00   7:  0.00   8:  0.00
   9:  0.00  10:  0.00  11:  0.00  12:  0.00  13:  0.00  14:  0.00  15:  0.00  16:  0.00
  17:  0.00  18:  0.00  19:  0.00  20:  0.00  21:  0.00  22:  0.00  23:  0.00  24:  0.00
  25:  0.00  26:  0.00  27:  0.00  28:  0.00  29:  0.00  30:  0.00  31:  0.00  32:  0.00
  33:  0.00  34:  0.00  35:  0.00  36:  0.00  37:  0.00  38:  0.00  39:  0.00  40:  0.00
  41:  0.00  42:  0.00  43:  0.00  44:  0.00  45:  0.00  46:  0.00  47:  0.00  48:  0.00
  49:  0.00  50:  0.00  51:  0.00  52:  0.00  53:  0.00  54:  0.00  55:  0.00  56:  0.00
  57:  0.00  58:  0.00  59:  0.00  60:  0.00  61:  0.00  62:  0.00  63:  0.00  64:  0.00
  65:  0.00  66:  0.00  67:  0.00  68:  0.00  69:  0.00  70:  0.00  71:  0.00  72:  0.00
  73:  0.00  74:  0.00  75:  0.00  76:  0.00  77:  0.00  78:  0.00  79:  0.00  80:  0.00
  81:  0.00  82:  0.00  83:  0.00  84:  0.00  85:  0.00  86:  0.00  87:  0.00  88:  0.00
  89:  0.00  90:  0.00  91:  0.00  92:  0.00  93:  0.00  94:  0.00  95:  0.00  96:  0.00
  97:  0.00  98:  0.00  99:  0.00 100:  0.00 101:  0.00 102:  0.00 103:  0.00 104:  0.00
 105:  0.00 106:  0.00 107:  0.00 108:  0.00 109:  0.00 110:  0.00 111:  0.00 112:  0.00
 113:  0.00 114:  0.00 115:  0.00 116:  0.00 117:  0.00 118:  0.00 119:  0.00 120:  0.00
 121:  0.00 122:  0.00 123:  0.00 124:  0.00 125:  0.00 126:  0.00 127:  0.00 128:  0.00
 129:  0.00 130:  0.00 131:  0.00 132:  0.00 133:  0.00 134:  0.00 135:  0.00 136:  0.00
 137:  0.00 138:  0.00 139:  0.00 140:  0.00 141:  0.00 142:  0.00 143:  0.00 144:  0.00
 145:  0.00 146:  0.00 147:  0.00 148:  0.00 149:  0.00 150:  0.00 151:  0.00 152:  0.00
 153:  0.00 154:  0.00 155:  0.00 156:  0.00 157:  0.00 158:  0.00 159:  0.00 160:  0.00
 161:  0.00 162:  0.00 163:  0.00 164:  0.00 165:  0.00 166:  0.00 167:  0.00 168:  0.00
 169:  0.00 170:  0.00 171:  0.00 172:  0.00 173:  0.00 174:  0.00 175:  0.00 176:  0.00
 177:  0.00 178:  0.00 179:  0.00 180:  0.00 181:  0.00 182:  0.00 183:  0.00 184:  0.00
 185:  0.00 186:  0.00 187:  0.00 188:  0.00 189:  0.00 190:  0.00 191:  0.00 192:  0.00
 193:  0.00 194:  0.00 195:  0.00 196:  0.00 197:  0.00 198:  0.00 199:  0.00 200:  0.00
 201:  0.00 202:  0.00 203:  0.00 204:  0.00 205:  0.00 206:  0.00 207:  0.00 208:  0.00
 209:  0.00 210:  0.00
 output can be read by thermo (or use thermo option).
 writing <g98.out> molden fake output.
 recommended (thermochemical) frequency scaling factor: 1.0
                    ==================
                    thermo calculation
                    ==================
Nvib :  204 Nimag : 0  symmetry :   C1  rot number :  1  scale factor : 1.00 sthr :  50.
omega= 16.57     Gvib=    -2.090     Grot=    -1.384     Gused=    -1.392
omega= 20.18     Gvib=    -1.973     Grot=    -1.325     Gused=    -1.342
omega= 21.57     Gvib=    -1.933     Grot=    -1.306     Gused=    -1.327
omega= 23.97     Gvib=    -1.871     Grot=    -1.274     Gused=    -1.304
omega= 27.95     Gvib=    -1.780     Grot=    -1.229     Gused=    -1.278
omega= 33.65     Gvib=    -1.670     Grot=    -1.174     Gused=    -1.258
omega= 35.63     Gvib=    -1.636     Grot=    -1.157     Gused=    -1.255
omega= 36.39     Gvib=    -1.624     Grot=    -1.151     Gused=    -1.254
omega= 38.65     Gvib=    -1.588     Grot=    -1.133     Gused=    -1.253
omega= 40.28     Gvib=    -1.564     Grot=    -1.121     Gused=    -1.252
omega= 45.07     Gvib=    -1.498     Grot=    -1.087     Gused=    -1.250
omega= 46.52     Gvib=    -1.479     Grot=    -1.078     Gused=    -1.250
omega= 49.79     Gvib=    -1.439     Grot=    -1.058     Gused=    -1.247
omega= 51.10     Gvib=    -1.424     Grot=    -1.050     Gused=    -1.245
omega= 51.90     Gvib=    -1.414     Grot=    -1.046     Gused=    -1.244
omega= 54.66     Gvib=    -1.384     Grot=    -1.030     Gused=    -1.238
omega= 57.27     Gvib=    -1.356     Grot=    -1.016     Gused=    -1.231
omega= 58.89     Gvib=    -1.340     Grot=    -1.008     Gused=    -1.226
omega= 59.63     Gvib=    -1.333     Grot=    -1.004     Gused=    -1.224
omega= 63.41     Gvib=    -1.296     Grot=    -0.986     Gused=    -1.210
omega= 65.85     Gvib=    -1.274     Grot=    -0.975     Gused=    -1.200
omega= 69.50     Gvib=    -1.243     Grot=    -0.959     Gused=    -1.183
omega= 71.45     Gvib=    -1.226     Grot=    -0.951     Gused=    -1.173
omega= 74.17     Gvib=    -1.204     Grot=    -0.940     Gused=    -1.159
omega= 76.99     Gvib=    -1.183     Grot=    -0.929     Gused=    -1.144
omega= 79.44     Gvib=    -1.164     Grot=    -0.919     Gused=    -1.131
omega= 82.71     Gvib=    -1.141     Grot=    -0.907     Gused=    -1.113
omega= 83.82     Gvib=    -1.133     Grot=    -0.904     Gused=    -1.107
omega= 86.68     Gvib=    -1.113     Grot=    -0.894     Gused=    -1.091
omega= 86.93     Gvib=    -1.112     Grot=    -0.893     Gused=    -1.090
omega= 89.93     Gvib=    -1.092     Grot=    -0.883     Gused=    -1.074
omega= 93.57     Gvib=    -1.069     Grot=    -0.871     Gused=    -1.054
omega= 95.57     Gvib=    -1.056     Grot=    -0.865     Gused=    -1.043
omega= 96.44     Gvib=    -1.051     Grot=    -0.862     Gused=    -1.038
omega= 99.77     Gvib=    -1.031     Grot=    -0.852     Gused=    -1.021
omega=102.29     Gvib=    -1.017     Grot=    -0.845     Gused=    -1.007
omega=104.62     Gvib=    -1.004     Grot=    -0.838     Gused=    -0.995
omega=106.20     Gvib=    -0.995     Grot=    -0.833     Gused=    -0.987
omega=107.98     Gvib=    -0.985     Grot=    -0.828     Gused=    -0.978
omega=110.44     Gvib=    -0.972     Grot=    -0.822     Gused=    -0.966
omega=112.31     Gvib=    -0.963     Grot=    -0.817     Gused=    -0.957
omega=114.55     Gvib=    -0.951     Grot=    -0.811     Gused=    -0.946
omega=118.62     Gvib=    -0.931     Grot=    -0.801     Gused=    -0.927
omega=120.86     Gvib=    -0.920     Grot=    -0.795     Gused=    -0.917
omega=122.56     Gvib=    -0.912     Grot=    -0.791     Gused=    -0.909
omega=124.75     Gvib=    -0.902     Grot=    -0.786     Gused=    -0.899
omega=126.16     Gvib=    -0.896     Grot=    -0.782     Gused=    -0.893
omega=128.62     Gvib=    -0.885     Grot=    -0.777     Gused=    -0.882
omega=130.76     Gvib=    -0.875     Grot=    -0.772     Gused=    -0.873
omega=133.25     Gvib=    -0.864     Grot=    -0.766     Gused=    -0.862
omega=135.68     Gvib=    -0.854     Grot=    -0.761     Gused=    -0.852
omega=137.40     Gvib=    -0.847     Grot=    -0.757     Gused=    -0.845
omega=139.41     Gvib=    -0.838     Grot=    -0.753     Gused=    -0.837
omega=141.23     Gvib=    -0.831     Grot=    -0.749     Gused=    -0.830
omega=143.84     Gvib=    -0.821     Grot=    -0.744     Gused=    -0.819
omega=145.65     Gvib=    -0.813     Grot=    -0.740     Gused=    -0.812
omega=151.69     Gvib=    -0.790     Grot=    -0.728     Gused=    -0.790
omega=152.86     Gvib=    -0.786     Grot=    -0.726     Gused=    -0.785
omega=155.68     Gvib=    -0.776     Grot=    -0.720     Gused=    -0.775
omega=157.78     Gvib=    -0.768     Grot=    -0.716     Gused=    -0.768
omega=161.14     Gvib=    -0.756     Grot=    -0.710     Gused=    -0.756
omega=163.43     Gvib=    -0.748     Grot=    -0.706     Gused=    -0.748
omega=165.53     Gvib=    -0.741     Grot=    -0.702     Gused=    -0.741
omega=169.04     Gvib=    -0.729     Grot=    -0.696     Gused=    -0.729
omega=170.05     Gvib=    -0.726     Grot=    -0.694     Gused=    -0.726
omega=172.24     Gvib=    -0.719     Grot=    -0.690     Gused=    -0.719
omega=175.98     Gvib=    -0.707     Grot=    -0.684     Gused=    -0.707
omega=177.01     Gvib=    -0.704     Grot=    -0.682     Gused=    -0.703
omega=180.00     Gvib=    -0.694     Grot=    -0.677     Gused=    -0.694
omega=181.47     Gvib=    -0.690     Grot=    -0.675     Gused=    -0.690
omega=184.10     Gvib=    -0.682     Grot=    -0.670     Gused=    -0.682
omega=184.93     Gvib=    -0.679     Grot=    -0.669     Gused=    -0.679
omega=188.81     Gvib=    -0.668     Grot=    -0.663     Gused=    -0.668
omega=194.87     Gvib=    -0.650     Grot=    -0.654     Gused=    -0.650
omega=199.28     Gvib=    -0.638     Grot=    -0.647     Gused=    -0.638
omega=199.72     Gvib=    -0.637     Grot=    -0.646     Gused=    -0.637
omega=201.57     Gvib=    -0.632     Grot=    -0.644     Gused=    -0.632
omega=205.70     Gvib=    -0.621     Grot=    -0.638     Gused=    -0.621
omega=209.29     Gvib=    -0.611     Grot=    -0.632     Gused=    -0.611
omega=216.48     Gvib=    -0.593     Grot=    -0.622     Gused=    -0.593
omega=217.81     Gvib=    -0.590     Grot=    -0.621     Gused=    -0.590
omega=234.42     Gvib=    -0.550     Grot=    -0.599     Gused=    -0.550
omega=242.00     Gvib=    -0.533     Grot=    -0.589     Gused=    -0.533
omega=246.21     Gvib=    -0.524     Grot=    -0.584     Gused=    -0.524
omega=256.37     Gvib=    -0.503     Grot=    -0.572     Gused=    -0.503
omega=260.88     Gvib=    -0.494     Grot=    -0.567     Gused=    -0.494
omega=262.18     Gvib=    -0.491     Grot=    -0.566     Gused=    -0.491
omega=288.52     Gvib=    -0.442     Grot=    -0.537     Gused=    -0.442
 
   temp. (K)  partition function   enthalpy   heat capacity  entropy
                                   cal/mol     cal/K/mol   cal/K/mol   J/K/mol
 298.15  VIB  0.459E+38            41291.705    200.863    287.466
         ROT  0.706E+08              888.752      2.981     38.896
         INT  0.324E+46            42180.457    203.844    326.363
         TR   0.227E+29             1481.254      4.968     45.969
         TOT                       43661.7108   208.8122   372.3313  1557.8281
                     Eh         kcal/mol          kJ/mol 
ZPVE            0.469539         294.640         1232.77    
H(0)-H(T)+PV    0.695794E-01     43.6617         182.680    
H(T)            0.539119         338.302         1415.45    
T*S             0.176907         111.011         464.466    
G(T)            0.362212         227.292         950.985    
   -111.95771318  <=== TOTAL FREE ENERGY in Eh incl. el.,ZPVE,RRHO,solv. parts
 
 normal mode %tage of torsion character
   1:  0.00   2:  0.00   3:  0.00   4:  0.00   5:  0.00   6:  0.00   7:  0.39   8:  0.34
   9:  0.37  10:  0.36  11:  0.54  12:  0.46  13:  0.49  14:  0.40  15:  0.46  16:  0.32
  17:  0.68  18:  0.44  19:  0.32  20:  0.68  21:  0.56  22:  0.32  23:  0.34  24:  0.48
  25:  0.46  26:  0.47  27:  0.38  28:  0.25  29:  0.35  30:  0.53  31:  0.39  32:  0.27
  33:  0.37  34:  0.53  35:  0.60  36:  0.41  37:  0.43  38:  0.41  39:  0.50  40:  0.49
  41:  0.47  42:  0.46  43:  0.50  44:  0.40  45:  0.34  46:  0.51  47:  0.47  48:  0.37
  49:  0.56  50:  0.35  51:  0.59  52:  0.47  53:  0.56  54:  0.59  55:  0.55  56:  0.36
  57:  0.60  58:  0.53  59:  0.45  60:  0.64  61:  0.72  62:  0.43  63:  0.47  64:  0.52
  65:  0.82  66:  0.40  67:  0.77  68:  0.30  69:  0.55  70:  0.35  71:  0.60  72:  0.31
  73:  0.46  74:  0.48  75:  0.42  76:  0.41  77:  0.38  78:  0.34  79:  0.22  80:  0.34
  81:  0.32  82:  0.36  83:  0.28  84:  0.59  85:  0.35  86:  0.20  87:  0.46  88:  0.81
  89:  0.22  90:  0.34  91:  0.08  92:  0.81  93:  0.88  94:  0.39  95:  0.00  96:  0.07
  97:  0.06  98:  0.09  99:  0.32 100:  0.15 101:  0.09 102:  0.68 103:  0.47 104:  0.95
 105:  0.62 106:  0.66 107:  0.44 108:  0.43 109:  0.52 110:  0.49 111:  0.53 112:  0.56
 113:  0.51 114:  0.53 115:  0.13 116:  0.14 117:  0.11 118:  0.52 119:  0.51 120:  0.44
 121:  0.10 122:  0.06 123:  0.05 124:  0.06 125:  0.07 126:  0.09 127:  0.07 128:  0.07
 129:  0.02 130:  0.24 131:  0.25 132:  0.15 133:  0.08 134:  0.13 135:  0.39 136:  0.52
 137:  0.51 138:  0.44 139:  0.18 140:  0.10 141:  0.14 142:  0.16 143:  0.14 144:  0.09
 145:  0.17 146:  0.16 147:  0.08 148:  0.15 149:  0.05 150:  0.11 151:  0.08 152:  0.12
 153:  0.08 154:  0.17 155:  0.07 156:  0.10 157:  0.00 158:  0.00 159:  0.00 160:  0.59
 161:  0.62 162:  0.63 163:  0.58 164:  0.70 165:  0.61 166:  0.62 167:  0.69 168:  0.65
 169:  0.74 170:  0.93 171:  0.92 172:  0.84 173:  0.76 174:  0.86 175:  0.55 176:  0.02
 177:  0.17 178:  0.20 179:  0.19 180:  0.14 181:  0.22 182:  0.21 183:  0.23 184:  0.03
 185:  0.15 186:  0.14 187:  0.03 188:  0.12 189:  0.02 190:  0.03 191:  0.03 192:  0.05
 193:  0.10 194:  0.10 195:  0.04 196:  0.04 197:  0.03 198:  0.02 199:  0.02 200:  0.06
 201:  0.00 202:  0.03 203:  0.03 204:  0.09 205:  0.08 206:  0.00 207:  0.02 208:  0.06
 209:  0.13 210:  0.00
 recommended # of modes for mode following          93
 
 Pipek-Mezey localization of normal modes
 number of localized modes           96
 frequency thrshold           500.000000000000     
 number of groups                    42
 atom-group assingment :   
  1  2  3  4  5  6  7  8  9 10 11 12 13 14 15 16 17 18 19 20 21 22 22 22 23 23 23 24 24 24
 25 25 25 25 26 26 27 27 27 28 28 28 29 29 29 30 30 30 30 31 32 33 33 33 34 35 34 36 36 36
 37 37 37 37 38 39 40 41 42 41
 pop matrix done.
 initialization of trafo matrix to unity
iteration     50  convergence  0.26260917D-01
iteration    100  convergence  0.49418291D-05

 converged in    107 iterations, threshold :   0.99974222D-06
eig.   :       -0.00    -0.00     0.00     0.00     0.00     0.00
eig.   :       59.84    67.71    74.90    83.89    87.89    90.06
eig.   :       90.15    90.19    93.48    93.87    96.33    97.74
eig.   :       97.82    98.70   100.92   101.10   101.90   102.32
eig.   :      102.71   103.43   104.32   105.53   106.14   109.30
eig.   :      109.37   109.82   112.30   112.87   113.34   114.78
eig.   :      116.29   117.40   119.14   119.57   119.70   124.24
eig.   :      127.47   127.75   127.88   128.62   129.73   131.97
eig.   :      132.16   132.32   134.85   135.07   135.20   136.80
eig.   :      137.55   139.53   141.57   141.77   142.32   142.63
eig.   :      142.95   143.94   144.14   145.21   146.89   147.37
eig.   :      148.81   151.07   153.38   154.17   155.27   156.38
eig.   :      157.49   158.72   161.99   162.69   163.31   164.05
eig.   :      165.61   169.59   170.45   175.94   178.15   182.65
eig.   :      188.93   196.99   201.47   204.62   208.74   221.37
eig.   :      222.39   227.05   228.36   230.23   235.86   246.85
eig.   :      268.96   284.77   290.32   310.39   341.86   466.58
eig.   :      556.60   561.67   590.24   614.53   662.11   753.27
eig.   :      785.92   793.59   796.06   839.37   843.01   844.49
eig.   :      945.68   945.95   948.05   954.01   957.16   959.74
eig.   :     1035.06  1042.94  1048.73  1093.11  1095.14  1095.38
eig.   :     1098.42  1102.34  1110.09  1115.55  1123.59  1135.78
eig.   :     1136.57  1138.57  1159.33  1215.28  1221.48  1228.81
eig.   :     1256.05  1263.65  1268.13  1271.46  1276.22  1277.69
eig.   :     1279.77  1282.12  1284.85  1299.17  1328.85  1342.81
eig.   :     1353.45  1357.72  1364.80  1368.30  1369.63  1376.64
eig.   :     1413.03  1413.49  1413.89  1469.88  1471.07  1472.51
eig.   :     1474.00  1485.84  1492.57  1494.01  1494.42  1498.85
eig.   :     1500.66  1503.12  1504.17  1504.97  1506.18  1506.94
eig.   :     1554.75  1573.66  2855.99  2864.24  2892.87  2930.69
eig.   :     2934.56  2946.45  2949.32  2957.62  2957.94  2958.46
eig.   :     2964.67  2965.35  2969.59  2976.97  2978.39  2980.01
eig.   :     2992.05  3014.32  3020.73  3025.27  3026.25  3028.45
eig.   :     3030.17  3030.28  3035.58  3048.12  3056.45  3100.07
eig.   :     3290.71  3301.96  3302.84  3363.50  3378.69  3628.75
written to xtb_localmodes and g98l.out
 
 normal mode %tage of torsion character
   1:  0.00   2:  0.00   3:  0.00   4:  0.00   5:  0.00   6:  0.00   7:  0.42   8:  0.87
   9:  0.72  10:  0.03  11:  0.13  12:  0.49  13:  0.80  14:  0.40  15:  0.27  16:  0.30
  17:  0.04  18:  0.67  19:  0.66  20:  0.09  21:  0.12  22:  0.58  23:  0.20  24:  0.06
  25:  0.10  26:  0.39  27:  0.61  28:  0.01  29:  0.16  30:  0.73  31:  0.53  32:  0.40
  33:  0.49  34:  0.03  35:  0.63  36:  0.57  37:  0.43  38:  0.05  39:  0.05  40:  0.62
  41:  0.03  42:  0.13  43:  0.02  44:  0.70  45:  0.64  46:  0.65  47:  0.34  48:  0.23
  49:  0.06  50:  0.07  51:  0.14  52:  0.74  53:  0.20  54:  0.00  55:  0.76  56:  0.65
  57:  0.01  58:  0.39  59:  0.15  60:  0.34  61:  0.96  62:  0.44  63:  0.01  64:  0.39
  65:  0.05  66:  0.06  67:  0.03  68:  0.11  69:  0.07  70:  0.43  71:  0.01  72:  0.02
  73:  0.07  74:  0.23  75:  0.25  76:  0.69  77:  0.34  78:  0.44  79:  0.74  80:  0.22
  81:  0.07  82:  0.03  83:  0.43  84:  0.09  85:  0.97  86:  0.01  87:  0.77  88:  0.02
  89:  0.17  90:  0.08  91:  0.53  92:  0.12  93:  0.96  94:  0.94  95:  0.39  96:  0.11
  97:  0.32  98:  0.09  99:  0.13 100:  0.06 101:  0.06 102:  0.78 103:  0.47 104:  0.95
 105:  0.62 106:  0.66 107:  0.44 108:  0.43 109:  0.52 110:  0.49 111:  0.53 112:  0.56
 113:  0.51 114:  0.53 115:  0.13 116:  0.14 117:  0.11 118:  0.52 119:  0.51 120:  0.44
 121:  0.10 122:  0.06 123:  0.05 124:  0.06 125:  0.07 126:  0.09 127:  0.07 128:  0.07
 129:  0.02 130:  0.24 131:  0.25 132:  0.15 133:  0.08 134:  0.13 135:  0.39 136:  0.52
 137:  0.51 138:  0.44 139:  0.18 140:  0.10 141:  0.14 142:  0.16 143:  0.14 144:  0.09
 145:  0.17 146:  0.16 147:  0.08 148:  0.15 149:  0.05 150:  0.11 151:  0.08 152:  0.12
 153:  0.08 154:  0.17 155:  0.07 156:  0.10 157:  0.00 158:  0.00 159:  0.00 160:  0.59
 161:  0.62 162:  0.63 163:  0.58 164:  0.70 165:  0.61 166:  0.62 167:  0.69 168:  0.65
 169:  0.74 170:  0.93 171:  0.92 172:  0.84 173:  0.76 174:  0.86 175:  0.55 176:  0.02
 177:  0.17 178:  0.20 179:  0.19 180:  0.14 181:  0.22 182:  0.21 183:  0.23 184:  0.03
 185:  0.15 186:  0.14 187:  0.03 188:  0.12 189:  0.02 190:  0.03 191:  0.03 192:  0.05
 193:  0.10 194:  0.10 195:  0.04 196:  0.04 197:  0.03 198:  0.02 199:  0.02 200:  0.06
 201:  0.00 202:  0.03 203:  0.03 204:  0.09 205:  0.08 206:  0.00 207:  0.02 208:  0.06
 209:  0.13 210:  0.00
 recommended # of modes for mode following         101

------------------------------------------------------------------------
 * finished run on 2020/06/02 at 13:58:33.470     
------------------------------------------------------------------------
 total:
 * wall-time:     0 d,  0 h,  1 min, 41.487 sec
 *  cpu-time:     0 d,  0 h,  1 min, 41.348 sec
 * ratio c/w:     0.999 speedup
 SCF:
 * wall-time:     0 d,  0 h,  0 min,  1.575 sec
 *  cpu-time:     0 d,  0 h,  0 min,  1.566 sec
 * ratio c/w:     0.994 speedup
 ANC optimizer:
 * wall-time:     0 d,  0 h,  0 min,  1.850 sec
 *  cpu-time:     0 d,  0 h,  0 min,  1.840 sec
 * ratio c/w:     0.994 speedup
 numerical hessian:
 * wall-time:     0 d,  0 h,  1 min, 38.037 sec
 *  cpu-time:     0 d,  0 h,  1 min, 37.920 sec
 * ratio c/w:     0.999 speedup

normal termination of xtb
