# Supplementary material for: Heterogeneous Nucleation of Butanol on NaCl: A Computational Study of Temperature, Humidity, Seed Charge, and Seed Size Effects
Source: J Phys Chem A. 2021 Mar 31;125(14):3025–36. doi: 10.1021/acs.jpca.0c10972 (PMC8054243; doi:10.1021/acs.jpca.0c10972)
Supplement: Supplementary file 2 — jp0c10972_si_002.zip [file jp0c10972_si_002.zip › ALL CLUSTERS/low_level_calc/negative seed/1Seed3BuOH2W.xyz]

    70
       -112.31992543  Gyration_radius:  4.42251976182
 Na         -1.50936019219297   -1.74037313099451   -0.39405025178130
Na          0.75429567386408   -0.39207750137473    4.91861841983093
Na          3.86080319689553   -1.55986157864307    3.44742361542736
Na          0.66622330649780    1.92553268000195    2.15766828277753
Na          1.27625860453153   -3.99187753961219    4.26088670648710
Na          2.04799508407862   -4.54127199835408    0.25300200582655
Na          1.18397178913763   -1.78419844064360    1.74368479951974
Na         -1.74647742773360   -4.10990611142421    2.43826597111396
Na         -2.11952902647766   -0.45594702747368    2.54500775796082
Cl         -0.53445529587908   -2.13138903226594    3.63655639199384
Cl         -3.34285591299321   -2.36486529209496    1.42953251935027
Cl         -0.03488651506071    2.56712871434004   -0.03532052580526
Cl          2.35237821352890    0.40090580595318    3.09436457283198
Cl         -0.95068754264517    1.31504407943143    3.95484454274967
Cl          2.96915370763947   -3.60389271472446    2.38774301233267
Cl         -0.24766028671740   -3.66674024457154    0.52147862132015
Cl          2.53306284211546   -2.09727661866683    5.61032241011534
Cl         -0.32670164797674   -5.86436366362123    3.63059921899858
Cl          2.59384558960459   -2.64910057185954   -1.31413309147295
O          -0.32236272901906   -1.84796879310781   -2.11188756158281
H           0.52896103359551   -2.28963124889096   -1.93588011254055
C          -0.08589942648009   -0.90677970542519   -3.13750719205454
H          -0.30187897874782   -1.36205021416455   -4.11558820151202
H           0.96384385676424   -0.59531435061294   -3.13438861433679
C          -0.98180794289659    0.30524506677328   -2.93299604216624
H          -2.00974158802398   -0.04739994823061   -2.81978358726847
H          -0.68357773004113    0.82632335554520   -2.02537795742938
C          -0.90431585716963    1.29869200991385   -4.08541319332441
H          -1.25683842749052    0.83216191739075   -5.00917301463699
H           0.13793571805762    1.58991856723996   -4.23327724301831
C          -1.73105281561452    2.54140833881734   -3.78148945126869
H          -1.38317736062908    2.99650162490931   -2.85760231559615
H          -1.64477981620496    3.27283953955092   -4.58214204390876
H          -2.78159395042336    2.28171155533487   -3.66420299690098
O           4.44830434775107   -1.09075206629356    0.99622581294489
H           4.03675958008010   -1.67637729919651    0.33840997418680
C           4.87463722663898    0.05529597467645    0.28840858432010
H           5.72558822506022   -0.20297412446392   -0.36069973951036
H           5.22093307259128    0.76953806663128    1.03978080001858
C           3.75400552893731    0.65670564597807   -0.55216319727019
H           3.37429176950208   -0.12571397575430   -1.21164391279790
H           2.95450673680860    0.98086900488847    0.11584715638995
C           4.20229461628334    1.84397249305154   -1.39450242854484
H           5.05842588838627    1.55415339576806   -2.01044520241978
H           4.52418823830349    2.65743639343258   -0.73910604864608
C           3.07029632383097    2.32685673742494   -2.29328098187914
H           2.19918975640609    2.58915609287661   -1.69898474505285
H           3.37350516583525    3.20117506322060   -2.86532343274234
H           2.78315789324233    1.54261421512848   -2.99049949427164
O          -2.06965859672875    0.32727098959525    0.37168561400713
H          -1.42809785377917    1.05933921735473    0.21926606338575
C          -3.34040945876359    0.90704856529730    0.12785494909953
H          -4.06954709229262    0.09626369768103    0.07020841692806
H          -3.33672054188390    1.44291321610671   -0.83044625825986
C          -3.74682198408165    1.87538733951335    1.23322646722261
H          -3.82250574102964    1.33031608687476    2.17817430165689
H          -2.97087032829937    2.63643312262922    1.33534097602056
C          -5.08336849664156    2.54848492904334    0.94653580685009
H          -5.84952855839523    1.78054407838110    0.81400202901090
H          -5.00993568865084    3.11376758325655    0.01382700052850
C          -5.49366823784098    3.48488249608909    2.07531582687015
H          -4.74409253891385    4.26081735758905    2.21408500768300
H          -6.44707827282349    3.96133859975667    1.85670124492105
H          -5.58949613420931    2.93270868021675    3.00766497271774
O           0.62213119367909   -0.48554833182996    0.20238630642852
H           0.50805352618484    0.44167410382501   -0.07969161085028
H           1.22901601316774   -0.85751620839951   -0.46165926422554
O           1.53166426777267   -6.46913509655296    1.10988739826278
H           0.91511057975182   -6.20651360096697    1.81940777686366
H           1.62665142743447   -7.41356000393933    1.25441840554048
