# Supplementary material for: Heterogeneous Nucleation of Butanol on NaCl: A Computational Study of Temperature, Humidity, Seed Charge, and Seed Size Effects
Source: J Phys Chem A. 2021 Mar 31;125(14):3025–36. doi: 10.1021/acs.jpca.0c10972 (PMC8054243; doi:10.1021/acs.jpca.0c10972)
Supplement: Supplementary file 2 — jp0c10972_si_002.zip [file jp0c10972_si_002.zip › ALL CLUSTERS/low_level_calc/negative seed/1Seed3BuOH3W.log]

      -----------------------------------------------------------      
     |                   =====================                   |     
     |                           x T B                           |     
     |                   =====================                   |     
     |                         S. Grimme                         |     
     |          Mulliken Center for Theoretical Chemistry        |     
     |                    University of Bonn                     |     
     |                 Version 6.0.1 (SAW181210)                 |     
      -----------------------------------------------------------      

   This program is distributed in the hope that it will be useful,
   but WITHOUT ANY WARRANTY; without even the implied warranty of
   MERCHANTABILITY or FITNESS FOR A PARTICULAR PURPOSE.
   
   FOR NON-COMMERCIAL, ACADEMIA USE ONLY.
   
   Cite this work as:
   S. Grimme, C. Bannwarth, P. Shushkov, J. Comput. Theory Chem., 2017,
   13, 1989-2009.
   C. Bannwarth, S. Ehlert and S. Grimme., ChemRxiv, 2018, preprint.
   http://doi.org/10.26434/chemrxiv.7246238.v1
   
   for sTDA-xTB:
   S. Grimme and C. Bannwarth, J. Chem. Phys., 2016, 145, 054103.
   
   in the mass-spec context:
   V. Asgeirsson, C. Bauer and S. Grimme, Chem. Sci., 2017, 8, 4879.
   
   if GBSA is used:
   P. Shushkov, F. März and S. Grimme, unpublished.
   
   for ANC optimizer:
   S. Grimme, unpublished.
   Rational Function algorithm used in ANCopt:
   F. Eckert, P. Pulay, H.-J. Werner, J. Comput. Chem., 1997, 18, 1473.
   
   with help from (in alphabetical order)
   C. Bannwarth, F. Bohle, G. Brandenburg, E. Caldeweyher, M. Checinski,
   S. Dohm, S. Ehlert, S. Ehrlich, F. März, H. Neugebauer, J. Pisarek,
   P. Pracht, P. Shushkov, and S. Spicher.
   
 * started run on 2020/06/02 at 13:57:46.213     
========================================================================
 # omp threads = 1
========================================================================
number of atoms            : 73
number of electrons        : 200
charge                     : -1
spin                       : .0
first test random number   : .6875

########################################################################
# WARNING! Please study the warnings concerning your input carefully
#  - the use of '-ohess' is discouraged, please use '--ohess' next time
########################################################################

           ------------------------------------------------- 
          |                 G F N 2 - x T B                 |
          | Geometry, Frequencies, Noncovalent interactions |
          |            JCTC 2018 parametrisation            |
           ------------------------------------------------- 
      method parameters     
 k(s)        :  1.8500
 k(p)        :  2.2300
 k(d)        :  2.2300
 k(f)        :  2.0000
 kEN (H0ij)  : -2.0000
 D4 a1       :  0.5200
 D4 a2       :  5.0000
 D4 s6       :  1.0000
 D4 s8       :  2.7000
 D4 s9       :  5.0000
 alphaj      :  2.0000


            Z     q(EN)     CN     RAES       Cart. coordinates
     1  Na  1.0    0.28    6.84    5.00     1.87807    10.24036    -2.80585
     2  Na  1.0    0.38    6.32    5.00     7.44395     2.43988     3.54997
     3  Na  1.0    0.29   10.80    5.00     2.13364     4.22265     0.34817
     4  Na  1.0    0.27    6.69    5.00     7.46869     8.46481     0.42912
     5  Na  1.0    0.33    6.17    5.00     5.75847     5.48430    -5.43211
     6  Na  1.0    0.35    5.98    5.00    -1.71708     9.69938     3.01830
     7  Na  1.0    0.42    6.34    5.00    -3.20228     6.05677    -2.57456
     8  Na  1.0    0.43    6.45    5.00     5.93499    -0.37469    -2.36248
     9  Na  1.0    0.41    5.26    5.00     3.94463     8.48453     6.27090
    10  Cl  7.0   -0.23    2.86    4.84    -2.82659    10.76807    -1.64573
    11  Cl  7.0   -0.12    4.80    5.00     7.05579     3.98872    -0.93269
    12  Cl  7.0   -0.13    4.96    5.00     2.92193     8.93492     1.68295
    13  Cl  7.0   -0.23    2.04    3.36     5.91355     0.89933    -6.99254
    14  Cl  7.0   -0.24    2.82    4.80     8.26419     6.84534     5.24477
    15  Cl  7.0   -0.13    3.07    4.92    -2.48128     5.04428     1.98034
    16  Cl  7.0   -0.25    2.82    4.81     6.59433    10.15023    -4.07137
    17  Cl  7.0   -0.13    3.97    5.00     1.17564     5.74068    -4.26372
    18  Cl  7.0   -0.21    2.03    3.33     6.96847    -2.26365     2.03345
    19  Cl  7.0   -0.27    1.99    3.26    -0.20661    10.27047     7.62666
    20  O   6.0   -0.33    2.19    1.86     0.12039    -0.19781    -6.18337
    21  H   1.0    0.06    1.18    1.46     1.73382     0.61412    -6.56162
    22  C   4.0   -0.01    4.08    3.77     0.26592    -2.70272    -7.09253
    23  H   1.0   -0.01    1.01    1.43     1.28628    -2.74181    -8.89030
    24  H   1.0    0.01    1.01    1.43    -1.67774    -3.33151    -7.43443
    25  C   4.0   -0.07    4.28    4.16     1.56425    -4.45354    -5.20102
    26  H   1.0   -0.01    1.27    1.49     3.49218    -3.77188    -4.90923
    27  H   1.0    0.03    1.03    1.43     0.56444    -4.39094    -3.39868
    28  C   4.0   -0.09    4.09    3.79     1.67037    -7.18101    -6.11163
    29  H   1.0   -0.01    1.02    1.43     2.68193    -7.26836    -7.90884
    30  H   1.0    0.00    1.02    1.43    -0.24858    -7.88003    -6.43025
    31  C   4.0   -0.13    4.01    3.64     2.99393    -8.84849    -4.17537
    32  H   1.0    0.01    1.00    1.43     1.99940    -8.77728    -2.37857
    33  H   1.0   -0.02    1.00    1.43     3.06385   -10.80170    -4.81179
    34  H   1.0   -0.01    1.00    1.43     4.91677    -8.18782    -3.87119
    35  O   6.0   -0.32    3.00    2.79    -4.12687     2.67037    -4.48405
    36  H   1.0    0.08    1.25    1.48    -2.70134     1.77986    -5.23966
    37  C   4.0   -0.04    4.28    4.16    -6.17088     0.96379    -4.48497
    38  H   1.0   -0.01    1.01    1.43    -6.69651     0.47815    -6.43700
    39  H   1.0   -0.01    1.04    1.43    -7.76018     1.95718    -3.62497
    40  C   4.0   -0.07    4.15    3.89    -5.59797    -1.46175    -3.02453
    41  H   1.0   -0.00    1.02    1.43    -7.20636    -2.74247    -3.20955
    42  H   1.0    0.03    1.03    1.43    -3.96305    -2.36296    -3.89760
    43  C   4.0   -0.06    4.12    3.84    -5.02905    -0.98798    -0.23550
    44  H   1.0    0.02    1.10    1.44    -3.69545     0.57096    -0.08852
    45  H   1.0    0.02    1.03    1.43    -4.14913    -2.67474     0.55955
    46  C   4.0   -0.12    4.01    3.64    -7.37378    -0.33588     1.29791
    47  H   1.0   -0.00    1.00    1.43    -8.76230    -1.85262     1.20622
    48  H   1.0    0.00    1.00    1.43    -6.86454    -0.03407     3.26288
    49  H   1.0   -0.01    1.00    1.43    -8.24358     1.39024     0.60133
    50  O   6.0   -0.30    2.15    1.85     1.32338    -4.02444     1.41999
    51  H   1.0    0.08    1.19    1.46     3.13435    -3.72811     1.64327
    52  C   4.0   -0.00    4.06    3.73     0.49125    -5.43508     3.51705
    53  H   1.0   -0.01    1.01    1.43     1.48756    -7.25576     3.57804
    54  H   1.0    0.01    1.01    1.43    -1.51745    -5.80498     3.20379
    55  C   4.0   -0.08    4.13    3.87     0.89272    -4.02349     6.00766
    56  H   1.0   -0.01    1.03    1.43     0.64280    -5.34421     7.57142
    57  H   1.0   -0.00    1.03    1.43     2.85504    -3.37617     6.04673
    58  C   4.0   -0.06    4.09    3.79    -0.92025    -1.79095     6.31949
    59  H   1.0    0.03    1.03    1.43    -1.16532    -0.84936     4.50098
    60  H   1.0    0.01    1.03    1.43    -0.13622    -0.44213     7.66498
    61  C   4.0   -0.12    4.01    3.64    -3.51110    -2.60909     7.27682
    62  H   1.0   -0.01    1.00    1.43    -3.34826    -3.54082     9.10369
    63  H   1.0    0.00    1.00    1.43    -4.72544    -0.96753     7.50104
    64  H   1.0    0.01    1.00    1.43    -4.41640    -3.90941     5.96706
    65  O   6.0   -0.31    3.69    4.61     1.66063     0.52022    -1.09533
    66  H   1.0    0.08    1.27    1.48     1.06092    -0.95454    -0.17626
    67  H   1.0    0.06    1.36    1.52     0.84876     0.37253    -2.73992
    68  O   6.0   -0.34    3.84    4.77     3.27012     2.46591     4.02451
    69  H   1.0    0.04    1.39    1.54     2.88104     0.68229     3.98766
    70  H   1.0    0.05    1.35    1.52     2.15687     3.11634     5.36246
    71  O   6.0   -0.42    2.25    1.87    -0.22691     4.24633     7.36091
    72  H   1.0    0.05    1.19    1.46    -0.42558     5.92577     8.04163
    73  H   1.0    0.07    1.11    1.44    -1.42124     4.19303     5.96605

  Z AO/shell   Hii/eV     exponent
  1     Wed Apr 25 08:07:45 CEST 2018   EN: 2.200 GM2: 0.406  GM3: 0.0800  RAES: 1.40
     1s    -10.707211    1.230000
  6     Wed Apr 25 08:07:45 CEST 2018   EN: 2.550 GM2: 0.538  GM3: 0.1500  RAES: 3.00
     2s    -13.970922    2.096432
     2p    -10.063292    1.800000
  8     Wed Apr 25 08:07:45 CEST 2018   EN: 3.440 GM2: 0.452  GM3:-0.0517  RAES: 1.80
     2s    -20.229985    2.439742
     2p    -15.503117    2.137023
 11     Tue Apr 24 16:34:09 CEST 2018   EN: 0.930 GM2: 0.271  GM3: 0.1799  RAES: 5.00
     3s     -4.546934    0.763787
     3p     -1.332719    0.573553
 17     Mon Apr 23 14:09:22 CEST 2018   EN: 3.160 GM2: 0.249  GM3: 0.1495  RAES: 2.50
     3s    -29.278781    2.485265
     3p    -12.673758    2.199650
     3d     -0.240338    2.476089
 no old-style atom pair restraining (fixing) potential

molecular fragmentation (1/2 indicates fragments):
111111111111111111122222222222222211111111111111122222222222222211111122
2
# atoms in fragment 1/2:    40    33
 fragment masses (1/2) :      671.59      166.26
CMA distance (Bohr)    :   8.551
constraining FC (au)   :  0.0500
           ------------------------------------------------- 
          |        Self-Consistent Charge Iterations        |
           ------------------------------------------------- 

 Ncao       : 244
 Nao        : 234
 Nshell     : 120
 Nel        : 200
 T(el)      :   300.0
 intcut     :    25.0
 scfconv/Eh :  0.100E-05
   qconv/e  :  0.100E-03
 intneglect :  0.100E-07
 broydamp   :      0.250
 iter      E             dE          RMSdq      gap      omega  full diag
   1   -117.8475391 -0.117848E+03  0.987E+00    3.67       0.0  T
   2   -118.0413304 -0.193791E+00  0.622E+00    4.57       1.0  T
   3   -118.1427523 -0.101422E+00  0.479E+00    4.66       1.0  T
   4   -118.1731185 -0.303663E-01  0.225E+00    4.00       1.0  T
   5   -118.1887410 -0.156225E-01  0.153E+00    3.16       1.0  T
   6   -118.1902179 -0.147690E-02  0.528E-01    3.39       1.0  T
   7   -118.1907203 -0.502388E-03  0.319E-01    3.26       1.0  T
   8   -118.1912763 -0.556057E-03  0.166E-01    3.34       1.0  T
   9   -118.1914884 -0.212032E-03  0.111E-01    3.35       1.0  T
  10   -118.1916765 -0.188140E-03  0.786E-02    3.34       1.0  T
  11   -118.1917166 -0.400936E-04  0.433E-02    3.34       1.0  T
  12   -118.1917235 -0.689172E-05  0.159E-02    3.34       1.0  T
  13   -118.1917258 -0.227732E-05  0.100E-02    3.34       1.2  T
  14   -118.1917270 -0.127680E-05  0.641E-03    3.34       1.8  T
  15   -118.1917278 -0.799622E-06  0.413E-03    3.34       2.8  T
  16   -118.1917282 -0.338653E-06  0.248E-03    3.34       4.7  T
  17   -118.1917283 -0.105729E-06  0.129E-03    3.35       9.0  T
  18   -118.1917283 -0.168696E-07  0.693E-04    3.34      16.9  T
  19   -118.1917283 -0.455903E-08  0.431E-04    3.34      27.1  T
speedup  1.00
cpu  time for SCC    0.21 s
wall time for SCC    0.21 s

   *** convergence criteria satisfied after 19 iterations ***

          eigenvalues
 #    :          88         89         90         91         92         93         94         95
 occ. :        2.000      2.000      2.000      2.000      2.000      2.000      2.000      2.000
 eps  :        -8.371     -8.366     -8.357     -8.341     -8.315     -8.307     -8.281     -8.261
 #    :          96         97         98         99        100        101        102        103
 occ. :        2.000      2.000      2.000      2.000      2.000      0.000      0.000      0.000
 eps  :        -8.237     -8.225     -8.220     -8.184     -8.160     -4.815     -2.943     -2.480
 #    :         104        105        106        107        108        109        110        111
 occ. :        0.000      0.000      0.000      0.000      0.000      0.000      0.000      0.000
 eps  :        -1.700     -0.096      0.182      0.329      0.740      1.524      2.240      2.944


   #   Z            q   n(s)   n(p)   n(d)      C6AA      α(0)
   1  11 Na     0.691  0.086  0.223  0.000    68.289    26.743
   2  11 Na     0.718  0.090  0.192  0.000    67.959    26.678
   3  11 Na     0.882 -0.003  0.121  0.000    65.996    26.290
   4  11 Na     0.686  0.097  0.218  0.000    68.361    26.757
   5  11 Na     0.706  0.090  0.204  0.000    68.104    26.706
   6  11 Na     0.706  0.088  0.206  0.000    68.102    26.706
   7  11 Na     0.751  0.082  0.167  0.000    67.555    26.599
   8  11 Na     0.721  0.080  0.199  0.000    67.917    26.670
   9  11 Na     0.688  0.098  0.213  0.000    68.326    26.750
  10  17 Cl    -0.772  1.975  5.797  0.000   126.227    17.189
  11  17 Cl    -0.737  1.971  5.764  0.002   124.814    17.092
  12  17 Cl    -0.736  1.965  5.768  0.002   124.762    17.089
  13  17 Cl    -0.809  1.982  5.820  0.007   127.709    17.289
  14  17 Cl    -0.756  1.978  5.777  0.000   125.565    17.144
  15  17 Cl    -0.777  1.974  5.797  0.006   126.401    17.201
  16  17 Cl    -0.761  1.977  5.784  0.000   125.773    17.158
  17  17 Cl    -0.766  1.969  5.796  0.002   125.990    17.173
  18  17 Cl    -0.805  1.981  5.812  0.011   127.539    17.278
  19  17 Cl    -0.808  1.983  5.821  0.004   127.700    17.289
  20   8 O     -0.461  1.701  4.760  0.000    22.080     6.343
  21   1 H      0.341  0.659  0.000  0.000     0.608     1.225
  22   6 C      0.074  1.038  2.888  0.000    19.566     6.338
  23   1 H      0.029  0.971  0.000  0.000     2.598     2.521
  24   1 H      0.028  0.972  0.000  0.000     2.616     2.529
  25   6 C     -0.099  1.066  3.033  0.000    22.375     6.733
  26   1 H      0.061  0.939  0.000  0.000     2.175     2.304
  27   1 H      0.072  0.928  0.000  0.000     2.068     2.249
  28   6 C     -0.056  1.047  3.009  0.000    21.574     6.613
  29   1 H      0.030  0.970  0.000  0.000     2.586     2.515
  30   1 H      0.026  0.974  0.000  0.000     2.647     2.544
  31   6 C     -0.110  1.039  3.072  0.000    22.668     6.789
  32   1 H      0.045  0.955  0.000  0.000     2.383     2.414
  33   1 H      0.028  0.972  0.000  0.000     2.617     2.530
  34   1 H      0.044  0.956  0.000  0.000     2.390     2.418
  35   8 O     -0.474  1.703  4.771  0.000    22.291     6.377
  36   1 H      0.341  0.659  0.000  0.000     0.605     1.220
  37   6 C      0.073  1.038  2.889  0.000    19.472     6.302
  38   1 H      0.012  0.988  0.000  0.000     2.859     2.644
  39   1 H      0.039  0.961  0.000  0.000     2.457     2.451
  40   6 C     -0.078  1.056  3.023  0.000    21.998     6.678
  41   1 H      0.022  0.978  0.000  0.000     2.709     2.574
  42   1 H      0.050  0.950  0.000  0.000     2.317     2.381
  43   6 C     -0.073  1.051  3.022  0.000    21.903     6.663
  44   1 H      0.087  0.913  0.000  0.000     1.907     2.160
  45   1 H      0.037  0.963  0.000  0.000     2.484     2.465
  46   6 C     -0.106  1.036  3.070  0.000    22.593     6.778
  47   1 H      0.015  0.985  0.000  0.000     2.812     2.623
  48   1 H      0.046  0.954  0.000  0.000     2.366     2.405
  49   1 H      0.034  0.966  0.000  0.000     2.524     2.485
  50   8 O     -0.469  1.703  4.766  0.000    22.230     6.365
  51   1 H      0.333  0.667  0.000  0.000     0.630     1.247
  52   6 C      0.077  1.036  2.887  0.000    19.524     6.332
  53   1 H      0.009  0.991  0.000  0.000     2.910     2.668
  54   1 H      0.036  0.964  0.000  0.000     2.502     2.474
  55   6 C     -0.083  1.058  3.025  0.000    22.085     6.691
  56   1 H      0.027  0.973  0.000  0.000     2.630     2.536
  57   1 H      0.056  0.944  0.000  0.000     2.250     2.346
  58   6 C     -0.081  1.053  3.028  0.000    22.049     6.686
  59   1 H      0.076  0.924  0.000  0.000     2.023     2.224
  60   1 H      0.064  0.936  0.000  0.000     2.150     2.293
  61   6 C     -0.106  1.037  3.069  0.000    22.589     6.778
  62   1 H      0.022  0.978  0.000  0.000     2.698     2.569
  63   1 H      0.039  0.961  0.000  0.000     2.461     2.453
  64   1 H      0.028  0.972  0.000  0.000     2.609     2.526
  65   8 O     -0.682  1.728  4.954  0.000    27.128     7.035
  66   1 H      0.352  0.648  0.000  0.000     0.581     1.197
  67   1 H      0.350  0.650  0.000  0.000     0.582     1.196
  68   8 O     -0.677  1.731  4.946  0.000    27.006     7.019
  69   1 H      0.343  0.657  0.000  0.000     0.597     1.210
  70   1 H      0.363  0.637  0.000  0.000     0.557     1.171
  71   8 O     -0.607  1.740  4.867  0.000    25.336     6.794
  72   1 H      0.300  0.700  0.000  0.000     0.719     1.332
  73   1 H      0.328  0.672  0.000  0.000     0.642     1.259

 Mol. C6AA /au·bohr⁶  :      90045.415672
 Mol. C8AA /au·bohr⁸  :    3937019.898175
 Mol. α(0) /au        :        608.464445

 
 Wiberg/Mayer (AO) data. WBOs > 0.1 written file <wbo>
 largest (>0.05) Wiberg bond orders for each atom
           total WBO             WBO to atom ...
     1  Na  0.585    Cl  10 0.158    Cl  16 0.156    Cl  17 0.119    Cl  12 0.107
     2  Na  0.528    Cl  18 0.159    Cl  14 0.124    Cl  11 0.100    O   68 0.097
     3  Na  0.222    Cl  15 0.062    O   65 0.057
     4  Na  0.595    Cl  16 0.171    Cl  14 0.143    Cl  11 0.140    Cl  12 0.116
     5  Na  0.560    Cl  13 0.176    Cl  17 0.130    Cl  16 0.124    Cl  11 0.105
     6  Na  0.549    Cl  19 0.154    Cl  15 0.146    Cl  10 0.132    Cl  12 0.089
     7  Na  0.474    Cl  10 0.136    Cl  15 0.116    Cl  17 0.098    O   35 0.093
     8  Na  0.509    Cl  18 0.131    Cl  13 0.128    Cl  11 0.094    O   65 0.074
     9  Na  0.576    Cl  14 0.178    Cl  19 0.172    Cl  12 0.132
    10  Cl  0.427    Na   1 0.158    Na   7 0.136    Na   6 0.132
    11  Cl  0.498    Na   4 0.140    Na   5 0.105    Na   2 0.100    Na   8 0.094
    12  Cl  0.507    Na   9 0.132    Na   4 0.116    Na   1 0.107    Na   6 0.089
    13  Cl  0.364    Na   5 0.176    Na   8 0.128
    14  Cl  0.452    Na   9 0.178    Na   4 0.143    Na   2 0.124
    15  Cl  0.416    Na   6 0.146    Na   7 0.116    Na   3 0.062
    16  Cl  0.449    Na   4 0.171    Na   1 0.156    Na   5 0.124
    17  Cl  0.447    Na   5 0.130    Na   1 0.119    Na   7 0.098
    18  Cl  0.368    Na   2 0.159    Na   8 0.131
    19  Cl  0.363    Na   9 0.172    Na   6 0.154
    20  O   2.006    C   22 0.992    H   21 0.838
    21  H   0.883    O   20 0.838
    22  C   3.958    C   25 0.999    O   20 0.992    H   23 0.974    H   24 0.968
    23  H   0.998    C   22 0.974
    24  H   0.999    C   22 0.968
    25  C   3.991    C   28 1.008    C   22 0.999    H   27 0.965    H   26 0.960
    26  H   0.996    C   25 0.960
    27  H   0.994    C   25 0.965
    28  C   3.998    C   31 1.020    C   25 1.008    H   29 0.977    H   30 0.976
    29  H   0.999    C   28 0.977
    30  H   0.996    C   28 0.976
    31  C   3.996    C   28 1.020    H   33 0.988    H   32 0.986    H   34 0.984
    32  H   0.998    C   31 0.986
    33  H   0.999    C   31 0.988
    34  H   0.998    C   31 0.984
    35  O   2.006    C   37 0.998    H   36 0.841    Na   7 0.093
    36  H   0.883    O   35 0.841
    37  C   3.954    C   40 1.001    O   35 0.998    H   39 0.972    H   38 0.972
    38  H   0.999    C   37 0.972
    39  H   0.997    C   37 0.972
    40  C   3.993    C   43 1.008    C   37 1.001    H   41 0.975    H   42 0.968
    41  H   0.999    C   40 0.975
    42  H   0.995    C   40 0.968
    43  C   3.986    C   46 1.022    C   40 1.008    H   45 0.975    H   44 0.959
    44  H   0.992    C   43 0.959
    45  H   0.997    C   43 0.975
    46  C   3.995    C   43 1.022    H   47 0.988    H   48 0.984    H   49 0.983
    47  H   0.999    C   46 0.988
    48  H   0.997    C   46 0.984
    49  H   0.998    C   46 0.983
    50  O   1.980    C   52 0.996    H   51 0.840
    51  H   0.889    O   50 0.840
    52  C   3.961    C   55 0.999    O   50 0.996    H   53 0.971    H   54 0.968
    53  H   0.999    C   52 0.971
    54  H   0.996    C   52 0.968
    55  C   3.994    C   58 1.007    C   52 0.999    H   56 0.975    H   57 0.966
    56  H   0.998    C   55 0.975
    57  H   0.996    C   55 0.966
    58  C   3.988    C   61 1.020    C   55 1.007    H   60 0.969    H   59 0.963
    59  H   0.994    C   58 0.963
    60  H   0.996    C   58 0.969
    61  C   3.996    C   58 1.020    H   62 0.987    H   64 0.985    H   63 0.985
    62  H   0.999    C   61 0.987
    63  H   0.998    C   61 0.985
    64  H   0.999    C   61 0.985
    65  O   1.865    H   66 0.840    H   67 0.839    Na   8 0.074    Na   3 0.057
    66  H   0.876    O   65 0.840
    67  H   0.877    O   65 0.839
    68  O   1.870    H   69 0.873    H   70 0.809    Na   2 0.097
    69  H   0.882    O   68 0.873
    70  H   0.868    O   68 0.809    O   71 0.054
    71  O   1.895    H   72 0.882    H   73 0.859    H   70 0.054
    72  H   0.909    O   71 0.882
    73  H   0.892    O   71 0.859
 MOs/occ written to file <molden.input>
 
molecular dipole:
                 x           y           z       tot (Debye)
 q only:       -4.490      -8.055      -0.184
   full:       -3.627      -6.769      -0.539      19.568
molecular quadrupole (traceless):
                xx          xy          yy          xz          yz          zz
 q only:       21.450      -8.545     -43.817      22.437     -18.816      22.367
  q+dip:       22.375      -0.052     -31.905      17.281     -13.999       9.530
   full:       20.009      -1.138     -31.593      17.425     -13.614      11.584

SCC energy    :    -118.1917283
rep           :       0.7641973
ES            :       0.9135115
AES           :      -0.0611790
AXC           :       0.0143223
disp          :      -0.0962892
XB            :       0.0000000
fix           :       0.0000000
total E       :    -117.4224253
atomizationE  :      14.8767547     9335.30
(atE without considering molecular charge,
 total energy contains solvation terms)
H-L gap (eV)  :          3.3450
           ------------------------------------------------- 
          |                 ===============                 |
          |                   A N C O P T                   |
          |                 ===============                 |
          |          Approximate Normal Coordinate          |
          |           Rational Function Optimizer           |
           ------------------------------------------------- 
dumping coords to <xtbopt.coord> and <xtbopt.log>
 optlevel               0
 Maxcycle             219
 Maxmicro              25
 Econv         5.000000000000000E-006
 Gconv         1.000000000000000E-003
 Maxdispl       1.00000000000000     
 Hlow          5.000000000000000E-003
 S6             20.0000000000000     
 Nvar              213

generating ANC from model Hessian ...
 Shifting diagonal of input Hessian by   1.947082315092465E-002
 Lowest  eigenvalues of input Hessian
    0.005000    0.005666    0.006092    0.007166    0.008086    0.008920
    0.010018    0.011073    0.012717    0.013337    0.014547    0.014642
    0.015820    0.016493    0.016988    0.017159    0.017931    0.019179
 Highest eigenvalues
    1.377264    1.392625    1.393068    1.489402    1.492109    1.509669
 
cpu  time for ANC gen    0.07 s
wall time for ANC gen    0.07 s
................................................................................
.............................. CYCLE    1 ......................................
................................................................................
   1   -118.1917283 -0.118192E+03  0.329E-04    3.34       0.0  T
   2   -118.1917283 -0.278874E-09  0.248E-04    3.34      47.3  T
   3   -118.1917283 -0.270759E-09  0.218E-04    3.34      53.6  T
speedup  0.98
cpu  time for SCC    0.03 s
wall time for SCC    0.03 s
speedup  0.99
cpu  time for grad    0.13 s
wall time for grad    0.13 s
 E :   -117.42242524  G :  0.000080    pred/act E change:  0.000D+00  0.197D-07
Maxdispl :   0.0025   ||displ|| :   0.0037   Lambda : -0.123D-06
Largest |displ|/coords:  0.0025 (   1)  0.0016 (   2)  0.0011 (   3)
................................................................................
.............................. CYCLE    2 ......................................
................................................................................
   1   -118.1917312 -0.118192E+03  0.532E-03    3.35       0.0  T
   2   -118.1917312 -0.568110E-08  0.227E-03    3.35       5.2  T
   3   -118.1917312 -0.135181E-08  0.749E-04    3.35      15.6  T
   4   -118.1917312 -0.515584E-09  0.324E-04    3.35      36.1  T
speedup  0.99
cpu  time for SCC    0.04 s
wall time for SCC    0.04 s
speedup  1.00
cpu  time for grad    0.14 s
wall time for grad    0.14 s
 E :   -117.42242521  G :  0.000090    pred/act E change:  0.000D+00  0.328D-07
Maxdispl :   0.0022   ||displ|| :   0.0028   Lambda : -0.209D-06
Largest |displ|/coords:  0.0022 (   1)  0.0007 (   4)  0.0006 (   2)
................................................................................
.............................. CYCLE    3 ......................................
................................................................................
   1   -118.1917305 -0.118192E+03  0.361E-03    3.35       0.0  T
   2   -118.1917305 -0.219407E-08  0.162E-03    3.35       7.2  T
   3   -118.1917305 -0.559893E-09  0.472E-04    3.35      24.8  T
   4   -118.1917305 -0.109722E-09  0.189E-04    3.35      62.0  T
speedup  1.00
cpu  time for SCC    0.04 s
wall time for SCC    0.04 s
speedup  1.00
cpu  time for grad    0.14 s
wall time for grad    0.14 s
 E :   -117.42242533  G :  0.000045    pred/act E change: -0.614D-07 -0.120D-06
Maxdispl :   0.0026   ||displ|| :   0.0043   Lambda : -0.141D-06
Largest |displ|/coords:  0.0026 (   2)  0.0016 (   3)  0.0010 (   7)

   *** GEOMETRY OPTIMIZATION CONVERGED AFTER 3 ITERATIONS ***

------------------------------------------------------------------------
 total energy gain (kcal):     -0.0001
------------------------------------------------------------------------
================
 final structure:
================
$coord
        1.87800197742589       10.24022796418815       -2.80583916907939      Na
        7.44411907614622        2.44026355712495        3.54981218646152      Na
        2.13317216141919        4.22275218240180        0.34816260913633      Na
        7.46882775224558        8.46481665388399        0.42896599438676      Na
        5.75818513202414        5.48376612457962       -5.43265397472581      Na
       -1.71709241469705        9.69983970538140        3.01807215611255      Na
       -3.20241496121097        6.05667899889732       -2.57439774356398      Na
        5.93503164490223       -0.37466079151089       -2.36258052265348      Na
        3.94439021606584        8.48479303345151        6.27094943831253      Na
       -2.82659692097364       10.76801416067214       -1.64544670223193      Cl
        7.05637411245732        3.98868354446328       -0.93292849284120      Cl
        2.92222605595207        8.93501043040519        1.68285121146812      Cl
        5.91339317731094        0.89923452795566       -6.99229736591005      Cl
        8.26397812729237        6.84533344582376        5.24463417919423      Cl
       -2.48045082302340        5.04436891875129        1.98021556216127      Cl
        6.59425914889365       10.15054415731583       -4.07153516549509      Cl
        1.17550593298658        5.74059676767041       -4.26381228135889      Cl
        6.96872583663810       -2.26412490115332        2.03359583407630      Cl
       -0.20675488167757       10.27074016366621        7.62672281753270      Cl
        0.12044660015111       -0.19771071725437       -6.18323470838134      O 
        1.73402845685796        0.61401038624915       -6.56142931644982      H 
        0.26582854808243       -2.70259718921939       -7.09231726239190      C 
        1.28601565308952       -2.74183780069626       -8.89018741650611      H 
       -1.67785360988635       -3.33141693473725       -7.43400685700797      H 
        1.56425868734745       -4.45345105129887       -5.20083351036650      C 
        3.49221587799088       -3.77185577586381       -4.90914921225398      H 
        0.56448743984126       -4.39077831657500       -3.39847568386588      H 
        1.67017352463254       -7.18088419969365       -6.11153444155457      C 
        2.68153172882051       -7.26817713994039       -7.90884926067533      H 
       -0.24885182626513       -7.87977365946639       -6.42998181941019      H 
        2.99375643683658       -8.84857969473840       -4.17549342021296      C 
        1.99927884950969       -8.77754702446745       -2.37867500206252      H 
        3.06358552002139      -10.80173700791140       -4.81213839289895      H 
        4.91665467879162       -8.18806293590397       -3.87129373045501      H 
       -4.12672774926009        2.67044756134492       -4.48373215992898      O 
       -2.70131654319880        1.77989989554521       -5.23951408759977      H 
       -6.17073953472563        0.96389983176209       -4.48492390955415      C 
       -6.69616935943018        0.47829169759297       -6.43700486752457      H 
       -7.76017427604728        1.95719165468304       -3.62506494243947      H 
       -5.59789067786919       -1.46169949257066       -3.02451070161547      C 
       -7.20627975859825       -2.74240130803086       -3.20954757616088      H 
       -3.96297799669390       -2.36289647156892       -3.89760638723743      H 
       -5.02903809177436       -0.98791924129283       -0.23548849454777      C 
       -3.69556339025705        0.57113667307971       -0.08844862102627      H 
       -4.14900794298397       -2.67458736726268        0.55960052155030      H 
       -7.37394186242427       -0.33597975275279        1.29771603776979      C 
       -8.76240541627890       -1.85275138930654        1.20569315407181      H 
       -6.86501315229079       -0.03429626685207        3.26276503445811      H 
       -8.24365190708907        1.39014827747421        0.60109662206515      H 
        1.32354017110303       -4.02465730722343        1.42005362771596      O 
        3.13451584100090       -3.72829603922395        1.64327227760406      H 
        0.49141575257351       -5.43524024797453        3.51712445110149      C 
        1.48788022907202       -7.25584642173323        3.57830168582308      H 
       -1.51722042973193       -5.80537360460579        3.20373816160255      H 
        0.89275831046592       -4.02350488026751        6.00767302980565      C 
        0.64288718516984       -5.34412766439355        7.57151843642422      H 
        2.85506568002958       -3.37615339751045        6.04665728614846      H 
       -0.92023309358180       -1.79099449287861        6.31948559247201      C 
       -1.16520241853090       -0.84925213255299        4.50104957162740      H 
       -0.13627523244793       -0.44228265317819        7.66513449395438      H 
       -3.51110725614393       -2.60924675745902        7.27663272637021      C 
       -3.34831532140301       -3.54101596592861        9.10349119030508      H 
       -4.72555377655888       -0.96776662717693        7.50084450075551      H 
       -4.41624732682746       -3.90958955176187        5.96679304580365      H 
        1.66088257524849        0.52024253277102       -1.09490594907417      O 
        1.06132843816806       -0.95479662949690       -0.17616200895157      H 
        0.84909456302821        0.37285295101149       -2.73954630793969      H 
        3.27003964744781        2.46610123203399        4.02447389689423      O 
        2.88072589095305        0.68252663658346        3.98766566976228      H 
        2.15692130796231        3.11655372855884        5.36253050917767      H 
       -0.22713827398695        4.24627244157291        7.36085633426291      O 
       -0.42616822311056        5.92559610294855        8.04171839751298      H 
       -1.42113347816086        4.19303486353656        5.96567924097839      H 
$end
 
 Bond Distances (Angstroems)
 ---------------------------
Na1-Na3=3.5977       Na1-Na4=3.5448       Na1-Na5=3.5332       Na1-Na6=3.6331       Na1-Na7=3.4848       Na1-Cl10=2.5793      
Na1-Cl12=2.5347      Na1-Cl16=2.5845      Na1-Cl17=2.5304      Na2-Na3=3.4145       Na2-Na4=3.5904       Na2-Na8=3.5560       
Na2-Na9=3.9667       Na2-Cl11=2.5181      Na2-Cl14=2.5350      Na2-Cl18=2.6276      Na2-O68=2.2231       Na3-Na1=3.5977       
Na3-Na2=3.4145       Na3-Na4=3.6074       Na3-Na5=3.6719       Na3-Na6=3.8142       Na3-Na7=3.3624       Na3-Na8=3.4676       
Na3-Na9=3.9785       Na3-Cl11=2.6949      Na3-Cl12=2.6251      Na3-Cl15=2.6259      Na3-Cl17=2.6188      Na3-O65=2.1176       
Na3-O68=2.2385       Na4-Na1=3.5448       Na4-Na2=3.5904       Na4-Na3=3.6074       Na4-Na5=3.5957       Na4-Na9=3.6105       
Na4-Cl11=2.4855      Na4-Cl12=2.5081      Na4-Cl14=2.7213      Na4-Cl16=2.5849      Na5-Na1=3.5332       Na5-Na3=3.6719       
Na5-Na4=3.5957       Na5-Na8=3.5013       Na5-Cl11=2.6015      Na5-Cl13=2.5639      Na5-Cl16=2.6102      Na5-Cl17=2.5064      
Na6-Na1=3.6331       Na6-Na3=3.8142       Na6-Na7=3.6184       Na6-Na9=3.5145       Na6-Cl10=2.5989      Na6-Cl12=2.5865      
Na6-Cl15=2.5562      Na6-Cl19=2.5841      Na7-Na1=3.4848       Na7-Na3=3.3624       Na7-Na6=3.6184       Na7-Cl10=2.5489      
Na7-Cl15=2.4984      Na7-Cl17=2.4888      Na7-O35=2.1145       Na8-Na2=3.5560       Na8-Na3=3.4676       Na8-Na5=3.5013       
Na8-Cl11=2.5012      Na8-Cl13=2.5410      Na8-Cl18=2.5905      Na8-O65=2.4062       Na9-Na2=3.9667       Na9-Na3=3.9785       
Na9-Na4=3.6105       Na9-Na6=3.5145       Na9-Cl12=2.4988      Na9-Cl14=2.5045      Na9-Cl19=2.4967      Cl10-Na1=2.5793      
Cl10-Na6=2.5989      Cl10-Na7=2.5489      Cl11-Na2=2.5181      Cl11-Na3=2.6949      Cl11-Na4=2.4855      Cl11-Na5=2.6015      
Cl11-Na8=2.5012      Cl12-Na1=2.5347      Cl12-Na3=2.6251      Cl12-Na4=2.5081      Cl12-Na6=2.5865      Cl12-Na9=2.4988      
Cl13-Na5=2.5639      Cl13-Na8=2.5410      Cl14-Na2=2.5350      Cl14-Na4=2.7213      Cl14-Na9=2.5045      Cl15-Na3=2.6259      
Cl15-Na6=2.5562      Cl15-Na7=2.4984      Cl16-Na1=2.5845      Cl16-Na4=2.5849      Cl16-Na5=2.6102      Cl17-Na1=2.5304      
Cl17-Na3=2.6188      Cl17-Na5=2.5064      Cl17-Na7=2.4888      Cl18-Na2=2.6276      Cl18-Na8=2.5905      Cl19-Na6=2.5841      
Cl19-Na9=2.4967      O20-H21=0.9766       O20-C22=1.4122       H21-O20=0.9766       C22-O20=1.4122       C22-H23=1.0941       
C22-H24=1.0961       C22-C25=1.5272       H23-C22=1.0941       H24-C22=1.0961       C25-C22=1.5272       C25-H26=1.0931       
C25-H27=1.0912       C25-C28=1.5227       H26-C25=1.0931       H27-C25=1.0912       C28-C25=1.5227       C28-H29=1.0923       
C28-H30=1.0938       C28-C31=1.5228       H29-C28=1.0923       H30-C28=1.0938       C31-C28=1.5228       C31-H32=1.0874       
C31-H33=1.0877       C31-H34=1.0879       H32-C31=1.0874       H33-C31=1.0877       H34-C31=1.0879       O35-Na7=2.1145       
O35-H36=0.9752       O35-C37=1.4091       H36-O35=0.9752       C37-O35=1.4091       C37-H38=1.1002       C37-H39=1.0912       
C37-C40=1.5286       H38-C37=1.1002       H39-C37=1.0912       C40-C37=1.5286       C40-H41=1.0924       C40-H42=1.0906       
C40-C43=1.5270       H41-C40=1.0924       H42-C40=1.0906       C43-C40=1.5270       C43-H44=1.0884       C43-H45=1.0911       
C43-C46=1.5222       H44-C43=1.0884       H45-C43=1.0911       C46-C43=1.5222       C46-H47=1.0892       C46-H48=1.0860       
C46-H49=1.0872       H47-C46=1.0892       H48-C46=1.0860       H49-C46=1.0872       O50-H51=0.9782       O50-C52=1.4080       
H51-O50=0.9782       C52-O50=1.4080       C52-H53=1.0988       C52-H54=1.0935       C52-C55=1.5298       H53-C52=1.0988       
H54-C52=1.0935       C55-C52=1.5298       C55-H56=1.0912       C55-H57=1.0936       C55-C58=1.5308       H56-C55=1.0912       
H57-C55=1.0936       C58-C55=1.5308       C58-H59=1.0914       C58-H60=1.0902       C58-C61=1.5244       H59-C58=1.0914       
H60-C58=1.0902       C61-C58=1.5244       C61-H62=1.0886       C61-H63=1.0870       C61-H64=1.0878       H62-C61=1.0886       
H63-C61=1.0870       H64-C61=1.0878       O65-Na3=2.1176       O65-Na8=2.4062       O65-H66=0.9728       O65-H67=0.9737       
H66-O65=0.9728       H67-O65=0.9737       O68-Na2=2.2231       O68-Na3=2.2385       O68-H69=0.9662       O68-H70=0.9833       
H69-O68=0.9662       H70-O68=0.9833       O71-H72=0.9647       O71-H73=0.9722       H72-O71=0.9647       H73-O71=0.9722       
 C  H  Rav=1.0912 sigma=0.0035  Rmin=1.0860  Rmax=1.1002    27
 C  C  Rav=1.5262 sigma=0.0031  Rmin=1.5222  Rmax=1.5308     9
 O  H  Rav=0.9736 sigma=0.0054  Rmin=0.9647  Rmax=0.9833     9
 O  C  Rav=1.4098 sigma=0.0018  Rmin=1.4080  Rmax=1.4122     3
 Na O  Rav=2.2200 sigma=0.1064  Rmin=2.1145  Rmax=2.4062     5
 Na Na Rav=3.6032 sigma=0.1547  Rmin=3.3624  Rmax=3.9785    20
 Cl Na Rav=2.5641 sigma=0.0582  Rmin=2.4855  Rmax=2.7213    32
 
 selected bond angles (degree)
 --------------------
Na4-Na1-Na3= 60.66             Na5-Na1-Na3= 61.98             Na5-Na1-Na4= 61.06             Na6-Na1-Na3= 63.67             
Na6-Na1-Na4= 90.37             Na6-Na1-Na5=125.59             Na7-Na1-Na3= 56.66             Na7-Na1-Na4=117.29             
Na7-Na1-Na5= 90.55             Na7-Na1-Na6= 61.07             Cl10-Na1-Na3= 91.24            Cl10-Na1-Na4=136.00            
Cl10-Na1-Na5=137.03            Cl10-Na1-Na6= 45.67            Cl10-Na1-Na7= 46.83            Cl12-Na1-Na3= 46.83            
Cl12-Na1-Na4= 45.03            Cl12-Na1-Na5= 92.74            Cl12-Na1-Na6= 45.39            Cl12-Na1-Na7= 87.83            
Cl12-Na1-Cl10= 90.96           Cl16-Na1-Na3= 93.88            Cl16-Na1-Na4= 46.71            Cl16-Na1-Na5= 47.45            
Cl16-Na1-Na6=136.39            Cl16-Na1-Na7=137.94            Cl16-Na1-Cl10=174.71           Cl16-Na1-Cl12= 91.57           
Cl17-Na1-Na3= 46.69            Cl17-Na1-Na4= 91.17            Cl17-Na1-Na5= 45.18            Cl17-Na1-Na6= 96.18            
Cl17-Na1-Na7= 45.54            Cl17-Na1-Cl10= 91.87           Cl17-Na1-Cl12= 93.52           Cl17-Na1-Cl16= 92.61           
Na4-Na2-Na3= 61.93             Na8-Na2-Na3= 59.62             Na8-Na2-Na4= 88.17             Na9-Na2-Na3= 64.73             
Na9-Na2-Na4= 56.82             Na9-Na2-Na8=123.53             Cl11-Na2-Na3= 51.36            Cl11-Na2-Na4= 43.78            
Cl11-Na2-Na8= 44.70            Cl11-Na2-Na9= 92.38            Cl14-Na2-Na3= 93.58            Cl14-Na2-Na4= 49.13            
Cl14-Na2-Na8=137.30            Cl14-Na2-Na9= 37.81            Cl14-Na2-Cl11= 92.75           Cl18-Na2-Na3= 91.80            
Cl18-Na2-Na4=134.52            Cl18-Na2-Na8= 46.61            Cl18-Na2-Na9=146.11            Cl18-Na2-Cl11= 90.74           
Cl18-Na2-Cl14=174.62           O68-Na2-Na3= 40.23             O68-Na2-Na4= 92.87             O68-Na2-Na8= 83.04             
O68-Na2-Na9= 59.35             O68-Na2-Cl11= 91.35            O68-Na2-Cl14= 97.15            O68-Na2-Cl18= 86.86            
Na2-Na3-Na1=120.37             Na4-Na3-Na1= 58.94             Na4-Na3-Na2= 61.43             Na5-Na3-Na1= 58.15             
Na5-Na3-Na2= 91.92             Na5-Na3-Na4= 59.20             Na6-Na3-Na1= 58.62             Na6-Na3-Na2=117.76             
Na6-Na3-Na4= 86.61             Na6-Na3-Na5=116.72             Na7-Na3-Na1= 59.98             Na7-Na3-Na2=177.61             
Na7-Na3-Na4=118.89             Na7-Na3-Na5= 90.17             Na7-Na3-Na6= 60.16             Na8-Na3-Na1=116.80             
Na8-Na3-Na2= 62.22             Na8-Na3-Na4= 89.28             Na8-Na3-Na5= 58.65             Na8-Na3-Na6=175.07             
Na8-Na3-Na7=119.96             Na9-Na3-Na1= 82.69             Na9-Na3-Na2= 64.37             Na9-Na3-Na4= 56.59             
Na9-Na3-Na5=115.30             Na9-Na3-Na6= 53.57             Na9-Na3-Na7=113.64             Na9-Na3-Na8=125.72             
Cl11-Na3-Na1= 87.72            Cl11-Na3-Na2= 46.87            Cl11-Na3-Na4= 43.52            Cl11-Na3-Na5= 45.07            
Cl11-Na3-Na6=130.13            Cl11-Na3-Na7=135.18            Cl11-Na3-Na8= 45.80            Cl11-Na3-Na9= 89.50            
Cl12-Na3-Na1= 44.77            Cl12-Na3-Na2= 89.88            Cl12-Na3-Na4= 44.05            Cl12-Na3-Na5= 88.19            
Cl12-Na3-Na6= 42.56            Cl12-Na3-Na7= 89.03            Cl12-Na3-Na8=133.27            Cl12-Na3-Na9= 37.93            
Cl12-Na3-Cl11= 87.57           Cl15-Na3-Na1= 88.35            Cl15-Na3-Na2=130.38            Cl15-Na3-Na4=128.37            
Cl15-Na3-Na5=136.85            Cl15-Na3-Na6= 41.90            Cl15-Na3-Na7= 47.37            Cl15-Na3-Na8=142.34            
Cl15-Na3-Na9= 82.59            Cl15-Na3-Cl11=171.56           Cl15-Na3-Cl12= 84.38           Cl17-Na3-Na1= 44.68            
Cl17-Na3-Na2=134.94            Cl17-Na3-Na4= 88.38            Cl17-Na3-Na5= 43.03            Cl17-Na3-Na6= 90.50            
Cl17-Na3-Na7= 47.18            Cl17-Na3-Na8= 86.67            Cl17-Na3-Na9=127.37            Cl17-Na3-Cl11= 88.09           
Cl17-Na3-Cl12= 89.44           Cl17-Na3-Cl15= 94.35           O65-Na3-Na1=130.33             O65-Na3-Na2= 91.17             
O65-Na3-Na4=132.25             O65-Na3-Na5= 85.95             O65-Na3-Na6=140.68             O65-Na3-Na7= 90.12             
O65-Na3-Na8= 43.13             O65-Na3-Na9=146.83             O65-Na3-Cl11= 88.90            O65-Na3-Cl12=174.08            
O65-Na3-Cl15= 99.33            O65-Na3-Cl17= 85.69            O68-Na3-Na1=141.34             O68-Na3-Na2= 39.90             
O68-Na3-Na4= 92.16             O68-Na3-Na5=131.23             O68-Na3-Na6= 97.89             O68-Na3-Na7=138.18             
O68-Na3-Na8= 84.96             O68-Na3-Na9= 59.07             O68-Na3-Cl11= 86.54            O68-Na3-Cl12= 96.77            
O68-Na3-Cl15= 91.88            O68-Na3-Cl17=171.61            O68-Na3-O65= 87.76             Na2-Na4-Na1=117.03             
Na3-Na4-Na1= 60.39             Na3-Na4-Na2= 56.64             Na5-Na4-Na1= 59.31             Na5-Na4-Na2= 90.36             
Na5-Na4-Na3= 61.30             Na9-Na4-Na1= 88.94             Na9-Na4-Na2= 66.85             Na9-Na4-Na3= 66.90             
Na9-Na4-Na5=127.58             Cl11-Na4-Na1= 92.25            Cl11-Na4-Na2= 44.51            Cl11-Na4-Na3= 48.30            
Cl11-Na4-Na5= 46.34            Cl11-Na4-Na9=101.87            Cl12-Na4-Na1= 45.64            Cl12-Na4-Na2= 87.87            
Cl12-Na4-Na3= 46.69            Cl12-Na4-Na5= 91.73            Cl12-Na4-Na9= 43.75            Cl12-Na4-Cl11= 94.99           
Cl14-Na4-Na1=131.66            Cl14-Na4-Na2= 44.78            Cl14-Na4-Na3= 86.34            Cl14-Na4-Na5=135.12            
Cl14-Na4-Na9= 43.86            Cl14-Na4-Cl11= 89.14           Cl14-Na4-Cl12= 86.09           Cl16-Na4-Na1= 46.70            
Cl16-Na4-Na2=136.85            Cl16-Na4-Na3= 93.65            Cl16-Na4-Na5= 46.49            Cl16-Na4-Na9=134.06            
Cl16-Na4-Cl11= 92.64           Cl16-Na4-Cl12= 92.16           Cl16-Na4-Cl14=177.61           Na3-Na5-Na1= 59.87             
Na4-Na5-Na1= 59.63             Na4-Na5-Na3= 59.51             Na8-Na5-Na1=117.63             Na8-Na5-Na3= 57.76             
Na8-Na5-Na4= 88.94             Cl11-Na5-Na1= 90.57            Cl11-Na5-Na3= 47.17            Cl11-Na5-Na4= 43.73            
Cl11-Na5-Na8= 45.49            Cl13-Na5-Na1=145.02            Cl13-Na5-Na3= 96.49            Cl13-Na5-Na4=133.22            
Cl13-Na5-Na8= 46.42            Cl13-Na5-Cl11= 89.91           Cl16-Na5-Na1= 46.84            Cl16-Na5-Na3= 91.75            
Cl16-Na5-Na4= 45.91            Cl16-Na5-Na8=134.84            Cl16-Na5-Cl11= 89.45           Cl16-Na5-Cl13=168.14           
Cl17-Na5-Na1= 45.73            Cl17-Na5-Na3= 45.48            Cl17-Na5-Na4= 90.40            Cl17-Na5-Na8= 87.67            
Cl17-Na5-Cl11= 92.64           Cl17-Na5-Cl13= 99.31           Cl17-Na5-Cl16= 92.56           Na3-Na6-Na1= 57.71             
Na7-Na6-Na1= 57.44             Na7-Na6-Na3= 53.72             Na9-Na6-Na1= 89.05             Na9-Na6-Na3= 65.61             
Na9-Na6-Na7=119.23             Cl10-Na6-Na1= 45.23            Cl10-Na6-Na3= 86.23            Cl10-Na6-Na7= 44.78            
Cl10-Na6-Na9=134.22            Cl12-Na6-Na1= 44.24            Cl12-Na6-Na3= 43.35            Cl12-Na6-Na7= 84.23            
Cl12-Na6-Na9= 45.26            Cl12-Na6-Cl10= 89.37           Cl15-Na6-Na1= 88.64            Cl15-Na6-Na3= 43.32            
Cl15-Na6-Na7= 43.65            Cl15-Na6-Na9= 93.65            Cl15-Na6-Cl10= 88.27           Cl15-Na6-Cl12= 86.59           
Cl19-Na6-Na1=129.01            Cl19-Na6-Na3=105.86            Cl19-Na6-Na7=154.34            Cl19-Na6-Na9= 45.21            
Cl19-Na6-Cl10=160.15           Cl19-Na6-Cl12= 89.00           Cl19-Na6-Cl15=111.37           Na3-Na7-Na1= 63.37             
Na6-Na7-Na1= 61.49             Na6-Na7-Na3= 66.12             Cl10-Na7-Na1= 47.56            Cl10-Na7-Na3= 97.36            
Cl10-Na7-Na6= 45.91            Cl15-Na7-Na1= 92.99            Cl15-Na7-Na3= 50.65            Cl15-Na7-Na6= 44.93            
Cl15-Na7-Cl10= 90.67           Cl17-Na7-Na1= 46.52            Cl17-Na7-Na3= 50.52            Cl17-Na7-Na6= 97.32            
Cl17-Na7-Cl10= 93.58           Cl17-Na7-Cl15=100.94           O35-Na7-Na1=134.43             O35-Na7-Na3= 99.75             
O35-Na7-Na6=153.20             O35-Na7-Cl10=159.90            O35-Na7-Cl15=108.34            O35-Na7-Cl17= 89.24            
Na3-Na8-Na2= 58.16             Na5-Na8-Na2= 92.48             Na5-Na8-Na3= 63.59             Cl11-Na8-Na2= 45.08            
Cl11-Na8-Na3= 50.57            Cl11-Na8-Na5= 47.88            Cl13-Na8-Na2=137.58            Cl13-Na8-Na3=102.13            
Cl13-Na8-Na5= 46.97            Cl13-Na8-Cl11= 92.74           Cl18-Na8-Na2= 47.48            Cl18-Na8-Na3= 91.25            
Cl18-Na8-Na5=139.82            Cl18-Na8-Cl11= 91.98           Cl18-Na8-Cl13=165.74           O65-Na8-Na2= 83.30             
O65-Na8-Na3= 36.99             O65-Na8-Na5= 85.98             O65-Na8-Cl11= 87.54            O65-Na8-Cl13=102.26            
O65-Na8-Cl18= 91.38            Na3-Na9-Na2= 50.90             Na4-Na9-Na2= 56.33             Na4-Na9-Na3= 56.51             
Na6-Na9-Na2=111.57             Na6-Na9-Na3= 60.82             Na6-Na9-Na4= 91.23             Cl12-Na9-Na2= 79.93            
Cl12-Na9-Na3= 40.22            Cl12-Na9-Na4= 43.96            Cl12-Na9-Na6= 47.32            Cl14-Na9-Na2= 38.36            
Cl14-Na9-Na3= 81.53            Cl14-Na9-Na4= 48.84            Cl14-Na9-Na6=137.32            Cl14-Na9-Cl12= 91.14           
Cl19-Na9-Na2=145.12            Cl19-Na9-Na3=103.24            Cl19-Na9-Na4=134.56            Cl19-Na9-Na6= 47.27            
Cl19-Na9-Cl12= 93.02           Cl19-Na9-Cl14=175.18           Na6-Cl10-Na1= 89.11            Na7-Cl10-Na1= 85.61            
Na7-Cl10-Na6= 89.31            
 
 selected dihedral angles (degree)
 ---------------------------------
Na2-Na3-Na1-Na4=  0.69        Na2-Na3-Na1-Na5= 71.44        Na2-Na3-Na1-Na6=254.04        Na2-Na3-Na1-Na7=182.74        
Na2-Na3-Na1-Cl10=216.29       Na2-Na3-Na1-Cl12=306.45       Na2-Na3-Na1-Cl16= 34.95       Na2-Na3-Na1-Cl17=124.88       
Na4-Na3-Na1-Na5= 70.75        Na4-Na3-Na1-Na6=253.35        Na4-Na3-Na1-Na7=182.05        Na4-Na3-Na1-Cl10=215.60       
Na4-Na3-Na1-Cl12=305.76       Na4-Na3-Na1-Cl16= 34.26       Na4-Na3-Na1-Cl17=124.19       Na5-Na3-Na1-Na4=289.25        
Na5-Na3-Na1-Na6=182.60        Na5-Na3-Na1-Na7=111.30        Na5-Na3-Na1-Cl10=144.84       Na5-Na3-Na1-Cl12=235.00       
Na5-Na3-Na1-Cl16=323.51       Na5-Na3-Na1-Cl17= 53.44       Na6-Na3-Na1-Na4=106.65        Na6-Na3-Na1-Na5=177.40        
Na6-Na3-Na1-Na7=288.70        Na6-Na3-Na1-Cl10=322.24       Na6-Na3-Na1-Cl12= 52.40       Na6-Na3-Na1-Cl16=140.91       
Na6-Na3-Na1-Cl17=230.84       Na7-Na3-Na1-Na4=177.95        Na7-Na3-Na1-Na5=248.70        Na7-Na3-Na1-Na6= 71.30        
Na7-Na3-Na1-Cl10= 33.55       Na7-Na3-Na1-Cl12=123.71       Na7-Na3-Na1-Cl16=212.21       Na7-Na3-Na1-Cl17=302.14       
Na8-Na3-Na1-Na4=288.70        Na8-Na3-Na1-Na5=359.46        Na8-Na3-Na1-Na6=182.06        Na8-Na3-Na1-Na7=110.75        
Na8-Na3-Na1-Cl10=144.30       Na8-Na3-Na1-Cl12=234.46       Na8-Na3-Na1-Cl16=322.96       Na8-Na3-Na1-Cl17= 52.89       
Na9-Na3-Na1-Na4= 55.19        Na9-Na3-Na1-Na5=125.95        Na9-Na3-Na1-Na6=308.54        Na9-Na3-Na1-Na7=237.24        
Na9-Na3-Na1-Cl10=270.79       Na9-Na3-Na1-Cl12=  0.95       Na9-Na3-Na1-Cl16= 89.45       Na9-Na3-Na1-Cl17=179.38       
Cl11-Na3-Na1-Na4=325.40       Cl11-Na3-Na1-Na5= 36.15       Cl11-Na3-Na1-Na6=218.75       Cl11-Na3-Na1-Na7=147.45       
Cl11-Na3-Na1-Cl10=181.00      Cl11-Na3-Na1-Cl12=271.16      Cl11-Na3-Na1-Cl16=359.66      Cl11-Na3-Na1-Cl17= 89.59      
Cl12-Na3-Na1-Na4= 54.24       Cl12-Na3-Na1-Na5=125.00       Cl12-Na3-Na1-Na6=307.60       Cl12-Na3-Na1-Na7=236.29       
Cl12-Na3-Na1-Cl10=269.84      Cl12-Na3-Na1-Cl16= 88.50      Cl12-Na3-Na1-Cl17=178.43      Cl15-Na3-Na1-Na4=137.93       
Cl15-Na3-Na1-Na5=208.69       Cl15-Na3-Na1-Na6= 31.28       Cl15-Na3-Na1-Na7=319.98       Cl15-Na3-Na1-Cl10=353.53      
Cl15-Na3-Na1-Cl12= 83.69      Cl15-Na3-Na1-Cl16=172.19      Cl15-Na3-Na1-Cl17=262.12      Cl17-Na3-Na1-Na4=235.81       
Cl17-Na3-Na1-Na5=306.56       Cl17-Na3-Na1-Na6=129.16       Cl17-Na3-Na1-Na7= 57.86       Cl17-Na3-Na1-Cl10= 91.41      
Cl17-Na3-Na1-Cl12=181.57      Cl17-Na3-Na1-Cl16=270.07      O65-Na3-Na1-Na4=238.78        O65-Na3-Na1-Na5=309.53        
O65-Na3-Na1-Na6=132.13        O65-Na3-Na1-Na7= 60.83        O65-Na3-Na1-Cl10= 94.37       O65-Na3-Na1-Cl12=184.53       
O65-Na3-Na1-Cl16=273.04       O65-Na3-Na1-Cl17=  2.97       O68-Na3-Na1-Na4= 46.99        O68-Na3-Na1-Na5=117.74        
O68-Na3-Na1-Na6=300.34        O68-Na3-Na1-Na7=229.04        O68-Na3-Na1-Cl10=262.59       O68-Na3-Na1-Cl12=352.75       
O68-Na3-Na1-Cl16= 81.25       O68-Na3-Na1-Cl17=171.18       Na1-Na3-Na2-Na4=359.33        Na1-Na3-Na2-Na8=253.63        
Na1-Na3-Na2-Na9= 63.59        Na1-Na3-Na2-Cl11=307.73       Na1-Na3-Na2-Cl14= 38.40       Na1-Na3-Na2-Cl18=218.23       
Na1-Na3-Na2-O68=135.24        Na4-Na3-Na2-Na8=254.30        Na4-Na3-Na2-Na9= 64.27        Na4-Na3-Na2-Cl11=308.40       
Na4-Na3-Na2-Cl14= 39.07       Na4-Na3-Na2-Cl18=218.90       Na4-Na3-Na2-O68=135.91        Na5-Na3-Na2-Na4= 53.01        
Na5-Na3-Na2-Na8=307.30        Na5-Na3-Na2-Na9=117.27        Na5-Na3-Na2-Cl11=  1.41       Na5-Na3-Na2-Cl14= 92.08       
Na5-Na3-Na2-Cl18=271.91       Na5-Na3-Na2-O68=188.92        Na6-Na3-Na2-Na4=291.27        Na6-Na3-Na2-Na8=185.57        
Na6-Na3-Na2-Na9=355.53        Na6-Na3-Na2-Cl11=239.67       Na6-Na3-Na2-Cl14=330.34       Na6-Na3-Na2-Cl18=150.17       
Na6-Na3-Na2-O68= 67.18        Na7-Na3-Na2-Na4=261.68        Na7-Na3-Na2-Na8=155.98        Na7-Na3-Na2-Na9=325.95        
Na7-Na3-Na2-Cl11=210.09       Na7-Na3-Na2-Cl14=300.75       Na7-Na3-Na2-Cl18=120.58       Na7-Na3-Na2-O68= 37.59        
Na8-Na3-Na2-Na4=105.70        Na8-Na3-Na2-Na9=169.97        Na8-Na3-Na2-Cl11= 54.11       Na8-Na3-Na2-Cl14=144.77       
Na8-Na3-Na2-Cl18=324.60       Na8-Na3-Na2-O68=241.61        Na9-Na3-Na2-Na4=295.73        Na9-Na3-Na2-Na8=190.03        
Na9-Na3-Na2-Cl11=244.14       Na9-Na3-Na2-Cl14=334.80       Na9-Na3-Na2-Cl18=154.64       Na9-Na3-Na2-O68= 71.64        
Cl11-Na3-Na2-Na4= 51.60       Cl11-Na3-Na2-Na8=305.89       Cl11-Na3-Na2-Na9=115.86       Cl11-Na3-Na2-Cl14= 90.67      
Cl11-Na3-Na2-Cl18=270.50      Cl11-Na3-Na2-O68=187.51       Cl12-Na3-Na2-Na4=324.82       Cl12-Na3-Na2-Na8=219.12       
Cl12-Na3-Na2-Na9= 29.09       Cl12-Na3-Na2-Cl11=273.22      Cl12-Na3-Na2-Cl14=  3.89      Cl12-Na3-Na2-Cl18=183.72      
Cl12-Na3-Na2-O68=100.73       Cl15-Na3-Na2-Na4=242.30       Cl15-Na3-Na2-Na8=136.60       Cl15-Na3-Na2-Na9=306.57       
Cl15-Na3-Na2-Cl11=190.71      Cl15-Na3-Na2-Cl14=281.37      Cl15-Na3-Na2-Cl18=101.20      Cl15-Na3-Na2-O68= 18.21       
Cl17-Na3-Na2-Na4= 53.91       Cl17-Na3-Na2-Na8=308.21       Cl17-Na3-Na2-Na9=118.18       Cl17-Na3-Na2-Cl11=  2.31      
Cl17-Na3-Na2-Cl14= 92.98      Cl17-Na3-Na2-Cl18=272.81      Cl17-Na3-Na2-O68=189.82       O65-Na3-Na2-Na4=138.99        
O65-Na3-Na2-Na8= 33.29        O65-Na3-Na2-Na9=203.26        O65-Na3-Na2-Cl11= 87.40       O65-Na3-Na2-Cl14=178.06       
O65-Na3-Na2-Cl18=357.89       O65-Na3-Na2-O68=274.90        O68-Na3-Na2-Na4=224.09        O68-Na3-Na2-Na8=118.39        
O68-Na3-Na2-Na9=288.36        O68-Na3-Na2-Cl11=172.49       O68-Na3-Na2-Cl14=263.16       O68-Na3-Na2-Cl18= 82.99       
Na2-Na4-Na1-Na3=359.36        Na2-Na4-Na1-Na5=287.13        Na2-Na4-Na1-Na6= 58.54        Na2-Na4-Na1-Na7=  1.29        
Na2-Na4-Na1-Cl10= 56.26       Na2-Na4-Na1-Cl12= 56.15       Na2-Na4-Na1-Cl16=229.86       Na2-Na4-Na1-Cl17=322.35       
Na3-Na4-Na1-Na5=287.76        Na3-Na4-Na1-Na6= 59.17        Na3-Na4-Na1-Na7=  1.93        Na3-Na4-Na1-Cl10= 56.89       
Na3-Na4-Na1-Cl12= 56.78       Na3-Na4-Na1-Cl16=230.50       Na3-Na4-Na1-Cl17=322.98       Na5-Na4-Na1-Na3= 72.24        
Na5-Na4-Na1-Na6=131.41        Na5-Na4-Na1-Na7= 74.16        Na5-Na4-Na1-Cl10=129.13       Na5-Na4-Na1-Cl12=129.02       
Na5-Na4-Na1-Cl16=302.73       Na5-Na4-Na1-Cl17= 35.22       Na9-Na4-Na1-Na3=296.16        Na9-Na4-Na1-Na5=223.92        
Na9-Na4-Na1-Na6=355.33        Na9-Na4-Na1-Na7=298.09        Na9-Na4-Na1-Cl10=353.05       Na9-Na4-Na1-Cl12=352.94       
Na9-Na4-Na1-Cl16=166.66       Na9-Na4-Na1-Cl17=259.14       Cl11-Na4-Na1-Na3= 38.00       Cl11-Na4-Na1-Na5=325.76       
Cl11-Na4-Na1-Na6= 97.17       Cl11-Na4-Na1-Na7= 39.92       Cl11-Na4-Na1-Cl10= 94.89      Cl11-Na4-Na1-Cl12= 94.78      
Cl11-Na4-Na1-Cl16=268.50      Cl11-Na4-Na1-Cl17=  0.98      Cl12-Na4-Na1-Na3=303.22       Cl12-Na4-Na1-Na5=230.98       
Cl12-Na4-Na1-Na6=  2.39       Cl12-Na4-Na1-Na7=305.14       Cl12-Na4-Na1-Cl10=  0.11      Cl12-Na4-Na1-Cl16=173.71      
Cl12-Na4-Na1-Cl17=266.20      Cl14-Na4-Na1-Na3=307.15       Cl14-Na4-Na1-Na5=234.91       Cl14-Na4-Na1-Na6=  6.32       
Cl14-Na4-Na1-Na7=309.07       Cl14-Na4-Na1-Cl10=  4.04      Cl14-Na4-Na1-Cl12=  3.93      Cl14-Na4-Na1-Cl16=177.65      
Cl14-Na4-Na1-Cl17=270.13      Cl16-Na4-Na1-Na3=129.50       Cl16-Na4-Na1-Na5= 57.27       Cl16-Na4-Na1-Na6=188.67       
Cl16-Na4-Na1-Na7=131.43       Cl16-Na4-Na1-Cl10=186.40      Cl16-Na4-Na1-Cl12=186.29      Cl16-Na4-Na1-Cl17= 92.48      
Na1-Na4-Na2-Na3=  0.66        Na1-Na4-Na2-Na8= 56.86        Na1-Na4-Na2-Na9=283.92        Na1-Na4-Na2-Cl11= 62.87       
Na1-Na4-Na2-Cl14=236.95       Na1-Na4-Na2-Cl18= 62.34       Na1-Na4-Na2-O68=333.92        Na3-Na4-Na2-Na8= 56.20        
Na3-Na4-Na2-Na9=283.26        Na3-Na4-Na2-Cl11= 62.21       Na3-Na4-Na2-Cl14=236.29       Na3-Na4-Na2-Cl18= 61.68       
Na3-Na4-Na2-O68=333.26        Na5-Na4-Na2-Na3=305.40        Na5-Na4-Na2-Na8=  1.59        Na5-Na4-Na2-Na9=228.66        
Na5-Na4-Na2-Cl11=  7.60       Na5-Na4-Na2-Cl14=181.69       Na5-Na4-Na2-Cl18=  7.07       Na5-Na4-Na2-O68=278.65        
Na9-Na4-Na2-Na3= 76.74        Na9-Na4-Na2-Na8=132.94        Na9-Na4-Na2-Cl11=138.94       Na9-Na4-Na2-Cl14=313.03       
Na9-Na4-Na2-Cl18=138.42       Na9-Na4-Na2-O68= 50.00        Cl11-Na4-Na2-Na3=297.79       Cl11-Na4-Na2-Na8=353.99       
Cl11-Na4-Na2-Na9=221.06       Cl11-Na4-Na2-Cl14=174.09      Cl11-Na4-Na2-Cl18=359.47      Cl11-Na4-Na2-O68=271.05       
Cl12-Na4-Na2-Na3= 37.12       Cl12-Na4-Na2-Na8= 93.31       Cl12-Na4-Na2-Na9=320.38       Cl12-Na4-Na2-Cl11= 99.32      
Cl12-Na4-Na2-Cl14=273.41      Cl12-Na4-Na2-Cl18= 98.79      Cl12-Na4-Na2-O68= 10.38       Cl14-Na4-Na2-Na3=123.71       
Cl14-Na4-Na2-Na8=179.90       Cl14-Na4-Na2-Na9= 46.97       Cl14-Na4-Na2-Cl11=185.91      Cl14-Na4-Na2-Cl18=185.39      
Cl14-Na4-Na2-O68= 96.97       Cl16-Na4-Na2-Na3=306.22       Cl16-Na4-Na2-Na8=  2.42       Cl16-Na4-Na2-Na9=229.48       
Cl16-Na4-Na2-Cl11=  8.42      Cl16-Na4-Na2-Cl14=182.51      Cl16-Na4-Na2-Cl18=  7.90      Cl16-Na4-Na2-O68=279.48       
Na1-Na4-Na3-Na2=180.68        Na1-Na4-Na3-Na5= 69.01        Na1-Na4-Na3-Na6=304.98        Na1-Na4-Na3-Na7=357.97        
Na1-Na4-Na3-Na8=122.27        Na1-Na4-Na3-Na9=257.33        Na1-Na4-Na3-Cl11=124.52       Na1-Na4-Na3-Cl12=304.71       
Na1-Na4-Na3-Cl15=301.32       Na1-Na4-Na3-Cl17= 35.58       Na1-Na4-Na3-O65=118.27        Na1-Na4-Na3-O68=207.20        
Na2-Na4-Na3-Na1=179.32        Na2-Na4-Na3-Na5=248.34        Na2-Na4-Na3-Na6=124.30        Na2-Na4-Na3-Na7=177.30        
Na2-Na4-Na3-Na8=301.59        Na2-Na4-Na3-Na9= 76.65        Na2-Na4-Na3-Cl11=303.85       Na2-Na4-Na3-Cl12=124.03       
Na2-Na4-Na3-Cl15=120.64       Na2-Na4-Na3-Cl17=214.90       Na2-Na4-Na3-O65=297.59        Na2-Na4-Na3-O68= 26.53        
Na5-Na4-Na3-Na1=290.99        Na5-Na4-Na3-Na2=111.66        Na5-Na4-Na3-Na6=235.97        Na5-Na4-Na3-Na7=288.96        
Na5-Na4-Na3-Na8= 53.26        Na5-Na4-Na3-Na9=188.32        Na5-Na4-Na3-Cl11= 55.51       Na5-Na4-Na3-Cl12=235.70       
Na5-Na4-Na3-Cl15=232.31       Na5-Na4-Na3-Cl17=326.57       Na5-Na4-Na3-O65= 49.25        Na5-Na4-Na3-O68=138.19        
Na9-Na4-Na3-Na1=102.67        Na9-Na4-Na3-Na2=283.35        Na9-Na4-Na3-Na5=171.68        Na9-Na4-Na3-Na6= 47.65        
Na9-Na4-Na3-Na7=100.64        Na9-Na4-Na3-Na8=224.94        Na9-Na4-Na3-Cl11=227.19       Na9-Na4-Na3-Cl12= 47.38       
Na9-Na4-Na3-Cl15= 43.99       Na9-Na4-Na3-Cl17=138.25       Na9-Na4-Na3-O65=220.94        Na9-Na4-Na3-O68=309.88        
Cl11-Na4-Na3-Na1=235.48       Cl11-Na4-Na3-Na2= 56.15       Cl11-Na4-Na3-Na5=304.49       Cl11-Na4-Na3-Na6=180.46       
Cl11-Na4-Na3-Na7=233.45       Cl11-Na4-Na3-Na8=357.75       Cl11-Na4-Na3-Na9=132.81       Cl11-Na4-Na3-Cl12=180.19      
Cl11-Na4-Na3-Cl15=176.80      Cl11-Na4-Na3-Cl17=271.06      Cl11-Na4-Na3-O65=353.74       Cl11-Na4-Na3-O68= 82.68       
Cl12-Na4-Na3-Na1= 55.29       Cl12-Na4-Na3-Na2=235.97       Cl12-Na4-Na3-Na5=124.30       Cl12-Na4-Na3-Na6=  0.27       
Cl12-Na4-Na3-Na7= 53.26       Cl12-Na4-Na3-Na8=177.56       Cl12-Na4-Na3-Na9=312.62       Cl12-Na4-Na3-Cl11=179.81      
Cl12-Na4-Na3-Cl15=356.61      Cl12-Na4-Na3-Cl17= 90.87      Cl12-Na4-Na3-O65=173.56       Cl12-Na4-Na3-O68=262.49       
Cl14-Na4-Na3-Na1=143.37       Cl14-Na4-Na3-Na2=324.04       Cl14-Na4-Na3-Na5=212.38       Cl14-Na4-Na3-Na6= 88.35       
Cl14-Na4-Na3-Na7=141.34       Cl14-Na4-Na3-Na8=265.64       Cl14-Na4-Na3-Na9= 40.70       Cl14-Na4-Na3-Cl11=267.89      
Cl14-Na4-Na3-Cl12= 88.08      Cl14-Na4-Na3-Cl15= 84.69      Cl14-Na4-Na3-Cl17=178.95      Cl14-Na4-Na3-O65=261.63       
Cl14-Na4-Na3-O68=350.57       Cl16-Na4-Na3-Na1=325.76       Cl16-Na4-Na3-Na2=146.43       Cl16-Na4-Na3-Na5= 34.77       
Cl16-Na4-Na3-Na6=270.74       Cl16-Na4-Na3-Na7=323.73       Cl16-Na4-Na3-Na8= 88.03       Cl16-Na4-Na3-Na9=223.09       
Cl16-Na4-Na3-Cl11= 90.28      Cl16-Na4-Na3-Cl12=270.47      Cl16-Na4-Na3-Cl15=267.08      Cl16-Na4-Na3-Cl17=  1.34      
Cl16-Na4-Na3-O65= 84.02       Cl16-Na4-Na3-O68=172.96       Na3-Na5-Na1-Na4= 70.13        Na3-Na5-Na1-Na6=  2.86        
Na3-Na5-Na1-Na7=308.89        Na3-Na5-Na1-Cl10=302.37       Na3-Na5-Na1-Cl12= 36.74       Na3-Na5-Na1-Cl16=126.35       
Na3-Na5-Na1-Cl17=304.51       Na4-Na5-Na1-Na3=289.87        Na4-Na5-Na1-Na6=292.74        Na4-Na5-Na1-Na7=238.76        
Na4-Na5-Na1-Cl10=232.24       Na4-Na5-Na1-Cl12=326.61       Na4-Na5-Na1-Cl16= 56.22       Na4-Na5-Na1-Cl17=234.38       
Na8-Na5-Na1-Na3=  0.54        Na8-Na5-Na1-Na4= 70.67        Na8-Na5-Na1-Na6=  3.40        Na8-Na5-Na1-Na7=309.43        
Na8-Na5-Na1-Cl10=302.91       Na8-Na5-Na1-Cl12= 37.28       Na8-Na5-Na1-Cl16=126.89       Na8-Na5-Na1-Cl17=305.05       
Cl11-Na5-Na1-Na3=322.36       Cl11-Na5-Na1-Na4= 32.49       Cl11-Na5-Na1-Na6=325.22       Cl11-Na5-Na1-Na7=271.25       
Cl11-Na5-Na1-Cl10=264.73      Cl11-Na5-Na1-Cl12=359.10      Cl11-Na5-Na1-Cl16= 88.71      Cl11-Na5-Na1-Cl17=266.87      
Cl13-Na5-Na1-Na3= 53.02       Cl13-Na5-Na1-Na4=123.15       Cl13-Na5-Na1-Na6= 55.89       Cl13-Na5-Na1-Na7=  1.91       
Cl13-Na5-Na1-Cl10=355.39      Cl13-Na5-Na1-Cl12= 89.76      Cl13-Na5-Na1-Cl16=179.37      Cl13-Na5-Na1-Cl17=357.53      
Cl16-Na5-Na1-Na3=233.65       Cl16-Na5-Na1-Na4=303.78       Cl16-Na5-Na1-Na6=236.52       Cl16-Na5-Na1-Na7=182.54       
Cl16-Na5-Na1-Cl10=176.02      Cl16-Na5-Na1-Cl12=270.39      Cl16-Na5-Na1-Cl17=178.16      Cl17-Na5-Na1-Na3= 55.49       
Cl17-Na5-Na1-Na4=125.62       Cl17-Na5-Na1-Na6= 58.36       Cl17-Na5-Na1-Na7=  4.38       Cl17-Na5-Na1-Cl10=357.86      
Cl17-Na5-Na1-Cl12= 92.23      Cl17-Na5-Na1-Cl16=181.84      Na1-Na5-Na3-Na2=234.92        Na1-Na5-Na3-Na4=289.68        
Na1-Na5-Na3-Na6=357.52        Na1-Na5-Na3-Na7= 53.78        Na1-Na5-Na3-Na8=179.43        Na1-Na5-Na3-Na9=297.35        
Na1-Na5-Na3-Cl11=236.38       Na1-Na5-Na3-Cl12=324.75       Na1-Na5-Na3-Cl15= 44.56       Na1-Na5-Na3-Cl17= 55.86       
Na1-Na5-Na3-O65=143.88        Na1-Na5-Na3-O68=227.33        Na4-Na5-Na3-Na1= 70.32        Na4-Na5-Na3-Na2=305.25        
Na4-Na5-Na3-Na6= 67.84        Na4-Na5-Na3-Na7=124.10        Na4-Na5-Na3-Na8=249.76        Na4-Na5-Na3-Na9=  7.67        
Na4-Na5-Na3-Cl11=306.70       Na4-Na5-Na3-Cl12= 35.07       Na4-Na5-Na3-Cl15=114.88       Na4-Na5-Na3-Cl17=126.19       
Na4-Na5-Na3-O65=214.21        Na4-Na5-Na3-O68=297.65        Na8-Na5-Na3-Na1=180.57        Na8-Na5-Na3-Na2= 55.49        
Na8-Na5-Na3-Na4=110.24        Na8-Na5-Na3-Na6=178.08        Na8-Na5-Na3-Na7=234.34        Na8-Na5-Na3-Na9=117.92        
Na8-Na5-Na3-Cl11= 56.94       Na8-Na5-Na3-Cl12=145.31       Na8-Na5-Na3-Cl15=225.12       Na8-Na5-Na3-Cl17=236.43       
Na8-Na5-Na3-O65=324.45        Na8-Na5-Na3-O68= 47.89        Cl11-Na5-Na3-Na1=123.62       Cl11-Na5-Na3-Na2=358.55       
Cl11-Na5-Na3-Na4= 53.30       Cl11-Na5-Na3-Na6=121.14       Cl11-Na5-Na3-Na7=177.40       Cl11-Na5-Na3-Na8=303.06       
Cl11-Na5-Na3-Na9= 60.97       Cl11-Na5-Na3-Cl12= 88.37      Cl11-Na5-Na3-Cl15=168.18      Cl11-Na5-Na3-Cl17=179.48      
Cl11-Na5-Na3-O65=267.51       Cl11-Na5-Na3-O68=350.95       Cl13-Na5-Na3-Na1=207.45       Cl13-Na5-Na3-Na2= 82.37       
Cl13-Na5-Na3-Na4=137.12       Cl13-Na5-Na3-Na6=204.96       Cl13-Na5-Na3-Na7=261.22       Cl13-Na5-Na3-Na8= 26.88       
Cl13-Na5-Na3-Na9=144.80       Cl13-Na5-Na3-Cl11= 83.82      Cl13-Na5-Na3-Cl12=172.20      Cl13-Na5-Na3-Cl15=252.01      
Cl13-Na5-Na3-Cl17=263.31      Cl13-Na5-Na3-O65=351.33       Cl13-Na5-Na3-O68= 74.77       Cl16-Na5-Na3-Na1= 36.00       
Cl16-Na5-Na3-Na2=270.92       Cl16-Na5-Na3-Na4=325.68       Cl16-Na5-Na3-Na6= 33.52       Cl16-Na5-Na3-Na7= 89.78       
Cl16-Na5-Na3-Na8=215.43       Cl16-Na5-Na3-Na9=333.35       Cl16-Na5-Na3-Cl11=272.38      Cl16-Na5-Na3-Cl12=  0.75      
Cl16-Na5-Na3-Cl15= 80.56      Cl16-Na5-Na3-Cl17= 91.86      Cl16-Na5-Na3-O65=179.88       Cl16-Na5-Na3-O68=263.33       
Cl17-Na5-Na3-Na1=304.14       Cl17-Na5-Na3-Na2=179.06       Cl17-Na5-Na3-Na4=233.81       Cl17-Na5-Na3-Na6=301.66       
Cl17-Na5-Na3-Na7=357.91       Cl17-Na5-Na3-Na8=123.57       Cl17-Na5-Na3-Na9=241.49       Cl17-Na5-Na3-Cl11=180.52      
Cl17-Na5-Na3-Cl12=268.89      Cl17-Na5-Na3-Cl15=348.70      Cl17-Na5-Na3-O65= 88.02       Cl17-Na5-Na3-O68=171.47       
Na1-Na5-Na4-Na2=121.65        Na1-Na5-Na4-Na3= 70.73        Na1-Na5-Na4-Na9= 61.07        Na1-Na5-Na4-Cl11=129.01       
Na1-Na5-Na4-Cl12= 33.76       Na1-Na5-Na4-Cl14=119.96       Na1-Na5-Na4-Cl16=302.42       Na3-Na5-Na4-Na1=289.27        
Na3-Na5-Na4-Na2= 50.92        Na3-Na5-Na4-Na9=350.34        Na3-Na5-Na4-Cl11= 58.28       Na3-Na5-Na4-Cl12=323.03       
Na3-Na5-Na4-Cl14= 49.23       Na3-Na5-Na4-Cl16=231.69       Na8-Na5-Na4-Na1=236.74        Na8-Na5-Na4-Na2=358.38        
Na8-Na5-Na4-Na3=307.47        Na8-Na5-Na4-Na9=297.80        Na8-Na5-Na4-Cl11=  5.75       Na8-Na5-Na4-Cl12=270.50       
Na8-Na5-Na4-Cl14=356.70       Na8-Na5-Na4-Cl16=179.16       Cl11-Na5-Na4-Na1=230.99       Cl11-Na5-Na4-Na2=352.64       
Cl11-Na5-Na4-Na3=301.72       Cl11-Na5-Na4-Na9=292.06       Cl11-Na5-Na4-Cl12=264.75      Cl11-Na5-Na4-Cl14=350.95      
Cl11-Na5-Na4-Cl16=173.41      Cl13-Na5-Na4-Na1=221.20       Cl13-Na5-Na4-Na2=342.84       Cl13-Na5-Na4-Na3=291.93       
Cl13-Na5-Na4-Na9=282.26       Cl13-Na5-Na4-Cl11=350.21      Cl13-Na5-Na4-Cl12=254.96      Cl13-Na5-Na4-Cl14=341.16      
Cl13-Na5-Na4-Cl16=163.62      Cl16-Na5-Na4-Na1= 57.58       Cl16-Na5-Na4-Na2=179.22       Cl16-Na5-Na4-Na3=128.31       
Cl16-Na5-Na4-Na9=118.64       Cl16-Na5-Na4-Cl11=186.59      Cl16-Na5-Na4-Cl12= 91.34      Cl16-Na5-Na4-Cl14=177.54      
Cl17-Na5-Na4-Na1=324.40       Cl17-Na5-Na4-Na2= 86.05       Cl17-Na5-Na4-Na3= 35.13       Cl17-Na5-Na4-Na9= 25.47       
Cl17-Na5-Na4-Cl11= 93.41      Cl17-Na5-Na4-Cl12=358.16      Cl17-Na5-Na4-Cl14= 84.36      Cl17-Na5-Na4-Cl16=266.82      
Na3-Na6-Na1-Na4=303.36        Na3-Na6-Na1-Na5=357.18        Na3-Na6-Na1-Na7= 64.71        Na3-Na6-Na1-Cl10=121.15       
Na3-Na6-Na1-Cl12=305.73       Na3-Na6-Na1-Cl16=294.20       Na3-Na6-Na1-Cl17= 34.58       Na7-Na6-Na1-Na3=295.29        
Na7-Na6-Na1-Na4=238.65        Na7-Na6-Na1-Na5=292.47        Na7-Na6-Na1-Cl10= 56.43       Na7-Na6-Na1-Cl12=241.02       
Na7-Na6-Na1-Cl16=229.49       Na7-Na6-Na1-Cl17=329.87       Na9-Na6-Na1-Na3= 61.44        Na9-Na6-Na1-Na4=  4.80        
Na9-Na6-Na1-Na5= 58.62        Na9-Na6-Na1-Na7=126.15        Na9-Na6-Na1-Cl10=182.59       Na9-Na6-Na1-Cl12=  7.17       
Na9-Na6-Na1-Cl16=355.64       Na9-Na6-Na1-Cl17= 96.02       Cl10-Na6-Na1-Na3=238.85       Cl10-Na6-Na1-Na4=182.21       
Cl10-Na6-Na1-Na5=236.03       Cl10-Na6-Na1-Na7=303.57       Cl10-Na6-Na1-Cl12=184.58      Cl10-Na6-Na1-Cl16=173.05      
Cl10-Na6-Na1-Cl17=273.43      Cl12-Na6-Na1-Na3= 54.27       Cl12-Na6-Na1-Na4=357.63       Cl12-Na6-Na1-Na5= 51.45       
Cl12-Na6-Na1-Na7=118.98       Cl12-Na6-Na1-Cl10=175.42      Cl12-Na6-Na1-Cl16=348.47      Cl12-Na6-Na1-Cl17= 88.85      
Cl15-Na6-Na1-Na3=327.77       Cl15-Na6-Na1-Na4=271.13       Cl15-Na6-Na1-Na5=324.95       Cl15-Na6-Na1-Na7= 32.48       
Cl15-Na6-Na1-Cl10= 88.91      Cl15-Na6-Na1-Cl12=273.50      Cl15-Na6-Na1-Cl16=261.97      Cl15-Na6-Na1-Cl17=  2.34      
Cl19-Na6-Na1-Na3= 84.50       Cl19-Na6-Na1-Na4= 27.86       Cl19-Na6-Na1-Na5= 81.68       Cl19-Na6-Na1-Na7=149.21       
Cl19-Na6-Na1-Cl10=205.65      Cl19-Na6-Na1-Cl12= 30.23      Cl19-Na6-Na1-Cl16= 18.70      Cl19-Na6-Na1-Cl17=119.08      
Na1-Na6-Na3-Na2=110.37        Na1-Na6-Na3-Na4= 55.30        Na1-Na6-Na3-Na5=  2.47        Na1-Na6-Na3-Na7=289.01        
Na1-Na6-Na3-Na8= 21.90        Na1-Na6-Na3-Na9=105.37        Na1-Na6-Na3-Cl11= 54.89       Na1-Na6-Na3-Cl12= 55.58       
Na1-Na6-Na3-Cl15=231.01       Na1-Na6-Na3-Cl17=326.96       Na1-Na6-Na3-O65=243.15        Na1-Na6-Na3-O68=147.02        
Na7-Na6-Na3-Na1= 70.99        Na7-Na6-Na3-Na2=181.36        Na7-Na6-Na3-Na4=126.29        Na7-Na6-Na3-Na5= 73.46        
Na7-Na6-Na3-Na8= 92.89        Na7-Na6-Na3-Na9=176.36        Na7-Na6-Na3-Cl11=125.88       Na7-Na6-Na3-Cl12=126.57       
Na7-Na6-Na3-Cl15=301.99       Na7-Na6-Na3-Cl17= 37.95       Na7-Na6-Na3-O65=314.14        Na7-Na6-Na3-O68=218.01        
Na9-Na6-Na3-Na1=254.63        Na9-Na6-Na3-Na2=  5.01        Na9-Na6-Na3-Na4=309.93        Na9-Na6-Na3-Na5=257.10        
Na9-Na6-Na3-Na7=183.64        Na9-Na6-Na3-Na8=276.53        Na9-Na6-Na3-Cl11=309.52       Na9-Na6-Na3-Cl12=310.21       
Na9-Na6-Na3-Cl15=125.64       Na9-Na6-Na3-Cl17=221.59       Na9-Na6-Na3-O65=137.78        Na9-Na6-Na3-O68= 41.65        
Cl10-Na6-Na3-Na1= 37.51       Cl10-Na6-Na3-Na2=147.88       Cl10-Na6-Na3-Na4= 92.81       Cl10-Na6-Na3-Na5= 39.98       
Cl10-Na6-Na3-Na7=326.52       Cl10-Na6-Na3-Na8= 59.41       Cl10-Na6-Na3-Na9=142.88       Cl10-Na6-Na3-Cl11= 92.40      
Cl10-Na6-Na3-Cl12= 93.09      Cl10-Na6-Na3-Cl15=268.51      Cl10-Na6-Na3-Cl17=  4.47      Cl10-Na6-Na3-O65=280.66       
Cl10-Na6-Na3-O68=184.53       Cl12-Na6-Na3-Na1=304.42       Cl12-Na6-Na3-Na2= 54.79       Cl12-Na6-Na3-Na4=359.72       
Cl12-Na6-Na3-Na5=306.89       Cl12-Na6-Na3-Na7=233.43       Cl12-Na6-Na3-Na8=326.32       Cl12-Na6-Na3-Na9= 49.79       
Cl12-Na6-Na3-Cl11=359.31      Cl12-Na6-Na3-Cl15=175.43      Cl12-Na6-Na3-Cl17=271.38      Cl12-Na6-Na3-O65=187.57       
Cl12-Na6-Na3-O68= 91.44       Cl15-Na6-Na3-Na1=128.99       Cl15-Na6-Na3-Na2=239.37       Cl15-Na6-Na3-Na4=184.30       
Cl15-Na6-Na3-Na5=131.46       Cl15-Na6-Na3-Na7= 58.01       Cl15-Na6-Na3-Na8=150.89       Cl15-Na6-Na3-Na9=234.36       
Cl15-Na6-Na3-Cl11=183.88      Cl15-Na6-Na3-Cl12=184.57      Cl15-Na6-Na3-Cl17= 95.95      Cl15-Na6-Na3-O65= 12.15       
Cl15-Na6-Na3-O68=276.02       Cl19-Na6-Na3-Na1=233.52       Cl19-Na6-Na3-Na2=343.90       Cl19-Na6-Na3-Na4=288.82       
Cl19-Na6-Na3-Na5=235.99       Cl19-Na6-Na3-Na7=162.53       Cl19-Na6-Na3-Na8=255.42       Cl19-Na6-Na3-Na9=338.89       
Cl19-Na6-Na3-Cl11=288.41      Cl19-Na6-Na3-Cl12=289.10      Cl19-Na6-Na3-Cl15=104.53      Cl19-Na6-Na3-Cl17=200.48      
Cl19-Na6-Na3-O65=116.67       Cl19-Na6-Na3-O68= 20.54       Na3-Na7-Na1-Na4=357.99        Na3-Na7-Na1-Na5= 55.34        
Na3-Na7-Na1-Na6=284.06        Na3-Na7-Na1-Cl10=229.25       Na3-Na7-Na1-Cl12=322.61       Na3-Na7-Na1-Cl16= 52.55       
Na3-Na7-Na1-Cl17= 59.69       Na6-Na7-Na1-Na3= 75.94        Na6-Na7-Na1-Na4= 73.93        Na6-Na7-Na1-Na5=131.28        
Na6-Na7-Na1-Cl10=305.19       Na6-Na7-Na1-Cl12= 38.55       Na6-Na7-Na1-Cl16=128.49       Na6-Na7-Na1-Cl17=135.63       
Cl10-Na7-Na1-Na3=130.75       Cl10-Na7-Na1-Na4=128.74       Cl10-Na7-Na1-Na5=186.09       Cl10-Na7-Na1-Na6= 54.81       
Cl10-Na7-Na1-Cl12= 93.36      Cl10-Na7-Na1-Cl16=183.30      Cl10-Na7-Na1-Cl17=190.44      Cl15-Na7-Na1-Na3= 42.57       
Cl15-Na7-Na1-Na4= 40.56       Cl15-Na7-Na1-Na5= 97.91       Cl15-Na7-Na1-Na6=326.63       Cl15-Na7-Na1-Cl10=271.82      
Cl15-Na7-Na1-Cl12=  5.18      Cl15-Na7-Na1-Cl16= 95.12      Cl15-Na7-Na1-Cl17=102.26      Cl17-Na7-Na1-Na3=300.31       
Cl17-Na7-Na1-Na4=298.30       Cl17-Na7-Na1-Na5=355.65       Cl17-Na7-Na1-Na6=224.37       Cl17-Na7-Na1-Cl10=169.56      
Cl17-Na7-Na1-Cl12=262.92      Cl17-Na7-Na1-Cl16=352.86      O35-Na7-Na1-Na3=283.07        O35-Na7-Na1-Na4=281.06        
O35-Na7-Na1-Na5=338.41        O35-Na7-Na1-Na6=207.13        O35-Na7-Na1-Cl10=152.33       O35-Na7-Na1-Cl12=245.69       
O35-Na7-Na1-Cl16=335.62       O35-Na7-Na1-Cl17=342.76       Na1-Na7-Na3-Na2= 99.02        Na1-Na7-Na3-Na4=  2.00        
Na1-Na7-Na3-Na5=307.68        Na1-Na7-Na3-Na6= 68.78        Na1-Na7-Na3-Na8=254.46        Na1-Na7-Na3-Na9= 65.58        
Na1-Na7-Na3-Cl11=310.29       Na1-Na7-Na3-Cl12= 35.87       Na1-Na7-Na3-Cl15=119.12       Na1-Na7-Na3-Cl17=305.74       
Na1-Na7-Na3-O65=221.73        Na1-Na7-Na3-O68=134.96        Na6-Na7-Na3-Na1=291.22        Na6-Na7-Na3-Na2= 30.24        
Na6-Na7-Na3-Na4=293.22        Na6-Na7-Na3-Na5=238.90        Na6-Na7-Na3-Na8=185.68        Na6-Na7-Na3-Na9=356.80        
Na6-Na7-Na3-Cl11=241.51       Na6-Na7-Na3-Cl12=327.09       Na6-Na7-Na3-Cl15= 50.34       Na6-Na7-Na3-Cl17=236.96       
Na6-Na7-Na3-O65=152.95        Na6-Na7-Na3-O68= 66.18        Cl10-Na7-Na3-Na1=325.68       Cl10-Na7-Na3-Na2= 64.71       
Cl10-Na7-Na3-Na4=327.69       Cl10-Na7-Na3-Na5=273.37       Cl10-Na7-Na3-Na6= 34.47       Cl10-Na7-Na3-Na8=220.15       
Cl10-Na7-Na3-Na9= 31.27       Cl10-Na7-Na3-Cl11=275.98      Cl10-Na7-Na3-Cl12=  1.55      Cl10-Na7-Na3-Cl15= 84.80      
Cl10-Na7-Na3-Cl17=271.43      Cl10-Na7-Na3-O65=187.42       Cl10-Na7-Na3-O68=100.64       Cl15-Na7-Na3-Na1=240.88       
Cl15-Na7-Na3-Na2=339.91       Cl15-Na7-Na3-Na4=242.89       Cl15-Na7-Na3-Na5=188.56       Cl15-Na7-Na3-Na6=309.66       
Cl15-Na7-Na3-Na8=135.34       Cl15-Na7-Na3-Na9=306.46       Cl15-Na7-Na3-Cl11=191.18      Cl15-Na7-Na3-Cl12=276.75      
Cl15-Na7-Na3-Cl17=186.62      Cl15-Na7-Na3-O65=102.61       Cl15-Na7-Na3-O68= 15.84       Cl17-Na7-Na3-Na1= 54.26       
Cl17-Na7-Na3-Na2=153.28       Cl17-Na7-Na3-Na4= 56.26       Cl17-Na7-Na3-Na5=  1.94       Cl17-Na7-Na3-Na6=123.04       
Cl17-Na7-Na3-Na8=308.72       Cl17-Na7-Na3-Na9=119.84       Cl17-Na7-Na3-Cl11=  4.55      Cl17-Na7-Na3-Cl12= 90.13      
Cl17-Na7-Na3-Cl15=173.38      Cl17-Na7-Na3-O65=275.99       Cl17-Na7-Na3-O68=189.22       O35-Na7-Na3-Na1=135.11        
O35-Na7-Na3-Na2=234.13        O35-Na7-Na3-Na4=137.11        O35-Na7-Na3-Na5= 82.79        O35-Na7-Na3-Na6=203.89        
O35-Na7-Na3-Na8= 29.57        O35-Na7-Na3-Na9=200.69        O35-Na7-Na3-Cl11= 85.40       O35-Na7-Na3-Cl12=170.97       
O35-Na7-Na3-Cl15=254.22       O35-Na7-Na3-Cl17= 80.85       O35-Na7-Na3-O65=356.84        O35-Na7-Na3-O68=270.07        
Na1-Na7-Na6-Na3=288.51        Na1-Na7-Na6-Na9=292.31        Na1-Na7-Na6-Cl10= 57.11       Na1-Na7-Na6-Cl12=322.16       
Na1-Na7-Na6-Cl15=231.05       Na1-Na7-Na6-Cl19=246.70       Na3-Na7-Na6-Na1= 71.49        Na3-Na7-Na6-Na9=  3.80        
Na3-Na7-Na6-Cl10=128.61       Na3-Na7-Na6-Cl12= 33.65       Na3-Na7-Na6-Cl15=302.55       Na3-Na7-Na6-Cl19=318.19       
Cl10-Na7-Na6-Na1=302.89       Cl10-Na7-Na6-Na3=231.39       Cl10-Na7-Na6-Na9=235.20       Cl10-Na7-Na6-Cl12=265.05      
Cl10-Na7-Na6-Cl15=173.94      Cl10-Na7-Na6-Cl19=189.59      Cl15-Na7-Na6-Na1=128.95       Cl15-Na7-Na6-Na3= 57.45       
Cl15-Na7-Na6-Na9= 61.26       Cl15-Na7-Na6-Cl10=186.06      Cl15-Na7-Na6-Cl12= 91.11      Cl15-Na7-Na6-Cl19= 15.65      
Cl17-Na7-Na6-Na1= 30.77       Cl17-Na7-Na6-Na3=319.28       Cl17-Na7-Na6-Na9=323.08       Cl17-Na7-Na6-Cl10= 87.89      
Cl17-Na7-Na6-Cl12=352.94      Cl17-Na7-Na6-Cl15=261.83      Cl17-Na7-Na6-Cl19=277.47      O35-Na7-Na6-Na1=133.75        
O35-Na7-Na6-Na3= 62.26        O35-Na7-Na6-Na9= 66.06        O35-Na7-Na6-Cl10=190.87       O35-Na7-Na6-Cl12= 95.92       
O35-Na7-Na6-Cl15=  4.81       O35-Na7-Na6-Cl19= 20.45       Na3-Na8-Na2-Na4=301.80        Na3-Na8-Na2-Na9=349.11        
Na3-Na8-Na2-Cl11=295.89       Na3-Na8-Na2-Cl14=301.91       Na3-Na8-Na2-Cl18=127.18       Na3-Na8-Na2-O68= 34.92        
Na5-Na8-Na2-Na3= 56.56        Na5-Na8-Na2-Na4=358.36        Na5-Na8-Na2-Na9= 45.67        Na5-Na8-Na2-Cl11=352.45       
Na5-Na8-Na2-Cl14=358.47       Na5-Na8-Na2-Cl18=183.74       Na5-Na8-Na2-O68= 91.48        Cl11-Na8-Na2-Na3= 64.11       
Cl11-Na8-Na2-Na4=  5.91       Cl11-Na8-Na2-Na9= 53.22       Cl11-Na8-Na2-Cl14=  6.02      Cl11-Na8-Na2-Cl18=191.29      
Cl11-Na8-Na2-O68= 99.03       Cl13-Na8-Na2-Na3= 71.76       Cl13-Na8-Na2-Na4= 13.56       Cl13-Na8-Na2-Na9= 60.87       
Cl13-Na8-Na2-Cl11=  7.65      Cl13-Na8-Na2-Cl14= 13.67      Cl13-Na8-Na2-Cl18=198.94      Cl13-Na8-Na2-O68=106.68       
Cl18-Na8-Na2-Na3=232.82       Cl18-Na8-Na2-Na4=174.62       Cl18-Na8-Na2-Na9=221.93       Cl18-Na8-Na2-Cl11=168.71      
Cl18-Na8-Na2-Cl14=174.73      Cl18-Na8-Na2-O68=267.74       O65-Na8-Na2-Na3=330.90        O65-Na8-Na2-Na4=272.70        
O65-Na8-Na2-Na9=320.01        O65-Na8-Na2-Cl11=266.79       O65-Na8-Na2-Cl14=272.81       O65-Na8-Na2-Cl18= 98.08       
O65-Na8-Na2-O68=  5.82        Na2-Na8-Na3-Na1=111.97        Na2-Na8-Na3-Na4= 57.73        Na2-Na8-Na3-Na5=111.43        
Na2-Na8-Na3-Na6= 91.07        Na2-Na8-Na3-Na7=181.12        Na2-Na8-Na3-Na9= 11.15        Na2-Na8-Na3-Cl11= 55.57       
Na2-Na8-Na3-Cl12= 60.06       Na2-Na8-Na3-Cl15=238.95       Na2-Na8-Na3-Cl17=146.14       Na2-Na8-Na3-O65=233.39        
Na2-Na8-Na3-O68=325.49        Na5-Na8-Na3-Na1=  0.54        Na5-Na8-Na3-Na2=248.57        Na5-Na8-Na3-Na4=306.30        
Na5-Na8-Na3-Na6=339.64        Na5-Na8-Na3-Na7= 69.69        Na5-Na8-Na3-Na9=259.72        Na5-Na8-Na3-Cl11=304.14       
Na5-Na8-Na3-Cl12=308.63       Na5-Na8-Na3-Cl15=127.52       Na5-Na8-Na3-Cl17= 34.71       Na5-Na8-Na3-O65=121.96        
Na5-Na8-Na3-O68=214.06        Cl11-Na8-Na3-Na1= 56.40       Cl11-Na8-Na3-Na2=304.43       Cl11-Na8-Na3-Na4=  2.16       
Cl11-Na8-Na3-Na5= 55.86       Cl11-Na8-Na3-Na6= 35.50       Cl11-Na8-Na3-Na7=125.56       Cl11-Na8-Na3-Na9=315.59       
Cl11-Na8-Na3-Cl12=  4.49      Cl11-Na8-Na3-Cl15=183.38      Cl11-Na8-Na3-Cl17= 90.58      Cl11-Na8-Na3-O65=177.83       
Cl11-Na8-Na3-O68=269.93       Cl13-Na8-Na3-Na1=332.92       Cl13-Na8-Na3-Na2=220.95       Cl13-Na8-Na3-Na4=278.68       
Cl13-Na8-Na3-Na5=332.38       Cl13-Na8-Na3-Na6=312.02       Cl13-Na8-Na3-Na7= 42.07       Cl13-Na8-Na3-Na9=232.10       
Cl13-Na8-Na3-Cl11=276.51      Cl13-Na8-Na3-Cl12=281.01      Cl13-Na8-Na3-Cl15= 99.90      Cl13-Na8-Na3-Cl17=  7.09      
Cl13-Na8-Na3-O65= 94.34       Cl13-Na8-Na3-O68=186.44       Cl18-Na8-Na3-Na1=147.94       Cl18-Na8-Na3-Na2= 35.97       
Cl18-Na8-Na3-Na4= 93.70       Cl18-Na8-Na3-Na5=147.40       Cl18-Na8-Na3-Na6=127.04       Cl18-Na8-Na3-Na7=217.10       
Cl18-Na8-Na3-Na9= 47.13       Cl18-Na8-Na3-Cl11= 91.54      Cl18-Na8-Na3-Cl12= 96.03      Cl18-Na8-Na3-Cl15=274.92      
Cl18-Na8-Na3-Cl17=182.12      Cl18-Na8-Na3-O65=269.37       Cl18-Na8-Na3-O68=  1.47       O65-Na8-Na3-Na1=238.58        
O65-Na8-Na3-Na2=126.61        O65-Na8-Na3-Na4=184.34        O65-Na8-Na3-Na5=238.04        O65-Na8-Na3-Na6=217.68        
O65-Na8-Na3-Na7=307.73        O65-Na8-Na3-Na9=137.76        O65-Na8-Na3-Cl11=182.17       O65-Na8-Na3-Cl12=186.67       
O65-Na8-Na3-Cl15=  5.56       O65-Na8-Na3-Cl17=272.75       O65-Na8-Na3-O68= 92.10        Na2-Na8-Na5-Na1=307.12        
Na2-Na8-Na5-Na3=307.67        Na2-Na8-Na5-Na4=  1.63        Na2-Na8-Na5-Cl11=  7.20       Na2-Na8-Na5-Cl13=166.00       
Na2-Na8-Na5-Cl16=  2.48       Na2-Na8-Na5-Cl17=271.19       Na3-Na8-Na5-Na1=359.45        Na3-Na8-Na5-Na4= 53.96        
Na3-Na8-Na5-Cl11= 59.53       Na3-Na8-Na5-Cl13=218.32       Na3-Na8-Na5-Cl16= 54.81       Na3-Na8-Na5-Cl17=323.52       
Cl11-Na8-Na5-Na1=299.92       Cl11-Na8-Na5-Na3=300.47       Cl11-Na8-Na5-Na4=354.43       Cl11-Na8-Na5-Cl13=158.79      
Cl11-Na8-Na5-Cl16=355.28      Cl11-Na8-Na5-Cl17=263.99      Cl13-Na8-Na5-Na1=141.12       Cl13-Na8-Na5-Na3=141.68       
Cl13-Na8-Na5-Na4=195.64       Cl13-Na8-Na5-Cl11=201.21      Cl13-Na8-Na5-Cl16=196.49      Cl13-Na8-Na5-Cl17=105.20      
Cl18-Na8-Na5-Na1=302.84       Cl18-Na8-Na5-Na3=303.40       Cl18-Na8-Na5-Na4=357.36       Cl18-Na8-Na5-Cl11=  2.93      
Cl18-Na8-Na5-Cl13=161.72      Cl18-Na8-Na5-Cl16=358.21      Cl18-Na8-Na5-Cl17=266.92      O65-Na8-Na5-Na1= 30.22        
O65-Na8-Na5-Na3= 30.78        O65-Na8-Na5-Na4= 84.74        O65-Na8-Na5-Cl11= 90.31       O65-Na8-Na5-Cl13=249.10       
O65-Na8-Na5-Cl16= 85.59       O65-Na8-Na5-Cl17=354.30       Na3-Na9-Na2-Na4= 71.76        Na3-Na9-Na2-Na8= 10.39        
Na3-Na9-Na2-Cl11= 44.71       Na3-Na9-Na2-Cl14=136.13       Na3-Na9-Na2-Cl18=309.83       Na3-Na9-Na2-O68=314.55        
Na4-Na9-Na2-Na3=288.24        Na4-Na9-Na2-Na8=298.62        Na4-Na9-Na2-Cl11=332.94       Na4-Na9-Na2-Cl14= 64.37       
Na4-Na9-Na2-Cl18=238.07       Na4-Na9-Na2-O68=242.79        Na6-Na9-Na2-Na3=  4.61        Na6-Na9-Na2-Na4= 76.37        
Na6-Na9-Na2-Na8= 15.00        Na6-Na9-Na2-Cl11= 49.32       Na6-Na9-Na2-Cl14=140.74       Na6-Na9-Na2-Cl18=314.45       
Na6-Na9-Na2-O68=319.16        Cl12-Na9-Na2-Na3=328.76       Cl12-Na9-Na2-Na4= 40.52       Cl12-Na9-Na2-Na8=339.14       
Cl12-Na9-Na2-Cl11= 13.46      Cl12-Na9-Na2-Cl14=104.88      Cl12-Na9-Na2-Cl18=278.59      Cl12-Na9-Na2-O68=283.31       
Cl14-Na9-Na2-Na3=223.87       Cl14-Na9-Na2-Na4=295.63       Cl14-Na9-Na2-Na8=234.26       Cl14-Na9-Na2-Cl11=268.58      
Cl14-Na9-Na2-Cl18=173.71      Cl14-Na9-Na2-O68=178.43       Cl19-Na9-Na2-Na3= 49.48       Cl19-Na9-Na2-Na4=121.25       
Cl19-Na9-Na2-Na8= 59.87       Cl19-Na9-Na2-Cl11= 94.19      Cl19-Na9-Na2-Cl14=185.61      Cl19-Na9-Na2-Cl18=359.32      
Cl19-Na9-Na2-O68=  4.04       Na2-Na9-Na3-Na1=231.18        Na2-Na9-Na3-Na4=288.60        Na2-Na9-Na3-Na5=280.70        
Na2-Na9-Na3-Na6=175.09        Na2-Na9-Na3-Na7=178.54        Na2-Na9-Na3-Na8=349.06        Na2-Na9-Na3-Cl11=318.94       
Na2-Na9-Na3-Cl12=232.26       Na2-Na9-Na3-Cl15=141.90       Na2-Na9-Na3-Cl17=231.72       Na2-Na9-Na3-O65= 46.18        
Na2-Na9-Na3-O68= 45.21        Na4-Na9-Na3-Na1=302.58        Na4-Na9-Na3-Na2= 71.40        Na4-Na9-Na3-Na5=352.10        
Na4-Na9-Na3-Na6=246.49        Na4-Na9-Na3-Na7=249.94        Na4-Na9-Na3-Na8= 60.46        Na4-Na9-Na3-Cl11= 30.35       
Na4-Na9-Na3-Cl12=303.67       Na4-Na9-Na3-Cl15=213.31       Na4-Na9-Na3-Cl17=303.13       Na4-Na9-Na3-O65=117.58        
Na4-Na9-Na3-O68=116.62        Na6-Na9-Na3-Na1= 56.09        Na6-Na9-Na3-Na2=184.91        Na6-Na9-Na3-Na4=113.51        
Na6-Na9-Na3-Na5=105.61        Na6-Na9-Na3-Na7=  3.45        Na6-Na9-Na3-Na8=173.97        Na6-Na9-Na3-Cl11=143.86       
Na6-Na9-Na3-Cl12= 57.18       Na6-Na9-Na3-Cl15=326.81       Na6-Na9-Na3-Cl17= 56.64       Na6-Na9-Na3-O65=231.09        
Na6-Na9-Na3-O68=230.13        Cl12-Na9-Na3-Na1=358.91       Cl12-Na9-Na3-Na2=127.74       Cl12-Na9-Na3-Na4= 56.33       
Cl12-Na9-Na3-Na5= 48.43       Cl12-Na9-Na3-Na6=302.82       Cl12-Na9-Na3-Na7=306.27       Cl12-Na9-Na3-Na8=116.79       
Cl12-Na9-Na3-Cl11= 86.68      Cl12-Na9-Na3-Cl15=269.64      Cl12-Na9-Na3-Cl17=359.46      Cl12-Na9-Na3-O65=173.92       
Cl12-Na9-Na3-O68=172.95       Cl14-Na9-Na3-Na1=256.95       Cl14-Na9-Na3-Na2= 25.77       Cl14-Na9-Na3-Na4=314.37       
Cl14-Na9-Na3-Na5=306.47       Cl14-Na9-Na3-Na6=200.86       Cl14-Na9-Na3-Na7=204.31       Cl14-Na9-Na3-Na8= 14.83       
Cl14-Na9-Na3-Cl11=344.72      Cl14-Na9-Na3-Cl12=258.04      Cl14-Na9-Na3-Cl15=167.68      Cl14-Na9-Na3-Cl17=257.50      
Cl14-Na9-Na3-O65= 71.95       Cl14-Na9-Na3-O68= 70.99       Cl19-Na9-Na3-Na1= 77.70       Cl19-Na9-Na3-Na2=206.53       
Cl19-Na9-Na3-Na4=135.12       Cl19-Na9-Na3-Na5=127.23       Cl19-Na9-Na3-Na6= 21.62       Cl19-Na9-Na3-Na7= 25.07       
Cl19-Na9-Na3-Na8=195.58       Cl19-Na9-Na3-Cl11=165.47      Cl19-Na9-Na3-Cl12= 78.79      Cl19-Na9-Na3-Cl15=348.43      
Cl19-Na9-Na3-Cl17= 78.25      Cl19-Na9-Na3-O65=252.71       Cl19-Na9-Na3-O68=251.74       Na2-Na9-Na4-Na1=120.14        
Na2-Na9-Na4-Na3= 62.10        Na2-Na9-Na4-Na5= 71.32        Na2-Na9-Na4-Cl11= 28.07       Na2-Na9-Na4-Cl12=112.85       
Na2-Na9-Na4-Cl14=312.00       Na2-Na9-Na4-Cl16=133.66       Na3-Na9-Na4-Na1= 58.04        Na3-Na9-Na4-Na2=297.90        
Na3-Na9-Na4-Na5=  9.21        Na3-Na9-Na4-Cl11=325.96       Na3-Na9-Na4-Cl12= 50.74       Na3-Na9-Na4-Cl14=249.90       
Na3-Na9-Na4-Cl16= 71.56       Na6-Na9-Na4-Na1=  4.83        Na6-Na9-Na4-Na2=244.69        Na6-Na9-Na4-Na3=306.79        
Na6-Na9-Na4-Na5=316.00        Na6-Na9-Na4-Cl11=272.75       Na6-Na9-Na4-Cl12=357.53       Na6-Na9-Na4-Cl14=196.69       
Na6-Na9-Na4-Cl16= 18.34       Cl12-Na9-Na4-Na1=  7.30       Cl12-Na9-Na4-Na2=247.15       Cl12-Na9-Na4-Na3=309.26       
Cl12-Na9-Na4-Na5=318.47       Cl12-Na9-Na4-Cl11=275.22      Cl12-Na9-Na4-Cl14=199.16      Cl12-Na9-Na4-Cl16= 20.81      
Cl14-Na9-Na4-Na1=168.14       Cl14-Na9-Na4-Na2= 48.00       Cl14-Na9-Na4-Na3=110.10       Cl14-Na9-Na4-Na5=119.31       
Cl14-Na9-Na4-Cl11= 76.06      Cl14-Na9-Na4-Cl12=160.84      Cl14-Na9-Na4-Cl16=181.66      Cl19-Na9-Na4-Na1=343.47       
Cl19-Na9-Na4-Na2=223.33       Cl19-Na9-Na4-Na3=285.43       Cl19-Na9-Na4-Na5=294.64       Cl19-Na9-Na4-Cl11=251.39      
Cl19-Na9-Na4-Cl12=336.17      Cl19-Na9-Na4-Cl14=175.33      Cl19-Na9-Na4-Cl16=356.99      Na2-Na9-Na6-Na1=301.29        
Na2-Na9-Na6-Na3=355.90        Na2-Na9-Na6-Na7=352.54        Na2-Na9-Na6-Cl10=298.73       Na2-Na9-Na6-Cl12=308.33       
Na2-Na9-Na6-Cl15= 29.87       Na2-Na9-Na6-Cl19=146.68       Na3-Na9-Na6-Na1=305.39        Na3-Na9-Na6-Na7=356.63        
Na3-Na9-Na6-Cl10=302.82       Na3-Na9-Na6-Cl12=312.43       Na3-Na9-Na6-Cl15= 33.97       Na3-Na9-Na6-Cl19=150.78       
Na4-Na9-Na6-Na1=355.29        Na4-Na9-Na6-Na3= 49.90        Na4-Na9-Na6-Na7= 46.54        Na4-Na9-Na6-Cl10=352.73       
Na4-Na9-Na6-Cl12=  2.33       Na4-Na9-Na6-Cl15= 83.87       Na4-Na9-Na6-Cl19=200.68       Cl12-Na9-Na6-Na1=352.96       
Cl12-Na9-Na6-Na3= 47.57       Cl12-Na9-Na6-Na7= 44.21       Cl12-Na9-Na6-Cl10=350.40      Cl12-Na9-Na6-Cl15= 81.54      
Cl12-Na9-Na6-Cl19=198.35      Cl14-Na9-Na6-Na1=336.69       Cl14-Na9-Na6-Na3= 31.31       Cl14-Na9-Na6-Na7= 27.94       
Cl14-Na9-Na6-Cl10=334.13      Cl14-Na9-Na6-Cl12=343.73      Cl14-Na9-Na6-Cl15= 65.27      Cl14-Na9-Na6-Cl19=182.09      
Cl19-Na9-Na6-Na1=154.60       Cl19-Na9-Na6-Na3=209.22       Cl19-Na9-Na6-Na7=205.85       Cl19-Na9-Na6-Cl10=152.04      
Cl19-Na9-Na6-Cl12=161.65      Cl19-Na9-Na6-Cl15=243.19      Na6-Cl10-Na1-Na3= 50.11       Na6-Cl10-Na1-Na4=  3.18       
Na6-Cl10-Na1-Na5= 98.33       Na6-Cl10-Na1-Na7= 89.38       Na6-Cl10-Na1-Cl12=  3.26      Na6-Cl10-Na1-Cl16=244.71      
Na6-Cl10-Na1-Cl17= 96.81      Na7-Cl10-Na1-Na3=320.73       Na7-Cl10-Na1-Na4=273.80       Na7-Cl10-Na1-Na5=  8.95       
Na7-Cl10-Na1-Na6=270.62       Na7-Cl10-Na1-Cl12=273.88      Na7-Cl10-Na1-Cl16=155.33      Na7-Cl10-Na1-Cl17=  7.43      
Na1-Cl10-Na6-Na3=313.52       Na1-Cl10-Na6-Na7=274.38       Na1-Cl10-Na6-Na9=  3.61       Na1-Cl10-Na6-Cl12=356.80      
Na1-Cl10-Na6-Cl15=270.20      Na1-Cl10-Na6-Cl19= 82.12      Na7-Cl10-Na6-Na1= 85.62       Na7-Cl10-Na6-Na3= 39.15       
Na7-Cl10-Na6-Na9= 89.23       Na7-Cl10-Na6-Cl12= 82.42      Na7-Cl10-Na6-Cl15=355.82      Na7-Cl10-Na6-Cl19=167.74      
Na1-Cl10-Na7-Na3= 43.06       Na1-Cl10-Na7-Na6= 89.16       Na1-Cl10-Na7-Cl15= 93.44      Na1-Cl10-Na7-Cl17=352.43      
Na1-Cl10-Na7-O35=254.84       Na6-Cl10-Na7-Na1=270.84       Na6-Cl10-Na7-Na3=313.90       Na6-Cl10-Na7-Cl15=  4.28      
Na6-Cl10-Na7-Cl17=263.27      Na6-Cl10-Na7-O35=165.68       
 
 CMA Distance (Angstroems)
 ---------------------------
R(CMA):  4.5252

========================================================================
 FINAL SINGLEPOINT CALCULATION ON OPTIMIZED GEOMETRY
========================================================================

 Ncao       : 244
 Nao        : 234
 Nshell     : 120
 Nel        : 200
 T(el)      :   300.0
 intcut     :    25.0
 scfconv/Eh :  0.100E-05
   qconv/e  :  0.100E-03
 intneglect :  0.100E-07
 broydamp   :      0.250
 iter      E             dE          RMSdq      gap      omega  full diag
   1   -118.1917305 -0.118192E+03  0.976E-05    3.35       0.0  T
   2   -118.1917305 -0.122355E-10  0.655E-05    3.35     178.7  T
   3   -118.1917305 -0.158735E-10  0.470E-05    3.35     249.2  T
speedup  1.02
cpu  time for SCC    0.03 s
wall time for SCC    0.03 s

   *** convergence criteria satisfied after 3 iterations ***

          eigenvalues
 #    :          88         89         90         91         92         93         94         95
 occ. :        2.000      2.000      2.000      2.000      2.000      2.000      2.000      2.000
 eps  :        -8.371     -8.366     -8.357     -8.341     -8.315     -8.307     -8.281     -8.261
 #    :          96         97         98         99        100        101        102        103
 occ. :        2.000      2.000      2.000      2.000      2.000      0.000      0.000      0.000
 eps  :        -8.237     -8.225     -8.220     -8.184     -8.160     -4.814     -2.943     -2.481
 #    :         104        105        106        107        108        109        110        111
 occ. :        0.000      0.000      0.000      0.000      0.000      0.000      0.000      0.000
 eps  :        -1.700     -0.097      0.182      0.329      0.740      1.524      2.241      2.944


   #   Z            q   n(s)   n(p)   n(d)      C6AA      α(0)
   1  11 Na     0.691  0.086  0.223  0.000    68.290    26.743
   2  11 Na     0.718  0.090  0.192  0.000    67.960    26.678
   3  11 Na     0.882 -0.003  0.121  0.000    65.996    26.290
   4  11 Na     0.686  0.097  0.218  0.000    68.361    26.757
   5  11 Na     0.706  0.090  0.204  0.000    68.104    26.706
   6  11 Na     0.706  0.088  0.206  0.000    68.102    26.706
   7  11 Na     0.751  0.082  0.167  0.000    67.555    26.599
   8  11 Na     0.721  0.080  0.199  0.000    67.917    26.670
   9  11 Na     0.688  0.098  0.213  0.000    68.326    26.750
  10  17 Cl    -0.772  1.975  5.797  0.000   126.227    17.189
  11  17 Cl    -0.737  1.971  5.764  0.002   124.813    17.092
  12  17 Cl    -0.736  1.965  5.768  0.002   124.762    17.089
  13  17 Cl    -0.809  1.982  5.820  0.007   127.708    17.289
  14  17 Cl    -0.756  1.978  5.777  0.000   125.565    17.144
  15  17 Cl    -0.777  1.974  5.797  0.006   126.401    17.201
  16  17 Cl    -0.761  1.977  5.784  0.000   125.773    17.158
  17  17 Cl    -0.766  1.969  5.795  0.002   125.990    17.173
  18  17 Cl    -0.805  1.981  5.812  0.011   127.540    17.278
  19  17 Cl    -0.809  1.983  5.821  0.004   127.701    17.289
  20   8 O     -0.461  1.701  4.760  0.000    22.080     6.343
  21   1 H      0.341  0.659  0.000  0.000     0.608     1.225
  22   6 C      0.074  1.038  2.888  0.000    19.566     6.338
  23   1 H      0.029  0.971  0.000  0.000     2.598     2.521
  24   1 H      0.028  0.972  0.000  0.000     2.616     2.529
  25   6 C     -0.099  1.066  3.033  0.000    22.375     6.733
  26   1 H      0.061  0.939  0.000  0.000     2.175     2.304
  27   1 H      0.072  0.928  0.000  0.000     2.068     2.249
  28   6 C     -0.056  1.047  3.009  0.000    21.574     6.613
  29   1 H      0.030  0.970  0.000  0.000     2.586     2.515
  30   1 H      0.026  0.974  0.000  0.000     2.647     2.544
  31   6 C     -0.110  1.039  3.072  0.000    22.668     6.789
  32   1 H      0.045  0.955  0.000  0.000     2.383     2.414
  33   1 H      0.028  0.972  0.000  0.000     2.617     2.530
  34   1 H      0.044  0.956  0.000  0.000     2.390     2.418
  35   8 O     -0.474  1.703  4.771  0.000    22.291     6.377
  36   1 H      0.341  0.659  0.000  0.000     0.605     1.220
  37   6 C      0.073  1.038  2.889  0.000    19.472     6.302
  38   1 H      0.012  0.988  0.000  0.000     2.859     2.644
  39   1 H      0.039  0.961  0.000  0.000     2.457     2.451
  40   6 C     -0.078  1.056  3.023  0.000    21.998     6.678
  41   1 H      0.022  0.978  0.000  0.000     2.709     2.574
  42   1 H      0.050  0.950  0.000  0.000     2.317     2.381
  43   6 C     -0.073  1.051  3.022  0.000    21.903     6.663
  44   1 H      0.087  0.913  0.000  0.000     1.907     2.160
  45   1 H      0.037  0.963  0.000  0.000     2.484     2.465
  46   6 C     -0.106  1.036  3.070  0.000    22.593     6.778
  47   1 H      0.015  0.985  0.000  0.000     2.812     2.623
  48   1 H      0.046  0.954  0.000  0.000     2.366     2.405
  49   1 H      0.034  0.966  0.000  0.000     2.524     2.485
  50   8 O     -0.469  1.703  4.766  0.000    22.230     6.365
  51   1 H      0.333  0.667  0.000  0.000     0.630     1.247
  52   6 C      0.077  1.036  2.887  0.000    19.524     6.332
  53   1 H      0.009  0.991  0.000  0.000     2.910     2.668
  54   1 H      0.036  0.964  0.000  0.000     2.502     2.474
  55   6 C     -0.083  1.058  3.025  0.000    22.085     6.691
  56   1 H      0.027  0.973  0.000  0.000     2.630     2.536
  57   1 H      0.056  0.944  0.000  0.000     2.250     2.345
  58   6 C     -0.081  1.053  3.028  0.000    22.049     6.686
  59   1 H      0.076  0.924  0.000  0.000     2.023     2.224
  60   1 H      0.064  0.936  0.000  0.000     2.150     2.293
  61   6 C     -0.106  1.037  3.069  0.000    22.589     6.778
  62   1 H      0.022  0.978  0.000  0.000     2.698     2.569
  63   1 H      0.039  0.961  0.000  0.000     2.461     2.453
  64   1 H      0.028  0.972  0.000  0.000     2.609     2.526
  65   8 O     -0.682  1.728  4.954  0.000    27.129     7.035
  66   1 H      0.352  0.648  0.000  0.000     0.581     1.197
  67   1 H      0.350  0.650  0.000  0.000     0.582     1.196
  68   8 O     -0.677  1.731  4.946  0.000    27.006     7.019
  69   1 H      0.343  0.657  0.000  0.000     0.597     1.210
  70   1 H      0.363  0.637  0.000  0.000     0.557     1.171
  71   8 O     -0.607  1.740  4.867  0.000    25.336     6.794
  72   1 H      0.300  0.700  0.000  0.000     0.719     1.332
  73   1 H      0.328  0.672  0.000  0.000     0.642     1.259

 Mol. C6AA /au·bohr⁶  :      90045.456427
 Mol. C8AA /au·bohr⁸  :    3937020.223073
 Mol. α(0) /au        :        608.464559

 
 Wiberg/Mayer (AO) data. WBOs > 0.1 written file <wbo>
 largest (>0.05) Wiberg bond orders for each atom
           total WBO             WBO to atom ...
     1  Na  0.585    Cl  10 0.158    Cl  16 0.156    Cl  17 0.119    Cl  12 0.107
     2  Na  0.528    Cl  18 0.159    Cl  14 0.124    Cl  11 0.100    O   68 0.097
     3  Na  0.222    Cl  15 0.062    O   65 0.057
     4  Na  0.595    Cl  16 0.171    Cl  14 0.143    Cl  11 0.140    Cl  12 0.116
     5  Na  0.560    Cl  13 0.176    Cl  17 0.130    Cl  16 0.124    Cl  11 0.105
     6  Na  0.549    Cl  19 0.154    Cl  15 0.146    Cl  10 0.132    Cl  12 0.089
     7  Na  0.474    Cl  10 0.136    Cl  15 0.116    Cl  17 0.098    O   35 0.093
     8  Na  0.509    Cl  18 0.131    Cl  13 0.128    Cl  11 0.094    O   65 0.074
     9  Na  0.576    Cl  14 0.178    Cl  19 0.172    Cl  12 0.132
    10  Cl  0.427    Na   1 0.158    Na   7 0.136    Na   6 0.132
    11  Cl  0.498    Na   4 0.140    Na   5 0.105    Na   2 0.100    Na   8 0.094
    12  Cl  0.507    Na   9 0.132    Na   4 0.116    Na   1 0.107    Na   6 0.089
    13  Cl  0.364    Na   5 0.176    Na   8 0.128
    14  Cl  0.452    Na   9 0.178    Na   4 0.143    Na   2 0.124
    15  Cl  0.416    Na   6 0.146    Na   7 0.116    Na   3 0.062
    16  Cl  0.449    Na   4 0.171    Na   1 0.156    Na   5 0.124
    17  Cl  0.447    Na   5 0.130    Na   1 0.119    Na   7 0.098
    18  Cl  0.368    Na   2 0.159    Na   8 0.131
    19  Cl  0.363    Na   9 0.172    Na   6 0.154
    20  O   2.006    C   22 0.992    H   21 0.838
    21  H   0.883    O   20 0.838
    22  C   3.958    C   25 0.999    O   20 0.992    H   23 0.974    H   24 0.968
    23  H   0.998    C   22 0.974
    24  H   0.999    C   22 0.968
    25  C   3.991    C   28 1.008    C   22 0.999    H   27 0.965    H   26 0.960
    26  H   0.996    C   25 0.960
    27  H   0.994    C   25 0.965
    28  C   3.998    C   31 1.020    C   25 1.008    H   29 0.977    H   30 0.976
    29  H   0.999    C   28 0.977
    30  H   0.996    C   28 0.976
    31  C   3.996    C   28 1.020    H   33 0.988    H   32 0.986    H   34 0.984
    32  H   0.998    C   31 0.986
    33  H   0.999    C   31 0.988
    34  H   0.998    C   31 0.984
    35  O   2.006    C   37 0.998    H   36 0.841    Na   7 0.093
    36  H   0.883    O   35 0.841
    37  C   3.954    C   40 1.001    O   35 0.998    H   39 0.972    H   38 0.972
    38  H   0.999    C   37 0.972
    39  H   0.997    C   37 0.972
    40  C   3.993    C   43 1.008    C   37 1.001    H   41 0.975    H   42 0.968
    41  H   0.999    C   40 0.975
    42  H   0.995    C   40 0.968
    43  C   3.986    C   46 1.022    C   40 1.008    H   45 0.975    H   44 0.959
    44  H   0.992    C   43 0.959
    45  H   0.997    C   43 0.975
    46  C   3.995    C   43 1.022    H   47 0.988    H   48 0.984    H   49 0.983
    47  H   0.999    C   46 0.988
    48  H   0.997    C   46 0.984
    49  H   0.998    C   46 0.983
    50  O   1.980    C   52 0.996    H   51 0.840
    51  H   0.889    O   50 0.840
    52  C   3.961    C   55 0.999    O   50 0.996    H   53 0.971    H   54 0.968
    53  H   0.999    C   52 0.971
    54  H   0.996    C   52 0.968
    55  C   3.994    C   58 1.007    C   52 0.999    H   56 0.975    H   57 0.966
    56  H   0.998    C   55 0.975
    57  H   0.996    C   55 0.966
    58  C   3.988    C   61 1.020    C   55 1.007    H   60 0.969    H   59 0.963
    59  H   0.994    C   58 0.963
    60  H   0.996    C   58 0.969
    61  C   3.996    C   58 1.020    H   62 0.987    H   64 0.985    H   63 0.985
    62  H   0.999    C   61 0.987
    63  H   0.998    C   61 0.985
    64  H   0.999    C   61 0.985
    65  O   1.865    H   66 0.840    H   67 0.839    Na   8 0.074    Na   3 0.057
    66  H   0.876    O   65 0.840
    67  H   0.877    O   65 0.839
    68  O   1.870    H   69 0.873    H   70 0.809    Na   2 0.097
    69  H   0.882    O   68 0.873
    70  H   0.868    O   68 0.809    O   71 0.054
    71  O   1.895    H   72 0.882    H   73 0.859    H   70 0.054
    72  H   0.909    O   71 0.882
    73  H   0.892    O   71 0.859
 MOs/occ written to file <molden.input>
 
molecular dipole:
                 x           y           z       tot (Debye)
 q only:       -4.491      -8.055      -0.185
   full:       -3.629      -6.769      -0.540      19.570
molecular quadrupole (traceless):
                xx          xy          yy          xz          yz          zz
 q only:       21.451      -8.549     -43.826      22.430     -18.818      22.375
  q+dip:       22.376      -0.064     -31.911      17.278     -13.994       9.535
   full:       20.010      -1.150     -31.600      17.423     -13.608      11.590

SCC energy    :    -118.1917305
rep           :       0.7641995
ES            :       0.9135071
AES           :      -0.0611816
AXC           :       0.0143213
disp          :      -0.0962891
XB            :       0.0000000
fix           :       0.0000000
total E       :    -117.4224253
atomizationE  :      14.8767548     9335.30
(atE without considering molecular charge,
 total energy contains solvation terms)
H-L gap (eV)  :          3.3454
optimized geometry written to: xtbopt.xyz

           ------------------------------------------------- 
          |                Numerical Hessian                |
           ------------------------------------------------- 
step length          :   0.00500
SCC accuracy         :   0.25000
Hessian scale factor :   1.00000
frozen atoms in %    :   0.00000    0
RMS gradient         :   0.00005
estimated CPU  time      1.77 min
estimated wall time      1.77 min

writing file <hessian>.
 
 projected vibrational frequencies (cm-1)
eigval :       -0.00    -0.00    -0.00    -0.00     0.00     0.00
eigval :       15.02    21.06    23.57    26.20    28.65    31.92
eigval :       37.35    39.17    42.52    44.36    46.31    49.06
eigval :       50.54    53.40    55.19    58.33    60.24    64.92
eigval :       65.79    67.60    68.71    70.76    72.84    75.02
eigval :       76.00    78.47    79.66    81.90    83.36    84.14
eigval :       85.35    90.08    92.16    93.06    94.31    97.96
eigval :       99.19   104.47   105.13   106.92   109.30   114.73
eigval :      115.52   120.07   121.93   122.74   124.55   128.80
eigval :      131.08   132.34   134.79   138.33   139.19   140.95
eigval :      143.23   143.92   145.25   147.80   150.22   153.04
eigval :      155.95   159.30   159.65   164.52   166.60   168.94
eigval :      171.30   174.33   178.21   180.09   184.07   185.39
eigval :      186.97   190.53   195.28   197.66   200.62   204.37
eigval :      206.89   208.46   210.10   224.03   230.79   237.59
eigval :      242.49   243.42   251.56   279.20   280.27   296.70
eigval :      335.90   380.91   396.67   401.27   417.40   427.09
eigval :      451.54   475.26   482.79   483.13   502.29   511.87
eigval :      581.99   606.84   667.28   671.32   702.09   769.24
eigval :      785.26   787.61   812.87   834.88   855.52   863.33
eigval :      895.93   897.24   948.57   954.18   986.18   988.48
eigval :      993.26   994.98  1040.08  1051.48  1051.93  1089.16
eigval :     1100.40  1101.38  1102.39  1115.20  1130.40  1134.91
eigval :     1135.47  1136.74  1138.84  1180.68  1184.66  1217.73
eigval :     1238.33  1242.95  1262.81  1275.72  1276.61  1277.93
eigval :     1278.85  1313.62  1328.60  1332.02  1341.01  1342.28
eigval :     1346.93  1351.61  1354.40  1362.40  1366.25  1371.47
eigval :     1412.85  1413.60  1416.64  1465.64  1468.87  1471.76
eigval :     1473.56  1477.14  1479.89  1482.95  1484.60  1495.89
eigval :     1498.81  1501.05  1501.75  1502.06  1510.00  1513.88
eigval :     1517.37  1541.47  1549.15  2863.57  2882.95  2925.70
eigval :     2944.49  2946.89  2955.87  2958.88  2967.73  2968.86
eigval :     2972.72  2978.76  2979.34  2982.01  2985.74  2989.06
eigval :     2997.14  3004.90  3005.69  3021.29  3023.06  3028.62
eigval :     3030.32  3030.99  3033.11  3038.93  3042.45  3056.47
eigval :     3178.17  3246.22  3262.85  3324.69  3364.45  3375.21
eigval :     3417.15  3514.18  3518.78
 reduced masses (amu)
   1: 20.78   2: 24.37   3: 24.76   4: 23.81   5: 24.55   6: 24.25   7: 18.59   8: 17.97
   9: 13.55  10: 15.29  11: 16.06  12: 15.39  13: 18.08  14: 18.24  15: 21.51  16: 24.06
  17: 19.58  18: 22.30  19: 22.03  20: 25.64  21: 25.34  22: 21.41  23: 21.58  24: 21.54
  25: 27.17  26: 24.86  27: 20.32  28: 27.63  29: 28.49  30: 15.42  31: 19.14  32: 27.10
  33: 24.56  34: 20.97  35: 24.84  36: 24.64  37: 26.95  38: 27.96  39: 29.26  40: 21.22
  41: 24.74  42: 26.33  43: 27.45  44: 26.14  45: 25.48  46: 23.92  47: 27.26  48: 19.72
  49: 21.21  50: 24.81  51: 24.41  52: 25.98  53: 22.91  54: 24.16  55: 20.96  56: 23.43
  57: 25.15  58: 21.59  59: 25.14  60: 16.48  61: 20.39  62: 22.14  63: 19.89  64: 24.07
  65: 14.31  66: 24.06  67: 17.34  68: 22.93  69: 18.64  70: 24.52  71: 25.28  72: 24.69
  73: 24.96  74: 24.47  75: 26.13  76: 24.67  77: 25.25  78: 23.77  79: 26.02  80: 25.64
  81: 26.11  82: 19.12  83: 24.49  84: 26.91  85: 21.49  86: 28.37  87: 26.59  88: 14.56
  89:  4.49  90:  6.40  91:  5.42  92:  9.92  93: 16.15  94: 10.04  95: 13.30  96:  8.32
  97:  1.66  98:  2.43  99:  7.67 100:  9.25 101:  6.17 102:  1.91 103: 10.36 104:  3.58
 105:  6.76 106:  6.78 107:  2.18 108:  3.11 109:  2.87 110:  1.94 111:  2.30 112:  2.34
 113:  1.95 114:  1.79 115:  2.31 116:  2.66 117:  3.25 118:  2.40 119:  6.29 120:  7.03
 121:  5.80 122:  5.94 123:  5.46 124:  2.74 125:  5.55 126:  5.75 127:  6.04 128:  6.22
 129: 11.46 130:  7.31 131:  6.82 132:  8.45 133:  7.43 134:  6.34 135:  6.69 136:  5.62
 137:  7.51 138:  7.68 139:  8.15 140:  8.54 141:  7.48 142:  3.81 143:  3.96 144:  4.98
 145:  3.56 146:  3.51 147:  3.45 148:  2.43 149:  2.46 150:  2.28 151:  2.28 152:  3.33
 153:  3.38 154:  3.50 155:  3.86 156:  3.90 157:  3.82 158:  5.11 159:  5.05 160:  3.55
 161:  4.64 162:  4.09 163:  3.24 164:  3.17 165:  3.16 166:  1.89 167:  1.95 168:  1.92
 169:  1.85 170:  1.90 171:  1.80 172:  1.87 173:  1.88 174:  1.76 175:  1.52 176:  1.59
 177:  1.58 178:  1.75 179:  1.58 180:  1.55 181:  1.98 182:  1.96 183:  1.96 184:  1.75
 185:  1.76 186:  1.87 187:  1.59 188:  1.78 189:  1.73 190:  1.82 191:  1.79 192:  1.77
 193:  1.55 194:  1.69 195:  1.67 196:  1.76 197:  1.76 198:  1.70 199:  1.71 200:  1.73
 201:  1.68 202:  1.86 203:  1.75 204:  1.95 205:  1.68 206:  1.74 207:  1.78 208:  1.52
 209:  1.55 210:  1.63 211:  1.90 212:  1.90 213:  1.90 214:  1.91 215:  2.05 216:  1.96
 217:  1.64 218:  1.77 219:  1.81
 IR intensities (amu)
   1:  0.66   2:  0.54   3:  0.43   4:  0.36   5:  0.65   6:  0.68   7:  0.42   8:  0.13
   9:  0.31  10:  0.31  11:  0.18  12:  0.24  13:  0.20  14:  0.30  15:  0.19  16:  0.14
  17:  0.11  18:  0.13  19:  0.33  20:  0.12  21:  0.05  22:  0.44  23:  0.36  24:  0.24
  25:  0.16  26:  0.26  27:  0.19  28:  0.42  29:  0.27  30:  0.22  31:  0.44  32:  0.31
  33:  0.20  34:  0.35  35:  0.05  36:  0.19  37:  0.36  38:  0.18  39:  0.38  40:  0.27
  41:  0.10  42:  0.31  43:  0.09  44:  0.22  45:  0.26  46:  0.28  47:  0.53  48:  0.42
  49:  0.24  50:  0.51  51:  0.52  52:  0.34  53:  0.24  54:  0.58  55:  0.53  56:  0.75
  57:  1.48  58:  0.12  59:  0.39  60:  0.20  61:  0.11  62:  0.07  63:  0.60  64:  0.77
  65:  0.67  66:  0.84  67:  0.47  68:  0.74  69:  0.48  70:  0.49  71:  0.32  72:  1.50
  73:  1.37  74:  1.10  75:  0.89  76:  1.06  77:  0.67  78:  0.28  79:  0.39  80:  1.25
  81:  0.72  82:  0.59  83:  1.44  84:  1.65  85:  1.35  86:  1.73  87:  1.37  88:  0.76
  89:  0.05  90:  0.12  91:  0.17  92:  0.34  93:  0.76  94:  0.32  95:  0.55  96:  0.23
  97:  0.09  98:  0.60  99:  0.23 100:  0.15 101:  0.09 102:  0.29 103:  0.29 104:  0.54
 105:  0.40 106:  0.52 107:  0.55 108:  0.26 109:  0.71 110:  0.65 111:  0.51 112:  0.74
 113:  0.70 114:  0.73 115:  0.06 116:  0.05 117:  0.16 118:  0.08 119:  0.17 120:  0.20
 121:  0.27 122:  0.37 123:  0.13 124:  0.14 125:  0.33 126:  0.19 127:  0.36 128:  0.37
 129:  0.64 130:  0.69 131:  0.61 132:  0.86 133:  0.55 134:  0.45 135:  0.66 136:  0.36
 137:  0.24 138:  0.49 139:  0.45 140:  0.96 141:  0.18 142:  0.10 143:  0.12 144:  0.15
 145:  0.12 146:  0.12 147:  0.20 148:  0.09 149:  0.10 150:  0.04 151:  0.05 152:  0.41
 153:  0.15 154:  0.20 155:  0.09 156:  0.14 157:  0.19 158:  0.08 159:  0.15 160:  0.54
 161:  0.20 162:  0.70 163:  0.04 164:  0.03 165:  0.08 166:  0.10 167:  0.06 168:  0.05
 169:  0.06 170:  0.17 171:  0.05 172:  0.15 173:  0.10 174:  0.10 175:  0.03 176:  0.04
 177:  0.02 178:  0.02 179:  0.07 180:  0.05 181:  0.46 182:  0.57 183:  0.69 184:  0.39
 185:  0.36 186:  0.25 187:  0.23 188:  0.08 189:  0.04 190:  0.40 191:  0.24 192:  0.37
 193:  0.15 194:  0.17 195:  0.20 196:  0.12 197:  0.27 198:  0.27 199:  0.11 200:  0.24
 201:  0.22 202:  0.31 203:  0.26 204:  0.31 205:  0.25 206:  0.23 207:  0.26 208:  0.20
 209:  0.16 210:  0.17 211:  0.80 212:  0.67 213:  0.84 214:  0.51 215:  0.69 216:  0.67
 217:  0.64 218:  0.38 219:  0.53
 Raman intensities (amu)
   1:  0.00   2:  0.00   3:  0.00   4:  0.00   5:  0.00   6:  0.00   7:  0.00   8:  0.00
   9:  0.00  10:  0.00  11:  0.00  12:  0.00  13:  0.00  14:  0.00  15:  0.00  16:  0.00
  17:  0.00  18:  0.00  19:  0.00  20:  0.00  21:  0.00  22:  0.00  23:  0.00  24:  0.00
  25:  0.00  26:  0.00  27:  0.00  28:  0.00  29:  0.00  30:  0.00  31:  0.00  32:  0.00
  33:  0.00  34:  0.00  35:  0.00  36:  0.00  37:  0.00  38:  0.00  39:  0.00  40:  0.00
  41:  0.00  42:  0.00  43:  0.00  44:  0.00  45:  0.00  46:  0.00  47:  0.00  48:  0.00
  49:  0.00  50:  0.00  51:  0.00  52:  0.00  53:  0.00  54:  0.00  55:  0.00  56:  0.00
  57:  0.00  58:  0.00  59:  0.00  60:  0.00  61:  0.00  62:  0.00  63:  0.00  64:  0.00
  65:  0.00  66:  0.00  67:  0.00  68:  0.00  69:  0.00  70:  0.00  71:  0.00  72:  0.00
  73:  0.00  74:  0.00  75:  0.00  76:  0.00  77:  0.00  78:  0.00  79:  0.00  80:  0.00
  81:  0.00  82:  0.00  83:  0.00  84:  0.00  85:  0.00  86:  0.00  87:  0.00  88:  0.00
  89:  0.00  90:  0.00  91:  0.00  92:  0.00  93:  0.00  94:  0.00  95:  0.00  96:  0.00
  97:  0.00  98:  0.00  99:  0.00 100:  0.00 101:  0.00 102:  0.00 103:  0.00 104:  0.00
 105:  0.00 106:  0.00 107:  0.00 108:  0.00 109:  0.00 110:  0.00 111:  0.00 112:  0.00
 113:  0.00 114:  0.00 115:  0.00 116:  0.00 117:  0.00 118:  0.00 119:  0.00 120:  0.00
 121:  0.00 122:  0.00 123:  0.00 124:  0.00 125:  0.00 126:  0.00 127:  0.00 128:  0.00
 129:  0.00 130:  0.00 131:  0.00 132:  0.00 133:  0.00 134:  0.00 135:  0.00 136:  0.00
 137:  0.00 138:  0.00 139:  0.00 140:  0.00 141:  0.00 142:  0.00 143:  0.00 144:  0.00
 145:  0.00 146:  0.00 147:  0.00 148:  0.00 149:  0.00 150:  0.00 151:  0.00 152:  0.00
 153:  0.00 154:  0.00 155:  0.00 156:  0.00 157:  0.00 158:  0.00 159:  0.00 160:  0.00
 161:  0.00 162:  0.00 163:  0.00 164:  0.00 165:  0.00 166:  0.00 167:  0.00 168:  0.00
 169:  0.00 170:  0.00 171:  0.00 172:  0.00 173:  0.00 174:  0.00 175:  0.00 176:  0.00
 177:  0.00 178:  0.00 179:  0.00 180:  0.00 181:  0.00 182:  0.00 183:  0.00 184:  0.00
 185:  0.00 186:  0.00 187:  0.00 188:  0.00 189:  0.00 190:  0.00 191:  0.00 192:  0.00
 193:  0.00 194:  0.00 195:  0.00 196:  0.00 197:  0.00 198:  0.00 199:  0.00 200:  0.00
 201:  0.00 202:  0.00 203:  0.00 204:  0.00 205:  0.00 206:  0.00 207:  0.00 208:  0.00
 209:  0.00 210:  0.00 211:  0.00 212:  0.00 213:  0.00 214:  0.00 215:  0.00 216:  0.00
 217:  0.00 218:  0.00 219:  0.00
 output can be read by thermo (or use thermo option).
 writing <g98.out> molden fake output.
 recommended (thermochemical) frequency scaling factor: 1.0
                    ==================
                    thermo calculation
                    ==================
Nvib :  213 Nimag : 0  symmetry :   C1  rot number :  1  scale factor : 1.00 sthr :  50.
omega= 15.02     Gvib=    -2.148     Grot=    -1.413     Gused=    -1.419
omega= 21.06     Gvib=    -1.947     Grot=    -1.313     Gused=    -1.332
omega= 23.57     Gvib=    -1.881     Grot=    -1.279     Gused=    -1.308
omega= 26.20     Gvib=    -1.818     Grot=    -1.248     Gused=    -1.288
omega= 28.65     Gvib=    -1.765     Grot=    -1.222     Gused=    -1.274
omega= 31.92     Gvib=    -1.701     Grot=    -1.190     Gused=    -1.262
omega= 37.35     Gvib=    -1.609     Grot=    -1.143     Gused=    -1.254
omega= 39.17     Gvib=    -1.580     Grot=    -1.129     Gused=    -1.252
omega= 42.52     Gvib=    -1.532     Grot=    -1.105     Gused=    -1.251
omega= 44.36     Gvib=    -1.507     Grot=    -1.092     Gused=    -1.251
omega= 46.31     Gvib=    -1.482     Grot=    -1.079     Gused=    -1.250
omega= 49.06     Gvib=    -1.448     Grot=    -1.062     Gused=    -1.248
omega= 50.54     Gvib=    -1.430     Grot=    -1.053     Gused=    -1.246
omega= 53.40     Gvib=    -1.398     Grot=    -1.037     Gused=    -1.241
omega= 55.19     Gvib=    -1.378     Grot=    -1.027     Gused=    -1.237
omega= 58.33     Gvib=    -1.346     Grot=    -1.011     Gused=    -1.228
omega= 60.24     Gvib=    -1.327     Grot=    -1.001     Gused=    -1.222
omega= 64.92     Gvib=    -1.283     Grot=    -0.979     Gused=    -1.204
omega= 65.79     Gvib=    -1.275     Grot=    -0.975     Gused=    -1.200
omega= 67.60     Gvib=    -1.259     Grot=    -0.967     Gused=    -1.192
omega= 68.71     Gvib=    -1.249     Grot=    -0.962     Gused=    -1.186
omega= 70.76     Gvib=    -1.232     Grot=    -0.954     Gused=    -1.176
omega= 72.84     Gvib=    -1.215     Grot=    -0.945     Gused=    -1.166
omega= 75.02     Gvib=    -1.198     Grot=    -0.936     Gused=    -1.155
omega= 76.00     Gvib=    -1.190     Grot=    -0.933     Gused=    -1.150
omega= 78.47     Gvib=    -1.171     Grot=    -0.923     Gused=    -1.136
omega= 79.66     Gvib=    -1.163     Grot=    -0.919     Gused=    -1.130
omega= 81.90     Gvib=    -1.146     Grot=    -0.910     Gused=    -1.118
omega= 83.36     Gvib=    -1.136     Grot=    -0.905     Gused=    -1.110
omega= 84.14     Gvib=    -1.131     Grot=    -0.902     Gused=    -1.105
omega= 85.35     Gvib=    -1.122     Grot=    -0.898     Gused=    -1.099
omega= 90.08     Gvib=    -1.091     Grot=    -0.882     Gused=    -1.073
omega= 92.16     Gvib=    -1.077     Grot=    -0.875     Gused=    -1.061
omega= 93.06     Gvib=    -1.072     Grot=    -0.873     Gused=    -1.056
omega= 94.31     Gvib=    -1.064     Grot=    -0.869     Gused=    -1.050
omega= 97.96     Gvib=    -1.042     Grot=    -0.857     Gused=    -1.030
omega= 99.19     Gvib=    -1.035     Grot=    -0.854     Gused=    -1.024
omega=104.47     Gvib=    -1.005     Grot=    -0.838     Gused=    -0.996
omega=105.13     Gvib=    -1.001     Grot=    -0.836     Gused=    -0.993
omega=106.92     Gvib=    -0.991     Grot=    -0.831     Gused=    -0.984
omega=109.30     Gvib=    -0.978     Grot=    -0.825     Gused=    -0.972
omega=114.73     Gvib=    -0.950     Grot=    -0.811     Gused=    -0.945
omega=115.52     Gvib=    -0.946     Grot=    -0.808     Gused=    -0.942
omega=120.07     Gvib=    -0.924     Grot=    -0.797     Gused=    -0.920
omega=121.93     Gvib=    -0.915     Grot=    -0.792     Gused=    -0.912
omega=122.74     Gvib=    -0.911     Grot=    -0.791     Gused=    -0.908
omega=124.55     Gvib=    -0.903     Grot=    -0.786     Gused=    -0.900
omega=128.80     Gvib=    -0.884     Grot=    -0.776     Gused=    -0.881
omega=131.08     Gvib=    -0.874     Grot=    -0.771     Gused=    -0.872
omega=132.34     Gvib=    -0.868     Grot=    -0.768     Gused=    -0.866
omega=134.79     Gvib=    -0.858     Grot=    -0.763     Gused=    -0.856
omega=138.33     Gvib=    -0.843     Grot=    -0.755     Gused=    -0.841
omega=139.19     Gvib=    -0.839     Grot=    -0.753     Gused=    -0.838
omega=140.95     Gvib=    -0.832     Grot=    -0.750     Gused=    -0.831
omega=143.23     Gvib=    -0.823     Grot=    -0.745     Gused=    -0.822
omega=143.92     Gvib=    -0.820     Grot=    -0.743     Gused=    -0.819
omega=145.25     Gvib=    -0.815     Grot=    -0.741     Gused=    -0.814
omega=147.80     Gvib=    -0.805     Grot=    -0.735     Gused=    -0.804
omega=150.22     Gvib=    -0.796     Grot=    -0.731     Gused=    -0.795
omega=153.04     Gvib=    -0.785     Grot=    -0.725     Gused=    -0.785
omega=155.95     Gvib=    -0.775     Grot=    -0.720     Gused=    -0.774
omega=159.30     Gvib=    -0.763     Grot=    -0.713     Gused=    -0.762
omega=159.65     Gvib=    -0.761     Grot=    -0.713     Gused=    -0.761
omega=164.52     Gvib=    -0.745     Grot=    -0.704     Gused=    -0.744
omega=166.60     Gvib=    -0.738     Grot=    -0.700     Gused=    -0.737
omega=168.94     Gvib=    -0.730     Grot=    -0.696     Gused=    -0.729
omega=171.30     Gvib=    -0.722     Grot=    -0.692     Gused=    -0.722
omega=174.33     Gvib=    -0.712     Grot=    -0.687     Gused=    -0.712
omega=178.21     Gvib=    -0.700     Grot=    -0.680     Gused=    -0.700
omega=180.09     Gvib=    -0.694     Grot=    -0.677     Gused=    -0.694
omega=184.07     Gvib=    -0.682     Grot=    -0.670     Gused=    -0.682
omega=185.39     Gvib=    -0.678     Grot=    -0.668     Gused=    -0.678
omega=186.97     Gvib=    -0.673     Grot=    -0.666     Gused=    -0.673
omega=190.53     Gvib=    -0.663     Grot=    -0.660     Gused=    -0.663
omega=195.28     Gvib=    -0.649     Grot=    -0.653     Gused=    -0.649
omega=197.66     Gvib=    -0.642     Grot=    -0.649     Gused=    -0.642
omega=200.62     Gvib=    -0.634     Grot=    -0.645     Gused=    -0.634
omega=204.37     Gvib=    -0.624     Grot=    -0.639     Gused=    -0.624
omega=206.89     Gvib=    -0.617     Grot=    -0.636     Gused=    -0.618
omega=208.46     Gvib=    -0.613     Grot=    -0.634     Gused=    -0.613
omega=210.10     Gvib=    -0.609     Grot=    -0.631     Gused=    -0.609
omega=224.03     Gvib=    -0.574     Grot=    -0.612     Gused=    -0.574
omega=230.79     Gvib=    -0.558     Grot=    -0.603     Gused=    -0.558
omega=237.59     Gvib=    -0.543     Grot=    -0.595     Gused=    -0.543
omega=242.49     Gvib=    -0.532     Grot=    -0.589     Gused=    -0.532
omega=243.42     Gvib=    -0.530     Grot=    -0.588     Gused=    -0.530
omega=251.56     Gvib=    -0.513     Grot=    -0.578     Gused=    -0.513
omega=279.20     Gvib=    -0.459     Grot=    -0.547     Gused=    -0.459
omega=280.27     Gvib=    -0.457     Grot=    -0.546     Gused=    -0.457
omega=296.70     Gvib=    -0.428     Grot=    -0.529     Gused=    -0.428
 
   temp. (K)  partition function   enthalpy   heat capacity  entropy
                                   cal/mol     cal/K/mol   cal/K/mol   J/K/mol
 298.15  VIB  0.134E+39            42596.293    209.643    295.409
         ROT  0.743E+08              888.752      2.981     38.999
         INT  0.997E+46            43485.045    212.624    334.407
         TR   0.235E+29             1481.254      4.968     46.033
         TOT                       44966.2993   217.5924   380.4406  1591.7576
                     Eh         kcal/mol          kJ/mol 
ZPVE            0.494017         310.000         1297.04    
H(0)-H(T)+PV    0.716584E-01     44.9663         188.138    
H(T)            0.565675         354.967         1485.17    
T*S             0.180760         113.428         474.583    
G(T)            0.384916         241.538         1010.59    
   -117.03750975  <=== TOTAL FREE ENERGY in Eh incl. el.,ZPVE,RRHO,solv. parts
 
 normal mode %tage of torsion character
   1:  0.00   2:  0.00   3:  0.00   4:  0.00   5:  0.00   6:  0.00   7:  0.91   8:  0.96
   9:  0.35  10:  0.77  11:  0.87  12:  0.91  13:  0.96  14:  0.43  15:  0.97  16:  0.71
  17:  0.97  18:  0.46  19:  0.49  20:  0.97  21:  0.99  22:  0.81  23:  0.97  24:  0.82
  25:  0.57  26:  0.92  27:  0.92  28:  0.95  29:  0.66  30:  0.57  31:  0.91  32:  0.54
  33:  0.96  34:  0.96  35:  0.77  36:  0.92  37:  0.68  38:  0.84  39:  0.89  40:  0.82
  41:  0.93  42:  0.97  43:  0.50  44:  0.91  45:  0.90  46:  0.76  47:  0.79  48:  0.87
  49:  0.67  50:  0.92  51:  0.87  52:  0.98  53:  0.91  54:  0.81  55:  0.91  56:  0.99
  57:  0.73  58:  0.99  59:  0.62  60:  0.90  61:  0.55  62:  0.97  63:  0.99  64:  0.66
  65:  0.84  66:  0.94  67:  0.97  68:  0.94  69:  0.85  70:  0.76  71:  0.99  72:  0.76
  73:  0.94  74:  0.90  75:  0.73  76:  0.51  77:  0.96  78:  0.44  79:  0.97  80:  0.93
  81:  0.90  82:  0.94  83:  0.43  84:  0.93  85:  0.97  86:  0.36  87:  0.43  88:  0.37
  89:  0.70  90:  0.87  91:  0.84  92:  0.83  93:  0.98  94:  0.66  95:  0.76  96:  0.44
  97:  0.75  98:  0.92  99:  0.41 100:  0.22 101:  0.51 102:  0.96 103:  0.19 104:  0.96
 105:  0.61 106:  0.86 107:  0.43 108:  0.81 109:  0.81 110:  0.77 111:  0.72 112:  0.84
 113:  0.74 114:  0.44 115:  0.41 116:  0.45 117:  0.53 118:  0.51 119:  0.52 120:  0.52
 121:  0.30 122:  0.30 123:  0.16 124:  0.59 125:  0.36 126:  0.32 127:  0.28 128:  0.29
 129:  0.30 130:  0.09 131:  0.10 132:  0.31 133:  0.13 134:  0.20 135:  0.18 136:  0.29
 137:  0.10 138:  0.15 139:  0.20 140:  0.18 141:  0.12 142:  0.26 143:  0.23 144:  0.55
 145:  0.32 146:  0.29 147:  0.48 148:  0.22 149:  0.23 150:  0.64 151:  0.12 152:  0.50
 153:  0.14 154:  0.14 155:  0.13 156:  0.10 157:  0.14 158:  0.09 159:  0.12 160:  0.22
 161:  0.33 162:  0.29 163:  0.00 164:  0.00 165:  0.00 166:  0.89 167:  0.38 168:  0.82
 169:  0.83 170:  0.86 171:  0.66 172:  0.83 173:  0.85 174:  0.66 175:  0.92 176:  0.88
 177:  0.88 178:  0.75 179:  0.91 180:  0.93 181:  0.98 182:  0.57 183:  0.99 184:  0.13
 185:  0.18 186:  0.23 187:  0.13 188:  0.17 189:  0.17 190:  0.03 191:  0.15 192:  0.08
 193:  0.08 194:  0.14 195:  0.13 196:  0.09 197:  0.09 198:  0.03 199:  0.07 200:  0.08
 201:  0.04 202:  0.04 203:  0.04 204:  0.04 205:  0.03 206:  0.03 207:  0.03 208:  0.02
 209:  0.02 210:  0.02 211:  0.09 212:  0.10 213:  0.03 214:  0.03 215:  0.01 216:  0.14
 217:  0.01 218:  0.10 219:  0.83
 recommended # of modes for mode following         100
 
 Pipek-Mezey localization of normal modes
 number of localized modes          100
 frequency thrshold           500.000000000000     
 number of groups                    43
 atom-group assingment :   
  1  2  3  4  5  6  7  8  9 10 11 12 13 14 15 16 17 18 19 20 20 21 21 21 22 23 22 24 24 24
 25 25 25 25 26 27 28 28 28 29 29 29 30 30 30 31 31 31 31 32 32 33 33 33 34 34 34 35 35 35
 36 36 36 36 37 38 39 40 41 42 43 43 43
 pop matrix done.
 initialization of trafo matrix to unity
iteration     50  convergence  0.97547158D-02
iteration    100  convergence  0.26152035D-01
iteration    150  convergence  0.23667423D-02
iteration    200  convergence  0.41957368D-03
iteration    250  convergence  0.73159653D-04
iteration    300  convergence  0.82790885D-05

 converged in    344 iterations, threshold :   0.99995138D-06
eig.   :       -0.00    -0.00    -0.00    -0.00     0.00     0.00
eig.   :       57.11    65.11    79.45    83.25    85.78    86.44
eig.   :       89.96    90.40    91.65    93.64    93.64    94.85
eig.   :       95.31    98.45    98.93   100.40   102.47   103.05
eig.   :      103.81   103.94   105.87   108.50   109.01   109.27
eig.   :      110.29   110.79   111.13   112.37   113.70   115.54
eig.   :      119.59   122.72   125.43   125.52   129.12   130.00
eig.   :      130.32   130.38   131.67   132.35   134.60   134.86
eig.   :      134.87   134.98   135.04   136.83   138.46   139.91
eig.   :      140.98   141.28   141.96   144.14   145.65   146.44
eig.   :      147.32   148.79   149.86   149.88   151.63   151.70
eig.   :      152.34   152.86   155.83   158.77   159.13   160.31
eig.   :      165.47   168.61   169.17   169.96   170.92   175.07
eig.   :      181.62   181.86   181.97   185.09   192.63   196.61
eig.   :      199.09   199.20   199.60   200.31   203.97   205.25
eig.   :      210.16   210.89   212.58   215.57   218.56   218.89
eig.   :      220.79   240.46   244.57   248.86   270.43   287.53
eig.   :      337.55   359.41   418.57   442.20   502.29   511.87
eig.   :      581.99   606.84   667.28   671.32   702.09   769.24
eig.   :      785.26   787.61   812.87   834.88   855.52   863.33
eig.   :      895.93   897.24   948.57   954.18   986.18   988.48
eig.   :      993.26   994.98  1040.08  1051.48  1051.93  1089.16
eig.   :     1100.40  1101.38  1102.39  1115.20  1130.40  1134.91
eig.   :     1135.47  1136.74  1138.84  1180.68  1184.66  1217.73
eig.   :     1238.33  1242.95  1262.81  1275.72  1276.61  1277.93
eig.   :     1278.85  1313.62  1328.60  1332.02  1341.01  1342.28
eig.   :     1346.93  1351.61  1354.40  1362.40  1366.25  1371.47
eig.   :     1412.85  1413.60  1416.64  1465.64  1468.87  1471.76
eig.   :     1473.56  1477.14  1479.89  1482.95  1484.60  1495.89
eig.   :     1498.81  1501.05  1501.75  1502.06  1510.00  1513.88
eig.   :     1517.37  1541.47  1549.15  2863.57  2882.95  2925.70
eig.   :     2944.49  2946.89  2955.87  2958.88  2967.73  2968.86
eig.   :     2972.72  2978.76  2979.34  2982.01  2985.74  2989.06
eig.   :     2997.14  3004.90  3005.69  3021.29  3023.06  3028.62
eig.   :     3030.32  3030.99  3033.11  3038.93  3042.45  3056.47
eig.   :     3178.17  3246.22  3262.85  3324.69  3364.45  3375.21
eig.   :     3417.15  3514.18  3518.78
written to xtb_localmodes and g98l.out
 
 normal mode %tage of torsion character
   1:  0.00   2:  0.00   3:  0.00   4:  0.00   5:  0.00   6:  0.00   7:  0.45   8:  0.43
   9:  0.22  10:  0.23  11:  0.30  12:  0.76  13:  0.68  14:  0.88  15:  0.04  16:  0.53
  17:  0.05  18:  0.06  19:  0.34  20:  0.51  21:  0.20  22:  0.35  23:  0.32  24:  0.59
  25:  0.12  26:  0.29  27:  0.48  28:  0.88  29:  0.62  30:  0.07  31:  0.42  32:  0.20
  33:  0.17  34:  0.22  35:  0.01  36:  0.17  37:  0.83  38:  0.74  39:  0.97  40:  0.02
  41:  0.93  42:  0.02  43:  0.50  44:  0.16  45:  0.52  46:  0.30  47:  0.21  48:  0.13
  49:  0.21  50:  0.14  51:  0.99  52:  0.55  53:  0.04  54:  0.04  55:  0.15  56:  1.00
  57:  0.96  58:  0.36  59:  0.57  60:  0.98  61:  0.92  62:  0.09  63:  0.99  64:  0.01
  65:  0.11  66:  0.79  67:  0.53  68:  0.39  69:  0.99  70:  0.95  71:  0.50  72:  0.09
  73:  0.00  74:  1.00  75:  0.23  76:  0.89  77:  0.22  78:  0.00  79:  0.24  80:  0.11
  81:  0.37  82:  0.65  83:  0.72  84:  0.39  85:  0.55  86:  0.49  87:  0.24  88:  0.22
  89:  0.20  90:  0.53  91:  0.60  92:  0.97  93:  0.18  94:  0.22  95:  0.16  96:  0.61
  97:  0.55  98:  0.22  99:  0.53 100:  0.41 101:  0.40 102:  0.16 103:  0.29 104:  0.56
 105:  0.99 106:  0.63 107:  0.43 108:  0.81 109:  0.81 110:  0.77 111:  0.72 112:  0.84
 113:  0.74 114:  0.44 115:  0.41 116:  0.45 117:  0.53 118:  0.51 119:  0.52 120:  0.52
 121:  0.30 122:  0.30 123:  0.16 124:  0.59 125:  0.36 126:  0.32 127:  0.28 128:  0.29
 129:  0.30 130:  0.09 131:  0.10 132:  0.31 133:  0.13 134:  0.20 135:  0.18 136:  0.29
 137:  0.10 138:  0.15 139:  0.20 140:  0.18 141:  0.12 142:  0.26 143:  0.23 144:  0.55
 145:  0.32 146:  0.29 147:  0.48 148:  0.22 149:  0.23 150:  0.64 151:  0.12 152:  0.50
 153:  0.14 154:  0.14 155:  0.13 156:  0.10 157:  0.14 158:  0.09 159:  0.12 160:  0.22
 161:  0.33 162:  0.29 163:  0.00 164:  0.00 165:  0.00 166:  0.89 167:  0.38 168:  0.82
 169:  0.83 170:  0.86 171:  0.66 172:  0.83 173:  0.85 174:  0.66 175:  0.92 176:  0.88
 177:  0.88 178:  0.75 179:  0.91 180:  0.93 181:  0.98 182:  0.57 183:  0.99 184:  0.13
 185:  0.18 186:  0.23 187:  0.13 188:  0.17 189:  0.17 190:  0.03 191:  0.15 192:  0.08
 193:  0.08 194:  0.14 195:  0.13 196:  0.09 197:  0.09 198:  0.03 199:  0.07 200:  0.08
 201:  0.04 202:  0.04 203:  0.04 204:  0.04 205:  0.03 206:  0.03 207:  0.03 208:  0.02
 209:  0.02 210:  0.02 211:  0.09 212:  0.10 213:  0.03 214:  0.03 215:  0.01 216:  0.14
 217:  0.01 218:  0.10 219:  0.83
 recommended # of modes for mode following         106

------------------------------------------------------------------------
 * finished run on 2020/06/02 at 13:59:52.096     
------------------------------------------------------------------------
 total:
 * wall-time:     0 d,  0 h,  2 min,  5.880 sec
 *  cpu-time:     0 d,  0 h,  2 min,  5.641 sec
 * ratio c/w:     0.998 speedup
 SCF:
 * wall-time:     0 d,  0 h,  0 min,  1.674 sec
 *  cpu-time:     0 d,  0 h,  0 min,  1.661 sec
 * ratio c/w:     0.992 speedup
 ANC optimizer:
 * wall-time:     0 d,  0 h,  0 min,  2.153 sec
 *  cpu-time:     0 d,  0 h,  0 min,  2.139 sec
 * ratio c/w:     0.993 speedup
 numerical hessian:
 * wall-time:     0 d,  0 h,  2 min,  2.024 sec
 *  cpu-time:     0 d,  0 h,  2 min,  1.814 sec
 * ratio c/w:     0.998 speedup

normal termination of xtb
