# Supplementary material for: Heterogeneous Nucleation of Butanol on NaCl: A Computational Study of Temperature, Humidity, Seed Charge, and Seed Size Effects
Source: J Phys Chem A. 2021 Mar 31;125(14):3025–36. doi: 10.1021/acs.jpca.0c10972 (PMC8054243; doi:10.1021/acs.jpca.0c10972)
Supplement: Supplementary file 2 — jp0c10972_si_002.zip [file jp0c10972_si_002.zip › ALL CLUSTERS/low_level_calc/negative seed/1Seed3BuOH3W.xyz]

    73
       -117.42242534  Gyration_radius:  4.26475667988
 Na          0.99379594068881    5.41889577586446   -1.48478628349411
Na          3.93925853582879    1.29133198283724    1.87847988634632
Na          1.12882619948809    2.23458442954241    0.18423973553721
Na          3.95233380534528    4.47938848330470    0.22699904954276
Na          3.04710063073727    2.90188433228586   -2.87483694487351
Na         -0.90864625917617    5.13293459773294    1.59709515405393
Na         -1.69464517455663    3.20505679733603   -1.36231274408937
Na          3.14068378386265   -0.19826197108117   -1.25022388750714
Na          2.08728160690853    4.48995952910896    3.31844384136476
Cl         -1.49577081376526    5.69818822918568   -0.87073297736313
Cl          3.73407271836510    2.11072062906617   -0.49368454361763
Cl          1.54637557738932    4.72820433763324    0.89052659307238
Cl          3.12923319887210    0.47585446360097   -3.70016476119750
Cl          4.37310930210051    3.62239479664737    2.77534114464835
Cl         -1.31259817009227    2.66936532285397    1.04788504539386
Cl          3.48953198814147    5.37143714467740   -2.15456382287034
Cl          0.62205100873158    3.03779326828068   -2.25631250020385
Cl          3.68769124392335   -1.19812341149008    1.07613267142391
Cl         -0.10940998177776    5.43504213798084    4.03588828336143
O           0.06373760184428   -0.10462401562930   -3.27202720091814
H           0.91760842756212    0.32492033380687   -3.47215918736259
C           0.14067042270404   -1.43015297547482   -3.75309301596324
H           0.68053023961902   -1.45091821473687   -4.70448501795318
H          -0.88788197596077   -1.76291008544186   -3.93390737941269
C           0.82777012610172   -2.35666502487046   -2.75216282673192
H           1.84800122964371   -1.99598030458678   -2.59781012907172
H           0.29871391671961   -2.32350003883257   -1.79839605056477
C           0.88381784948959   -3.79996062517118   -3.23408505017748
H           1.41900561286030   -3.84615406410829   -4.18518318151720
H          -0.13168672756898   -4.16979703453660   -3.40260016104530
C           1.58422782835254   -4.68246715775330   -2.20957616725632
H           1.05797290355949   -4.64487828392884   -1.25874072002194
H           1.62117979126059   -5.71603359308715   -2.54647420949507
H           2.60178185128913   -4.33293670912922   -2.04860060893736
O          -2.18377048311942    1.41314012348618   -2.37268909896510
H          -1.42947528672261    0.94188254979890   -2.77263170860745
C          -3.26541503915978    0.51007387188632   -2.37331974576635
H          -3.54346055411922    0.25310109001299   -3.40631659840332
H          -4.10650776052118    1.03570131712003   -1.91830193356218
C          -2.96227645069436   -0.77349813242193   -1.60050228592155
H          -3.81339937744849   -1.45121641000419   -1.69841959219246
H          -2.09711783773077   -1.25039108048851   -2.06252466855680
C          -2.66125259784079   -0.52278439720862   -0.12461515630631
H          -1.95560810901254    0.30223253974584   -0.04680499892546
H          -2.19556065498649   -1.41533081463868    0.29612787068856
C          -3.90212235015697   -0.17779284497720    0.68672181712507
H          -4.63686568919563   -0.98043390365443    0.63802539967248
H          -3.63280884979320   -0.01814880452101    1.72658106095835
H          -4.36235312858717    0.73563485646752    0.31808666345969
O           0.70038736124423   -2.12975712627547    0.75146008776779
H           1.65871450416745   -1.97292948250538    0.86958232129648
C           0.26004604146769   -2.87620554186488    1.86118228011289
H           0.78735238282850   -3.83962892843360    1.89355588155724
H          -0.80287854982156   -3.07207169736162    1.69534538211427
C           0.47242739657458   -2.12914728813659    3.17912395288845
H           0.34020127913729   -2.82799083453398    4.00667538022645
H           1.51083583367809   -1.78658360423427    3.19975353484308
C          -0.48696642702294   -0.94775355841659    3.34412807043381
H          -0.61659862318356   -0.44940491655355    2.38185307943796
H          -0.07211375411266   -0.23404592255436    4.05621486904227
C          -1.85799811737236   -1.38075404977605    3.85062856816692
H          -1.77185232739606   -1.87382512646635    4.81736052451978
H          -2.50065559946208   -0.51212009208893    3.96927634059587
H          -2.33697765989288   -2.06886588672597    3.15749119496543
O           0.87890129035174    0.27530051802723   -0.57939933008877
H           0.56163087486985   -0.50525666425441   -0.09322092921309
H           0.44932153434416    0.19730530299918   -1.44970560887864
O           1.73043062072780    1.30500469285037    2.12966006970001
H           1.52441463378559    0.36117757542425    2.11018199292087
H           1.14139370778311    1.64920936272155    2.83772920151305
O          -0.12019640946954    2.24703081584506    3.89519778621889
H          -0.22551853260471    3.13569070962499    4.25549450728751
H          -0.75203152006744    2.21885870017075    3.15690179477982
