# Supplementary material for: Heterogeneous Nucleation of Butanol on NaCl: A Computational Study of Temperature, Humidity, Seed Charge, and Seed Size Effects
Source: J Phys Chem A. 2021 Mar 31;125(14):3025–36. doi: 10.1021/acs.jpca.0c10972 (PMC8054243; doi:10.1021/acs.jpca.0c10972)
Supplement: Supplementary file 2 — jp0c10972_si_002.zip [file jp0c10972_si_002.zip › ALL CLUSTERS/low_level_calc/negative seed/1Seed3BuOH4W.log]

      -----------------------------------------------------------      
     |                   =====================                   |     
     |                           x T B                           |     
     |                   =====================                   |     
     |                         S. Grimme                         |     
     |          Mulliken Center for Theoretical Chemistry        |     
     |                    University of Bonn                     |     
     |                 Version 6.0.1 (SAW181210)                 |     
      -----------------------------------------------------------      

   This program is distributed in the hope that it will be useful,
   but WITHOUT ANY WARRANTY; without even the implied warranty of
   MERCHANTABILITY or FITNESS FOR A PARTICULAR PURPOSE.
   
   FOR NON-COMMERCIAL, ACADEMIA USE ONLY.
   
   Cite this work as:
   S. Grimme, C. Bannwarth, P. Shushkov, J. Comput. Theory Chem., 2017,
   13, 1989-2009.
   C. Bannwarth, S. Ehlert and S. Grimme., ChemRxiv, 2018, preprint.
   http://doi.org/10.26434/chemrxiv.7246238.v1
   
   for sTDA-xTB:
   S. Grimme and C. Bannwarth, J. Chem. Phys., 2016, 145, 054103.
   
   in the mass-spec context:
   V. Asgeirsson, C. Bauer and S. Grimme, Chem. Sci., 2017, 8, 4879.
   
   if GBSA is used:
   P. Shushkov, F. März and S. Grimme, unpublished.
   
   for ANC optimizer:
   S. Grimme, unpublished.
   Rational Function algorithm used in ANCopt:
   F. Eckert, P. Pulay, H.-J. Werner, J. Comput. Chem., 1997, 18, 1473.
   
   with help from (in alphabetical order)
   C. Bannwarth, F. Bohle, G. Brandenburg, E. Caldeweyher, M. Checinski,
   S. Dohm, S. Ehlert, S. Ehrlich, F. März, H. Neugebauer, J. Pisarek,
   P. Pracht, P. Shushkov, and S. Spicher.
   
 * started run on 2020/06/02 at 13:57:46.881     
========================================================================
 # omp threads = 1
========================================================================
number of atoms            : 76
number of electrons        : 208
charge                     : -1
spin                       : .0
first test random number   : .0572

########################################################################
# WARNING! Please study the warnings concerning your input carefully
#  - the use of '-ohess' is discouraged, please use '--ohess' next time
########################################################################

           ------------------------------------------------- 
          |                 G F N 2 - x T B                 |
          | Geometry, Frequencies, Noncovalent interactions |
          |            JCTC 2018 parametrisation            |
           ------------------------------------------------- 
      method parameters     
 k(s)        :  1.8500
 k(p)        :  2.2300
 k(d)        :  2.2300
 k(f)        :  2.0000
 kEN (H0ij)  : -2.0000
 D4 a1       :  0.5200
 D4 a2       :  5.0000
 D4 s6       :  1.0000
 D4 s8       :  2.7000
 D4 s9       :  5.0000
 alphaj      :  2.0000


            Z     q(EN)     CN     RAES       Cart. coordinates
     1  Na  1.0    0.37    8.51    5.00    -0.29456     3.28005     4.90658
     2  Na  1.0    0.32    9.96    5.00    -6.17864    -0.00542    -1.99353
     3  Na  1.0    0.29    9.74    5.00    -2.49662     5.27317    -0.50780
     4  Na  1.0    0.29    7.04    5.00    -6.45363     4.94529     3.92728
     5  Na  1.0    0.43    5.64    5.00    -5.22484    -1.19641     6.16311
     6  Na  1.0    0.46    9.56    5.00    -0.44267    -1.11889    -0.64303
     7  Na  1.0    0.46    5.26    5.00    -0.07036     5.64345    -6.07454
     8  Na  1.0    0.43    6.81    5.00   -10.80205     1.54230     1.28921
     9  Na  1.0    0.38    5.67    5.00    -6.86315     4.41910    -5.88412
    10  Cl  7.0   -0.22    1.98    3.23    -1.06755     0.07175     8.12264
    11  Cl  7.0   -0.02    6.00    5.00    -3.72444     1.19780     2.12540
    12  Cl  7.0   -0.06    4.65    5.00    -2.49271     2.03526    -4.17441
    13  Cl  7.0   -0.21    2.85    4.82    -9.32033     1.69025     5.74174
    14  Cl  7.0   -0.21    2.28    3.96    -9.45667     0.38621    -5.60535
    15  Cl  7.0   -0.10    4.40    5.00    -7.85942     4.87524    -0.86929
    16  Cl  7.0   -0.27    1.56    2.68    -5.83291    -5.30221     3.77258
    17  Cl  7.0   -0.26    1.60    2.71     3.75981     4.91975    -3.61254
    18  Cl  7.0   -0.24    2.00    3.28    -4.06846     7.47383    -8.28637
    19  Cl  7.0   -0.16    2.87    4.84    -2.45456     7.41010     3.86264
    20  O   6.0   -0.28    3.06    2.97    -0.37080    -4.18881     1.87123
    21  H   1.0    0.05    1.41    1.55    -1.99834    -4.57637     2.65602
    22  C   4.0   -0.03    4.34    4.27     1.51694    -4.89437     3.62137
    23  H   1.0    0.00    1.01    1.43     1.11281    -6.77466     4.39993
    24  H   1.0   -0.00    1.03    1.43     1.56275    -3.55389     5.20047
    25  C   4.0   -0.07    4.30    4.19     4.05984    -4.92552     2.28139
    26  H   1.0    0.02    1.03    1.43     4.09580    -6.50385     0.95523
    27  H   1.0    0.03    1.15    1.45     4.23143    -3.18921     1.19336
    28  C   4.0   -0.08    4.09    3.79     6.26769    -5.13647     4.11481
    29  H   1.0    0.00    1.02    1.43     6.11656    -6.90076     5.17656
    30  H   1.0    0.01    1.03    1.43     6.17273    -3.58459     5.47193
    31  C   4.0   -0.12    4.01    3.63     8.79415    -5.05014     2.73732
    32  H   1.0    0.01    1.00    1.43     8.97443    -3.29189     1.68862
    33  H   1.0   -0.01    1.00    1.43    10.35636    -5.17779     4.06729
    34  H   1.0    0.00    1.00    1.43     8.94378    -6.61213     1.40842
    35  O   6.0   -0.28    3.79    4.73     2.03482     2.77369     1.59492
    36  H   1.0    0.05    1.41    1.54     2.69116     3.68598     0.12950
    37  C   4.0   -0.03    4.86    4.87     4.18007     1.99235     3.00251
    38  H   1.0    0.02    1.01    1.43     5.74234     1.51453     1.73135
    39  H   1.0   -0.01    1.24    1.48     3.63548     0.29502     4.03938
    40  C   4.0   -0.08    4.62    4.68     5.10456     3.92871     4.93275
    41  H   1.0   -0.03    1.61    1.71     3.51673     4.55280     6.10011
    42  H   1.0   -0.00    1.03    1.43     6.42782     2.95297     6.18021
    43  C   4.0   -0.08    4.11    3.82     6.42425     6.24048     3.81477
    44  H   1.0    0.01    1.02    1.43     7.80925     5.62260     2.41183
    45  H   1.0   -0.01    1.03    1.43     7.45643     7.18402     5.33726
    46  C   4.0   -0.12    4.05    3.72     4.63429     8.14224     2.60530
    47  H   1.0   -0.01    1.03    1.43     3.04455     8.53229     3.84596
    48  H   1.0   -0.01    1.00    1.43     5.62081     9.91287     2.25899
    49  H   1.0    0.01    1.02    1.43     3.92926     7.46436     0.80455
    50  O   6.0   -0.27    3.04    2.91     2.85193    -0.76981    -2.74147
    51  H   1.0    0.05    1.48    1.59     3.19988     1.04377    -2.83855
    52  C   4.0   -0.03    4.35    4.30     3.48287    -1.69105    -5.16517
    53  H   1.0    0.00    1.01    1.43     5.32705    -0.93460    -5.74325
    54  H   1.0   -0.01    1.03    1.43     2.08062    -1.05891    -6.55512
    55  C   4.0   -0.08    4.22    4.04     3.64082    -4.56339    -5.16467
    56  H   1.0   -0.00    1.03    1.43     4.32821    -5.16227    -7.01632
    57  H   1.0    0.02    1.03    1.43     5.03242    -5.12522    -3.75015
    58  C   4.0   -0.07    4.26    4.13     1.14397    -5.88560    -4.58677
    59  H   1.0    0.02    1.31    1.50     0.53459    -5.32759    -2.70472
    60  H   1.0    0.00    1.03    1.43     1.49596    -7.92033    -4.55895
    61  C   4.0   -0.12    4.07    3.74    -0.91151    -5.31224    -6.51956
    62  H   1.0   -0.00    1.00    1.43    -0.20000    -5.61335    -8.42563
    63  H   1.0   -0.00    1.00    1.43    -2.52485    -6.56006    -6.25640
    64  H   1.0   -0.01    1.03    1.43    -1.55090    -3.37004    -6.37377
    65  O   6.0   -0.32    3.81    4.74    -9.13196    -2.02794     0.23425
    66  H   1.0    0.03    1.29    1.49    -9.97753    -3.22539    -0.84667
    67  H   1.0    0.02    1.48    1.59    -8.25177    -3.10133     1.46931
    68  O   6.0   -0.35    3.57    4.40    -2.18152     8.52168    -2.78979
    69  H   1.0    0.02    1.17    1.46    -2.08130    10.14290    -1.96712
    70  H   1.0   -0.01    1.53    1.63    -3.19176     8.82135    -4.29744
    71  O   6.0   -0.39    2.91    2.55   -13.52291     1.26376    -1.62792
    72  H   1.0    0.03    1.50    1.61   -12.34590     0.96491    -3.03159
    73  H   1.0    0.03    1.05    1.44   -15.11339     1.50820    -2.46203
    74  O   6.0   -0.30    3.70    4.62    -4.25082    -3.46707    -1.57420
    75  H   1.0    0.04    1.47    1.58    -4.76361    -4.23721     0.03668
    76  H   1.0    0.04    1.19    1.46    -3.86278    -4.88827    -2.63655

  Z AO/shell   Hii/eV     exponent
  1     Wed Apr 25 08:07:45 CEST 2018   EN: 2.200 GM2: 0.406  GM3: 0.0800  RAES: 1.40
     1s    -10.707211    1.230000
  6     Wed Apr 25 08:07:45 CEST 2018   EN: 2.550 GM2: 0.538  GM3: 0.1500  RAES: 3.00
     2s    -13.970922    2.096432
     2p    -10.063292    1.800000
  8     Wed Apr 25 08:07:45 CEST 2018   EN: 3.440 GM2: 0.452  GM3:-0.0517  RAES: 1.80
     2s    -20.229985    2.439742
     2p    -15.503117    2.137023
 11     Tue Apr 24 16:34:09 CEST 2018   EN: 0.930 GM2: 0.271  GM3: 0.1799  RAES: 5.00
     3s     -4.546934    0.763787
     3p     -1.332719    0.573553
 17     Mon Apr 23 14:09:22 CEST 2018   EN: 3.160 GM2: 0.249  GM3: 0.1495  RAES: 2.50
     3s    -29.278781    2.485265
     3p    -12.673758    2.199650
     3d     -0.240338    2.476089
 no old-style atom pair restraining (fixing) potential
           ------------------------------------------------- 
          |        Self-Consistent Charge Iterations        |
           ------------------------------------------------- 

 Ncao       : 250
 Nao        : 240
 Nshell     : 124
 Nel        : 208
 T(el)      :   300.0
 intcut     :    25.0
 scfconv/Eh :  0.100E-05
   qconv/e  :  0.100E-03
 intneglect :  0.100E-07
 broydamp   :      0.250
 iter      E             dE          RMSdq      gap      omega  full diag
   1   -122.9297615 -0.122930E+03  0.952E+00    4.83       0.0  T
   2   -123.1538841 -0.224123E+00  0.617E+00    5.32       1.0  T
   3   -123.2608076 -0.106924E+00  0.462E+00    4.86       1.0  T
   4   -123.2999598 -0.391522E-01  0.273E+00    4.08       1.0  T
   5   -123.3166004 -0.166406E-01  0.114E+00    3.22       1.0  T
   6   -123.3182139 -0.161355E-02  0.609E-01    3.40       1.0  T
   7   -123.3190670 -0.853019E-03  0.349E-01    3.28       1.0  T
   8   -123.3199567 -0.889759E-03  0.250E-01    3.35       1.0  T
   9   -123.3204425 -0.485769E-03  0.154E-01    3.34       1.0  T
  10   -123.3208683 -0.425818E-03  0.850E-02    3.37       1.0  T
  11   -123.3209474 -0.791238E-04  0.389E-02    3.37       1.0  T
  12   -123.3209626 -0.151574E-04  0.261E-02    3.37       1.0  T
  13   -123.3209694 -0.679358E-05  0.204E-02    3.37       1.0  T
  14   -123.3209751 -0.574133E-05  0.147E-02    3.36       1.0  T
  15   -123.3209789 -0.380366E-05  0.898E-03    3.37       1.3  T
  16   -123.3209798 -0.892759E-06  0.416E-03    3.36       2.8  T
  17   -123.3209799 -0.118362E-06  0.287E-03    3.36       4.0  T
  18   -123.3209800 -0.643670E-07  0.175E-03    3.36       6.5  T
  19   -123.3209800 -0.370902E-07  0.101E-03    3.36      11.4  T
  20   -123.3209801 -0.144681E-07  0.582E-04    3.36      19.7  T
  21   -123.3209801 -0.557506E-08  0.339E-04    3.36      33.8  T
speedup  1.00
cpu  time for SCC    0.24 s
wall time for SCC    0.24 s

   *** convergence criteria satisfied after 21 iterations ***

          eigenvalues
 #    :          92         93         94         95         96         97         98         99
 occ. :        2.000      2.000      2.000      2.000      2.000      2.000      2.000      2.000
 eps  :        -8.383     -8.372     -8.327     -8.322     -8.315     -8.297     -8.283     -8.242
 #    :         100        101        102        103        104        105        106        107
 occ. :        2.000      2.000      2.000      2.000      2.000      0.000      0.000      0.000
 eps  :        -8.238     -8.143     -8.138     -7.991     -7.969     -4.604     -2.933     -1.734
 #    :         108        109        110        111        112        113        114        115
 occ. :        0.000      0.000      0.000      0.000      0.000      0.000      0.000      0.000
 eps  :        -0.698     -0.259      0.356      1.232      1.492      2.134      2.968      3.506


   #   Z            q   n(s)   n(p)   n(d)      C6AA      α(0)
   1  11 Na     0.753  0.074  0.173  0.000    67.528    26.593
   2  11 Na     0.837  0.028  0.134  0.000    66.518    26.394
   3  11 Na     0.724  0.042  0.234  0.000    67.880    26.663
   4  11 Na     0.672  0.087  0.241  0.000    68.527    26.789
   5  11 Na     0.713  0.087  0.201  0.000    68.027    26.691
   6  11 Na     0.852  0.065  0.083  0.000    66.344    26.359
   7  11 Na     0.695  0.104  0.202  0.000    68.246    26.734
   8  11 Na     0.749  0.093  0.158  0.000    67.583    26.604
   9  11 Na     0.690  0.100  0.209  0.000    68.300    26.745
  10  17 Cl    -0.833  1.982  5.849  0.001   128.698    17.356
  11  17 Cl    -0.731  1.964  5.762  0.005   124.580    17.076
  12  17 Cl    -0.748  1.971  5.776  0.001   125.235    17.121
  13  17 Cl    -0.766  1.975  5.791  0.000   125.993    17.173
  14  17 Cl    -0.783  1.976  5.802  0.005   126.649    17.217
  15  17 Cl    -0.731  1.976  5.755  0.000   124.561    17.075
  16  17 Cl    -0.785  1.976  5.760  0.050   126.278    17.187
  17  17 Cl    -0.800  1.979  5.796  0.026   126.999    17.237
  18  17 Cl    -0.801  1.985  5.809  0.008   127.403    17.269
  19  17 Cl    -0.785  1.977  5.807  0.001   126.742    17.224
  20   8 O     -0.490  1.698  4.792  0.000    22.626     6.424
  21   1 H      0.342  0.658  0.000  0.000     0.602     1.216
  22   6 C      0.072  1.040  2.888  0.000    19.418     6.281
  23   1 H      0.019  0.981  0.000  0.000     2.751     2.594
  24   1 H      0.036  0.964  0.000  0.000     2.500     2.473
  25   6 C     -0.084  1.062  3.022  0.000    22.088     6.690
  26   1 H      0.035  0.965  0.000  0.000     2.515     2.480
  27   1 H      0.059  0.941  0.000  0.000     2.211     2.325
  28   6 C     -0.057  1.048  3.009  0.000    21.592     6.616
  29   1 H      0.026  0.974  0.000  0.000     2.649     2.545
  30   1 H      0.033  0.967  0.000  0.000     2.545     2.495
  31   6 C     -0.104  1.038  3.067  0.000    22.556     6.773
  32   1 H      0.039  0.961  0.000  0.000     2.464     2.455
  33   1 H      0.028  0.972  0.000  0.000     2.620     2.531
  34   1 H      0.031  0.969  0.000  0.000     2.576     2.510
  35   8 O     -0.504  1.706  4.797  0.000    22.909     6.464
  36   1 H      0.355  0.645  0.000  0.000     0.576     1.191
  37   6 C      0.042  1.045  2.913  0.000    19.789     6.318
  38   1 H      0.053  0.947  0.000  0.000     2.287     2.365
  39   1 H      0.058  0.942  0.000  0.000     2.212     2.325
  40   6 C     -0.087  1.065  3.022  0.000    22.062     6.671
  41   1 H      0.042  0.958  0.000  0.000     2.402     2.419
  42   1 H      0.033  0.967  0.000  0.000     2.544     2.494
  43   6 C     -0.052  1.046  3.005  0.000    21.504     6.603
  44   1 H      0.035  0.965  0.000  0.000     2.511     2.478
  45   1 H      0.019  0.981  0.000  0.000     2.755     2.596
  46   6 C     -0.117  1.042  3.075  0.000    22.799     6.809
  47   1 H      0.046  0.954  0.000  0.000     2.365     2.405
  48   1 H      0.022  0.978  0.000  0.000     2.707     2.573
  49   1 H      0.067  0.933  0.000  0.000     2.120     2.277
  50   8 O     -0.493  1.701  4.792  0.000    22.676     6.431
  51   1 H      0.340  0.660  0.000  0.000     0.601     1.213
  52   6 C      0.075  1.038  2.887  0.000    19.365     6.272
  53   1 H      0.018  0.982  0.000  0.000     2.762     2.599
  54   1 H      0.035  0.965  0.000  0.000     2.520     2.482
  55   6 C     -0.068  1.055  3.013  0.000    21.807     6.648
  56   1 H      0.023  0.977  0.000  0.000     2.684     2.562
  57   1 H      0.036  0.964  0.000  0.000     2.499     2.472
  58   6 C     -0.077  1.056  3.022  0.000    21.961     6.669
  59   1 H      0.065  0.935  0.000  0.000     2.134     2.282
  60   1 H      0.024  0.976  0.000  0.000     2.672     2.556
  61   6 C     -0.124  1.042  3.082  0.000    22.942     6.831
  62   1 H      0.030  0.970  0.000  0.000     2.592     2.518
  63   1 H      0.035  0.965  0.000  0.000     2.523     2.484
  64   1 H      0.069  0.931  0.000  0.000     2.098     2.265
  65   8 O     -0.658  1.726  4.932  0.000    26.526     6.956
  66   1 H      0.330  0.670  0.000  0.000     0.634     1.248
  67   1 H      0.360  0.640  0.000  0.000     0.561     1.174
  68   8 O     -0.607  1.708  4.898  0.000    25.255     6.787
  69   1 H      0.315  0.685  0.000  0.000     0.674     1.287
  70   1 H      0.329  0.671  0.000  0.000     0.629     1.240
  71   8 O     -0.614  1.728  4.887  0.000    25.441     6.812
  72   1 H      0.332  0.668  0.000  0.000     0.620     1.230
  73   1 H      0.285  0.715  0.000  0.000     0.767     1.376
  74   8 O     -0.674  1.728  4.946  0.000    26.926     7.008
  75   1 H      0.367  0.633  0.000  0.000     0.543     1.153
  76   1 H      0.329  0.671  0.000  0.000     0.638     1.254

 Mol. C6AA /au·bohr⁶  :      94050.384917
 Mol. C8AA /au·bohr⁸  :    4040654.017516
 Mol. α(0) /au        :        617.713480

 
 Wiberg/Mayer (AO) data. WBOs > 0.1 written file <wbo>
 largest (>0.05) Wiberg bond orders for each atom
           total WBO             WBO to atom ...
     1  Na  0.474    Cl  10 0.161    Cl  19 0.113    Cl  11 0.093    O   35 0.076
     2  Na  0.334    Cl  14 0.128    Cl  12 0.069    Cl  15 0.059    O   74 0.057
     3  Na  0.522    Cl  19 0.111    Cl  11 0.097    Cl  12 0.086    Cl  15 0.075    O   68 0.067
     4  Na  0.622    Cl  19 0.176    Cl  13 0.173    Cl  15 0.140    Cl  11 0.087
     5  Na  0.538    Cl  16 0.181    Cl  10 0.132    Cl  13 0.110    Cl  11 0.104
     6  Na  0.284    O   20 0.090    O   50 0.079    Cl  11 0.078    O   74 0.071    Cl  12 0.068
     7  Na  0.552    Cl  17 0.201    Cl  12 0.137    Cl  18 0.106    O   68 0.065
     8  Na  0.483    Cl  13 0.143    O   71 0.096    O   65 0.093    Cl  15 0.084
     9  Na  0.585    Cl  18 0.200    Cl  14 0.170    Cl  15 0.116    Cl  12 0.088
    10  Cl  0.322    Na   1 0.161    Na   5 0.132
    11  Cl  0.508    Na   5 0.104    Na   3 0.097    Na   1 0.093    Na   4 0.087    Na   6 0.078
    12  Cl  0.481    Na   7 0.137    Na   9 0.088    Na   3 0.086    Na   2 0.069    Na   6 0.068
    13  Cl  0.447    Na   4 0.173    Na   8 0.143    Na   5 0.110
    14  Cl  0.416    Na   9 0.170    Na   2 0.128    H   72 0.057
    15  Cl  0.514    Na   4 0.140    Na   9 0.116    Na   8 0.084    Na   3 0.075    Na   2 0.059
    16  Cl  0.411    Na   5 0.181
    17  Cl  0.384    Na   7 0.201
    18  Cl  0.385    Na   9 0.200    Na   7 0.106
    19  Cl  0.409    Na   4 0.176    Na   1 0.113    Na   3 0.111
    20  O   1.983    C   22 0.994    H   21 0.829    Na   6 0.090
    21  H   0.882    O   20 0.829
    22  C   3.952    C   25 1.010    O   20 0.994    H   23 0.974    H   24 0.970
    23  H   0.999    C   22 0.974
    24  H   0.997    C   22 0.970
    25  C   3.991    C   22 1.010    C   28 1.008    H   26 0.979    H   27 0.974
    26  H   0.997    C   25 0.979
    27  H   0.995    C   25 0.974
    28  C   3.996    C   31 1.019    C   25 1.008    H   29 0.979    H   30 0.977
    29  H   0.999    C   28 0.979
    30  H   0.998    C   28 0.977
    31  C   3.997    C   28 1.019    H   34 0.988    H   33 0.988    H   32 0.987
    32  H   0.998    C   31 0.987
    33  H   0.999    C   31 0.988
    34  H   0.999    C   31 0.988
    35  O   2.001    C   37 0.987    H   36 0.825    Na   1 0.076
    36  H   0.873    O   35 0.825
    37  C   3.946    C   40 1.008    O   35 0.987    H   39 0.974    H   38 0.971
    38  H   0.997    C   37 0.971
    39  H   0.997    C   37 0.974
    40  C   3.997    C   43 1.010    C   37 1.008    H   42 0.977    H   41 0.965
    41  H   1.001    C   40 0.965
    42  H   0.998    C   40 0.977
    43  C   3.996    C   46 1.021    C   40 1.010    H   45 0.979    H   44 0.974
    44  H   0.998    C   43 0.974
    45  H   0.999    C   43 0.979
    46  C   3.989    C   43 1.021    H   48 0.987    H   47 0.981    H   49 0.977
    47  H   0.997    C   46 0.981
    48  H   1.000    C   46 0.987
    49  H   0.995    C   46 0.977
    50  O   1.976    C   52 0.997    H   51 0.828    Na   6 0.079
    51  H   0.884    O   50 0.828
    52  C   3.956    C   55 1.011    O   50 0.997    H   53 0.974    H   54 0.965
    53  H   0.999    C   52 0.974
    54  H   0.998    C   52 0.965
    55  C   3.994    C   58 1.012    C   52 1.011    H   57 0.978    H   56 0.977
    56  H   0.999    C   55 0.977
    57  H   0.997    C   55 0.978
    58  C   3.993    C   61 1.022    C   55 1.012    H   60 0.979    H   59 0.967
    59  H   0.995    C   58 0.967
    60  H   0.999    C   58 0.979
    61  C   3.990    C   58 1.022    H   62 0.986    H   63 0.983    H   64 0.980
    62  H   0.998    C   61 0.986
    63  H   0.998    C   61 0.983
    64  H   0.995    C   61 0.980
    65  O   1.880    H   66 0.891    H   67 0.823    Na   8 0.093
    66  H   0.891    O   65 0.891
    67  H   0.870    O   65 0.823
    68  O   1.915    H   69 0.901    H   70 0.864    Na   3 0.067    Na   7 0.065
    69  H   0.901    O   68 0.901
    70  H   0.892    O   68 0.864
    71  O   1.882    H   73 0.921    H   72 0.835    Na   8 0.096
    72  H   0.890    O   71 0.835    Cl  14 0.057
    73  H   0.919    O   71 0.921
    74  O   1.866    H   76 0.884    H   75 0.817    Na   6 0.071    Na   2 0.057
    75  H   0.865    O   74 0.817
    76  H   0.891    O   74 0.884
 MOs/occ written to file <molden.input>
 
molecular dipole:
                 x           y           z       tot (Debye)
 q only:        3.505      -3.383      -1.126
   full:        4.484      -2.774      -0.867      13.583
molecular quadrupole (traceless):
                xx          xy          yy          xz          yz          zz
 q only:       29.512       1.066      19.497       7.410      39.607     -49.009
  q+dip:        7.327       2.177      26.791       0.033      25.535     -34.118
   full:        8.969       3.564      23.114       2.077      23.269     -32.083

SCC energy    :    -123.3209801
rep           :       0.8032305
ES            :       0.9532520
AES           :      -0.0816181
AXC           :      -0.0016688
disp          :      -0.1023557
XB            :       0.0000000
fix           :       0.0000000
total E       :    -122.5126429
atomizationE  :      15.4142140     9672.57
(atE without considering molecular charge,
 total energy contains solvation terms)
H-L gap (eV)  :          3.3647
           ------------------------------------------------- 
          |                 ===============                 |
          |                   A N C O P T                   |
          |                 ===============                 |
          |          Approximate Normal Coordinate          |
          |           Rational Function Optimizer           |
           ------------------------------------------------- 
dumping coords to <xtbopt.coord> and <xtbopt.log>
 optlevel               0
 Maxcycle             228
 Maxmicro              25
 Econv         5.000000000000000E-006
 Gconv         1.000000000000000E-003
 Maxdispl       1.00000000000000     
 Hlow          5.000000000000000E-003
 S6             20.0000000000000     
 Nvar              222

generating ANC from model Hessian ...
 Shifting diagonal of input Hessian by   2.451164937495428E-002
 Lowest  eigenvalues of input Hessian
    0.005000    0.006525    0.009998    0.011967    0.013514    0.014169
    0.015211    0.016207    0.018505    0.020570    0.021480    0.022361
    0.023295    0.023862    0.024258    0.024412    0.024496   -0.000000
 Highest eigenvalues
    1.420812    1.420889    1.441422    1.485344    1.501658    1.511506
 
cpu  time for ANC gen    0.06 s
wall time for ANC gen    0.06 s
................................................................................
.............................. CYCLE    1 ......................................
................................................................................
   1   -123.3209801 -0.123321E+03  0.177E-04    3.36       0.0  T
   2   -123.3209801 -0.623288E-10  0.147E-04    3.36      78.2  T
   3   -123.3209801 -0.422347E-10  0.127E-04    3.36      90.1  T
speedup  1.01
cpu  time for SCC    0.04 s
wall time for SCC    0.04 s
speedup  1.00
cpu  time for grad    0.14 s
wall time for grad    0.14 s
 E :   -122.51264285  G :  0.000086    pred/act E change:  0.000D+00  0.387D-07
Maxdispl :   0.0012   ||displ|| :   0.0021   Lambda : -0.688D-07
Largest |displ|/coords:  0.0012 (   2)  0.0011 (   1)  0.0007 (   5)
................................................................................
.............................. CYCLE    2 ......................................
................................................................................
   1   -123.3210019 -0.123321E+03  0.382E-03    3.36       0.0  T
   2   -123.3210019 -0.770811E-08  0.163E-03    3.36       7.0  T
   3   -123.3210019 -0.157243E-08  0.554E-04    3.36      20.7  T
   4   -123.3210019 -0.139792E-09  0.204E-04    3.36      56.3  T
speedup  1.01
cpu  time for SCC    0.05 s
wall time for SCC    0.05 s
speedup  1.00
cpu  time for grad    0.14 s
wall time for grad    0.14 s
 E :   -122.51264286  G :  0.000066    pred/act E change:  0.000D+00 -0.113D-07
Maxdispl :   0.0021   ||displ|| :   0.0032   Lambda : -0.136D-06
Largest |displ|/coords:  0.0021 (   1)  0.0008 (  25)  0.0007 (  28)

   *** GEOMETRY OPTIMIZATION CONVERGED AFTER 2 ITERATIONS ***

------------------------------------------------------------------------
 total energy gain (kcal):     -0.0000
------------------------------------------------------------------------
================
 final structure:
================
$coord
       -0.29444081260155        3.28013258118704        4.90652218500721      Na
       -6.17851949226259       -0.00533641356050       -1.99322619756801      Na
       -2.49663755488436        5.27291158410454       -0.50805100765113      Na
       -6.45362566041825        4.94561838561766        3.92792785319720      Na
       -5.22477033241776       -1.19638498384511        6.16330863735435      Na
       -0.44261769234555       -1.11889423955885       -0.64294722654382      Na
       -0.07028889738642        5.64348713074288       -6.07431561684828      Na
      -10.80224161393240        1.54212496714428        1.28930411490214      Na
       -6.86320130417239        4.41909298476194       -5.88368741413721      Na
       -1.06735535506121        0.07186577504808        8.12267615262834      Cl
       -3.72424833744803        1.19731421713000        2.12482079117684      Cl
       -2.49267561684455        2.03543563627389       -4.17409737400483      Cl
       -9.32024271727576        1.69030402096011        5.74176631708837      Cl
       -9.45678737652775        0.38641570981002       -5.60545064328219      Cl
       -7.85934669973440        4.87562768311911       -0.87043706030052      Cl
       -5.83293332971337       -5.30222150152790        3.77260050148328      Cl
        3.75987695109160        4.91984364584982       -3.61247485286429      Cl
       -4.06853642910382        7.47391977346258       -8.28636052962263      Cl
       -2.45448536588944        7.41029519931118        3.86277539812968      Cl
       -0.37077861251317       -4.18888298142323        1.87122176227090      O 
       -1.99830831958224       -4.57653778241148        2.65597181424763      H 
        1.51695069644229       -4.89437081911135        3.62139766425642      C 
        1.11281031889103       -6.77462166161570        4.40005015009696      H 
        1.56277087570263       -3.55382983601548        5.20042435529145      H 
        4.05984568006973       -4.92558593671442        2.28142100419865      C 
        4.09577489323990       -6.50395105652418        0.95530671801123      H 
        4.23141662803978       -3.18931647377850        1.19332428847913      H 
        6.26768527138647       -5.13648463999566        4.11483553148666      C 
        6.11659320165636       -6.90075717118015        5.17660150906542      H 
        6.17271092547035       -3.58459639573858        5.47192912645126      H 
        8.79414802501098       -5.05013838444729        2.73736433941562      C 
        8.97444914749046       -3.29191635888186        1.68866300448630      H 
       10.35631853486384       -5.17777716267543        4.06738568048763      H 
        8.94380996205638       -6.61213173753210        1.40848060430286      H 
        2.03481938992153        2.77363536969624        1.59486724557553      O 
        2.69111675064292        3.68598836828064        0.12945370333403      H 
        4.18009533053045        1.99231312943657        3.00241661683584      C 
        5.74237607528081        1.51451876212123        1.73124193447793      H 
        3.63555134015636        0.29497102390191        4.03927361119969      H 
        5.10456293717805        3.92864512109952        4.93266430953806      C 
        3.51675044310086        4.55262610479652        6.10010449569438      H 
        6.42788452312977        2.95290746386444        6.18005700114515      H 
        6.42417765315095        6.24052430231815        3.81477084332972      C 
        7.80905566295973        5.62277580656911        2.41174660173935      H 
        7.45641580724817        7.18395737628433        5.33722780714820      H 
        4.63420277515959        8.14230539913319        2.60541661367756      C 
        3.04443005998239        8.53229824263507        3.84604538483820      H 
        5.62064571903511        9.91297575395806        2.25913890955490      H 
        3.92917228366240        7.46448845599266        0.80467687157434      H 
        2.85192093146986       -0.76975615259189       -2.74150310795323      O 
        3.20006432142613        1.04377926189899       -2.83859832193639      H 
        3.48289609473851       -1.69108238743381       -5.16518471794065      C 
        5.32710065757241       -0.93467052634903       -5.74321559497138      H 
        2.08068009350443       -1.05894773971269       -6.55516070742778      H 
        3.64081420433619       -4.56341179142400       -5.16466730144122      C 
        4.32823831396595       -5.16228778216416       -7.01630684231365      H 
        5.03237172642072       -5.12528749954344       -3.75013970038112      H 
        1.14395966409060       -5.88563752643640       -4.58683129372938      C 
        0.53455369367867       -5.32767713387219       -2.70478051495940      H 
        1.49595953044524       -7.92035677477256       -4.55906487336781      H 
       -0.91155187072009       -5.31229378452476       -6.51959684757569      C 
       -0.20007330139467       -5.61338819064238       -8.42567348710524      H 
       -2.52483746857115       -6.56018019874530       -6.25639899679314      H 
       -1.55099185279952       -3.37012581790907       -6.37379440402680      H 
       -9.13200590695495       -2.02793906221589        0.23415692225890      O 
       -9.97739730612824       -3.22545165751910       -0.84681266019488      H 
       -8.25182302592184       -3.10127925441434        1.46925957141865      H 
       -2.18160111239932        8.52165102248516       -2.78978343260871      O 
       -2.08124192116765       10.14290108417755       -1.96720645903208      H 
       -3.19184063475608        8.82141299592251       -4.29740568827375      H 
      -13.52297132012504        1.26382359037723       -1.62796626596502      O 
      -12.34600299776075        0.96478624794453       -3.03164555175442      H 
      -15.11345734829918        1.50812357350118       -2.46205534706460      H 
       -4.25076838987017       -3.46696595924375       -1.57405727187572      O 
       -4.76352418022677       -4.23720915245726        0.03679730036165      H 
       -3.86284693699074       -4.88811384131085       -2.63649784126699      H 
$end
 
 Bond Distances (Angstroems)
 ---------------------------
Na1-Na3=3.2680       Na1-Na4=3.4158       Na1-Na5=3.5862       Na1-Na6=3.7482       Na1-Cl10=2.4385      Na1-Cl11=2.5837      
Na1-Cl19=2.5275      Na1-O35=2.1592       Na1-C37=2.6620       Na1-C40=2.8776       Na1-H41=2.2181       Na2-Na3=3.4951       
Na2-Na4=4.0869       Na2-Na6=3.1735       Na2-Na8=3.1104       Na2-Na9=3.1387       Na2-Cl11=2.6154      Na2-Cl12=2.5105      
Na2-Cl14=2.5897      Na2-Cl15=2.7956      Na2-O65=2.2310       Na2-O74=2.1084       Na3-Na1=3.2680       Na3-Na2=3.4951       
Na3-Na4=3.1504       Na3-Na6=3.5535       Na3-Na7=3.2192       Na3-Na9=3.6926       Na3-Cl11=2.6485      Na3-Cl12=2.5882      
Na3-Cl15=2.8521      Na3-Cl19=2.5748      Na3-O68=2.1074       Na4-Na1=3.4158       Na4-Na2=4.0869       Na4-Na3=3.1504       
Na4-Na5=3.5194       Na4-Na8=3.2387       Na4-Cl11=2.6326      Na4-Cl13=2.4880      Na4-Cl15=2.6462      Na4-Cl19=2.4861      
Na5-Na1=3.5862       Na5-Na4=3.5194       Na5-Cl10=2.5230      Na5-Cl11=2.6081      Na5-Cl13=2.6608      Na5-Cl16=2.5347      
Na6-Na1=3.7482       Na6-Na2=3.1735       Na6-Na3=3.5535       Na6-Cl11=2.5813      Na6-Cl12=2.7303      Na6-O20=2.1002       
Na6-O35=2.7137       Na6-O50=2.0753       Na6-O74=2.4182       Na7-Na3=3.2192       Na7-Na9=3.6540       Na7-Cl12=2.5099      
Na7-Cl17=2.4396      Na7-Cl18=2.6048      Na7-O68=2.5669       Na8-Na2=3.1104       Na8-Na4=3.2387       Na8-Cl13=2.4845      
Na8-Cl15=2.6159      Na8-O65=2.1592       Na8-O71=2.1161       Na8-H72=2.4472       Na9-Na2=3.1387       Na9-Na3=3.6926       
Na9-Na7=3.6540       Na9-Cl12=2.7854      Na9-Cl14=2.5415      Na9-Cl15=2.7155      Na9-Cl18=2.5331      Cl10-Na1=2.4385      
Cl10-Na5=2.5230      Cl11-Na1=2.5837      Cl11-Na2=2.6154      Cl11-Na3=2.6485      Cl11-Na4=2.6326      Cl11-Na5=2.6081      
Cl11-Na6=2.5813      Cl12-Na2=2.5105      Cl12-Na3=2.5882      Cl12-Na6=2.7303      Cl12-Na7=2.5099      Cl12-Na9=2.7854      
Cl13-Na4=2.4880      Cl13-Na5=2.6608      Cl13-Na8=2.4845      Cl14-Na2=2.5897      Cl14-Na9=2.5415      Cl15-Na2=2.7956      
Cl15-Na3=2.8521      Cl15-Na4=2.6462      Cl15-Na8=2.6159      Cl15-Na9=2.7155      Cl16-Na5=2.5347      Cl17-Na7=2.4396      
Cl18-Na7=2.6048      Cl18-Na9=2.5331      Cl19-Na1=2.5275      Cl19-Na3=2.5748      Cl19-Na4=2.4861      O20-Na6=2.1002       
O20-H21=0.9779       O20-C22=1.4125       H21-O20=0.9779       C22-O20=1.4125       C22-H23=1.0980       C22-H24=1.0964       
C22-C25=1.5211       H23-C22=1.0980       H24-C22=1.0964       C25-C22=1.5211       C25-H26=1.0911       C25-H27=1.0881       
C25-C28=1.5227       H26-C25=1.0911       H27-C25=1.0881       C28-C25=1.5227       C28-H29=1.0926       C28-H30=1.0921       
C28-C31=1.5234       H29-C28=1.0926       H30-C28=1.0921       C31-C28=1.5234       C31-H32=1.0875       C31-H33=1.0878       
C31-H34=1.0881       H32-C31=1.0875       H33-C31=1.0878       H34-C31=1.0881       O35-Na1=2.1592       O35-Na6=2.7137       
O35-H36=0.9773       O35-C37=1.4193       H36-O35=0.9773       C37-Na1=2.6620       C37-O35=1.4193       C37-H38=1.0954       
C37-H39=1.0913       C37-C40=1.5273       H38-C37=1.0954       H39-C37=1.0913       C40-Na1=2.8776       C40-C37=1.5273       
C40-H41=1.0939       C40-H42=1.0921       C40-C43=1.5278       H41-Na1=2.2181       H41-C40=1.0939       H42-C40=1.0921       
C43-C40=1.5278       C43-H44=1.0932       C43-H45=1.0939       C43-C46=1.5230       H44-C43=1.0932       H45-C43=1.0939       
C46-C43=1.5230       C46-H47=1.0869       C46-H48=1.0881       C46-H49=1.0844       H47-C46=1.0869       H48-C46=1.0881       
H49-C46=1.0844       O50-Na6=2.0753       O50-H51=0.9786       O50-C52=1.4121       H51-O50=0.9786       C52-O50=1.4121       
C52-H53=1.0983       C52-H54=1.0970       C52-C55=1.5223       H53-C52=1.0983       H54-C52=1.0970       C55-C52=1.5223       
C55-H56=1.0922       C55-H57=1.0913       C55-C58=1.5261       H56-C55=1.0922       H57-C55=1.0913       C58-C55=1.5261       
C58-H59=1.0877       C58-H60=1.0928       C58-C61=1.5236       H59-C58=1.0877       H60-C58=1.0928       C61-C58=1.5236       
C61-H62=1.0884       C61-H63=1.0883       C61-H64=1.0848       H62-C61=1.0884       H63-C61=1.0883       H64-C61=1.0848       
O65-Na2=2.2310       O65-Na8=2.1592       O65-H66=0.9638       O65-H67=0.9832       H66-O65=0.9638       H67-O65=0.9832       
O68-Na3=2.1074       O68-Na7=2.5669       O68-H69=0.9635       O68-H70=0.9734       H69-O68=0.9635       H70-O68=0.9734       
O71-Na8=2.1161       O71-H72=0.9822       O71-H73=0.9591       H72-Na8=2.4472       H72-O71=0.9822       H73-O71=0.9591       
O74-Na2=2.1084       O74-Na6=2.4182       O74-H75=0.9831       O74-H76=0.9611       H75-O74=0.9831       H76-O74=0.9611       
 C  H  Rav=1.0912 sigma=0.0038  Rmin=1.0844  Rmax=1.0983    27
 C  C  Rav=1.5241 sigma=0.0022  Rmin=1.5211  Rmax=1.5278     9
 O  H  Rav=0.9730 sigma=0.0089  Rmin=0.9591  Rmax=0.9832    11
 O  C  Rav=1.4146 sigma=0.0033  Rmin=1.4121  Rmax=1.4193     3
 Na H  Rav=2.3327 sigma=0.1146  Rmin=2.2181  Rmax=2.4472     2
 Na C  Rav=2.7698 sigma=0.1078  Rmin=2.6620  Rmax=2.8776     2
 Na O  Rav=2.2505 sigma=0.2071  Rmin=2.0753  Rmax=2.7137    11
 Na Na Rav=3.4407 sigma=0.2670  Rmin=3.1104  Rmax=4.0869    16
 Cl Na Rav=2.5949 sigma=0.1012  Rmin=2.4385  Rmax=2.8521    30
 
 selected bond angles (degree)
 --------------------
Na4-Na1-Na3= 56.19             Na5-Na1-Na3= 96.68             Na5-Na1-Na4= 60.29             Na6-Na1-Na3= 60.40             
Na6-Na1-Na4= 91.23             Na6-Na1-Na5= 73.73             Cl10-Na1-Na3=140.97            Cl10-Na1-Na4= 97.20            
Cl10-Na1-Na5= 44.65            Cl10-Na1-Na6= 96.37            Cl11-Na1-Na3= 52.24            Cl11-Na1-Na4= 49.72            
Cl11-Na1-Na5= 46.59            Cl11-Na1-Na6= 43.45            Cl11-Na1-Cl10= 89.01           Cl19-Na1-Na3= 50.81            
Cl19-Na1-Na4= 46.55            Cl19-Na1-Na5=106.42            Cl19-Na1-Na6=110.88            Cl19-Na1-Cl10=132.74           
Cl19-Na1-Cl11= 85.80           O35-Na1-Na3= 62.10             O35-Na1-Na4=116.98             O35-Na1-Na5=118.94             
O35-Na1-Na6= 45.49             O35-Na1-Cl10=125.15            O35-Na1-Cl11= 83.43            O35-Na1-Cl19=100.84            
C37-Na1-Na3= 93.89             C37-Na1-Na4=149.03             C37-Na1-Na5=123.24             C37-Na1-Na6= 64.09             
C37-Na1-Cl10=103.60            C37-Na1-Cl11=107.46            C37-Na1-Cl19=122.75            C37-Na1-O35= 32.14             
C40-Na1-Na3=108.65             C40-Na1-Na4=156.54             C40-Na1-Na5=143.15             C40-Na1-Na6= 95.66             
C40-Na1-Cl10=104.25            C40-Na1-Cl11=138.68            C40-Na1-Cl19=110.30            C40-Na1-O35= 56.77             
C40-Na1-C37= 31.70             H41-Na1-Na3=118.42             H41-Na1-Na4=146.35             H41-Na1-Na5=144.02             
H41-Na1-Na6=115.51             H41-Na1-Cl10= 99.50            H41-Na1-Cl11=158.51            H41-Na1-Cl19=102.18            
H41-Na1-O35= 75.51             H41-Na1-C37= 51.44             H41-Na1-C40= 19.89             Na4-Na2-Na3= 48.33             
Na6-Na2-Na3= 64.19             Na6-Na2-Na4= 88.88             Na8-Na2-Na3= 95.89             Na8-Na2-Na4= 51.32             
Na8-Na2-Na6=132.50             Na9-Na2-Na3= 67.40             Na9-Na2-Na4= 91.18             Na9-Na2-Na6=113.37             
Na9-Na2-Na8= 94.54             Cl11-Na2-Na3= 48.80            Cl11-Na2-Na4= 39.01            Cl11-Na2-Na6= 51.88            
Cl11-Na2-Na8= 82.02            Cl11-Na2-Na9=114.98            Cl12-Na2-Na3= 47.66            Cl12-Na2-Na4= 95.99            
Cl12-Na2-Na6= 55.96            Cl12-Na2-Na8=138.99            Cl12-Na2-Na9= 57.81            Cl12-Na2-Cl11= 83.83           
Cl14-Na2-Na3=118.39            Cl14-Na2-Na4=119.39            Cl14-Na2-Na6=145.26            Cl14-Na2-Na8= 82.19            
Cl14-Na2-Na9= 51.60            Cl14-Na2-Cl11=158.15           Cl14-Na2-Cl12= 98.44           Cl15-Na2-Na3= 52.50            
Cl15-Na2-Na4= 39.96            Cl15-Na2-Na6=115.34            Cl15-Na2-Na8= 52.25            Cl15-Na2-Na9= 54.09            
Cl15-Na2-Cl11= 75.88           Cl15-Na2-Cl12= 86.99           Cl15-Na2-Cl14= 82.52           O65-Na2-Na3=130.93             
O65-Na2-Na4= 82.97             O65-Na2-Na6=117.52             O65-Na2-Na8= 43.96             O65-Na2-Na9=128.57             
O65-Na2-Cl11= 91.40            O65-Na2-Cl12=173.46            O65-Na2-Cl14= 87.66            O65-Na2-Cl15= 96.20            
O74-Na2-Na3=113.64             O74-Na2-Na4=119.57             O74-Na2-Na6= 49.63             O74-Na2-Na8=123.41             
O74-Na2-Na9=140.62             O74-Na2-Cl11= 83.31            O74-Na2-Cl12= 92.65            O74-Na2-Cl14=118.12            
O74-Na2-Cl15=159.11            O74-Na2-O65= 82.33             Na2-Na3-Na1= 97.94             Na4-Na3-Na1= 64.28             
Na4-Na3-Na2= 75.71             Na6-Na3-Na1= 66.51             Na6-Na3-Na2= 53.51             Na6-Na3-Na4= 99.55             
Na7-Na3-Na1=132.82             Na7-Na3-Na2= 93.74             Na7-Na3-Na4=161.85             Na7-Na3-Na6= 85.27             
Na9-Na3-Na1=149.21             Na9-Na3-Na2= 51.69             Na9-Na3-Na4= 98.71             Na9-Na3-Na6= 93.41             
Na9-Na3-Na7= 63.39             Cl11-Na3-Na1= 50.47            Cl11-Na3-Na2= 47.99            Cl11-Na3-Na4= 53.15            
Cl11-Na3-Na6= 46.41            Cl11-Na3-Na7=128.96            Cl11-Na3-Na9= 98.75            Cl12-Na3-Na1=116.31            
Cl12-Na3-Na2= 45.81            Cl12-Na3-Na4=121.51            Cl12-Na3-Na6= 49.81            Cl12-Na3-Na7= 49.77            
Cl12-Na3-Na9= 48.86            Cl12-Na3-Cl11= 81.69           Cl15-Na3-Na1=112.95            Cl15-Na3-Na2= 51.04            
Cl15-Na3-Na4= 52.03            Cl15-Na3-Na6=103.46            Cl15-Na3-Na7=109.87            Cl15-Na3-Na9= 46.89            
Cl15-Na3-Cl11= 74.41           Cl15-Na3-Cl12= 84.35           Cl19-Na3-Na1= 49.54            Cl19-Na3-Na2=123.91            
Cl19-Na3-Na4= 50.25            Cl19-Na3-Na6=115.69            Cl19-Na3-Na7=142.35            Cl19-Na3-Na9=138.69            
Cl19-Na3-Cl11= 83.53           Cl19-Na3-Cl12=164.60           Cl19-Na3-Cl15= 95.82           O68-Na3-Na1=137.51             
O68-Na3-Na2=124.55             O68-Na3-Na4=121.62             O68-Na3-Na6=137.80             O68-Na3-Na7= 52.74             
O68-Na3-Na9= 73.02             O68-Na3-Cl11=170.09            O68-Na3-Cl12= 96.34            O68-Na3-Cl15= 95.76            
O68-Na3-Cl19= 98.95            Na2-Na4-Na1= 85.23             Na3-Na4-Na1= 59.53             Na3-Na4-Na2= 55.97             
Na5-Na4-Na1= 62.25             Na5-Na4-Na2= 70.07             Na5-Na4-Na3=100.28             Na8-Na4-Na1=126.86             
Na8-Na4-Na2= 48.57             Na8-Na4-Na3=100.46             Na8-Na4-Na5= 76.27             Cl11-Na4-Na1= 48.48            
Cl11-Na4-Na2= 38.70            Cl11-Na4-Na3= 53.61            Cl11-Na4-Na5= 47.52            Cl11-Na4-Na8= 79.31            
Cl13-Na4-Na1=110.16            Cl13-Na4-Na2= 82.74            Cl13-Na4-Na3=136.95            Cl13-Na4-Na5= 48.97            
Cl13-Na4-Na8= 49.31            Cl13-Na4-Cl11= 87.29           Cl15-Na4-Na1=114.21            Cl15-Na4-Na2= 42.72            
Cl15-Na4-Na3= 58.17            Cl15-Na4-Na5=111.19            Cl15-Na4-Na8= 51.59            Cl15-Na4-Cl11= 78.22           
Cl15-Na4-Cl13=100.90           Cl19-Na4-Na1= 47.56            Cl19-Na4-Na2=107.18            Cl19-Na4-Na3= 52.77            
Cl19-Na4-Na5=109.38            Cl19-Na4-Na8=152.95            Cl19-Na4-Cl11= 85.60           Cl19-Na4-Cl13=152.57           
Cl19-Na4-Cl15=103.49           Na4-Na5-Na1= 57.46             Cl10-Na5-Na1= 42.79            Cl10-Na5-Na4= 93.07            
Cl11-Na5-Na1= 46.03            Cl11-Na5-Na4= 48.11            Cl11-Na5-Cl10= 86.68           Cl13-Na5-Na1=101.41            
Cl13-Na5-Na4= 44.86            Cl13-Na5-Cl10=126.30           Cl13-Na5-Cl11= 84.29           Cl16-Na5-Na1=124.47            
Cl16-Na5-Na4=126.90            Cl16-Na5-Cl10=122.95           Cl16-Na5-Cl11= 92.64           Cl16-Na5-Cl13=110.29           
Na2-Na6-Na1= 94.65             Na3-Na6-Na1= 53.09             Na3-Na6-Na2= 62.30             Cl11-Na6-Na1= 43.50            
Cl11-Na6-Na2= 52.85            Cl11-Na6-Na3= 48.00            Cl12-Na6-Na1= 99.49            Cl12-Na6-Na2= 49.64            
Cl12-Na6-Na3= 46.39            Cl12-Na6-Cl11= 80.25           O20-Na6-Na1= 89.07             O20-Na6-Na2=107.67             
O20-Na6-Na3=136.81             O20-Na6-Cl11= 91.15            O20-Na6-Cl12=156.01            O35-Na6-Na1= 34.57             
O35-Na6-Na2=114.80             O35-Na6-Na3= 54.30             O35-Na6-Cl11= 73.56            O35-Na6-Cl12= 91.52            
O35-Na6-O20=107.58             O50-Na6-Na1=110.27             O50-Na6-Na2=131.80             O50-Na6-Na3=100.54             
O50-Na6-Cl11=145.74            O50-Na6-Cl12= 85.02            O50-Na6-O20=113.12             O50-Na6-O35= 76.12             
O74-Na6-Na1=119.75             O74-Na6-Na2= 41.62             O74-Na6-Na3=103.79             O74-Na6-Cl11= 78.40            
O74-Na6-Cl12= 81.00            O74-Na6-O20= 75.33             O74-Na6-O35=151.83             O74-Na6-O50=129.55             
Na9-Na7-Na3= 64.63             Cl12-Na7-Na3= 51.93            Cl12-Na7-Na9= 49.58            Cl17-Na7-Na3= 80.40            
Cl17-Na7-Na9=140.78            Cl17-Na7-Cl12= 95.22           Cl18-Na7-Na3= 96.31            Cl18-Na7-Na9= 43.89            
Cl18-Na7-Cl12= 92.76           Cl18-Na7-Cl17=166.70           O68-Na7-Na3= 40.80             O68-Na7-Na9= 70.02             
O68-Na7-Cl12= 87.58            O68-Na7-Cl17= 95.35            O68-Na7-Cl18= 74.34            Na4-Na8-Na2= 80.11             
Cl13-Na8-Na2=106.84            Cl13-Na8-Na4= 49.41            Cl15-Na8-Na2= 57.67            Cl15-Na8-Na4= 52.44            
Cl15-Na8-Cl13=101.84           O65-Na8-Na2= 45.83             O65-Na8-Na4=107.89             O65-Na8-Cl13= 98.26            
O65-Na8-Cl15=103.49            O71-Na8-Na2= 96.29             O71-Na8-Na4=146.79             O71-Na8-Cl13=155.34            
O71-Na8-Cl15= 97.66            O71-Na8-O65= 91.66             H72-Na8-Na2= 73.02             H72-Na8-Na4=135.19             
H72-Na8-Cl13=174.49            H72-Na8-Cl15= 82.80            H72-Na8-O65= 77.63             H72-Na8-O71= 23.44             
Na3-Na9-Na2= 60.90             Na7-Na9-Na2= 92.11             Na7-Na9-Na3= 51.97             Cl12-Na9-Na2= 49.71            
Cl12-Na9-Na3= 44.41            Cl12-Na9-Na7= 43.32            Cl14-Na9-Na2= 52.99            Cl14-Na9-Na3=113.33            
Cl14-Na9-Na7=132.98            Cl14-Na9-Cl12= 92.83           Cl15-Na9-Na2= 56.49            Cl15-Na9-Na3= 50.06            
Cl15-Na9-Na7=101.66            Cl15-Na9-Cl12= 83.35           Cl15-Na9-Cl14= 85.02           Cl18-Na9-Na2=137.55            
Cl18-Na9-Na3= 86.75            Cl18-Na9-Na7= 45.46            Cl18-Na9-Cl12= 88.12           Cl18-Na9-Cl14=151.66           
Cl18-Na9-Cl15=123.15           Na5-Cl10-Na1= 92.56            
 
 selected dihedral angles (degree)
 ---------------------------------
Na2-Na3-Na1-Na4=290.11        Na2-Na3-Na1-Na5=337.35        Na2-Na3-Na1-Na6= 44.33        Na2-Na3-Na1-Cl10=344.21       
Na2-Na3-Na1-Cl11=352.36       Na2-Na3-Na1-Cl19=231.58       Na2-Na3-Na1-O35= 96.64        Na2-Na3-Na1-C37=101.49        
Na2-Na3-Na1-C40=130.20        Na2-Na3-Na1-H41=149.15        Na4-Na3-Na1-Na5= 47.23        Na4-Na3-Na1-Na6=114.22        
Na4-Na3-Na1-Cl10= 54.10       Na4-Na3-Na1-Cl11= 62.25       Na4-Na3-Na1-Cl19=301.46       Na4-Na3-Na1-O35=166.52        
Na4-Na3-Na1-C37=171.37        Na4-Na3-Na1-C40=200.09        Na4-Na3-Na1-H41=219.04        Na6-Na3-Na1-Na4=245.78        
Na6-Na3-Na1-Na5=293.01        Na6-Na3-Na1-Cl10=299.88       Na6-Na3-Na1-Cl11=308.03       Na6-Na3-Na1-Cl19=187.25       
Na6-Na3-Na1-O35= 52.30        Na6-Na3-Na1-C37= 57.15        Na6-Na3-Na1-C40= 85.87        Na6-Na3-Na1-H41=104.82        
Na7-Na3-Na1-Na4=187.46        Na7-Na3-Na1-Na5=234.70        Na7-Na3-Na1-Na6=301.68        Na7-Na3-Na1-Cl10=241.56       
Na7-Na3-Na1-Cl11=249.71       Na7-Na3-Na1-Cl19=128.93       Na7-Na3-Na1-O35=353.98        Na7-Na3-Na1-C37=358.84        
Na7-Na3-Na1-C40= 27.55        Na7-Na3-Na1-H41= 46.50        Na9-Na3-Na1-Na4=298.71        Na9-Na3-Na1-Na5=345.94        
Na9-Na3-Na1-Na6= 52.93        Na9-Na3-Na1-Cl10=352.81       Na9-Na3-Na1-Cl11=  0.96       Na9-Na3-Na1-Cl19=240.17       
Na9-Na3-Na1-O35=105.23        Na9-Na3-Na1-C37=110.08        Na9-Na3-Na1-C40=138.79        Na9-Na3-Na1-H41=157.74        
Cl11-Na3-Na1-Na4=297.75       Cl11-Na3-Na1-Na5=344.98       Cl11-Na3-Na1-Na6= 51.97       Cl11-Na3-Na1-Cl10=351.85      
Cl11-Na3-Na1-Cl19=239.21      Cl11-Na3-Na1-O35=104.27       Cl11-Na3-Na1-C37=109.12       Cl11-Na3-Na1-C40=137.84       
Cl11-Na3-Na1-H41=156.79       Cl12-Na3-Na1-Na4=245.86       Cl12-Na3-Na1-Na5=293.09       Cl12-Na3-Na1-Na6=  0.08       
Cl12-Na3-Na1-Cl10=299.96      Cl12-Na3-Na1-Cl11=308.11      Cl12-Na3-Na1-Cl19=187.33      Cl12-Na3-Na1-O35= 52.38       
Cl12-Na3-Na1-C37= 57.23       Cl12-Na3-Na1-C40= 85.95       Cl12-Na3-Na1-H41=104.90       Cl15-Na3-Na1-Na4=341.04       
Cl15-Na3-Na1-Na5= 28.27       Cl15-Na3-Na1-Na6= 95.26       Cl15-Na3-Na1-Cl10= 35.14      Cl15-Na3-Na1-Cl11= 43.29      
Cl15-Na3-Na1-Cl19=282.50      Cl15-Na3-Na1-O35=147.56       Cl15-Na3-Na1-C37=152.41       Cl15-Na3-Na1-C40=181.13       
Cl15-Na3-Na1-H41=200.08       Cl19-Na3-Na1-Na4= 58.54       Cl19-Na3-Na1-Na5=105.77       Cl19-Na3-Na1-Na6=172.75       
Cl19-Na3-Na1-Cl10=112.64      Cl19-Na3-Na1-Cl11=120.79      Cl19-Na3-Na1-O35=225.06       Cl19-Na3-Na1-C37=229.91       
Cl19-Na3-Na1-C40=258.62       Cl19-Na3-Na1-H41=277.57       O68-Na3-Na1-Na4=109.62        O68-Na3-Na1-Na5=156.85        
O68-Na3-Na1-Na6=223.84        O68-Na3-Na1-Cl10=163.72       O68-Na3-Na1-Cl11=171.87       O68-Na3-Na1-Cl19= 51.08       
O68-Na3-Na1-O35=276.14        O68-Na3-Na1-C37=280.99        O68-Na3-Na1-C40=309.70        O68-Na3-Na1-H41=328.65        
Na1-Na3-Na2-Na4= 60.81        Na1-Na3-Na2-Na6=307.14        Na1-Na3-Na2-Na8= 81.93        Na1-Na3-Na2-Na9=174.41        
Na1-Na3-Na2-Cl11=  7.93       Na1-Na3-Na2-Cl12=240.74       Na1-Na3-Na2-Cl14=166.22       Na1-Na3-Na2-Cl15=113.18       
Na1-Na3-Na2-O65= 52.20        Na1-Na3-Na2-O74=311.44        Na4-Na3-Na2-Na6=246.33        Na4-Na3-Na2-Na8= 21.12        
Na4-Na3-Na2-Na9=113.60        Na4-Na3-Na2-Cl11=307.12       Na4-Na3-Na2-Cl12=179.93       Na4-Na3-Na2-Cl14=105.41       
Na4-Na3-Na2-Cl15= 52.37       Na4-Na3-Na2-O65=351.39        Na4-Na3-Na2-O74=250.63        Na6-Na3-Na2-Na4=113.67        
Na6-Na3-Na2-Na8=134.79        Na6-Na3-Na2-Na9=227.27        Na6-Na3-Na2-Cl11= 60.79       Na6-Na3-Na2-Cl12=293.61       
Na6-Na3-Na2-Cl14=219.08       Na6-Na3-Na2-Cl15=166.04       Na6-Na3-Na2-O65=105.06        Na6-Na3-Na2-O74=  4.30        
Na7-Na3-Na2-Na4=194.98        Na7-Na3-Na2-Na6= 81.31        Na7-Na3-Na2-Na8=216.10        Na7-Na3-Na2-Na9=308.58        
Na7-Na3-Na2-Cl11=142.10       Na7-Na3-Na2-Cl12= 14.91       Na7-Na3-Na2-Cl14=300.39       Na7-Na3-Na2-Cl15=247.35       
Na7-Na3-Na2-O65=186.37        Na7-Na3-Na2-O74= 85.61        Na9-Na3-Na2-Na4=246.40        Na9-Na3-Na2-Na6=132.73        
Na9-Na3-Na2-Na8=267.52        Na9-Na3-Na2-Cl11=193.52       Na9-Na3-Na2-Cl12= 66.34       Na9-Na3-Na2-Cl14=351.81       
Na9-Na3-Na2-Cl15=298.77       Na9-Na3-Na2-O65=237.79        Na9-Na3-Na2-O74=137.03        Cl11-Na3-Na2-Na4= 52.88       
Cl11-Na3-Na2-Na6=299.21       Cl11-Na3-Na2-Na8= 74.00       Cl11-Na3-Na2-Na9=166.48       Cl11-Na3-Na2-Cl12=232.82      
Cl11-Na3-Na2-Cl14=158.29      Cl11-Na3-Na2-Cl15=105.25      Cl11-Na3-Na2-O65= 44.27       Cl11-Na3-Na2-O74=303.51       
Cl12-Na3-Na2-Na4=180.07       Cl12-Na3-Na2-Na6= 66.39       Cl12-Na3-Na2-Na8=201.19       Cl12-Na3-Na2-Na9=293.66       
Cl12-Na3-Na2-Cl11=127.18      Cl12-Na3-Na2-Cl14=285.48      Cl12-Na3-Na2-Cl15=232.44      Cl12-Na3-Na2-O65=171.46       
Cl12-Na3-Na2-O74= 70.70       Cl15-Na3-Na2-Na4=307.63       Cl15-Na3-Na2-Na6=193.96       Cl15-Na3-Na2-Na8=328.75       
Cl15-Na3-Na2-Na9= 61.23       Cl15-Na3-Na2-Cl11=254.75      Cl15-Na3-Na2-Cl12=127.56      Cl15-Na3-Na2-Cl14= 53.04      
Cl15-Na3-Na2-O65=299.02       Cl15-Na3-Na2-O74=198.26       Cl19-Na3-Na2-Na4= 14.90       Cl19-Na3-Na2-Na6=261.23       
Cl19-Na3-Na2-Na8= 36.02       Cl19-Na3-Na2-Na9=128.50       Cl19-Na3-Na2-Cl11=322.02      Cl19-Na3-Na2-Cl12=194.83      
Cl19-Na3-Na2-Cl14=120.31      Cl19-Na3-Na2-Cl15= 67.27      Cl19-Na3-Na2-O65=  6.29       Cl19-Na3-Na2-O74=265.53       
O68-Na3-Na2-Na4=241.22        O68-Na3-Na2-Na6=127.54        O68-Na3-Na2-Na8=262.34        O68-Na3-Na2-Na9=354.81        
O68-Na3-Na2-Cl11=188.33       O68-Na3-Na2-Cl12= 61.15       O68-Na3-Na2-Cl14=346.63       O68-Na3-Na2-Cl15=293.59       
O68-Na3-Na2-O65=232.61        O68-Na3-Na2-O74=131.85        Na2-Na4-Na1-Na3= 52.95        Na2-Na4-Na1-Na5=290.04        
Na2-Na4-Na1-Na6=  0.47        Na2-Na4-Na1-Cl10=263.89       Na2-Na4-Na1-Cl11=346.43       Na2-Na4-Na1-Cl19=118.55       
Na2-Na4-Na1-O35= 39.59        Na2-Na4-Na1-C37= 36.04        Na2-Na4-Na1-C40=107.76        Na2-Na4-Na1-H41=144.54        
Na3-Na4-Na1-Na5=237.09        Na3-Na4-Na1-Na6=307.52        Na3-Na4-Na1-Cl10=210.94       Na3-Na4-Na1-Cl11=293.48       
Na3-Na4-Na1-Cl19= 65.60       Na3-Na4-Na1-O35=346.64        Na3-Na4-Na1-C37=343.10        Na3-Na4-Na1-C40= 54.81        
Na3-Na4-Na1-H41= 91.59        Na5-Na4-Na1-Na3=122.91        Na5-Na4-Na1-Na6= 70.43        Na5-Na4-Na1-Cl10=333.86       
Na5-Na4-Na1-Cl11= 56.39       Na5-Na4-Na1-Cl19=188.51       Na5-Na4-Na1-O35=109.55        Na5-Na4-Na1-C37=106.01        
Na5-Na4-Na1-C40=177.72        Na5-Na4-Na1-H41=214.50        Na8-Na4-Na1-Na3= 79.76        Na8-Na4-Na1-Na5=316.85        
Na8-Na4-Na1-Na6= 27.28        Na8-Na4-Na1-Cl10=290.71       Na8-Na4-Na1-Cl11= 13.25       Na8-Na4-Na1-Cl19=145.36       
Na8-Na4-Na1-O35= 66.40        Na8-Na4-Na1-C37= 62.86        Na8-Na4-Na1-C40=134.58        Na8-Na4-Na1-H41=171.35        
Cl11-Na4-Na1-Na3= 66.52       Cl11-Na4-Na1-Na5=303.61       Cl11-Na4-Na1-Na6= 14.04       Cl11-Na4-Na1-Cl10=277.46      
Cl11-Na4-Na1-Cl19=132.11      Cl11-Na4-Na1-O35= 53.15       Cl11-Na4-Na1-C37= 49.61       Cl11-Na4-Na1-C40=121.33       
Cl11-Na4-Na1-H41=158.10       Cl13-Na4-Na1-Na3=133.41       Cl13-Na4-Na1-Na5= 10.50       Cl13-Na4-Na1-Na6= 80.93       
Cl13-Na4-Na1-Cl10=344.35      Cl13-Na4-Na1-Cl11= 66.89      Cl13-Na4-Na1-Cl19=199.01      Cl13-Na4-Na1-O35=120.05       
Cl13-Na4-Na1-C37=116.51       Cl13-Na4-Na1-C40=188.22       Cl13-Na4-Na1-H41=225.00       Cl15-Na4-Na1-Na3= 20.71       
Cl15-Na4-Na1-Na5=257.80       Cl15-Na4-Na1-Na6=328.23       Cl15-Na4-Na1-Cl10=231.65      Cl15-Na4-Na1-Cl11=314.19      
Cl15-Na4-Na1-Cl19= 86.30      Cl15-Na4-Na1-O35=  7.34       Cl15-Na4-Na1-C37=  3.80       Cl15-Na4-Na1-C40= 75.52       
Cl15-Na4-Na1-H41=112.29       Cl19-Na4-Na1-Na3=294.40       Cl19-Na4-Na1-Na5=171.49       Cl19-Na4-Na1-Na6=241.92       
Cl19-Na4-Na1-Cl10=145.35      Cl19-Na4-Na1-Cl11=227.89      Cl19-Na4-Na1-O35=281.04       Cl19-Na4-Na1-C37=277.50       
Cl19-Na4-Na1-C40=349.22       Cl19-Na4-Na1-H41= 25.99       Na1-Na4-Na3-Na2=106.31        Na1-Na4-Na3-Na6= 58.01        
Na1-Na4-Na3-Na7=162.20        Na1-Na4-Na3-Na9=152.99        Na1-Na4-Na3-Cl11= 58.54       Na1-Na4-Na3-Cl12=106.37       
Na1-Na4-Na3-Cl15=157.69       Na1-Na4-Na3-Cl19=302.43       Na1-Na4-Na3-O68=228.35        Na2-Na4-Na3-Na1=253.69        
Na2-Na4-Na3-Na6=311.70        Na2-Na4-Na3-Na7= 55.88        Na2-Na4-Na3-Na9= 46.68        Na2-Na4-Na3-Cl11=312.23       
Na2-Na4-Na3-Cl12=  0.06       Na2-Na4-Na3-Cl15= 51.38       Na2-Na4-Na3-Cl19=196.11       Na2-Na4-Na3-O68=122.04        
Na5-Na4-Na3-Na1=310.96        Na5-Na4-Na3-Na2= 57.28        Na5-Na4-Na3-Na6=  8.98        Na5-Na4-Na3-Na7=113.16        
Na5-Na4-Na3-Na9=103.95        Na5-Na4-Na3-Cl11=  9.51       Na5-Na4-Na3-Cl12= 57.33       Na5-Na4-Na3-Cl15=108.66       
Na5-Na4-Na3-Cl19=253.39       Na5-Na4-Na3-O68=179.32        Na8-Na4-Na3-Na1=233.20        Na8-Na4-Na3-Na2=339.51        
Na8-Na4-Na3-Na6=291.21        Na8-Na4-Na3-Na7= 35.39        Na8-Na4-Na3-Na9= 26.19        Na8-Na4-Na3-Cl11=291.74       
Na8-Na4-Na3-Cl12=339.56       Na8-Na4-Na3-Cl15= 30.89       Na8-Na4-Na3-Cl19=175.62       Na8-Na4-Na3-O68=101.55        
Cl11-Na4-Na3-Na1=301.46       Cl11-Na4-Na3-Na2= 47.77       Cl11-Na4-Na3-Na6=359.47       Cl11-Na4-Na3-Na7=103.65       
Cl11-Na4-Na3-Na9= 94.45       Cl11-Na4-Na3-Cl12= 47.83      Cl11-Na4-Na3-Cl15= 99.15      Cl11-Na4-Na3-Cl19=243.89      
Cl11-Na4-Na3-O68=169.81       Cl13-Na4-Na3-Na1=272.52       Cl13-Na4-Na3-Na2= 18.84       Cl13-Na4-Na3-Na6=330.54       
Cl13-Na4-Na3-Na7= 74.72       Cl13-Na4-Na3-Na9= 65.51       Cl13-Na4-Na3-Cl11=331.07      Cl13-Na4-Na3-Cl12= 18.89      
Cl13-Na4-Na3-Cl15= 70.22      Cl13-Na4-Na3-Cl19=214.95      Cl13-Na4-Na3-O68=140.88       Cl15-Na4-Na3-Na1=202.31       
Cl15-Na4-Na3-Na2=308.62       Cl15-Na4-Na3-Na6=260.32       Cl15-Na4-Na3-Na7=  4.50       Cl15-Na4-Na3-Na9=355.30       
Cl15-Na4-Na3-Cl11=260.85      Cl15-Na4-Na3-Cl12=308.68      Cl15-Na4-Na3-Cl19=144.73      Cl15-Na4-Na3-O68= 70.66       
Cl19-Na4-Na3-Na1= 57.57       Cl19-Na4-Na3-Na2=163.89       Cl19-Na4-Na3-Na6=115.58       Cl19-Na4-Na3-Na7=219.77       
Cl19-Na4-Na3-Na9=210.56       Cl19-Na4-Na3-Cl11=116.11      Cl19-Na4-Na3-Cl12=163.94      Cl19-Na4-Na3-Cl15=215.27      
Cl19-Na4-Na3-O68=285.93       Na4-Na5-Na1-Na3=315.39        Na4-Na5-Na1-Na6=258.91        Na4-Na5-Na1-Cl10=141.54       
Na4-Na5-Na1-Cl11=299.01       Na4-Na5-Na1-Cl19=  6.43       Na4-Na5-Na1-O35=253.66        Na4-Na5-Na1-C37=216.26        
Na4-Na5-Na1-C40=181.51        Na4-Na5-Na1-H41=147.71        Cl10-Na5-Na1-Na3=173.85       Cl10-Na5-Na1-Na4=218.46       
Cl10-Na5-Na1-Na6=117.37       Cl10-Na5-Na1-Cl11=157.47      Cl10-Na5-Na1-Cl19=224.89      Cl10-Na5-Na1-O35=112.12       
Cl10-Na5-Na1-C37= 74.73       Cl10-Na5-Na1-C40= 39.97       Cl10-Na5-Na1-H41=  6.17       Cl11-Na5-Na1-Na3= 16.38       
Cl11-Na5-Na1-Na4= 60.99       Cl11-Na5-Na1-Na6=319.90       Cl11-Na5-Na1-Cl10=202.53      Cl11-Na5-Na1-Cl19= 67.42      
Cl11-Na5-Na1-O35=314.65       Cl11-Na5-Na1-C37=277.26       Cl11-Na5-Na1-C40=242.50       Cl11-Na5-Na1-H41=208.70       
Cl13-Na5-Na1-Na3=306.00       Cl13-Na5-Na1-Na4=350.61       Cl13-Na5-Na1-Na6=249.52       Cl13-Na5-Na1-Cl10=132.15      
Cl13-Na5-Na1-Cl11=289.62      Cl13-Na5-Na1-Cl19=357.04      Cl13-Na5-Na1-O35=244.27       Cl13-Na5-Na1-C37=206.87       
Cl13-Na5-Na1-C40=172.12       Cl13-Na5-Na1-H41=138.32       Cl16-Na5-Na1-Na3= 70.59       Cl16-Na5-Na1-Na4=115.20       
Cl16-Na5-Na1-Na6= 14.11       Cl16-Na5-Na1-Cl10=256.74      Cl16-Na5-Na1-Cl11= 54.21      Cl16-Na5-Na1-Cl19=121.63      
Cl16-Na5-Na1-O35=  8.86       Cl16-Na5-Na1-C37=331.47       Cl16-Na5-Na1-C40=296.71       Cl16-Na5-Na1-H41=262.91       
Na1-Na5-Na4-Na2= 95.21        Na1-Na5-Na4-Na3= 47.34        Na1-Na5-Na4-Na8=145.72        Na1-Na5-Na4-Cl11= 57.73       
Na1-Na5-Na4-Cl13=193.11       Na1-Na5-Na4-Cl15=107.04       Na1-Na5-Na4-Cl19=353.35       Cl10-Na5-Na4-Na1= 25.03       
Cl10-Na5-Na4-Na2=120.24       Cl10-Na5-Na4-Na3= 72.37       Cl10-Na5-Na4-Na8=170.75       Cl10-Na5-Na4-Cl11= 82.76      
Cl10-Na5-Na4-Cl13=218.14      Cl10-Na5-Na4-Cl15=132.07      Cl10-Na5-Na4-Cl19= 18.39      Cl11-Na5-Na4-Na1=302.27       
Cl11-Na5-Na4-Na2= 37.48       Cl11-Na5-Na4-Na3=349.61       Cl11-Na5-Na4-Na8= 87.99       Cl11-Na5-Na4-Cl13=135.38      
Cl11-Na5-Na4-Cl15= 49.31      Cl11-Na5-Na4-Cl19=295.63      Cl13-Na5-Na4-Na1=166.89       Cl13-Na5-Na4-Na2=262.10       
Cl13-Na5-Na4-Na3=214.23       Cl13-Na5-Na4-Na8=312.61       Cl13-Na5-Na4-Cl11=224.62      Cl13-Na5-Na4-Cl15=273.93      
Cl13-Na5-Na4-Cl19=160.25      Cl16-Na5-Na4-Na1=248.87       Cl16-Na5-Na4-Na2=344.08       Cl16-Na5-Na4-Na3=296.21       
Cl16-Na5-Na4-Na8= 34.58       Cl16-Na5-Na4-Cl11=306.59      Cl16-Na5-Na4-Cl13= 81.97      Cl16-Na5-Na4-Cl15=355.91      
Cl16-Na5-Na4-Cl19=242.22      Na2-Na6-Na1-Na3=310.11        Na2-Na6-Na1-Na4=359.39        Na2-Na6-Na1-Na5= 57.88        
Na2-Na6-Na1-Cl10= 96.78       Na2-Na6-Na1-Cl11= 15.00       Na2-Na6-Na1-Cl19=316.12       Na2-Na6-Na1-O35=231.43        
Na2-Na6-Na1-C37=198.84        Na2-Na6-Na1-C40=201.85        Na2-Na6-Na1-H41=200.51        Na3-Na6-Na1-Na4= 49.28        
Na3-Na6-Na1-Na5=107.77        Na3-Na6-Na1-Cl10=146.67       Na3-Na6-Na1-Cl11= 64.89       Na3-Na6-Na1-Cl19=  6.01       
Na3-Na6-Na1-O35=281.32        Na3-Na6-Na1-C37=248.73        Na3-Na6-Na1-C40=251.74        Na3-Na6-Na1-H41=250.40        
Cl11-Na6-Na1-Na3=295.11       Cl11-Na6-Na1-Na4=344.39       Cl11-Na6-Na1-Na5= 42.88       Cl11-Na6-Na1-Cl10= 81.78      
Cl11-Na6-Na1-Cl19=301.11      Cl11-Na6-Na1-O35=216.43       Cl11-Na6-Na1-C37=183.83       Cl11-Na6-Na1-C40=186.85       
Cl11-Na6-Na1-H41=185.51       Cl12-Na6-Na1-Na3=359.93       Cl12-Na6-Na1-Na4= 49.21       Cl12-Na6-Na1-Na5=107.70       
Cl12-Na6-Na1-Cl10=146.60      Cl12-Na6-Na1-Cl11= 64.82      Cl12-Na6-Na1-Cl19=  5.94      Cl12-Na6-Na1-O35=281.25       
Cl12-Na6-Na1-C37=248.66       Cl12-Na6-Na1-C40=251.67       Cl12-Na6-Na1-H41=250.33       O20-Na6-Na1-Na3=202.46        
O20-Na6-Na1-Na4=251.74        O20-Na6-Na1-Na5=310.22        O20-Na6-Na1-Cl10=349.13       O20-Na6-Na1-Cl11=267.35       
O20-Na6-Na1-Cl19=208.46       O20-Na6-Na1-O35=123.77        O20-Na6-Na1-C37= 91.18        O20-Na6-Na1-C40= 94.20        
O20-Na6-Na1-H41= 92.86        O35-Na6-Na1-Na3= 78.68        O35-Na6-Na1-Na4=127.97        O35-Na6-Na1-Na5=186.45        
O35-Na6-Na1-Cl10=225.35       O35-Na6-Na1-Cl11=143.57       O35-Na6-Na1-Cl19= 84.69       O35-Na6-Na1-C37=327.41        
O35-Na6-Na1-C40=330.43        O35-Na6-Na1-H41=329.09        O50-Na6-Na1-Na3= 88.09        O50-Na6-Na1-Na4=137.37        
O50-Na6-Na1-Na5=195.86        O50-Na6-Na1-Cl10=234.76       O50-Na6-Na1-Cl11=152.98       O50-Na6-Na1-Cl19= 94.09       
O50-Na6-Na1-O35=  9.40        O50-Na6-Na1-C37=336.81        O50-Na6-Na1-C40=339.83        O50-Na6-Na1-H41=338.49        
O74-Na6-Na1-Na3=274.93        O74-Na6-Na1-Na4=324.21        O74-Na6-Na1-Na5= 22.70        O74-Na6-Na1-Cl10= 61.60       
O74-Na6-Na1-Cl11=339.82       O74-Na6-Na1-Cl19=280.94       O74-Na6-Na1-O35=196.25        O74-Na6-Na1-C37=163.66        
O74-Na6-Na1-C40=166.67        O74-Na6-Na1-H41=165.33        Na1-Na6-Na2-Na3= 43.68        Na1-Na6-Na2-Na4=  0.51        
Na1-Na6-Na2-Na8=330.46        Na1-Na6-Na2-Na9= 91.31        Na1-Na6-Na2-Cl11=347.08       Na1-Na6-Na2-Cl12= 98.50       
Na1-Na6-Na2-Cl14=146.94       Na1-Na6-Na2-Cl15= 31.46       Na1-Na6-Na2-O65=279.03        Na1-Na6-Na2-O74=228.86        
Na3-Na6-Na2-Na4=316.82        Na3-Na6-Na2-Na8=286.78        Na3-Na6-Na2-Na9= 47.62        Na3-Na6-Na2-Cl11=303.40       
Na3-Na6-Na2-Cl12= 54.82       Na3-Na6-Na2-Cl14=103.26       Na3-Na6-Na2-Cl15=347.78       Na3-Na6-Na2-O65=235.35        
Na3-Na6-Na2-O74=185.17        Cl11-Na6-Na2-Na3= 56.60       Cl11-Na6-Na2-Na4= 13.42       Cl11-Na6-Na2-Na8=343.38       
Cl11-Na6-Na2-Na9=104.23       Cl11-Na6-Na2-Cl12=111.42      Cl11-Na6-Na2-Cl14=159.86      Cl11-Na6-Na2-Cl15= 44.38      
Cl11-Na6-Na2-O65=291.95       Cl11-Na6-Na2-O74=241.78       Cl12-Na6-Na2-Na3=305.18       Cl12-Na6-Na2-Na4=262.00       
Cl12-Na6-Na2-Na8=231.96       Cl12-Na6-Na2-Na9=352.80       Cl12-Na6-Na2-Cl11=248.58      Cl12-Na6-Na2-Cl14= 48.44      
Cl12-Na6-Na2-Cl15=292.96      Cl12-Na6-Na2-O65=180.53       Cl12-Na6-Na2-O74=130.35       O20-Na6-Na2-Na3=134.19        
O20-Na6-Na2-Na4= 91.01        O20-Na6-Na2-Na8= 60.96        O20-Na6-Na2-Na9=181.81        O20-Na6-Na2-Cl11= 77.58       
O20-Na6-Na2-Cl12=189.01       O20-Na6-Na2-Cl14=237.44       O20-Na6-Na2-Cl15=121.96       O20-Na6-Na2-O65=  9.54        
O20-Na6-Na2-O74=319.36        O35-Na6-Na2-Na3= 14.43        O35-Na6-Na2-Na4=331.25        O35-Na6-Na2-Na8=301.21        
O35-Na6-Na2-Na9= 62.05        O35-Na6-Na2-Cl11=317.83       O35-Na6-Na2-Cl12= 69.25       O35-Na6-Na2-Cl14=117.69       
O35-Na6-Na2-Cl15=  2.21       O35-Na6-Na2-O65=249.78        O35-Na6-Na2-O74=199.60        O50-Na6-Na2-Na3=281.08        
O50-Na6-Na2-Na4=237.90        O50-Na6-Na2-Na8=207.85        O50-Na6-Na2-Na9=328.70        O50-Na6-Na2-Cl11=224.47       
O50-Na6-Na2-Cl12=335.90       O50-Na6-Na2-Cl14= 24.33       O50-Na6-Na2-Cl15=268.85       O50-Na6-Na2-O65=156.42        
O50-Na6-Na2-O74=106.25        O74-Na6-Na2-Na3=174.83        O74-Na6-Na2-Na4=131.65        O74-Na6-Na2-Na8=101.60        
O74-Na6-Na2-Na9=222.45        O74-Na6-Na2-Cl11=118.22       O74-Na6-Na2-Cl12=229.65       O74-Na6-Na2-Cl14=278.08       
O74-Na6-Na2-Cl15=162.60       O74-Na6-Na2-O65= 50.17        Na1-Na6-Na3-Na2=239.42        Na1-Na6-Na3-Na4=303.58        
Na1-Na6-Na3-Na7=141.22        Na1-Na6-Na3-Na9=204.15        Na1-Na6-Na3-Cl11=302.99       Na1-Na6-Na3-Cl12=180.09       
Na1-Na6-Na3-Cl15=250.54       Na1-Na6-Na3-Cl19=353.89       Na1-Na6-Na3-O68=135.86        Na2-Na6-Na3-Na1=120.58        
Na2-Na6-Na3-Na4= 64.16        Na2-Na6-Na3-Na7=261.80        Na2-Na6-Na3-Na9=324.73        Na2-Na6-Na3-Cl11= 63.57       
Na2-Na6-Na3-Cl12=300.67       Na2-Na6-Na3-Cl15= 11.12       Na2-Na6-Na3-Cl19=114.47       Na2-Na6-Na3-O68=256.44        
Cl11-Na6-Na3-Na1= 57.01       Cl11-Na6-Na3-Na2=296.43       Cl11-Na6-Na3-Na4=  0.59       Cl11-Na6-Na3-Na7=198.23       
Cl11-Na6-Na3-Na9=261.16       Cl11-Na6-Na3-Cl12=237.10      Cl11-Na6-Na3-Cl15=307.55      Cl11-Na6-Na3-Cl19= 50.90      
Cl11-Na6-Na3-O68=192.87       Cl12-Na6-Na3-Na1=179.91       Cl12-Na6-Na3-Na2= 59.33       Cl12-Na6-Na3-Na4=123.48       
Cl12-Na6-Na3-Na7=321.13       Cl12-Na6-Na3-Na9= 24.05       Cl12-Na6-Na3-Cl11=122.90      Cl12-Na6-Na3-Cl15= 70.44      
Cl12-Na6-Na3-Cl19=173.79      Cl12-Na6-Na3-O68=315.76       O20-Na6-Na3-Na1= 33.92        O20-Na6-Na3-Na2=273.34        
O20-Na6-Na3-Na4=337.50        O20-Na6-Na3-Na7=175.14        O20-Na6-Na3-Na9=238.07        O20-Na6-Na3-Cl11=336.91       
O20-Na6-Na3-Cl12=214.01       O20-Na6-Na3-Cl15=284.46       O20-Na6-Na3-Cl19= 27.81       O20-Na6-Na3-O68=169.78        
O35-Na6-Na3-Na1=316.76        O35-Na6-Na3-Na2=196.17        O35-Na6-Na3-Na4=260.33        O35-Na6-Na3-Na7= 97.97        
O35-Na6-Na3-Na9=160.90        O35-Na6-Na3-Cl11=259.75       O35-Na6-Na3-Cl12=136.85       O35-Na6-Na3-Cl15=207.29       
O35-Na6-Na3-Cl19=310.64       O35-Na6-Na3-O68= 92.61        O50-Na6-Na3-Na1=252.49        O50-Na6-Na3-Na2=131.91        
O50-Na6-Na3-Na4=196.07        O50-Na6-Na3-Na7= 33.71        O50-Na6-Na3-Na9= 96.64        O50-Na6-Na3-Cl11=195.48       
O50-Na6-Na3-Cl12= 72.58       O50-Na6-Na3-Cl15=143.03       O50-Na6-Na3-Cl19=246.38       O50-Na6-Na3-O68= 28.35        
O74-Na6-Na3-Na1=117.04        O74-Na6-Na3-Na2=356.46        O74-Na6-Na3-Na4= 60.62        O74-Na6-Na3-Na7=258.26        
O74-Na6-Na3-Na9=321.19        O74-Na6-Na3-Cl11= 60.03       O74-Na6-Na3-Cl12=297.14       O74-Na6-Na3-Cl15=  7.58       
O74-Na6-Na3-Cl19=110.93       O74-Na6-Na3-O68=252.90        Na9-Na7-Na3-Na1=147.75        Na9-Na7-Na3-Na2= 43.32        
Na9-Na7-Na3-Na4=349.81        Na9-Na7-Na3-Na6= 96.21        Na9-Na7-Na3-Cl11= 79.27       Na9-Na7-Na3-Cl12= 57.31       
Na9-Na7-Na3-Cl15=353.58       Na9-Na7-Na3-Cl19=223.43       Na9-Na7-Na3-O68=271.68        Cl12-Na7-Na3-Na1= 90.44       
Cl12-Na7-Na3-Na2=346.01       Cl12-Na7-Na3-Na4=292.50       Cl12-Na7-Na3-Na6= 38.90       Cl12-Na7-Na3-Na9=302.69       
Cl12-Na7-Na3-Cl11= 21.96      Cl12-Na7-Na3-Cl15=296.27      Cl12-Na7-Na3-Cl19=166.12      Cl12-Na7-Na3-O68=214.37       
Cl17-Na7-Na3-Na1=345.99       Cl17-Na7-Na3-Na2=241.55       Cl17-Na7-Na3-Na4=188.04       Cl17-Na7-Na3-Na6=294.44       
Cl17-Na7-Na3-Na9=198.23       Cl17-Na7-Na3-Cl11=277.50      Cl17-Na7-Na3-Cl12=255.54      Cl17-Na7-Na3-Cl15=191.82      
Cl17-Na7-Na3-Cl19= 61.67      Cl17-Na7-Na3-O68=109.91       Cl18-Na7-Na3-Na1=179.00       Cl18-Na7-Na3-Na2= 74.57       
Cl18-Na7-Na3-Na4= 21.06       Cl18-Na7-Na3-Na6=127.46       Cl18-Na7-Na3-Na9= 31.25       Cl18-Na7-Na3-Cl11=110.52      
Cl18-Na7-Na3-Cl12= 88.56      Cl18-Na7-Na3-Cl15= 24.83      Cl18-Na7-Na3-Cl19=254.68      Cl18-Na7-Na3-O68=302.93       
O68-Na7-Na3-Na1=236.07        O68-Na7-Na3-Na2=131.64        O68-Na7-Na3-Na4= 78.13        O68-Na7-Na3-Na6=184.53        
O68-Na7-Na3-Na9= 88.32        O68-Na7-Na3-Cl11=167.59       O68-Na7-Na3-Cl12=145.63       O68-Na7-Na3-Cl15= 81.90       
O68-Na7-Na3-Cl19=311.75       Na4-Na8-Na2-Na3=339.83        Na4-Na8-Na2-Na6= 39.88        Na4-Na8-Na2-Na9=272.13        
Na4-Na8-Na2-Cl11= 26.75       Na4-Na8-Na2-Cl12=315.81       Na4-Na8-Na2-Cl14=221.91       Na4-Na8-Na2-Cl15=308.46       
Na4-Na8-Na2-O65=127.17        Na4-Na8-Na2-O74=103.26        Cl13-Na8-Na2-Na3=297.81       Cl13-Na8-Na2-Na4=317.97       
Cl13-Na8-Na2-Na6=357.86       Cl13-Na8-Na2-Na9=230.10       Cl13-Na8-Na2-Cl11=344.73      Cl13-Na8-Na2-Cl12=273.78      
Cl13-Na8-Na2-Cl14=179.88      Cl13-Na8-Na2-Cl15=266.44      Cl13-Na8-Na2-O65= 85.14       Cl13-Na8-Na2-O74= 61.23       
Cl15-Na8-Na2-Na3= 31.37       Cl15-Na8-Na2-Na4= 51.54       Cl15-Na8-Na2-Na6= 91.42       Cl15-Na8-Na2-Na9=323.66       
Cl15-Na8-Na2-Cl11= 78.29      Cl15-Na8-Na2-Cl12=  7.34      Cl15-Na8-Na2-Cl14=273.44      Cl15-Na8-Na2-O65=178.70       
Cl15-Na8-Na2-O74=154.79       O65-Na8-Na2-Na3=212.67        O65-Na8-Na2-Na4=232.83        O65-Na8-Na2-Na6=272.72        
O65-Na8-Na2-Na9=144.96        O65-Na8-Na2-Cl11=259.58       O65-Na8-Na2-Cl12=188.64       O65-Na8-Na2-Cl14= 94.74       
O65-Na8-Na2-Cl15=181.30       O65-Na8-Na2-O74=336.09        O71-Na8-Na2-Na3=126.47        O71-Na8-Na2-Na4=146.64        
O71-Na8-Na2-Na6=186.52        O71-Na8-Na2-Na9= 58.77        O71-Na8-Na2-Cl11=173.39       O71-Na8-Na2-Cl12=102.45       
O71-Na8-Na2-Cl14=  8.55       O71-Na8-Na2-Cl15= 95.10       O71-Na8-Na2-O65=273.81        O71-Na8-Na2-O74=249.90        
H72-Na8-Na2-Na3=123.56        H72-Na8-Na2-Na4=143.73        H72-Na8-Na2-Na6=183.61        H72-Na8-Na2-Na9= 55.85        
H72-Na8-Na2-Cl11=170.48       H72-Na8-Na2-Cl12= 99.53       H72-Na8-Na2-Cl14=  5.64       H72-Na8-Na2-Cl15= 92.19       
H72-Na8-Na2-O65=270.89        H72-Na8-Na2-O74=246.98        Na2-Na8-Na4-Na1=323.16        Na2-Na8-Na4-Na3= 22.76        
Na2-Na8-Na4-Na5=284.62        Na2-Na8-Na4-Cl11=333.21       Na2-Na8-Na4-Cl13=237.55       Na2-Na8-Na4-Cl15= 56.58       
Na2-Na8-Na4-Cl19= 30.44       Cl13-Na8-Na4-Na1= 85.61       Cl13-Na8-Na4-Na2=122.45       Cl13-Na8-Na4-Na3=145.21       
Cl13-Na8-Na4-Na5= 47.07       Cl13-Na8-Na4-Cl11= 95.67      Cl13-Na8-Na4-Cl15=179.04      Cl13-Na8-Na4-Cl19=152.89      
Cl15-Na8-Na4-Na1=266.58       Cl15-Na8-Na4-Na2=303.42       Cl15-Na8-Na4-Na3=326.18       Cl15-Na8-Na4-Na5=228.04       
Cl15-Na8-Na4-Cl11=276.63      Cl15-Na8-Na4-Cl13=180.96      Cl15-Na8-Na4-Cl19=333.86      O65-Na8-Na4-Na1=  0.08        
O65-Na8-Na4-Na2= 36.92        O65-Na8-Na4-Na3= 59.68        O65-Na8-Na4-Na5=321.54        O65-Na8-Na4-Cl11= 10.13       
O65-Na8-Na4-Cl13=274.47       O65-Na8-Na4-Cl15= 93.50       O65-Na8-Na4-Cl19= 67.36       O71-Na8-Na4-Na1=236.80        
O71-Na8-Na4-Na2=273.64        O71-Na8-Na4-Na3=296.40        O71-Na8-Na4-Na5=198.26        O71-Na8-Na4-Cl11=246.85       
O71-Na8-Na4-Cl13=151.19       O71-Na8-Na4-Cl15=330.22       O71-Na8-Na4-Cl19=304.08       H72-Na8-Na4-Na1=269.76        
H72-Na8-Na4-Na2=306.60        H72-Na8-Na4-Na3=329.36        H72-Na8-Na4-Na5=231.22        H72-Na8-Na4-Cl11=279.81       
H72-Na8-Na4-Cl13=184.15       H72-Na8-Na4-Cl15=  3.18       H72-Na8-Na4-Cl19=337.04       Na3-Na9-Na2-Na4= 43.21        
Na3-Na9-Na2-Na6=313.92        Na3-Na9-Na2-Na8= 94.50        Na3-Na9-Na2-Cl11= 11.19       Na3-Na9-Na2-Cl12=306.87       
Na3-Na9-Na2-Cl14=170.80       Na3-Na9-Na2-Cl15= 59.15       Na3-Na9-Na2-O65=125.15        Na3-Na9-Na2-O74=259.78        
Na7-Na9-Na2-Na3= 43.45        Na7-Na9-Na2-Na4= 86.66        Na7-Na9-Na2-Na6=357.37        Na7-Na9-Na2-Na8=137.95        
Na7-Na9-Na2-Cl11= 54.64       Na7-Na9-Na2-Cl12=350.32       Na7-Na9-Na2-Cl14=214.25       Na7-Na9-Na2-Cl15=102.60       
Na7-Na9-Na2-O65=168.60        Na7-Na9-Na2-O74=303.23        Cl12-Na9-Na2-Na3= 53.13       Cl12-Na9-Na2-Na4= 96.34       
Cl12-Na9-Na2-Na6=  7.05       Cl12-Na9-Na2-Na8=147.62       Cl12-Na9-Na2-Cl11= 64.32      Cl12-Na9-Na2-Cl14=223.93      
Cl12-Na9-Na2-Cl15=112.28      Cl12-Na9-Na2-O65=178.27       Cl12-Na9-Na2-O74=312.91       Cl14-Na9-Na2-Na3=189.20       
Cl14-Na9-Na2-Na4=232.41       Cl14-Na9-Na2-Na6=143.12       Cl14-Na9-Na2-Na8=283.70       Cl14-Na9-Na2-Cl11=200.39      
Cl14-Na9-Na2-Cl12=136.07      Cl14-Na9-Na2-Cl15=248.35      Cl14-Na9-Na2-O65=314.35       Cl14-Na9-Na2-O74= 88.98       
Cl15-Na9-Na2-Na3=300.85       Cl15-Na9-Na2-Na4=344.05       Cl15-Na9-Na2-Na6=254.76       Cl15-Na9-Na2-Na8= 35.34       
Cl15-Na9-Na2-Cl11=312.04      Cl15-Na9-Na2-Cl12=247.72      Cl15-Na9-Na2-Cl14=111.65      Cl15-Na9-Na2-O65= 65.99       
Cl15-Na9-Na2-O74=200.63       Cl18-Na9-Na2-Na3= 45.21       Cl18-Na9-Na2-Na4= 88.41       Cl18-Na9-Na2-Na6=359.12       
Cl18-Na9-Na2-Na8=139.70       Cl18-Na9-Na2-Cl11= 56.40      Cl18-Na9-Na2-Cl12=352.08      Cl18-Na9-Na2-Cl14=216.01      
Cl18-Na9-Na2-Cl15=104.36      Cl18-Na9-Na2-O65=170.35       Cl18-Na9-Na2-O74=304.99       Na2-Na9-Na3-Na1=349.13        
Na2-Na9-Na3-Na4=296.06        Na2-Na9-Na3-Na6= 36.27        Na2-Na9-Na3-Na7=119.25        Na2-Na9-Na3-Cl11=349.88       
Na2-Na9-Na3-Cl12= 60.69       Na2-Na9-Na3-Cl15=290.98       Na2-Na9-Na3-Cl19=259.74       Na2-Na9-Na3-O68=175.54        
Na7-Na9-Na3-Na1=229.87        Na7-Na9-Na3-Na2=240.75        Na7-Na9-Na3-Na4=176.80        Na7-Na9-Na3-Na6=277.02        
Na7-Na9-Na3-Cl11=230.62       Na7-Na9-Na3-Cl12=301.44       Na7-Na9-Na3-Cl15=171.72       Na7-Na9-Na3-Cl19=140.49       
Na7-Na9-Na3-O68= 56.28        Cl12-Na9-Na3-Na1=288.44       Cl12-Na9-Na3-Na2=299.31       Cl12-Na9-Na3-Na4=235.37       
Cl12-Na9-Na3-Na6=335.58       Cl12-Na9-Na3-Na7= 58.56       Cl12-Na9-Na3-Cl11=289.19      Cl12-Na9-Na3-Cl15=230.29      
Cl12-Na9-Na3-Cl19=199.05      Cl12-Na9-Na3-O68=114.84       Cl14-Na9-Na3-Na1=357.12       Cl14-Na9-Na3-Na2=  7.99       
Cl14-Na9-Na3-Na4=304.05       Cl14-Na9-Na3-Na6= 44.26       Cl14-Na9-Na3-Na7=127.25       Cl14-Na9-Na3-Cl11=357.87      
Cl14-Na9-Na3-Cl12= 68.68      Cl14-Na9-Na3-Cl15=298.97      Cl14-Na9-Na3-Cl19=267.73      Cl14-Na9-Na3-O68=183.53       
Cl15-Na9-Na3-Na1= 58.15       Cl15-Na9-Na3-Na2= 69.02       Cl15-Na9-Na3-Na4=  5.08       Cl15-Na9-Na3-Na6=105.29       
Cl15-Na9-Na3-Na7=188.28       Cl15-Na9-Na3-Cl11= 58.90      Cl15-Na9-Na3-Cl12=129.71      Cl15-Na9-Na3-Cl19=328.76      
Cl15-Na9-Na3-O68=244.56       Cl18-Na9-Na3-Na1=197.80       Cl18-Na9-Na3-Na2=208.67       Cl18-Na9-Na3-Na4=144.73       
Cl18-Na9-Na3-Na6=244.94       Cl18-Na9-Na3-Na7=327.92       Cl18-Na9-Na3-Cl11=198.55      Cl18-Na9-Na3-Cl12=269.36      
Cl18-Na9-Na3-Cl15=139.65      Cl18-Na9-Na3-Cl19=108.41      Cl18-Na9-Na3-O68= 24.20       Na2-Na9-Na7-Na3=310.28        
Na2-Na9-Na7-Cl12= 10.77       Na2-Na9-Na7-Cl17=339.48       Na2-Na9-Na7-Cl18=178.34       Na2-Na9-Na7-O68=266.26        
Na3-Na9-Na7-Cl12= 60.49       Na3-Na9-Na7-Cl17= 29.20       Na3-Na9-Na7-Cl18=228.06       Na3-Na9-Na7-O68=315.98        
Cl12-Na9-Na7-Na3=299.51       Cl12-Na9-Na7-Cl17=328.71      Cl12-Na9-Na7-Cl18=167.57      Cl12-Na9-Na7-O68=255.49       
Cl14-Na9-Na7-Na3=272.38       Cl14-Na9-Na7-Cl12=332.87      Cl14-Na9-Na7-Cl17=301.58      Cl14-Na9-Na7-Cl18=140.44      
Cl14-Na9-Na7-O68=228.36       Cl15-Na9-Na7-Na3=  6.47       Cl15-Na9-Na7-Cl12= 66.96      Cl15-Na9-Na7-Cl17= 35.67      
Cl15-Na9-Na7-Cl18=234.53      Cl15-Na9-Na7-O68=322.45       Cl18-Na9-Na7-Na3=131.94       Cl18-Na9-Na7-Cl12=192.43      
Cl18-Na9-Na7-Cl17=161.14      Cl18-Na9-Na7-O68= 87.92       Na5-Cl10-Na1-Na3=350.27       Na5-Cl10-Na1-Na4= 32.99       
Na5-Cl10-Na1-Na6=300.93       Na5-Cl10-Na1-Cl11=343.84      Na5-Cl10-Na1-Cl19= 67.19      Na5-Cl10-Na1-O35=262.58       
Na5-Cl10-Na1-C37=236.11       Na5-Cl10-Na1-C40=203.42       Na5-Cl10-Na1-H41=183.67       Na1-Cl10-Na5-Na4=328.33       
Na1-Cl10-Na5-Cl11= 16.03      Na1-Cl10-Na5-Cl13=295.61      Na1-Cl10-Na5-Cl16=107.03      

========================================================================
 FINAL SINGLEPOINT CALCULATION ON OPTIMIZED GEOMETRY
========================================================================

 Ncao       : 250
 Nao        : 240
 Nshell     : 124
 Nel        : 208
 T(el)      :   300.0
 intcut     :    25.0
 scfconv/Eh :  0.100E-05
   qconv/e  :  0.100E-03
 intneglect :  0.100E-07
 broydamp   :      0.250
 iter      E             dE          RMSdq      gap      omega  full diag
   1   -123.3210019 -0.123321E+03  0.115E-04    3.36       0.0  T
   2   -123.3210019 -0.119087E-10  0.663E-05    3.36     173.1  T
   3   -123.3210019 -0.139693E-10  0.425E-05    3.36     269.6  T
speedup  0.98
cpu  time for SCC    0.03 s
wall time for SCC    0.03 s

   *** convergence criteria satisfied after 3 iterations ***

          eigenvalues
 #    :          92         93         94         95         96         97         98         99
 occ. :        2.000      2.000      2.000      2.000      2.000      2.000      2.000      2.000
 eps  :        -8.383     -8.372     -8.327     -8.322     -8.315     -8.297     -8.283     -8.242
 #    :         100        101        102        103        104        105        106        107
 occ. :        2.000      2.000      2.000      2.000      2.000      0.000      0.000      0.000
 eps  :        -8.237     -8.143     -8.139     -7.991     -7.969     -4.604     -2.933     -1.734
 #    :         108        109        110        111        112        113        114        115
 occ. :        0.000      0.000      0.000      0.000      0.000      0.000      0.000      0.000
 eps  :        -0.698     -0.259      0.356      1.232      1.492      2.134      2.968      3.506


   #   Z            q   n(s)   n(p)   n(d)      C6AA      α(0)
   1  11 Na     0.753  0.074  0.173  0.000    67.528    26.593
   2  11 Na     0.837  0.028  0.134  0.000    66.517    26.393
   3  11 Na     0.724  0.042  0.234  0.000    67.880    26.662
   4  11 Na     0.672  0.087  0.241  0.000    68.528    26.789
   5  11 Na     0.713  0.087  0.201  0.000    68.027    26.691
   6  11 Na     0.852  0.065  0.083  0.000    66.343    26.359
   7  11 Na     0.695  0.104  0.202  0.000    68.246    26.734
   8  11 Na     0.749  0.093  0.158  0.000    67.583    26.604
   9  11 Na     0.690  0.100  0.209  0.000    68.300    26.745
  10  17 Cl    -0.833  1.982  5.849  0.001   128.698    17.356
  11  17 Cl    -0.731  1.964  5.762  0.005   124.580    17.076
  12  17 Cl    -0.748  1.971  5.776  0.001   125.235    17.121
  13  17 Cl    -0.766  1.975  5.791  0.000   125.992    17.173
  14  17 Cl    -0.783  1.976  5.802  0.005   126.649    17.217
  15  17 Cl    -0.731  1.976  5.755  0.000   124.560    17.075
  16  17 Cl    -0.785  1.976  5.760  0.050   126.278    17.187
  17  17 Cl    -0.800  1.979  5.796  0.026   126.999    17.237
  18  17 Cl    -0.801  1.985  5.809  0.008   127.403    17.269
  19  17 Cl    -0.785  1.977  5.807  0.001   126.741    17.224
  20   8 O     -0.490  1.698  4.792  0.000    22.626     6.424
  21   1 H      0.342  0.658  0.000  0.000     0.602     1.216
  22   6 C      0.072  1.040  2.888  0.000    19.418     6.281
  23   1 H      0.019  0.981  0.000  0.000     2.751     2.594
  24   1 H      0.036  0.964  0.000  0.000     2.500     2.473
  25   6 C     -0.084  1.062  3.022  0.000    22.088     6.690
  26   1 H      0.035  0.965  0.000  0.000     2.515     2.480
  27   1 H      0.059  0.941  0.000  0.000     2.211     2.325
  28   6 C     -0.057  1.048  3.009  0.000    21.592     6.616
  29   1 H      0.026  0.974  0.000  0.000     2.649     2.545
  30   1 H      0.033  0.967  0.000  0.000     2.545     2.495
  31   6 C     -0.104  1.038  3.067  0.000    22.556     6.773
  32   1 H      0.039  0.961  0.000  0.000     2.464     2.455
  33   1 H      0.028  0.972  0.000  0.000     2.620     2.531
  34   1 H      0.031  0.969  0.000  0.000     2.576     2.510
  35   8 O     -0.504  1.706  4.797  0.000    22.909     6.464
  36   1 H      0.355  0.645  0.000  0.000     0.576     1.191
  37   6 C      0.042  1.045  2.913  0.000    19.789     6.318
  38   1 H      0.053  0.947  0.000  0.000     2.287     2.365
  39   1 H      0.058  0.942  0.000  0.000     2.212     2.325
  40   6 C     -0.087  1.065  3.022  0.000    22.062     6.671
  41   1 H      0.042  0.958  0.000  0.000     2.402     2.419
  42   1 H      0.033  0.967  0.000  0.000     2.544     2.494
  43   6 C     -0.052  1.046  3.005  0.000    21.504     6.603
  44   1 H      0.035  0.965  0.000  0.000     2.511     2.478
  45   1 H      0.019  0.981  0.000  0.000     2.755     2.596
  46   6 C     -0.117  1.042  3.075  0.000    22.799     6.809
  47   1 H      0.046  0.954  0.000  0.000     2.365     2.405
  48   1 H      0.022  0.978  0.000  0.000     2.707     2.573
  49   1 H      0.067  0.933  0.000  0.000     2.120     2.277
  50   8 O     -0.493  1.701  4.792  0.000    22.676     6.431
  51   1 H      0.340  0.660  0.000  0.000     0.601     1.213
  52   6 C      0.075  1.038  2.887  0.000    19.365     6.272
  53   1 H      0.018  0.982  0.000  0.000     2.762     2.599
  54   1 H      0.035  0.965  0.000  0.000     2.520     2.482
  55   6 C     -0.068  1.055  3.013  0.000    21.807     6.648
  56   1 H      0.023  0.977  0.000  0.000     2.684     2.562
  57   1 H      0.036  0.964  0.000  0.000     2.499     2.472
  58   6 C     -0.078  1.056  3.022  0.000    21.961     6.669
  59   1 H      0.065  0.935  0.000  0.000     2.134     2.282
  60   1 H      0.024  0.976  0.000  0.000     2.672     2.556
  61   6 C     -0.124  1.042  3.082  0.000    22.942     6.831
  62   1 H      0.030  0.970  0.000  0.000     2.592     2.518
  63   1 H      0.035  0.965  0.000  0.000     2.523     2.484
  64   1 H      0.069  0.931  0.000  0.000     2.098     2.265
  65   8 O     -0.658  1.726  4.932  0.000    26.526     6.956
  66   1 H      0.330  0.670  0.000  0.000     0.634     1.248
  67   1 H      0.360  0.640  0.000  0.000     0.561     1.174
  68   8 O     -0.607  1.708  4.898  0.000    25.255     6.787
  69   1 H      0.315  0.685  0.000  0.000     0.674     1.287
  70   1 H      0.329  0.671  0.000  0.000     0.629     1.240
  71   8 O     -0.614  1.728  4.887  0.000    25.441     6.812
  72   1 H      0.332  0.668  0.000  0.000     0.620     1.230
  73   1 H      0.285  0.715  0.000  0.000     0.767     1.376
  74   8 O     -0.674  1.728  4.946  0.000    26.927     7.008
  75   1 H      0.367  0.633  0.000  0.000     0.543     1.153
  76   1 H      0.329  0.671  0.000  0.000     0.638     1.254

 Mol. C6AA /au·bohr⁶  :      94050.342399
 Mol. C8AA /au·bohr⁸  :    4040653.645720
 Mol. α(0) /au        :        617.713440

 
 Wiberg/Mayer (AO) data. WBOs > 0.1 written file <wbo>
 largest (>0.05) Wiberg bond orders for each atom
           total WBO             WBO to atom ...
     1  Na  0.474    Cl  10 0.161    Cl  19 0.113    Cl  11 0.093    O   35 0.076
     2  Na  0.334    Cl  14 0.128    Cl  12 0.069    Cl  15 0.059    O   74 0.057
     3  Na  0.522    Cl  19 0.111    Cl  11 0.097    Cl  12 0.086    Cl  15 0.075    O   68 0.067
     4  Na  0.622    Cl  19 0.176    Cl  13 0.173    Cl  15 0.140    Cl  11 0.087
     5  Na  0.538    Cl  16 0.181    Cl  10 0.132    Cl  13 0.110    Cl  11 0.104
     6  Na  0.284    O   20 0.090    O   50 0.079    Cl  11 0.078    O   74 0.071    Cl  12 0.068
     7  Na  0.552    Cl  17 0.201    Cl  12 0.137    Cl  18 0.106    O   68 0.065
     8  Na  0.483    Cl  13 0.143    O   71 0.096    O   65 0.093    Cl  15 0.084
     9  Na  0.585    Cl  18 0.200    Cl  14 0.170    Cl  15 0.116    Cl  12 0.088
    10  Cl  0.322    Na   1 0.161    Na   5 0.132
    11  Cl  0.508    Na   5 0.104    Na   3 0.097    Na   1 0.093    Na   4 0.087    Na   6 0.078
    12  Cl  0.481    Na   7 0.137    Na   9 0.088    Na   3 0.086    Na   2 0.069    Na   6 0.068
    13  Cl  0.447    Na   4 0.173    Na   8 0.143    Na   5 0.110
    14  Cl  0.416    Na   9 0.170    Na   2 0.128    H   72 0.057
    15  Cl  0.514    Na   4 0.140    Na   9 0.116    Na   8 0.084    Na   3 0.075    Na   2 0.059
    16  Cl  0.411    Na   5 0.181
    17  Cl  0.384    Na   7 0.201
    18  Cl  0.385    Na   9 0.200    Na   7 0.106
    19  Cl  0.409    Na   4 0.176    Na   1 0.113    Na   3 0.111
    20  O   1.983    C   22 0.994    H   21 0.829    Na   6 0.090
    21  H   0.882    O   20 0.829
    22  C   3.952    C   25 1.010    O   20 0.994    H   23 0.974    H   24 0.970
    23  H   0.999    C   22 0.974
    24  H   0.997    C   22 0.970
    25  C   3.991    C   22 1.010    C   28 1.008    H   26 0.979    H   27 0.974
    26  H   0.997    C   25 0.979
    27  H   0.995    C   25 0.974
    28  C   3.996    C   31 1.019    C   25 1.008    H   29 0.979    H   30 0.977
    29  H   0.999    C   28 0.979
    30  H   0.998    C   28 0.977
    31  C   3.997    C   28 1.019    H   34 0.988    H   33 0.988    H   32 0.987
    32  H   0.998    C   31 0.987
    33  H   0.999    C   31 0.988
    34  H   0.999    C   31 0.988
    35  O   2.001    C   37 0.987    H   36 0.825    Na   1 0.076
    36  H   0.873    O   35 0.825
    37  C   3.946    C   40 1.008    O   35 0.987    H   39 0.974    H   38 0.971
    38  H   0.997    C   37 0.971
    39  H   0.997    C   37 0.974
    40  C   3.997    C   43 1.010    C   37 1.008    H   42 0.977    H   41 0.965
    41  H   1.001    C   40 0.965
    42  H   0.998    C   40 0.977
    43  C   3.996    C   46 1.021    C   40 1.010    H   45 0.979    H   44 0.974
    44  H   0.998    C   43 0.974
    45  H   0.999    C   43 0.979
    46  C   3.989    C   43 1.021    H   48 0.987    H   47 0.981    H   49 0.977
    47  H   0.997    C   46 0.981
    48  H   1.000    C   46 0.987
    49  H   0.995    C   46 0.977
    50  O   1.976    C   52 0.997    H   51 0.828    Na   6 0.079
    51  H   0.884    O   50 0.828
    52  C   3.956    C   55 1.011    O   50 0.997    H   53 0.974    H   54 0.965
    53  H   0.999    C   52 0.974
    54  H   0.998    C   52 0.965
    55  C   3.994    C   58 1.012    C   52 1.011    H   57 0.978    H   56 0.977
    56  H   0.999    C   55 0.977
    57  H   0.997    C   55 0.978
    58  C   3.993    C   61 1.022    C   55 1.012    H   60 0.979    H   59 0.967
    59  H   0.995    C   58 0.967
    60  H   0.999    C   58 0.979
    61  C   3.990    C   58 1.022    H   62 0.986    H   63 0.983    H   64 0.980
    62  H   0.998    C   61 0.986
    63  H   0.998    C   61 0.983
    64  H   0.995    C   61 0.980
    65  O   1.880    H   66 0.891    H   67 0.823    Na   8 0.093
    66  H   0.891    O   65 0.891
    67  H   0.870    O   65 0.823
    68  O   1.915    H   69 0.901    H   70 0.864    Na   3 0.067    Na   7 0.065
    69  H   0.901    O   68 0.901
    70  H   0.892    O   68 0.864
    71  O   1.882    H   73 0.921    H   72 0.835    Na   8 0.096
    72  H   0.890    O   71 0.835    Cl  14 0.057
    73  H   0.919    O   71 0.921
    74  O   1.866    H   76 0.884    H   75 0.817    Na   6 0.071    Na   2 0.057
    75  H   0.865    O   74 0.817
    76  H   0.891    O   74 0.884
 MOs/occ written to file <molden.input>
 
molecular dipole:
                 x           y           z       tot (Debye)
 q only:        3.505      -3.384      -1.125
   full:        4.484      -2.775      -0.865      13.583
molecular quadrupole (traceless):
                xx          xy          yy          xz          yz          zz
 q only:       29.517       1.073      19.491       7.391      39.616     -49.008
  q+dip:        7.335       2.184      26.785       0.005      25.549     -34.120
   full:        8.977       3.571      23.108       2.050      23.284     -32.085

SCC energy    :    -123.3210019
rep           :       0.8032524
ES            :       0.9532534
AES           :      -0.0816273
AXC           :      -0.0016730
disp          :      -0.1023555
XB            :       0.0000000
fix           :       0.0000000
total E       :    -122.5126429
atomizationE  :      15.4142140     9672.57
(atE without considering molecular charge,
 total energy contains solvation terms)
H-L gap (eV)  :          3.3649
optimized geometry written to: xtbopt.xyz

           ------------------------------------------------- 
          |                Numerical Hessian                |
           ------------------------------------------------- 
step length          :   0.00500
SCC accuracy         :   0.25000
Hessian scale factor :   1.00000
frozen atoms in %    :   0.00000    0
RMS gradient         :   0.00007
estimated CPU  time      1.91 min
estimated wall time      1.92 min

writing file <hessian>.
 
 projected vibrational frequencies (cm-1)
eigval :       -0.00    -0.00    -0.00    -0.00    -0.00     0.00
eigval :       15.00    17.11    25.49    26.66    32.36    34.54
eigval :       36.28    38.33    42.06    43.10    45.13    45.53
eigval :       48.60    50.13    54.04    55.25    57.02    59.17
eigval :       61.39    64.77    68.25    69.31    71.00    73.67
eigval :       76.30    76.78    78.09    80.63    84.40    84.41
eigval :       87.67    87.95    89.62    91.34    94.84    96.31
eigval :       98.39   101.28   102.15   106.88   108.78   110.76
eigval :      113.37   115.70   118.35   120.26   120.95   122.61
eigval :      123.47   128.39   130.43   132.78   134.37   136.28
eigval :      137.28   141.23   141.99   146.26   149.00   154.92
eigval :      156.23   159.05   161.76   162.54   165.17   167.17
eigval :      170.95   172.36   174.26   176.37   182.48   183.95
eigval :      187.36   189.91   190.96   194.55   199.59   202.84
eigval :      207.27   212.04   218.28   227.97   230.83   234.31
eigval :      235.79   236.84   242.70   246.53   248.77   256.31
eigval :      259.78   290.33   292.03   296.54   306.96   333.53
eigval :      351.37   358.69   387.76   397.67   400.07   405.08
eigval :      432.34   446.50   456.66   486.85   494.43   511.26
eigval :      573.90   594.57   634.31   664.17   675.53   773.39
eigval :      782.46   799.21   812.15   841.68   850.34   861.37
eigval :      886.66   892.32   943.28   955.97   967.57   988.21
eigval :      994.46  1002.14  1047.75  1054.44  1066.14  1099.26
eigval :     1111.17  1117.48  1123.44  1126.64  1135.67  1141.38
eigval :     1143.81  1155.87  1163.58  1212.33  1218.88  1224.64
eigval :     1244.82  1246.65  1256.69  1272.54  1275.46  1281.13
eigval :     1283.93  1300.48  1303.24  1331.65  1349.36  1352.04
eigval :     1353.30  1360.11  1361.33  1369.43  1390.17  1392.20
eigval :     1410.62  1413.03  1415.54  1462.82  1465.82  1470.94
eigval :     1475.82  1485.69  1488.20  1493.22  1496.21  1499.58
eigval :     1502.40  1504.58  1507.45  1507.57  1508.00  1511.55
eigval :     1524.96  1546.02  1550.78  1569.39  2875.64  2889.01
eigval :     2910.25  2916.79  2925.99  2927.59  2944.67  2955.67
eigval :     2960.89  2962.40  2967.08  2967.28  2977.63  2979.47
eigval :     2982.02  2983.65  3011.99  3022.03  3022.15  3025.02
eigval :     3026.25  3030.29  3030.91  3036.99  3037.44  3062.38
eigval :     3075.01  3160.03  3167.02  3196.99  3212.87  3259.06
eigval :     3264.12  3351.05  3560.33  3564.41  3615.66  3652.29
 reduced masses (amu)
   1: 23.22   2: 25.26   3: 22.07   4: 23.13   5: 25.15   6: 22.32   7: 14.46   8: 15.71
   9: 15.50  10: 16.50  11: 12.79  12: 23.78  13: 17.46  14: 14.87  15: 24.85  16: 24.25
  17: 25.61  18: 22.45  19: 21.36  20: 20.10  21: 20.95  22: 24.59  23: 21.63  24: 15.69
  25: 24.45  26: 24.15  27: 21.76  28: 21.07  29: 24.35  30: 25.66  31: 18.90  32: 17.99
  33: 23.61  34: 25.88  35: 26.14  36: 22.90  37: 20.11  38: 25.63  39: 26.20  40: 24.84
  41: 24.06  42: 26.94  43: 20.28  44: 20.96  45: 23.90  46: 22.53  47: 24.08  48: 23.68
  49: 26.74  50: 27.73  51: 23.25  52: 19.15  53: 25.41  54: 26.82  55: 24.52  56: 26.78
  57: 23.97  58: 22.73  59: 26.23  60: 24.52  61: 21.25  62: 26.06  63: 21.25  64: 20.98
  65: 19.98  66: 21.34  67: 21.58  68: 17.81  69: 21.30  70: 16.25  71: 15.04  72: 20.60
  73: 22.87  74: 24.72  75: 23.99  76: 25.12  77: 24.63  78: 21.37  79: 21.50  80: 19.08
  81: 23.02  82: 21.92  83: 23.50  84: 19.84  85: 24.88  86: 24.10  87: 22.56  88: 18.46
  89: 20.86  90: 21.11  91: 18.57  92:  4.62  93: 12.27  94: 10.26  95:  9.85  96: 11.28
  97: 16.01  98: 19.89  99: 13.62 100:  4.44 101:  3.73 102:  6.49 103:  3.24 104:  9.92
 105:  3.08 106:  3.92 107:  7.25 108:  9.44 109:  2.46 110:  3.75 111: 10.92 112:  7.28
 113:  8.92 114:  2.24 115:  1.96 116:  2.14 117:  1.89 118:  1.76 119:  1.79 120:  3.20
 121:  1.78 122:  1.59 123:  3.75 124:  2.89 125:  7.15 126:  6.93 127:  5.47 128:  5.15
 129:  5.35 130:  2.68 131:  3.20 132:  6.53 133:  9.06 134:  5.28 135: 10.61 136:  6.73
 137:  7.49 138:  7.88 139: 10.90 140:  7.76 141:  6.53 142:  7.44 143:  7.72 144:  7.08
 145:  7.38 146:  9.31 147:  5.50 148:  4.11 149:  3.38 150:  4.24 151:  2.77 152:  2.44
 153:  2.56 154:  2.41 155:  1.87 156:  2.24 157:  1.98 158:  2.25 159:  3.31 160:  3.16
 161:  5.18 162:  4.34 163:  4.20 164:  4.74 165:  4.88 166:  3.13 167:  4.77 168:  4.48
 169:  3.36 170:  3.19 171:  3.19 172:  1.84 173:  1.95 174:  1.89 175:  2.00 176:  1.51
 177:  1.72 178:  1.95 179:  1.90 180:  1.86 181:  1.84 182:  1.56 183:  1.68 184:  1.56
 185:  1.67 186:  1.58 187:  1.95 188:  1.95 189:  1.96 190:  1.98 191:  1.97 192:  1.91
 193:  1.44 194:  1.76 195:  1.51 196:  1.81 197:  1.88 198:  1.76 199:  1.66 200:  1.93
 201:  1.72 202:  1.78 203:  1.64 204:  1.66 205:  1.67 206:  1.60 207:  1.87 208:  1.61
 209:  1.72 210:  1.85 211:  1.91 212:  1.75 213:  1.72 214:  1.43 215:  1.59 216:  1.70
 217:  1.71 218:  1.91 219:  1.89 220:  1.91 221:  1.91 222:  1.87 223:  1.89 224:  1.90
 225:  1.83 226:  1.82 227:  1.82 228:  1.83
 IR intensities (amu)
   1:  0.53   2:  0.76   3:  0.39   4:  0.56   5:  0.73   6:  0.76   7:  0.26   8:  0.19
   9:  0.50  10:  0.31  11:  0.09  12:  0.10  13:  0.36  14:  0.28  15:  0.45  16:  0.41
  17:  0.20  18:  0.35  19:  0.07  20:  0.31  21:  0.26  22:  0.15  23:  0.15  24:  0.17
  25:  0.09  26:  0.15  27:  0.35  28:  0.38  29:  0.15  30:  0.45  31:  0.39  32:  0.42
  33:  0.24  34:  0.11  35:  0.29  36:  0.25  37:  0.35  38:  0.11  39:  0.11  40:  0.32
  41:  0.18  42:  0.48  43:  0.29  44:  0.49  45:  0.23  46:  0.35  47:  0.50  48:  0.40
  49:  0.21  50:  0.64  51:  0.11  52:  0.41  53:  0.40  54:  0.40  55:  0.60  56:  0.42
  57:  1.05  58:  0.76  59:  0.47  60:  0.63  61:  0.79  62:  0.67  63:  1.06  64:  0.35
  65:  0.41  66:  0.75  67:  1.08  68:  0.73  69:  0.41  70:  0.56  71:  0.42  72:  0.32
  73:  0.46  74:  0.98  75:  1.80  76:  0.42  77:  0.31  78:  0.59  79:  1.46  80:  0.57
  81:  0.57  82:  1.23  83:  0.88  84:  0.38  85:  1.49  86:  0.49  87:  1.47  88:  1.31
  89:  1.47  90:  0.78  91:  0.42  92:  0.37  93:  0.31  94:  0.48  95:  1.14  96:  0.36
  97:  0.76  98:  0.19  99:  0.21 100:  0.35 101:  0.42 102:  0.22 103:  0.38 104:  0.31
 105:  0.69 106:  0.68 107:  0.28 108:  0.18 109:  0.32 110:  0.91 111:  0.58 112:  0.39
 113:  0.31 114:  0.75 115:  0.43 116:  0.79 117:  0.49 118:  0.60 119:  0.82 120:  0.13
 121:  0.04 122:  0.36 123:  0.09 124:  0.13 125:  0.29 126:  0.12 127:  0.20 128:  0.35
 129:  0.14 130:  0.12 131:  0.06 132:  0.34 133:  0.40 134:  0.17 135:  0.39 136:  0.68
 137:  0.66 138:  0.40 139:  0.70 140:  0.85 141:  0.14 142:  0.22 143:  0.45 144:  0.20
 145:  0.48 146:  0.80 147:  0.33 148:  0.14 149:  0.18 150:  0.09 151:  0.05 152:  0.22
 153:  0.10 154:  0.05 155:  0.10 156:  0.12 157:  0.07 158:  0.40 159:  0.37 160:  0.23
 161:  0.15 162:  0.14 163:  0.15 164:  0.09 165:  0.28 166:  0.31 167:  0.22 168:  0.27
 169:  0.06 170:  0.02 171:  0.07 172:  0.04 173:  0.05 174:  0.04 175:  0.05 176:  0.09
 177:  0.06 178:  0.04 179:  0.03 180:  0.01 181:  0.11 182:  0.03 183:  0.09 184:  0.05
 185:  0.06 186:  0.02 187:  0.23 188:  0.75 189:  0.41 190:  0.48 191:  0.34 192:  0.31
 193:  0.25 194:  0.08 195:  0.23 196:  0.35 197:  0.29 198:  0.24 199:  0.19 200:  0.22
 201:  0.25 202:  0.30 203:  0.23 204:  0.24 205:  0.31 206:  0.30 207:  0.19 208:  0.13
 209:  0.16 210:  0.26 211:  0.28 212:  0.33 213:  0.26 214:  0.18 215:  0.21 216:  0.16
 217:  0.10 218:  0.75 219:  0.86 220:  0.92 221:  0.72 222:  1.35 223:  0.84 224:  0.65
 225:  0.29 226:  0.29 227:  0.37 228:  0.27
 Raman intensities (amu)
   1:  0.00   2:  0.00   3:  0.00   4:  0.00   5:  0.00   6:  0.00   7:  0.00   8:  0.00
   9:  0.00  10:  0.00  11:  0.00  12:  0.00  13:  0.00  14:  0.00  15:  0.00  16:  0.00
  17:  0.00  18:  0.00  19:  0.00  20:  0.00  21:  0.00  22:  0.00  23:  0.00  24:  0.00
  25:  0.00  26:  0.00  27:  0.00  28:  0.00  29:  0.00  30:  0.00  31:  0.00  32:  0.00
  33:  0.00  34:  0.00  35:  0.00  36:  0.00  37:  0.00  38:  0.00  39:  0.00  40:  0.00
  41:  0.00  42:  0.00  43:  0.00  44:  0.00  45:  0.00  46:  0.00  47:  0.00  48:  0.00
  49:  0.00  50:  0.00  51:  0.00  52:  0.00  53:  0.00  54:  0.00  55:  0.00  56:  0.00
  57:  0.00  58:  0.00  59:  0.00  60:  0.00  61:  0.00  62:  0.00  63:  0.00  64:  0.00
  65:  0.00  66:  0.00  67:  0.00  68:  0.00  69:  0.00  70:  0.00  71:  0.00  72:  0.00
  73:  0.00  74:  0.00  75:  0.00  76:  0.00  77:  0.00  78:  0.00  79:  0.00  80:  0.00
  81:  0.00  82:  0.00  83:  0.00  84:  0.00  85:  0.00  86:  0.00  87:  0.00  88:  0.00
  89:  0.00  90:  0.00  91:  0.00  92:  0.00  93:  0.00  94:  0.00  95:  0.00  96:  0.00
  97:  0.00  98:  0.00  99:  0.00 100:  0.00 101:  0.00 102:  0.00 103:  0.00 104:  0.00
 105:  0.00 106:  0.00 107:  0.00 108:  0.00 109:  0.00 110:  0.00 111:  0.00 112:  0.00
 113:  0.00 114:  0.00 115:  0.00 116:  0.00 117:  0.00 118:  0.00 119:  0.00 120:  0.00
 121:  0.00 122:  0.00 123:  0.00 124:  0.00 125:  0.00 126:  0.00 127:  0.00 128:  0.00
 129:  0.00 130:  0.00 131:  0.00 132:  0.00 133:  0.00 134:  0.00 135:  0.00 136:  0.00
 137:  0.00 138:  0.00 139:  0.00 140:  0.00 141:  0.00 142:  0.00 143:  0.00 144:  0.00
 145:  0.00 146:  0.00 147:  0.00 148:  0.00 149:  0.00 150:  0.00 151:  0.00 152:  0.00
 153:  0.00 154:  0.00 155:  0.00 156:  0.00 157:  0.00 158:  0.00 159:  0.00 160:  0.00
 161:  0.00 162:  0.00 163:  0.00 164:  0.00 165:  0.00 166:  0.00 167:  0.00 168:  0.00
 169:  0.00 170:  0.00 171:  0.00 172:  0.00 173:  0.00 174:  0.00 175:  0.00 176:  0.00
 177:  0.00 178:  0.00 179:  0.00 180:  0.00 181:  0.00 182:  0.00 183:  0.00 184:  0.00
 185:  0.00 186:  0.00 187:  0.00 188:  0.00 189:  0.00 190:  0.00 191:  0.00 192:  0.00
 193:  0.00 194:  0.00 195:  0.00 196:  0.00 197:  0.00 198:  0.00 199:  0.00 200:  0.00
 201:  0.00 202:  0.00 203:  0.00 204:  0.00 205:  0.00 206:  0.00 207:  0.00 208:  0.00
 209:  0.00 210:  0.00 211:  0.00 212:  0.00 213:  0.00 214:  0.00 215:  0.00 216:  0.00
 217:  0.00 218:  0.00 219:  0.00 220:  0.00 221:  0.00 222:  0.00 223:  0.00 224:  0.00
 225:  0.00 226:  0.00 227:  0.00 228:  0.00
 output can be read by thermo (or use thermo option).
 writing <g98.out> molden fake output.
 recommended (thermochemical) frequency scaling factor: 1.0
                    ==================
                    thermo calculation
                    ==================
Nvib :  222 Nimag : 0  symmetry :   C1  rot number :  1  scale factor : 1.00 sthr :  50.
omega= 15.00     Gvib=    -2.148     Grot=    -1.413     Gused=    -1.419
omega= 17.11     Gvib=    -2.070     Grot=    -1.374     Gused=    -1.384
omega= 25.49     Gvib=    -1.835     Grot=    -1.256     Gused=    -1.293
omega= 26.66     Gvib=    -1.808     Grot=    -1.243     Gused=    -1.285
omega= 32.36     Gvib=    -1.693     Grot=    -1.185     Gused=    -1.261
omega= 34.54     Gvib=    -1.655     Grot=    -1.166     Gused=    -1.257
omega= 36.28     Gvib=    -1.626     Grot=    -1.152     Gused=    -1.255
omega= 38.33     Gvib=    -1.593     Grot=    -1.135     Gused=    -1.253
omega= 42.06     Gvib=    -1.538     Grot=    -1.108     Gused=    -1.251
omega= 43.10     Gvib=    -1.524     Grot=    -1.101     Gused=    -1.251
omega= 45.13     Gvib=    -1.497     Grot=    -1.087     Gused=    -1.250
omega= 45.53     Gvib=    -1.492     Grot=    -1.084     Gused=    -1.250
omega= 48.60     Gvib=    -1.453     Grot=    -1.065     Gused=    -1.248
omega= 50.13     Gvib=    -1.435     Grot=    -1.056     Gused=    -1.246
omega= 54.04     Gvib=    -1.391     Grot=    -1.034     Gused=    -1.240
omega= 55.25     Gvib=    -1.377     Grot=    -1.027     Gused=    -1.237
omega= 57.02     Gvib=    -1.359     Grot=    -1.018     Gused=    -1.232
omega= 59.17     Gvib=    -1.337     Grot=    -1.007     Gused=    -1.226
omega= 61.39     Gvib=    -1.315     Grot=    -0.996     Gused=    -1.218
omega= 64.77     Gvib=    -1.284     Grot=    -0.980     Gused=    -1.204
omega= 68.25     Gvib=    -1.253     Grot=    -0.964     Gused=    -1.189
omega= 69.31     Gvib=    -1.244     Grot=    -0.960     Gused=    -1.184
omega= 71.00     Gvib=    -1.230     Grot=    -0.953     Gused=    -1.175
omega= 73.67     Gvib=    -1.208     Grot=    -0.942     Gused=    -1.162
omega= 76.30     Gvib=    -1.188     Grot=    -0.931     Gused=    -1.148
omega= 76.78     Gvib=    -1.184     Grot=    -0.930     Gused=    -1.145
omega= 78.09     Gvib=    -1.174     Grot=    -0.925     Gused=    -1.138
omega= 80.63     Gvib=    -1.156     Grot=    -0.915     Gused=    -1.125
omega= 84.40     Gvib=    -1.129     Grot=    -0.901     Gused=    -1.104
omega= 84.41     Gvib=    -1.129     Grot=    -0.901     Gused=    -1.104
omega= 87.67     Gvib=    -1.107     Grot=    -0.890     Gused=    -1.086
omega= 87.95     Gvib=    -1.105     Grot=    -0.889     Gused=    -1.084
omega= 89.62     Gvib=    -1.094     Grot=    -0.884     Gused=    -1.075
omega= 91.34     Gvib=    -1.083     Grot=    -0.878     Gused=    -1.066
omega= 94.84     Gvib=    -1.061     Grot=    -0.867     Gused=    -1.047
omega= 96.31     Gvib=    -1.052     Grot=    -0.862     Gused=    -1.039
omega= 98.39     Gvib=    -1.039     Grot=    -0.856     Gused=    -1.028
omega=101.28     Gvib=    -1.023     Grot=    -0.847     Gused=    -1.013
omega=102.15     Gvib=    -1.018     Grot=    -0.845     Gused=    -1.008
omega=106.88     Gvib=    -0.991     Grot=    -0.832     Gused=    -0.984
omega=108.78     Gvib=    -0.981     Grot=    -0.826     Gused=    -0.975
omega=110.76     Gvib=    -0.971     Grot=    -0.821     Gused=    -0.965
omega=113.37     Gvib=    -0.957     Grot=    -0.814     Gused=    -0.952
omega=115.70     Gvib=    -0.945     Grot=    -0.808     Gused=    -0.941
omega=118.35     Gvib=    -0.932     Grot=    -0.801     Gused=    -0.928
omega=120.26     Gvib=    -0.923     Grot=    -0.797     Gused=    -0.919
omega=120.95     Gvib=    -0.920     Grot=    -0.795     Gused=    -0.916
omega=122.61     Gvib=    -0.912     Grot=    -0.791     Gused=    -0.909
omega=123.47     Gvib=    -0.908     Grot=    -0.789     Gused=    -0.905
omega=128.39     Gvib=    -0.886     Grot=    -0.777     Gused=    -0.883
omega=130.43     Gvib=    -0.876     Grot=    -0.773     Gused=    -0.874
omega=132.78     Gvib=    -0.866     Grot=    -0.767     Gused=    -0.864
omega=134.37     Gvib=    -0.859     Grot=    -0.764     Gused=    -0.858
omega=136.28     Gvib=    -0.851     Grot=    -0.760     Gused=    -0.850
omega=137.28     Gvib=    -0.847     Grot=    -0.757     Gused=    -0.846
omega=141.23     Gvib=    -0.831     Grot=    -0.749     Gused=    -0.830
omega=141.99     Gvib=    -0.828     Grot=    -0.747     Gused=    -0.827
omega=146.26     Gvib=    -0.811     Grot=    -0.739     Gused=    -0.810
omega=149.00     Gvib=    -0.801     Grot=    -0.733     Gused=    -0.800
omega=154.92     Gvib=    -0.778     Grot=    -0.722     Gused=    -0.778
omega=156.23     Gvib=    -0.774     Grot=    -0.719     Gused=    -0.773
omega=159.05     Gvib=    -0.764     Grot=    -0.714     Gused=    -0.763
omega=161.76     Gvib=    -0.754     Grot=    -0.709     Gused=    -0.754
omega=162.54     Gvib=    -0.751     Grot=    -0.707     Gused=    -0.751
omega=165.17     Gvib=    -0.742     Grot=    -0.703     Gused=    -0.742
omega=167.17     Gvib=    -0.736     Grot=    -0.699     Gused=    -0.735
omega=170.95     Gvib=    -0.723     Grot=    -0.692     Gused=    -0.723
omega=172.36     Gvib=    -0.718     Grot=    -0.690     Gused=    -0.718
omega=174.26     Gvib=    -0.712     Grot=    -0.687     Gused=    -0.712
omega=176.37     Gvib=    -0.706     Grot=    -0.683     Gused=    -0.705
omega=182.48     Gvib=    -0.687     Grot=    -0.673     Gused=    -0.687
omega=183.95     Gvib=    -0.682     Grot=    -0.671     Gused=    -0.682
omega=187.36     Gvib=    -0.672     Grot=    -0.665     Gused=    -0.672
omega=189.91     Gvib=    -0.665     Grot=    -0.661     Gused=    -0.665
omega=190.96     Gvib=    -0.661     Grot=    -0.660     Gused=    -0.661
omega=194.55     Gvib=    -0.651     Grot=    -0.654     Gused=    -0.651
omega=199.59     Gvib=    -0.637     Grot=    -0.646     Gused=    -0.637
omega=202.84     Gvib=    -0.628     Grot=    -0.642     Gused=    -0.628
omega=207.27     Gvib=    -0.616     Grot=    -0.635     Gused=    -0.617
omega=212.04     Gvib=    -0.604     Grot=    -0.629     Gused=    -0.604
omega=218.28     Gvib=    -0.588     Grot=    -0.620     Gused=    -0.588
omega=227.97     Gvib=    -0.565     Grot=    -0.607     Gused=    -0.565
omega=230.83     Gvib=    -0.558     Grot=    -0.603     Gused=    -0.558
omega=234.31     Gvib=    -0.550     Grot=    -0.599     Gused=    -0.550
omega=235.79     Gvib=    -0.547     Grot=    -0.597     Gused=    -0.547
omega=236.84     Gvib=    -0.545     Grot=    -0.596     Gused=    -0.545
omega=242.70     Gvib=    -0.532     Grot=    -0.589     Gused=    -0.532
omega=246.53     Gvib=    -0.523     Grot=    -0.584     Gused=    -0.523
omega=248.77     Gvib=    -0.519     Grot=    -0.581     Gused=    -0.519
omega=256.31     Gvib=    -0.503     Grot=    -0.572     Gused=    -0.503
omega=259.78     Gvib=    -0.496     Grot=    -0.568     Gused=    -0.496
omega=290.33     Gvib=    -0.439     Grot=    -0.535     Gused=    -0.439
omega=292.03     Gvib=    -0.436     Grot=    -0.534     Gused=    -0.436
omega=296.54     Gvib=    -0.428     Grot=    -0.529     Gused=    -0.428
 
   temp. (K)  partition function   enthalpy   heat capacity  entropy
                                   cal/mol     cal/K/mol   cal/K/mol   J/K/mol
 298.15  VIB  0.300E+40            44553.146    220.386    307.292
         ROT  0.753E+08              888.752      2.981     39.023
         INT  0.226E+48            45441.898    223.367    346.315
         TR   0.242E+29             1481.254      4.968     46.097
         TOT                       46923.1521   228.3347   392.4112  1641.8424
                     Eh         kcal/mol          kJ/mol 
ZPVE            0.516558         324.145         1356.22    
H(0)-H(T)+PV    0.747768E-01     46.9232         196.326    
H(T)            0.591334         371.068         1552.54    
T*S             0.186447         116.997         489.515    
G(T)            0.404887         254.071         1063.03    
   -122.10775564  <=== TOTAL FREE ENERGY in Eh incl. el.,ZPVE,RRHO,solv. parts
 
 normal mode %tage of torsion character
   1:  0.00   2:  0.00   3:  0.00   4:  0.00   5:  0.00   6:  0.00   7:  0.33   8:  0.37
   9:  0.35  10:  0.43  11:  0.33  12:  0.36  13:  0.47  14:  0.43  15:  0.42  16:  0.77
  17:  0.71  18:  0.84  19:  0.45  20:  0.29  21:  0.52  22:  0.37  23:  0.42  24:  0.46
  25:  0.46  26:  0.50  27:  0.36  28:  0.39  29:  0.65  30:  0.43  31:  0.41  32:  0.39
  33:  0.33  34:  0.35  35:  0.31  36:  0.53  37:  0.40  38:  0.41  39:  0.25  40:  0.40
  41:  0.55  42:  0.44  43:  0.33  44:  0.35  45:  0.60  46:  0.55  47:  0.46  48:  0.43
  49:  0.45  50:  0.38  51:  0.36  52:  0.46  53:  0.37  54:  0.38  55:  0.33  56:  0.39
  57:  0.40  58:  0.45  59:  0.24  60:  0.47  61:  0.47  62:  0.23  63:  0.46  64:  0.36
  65:  0.40  66:  0.44  67:  0.39  68:  0.62  69:  0.52  70:  0.71  71:  0.73  72:  0.39
  73:  0.42  74:  0.66  75:  0.47  76:  0.32  77:  0.30  78:  0.32  79:  0.41  80:  0.45
  81:  0.32  82:  0.29  83:  0.32  84:  0.23  85:  0.07  86:  0.19  87:  0.11  88:  0.24
  89:  0.19  90:  0.17  91:  0.17  92:  0.75  93:  0.37  94:  0.46  95:  0.46  96:  0.41
  97:  0.24  98:  0.44  99:  0.58 100:  0.53 101:  0.59 102:  0.60 103:  0.59 104:  0.20
 105:  0.16 106:  0.23 107:  0.40 108:  0.11 109:  0.21 110:  0.27 111:  0.19 112:  0.27
 113:  0.33 114:  0.45 115:  0.70 116:  0.90 117:  0.40 118:  0.22 119:  0.53 120:  0.56
 121:  0.51 122:  0.55 123:  0.48 124:  0.48 125:  0.43 126:  0.38 127:  0.41 128:  0.32
 129:  0.13 130:  0.46 131:  0.31 132:  0.20 133:  0.28 134:  0.31 135:  0.08 136:  0.13
 137:  0.15 138:  0.09 139:  0.04 140:  0.24 141:  0.28 142:  0.27 143:  0.07 144:  0.17
 145:  0.18 146:  0.23 147:  0.38 148:  0.28 149:  0.18 150:  0.41 151:  0.27 152:  0.35
 153:  0.04 154:  0.22 155:  0.09 156:  0.17 157:  0.14 158:  0.12 159:  0.08 160:  0.29
 161:  0.12 162:  0.07 163:  0.12 164:  0.08 165:  0.08 166:  0.21 167:  0.13 168:  0.23
 169:  0.00 170:  0.00 171:  0.00 172:  0.56 173:  0.65 174:  0.68 175:  0.69 176:  0.87
 177:  0.64 178:  0.61 179:  0.67 180:  0.62 181:  0.62 182:  0.91 183:  0.75 184:  0.90
 185:  0.79 186:  0.89 187:  0.25 188:  0.28 189:  0.26 190:  0.14 191:  0.16 192:  0.19
 193:  0.06 194:  0.17 195:  0.06 196:  0.11 197:  0.13 198:  0.12 199:  0.09 200:  0.23
 201:  0.10 202:  0.12 203:  0.05 204:  0.06 205:  0.03 206:  0.04 207:  0.05 208:  0.06
 209:  0.08 210:  0.03 211:  0.05 212:  0.03 213:  0.02 214:  0.01 215:  0.02 216:  0.03
 217:  0.04 218:  0.03 219:  0.03 220:  0.03 221:  0.14 222:  0.03 223:  0.07 224:  0.00
 225:  0.03 226:  0.00 227:  0.00 228:  0.00
 recommended # of modes for mode following         110
 
 Pipek-Mezey localization of normal modes
 number of localized modes          107
 frequency thrshold           500.000000000000     
 number of groups                    48
 atom-group assingment :   
  1  2  3  4  5  6  7  8  9 10 11 12 13 14 15 16 17 18 19 20 21 22 22 22 23 23 23 24 24 24
 25 25 25 25 26 27 26 26 28 29 30 29 31 31 31 32 32 32 32 33 34 35 35 35 36 36 36 37 38 37
 39 39 39 39 40 41 42 43 43 44 45 46 45 47 48 47
 pop matrix done.
 initialization of trafo matrix to unity
iteration     50  convergence  0.65440912D-01
iteration    100  convergence  0.39234716D-04

 converged in    131 iterations, threshold :   0.99982999D-06
eig.   :       -0.00    -0.00    -0.00    -0.00    -0.00     0.00
eig.   :       57.38    62.33    75.97    83.29    92.39    94.04
eig.   :       95.05    95.70    97.09   100.30   100.62   101.34
eig.   :      101.69   101.76   105.84   106.23   106.40   106.51
eig.   :      108.89   109.21   109.47   111.10   111.83   112.63
eig.   :      113.03   113.30   113.30   113.42   113.91   114.73
eig.   :      117.18   118.45   121.42   121.54   123.05   123.89
eig.   :      124.66   126.02   126.39   127.89   128.91   132.95
eig.   :      133.17   135.04   136.24   136.86   139.25   139.83
eig.   :      141.67   141.89   143.55   145.34   146.51   146.79
eig.   :      146.92   148.42   148.61   149.66   153.63   153.96
eig.   :      154.54   155.70   156.41   156.50   158.75   159.59
eig.   :      159.76   161.03   163.43   175.26   175.62   176.04
eig.   :      176.06   184.45   184.79   185.02   188.87   191.90
eig.   :      192.65   194.86   197.13   199.64   200.44   200.84
eig.   :      200.84   203.05   205.54   210.35   213.55   218.50
eig.   :      223.41   228.39   240.42   241.04   246.47   260.45
eig.   :      265.08   271.37   279.25   279.57   290.84   311.53
eig.   :      311.99   359.39   370.35   400.02   404.06   511.26
eig.   :      573.90   594.57   634.31   664.17   675.53   773.39
eig.   :      782.46   799.21   812.15   841.68   850.34   861.37
eig.   :      886.66   892.32   943.28   955.97   967.57   988.21
eig.   :      994.46  1002.14  1047.75  1054.44  1066.14  1099.26
eig.   :     1111.17  1117.48  1123.44  1126.64  1135.67  1141.38
eig.   :     1143.81  1155.87  1163.58  1212.33  1218.88  1224.64
eig.   :     1244.82  1246.65  1256.69  1272.54  1275.46  1281.13
eig.   :     1283.93  1300.48  1303.24  1331.65  1349.36  1352.04
eig.   :     1353.30  1360.11  1361.33  1369.43  1390.17  1392.20
eig.   :     1410.62  1413.03  1415.54  1462.82  1465.82  1470.94
eig.   :     1475.82  1485.69  1488.20  1493.22  1496.21  1499.58
eig.   :     1502.40  1504.58  1507.45  1507.57  1508.00  1511.55
eig.   :     1524.96  1546.02  1550.78  1569.39  2875.64  2889.01
eig.   :     2910.25  2916.79  2925.99  2927.59  2944.67  2955.67
eig.   :     2960.89  2962.40  2967.08  2967.28  2977.63  2979.47
eig.   :     2982.02  2983.65  3011.99  3022.03  3022.15  3025.02
eig.   :     3026.25  3030.29  3030.91  3036.99  3037.44  3062.38
eig.   :     3075.01  3160.03  3167.02  3196.99  3212.87  3259.06
eig.   :     3264.12  3351.05  3560.33  3564.41  3615.66  3652.29
written to xtb_localmodes and g98l.out
 
 normal mode %tage of torsion character
   1:  0.00   2:  0.00   3:  0.00   4:  0.00   5:  0.00   6:  0.00   7:  0.43   8:  0.64
   9:  0.59  10:  0.55  11:  0.45  12:  0.01  13:  0.70  14:  0.76  15:  0.72  16:  0.31
  17:  0.71  18:  0.55  19:  0.41  20:  0.59  21:  0.17  22:  0.53  23:  0.09  24:  0.04
  25:  0.16  26:  0.05  27:  0.25  28:  0.16  29:  0.63  30:  0.20  31:  0.31  32:  0.13
  33:  0.51  34:  0.30  35:  0.52  36:  0.09  37:  0.15  38:  0.08  39:  0.40  40:  0.01
  41:  0.66  42:  0.02  43:  0.60  44:  0.18  45:  0.13  46:  0.38  47:  0.45  48:  0.70
  49:  0.24  50:  0.44  51:  0.06  52:  0.57  53:  0.27  54:  0.84  55:  0.02  56:  0.25
  57:  0.11  58:  0.43  59:  0.50  60:  0.03  61:  0.06  62:  0.46  63:  0.03  64:  0.64
  65:  0.22  66:  0.98  67:  0.03  68:  0.15  69:  0.48  70:  0.18  71:  0.12  72:  0.42
  73:  0.61  74:  0.23  75:  0.03  76:  0.48  77:  0.40  78:  0.03  79:  0.23  80:  0.36
  81:  0.53  82:  0.18  83:  0.18  84:  0.53  85:  0.33  86:  0.44  87:  0.01  88:  0.22
  89:  0.54  90:  0.58  91:  0.23  92:  0.33  93:  0.96  94:  0.46  95:  0.66  96:  0.32
  97:  0.68  98:  0.11  99:  0.54 100:  0.08 101:  0.58 102:  0.42 103:  0.27 104:  0.35
 105:  0.68 106:  0.87 107:  0.53 108:  0.25 109:  0.31 110:  0.11 111:  0.22 112:  0.44
 113:  0.03 114:  0.45 115:  0.70 116:  0.90 117:  0.40 118:  0.22 119:  0.53 120:  0.56
 121:  0.51 122:  0.55 123:  0.48 124:  0.48 125:  0.43 126:  0.38 127:  0.41 128:  0.32
 129:  0.13 130:  0.46 131:  0.31 132:  0.20 133:  0.28 134:  0.31 135:  0.08 136:  0.13
 137:  0.15 138:  0.09 139:  0.04 140:  0.24 141:  0.28 142:  0.27 143:  0.07 144:  0.17
 145:  0.18 146:  0.23 147:  0.38 148:  0.28 149:  0.18 150:  0.41 151:  0.27 152:  0.35
 153:  0.04 154:  0.22 155:  0.09 156:  0.17 157:  0.14 158:  0.12 159:  0.08 160:  0.29
 161:  0.12 162:  0.07 163:  0.12 164:  0.08 165:  0.08 166:  0.21 167:  0.13 168:  0.23
 169:  0.00 170:  0.00 171:  0.00 172:  0.56 173:  0.65 174:  0.68 175:  0.69 176:  0.87
 177:  0.64 178:  0.61 179:  0.67 180:  0.62 181:  0.62 182:  0.91 183:  0.75 184:  0.90
 185:  0.79 186:  0.89 187:  0.25 188:  0.28 189:  0.26 190:  0.14 191:  0.16 192:  0.19
 193:  0.06 194:  0.17 195:  0.06 196:  0.11 197:  0.13 198:  0.12 199:  0.09 200:  0.23
 201:  0.10 202:  0.12 203:  0.05 204:  0.06 205:  0.03 206:  0.04 207:  0.05 208:  0.06
 209:  0.08 210:  0.03 211:  0.05 212:  0.03 213:  0.02 214:  0.01 215:  0.02 216:  0.03
 217:  0.04 218:  0.03 219:  0.03 220:  0.03 221:  0.14 222:  0.03 223:  0.07 224:  0.00
 225:  0.03 226:  0.00 227:  0.00 228:  0.00
 recommended # of modes for mode following         112

------------------------------------------------------------------------
 * finished run on 2020/06/02 at 13:59:54.560     
------------------------------------------------------------------------
 total:
 * wall-time:     0 d,  0 h,  2 min,  7.677 sec
 *  cpu-time:     0 d,  0 h,  2 min,  7.483 sec
 * ratio c/w:     0.998 speedup
 SCF:
 * wall-time:     0 d,  0 h,  0 min,  1.887 sec
 *  cpu-time:     0 d,  0 h,  0 min,  1.873 sec
 * ratio c/w:     0.993 speedup
 ANC optimizer:
 * wall-time:     0 d,  0 h,  0 min,  2.137 sec
 *  cpu-time:     0 d,  0 h,  0 min,  2.120 sec
 * ratio c/w:     0.992 speedup
 numerical hessian:
 * wall-time:     0 d,  0 h,  2 min,  3.624 sec
 *  cpu-time:     0 d,  0 h,  2 min,  3.463 sec
 * ratio c/w:     0.999 speedup

normal termination of xtb
