# Supplementary material for: Heterogeneous Nucleation of Butanol on NaCl: A Computational Study of Temperature, Humidity, Seed Charge, and Seed Size Effects
Source: J Phys Chem A. 2021 Mar 31;125(14):3025–36. doi: 10.1021/acs.jpca.0c10972 (PMC8054243; doi:10.1021/acs.jpca.0c10972)
Supplement: Supplementary file 2 — jp0c10972_si_002.zip [file jp0c10972_si_002.zip › ALL CLUSTERS/low_level_calc/negative seed/1Seed3BuOH4W.xyz]

    76
       -122.51264286  Gyration_radius:  4.31795083809
 Na         -0.15581138244466    1.73577157174928    2.59641996599133
Na         -3.26953201577211   -0.00282390870617   -1.05476997778926
Na         -1.32116382050680    2.79030490429870   -0.26884904016907
Na         -3.41511194404582    2.61710878630678    2.07857009883258
Na         -2.76482964863812   -0.63309972765630    3.26148277724951
Na         -0.23422321766294   -0.59209338791954   -0.34023305166706
Na         -0.03719528612737    2.98640505669178   -3.21438969449898
Na         -5.71630061911873    0.81605746469100    0.68227041883064
Na         -3.63185006097037    2.33848351736155   -3.11351358450961
Cl         -0.56482018223762    0.03802973392772    4.29833551031520
Cl         -1.97078753077031    0.63359145677990    1.12440684426599
Cl         -1.31906725299061    1.07710625290977   -2.20883741134907
Cl         -4.93206050366294    0.89447045037865    3.03841216723711
Cl         -5.00431683231354    0.20448240653822   -2.96627701247731
Cl         -4.15898755195549    2.58007129813312   -0.46061549857228
Cl         -3.08665567718040   -2.80581504609162    1.99637439644955
Cl          1.98964138291581    2.60346938013922   -1.91163954445763
Cl         -2.15297695976334    3.95502838718075   -4.38495356043785
Cl         -1.29885784063147    3.92135970936264    2.04409290117767
O          -0.19620761023632   -2.21666161857017    0.99020800501089
H          -1.05745932119173   -2.42179972398298    1.40547988730079
C           0.80273581309842   -2.58998973948130    1.91636129334161
H           0.58887391545048   -3.58497572843044    2.32840648229090
H           0.82698281001212   -1.88060593512892    2.75194631117040
C           2.14837801300213   -2.60650806988507    1.20727611590829
H           2.16739093558148   -3.44174299926557    0.50552659149677
H           2.23916945714453   -1.68771375286697    0.63148007726883
C           3.31671651845465   -2.71811086782499    2.17747739190275
H           3.23676203098714   -3.65172377177046    2.73933980267910
H           3.26645825431246   -1.89688689890282    2.89562046204967
C           4.65366315590972   -2.67241839290265    1.44855096075367
H           4.74907440987834   -1.74200727894228    0.89360206177743
H           5.48032826596646   -2.73996193183516    2.15236800976368
H           4.73286084968170   -3.49898975562628    0.74533590694813
O           1.07678014935354    1.46774476517494    0.84396747907741
H           1.42407778844532    1.95054122511862    0.06850395602715
C           2.21201139354890    1.05428680289727    1.58881059867566
H           3.03873483740665    0.80144888875790    0.91613386328413
H           1.92385109677327    0.15609195820781    2.13749174196496
C           2.70121862859343    2.07894966069581    2.61025378382114
H           1.86098436358390    2.40914620794070    3.22803658274523
H           3.40149031954622    1.56261148076133    3.27034563050981
C           3.39952872824765    3.30234355126413    2.01868998240111
H           4.13237467891251    2.97544509491453    1.27624145852274
H           3.94576568630027    3.80158688033893    2.82433958698249
C           2.45231472684335    4.30872286119651    1.37872722478437
H           1.61104315740312    4.51509820554044    2.03523975858432
H           2.97431790102973    5.24572134792596    1.19548493811765
H           2.07922862313641    3.95003754844383    0.42581670208508
O           1.50917170425187   -0.40733745169672   -1.45074110294818
H           1.69340126943604    0.55234424985653   -1.50212168224289
C           1.84306941227842   -0.89488234421648   -2.73329829643371
H           2.81898052971836   -0.49460638813614   -3.03917909213622
H           1.10104859081722   -0.56037106338436   -3.46884198201629
C           1.92663608481971   -2.41485374803745   -2.73302449138826
H           2.29040529161152   -2.73176530389711   -3.71287003013479
H           2.66301668148879   -2.71218559572065   -1.98448865126490
C           0.60535744059399   -3.11454553959279   -2.42724681609797
H           0.28287365894376   -2.81928558786714   -1.43130834180761
H           0.79162776539190   -4.19127269629658   -2.41255345785102
C          -0.48237252129553   -2.81114506920984   -3.45002239610474
H          -0.10587424143119   -2.97047738204049   -4.45867480956100
H          -1.33608657356382   -3.47149818267829   -3.31074407858974
H          -0.82074961894677   -1.78339394617638   -3.37286705852624
O          -4.83244986414624   -1.07313923639037    0.12391051853100
H          -5.27981176838832   -1.70683567038842   -0.44811400325524
H          -4.36667709886223   -1.64112645834583    0.77749875423209
O          -1.15445369907243    4.50946393875490   -1.47628995286127
H          -1.10134589724063    5.36739260417610   -1.04100092384490
H          -1.68904948145689    4.66809115851067   -2.27408936722912
O          -7.15604891024235    0.66878670467918   -0.86148272799580
H          -6.53322403830682    0.51054294317297   -1.60427788636859
H          -7.99769794869983    0.79806470036676   -1.30286370252799
O          -2.24940996944611   -1.83463954682588   -0.83295531421427
H          -2.52074867363615   -2.24223472934426    0.01947229458078
H          -2.04413075791615   -2.58667868911295   -1.39517470363758
