# Supplementary material for: Heterogeneous Nucleation of Butanol on NaCl: A Computational Study of Temperature, Humidity, Seed Charge, and Seed Size Effects
Source: J Phys Chem A. 2021 Mar 31;125(14):3025–36. doi: 10.1021/acs.jpca.0c10972 (PMC8054243; doi:10.1021/acs.jpca.0c10972)
Supplement: Supplementary file 2 — jp0c10972_si_002.zip [file jp0c10972_si_002.zip › ALL CLUSTERS/low_level_calc/negative seed/1Seed3BuOH5W.log]

      -----------------------------------------------------------      
     |                   =====================                   |     
     |                           x T B                           |     
     |                   =====================                   |     
     |                         S. Grimme                         |     
     |          Mulliken Center for Theoretical Chemistry        |     
     |                    University of Bonn                     |     
     |                 Version 6.0.1 (SAW181210)                 |     
      -----------------------------------------------------------      

   This program is distributed in the hope that it will be useful,
   but WITHOUT ANY WARRANTY; without even the implied warranty of
   MERCHANTABILITY or FITNESS FOR A PARTICULAR PURPOSE.
   
   FOR NON-COMMERCIAL, ACADEMIA USE ONLY.
   
   Cite this work as:
   S. Grimme, C. Bannwarth, P. Shushkov, J. Comput. Theory Chem., 2017,
   13, 1989-2009.
   C. Bannwarth, S. Ehlert and S. Grimme., ChemRxiv, 2018, preprint.
   http://doi.org/10.26434/chemrxiv.7246238.v1
   
   for sTDA-xTB:
   S. Grimme and C. Bannwarth, J. Chem. Phys., 2016, 145, 054103.
   
   in the mass-spec context:
   V. Asgeirsson, C. Bauer and S. Grimme, Chem. Sci., 2017, 8, 4879.
   
   if GBSA is used:
   P. Shushkov, F. März and S. Grimme, unpublished.
   
   for ANC optimizer:
   S. Grimme, unpublished.
   Rational Function algorithm used in ANCopt:
   F. Eckert, P. Pulay, H.-J. Werner, J. Comput. Chem., 1997, 18, 1473.
   
   with help from (in alphabetical order)
   C. Bannwarth, F. Bohle, G. Brandenburg, E. Caldeweyher, M. Checinski,
   S. Dohm, S. Ehlert, S. Ehrlich, F. März, H. Neugebauer, J. Pisarek,
   P. Pracht, P. Shushkov, and S. Spicher.
   
 * started run on 2020/06/02 at 13:57:51.989     
========================================================================
 # omp threads = 1
========================================================================
number of atoms            : 79
number of electrons        : 216
charge                     : -1
spin                       : .0
first test random number   : .7691

########################################################################
# WARNING! Please study the warnings concerning your input carefully
#  - the use of '-ohess' is discouraged, please use '--ohess' next time
########################################################################

           ------------------------------------------------- 
          |                 G F N 2 - x T B                 |
          | Geometry, Frequencies, Noncovalent interactions |
          |            JCTC 2018 parametrisation            |
           ------------------------------------------------- 
      method parameters     
 k(s)        :  1.8500
 k(p)        :  2.2300
 k(d)        :  2.2300
 k(f)        :  2.0000
 kEN (H0ij)  : -2.0000
 D4 a1       :  0.5200
 D4 a2       :  5.0000
 D4 s6       :  1.0000
 D4 s8       :  2.7000
 D4 s9       :  5.0000
 alphaj      :  2.0000


            Z     q(EN)     CN     RAES       Cart. coordinates
     1  Na  1.0    0.33    8.01    5.00    -3.59459     3.64311    -5.00844
     2  Na  1.0    0.41    7.32    5.00     0.55350    -4.75786    -2.93870
     3  Na  1.0    0.38   11.52    5.00     2.46450     1.05273    -1.09935
     4  Na  1.0    0.42    6.80    5.00    -2.30494     3.93603     1.42930
     5  Na  1.0    0.36   10.14    5.00     2.27879     3.38745    -6.45576
     6  Na  1.0    0.35    7.10    5.00    -1.68059    -1.64042    -8.98681
     7  Na  1.0    0.37    8.75    5.00    -4.99443    -1.81646    -3.16853
     8  Na  1.0    0.42    5.87    5.00     4.55803    -2.55926    -7.83973
     9  Na  1.0    0.48    5.69    5.00     3.77978     7.05979     0.38096
    10  Cl  7.0   -0.17    2.90    4.86    -5.89997     2.32922    -1.01945
    11  Cl  7.0   -0.17    2.88    4.85     2.29066     0.63856   -10.50371
    12  Cl  7.0   -0.19    1.91    3.09     1.06326     6.39522     4.67602
    13  Cl  7.0   -0.26    1.45    2.62     7.14862     7.60059    -2.67443
    14  Cl  7.0   -0.06    4.64    5.00     0.20155     5.54043    -2.30459
    15  Cl  7.0   -0.18    1.86    3.02    -2.43135    -5.04635     0.60949
    16  Cl  7.0   -0.01    6.29    5.00    -0.37294    -0.35218    -4.56834
    17  Cl  7.0   -0.27    1.46    2.63     7.98961    -3.05746    -4.73317
    18  Cl  7.0   -0.17    2.89    4.85     1.04122    -5.85423    -7.70411
    19  Cl  7.0   -0.16    2.77    4.77    -5.74065     0.49215    -7.95432
    20  O   6.0   -0.31    3.62    4.49    -4.34290    -5.16042    -5.43487
    21  H   1.0    0.01    1.52    1.62    -2.99786    -6.03280    -6.33100
    22  C   4.0   -0.05    4.50    4.53    -6.42910    -6.81963    -5.29287
    23  H   1.0   -0.01    1.01    1.43    -5.90382    -8.57273    -4.30829
    24  H   1.0   -0.01    1.01    1.43    -7.10112    -7.31299    -7.19825
    25  C   4.0   -0.07    4.77    4.82    -8.55209    -5.53586    -3.84813
    26  H   1.0   -0.01    1.40    1.54    -7.89541    -5.12288    -1.93786
    27  H   1.0   -0.02    1.32    1.50    -9.01976    -3.76417    -4.79335
    28  C   4.0   -0.09    4.10    3.81   -10.91850    -7.16480    -3.68656
    29  H   1.0    0.00    1.02    1.43   -10.45627    -8.95388    -2.76180
    30  H   1.0   -0.00    1.02    1.43   -11.58937    -7.59101    -5.59415
    31  C   4.0   -0.13    4.01    3.64   -13.00029    -5.83430    -2.21238
    32  H   1.0   -0.01    1.00    1.43   -13.49360    -4.05825    -3.12224
    33  H   1.0   -0.01    1.00    1.43   -14.68683    -7.00559    -2.10602
    34  H   1.0    0.00    1.00    1.43   -12.36673    -5.42507    -0.30029
    35  O   6.0   -0.30    2.15    1.85     2.03816     0.78420     6.40120
    36  H   1.0    0.09    1.13    1.45     1.75875     2.60725     6.47320
    37  C   4.0    0.00    4.06    3.72     0.92844    -0.33641     8.54563
    38  H   1.0    0.00    1.01    1.43     2.27489    -0.27155    10.13195
    39  H   1.0    0.01    1.01    1.43     0.60380    -2.31901     8.06264
    40  C   4.0   -0.08    4.13    3.87    -1.52866     0.93343     9.36807
    41  H   1.0   -0.00    1.03    1.43    -2.21832    -0.04862    11.04796
    42  H   1.0    0.00    1.03    1.43    -1.09802     2.88390     9.89779
    43  C   4.0   -0.08    4.19    3.99    -3.59181     0.97645     7.34551
    44  H   1.0   -0.01    1.33    1.51    -2.91183     2.02082     5.70196
    45  H   1.0   -0.01    1.03    1.43    -5.19479     2.02890     8.10718
    46  C   4.0   -0.12    4.02    3.66    -4.49438    -1.62896     6.53062
    47  H   1.0    0.00    1.00    1.43    -5.22484    -2.67928     8.14184
    48  H   1.0   -0.00    1.00    1.43    -5.99687    -1.43590     5.14476
    49  H   1.0    0.02    1.00    1.43    -2.99479    -2.72920     5.66685
    50  O   6.0   -0.24    3.74    4.67     4.71394     2.57564     1.61362
    51  H   1.0    0.04    1.53    1.63     4.06037     3.11628     3.23215
    52  C   4.0   -0.03    4.58    4.64     7.07049     1.40372     2.11648
    53  H   1.0    0.01    1.12    1.45     7.73078     0.55940     0.35881
    54  H   1.0    0.02    1.02    1.43     6.84081    -0.09434     3.52776
    55  C   4.0   -0.08    4.21    4.03     9.06317     3.28528     3.01114
    56  H   1.0    0.00    1.03    1.43    10.86996     2.30378     3.18462
    57  H   1.0    0.00    1.07    1.44     9.26500     4.73769     1.56201
    58  C   4.0   -0.08    4.12    3.85     8.41452     4.56107     5.52013
    59  H   1.0    0.00    1.08    1.44     6.62700     5.57971     5.34892
    60  H   1.0   -0.00    1.03    1.43     9.87443     5.96241     5.92673
    61  C   4.0   -0.11    4.01    3.64     8.25040     2.71491     7.72725
    62  H   1.0    0.00    1.00    1.43     9.97123     1.59394     7.86217
    63  H   1.0   -0.00    1.00    1.43     8.00726     3.74147     9.49178
    64  H   1.0    0.03    1.00    1.43     6.65280     1.44373     7.51386
    65  O   6.0   -0.32    4.05    4.90     5.22296     2.08825    -3.92416
    66  H   1.0    0.03    1.51    1.62     6.47243     0.73776    -4.10775
    67  H   1.0    0.04    1.52    1.63     6.24666     3.59628    -3.60883
    68  O   6.0   -0.34    3.76    4.69    -1.34648     5.21613    -8.10449
    69  H   1.0    0.02    1.40    1.54    -0.34581     6.71991    -8.34579
    70  H   1.0   -0.00    1.35    1.52    -1.41409     4.42346    -9.74721
    71  O   6.0   -0.32    3.88    4.80    -0.18578     0.30677     1.72311
    72  H   1.0    0.08    1.40    1.54     0.55114     0.15720     3.40830
    73  H   1.0    0.02    1.50    1.61    -1.10233    -1.29306     1.54335
    74  O   6.0   -0.30    3.80    4.74     3.80581    -2.81196    -0.89854
    75  H   1.0    0.03    1.57    1.67     5.32544    -2.96140    -1.97569
    76  H   1.0    0.04    1.24    1.48     4.26098    -3.66683     0.63895
    77  O   6.0   -0.35    2.90    2.55     4.33989     6.60630    -7.58374
    78  H   1.0    0.05    1.09    1.44     5.64974     6.90364    -8.79982
    79  H   1.0    0.05    1.47    1.58     5.16116     7.07014    -5.99055

  Z AO/shell   Hii/eV     exponent
  1     Wed Apr 25 08:07:45 CEST 2018   EN: 2.200 GM2: 0.406  GM3: 0.0800  RAES: 1.40
     1s    -10.707211    1.230000
  6     Wed Apr 25 08:07:45 CEST 2018   EN: 2.550 GM2: 0.538  GM3: 0.1500  RAES: 3.00
     2s    -13.970922    2.096432
     2p    -10.063292    1.800000
  8     Wed Apr 25 08:07:45 CEST 2018   EN: 3.440 GM2: 0.452  GM3:-0.0517  RAES: 1.80
     2s    -20.229985    2.439742
     2p    -15.503117    2.137023
 11     Tue Apr 24 16:34:09 CEST 2018   EN: 0.930 GM2: 0.271  GM3: 0.1799  RAES: 5.00
     3s     -4.546934    0.763787
     3p     -1.332719    0.573553
 17     Mon Apr 23 14:09:22 CEST 2018   EN: 3.160 GM2: 0.249  GM3: 0.1495  RAES: 2.50
     3s    -29.278781    2.485265
     3p    -12.673758    2.199650
     3d     -0.240338    2.476089
 no old-style atom pair restraining (fixing) potential

molecular fragmentation (1/2 indicates fragments):
111111111111111111111111111111111122222222222222211111111111111111111111
1111111
# atoms in fragment 1/2:    64    15
 fragment masses (1/2) :      799.76       74.12
CMA distance (Bohr)    :  10.750
constraining FC (au)   :  0.0500
           ------------------------------------------------- 
          |        Self-Consistent Charge Iterations        |
           ------------------------------------------------- 

 Ncao       : 256
 Nao        : 246
 Nshell     : 128
 Nel        : 216
 T(el)      :   300.0
 intcut     :    25.0
 scfconv/Eh :  0.100E-05
   qconv/e  :  0.100E-03
 intneglect :  0.100E-07
 broydamp   :      0.250
 iter      E             dE          RMSdq      gap      omega  full diag
   1   -128.0458509 -0.128046E+03  0.894E+00    5.26       0.0  T
   2   -128.2811109 -0.235260E+00  0.638E+00    5.70       1.0  T
   3   -128.3773616 -0.962507E-01  0.516E+00    5.17       1.0  T
   4   -128.4224311 -0.450694E-01  0.324E+00    4.36       1.0  T
   5   -128.4466438 -0.242128E-01  0.101E+00    3.31       1.0  T
   6   -128.4482428 -0.159896E-02  0.653E-01    3.61       1.0  T
   7   -128.4493415 -0.109874E-02  0.289E-01    3.42       1.0  T
   8   -128.4499320 -0.590505E-03  0.234E-01    3.49       1.0  T
   9   -128.4503985 -0.466517E-03  0.149E-01    3.47       1.0  T
  10   -128.4506911 -0.292527E-03  0.763E-02    3.50       1.0  T
  11   -128.4507820 -0.909623E-04  0.492E-02    3.49       1.0  T
  12   -128.4507985 -0.165044E-04  0.200E-02    3.49       1.0  T
  13   -128.4508020 -0.345303E-05  0.139E-02    3.48       1.0  T
  14   -128.4508046 -0.260445E-05  0.105E-02    3.48       1.1  T
  15   -128.4508065 -0.195658E-05  0.711E-03    3.48       1.6  T
  16   -128.4508073 -0.764888E-06  0.390E-03    3.48       2.9  T
  17   -128.4508074 -0.104353E-06  0.221E-03    3.48       5.1  T
  18   -128.4508074 -0.214953E-07  0.120E-03    3.48       9.4  T
  19   -128.4508074 -0.117666E-07  0.763E-04    3.48      14.8  T
  20   -128.4508074 -0.747312E-08  0.457E-04    3.48      24.6  T
speedup  0.92
cpu  time for SCC    0.28 s
wall time for SCC    0.31 s

   *** convergence criteria satisfied after 20 iterations ***

          eigenvalues
 #    :          96         97         98         99        100        101        102        103
 occ. :        2.000      2.000      2.000      2.000      2.000      2.000      2.000      2.000
 eps  :        -8.283     -8.248     -8.234     -8.215     -8.192     -8.157     -8.128     -8.113
 #    :         104        105        106        107        108        109        110        111
 occ. :        2.000      2.000      2.000      2.000      2.000      0.000      0.000      0.000
 eps  :        -8.075     -8.062     -8.048     -8.009     -7.947     -4.463     -2.637     -1.504
 #    :         112        113        114        115        116        117        118        119
 occ. :        0.000      0.000      0.000      0.000      0.000      0.000      0.000      0.000
 eps  :        -1.065      0.026      0.380      1.486      1.974      2.337      2.819      2.935


   #   Z            q   n(s)   n(p)   n(d)      C6AA      α(0)
   1  11 Na     0.746  0.071  0.183  0.000    67.617    26.611
   2  11 Na     0.713  0.076  0.211  0.000    68.024    26.691
   3  11 Na     0.933  0.009  0.057  0.000    65.395    26.170
   4  11 Na     0.713  0.087  0.201  0.000    68.027    26.691
   5  11 Na     0.815  0.042  0.143  0.000    66.781    26.446
   6  11 Na     0.707  0.085  0.208  0.000    68.092    26.704
   7  11 Na     0.741  0.078  0.181  0.000    67.682    26.624
   8  11 Na     0.671  0.101  0.228  0.000    68.538    26.791
   9  11 Na     0.674  0.103  0.223  0.000    68.504    26.785
  10  17 Cl    -0.783  1.975  5.807  0.001   126.654    17.218
  11  17 Cl    -0.784  1.977  5.806  0.001   126.696    17.221
  12  17 Cl    -0.820  1.985  5.821  0.014   128.181    17.321
  13  17 Cl    -0.826  1.983  5.821  0.022   127.964    17.302
  14  17 Cl    -0.744  1.976  5.767  0.001   125.100    17.112
  15  17 Cl    -0.821  1.983  5.827  0.011   128.194    17.322
  16  17 Cl    -0.726  1.963  5.763  0.001   124.392    17.063
  17  17 Cl    -0.814  1.982  5.791  0.041   127.517    17.272
  18  17 Cl    -0.773  1.976  5.795  0.002   126.268    17.192
  19  17 Cl    -0.787  1.981  5.806  0.000   126.806    17.228
  20   8 O     -0.467  1.698  4.769  0.000    22.137     6.355
  21   1 H      0.332  0.668  0.000  0.000     0.627     1.242
  22   6 C      0.076  1.035  2.889  0.000    19.250     6.235
  23   1 H      0.031  0.969  0.000  0.000     2.580     2.512
  24   1 H      0.029  0.971  0.000  0.000     2.597     2.520
  25   6 C     -0.094  1.068  3.027  0.000    22.205     6.692
  26   1 H      0.055  0.945  0.000  0.000     2.246     2.340
  27   1 H      0.063  0.937  0.000  0.000     2.159     2.295
  28   6 C     -0.051  1.046  3.005  0.000    21.494     6.601
  29   1 H      0.028  0.972  0.000  0.000     2.617     2.530
  30   1 H      0.028  0.972  0.000  0.000     2.610     2.526
  31   6 C     -0.107  1.038  3.069  0.000    22.600     6.779
  32   1 H      0.042  0.958  0.000  0.000     2.417     2.431
  33   1 H      0.026  0.974  0.000  0.000     2.640     2.541
  34   1 H      0.042  0.958  0.000  0.000     2.428     2.437
  35   8 O     -0.455  1.698  4.758  0.000    21.956     6.325
  36   1 H      0.330  0.670  0.000  0.000     0.636     1.253
  37   6 C      0.073  1.036  2.891  0.000    19.577     6.341
  38   1 H      0.008  0.992  0.000  0.000     2.920     2.672
  39   1 H      0.048  0.952  0.000  0.000     2.347     2.396
  40   6 C     -0.072  1.055  3.018  0.000    21.883     6.661
  41   1 H      0.026  0.974  0.000  0.000     2.649     2.545
  42   1 H      0.037  0.963  0.000  0.000     2.490     2.468
  43   6 C     -0.067  1.052  3.015  0.000    21.788     6.645
  44   1 H      0.062  0.938  0.000  0.000     2.164     2.298
  45   1 H      0.027  0.973  0.000  0.000     2.628     2.535
  46   6 C     -0.117  1.038  3.079  0.000    22.797     6.809
  47   1 H      0.020  0.980  0.000  0.000     2.727     2.582
  48   1 H      0.050  0.950  0.000  0.000     2.315     2.379
  49   1 H      0.067  0.933  0.000  0.000     2.115     2.274
  50   8 O     -0.495  1.702  4.794  0.000    22.734     6.440
  51   1 H      0.339  0.661  0.000  0.000     0.603     1.215
  52   6 C      0.043  1.046  2.911  0.000    19.788     6.322
  53   1 H      0.080  0.920  0.000  0.000     1.984     2.203
  54   1 H      0.042  0.958  0.000  0.000     2.425     2.435
  55   6 C     -0.081  1.055  3.026  0.000    22.044     6.685
  56   1 H      0.031  0.969  0.000  0.000     2.578     2.511
  57   1 H      0.062  0.938  0.000  0.000     2.178     2.308
  58   6 C     -0.062  1.049  3.013  0.000    21.693     6.631
  59   1 H      0.051  0.949  0.000  0.000     2.303     2.373
  60   1 H      0.022  0.978  0.000  0.000     2.703     2.571
  61   6 C     -0.109  1.036  3.073  0.000    22.640     6.786
  62   1 H      0.024  0.976  0.000  0.000     2.672     2.556
  63   1 H      0.023  0.977  0.000  0.000     2.684     2.562
  64   1 H      0.052  0.948  0.000  0.000     2.296     2.370
  65   8 O     -0.702  1.734  4.967  0.000    27.662     7.103
  66   1 H      0.357  0.643  0.000  0.000     0.567     1.180
  67   1 H      0.356  0.644  0.000  0.000     0.567     1.178
  68   8 O     -0.624  1.716  4.908  0.000    25.667     6.842
  69   1 H      0.335  0.665  0.000  0.000     0.612     1.222
  70   1 H      0.342  0.658  0.000  0.000     0.603     1.217
  71   8 O     -0.701  1.734  4.967  0.000    27.642     7.101
  72   1 H      0.353  0.647  0.000  0.000     0.574     1.186
  73   1 H      0.356  0.644  0.000  0.000     0.569     1.182
  74   8 O     -0.658  1.723  4.935  0.000    26.529     6.956
  75   1 H      0.354  0.646  0.000  0.000     0.571     1.183
  76   1 H      0.314  0.686  0.000  0.000     0.677     1.291
  77   8 O     -0.621  1.724  4.897  0.000    25.604     6.834
  78   1 H      0.283  0.717  0.000  0.000     0.773     1.381
  79   1 H      0.328  0.672  0.000  0.000     0.631     1.241

 Mol. C6AA /au·bohr⁶  :      98072.798785
 Mol. C8AA /au·bohr⁸  :    4149655.428003
 Mol. α(0) /au        :        627.044992

 
 Wiberg/Mayer (AO) data. WBOs > 0.1 written file <wbo>
 largest (>0.05) Wiberg bond orders for each atom
           total WBO             WBO to atom ...
     1  Na  0.501    Cl  10 0.133    Cl  19 0.130    Cl  14 0.095    O   68 0.081    Cl  16 0.052
     2  Na  0.537    Cl  15 0.171    Cl  18 0.104    O   74 0.096    Cl  16 0.076
     3  Na  0.129    Cl  16 0.058    Cl  14 0.055
     4  Na  0.553    Cl  12 0.149    Cl  10 0.111    Cl  14 0.107    O   71 0.095
     5  Na  0.362    Cl  11 0.101    O   77 0.065    O   65 0.062
     6  Na  0.561    Cl  19 0.170    Cl  11 0.139    Cl  18 0.120    Cl  16 0.078
     7  Na  0.495    Cl  10 0.157    Cl  16 0.094    Cl  15 0.084    Cl  19 0.072    O   20 0.069
     8  Na  0.600    Cl  17 0.177    Cl  18 0.152    Cl  11 0.146    Cl  16 0.076
     9  Na  0.608    Cl  13 0.188    Cl  14 0.147    Cl  12 0.112    O   50 0.075
    10  Cl  0.415    Na   7 0.157    Na   1 0.133    Na   4 0.111
    11  Cl  0.412    Na   8 0.146    Na   6 0.139    Na   5 0.101
    12  Cl  0.347    Na   4 0.149    Na   9 0.112
    13  Cl  0.333    Na   9 0.188    H   79 0.052
    14  Cl  0.479    Na   9 0.147    Na   4 0.107    Na   1 0.095    Na   3 0.055
    15  Cl  0.340    Na   2 0.171    Na   7 0.084
    16  Cl  0.527    Na   7 0.094    Na   6 0.078    Na   8 0.076    Na   2 0.076    Na   3 0.058    Na   1 0.052
    17  Cl  0.361    Na   8 0.177    H   75 0.062
    18  Cl  0.434    Na   8 0.152    Na   6 0.120    Na   2 0.104
    19  Cl  0.414    Na   6 0.170    Na   1 0.130    Na   7 0.072
    20  O   2.018    C   22 0.991    H   21 0.847    Na   7 0.069
    21  H   0.889    O   20 0.847
    22  C   3.954    C   25 1.014    O   20 0.991    H   23 0.971    H   24 0.969
    23  H   0.999    C   22 0.971
    24  H   1.000    C   22 0.969
    25  C   3.994    C   22 1.014    C   28 1.009    H   26 0.973    H   27 0.970
    26  H   0.997    C   25 0.973
    27  H   0.997    C   25 0.970
    28  C   3.998    C   31 1.020    C   25 1.009    H   29 0.977    H   30 0.976
    29  H   0.999    C   28 0.977
    30  H   0.999    C   28 0.976
    31  C   3.996    C   28 1.020    H   33 0.988    H   34 0.986    H   32 0.986
    32  H   0.998    C   31 0.986
    33  H   0.999    C   31 0.988
    34  H   0.998    C   31 0.986
    35  O   2.000    C   37 0.996    H   36 0.844
    36  H   0.890    O   35 0.844
    37  C   3.961    C   40 1.002    O   35 0.996    H   38 0.969    H   39 0.968
    38  H   0.999    C   37 0.969
    39  H   0.997    C   37 0.968
    40  C   3.996    C   43 1.007    C   37 1.002    H   41 0.975    H   42 0.974
    41  H   0.998    C   40 0.975
    42  H   0.999    C   40 0.974
    43  C   3.994    C   46 1.021    C   40 1.007    H   45 0.978    H   44 0.959
    44  H   0.996    C   43 0.959
    45  H   0.999    C   43 0.978
    46  C   3.991    C   43 1.021    H   47 0.988    H   48 0.983    H   49 0.978
    47  H   1.000    C   46 0.988
    48  H   0.997    C   46 0.983
    49  H   0.995    C   46 0.978
    50  O   2.005    C   52 0.984    H   51 0.856    Na   9 0.075
    51  H   0.884    O   50 0.856
    52  C   3.930    C   55 1.005    O   50 0.984    H   53 0.974    H   54 0.972
    53  H   0.994    C   52 0.974
    54  H   0.994    C   52 0.972
    55  C   3.993    C   58 1.009    C   52 1.005    H   56 0.975    H   57 0.969
    56  H   0.999    C   55 0.975
    57  H   0.994    C   55 0.969
    58  C   3.995    C   61 1.019    C   55 1.009    H   60 0.978    H   59 0.965
    59  H   0.997    C   58 0.965
    60  H   0.999    C   58 0.978
    61  C   3.997    C   58 1.019    H   63 0.988    H   62 0.987    H   64 0.981
    62  H   0.998    C   61 0.987
    63  H   0.999    C   61 0.988
    64  H   0.997    C   61 0.981
    65  O   1.848    H   67 0.844    H   66 0.837    Na   5 0.062
    66  H   0.873    O   65 0.837
    67  H   0.873    O   65 0.844
    68  O   1.894    H   69 0.886    H   70 0.878    Na   1 0.081
    69  H   0.888    O   68 0.886
    70  H   0.883    O   68 0.878
    71  O   1.853    H   73 0.834    H   72 0.829    Na   4 0.095
    72  H   0.875    O   71 0.829
    73  H   0.872    O   71 0.834
    74  O   1.876    H   76 0.902    H   75 0.815    Na   2 0.096
    75  H   0.874    O   74 0.815    Cl  17 0.062
    76  H   0.900    O   74 0.902
    77  O   1.867    H   78 0.924    H   79 0.845    Na   5 0.065
    78  H   0.920    O   77 0.924
    79  H   0.892    O   77 0.845    Cl  13 0.052
 MOs/occ written to file <molden.input>
 
molecular dipole:
                 x           y           z       tot (Debye)
 q only:       -1.558      -0.967       3.611
   full:       -0.087      -1.378       3.828      10.344
molecular quadrupole (traceless):
                xx          xy          yy          xz          yz          zz
 q only:      -10.689      -9.586       3.906      22.005     -31.854       6.782
  q+dip:      -11.917      -3.015      15.834       9.323     -15.391      -3.916
   full:      -10.566      -1.263      13.133       8.672     -14.752      -2.567

SCC energy    :    -128.4508074
rep           :       0.8319207
ES            :       0.9903932
AES           :      -0.1071973
AXC           :       0.0029658
disp          :      -0.1033787
XB            :       0.0000000
fix           :       0.0000000
total E       :    -127.6146195
atomizationE  :      15.9634323    10017.20
(atE without considering molecular charge,
 total energy contains solvation terms)
H-L gap (eV)  :          3.4837
           ------------------------------------------------- 
          |                 ===============                 |
          |                   A N C O P T                   |
          |                 ===============                 |
          |          Approximate Normal Coordinate          |
          |           Rational Function Optimizer           |
           ------------------------------------------------- 
dumping coords to <xtbopt.coord> and <xtbopt.log>
 optlevel               0
 Maxcycle             237
 Maxmicro              25
 Econv         5.000000000000000E-006
 Gconv         1.000000000000000E-003
 Maxdispl       1.00000000000000     
 Hlow          5.000000000000000E-003
 S6             20.0000000000000     
 Nvar              231

generating ANC from model Hessian ...
 Shifting diagonal of input Hessian by   1.615394765020266E-002
 Lowest  eigenvalues of input Hessian
    0.005000    0.005869    0.006624    0.008034    0.009158    0.011990
    0.012508    0.012748    0.014744    0.015103    0.015175    0.015282
    0.015555    0.015924    0.016140   -0.000000   -0.000000   -0.000000
 Highest eigenvalues
    1.393058    1.404635    1.423630    1.491569    1.498106    1.509497
 
cpu  time for ANC gen    0.07 s
wall time for ANC gen    0.07 s
................................................................................
.............................. CYCLE    1 ......................................
................................................................................
   1   -128.4508074 -0.128451E+03  0.313E-04    3.48       0.0  T
   2   -128.4508074 -0.237947E-09  0.234E-04    3.48      48.0  T
   3   -128.4508074 -0.193523E-09  0.206E-04    3.48      54.6  T
speedup  1.01
cpu  time for SCC    0.04 s
wall time for SCC    0.04 s
speedup  1.00
cpu  time for grad    0.15 s
wall time for grad    0.15 s
 E :   -127.61461936  G :  0.000077    pred/act E change:  0.000D+00  0.879D-07
Maxdispl :   0.0004   ||displ|| :   0.0013   Lambda : -0.478D-07
Largest |displ|/coords:  0.0004 (  17)  0.0003 (   9)  0.0002 (  16)
................................................................................
.............................. CYCLE    2 ......................................
................................................................................
   1   -128.4507968 -0.128451E+03  0.134E-03    3.48       0.0  T
   2   -128.4507968 -0.483055E-09  0.636E-04    3.48      17.7  T
   3   -128.4507968 -0.204011E-09  0.253E-04    3.48      44.5  T
speedup  1.02
cpu  time for SCC    0.04 s
wall time for SCC    0.04 s
speedup  1.00
cpu  time for grad    0.14 s
wall time for grad    0.14 s
 E :   -127.61461940  G :  0.000049    pred/act E change:  0.000D+00 -0.374D-07
Maxdispl :   0.0022   ||displ|| :   0.0064   Lambda : -0.176D-06
Largest |displ|/coords:  0.0022 (  17)  0.0015 (   1)  0.0012 (   2)

   *** GEOMETRY OPTIMIZATION CONVERGED AFTER 2 ITERATIONS ***

------------------------------------------------------------------------
 total energy gain (kcal):     -0.0000
------------------------------------------------------------------------
================
 final structure:
================
$coord
       -3.59459537705518        3.64297740966108       -5.00856010582215      Na
        0.55341533136423       -4.75789198215469       -2.93863196919413      Na
        2.46442394529041        1.05277014229764       -1.09937764742503      Na
       -2.30487291069757        3.93613852530310        1.42926705783721      Na
        2.27885588488749        3.38756363886292       -6.45585822959734      Na
       -1.68058527354097       -1.64053741879206       -8.98677237222928      Na
       -4.99445796542163       -1.81642990024195       -3.16842567145673      Na
        4.55801611633677       -2.55923852987894       -7.83964629150119      Na
        3.77991898244109        7.05971850419659        0.38105152518595      Na
       -5.89994125843023        2.32926193256674       -1.01943251793996      Cl
        2.29064087656874        0.63848255812060      -10.50367336006535      Cl
        1.06331418382784        6.39517545712780        4.67591991195388      Cl
        7.14850456881726        7.60081551347570       -2.67440067229955      Cl
        0.20165316928759        5.54051123825473       -2.30456736817192      Cl
       -2.43140723652460       -5.04636668773172        0.60952371424571      Cl
       -0.37300010062975       -0.35221439989301       -4.56828624348563      Cl
        7.98961107724724       -3.05738640767929       -4.73309703038149      Cl
        1.04122146632109       -5.85435086139282       -7.70411360090999      Cl
       -5.74062138260798        0.49214551722179       -7.95440289199018      Cl
       -4.34299824516952       -5.16030795561266       -5.43493369672174      O 
       -2.99793535391596       -6.03264618318556       -6.33104898153636      H 
       -6.42913934512213       -6.81955347966490       -5.29286993213273      C 
       -5.90381418395740       -8.57264084900964       -4.30826551328697      H 
       -7.10124260782531       -7.31297783883301       -7.19823621318977      H 
       -8.55215849904873       -5.53584286848112       -3.84808532262651      C 
       -7.89547347658886       -5.12288203989071       -1.93780712635351      H 
       -9.01985631401149       -3.76413837638626       -4.79327404997574      H 
      -10.91855499732091       -7.16481100951238       -3.68653516997807      C 
      -10.45630567000740       -8.95389886805493       -2.76178406119096      H 
      -11.58940480652228       -7.59103701866957       -5.59414443250129      H 
      -13.00035665536875       -5.83430710353492       -2.21237952104886      C 
      -13.49358506290901       -4.05823999460789       -3.12224072826397      H 
      -14.68694282892191       -7.00554311949264       -2.10605276576028      H 
      -12.36681660370995       -5.42510938768689       -0.30027122347362      H 
        2.03808656959928        0.78421169608980        6.40115640361143      O 
        1.75848788583874        2.60723359448100        6.47320634877150      H 
        0.92843683394628       -0.33647596730786        8.54557850997104      C 
        2.27491926093220       -0.27162133940794       10.13187662428670      H 
        0.60381800694833       -2.31908223513249        8.06256945791965      H 
       -1.52866573159855        0.93333630581157        9.36804735454587      C 
       -2.21836141282009       -0.04874317307388       11.04790199302702      H 
       -1.09801204259572        2.88380211563948        9.89781573895614      H 
       -3.59180074916799        0.97636426486448        7.34547160834571      C 
       -2.91183100593768        2.02070518575926        5.70188909366437      H 
       -5.19477526715889        2.02884752338576        8.10711058258785      H 
       -4.49436799550529       -1.62907059574317        6.53064502012943      C 
       -5.22480578283669       -2.67933775543703        8.14191128562548      H 
       -5.99685552310748       -1.43607467542367        5.14477527223275      H 
       -2.99475802993041       -2.72932442472180        5.66691592562526      H 
        4.71381997778888        2.57565416755032        1.61368238722193      O 
        4.06017463824587        3.11629752997185        3.23216983548388      H 
        7.07039992432661        1.40378945680172        2.11650508257506      C 
        7.73065145301666        0.55946788490623        0.35881470595265      H 
        6.84078854991561       -0.09432160340521        3.52777502960414      H 
        9.06312346109091        3.28530998759959        3.01112466329050      C 
       10.86986384699512        2.30372093722549        3.18457211776437      H 
        9.26500091394890        4.73772630346235        1.56200286512541      H 
        8.41458727605037        4.56113560632359        5.52012845754419      C 
        6.62708771938610        5.57979392888789        5.34897686078105      H 
        9.87454872103788        5.96245271604777        5.92666243056681      H 
        8.25052747837138        2.71499834355879        7.72726933404768      C 
        9.97138904675682        1.59406835415293        7.86221183300849      H 
        8.00734834239348        3.74156285226011        9.49179551262773      H 
        6.65296437054997        1.44376384352865        7.51387846003610      H 
        5.22300211140700        2.08843082327437       -3.92420316349199      O 
        6.47245901002827        0.73793351045878       -4.10791554622157      H 
        6.24677841093425        3.59635454653287       -3.60863155855357      H 
       -1.34621981244858        5.21586342299064       -8.10445600331786      O 
       -0.34575596170586        6.71978428731086       -8.34571239258763      H 
       -1.41385509345257        4.42325677283080       -9.74721989741615      H 
       -0.18577864792757        0.30679702871846        1.72311609923587      O 
        0.55102239037022        0.15720341625497        3.40835239778631      H 
       -1.10216140231457       -1.29313637028916        1.54322672800490      H 
        3.80579902089494       -2.81187371476797       -0.89851099248646      O 
        5.32543308149839       -2.96140171832781       -1.97565601254946      H 
        4.26090689574156       -3.66678097296745        0.63897532756946      H 
        4.33998618343861        6.60632837263778       -7.58386251750546      O 
        5.64993868215869        6.90353514882347       -8.79986530520456      H 
        5.16114502470499        7.07030646464954       -5.99066539870397      H 
$end
 
 Bond Distances (Angstroems)
 ---------------------------
Na1-Na3=4.0544       Na1-Na4=3.4779       Na1-Na5=3.2039       Na1-Na6=3.6435       Na1-Na7=3.1374       Na1-Cl10=2.5353      
Na1-Cl14=2.6630      Na1-Cl16=2.7259      Na1-Cl19=2.5495      Na1-O68=2.1891       Na2-Na3=3.3801       Na2-Na6=3.7898       
Na2-Na7=3.3251       Na2-Na8=3.5455       Na2-Cl15=2.4584      Na2-Cl16=2.5336      Na2-Cl18=2.6005      Na2-O74=2.2777       
Na3-Na1=4.0544       Na3-Na2=3.3801       Na3-Na4=3.2385       Na3-Na5=3.0937       Na3-Na9=3.3470       Na3-Cl14=2.7350      
Na3-Cl16=2.4853      Na3-O50=2.0316       Na3-C52=2.9785       Na3-O65=2.1601       Na3-O71=2.0865       Na3-O74=2.1674       
Na4-Na1=3.4779       Na4-Na3=3.2385       Na4-Na7=4.1487       Na4-Na9=3.6617       Na4-Cl10=2.4538      Na4-Cl12=2.7968      
Na4-Cl14=2.5267      Na4-O71=2.2294       Na5-Na1=3.2039       Na5-Na3=3.0937       Na5-Na6=3.6419       Na5-Na8=3.4488       
Na5-Cl11=2.5893      Na5-Cl14=2.7078      Na5-Cl16=2.6236      Na5-O65=2.1667       Na5-O68=2.3188       Na5-H69=2.4573       
Na5-O77=2.1088       Na5-H79=2.4869       Na6-Na1=3.6435       Na6-Na2=3.7898       Na6-Na5=3.6419       Na6-Na7=3.5445       
Na6-Na8=3.3917       Na6-Cl11=2.5525      Na6-Cl16=2.5319      Na6-Cl18=2.7400      Na6-Cl19=2.4876      Na7-Na1=3.1374       
Na7-Na2=3.3251       Na7-Na4=4.1487       Na7-Na6=3.5445       Na7-Cl10=2.5171      Na7-Cl15=2.9594      Na7-Cl16=2.6702      
Na7-Cl19=2.8395      Na7-O20=2.1653       Na7-C22=2.9748       Na7-C25=2.7473       Na7-H26=2.4171       Na8-Na2=3.5455       
Na8-Na5=3.4488       Na8-Na6=3.3917       Na8-Cl11=2.5081      Na8-Cl16=3.3421      Na8-Cl17=2.4636      Na8-Cl18=2.5513      
Na9-Na3=3.3470       Na9-Na4=3.6617       Na9-Cl12=2.7121      Na9-Cl13=2.4236      Na9-Cl14=2.5003      Na9-O50=2.5100       
Cl10-Na1=2.5353      Cl10-Na4=2.4538      Cl10-Na7=2.5171      Cl11-Na5=2.5893      Cl11-Na6=2.5525      Cl11-Na8=2.5081      
Cl12-Na4=2.7968      Cl12-Na9=2.7121      Cl13-Na9=2.4236      Cl14-Na1=2.6630      Cl14-Na3=2.7350      Cl14-Na4=2.5267      
Cl14-Na5=2.7078      Cl14-Na9=2.5003      Cl15-Na2=2.4584      Cl15-Na7=2.9594      Cl16-Na1=2.7259      Cl16-Na2=2.5336      
Cl16-Na3=2.4853      Cl16-Na5=2.6236      Cl16-Na6=2.5319      Cl16-Na7=2.6702      Cl16-Na8=3.3421      Cl17-Na8=2.4636      
Cl18-Na2=2.6005      Cl18-Na6=2.7400      Cl18-Na8=2.5513      Cl19-Na1=2.5495      Cl19-Na6=2.4876      Cl19-Na7=2.8395      
O20-Na7=2.1653       O20-H21=0.9719       O20-C22=1.4125       H21-O20=0.9719       C22-Na7=2.9748       C22-O20=1.4125       
C22-H23=1.0997       C22-H24=1.1006       C22-C25=1.5193       H23-C22=1.0997       H24-C22=1.1006       C25-Na7=2.7473       
C25-C22=1.5193       C25-H26=1.0910       C25-H27=1.0911       C25-C28=1.5227       H26-Na7=2.4171       H26-C25=1.0910       
H27-C25=1.0911       C28-C25=1.5227       C28-H29=1.0934       C28-H30=1.0936       C28-C31=1.5225       H29-C28=1.0934       
H30-C28=1.0936       C31-C28=1.5225       C31-H32=1.0878       C31-H33=1.0881       C31-H34=1.0877       H32-C31=1.0878       
H33-C31=1.0881       H34-C31=1.0877       O35-H36=0.9767       O35-C37=1.4086       H36-O35=0.9767       C37-O35=1.4086       
C37-H38=1.1016       C37-H39=1.0934       C37-C40=1.5270       H38-C37=1.1016       H39-C37=1.0934       C40-C37=1.5270       
C40-H41=1.0925       C40-H42=1.0935       C40-C43=1.5291       H41-C40=1.0925       H42-C40=1.0935       C43-C40=1.5291       
C43-H44=1.0915       C43-H45=1.0919       C43-C46=1.5215       H44-C43=1.0915       H45-C43=1.0919       C46-C43=1.5215       
C46-H47=1.0887       C46-H48=1.0865       C46-H49=1.0852       H47-C46=1.0887       H48-C46=1.0865       H49-C46=1.0852       
O50-Na3=2.0316       O50-Na9=2.5100       O50-H51=0.9670       O50-C52=1.4179       H51-O50=0.9670       C52-Na3=2.9785       
C52-O50=1.4179       C52-H53=1.0894       C52-H54=1.0959       C52-C55=1.5256       H53-C52=1.0894       H54-C52=1.0959       
C55-C52=1.5256       C55-H56=1.0919       C55-H57=1.0910       C55-C58=1.5285       H56-C55=1.0919       H57-C55=1.0910       
C58-C55=1.5285       C58-H59=1.0925       C58-H60=1.0923       C58-C61=1.5252       H59-C58=1.0925       H60-C58=1.0923       
C61-C58=1.5252       C61-H62=1.0891       C61-H63=1.0879       C61-H64=1.0863       H62-C61=1.0891       H63-C61=1.0879       
H64-C61=1.0863       O65-Na3=2.1601       O65-Na5=2.1667       O65-H66=0.9784       O65-H67=0.9788       H66-O65=0.9784       
H67-O65=0.9788       O68-Na1=2.1891       O68-Na5=2.3188       O68-H69=0.9643       O68-H70=0.9659       H69-Na5=2.4573       
H69-O68=0.9643       H70-O68=0.9659       O71-Na3=2.0865       O71-Na4=2.2294       O71-H72=0.9765       O71-H73=0.9803       
H72-O71=0.9765       H73-O71=0.9803       O74-Na2=2.2777       O74-Na3=2.1674       O74-H75=0.9889       O74-H76=0.9616       
H75-O74=0.9889       H76-O74=0.9616       O77-Na5=2.1088       O77-H78=0.9588       O77-H79=0.9797       H78-O77=0.9588       
H79-Na5=2.4869       H79-O77=0.9797       
 C  H  Rav=1.0916 sigma=0.0041  Rmin=1.0852  Rmax=1.1016    27
 C  C  Rav=1.5246 sigma=0.0031  Rmin=1.5193  Rmax=1.5291     9
 O  H  Rav=0.9730 sigma=0.0085  Rmin=0.9588  Rmax=0.9889    13
 O  C  Rav=1.4130 sigma=0.0038  Rmin=1.4086  Rmax=1.4179     3
 Na H  Rav=2.4538 sigma=0.0286  Rmin=2.4171  Rmax=2.4869     3
 Na C  Rav=2.9002 sigma=0.1081  Rmin=2.7473  Rmax=2.9785     3
 Na O  Rav=2.2010 sigma=0.1196  Rmin=2.0316  Rmax=2.5100    12
 Na Na Rav=3.5041 sigma=0.2807  Rmin=3.0937  Rmax=4.1487    18
 Cl Na Rav=2.6261 sigma=0.1836  Rmin=2.4236  Rmax=3.3421    30
 
 selected bond angles (degree)
 --------------------
Na4-Na1-Na3= 50.22             Na5-Na1-Na3= 48.74             Na5-Na1-Na4= 92.62             Na6-Na1-Na3= 79.37             
Na6-Na1-Na4=123.07             Na6-Na1-Na5= 63.89             Na7-Na1-Na3= 73.56             Na7-Na1-Na4= 77.49             
Na7-Na1-Na5=105.33             Na7-Na1-Na6= 62.51             Cl10-Na1-Na3= 82.13            Cl10-Na1-Na4= 44.85            
Cl10-Na1-Na5=130.86            Cl10-Na1-Na6=113.86            Cl10-Na1-Na7= 51.35            Cl14-Na1-Na3= 41.99            
Cl14-Na1-Na4= 46.28            Cl14-Na1-Na5= 54.02            Cl14-Na1-Na6=112.96            Cl14-Na1-Na7=111.01            
Cl14-Na1-Cl10= 91.09           Cl16-Na1-Na3= 36.83            Cl16-Na1-Na4= 80.10            Cl16-Na1-Na5= 51.76            
Cl16-Na1-Na6= 43.97            Cl16-Na1-Na7= 53.63            Cl16-Na1-Cl10= 90.98           Cl16-Na1-Cl14= 76.98           
Cl19-Na1-Na3=116.30            Cl19-Na1-Na4=135.69            Cl19-Na1-Na5=104.97            Cl19-Na1-Na6= 43.00            
Cl19-Na1-Na7= 58.83            Cl19-Na1-Cl10= 96.63           Cl19-Na1-Cl14=155.67           Cl19-Na1-Cl16= 79.84           
O68-Na1-Na3= 94.62             O68-Na1-Na4=127.55             O68-Na1-Na5= 46.36             O68-Na1-Na6= 73.04             
O68-Na1-Na7=135.29             O68-Na1-Cl10=171.45            O68-Na1-Cl14= 81.30            O68-Na1-Cl16= 91.09            
O68-Na1-Cl19= 91.90            Na6-Na2-Na3= 86.59             Na7-Na2-Na3= 81.31             Na7-Na2-Na6= 59.33             
Na8-Na2-Na3= 74.53             Na8-Na2-Na6= 54.96             Na8-Na2-Na7=110.33             Cl15-Na2-Na3= 91.65            
Cl15-Na2-Na6=118.14            Cl15-Na2-Na7= 59.32            Cl15-Na2-Na8=164.38            Cl16-Na2-Na3= 47.06            
Cl16-Na2-Na6= 41.55            Cl16-Na2-Na7= 52.12            Cl16-Na2-Na8= 64.20            Cl16-Na2-Cl15=101.12           
Cl18-Na2-Na3=116.90            Cl18-Na2-Na6= 46.30            Cl18-Na2-Na7= 99.01            Cl18-Na2-Na8= 45.94            
Cl18-Na2-Cl15=142.24           Cl18-Na2-Cl16= 83.94           O74-Na2-Na3= 39.30             O74-Na2-Na6=116.05             
O74-Na2-Na7=118.22             O74-Na2-Na8= 75.33             O74-Na2-Cl15= 98.72            O74-Na2-Cl16= 83.77            
O74-Na2-Cl18=119.04            Na2-Na3-Na1= 85.64             Na4-Na3-Na1= 55.62             Na4-Na3-Na2=108.33             
Na5-Na3-Na1= 51.13             Na5-Na3-Na2= 95.16             Na5-Na3-Na4= 99.54             Na9-Na3-Na1= 87.87             
Na9-Na3-Na2=173.51             Na9-Na3-Na4= 67.54             Na9-Na3-Na5= 80.90             Cl14-Na3-Na1= 40.65            
Cl14-Na3-Na2=126.28            Cl14-Na3-Na4= 49.16            Cl14-Na3-Na5= 54.95            Cl14-Na3-Na9= 47.23            
Cl16-Na3-Na1= 41.11            Cl16-Na3-Na2= 48.27            Cl16-Na3-Na4= 88.58            Cl16-Na3-Na5= 54.80            
Cl16-Na3-Na9=125.64            Cl16-Na3-Cl14= 79.81           O50-Na3-Na1=133.61             O50-Na3-Na2=137.70             
O50-Na3-Na4= 88.72             O50-Na3-Na5=120.51             O50-Na3-Na9= 48.40             O50-Na3-Cl14= 94.41            
O50-Na3-Cl16=174.03            C52-Na3-Na1=156.57             C52-Na3-Na2=117.78             C52-Na3-Na4=111.86             
C52-Na3-Na5=121.64             C52-Na3-Na9= 68.71             C52-Na3-Cl14=115.93            C52-Na3-Cl16=159.24            
C52-Na3-O50= 24.78             O65-Na3-Na1= 95.48             O65-Na3-Na2=103.52             O65-Na3-Na4=133.87             
O65-Na3-Na5= 44.44             O65-Na3-Na9= 77.32             O65-Na3-Cl14= 85.08            O65-Na3-Cl16= 88.46            
O65-Na3-O50= 89.57             O65-Na3-C52= 80.01             O71-Na3-Na1= 84.13             O71-Na3-Na2= 80.38             
O71-Na3-Na4= 43.08             O71-Na3-Na5=135.24             O71-Na3-Na9= 98.74             O71-Na3-Cl14= 92.12            
O71-Na3-Cl16= 93.79            O71-Na3-O50= 87.88             O71-Na3-C52= 98.79             O71-Na3-O65=176.05             
O74-Na3-Na1=127.09             O74-Na3-Na2= 41.73             O74-Na3-Na4=132.81             O74-Na3-Na5=115.61             
O74-Na3-Na9=144.74             O74-Na3-Cl14=166.94            O74-Na3-Cl16= 87.24            O74-Na3-O50= 98.50             
O74-Na3-C52= 76.28             O74-Na3-O65= 92.98             O74-Na3-O71= 90.37             Na3-Na4-Na1= 74.17             
Na7-Na4-Na1= 47.58             Na7-Na4-Na3= 71.30             Na9-Na4-Na1= 92.54             Na9-Na4-Na3= 57.64             
Na9-Na4-Na7=122.96             Cl10-Na4-Na1= 46.78            Cl10-Na4-Na3=102.87            Cl10-Na4-Na7= 33.91            
Cl10-Na4-Na9=139.30            Cl12-Na4-Na1=138.38            Cl12-Na4-Na3= 88.65            Cl12-Na4-Na7=156.97            
Cl12-Na4-Na9= 47.36            Cl12-Na4-Cl10=168.44           Cl14-Na4-Na1= 49.61            Cl14-Na4-Na3= 54.98            
Cl14-Na4-Na7= 88.17            Cl14-Na4-Na9= 42.97            Cl14-Na4-Cl10= 96.34           Cl14-Na4-Cl12= 89.40           
O71-Na4-Na1= 97.39             O71-Na4-Na3= 39.73             O71-Na4-Na7= 65.25             O71-Na4-Na9= 87.54             
O71-Na4-Cl10= 97.37            O71-Na4-Cl12= 92.14            O71-Na4-Cl14= 94.59            Na3-Na5-Na1= 80.13             
Na6-Na5-Na1= 63.94             Na6-Na5-Na3= 93.64             Na8-Na5-Na1=115.37             Na8-Na5-Na3= 79.57             
Na8-Na5-Na6= 57.08             Cl11-Na5-Na1=102.93            Cl11-Na5-Na3=122.24            Cl11-Na5-Na6= 44.50            
Cl11-Na5-Na8= 46.44            Cl14-Na5-Na1= 52.74            Cl14-Na5-Na3= 55.78            Cl14-Na5-Na6=111.85            
Cl14-Na5-Na8=134.28            Cl14-Na5-Cl11=155.30           Cl16-Na5-Na1= 54.69            Cl16-Na5-Na3= 50.72            
Cl16-Na5-Na6= 44.04            Cl16-Na5-Na8= 65.14            Cl16-Na5-Cl11= 83.83           Cl16-Na5-Cl14= 77.96           
O65-Na5-Na1=124.27             O65-Na5-Na3= 44.27             O65-Na5-Na6=114.16             O65-Na5-Na8= 65.81             
O65-Na5-Cl11=109.36            O65-Na5-Cl14= 85.63            O65-Na5-Cl16= 84.83            O68-Na5-Na1= 43.10             
O68-Na5-Na3=122.52             O68-Na5-Na6= 71.97             O68-Na5-Na8=126.17             O68-Na5-Cl11= 85.71            
O68-Na5-Cl14= 78.10            O68-Na5-Cl16= 90.89            O68-Na5-O65=163.71             H69-Na5-Na1= 61.23             
H69-Na5-Na3=132.64             H69-Na5-Na6= 92.83             H69-Na5-Na8=140.00             H69-Na5-Cl11= 93.89            
H69-Na5-Cl14= 78.39            H69-Na5-Cl16=113.20            H69-Na5-O65=152.34             H69-Na5-O68= 23.06             
O77-Na5-Na1=122.37             O77-Na5-Na3=124.44             O77-Na5-Na6=141.59             O77-Na5-Na8=119.74             
O77-Na5-Cl11=102.61            O77-Na5-Cl14= 95.73            O77-Na5-Cl16=173.54            O77-Na5-O65= 93.40             
O77-Na5-O68= 89.11             O77-Na5-H69= 66.27             H79-Na5-Na1=122.56             H79-Na5-Na3=101.70             
H79-Na5-Na6=164.10             H79-Na5-Na8=121.44             H79-Na5-Cl11=121.38            H79-Na5-Cl14= 80.73            
H79-Na5-Cl16=151.82            H79-Na5-O65= 75.31             H79-Na5-O68=102.57             H79-Na5-H69= 79.90             
H79-Na5-O77= 22.76             Na2-Na6-Na1= 86.15             Na5-Na6-Na1= 52.18             Na5-Na6-Na2= 80.09             
Na7-Na6-Na1= 51.74             Na7-Na6-Na2= 53.79             Na7-Na6-Na5= 89.10             Na8-Na6-Na1=106.09             
Na8-Na6-Na2= 58.86             Na8-Na6-Na5= 58.59             Na8-Na6-Na7=108.80             Cl11-Na6-Na1= 92.75            
Cl11-Na6-Na2=102.38            Cl11-Na6-Na5= 45.31            Cl11-Na6-Na7=133.86            Cl11-Na6-Na8= 47.36            
Cl16-Na6-Na1= 48.38            Cl16-Na6-Na2= 41.59            Cl16-Na6-Na5= 46.09            Cl16-Na6-Na7= 48.71            
Cl16-Na6-Na8= 66.88            Cl16-Na6-Cl11= 86.46           Cl18-Na6-Na1=128.87            Cl18-Na6-Na2= 43.33            
Cl18-Na6-Na5=101.60            Cl18-Na6-Na7= 91.35            Cl18-Na6-Na8= 47.73            Cl18-Na6-Cl11= 91.70           
Cl18-Na6-Cl16= 81.18           Cl19-Na6-Na1= 44.35            Cl19-Na6-Na2=106.35            Cl19-Na6-Na5= 94.86            
Cl19-Na6-Na7= 52.69            Cl19-Na6-Na8=150.04            Cl19-Na6-Cl11=124.46           Cl19-Na6-Cl16= 84.90           
Cl19-Na6-Cl18=140.25           Na2-Na7-Na1=103.53             Na4-Na7-Na1= 54.93             Na4-Na7-Na2= 91.10             
Na6-Na7-Na1= 65.76             Na6-Na7-Na2= 66.87             Na6-Na7-Na4=108.69             Cl10-Na7-Na1= 51.87            
Cl10-Na7-Na2=124.02            Cl10-Na7-Na4= 32.95            Cl10-Na7-Na6=117.63            Cl15-Na7-Na1=129.29            
Cl15-Na7-Na2= 45.60            Cl15-Na7-Na4= 82.55            Cl15-Na7-Na6=112.04            Cl15-Na7-Cl10=106.58           
Cl16-Na7-Na1= 55.28            Cl16-Na7-Na2= 48.50            Cl16-Na7-Na4= 68.63            Cl16-Na7-Na6= 45.43            
Cl16-Na7-Cl10= 92.68           Cl16-Na7-Cl15= 86.29           Cl19-Na7-Na1= 50.20            Cl19-Na7-Na2=110.90            
Cl19-Na7-Na4=104.78            Cl19-Na7-Na6= 44.17            Cl19-Na7-Cl10= 90.09           Cl19-Na7-Cl15=156.17           
Cl19-Na7-Cl16= 75.82           O20-Na7-Na1=122.89             O20-Na7-Na2= 59.81             O20-Na7-Na4=150.44             
O20-Na7-Na6= 57.42             O20-Na7-Cl10=173.13            O20-Na7-Cl15= 80.17            O20-Na7-Cl16= 86.43            
O20-Na7-Cl19= 83.09            C22-Na7-Na1=139.68             C22-Na7-Na2= 79.78             C22-Na7-Na4=164.19             
C22-Na7-Na6= 79.71             C22-Na7-Cl10=153.87            C22-Na7-Cl15= 81.85            C22-Na7-Cl16=112.78            
C22-Na7-Cl19= 90.59            C22-Na7-O20= 26.36             C25-Na7-Na1=141.34             C25-Na7-Na2=105.93             
C25-Na7-Na4=146.88             C25-Na7-Na6=104.13             C25-Na7-Cl10=123.58            C25-Na7-Cl15= 89.35            
C25-Na7-Cl16=143.05            C25-Na7-Cl19= 95.52            C25-Na7-O20= 56.71             C25-Na7-C22= 30.46             
H26-Na7-Na1=154.18             H26-Na7-Na2=102.24             H26-Na7-Na4=126.23             H26-Na7-Na6=124.56             
H26-Na7-Cl10=112.85            H26-Na7-Cl15= 72.00            H26-Na7-Cl16=150.05            H26-Na7-Cl19=117.61            
H26-Na7-O20= 70.05             H26-Na7-C22= 45.21             H26-Na7-C25= 23.28             Na5-Na8-Na2= 86.28             
Na6-Na8-Na2= 66.18             Na6-Na8-Na5= 64.33             Cl11-Na8-Na2=110.28            Cl11-Na8-Na5= 48.43            
Cl11-Na8-Na6= 48.47            Cl16-Na8-Na2= 43.04            Cl16-Na8-Na5= 45.42            Cl16-Na8-Na6= 44.16            
Cl16-Na8-Cl11= 71.45           Cl17-Na8-Na2= 85.26            Cl17-Na8-Na5=102.34            Cl17-Na8-Na6=148.45            
Cl17-Na8-Cl11=143.12           Cl17-Na8-Cl16=105.50           Cl18-Na8-Na2= 47.09            Cl18-Na8-Na5=111.26            
Cl18-Na8-Na6= 52.63            Cl18-Na8-Cl11= 97.35           Cl18-Na8-Cl16= 69.80           Cl18-Na8-Cl17=116.47           
Na4-Na9-Na3= 54.82             Cl12-Na9-Na3= 87.87            Cl12-Na9-Na4= 49.34            Cl13-Na9-Na3= 96.26            
Cl13-Na9-Na4=143.24            Cl13-Na9-Cl12=164.63           Cl14-Na9-Na3= 53.42            Cl14-Na9-Na4= 43.53            
Cl14-Na9-Cl12= 91.90           Cl14-Na9-Cl13=102.46           O50-Na9-Na3= 37.25             O50-Na9-Na4= 72.96             
O50-Na9-Cl12= 76.35            O50-Na9-Cl13= 98.06            O50-Na9-Cl14= 89.59            Na4-Cl10-Na1= 88.37            
Na7-Cl10-Na1= 76.77            Na7-Cl10-Na4=113.14            
 
 selected dihedral angles (degree)
 ---------------------------------
Na1-Na3-Na2-Na6= 33.58        Na1-Na3-Na2-Na7=334.10        Na1-Na3-Na2-Na8= 88.11        Na1-Na3-Na2-Cl15=275.48       
Na1-Na3-Na2-Cl16= 19.17       Na1-Na3-Na2-Cl18= 69.84       Na1-Na3-Na2-O74=173.70        Na4-Na3-Na2-Na6= 85.12        
Na4-Na3-Na2-Na7= 25.64        Na4-Na3-Na2-Na8=139.65        Na4-Na3-Na2-Cl15=327.03       Na4-Na3-Na2-Cl16= 70.72       
Na4-Na3-Na2-Cl18=121.39       Na4-Na3-Na2-O74=225.25        Na5-Na3-Na2-Na6=343.29        Na5-Na3-Na2-Na7=283.80        
Na5-Na3-Na2-Na8= 37.81        Na5-Na3-Na2-Cl15=225.19       Na5-Na3-Na2-Cl16=328.88       Na5-Na3-Na2-Cl18= 19.55       
Na5-Na3-Na2-O74=123.41        Na9-Na3-Na2-Na6= 35.60        Na9-Na3-Na2-Na7=336.12        Na9-Na3-Na2-Na8= 90.13        
Na9-Na3-Na2-Cl15=277.51       Na9-Na3-Na2-Cl16= 21.20       Na9-Na3-Na2-Cl18= 71.87       Na9-Na3-Na2-O74=175.73        
Cl14-Na3-Na2-Na6= 32.82       Cl14-Na3-Na2-Na7=333.33       Cl14-Na3-Na2-Na8= 87.34       Cl14-Na3-Na2-Cl15=274.72      
Cl14-Na3-Na2-Cl16= 18.41      Cl14-Na3-Na2-Cl18= 69.08      Cl14-Na3-Na2-O74=172.94       Cl16-Na3-Na2-Na6= 14.41       
Cl16-Na3-Na2-Na7=314.92       Cl16-Na3-Na2-Na8= 68.94       Cl16-Na3-Na2-Cl15=256.31      Cl16-Na3-Na2-Cl18= 50.67      
Cl16-Na3-Na2-O74=154.53       O50-Na3-Na2-Na6=194.34        O50-Na3-Na2-Na7=134.86        O50-Na3-Na2-Na8=248.87        
O50-Na3-Na2-Cl15= 76.25       O50-Na3-Na2-Cl16=179.93       O50-Na3-Na2-Cl18=230.60       O50-Na3-Na2-O74=334.46        
C52-Na3-Na2-Na6=213.28        C52-Na3-Na2-Na7=153.79        C52-Na3-Na2-Na8=267.80        C52-Na3-Na2-Cl15= 95.18       
C52-Na3-Na2-Cl16=198.87       C52-Na3-Na2-Cl18=249.54       C52-Na3-Na2-O74=353.40        O65-Na3-Na2-Na6=298.97        
O65-Na3-Na2-Na7=239.49        O65-Na3-Na2-Na8=353.50        O65-Na3-Na2-Cl15=180.88       O65-Na3-Na2-Cl16=284.57       
O65-Na3-Na2-Cl18=335.24       O65-Na3-Na2-O74= 79.10        O71-Na3-Na2-Na6=118.35        O71-Na3-Na2-Na7= 58.86        
O71-Na3-Na2-Na8=172.87        O71-Na3-Na2-Cl15=  0.25       O71-Na3-Na2-Cl16=103.94       O71-Na3-Na2-Cl18=154.61       
O71-Na3-Na2-O74=258.47        O74-Na3-Na2-Na6=219.88        O74-Na3-Na2-Na7=160.39        O74-Na3-Na2-Na8=274.41        
O74-Na3-Na2-Cl15=101.78       O74-Na3-Na2-Cl16=205.47       O74-Na3-Na2-Cl18=256.14       Na3-Na4-Na1-Na5=333.78        
Na3-Na4-Na1-Na6= 34.04        Na3-Na4-Na1-Na7= 78.91        Na3-Na4-Na1-Cl10=125.75       Na3-Na4-Na1-Cl14=302.82       
Na3-Na4-Na1-Cl16= 24.21       Na3-Na4-Na1-Cl19= 88.43       Na3-Na4-Na1-O68=300.52        Na7-Na4-Na1-Na3=281.09        
Na7-Na4-Na1-Na5=254.87        Na7-Na4-Na1-Na6=315.13        Na7-Na4-Na1-Cl10= 46.84       Na7-Na4-Na1-Cl14=223.91       
Na7-Na4-Na1-Cl16=305.31       Na7-Na4-Na1-Cl19=  9.52       Na7-Na4-Na1-O68=221.61        Na9-Na4-Na1-Na3= 55.29        
Na9-Na4-Na1-Na5= 29.07        Na9-Na4-Na1-Na6= 89.33        Na9-Na4-Na1-Na7=134.20        Na9-Na4-Na1-Cl10=181.04       
Na9-Na4-Na1-Cl14=358.11       Na9-Na4-Na1-Cl16= 79.50       Na9-Na4-Na1-Cl19=143.72       Na9-Na4-Na1-O68=355.81        
Cl10-Na4-Na1-Na3=234.25       Cl10-Na4-Na1-Na5=208.03       Cl10-Na4-Na1-Na6=268.29       Cl10-Na4-Na1-Na7=313.16       
Cl10-Na4-Na1-Cl14=177.07      Cl10-Na4-Na1-Cl16=258.46      Cl10-Na4-Na1-Cl19=322.68      Cl10-Na4-Na1-O68=174.77       
Cl12-Na4-Na1-Na3= 69.14       Cl12-Na4-Na1-Na5= 42.92       Cl12-Na4-Na1-Na6=103.18       Cl12-Na4-Na1-Na7=148.05       
Cl12-Na4-Na1-Cl10=194.89      Cl12-Na4-Na1-Cl14= 11.95      Cl12-Na4-Na1-Cl16= 93.35      Cl12-Na4-Na1-Cl19=157.57      
Cl12-Na4-Na1-O68=  9.66       Cl14-Na4-Na1-Na3= 57.18       Cl14-Na4-Na1-Na5= 30.96       Cl14-Na4-Na1-Na6= 91.23       
Cl14-Na4-Na1-Na7=136.09       Cl14-Na4-Na1-Cl10=182.93      Cl14-Na4-Na1-Cl16= 81.40      Cl14-Na4-Na1-Cl19=145.61      
Cl14-Na4-Na1-O68=357.70       O71-Na4-Na1-Na3=327.44        O71-Na4-Na1-Na5=301.22        O71-Na4-Na1-Na6=  1.48        
O71-Na4-Na1-Na7= 46.35        O71-Na4-Na1-Cl10= 93.19       O71-Na4-Na1-Cl14=270.26       O71-Na4-Na1-Cl16=351.65       
O71-Na4-Na1-Cl19= 55.87       O71-Na4-Na1-O68=267.96        Na1-Na4-Na3-Na2=288.88        Na1-Na4-Na3-Na5= 27.61        
Na1-Na4-Na3-Na9=103.54        Na1-Na4-Na3-Cl14= 51.41       Na1-Na4-Na3-Cl16=333.69       Na1-Na4-Na3-O50=148.35        
Na1-Na4-Na3-C52=157.44        Na1-Na4-Na3-O65= 60.18        Na1-Na4-Na3-O71=236.61        Na1-Na4-Na3-O74=248.77        
Na7-Na4-Na3-Na1= 49.90        Na7-Na4-Na3-Na2=338.78        Na7-Na4-Na3-Na5= 77.51        Na7-Na4-Na3-Na9=153.44        
Na7-Na4-Na3-Cl14=101.31       Na7-Na4-Na3-Cl16= 23.58       Na7-Na4-Na3-O50=198.25        Na7-Na4-Na3-C52=207.34        
Na7-Na4-Na3-O65=110.08        Na7-Na4-Na3-O71=286.51        Na7-Na4-Na3-O74=298.66        Na9-Na4-Na3-Na1=256.46        
Na9-Na4-Na3-Na2=185.34        Na9-Na4-Na3-Na5=284.07        Na9-Na4-Na3-Cl14=307.87       Na9-Na4-Na3-Cl16=230.14       
Na9-Na4-Na3-O50= 44.81        Na9-Na4-Na3-C52= 53.90        Na9-Na4-Na3-O65=316.64        Na9-Na4-Na3-O71=133.07        
Na9-Na4-Na3-O74=145.23        Cl10-Na4-Na3-Na1= 37.35       Cl10-Na4-Na3-Na2=326.23       Cl10-Na4-Na3-Na5= 64.96       
Cl10-Na4-Na3-Na9=140.89       Cl10-Na4-Na3-Cl14= 88.76      Cl10-Na4-Na3-Cl16= 11.03      Cl10-Na4-Na3-O50=185.70       
Cl10-Na4-Na3-C52=194.79       Cl10-Na4-Na3-O65= 97.53       Cl10-Na4-Na3-O71=273.96       Cl10-Na4-Na3-O74=286.11       
Cl12-Na4-Na3-Na1=218.38       Cl12-Na4-Na3-Na2=147.26       Cl12-Na4-Na3-Na5=245.99       Cl12-Na4-Na3-Na9=321.92       
Cl12-Na4-Na3-Cl14=269.79      Cl12-Na4-Na3-Cl16=192.06      Cl12-Na4-Na3-O50=  6.73       Cl12-Na4-Na3-C52= 15.82       
Cl12-Na4-Na3-O65=278.56       Cl12-Na4-Na3-O71= 94.99       Cl12-Na4-Na3-O74=107.15       Cl14-Na4-Na3-Na1=308.59       
Cl14-Na4-Na3-Na2=237.47       Cl14-Na4-Na3-Na5=336.20       Cl14-Na4-Na3-Na9= 52.13       Cl14-Na4-Na3-Cl16=282.28      
Cl14-Na4-Na3-O50= 96.94       Cl14-Na4-Na3-C52=106.03       Cl14-Na4-Na3-O65=  8.77       Cl14-Na4-Na3-O71=185.20       
Cl14-Na4-Na3-O74=197.36       O71-Na4-Na3-Na1=123.39        O71-Na4-Na3-Na2= 52.27        O71-Na4-Na3-Na5=151.00        
O71-Na4-Na3-Na9=226.93        O71-Na4-Na3-Cl14=174.80       O71-Na4-Na3-Cl16= 97.07       O71-Na4-Na3-O50=271.74        
O71-Na4-Na3-C52=280.83        O71-Na4-Na3-O65=183.57        O71-Na4-Na3-O74= 12.16        Na3-Na5-Na1-Na4= 26.85        
Na3-Na5-Na1-Na6=260.98        Na3-Na5-Na1-Na7=309.11        Na3-Na5-Na1-Cl10=  0.86       Na3-Na5-Na1-Cl14= 54.20       
Na3-Na5-Na1-Cl16=311.63       Na3-Na5-Na1-Cl19=247.94       Na3-Na5-Na1-O68=169.92        Na6-Na5-Na1-Na3= 99.02        
Na6-Na5-Na1-Na4=125.87        Na6-Na5-Na1-Na7= 48.13        Na6-Na5-Na1-Cl10= 99.87       Na6-Na5-Na1-Cl14=153.22       
Na6-Na5-Na1-Cl16= 50.65       Na6-Na5-Na1-Cl19=346.96       Na6-Na5-Na1-O68=268.94        Na8-Na5-Na1-Na3= 73.39        
Na8-Na5-Na1-Na4=100.24        Na8-Na5-Na1-Na6=334.37        Na8-Na5-Na1-Na7= 22.50        Na8-Na5-Na1-Cl10= 74.25       
Na8-Na5-Na1-Cl14=127.59       Na8-Na5-Na1-Cl16= 25.02       Na8-Na5-Na1-Cl19=321.33       Na8-Na5-Na1-O68=243.31        
Cl11-Na5-Na1-Na3=121.04       Cl11-Na5-Na1-Na4=147.89       Cl11-Na5-Na1-Na6= 22.02       Cl11-Na5-Na1-Na7= 70.15       
Cl11-Na5-Na1-Cl10=121.90      Cl11-Na5-Na1-Cl14=175.24      Cl11-Na5-Na1-Cl16= 72.67      Cl11-Na5-Na1-Cl19=  8.98      
Cl11-Na5-Na1-O68=290.96       Cl14-Na5-Na1-Na3=305.80       Cl14-Na5-Na1-Na4=332.65       Cl14-Na5-Na1-Na6=206.78       
Cl14-Na5-Na1-Na7=254.91       Cl14-Na5-Na1-Cl10=306.65      Cl14-Na5-Na1-Cl16=257.43      Cl14-Na5-Na1-Cl19=193.74      
Cl14-Na5-Na1-O68=115.72       Cl16-Na5-Na1-Na3= 48.37       Cl16-Na5-Na1-Na4= 75.22       Cl16-Na5-Na1-Na6=309.35       
Cl16-Na5-Na1-Na7=357.48       Cl16-Na5-Na1-Cl10= 49.23      Cl16-Na5-Na1-Cl14=102.57      Cl16-Na5-Na1-Cl19=296.31      
Cl16-Na5-Na1-O68=218.29       O65-Na5-Na1-Na3=356.43        O65-Na5-Na1-Na4= 23.28        O65-Na5-Na1-Na6=257.41        
O65-Na5-Na1-Na7=305.53        O65-Na5-Na1-Cl10=357.28       O65-Na5-Na1-Cl14= 50.63       O65-Na5-Na1-Cl16=308.05       
O65-Na5-Na1-Cl19=244.37       O65-Na5-Na1-O68=166.35        O68-Na5-Na1-Na3=190.08        O68-Na5-Na1-Na4=216.93        
O68-Na5-Na1-Na6= 91.06        O68-Na5-Na1-Na7=139.19        O68-Na5-Na1-Cl10=190.94       O68-Na5-Na1-Cl14=244.28       
O68-Na5-Na1-Cl16=141.71       O68-Na5-Na1-Cl19= 78.02       H69-Na5-Na1-Na3=208.37        H69-Na5-Na1-Na4=235.22        
H69-Na5-Na1-Na6=109.35        H69-Na5-Na1-Na7=157.47        H69-Na5-Na1-Cl10=209.22       H69-Na5-Na1-Cl14=262.57       
H69-Na5-Na1-Cl16=160.00       H69-Na5-Na1-Cl19= 96.31       H69-Na5-Na1-O68= 18.29        O77-Na5-Na1-Na3=235.30        
O77-Na5-Na1-Na4=262.15        O77-Na5-Na1-Na6=136.28        O77-Na5-Na1-Na7=184.40        O77-Na5-Na1-Cl10=236.15       
O77-Na5-Na1-Cl14=289.50       O77-Na5-Na1-Cl16=186.92       O77-Na5-Na1-Cl19=123.24       O77-Na5-Na1-O68= 45.22        
H79-Na5-Na1-Na3=262.35        H79-Na5-Na1-Na4=289.20        H79-Na5-Na1-Na6=163.33        H79-Na5-Na1-Na7=211.46        
H79-Na5-Na1-Cl10=263.20       H79-Na5-Na1-Cl14=316.55       H79-Na5-Na1-Cl16=213.98       H79-Na5-Na1-Cl19=150.29       
H79-Na5-Na1-O68= 72.27        Na1-Na5-Na3-Na2= 80.16        Na1-Na5-Na3-Na4=330.57        Na1-Na5-Na3-Na9=265.36        
Na1-Na5-Na3-Cl14=308.68       Na1-Na5-Na3-Cl16= 52.00       Na1-Na5-Na3-O50=236.40        Na1-Na5-Na3-C52=207.42        
Na1-Na5-Na3-O65=184.23        Na1-Na5-Na3-O71=358.63        Na1-Na5-Na3-O74=118.20        Na6-Na5-Na3-Na1=297.25        
Na6-Na5-Na3-Na2= 17.42        Na6-Na5-Na3-Na4=267.83        Na6-Na5-Na3-Na9=202.62        Na6-Na5-Na3-Cl14=245.93       
Na6-Na5-Na3-Cl16=349.25       Na6-Na5-Na3-O50=173.65        Na6-Na5-Na3-C52=144.67        Na6-Na5-Na3-O65=121.48        
Na6-Na5-Na3-O71=295.88        Na6-Na5-Na3-O74= 55.46        Na8-Na5-Na3-Na1=241.69        Na8-Na5-Na3-Na2=321.85        
Na8-Na5-Na3-Na4=212.26        Na8-Na5-Na3-Na9=147.05        Na8-Na5-Na3-Cl14=190.37       Na8-Na5-Na3-Cl16=293.69       
Na8-Na5-Na3-O50=118.09        Na8-Na5-Na3-C52= 89.11        Na8-Na5-Na3-O65= 65.92        Na8-Na5-Na3-O71=240.32        
Na8-Na5-Na3-O74=359.89        Cl11-Na5-Na3-Na1=260.86       Cl11-Na5-Na3-Na2=341.03       Cl11-Na5-Na3-Na4=231.43       
Cl11-Na5-Na3-Na9=166.22       Cl11-Na5-Na3-Cl14=209.54      Cl11-Na5-Na3-Cl16=312.86      Cl11-Na5-Na3-O50=137.26       
Cl11-Na5-Na3-C52=108.28       Cl11-Na5-Na3-O65= 85.09       Cl11-Na5-Na3-O71=259.49       Cl11-Na5-Na3-O74= 19.06       
Cl14-Na5-Na3-Na1= 51.32       Cl14-Na5-Na3-Na2=131.49       Cl14-Na5-Na3-Na4= 21.90       Cl14-Na5-Na3-Na9=316.69       
Cl14-Na5-Na3-Cl16=103.32      Cl14-Na5-Na3-O50=287.72       Cl14-Na5-Na3-C52=258.74       Cl14-Na5-Na3-O65=235.55       
Cl14-Na5-Na3-O71= 49.95       Cl14-Na5-Na3-O74=169.52       Cl16-Na5-Na3-Na1=308.00       Cl16-Na5-Na3-Na2= 28.17       
Cl16-Na5-Na3-Na4=278.58       Cl16-Na5-Na3-Na9=213.37       Cl16-Na5-Na3-Cl14=256.68      Cl16-Na5-Na3-O50=184.40       
Cl16-Na5-Na3-C52=155.42       Cl16-Na5-Na3-O65=132.23       Cl16-Na5-Na3-O71=306.63       Cl16-Na5-Na3-O74= 66.21       
O65-Na5-Na3-Na1=175.77        O65-Na5-Na3-Na2=255.93        O65-Na5-Na3-Na4=146.34        O65-Na5-Na3-Na9= 81.13        
O65-Na5-Na3-Cl14=124.45       O65-Na5-Na3-Cl16=227.77       O65-Na5-Na3-O50= 52.17        O65-Na5-Na3-C52= 23.19        
O65-Na5-Na3-O71=174.40        O65-Na5-Na3-O74=293.97        O68-Na5-Na3-Na1=  8.15        O68-Na5-Na3-Na2= 88.32        
O68-Na5-Na3-Na4=338.73        O68-Na5-Na3-Na9=273.52        O68-Na5-Na3-Cl14=316.83       O68-Na5-Na3-Cl16= 60.15       
O68-Na5-Na3-O50=244.55        O68-Na5-Na3-C52=215.57        O68-Na5-Na3-O65=192.38        O68-Na5-Na3-O71=  6.78        
O68-Na5-Na3-O74=126.35        H69-Na5-Na3-Na1= 34.48        H69-Na5-Na3-Na2=114.65        H69-Na5-Na3-Na4=  5.06        
H69-Na5-Na3-Na9=299.85        H69-Na5-Na3-Cl14=343.16       H69-Na5-Na3-Cl16= 86.48       H69-Na5-Na3-O50=270.88        
H69-Na5-Na3-C52=241.90        H69-Na5-Na3-O65=218.72        H69-Na5-Na3-O71= 33.11        H69-Na5-Na3-O74=152.69        
O77-Na5-Na3-Na1=122.65        O77-Na5-Na3-Na2=202.82        O77-Na5-Na3-Na4= 93.23        O77-Na5-Na3-Na9= 28.02        
O77-Na5-Na3-Cl14= 71.33       O77-Na5-Na3-Cl16=174.65       O77-Na5-Na3-O50=359.05        O77-Na5-Na3-C52=330.07        
O77-Na5-Na3-O65=306.88        O77-Na5-Na3-O71=121.28        O77-Na5-Na3-O74=240.85        H79-Na5-Na3-Na1=121.46        
H79-Na5-Na3-Na2=201.62        H79-Na5-Na3-Na4= 92.03        H79-Na5-Na3-Na9= 26.82        H79-Na5-Na3-Cl14= 70.14       
H79-Na5-Na3-Cl16=173.45       H79-Na5-Na3-O50=357.86        H79-Na5-Na3-C52=328.88        H79-Na5-Na3-O65=305.69        
H79-Na5-Na3-O71=120.09        H79-Na5-Na3-O74=239.66        Na2-Na6-Na1-Na3= 31.39        Na2-Na6-Na1-Na4=  5.43        
Na2-Na6-Na1-Na5= 80.45        Na2-Na6-Na1-Na7=314.50        Na2-Na6-Na1-Cl10=315.00       Na2-Na6-Na1-Cl14= 57.12       
Na2-Na6-Na1-Cl16= 19.44       Na2-Na6-Na1-Cl19=241.81       Na2-Na6-Na1-O68=129.60        Na5-Na6-Na1-Na3=310.94        
Na5-Na6-Na1-Na4=284.98        Na5-Na6-Na1-Na7=234.05        Na5-Na6-Na1-Cl10=234.55       Na5-Na6-Na1-Cl14=336.67       
Na5-Na6-Na1-Cl16=299.00       Na5-Na6-Na1-Cl19=161.36       Na5-Na6-Na1-O68= 49.16        Na7-Na6-Na1-Na3= 76.89        
Na7-Na6-Na1-Na4= 50.93        Na7-Na6-Na1-Na5=125.95        Na7-Na6-Na1-Cl10=  0.50       Na7-Na6-Na1-Cl14=102.62       
Na7-Na6-Na1-Cl16= 64.95       Na7-Na6-Na1-Cl19=287.31       Na7-Na6-Na1-O68=175.11        Na8-Na6-Na1-Na3=335.37        
Na8-Na6-Na1-Na4=309.41        Na8-Na6-Na1-Na5= 24.43        Na8-Na6-Na1-Na7=258.48        Na8-Na6-Na1-Cl10=258.98       
Na8-Na6-Na1-Cl14=  1.10       Na8-Na6-Na1-Cl16=323.42       Na8-Na6-Na1-Cl19=185.79       Na8-Na6-Na1-O68= 73.58        
Cl11-Na6-Na1-Na3=289.15       Cl11-Na6-Na1-Na4=263.19       Cl11-Na6-Na1-Na5=338.21       Cl11-Na6-Na1-Na7=212.26       
Cl11-Na6-Na1-Cl10=212.77      Cl11-Na6-Na1-Cl14=314.88      Cl11-Na6-Na1-Cl16=277.21      Cl11-Na6-Na1-Cl19=139.57      
Cl11-Na6-Na1-O68= 27.37       Cl16-Na6-Na1-Na3= 11.94       Cl16-Na6-Na1-Na4=345.98       Cl16-Na6-Na1-Na5= 61.00       
Cl16-Na6-Na1-Na7=295.05       Cl16-Na6-Na1-Cl10=295.56      Cl16-Na6-Na1-Cl14= 37.67      Cl16-Na6-Na1-Cl19=222.36      
Cl16-Na6-Na1-O68=110.16       Cl18-Na6-Na1-Na3= 23.56       Cl18-Na6-Na1-Na4=357.60       Cl18-Na6-Na1-Na5= 72.62       
Cl18-Na6-Na1-Na7=306.67       Cl18-Na6-Na1-Cl10=307.17      Cl18-Na6-Na1-Cl14= 49.29      Cl18-Na6-Na1-Cl16= 11.62      
Cl18-Na6-Na1-Cl19=233.98      Cl18-Na6-Na1-O68=121.78       Cl19-Na6-Na1-Na3=149.58       Cl19-Na6-Na1-Na4=123.62       
Cl19-Na6-Na1-Na5=198.64       Cl19-Na6-Na1-Na7= 72.69       Cl19-Na6-Na1-Cl10= 73.20      Cl19-Na6-Na1-Cl14=175.31      
Cl19-Na6-Na1-Cl16=137.64      Cl19-Na6-Na1-O68=247.80       Na1-Na6-Na2-Na3=322.04        Na1-Na6-Na2-Na7= 43.95        
Na1-Na6-Na2-Na8=248.58        Na1-Na6-Na2-Cl15= 52.09       Na1-Na6-Na2-Cl16=337.98       Na1-Na6-Na2-Cl18=188.89       
Na1-Na6-Na2-O74=295.17        Na5-Na6-Na2-Na3= 14.30        Na5-Na6-Na2-Na7= 96.21        Na5-Na6-Na2-Na8=300.83        
Na5-Na6-Na2-Cl15=104.35       Na5-Na6-Na2-Cl16= 30.24       Na5-Na6-Na2-Cl18=241.15       Na5-Na6-Na2-O74=347.43        
Na7-Na6-Na2-Na3=278.09        Na7-Na6-Na2-Na8=204.62        Na7-Na6-Na2-Cl15=  8.14       Na7-Na6-Na2-Cl16=294.03       
Na7-Na6-Na2-Cl18=144.94       Na7-Na6-Na2-O74=251.22        Na8-Na6-Na2-Na3= 73.47        Na8-Na6-Na2-Na7=155.38        
Na8-Na6-Na2-Cl15=163.52       Na8-Na6-Na2-Cl16= 89.41       Na8-Na6-Na2-Cl18=300.32       Na8-Na6-Na2-O74= 46.59        
Cl11-Na6-Na2-Na3= 54.02       Cl11-Na6-Na2-Na7=135.93       Cl11-Na6-Na2-Na8=340.55       Cl11-Na6-Na2-Cl15=144.07      
Cl11-Na6-Na2-Cl16= 69.96      Cl11-Na6-Na2-Cl18=280.87      Cl11-Na6-Na2-O74= 27.15       Cl16-Na6-Na2-Na3=344.06       
Cl16-Na6-Na2-Na7= 65.97       Cl16-Na6-Na2-Na8=270.59       Cl16-Na6-Na2-Cl15= 74.11      Cl16-Na6-Na2-Cl18=210.91      
Cl16-Na6-Na2-O74=317.19       Cl18-Na6-Na2-Na3=133.15       Cl18-Na6-Na2-Na7=215.06       Cl18-Na6-Na2-Na8= 59.68       
Cl18-Na6-Na2-Cl15=223.20      Cl18-Na6-Na2-Cl16=149.09      Cl18-Na6-Na2-O74=106.28       Cl19-Na6-Na2-Na3=282.10       
Cl19-Na6-Na2-Na7=  4.01       Cl19-Na6-Na2-Na8=208.63       Cl19-Na6-Na2-Cl15= 12.15      Cl19-Na6-Na2-Cl16=298.04      
Cl19-Na6-Na2-Cl18=148.95      Cl19-Na6-Na2-O74=255.23       Na1-Na6-Na5-Na3= 77.16        Na1-Na6-Na5-Na8=152.25        
Na1-Na6-Na5-Cl11=211.43       Na1-Na6-Na5-Cl14= 22.73       Na1-Na6-Na5-Cl16= 65.17       Na1-Na6-Na5-O65=117.88        
Na1-Na6-Na5-O68=314.08        Na1-Na6-Na5-H69=304.10        Na1-Na6-Na5-O77=249.98        Na1-Na6-Na5-H79=241.96        
Na2-Na6-Na5-Na1=267.18        Na2-Na6-Na5-Na3=344.34        Na2-Na6-Na5-Na8= 59.44        Na2-Na6-Na5-Cl11=118.61       
Na2-Na6-Na5-Cl14=289.91       Na2-Na6-Na5-Cl16=332.35       Na2-Na6-Na5-O65= 25.06        Na2-Na6-Na5-O68=221.26        
Na2-Na6-Na5-H69=211.28        Na2-Na6-Na5-O77=157.16        Na2-Na6-Na5-H79=149.14        Na7-Na6-Na5-Na1=320.53        
Na7-Na6-Na5-Na3= 37.69        Na7-Na6-Na5-Na8=112.78        Na7-Na6-Na5-Cl11=171.96       Na7-Na6-Na5-Cl14=343.26       
Na7-Na6-Na5-Cl16= 25.70       Na7-Na6-Na5-O65= 78.41        Na7-Na6-Na5-O68=274.61        Na7-Na6-Na5-H69=264.63        
Na7-Na6-Na5-O77=210.51        Na7-Na6-Na5-H79=202.49        Na8-Na6-Na5-Na1=207.75        Na8-Na6-Na5-Na3=284.90        
Na8-Na6-Na5-Cl11= 59.18       Na8-Na6-Na5-Cl14=230.47       Na8-Na6-Na5-Cl16=272.92       Na8-Na6-Na5-O65=325.63        
Na8-Na6-Na5-O68=161.82        Na8-Na6-Na5-H69=151.84        Na8-Na6-Na5-O77= 97.73        Na8-Na6-Na5-H79= 89.71        
Cl11-Na6-Na5-Na1=148.57       Cl11-Na6-Na5-Na3=225.73       Cl11-Na6-Na5-Na8=300.82       Cl11-Na6-Na5-Cl14=171.30      
Cl11-Na6-Na5-Cl16=213.74      Cl11-Na6-Na5-O65=266.45       Cl11-Na6-Na5-O68=102.65       Cl11-Na6-Na5-H69= 92.67       
Cl11-Na6-Na5-O77= 38.55       Cl11-Na6-Na5-H79= 30.53       Cl16-Na6-Na5-Na1=294.83       Cl16-Na6-Na5-Na3= 11.99       
Cl16-Na6-Na5-Na8= 87.08       Cl16-Na6-Na5-Cl11=146.26      Cl16-Na6-Na5-Cl14=317.56      Cl16-Na6-Na5-O65= 52.71       
Cl16-Na6-Na5-O68=248.91       Cl16-Na6-Na5-H69=238.93       Cl16-Na6-Na5-O77=184.81       Cl16-Na6-Na5-H79=176.79       
Cl18-Na6-Na5-Na1=229.34       Cl18-Na6-Na5-Na3=306.49       Cl18-Na6-Na5-Na8= 21.59       Cl18-Na6-Na5-Cl11= 80.77      
Cl18-Na6-Na5-Cl14=252.06      Cl18-Na6-Na5-Cl16=294.51      Cl18-Na6-Na5-O65=347.22       Cl18-Na6-Na5-O68=183.41       
Cl18-Na6-Na5-H69=173.44       Cl18-Na6-Na5-O77=119.32       Cl18-Na6-Na5-H79=111.30       Cl19-Na6-Na5-Na1= 12.96       
Cl19-Na6-Na5-Na3= 90.12       Cl19-Na6-Na5-Na8=165.21       Cl19-Na6-Na5-Cl11=224.39      Cl19-Na6-Na5-Cl14= 35.68      
Cl19-Na6-Na5-Cl16= 78.13      Cl19-Na6-Na5-O65=130.84       Cl19-Na6-Na5-O68=327.04       Cl19-Na6-Na5-H69=317.06       
Cl19-Na6-Na5-O77=262.94       Cl19-Na6-Na5-H79=254.92       Na2-Na7-Na1-Na3=330.17        Na2-Na7-Na1-Na4=278.33        
Na2-Na7-Na1-Na5=  7.62        Na2-Na7-Na1-Na6= 56.54        Na2-Na7-Na1-Cl10=237.13       Na2-Na7-Na1-Cl14=310.80       
Na2-Na7-Na1-Cl16=  5.17       Na2-Na7-Na1-Cl19=106.09       Na2-Na7-Na1-O68= 49.88        Na4-Na7-Na1-Na3= 51.84        
Na4-Na7-Na1-Na5= 89.29        Na4-Na7-Na1-Na6=138.21        Na4-Na7-Na1-Cl10=318.80       Na4-Na7-Na1-Cl14= 32.47       
Na4-Na7-Na1-Cl16= 86.84       Na4-Na7-Na1-Cl19=187.76       Na4-Na7-Na1-O68=131.55        Na6-Na7-Na1-Na3=273.63        
Na6-Na7-Na1-Na4=221.79        Na6-Na7-Na1-Na5=311.09        Na6-Na7-Na1-Cl10=180.59       Na6-Na7-Na1-Cl14=254.26       
Na6-Na7-Na1-Cl16=308.63       Na6-Na7-Na1-Cl19= 49.55       Na6-Na7-Na1-O68=353.34        Cl10-Na7-Na1-Na3= 93.04       
Cl10-Na7-Na1-Na4= 41.20       Cl10-Na7-Na1-Na5=130.50       Cl10-Na7-Na1-Na6=179.41       Cl10-Na7-Na1-Cl14= 73.67      
Cl10-Na7-Na1-Cl16=128.04      Cl10-Na7-Na1-Cl19=228.96      Cl10-Na7-Na1-O68=172.75       Cl15-Na7-Na1-Na3= 13.02       
Cl15-Na7-Na1-Na4=321.19       Cl15-Na7-Na1-Na5= 50.48       Cl15-Na7-Na1-Na6= 99.40       Cl15-Na7-Na1-Cl10=279.99      
Cl15-Na7-Na1-Cl14=353.66      Cl15-Na7-Na1-Cl16= 48.02      Cl15-Na7-Na1-Cl19=148.95      Cl15-Na7-Na1-O68= 92.74       
Cl16-Na7-Na1-Na3=325.00       Cl16-Na7-Na1-Na4=273.16       Cl16-Na7-Na1-Na5=  2.46       Cl16-Na7-Na1-Na6= 51.37       
Cl16-Na7-Na1-Cl10=231.96      Cl16-Na7-Na1-Cl14=305.64      Cl16-Na7-Na1-Cl19=100.93      Cl16-Na7-Na1-O68= 44.71       
Cl19-Na7-Na1-Na3=224.07       Cl19-Na7-Na1-Na4=172.24       Cl19-Na7-Na1-Na5=261.53       Cl19-Na7-Na1-Na6=310.45       
Cl19-Na7-Na1-Cl10=131.04      Cl19-Na7-Na1-Cl14=204.71      Cl19-Na7-Na1-Cl16=259.07      Cl19-Na7-Na1-O68=303.78       
O20-Na7-Na1-Na3=267.58        O20-Na7-Na1-Na4=215.74        O20-Na7-Na1-Na5=305.03        O20-Na7-Na1-Na6=353.95        
O20-Na7-Na1-Cl10=174.54       O20-Na7-Na1-Cl14=248.21       O20-Na7-Na1-Cl16=302.58       O20-Na7-Na1-Cl19= 43.50       
O20-Na7-Na1-O68=347.29        C22-Na7-Na1-Na3=240.08        C22-Na7-Na1-Na4=188.25        C22-Na7-Na1-Na5=277.54        
C22-Na7-Na1-Na6=326.46        C22-Na7-Na1-Cl10=147.05       C22-Na7-Na1-Cl14=220.72       C22-Na7-Na1-Cl16=275.08       
C22-Na7-Na1-Cl19= 16.01       C22-Na7-Na1-O68=319.79        C25-Na7-Na1-Na3=191.35        C25-Na7-Na1-Na4=139.51        
C25-Na7-Na1-Na5=228.80        C25-Na7-Na1-Na6=277.72        C25-Na7-Na1-Cl10= 98.31       C25-Na7-Na1-Cl14=171.98       
C25-Na7-Na1-Cl16=226.35       C25-Na7-Na1-Cl19=327.27       C25-Na7-Na1-O68=271.06        H26-Na7-Na1-Na3=153.78        
H26-Na7-Na1-Na4=101.94        H26-Na7-Na1-Na5=191.24        H26-Na7-Na1-Na6=240.15        H26-Na7-Na1-Cl10= 60.74       
H26-Na7-Na1-Cl14=134.42       H26-Na7-Na1-Cl16=188.78       H26-Na7-Na1-Cl19=289.71       H26-Na7-Na1-O68=233.49        
Na1-Na7-Na2-Na3= 35.38        Na1-Na7-Na2-Na6=304.19        Na1-Na7-Na2-Na8=325.52        Na1-Na7-Na2-Cl15=132.54       
Na1-Na7-Na2-Cl16=354.33       Na1-Na7-Na2-Cl18=279.33       Na1-Na7-Na2-O74= 49.34        Na4-Na7-Na2-Na3=341.29        
Na4-Na7-Na2-Na6=250.10        Na4-Na7-Na2-Na8=271.44        Na4-Na7-Na2-Cl15= 78.45       Na4-Na7-Na2-Cl16=300.24       
Na4-Na7-Na2-Cl18=225.24       Na4-Na7-Na2-O74=355.25        Na6-Na7-Na2-Na3= 91.19        Na6-Na7-Na2-Na8= 21.33        
Na6-Na7-Na2-Cl15=188.35       Na6-Na7-Na2-Cl16= 50.14       Na6-Na7-Na2-Cl18=335.13       Na6-Na7-Na2-O74=105.15        
Cl10-Na7-Na2-Na3=342.52       Cl10-Na7-Na2-Na6=251.33       Cl10-Na7-Na2-Na8=272.66       Cl10-Na7-Na2-Cl15= 79.68      
Cl10-Na7-Na2-Cl16=301.47      Cl10-Na7-Na2-Cl18=226.46      Cl10-Na7-Na2-O74=356.48       Cl15-Na7-Na2-Na3=262.84       
Cl15-Na7-Na2-Na6=171.65       Cl15-Na7-Na2-Na8=192.99       Cl15-Na7-Na2-Cl16=221.79      Cl15-Na7-Na2-Cl18=146.79      
Cl15-Na7-Na2-O74=276.80       Cl16-Na7-Na2-Na3= 41.05       Cl16-Na7-Na2-Na6=309.86       Cl16-Na7-Na2-Na8=331.20       
Cl16-Na7-Na2-Cl15=138.21      Cl16-Na7-Na2-Cl18=285.00      Cl16-Na7-Na2-O74= 55.01       Cl19-Na7-Na2-Na3= 87.58       
Cl19-Na7-Na2-Na6=356.39       Cl19-Na7-Na2-Na8= 17.72       Cl19-Na7-Na2-Cl15=184.74      Cl19-Na7-Na2-Cl16= 46.53      
Cl19-Na7-Na2-Cl18=331.52      Cl19-Na7-Na2-O74=101.54       O20-Na7-Na2-Na3=155.79        O20-Na7-Na2-Na6= 64.60        
O20-Na7-Na2-Na8= 85.93        O20-Na7-Na2-Cl15=252.95       O20-Na7-Na2-Cl16=114.74       O20-Na7-Na2-Cl18= 39.73       
O20-Na7-Na2-O74=169.75        C22-Na7-Na2-Na3=174.28        C22-Na7-Na2-Na6= 83.09        C22-Na7-Na2-Na8=104.42        
C22-Na7-Na2-Cl15=271.43       C22-Na7-Na2-Cl16=133.22       C22-Na7-Na2-Cl18= 58.22       C22-Na7-Na2-O74=188.23        
C25-Na7-Na2-Na3=190.06        C25-Na7-Na2-Na6= 98.87        C25-Na7-Na2-Na8=120.20        C25-Na7-Na2-Cl15=287.21       
C25-Na7-Na2-Cl16=149.00       C25-Na7-Na2-Cl18= 74.00       C25-Na7-Na2-O74=204.01        H26-Na7-Na2-Na3=213.77        
H26-Na7-Na2-Na6=122.58        H26-Na7-Na2-Na8=143.91        H26-Na7-Na2-Cl15=310.93       H26-Na7-Na2-Cl16=172.72       
H26-Na7-Na2-Cl18= 97.72       H26-Na7-Na2-O74=227.73        Na1-Na7-Na6-Na2=118.12        Na1-Na7-Na6-Na5= 39.76        
Na1-Na7-Na6-Na8= 95.99        Na1-Na7-Na6-Cl11= 47.69       Na1-Na7-Na6-Cl16= 64.33       Na1-Na7-Na6-Cl18=141.34       
Na1-Na7-Na6-Cl19=302.96       Na2-Na7-Na6-Na1=241.88        Na2-Na7-Na6-Na5=281.64        Na2-Na7-Na6-Na8=337.87        
Na2-Na7-Na6-Cl11=289.57       Na2-Na7-Na6-Cl16=306.21       Na2-Na7-Na6-Cl18= 23.22       Na2-Na7-Na6-Cl19=184.84       
Na4-Na7-Na6-Na1=324.85        Na4-Na7-Na6-Na2= 82.96        Na4-Na7-Na6-Na5=  4.61        Na4-Na7-Na6-Na8= 60.84        
Na4-Na7-Na6-Cl11= 12.53       Na4-Na7-Na6-Cl16= 29.17       Na4-Na7-Na6-Cl18=106.19       Na4-Na7-Na6-Cl19=267.81       
Cl10-Na7-Na6-Na1=359.48       Cl10-Na7-Na6-Na2=117.59       Cl10-Na7-Na6-Na5= 39.24       Cl10-Na7-Na6-Na8= 95.47       
Cl10-Na7-Na6-Cl11= 47.16      Cl10-Na7-Na6-Cl16= 63.80      Cl10-Na7-Na6-Cl18=140.82      Cl10-Na7-Na6-Cl19=302.44      
Cl15-Na7-Na6-Na1=235.46       Cl15-Na7-Na6-Na2=353.58       Cl15-Na7-Na6-Na5=275.22       Cl15-Na7-Na6-Na8=331.45       
Cl15-Na7-Na6-Cl11=283.15      Cl15-Na7-Na6-Cl16=299.79      Cl15-Na7-Na6-Cl18= 16.80      Cl15-Na7-Na6-Cl19=178.42      
Cl16-Na7-Na6-Na1=295.67       Cl16-Na7-Na6-Na2= 53.79       Cl16-Na7-Na6-Na5=335.43       Cl16-Na7-Na6-Na8= 31.66       
Cl16-Na7-Na6-Cl11=343.36      Cl16-Na7-Na6-Cl18= 77.01      Cl16-Na7-Na6-Cl19=238.63      Cl19-Na7-Na6-Na1= 57.04       
Cl19-Na7-Na6-Na2=175.16       Cl19-Na7-Na6-Na5= 96.80       Cl19-Na7-Na6-Na8=153.03       Cl19-Na7-Na6-Cl11=104.73      
Cl19-Na7-Na6-Cl16=121.37      Cl19-Na7-Na6-Cl18=198.38      O20-Na7-Na6-Na1=173.97        O20-Na7-Na6-Na2=292.09        
O20-Na7-Na6-Na5=213.73        O20-Na7-Na6-Na8=269.96        O20-Na7-Na6-Cl11=221.66       O20-Na7-Na6-Cl16=238.30       
O20-Na7-Na6-Cl18=315.31       O20-Na7-Na6-Cl19=116.93       C22-Na7-Na6-Na1=158.69        C22-Na7-Na6-Na2=276.81        
C22-Na7-Na6-Na5=198.45        C22-Na7-Na6-Na8=254.68        C22-Na7-Na6-Cl11=206.38       C22-Na7-Na6-Cl16=223.02       
C22-Na7-Na6-Cl18=300.03       C22-Na7-Na6-Cl19=101.65       C25-Na7-Na6-Na1=140.33        C25-Na7-Na6-Na2=258.45        
C25-Na7-Na6-Na5=180.09        C25-Na7-Na6-Na8=236.32        C25-Na7-Na6-Cl11=188.02       C25-Na7-Na6-Cl16=204.66       
C25-Na7-Na6-Cl18=281.67       C25-Na7-Na6-Cl19= 83.29       H26-Na7-Na6-Na1=152.70        H26-Na7-Na6-Na2=270.81        
H26-Na7-Na6-Na5=192.45        H26-Na7-Na6-Na8=248.68        H26-Na7-Na6-Cl11=200.38       H26-Na7-Na6-Cl16=217.02       
H26-Na7-Na6-Cl18=294.04       H26-Na7-Na6-Cl19= 95.66       Na5-Na8-Na2-Na3=326.71        Na5-Na8-Na2-Na6= 63.53        
Na5-Na8-Na2-Na7= 41.06        Na5-Na8-Na2-Cl15=355.18       Na5-Na8-Na2-Cl16= 16.07       Na5-Na8-Na2-Cl18=123.82       
Na5-Na8-Na2-O74=285.96        Na6-Na8-Na2-Na3=263.18        Na6-Na8-Na2-Na7=337.53        Na6-Na8-Na2-Cl15=291.65       
Na6-Na8-Na2-Cl16=312.55       Na6-Na8-Na2-Cl18= 60.29       Na6-Na8-Na2-O74=222.43        Cl11-Na8-Na2-Na3=283.85       
Cl11-Na8-Na2-Na6= 20.66       Cl11-Na8-Na2-Na7=358.20       Cl11-Na8-Na2-Cl15=312.32      Cl11-Na8-Na2-Cl16=333.21      
Cl11-Na8-Na2-Cl18= 80.95      Cl11-Na8-Na2-O74=243.09       Cl16-Na8-Na2-Na3=310.64       Cl16-Na8-Na2-Na6= 47.45       
Cl16-Na8-Na2-Na7= 24.99       Cl16-Na8-Na2-Cl15=339.11      Cl16-Na8-Na2-Cl18=107.74      Cl16-Na8-Na2-O74=269.88       
Cl17-Na8-Na2-Na3= 69.44       Cl17-Na8-Na2-Na6=166.25       Cl17-Na8-Na2-Na7=143.79       Cl17-Na8-Na2-Cl15= 97.91      
Cl17-Na8-Na2-Cl16=118.80      Cl17-Na8-Na2-Cl18=226.54      Cl17-Na8-Na2-O74= 28.68       Cl18-Na8-Na2-Na3=202.89       
Cl18-Na8-Na2-Na6=299.71       Cl18-Na8-Na2-Na7=277.24       Cl18-Na8-Na2-Cl15=231.36      Cl18-Na8-Na2-Cl16=252.26      
Cl18-Na8-Na2-O74=162.14       Na2-Na8-Na5-Na1=322.26        Na2-Na8-Na5-Na3= 35.99        Na2-Na8-Na5-Na6=294.69        
Na2-Na8-Na5-Cl11=238.53       Na2-Na8-Na5-Cl14= 24.00       Na2-Na8-Na5-Cl16=344.62       Na2-Na8-Na5-O65= 80.31        
Na2-Na8-Na5-O68=273.13        Na2-Na8-Na5-H69=247.54        Na2-Na8-Na5-O77=159.85        Na2-Na8-Na5-H79=133.42        
Na6-Na8-Na5-Na1= 27.57        Na6-Na8-Na5-Na3=101.30        Na6-Na8-Na5-Cl11=303.84       Na6-Na8-Na5-Cl14= 89.31       
Na6-Na8-Na5-Cl16= 49.93       Na6-Na8-Na5-O65=145.62        Na6-Na8-Na5-O68=338.44        Na6-Na8-Na5-H69=312.85        
Na6-Na8-Na5-O77=225.16        Na6-Na8-Na5-H79=198.73        Cl11-Na8-Na5-Na1= 83.73       Cl11-Na8-Na5-Na3=157.46       
Cl11-Na8-Na5-Na6= 56.16       Cl11-Na8-Na5-Cl14=145.46      Cl11-Na8-Na5-Cl16=106.08      Cl11-Na8-Na5-O65=201.78       
Cl11-Na8-Na5-O68= 34.60       Cl11-Na8-Na5-H69=  9.01       Cl11-Na8-Na5-O77=281.32       Cl11-Na8-Na5-H79=254.88       
Cl16-Na8-Na5-Na1=337.64       Cl16-Na8-Na5-Na3= 51.38       Cl16-Na8-Na5-Na6=310.07       Cl16-Na8-Na5-Cl11=253.92      
Cl16-Na8-Na5-Cl14= 39.38      Cl16-Na8-Na5-O65= 95.69       Cl16-Na8-Na5-O68=288.52       Cl16-Na8-Na5-H69=262.92       
Cl16-Na8-Na5-O77=175.23       Cl16-Na8-Na5-H79=148.80       Cl17-Na8-Na5-Na1=237.94       Cl17-Na8-Na5-Na3=311.68       
Cl17-Na8-Na5-Na6=210.37       Cl17-Na8-Na5-Cl11=154.22      Cl17-Na8-Na5-Cl14=299.68      Cl17-Na8-Na5-Cl16=260.30      
Cl17-Na8-Na5-O65=355.99       Cl17-Na8-Na5-O68=188.82       Cl17-Na8-Na5-H69=163.22       Cl17-Na8-Na5-O77= 75.53       
Cl17-Na8-Na5-H79= 49.10       Cl18-Na8-Na5-Na1=  3.03       Cl18-Na8-Na5-Na3= 76.76       Cl18-Na8-Na5-Na6=335.46       
Cl18-Na8-Na5-Cl11=279.30      Cl18-Na8-Na5-Cl14= 64.76      Cl18-Na8-Na5-Cl16= 25.38      Cl18-Na8-Na5-O65=121.08       
Cl18-Na8-Na5-O68=313.90       Cl18-Na8-Na5-H69=288.30       Cl18-Na8-Na5-O77=200.61       Cl18-Na8-Na5-H79=174.18       
Na2-Na8-Na6-Na1= 75.16        Na2-Na8-Na6-Na5= 97.67        Na2-Na8-Na6-Na7= 20.80        Na2-Na8-Na6-Cl11=153.76       
Na2-Na8-Na6-Cl16= 46.20       Na2-Na8-Na6-Cl18=306.82       Na2-Na8-Na6-Cl19= 67.05       Na5-Na8-Na6-Na1=337.50        
Na5-Na8-Na6-Na2=262.33        Na5-Na8-Na6-Na7=283.13        Na5-Na8-Na6-Cl11= 56.09       Na5-Na8-Na6-Cl16=308.53       
Na5-Na8-Na6-Cl18=209.15       Na5-Na8-Na6-Cl19=329.38       Cl11-Na8-Na6-Na1=281.40       Cl11-Na8-Na6-Na2=206.24       
Cl11-Na8-Na6-Na5=303.91       Cl11-Na8-Na6-Na7=227.04       Cl11-Na8-Na6-Cl16=252.43      Cl11-Na8-Na6-Cl18=153.06      
Cl11-Na8-Na6-Cl19=273.29      Cl16-Na8-Na6-Na1= 28.97       Cl16-Na8-Na6-Na2=313.80       Cl16-Na8-Na6-Na5= 51.47       
Cl16-Na8-Na6-Na7=334.61       Cl16-Na8-Na6-Cl11=107.57      Cl16-Na8-Na6-Cl18=260.63      Cl16-Na8-Na6-Cl19= 20.86      
Cl17-Na8-Na6-Na1= 48.25       Cl17-Na8-Na6-Na2=333.09       Cl17-Na8-Na6-Na5= 70.75       Cl17-Na8-Na6-Na7=353.89       
Cl17-Na8-Na6-Cl11=126.85      Cl17-Na8-Na6-Cl16= 19.28      Cl17-Na8-Na6-Cl18=279.91      Cl17-Na8-Na6-Cl19= 40.14      
Cl18-Na8-Na6-Na1=128.34       Cl18-Na8-Na6-Na2= 53.18       Cl18-Na8-Na6-Na5=150.85       Cl18-Na8-Na6-Na7= 73.98       
Cl18-Na8-Na6-Cl11=206.94      Cl18-Na8-Na6-Cl16= 99.37      Cl18-Na8-Na6-Cl19=120.23      Na4-Na9-Na3-Na1= 53.40        
Na4-Na9-Na3-Na2= 51.38        Na4-Na9-Na3-Na5=104.35        Na4-Na9-Na3-Cl14= 54.45       Na4-Na9-Na3-Cl16= 70.78       
Na4-Na9-Na3-O50=250.43        Na4-Na9-Na3-C52=233.59        Na4-Na9-Na3-O65=149.51        Na4-Na9-Na3-O71=329.68        
Na4-Na9-Na3-O74=226.46        Cl12-Na9-Na3-Na1= 92.92       Cl12-Na9-Na3-Na2= 90.90       Cl12-Na9-Na3-Na4= 39.51       
Cl12-Na9-Na3-Na5=143.86       Cl12-Na9-Na3-Cl14= 93.96      Cl12-Na9-Na3-Cl16=110.29      Cl12-Na9-Na3-O50=289.95       
Cl12-Na9-Na3-C52=273.11       Cl12-Na9-Na3-O65=189.03       Cl12-Na9-Na3-O71=  9.20       Cl12-Na9-Na3-O74=265.97       
Cl13-Na9-Na3-Na1=258.07       Cl13-Na9-Na3-Na2=256.05       Cl13-Na9-Na3-Na4=204.66       Cl13-Na9-Na3-Na5=309.01       
Cl13-Na9-Na3-Cl14=259.11      Cl13-Na9-Na3-Cl16=275.44      Cl13-Na9-Na3-O50= 95.10       Cl13-Na9-Na3-C52= 78.26       
Cl13-Na9-Na3-O65=354.18       Cl13-Na9-Na3-O71=174.35       Cl13-Na9-Na3-O74= 71.12       Cl14-Na9-Na3-Na1=358.96       
Cl14-Na9-Na3-Na2=356.94       Cl14-Na9-Na3-Na4=305.55       Cl14-Na9-Na3-Na5= 49.90       Cl14-Na9-Na3-Cl16= 16.33      
Cl14-Na9-Na3-O50=195.99       Cl14-Na9-Na3-C52=179.15       Cl14-Na9-Na3-O65= 95.07       Cl14-Na9-Na3-O71=275.24       
Cl14-Na9-Na3-O74=172.01       O50-Na9-Na3-Na1=162.97        O50-Na9-Na3-Na2=160.95        O50-Na9-Na3-Na4=109.57        
O50-Na9-Na3-Na5=213.91        O50-Na9-Na3-Cl14=164.01       O50-Na9-Na3-Cl16=180.34       O50-Na9-Na3-C52=343.16        
O50-Na9-Na3-O65=259.08        O50-Na9-Na3-O71= 79.25        O50-Na9-Na3-O74=336.02        Na3-Na9-Na4-Na1=290.57        
Na3-Na9-Na4-Na7=329.68        Na3-Na9-Na4-Cl10=289.41       Na3-Na9-Na4-Cl12=123.05       Na3-Na9-Na4-Cl14=288.46       
Na3-Na9-Na4-O71= 27.86        Cl12-Na9-Na4-Na1=167.52       Cl12-Na9-Na4-Na3=236.95       Cl12-Na9-Na4-Na7=206.63       
Cl12-Na9-Na4-Cl10=166.36      Cl12-Na9-Na4-Cl14=165.40      Cl12-Na9-Na4-O71=264.81       Cl13-Na9-Na4-Na1=334.45       
Cl13-Na9-Na4-Na3= 43.88       Cl13-Na9-Na4-Na7= 13.56       Cl13-Na9-Na4-Cl10=333.29      Cl13-Na9-Na4-Cl12=166.93      
Cl13-Na9-Na4-Cl14=332.33      Cl13-Na9-Na4-O71= 71.74       Cl14-Na9-Na4-Na1=  2.12       Cl14-Na9-Na4-Na3= 71.54       
Cl14-Na9-Na4-Na7= 41.23       Cl14-Na9-Na4-Cl10=  0.96      Cl14-Na9-Na4-Cl12=194.60      Cl14-Na9-Na4-O71= 99.41       
O50-Na9-Na4-Na1=253.95        O50-Na9-Na4-Na3=323.38        O50-Na9-Na4-Na7=293.07        O50-Na9-Na4-Cl10=252.79       
O50-Na9-Na4-Cl12= 86.44       O50-Na9-Na4-Cl14=251.84       O50-Na9-Na4-O71=351.25        Na4-Cl10-Na1-Na3= 39.02       
Na4-Cl10-Na1-Na5= 38.37       Na4-Cl10-Na1-Na6=113.67       Na4-Cl10-Na1-Na7=114.24       Na4-Cl10-Na1-Cl14=357.88      
Na4-Cl10-Na1-Cl16= 74.88      Na4-Cl10-Na1-Cl19=154.76      Na4-Cl10-Na1-O68=330.92       Na7-Cl10-Na1-Na3=284.78       
Na7-Cl10-Na1-Na4=245.76       Na7-Cl10-Na1-Na5=284.13       Na7-Cl10-Na1-Na6=359.43       Na7-Cl10-Na1-Cl14=243.64      
Na7-Cl10-Na1-Cl16=320.64      Na7-Cl10-Na1-Cl19= 40.52      Na7-Cl10-Na1-O68=216.68       Na1-Cl10-Na4-Na3=306.78       
Na1-Cl10-Na4-Na7=285.13       Na1-Cl10-Na4-Na9=  1.59       Na1-Cl10-Na4-Cl12=121.63      Na1-Cl10-Na4-Cl14=  2.25      
Na1-Cl10-Na4-O71=266.77       Na7-Cl10-Na4-Na1= 74.87       Na7-Cl10-Na4-Na3= 21.65       Na7-Cl10-Na4-Na9= 76.46       
Na7-Cl10-Na4-Cl12=196.50      Na7-Cl10-Na4-Cl14= 77.11      Na7-Cl10-Na4-O71=341.63       Na1-Cl10-Na7-Na2= 80.15       
Na1-Cl10-Na7-Na4= 82.41       Na1-Cl10-Na7-Na6=  0.61       Na1-Cl10-Na7-Cl15=127.32      Na1-Cl10-Na7-Cl16= 40.40      
Na1-Cl10-Na7-Cl19=324.59      Na1-Cl10-Na7-O20=318.05       Na1-Cl10-Na7-C22=233.06       Na1-Cl10-Na7-C25=227.90       
Na1-Cl10-Na7-H26=204.35       Na4-Cl10-Na7-Na1=277.59       Na4-Cl10-Na7-Na2=357.75       Na4-Cl10-Na7-Na6=278.20       
Na4-Cl10-Na7-Cl15= 44.91      Na4-Cl10-Na7-Cl16=317.99      Na4-Cl10-Na7-Cl19=242.18      Na4-Cl10-Na7-O20=235.64       
Na4-Cl10-Na7-C22=150.66       Na4-Cl10-Na7-C25=145.49       Na4-Cl10-Na7-H26=121.95       
 
 CMA Distance (Angstroems)
 ---------------------------
R(CMA):  5.6884

========================================================================
 FINAL SINGLEPOINT CALCULATION ON OPTIMIZED GEOMETRY
========================================================================

 Ncao       : 256
 Nao        : 246
 Nshell     : 128
 Nel        : 216
 T(el)      :   300.0
 intcut     :    25.0
 scfconv/Eh :  0.100E-05
   qconv/e  :  0.100E-03
 intneglect :  0.100E-07
 broydamp   :      0.250
 iter      E             dE          RMSdq      gap      omega  full diag
   1   -128.4507968 -0.128451E+03  0.162E-04    3.48       0.0  T
   2   -128.4507968 -0.325429E-10  0.955E-05    3.48     117.8  T
   3   -128.4507968 -0.377156E-10  0.732E-05    3.48     153.7  T
speedup  1.00
cpu  time for SCC    0.04 s
wall time for SCC    0.04 s

   *** convergence criteria satisfied after 3 iterations ***

          eigenvalues
 #    :          96         97         98         99        100        101        102        103
 occ. :        2.000      2.000      2.000      2.000      2.000      2.000      2.000      2.000
 eps  :        -8.283     -8.248     -8.234     -8.215     -8.192     -8.157     -8.127     -8.113
 #    :         104        105        106        107        108        109        110        111
 occ. :        2.000      2.000      2.000      2.000      2.000      0.000      0.000      0.000
 eps  :        -8.075     -8.062     -8.048     -8.009     -7.947     -4.463     -2.636     -1.504
 #    :         112        113        114        115        116        117        118        119
 occ. :        0.000      0.000      0.000      0.000      0.000      0.000      0.000      0.000
 eps  :        -1.065      0.026      0.380      1.486      1.974      2.337      2.819      2.935


   #   Z            q   n(s)   n(p)   n(d)      C6AA      α(0)
   1  11 Na     0.746  0.071  0.183  0.000    67.617    26.611
   2  11 Na     0.713  0.076  0.211  0.000    68.024    26.691
   3  11 Na     0.933  0.009  0.057  0.000    65.395    26.170
   4  11 Na     0.713  0.087  0.201  0.000    68.027    26.691
   5  11 Na     0.815  0.042  0.143  0.000    66.781    26.446
   6  11 Na     0.707  0.085  0.208  0.000    68.092    26.704
   7  11 Na     0.741  0.078  0.181  0.000    67.682    26.624
   8  11 Na     0.671  0.101  0.228  0.000    68.538    26.791
   9  11 Na     0.674  0.103  0.223  0.000    68.503    26.785
  10  17 Cl    -0.783  1.975  5.807  0.001   126.654    17.218
  11  17 Cl    -0.784  1.977  5.806  0.001   126.696    17.221
  12  17 Cl    -0.820  1.985  5.821  0.014   128.181    17.321
  13  17 Cl    -0.826  1.983  5.821  0.022   127.964    17.302
  14  17 Cl    -0.744  1.976  5.767  0.001   125.100    17.112
  15  17 Cl    -0.821  1.983  5.827  0.011   128.193    17.322
  16  17 Cl    -0.726  1.963  5.763  0.001   124.392    17.063
  17  17 Cl    -0.814  1.982  5.791  0.041   127.518    17.272
  18  17 Cl    -0.773  1.976  5.795  0.002   126.268    17.192
  19  17 Cl    -0.787  1.981  5.806  0.000   126.807    17.228
  20   8 O     -0.467  1.698  4.769  0.000    22.137     6.355
  21   1 H      0.332  0.668  0.000  0.000     0.627     1.242
  22   6 C      0.076  1.035  2.889  0.000    19.250     6.235
  23   1 H      0.031  0.969  0.000  0.000     2.580     2.512
  24   1 H      0.029  0.971  0.000  0.000     2.597     2.520
  25   6 C     -0.094  1.068  3.027  0.000    22.205     6.692
  26   1 H      0.055  0.945  0.000  0.000     2.246     2.340
  27   1 H      0.063  0.937  0.000  0.000     2.159     2.295
  28   6 C     -0.051  1.046  3.005  0.000    21.494     6.601
  29   1 H      0.028  0.972  0.000  0.000     2.617     2.530
  30   1 H      0.028  0.972  0.000  0.000     2.610     2.526
  31   6 C     -0.107  1.038  3.069  0.000    22.600     6.779
  32   1 H      0.042  0.958  0.000  0.000     2.417     2.431
  33   1 H      0.026  0.974  0.000  0.000     2.640     2.541
  34   1 H      0.042  0.958  0.000  0.000     2.428     2.437
  35   8 O     -0.455  1.698  4.758  0.000    21.956     6.325
  36   1 H      0.330  0.670  0.000  0.000     0.636     1.253
  37   6 C      0.073  1.036  2.891  0.000    19.577     6.341
  38   1 H      0.008  0.992  0.000  0.000     2.920     2.672
  39   1 H      0.048  0.952  0.000  0.000     2.347     2.396
  40   6 C     -0.072  1.055  3.018  0.000    21.883     6.661
  41   1 H      0.026  0.974  0.000  0.000     2.649     2.545
  42   1 H      0.037  0.963  0.000  0.000     2.490     2.468
  43   6 C     -0.067  1.052  3.015  0.000    21.788     6.645
  44   1 H      0.062  0.938  0.000  0.000     2.164     2.298
  45   1 H      0.027  0.973  0.000  0.000     2.628     2.535
  46   6 C     -0.117  1.038  3.079  0.000    22.797     6.809
  47   1 H      0.020  0.980  0.000  0.000     2.727     2.582
  48   1 H      0.050  0.950  0.000  0.000     2.315     2.379
  49   1 H      0.067  0.933  0.000  0.000     2.115     2.274
  50   8 O     -0.495  1.702  4.794  0.000    22.734     6.440
  51   1 H      0.339  0.661  0.000  0.000     0.603     1.215
  52   6 C      0.043  1.046  2.911  0.000    19.788     6.322
  53   1 H      0.080  0.920  0.000  0.000     1.984     2.203
  54   1 H      0.042  0.958  0.000  0.000     2.425     2.435
  55   6 C     -0.081  1.055  3.026  0.000    22.044     6.685
  56   1 H      0.031  0.969  0.000  0.000     2.578     2.511
  57   1 H      0.062  0.938  0.000  0.000     2.178     2.308
  58   6 C     -0.062  1.049  3.013  0.000    21.693     6.631
  59   1 H      0.051  0.949  0.000  0.000     2.303     2.373
  60   1 H      0.022  0.978  0.000  0.000     2.703     2.571
  61   6 C     -0.109  1.036  3.073  0.000    22.640     6.786
  62   1 H      0.024  0.976  0.000  0.000     2.672     2.556
  63   1 H      0.023  0.977  0.000  0.000     2.684     2.562
  64   1 H      0.052  0.948  0.000  0.000     2.296     2.370
  65   8 O     -0.702  1.734  4.967  0.000    27.662     7.103
  66   1 H      0.357  0.643  0.000  0.000     0.567     1.180
  67   1 H      0.356  0.644  0.000  0.000     0.567     1.178
  68   8 O     -0.624  1.716  4.908  0.000    25.667     6.842
  69   1 H      0.335  0.665  0.000  0.000     0.612     1.222
  70   1 H      0.342  0.658  0.000  0.000     0.603     1.217
  71   8 O     -0.701  1.734  4.967  0.000    27.642     7.101
  72   1 H      0.353  0.647  0.000  0.000     0.574     1.186
  73   1 H      0.356  0.644  0.000  0.000     0.569     1.182
  74   8 O     -0.658  1.723  4.935  0.000    26.529     6.956
  75   1 H      0.354  0.646  0.000  0.000     0.571     1.183
  76   1 H      0.314  0.686  0.000  0.000     0.677     1.291
  77   8 O     -0.621  1.724  4.897  0.000    25.604     6.834
  78   1 H      0.283  0.717  0.000  0.000     0.773     1.381
  79   1 H      0.328  0.672  0.000  0.000     0.631     1.241

 Mol. C6AA /au·bohr⁶  :      98072.858409
 Mol. C8AA /au·bohr⁸  :    4149656.459035
 Mol. α(0) /au        :        627.045121

 
 Wiberg/Mayer (AO) data. WBOs > 0.1 written file <wbo>
 largest (>0.05) Wiberg bond orders for each atom
           total WBO             WBO to atom ...
     1  Na  0.501    Cl  10 0.133    Cl  19 0.130    Cl  14 0.095    O   68 0.081    Cl  16 0.052
     2  Na  0.537    Cl  15 0.171    Cl  18 0.104    O   74 0.096    Cl  16 0.076
     3  Na  0.129    Cl  16 0.058    Cl  14 0.055
     4  Na  0.553    Cl  12 0.149    Cl  10 0.111    Cl  14 0.107    O   71 0.095
     5  Na  0.362    Cl  11 0.101    O   77 0.065    O   65 0.062
     6  Na  0.561    Cl  19 0.170    Cl  11 0.139    Cl  18 0.120    Cl  16 0.078
     7  Na  0.495    Cl  10 0.157    Cl  16 0.094    Cl  15 0.084    Cl  19 0.072    O   20 0.069
     8  Na  0.600    Cl  17 0.177    Cl  18 0.152    Cl  11 0.146    Cl  16 0.076
     9  Na  0.608    Cl  13 0.188    Cl  14 0.147    Cl  12 0.112    O   50 0.075
    10  Cl  0.415    Na   7 0.157    Na   1 0.133    Na   4 0.111
    11  Cl  0.412    Na   8 0.146    Na   6 0.139    Na   5 0.101
    12  Cl  0.347    Na   4 0.149    Na   9 0.112
    13  Cl  0.333    Na   9 0.188    H   79 0.052
    14  Cl  0.479    Na   9 0.147    Na   4 0.107    Na   1 0.095    Na   3 0.055
    15  Cl  0.340    Na   2 0.171    Na   7 0.084
    16  Cl  0.527    Na   7 0.094    Na   6 0.078    Na   8 0.076    Na   2 0.076    Na   3 0.058    Na   1 0.052
    17  Cl  0.361    Na   8 0.177    H   75 0.062
    18  Cl  0.434    Na   8 0.152    Na   6 0.120    Na   2 0.104
    19  Cl  0.414    Na   6 0.170    Na   1 0.130    Na   7 0.072
    20  O   2.018    C   22 0.991    H   21 0.847    Na   7 0.069
    21  H   0.889    O   20 0.847
    22  C   3.954    C   25 1.014    O   20 0.991    H   23 0.971    H   24 0.969
    23  H   0.999    C   22 0.971
    24  H   1.000    C   22 0.969
    25  C   3.994    C   22 1.014    C   28 1.009    H   26 0.973    H   27 0.970
    26  H   0.997    C   25 0.973
    27  H   0.997    C   25 0.970
    28  C   3.998    C   31 1.020    C   25 1.009    H   29 0.977    H   30 0.976
    29  H   0.999    C   28 0.977
    30  H   0.999    C   28 0.976
    31  C   3.996    C   28 1.020    H   33 0.988    H   34 0.986    H   32 0.986
    32  H   0.998    C   31 0.986
    33  H   0.999    C   31 0.988
    34  H   0.998    C   31 0.986
    35  O   2.000    C   37 0.996    H   36 0.844
    36  H   0.890    O   35 0.844
    37  C   3.961    C   40 1.002    O   35 0.996    H   38 0.969    H   39 0.968
    38  H   0.999    C   37 0.969
    39  H   0.997    C   37 0.968
    40  C   3.996    C   43 1.007    C   37 1.002    H   41 0.975    H   42 0.974
    41  H   0.998    C   40 0.975
    42  H   0.999    C   40 0.974
    43  C   3.994    C   46 1.021    C   40 1.007    H   45 0.978    H   44 0.959
    44  H   0.996    C   43 0.959
    45  H   0.999    C   43 0.978
    46  C   3.991    C   43 1.021    H   47 0.988    H   48 0.983    H   49 0.978
    47  H   1.000    C   46 0.988
    48  H   0.997    C   46 0.983
    49  H   0.995    C   46 0.978
    50  O   2.005    C   52 0.984    H   51 0.856    Na   9 0.075
    51  H   0.884    O   50 0.856
    52  C   3.930    C   55 1.005    O   50 0.984    H   53 0.974    H   54 0.972
    53  H   0.994    C   52 0.974
    54  H   0.994    C   52 0.972
    55  C   3.993    C   58 1.009    C   52 1.005    H   56 0.975    H   57 0.969
    56  H   0.999    C   55 0.975
    57  H   0.994    C   55 0.969
    58  C   3.995    C   61 1.019    C   55 1.009    H   60 0.978    H   59 0.965
    59  H   0.997    C   58 0.965
    60  H   0.999    C   58 0.978
    61  C   3.997    C   58 1.019    H   63 0.988    H   62 0.987    H   64 0.981
    62  H   0.998    C   61 0.987
    63  H   0.999    C   61 0.988
    64  H   0.997    C   61 0.981
    65  O   1.848    H   67 0.844    H   66 0.837    Na   5 0.062
    66  H   0.873    O   65 0.837
    67  H   0.873    O   65 0.844
    68  O   1.894    H   69 0.886    H   70 0.878    Na   1 0.081
    69  H   0.888    O   68 0.886
    70  H   0.883    O   68 0.878
    71  O   1.853    H   73 0.834    H   72 0.829    Na   4 0.095
    72  H   0.875    O   71 0.829
    73  H   0.872    O   71 0.834
    74  O   1.876    H   76 0.902    H   75 0.815    Na   2 0.096
    75  H   0.874    O   74 0.815    Cl  17 0.062
    76  H   0.900    O   74 0.902
    77  O   1.867    H   78 0.924    H   79 0.845    Na   5 0.065
    78  H   0.920    O   77 0.924
    79  H   0.892    O   77 0.845    Cl  13 0.052
 MOs/occ written to file <molden.input>
 
molecular dipole:
                 x           y           z       tot (Debye)
 q only:       -1.558      -0.967       3.611
   full:       -0.087      -1.378       3.828      10.344
molecular quadrupole (traceless):
                xx          xy          yy          xz          yz          zz
 q only:      -10.685      -9.586       3.903      22.003     -31.855       6.783
  q+dip:      -11.916      -3.018      15.831       9.321     -15.390      -3.914
   full:      -10.566      -1.266      13.130       8.670     -14.751      -2.564

SCC energy    :    -128.4507968
rep           :       0.8319100
ES            :       0.9903967
AES           :      -0.1071959
AXC           :       0.0029666
disp          :      -0.1033786
XB            :       0.0000000
fix           :       0.0000000
total E       :    -127.6146194
atomizationE  :      15.9634322    10017.20
(atE without considering molecular charge,
 total energy contains solvation terms)
H-L gap (eV)  :          3.4837
optimized geometry written to: xtbopt.xyz

           ------------------------------------------------- 
          |                Numerical Hessian                |
           ------------------------------------------------- 
step length          :   0.00500
SCC accuracy         :   0.25000
Hessian scale factor :   1.00000
frozen atoms in %    :   0.00000    0
RMS gradient         :   0.00005
estimated CPU  time      2.18 min
estimated wall time      2.19 min

writing file <hessian>.
 
 projected vibrational frequencies (cm-1)
eigval :       -0.00    -0.00    -0.00     0.00     0.00     0.00
eigval :        9.24    16.61    18.33    21.31    24.81    29.09
eigval :       32.50    34.82    37.47    39.62    41.77    44.09
eigval :       44.57    47.76    49.59    51.81    54.50    59.08
eigval :       59.37    61.78    63.44    64.78    66.69    68.80
eigval :       69.88    70.23    73.27    74.40    75.62    79.49
eigval :       82.36    83.07    84.11    86.64    89.72    92.04
eigval :       94.43    97.23    98.09    99.41   101.29   106.76
eigval :      109.18   111.20   112.71   114.18   117.24   119.72
eigval :      123.02   125.45   126.60   128.05   131.78   132.84
eigval :      135.85   138.29   139.13   142.45   145.64   147.60
eigval :      152.59   157.00   157.66   160.64   165.31   167.42
eigval :      170.73   173.43   175.50   176.35   183.78   185.78
eigval :      186.46   190.43   192.89   194.83   198.18   199.80
eigval :      205.17   206.08   207.15   212.61   219.74   221.79
eigval :      228.02   230.64   238.82   243.44   243.80   251.73
eigval :      257.38   260.96   264.94   268.58   283.32   285.44
eigval :      298.41   302.95   323.74   333.07   388.16   401.38
eigval :      405.67   414.64   431.54   447.48   448.86   485.79
eigval :      504.28   510.87   517.15   525.37   583.89   601.69
eigval :      613.16   620.32   662.36   719.58   724.70   765.03
eigval :      777.55   785.24   793.65   843.85   855.76   861.50
eigval :      892.80   895.14   945.64   962.87   980.46   983.79
eigval :      996.18  1000.19  1040.15  1052.45  1056.87  1092.87
eigval :     1096.88  1107.72  1109.40  1130.27  1134.09  1134.91
eigval :     1141.09  1148.10  1165.17  1183.59  1190.25  1226.44
eigval :     1228.68  1231.44  1239.14  1268.16  1277.74  1279.58
eigval :     1282.51  1289.79  1311.81  1316.85  1344.25  1348.60
eigval :     1353.91  1356.36  1357.68  1361.05  1362.96  1384.00
eigval :     1414.02  1414.63  1418.44  1460.61  1462.60  1469.47
eigval :     1474.56  1481.04  1484.95  1489.43  1493.18  1495.83
eigval :     1498.29  1501.48  1502.81  1503.12  1505.99  1516.09
eigval :     1517.37  1536.97  1553.08  1554.82  1575.05  2852.61
eigval :     2856.23  2883.59  2911.78  2946.39  2955.71  2959.33
eigval :     2959.80  2962.80  2967.79  2968.89  2970.83  2974.77
eigval :     2975.90  2980.49  2980.74  2995.54  3002.46  3015.66
eigval :     3019.63  3025.92  3030.60  3030.67  3035.41  3046.99
eigval :     3054.07  3063.64  3069.22  3224.59  3227.01  3246.70
eigval :     3276.61  3283.57  3327.57  3327.95  3464.69  3513.58
eigval :     3547.80  3592.11  3661.43
 reduced masses (amu)
   1: 22.64   2: 25.33   3: 22.17   4: 24.35   5: 21.10   6: 21.99   7: 13.43   8: 20.83
   9: 13.94  10: 16.79  11: 17.87  12: 12.03  13: 12.36  14: 23.02  15: 19.32  16: 23.86
  17: 27.41  18: 24.20  19: 20.65  20: 21.70  21: 23.11  22: 24.11  23: 25.49  24: 21.72
  25: 20.36  26: 24.63  27: 20.49  28: 25.07  29: 25.94  30: 19.11  31: 21.77  32: 20.42
  33: 23.70  34: 26.89  35: 25.38  36: 22.87  37: 26.18  38: 20.42  39: 25.43  40: 23.52
  41: 22.05  42: 24.12  43: 25.39  44: 19.19  45: 21.49  46: 20.68  47: 25.28  48: 22.65
  49: 24.80  50: 21.94  51: 16.31  52: 17.34  53: 22.14  54: 25.27  55: 24.13  56: 23.53
  57: 27.46  58: 23.05  59: 24.83  60: 20.40  61: 24.72  62: 24.12  63: 22.23  64: 19.63
  65: 18.69  66: 20.42  67: 22.83  68: 22.37  69: 24.02  70: 24.51  71: 23.72  72: 21.22
  73: 22.97  74: 16.30  75: 23.39  76: 18.23  77: 26.14  78: 21.44  79: 23.81  80: 22.43
  81: 24.31  82: 18.33  83: 21.05  84: 26.39  85: 20.85  86: 23.75  87: 19.68  88: 23.90
  89: 21.09  90: 19.99  91: 20.78  92: 15.48  93:  2.37  94: 17.68  95: 16.15  96: 20.92
  97:  7.47  98:  5.39  99: 14.99 100:  8.24 101: 12.99 102: 10.46 103: 22.13 104: 11.37
 105:  3.39 106:  3.67 107:  7.55 108:  9.95 109:  7.61 110:  2.83 111:  3.06 112:  9.19
 113:  4.73 114:  4.49 115:  8.43 116:  2.21 117:  5.66 118:  2.31 119:  1.30 120:  1.96
 121:  1.88 122:  1.86 123:  1.79 124:  2.05 125:  1.86 126:  1.91 127:  3.17 128:  2.96
 129:  1.70 130:  2.37 131:  6.92 132:  6.84 133:  5.39 134:  5.10 135:  5.72 136:  2.39
 137:  7.00 138:  6.13 139:  6.10 140:  5.03 141:  9.91 142:  7.06 143:  6.54 144:  8.14
 145:  5.66 146:  5.83 147: 10.85 148:  8.31 149:  7.48 150:  7.79 151:  7.48 152:  8.59
 153:  5.32 154:  3.64 155:  3.69 156:  3.27 157:  4.17 158:  4.05 159:  3.37 160:  2.66
 161:  2.06 162:  1.90 163:  2.28 164:  3.82 165:  3.05 166:  2.93 167:  3.95 168:  4.45
 169:  4.82 170:  4.59 171:  4.94 172:  4.16 173:  4.12 174:  4.94 175:  3.18 176:  3.20
 177:  3.26 178:  1.97 179:  1.83 180:  1.95 181:  1.90 182:  1.90 183:  1.80 184:  1.86
 185:  1.83 186:  1.82 187:  1.62 188:  1.53 189:  1.69 190:  1.64 191:  1.59 192:  1.56
 193:  2.03 194:  1.93 195:  1.87 196:  1.88 197:  2.00 198:  1.96 199:  1.75 200:  1.44
 201:  1.74 202:  1.95 203:  1.84 204:  1.85 205:  1.93 206:  1.46 207:  1.95 208:  1.58
 209:  1.74 210:  1.63 211:  1.68 212:  1.62 213:  1.60 214:  1.71 215:  1.68 216:  1.79
 217:  1.74 218:  1.86 219:  1.96 220:  1.72 221:  1.34 222:  1.81 223:  1.65 224:  1.61
 225:  1.87 226:  1.99 227:  2.03 228:  1.99 229:  1.85 230:  1.65 231:  1.76 232:  1.88
 233:  1.88 234:  2.01 235:  1.69 236:  1.84 237:  1.82
 IR intensities (amu)
   1:  0.46   2:  0.81   3:  0.66   4:  0.94   5:  0.42   6:  0.79   7:  0.26   8:  0.32
   9:  0.32  10:  0.05  11:  0.13  12:  0.42  13:  0.07  14:  0.19  15:  0.36  16:  0.39
  17:  0.23  18:  0.20  19:  0.26  20:  0.20  21:  0.24  22:  0.13  23:  0.22  24:  0.49
  25:  0.31  26:  0.46  27:  0.37  28:  0.33  29:  0.46  30:  0.56  31:  0.61  32:  0.42
  33:  0.41  34:  0.29  35:  0.18  36:  0.34  37:  0.64  38:  0.27  39:  0.51  40:  0.60
  41:  0.42  42:  0.38  43:  0.70  44:  0.63  45:  0.18  46:  0.41  47:  0.38  48:  0.40
  49:  0.13  50:  0.59  51:  0.33  52:  0.12  53:  0.32  54:  0.65  55:  0.46  56:  0.64
  57:  0.38  58:  0.28  59:  0.26  60:  0.39  61:  0.50  62:  1.08  63:  0.43  64:  0.70
  65:  0.45  66:  0.53  67:  0.50  68:  0.49  69:  0.73  70:  0.77  71:  0.60  72:  0.42
  73:  0.90  74:  0.84  75:  0.80  76:  0.62  77:  1.34  78:  0.55  79:  0.77  80:  1.05
  81:  1.33  82:  0.25  83:  0.77  84:  1.72  85:  0.62  86:  1.38  87:  1.00  88:  0.77
  89:  1.43  90:  1.03  91:  1.16  92:  0.66  93:  0.09  94:  1.39  95:  0.55  96:  0.10
  97:  0.18  98:  0.68  99:  0.35 100:  0.23 101:  0.77 102:  0.67 103:  0.30 104:  0.40
 105:  0.53 106:  0.65 107:  0.19 108:  0.18 109:  0.26 110:  0.62 111:  0.65 112:  0.12
 113:  0.87 114:  0.52 115:  0.30 116:  0.59 117:  0.60 118:  0.67 119:  0.23 120:  0.31
 121:  0.42 122:  0.94 123:  0.67 124:  0.73 125:  0.54 126:  0.69 127:  0.21 128:  0.05
 129:  0.02 130:  0.11 131:  0.14 132:  0.17 133:  0.34 134:  0.27 135:  0.19 136:  0.08
 137:  0.48 138:  0.49 139:  0.17 140:  0.16 141:  0.31 142:  0.61 143:  0.63 144:  0.66
 145:  0.39 146:  0.32 147:  0.81 148:  0.64 149:  0.37 150:  0.71 151:  0.23 152:  0.65
 153:  0.29 154:  0.09 155:  0.14 156:  0.37 157:  0.09 158:  0.18 159:  0.14 160:  0.19
 161:  0.08 162:  0.07 163:  0.10 164:  0.38 165:  0.21 166:  0.39 167:  0.23 168:  0.23
 169:  0.12 170:  0.08 171:  0.24 172:  0.38 173:  0.46 174:  0.21 175:  0.03 176:  0.08
 177:  0.08 178:  0.04 179:  0.08 180:  0.04 181:  0.04 182:  0.08 183:  0.06 184:  0.03
 185:  0.05 186:  0.09 187:  0.09 188:  0.02 189:  0.02 190:  0.02 191:  0.14 192:  0.05
 193:  0.59 194:  0.36 195:  0.50 196:  0.43 197:  0.63 198:  0.35 199:  0.40 200:  0.25
 201:  0.24 202:  0.14 203:  0.06 204:  0.20 205:  0.16 206:  0.17 207:  0.34 208:  0.32
 209:  0.27 210:  0.33 211:  0.19 212:  0.10 213:  0.36 214:  0.16 215:  0.22 216:  0.30
 217:  0.31 218:  0.32 219:  0.25 220:  0.25 221:  0.18 222:  0.18 223:  0.13 224:  0.19
 225:  1.09 226:  0.81 227:  0.89 228:  1.32 229:  0.42 230:  0.67 231:  0.73 232:  0.71
 233:  0.48 234:  0.27 235:  0.33 236:  0.27 237:  0.26
 Raman intensities (amu)
   1:  0.00   2:  0.00   3:  0.00   4:  0.00   5:  0.00   6:  0.00   7:  0.00   8:  0.00
   9:  0.00  10:  0.00  11:  0.00  12:  0.00  13:  0.00  14:  0.00  15:  0.00  16:  0.00
  17:  0.00  18:  0.00  19:  0.00  20:  0.00  21:  0.00  22:  0.00  23:  0.00  24:  0.00
  25:  0.00  26:  0.00  27:  0.00  28:  0.00  29:  0.00  30:  0.00  31:  0.00  32:  0.00
  33:  0.00  34:  0.00  35:  0.00  36:  0.00  37:  0.00  38:  0.00  39:  0.00  40:  0.00
  41:  0.00  42:  0.00  43:  0.00  44:  0.00  45:  0.00  46:  0.00  47:  0.00  48:  0.00
  49:  0.00  50:  0.00  51:  0.00  52:  0.00  53:  0.00  54:  0.00  55:  0.00  56:  0.00
  57:  0.00  58:  0.00  59:  0.00  60:  0.00  61:  0.00  62:  0.00  63:  0.00  64:  0.00
  65:  0.00  66:  0.00  67:  0.00  68:  0.00  69:  0.00  70:  0.00  71:  0.00  72:  0.00
  73:  0.00  74:  0.00  75:  0.00  76:  0.00  77:  0.00  78:  0.00  79:  0.00  80:  0.00
  81:  0.00  82:  0.00  83:  0.00  84:  0.00  85:  0.00  86:  0.00  87:  0.00  88:  0.00
  89:  0.00  90:  0.00  91:  0.00  92:  0.00  93:  0.00  94:  0.00  95:  0.00  96:  0.00
  97:  0.00  98:  0.00  99:  0.00 100:  0.00 101:  0.00 102:  0.00 103:  0.00 104:  0.00
 105:  0.00 106:  0.00 107:  0.00 108:  0.00 109:  0.00 110:  0.00 111:  0.00 112:  0.00
 113:  0.00 114:  0.00 115:  0.00 116:  0.00 117:  0.00 118:  0.00 119:  0.00 120:  0.00
 121:  0.00 122:  0.00 123:  0.00 124:  0.00 125:  0.00 126:  0.00 127:  0.00 128:  0.00
 129:  0.00 130:  0.00 131:  0.00 132:  0.00 133:  0.00 134:  0.00 135:  0.00 136:  0.00
 137:  0.00 138:  0.00 139:  0.00 140:  0.00 141:  0.00 142:  0.00 143:  0.00 144:  0.00
 145:  0.00 146:  0.00 147:  0.00 148:  0.00 149:  0.00 150:  0.00 151:  0.00 152:  0.00
 153:  0.00 154:  0.00 155:  0.00 156:  0.00 157:  0.00 158:  0.00 159:  0.00 160:  0.00
 161:  0.00 162:  0.00 163:  0.00 164:  0.00 165:  0.00 166:  0.00 167:  0.00 168:  0.00
 169:  0.00 170:  0.00 171:  0.00 172:  0.00 173:  0.00 174:  0.00 175:  0.00 176:  0.00
 177:  0.00 178:  0.00 179:  0.00 180:  0.00 181:  0.00 182:  0.00 183:  0.00 184:  0.00
 185:  0.00 186:  0.00 187:  0.00 188:  0.00 189:  0.00 190:  0.00 191:  0.00 192:  0.00
 193:  0.00 194:  0.00 195:  0.00 196:  0.00 197:  0.00 198:  0.00 199:  0.00 200:  0.00
 201:  0.00 202:  0.00 203:  0.00 204:  0.00 205:  0.00 206:  0.00 207:  0.00 208:  0.00
 209:  0.00 210:  0.00 211:  0.00 212:  0.00 213:  0.00 214:  0.00 215:  0.00 216:  0.00
 217:  0.00 218:  0.00 219:  0.00 220:  0.00 221:  0.00 222:  0.00 223:  0.00 224:  0.00
 225:  0.00 226:  0.00 227:  0.00 228:  0.00 229:  0.00 230:  0.00 231:  0.00 232:  0.00
 233:  0.00 234:  0.00 235:  0.00 236:  0.00 237:  0.00
 output can be read by thermo (or use thermo option).
 writing <g98.out> molden fake output.
 recommended (thermochemical) frequency scaling factor: 1.0
                    ==================
                    thermo calculation
                    ==================
Nvib :  231 Nimag : 0  symmetry :   C1  rot number :  1  scale factor : 1.00 sthr :  50.
omega=  9.24     Gvib=    -2.435     Grot=    -1.557     Gused=    -1.558
omega= 16.61     Gvib=    -2.088     Grot=    -1.383     Gused=    -1.391
omega= 18.33     Gvib=    -2.030     Grot=    -1.354     Gused=    -1.366
omega= 21.31     Gvib=    -1.940     Grot=    -1.309     Gused=    -1.329
omega= 24.81     Gvib=    -1.851     Grot=    -1.264     Gused=    -1.298
omega= 29.09     Gvib=    -1.756     Grot=    -1.217     Gused=    -1.272
omega= 32.50     Gvib=    -1.691     Grot=    -1.184     Gused=    -1.261
omega= 34.82     Gvib=    -1.650     Grot=    -1.164     Gused=    -1.256
omega= 37.47     Gvib=    -1.607     Grot=    -1.142     Gused=    -1.253
omega= 39.62     Gvib=    -1.574     Grot=    -1.125     Gused=    -1.252
omega= 41.77     Gvib=    -1.542     Grot=    -1.110     Gused=    -1.252
omega= 44.09     Gvib=    -1.511     Grot=    -1.094     Gused=    -1.251
omega= 44.57     Gvib=    -1.504     Grot=    -1.091     Gused=    -1.251
omega= 47.76     Gvib=    -1.463     Grot=    -1.070     Gused=    -1.249
omega= 49.59     Gvib=    -1.441     Grot=    -1.059     Gused=    -1.247
omega= 51.81     Gvib=    -1.415     Grot=    -1.046     Gused=    -1.244
omega= 54.50     Gvib=    -1.386     Grot=    -1.031     Gused=    -1.239
omega= 59.08     Gvib=    -1.338     Grot=    -1.007     Gused=    -1.226
omega= 59.37     Gvib=    -1.335     Grot=    -1.006     Gused=    -1.225
omega= 61.78     Gvib=    -1.312     Grot=    -0.994     Gused=    -1.216
omega= 63.44     Gvib=    -1.296     Grot=    -0.986     Gused=    -1.210
omega= 64.78     Gvib=    -1.284     Grot=    -0.980     Gused=    -1.204
omega= 66.69     Gvib=    -1.267     Grot=    -0.971     Gused=    -1.196
omega= 68.80     Gvib=    -1.249     Grot=    -0.962     Gused=    -1.186
omega= 69.88     Gvib=    -1.239     Grot=    -0.957     Gused=    -1.181
omega= 70.23     Gvib=    -1.236     Grot=    -0.956     Gused=    -1.179
omega= 73.27     Gvib=    -1.212     Grot=    -0.943     Gused=    -1.164
omega= 74.40     Gvib=    -1.203     Grot=    -0.939     Gused=    -1.158
omega= 75.62     Gvib=    -1.193     Grot=    -0.934     Gused=    -1.151
omega= 79.49     Gvib=    -1.164     Grot=    -0.919     Gused=    -1.131
omega= 82.36     Gvib=    -1.143     Grot=    -0.909     Gused=    -1.115
omega= 83.07     Gvib=    -1.138     Grot=    -0.906     Gused=    -1.111
omega= 84.11     Gvib=    -1.131     Grot=    -0.902     Gused=    -1.105
omega= 86.64     Gvib=    -1.114     Grot=    -0.894     Gused=    -1.092
omega= 89.72     Gvib=    -1.093     Grot=    -0.883     Gused=    -1.075
omega= 92.04     Gvib=    -1.078     Grot=    -0.876     Gused=    -1.062
omega= 94.43     Gvib=    -1.063     Grot=    -0.868     Gused=    -1.049
omega= 97.23     Gvib=    -1.046     Grot=    -0.860     Gused=    -1.034
omega= 98.09     Gvib=    -1.041     Grot=    -0.857     Gused=    -1.029
omega= 99.41     Gvib=    -1.033     Grot=    -0.853     Gused=    -1.023
omega=101.29     Gvib=    -1.023     Grot=    -0.847     Gused=    -1.013
omega=106.76     Gvib=    -0.992     Grot=    -0.832     Gused=    -0.985
omega=109.18     Gvib=    -0.979     Grot=    -0.825     Gused=    -0.973
omega=111.20     Gvib=    -0.968     Grot=    -0.820     Gused=    -0.963
omega=112.71     Gvib=    -0.961     Grot=    -0.816     Gused=    -0.955
omega=114.18     Gvib=    -0.953     Grot=    -0.812     Gused=    -0.948
omega=117.24     Gvib=    -0.938     Grot=    -0.804     Gused=    -0.934
omega=119.72     Gvib=    -0.926     Grot=    -0.798     Gused=    -0.922
omega=123.02     Gvib=    -0.910     Grot=    -0.790     Gused=    -0.907
omega=125.45     Gvib=    -0.899     Grot=    -0.784     Gused=    -0.896
omega=126.60     Gvib=    -0.894     Grot=    -0.781     Gused=    -0.891
omega=128.05     Gvib=    -0.887     Grot=    -0.778     Gused=    -0.885
omega=131.78     Gvib=    -0.871     Grot=    -0.769     Gused=    -0.869
omega=132.84     Gvib=    -0.866     Grot=    -0.767     Gused=    -0.864
omega=135.85     Gvib=    -0.853     Grot=    -0.760     Gused=    -0.852
omega=138.29     Gvib=    -0.843     Grot=    -0.755     Gused=    -0.842
omega=139.13     Gvib=    -0.840     Grot=    -0.753     Gused=    -0.838
omega=142.45     Gvib=    -0.826     Grot=    -0.746     Gused=    -0.825
omega=145.64     Gvib=    -0.814     Grot=    -0.740     Gused=    -0.813
omega=147.60     Gvib=    -0.806     Grot=    -0.736     Gused=    -0.805
omega=152.59     Gvib=    -0.787     Grot=    -0.726     Gused=    -0.786
omega=157.00     Gvib=    -0.771     Grot=    -0.718     Gused=    -0.770
omega=157.66     Gvib=    -0.769     Grot=    -0.716     Gused=    -0.768
omega=160.64     Gvib=    -0.758     Grot=    -0.711     Gused=    -0.758
omega=165.31     Gvib=    -0.742     Grot=    -0.702     Gused=    -0.742
omega=167.42     Gvib=    -0.735     Grot=    -0.699     Gused=    -0.734
omega=170.73     Gvib=    -0.724     Grot=    -0.693     Gused=    -0.724
omega=173.43     Gvib=    -0.715     Grot=    -0.688     Gused=    -0.715
omega=175.50     Gvib=    -0.708     Grot=    -0.685     Gused=    -0.708
omega=176.35     Gvib=    -0.706     Grot=    -0.683     Gused=    -0.706
omega=183.78     Gvib=    -0.683     Grot=    -0.671     Gused=    -0.683
omega=185.78     Gvib=    -0.677     Grot=    -0.668     Gused=    -0.677
omega=186.46     Gvib=    -0.675     Grot=    -0.667     Gused=    -0.675
omega=190.43     Gvib=    -0.663     Grot=    -0.660     Gused=    -0.663
omega=192.89     Gvib=    -0.656     Grot=    -0.657     Gused=    -0.656
omega=194.83     Gvib=    -0.650     Grot=    -0.654     Gused=    -0.650
omega=198.18     Gvib=    -0.641     Grot=    -0.649     Gused=    -0.641
omega=199.80     Gvib=    -0.637     Grot=    -0.646     Gused=    -0.637
omega=205.17     Gvib=    -0.622     Grot=    -0.638     Gused=    -0.622
omega=206.08     Gvib=    -0.620     Grot=    -0.637     Gused=    -0.620
omega=207.15     Gvib=    -0.617     Grot=    -0.635     Gused=    -0.617
omega=212.61     Gvib=    -0.603     Grot=    -0.628     Gused=    -0.603
omega=219.74     Gvib=    -0.585     Grot=    -0.618     Gused=    -0.585
omega=221.79     Gvib=    -0.580     Grot=    -0.615     Gused=    -0.580
omega=228.02     Gvib=    -0.565     Grot=    -0.607     Gused=    -0.565
omega=230.64     Gvib=    -0.559     Grot=    -0.604     Gused=    -0.559
omega=238.82     Gvib=    -0.540     Grot=    -0.593     Gused=    -0.540
omega=243.44     Gvib=    -0.530     Grot=    -0.588     Gused=    -0.530
omega=243.80     Gvib=    -0.529     Grot=    -0.587     Gused=    -0.529
omega=251.73     Gvib=    -0.512     Grot=    -0.578     Gused=    -0.512
omega=257.38     Gvib=    -0.501     Grot=    -0.571     Gused=    -0.501
omega=260.96     Gvib=    -0.494     Grot=    -0.567     Gused=    -0.494
omega=264.94     Gvib=    -0.486     Grot=    -0.563     Gused=    -0.486
omega=268.58     Gvib=    -0.479     Grot=    -0.559     Gused=    -0.479
omega=283.32     Gvib=    -0.451     Grot=    -0.543     Gused=    -0.451
omega=285.44     Gvib=    -0.448     Grot=    -0.541     Gused=    -0.448
omega=298.41     Gvib=    -0.425     Grot=    -0.527     Gused=    -0.425
 
   temp. (K)  partition function   enthalpy   heat capacity  entropy
                                   cal/mol     cal/K/mol   cal/K/mol   J/K/mol
 298.15  VIB  0.498E+42            46072.683    228.767    318.250
         ROT  0.854E+08              888.752      2.981     39.275
         INT  0.425E+50            46961.435    231.748    357.525
         TR   0.250E+29             1481.254      4.968     46.159
         TOT                       48442.6894   236.7164   403.6837  1689.0063
                     Eh         kcal/mol          kJ/mol 
ZPVE            0.540253         339.014         1418.43    
H(0)-H(T)+PV    0.771983E-01     48.4427         202.683    
H(T)            0.617451         387.456         1621.11    
T*S             0.191803         120.358         503.577    
G(T)            0.425648         267.098         1117.53    
   -127.18897138  <=== TOTAL FREE ENERGY in Eh incl. el.,ZPVE,RRHO,solv. parts
 
 normal mode %tage of torsion character
   1:  0.00   2:  0.00   3:  0.00   4:  0.00   5:  0.00   6:  0.00   7:  0.37   8:  0.52
   9:  0.49  10:  0.62  11:  0.54  12:  0.35  13:  0.61  14:  0.51  15:  0.30  16:  0.87
  17:  0.80  18:  0.82  19:  0.58  20:  0.52  21:  0.66  22:  0.44  23:  0.46  24:  0.62
  25:  0.59  26:  0.67  27:  0.91  28:  0.87  29:  0.34  30:  0.33  31:  0.71  32:  0.34
  33:  0.52  34:  0.55  35:  0.47  36:  0.33  37:  0.62  38:  0.77  39:  0.33  40:  0.17
  41:  0.37  42:  0.83  43:  0.40  44:  0.58  45:  0.23  46:  0.50  47:  0.60  48:  0.51
  49:  0.68  50:  0.54  51:  0.72  52:  0.70  53:  0.88  54:  0.36  55:  0.61  56:  0.41
  57:  0.37  58:  0.51  59:  0.66  60:  0.84  61:  0.40  62:  0.52  63:  0.70  64:  0.62
  65:  0.67  66:  0.59  67:  0.54  68:  0.82  69:  0.73  70:  0.27  71:  0.23  72:  0.25
  73:  0.62  74:  0.70  75:  0.31  76:  0.64  77:  0.47  78:  0.77  79:  0.91  80:  0.80
  81:  0.51  82:  0.49  83:  0.76  84:  0.37  85:  0.51  86:  0.47  87:  0.06  88:  0.71
  89:  0.34  90:  0.24  91:  0.49  92:  0.09  93:  0.87  94:  0.70  95:  0.36  96:  0.33
  97:  0.66  98:  0.16  99:  0.86 100:  0.45 101:  0.87 102:  0.84 103:  0.54 104:  0.64
 105:  0.48 106:  0.32 107:  0.30 108:  0.06 109:  0.31 110:  0.52 111:  0.82 112:  0.09
 113:  0.36 114:  0.37 115:  0.24 116:  0.89 117:  0.36 118:  0.84 119:  0.04 120:  0.70
 121:  0.44 122:  0.48 123:  0.27 124:  0.36 125:  0.31 126:  0.23 127:  0.60 128:  0.58
 129:  0.50 130:  0.51 131:  0.31 132:  0.31 133:  0.34 134:  0.30 135:  0.08 136:  0.49
 137:  0.24 138:  0.21 139:  0.42 140:  0.33 141:  0.04 142:  0.12 143:  0.10 144:  0.05
 145:  0.18 146:  0.28 147:  0.01 148:  0.27 149:  0.06 150:  0.20 151:  0.12 152:  0.08
 153:  0.40 154:  0.20 155:  0.31 156:  0.02 157:  0.43 158:  0.35 159:  0.30 160:  0.30
 161:  0.07 162:  0.13 163:  0.18 164:  0.06 165:  0.30 166:  0.20 167:  0.12 168:  0.14
 169:  0.08 170:  0.10 171:  0.06 172:  0.11 173:  0.16 174:  0.10 175:  0.00 176:  0.00
 177:  0.00 178:  0.60 179:  0.61 180:  0.64 181:  0.61 182:  0.65 183:  0.66 184:  0.58
 185:  0.67 186:  0.60 187:  0.85 188:  0.93 189:  0.80 190:  0.86 191:  0.86 192:  0.90
 193:  0.00 194:  0.49 195:  0.56 196:  0.57 197:  0.50 198:  0.22 199:  0.15 200:  0.01
 201:  0.17 202:  0.26 203:  0.24 204:  0.15 205:  0.18 206:  0.01 207:  0.09 208:  0.03
 209:  0.05 210:  0.02 211:  0.09 212:  0.02 213:  0.02 214:  0.10 215:  0.05 216:  0.03
 217:  0.03 218:  0.03 219:  0.06 220:  0.03 221:  0.00 222:  0.03 223:  0.03 224:  0.03
 225:  0.08 226:  0.03 227:  0.01 228:  0.02 229:  0.01 230:  0.02 231:  0.01 232:  0.00
 233:  0.10 234:  0.00 235:  0.00 236:  0.03 237:  0.01
 recommended # of modes for mode following         109
 
 Pipek-Mezey localization of normal modes
 number of localized modes          108
 frequency thrshold           500.000000000000     
 number of groups                    51
 atom-group assingment :   
  1  2  3  4  5  6  7  8  9 10 11 12 13 14 15 16 17 18 19 20 21 20 20 20 20 22 23 24 24 24
 25 25 25 25 26 26 27 27 27 28 28 28 29 30 29 31 31 31 31 32 33 34 34 34 35 35 35 36 36 36
 37 37 37 37 38 39 40 41 42 43 44 45 46 47 48 49 50 50 51
 pop matrix done.
 initialization of trafo matrix to unity
iteration     50  convergence  0.23345851D-04

 converged in     61 iterations, threshold :   0.99991802D-06
eig.   :       -0.00    -0.00    -0.00     0.00     0.00     0.00
eig.   :       61.75    63.14    75.16    77.22    78.10    79.33
eig.   :       80.50    80.61    83.38    84.75    86.92    90.08
eig.   :       91.36    93.29    96.29    96.80   101.60   105.03
eig.   :      105.41   105.87   106.30   106.38   106.94   108.04
eig.   :      108.46   111.51   111.83   112.58   112.71   114.82
eig.   :      115.25   115.63   120.82   120.83   121.23   122.74
eig.   :      124.48   126.34   126.46   128.05   129.04   131.94
eig.   :      134.68   134.75   136.09   137.00   137.99   140.22
eig.   :      140.62   141.13   141.96   142.51   143.82   145.12
eig.   :      146.59   148.20   148.41   149.01   149.03   149.48
eig.   :      150.43   150.84   152.92   157.17   160.83   161.68
eig.   :      162.95   163.63   165.03   165.68   166.70   166.96
eig.   :      169.83   171.58   172.68   173.95   176.34   176.93
eig.   :      177.99   178.66   183.10   183.80   185.04   187.61
eig.   :      188.64   193.98   195.90   199.13   199.66   202.36
eig.   :      203.20   207.49   208.12   217.63   218.20   227.54
eig.   :      234.33   234.60   241.75   247.31   280.03   292.28
eig.   :      295.58   314.29   365.81   372.16   405.13   451.68
eig.   :      504.28   510.87   517.15   525.37   583.89   601.69
eig.   :      613.16   620.32   662.36   719.58   724.70   765.03
eig.   :      777.55   785.24   793.65   843.85   855.76   861.50
eig.   :      892.80   895.14   945.64   962.87   980.46   983.79
eig.   :      996.18  1000.19  1040.15  1052.45  1056.87  1092.87
eig.   :     1096.88  1107.72  1109.40  1130.27  1134.09  1134.91
eig.   :     1141.09  1148.10  1165.17  1183.59  1190.25  1226.44
eig.   :     1228.68  1231.44  1239.14  1268.16  1277.74  1279.58
eig.   :     1282.51  1289.79  1311.81  1316.85  1344.25  1348.60
eig.   :     1353.91  1356.36  1357.68  1361.05  1362.96  1384.00
eig.   :     1414.02  1414.63  1418.44  1460.61  1462.60  1469.47
eig.   :     1474.56  1481.04  1484.95  1489.43  1493.18  1495.83
eig.   :     1498.29  1501.48  1502.81  1503.12  1505.99  1516.09
eig.   :     1517.37  1536.97  1553.08  1554.82  1575.05  2852.61
eig.   :     2856.23  2883.59  2911.78  2946.39  2955.71  2959.33
eig.   :     2959.80  2962.80  2967.79  2968.89  2970.83  2974.77
eig.   :     2975.90  2980.49  2980.74  2995.54  3002.46  3015.66
eig.   :     3019.63  3025.92  3030.60  3030.67  3035.41  3046.99
eig.   :     3054.07  3063.64  3069.22  3224.59  3227.01  3246.70
eig.   :     3276.61  3283.57  3327.57  3327.95  3464.69  3513.58
eig.   :     3547.80  3592.11  3661.43
written to xtb_localmodes and g98l.out
 
 normal mode %tage of torsion character
   1:  0.00   2:  0.00   3:  0.00   4:  0.00   5:  0.00   6:  0.00   7:  0.30   8:  0.47
   9:  0.35  10:  0.43  11:  0.70  12:  0.37  13:  0.43  14:  0.42  15:  0.43  16:  0.27
  17:  0.22  18:  0.16  19:  0.72  20:  0.38  21:  0.16  22:  0.80  23:  0.13  24:  0.01
  25:  0.14  26:  0.03  27:  0.65  28:  0.03  29:  0.43  30:  0.64  31:  0.09  32:  0.72
  33:  0.81  34:  0.32  35:  0.34  36:  0.10  37:  0.77  38:  0.02  39:  0.18  40:  0.01
  41:  0.25  42:  0.14  43:  0.01  44:  0.02  45:  0.53  46:  0.51  47:  0.72  48:  0.07
  49:  0.74  50:  0.17  51:  0.08  52:  0.34  53:  0.01  54:  0.60  55:  0.33  56:  0.93
  57:  0.01  58:  0.09  59:  0.13  60:  0.32  61:  0.01  62:  0.08  63:  0.41  64:  0.10
  65:  0.01  66:  0.20  67:  0.02  68:  0.94  69:  0.95  70:  0.65  71:  0.03  72:  0.31
  73:  0.06  74:  0.21  75:  0.21  76:  0.45  77:  0.56  78:  0.06  79:  0.02  80:  0.44
  81:  0.04  82:  0.30  83:  0.28  84:  0.23  85:  0.84  86:  0.00  87:  0.88  88:  0.95
  89:  0.11  90:  0.53  91:  0.22  92:  0.10  93:  0.60  94:  0.70  95:  0.09  96:  0.09
  97:  0.57  98:  0.35  99:  0.57 100:  0.84 101:  0.98 102:  0.90 103:  0.19 104:  0.56
 105:  0.00 106:  0.55 107:  0.09 108:  0.02 109:  0.22 110:  0.96 111:  0.96 112:  0.69
 113:  0.43 114:  0.40 115:  0.24 116:  0.89 117:  0.36 118:  0.84 119:  0.04 120:  0.70
 121:  0.44 122:  0.48 123:  0.27 124:  0.36 125:  0.31 126:  0.23 127:  0.60 128:  0.58
 129:  0.50 130:  0.51 131:  0.31 132:  0.31 133:  0.34 134:  0.30 135:  0.08 136:  0.49
 137:  0.24 138:  0.21 139:  0.42 140:  0.33 141:  0.04 142:  0.12 143:  0.10 144:  0.05
 145:  0.18 146:  0.28 147:  0.01 148:  0.27 149:  0.06 150:  0.20 151:  0.12 152:  0.08
 153:  0.40 154:  0.20 155:  0.31 156:  0.02 157:  0.43 158:  0.35 159:  0.30 160:  0.30
 161:  0.07 162:  0.13 163:  0.18 164:  0.06 165:  0.30 166:  0.20 167:  0.12 168:  0.14
 169:  0.08 170:  0.10 171:  0.06 172:  0.11 173:  0.16 174:  0.10 175:  0.00 176:  0.00
 177:  0.00 178:  0.60 179:  0.61 180:  0.64 181:  0.61 182:  0.65 183:  0.66 184:  0.58
 185:  0.67 186:  0.60 187:  0.85 188:  0.93 189:  0.80 190:  0.86 191:  0.86 192:  0.90
 193:  0.00 194:  0.49 195:  0.56 196:  0.57 197:  0.50 198:  0.22 199:  0.15 200:  0.01
 201:  0.17 202:  0.26 203:  0.24 204:  0.15 205:  0.18 206:  0.01 207:  0.09 208:  0.03
 209:  0.05 210:  0.02 211:  0.09 212:  0.02 213:  0.02 214:  0.10 215:  0.05 216:  0.03
 217:  0.03 218:  0.03 219:  0.06 220:  0.03 221:  0.00 222:  0.03 223:  0.03 224:  0.03
 225:  0.08 226:  0.03 227:  0.01 228:  0.02 229:  0.01 230:  0.02 231:  0.01 232:  0.00
 233:  0.10 234:  0.00 235:  0.00 236:  0.03 237:  0.01
 recommended # of modes for mode following         120

------------------------------------------------------------------------
 * finished run on 2020/06/02 at 14:00:13.110     
------------------------------------------------------------------------
 total:
 * wall-time:     0 d,  0 h,  2 min, 21.119 sec
 *  cpu-time:     0 d,  0 h,  2 min, 20.801 sec
 * ratio c/w:     0.998 speedup
 SCF:
 * wall-time:     0 d,  0 h,  0 min,  2.682 sec
 *  cpu-time:     0 d,  0 h,  0 min,  2.633 sec
 * ratio c/w:     0.982 speedup
 ANC optimizer:
 * wall-time:     0 d,  0 h,  0 min,  2.850 sec
 *  cpu-time:     0 d,  0 h,  0 min,  2.830 sec
 * ratio c/w:     0.993 speedup
 numerical hessian:
 * wall-time:     0 d,  0 h,  2 min, 15.471 sec
 *  cpu-time:     0 d,  0 h,  2 min, 15.281 sec
 * ratio c/w:     0.999 speedup

normal termination of xtb
