# Supplementary material for: Heterogeneous Nucleation of Butanol on NaCl: A Computational Study of Temperature, Humidity, Seed Charge, and Seed Size Effects
Source: J Phys Chem A. 2021 Mar 31;125(14):3025–36. doi: 10.1021/acs.jpca.0c10972 (PMC8054243; doi:10.1021/acs.jpca.0c10972)
Supplement: Supplementary file 2 — jp0c10972_si_002.zip [file jp0c10972_si_002.zip › ALL CLUSTERS/low_level_calc/negative seed/1Seed3BuOH5W.xyz]

    79
       -127.61461941  Gyration_radius:  4.61085148027
 Na         -1.90217813243873    1.92778080388635   -2.65041611334428
Na          0.29285480869331   -2.51776824249259   -1.55505721360655
Na          1.30411711084717    0.55710201931087   -0.58176565116962
Na         -1.21968633153117    2.08291499980033    0.75633562547456
Na          1.20591871309964    1.79262164448911   -3.41629336888677
Na         -0.88932751024876   -0.86813509620386   -4.75559558017999
Na         -2.64295358132700   -0.96121339759211   -1.67665881533513
Na          2.41199847947893   -1.35429083292777   -4.14856254390576
Na          2.00024717015016    3.73584249442205    0.20164380201672
Cl         -3.12211474929706    1.23259244729797   -0.53946050659837
Cl          1.21215506270665    0.33787045066405   -5.55830508861438
Cl          0.56268168631715    3.38418142562214    2.47439048698720
Cl          3.78282606082420    4.02217872718656   -1.41523201990964
Cl          0.10671027159392    2.93191255605885   -1.21952464537463
Cl         -1.28664541936826   -2.67042249676914    0.32254608900957
Cl         -0.19738317123098   -0.18638385106793   -2.41743319722342
Cl          4.22792049832334   -1.61789936197697   -2.50464731785141
Cl          0.55099072260098   -3.09798934791049   -4.07684172605828
Cl         -3.03780629394590    0.26043221632471   -4.20928912731944
O          -2.29821591156362   -2.73071762470731   -2.87604332191288
H          -1.58643921624238   -3.19233917776759   -3.35024715297520
C          -3.40215434280992   -3.60875262479254   -2.80086640822238
H          -3.12416421341571   -4.53644659544300   -2.27983613967369
H          -3.75781610580425   -3.86986157519437   -3.80914291612854
C          -4.52560780161232   -2.92944216093338   -2.03631924727371
H          -4.17810502074397   -2.71091268117258   -1.02544346553222
H          -4.77310284984230   -1.99189643227693   -2.53649162819527
C          -5.77785101664159   -3.79145505843159   -1.95083058014263
H          -5.53323918417698   -4.73819966931441   -1.46147332221271
H          -6.13284948054629   -4.01700417009813   -2.96029402283529
C          -6.87949311391080   -3.08738264704715   -1.17074093302875
H          -7.14049837116712   -2.14752832076902   -1.65221879364313
H          -7.77199616398554   -3.70717411278497   -1.11447523200045
H          -6.54423812527373   -2.87084452097642   -0.15889670329462
O           1.07850906654334    0.41498699659675    3.38734640649455
H           0.93055180117134    1.37968872970741    3.42547359905751
C           0.49130765987077   -0.17805543043583    4.52212582102136
H           1.20383554122132   -0.14373583614542    5.36155871069809
H           0.31952675845558   -1.22720558290209    4.26652841430160
C          -0.80893514330322    0.49390034896789    4.95735763062883
H          -1.17390641412587   -0.02579377877094    5.84629850541858
H          -0.58104300414781    1.52604250193630    5.23769901272569
C          -1.90069927891066    0.51666976644290    3.88705653911218
H          -1.54087475330514    1.06931123346787    3.01731004740919
H          -2.74895694219091    1.07361997338306    4.29009856461084
C          -2.37831734129318   -0.86206711420194    3.45586883778474
H          -2.76484840819367   -1.41784461203672    4.30851430529037
H          -3.17339957433388   -0.75993806189609    2.72249808187588
H          -1.58475784864157   -1.44429642072536    2.99880304217274
O           2.49444633997958    1.36297761509186    0.85392402418036
H           2.14855209018844    1.64907378825527    1.71039077739601
C           3.74149485905936    0.74285345836722    1.12000636037314
H           4.09088495392237    0.29605768239267    0.18987658294373
H           3.61998974108372   -0.04991284764877    1.86681832406234
C           4.79599884018180    1.73851133748859    1.59341869883849
H           5.75208476712594    1.21907673336562    1.68520314755095
H           4.90282779754097    2.50709702389613    0.82657639627921
C           4.45280823877120    2.41364924264275    2.92112645201126
H           3.50690412112439    2.95270006265353    2.83055691899152
H           5.22538663593533    3.15519439115772    3.13625498595229
C           4.36599152455928    1.43671538434898    4.08909521347338
H           5.27663233415679    0.84354472390336    4.16050371533101
H           4.23730665569333    1.97994997827679    5.02284234185264
H           3.52059745648526    0.76400699480556    3.97617361545492
O           2.76389394628857    1.10515010075988   -2.07659907774002
H           3.42507812438908    0.39049763312676   -2.17381549306094
H           3.30565308332534    1.90310904492281   -1.90960576050491
O          -0.71238891170925    2.76011631471241   -4.28869382162630
H          -0.18296619244417    3.55595703695021   -4.41636121665757
H          -0.74817996439028    2.34068689932304   -5.15800711793216
O          -0.09830983587682    0.16235001103338    0.91183385605553
H           0.29158851873476    0.08318847307644    1.80362258297499
H          -0.58323875095458   -0.68429836123597    0.81664049148440
O           2.01394229798787   -1.48797962784694   -0.47547158508387
H           2.81809808638068   -1.56710644706400   -1.04547223542345
H           2.25477503620362   -1.94037710829505    0.33813121305081
O           2.29662199698990    3.49591874689272   -4.01320758723024
H           2.98981907099274    3.65319381436810   -4.65668861057721
H           2.73116058263602    3.74144540232353   -3.17012390126298
