# Supplementary material for: Heterogeneous Nucleation of Butanol on NaCl: A Computational Study of Temperature, Humidity, Seed Charge, and Seed Size Effects
Source: J Phys Chem A. 2021 Mar 31;125(14):3025–36. doi: 10.1021/acs.jpca.0c10972 (PMC8054243; doi:10.1021/acs.jpca.0c10972)
Supplement: Supplementary file 2 — jp0c10972_si_002.zip [file jp0c10972_si_002.zip › ALL CLUSTERS/low_level_calc/negative seed/1Seed3W.log]

      -----------------------------------------------------------      
     |                   =====================                   |     
     |                           x T B                           |     
     |                   =====================                   |     
     |                         S. Grimme                         |     
     |          Mulliken Center for Theoretical Chemistry        |     
     |                    University of Bonn                     |     
     |                 Version 6.0.1 (SAW181210)                 |     
      -----------------------------------------------------------      

   This program is distributed in the hope that it will be useful,
   but WITHOUT ANY WARRANTY; without even the implied warranty of
   MERCHANTABILITY or FITNESS FOR A PARTICULAR PURPOSE.
   
   FOR NON-COMMERCIAL, ACADEMIA USE ONLY.
   
   Cite this work as:
   S. Grimme, C. Bannwarth, P. Shushkov, J. Comput. Theory Chem., 2017,
   13, 1989-2009.
   C. Bannwarth, S. Ehlert and S. Grimme., ChemRxiv, 2018, preprint.
   http://doi.org/10.26434/chemrxiv.7246238.v1
   
   for sTDA-xTB:
   S. Grimme and C. Bannwarth, J. Chem. Phys., 2016, 145, 054103.
   
   in the mass-spec context:
   V. Asgeirsson, C. Bauer and S. Grimme, Chem. Sci., 2017, 8, 4879.
   
   if GBSA is used:
   P. Shushkov, F. März and S. Grimme, unpublished.
   
   for ANC optimizer:
   S. Grimme, unpublished.
   Rational Function algorithm used in ANCopt:
   F. Eckert, P. Pulay, H.-J. Werner, J. Comput. Chem., 1997, 18, 1473.
   
   with help from (in alphabetical order)
   C. Bannwarth, F. Bohle, G. Brandenburg, E. Caldeweyher, M. Checinski,
   S. Dohm, S. Ehlert, S. Ehrlich, F. März, H. Neugebauer, J. Pisarek,
   P. Pracht, P. Shushkov, and S. Spicher.
   
 * started run on 2020/06/02 at 13:57:52.693     
========================================================================
 # omp threads = 1
========================================================================
number of atoms            : 28
number of electrons        : 104
charge                     : -1
spin                       : .0
first test random number   : .3381

########################################################################
# WARNING! Please study the warnings concerning your input carefully
#  - the use of '-ohess' is discouraged, please use '--ohess' next time
########################################################################

           ------------------------------------------------- 
          |                 G F N 2 - x T B                 |
          | Geometry, Frequencies, Noncovalent interactions |
          |            JCTC 2018 parametrisation            |
           ------------------------------------------------- 
      method parameters     
 k(s)        :  1.8500
 k(p)        :  2.2300
 k(d)        :  2.2300
 k(f)        :  2.0000
 kEN (H0ij)  : -2.0000
 D4 a1       :  0.5200
 D4 a2       :  5.0000
 D4 s6       :  1.0000
 D4 s8       :  2.7000
 D4 s9       :  5.0000
 alphaj      :  2.0000


            Z     q(EN)     CN     RAES       Cart. coordinates
     1  Na  1.0    0.30    6.09    5.00     2.08343    -4.33599     4.29751
     2  Na  1.0    0.37    5.72    5.00    -4.67435    -4.29801     2.69119
     3  Na  1.0    0.32    4.97    5.00     5.05746    -4.13061    -4.63265
     4  Na  1.0    0.34    6.81    5.00     2.07448     2.36536     4.17851
     5  Na  1.0    0.36    6.13    5.00    -4.88873     2.29082     1.63290
     6  Na  1.0    0.30    6.08    5.00     3.68127     2.21222    -5.57338
     7  Na  1.0    0.26   10.83    5.00    -0.09467    -1.49510    -1.22323
     8  Na  1.0    0.38    5.26    5.00    -0.76696     5.74032    -2.25901
     9  Na  1.0    0.25    6.86    5.00     6.34153    -0.42934     0.38262
    10  Cl  7.0   -0.13    4.69    5.00    -1.48642    -0.66786     3.46437
    11  Cl  7.0   -0.32    2.02    3.32    -1.54661    -7.39856     4.35987
    12  Cl  7.0   -0.23    2.90    4.86     1.21535    -2.00349    -5.95741
    13  Cl  7.0   -0.20    3.82    5.00     3.84451    -4.58971    -0.19094
    14  Cl  7.0   -0.14    4.77    5.00     2.61408     2.58988    -0.61018
    15  Cl  7.0   -0.31    2.15    3.63    -3.46707     6.73817     1.47678
    16  Cl  7.0   -0.31    2.03    3.35    -7.78731    -1.34316     0.83907
    17  Cl  7.0   -0.34    1.95    3.18     0.96932     5.83242    -6.48820
    18  Cl  7.0   -0.30    2.86    4.83     7.73478    -0.36650    -4.25234
    19  Cl  7.0   -0.28    2.88    4.85     5.40478    -0.76132     5.08634
    20  O   6.0   -0.47    2.90    2.55     0.74853     5.85369     5.48102
    21  H   1.0   -0.00    1.42    1.55    -0.58655     6.30120     4.28944
    22  H   1.0   -0.01    1.06    1.44     0.70652     7.21245     6.68335
    23  O   6.0   -0.35    3.65    4.55    -2.22547    -5.05660    -1.15444
    24  H   1.0   -0.03    1.16    1.46    -2.45444    -5.87987    -2.76275
    25  H   1.0   -0.04    1.54    1.64    -1.38189    -6.30583    -0.10631
    26  O   6.0   -0.36    3.85    4.78    -3.28564     0.86491    -2.64486
    27  H   1.0   -0.02    1.45    1.57    -4.92520     0.04002    -2.58110
    28  H   1.0   -0.03    1.31    1.50    -2.90473     1.02048    -4.42617

  Z AO/shell   Hii/eV     exponent
  1     Wed Apr 25 08:07:45 CEST 2018   EN: 2.200 GM2: 0.406  GM3: 0.0800  RAES: 1.40
     1s    -10.707211    1.230000
  8     Wed Apr 25 08:07:45 CEST 2018   EN: 3.440 GM2: 0.452  GM3:-0.0517  RAES: 1.80
     2s    -20.229985    2.439742
     2p    -15.503117    2.137023
 11     Tue Apr 24 16:34:09 CEST 2018   EN: 0.930 GM2: 0.271  GM3: 0.1799  RAES: 5.00
     3s     -4.546934    0.763787
     3p     -1.332719    0.573553
 17     Mon Apr 23 14:09:22 CEST 2018   EN: 3.160 GM2: 0.249  GM3: 0.1495  RAES: 2.50
     3s    -29.278781    2.485265
     3p    -12.673758    2.199650
     3d     -0.240338    2.476089
 no old-style atom pair restraining (fixing) potential
           ------------------------------------------------- 
          |        Self-Consistent Charge Iterations        |
           ------------------------------------------------- 

 Ncao       : 154
 Nao        : 144
 Nshell     : 60
 Nel        : 104
 T(el)      :   300.0
 intcut     :    25.0
 scfconv/Eh :  0.100E-05
   qconv/e  :  0.100E-03
 intneglect :  0.100E-07
 broydamp   :      0.250
 iter      E             dE          RMSdq      gap      omega  full diag
   1    -64.1161305 -0.641161E+02  0.130E+01    6.53       0.0  T
   2    -64.1817996 -0.656691E-01  0.879E+00    5.84       1.0  T
   3    -64.2688192 -0.870196E-01  0.620E+00    4.13       1.0  T
   4    -64.2759572 -0.713799E-02  0.302E+00    3.83       1.0  T
   5    -64.2888463 -0.128891E-01  0.346E+00    2.37       1.0  T
   6    -64.2930784 -0.423214E-02  0.610E-01    2.70       1.0  T
   7    -64.2932240 -0.145607E-03  0.519E-01    2.85       1.0  T
   8    -64.2935568 -0.332779E-03  0.226E-01    2.79       1.0  T
   9    -64.2937305 -0.173715E-03  0.135E-01    2.77       1.0  T
  10    -64.2938365 -0.106008E-03  0.996E-02    2.78       1.0  T
  11    -64.2938579 -0.213862E-04  0.665E-02    2.79       1.0  T
  12    -64.2938621 -0.418487E-05  0.227E-02    2.79       1.0  T
  13    -64.2938641 -0.197384E-05  0.166E-02    2.79       1.1  T
  14    -64.2938655 -0.143507E-05  0.151E-02    2.80       1.3  T
  15    -64.2938662 -0.710064E-06  0.597E-03    2.79       3.2  T
  16    -64.2938664 -0.158472E-06  0.410E-03    2.79       4.6  T
  17    -64.2938664 -0.288932E-07  0.274E-03    2.79       6.9  T
  18    -64.2938664 -0.120523E-07  0.116E-03    2.79      16.3  T
  19    -64.2938664 -0.684174E-08  0.697E-04    2.79      27.1  T
  20    -64.2938664 -0.337687E-08  0.348E-04    2.79      54.3  T
speedup  1.00
cpu  time for SCC    0.07 s
wall time for SCC    0.07 s

   *** convergence criteria satisfied after 20 iterations ***

          eigenvalues
 #    :          40         41         42         43         44         45         46         47
 occ. :        2.000      2.000      2.000      2.000      2.000      2.000      2.000      2.000
 eps  :        -8.588     -8.564     -8.546     -8.489     -8.476     -8.452     -8.431     -8.406
 #    :          48         49         50         51         52         53         54         55
 occ. :        2.000      2.000      2.000      2.000      2.000      0.000      0.000      0.000
 eps  :        -8.334     -8.294     -8.263     -8.149     -8.123     -5.329     -3.846     -2.657
 #    :          56         57         58         59         60         61         62         63
 occ. :        0.000      0.000      0.000      0.000      0.000      0.000      0.000      0.000
 eps  :        -2.283     -0.742     -0.284      0.207      0.561      1.209      2.711      3.813


   #   Z            q   n(s)   n(p)   n(d)      C6AA      α(0)
   1  11 Na     0.720  0.089  0.191  0.000    67.929    26.672
   2  11 Na     0.721  0.096  0.183  0.000    67.920    26.670
   3  11 Na     0.708  0.112  0.180  0.000    68.081    26.702
   4  11 Na     0.737  0.088  0.175  0.000    67.724    26.632
   5  11 Na     0.703  0.089  0.208  0.000    68.146    26.715
   6  11 Na     0.715  0.083  0.202  0.000    68.002    26.686
   7  11 Na     0.843  0.007  0.150  0.000    66.447    26.380
   8  11 Na     0.701  0.092  0.207  0.000    68.165    26.718
   9  11 Na     0.705  0.082  0.213  0.000    68.120    26.710
  10  17 Cl    -0.731  1.973  5.757  0.001   124.560    17.075
  11  17 Cl    -0.796  1.982  5.810  0.005   127.207    17.255
  12  17 Cl    -0.773  1.972  5.797  0.003   126.247    17.190
  13  17 Cl    -0.749  1.970  5.777  0.001   125.278    17.124
  14  17 Cl    -0.730  1.970  5.759  0.002   124.552    17.074
  15  17 Cl    -0.771  1.979  5.788  0.004   126.190    17.186
  16  17 Cl    -0.796  1.982  5.809  0.005   127.201    17.255
  17  17 Cl    -0.806  1.984  5.820  0.002   127.585    17.281
  18  17 Cl    -0.760  1.975  5.785  0.000   125.738    17.155
  19  17 Cl    -0.758  1.973  5.785  0.000   125.662    17.150
  20   8 O     -0.603  1.725  4.878  0.000    25.174     6.776
  21   1 H      0.322  0.678  0.000  0.000     0.646     1.257
  22   1 H      0.293  0.707  0.000  0.000     0.741     1.352
  23   8 O     -0.611  1.711  4.900  0.000    25.350     6.800
  24   1 H      0.323  0.677  0.000  0.000     0.655     1.270
  25   1 H      0.336  0.664  0.000  0.000     0.611     1.222
  26   8 O     -0.620  1.714  4.906  0.000    25.580     6.831
  27   1 H      0.339  0.661  0.000  0.000     0.604     1.215
  28   1 H      0.337  0.663  0.000  0.000     0.612     1.226

 Mol. C6AA /au·bohr⁶  :      35765.915965
 Mol. C8AA /au·bohr⁸  :    2269469.018985
 Mol. α(0) /au        :        439.579935

 
 Wiberg/Mayer (AO) data. WBOs > 0.1 written file <wbo>
 largest (>0.05) Wiberg bond orders for each atom
           total WBO             WBO to atom ...
     1  Na  0.537    Cl  11 0.193    Cl  19 0.119    Cl  13 0.110    Cl  10 0.091
     2  Na  0.521    Cl  16 0.173    Cl  11 0.146    Cl  10 0.100    O   23 0.080
     3  Na  0.545    Cl  12 0.186    Cl  13 0.163    Cl  18 0.152
     4  Na  0.509    Cl  19 0.179    Cl  10 0.109    O   20 0.100    Cl  14 0.097
     5  Na  0.554    Cl  15 0.176    Cl  16 0.158    Cl  10 0.124    O   26 0.060
     6  Na  0.540    Cl  17 0.180    Cl  12 0.128    Cl  18 0.125    Cl  14 0.084
     7  Na  0.308    Cl  12 0.071    Cl  13 0.063
     8  Na  0.559    Cl  17 0.174    Cl  15 0.167    Cl  14 0.126    O   26 0.051
     9  Na  0.568    Cl  18 0.171    Cl  19 0.152    Cl  14 0.102    Cl  13 0.100
    10  Cl  0.507    Na   5 0.124    Na   4 0.109    Na   2 0.100    Na   1 0.091
    11  Cl  0.384    Na   1 0.193    Na   2 0.146
    12  Cl  0.421    Na   3 0.186    Na   6 0.128    Na   7 0.071
    13  Cl  0.480    Na   3 0.163    Na   1 0.110    Na   9 0.100    Na   7 0.063
    14  Cl  0.514    Na   8 0.126    Na   9 0.102    Na   4 0.097    Na   6 0.084
    15  Cl  0.434    Na   5 0.176    Na   8 0.167
    16  Cl  0.380    Na   2 0.173    Na   5 0.158
    17  Cl  0.364    Na   6 0.180    Na   8 0.174
    18  Cl  0.452    Na   9 0.171    Na   3 0.152    Na   6 0.125
    19  Cl  0.457    Na   4 0.179    Na   9 0.152    Na   1 0.119
    20  O   1.896    H   22 0.916    H   21 0.855    Na   4 0.100
    21  H   0.896    O   20 0.855
    22  H   0.914    O   20 0.916
    23  O   1.909    H   24 0.896    H   25 0.870    Na   2 0.080
    24  H   0.896    O   23 0.896
    25  H   0.887    O   23 0.870
    26  O   1.911    H   28 0.882    H   27 0.870    Na   5 0.060    Na   8 0.051
    27  H   0.885    O   26 0.870
    28  H   0.886    O   26 0.882
 MOs/occ written to file <molden.input>
 
molecular dipole:
                 x           y           z       tot (Debye)
 q only:        0.053      -0.742       0.726
   full:       -0.064      -0.156       0.698       1.824
molecular quadrupole (traceless):
                xx          xy          yy          xz          yz          zz
 q only:       -7.874      -0.525       2.361      10.162      51.884       5.513
  q+dip:       -9.640       0.003       3.362       4.693      49.367       6.279
   full:       -9.411      -1.495       3.867       4.786      48.421       5.544

SCC energy    :     -64.2938664
rep           :       0.1293846
ES            :       0.8353451
AES           :      -0.0400243
AXC           :      -0.0005890
disp          :      -0.0456523
XB            :       0.0000000
fix           :       0.0000000
total E       :     -64.1635203
atomizationE  :       4.1942646     2631.94
(atE without considering molecular charge,
 total energy contains solvation terms)
H-L gap (eV)  :          2.7943
           ------------------------------------------------- 
          |                 ===============                 |
          |                   A N C O P T                   |
          |                 ===============                 |
          |          Approximate Normal Coordinate          |
          |           Rational Function Optimizer           |
           ------------------------------------------------- 
dumping coords to <xtbopt.coord> and <xtbopt.log>
 optlevel               0
 Maxcycle             200
 Maxmicro              25
 Econv         5.000000000000000E-006
 Gconv         1.000000000000000E-003
 Maxdispl       1.00000000000000     
 Hlow          5.000000000000000E-003
 S6             20.0000000000000     
 Nvar               78

generating ANC from model Hessian ...
 Shifting diagonal of input Hessian by   2.105783011461740E-002
 Lowest  eigenvalues of input Hessian
    0.005000    0.005474    0.009921    0.010620    0.011312    0.012687
    0.012811    0.013187    0.013807    0.014329    0.016183    0.017293
    0.017703    0.017964    0.018597    0.019031    0.019542    0.020679
 Highest eigenvalues
    1.221268    1.240402    1.301299    1.402598    1.410062    1.440251
 
cpu  time for ANC gen    0.02 s
wall time for ANC gen    0.02 s
................................................................................
.............................. CYCLE    1 ......................................
................................................................................
   1    -64.2938664 -0.642939E+02  0.248E-04    2.79       0.0  T
   2    -64.2938664 -0.581366E-10  0.204E-04    2.79      92.5  T
   3    -64.2938664 -0.765112E-10  0.171E-04    2.79     110.4  T
speedup  1.02
cpu  time for SCC    0.02 s
wall time for SCC    0.02 s
speedup  1.00
cpu  time for grad    0.06 s
wall time for grad    0.06 s
 E :    -64.16352026  G :  0.000062    pred/act E change:  0.000D+00  0.128D-07
Maxdispl :   0.0058   ||displ|| :   0.0059   Lambda : -0.216D-06
Largest |displ|/coords:  0.0058 (   2)  0.0009 (   1)  0.0005 (   6)
................................................................................
.............................. CYCLE    2 ......................................
................................................................................
   1    -64.2938697 -0.642939E+02  0.107E-02    2.79       0.0  T
   2    -64.2938697 -0.368276E-07  0.625E-03    2.79       3.0  T
   3    -64.2938697 -0.114627E-07  0.197E-03    2.79       9.6  T
   4    -64.2938697 -0.133453E-08  0.563E-04    2.79      33.6  T
   5    -64.2938697 -0.699558E-09  0.346E-04    2.79      54.6  T
speedup  0.99
cpu  time for SCC    0.02 s
wall time for SCC    0.02 s
speedup  1.01
cpu  time for grad    0.06 s
wall time for grad    0.06 s
 E :    -64.16351994  G :  0.000162    pred/act E change:  0.000D+00  0.319D-06
Maxdispl :   0.0046   ||displ|| :   0.0047   Lambda : -0.717D-06
Largest |displ|/coords:  0.0046 (   2)  0.0005 (   1)  0.0002 (   5)
................................................................................
.............................. CYCLE    3 ......................................
................................................................................
   1    -64.2938735 -0.642939E+02  0.830E-03    2.79       0.0  T
   2    -64.2938735 -0.251388E-07  0.481E-03    2.79       3.9  T
   3    -64.2938736 -0.716337E-08  0.153E-03    2.79      12.4  T
   4    -64.2938736 -0.463118E-09  0.353E-04    2.79      53.5  T
   5    -64.2938736 -0.170957E-09  0.184E-04    2.79     102.8  T
speedup  1.00
cpu  time for SCC    0.02 s
wall time for SCC    0.02 s
speedup  0.99
cpu  time for grad    0.06 s
wall time for grad    0.06 s
 E :    -64.16352031  G :  0.000036    pred/act E change: -0.108D-06 -0.366D-06
Maxdispl :   0.0005   ||displ|| :   0.0012   Lambda : -0.300D-07
Largest |displ|/coords:  0.0005 (   1)  0.0004 (  26)  0.0003 (   4)

   *** GEOMETRY OPTIMIZATION CONVERGED AFTER 3 ITERATIONS ***

------------------------------------------------------------------------
 total energy gain (kcal):     -0.0000
------------------------------------------------------------------------
================
 final structure:
================
$coord
        2.08351110368549       -4.33593758013715        4.29753838468109      Na
       -4.67428624730323       -4.29809266893752        2.69118418246348      Na
        5.05735489956557       -4.13056284211976       -4.63267907475028      Na
        2.07440777127010        2.36536136456348        4.17849296753330      Na
       -4.88877159460682        2.29054554389854        1.63302362931308      Na
        3.68137158135647        2.21226501797893       -5.57351810946419      Na
       -0.09473110389716       -1.49486917471252       -1.22278580156781      Na
       -0.76665252153174        5.74002728151506       -2.25891436817373      Na
        6.34173171183378       -0.42984152066717        0.38289051285320      Na
       -1.48665011789100       -0.66790805938129        3.46400647493734      Cl
       -1.54661521902950       -7.39874106262549        4.35987013890612      Cl
        1.21527164084382       -2.00345890825580       -5.95758038369965      Cl
        3.84446283497524       -4.58951454120594       -0.19094006887383      Cl
        2.61353839059997        2.59048313964964       -0.61028157476706      Cl
       -3.46698039839691        6.73786968912193        1.47682107818713      Cl
       -7.78736204266215       -1.34321552994383        0.83915324680170      Cl
        0.96938720765469        5.83244282364793       -6.48820577369898      Cl
        7.73475380743775       -0.36654499814707       -4.25231744571206      Cl
        5.40454720505614       -0.76155622779647        5.08632713931077      Cl
        0.74868294604735        5.85387026953581        5.48103612195173      O 
       -0.58641286155273        6.30117514936170        4.28939859538914      H 
        0.70666097077537        7.21278901100962        6.68313416752207      H 
       -2.22558963721581       -5.05645016579824       -1.15435019326137      O 
       -2.45392510714309       -5.87941220255012       -2.76290964875147      H 
       -1.38194412519204       -6.30568445571065       -0.10633785553753      H 
       -3.28575040255493        0.86478908533791       -2.64481103732677      O 
       -4.92524830017698        0.03978264794879       -2.58114936108005      H 
       -2.90476235415072        1.02038889551563       -4.42609596208334      H 
$end
 
 Bond Distances (Angstroems)
 ---------------------------
Na1-Na2=3.6758       Na1-Na4=3.5467       Na1-Na7=3.4817       Na1-Na9=3.6934       Na1-Cl10=2.7443      Na1-Cl11=2.5136      
Na1-Cl13=2.5550      Na1-Cl19=2.6154      Na2-Na1=3.6758       Na2-Na5=3.5331       Na2-Na7=3.5161       Na2-Cl10=2.5890      
Na2-Cl11=2.4922      Na2-Cl16=2.4737      Na2-O23=2.4457       Na3-Na6=3.4704       Na3-Na7=3.5545       Na3-Na9=3.3677       
Na3-Cl12=2.4274      Na3-Cl13=2.4486      Na3-Cl18=2.4526      Na4-Na1=3.5467       Na4-Na5=3.9234       Na4-Na7=3.6959       
Na4-Na8=4.1296       Na4-Na9=3.3647       Na4-Cl10=2.5041      Na4-Cl14=2.5529      Na4-Cl19=2.4646      Na4-O20=2.0917       
Na5-Na2=3.5331       Na5-Na4=3.9234       Na5-Na7=3.5682       Na5-Na8=3.5117       Na5-Cl10=2.5751      Na5-Cl15=2.4721      
Na5-Cl16=2.4954      Na5-O26=2.5325       Na6-Na3=3.4704       Na6-Na7=3.6252       Na6-Na8=3.4788       Na6-Na9=3.7245       
Na6-Cl12=2.5925      Na6-Cl14=2.6940      Na6-Cl17=2.4421      Na6-Cl18=2.6366      Na7-Na1=3.4817       Na7-Na2=3.5161       
Na7-Na3=3.5545       Na7-Na4=3.6959       Na7-Na5=3.5682       Na7-Na6=3.6252       Na7-Na8=3.8839       Na7-Na9=3.5554       
Na7-Cl10=2.6240      Na7-Cl12=2.6136      Na7-Cl13=2.7065      Na7-Cl14=2.6139      Na7-O23=2.1966       Na7-O26=2.2309       
Na8-Na4=4.1296       Na8-Na5=3.5117       Na8-Na6=3.4788       Na8-Na7=3.8839       Na8-Cl14=2.5958      Na8-Cl15=2.4957      
Na8-Cl17=2.4198      Na8-O26=2.9111       Na9-Na1=3.6934       Na9-Na3=3.3677       Na9-Na4=3.3647       Na9-Na6=3.7245       
Na9-Na7=3.5554       Na9-Cl13=2.5853      Na9-Cl14=2.5929      Na9-Cl18=2.5614      Na9-Cl19=2.5439      Cl10-Na1=2.7443      
Cl10-Na2=2.5890      Cl10-Na4=2.5041      Cl10-Na5=2.5751      Cl10-Na7=2.6240      Cl11-Na1=2.5136      Cl11-Na2=2.4922      
Cl12-Na3=2.4274      Cl12-Na6=2.5925      Cl12-Na7=2.6136      Cl13-Na1=2.5550      Cl13-Na3=2.4486      Cl13-Na7=2.7065      
Cl13-Na9=2.5853      Cl14-Na4=2.5529      Cl14-Na6=2.6940      Cl14-Na7=2.6139      Cl14-Na8=2.5958      Cl14-Na9=2.5929      
Cl15-Na5=2.4721      Cl15-Na8=2.4957      Cl16-Na2=2.4737      Cl16-Na5=2.4954      Cl17-Na6=2.4421      Cl17-Na8=2.4198      
Cl18-Na3=2.4526      Cl18-Na6=2.6366      Cl18-Na9=2.5614      Cl19-Na1=2.6154      Cl19-Na4=2.4646      Cl19-Na9=2.5439      
O20-Na4=2.0917       O20-H21=0.9761       O20-H22=0.9603       H21-O20=0.9761       H22-O20=0.9603       O23-Na2=2.4457       
O23-Na7=2.1966       O23-H24=0.9638       O23-H25=0.9715       H24-O23=0.9638       H25-O23=0.9715       O26-Na5=2.5325       
O26-Na7=2.2309       O26-Na8=2.9111       O26-H27=0.9718       O26-H28=0.9674       H27-O26=0.9718       H28-O26=0.9674       
 O  H  Rav=0.9685 sigma=0.0053  Rmin=0.9603  Rmax=0.9761     6
 Na O  Rav=2.4014 sigma=0.2726  Rmin=2.0917  Rmax=2.9111     6
 Na Na Rav=3.6150 sigma=0.1848  Rmin=3.3647  Rmax=4.1296    20
 Cl Na Rav=2.5514 sigma=0.0829  Rmin=2.4198  Rmax=2.7443    31
 
 selected bond angles (degree)
 --------------------
Na4-Na1-Na2= 89.38             Na7-Na1-Na2= 58.77             Na7-Na1-Na4= 63.44             Na9-Na1-Na2=117.44             
Na9-Na1-Na4= 55.34             Na9-Na1-Na7= 59.32             Cl10-Na1-Na2= 44.70            Cl10-Na1-Na4= 44.69            
Cl10-Na1-Na7= 48.07            Cl10-Na1-Na9= 86.22            Cl11-Na1-Na2= 42.53            Cl11-Na1-Na4=130.08            
Cl11-Na1-Na7= 92.09            Cl11-Na1-Na9=146.56            Cl11-Na1-Cl10= 86.10           Cl13-Na1-Na2= 98.06            
Cl13-Na1-Na4= 92.09            Cl13-Na1-Na7= 50.46            Cl13-Na1-Na9= 44.40            Cl13-Na1-Cl10= 97.98           
Cl13-Na1-Cl11=104.90           Cl19-Na1-Na2=133.37            Cl19-Na1-Na4= 44.00            Cl19-Na1-Na7= 92.53            
Cl19-Na1-Na9= 43.52            Cl19-Na1-Cl10= 88.67           Cl19-Na1-Cl11=167.89           Cl19-Na1-Cl13= 86.63           
Na5-Na2-Na1= 94.20             Na7-Na2-Na1= 57.86             Na7-Na2-Na5= 60.82             Cl10-Na2-Na1= 48.21            
Cl10-Na2-Na5= 46.67            Cl10-Na2-Na7= 48.01            Cl11-Na2-Na1= 42.98            Cl11-Na2-Na5=136.65            
Cl11-Na2-Na7= 91.65            Cl11-Na2-Cl10= 89.99           Cl16-Na2-Na1=137.98            Cl16-Na2-Na5= 44.93            
Cl16-Na2-Na7= 87.65            Cl16-Na2-Cl10= 91.57           Cl16-Na2-Cl11=177.17           O23-Na2-Na1= 71.10             
O23-Na2-Na5= 92.70             O23-Na2-Na7= 38.18             O23-Na2-Cl10= 84.72            O23-Na2-Cl11= 80.50            
O23-Na2-Cl16= 97.29            Na7-Na3-Na6= 62.12             Na9-Na3-Na6= 65.98             Na9-Na3-Na7= 61.74             
Cl12-Na3-Na6= 48.27            Cl12-Na3-Na7= 47.33            Cl12-Na3-Na9= 97.30            Cl13-Na3-Na6=100.29            
Cl13-Na3-Na7= 49.50            Cl13-Na3-Na9= 49.76            Cl13-Na3-Cl12= 95.95           Cl18-Na3-Na6= 49.27            
Cl18-Na3-Na7= 94.75            Cl18-Na3-Na9= 49.19            Cl18-Na3-Cl12= 97.53           Cl18-Na3-Cl13= 98.81           
Na5-Na4-Na1= 89.84             Na7-Na4-Na1= 57.42             Na7-Na4-Na5= 55.75             Na8-Na4-Na1=116.58             
Na8-Na4-Na5= 51.63             Na8-Na4-Na7= 59.20             Na9-Na4-Na1= 64.54             Na9-Na4-Na5=114.89             
Na9-Na4-Na7= 60.25             Na9-Na4-Na8= 86.68             Cl10-Na4-Na1= 50.42            Cl10-Na4-Na5= 40.09            
Cl10-Na4-Na7= 45.19            Cl10-Na4-Na8= 83.03            Cl10-Na4-Na9= 97.65            Cl14-Na4-Na1= 93.68            
Cl14-Na4-Na5= 76.39            Cl14-Na4-Na7= 45.00            Cl14-Na4-Na8= 37.03            Cl14-Na4-Na9= 49.68            
Cl14-Na4-Cl10= 87.94           Cl19-Na4-Na1= 47.49            Cl19-Na4-Na5=137.03            Cl19-Na4-Na7= 90.10            
Cl19-Na4-Na8=135.35            Cl19-Na4-Na9= 48.80            Cl19-Na4-Cl10= 97.88           Cl19-Na4-Cl14= 98.33           
O20-Na4-Na1=151.29             O20-Na4-Na5= 78.87             O20-Na4-Na7=129.68             O20-Na4-Na8= 76.59             
O20-Na4-Na9=144.07             O20-Na4-Cl10=111.29            O20-Na4-Cl14=108.87            O20-Na4-Cl19=140.19            
Na4-Na5-Na2= 85.72             Na7-Na5-Na2= 59.36             Na7-Na5-Na4= 58.89             Na8-Na5-Na2=125.87             
Na8-Na5-Na4= 67.22             Na8-Na5-Na7= 66.53             Cl10-Na5-Na2= 47.00            Cl10-Na5-Na4= 38.77            
Cl10-Na5-Na7= 47.23            Cl10-Na5-Na8= 95.88            Cl15-Na5-Na2=159.22            Cl15-Na5-Na4= 73.50            
Cl15-Na5-Na7=107.69            Cl15-Na5-Na8= 45.29            Cl15-Na5-Cl10=112.25           Cl16-Na5-Na2= 44.44            
Cl16-Na5-Na4=130.01            Cl16-Na5-Na7= 86.17            Cl16-Na5-Na8=133.13            Cl16-Na5-Cl10= 91.41           
Cl16-Na5-Cl15=156.21           O26-Na5-Na2= 80.61             O26-Na5-Na4= 89.73             O26-Na5-Na7= 38.37             
O26-Na5-Na8= 54.73             O26-Na5-Cl10= 85.47            O26-Na5-Cl15= 98.73            O26-Na5-Cl16= 79.97            
Na7-Na6-Na3= 60.08             Na8-Na6-Na3=126.06             Na8-Na6-Na7= 66.25             Na9-Na6-Na3= 55.68             
Na9-Na6-Na7= 57.84             Na9-Na6-Na8= 91.75             Cl12-Na6-Na3= 44.33            Cl12-Na6-Na7= 46.11            
Cl12-Na6-Na8= 99.25            Cl12-Na6-Na9= 86.19            Cl14-Na6-Na3= 88.62            Cl14-Na6-Na7= 46.01            
Cl14-Na6-Na8= 47.67            Cl14-Na6-Na9= 44.12            Cl14-Na6-Cl12= 91.99           Cl17-Na6-Na3=155.56            
Cl17-Na6-Na7=103.09            Cl17-Na6-Na8= 44.06            Cl17-Na6-Na9=133.18            Cl17-Na6-Cl12=111.33           
Cl17-Na6-Cl14= 90.67           Cl18-Na6-Na3= 44.82            Cl18-Na6-Na7= 90.00            Cl18-Na6-Na8=133.99            
Cl18-Na6-Na9= 43.43            Cl18-Na6-Cl12= 89.14           Cl18-Na6-Cl14= 87.17           Cl18-Na6-Cl17=159.49           
Na2-Na7-Na1= 63.37             Na3-Na7-Na1= 90.15             Na3-Na7-Na2=131.46             Na4-Na7-Na1= 59.14             
Na4-Na7-Na2= 89.52             Na4-Na7-Na3=111.79             Na5-Na7-Na1= 97.03             Na5-Na7-Na2= 59.82             
Na5-Na7-Na3=168.70             Na5-Na7-Na4= 65.35             Na6-Na7-Na1=125.73             Na6-Na7-Na2=169.21             
Na6-Na7-Na3= 57.80             Na6-Na7-Na4= 91.20             Na6-Na7-Na5=110.92             Na8-Na7-Na1=125.06             
Na8-Na7-Na2=115.84             Na8-Na7-Na3=112.67             Na8-Na7-Na4= 65.97             Na8-Na7-Na5= 56.04             
Na8-Na7-Na6= 55.07             Na9-Na7-Na1= 63.31             Na9-Na7-Na2=125.90             Na9-Na7-Na3= 56.55             
Na9-Na7-Na4= 55.25             Na9-Na7-Na5=119.40             Na9-Na7-Na6= 62.48             Na9-Na7-Na8= 88.00             
Cl10-Na7-Na1= 51.09            Cl10-Na7-Na2= 47.17            Cl10-Na7-Na3=139.52            Cl10-Na7-Na4= 42.61            
Cl10-Na7-Na5= 46.09            Cl10-Na7-Na6=131.66            Cl10-Na7-Na8= 86.75            Cl10-Na7-Na9= 90.95            
Cl12-Na7-Na1=132.23            Cl12-Na7-Na2=134.75            Cl12-Na7-Na3= 43.07            Cl12-Na7-Na4=135.72            
Cl12-Na7-Na5=130.72            Cl12-Na7-Na6= 45.63            Cl12-Na7-Na8= 89.45            Cl12-Na7-Na9= 89.50            
Cl12-Na7-Cl10=176.16           Cl13-Na7-Na1= 46.72            Cl13-Na7-Na2= 99.02            Cl13-Na7-Na3= 43.47            
Cl13-Na7-Na4= 86.51            Cl13-Na7-Na5=143.30            Cl13-Na7-Na6= 91.78            Cl13-Na7-Na8=134.06            
Cl13-Na7-Na9= 46.36            Cl13-Na7-Cl10= 97.26           Cl13-Na7-Cl12= 85.80           Cl14-Na7-Na1= 94.10            
Cl14-Na7-Na2=130.83            Cl14-Na7-Na3= 88.11            Cl14-Na7-Na4= 43.67            Cl14-Na7-Na5= 82.70            
Cl14-Na7-Na6= 47.85            Cl14-Na7-Na8= 41.62            Cl14-Na7-Na9= 46.69            Cl14-Na7-Cl10= 84.19           
Cl14-Na7-Cl12= 93.36           Cl14-Na7-Cl13= 93.05           O23-Na7-Na1= 77.62             O23-Na7-Na2= 43.49             
O23-Na7-Na3= 93.75             O23-Na7-Na4=128.38             O23-Na7-Na5= 96.30             O23-Na7-Na6=139.27             
O23-Na7-Na8=143.24             O23-Na7-Na9=128.60             O23-Na7-Cl10= 89.05            O23-Na7-Cl12= 93.65            
O23-Na7-Cl13= 82.70            O23-Na7-Cl14=171.51            O26-Na7-Na1=140.83             O26-Na7-Na2= 85.02             
O26-Na7-Na3=128.97             O26-Na7-Na4=100.75             O26-Na7-Na5= 44.81             O26-Na7-Na6= 84.27             
O26-Na7-Na8= 48.04             O26-Na7-Na9=135.81             O26-Na7-Cl10= 90.74            O26-Na7-Cl12= 86.28            
O26-Na7-Cl13=171.77            O26-Na7-Cl14= 89.65            O26-Na7-O23= 95.58             Na5-Na8-Na4= 61.16             
Na6-Na8-Na4= 86.42             Na6-Na8-Na5=115.92             Na7-Na8-Na4= 54.83             Na7-Na8-Na5= 57.43             
Na7-Na8-Na6= 58.69             Cl14-Na8-Na4= 36.32            Cl14-Na8-Na5= 84.10            Cl14-Na8-Na6= 50.11            
Cl14-Na8-Na7= 41.98            Cl15-Na8-Na4= 69.30            Cl15-Na8-Na5= 44.75            Cl15-Na8-Na6=154.20            
Cl15-Na8-Na7= 98.58            Cl15-Na8-Cl14=105.32           Cl17-Na8-Na4=129.31            Cl17-Na8-Na5=142.07            
Cl17-Na8-Na6= 44.57            Cl17-Na8-Na7= 96.65            Cl17-Na8-Cl14= 93.57           Cl17-Na8-Cl15=161.03           
O26-Na8-Na4= 80.87             O26-Na8-Na5= 45.25             O26-Na8-Na6= 78.40             O26-Na8-Na7= 34.74             
O26-Na8-Cl14= 76.71            O26-Na8-Cl15= 88.90            O26-Na8-Cl17= 97.29            Na3-Na9-Na1= 89.63             
Na4-Na9-Na1= 60.12             Na4-Na9-Na3=126.20             Na6-Na9-Na1=117.01             Na6-Na9-Na3= 58.33             
Na6-Na9-Na4= 94.96             Na7-Na9-Na1= 57.37             Na7-Na9-Na3= 61.71             Na7-Na9-Na4= 64.49             
Na7-Na9-Na6= 59.68             Cl13-Na9-Na1= 43.74            Cl13-Na9-Na3= 46.30            Cl13-Na9-Na4= 95.82            
Cl13-Na9-Na6= 91.55            Cl13-Na9-Na7= 49.25            Cl14-Na9-Na1= 89.68            Cl14-Na9-Na3= 92.59            
Cl14-Na9-Na4= 48.65            Cl14-Na9-Na6= 46.33            Cl14-Na9-Na7= 47.18            Cl14-Na9-Cl13= 96.44           
Cl18-Na9-Na1=136.05            Cl18-Na9-Na3= 46.45            Cl18-Na9-Na4=139.38            Cl18-Na9-Na6= 45.05            
Cl18-Na9-Na7= 92.80            Cl18-Na9-Cl13= 92.62           Cl18-Na9-Cl14= 90.96           Cl19-Na9-Na1= 45.07            
Cl19-Na9-Na3=133.76            Cl19-Na9-Na4= 46.80            Cl19-Na9-Na6=141.28            Cl19-Na9-Na7= 92.07            
Cl19-Na9-Cl13= 87.51           Cl19-Na9-Cl14= 95.31           Cl19-Na9-Cl18=173.67           Na2-Cl10-Na1= 87.08            
Na4-Cl10-Na1= 84.90            Na4-Cl10-Na2=171.80            Na5-Cl10-Na1=166.36            Na5-Cl10-Na2= 86.34            
Na5-Cl10-Na4=101.14            Na7-Cl10-Na1= 80.83            Na7-Cl10-Na2= 84.83            Na7-Cl10-Na4= 92.20            
Na7-Cl10-Na5= 86.68            
 
 selected dihedral angles (degree)
 ---------------------------------
Na5-Na2-Na1-Na4=  7.49        Na5-Na2-Na1-Na7=308.57        Na5-Na2-Na1-Na9=317.77        Na5-Na2-Na1-Cl10=  8.69       
Na5-Na2-Na1-Cl11=172.18       Na5-Na2-Na1-Cl13=275.47       Na5-Na2-Na1-Cl19=  8.45       Na7-Na2-Na1-Na4= 58.92        
Na7-Na2-Na1-Na9=  9.19        Na7-Na2-Na1-Cl10= 60.12       Na7-Na2-Na1-Cl11=223.61       Na7-Na2-Na1-Cl13=326.89       
Na7-Na2-Na1-Cl19= 59.88       Cl10-Na2-Na1-Na4=358.80       Cl10-Na2-Na1-Na7=299.88       Cl10-Na2-Na1-Na9=309.07       
Cl10-Na2-Na1-Cl11=163.49      Cl10-Na2-Na1-Cl13=266.77      Cl10-Na2-Na1-Cl19=359.76      Cl11-Na2-Na1-Na4=195.31       
Cl11-Na2-Na1-Na7=136.39       Cl11-Na2-Na1-Na9=145.58       Cl11-Na2-Na1-Cl10=196.51      Cl11-Na2-Na1-Cl13=103.29      
Cl11-Na2-Na1-Cl19=196.27      Cl16-Na2-Na1-Na4= 19.26       Cl16-Na2-Na1-Na7=320.34       Cl16-Na2-Na1-Na9=329.53       
Cl16-Na2-Na1-Cl10= 20.46      Cl16-Na2-Na1-Cl11=183.95      Cl16-Na2-Na1-Cl13=287.23      Cl16-Na2-Na1-Cl19= 20.22      
O23-Na2-Na1-Na4= 98.91        O23-Na2-Na1-Na7= 39.99        O23-Na2-Na1-Na9= 49.18        O23-Na2-Na1-Cl10=100.11       
O23-Na2-Na1-Cl11=263.60       O23-Na2-Na1-Cl13=  6.88       O23-Na2-Na1-Cl19= 99.87       Na5-Na4-Na1-Na2=353.28        
Na5-Na4-Na1-Na7= 48.23        Na5-Na4-Na1-Na9=117.87        Na5-Na4-Na1-Cl10=352.07       Na5-Na4-Na1-Cl11=339.79       
Na5-Na4-Na1-Cl13= 91.32       Na5-Na4-Na1-Cl19=174.28       Na7-Na4-Na1-Na2=305.04        Na7-Na4-Na1-Na9= 69.64        
Na7-Na4-Na1-Cl10=303.84       Na7-Na4-Na1-Cl11=291.56       Na7-Na4-Na1-Cl13= 43.08       Na7-Na4-Na1-Cl19=126.05       
Na8-Na4-Na1-Na2=307.34        Na8-Na4-Na1-Na7=  2.30        Na8-Na4-Na1-Na9= 71.94        Na8-Na4-Na1-Cl10=306.14       
Na8-Na4-Na1-Cl11=293.86       Na8-Na4-Na1-Cl13= 45.38       Na8-Na4-Na1-Cl19=128.35       Na9-Na4-Na1-Na2=235.41        
Na9-Na4-Na1-Na7=290.36        Na9-Na4-Na1-Cl10=234.20       Na9-Na4-Na1-Cl11=221.92       Na9-Na4-Na1-Cl13=333.44       
Na9-Na4-Na1-Cl19= 56.41       Cl10-Na4-Na1-Na2=  1.20       Cl10-Na4-Na1-Na7= 56.16       Cl10-Na4-Na1-Na9=125.80       
Cl10-Na4-Na1-Cl11=347.71      Cl10-Na4-Na1-Cl13= 99.24      Cl10-Na4-Na1-Cl19=182.21      Cl14-Na4-Na1-Na2=276.93       
Cl14-Na4-Na1-Na7=331.88       Cl14-Na4-Na1-Na9= 41.52       Cl14-Na4-Na1-Cl10=275.73      Cl14-Na4-Na1-Cl11=263.44      
Cl14-Na4-Na1-Cl13= 14.97      Cl14-Na4-Na1-Cl19= 97.94      Cl19-Na4-Na1-Na2=178.99       Cl19-Na4-Na1-Na7=233.95       
Cl19-Na4-Na1-Na9=303.59       Cl19-Na4-Na1-Cl10=177.79      Cl19-Na4-Na1-Cl11=165.50      Cl19-Na4-Na1-Cl13=277.03      
O20-Na4-Na1-Na2= 59.29        O20-Na4-Na1-Na7=114.24        O20-Na4-Na1-Na9=183.88        O20-Na4-Na1-Cl10= 58.08       
O20-Na4-Na1-Cl11= 45.80       O20-Na4-Na1-Cl13=157.33       O20-Na4-Na1-Cl19=240.29       Na4-Na5-Na2-Na1=353.21        
Na4-Na5-Na2-Na7=303.91        Na4-Na5-Na2-Cl10=  2.13       Na4-Na5-Na2-Cl11=  0.98       Na4-Na5-Na2-Cl16=184.36       
Na4-Na5-Na2-O23=281.98        Na7-Na5-Na2-Na1= 49.31        Na7-Na5-Na2-Cl10= 58.22       Na7-Na5-Na2-Cl11= 57.07       
Na7-Na5-Na2-Cl16=240.45       Na7-Na5-Na2-O23=338.07        Na8-Na5-Na2-Na1= 50.98        Na8-Na5-Na2-Na7=  1.67        
Na8-Na5-Na2-Cl10= 59.89       Na8-Na5-Na2-Cl11= 58.75       Na8-Na5-Na2-Cl16=242.12       Na8-Na5-Na2-O23=339.75        
Cl10-Na5-Na2-Na1=351.09       Cl10-Na5-Na2-Na7=301.78       Cl10-Na5-Na2-Cl11=358.85      Cl10-Na5-Na2-Cl16=182.23      
Cl10-Na5-Na2-O23=279.85       Cl15-Na5-Na2-Na1=353.76       Cl15-Na5-Na2-Na7=304.46       Cl15-Na5-Na2-Cl10=  2.68      
Cl15-Na5-Na2-Cl11=  1.53      Cl15-Na5-Na2-Cl16=184.91      Cl15-Na5-Na2-O23=282.53       Cl16-Na5-Na2-Na1=168.86       
Cl16-Na5-Na2-Na7=119.55       Cl16-Na5-Na2-Cl10=177.77      Cl16-Na5-Na2-Cl11=176.62      Cl16-Na5-Na2-O23= 97.62       
O26-Na5-Na2-Na1= 83.65        O26-Na5-Na2-Na7= 34.34        O26-Na5-Na2-Cl10= 92.56       O26-Na5-Na2-Cl11= 91.41       
O26-Na5-Na2-Cl16=274.79       O26-Na5-Na2-O23= 12.42        Na2-Na5-Na4-Na1=  7.02        Na2-Na5-Na4-Na7= 56.51        
Na2-Na5-Na4-Na8=131.97        Na2-Na5-Na4-Na9= 68.65        Na2-Na5-Na4-Cl10=357.52       Na2-Na5-Na4-Cl14=100.84       
Na2-Na5-Na4-Cl19= 13.20       Na2-Na5-Na4-O20=213.59        Na7-Na5-Na4-Na1=310.51        Na7-Na5-Na4-Na8= 75.46        
Na7-Na5-Na4-Na9= 12.14        Na7-Na5-Na4-Cl10=301.01       Na7-Na5-Na4-Cl14= 44.33       Na7-Na5-Na4-Cl19=316.69       
Na7-Na5-Na4-O20=157.08        Na8-Na5-Na4-Na1=235.04        Na8-Na5-Na4-Na7=284.54        Na8-Na5-Na4-Na9=296.68        
Na8-Na5-Na4-Cl10=225.54       Na8-Na5-Na4-Cl14=328.86       Na8-Na5-Na4-Cl19=241.23       Na8-Na5-Na4-O20= 81.62        
Cl10-Na5-Na4-Na1=  9.50       Cl10-Na5-Na4-Na7= 58.99       Cl10-Na5-Na4-Na8=134.46       Cl10-Na5-Na4-Na9= 71.13       
Cl10-Na5-Na4-Cl14=103.32      Cl10-Na5-Na4-Cl19= 15.68      Cl10-Na5-Na4-O20=216.07       Cl15-Na5-Na4-Na1=187.22       
Cl15-Na5-Na4-Na7=236.71       Cl15-Na5-Na4-Na8=312.18       Cl15-Na5-Na4-Na9=248.85       Cl15-Na5-Na4-Cl10=177.72      
Cl15-Na5-Na4-Cl14=281.04      Cl15-Na5-Na4-Cl19=193.40      Cl15-Na5-Na4-O20= 33.79       Cl16-Na5-Na4-Na1=  3.03       
Cl16-Na5-Na4-Na7= 52.53       Cl16-Na5-Na4-Na8=127.99       Cl16-Na5-Na4-Na9= 64.67       Cl16-Na5-Na4-Cl10=353.53      
Cl16-Na5-Na4-Cl14= 96.85      Cl16-Na5-Na4-Cl19=  9.22      Cl16-Na5-Na4-O20=209.61       O26-Na5-Na4-Na1=286.41        
O26-Na5-Na4-Na7=335.90        O26-Na5-Na4-Na8= 51.36        O26-Na5-Na4-Na9=348.04        O26-Na5-Na4-Cl10=276.91       
O26-Na5-Na4-Cl14= 20.23       O26-Na5-Na4-Cl19=292.59       O26-Na5-Na4-O20=132.98        Na7-Na6-Na3-Na9=290.53        
Na7-Na6-Na3-Cl12= 56.25       Na7-Na6-Na3-Cl13=327.43       Na7-Na6-Na3-Cl18=234.62       Na8-Na6-Na3-Na7=  6.30        
Na8-Na6-Na3-Na9=296.83        Na8-Na6-Na3-Cl12= 62.55       Na8-Na6-Na3-Cl13=333.74       Na8-Na6-Na3-Cl18=240.92       
Na9-Na6-Na3-Na7= 69.47        Na9-Na6-Na3-Cl12=125.72       Na9-Na6-Na3-Cl13= 36.90       Na9-Na6-Na3-Cl18=304.09       
Cl12-Na6-Na3-Na7=303.75       Cl12-Na6-Na3-Na9=234.28       Cl12-Na6-Na3-Cl13=271.19      Cl12-Na6-Na3-Cl18=178.37      
Cl14-Na6-Na3-Na7= 38.02       Cl14-Na6-Na3-Na9=328.55       Cl14-Na6-Na3-Cl12= 94.26      Cl14-Na6-Na3-Cl13=  5.45      
Cl14-Na6-Na3-Cl18=272.64      Cl17-Na6-Na3-Na7=309.43       Cl17-Na6-Na3-Na9=239.95       Cl17-Na6-Na3-Cl12=  5.67      
Cl17-Na6-Na3-Cl13=276.86      Cl17-Na6-Na3-Cl18=184.04      Cl18-Na6-Na3-Na7=125.38       Cl18-Na6-Na3-Na9= 55.91       
Cl18-Na6-Na3-Cl12=181.63      Cl18-Na6-Na3-Cl13= 92.82      Na2-Na7-Na1-Na4=253.21        Na2-Na7-Na1-Na9=189.49        
Na2-Na7-Na1-Cl10=304.94       Na2-Na7-Na1-Cl11= 27.81       Na2-Na7-Na1-Cl13=135.47       Na2-Na7-Na1-Cl19=219.01       
Na3-Na7-Na1-Na2=222.32        Na3-Na7-Na1-Na4=115.53        Na3-Na7-Na1-Na9= 51.81        Na3-Na7-Na1-Cl10=167.25       
Na3-Na7-Na1-Cl11=250.13       Na3-Na7-Na1-Cl13=357.79       Na3-Na7-Na1-Cl19= 81.32       Na4-Na7-Na1-Na2=106.79        
Na4-Na7-Na1-Na9=296.28        Na4-Na7-Na1-Cl10= 51.73       Na4-Na7-Na1-Cl11=134.60       Na4-Na7-Na1-Cl13=242.26       
Na4-Na7-Na1-Cl19=325.79       Na5-Na7-Na1-Na2= 51.07        Na5-Na7-Na1-Na4=304.28        Na5-Na7-Na1-Na9=240.55        
Na5-Na7-Na1-Cl10=356.00       Na5-Na7-Na1-Cl11= 78.87       Na5-Na7-Na1-Cl13=186.54       Na5-Na7-Na1-Cl19=270.07       
Na6-Na7-Na1-Na2=173.21        Na6-Na7-Na1-Na4= 66.42        Na6-Na7-Na1-Na9=  2.69        Na6-Na7-Na1-Cl10=118.14       
Na6-Na7-Na1-Cl11=201.01       Na6-Na7-Na1-Cl13=308.68       Na6-Na7-Na1-Cl19= 32.21       Na8-Na7-Na1-Na2=104.12        
Na8-Na7-Na1-Na4=357.33        Na8-Na7-Na1-Na9=293.61        Na8-Na7-Na1-Cl10= 49.05       Na8-Na7-Na1-Cl11=131.92       
Na8-Na7-Na1-Cl13=239.59       Na8-Na7-Na1-Cl19=323.12       Na9-Na7-Na1-Na2=170.51        Na9-Na7-Na1-Na4= 63.72        
Na9-Na7-Na1-Cl10=115.45       Na9-Na7-Na1-Cl11=198.32       Na9-Na7-Na1-Cl13=305.98       Na9-Na7-Na1-Cl19= 29.52       
Cl10-Na7-Na1-Na2= 55.06       Cl10-Na7-Na1-Na4=308.27       Cl10-Na7-Na1-Na9=244.55       Cl10-Na7-Na1-Cl11= 82.87      
Cl10-Na7-Na1-Cl13=190.54      Cl10-Na7-Na1-Cl19=274.07      Cl12-Na7-Na1-Na2=232.51       Cl12-Na7-Na1-Na4=125.73       
Cl12-Na7-Na1-Na9= 62.00       Cl12-Na7-Na1-Cl10=177.45      Cl12-Na7-Na1-Cl11=260.32      Cl12-Na7-Na1-Cl13=  7.99      
Cl12-Na7-Na1-Cl19= 91.52      Cl13-Na7-Na1-Na2=224.53       Cl13-Na7-Na1-Na4=117.74       Cl13-Na7-Na1-Na9= 54.02       
Cl13-Na7-Na1-Cl10=169.46      Cl13-Na7-Na1-Cl11=252.33      Cl13-Na7-Na1-Cl19= 83.53      Cl14-Na7-Na1-Na2=134.21       
Cl14-Na7-Na1-Na4= 27.42       Cl14-Na7-Na1-Na9=323.69       Cl14-Na7-Na1-Cl10= 79.14      Cl14-Na7-Na1-Cl11=162.01      
Cl14-Na7-Na1-Cl13=269.68      Cl14-Na7-Na1-Cl19=353.21      O23-Na7-Na1-Na2=316.13        O23-Na7-Na1-Na4=209.34        
O23-Na7-Na1-Na9=145.61        O23-Na7-Na1-Cl10=261.06       O23-Na7-Na1-Cl11=343.93       O23-Na7-Na1-Cl13= 91.60       
O23-Na7-Na1-Cl19=175.13       O26-Na7-Na1-Na2= 39.71        O26-Na7-Na1-Na4=292.92        O26-Na7-Na1-Na9=229.20        
O26-Na7-Na1-Cl10=344.65       O26-Na7-Na1-Cl11= 67.52       O26-Na7-Na1-Cl13=175.18       O26-Na7-Na1-Cl19=258.72       
Na1-Na7-Na2-Na5=116.74        Na1-Na7-Na2-Cl10= 60.45       Na1-Na7-Na2-Cl11=331.94       Na1-Na7-Na2-Cl16=154.69       
Na1-Na7-Na2-O23=259.62        Na3-Na7-Na2-Na1= 63.95        Na3-Na7-Na2-Na5=180.69        Na3-Na7-Na2-Cl10=124.39       
Na3-Na7-Na2-Cl11= 35.89       Na3-Na7-Na2-Cl16=218.63       Na3-Na7-Na2-O23=323.57        Na4-Na7-Na2-Na1=304.73        
Na4-Na7-Na2-Na5= 61.47        Na4-Na7-Na2-Cl10=  5.18       Na4-Na7-Na2-Cl11=276.67       Na4-Na7-Na2-Cl16= 99.42       
Na4-Na7-Na2-O23=204.36        Na5-Na7-Na2-Na1=243.26        Na5-Na7-Na2-Cl10=303.70       Na5-Na7-Na2-Cl11=215.20       
Na5-Na7-Na2-Cl16= 37.94       Na5-Na7-Na2-O23=142.88        Na6-Na7-Na2-Na1=210.84        Na6-Na7-Na2-Na5=327.59        
Na6-Na7-Na2-Cl10=271.29       Na6-Na7-Na2-Cl11=182.78       Na6-Na7-Na2-Cl16=  5.53       Na6-Na7-Na2-O23=110.47        
Na8-Na7-Na2-Na1=241.89        Na8-Na7-Na2-Na5=358.64        Na8-Na7-Na2-Cl10=302.34       Na8-Na7-Na2-Cl11=213.83       
Na8-Na7-Na2-Cl16= 36.58       Na8-Na7-Na2-O23=141.52        Na9-Na7-Na2-Na1=349.52        Na9-Na7-Na2-Na5=106.27        
Na9-Na7-Na2-Cl10= 49.97       Na9-Na7-Na2-Cl11=321.47       Na9-Na7-Na2-Cl16=144.21       Na9-Na7-Na2-O23=249.15        
Cl10-Na7-Na2-Na1=299.55       Cl10-Na7-Na2-Na5= 56.30       Cl10-Na7-Na2-Cl11=271.50      Cl10-Na7-Na2-Cl16= 94.24      
Cl10-Na7-Na2-O23=199.18       Cl12-Na7-Na2-Na1=124.16       Cl12-Na7-Na2-Na5=240.91       Cl12-Na7-Na2-Cl10=184.61      
Cl12-Na7-Na2-Cl11= 96.10      Cl12-Na7-Na2-Cl16=278.85      Cl12-Na7-Na2-O23= 23.79       Cl13-Na7-Na2-Na1= 31.13       
Cl13-Na7-Na2-Na5=147.87       Cl13-Na7-Na2-Cl10= 91.57      Cl13-Na7-Na2-Cl11=  3.07      Cl13-Na7-Na2-Cl16=185.81      
Cl13-Na7-Na2-O23=290.75       Cl14-Na7-Na2-Na1=289.11       Cl14-Na7-Na2-Na5= 45.85       Cl14-Na7-Na2-Cl10=349.56      
Cl14-Na7-Na2-Cl11=261.05      Cl14-Na7-Na2-Cl16= 83.80      Cl14-Na7-Na2-O23=188.73       O23-Na7-Na2-Na1=100.38        
O23-Na7-Na2-Na5=217.12        O23-Na7-Na2-Cl10=160.82       O23-Na7-Na2-Cl11= 72.32       O23-Na7-Na2-Cl16=255.06       
O26-Na7-Na2-Na1=203.89        O26-Na7-Na2-Na5=320.64        O26-Na7-Na2-Cl10=264.34       O26-Na7-Na2-Cl11=175.84       
O26-Na7-Na2-Cl16=358.58       O26-Na7-Na2-O23=103.52        Na1-Na7-Na3-Na6=226.48        Na1-Na7-Na3-Na9=302.69        
Na1-Na7-Na3-Cl12=168.93       Na1-Na7-Na3-Cl13=  2.34       Na1-Na7-Na3-Cl18=264.80       Na2-Na7-Na3-Na6=173.06        
Na2-Na7-Na3-Na9=249.27        Na2-Na7-Na3-Cl12=115.51       Na2-Na7-Na3-Cl13=308.91       Na2-Na7-Na3-Cl18=211.37       
Na4-Na7-Na3-Na6=283.02        Na4-Na7-Na3-Na9=359.22        Na4-Na7-Na3-Cl12=225.46       Na4-Na7-Na3-Cl13= 58.87       
Na4-Na7-Na3-Cl18=321.33       Na5-Na7-Na3-Na6=356.10        Na5-Na7-Na3-Na9= 72.31        Na5-Na7-Na3-Cl12=298.55       
Na5-Na7-Na3-Cl13=131.95       Na5-Na7-Na3-Cl18= 34.41       Na6-Na7-Na3-Na9= 76.21        Na6-Na7-Na3-Cl12=302.45       
Na6-Na7-Na3-Cl13=135.85       Na6-Na7-Na3-Cl18= 38.31       Na8-Na7-Na3-Na6=355.06        Na8-Na7-Na3-Na9= 71.27        
Na8-Na7-Na3-Cl12=297.51       Na8-Na7-Na3-Cl13=130.91       Na8-Na7-Na3-Cl18= 33.37       Na9-Na7-Na3-Na6=283.79        
Na9-Na7-Na3-Cl12=226.24       Na9-Na7-Na3-Cl13= 59.65       Na9-Na7-Na3-Cl18=322.11       Cl10-Na7-Na3-Na6=241.82       
Cl10-Na7-Na3-Na9=318.02       Cl10-Na7-Na3-Cl12=184.27      Cl10-Na7-Na3-Cl13= 17.67      Cl10-Na7-Na3-Cl18=280.13      
Cl12-Na7-Na3-Na6= 57.55       Cl12-Na7-Na3-Na9=133.76       Cl12-Na7-Na3-Cl13=193.41      Cl12-Na7-Na3-Cl18= 95.86      
Cl13-Na7-Na3-Na6=224.15       Cl13-Na7-Na3-Na9=300.35       Cl13-Na7-Na3-Cl12=166.59      Cl13-Na7-Na3-Cl18=262.46      
Cl14-Na7-Na3-Na6=320.59       Cl14-Na7-Na3-Na9= 36.79       Cl14-Na7-Na3-Cl12=263.03      Cl14-Na7-Na3-Cl13= 96.44      
Cl14-Na7-Na3-Cl18=358.90      O23-Na7-Na3-Na6=148.88        O23-Na7-Na3-Na9=225.09        O23-Na7-Na3-Cl12= 91.33       
O23-Na7-Na3-Cl13=284.73       O23-Na7-Na3-Cl18=187.19       O26-Na7-Na3-Na6= 48.60        O26-Na7-Na3-Na9=124.81        
O26-Na7-Na3-Cl12=351.05       O26-Na7-Na3-Cl13=184.46       O26-Na7-Na3-Cl18= 86.92       Na1-Na7-Na4-Na5=244.46        
Na1-Na7-Na4-Na8=182.39        Na1-Na7-Na4-Na9= 77.15        Na1-Na7-Na4-Cl10=295.54       Na1-Na7-Na4-Cl14=138.31       
Na1-Na7-Na4-Cl19= 36.58       Na1-Na7-Na4-O20=214.69        Na2-Na7-Na4-Na1= 58.85        Na2-Na7-Na4-Na5=303.31        
Na2-Na7-Na4-Na8=241.25        Na2-Na7-Na4-Na9=136.01        Na2-Na7-Na4-Cl10=354.39       Na2-Na7-Na4-Cl14=197.16       
Na2-Na7-Na4-Cl19= 95.44       Na2-Na7-Na4-O20=273.55        Na3-Na7-Na4-Na1=283.64        Na3-Na7-Na4-Na5=168.10        
Na3-Na7-Na4-Na8=106.03        Na3-Na7-Na4-Na9=  0.79        Na3-Na7-Na4-Cl10=219.17       Na3-Na7-Na4-Cl14= 61.94       
Na3-Na7-Na4-Cl19=320.22       Na3-Na7-Na4-O20=138.33        Na5-Na7-Na4-Na1=115.54        Na5-Na7-Na4-Na8=297.93        
Na5-Na7-Na4-Na9=192.69        Na5-Na7-Na4-Cl10= 51.08       Na5-Na7-Na4-Cl14=253.85       Na5-Na7-Na4-Cl19=152.12       
Na5-Na7-Na4-O20=330.23        Na6-Na7-Na4-Na1=228.08        Na6-Na7-Na4-Na5=112.54        Na6-Na7-Na4-Na8= 50.48        
Na6-Na7-Na4-Na9=305.24        Na6-Na7-Na4-Cl10=163.62       Na6-Na7-Na4-Cl14=  6.39       Na6-Na7-Na4-Cl19=264.67       
Na6-Na7-Na4-O20= 82.78        Na8-Na7-Na4-Na1=177.61        Na8-Na7-Na4-Na5= 62.07        Na8-Na7-Na4-Na9=254.76        
Na8-Na7-Na4-Cl10=113.14       Na8-Na7-Na4-Cl14=315.91       Na8-Na7-Na4-Cl19=214.19       Na8-Na7-Na4-O20= 32.30        
Na9-Na7-Na4-Na1=282.85        Na9-Na7-Na4-Na5=167.31        Na9-Na7-Na4-Na8=105.24        Na9-Na7-Na4-Cl10=218.38       
Na9-Na7-Na4-Cl14= 61.16       Na9-Na7-Na4-Cl19=319.43       Na9-Na7-Na4-O20=137.54        Cl10-Na7-Na4-Na1= 64.46       
Cl10-Na7-Na4-Na5=308.92       Cl10-Na7-Na4-Na8=246.86       Cl10-Na7-Na4-Na9=141.62       Cl10-Na7-Na4-Cl14=202.77      
Cl10-Na7-Na4-Cl19=101.05      Cl10-Na7-Na4-O20=279.16       Cl12-Na7-Na4-Na1=239.43       Cl12-Na7-Na4-Na5=123.89       
Cl12-Na7-Na4-Na8= 61.83       Cl12-Na7-Na4-Na9=316.58       Cl12-Na7-Na4-Cl10=174.97      Cl12-Na7-Na4-Cl14= 17.74      
Cl12-Na7-Na4-Cl19=276.02      Cl12-Na7-Na4-O20= 94.13       Cl13-Na7-Na4-Na1=319.79       Cl13-Na7-Na4-Na5=204.25       
Cl13-Na7-Na4-Na8=142.18       Cl13-Na7-Na4-Na9= 36.94       Cl13-Na7-Na4-Cl10=255.33      Cl13-Na7-Na4-Cl14= 98.10      
Cl13-Na7-Na4-Cl19=356.37      Cl13-Na7-Na4-O20=174.48       Cl14-Na7-Na4-Na1=221.69       Cl14-Na7-Na4-Na5=106.15       
Cl14-Na7-Na4-Na8= 44.09       Cl14-Na7-Na4-Na9=298.84       Cl14-Na7-Na4-Cl10=157.23      Cl14-Na7-Na4-Cl19=258.27      
Cl14-Na7-Na4-O20= 76.39       O23-Na7-Na4-Na1= 37.63        O23-Na7-Na4-Na5=282.09        O23-Na7-Na4-Na8=220.02        
O23-Na7-Na4-Na9=114.78        O23-Na7-Na4-Cl10=333.16       O23-Na7-Na4-Cl14=175.94       O23-Na7-Na4-Cl19= 74.21       
O23-Na7-Na4-O20=252.32        O26-Na7-Na4-Na1=143.69        O26-Na7-Na4-Na5= 28.15        O26-Na7-Na4-Na8=326.08        
O26-Na7-Na4-Na9=220.84        O26-Na7-Na4-Cl10= 79.23       O26-Na7-Na4-Cl14=282.00       O26-Na7-Na4-Cl19=180.27       
O26-Na7-Na4-O20=358.38        Na1-Na7-Na5-Na2=306.45        Na1-Na7-Na5-Na4= 51.30        Na1-Na7-Na5-Na8=127.93        
Na1-Na7-Na5-Cl10=  4.32       Na1-Na7-Na5-Cl15=108.57       Na1-Na7-Na5-Cl16=268.83       Na1-Na7-Na5-O26=190.17        
Na2-Na7-Na5-Na4=104.84        Na2-Na7-Na5-Na8=181.48        Na2-Na7-Na5-Cl10= 57.87       Na2-Na7-Na5-Cl15=162.12       
Na2-Na7-Na5-Cl16=322.38       Na2-Na7-Na5-O26=243.71        Na3-Na7-Na5-Na2=177.37        Na3-Na7-Na5-Na4=282.21        
Na3-Na7-Na5-Na8=358.84        Na3-Na7-Na5-Cl10=235.23       Na3-Na7-Na5-Cl15=339.49       Na3-Na7-Na5-Cl16=139.75       
Na3-Na7-Na5-O26= 61.08        Na4-Na7-Na5-Na2=255.16        Na4-Na7-Na5-Na8= 76.64        Na4-Na7-Na5-Cl10=313.02       
Na4-Na7-Na5-Cl15= 57.28       Na4-Na7-Na5-Cl16=217.54       Na4-Na7-Na5-O26=138.87        Na6-Na7-Na5-Na2=173.83        
Na6-Na7-Na5-Na4=278.67        Na6-Na7-Na5-Na8=355.31        Na6-Na7-Na5-Cl10=231.70       Na6-Na7-Na5-Cl15=335.95       
Na6-Na7-Na5-Cl16=136.21       Na6-Na7-Na5-O26= 57.54        Na8-Na7-Na5-Na2=178.52        Na8-Na7-Na5-Na4=283.36        
Na8-Na7-Na5-Cl10=236.39       Na8-Na7-Na5-Cl15=340.64       Na8-Na7-Na5-Cl16=140.90       Na8-Na7-Na5-O26= 62.24        
Na9-Na7-Na5-Na2=243.20        Na9-Na7-Na5-Na4=348.04        Na9-Na7-Na5-Na8= 64.68        Na9-Na7-Na5-Cl10=301.06       
Na9-Na7-Na5-Cl15= 45.32       Na9-Na7-Na5-Cl16=205.58       Na9-Na7-Na5-O26=126.91        Cl10-Na7-Na5-Na2=302.13       
Cl10-Na7-Na5-Na4= 46.98       Cl10-Na7-Na5-Na8=123.61       Cl10-Na7-Na5-Cl15=104.26      Cl10-Na7-Na5-Cl16=264.51      
Cl10-Na7-Na5-O26=185.85       Cl12-Na7-Na5-Na2=125.04       Cl12-Na7-Na5-Na4=229.88       Cl12-Na7-Na5-Na8=306.52       
Cl12-Na7-Na5-Cl10=182.90      Cl12-Na7-Na5-Cl15=287.16      Cl12-Na7-Na5-Cl16= 87.42      Cl12-Na7-Na5-O26=  8.75       
Cl13-Na7-Na5-Na2=298.48       Cl13-Na7-Na5-Na4= 43.32       Cl13-Na7-Na5-Na8=119.95       Cl13-Na7-Na5-Cl10=356.34      
Cl13-Na7-Na5-Cl15=100.60      Cl13-Na7-Na5-Cl16=260.86      Cl13-Na7-Na5-O26=182.19       Cl14-Na7-Na5-Na2=213.19       
Cl14-Na7-Na5-Na4=318.03       Cl14-Na7-Na5-Na8= 34.67       Cl14-Na7-Na5-Cl10=271.05      Cl14-Na7-Na5-Cl15= 15.31      
Cl14-Na7-Na5-Cl16=175.57      Cl14-Na7-Na5-O26= 96.90       O23-Na7-Na5-Na2= 24.70        O23-Na7-Na5-Na4=129.54        
O23-Na7-Na5-Na8=206.18        O23-Na7-Na5-Cl10= 82.56       O23-Na7-Na5-Cl15=186.82       O23-Na7-Na5-Cl16=347.08       
O23-Na7-Na5-O26=268.41        O26-Na7-Na5-Na2=116.29        O26-Na7-Na5-Na4=221.13        O26-Na7-Na5-Na8=297.76        
O26-Na7-Na5-Cl10=174.15       O26-Na7-Na5-Cl15=278.41       O26-Na7-Na5-Cl16= 78.67       Na1-Na7-Na6-Na3= 63.30        
Na1-Na7-Na6-Na8=248.86        Na1-Na7-Na6-Na9=357.29        Na1-Na7-Na6-Cl12=117.02       Na1-Na7-Na6-Cl14=302.16       
Na1-Na7-Na6-Cl17=224.15       Na1-Na7-Na6-Cl18= 28.22       Na2-Na7-Na6-Na3=208.92        Na2-Na7-Na6-Na8= 34.49        
Na2-Na7-Na6-Na9=142.91        Na2-Na7-Na6-Cl12=262.65       Na2-Na7-Na6-Cl14= 87.78       Na2-Na7-Na6-Cl17=  9.77       
Na2-Na7-Na6-Cl18=173.84       Na3-Na7-Na6-Na8=185.56        Na3-Na7-Na6-Na9=293.99        Na3-Na7-Na6-Cl12= 53.72       
Na3-Na7-Na6-Cl14=238.86       Na3-Na7-Na6-Cl17=160.85       Na3-Na7-Na6-Cl18=324.92       Na4-Na7-Na6-Na3=115.19        
Na4-Na7-Na6-Na8=300.76        Na4-Na7-Na6-Na9= 49.18        Na4-Na7-Na6-Cl12=168.92       Na4-Na7-Na6-Cl14=354.05       
Na4-Na7-Na6-Cl17=276.04       Na4-Na7-Na6-Cl18= 80.11       Na5-Na7-Na6-Na3=179.18        Na5-Na7-Na6-Na8=  4.75        
Na5-Na7-Na6-Na9=113.17        Na5-Na7-Na6-Cl12=232.91       Na5-Na7-Na6-Cl14= 58.04       Na5-Na7-Na6-Cl17=340.03       
Na5-Na7-Na6-Cl18=144.10       Na8-Na7-Na6-Na3=174.44        Na8-Na7-Na6-Na9=108.42        Na8-Na7-Na6-Cl12=228.16       
Na8-Na7-Na6-Cl14= 53.29       Na8-Na7-Na6-Cl17=335.29       Na8-Na7-Na6-Cl18=139.36       Na9-Na7-Na6-Na3= 66.01        
Na9-Na7-Na6-Na8=251.58        Na9-Na7-Na6-Cl12=119.74       Na9-Na7-Na6-Cl14=304.87       Na9-Na7-Na6-Cl17=226.86       
Na9-Na7-Na6-Cl18= 30.93       Cl10-Na7-Na6-Na3=130.00       Cl10-Na7-Na6-Na8=315.56       Cl10-Na7-Na6-Na9= 63.99       
Cl10-Na7-Na6-Cl12=183.73      Cl10-Na7-Na6-Cl14=  8.86      Cl10-Na7-Na6-Cl17=290.85      Cl10-Na7-Na6-Cl18= 94.92      
Cl12-Na7-Na6-Na3=306.28       Cl12-Na7-Na6-Na8=131.84       Cl12-Na7-Na6-Na9=240.26       Cl12-Na7-Na6-Cl14=185.13      
Cl12-Na7-Na6-Cl17=107.12      Cl12-Na7-Na6-Cl18=271.20      Cl13-Na7-Na6-Na3= 28.64       Cl13-Na7-Na6-Na8=214.21       
Cl13-Na7-Na6-Na9=322.63       Cl13-Na7-Na6-Cl12= 82.37      Cl13-Na7-Na6-Cl14=267.50      Cl13-Na7-Na6-Cl17=189.49      
Cl13-Na7-Na6-Cl18=353.56      Cl14-Na7-Na6-Na3=121.14       Cl14-Na7-Na6-Na8=306.71       Cl14-Na7-Na6-Na9= 55.13       
Cl14-Na7-Na6-Cl12=174.87      Cl14-Na7-Na6-Cl17=281.99      Cl14-Na7-Na6-Cl18= 86.06      O23-Na7-Na6-Na3=307.78        
O23-Na7-Na6-Na8=133.35        O23-Na7-Na6-Na9=241.77        O23-Na7-Na6-Cl12=  1.51       O23-Na7-Na6-Cl14=186.64       
O23-Na7-Na6-Cl17=108.63       O23-Na7-Na6-Cl18=272.70       O26-Na7-Na6-Na3=215.88        O26-Na7-Na6-Na8= 41.45        
O26-Na7-Na6-Na9=149.87        O26-Na7-Na6-Cl12=269.61       O26-Na7-Na6-Cl14= 94.74       O26-Na7-Na6-Cl17= 16.73       
O26-Na7-Na6-Cl18=180.80       Na4-Na8-Na5-Na2=293.80        Na4-Na8-Na5-Na7=295.38        Na4-Na8-Na5-Cl10=333.30       
Na4-Na8-Na5-Cl15= 88.99       Na4-Na8-Na5-Cl16=235.81       Na4-Na8-Na5-O26=253.09        Na6-Na8-Na5-Na2=  3.51        
Na6-Na8-Na5-Na4= 69.70        Na6-Na8-Na5-Na7=  5.08        Na6-Na8-Na5-Cl10= 43.00       Na6-Na8-Na5-Cl15=158.69       
Na6-Na8-Na5-Cl16=305.51       Na6-Na8-Na5-O26=322.79        Na7-Na8-Na5-Na2=358.43        Na7-Na8-Na5-Na4= 64.62        
Na7-Na8-Na5-Cl10= 37.92       Na7-Na8-Na5-Cl15=153.62       Na7-Na8-Na5-Cl16=300.43       Na7-Na8-Na5-O26=317.71        
Cl14-Na8-Na5-Na2=323.60       Cl14-Na8-Na5-Na4= 29.79       Cl14-Na8-Na5-Na7=325.17       Cl14-Na8-Na5-Cl10=  3.09      
Cl14-Na8-Na5-Cl15=118.79      Cl14-Na8-Na5-Cl16=265.60      Cl14-Na8-Na5-O26=282.88       Cl15-Na8-Na5-Na2=204.81       
Cl15-Na8-Na5-Na4=271.01       Cl15-Na8-Na5-Na7=206.38       Cl15-Na8-Na5-Cl10=244.31      Cl15-Na8-Na5-Cl16=146.82      
Cl15-Na8-Na5-O26=164.10       Cl17-Na8-Na5-Na2= 51.83       Cl17-Na8-Na5-Na4=118.02       Cl17-Na8-Na5-Na7= 53.40       
Cl17-Na8-Na5-Cl10= 91.32      Cl17-Na8-Na5-Cl15=207.01      Cl17-Na8-Na5-Cl16=353.83      Cl17-Na8-Na5-O26= 11.11       
O26-Na8-Na5-Na2= 40.71        O26-Na8-Na5-Na4=106.91        O26-Na8-Na5-Na7= 42.29        O26-Na8-Na5-Cl10= 80.21       
O26-Na8-Na5-Cl15=195.90       O26-Na8-Na5-Cl16=342.72       Na4-Na8-Na6-Na3= 44.43        Na4-Na8-Na6-Na7= 50.39        
Na4-Na8-Na6-Na9=356.92        Na4-Na8-Na6-Cl12= 83.35       Na4-Na8-Na6-Cl14=359.12       Na4-Na8-Na6-Cl17=194.54       
Na4-Na8-Na6-Cl18=345.53       Na5-Na8-Na6-Na3=349.03        Na5-Na8-Na6-Na7=354.99        Na5-Na8-Na6-Na9=301.52        
Na5-Na8-Na6-Cl12= 27.94       Na5-Na8-Na6-Cl14=303.72       Na5-Na8-Na6-Cl17=139.14       Na5-Na8-Na6-Cl18=290.13       
Na7-Na8-Na6-Na3=354.03        Na7-Na8-Na6-Na9=306.53        Na7-Na8-Na6-Cl12= 32.95       Na7-Na8-Na6-Cl14=308.73       
Na7-Na8-Na6-Cl17=144.15       Na7-Na8-Na6-Cl18=295.14       Cl14-Na8-Na6-Na3= 45.30       Cl14-Na8-Na6-Na7= 51.27       
Cl14-Na8-Na6-Na9=357.80       Cl14-Na8-Na6-Cl12= 84.22      Cl14-Na8-Na6-Cl17=195.42      Cl14-Na8-Na6-Cl18=346.41      
Cl15-Na8-Na6-Na3= 25.02       Cl15-Na8-Na6-Na7= 30.98       Cl15-Na8-Na6-Na9=337.51       Cl15-Na8-Na6-Cl12= 63.94      
Cl15-Na8-Na6-Cl14=339.71      Cl15-Na8-Na6-Cl17=175.14      Cl15-Na8-Na6-Cl18=326.12      Cl17-Na8-Na6-Na3=209.88       
Cl17-Na8-Na6-Na7=215.85       Cl17-Na8-Na6-Na9=162.38       Cl17-Na8-Na6-Cl12=248.80      Cl17-Na8-Na6-Cl14=164.58      
Cl17-Na8-Na6-Cl18=150.99      O26-Na8-Na6-Na3=323.02        O26-Na8-Na6-Na7=328.99        O26-Na8-Na6-Na9=275.51        
O26-Na8-Na6-Cl12=  1.94       O26-Na8-Na6-Cl14=277.72       O26-Na8-Na6-Cl17=113.14       O26-Na8-Na6-Cl18=264.13       
Na4-Na8-Na7-Na1=  2.51        Na4-Na8-Na7-Na2= 76.93        Na4-Na8-Na7-Na3=255.27        Na4-Na8-Na7-Na5= 75.51        
Na4-Na8-Na7-Na6=250.17        Na4-Na8-Na7-Na9=307.51        Na4-Na8-Na7-Cl10= 38.58       Na4-Na8-Na7-Cl12=217.99       
Na4-Na8-Na7-Cl13=301.61       Na4-Na8-Na7-Cl14=313.67       Na4-Na8-Na7-O23=122.62        Na4-Na8-Na7-O26=132.51        
Na5-Na8-Na7-Na1=287.00        Na5-Na8-Na7-Na2=  1.42        Na5-Na8-Na7-Na3=179.75        Na5-Na8-Na7-Na4=284.49        
Na5-Na8-Na7-Na6=174.65        Na5-Na8-Na7-Na9=232.00        Na5-Na8-Na7-Cl10=323.06       Na5-Na8-Na7-Cl12=142.47       
Na5-Na8-Na7-Cl13=226.10       Na5-Na8-Na7-Cl14=238.16       Na5-Na8-Na7-O23= 47.11        Na5-Na8-Na7-O26= 56.99        
Na6-Na8-Na7-Na1=112.34        Na6-Na8-Na7-Na2=186.77        Na6-Na8-Na7-Na3=  5.10        Na6-Na8-Na7-Na4=109.83        
Na6-Na8-Na7-Na5=185.35        Na6-Na8-Na7-Na9= 57.34        Na6-Na8-Na7-Cl10=148.41       Na6-Na8-Na7-Cl12=327.82       
Na6-Na8-Na7-Cl13= 51.44       Na6-Na8-Na7-Cl14= 63.50       Na6-Na8-Na7-O23=232.45        Na6-Na8-Na7-O26=242.34        
Cl14-Na8-Na7-Na1= 48.84       Cl14-Na8-Na7-Na2=123.27       Cl14-Na8-Na7-Na3=301.60       Cl14-Na8-Na7-Na4= 46.33       
Cl14-Na8-Na7-Na5=121.84       Cl14-Na8-Na7-Na6=296.50       Cl14-Na8-Na7-Na9=353.84       Cl14-Na8-Na7-Cl10= 84.91      
Cl14-Na8-Na7-Cl12=264.32      Cl14-Na8-Na7-Cl13=347.94      Cl14-Na8-Na7-O23=168.95       Cl14-Na8-Na7-O26=178.84       
Cl15-Na8-Na7-Na1=305.44       Cl15-Na8-Na7-Na2= 19.86       Cl15-Na8-Na7-Na3=198.20       Cl15-Na8-Na7-Na4=302.93       
Cl15-Na8-Na7-Na5= 18.44       Cl15-Na8-Na7-Na6=193.10       Cl15-Na8-Na7-Na9=250.44       Cl15-Na8-Na7-Cl10=341.51      
Cl15-Na8-Na7-Cl12=160.92      Cl15-Na8-Na7-Cl13=244.54      Cl15-Na8-Na7-Cl14=256.60      Cl15-Na8-Na7-O23= 65.55       
Cl15-Na8-Na7-O26= 75.44       Cl17-Na8-Na7-Na1=136.79       Cl17-Na8-Na7-Na2=211.21       Cl17-Na8-Na7-Na3= 29.54       
Cl17-Na8-Na7-Na4=134.28       Cl17-Na8-Na7-Na5=209.79       Cl17-Na8-Na7-Na6= 24.44       Cl17-Na8-Na7-Na9= 81.78       
Cl17-Na8-Na7-Cl10=172.85      Cl17-Na8-Na7-Cl12=352.26      Cl17-Na8-Na7-Cl13= 75.88      Cl17-Na8-Na7-Cl14= 87.94      
Cl17-Na8-Na7-O23=256.90       Cl17-Na8-Na7-O26=266.78       O26-Na8-Na7-Na1=230.00        O26-Na8-Na7-Na2=304.43        
O26-Na8-Na7-Na3=122.76        O26-Na8-Na7-Na4=227.49        O26-Na8-Na7-Na5=303.01        O26-Na8-Na7-Na6=117.66        
O26-Na8-Na7-Na9=175.00        O26-Na8-Na7-Cl10=266.07       O26-Na8-Na7-Cl12= 85.48       O26-Na8-Na7-Cl13=169.10       
O26-Na8-Na7-Cl14=181.16       O26-Na8-Na7-O23=350.12        Na3-Na9-Na1-Na2=294.81        Na3-Na9-Na1-Na4=226.77        
Na3-Na9-Na1-Na7=303.95        Na3-Na9-Na1-Cl10=261.63       Na3-Na9-Na1-Cl11=338.70       Na3-Na9-Na1-Cl13=  7.08       
Na3-Na9-Na1-Cl19=169.58       Na4-Na9-Na1-Na2= 68.05        Na4-Na9-Na1-Na7= 77.18        Na4-Na9-Na1-Cl10= 34.86       
Na4-Na9-Na1-Cl11=111.94       Na4-Na9-Na1-Cl13=140.31       Na4-Na9-Na1-Cl19=302.82       Na6-Na9-Na1-Na2=348.47        
Na6-Na9-Na1-Na4=280.43        Na6-Na9-Na1-Na7=357.61        Na6-Na9-Na1-Cl10=315.29       Na6-Na9-Na1-Cl11= 32.36       
Na6-Na9-Na1-Cl13= 60.74       Na6-Na9-Na1-Cl19=223.24       Na7-Na9-Na1-Na2=350.86        Na7-Na9-Na1-Na4=282.82        
Na7-Na9-Na1-Cl10=317.68       Na7-Na9-Na1-Cl11= 34.75       Na7-Na9-Na1-Cl13= 63.13       Na7-Na9-Na1-Cl19=225.63       
Cl13-Na9-Na1-Na2=287.73       Cl13-Na9-Na1-Na4=219.69       Cl13-Na9-Na1-Na7=296.87       Cl13-Na9-Na1-Cl10=254.55      
Cl13-Na9-Na1-Cl11=331.62      Cl13-Na9-Na1-Cl19=162.50      Cl14-Na9-Na1-Na2= 27.40       Cl14-Na9-Na1-Na4=319.36       
Cl14-Na9-Na1-Na7= 36.54       Cl14-Na9-Na1-Cl10=354.22      Cl14-Na9-Na1-Cl11= 71.29      Cl14-Na9-Na1-Cl13= 99.67      
Cl14-Na9-Na1-Cl19=262.17      Cl18-Na9-Na1-Na2=296.34       Cl18-Na9-Na1-Na4=228.30       Cl18-Na9-Na1-Na7=305.48       
Cl18-Na9-Na1-Cl10=263.16      Cl18-Na9-Na1-Cl11=340.23      Cl18-Na9-Na1-Cl13=  8.61      Cl18-Na9-Na1-Cl19=171.11      
Cl19-Na9-Na1-Na2=125.23       Cl19-Na9-Na1-Na4= 57.18       Cl19-Na9-Na1-Na7=134.37       Cl19-Na9-Na1-Cl10= 92.05      
Cl19-Na9-Na1-Cl11=169.12      Cl19-Na9-Na1-Cl13=197.50      Na1-Na9-Na3-Na6=122.52        Na1-Na9-Na3-Na7= 52.50        
Na1-Na9-Na3-Cl12= 84.87       Na1-Na9-Na3-Cl13=353.23       Na1-Na9-Na3-Cl18=178.53       Na4-Na9-Na3-Na6= 71.00        
Na4-Na9-Na3-Na7=  0.98        Na4-Na9-Na3-Cl12= 33.35       Na4-Na9-Na3-Cl13=301.71       Na4-Na9-Na3-Cl18=127.01       
Na6-Na9-Na3-Na7=289.98        Na6-Na9-Na3-Cl12=322.35       Na6-Na9-Na3-Cl13=230.71       Na6-Na9-Na3-Cl18= 56.01       
Na7-Na9-Na3-Na6= 70.02        Na7-Na9-Na3-Cl12= 32.37       Na7-Na9-Na3-Cl13=300.73       Na7-Na9-Na3-Cl18=126.03       
Cl13-Na9-Na3-Na6=129.29       Cl13-Na9-Na3-Na7= 59.27       Cl13-Na9-Na3-Cl12= 91.64      Cl13-Na9-Na3-Cl18=185.30      
Cl14-Na9-Na3-Na6= 32.86       Cl14-Na9-Na3-Na7=322.84       Cl14-Na9-Na3-Cl12=355.21      Cl14-Na9-Na3-Cl13=263.57      
Cl14-Na9-Na3-Cl18= 88.87      Cl18-Na9-Na3-Na6=303.99       Cl18-Na9-Na3-Na7=233.97       Cl18-Na9-Na3-Cl12=266.34      
Cl18-Na9-Na3-Cl13=174.70      Cl19-Na9-Na3-Na6=132.73       Cl19-Na9-Na3-Na7= 62.71       Cl19-Na9-Na3-Cl12= 95.08      
Cl19-Na9-Na3-Cl13=  3.44      Cl19-Na9-Na3-Cl18=188.74      Na1-Na9-Na4-Na5=282.96        Na1-Na9-Na4-Na7=294.51        
Na1-Na9-Na4-Na8=238.39        Na1-Na9-Na4-Cl10=320.90       Na1-Na9-Na4-Cl14=240.19       Na1-Na9-Na4-Cl19= 54.70       
Na1-Na9-Na4-O20=176.82        Na3-Na9-Na4-Na1= 64.54        Na3-Na9-Na4-Na5=347.49        Na3-Na9-Na4-Na7=359.04        
Na3-Na9-Na4-Na8=302.93        Na3-Na9-Na4-Cl10= 25.43       Na3-Na9-Na4-Cl14=304.72       Na3-Na9-Na4-Cl19=119.23       
Na3-Na9-Na4-O20=241.36        Na6-Na9-Na4-Na1=118.42        Na6-Na9-Na4-Na5= 41.37        Na6-Na9-Na4-Na7= 52.92        
Na6-Na9-Na4-Na8=356.81        Na6-Na9-Na4-Cl10= 79.31       Na6-Na9-Na4-Cl14=358.60       Na6-Na9-Na4-Cl19=173.12       
Na6-Na9-Na4-O20=295.24        Na7-Na9-Na4-Na1= 65.49        Na7-Na9-Na4-Na5=348.45        Na7-Na9-Na4-Na8=303.88        
Na7-Na9-Na4-Cl10= 26.39       Na7-Na9-Na4-Cl14=305.68       Na7-Na9-Na4-Cl19=120.19       Na7-Na9-Na4-O20=242.32        
Cl13-Na9-Na4-Na1= 26.35       Cl13-Na9-Na4-Na5=309.30       Cl13-Na9-Na4-Na7=320.85       Cl13-Na9-Na4-Na8=264.74       
Cl13-Na9-Na4-Cl10=347.24      Cl13-Na9-Na4-Cl14=266.54      Cl13-Na9-Na4-Cl19= 81.05      Cl13-Na9-Na4-O20=203.17       
Cl14-Na9-Na4-Na1=119.81       Cl14-Na9-Na4-Na5= 42.77       Cl14-Na9-Na4-Na7= 54.32       Cl14-Na9-Na4-Na8=358.20       
Cl14-Na9-Na4-Cl10= 80.71      Cl14-Na9-Na4-Cl19=174.51      Cl14-Na9-Na4-O20=296.63       Cl18-Na9-Na4-Na1=127.27       
Cl18-Na9-Na4-Na5= 50.22       Cl18-Na9-Na4-Na7= 61.77       Cl18-Na9-Na4-Na8=  5.66       Cl18-Na9-Na4-Cl10= 88.16      
Cl18-Na9-Na4-Cl14=  7.45      Cl18-Na9-Na4-Cl19=181.97      Cl18-Na9-Na4-O20=304.09       Cl19-Na9-Na4-Na1=305.30       
Cl19-Na9-Na4-Na5=228.26       Cl19-Na9-Na4-Na7=239.81       Cl19-Na9-Na4-Na8=183.69       Cl19-Na9-Na4-Cl10=266.20      
Cl19-Na9-Na4-Cl14=185.49      Cl19-Na9-Na4-O20=122.12       Na1-Na9-Na6-Na3=288.85        Na1-Na9-Na6-Na7=  2.33        
Na1-Na9-Na6-Na8= 62.65        Na1-Na9-Na6-Cl12=323.50       Na1-Na9-Na6-Cl14= 60.31       Na1-Na9-Na6-Cl17= 79.43       
Na1-Na9-Na6-Cl18=230.73       Na3-Na9-Na6-Na7= 73.49        Na3-Na9-Na6-Na8=133.80        Na3-Na9-Na6-Cl12= 34.65       
Na3-Na9-Na6-Cl14=131.47       Na3-Na9-Na6-Cl17=150.59       Na3-Na9-Na6-Cl18=301.88       Na4-Na9-Na6-Na3=229.98        
Na4-Na9-Na6-Na7=303.47        Na4-Na9-Na6-Na8=  3.79        Na4-Na9-Na6-Cl12=264.63       Na4-Na9-Na6-Cl14=  1.45       
Na4-Na9-Na6-Cl17= 20.57       Na4-Na9-Na6-Cl18=171.86       Na7-Na9-Na6-Na3=286.51        Na7-Na9-Na6-Na8= 60.32        
Na7-Na9-Na6-Cl12=321.16       Na7-Na9-Na6-Cl14= 57.98       Na7-Na9-Na6-Cl17= 77.10       Na7-Na9-Na6-Cl18=228.39       
Cl13-Na9-Na6-Na3=325.96       Cl13-Na9-Na6-Na7= 39.44       Cl13-Na9-Na6-Na8= 99.76       Cl13-Na9-Na6-Cl12=  0.61      
Cl13-Na9-Na6-Cl14= 97.43      Cl13-Na9-Na6-Cl17=116.55      Cl13-Na9-Na6-Cl18=267.84      Cl14-Na9-Na6-Na3=228.53       
Cl14-Na9-Na6-Na7=302.02       Cl14-Na9-Na6-Na8=  2.34       Cl14-Na9-Na6-Cl12=263.18      Cl14-Na9-Na6-Cl17= 19.12      
Cl14-Na9-Na6-Cl18=170.41      Cl18-Na9-Na6-Na3= 58.12       Cl18-Na9-Na6-Na7=131.61       Cl18-Na9-Na6-Na8=191.93       
Cl18-Na9-Na6-Cl12= 92.77      Cl18-Na9-Na6-Cl14=189.59      Cl18-Na9-Na6-Cl17=208.71      Cl19-Na9-Na6-Na3=238.01       
Cl19-Na9-Na6-Na7=311.50       Cl19-Na9-Na6-Na8= 11.82       Cl19-Na9-Na6-Cl12=272.66      Cl19-Na9-Na6-Cl14=  9.48      
Cl19-Na9-Na6-Cl17= 28.60      Cl19-Na9-Na6-Cl18=179.89      Na1-Na9-Na7-Na2= 10.48        Na1-Na9-Na7-Na3=250.39        
Na1-Na9-Na7-Na4= 69.51        Na1-Na9-Na7-Na5= 82.76        Na1-Na9-Na7-Na6=182.47        Na1-Na9-Na7-Na8=131.36        
Na1-Na9-Na7-Cl10= 44.65       Na1-Na9-Na7-Cl12=220.83       Na1-Na9-Na7-Cl13=305.50       Na1-Na9-Na7-Cl14=125.74       
Na1-Na9-Na7-O23=315.10        Na1-Na9-Na7-O26=136.69        Na3-Na9-Na7-Na1=109.61        Na3-Na9-Na7-Na2=120.09        
Na3-Na9-Na7-Na4=179.12        Na3-Na9-Na7-Na5=192.37        Na3-Na9-Na7-Na6=292.08        Na3-Na9-Na7-Na8=240.98        
Na3-Na9-Na7-Cl10=154.26       Na3-Na9-Na7-Cl12=330.45       Na3-Na9-Na7-Cl13= 55.12       Na3-Na9-Na7-Cl14=235.36       
Na3-Na9-Na7-O23= 64.72        Na3-Na9-Na7-O26=246.31        Na4-Na9-Na7-Na1=290.49        Na4-Na9-Na7-Na2=300.97        
Na4-Na9-Na7-Na3=180.88        Na4-Na9-Na7-Na5= 13.25        Na4-Na9-Na7-Na6=112.96        Na4-Na9-Na7-Na8= 61.85        
Na4-Na9-Na7-Cl10=335.14       Na4-Na9-Na7-Cl12=151.32       Na4-Na9-Na7-Cl13=235.99       Na4-Na9-Na7-Cl14= 56.23       
Na4-Na9-Na7-O23=245.59        Na4-Na9-Na7-O26= 67.18        Na6-Na9-Na7-Na1=177.53        Na6-Na9-Na7-Na2=188.02        
Na6-Na9-Na7-Na3= 67.92        Na6-Na9-Na7-Na4=247.04        Na6-Na9-Na7-Na5=260.29        Na6-Na9-Na7-Na8=308.90        
Na6-Na9-Na7-Cl10=222.18       Na6-Na9-Na7-Cl12= 38.37       Na6-Na9-Na7-Cl13=123.04       Na6-Na9-Na7-Cl14=303.28       
Na6-Na9-Na7-O23=132.64        Na6-Na9-Na7-O26=314.23        Cl13-Na9-Na7-Na1= 54.50       Cl13-Na9-Na7-Na2= 64.98       
Cl13-Na9-Na7-Na3=304.88       Cl13-Na9-Na7-Na4=124.01       Cl13-Na9-Na7-Na5=137.26       Cl13-Na9-Na7-Na6=236.96       
Cl13-Na9-Na7-Na8=185.86       Cl13-Na9-Na7-Cl10= 99.14      Cl13-Na9-Na7-Cl12=275.33      Cl13-Na9-Na7-Cl14=180.24      
Cl13-Na9-Na7-O23=  9.60       Cl13-Na9-Na7-O26=191.19       Cl14-Na9-Na7-Na1=234.26       Cl14-Na9-Na7-Na2=244.74       
Cl14-Na9-Na7-Na3=124.64       Cl14-Na9-Na7-Na4=303.77       Cl14-Na9-Na7-Na5=317.02       Cl14-Na9-Na7-Na6= 56.72       
Cl14-Na9-Na7-Na8=  5.62       Cl14-Na9-Na7-Cl10=278.90      Cl14-Na9-Na7-Cl12= 95.09      Cl14-Na9-Na7-Cl13=179.76      
Cl14-Na9-Na7-O23=189.36       Cl14-Na9-Na7-O26= 10.95       Cl18-Na9-Na7-Na1=145.54       Cl18-Na9-Na7-Na2=156.02       
Cl18-Na9-Na7-Na3= 35.93       Cl18-Na9-Na7-Na4=215.05       Cl18-Na9-Na7-Na5=228.30       Cl18-Na9-Na7-Na6=328.01       
Cl18-Na9-Na7-Na8=276.91       Cl18-Na9-Na7-Cl10=190.19      Cl18-Na9-Na7-Cl12=  6.38      Cl18-Na9-Na7-Cl13= 91.05      
Cl18-Na9-Na7-Cl14=271.29      Cl18-Na9-Na7-O23=100.65       Cl18-Na9-Na7-O26=282.24       Cl19-Na9-Na7-Na1=329.58       
Cl19-Na9-Na7-Na2=340.06       Cl19-Na9-Na7-Na3=219.96       Cl19-Na9-Na7-Na4= 39.09       Cl19-Na9-Na7-Na5= 52.34       
Cl19-Na9-Na7-Na6=152.04       Cl19-Na9-Na7-Na8=100.94       Cl19-Na9-Na7-Cl10= 14.22      Cl19-Na9-Na7-Cl12=190.41      
Cl19-Na9-Na7-Cl13=275.08      Cl19-Na9-Na7-Cl14= 95.32      Cl19-Na9-Na7-O23=284.68       Cl19-Na9-Na7-O26=106.27       
Na2-Cl10-Na1-Na4=178.29       Na2-Cl10-Na1-Na7= 85.23       Na2-Cl10-Na1-Na9=136.33       Na2-Cl10-Na1-Cl11=348.90      
Na2-Cl10-Na1-Cl13= 93.41      Na2-Cl10-Na1-Cl19=179.82      Na4-Cl10-Na1-Na2=181.71       Na4-Cl10-Na1-Na7=266.94       
Na4-Cl10-Na1-Na9=318.04       Na4-Cl10-Na1-Cl11=170.61      Na4-Cl10-Na1-Cl13=275.12      Na4-Cl10-Na1-Cl19=  1.54      
Na5-Cl10-Na1-Na2=298.75       Na5-Cl10-Na1-Na4=117.03       Na5-Cl10-Na1-Na7= 23.97       Na5-Cl10-Na1-Na9= 75.07       
Na5-Cl10-Na1-Cl11=287.64      Na5-Cl10-Na1-Cl13= 32.16      Na5-Cl10-Na1-Cl19=118.57      Na7-Cl10-Na1-Na2=274.77       
Na7-Cl10-Na1-Na4= 93.06       Na7-Cl10-Na1-Na9= 51.10       Na7-Cl10-Na1-Cl11=263.67      Na7-Cl10-Na1-Cl13=  8.19      
Na7-Cl10-Na1-Cl19= 94.60      Na1-Cl10-Na2-Na5=191.96       Na1-Cl10-Na2-Na7=278.95       Na1-Cl10-Na2-Cl11= 11.17      
Na1-Cl10-Na2-Cl16=193.54      Na1-Cl10-Na2-O23=290.71       Na4-Cl10-Na2-Na1= 12.03       Na4-Cl10-Na2-Na5=203.99       
Na4-Cl10-Na2-Na7=290.98       Na4-Cl10-Na2-Cl11= 23.21      Na4-Cl10-Na2-Cl16=205.57      Na4-Cl10-Na2-O23=302.75       
Na5-Cl10-Na2-Na1=168.04       Na5-Cl10-Na2-Na7= 86.99       Na5-Cl10-Na2-Cl11=179.21      Na5-Cl10-Na2-Cl16=  1.58      
Na5-Cl10-Na2-O23= 98.75       Na7-Cl10-Na2-Na1= 81.05       Na7-Cl10-Na2-Na5=273.01       Na7-Cl10-Na2-Cl11= 92.22      
Na7-Cl10-Na2-Cl16=274.59      Na7-Cl10-Na2-O23= 11.77       Na1-Cl10-Na4-Na5=167.63       Na1-Cl10-Na4-Na7= 80.59       
Na1-Cl10-Na4-Na8=133.32       Na1-Cl10-Na4-Na9= 47.64       Na1-Cl10-Na4-Cl14= 96.49      Na1-Cl10-Na4-Cl19=358.36      
Na1-Cl10-Na4-O20=205.96       Na2-Cl10-Na4-Na1=347.93       Na2-Cl10-Na4-Na5=155.57       Na2-Cl10-Na4-Na7= 68.53       
Na2-Cl10-Na4-Na8=121.25       Na2-Cl10-Na4-Na9= 35.57       Na2-Cl10-Na4-Cl14= 84.42      Na2-Cl10-Na4-Cl19=346.29      
Na2-Cl10-Na4-O20=193.89       Na5-Cl10-Na4-Na1=192.37       Na5-Cl10-Na4-Na7=272.96       Na5-Cl10-Na4-Na8=325.68       
Na5-Cl10-Na4-Na9=240.00       Na5-Cl10-Na4-Cl14=288.85      Na5-Cl10-Na4-Cl19=190.72      Na5-Cl10-Na4-O20= 38.32       
Na7-Cl10-Na4-Na1=279.41       Na7-Cl10-Na4-Na5= 87.04       Na7-Cl10-Na4-Na8= 52.73       Na7-Cl10-Na4-Na9=327.05       
Na7-Cl10-Na4-Cl14= 15.89      Na7-Cl10-Na4-Cl19=277.76      Na7-Cl10-Na4-O20=125.36       Na1-Cl10-Na5-Na2= 61.33       
Na1-Cl10-Na5-Na4=244.72       Na1-Cl10-Na5-Na7=336.31       Na1-Cl10-Na5-Na8=286.14       Na1-Cl10-Na5-Cl15=242.36      
Na1-Cl10-Na5-Cl16= 59.77      Na1-Cl10-Na5-O26=339.95       Na2-Cl10-Na5-Na4=183.39       Na2-Cl10-Na5-Na7=274.98       
Na2-Cl10-Na5-Na8=224.81       Na2-Cl10-Na5-Cl15=181.03      Na2-Cl10-Na5-Cl16=358.44      Na2-Cl10-Na5-O26=278.62       
Na4-Cl10-Na5-Na2=176.61       Na4-Cl10-Na5-Na7= 91.59       Na4-Cl10-Na5-Na8= 41.42       Na4-Cl10-Na5-Cl15=357.64      
Na4-Cl10-Na5-Cl16=175.05      Na4-Cl10-Na5-O26= 95.23       Na7-Cl10-Na5-Na2= 85.02       Na7-Cl10-Na5-Na4=268.41       
Na7-Cl10-Na5-Na8=309.83       Na7-Cl10-Na5-Cl15=266.05      Na7-Cl10-Na5-Cl16= 83.46      Na7-Cl10-Na5-O26=  3.64       
Na1-Cl10-Na7-Na2= 87.87       Na1-Cl10-Na7-Na3=340.14       Na1-Cl10-Na7-Na4=275.53       Na1-Cl10-Na7-Na5=174.49       
Na1-Cl10-Na7-Na6=253.36       Na1-Cl10-Na7-Na8=218.26       Na1-Cl10-Na7-Na9=306.21       Na1-Cl10-Na7-Cl12=209.45      
Na1-Cl10-Na7-Cl13=352.29      Na1-Cl10-Na7-Cl14=259.95      Na1-Cl10-Na7-O23= 74.80       Na1-Cl10-Na7-O26=170.37       
Na2-Cl10-Na7-Na1=272.13       Na2-Cl10-Na7-Na3=252.26       Na2-Cl10-Na7-Na4=187.66       Na2-Cl10-Na7-Na5= 86.62       
Na2-Cl10-Na7-Na6=165.48       Na2-Cl10-Na7-Na8=130.39       Na2-Cl10-Na7-Na9=218.34       Na2-Cl10-Na7-Cl12=121.57      
Na2-Cl10-Na7-Cl13=264.42      Na2-Cl10-Na7-Cl14=172.07      Na2-Cl10-Na7-O23=346.93       Na2-Cl10-Na7-O26= 82.50       
Na4-Cl10-Na7-Na1= 84.47       Na4-Cl10-Na7-Na2=172.34       Na4-Cl10-Na7-Na3= 64.61       Na4-Cl10-Na7-Na5=258.96       
Na4-Cl10-Na7-Na6=337.83       Na4-Cl10-Na7-Na8=302.73       Na4-Cl10-Na7-Na9= 30.68       Na4-Cl10-Na7-Cl12=293.92      
Na4-Cl10-Na7-Cl13= 76.76      Na4-Cl10-Na7-Cl14=344.42      Na4-Cl10-Na7-O23=159.27       Na4-Cl10-Na7-O26=254.84       
Na5-Cl10-Na7-Na1=185.51       Na5-Cl10-Na7-Na2=273.38       Na5-Cl10-Na7-Na3=165.64       Na5-Cl10-Na7-Na4=101.04       
Na5-Cl10-Na7-Na6= 78.86       Na5-Cl10-Na7-Na8= 43.77       Na5-Cl10-Na7-Na9=131.72       Na5-Cl10-Na7-Cl12= 34.95      
Na5-Cl10-Na7-Cl13=177.80      Na5-Cl10-Na7-Cl14= 85.45      Na5-Cl10-Na7-O23=260.31       Na5-Cl10-Na7-O26=355.88       

========================================================================
 FINAL SINGLEPOINT CALCULATION ON OPTIMIZED GEOMETRY
========================================================================

 Ncao       : 154
 Nao        : 144
 Nshell     : 60
 Nel        : 104
 T(el)      :   300.0
 intcut     :    25.0
 scfconv/Eh :  0.100E-05
   qconv/e  :  0.100E-03
 intneglect :  0.100E-07
 broydamp   :      0.250
 iter      E             dE          RMSdq      gap      omega  full diag
   1    -64.2938736 -0.642939E+02  0.115E-04    2.79       0.0  T
   2    -64.2938736 -0.162572E-10  0.966E-05    2.79     195.7  T
   3    -64.2938736 -0.325713E-10  0.707E-05    2.79     267.3  T
speedup  1.07
cpu  time for SCC    0.01 s
wall time for SCC    0.01 s

   *** convergence criteria satisfied after 3 iterations ***

          eigenvalues
 #    :          40         41         42         43         44         45         46         47
 occ. :        2.000      2.000      2.000      2.000      2.000      2.000      2.000      2.000
 eps  :        -8.588     -8.564     -8.546     -8.489     -8.476     -8.452     -8.431     -8.406
 #    :          48         49         50         51         52         53         54         55
 occ. :        2.000      2.000      2.000      2.000      2.000      0.000      0.000      0.000
 eps  :        -8.334     -8.293     -8.263     -8.149     -8.123     -5.329     -3.846     -2.657
 #    :          56         57         58         59         60         61         62         63
 occ. :        0.000      0.000      0.000      0.000      0.000      0.000      0.000      0.000
 eps  :        -2.284     -0.742     -0.284      0.207      0.561      1.210      2.711      3.813


   #   Z            q   n(s)   n(p)   n(d)      C6AA      α(0)
   1  11 Na     0.720  0.089  0.191  0.000    67.929    26.672
   2  11 Na     0.721  0.096  0.183  0.000    67.919    26.670
   3  11 Na     0.708  0.112  0.180  0.000    68.081    26.702
   4  11 Na     0.737  0.088  0.175  0.000    67.724    26.632
   5  11 Na     0.703  0.089  0.208  0.000    68.145    26.715
   6  11 Na     0.715  0.083  0.202  0.000    68.002    26.686
   7  11 Na     0.843  0.007  0.150  0.000    66.447    26.380
   8  11 Na     0.701  0.092  0.207  0.000    68.164    26.718
   9  11 Na     0.705  0.082  0.213  0.000    68.120    26.710
  10  17 Cl    -0.731  1.973  5.757  0.001   124.561    17.075
  11  17 Cl    -0.796  1.982  5.810  0.005   127.207    17.255
  12  17 Cl    -0.773  1.972  5.797  0.003   126.246    17.190
  13  17 Cl    -0.749  1.970  5.777  0.001   125.278    17.124
  14  17 Cl    -0.730  1.970  5.759  0.002   124.552    17.074
  15  17 Cl    -0.771  1.979  5.788  0.004   126.190    17.186
  16  17 Cl    -0.796  1.982  5.809  0.005   127.202    17.255
  17  17 Cl    -0.806  1.984  5.820  0.002   127.586    17.281
  18  17 Cl    -0.760  1.975  5.785  0.000   125.738    17.155
  19  17 Cl    -0.758  1.973  5.785  0.000   125.662    17.150
  20   8 O     -0.603  1.725  4.878  0.000    25.174     6.776
  21   1 H      0.322  0.678  0.000  0.000     0.646     1.257
  22   1 H      0.293  0.707  0.000  0.000     0.741     1.352
  23   8 O     -0.611  1.711  4.900  0.000    25.350     6.800
  24   1 H      0.323  0.677  0.000  0.000     0.655     1.270
  25   1 H      0.336  0.664  0.000  0.000     0.611     1.222
  26   8 O     -0.620  1.714  4.906  0.000    25.580     6.831
  27   1 H      0.339  0.661  0.000  0.000     0.604     1.215
  28   1 H      0.337  0.663  0.000  0.000     0.612     1.226

 Mol. C6AA /au·bohr⁶  :      35765.930743
 Mol. C8AA /au·bohr⁸  :    2269469.337659
 Mol. α(0) /au        :        439.579943

 
 Wiberg/Mayer (AO) data. WBOs > 0.1 written file <wbo>
 largest (>0.05) Wiberg bond orders for each atom
           total WBO             WBO to atom ...
     1  Na  0.537    Cl  11 0.193    Cl  19 0.119    Cl  13 0.110    Cl  10 0.091
     2  Na  0.521    Cl  16 0.173    Cl  11 0.146    Cl  10 0.100    O   23 0.080
     3  Na  0.545    Cl  12 0.186    Cl  13 0.163    Cl  18 0.152
     4  Na  0.509    Cl  19 0.179    Cl  10 0.109    O   20 0.100    Cl  14 0.097
     5  Na  0.554    Cl  15 0.176    Cl  16 0.158    Cl  10 0.124    O   26 0.060
     6  Na  0.540    Cl  17 0.180    Cl  12 0.128    Cl  18 0.125    Cl  14 0.084
     7  Na  0.308    Cl  12 0.071    Cl  13 0.062
     8  Na  0.558    Cl  17 0.174    Cl  15 0.167    Cl  14 0.126    O   26 0.051
     9  Na  0.568    Cl  18 0.171    Cl  19 0.152    Cl  14 0.102    Cl  13 0.100
    10  Cl  0.507    Na   5 0.124    Na   4 0.109    Na   2 0.100    Na   1 0.091
    11  Cl  0.384    Na   1 0.193    Na   2 0.146
    12  Cl  0.421    Na   3 0.186    Na   6 0.128    Na   7 0.071
    13  Cl  0.480    Na   3 0.163    Na   1 0.110    Na   9 0.100    Na   7 0.062
    14  Cl  0.514    Na   8 0.126    Na   9 0.102    Na   4 0.097    Na   6 0.084
    15  Cl  0.434    Na   5 0.176    Na   8 0.167
    16  Cl  0.380    Na   2 0.173    Na   5 0.158
    17  Cl  0.364    Na   6 0.180    Na   8 0.174
    18  Cl  0.452    Na   9 0.171    Na   3 0.152    Na   6 0.125
    19  Cl  0.457    Na   4 0.179    Na   9 0.152    Na   1 0.119
    20  O   1.896    H   22 0.916    H   21 0.855    Na   4 0.100
    21  H   0.896    O   20 0.855
    22  H   0.914    O   20 0.916
    23  O   1.909    H   24 0.896    H   25 0.870    Na   2 0.080
    24  H   0.896    O   23 0.896
    25  H   0.887    O   23 0.870
    26  O   1.911    H   28 0.882    H   27 0.870    Na   5 0.060    Na   8 0.051
    27  H   0.885    O   26 0.870
    28  H   0.886    O   26 0.882
 MOs/occ written to file <molden.input>
 
molecular dipole:
                 x           y           z       tot (Debye)
 q only:        0.054      -0.742       0.727
   full:       -0.063      -0.156       0.698       1.825
molecular quadrupole (traceless):
                xx          xy          yy          xz          yz          zz
 q only:       -7.869      -0.529       2.355      10.163      51.886       5.514
  q+dip:       -9.634      -0.003       3.354       4.694      49.370       6.280
   full:       -9.406      -1.501       3.860       4.786      48.423       5.546

SCC energy    :     -64.2938736
rep           :       0.1293917
ES            :       0.8353521
AES           :      -0.0400238
AXC           :      -0.0005898
disp          :      -0.0456528
XB            :       0.0000000
fix           :       0.0000000
total E       :     -64.1635203
atomizationE  :       4.1942647     2631.94
(atE without considering molecular charge,
 total energy contains solvation terms)
H-L gap (eV)  :          2.7941
optimized geometry written to: xtbopt.xyz

           ------------------------------------------------- 
          |                Numerical Hessian                |
           ------------------------------------------------- 
step length          :   0.00500
SCC accuracy         :   0.25000
Hessian scale factor :   1.00000
frozen atoms in %    :   0.00000    0
RMS gradient         :   0.00004
estimated CPU  time      0.29 min
estimated wall time      0.29 min

writing file <hessian>.
 
 projected vibrational frequencies (cm-1)
eigval :       -0.00    -0.00    -0.00     0.00     0.00     0.00
eigval :       14.18    23.10    34.47    37.84    41.36    47.82
eigval :       49.67    54.91    55.98    57.92    62.80    65.15
eigval :       67.15    70.73    73.05    79.08    80.12    82.89
eigval :       85.87    88.26    91.15    95.65    97.29   101.24
eigval :      102.44   104.94   107.14   110.75   114.47   114.99
eigval :      117.60   124.90   126.93   128.82   130.97   132.13
eigval :      137.46   143.94   145.07   148.02   151.01   153.96
eigval :      155.79   163.24   169.19   172.55   178.10   179.14
eigval :      180.68   186.04   187.27   193.15   195.48   199.53
eigval :      200.63   204.08   208.14   211.14   215.35   233.04
eigval :      242.13   247.41   338.30   374.47   382.81   390.33
eigval :      473.09   507.46   542.28  1528.84  1545.52  1566.20
eigval :     3284.24  3392.10  3398.54  3487.40  3559.09  3630.75
 reduced masses (amu)
   1: 29.26   2: 29.88   3: 30.97   4: 29.43   5: 29.83   6: 29.36   7: 31.33   8: 17.88
   9: 29.57  10: 27.77  11: 29.99  12: 29.50  13: 30.11  14: 29.25  15: 29.76  16: 27.72
  17: 29.37  18: 29.13  19: 27.78  20: 29.38  21: 30.11  22: 29.24  23: 24.40  24: 28.12
  25: 29.16  26: 28.66  27: 27.30  28: 27.91  29: 30.46  30: 26.43  31: 25.85  32: 27.27
  33: 27.09  34: 28.86  35: 26.95  36: 26.85  37: 26.43  38: 28.83  39: 24.33  40: 23.26
  41: 26.66  42: 27.12  43: 26.52  44: 26.31  45: 26.61  46: 23.57  47: 29.00  48: 26.48
  49: 27.47  50: 27.21  51: 26.23  52: 25.80  53: 24.26  54: 25.21  55: 23.68  56: 21.21
  57: 22.98  58: 23.13  59: 16.89  60: 26.93  61: 26.20  62: 25.69  63: 26.33  64: 26.00
  65: 25.33  66: 25.52  67: 21.95  68:  5.04  69:  2.41  70:  3.73  71:  2.41  72:  3.50
  73:  2.55  74:  2.39  75:  2.28  76:  1.96  77:  1.97  78:  2.01  79:  1.91  80:  1.92
  81:  1.90  82:  1.80  83:  1.81  84:  1.81
 IR intensities (amu)
   1:  0.68   2:  0.48   3:  0.28   4:  0.67   5:  0.35   6:  0.76   7:  0.07   8:  0.37
   9:  0.10  10:  0.26  11:  0.27  12:  0.38  13:  0.27  14:  0.18  15:  0.30  16:  0.41
  17:  0.22  18:  0.25  19:  0.28  20:  0.19  21:  0.17  22:  0.42  23:  0.36  24:  0.34
  25:  0.37  26:  0.39  27:  0.37  28:  0.44  29:  0.13  30:  0.39  31:  0.43  32:  0.08
  33:  0.23  34:  0.41  35:  0.30  36:  0.34  37:  0.89  38:  0.69  39:  1.29  40:  0.29
  41:  0.89  42:  0.62  43:  0.51  44:  0.44  45:  0.56  46:  0.23  47:  0.97  48:  0.79
  49:  0.71  50:  0.58  51:  0.99  52:  0.40  53:  0.43  54:  1.01  55:  0.51  56:  0.31
  57:  0.93  58:  1.16  59:  0.60  60:  0.79  61:  1.31  62:  1.56  63:  1.93  64:  1.73
  65:  0.70  66:  1.04  67:  1.17  68:  0.45  69:  0.49  70:  0.83  71:  0.59  72:  0.57
  73:  0.76  74:  0.74  75:  0.78  76:  0.52  77:  0.44  78:  0.50  79:  0.76  80:  0.49
  81:  0.47  82:  0.25  83:  0.27  84:  0.29
 Raman intensities (amu)
   1:  0.00   2:  0.00   3:  0.00   4:  0.00   5:  0.00   6:  0.00   7:  0.00   8:  0.00
   9:  0.00  10:  0.00  11:  0.00  12:  0.00  13:  0.00  14:  0.00  15:  0.00  16:  0.00
  17:  0.00  18:  0.00  19:  0.00  20:  0.00  21:  0.00  22:  0.00  23:  0.00  24:  0.00
  25:  0.00  26:  0.00  27:  0.00  28:  0.00  29:  0.00  30:  0.00  31:  0.00  32:  0.00
  33:  0.00  34:  0.00  35:  0.00  36:  0.00  37:  0.00  38:  0.00  39:  0.00  40:  0.00
  41:  0.00  42:  0.00  43:  0.00  44:  0.00  45:  0.00  46:  0.00  47:  0.00  48:  0.00
  49:  0.00  50:  0.00  51:  0.00  52:  0.00  53:  0.00  54:  0.00  55:  0.00  56:  0.00
  57:  0.00  58:  0.00  59:  0.00  60:  0.00  61:  0.00  62:  0.00  63:  0.00  64:  0.00
  65:  0.00  66:  0.00  67:  0.00  68:  0.00  69:  0.00  70:  0.00  71:  0.00  72:  0.00
  73:  0.00  74:  0.00  75:  0.00  76:  0.00  77:  0.00  78:  0.00  79:  0.00  80:  0.00
  81:  0.00  82:  0.00  83:  0.00  84:  0.00
 output can be read by thermo (or use thermo option).
 writing <g98.out> molden fake output.
 recommended (thermochemical) frequency scaling factor: 1.0
                    ==================
                    thermo calculation
                    ==================
Nvib :   78 Nimag : 0  symmetry :   C1  rot number :  1  scale factor : 1.00 sthr :  50.
omega= 14.18     Gvib=    -2.182     Grot=    -1.430     Gused=    -1.435
omega= 23.10     Gvib=    -1.893     Grot=    -1.285     Gused=    -1.312
omega= 34.47     Gvib=    -1.656     Grot=    -1.167     Gused=    -1.257
omega= 37.84     Gvib=    -1.601     Grot=    -1.139     Gused=    -1.253
omega= 41.36     Gvib=    -1.548     Grot=    -1.113     Gused=    -1.252
omega= 47.82     Gvib=    -1.463     Grot=    -1.070     Gused=    -1.249
omega= 49.67     Gvib=    -1.440     Grot=    -1.059     Gused=    -1.247
omega= 54.91     Gvib=    -1.381     Grot=    -1.029     Gused=    -1.238
omega= 55.98     Gvib=    -1.370     Grot=    -1.023     Gused=    -1.235
omega= 57.92     Gvib=    -1.350     Grot=    -1.013     Gused=    -1.230
omega= 62.80     Gvib=    -1.302     Grot=    -0.989     Gused=    -1.212
omega= 65.15     Gvib=    -1.281     Grot=    -0.978     Gused=    -1.203
omega= 67.15     Gvib=    -1.263     Grot=    -0.969     Gused=    -1.194
omega= 70.73     Gvib=    -1.232     Grot=    -0.954     Gused=    -1.177
omega= 73.05     Gvib=    -1.213     Grot=    -0.944     Gused=    -1.165
omega= 79.08     Gvib=    -1.167     Grot=    -0.921     Gused=    -1.133
omega= 80.12     Gvib=    -1.159     Grot=    -0.917     Gused=    -1.127
omega= 82.89     Gvib=    -1.139     Grot=    -0.907     Gused=    -1.112
omega= 85.87     Gvib=    -1.119     Grot=    -0.896     Gused=    -1.096
omega= 88.26     Gvib=    -1.103     Grot=    -0.888     Gused=    -1.083
omega= 91.15     Gvib=    -1.084     Grot=    -0.879     Gused=    -1.067
omega= 95.65     Gvib=    -1.056     Grot=    -0.864     Gused=    -1.043
omega= 97.29     Gvib=    -1.046     Grot=    -0.859     Gused=    -1.034
omega=101.24     Gvib=    -1.023     Grot=    -0.848     Gused=    -1.013
omega=102.44     Gvib=    -1.016     Grot=    -0.844     Gused=    -1.007
omega=104.94     Gvib=    -1.002     Grot=    -0.837     Gused=    -0.994
omega=107.14     Gvib=    -0.990     Grot=    -0.831     Gused=    -0.983
omega=110.75     Gvib=    -0.971     Grot=    -0.821     Gused=    -0.965
omega=114.47     Gvib=    -0.952     Grot=    -0.811     Gused=    -0.947
omega=114.99     Gvib=    -0.949     Grot=    -0.810     Gused=    -0.944
omega=117.60     Gvib=    -0.936     Grot=    -0.803     Gused=    -0.932
omega=124.90     Gvib=    -0.901     Grot=    -0.785     Gused=    -0.898
omega=126.93     Gvib=    -0.892     Grot=    -0.781     Gused=    -0.889
omega=128.82     Gvib=    -0.884     Grot=    -0.776     Gused=    -0.881
omega=130.97     Gvib=    -0.874     Grot=    -0.771     Gused=    -0.872
omega=132.13     Gvib=    -0.869     Grot=    -0.769     Gused=    -0.867
omega=137.46     Gvib=    -0.846     Grot=    -0.757     Gused=    -0.845
omega=143.94     Gvib=    -0.820     Grot=    -0.743     Gused=    -0.819
omega=145.07     Gvib=    -0.816     Grot=    -0.741     Gused=    -0.815
omega=148.02     Gvib=    -0.804     Grot=    -0.735     Gused=    -0.803
omega=151.01     Gvib=    -0.793     Grot=    -0.729     Gused=    -0.792
omega=153.96     Gvib=    -0.782     Grot=    -0.723     Gused=    -0.781
omega=155.79     Gvib=    -0.775     Grot=    -0.720     Gused=    -0.775
omega=163.24     Gvib=    -0.749     Grot=    -0.706     Gused=    -0.749
omega=169.19     Gvib=    -0.729     Grot=    -0.695     Gused=    -0.729
omega=172.55     Gvib=    -0.718     Grot=    -0.690     Gused=    -0.718
omega=178.10     Gvib=    -0.700     Grot=    -0.680     Gused=    -0.700
omega=179.14     Gvib=    -0.697     Grot=    -0.679     Gused=    -0.697
omega=180.68     Gvib=    -0.692     Grot=    -0.676     Gused=    -0.692
omega=186.04     Gvib=    -0.676     Grot=    -0.667     Gused=    -0.676
omega=187.27     Gvib=    -0.672     Grot=    -0.665     Gused=    -0.672
omega=193.15     Gvib=    -0.655     Grot=    -0.656     Gused=    -0.655
omega=195.48     Gvib=    -0.649     Grot=    -0.653     Gused=    -0.649
omega=199.53     Gvib=    -0.637     Grot=    -0.647     Gused=    -0.637
omega=200.63     Gvib=    -0.634     Grot=    -0.645     Gused=    -0.634
omega=204.08     Gvib=    -0.625     Grot=    -0.640     Gused=    -0.625
omega=208.14     Gvib=    -0.614     Grot=    -0.634     Gused=    -0.614
omega=211.14     Gvib=    -0.606     Grot=    -0.630     Gused=    -0.606
omega=215.35     Gvib=    -0.596     Grot=    -0.624     Gused=    -0.596
omega=233.04     Gvib=    -0.553     Grot=    -0.601     Gused=    -0.553
omega=242.13     Gvib=    -0.533     Grot=    -0.589     Gused=    -0.533
omega=247.41     Gvib=    -0.521     Grot=    -0.583     Gused=    -0.522
 
   temp. (K)  partition function   enthalpy   heat capacity  entropy
                                   cal/mol     cal/K/mol   cal/K/mol   J/K/mol
 298.15  VIB  0.335E+26            28245.079    128.789    198.887
         ROT  0.286E+08              888.752      2.981     37.103
         INT  0.959E+33            29133.832    131.770    235.990
         TR   0.148E+29             1481.254      4.968     45.114
         TOT                       30615.0855   136.7384   281.1045  1176.1366
                     Eh         kcal/mol          kJ/mol 
ZPVE            0.824166E-01     51.7172         216.384    
H(0)-H(T)+PV    0.487882E-01     30.6151         128.093    
H(T)            0.131205         82.3323         344.477    
T*S             0.133562         83.8113         350.665    
G(T)           -0.235695E-02    -1.47901        -6.18814    
    -64.16587725  <=== TOTAL FREE ENERGY in Eh incl. el.,ZPVE,RRHO,solv. parts
 
 normal mode %tage of torsion character
   1:  0.00   2:  0.00   3:  0.00   4:  0.00   5:  0.00   6:  0.00   7:  0.59   8:  0.91
   9:  0.77  10:  0.84  11:  0.81  12:  0.57  13:  0.46  14:  0.43  15:  0.75  16:  0.81
  17:  0.38  18:  0.79  19:  0.73  20:  0.76  21:  0.81  22:  0.81  23:  0.28  24:  0.75
  25:  0.41  26:  0.30  27:  0.64  28:  0.18  29:  0.69  30:  0.51  31:  0.46  32:  0.33
  33:  0.33  34:  0.75  35:  0.45  36:  0.14  37:  0.39  38:  0.18  39:  0.63  40:  0.49
  41:  0.67  42:  0.83  43:  0.78  44:  0.16  45:  0.48  46:  0.35  47:  0.58  48:  0.49
  49:  0.80  50:  0.26  51:  0.62  52:  0.27  53:  0.73  54:  0.46  55:  0.24  56:  0.26
  57:  0.70  58:  0.43  59:  0.87  60:  0.18  61:  0.50  62:  0.58  63:  0.40  64:  0.25
  65:  0.08  66:  0.01  67:  0.02  68:  0.18  69:  0.08  70:  0.26  71:  0.05  72:  0.37
  73:  0.13  74:  0.09  75:  0.98  76:  0.75  77:  0.58  78:  0.00  79:  0.06  80:  0.00
  81:  0.02  82:  0.02  83:  0.01  84:  0.00
 recommended # of modes for mode following          65
 
 Pipek-Mezey localization of normal modes
 number of localized modes           67
 frequency thrshold           500.000000000000     
 number of groups                    26
 atom-group assingment :   
  1  2  3  4  5  6  7  8  9 10 11 12 13 14 15 16 17 18 19 20 21 20 22 22 23 24 25 26
 pop matrix done.
 initialization of trafo matrix to unity
iteration     50  convergence  0.24053555D-02
iteration    100  convergence  0.91051275D-04

 converged in    147 iterations, threshold :   0.99807679D-06
eig.   :       -0.00    -0.00    -0.00     0.00     0.00     0.00
eig.   :       39.76    79.47    81.73    87.25    89.42    93.63
eig.   :       93.65    94.41    95.00   100.39   102.13   102.52
eig.   :      104.81   104.84   106.21   106.78   108.67   109.31
eig.   :      112.76   113.71   114.79   115.62   116.24   117.23
eig.   :      117.29   118.07   118.27   118.88   119.48   121.12
eig.   :      122.91   124.62   126.50   127.35   127.82   128.86
eig.   :      134.10   135.88   135.88   137.29   137.99   140.48
eig.   :      140.61   141.57   145.94   145.98   149.02   149.05
eig.   :      150.57   150.71   152.20   153.42   154.58   155.50
eig.   :      165.83   173.32   173.35   177.34   179.72   183.72
eig.   :      189.20   272.56   313.78   329.04   338.25   361.81
eig.   :      406.26   507.46   542.28  1528.84  1545.52  1566.20
eig.   :     3284.24  3392.10  3398.54  3487.40  3559.09  3630.75
written to xtb_localmodes and g98l.out
 
 normal mode %tage of torsion character
   1:  0.00   2:  0.00   3:  0.00   4:  0.00   5:  0.00   6:  0.00   7:  0.93   8:  0.34
   9:  0.34  10:  0.13  11:  0.68  12:  0.40  13:  0.07  14:  0.07  15:  0.43  16:  0.80
  17:  0.42  18:  1.00  19:  0.47  20:  0.86  21:  0.47  22:  0.57  23:  0.11  24:  0.13
  25:  0.11  26:  0.24  27:  0.88  28:  0.01  29:  0.05  30:  0.06  31:  0.06  32:  0.09
  33:  0.01  34:  0.06  35:  0.07  36:  0.51  37:  0.18  38:  0.25  39:  0.16  40:  0.01
  41:  0.00  42:  0.46  43:  0.22  44:  0.09  45:  0.03  46:  0.36  47:  0.74  48:  0.02
  49:  0.55  50:  0.01  51:  0.02  52:  0.37  53:  0.57  54:  0.12  55:  0.04  56:  0.87
  57:  0.68  58:  0.03  59:  0.51  60:  0.76  61:  0.39  62:  0.08  63:  0.11  64:  0.99
  65:  0.02  66:  0.00  67:  0.02  68:  0.16  69:  0.37  70:  0.25  71:  0.54  72:  0.01
  73:  0.13  74:  0.09  75:  0.98  76:  0.75  77:  0.58  78:  0.00  79:  0.06  80:  0.00
  81:  0.02  82:  0.02  83:  0.01  84:  0.00
 recommended # of modes for mode following          66

------------------------------------------------------------------------
 * finished run on 2020/06/02 at 13:58:15.111     
------------------------------------------------------------------------
 total:
 * wall-time:     0 d,  0 h,  0 min, 22.416 sec
 *  cpu-time:     0 d,  0 h,  0 min, 22.330 sec
 * ratio c/w:     0.996 speedup
 SCF:
 * wall-time:     0 d,  0 h,  0 min,  1.577 sec
 *  cpu-time:     0 d,  0 h,  0 min,  1.571 sec
 * ratio c/w:     0.996 speedup
 ANC optimizer:
 * wall-time:     0 d,  0 h,  0 min,  1.988 sec
 *  cpu-time:     0 d,  0 h,  0 min,  1.981 sec
 * ratio c/w:     0.996 speedup
 numerical hessian:
 * wall-time:     0 d,  0 h,  0 min, 18.811 sec
 *  cpu-time:     0 d,  0 h,  0 min, 18.753 sec
 * ratio c/w:     0.997 speedup

normal termination of xtb
