# Supplementary material for: Heterogeneous Nucleation of Butanol on NaCl: A Computational Study of Temperature, Humidity, Seed Charge, and Seed Size Effects
Source: J Phys Chem A. 2021 Mar 31;125(14):3025–36. doi: 10.1021/acs.jpca.0c10972 (PMC8054243; doi:10.1021/acs.jpca.0c10972)
Supplement: Supplementary file 2 — jp0c10972_si_002.zip [file jp0c10972_si_002.zip › ALL CLUSTERS/low_level_calc/negative seed/1Seed3W.xyz]

    28
        -64.16352031  Gyration_radius:  3.51084412413
 Na          1.10254669702786   -2.29447956818801    2.27415958715037
Na         -2.47352598880361   -2.27445290177445    1.42411347183137
Na          2.67623720859968   -2.18579992705075   -2.45150841923569
Na          1.09772942052342    1.25169544580956    2.21116345948854
Na         -2.58702675719987    1.21210461482544    0.86415896967515
Na          1.94809812646409    1.17068034060794   -2.94937904172664
Na         -0.05012954599708   -0.79105077393283   -0.64707044004056
Na         -0.40569508071626    3.03749190915739   -1.19536611592481
Na          3.35590021092331   -0.22746235814089    0.20261695247165
Cl         -0.78670143596424   -0.35344175679531    1.83307345502960
Cl         -0.81843360388033   -3.91524552296965    2.30714413406216
Cl          0.64309411705744   -1.06018489559339   -3.15261606367593
Cl          2.03440230918403   -2.42866672964552   -0.10104114247086
Cl          1.38302508444250    1.37082476991599   -0.32294713156372
Cl         -1.83464718769739    3.56552742032660    0.78150013166531
Cl         -4.12089490836396   -0.71079911372512    0.44406081586262
Cl          0.51297766642576    3.08639611252467   -3.43341095364221
Cl          4.09305582659448   -0.19396727778617   -2.25022969457211
Cl          2.85996348151226   -0.40299823796127    2.69156865904411
O           0.39618598999806    3.09773502962842    2.90043967697544
H          -0.31031635130523    3.33443860031932    2.26985219575587
H           0.37394891626385    3.81684392580418    3.53656262698171
O          -1.17773142610626   -2.67575844406366   -0.61085587235052
H          -1.29856136444319   -3.11125123975604   -1.46206895755386
H          -0.73129340564222   -3.33682482269755   -0.05627157502762
O          -1.73874439506792    0.45762671865702   -1.39957385795034
H          -2.60632940030731    0.02105207263708   -1.36588554654709
H          -1.53713418352063    0.53996659986339   -2.34218933371233
