# Supplementary material for: Heterogeneous Nucleation of Butanol on NaCl: A Computational Study of Temperature, Humidity, Seed Charge, and Seed Size Effects
Source: J Phys Chem A. 2021 Mar 31;125(14):3025–36. doi: 10.1021/acs.jpca.0c10972 (PMC8054243; doi:10.1021/acs.jpca.0c10972)
Supplement: Supplementary file 2 — jp0c10972_si_002.zip [file jp0c10972_si_002.zip › ALL CLUSTERS/low_level_calc/negative seed/1Seed4BuOH.log]

      -----------------------------------------------------------      
     |                   =====================                   |     
     |                           x T B                           |     
     |                   =====================                   |     
     |                         S. Grimme                         |     
     |          Mulliken Center for Theoretical Chemistry        |     
     |                    University of Bonn                     |     
     |                 Version 6.0.1 (SAW181210)                 |     
      -----------------------------------------------------------      

   This program is distributed in the hope that it will be useful,
   but WITHOUT ANY WARRANTY; without even the implied warranty of
   MERCHANTABILITY or FITNESS FOR A PARTICULAR PURPOSE.
   
   FOR NON-COMMERCIAL, ACADEMIA USE ONLY.
   
   Cite this work as:
   S. Grimme, C. Bannwarth, P. Shushkov, J. Comput. Theory Chem., 2017,
   13, 1989-2009.
   C. Bannwarth, S. Ehlert and S. Grimme., ChemRxiv, 2018, preprint.
   http://doi.org/10.26434/chemrxiv.7246238.v1
   
   for sTDA-xTB:
   S. Grimme and C. Bannwarth, J. Chem. Phys., 2016, 145, 054103.
   
   in the mass-spec context:
   V. Asgeirsson, C. Bauer and S. Grimme, Chem. Sci., 2017, 8, 4879.
   
   if GBSA is used:
   P. Shushkov, F. März and S. Grimme, unpublished.
   
   for ANC optimizer:
   S. Grimme, unpublished.
   Rational Function algorithm used in ANCopt:
   F. Eckert, P. Pulay, H.-J. Werner, J. Comput. Chem., 1997, 18, 1473.
   
   with help from (in alphabetical order)
   C. Bannwarth, F. Bohle, G. Brandenburg, E. Caldeweyher, M. Checinski,
   S. Dohm, S. Ehlert, S. Ehrlich, F. März, H. Neugebauer, J. Pisarek,
   P. Pracht, P. Shushkov, and S. Spicher.
   
 * started run on 2020/06/02 at 13:58:51.306     
========================================================================
 # omp threads = 1
========================================================================
number of atoms            : 79
number of electrons        : 208
charge                     : -1
spin                       : .0
first test random number   : .3057

########################################################################
# WARNING! Please study the warnings concerning your input carefully
#  - the use of '-ohess' is discouraged, please use '--ohess' next time
########################################################################

           ------------------------------------------------- 
          |                 G F N 2 - x T B                 |
          | Geometry, Frequencies, Noncovalent interactions |
          |            JCTC 2018 parametrisation            |
           ------------------------------------------------- 
      method parameters     
 k(s)        :  1.8500
 k(p)        :  2.2300
 k(d)        :  2.2300
 k(f)        :  2.0000
 kEN (H0ij)  : -2.0000
 D4 a1       :  0.5200
 D4 a2       :  5.0000
 D4 s6       :  1.0000
 D4 s8       :  2.7000
 D4 s9       :  5.0000
 alphaj      :  2.0000


            Z     q(EN)     CN     RAES       Cart. coordinates
     1  Na  1.0    0.32    6.22    5.00     6.23916    -6.55398    -1.25803
     2  Na  1.0    0.42    6.47    5.00     2.45566     5.26084     3.41292
     3  Na  1.0    0.42    7.63    5.00     5.16832    -0.70317     4.07208
     4  Na  1.0    0.41    4.69    5.00     6.22326    -0.88591    -8.44658
     5  Na  1.0    0.25    7.96    5.00     7.19542    -0.66696    -2.17051
     6  Na  1.0    0.41    9.76    5.00     0.25910     1.22670    -0.75843
     7  Na  1.0    0.35    6.77    5.00     2.44099    -5.36983    -5.70260
     8  Na  1.0    0.47    4.80    5.00    -0.31031    -6.66913     0.21030
     9  Na  1.0    0.39    6.99    5.00     3.90764     5.04309    -3.51635
    10  Cl  7.0   -0.20    2.87    4.84     8.23269    -3.61581     1.75251
    11  Cl  7.0   -0.23    2.03    3.33     1.88246    -2.25015    -9.20697
    12  Cl  7.0   -0.18    3.72    4.99     7.36275    -4.42018    -5.50740
    13  Cl  7.0   -0.26    1.41    2.60    -3.38739    -4.78845     2.93349
    14  Cl  7.0   -0.10    4.89    5.00     5.00358     2.56782     0.40727
    15  Cl  7.0   -0.21    2.79    4.78     7.21974     2.85731    -6.03087
    16  Cl  7.0   -0.21    1.98    3.22     4.39304     3.07079     7.05441
    17  Cl  7.0   -0.21    2.84    4.82     2.40469    -9.27928    -2.63319
    18  Cl  7.0   -0.17    2.58    4.55     0.71349     7.06007    -0.68625
    19  Cl  7.0   -0.07    5.03    5.00     2.41412    -3.06586    -1.27875
    20  O   6.0   -0.28    3.82    4.75     0.81710     2.01028    -4.75893
    21  H   1.0    0.00    1.41    1.55     1.26271     0.69965    -5.97107
    22  C   4.0   -0.05    4.76    4.81    -0.95749     3.53821    -6.06585
    23  H   1.0   -0.01    1.17    1.46    -1.75788     4.85026    -4.69570
    24  H   1.0    0.01    1.02    1.43    -2.47933     2.36660    -6.84246
    25  C   4.0   -0.09    4.45    4.45     0.27347     5.01030    -8.21364
    26  H   1.0   -0.03    1.37    1.53     1.75235     6.23031    -7.43650
    27  H   1.0   -0.01    1.04    1.43     1.14374     3.67335    -9.52518
    28  C   4.0   -0.08    4.10    3.80    -1.62529     6.64607    -9.63085
    29  H   1.0   -0.00    1.03    1.43    -2.52226     7.94204    -8.29792
    30  H   1.0    0.00    1.02    1.43    -3.09537     5.44118   -10.43840
    31  C   4.0   -0.14    4.01    3.63    -0.36621     8.15399   -11.73366
    32  H   1.0   -0.01    1.00    1.43     0.52665     6.88837   -13.08610
    33  H   1.0   -0.01    1.00    1.43    -1.74437     9.30673   -12.73283
    34  H   1.0   -0.01    1.00    1.43     1.07766     9.39385   -10.95495
    35  O   6.0   -0.31    3.16    3.26     1.42824    -2.22787     4.96382
    36  H   1.0    0.05    1.38    1.53    -0.03846    -3.03239     4.16961
    37  C   4.0   -0.02    4.48    4.50     1.22138    -2.79381     7.56990
    38  H   1.0    0.01    1.01    1.43    -0.72616    -2.48970     8.21349
    39  H   1.0   -0.00    1.16    1.46     2.44747    -1.48202     8.57711
    40  C   4.0   -0.09    4.20    4.00     1.96865    -5.51632     8.16169
    41  H   1.0   -0.00    1.03    1.43     1.74231    -5.83385    10.18878
    42  H   1.0   -0.01    1.03    1.43     0.66399    -6.77350     7.16322
    43  C   4.0   -0.10    4.27    4.14     4.66788    -6.15116     7.36880
    44  H   1.0   -0.03    1.19    1.46     4.88417    -5.76714     5.35514
    45  H   1.0   -0.02    1.03    1.43     4.98036    -8.17375     7.64824
    46  C   4.0   -0.14    4.19    3.97     6.66203    -4.68618     8.83340
    47  H   1.0   -0.01    1.00    1.43     6.51331    -5.07753    10.84741
    48  H   1.0   -0.02    1.00    1.43     8.53648    -5.23178     8.19691
    49  H   1.0   -0.02    1.19    1.46     6.45846    -2.66245     8.54543
    50  O   6.0   -0.27    3.07    3.00    -3.31172    -0.46499    -0.99074
    51  H   1.0    0.06    1.49    1.60    -3.40566    -1.75224     0.33653
    52  C   4.0   -0.03    4.25    4.11    -5.63743    -0.59326    -2.27727
    53  H   1.0    0.01    1.03    1.43    -5.62666     0.92338    -3.67677
    54  H   1.0    0.00    1.01    1.43    -7.20409    -0.25001    -0.95816
    55  C   4.0   -0.08    4.16    3.93    -6.01875    -3.14165    -3.57951
    56  H   1.0   -0.00    1.05    1.44    -5.83246    -4.62309    -2.15144
    57  H   1.0   -0.00    1.02    1.43    -7.92726    -3.23581    -4.35780
    58  C   4.0   -0.09    4.24    4.08    -4.07053    -3.56689    -5.65635
    59  H   1.0   -0.02    1.22    1.47    -2.19917    -3.16232    -4.89690
    60  H   1.0    0.01    1.03    1.43    -4.42119    -2.25675    -7.21058
    61  C   4.0   -0.15    4.14    3.87    -4.10148    -6.25681    -6.66326
    62  H   1.0   -0.01    1.00    1.43    -5.94989    -6.72408    -7.43542
    63  H   1.0   -0.03    1.06    1.44    -2.70186    -6.46651    -8.15535
    64  H   1.0   -0.03    1.03    1.43    -3.66832    -7.59623    -5.16086
    65  O   6.0   -0.26    3.92    4.83    -0.65736     2.19169     3.04247
    66  H   1.0    0.04    1.53    1.63    -0.11139     0.96982     4.30470
    67  C   4.0   -0.04    4.63    4.69    -3.17419     2.86082     3.67705
    68  H   1.0    0.02    1.02    1.43    -4.30967     1.16200     4.02009
    69  H   1.0   -0.00    1.10    1.44    -3.94761     3.85351     2.04413
    70  C   4.0   -0.09    4.32    4.24    -3.32587     4.59652     5.97426
    71  H   1.0   -0.02    1.19    1.46    -2.07421     6.21335     5.66082
    72  H   1.0    0.00    1.03    1.43    -5.25862     5.30346     6.13717
    73  C   4.0   -0.08    4.13    3.87    -2.57649     3.27560     8.42295
    74  H   1.0    0.01    1.07    1.44    -0.60703     2.68749     8.31403
    75  H   1.0    0.01    1.02    1.43    -3.76031     1.60234     8.68840
    76  C   4.0   -0.13    4.01    3.64    -2.86598     5.01662    10.69496
    77  H   1.0   -0.01    1.00    1.43    -4.80890     5.67276    10.87773
    78  H   1.0   -0.01    1.00    1.43    -2.34193     4.03887    12.42500
    79  H   1.0   -0.01    1.00    1.43    -1.63793     6.65274    10.48412

  Z AO/shell   Hii/eV     exponent
  1     Wed Apr 25 08:07:45 CEST 2018   EN: 2.200 GM2: 0.406  GM3: 0.0800  RAES: 1.40
     1s    -10.707211    1.230000
  6     Wed Apr 25 08:07:45 CEST 2018   EN: 2.550 GM2: 0.538  GM3: 0.1500  RAES: 3.00
     2s    -13.970922    2.096432
     2p    -10.063292    1.800000
  8     Wed Apr 25 08:07:45 CEST 2018   EN: 3.440 GM2: 0.452  GM3:-0.0517  RAES: 1.80
     2s    -20.229985    2.439742
     2p    -15.503117    2.137023
 11     Tue Apr 24 16:34:09 CEST 2018   EN: 0.930 GM2: 0.271  GM3: 0.1799  RAES: 5.00
     3s     -4.546934    0.763787
     3p     -1.332719    0.573553
 17     Mon Apr 23 14:09:22 CEST 2018   EN: 3.160 GM2: 0.249  GM3: 0.1495  RAES: 2.50
     3s    -29.278781    2.485265
     3p    -12.673758    2.199650
     3d     -0.240338    2.476089
 no old-style atom pair restraining (fixing) potential
           ------------------------------------------------- 
          |        Self-Consistent Charge Iterations        |
           ------------------------------------------------- 

 Ncao       : 256
 Nao        : 246
 Nshell     : 128
 Nel        : 208
 T(el)      :   300.0
 intcut     :    25.0
 scfconv/Eh :  0.100E-05
   qconv/e  :  0.100E-03
 intneglect :  0.100E-07
 broydamp   :      0.250
 iter      E             dE          RMSdq      gap      omega  full diag
   1   -120.3520959 -0.120352E+03  0.838E+00    4.26       0.0  T
   2   -120.6220081 -0.269912E+00  0.555E+00    4.94       1.0  T
   3   -120.7145769 -0.925688E-01  0.438E+00    4.58       1.0  T
   4   -120.7529935 -0.384166E-01  0.301E+00    3.82       1.0  T
   5   -120.7725739 -0.195804E-01  0.103E+00    3.01       1.0  T
   6   -120.7741169 -0.154303E-02  0.427E-01    3.11       1.0  T
   7   -120.7744852 -0.368333E-03  0.267E-01    3.03       1.0  T
   8   -120.7748521 -0.366830E-03  0.186E-01    3.09       1.0  T
   9   -120.7750707 -0.218600E-03  0.110E-01    3.08       1.0  T
  10   -120.7752163 -0.145600E-03  0.640E-02    3.08       1.0  T
  11   -120.7752807 -0.644373E-04  0.444E-02    3.08       1.0  T
  12   -120.7752928 -0.120653E-04  0.189E-02    3.07       1.0  T
  13   -120.7752952 -0.242524E-05  0.112E-02    3.07       1.0  T
  14   -120.7752965 -0.124721E-05  0.742E-03    3.07       1.5  T
  15   -120.7752972 -0.778738E-06  0.554E-03    3.07       2.0  T
  16   -120.7752978 -0.560859E-06  0.335E-03    3.07       3.4  T
  17   -120.7752979 -0.126205E-06  0.186E-03    3.07       6.0  T
  18   -120.7752979 -0.296373E-07  0.112E-03    3.07      10.0  T
  19   -120.7752980 -0.736452E-08  0.536E-04    3.07      21.0  T
  20   -120.7752980 -0.421220E-08  0.351E-04    3.07      32.1  T
speedup  1.00
cpu  time for SCC    0.25 s
wall time for SCC    0.25 s

   *** convergence criteria satisfied after 20 iterations ***

          eigenvalues
 #    :          92         93         94         95         96         97         98         99
 occ. :        2.000      2.000      2.000      2.000      2.000      2.000      2.000      2.000
 eps  :        -8.561     -8.533     -8.496     -8.478     -8.393     -8.381     -8.315     -8.291
 #    :         100        101        102        103        104        105        106        107
 occ. :        2.000      2.000      2.000      2.000      2.000      0.000      0.000      0.000
 eps  :        -8.220     -8.140     -8.074     -7.950     -7.882     -4.809     -3.253     -2.855
 #    :         108        109        110        111        112        113        114        115
 occ. :        0.000      0.000      0.000      0.000      0.000      0.000      0.000      0.000
 eps  :        -1.003     -0.365      0.081      0.535      1.442      1.938      2.765      3.281


   #   Z            q   n(s)   n(p)   n(d)      C6AA      α(0)
   1  11 Na     0.690  0.101  0.209  0.000    68.303    26.745
   2  11 Na     0.740  0.085  0.175  0.000    67.686    26.624
   3  11 Na     0.779  0.067  0.154  0.000    67.221    26.533
   4  11 Na     0.700  0.103  0.197  0.000    68.185    26.722
   5  11 Na     0.706  0.059  0.235  0.000    68.109    26.707
   6  11 Na     0.856  0.041  0.103  0.000    66.302    26.351
   7  11 Na     0.700  0.080  0.221  0.000    68.187    26.723
   8  11 Na     0.674  0.096  0.231  0.000    68.509    26.786
   9  11 Na     0.756  0.078  0.165  0.000    67.491    26.586
  10  17 Cl    -0.763  1.976  5.787  0.000   125.860    17.164
  11  17 Cl    -0.807  1.977  5.824  0.006   127.619    17.283
  12  17 Cl    -0.744  1.971  5.773  0.000   125.075    17.110
  13  17 Cl    -0.820  1.977  5.824  0.019   127.716    17.285
  14  17 Cl    -0.740  1.969  5.770  0.001   124.918    17.099
  15  17 Cl    -0.764  1.977  5.787  0.000   125.896    17.166
  16  17 Cl    -0.829  1.983  5.843  0.003   128.556    17.347
  17  17 Cl    -0.767  1.977  5.789  0.000   125.998    17.173
  18  17 Cl    -0.795  1.975  5.818  0.001   127.132    17.250
  19  17 Cl    -0.727  1.965  5.761  0.001   124.412    17.065
  20   8 O     -0.494  1.707  4.787  0.000    22.704     6.435
  21   1 H      0.353  0.647  0.000  0.000     0.580     1.196
  22   6 C      0.043  1.045  2.912  0.000    19.777     6.317
  23   1 H      0.077  0.923  0.000  0.000     2.013     2.219
  24   1 H      0.049  0.951  0.000  0.000     2.335     2.390
  25   6 C     -0.090  1.065  3.025  0.000    22.153     6.689
  26   1 H      0.049  0.951  0.000  0.000     2.321     2.379
  27   1 H      0.066  0.934  0.000  0.000     2.135     2.285
  28   6 C     -0.057  1.047  3.010  0.000    21.591     6.615
  29   1 H      0.037  0.963  0.000  0.000     2.489     2.467
  30   1 H      0.033  0.967  0.000  0.000     2.546     2.495
  31   6 C     -0.106  1.037  3.069  0.000    22.592     6.778
  32   1 H      0.037  0.963  0.000  0.000     2.484     2.465
  33   1 H      0.029  0.971  0.000  0.000     2.608     2.525
  34   1 H      0.038  0.962  0.000  0.000     2.472     2.459
  35   8 O     -0.473  1.700  4.773  0.000    22.268     6.373
  36   1 H      0.340  0.660  0.000  0.000     0.611     1.226
  37   6 C      0.060  1.040  2.901  0.000    19.525     6.281
  38   1 H      0.030  0.970  0.000  0.000     2.580     2.512
  39   1 H      0.060  0.940  0.000  0.000     2.197     2.318
  40   6 C     -0.070  1.055  3.015  0.000    21.843     6.654
  41   1 H      0.027  0.973  0.000  0.000     2.627     2.535
  42   1 H      0.039  0.961  0.000  0.000     2.464     2.455
  43   6 C     -0.063  1.051  3.011  0.000    21.687     6.627
  44   1 H      0.051  0.949  0.000  0.000     2.305     2.374
  45   1 H      0.025  0.975  0.000  0.000     2.664     2.553
  46   6 C     -0.116  1.041  3.075  0.000    22.750     6.796
  47   1 H      0.027  0.973  0.000  0.000     2.623     2.533
  48   1 H      0.045  0.955  0.000  0.000     2.385     2.415
  49   1 H      0.051  0.949  0.000  0.000     2.306     2.373
  50   8 O     -0.478  1.700  4.778  0.000    22.360     6.386
  51   1 H      0.330  0.670  0.000  0.000     0.627     1.239
  52   6 C      0.075  1.037  2.887  0.000    19.474     6.310
  53   1 H      0.039  0.961  0.000  0.000     2.468     2.457
  54   1 H      0.017  0.983  0.000  0.000     2.772     2.604
  55   6 C     -0.073  1.056  3.017  0.000    21.895     6.662
  56   1 H      0.049  0.951  0.000  0.000     2.336     2.390
  57   1 H      0.023  0.977  0.000  0.000     2.683     2.562
  58   6 C     -0.067  1.052  3.015  0.000    21.776     6.643
  59   1 H      0.063  0.937  0.000  0.000     2.164     2.300
  60   1 H      0.040  0.960  0.000  0.000     2.449     2.447
  61   6 C     -0.112  1.042  3.069  0.000    22.690     6.791
  62   1 H      0.031  0.969  0.000  0.000     2.575     2.509
  63   1 H      0.044  0.956  0.000  0.000     2.395     2.420
  64   1 H      0.039  0.961  0.000  0.000     2.458     2.452
  65   8 O     -0.512  1.710  4.802  0.000    23.090     6.490
  66   1 H      0.356  0.644  0.000  0.000     0.568     1.181
  67   6 C      0.050  1.043  2.906  0.000    19.683     6.307
  68   1 H      0.054  0.946  0.000  0.000     2.265     2.354
  69   1 H      0.064  0.936  0.000  0.000     2.154     2.295
  70   6 C     -0.082  1.060  3.023  0.000    22.046     6.681
  71   1 H      0.053  0.947  0.000  0.000     2.279     2.360
  72   1 H      0.035  0.965  0.000  0.000     2.520     2.483
  73   6 C     -0.068  1.050  3.018  0.000    21.798     6.647
  74   1 H      0.070  0.930  0.000  0.000     2.091     2.261
  75   1 H      0.030  0.970  0.000  0.000     2.592     2.518
  76   6 C     -0.103  1.037  3.066  0.000    22.531     6.769
  77   1 H      0.023  0.977  0.000  0.000     2.688     2.564
  78   1 H      0.031  0.969  0.000  0.000     2.577     2.510
  79   1 H      0.038  0.962  0.000  0.000     2.480     2.463

 Mol. C6AA /au·bohr⁶  :     100836.219396
 Mol. C8AA /au·bohr⁸  :    4267524.495027
 Mol. α(0) /au        :        635.513980

 
 Wiberg/Mayer (AO) data. WBOs > 0.1 written file <wbo>
 largest (>0.05) Wiberg bond orders for each atom
           total WBO             WBO to atom ...
     1  Na  0.583    Cl  10 0.169    Cl  17 0.168    Cl  12 0.113    Cl  19 0.092
     2  Na  0.500    Cl  16 0.157    Cl  18 0.131    Cl  14 0.081    O   65 0.068
     3  Na  0.425    Cl  16 0.133    Cl  10 0.115    Cl  14 0.105    O   35 0.084
     4  Na  0.558    Cl  15 0.180    Cl  11 0.167    Cl  12 0.134
     5  Na  0.569    Cl  10 0.142    Cl  12 0.122    Cl  14 0.117    Cl  15 0.115    Cl  19 0.054
     6  Na  0.289    Cl  18 0.075    O   20 0.074    O   50 0.070    Cl  14 0.065    O   65 0.054
     7  Na  0.566    Cl  11 0.151    Cl  17 0.142    Cl  12 0.114    Cl  19 0.104
     8  Na  0.594    Cl  13 0.199    Cl  19 0.143    Cl  17 0.129
     9  Na  0.466    Cl  18 0.163    Cl  15 0.123    Cl  14 0.091    O   20 0.057
    10  Cl  0.448    Na   1 0.169    Na   5 0.142    Na   3 0.115
    11  Cl  0.369    Na   4 0.167    Na   7 0.151
    12  Cl  0.495    Na   4 0.134    Na   5 0.122    Na   7 0.114    Na   1 0.113
    13  Cl  0.341    Na   8 0.199
    14  Cl  0.492    Na   5 0.117    Na   3 0.105    Na   9 0.091    Na   2 0.081    Na   6 0.065
    15  Cl  0.445    Na   4 0.180    Na   9 0.123    Na   5 0.115
    16  Cl  0.325    Na   2 0.157    Na   3 0.133
    17  Cl  0.452    Na   1 0.168    Na   7 0.142    Na   8 0.129
    18  Cl  0.387    Na   9 0.163    Na   2 0.131    Na   6 0.075
    19  Cl  0.526    Na   8 0.143    Na   7 0.104    Na   1 0.092    Na   5 0.054
    20  O   2.014    C   22 0.983    H   21 0.840    Na   6 0.074    Na   9 0.057
    21  H   0.875    O   20 0.840
    22  C   3.940    C   25 1.006    O   20 0.983    H   24 0.970    H   23 0.969
    23  H   0.990    C   22 0.969
    24  H   0.997    C   22 0.970
    25  C   3.996    C   28 1.008    C   22 1.006    H   27 0.965    H   26 0.960
    26  H   0.999    C   25 0.960
    27  H   0.995    C   25 0.965
    28  C   3.997    C   31 1.020    C   25 1.008    H   29 0.976    H   30 0.976
    29  H   0.997    C   28 0.976
    30  H   0.998    C   28 0.976
    31  C   3.996    C   28 1.020    H   33 0.988    H   32 0.986    H   34 0.985
    32  H   0.997    C   31 0.986
    33  H   0.999    C   31 0.988
    34  H   0.998    C   31 0.985
    35  O   2.037    C   37 0.991    H   36 0.830    Na   3 0.084
    36  H   0.884    O   35 0.830
    37  C   3.950    C   40 1.004    O   35 0.991    H   38 0.972    H   39 0.970
    38  H   0.999    C   37 0.972
    39  H   0.993    C   37 0.970
    40  C   3.996    C   43 1.010    C   37 1.004    H   41 0.975    H   42 0.969
    41  H   0.999    C   40 0.975
    42  H   0.998    C   40 0.969
    43  C   3.997    C   46 1.024    C   40 1.010    H   45 0.977    H   44 0.965
    44  H   0.999    C   43 0.965
    45  H   0.999    C   43 0.977
    46  C   3.995    C   43 1.024    H   47 0.988    H   48 0.986    H   49 0.977
    47  H   0.998    C   46 0.988
    48  H   0.998    C   46 0.986
    49  H   0.999    C   46 0.977
    50  O   2.002    C   52 1.002    H   51 0.838    Na   6 0.070
    51  H   0.891    O   50 0.838
    52  C   3.957    O   50 1.002    C   55 1.000    H   53 0.976    H   54 0.974
    53  H   0.993    C   52 0.976
    54  H   0.998    C   52 0.974
    55  C   3.996    C   58 1.011    C   52 1.000    H   57 0.976    H   56 0.966
    56  H   0.996    C   55 0.966
    57  H   0.998    C   55 0.976
    58  C   3.993    C   61 1.021    C   55 1.011    H   60 0.977    H   59 0.961
    59  H   0.996    C   58 0.961
    60  H   0.997    C   58 0.977
    61  C   3.996    C   58 1.021    H   62 0.987    H   63 0.979    H   64 0.977
    62  H   0.999    C   61 0.987
    63  H   0.998    C   61 0.979
    64  H   0.999    C   61 0.977
    65  O   1.997    C   67 0.984    H   66 0.827    Na   2 0.068    Na   6 0.054
    66  H   0.873    O   65 0.827
    67  C   3.941    C   70 1.004    O   65 0.984    H   69 0.975    H   68 0.970
    68  H   0.997    C   67 0.970
    69  H   0.993    C   67 0.975
    70  C   3.996    C   73 1.011    C   67 1.004    H   72 0.974    H   71 0.960
    71  H   0.997    C   70 0.960
    72  H   0.999    C   70 0.974
    73  C   3.994    C   76 1.019    C   70 1.011    H   75 0.975    H   74 0.967
    74  H   0.995    C   73 0.967
    75  H   0.998    C   73 0.975
    76  C   3.997    C   73 1.019    H   77 0.988    H   78 0.988    H   79 0.984
    77  H   0.999    C   76 0.988
    78  H   0.999    C   76 0.988
    79  H   0.999    C   76 0.984
 MOs/occ written to file <molden.input>
 
molecular dipole:
                 x           y           z       tot (Debye)
 q only:       -4.465       2.150      -0.030
   full:       -4.811       0.020      -0.166      12.235
molecular quadrupole (traceless):
                xx          xy          yy          xz          yz          zz
 q only:       -1.481      -2.714      -2.383       3.743     -24.029       3.864
  q+dip:       -0.351       0.593      -5.851      -0.348     -20.557       6.201
   full:       -2.344      -0.788      -4.830      -1.325     -20.787       7.174

SCC energy    :    -120.7752980
rep           :       0.8897244
ES            :       0.8574489
AES           :      -0.0388924
AXC           :       0.0246366
disp          :      -0.1054801
XB            :       0.0000000
fix           :       0.0000000
total E       :    -119.8807782
atomizationE  :      16.8012444    10542.94
(atE without considering molecular charge,
 total energy contains solvation terms)
H-L gap (eV)  :          3.0726
           ------------------------------------------------- 
          |                 ===============                 |
          |                   A N C O P T                   |
          |                 ===============                 |
          |          Approximate Normal Coordinate          |
          |           Rational Function Optimizer           |
           ------------------------------------------------- 
dumping coords to <xtbopt.coord> and <xtbopt.log>
 optlevel               0
 Maxcycle             237
 Maxmicro              25
 Econv         5.000000000000000E-006
 Gconv         1.000000000000000E-003
 Maxdispl       1.00000000000000     
 Hlow          5.000000000000000E-003
 S6             20.0000000000000     
 Nvar              231

generating ANC from model Hessian ...
 Shifting diagonal of input Hessian by   1.800690105231320E-002
 Lowest  eigenvalues of input Hessian
    0.005000    0.005212    0.005778    0.007858    0.008466    0.009429
    0.010747    0.011893    0.012979    0.013505    0.014088    0.017291
    0.017975   -0.000000   -0.000000   -0.000000   -0.000000    0.000000
 Highest eigenvalues
    1.325013    1.326970    1.465163    1.472878    1.482753    1.514694
 
cpu  time for ANC gen    0.06 s
wall time for ANC gen    0.06 s
................................................................................
.............................. CYCLE    1 ......................................
................................................................................
   1   -120.7752980 -0.120775E+03  0.260E-04    3.07       0.0  T
   2   -120.7752980 -0.168043E-09  0.186E-04    3.07      60.4  T
   3   -120.7752980 -0.126533E-09  0.157E-04    3.07      71.7  T
speedup  1.01
cpu  time for SCC    0.04 s
wall time for SCC    0.04 s
speedup  1.00
cpu  time for grad    0.14 s
wall time for grad    0.14 s
 E :   -119.88077813  G :  0.000078    pred/act E change:  0.000D+00  0.854D-07
Maxdispl :   0.0007   ||displ|| :   0.0015   Lambda : -0.516D-07
Largest |displ|/coords:  0.0007 (   4)  0.0005 (  25)  0.0004 (  27)
................................................................................
.............................. CYCLE    2 ......................................
................................................................................
   1   -120.7752893 -0.120775E+03  0.193E-03    3.07       0.0  T
   2   -120.7752893 -0.144063E-08  0.870E-04    3.07      12.9  T
   3   -120.7752893 -0.306898E-09  0.317E-04    3.07      35.5  T
speedup  1.01
cpu  time for SCC    0.04 s
wall time for SCC    0.04 s
speedup  1.00
cpu  time for grad    0.14 s
wall time for grad    0.14 s
 E :   -119.88077816  G :  0.000052    pred/act E change:  0.000D+00 -0.252D-07
Maxdispl :   0.0024   ||displ|| :   0.0065   Lambda : -0.197D-06
Largest |displ|/coords:  0.0024 (  25)  0.0019 (  27)  0.0018 (  18)

   *** GEOMETRY OPTIMIZATION CONVERGED AFTER 2 ITERATIONS ***

------------------------------------------------------------------------
 total energy gain (kcal):     -0.0000
------------------------------------------------------------------------
================
 final structure:
================
$coord
        6.23915774565272       -6.55403913890648       -1.25782708375193      Na
        2.45567492893244        5.26090258033912        3.41299582270060      Na
        5.16827438002614       -0.70318432608282        4.07217266950931      Na
        6.22335697821837       -0.88595675300377       -8.44666872850238      Na
        7.19528739333615       -0.66656063916845       -2.17036645624087      Na
        0.25914598521985        1.22677443086430       -0.75847737860620      Na
        2.44105099649133       -5.36974155323468       -5.70247290237138      Na
       -0.31016300524852       -6.66923817099511        0.21038163678684      Na
        3.90749796793803        5.04312482094418       -3.51642856507825      Na
        8.23268004901950       -3.61583552788312        1.75269788658658      Cl
        1.88243812009734       -2.25008304555217       -9.20690297567022      Cl
        7.36279929770347       -4.42031837897118       -5.50783337625307      Cl
       -3.38745175922367       -4.78848547450618        2.93352842744656      Cl
        5.00344492887716        2.56806981179242        0.40727017008893      Cl
        7.21967752021451        2.85725643002623       -6.03085949513511      Cl
        4.39309303079604        3.07082357310810        7.05444795969823      Cl
        2.40490758203506       -9.27921011131336       -2.63335329488581      Cl
        0.71321408956354        7.05978848054797       -0.68619799832311      Cl
        2.41407854643976       -3.06580196854369       -1.27873092090970      Cl
        0.81705076646813        2.01020785630503       -4.75905021766679      O 
        1.26271149267328        0.69955498520053       -5.97116906379862      H 
       -0.95749048188742        3.53814862650927       -6.06598256343945      C 
       -1.75793227137941        4.85014726471778       -4.69579256411057      H 
       -2.47933120632245        2.36656168509719       -6.84265403448991      H 
        0.27346579941026        5.01029201902415       -8.21371226158027      C 
        1.75230593620482        6.23036407776845       -7.43656236240234      H 
        1.14380093679537        3.67338574416907       -9.52526997134055      H 
       -1.62530164072896        6.64607481312094       -9.63091318765539      C 
       -2.52228473939146        7.94200695642800       -8.29792781913625      H 
       -3.09539715992844        5.44121503409216      -10.43849493229276      H 
       -0.36618817316452        8.15401684575905      -11.73367058678582      C 
        0.52673113596529        6.88839342986394      -13.08607394970957      H 
       -1.74432817131108        9.30673971160425      -12.73289163536072      H 
        1.07764431202034        9.39389942067465      -10.95492310511265      H 
        1.42807944863138       -2.22792437778499        4.96388296495627      O 
       -0.03877369881217       -3.03219202656701        4.16967349663638      H 
        1.22135814580912       -2.79390770994400        7.56994012776531      C 
       -0.72616510776489       -2.48991300290846        8.21364181411909      H 
        2.44742002121950       -1.48204721337691        8.57711588985930      H 
        1.96870962732103       -5.51640943484789        8.16173272452493      C 
        1.74242943043353       -5.83391251743300       10.18883588724428      H 
        0.66400416469023       -6.77359344325917        7.16331424782573      H 
        4.66791735503956       -6.15129444845532        7.36881217977781      C 
        4.88418986214377       -5.76735384964359        5.35512940581887      H 
        4.98037486507797       -8.17388847255064        7.64831244150831      H 
        6.66205068971829       -4.68629739142463        8.83339357774643      C 
        6.51334164590639       -5.07768778482447       10.84739365255429      H 
        8.53652374512340       -5.23181786497345        8.19689559880938      H 
        6.45840486554437       -2.66256496184067        8.54546940199412      H 
       -3.31174731428634       -0.46499338855388       -0.99062460318999      O 
       -3.40578707029032       -1.75219295781387        0.33667853556457      H 
       -5.63742317939001       -0.59320352025973       -2.27719359282929      C 
       -5.62660721755322        0.92342267399748       -3.67671705799177      H 
       -7.20410625904833       -0.24993143534643       -0.95812612250228      H 
       -6.01875736237513       -3.14160497771372       -3.57944436946952      C 
       -5.83244176537782       -4.62303462398706       -2.15136485616314      H 
       -7.92727594297157       -3.23577993041620       -4.35771209906076      H 
       -4.07051618416708       -3.56682529552995       -5.65626209825104      C 
       -2.19918159449139       -3.16227147674911       -4.89675154817569      H 
       -4.42113720143991       -2.25664698669881       -7.21047465272576      H 
       -4.10143023751710       -6.25672233350714       -6.66323131145195      C 
       -5.94979676550573       -6.72396706131484       -7.43551889719213      H 
       -2.70171212668229       -6.46639809074039       -8.15523831393347      H 
       -3.66837450833283       -7.59617083979523       -5.16082202759714      H 
       -0.65739826556438        2.19172981187615        3.04240444440346      O 
       -0.11125542412659        0.96999905621825        4.30467572360335      H 
       -3.17423675503355        2.86077317105280        3.67702784874952      C 
       -4.30962017074778        1.16191611383556        4.02022035815902      H 
       -3.94774583188790        3.85336146478632        2.04410077262187      H 
       -3.32588075614998        4.59653345421305        5.97421282591861      C 
       -2.07420781495776        6.21335508472209        5.66075904373013      H 
       -5.25862833651107        5.30349303364532        6.13711010844109      H 
       -2.57645298759483        3.27560854152342        8.42287530178263      C 
       -0.60697034562278        2.68757095350415        8.31391479393869      H 
       -3.76020507028570        1.60229850939944        8.68833289057645      H 
       -2.86594178598662        5.01665418625526       10.69485891867921      C 
       -4.80886454256623        5.67280588105365       10.87759506572710      H 
       -2.34189836082319        4.03896730325183       12.42494355838640      H 
       -1.63788523358731        6.65276461287238       10.48394078769429      H 
$end
 
 Bond Distances (Angstroems)
 ---------------------------
Na1-Na5=3.1931       Na1-Na7=3.1566       Na1-Na8=3.5523       Na1-Cl10=2.4634      Na1-Cl12=2.5858      Na1-Cl17=2.5935      
Na1-Cl19=2.7395      Na2-Na3=3.4847       Na2-Na6=3.2835       Na2-Na9=3.7483       Na2-Cl14=2.5255      Na2-Cl16=2.4713      
Na2-Cl18=2.5420      Na2-O65=2.3217       Na3-Na2=3.4847       Na3-Na5=3.4733       Na3-Na6=3.7850       Na3-Cl10=2.5518      
Na3-Cl14=2.6010      Na3-Cl16=2.5782      Na3-O35=2.1888       Na3-C37=3.0021       Na4-Na5=3.3629       Na4-Na7=3.4270       
Na4-Cl11=2.4412      Na4-Cl12=2.5060      Na4-Cl15=2.4158      Na5-Na1=3.1931       Na5-Na3=3.4733       Na5-Na4=3.3629       
Na5-Na6=3.8774       Na5-Na7=4.0021       Na5-Na9=3.5586       Na5-Cl10=2.6546      Na5-Cl12=2.6595      Na5-Cl14=2.4770      
Na5-Cl15=2.7660      Na5-Cl19=2.8698      Na6-Na2=3.2835       Na6-Na3=3.7850       Na6-Na5=3.8774       Na6-Na9=3.1521       
Na6-Cl14=2.6809      Na6-Cl18=3.0963      Na6-Cl19=2.5566      Na6-O20=2.1773       Na6-O50=2.0946       Na6-O65=2.1311       
Na7-Na1=3.1566       Na7-Na4=3.4270       Na7-Na5=4.0021       Na7-Na8=3.5189       Na7-Cl11=2.5003      Na7-Cl12=2.6545      
Na7-Cl17=2.6302      Na7-Cl19=2.6394      Na8-Na1=3.5523       Na8-Na7=3.5189       Na8-Cl13=2.3914      Na8-Cl17=2.4973      
Na8-Cl19=2.5170      Na9-Na2=3.7483       Na9-Na5=3.5586       Na9-Na6=3.1521       Na9-Cl14=2.5225      Na9-Cl15=2.4861      
Na9-Cl18=2.4978      Na9-O20=2.3839       Na9-C22=3.0137       Na9-H26=2.4492       Cl10-Na1=2.4634      Cl10-Na3=2.5518      
Cl10-Na5=2.6546      Cl11-Na4=2.4412      Cl11-Na7=2.5003      Cl12-Na1=2.5858      Cl12-Na4=2.5060      Cl12-Na5=2.6595      
Cl12-Na7=2.6545      Cl13-Na8=2.3914      Cl14-Na2=2.5255      Cl14-Na3=2.6010      Cl14-Na5=2.4770      Cl14-Na6=2.6809      
Cl14-Na9=2.5225      Cl15-Na4=2.4158      Cl15-Na5=2.7660      Cl15-Na9=2.4861      Cl16-Na2=2.4713      Cl16-Na3=2.5782      
Cl17-Na1=2.5935      Cl17-Na7=2.6302      Cl17-Na8=2.4973      Cl18-Na2=2.5420      Cl18-Na6=3.0963      Cl18-Na9=2.4978      
Cl19-Na1=2.7395      Cl19-Na5=2.8698      Cl19-Na6=2.5566      Cl19-Na7=2.6394      Cl19-Na8=2.5170      O20-Na6=2.1773       
O20-Na9=2.3839       O20-H21=0.9737       O20-C22=1.4191       H21-O20=0.9737       C22-Na9=3.0137       C22-O20=1.4191       
C22-H23=1.0896       C22-H24=1.0963       C22-C25=1.5241       H23-C22=1.0896       H24-C22=1.0963       C25-C22=1.5241       
C25-H26=1.0947       C25-H27=1.0928       C25-C28=1.5236       H26-Na9=2.4492       H26-C25=1.0947       H27-C25=1.0928       
C28-C25=1.5236       C28-H29=1.0923       C28-H30=1.0929       C28-C31=1.5228       H29-C28=1.0923       H30-C28=1.0929       
C31-C28=1.5228       C31-H32=1.0881       C31-H33=1.0879       C31-H34=1.0882       H32-C31=1.0881       H33-C31=1.0879       
H34-C31=1.0882       O35-Na3=2.1888       O35-H36=0.9799       O35-C37=1.4154       H36-O35=0.9799       C37-Na3=3.0021       
C37-O35=1.4154       C37-H38=1.0973       C37-H39=1.0895       C37-C40=1.5265       H38-C37=1.0973       H39-C37=1.0895       
C40-C37=1.5265       C40-H41=1.0924       C40-H42=1.0947       C40-C43=1.5262       H41-C40=1.0924       H42-C40=1.0947       
C43-C40=1.5262       C43-H44=1.0908       C43-H45=1.0931       C43-C46=1.5216       H44-C43=1.0908       H45-C43=1.0931       
C46-C43=1.5216       C46-H47=1.0885       C46-H48=1.0866       C46-H49=1.0871       H47-C46=1.0885       H48-C46=1.0866       
H49-C46=1.0871       O50-Na6=2.0946       O50-H51=0.9797       O50-C52=1.4081       H51-O50=0.9797       C52-O50=1.4081       
C52-H53=1.0921       C52-H54=1.0989       C52-C55=1.5278       H53-C52=1.0921       H54-C52=1.0989       C55-C52=1.5278       
C55-H56=1.0933       C55-H57=1.0918       C55-C58=1.5236       H56-C55=1.0933       H57-C55=1.0918       C58-C55=1.5236       
C58-H59=1.0900       C58-H60=1.0916       C58-C61=1.5200       H59-C58=1.0900       H60-C58=1.0916       C61-C58=1.5200       
C61-H62=1.0885       C61-H63=1.0883       C61-H64=1.0895       H62-C61=1.0885       H63-C61=1.0883       H64-C61=1.0895       
O65-Na2=2.3217       O65-Na6=2.1311       O65-H66=0.9735       O65-C67=1.4184       H66-O65=0.9735       C67-O65=1.4184       
C67-H68=1.0964       C67-H69=1.0909       C67-C70=1.5257       H68-C67=1.0964       H69-C67=1.0909       C70-C67=1.5257       
C70-H71=1.0946       C70-H72=1.0924       C70-C73=1.5248       H71-C70=1.0946       H72-C70=1.0924       C73-C70=1.5248       
C73-H74=1.0892       C73-H75=1.0937       C73-C76=1.5224       H74-C73=1.0892       H75-C73=1.0937       C76-C73=1.5224       
C76-H77=1.0895       C76-H78=1.0875       C76-H79=1.0883       H77-C76=1.0895       H78-C76=1.0875       H79-C76=1.0883       
 C  H  Rav=1.0914 sigma=0.0031  Rmin=1.0866  Rmax=1.0989    36
 C  C  Rav=1.5241 sigma=0.0021  Rmin=1.5200  Rmax=1.5278    12
 O  H  Rav=0.9767 sigma=0.0031  Rmin=0.9735  Rmax=0.9799     4
 O  C  Rav=1.4153 sigma=0.0044  Rmin=1.4081  Rmax=1.4191     4
 Na H  Rav=2.4492 sigma=0.0000  Rmin=2.4492  Rmax=2.4492     1
 Na C  Rav=3.0079 sigma=0.0058  Rmin=3.0021  Rmax=3.0137     2
 Na O  Rav=2.2162 sigma=0.1029  Rmin=2.0946  Rmax=2.3839     6
 Na Na Rav=3.5050 sigma=0.2515  Rmin=3.1521  Rmax=4.0021    15
 Cl Na Rav=2.5843 sigma=0.1402  Rmin=2.3914  Rmax=3.0963    31
 
 selected bond angles (degree)
 --------------------
Na7-Na1-Na5= 78.14             Na8-Na1-Na5=101.80             Na8-Na1-Na7= 62.95             Cl10-Na1-Na5= 54.13            
Cl10-Na1-Na7=128.99            Cl10-Na1-Na8=106.69            Cl12-Na1-Na5= 53.56            Cl12-Na1-Na7= 53.96            
Cl12-Na1-Na8=114.97            Cl12-Na1-Cl10=100.86           Cl17-Na1-Na5=128.61            Cl17-Na1-Na7= 53.36            
Cl17-Na1-Na8= 44.65            Cl17-Na1-Cl10=150.17           Cl17-Na1-Cl12=100.29           Cl19-Na1-Na5= 57.25            
Cl19-Na1-Na7= 52.61            Cl19-Na1-Na8= 44.89            Cl19-Na1-Cl10= 83.90           Cl19-Na1-Cl12= 82.66           
Cl19-Na1-Cl17= 78.20           Na6-Na2-Na3= 67.93             Na9-Na2-Na3= 89.18             Na9-Na2-Na6= 52.76             
Cl14-Na2-Na3= 48.10            Cl14-Na2-Na6= 53.04            Cl14-Na2-Na9= 42.02            Cl16-Na2-Na3= 47.65            
Cl16-Na2-Na6=111.48            Cl16-Na2-Na9=131.56            Cl16-Na2-Cl14= 90.29           Cl18-Na2-Na3=125.03            
Cl18-Na2-Na6= 62.70            Cl18-Na2-Na9= 41.50            Cl18-Na2-Cl14= 82.39           Cl18-Na2-Cl16=172.51           
O65-Na2-Na3= 70.56             O65-Na2-Na6= 40.29             O65-Na2-Na9= 92.37             O65-Na2-Cl14= 86.04            
O65-Na2-Cl16= 91.84            O65-Na2-Cl18= 86.13            Na5-Na3-Na2= 91.54             Na6-Na3-Na2= 53.51             
Na6-Na3-Na5= 64.41             Cl10-Na3-Na2=139.52            Cl10-Na3-Na5= 49.43            Cl10-Na3-Na6=105.92            
Cl14-Na3-Na2= 46.27            Cl14-Na3-Na5= 45.37            Cl14-Na3-Na6= 45.08            Cl14-Na3-Cl10= 93.71           
Cl16-Na3-Na2= 45.10            Cl16-Na3-Na5=128.83            Cl16-Na3-Na6= 95.46            Cl16-Na3-Cl10=149.70           
Cl16-Na3-Cl14= 86.30           O35-Na3-Na2= 89.02             O35-Na3-Na5=119.10             O35-Na3-Na6= 67.94             
O35-Na3-Cl10=117.11            O35-Na3-Cl14=112.07            O35-Na3-Cl16= 90.56            C37-Na3-Na2= 96.25             
C37-Na3-Na5=143.45             C37-Na3-Na6= 92.20             C37-Na3-Cl10=121.07            C37-Na3-Cl14=132.97            
C37-Na3-Cl16= 78.31            C37-Na3-O35= 26.12             Na7-Na4-Na5= 72.23             Cl11-Na4-Na5=108.47            
Cl11-Na4-Na7= 46.81            Cl12-Na4-Na5= 51.40            Cl12-Na4-Na7= 50.27            Cl12-Na4-Cl11= 96.20           
Cl15-Na4-Na5= 54.24            Cl15-Na4-Na7=118.09            Cl15-Na4-Cl11=122.35           Cl15-Na4-Cl12=103.36           
Na3-Na5-Na1= 78.57             Na4-Na5-Na1= 95.25             Na4-Na5-Na3=153.11             Na6-Na5-Na1= 94.19             
Na6-Na5-Na3= 61.69             Na6-Na5-Na4= 93.12             Na7-Na5-Na1= 50.52             Na7-Na5-Na3=104.28             
Na7-Na5-Na4= 54.63             Na7-Na5-Na6= 69.86             Na9-Na5-Na1=141.37             Na9-Na5-Na3= 92.53             
Na9-Na5-Na4= 75.93             Na9-Na5-Na6= 49.94             Na9-Na5-Na7= 97.31             Cl10-Na5-Na1= 48.77            
Cl10-Na5-Na3= 46.90            Cl10-Na5-Na4=141.60            Cl10-Na5-Na6=101.36            Cl10-Na5-Na7= 97.45            
Cl10-Na5-Na9=139.18            Cl12-Na5-Na1= 51.46            Cl12-Na5-Na3=129.62            Cl12-Na5-Na4= 47.42            
Cl12-Na5-Na6=110.64            Cl12-Na5-Na7= 41.09            Cl12-Na5-Na9=121.17            Cl12-Na5-Cl10= 94.20           
Cl14-Na5-Na1=121.12            Cl14-Na5-Na3= 48.36            Cl14-Na5-Na4=119.74            Cl14-Na5-Na6= 43.29            
Cl14-Na5-Na7=113.11            Cl14-Na5-Na9= 45.14            Cl14-Na5-Cl10= 94.16           Cl14-Na5-Cl12=153.82           
Cl15-Na5-Na1=140.37            Cl15-Na5-Na3=135.04            Cl15-Na5-Na4= 45.13            Cl15-Na5-Na6= 88.43            
Cl15-Na5-Na7= 94.43            Cl15-Na5-Na9= 44.11            Cl15-Na5-Cl10=166.65           Cl15-Na5-Cl12= 90.74           
Cl15-Na5-Cl14= 86.73           Cl19-Na5-Na1= 53.40            Cl19-Na5-Na3= 64.46            Cl19-Na5-Na4= 90.70            
Cl19-Na5-Na6= 41.24            Cl19-Na5-Na7= 41.19            Cl19-Na5-Na9= 88.71            Cl19-Na5-Cl10= 78.09           
Cl19-Na5-Cl12= 78.94           Cl19-Na5-Cl14= 78.60           Cl19-Na5-Cl15=115.07           Na3-Na6-Na2= 58.56             
Na5-Na6-Na2= 87.85             Na5-Na6-Na3= 53.89             Na9-Na6-Na2= 71.21             Na9-Na6-Na3= 93.74             
Na9-Na6-Na5= 59.77             Cl14-Na6-Na2= 48.83            Cl14-Na6-Na3= 43.39            Cl14-Na6-Na5= 39.31            
Cl14-Na6-Na9= 50.46            Cl18-Na6-Na2= 46.85            Cl18-Na6-Na3=101.97            Cl18-Na6-Na5=100.75            
Cl18-Na6-Na9= 47.12            Cl18-Na6-Cl14= 70.16           Cl19-Na6-Na2=119.48            Cl19-Na6-Na3= 61.76            
Cl19-Na6-Na5= 47.73            Cl19-Na6-Na9=104.25            Cl19-Na6-Cl14= 80.93           Cl19-Na6-Cl18=148.48           
O20-Na6-Na2=118.81             O20-Na6-Na3=127.95             O20-Na6-Na5= 74.54             O20-Na6-Na9= 49.06             
O20-Na6-Cl14= 92.66            O20-Na6-Cl18= 79.14            O20-Na6-Cl19= 90.23            O50-Na6-Na2=129.54             
O50-Na6-Na3=122.92             O50-Na6-Na5=137.08             O50-Na6-Na9=143.06             O50-Na6-Cl14=166.28            
O50-Na6-Cl18=119.79            O50-Na6-Cl19= 90.94            O50-Na6-O20= 98.43             O65-Na6-Na2= 44.79             
O65-Na6-Na3= 65.38             O65-Na6-Na5=117.34             O65-Na6-Na9=115.02             O65-Na6-Cl14= 86.13            
O65-Na6-Cl18= 76.53            O65-Na6-Cl19=114.59            O65-Na6-O20=154.54             O65-Na6-O50= 87.27             
Na4-Na7-Na1= 94.66             Na5-Na7-Na1= 51.33             Na5-Na7-Na4= 53.15             Na8-Na7-Na1= 64.03             
Na8-Na7-Na4=138.91             Na8-Na7-Na5= 88.07             Cl11-Na7-Na1=139.38            Cl11-Na7-Na4= 45.38            
Cl11-Na7-Na5= 90.58            Cl11-Na7-Na8=137.70            Cl12-Na7-Na1= 51.97            Cl12-Na7-Na4= 46.56            
Cl12-Na7-Na5= 41.18            Cl12-Na7-Na8=114.11            Cl12-Na7-Cl11= 91.14           Cl17-Na7-Na1= 52.29            
Cl17-Na7-Na4=144.14            Cl17-Na7-Na5=101.85            Cl17-Na7-Na8= 45.11            Cl17-Na7-Cl11=167.54           
Cl17-Na7-Cl12= 97.59           Cl19-Na7-Na1= 55.55            Cl19-Na7-Na4= 93.39            Cl19-Na7-Na5= 45.73            
Cl19-Na7-Na8= 45.53            Cl19-Na7-Cl11=110.62           Cl19-Na7-Cl12= 83.31           Cl19-Na7-Cl17= 79.38           
Na7-Na8-Na1= 53.02             Cl13-Na8-Na1=142.09            Cl13-Na8-Na7=137.41            Cl17-Na8-Na1= 46.87            
Cl17-Na8-Na7= 48.26            Cl17-Na8-Cl13=170.08           Cl19-Na8-Na1= 50.19            Cl19-Na8-Na7= 48.44            
Cl19-Na8-Cl13=105.27           Cl19-Na8-Cl17= 84.31           Na5-Na9-Na2= 86.01             Na6-Na9-Na2= 56.03             
Na6-Na9-Na5= 70.29             Cl14-Na9-Na2= 42.08            Cl14-Na9-Na5= 44.11            Cl14-Na9-Na6= 55.04            
Cl15-Na9-Na2=133.03            Cl15-Na9-Na5= 50.76            Cl15-Na9-Na6=112.43            Cl15-Na9-Cl14= 92.11           
Cl18-Na9-Na2= 42.40            Cl18-Na9-Na5=125.00            Cl18-Na9-Na6= 65.27            Cl18-Na9-Cl14= 83.33           
Cl18-Na9-Cl15=175.42           O20-Na9-Na2= 98.62             O20-Na9-Na5= 79.57             O20-Na9-Na6= 43.63             
O20-Na9-Cl14= 92.02            O20-Na9-Cl15= 91.31            O20-Na9-Cl18= 89.36            C22-Na9-Na2=105.72             
C22-Na9-Na5=106.43             C22-Na9-Na6= 60.97             C22-Na9-Cl14=115.32            C22-Na9-Cl15=103.87            
C22-Na9-Cl18= 78.65            C22-Na9-O20= 27.45             H26-Na9-Na2=136.49             H26-Na9-Na5=127.95             
H26-Na9-Na6=105.74             H26-Na9-Cl14=159.62            H26-Na9-Cl15= 89.67            H26-Na9-Cl18= 94.77            
H26-Na9-O20= 67.64             H26-Na9-C22= 44.83             Na3-Cl10-Na1=114.84            Na5-Cl10-Na1= 77.10            
Na5-Cl10-Na3= 83.66            
 
 selected dihedral angles (degree)
 ---------------------------------
Na5-Na3-Na2-Na6= 56.13        Na5-Na3-Na2-Na9=  6.46        Na5-Na3-Na2-Cl14=356.65       Na5-Na3-Na2-Cl16=210.85       
Na5-Na3-Na2-Cl18= 28.82       Na5-Na3-Na2-O65= 99.26        Na6-Na3-Na2-Na9=310.33        Na6-Na3-Na2-Cl14=300.53       
Na6-Na3-Na2-Cl16=154.72       Na6-Na3-Na2-Cl18=332.70       Na6-Na3-Na2-O65= 43.13        Cl10-Na3-Na2-Na6= 70.05       
Cl10-Na3-Na2-Na9= 20.38       Cl10-Na3-Na2-Cl14= 10.57      Cl10-Na3-Na2-Cl16=224.76      Cl10-Na3-Na2-Cl18= 42.74      
Cl10-Na3-Na2-O65=113.18       Cl14-Na3-Na2-Na6= 59.47       Cl14-Na3-Na2-Na9=  9.81       Cl14-Na3-Na2-Cl16=214.19      
Cl14-Na3-Na2-Cl18= 32.17      Cl14-Na3-Na2-O65=102.61       Cl16-Na3-Na2-Na6=205.28       Cl16-Na3-Na2-Na9=155.61       
Cl16-Na3-Na2-Cl14=145.81      Cl16-Na3-Na2-Cl18=177.98      Cl16-Na3-Na2-O65=248.41       O35-Na3-Na2-Na6=297.04        
O35-Na3-Na2-Na9=247.37        O35-Na3-Na2-Cl14=237.56       O35-Na3-Na2-Cl16= 91.76       O35-Na3-Na2-Cl18=269.73       
O35-Na3-Na2-O65=340.17        C37-Na3-Na2-Na6=271.90        C37-Na3-Na2-Na9=222.23        C37-Na3-Na2-Cl14=212.42       
C37-Na3-Na2-Cl16= 66.61       C37-Na3-Na2-Cl18=244.59       C37-Na3-Na2-O65=315.03        Na3-Na5-Na1-Na7=119.50        
Na3-Na5-Na1-Na8= 60.74        Na3-Na5-Na1-Cl10=318.56       Na3-Na5-Na1-Cl12=173.19       Na3-Na5-Na1-Cl17=100.98       
Na3-Na5-Na1-Cl19= 66.57       Na4-Na5-Na1-Na7=325.97        Na4-Na5-Na1-Na8=267.21        Na4-Na5-Na1-Cl10=165.02       
Na4-Na5-Na1-Cl12= 19.65       Na4-Na5-Na1-Cl17=307.45       Na4-Na5-Na1-Cl19=273.03       Na6-Na5-Na1-Na7= 59.49        
Na6-Na5-Na1-Na8=  0.73        Na6-Na5-Na1-Cl10=258.55       Na6-Na5-Na1-Cl12=113.18       Na6-Na5-Na1-Cl17= 40.97       
Na6-Na5-Na1-Cl19=  6.56       Na7-Na5-Na1-Na8=301.24        Na7-Na5-Na1-Cl10=199.06       Na7-Na5-Na1-Cl12= 53.68       
Na7-Na5-Na1-Cl17=341.48       Na7-Na5-Na1-Cl19=307.06       Na9-Na5-Na1-Na7= 39.93        Na9-Na5-Na1-Na8=341.17        
Na9-Na5-Na1-Cl10=238.99       Na9-Na5-Na1-Cl12= 93.61       Na9-Na5-Na1-Cl17= 21.41       Na9-Na5-Na1-Cl19=346.99       
Cl10-Na5-Na1-Na7=160.94       Cl10-Na5-Na1-Na8=102.18       Cl10-Na5-Na1-Cl12=214.63      Cl10-Na5-Na1-Cl17=142.42      
Cl10-Na5-Na1-Cl19=108.01      Cl12-Na5-Na1-Na7=306.32       Cl12-Na5-Na1-Na8=247.56       Cl12-Na5-Na1-Cl10=145.37      
Cl12-Na5-Na1-Cl17=287.80      Cl12-Na5-Na1-Cl19=253.38      Cl14-Na5-Na1-Na7= 95.56       Cl14-Na5-Na1-Na8= 36.80       
Cl14-Na5-Na1-Cl10=294.62      Cl14-Na5-Na1-Cl12=149.24      Cl14-Na5-Na1-Cl17= 77.04      Cl14-Na5-Na1-Cl19= 42.62      
Cl15-Na5-Na1-Na7=326.90       Cl15-Na5-Na1-Na8=268.14       Cl15-Na5-Na1-Cl10=165.96      Cl15-Na5-Na1-Cl12= 20.59      
Cl15-Na5-Na1-Cl17=308.38      Cl15-Na5-Na1-Cl19=273.97      Cl19-Na5-Na1-Na7= 52.94       Cl19-Na5-Na1-Na8=354.18       
Cl19-Na5-Na1-Cl10=251.99      Cl19-Na5-Na1-Cl12=106.62      Cl19-Na5-Na1-Cl17= 34.42      Na1-Na5-Na3-Na2=211.11        
Na1-Na5-Na3-Na6=258.84        Na1-Na5-Na3-Cl10= 42.97       Na1-Na5-Na3-Cl14=207.71       Na1-Na5-Na3-Cl16=183.32       
Na1-Na5-Na3-O35=300.85        Na1-Na5-Na3-C37=313.78        Na4-Na5-Na3-Na2=290.00        Na4-Na5-Na3-Na6=337.74        
Na4-Na5-Na3-Cl10=121.87       Na4-Na5-Na3-Cl14=286.60       Na4-Na5-Na3-Cl16=262.21       Na4-Na5-Na3-O35= 19.75        
Na4-Na5-Na3-C37= 32.67        Na6-Na5-Na3-Na2=312.26        Na6-Na5-Na3-Cl10=144.13       Na6-Na5-Na3-Cl14=308.86       
Na6-Na5-Na3-Cl16=284.47       Na6-Na5-Na3-O35= 42.01        Na6-Na5-Na3-C37= 54.93        Na7-Na5-Na3-Na2=254.99        
Na7-Na5-Na3-Na6=302.73        Na7-Na5-Na3-Cl10= 86.85       Na7-Na5-Na3-Cl14=251.59       Na7-Na5-Na3-Cl16=227.20       
Na7-Na5-Na3-O35=344.73        Na7-Na5-Na3-C37=357.66        Na9-Na5-Na3-Na2=353.19        Na9-Na5-Na3-Na6= 40.93        
Na9-Na5-Na3-Cl10=185.05       Na9-Na5-Na3-Cl14=349.79       Na9-Na5-Na3-Cl16=325.40       Na9-Na5-Na3-O35= 82.93        
Na9-Na5-Na3-C37= 95.86        Cl10-Na5-Na3-Na2=168.14       Cl10-Na5-Na3-Na6=215.87       Cl10-Na5-Na3-Cl14=164.74      
Cl10-Na5-Na3-Cl16=140.35      Cl10-Na5-Na3-O35=257.88       Cl10-Na5-Na3-C37=270.81       Cl12-Na5-Na3-Na2=218.02       
Cl12-Na5-Na3-Na6=265.76       Cl12-Na5-Na3-Cl10= 49.89      Cl12-Na5-Na3-Cl14=214.63      Cl12-Na5-Na3-Cl16=190.23      
Cl12-Na5-Na3-O35=307.77       Cl12-Na5-Na3-C37=320.69       Cl14-Na5-Na3-Na2=  3.40       Cl14-Na5-Na3-Na6= 51.14       
Cl14-Na5-Na3-Cl10=195.26      Cl14-Na5-Na3-Cl16=335.61      Cl14-Na5-Na3-O35= 93.14       Cl14-Na5-Na3-C37=106.07       
Cl15-Na5-Na3-Na2=  6.56       Cl15-Na5-Na3-Na6= 54.30       Cl15-Na5-Na3-Cl10=198.42      Cl15-Na5-Na3-Cl14=  3.16      
Cl15-Na5-Na3-Cl16=338.77      Cl15-Na5-Na3-O35= 96.30       Cl15-Na5-Na3-C37=109.23       Cl19-Na5-Na3-Na2=265.83       
Cl19-Na5-Na3-Na6=313.57       Cl19-Na5-Na3-Cl10= 97.69      Cl19-Na5-Na3-Cl14=262.43      Cl19-Na5-Na3-Cl16=238.04      
Cl19-Na5-Na3-O35=355.57       Cl19-Na5-Na3-C37=  8.50       Na1-Na5-Na4-Na7= 31.99        Na1-Na5-Na4-Cl11= 62.12       
Na1-Na5-Na4-Cl12=339.07       Na1-Na5-Na4-Cl15=179.16       Na3-Na5-Na4-Na7=317.01        Na3-Na5-Na4-Cl11=347.13       
Na3-Na5-Na4-Cl12=264.09       Na3-Na5-Na4-Cl15=104.17       Na6-Na5-Na4-Na7=297.50        Na6-Na5-Na4-Cl11=327.62       
Na6-Na5-Na4-Cl12=244.58       Na6-Na5-Na4-Cl15= 84.66       Na7-Na5-Na4-Cl11= 30.13       Na7-Na5-Na4-Cl12=307.08       
Na7-Na5-Na4-Cl15=147.16       Na9-Na5-Na4-Na7=250.20        Na9-Na5-Na4-Cl11=280.33       Na9-Na5-Na4-Cl12=197.28       
Na9-Na5-Na4-Cl15= 37.36       Cl10-Na5-Na4-Na7= 50.23       Cl10-Na5-Na4-Cl11= 80.35      Cl10-Na5-Na4-Cl12=357.31      
Cl10-Na5-Na4-Cl15=197.39      Cl12-Na5-Na4-Na7= 52.92       Cl12-Na5-Na4-Cl11= 83.05      Cl12-Na5-Na4-Cl15=200.08      
Cl14-Na5-Na4-Na7=261.44       Cl14-Na5-Na4-Cl11=291.57      Cl14-Na5-Na4-Cl12=208.52      Cl14-Na5-Na4-Cl15= 48.60      
Cl15-Na5-Na4-Na7=212.84       Cl15-Na5-Na4-Cl11=242.96      Cl15-Na5-Na4-Cl12=159.92      Cl19-Na5-Na4-Na7=338.69       
Cl19-Na5-Na4-Cl11=  8.82      Cl19-Na5-Na4-Cl12=285.77      Cl19-Na5-Na4-Cl15=125.86      Na3-Na6-Na2-Na9=106.78        
Na3-Na6-Na2-Cl14= 53.35       Na3-Na6-Na2-Cl16=340.17       Na3-Na6-Na2-Cl18=154.99       Na3-Na6-Na2-O65=274.43        
Na5-Na6-Na2-Na3=311.93        Na5-Na6-Na2-Na9= 58.71        Na5-Na6-Na2-Cl14=  5.28       Na5-Na6-Na2-Cl16=292.10       
Na5-Na6-Na2-Cl18=106.92       Na5-Na6-Na2-O65=226.35        Na9-Na6-Na2-Na3=253.22        Na9-Na6-Na2-Cl14=306.57       
Na9-Na6-Na2-Cl16=233.39       Na9-Na6-Na2-Cl18= 48.21       Na9-Na6-Na2-O65=167.64        Cl14-Na6-Na2-Na3=306.65       
Cl14-Na6-Na2-Na9= 53.43       Cl14-Na6-Na2-Cl16=286.82      Cl14-Na6-Na2-Cl18=101.64      Cl14-Na6-Na2-O65=221.07       
Cl18-Na6-Na2-Na3=205.01       Cl18-Na6-Na2-Na9=311.79       Cl18-Na6-Na2-Cl14=258.36      Cl18-Na6-Na2-Cl16=185.18      
Cl18-Na6-Na2-O65=119.43       Cl19-Na6-Na2-Na3=349.33       Cl19-Na6-Na2-Na9= 96.11       Cl19-Na6-Na2-Cl14= 42.68      
Cl19-Na6-Na2-Cl16=329.50      Cl19-Na6-Na2-Cl18=144.32      Cl19-Na6-Na2-O65=263.75       O20-Na6-Na2-Na3=240.90        
O20-Na6-Na2-Na9=347.68        O20-Na6-Na2-Cl14=294.25       O20-Na6-Na2-Cl16=221.07       O20-Na6-Na2-Cl18= 35.89       
O20-Na6-Na2-O65=155.32        O50-Na6-Na2-Na3=108.74        O50-Na6-Na2-Na9=215.52        O50-Na6-Na2-Cl14=162.10       
O50-Na6-Na2-Cl16= 88.92       O50-Na6-Na2-Cl18=263.74       O50-Na6-Na2-O65= 23.17        O65-Na6-Na2-Na3= 85.57        
O65-Na6-Na2-Na9=192.36        O65-Na6-Na2-Cl14=138.93       O65-Na6-Na2-Cl16= 65.75       O65-Na6-Na2-Cl18=240.57       
Na2-Na6-Na3-Na5=246.96        Na2-Na6-Na3-Cl10=219.38       Na2-Na6-Na3-Cl14=298.46       Na2-Na6-Na3-Cl16= 17.69       
Na2-Na6-Na3-O35=106.07        Na2-Na6-Na3-C37= 96.15        Na5-Na6-Na3-Na2=113.04        Na5-Na6-Na3-Cl10=332.43       
Na5-Na6-Na3-Cl14= 51.50       Na5-Na6-Na3-Cl16=130.73       Na5-Na6-Na3-O35=219.12        Na5-Na6-Na3-C37=209.20        
Na9-Na6-Na3-Na2= 65.27        Na9-Na6-Na3-Na5=312.23        Na9-Na6-Na3-Cl10=284.66       Na9-Na6-Na3-Cl14=  3.73       
Na9-Na6-Na3-Cl16= 82.97       Na9-Na6-Na3-O35=171.35        Na9-Na6-Na3-C37=161.43        Cl14-Na6-Na3-Na2= 61.54       
Cl14-Na6-Na3-Na5=308.50       Cl14-Na6-Na3-Cl10=280.92      Cl14-Na6-Na3-Cl16= 79.23      Cl14-Na6-Na3-O35=167.62       
Cl14-Na6-Na3-C37=157.69       Cl18-Na6-Na3-Na2= 18.38       Cl18-Na6-Na3-Na5=265.33       Cl18-Na6-Na3-Cl10=237.76      
Cl18-Na6-Na3-Cl14=316.83      Cl18-Na6-Na3-Cl16= 36.07      Cl18-Na6-Na3-O35=124.45       Cl18-Na6-Na3-C37=114.53       
Cl19-Na6-Na3-Na2=169.46       Cl19-Na6-Na3-Na5= 56.41       Cl19-Na6-Na3-Cl10= 28.84      Cl19-Na6-Na3-Cl14=107.91      
Cl19-Na6-Na3-Cl16=187.15      Cl19-Na6-Na3-O35=275.53       Cl19-Na6-Na3-C37=265.61       O20-Na6-Na3-Na2=103.86        
O20-Na6-Na3-Na5=350.81        O20-Na6-Na3-Cl10=323.24       O20-Na6-Na3-Cl14= 42.31       O20-Na6-Na3-Cl16=121.55       
O20-Na6-Na3-O35=209.93        O20-Na6-Na3-C37=200.01        O50-Na6-Na3-Na2=240.45        O50-Na6-Na3-Na5=127.41        
O50-Na6-Na3-Cl10= 99.83       O50-Na6-Na3-Cl14=178.91       O50-Na6-Na3-Cl16=258.14       O50-Na6-Na3-O35=346.53        
O50-Na6-Na3-C37=336.60        O65-Na6-Na3-Na2=309.41        O65-Na6-Na3-Na5=196.37        O65-Na6-Na3-Cl10=168.80       
O65-Na6-Na3-Cl14=247.87       O65-Na6-Na3-Cl16=327.10       O65-Na6-Na3-O35= 55.49        O65-Na6-Na3-C37= 45.57        
Na2-Na6-Na5-Na1=126.41        Na2-Na6-Na5-Na3= 51.78        Na2-Na6-Na5-Na4=221.91        Na2-Na6-Na5-Na7=171.51        
Na2-Na6-Na5-Na9=290.56        Na2-Na6-Na5-Cl10= 77.66       Na2-Na6-Na5-Cl12=176.61       Na2-Na6-Na5-Cl14=353.72       
Na2-Na6-Na5-Cl15=266.81       Na2-Na6-Na5-Cl19=134.40       Na3-Na6-Na5-Na1= 74.62        Na3-Na6-Na5-Na4=170.12        
Na3-Na6-Na5-Na7=119.73        Na3-Na6-Na5-Na9=238.77        Na3-Na6-Na5-Cl10= 25.88       Na3-Na6-Na5-Cl12=124.83       
Na3-Na6-Na5-Cl14=301.94       Na3-Na6-Na5-Cl15=215.03       Na3-Na6-Na5-Cl19= 82.62       Na9-Na6-Na5-Na1=195.85        
Na9-Na6-Na5-Na3=121.23        Na9-Na6-Na5-Na4=291.35        Na9-Na6-Na5-Na7=240.95        Na9-Na6-Na5-Cl10=147.11       
Na9-Na6-Na5-Cl12=246.06       Na9-Na6-Na5-Cl14= 63.16       Na9-Na6-Na5-Cl15=336.26       Na9-Na6-Na5-Cl19=203.85       
Cl14-Na6-Na5-Na1=132.69       Cl14-Na6-Na5-Na3= 58.06       Cl14-Na6-Na5-Na4=228.19       Cl14-Na6-Na5-Na7=177.79       
Cl14-Na6-Na5-Na9=296.84       Cl14-Na6-Na5-Cl10= 83.94      Cl14-Na6-Na5-Cl12=182.89      Cl14-Na6-Na5-Cl15=273.09      
Cl14-Na6-Na5-Cl19=140.68      Cl18-Na6-Na5-Na1=171.68       Cl18-Na6-Na5-Na3= 97.05       Cl18-Na6-Na5-Na4=267.18       
Cl18-Na6-Na5-Na7=216.78       Cl18-Na6-Na5-Na9=335.83       Cl18-Na6-Na5-Cl10=122.93      Cl18-Na6-Na5-Cl12=221.88      
Cl18-Na6-Na5-Cl14= 38.99      Cl18-Na6-Na5-Cl15=312.08      Cl18-Na6-Na5-Cl19=179.67      Cl19-Na6-Na5-Na1=352.01       
Cl19-Na6-Na5-Na3=277.38       Cl19-Na6-Na5-Na4= 87.50       Cl19-Na6-Na5-Na7= 37.11       Cl19-Na6-Na5-Na9=156.15       
Cl19-Na6-Na5-Cl10=303.26      Cl19-Na6-Na5-Cl12= 42.21      Cl19-Na6-Na5-Cl14=219.32      Cl19-Na6-Na5-Cl15=132.41      
O20-Na6-Na5-Na1=247.12        O20-Na6-Na5-Na3=172.49        O20-Na6-Na5-Na4=342.62        O20-Na6-Na5-Na7=292.22        
O20-Na6-Na5-Na9= 51.27        O20-Na6-Na5-Cl10=198.37       O20-Na6-Na5-Cl12=297.33       O20-Na6-Na5-Cl14=114.43       
O20-Na6-Na5-Cl15= 27.52       O20-Na6-Na5-Cl19=255.11       O50-Na6-Na5-Na1=332.88        O50-Na6-Na5-Na3=258.26        
O50-Na6-Na5-Na4= 68.38        O50-Na6-Na5-Na7= 17.99        O50-Na6-Na5-Na9=137.03        O50-Na6-Na5-Cl10=284.14       
O50-Na6-Na5-Cl12= 23.09       O50-Na6-Na5-Cl14=200.20       O50-Na6-Na5-Cl15=113.29       O50-Na6-Na5-Cl19=340.88       
O65-Na6-Na5-Na1= 91.39        O65-Na6-Na5-Na3= 16.77        O65-Na6-Na5-Na4=186.89        O65-Na6-Na5-Na7=136.49        
O65-Na6-Na5-Na9=255.54        O65-Na6-Na5-Cl10= 42.64       O65-Na6-Na5-Cl12=141.60       O65-Na6-Na5-Cl14=318.70       
O65-Na6-Na5-Cl15=231.79       O65-Na6-Na5-Cl19= 99.38       Na4-Na7-Na1-Na5= 33.28        Na4-Na7-Na1-Na8=143.26        
Na4-Na7-Na1-Cl10= 53.18       Na4-Na7-Na1-Cl12=340.00       Na4-Na7-Na1-Cl17=195.26       Na4-Na7-Na1-Cl19= 90.92       
Na5-Na7-Na1-Na8=109.99        Na5-Na7-Na1-Cl10= 19.90       Na5-Na7-Na1-Cl12=306.72       Na5-Na7-Na1-Cl17=161.98       
Na5-Na7-Na1-Cl19= 57.64       Na8-Na7-Na1-Na5=250.01        Na8-Na7-Na1-Cl10=269.92       Na8-Na7-Na1-Cl12=196.73       
Na8-Na7-Na1-Cl17= 52.00       Na8-Na7-Na1-Cl19=307.65       Cl11-Na7-Na1-Na5= 24.10       Cl11-Na7-Na1-Na8=134.08       
Cl11-Na7-Na1-Cl10= 44.00      Cl11-Na7-Na1-Cl12=330.81      Cl11-Na7-Na1-Cl17=186.08      Cl11-Na7-Na1-Cl19= 81.74      
Cl12-Na7-Na1-Na5= 53.28       Cl12-Na7-Na1-Na8=163.27       Cl12-Na7-Na1-Cl10= 73.19      Cl12-Na7-Na1-Cl17=215.27      
Cl12-Na7-Na1-Cl19=110.92      Cl17-Na7-Na1-Na5=198.02       Cl17-Na7-Na1-Na8=308.00       Cl17-Na7-Na1-Cl10=217.92      
Cl17-Na7-Na1-Cl12=144.73      Cl17-Na7-Na1-Cl19=255.66      Cl19-Na7-Na1-Na5=302.36       Cl19-Na7-Na1-Na8= 52.35       
Cl19-Na7-Na1-Cl10=322.26      Cl19-Na7-Na1-Cl12=249.08      Cl19-Na7-Na1-Cl17=104.34      Na1-Na7-Na4-Na5=327.63        
Na1-Na7-Na4-Cl11=188.39       Na1-Na7-Na4-Cl12= 21.79       Na1-Na7-Na4-Cl15=297.70       Na5-Na7-Na4-Cl11=220.77       
Na5-Na7-Na4-Cl12= 54.16       Na5-Na7-Na4-Cl15=330.08       Na8-Na7-Na4-Na5= 22.53        Na8-Na7-Na4-Cl11=243.30       
Na8-Na7-Na4-Cl12= 76.69       Na8-Na7-Na4-Cl15=352.61       Cl11-Na7-Na4-Na5=139.23       Cl11-Na7-Na4-Cl12=193.39      
Cl11-Na7-Na4-Cl15=109.31      Cl12-Na7-Na4-Na5=305.84       Cl12-Na7-Na4-Cl11=166.61      Cl12-Na7-Na4-Cl15=275.92      
Cl17-Na7-Na4-Na5=306.80       Cl17-Na7-Na4-Cl11=167.57      Cl17-Na7-Na4-Cl12=  0.96      Cl17-Na7-Na4-Cl15=276.88      
Cl19-Na7-Na4-Na5= 23.31       Cl19-Na7-Na4-Cl11=244.08      Cl19-Na7-Na4-Cl12= 77.47      Cl19-Na7-Na4-Cl15=353.39      
Na7-Na8-Na1-Na5= 69.98        Na7-Na8-Na1-Cl10=125.77       Na7-Na8-Na1-Cl12= 14.88       Na7-Na8-Na1-Cl17=295.89       
Na7-Na8-Na1-Cl19= 63.03       Cl13-Na8-Na1-Na5=307.77       Cl13-Na8-Na1-Na7=237.79       Cl13-Na8-Na1-Cl10=  3.55      
Cl13-Na8-Na1-Cl12=252.67      Cl13-Na8-Na1-Cl17=173.68      Cl13-Na8-Na1-Cl19=300.82      Cl17-Na8-Na1-Na5=134.09       
Cl17-Na8-Na1-Na7= 64.11       Cl17-Na8-Na1-Cl10=189.88      Cl17-Na8-Na1-Cl12= 78.99      Cl17-Na8-Na1-Cl19=127.14      
Cl19-Na8-Na1-Na5=  6.94       Cl19-Na8-Na1-Na7=296.97       Cl19-Na8-Na1-Cl10= 62.73      Cl19-Na8-Na1-Cl12=311.85      
Cl19-Na8-Na1-Cl17=232.86      Na1-Na8-Na7-Na4=294.90        Na1-Na8-Na7-Na5=312.76        Na1-Na8-Na7-Cl11=224.02       
Na1-Na8-Na7-Cl12=345.62       Na1-Na8-Na7-Cl17= 61.64       Na1-Na8-Na7-Cl19=293.80       Cl13-Na8-Na7-Na1=129.82       
Cl13-Na8-Na7-Na4= 64.71       Cl13-Na8-Na7-Na5= 82.58       Cl13-Na8-Na7-Cl11=353.84      Cl13-Na8-Na7-Cl12=115.43      
Cl13-Na8-Na7-Cl17=191.45      Cl13-Na8-Na7-Cl19= 63.62      Cl17-Na8-Na7-Na1=298.36       Cl17-Na8-Na7-Na4=233.26       
Cl17-Na8-Na7-Na5=251.12       Cl17-Na8-Na7-Cl11=162.38      Cl17-Na8-Na7-Cl12=283.98      Cl17-Na8-Na7-Cl19=232.16      
Cl19-Na8-Na7-Na1= 66.20       Cl19-Na8-Na7-Na4=  1.09       Cl19-Na8-Na7-Na5= 18.96       Cl19-Na8-Na7-Cl11=290.22      
Cl19-Na8-Na7-Cl12= 51.81      Cl19-Na8-Na7-Cl17=127.84      Na5-Na9-Na2-Na3=353.68        Na5-Na9-Na2-Na6=291.14        
Na5-Na9-Na2-Cl14=  4.60       Na5-Na9-Na2-Cl16= 17.75       Na5-Na9-Na2-Cl18=201.73       Na5-Na9-Na2-O65=283.18        
Na6-Na9-Na2-Na3= 62.54        Na6-Na9-Na2-Cl14= 73.46       Na6-Na9-Na2-Cl16= 86.61       Na6-Na9-Na2-Cl18=270.59       
Na6-Na9-Na2-O65=352.04        Cl14-Na9-Na2-Na3=349.08       Cl14-Na9-Na2-Na6=286.54       Cl14-Na9-Na2-Cl16= 13.15      
Cl14-Na9-Na2-Cl18=197.13      Cl14-Na9-Na2-O65=278.58       Cl15-Na9-Na2-Na3=332.52       Cl15-Na9-Na2-Na6=269.98       
Cl15-Na9-Na2-Cl14=343.44      Cl15-Na9-Na2-Cl16=356.59      Cl15-Na9-Na2-Cl18=180.57      Cl15-Na9-Na2-O65=262.02       
Cl18-Na9-Na2-Na3=151.95       Cl18-Na9-Na2-Na6= 89.41       Cl18-Na9-Na2-Cl14=162.87      Cl18-Na9-Na2-Cl16=176.02      
Cl18-Na9-Na2-O65= 81.45       O20-Na9-Na2-Na3= 72.49        O20-Na9-Na2-Na6=  9.95        O20-Na9-Na2-Cl14= 83.41       
O20-Na9-Na2-Cl16= 96.56       O20-Na9-Na2-Cl18=280.54       O20-Na9-Na2-O65=  1.99        C22-Na9-Na2-Na3= 99.64        
C22-Na9-Na2-Na6= 37.10        C22-Na9-Na2-Cl14=110.56       C22-Na9-Na2-Cl16=123.71       C22-Na9-Na2-Cl18=307.69       
C22-Na9-Na2-O65= 29.14        H26-Na9-Na2-Na3=138.97        H26-Na9-Na2-Na6= 76.43        H26-Na9-Na2-Cl14=149.89       
H26-Na9-Na2-Cl16=163.04       H26-Na9-Na2-Cl18=347.02       H26-Na9-Na2-O65= 68.47        Na2-Na9-Na5-Na1= 81.12        
Na2-Na9-Na5-Na3=  6.34        Na2-Na9-Na5-Na4=161.76        Na2-Na9-Na5-Na6= 55.25        Na2-Na9-Na5-Na7=111.09        
Na2-Na9-Na5-Cl10=  0.70       Na2-Na9-Na5-Cl12=146.94       Na2-Na9-Na5-Cl14=355.57       Na2-Na9-Na5-Cl15=199.92       
Na2-Na9-Na5-Cl19= 70.71       Na6-Na9-Na5-Na1= 25.87        Na6-Na9-Na5-Na3=311.10        Na6-Na9-Na5-Na4=106.51        
Na6-Na9-Na5-Na7= 55.84        Na6-Na9-Na5-Cl10=305.45       Na6-Na9-Na5-Cl12= 91.70       Na6-Na9-Na5-Cl14=300.32       
Na6-Na9-Na5-Cl15=144.67       Na6-Na9-Na5-Cl19= 15.46       Cl14-Na9-Na5-Na1= 85.55       Cl14-Na9-Na5-Na3= 10.77       
Cl14-Na9-Na5-Na4=166.18       Cl14-Na9-Na5-Na6= 59.68       Cl14-Na9-Na5-Na7=115.52       Cl14-Na9-Na5-Cl10=  5.13      
Cl14-Na9-Na5-Cl12=151.37      Cl14-Na9-Na5-Cl15=204.35      Cl14-Na9-Na5-Cl19= 75.14      Cl15-Na9-Na5-Na1=241.20       
Cl15-Na9-Na5-Na3=166.42       Cl15-Na9-Na5-Na4=321.84       Cl15-Na9-Na5-Na6=215.33       Cl15-Na9-Na5-Na7=271.17       
Cl15-Na9-Na5-Cl10=160.78      Cl15-Na9-Na5-Cl12=307.03      Cl15-Na9-Na5-Cl14=155.65      Cl15-Na9-Na5-Cl19=230.79      
Cl18-Na9-Na5-Na1= 63.37       Cl18-Na9-Na5-Na3=348.60       Cl18-Na9-Na5-Na4=144.01       Cl18-Na9-Na5-Na6= 37.50       
Cl18-Na9-Na5-Na7= 93.34       Cl18-Na9-Na5-Cl10=342.95      Cl18-Na9-Na5-Cl12=129.20      Cl18-Na9-Na5-Cl14=337.83      
Cl18-Na9-Na5-Cl15=182.17      Cl18-Na9-Na5-Cl19= 52.96      O20-Na9-Na5-Na1=341.58        O20-Na9-Na5-Na3=266.81        
O20-Na9-Na5-Na4= 62.22        O20-Na9-Na5-Na6=315.71        O20-Na9-Na5-Na7= 11.55        O20-Na9-Na5-Cl10=261.16       
O20-Na9-Na5-Cl12= 47.41       O20-Na9-Na5-Cl14=256.04       O20-Na9-Na5-Cl15=100.38       O20-Na9-Na5-Cl19=331.17       
C22-Na9-Na5-Na1=335.89        C22-Na9-Na5-Na3=261.11        C22-Na9-Na5-Na4= 56.53        C22-Na9-Na5-Na6=310.02        
C22-Na9-Na5-Na7=  5.86        C22-Na9-Na5-Cl10=255.47       C22-Na9-Na5-Cl12= 41.72       C22-Na9-Na5-Cl14=250.34       
C22-Na9-Na5-Cl15= 94.69       C22-Na9-Na5-Cl19=325.48       H26-Na9-Na5-Na1=290.93        H26-Na9-Na5-Na3=216.16        
H26-Na9-Na5-Na4= 11.57        H26-Na9-Na5-Na6=265.06        H26-Na9-Na5-Na7=320.90        H26-Na9-Na5-Cl10=210.51       
H26-Na9-Na5-Cl12=356.76       H26-Na9-Na5-Cl14=205.39       H26-Na9-Na5-Cl15= 49.73       H26-Na9-Na5-Cl19=280.52       
Na2-Na9-Na6-Na3=305.05        Na2-Na9-Na6-Na5=261.24        Na2-Na9-Na6-Cl14=308.38       Na2-Na9-Na6-Cl18= 47.94       
Na2-Na9-Na6-Cl19=243.26       Na2-Na9-Na6-O20=165.67        Na2-Na9-Na6-O50=131.80        Na2-Na9-Na6-O65=  9.58        
Na5-Na9-Na6-Na2= 98.76        Na5-Na9-Na6-Na3= 43.82        Na5-Na9-Na6-Cl14= 47.14       Na5-Na9-Na6-Cl18=146.70       
Na5-Na9-Na6-Cl19=342.02       Na5-Na9-Na6-O20=264.43        Na5-Na9-Na6-O50=230.56        Na5-Na9-Na6-O65=108.34        
Cl14-Na9-Na6-Na2= 51.62       Cl14-Na9-Na6-Na3=356.67       Cl14-Na9-Na6-Na5=312.86       Cl14-Na9-Na6-Cl18= 99.56      
Cl14-Na9-Na6-Cl19=294.88      Cl14-Na9-Na6-O20=217.29       Cl14-Na9-Na6-O50=183.42       Cl14-Na9-Na6-O65= 61.19       
Cl15-Na9-Na6-Na2=127.74       Cl15-Na9-Na6-Na3= 72.79       Cl15-Na9-Na6-Na5= 28.98       Cl15-Na9-Na6-Cl14= 76.12      
Cl15-Na9-Na6-Cl18=175.68      Cl15-Na9-Na6-Cl19= 11.00      Cl15-Na9-Na6-O20=293.41       Cl15-Na9-Na6-O50=259.54       
Cl15-Na9-Na6-O65=137.32       Cl18-Na9-Na6-Na2=312.06       Cl18-Na9-Na6-Na3=257.12       Cl18-Na9-Na6-Na5=213.30       
Cl18-Na9-Na6-Cl14=260.44      Cl18-Na9-Na6-Cl19=195.32      Cl18-Na9-Na6-O20=117.73       Cl18-Na9-Na6-O50= 83.86       
Cl18-Na9-Na6-O65=321.64       O20-Na9-Na6-Na2=194.33        O20-Na9-Na6-Na3=139.39        O20-Na9-Na6-Na5= 95.57        
O20-Na9-Na6-Cl14=142.71       O20-Na9-Na6-Cl18=242.27       O20-Na9-Na6-Cl19= 77.59       O20-Na9-Na6-O50=326.13        
O20-Na9-Na6-O65=203.91        C22-Na9-Na6-Na2=221.61        C22-Na9-Na6-Na3=166.67        C22-Na9-Na6-Na5=122.85        
C22-Na9-Na6-Cl14=169.99       C22-Na9-Na6-Cl18=269.55       C22-Na9-Na6-Cl19=104.87       C22-Na9-Na6-O20= 27.28        
C22-Na9-Na6-O50=353.41        C22-Na9-Na6-O65=231.19        H26-Na9-Na6-Na2=224.05        H26-Na9-Na6-Na3=169.11        
H26-Na9-Na6-Na5=125.29        H26-Na9-Na6-Cl14=172.43       H26-Na9-Na6-Cl18=271.99       H26-Na9-Na6-Cl19=107.31       
H26-Na9-Na6-O20= 29.72        H26-Na9-Na6-O50=355.85        H26-Na9-Na6-O65=233.63        Na3-Cl10-Na1-Na5= 76.66       
Na3-Cl10-Na1-Na7= 52.38       Na3-Cl10-Na1-Na8=343.99       Na3-Cl10-Na1-Cl12=104.40      Na3-Cl10-Na1-Cl17=329.96      
Na3-Cl10-Na1-Cl19= 23.10      Na5-Cl10-Na1-Na7=335.73       Na5-Cl10-Na1-Na8=267.33       Na5-Cl10-Na1-Cl12= 27.74      
Na5-Cl10-Na1-Cl17=253.31      Na5-Cl10-Na1-Cl19=306.45      Na1-Cl10-Na3-Na2=268.94       Na1-Cl10-Na3-Na5=287.39       
Na1-Cl10-Na3-Na6=320.73       Na1-Cl10-Na3-Cl14=276.57      Na1-Cl10-Na3-Cl16=187.56      Na1-Cl10-Na3-O35= 33.71       
Na1-Cl10-Na3-C37= 63.35       Na5-Cl10-Na3-Na2=341.55       Na5-Cl10-Na3-Na6= 33.34       Na5-Cl10-Na3-Cl14=349.18      
Na5-Cl10-Na3-Cl16=260.16      Na5-Cl10-Na3-O35=106.32       Na5-Cl10-Na3-C37=135.96       Na1-Cl10-Na5-Na3=117.33       
Na1-Cl10-Na5-Na4=335.52       Na1-Cl10-Na5-Na6= 85.58       Na1-Cl10-Na5-Na7= 14.72       Na1-Cl10-Na5-Na9=125.06       
Na1-Cl10-Na5-Cl12=333.53      Na1-Cl10-Na5-Cl14=128.70      Na1-Cl10-Na5-Cl15=222.07      Na1-Cl10-Na5-Cl19= 51.29      
Na3-Cl10-Na5-Na1=242.67       Na3-Cl10-Na5-Na4=218.19       Na3-Cl10-Na5-Na6=328.25       Na3-Cl10-Na5-Na7=257.39       
Na3-Cl10-Na5-Na9=  7.73       Na3-Cl10-Na5-Cl12=216.20      Na3-Cl10-Na5-Cl14= 11.37      Na3-Cl10-Na5-Cl15=104.74      
Na3-Cl10-Na5-Cl19=293.96      

========================================================================
 FINAL SINGLEPOINT CALCULATION ON OPTIMIZED GEOMETRY
========================================================================

 Ncao       : 256
 Nao        : 246
 Nshell     : 128
 Nel        : 208
 T(el)      :   300.0
 intcut     :    25.0
 scfconv/Eh :  0.100E-05
   qconv/e  :  0.100E-03
 intneglect :  0.100E-07
 broydamp   :      0.250
 iter      E             dE          RMSdq      gap      omega  full diag
   1   -120.7752893 -0.120775E+03  0.214E-04    3.07       0.0  T
   2   -120.7752893 -0.192415E-10  0.112E-04    3.07     100.2  T
   3   -120.7752893 -0.221689E-10  0.542E-05    3.07     207.7  T
speedup  0.96
cpu  time for SCC    0.03 s
wall time for SCC    0.04 s

   *** convergence criteria satisfied after 3 iterations ***

          eigenvalues
 #    :          92         93         94         95         96         97         98         99
 occ. :        2.000      2.000      2.000      2.000      2.000      2.000      2.000      2.000
 eps  :        -8.561     -8.533     -8.496     -8.478     -8.393     -8.381     -8.315     -8.291
 #    :         100        101        102        103        104        105        106        107
 occ. :        2.000      2.000      2.000      2.000      2.000      0.000      0.000      0.000
 eps  :        -8.220     -8.140     -8.074     -7.950     -7.882     -4.809     -3.253     -2.855
 #    :         108        109        110        111        112        113        114        115
 occ. :        0.000      0.000      0.000      0.000      0.000      0.000      0.000      0.000
 eps  :        -1.003     -0.365      0.081      0.535      1.442      1.938      2.765      3.281


   #   Z            q   n(s)   n(p)   n(d)      C6AA      α(0)
   1  11 Na     0.690  0.101  0.209  0.000    68.303    26.745
   2  11 Na     0.740  0.085  0.175  0.000    67.686    26.624
   3  11 Na     0.779  0.067  0.154  0.000    67.221    26.533
   4  11 Na     0.700  0.103  0.197  0.000    68.185    26.722
   5  11 Na     0.706  0.059  0.235  0.000    68.109    26.707
   6  11 Na     0.856  0.041  0.103  0.000    66.301    26.351
   7  11 Na     0.700  0.080  0.221  0.000    68.187    26.723
   8  11 Na     0.674  0.096  0.231  0.000    68.509    26.786
   9  11 Na     0.756  0.078  0.165  0.000    67.491    26.586
  10  17 Cl    -0.763  1.976  5.787  0.000   125.860    17.164
  11  17 Cl    -0.807  1.977  5.824  0.006   127.619    17.283
  12  17 Cl    -0.744  1.971  5.773  0.000   125.075    17.110
  13  17 Cl    -0.820  1.977  5.824  0.019   127.716    17.285
  14  17 Cl    -0.740  1.969  5.770  0.001   124.918    17.099
  15  17 Cl    -0.764  1.977  5.787  0.000   125.896    17.166
  16  17 Cl    -0.829  1.983  5.843  0.003   128.556    17.347
  17  17 Cl    -0.767  1.977  5.789  0.000   125.998    17.173
  18  17 Cl    -0.795  1.975  5.818  0.001   127.132    17.250
  19  17 Cl    -0.727  1.965  5.761  0.001   124.412    17.065
  20   8 O     -0.494  1.707  4.787  0.000    22.704     6.435
  21   1 H      0.353  0.647  0.000  0.000     0.580     1.196
  22   6 C      0.043  1.045  2.912  0.000    19.777     6.317
  23   1 H      0.077  0.923  0.000  0.000     2.013     2.219
  24   1 H      0.049  0.951  0.000  0.000     2.335     2.390
  25   6 C     -0.090  1.065  3.025  0.000    22.153     6.689
  26   1 H      0.049  0.951  0.000  0.000     2.321     2.379
  27   1 H      0.066  0.934  0.000  0.000     2.135     2.285
  28   6 C     -0.057  1.047  3.010  0.000    21.590     6.615
  29   1 H      0.037  0.963  0.000  0.000     2.489     2.467
  30   1 H      0.033  0.967  0.000  0.000     2.546     2.495
  31   6 C     -0.106  1.037  3.069  0.000    22.592     6.778
  32   1 H      0.037  0.963  0.000  0.000     2.484     2.465
  33   1 H      0.029  0.971  0.000  0.000     2.608     2.525
  34   1 H      0.038  0.962  0.000  0.000     2.472     2.459
  35   8 O     -0.473  1.700  4.773  0.000    22.268     6.373
  36   1 H      0.340  0.660  0.000  0.000     0.611     1.226
  37   6 C      0.060  1.040  2.901  0.000    19.525     6.281
  38   1 H      0.030  0.970  0.000  0.000     2.580     2.512
  39   1 H      0.060  0.940  0.000  0.000     2.197     2.318
  40   6 C     -0.070  1.055  3.015  0.000    21.843     6.654
  41   1 H      0.027  0.973  0.000  0.000     2.627     2.535
  42   1 H      0.039  0.961  0.000  0.000     2.464     2.455
  43   6 C     -0.063  1.051  3.011  0.000    21.687     6.627
  44   1 H      0.051  0.949  0.000  0.000     2.305     2.374
  45   1 H      0.025  0.975  0.000  0.000     2.664     2.553
  46   6 C     -0.116  1.041  3.075  0.000    22.750     6.796
  47   1 H      0.027  0.973  0.000  0.000     2.623     2.533
  48   1 H      0.045  0.955  0.000  0.000     2.385     2.415
  49   1 H      0.051  0.949  0.000  0.000     2.306     2.373
  50   8 O     -0.478  1.700  4.778  0.000    22.360     6.386
  51   1 H      0.330  0.670  0.000  0.000     0.627     1.239
  52   6 C      0.075  1.037  2.887  0.000    19.474     6.310
  53   1 H      0.039  0.961  0.000  0.000     2.468     2.457
  54   1 H      0.017  0.983  0.000  0.000     2.772     2.604
  55   6 C     -0.073  1.056  3.017  0.000    21.896     6.662
  56   1 H      0.049  0.951  0.000  0.000     2.336     2.390
  57   1 H      0.023  0.977  0.000  0.000     2.683     2.562
  58   6 C     -0.067  1.052  3.015  0.000    21.776     6.643
  59   1 H      0.063  0.937  0.000  0.000     2.164     2.300
  60   1 H      0.040  0.960  0.000  0.000     2.449     2.447
  61   6 C     -0.112  1.042  3.069  0.000    22.690     6.791
  62   1 H      0.031  0.969  0.000  0.000     2.575     2.509
  63   1 H      0.044  0.956  0.000  0.000     2.395     2.420
  64   1 H      0.039  0.961  0.000  0.000     2.458     2.452
  65   8 O     -0.512  1.710  4.802  0.000    23.090     6.490
  66   1 H      0.356  0.644  0.000  0.000     0.568     1.181
  67   6 C      0.050  1.043  2.906  0.000    19.683     6.307
  68   1 H      0.054  0.946  0.000  0.000     2.265     2.354
  69   1 H      0.064  0.936  0.000  0.000     2.154     2.295
  70   6 C     -0.082  1.060  3.023  0.000    22.046     6.681
  71   1 H      0.053  0.947  0.000  0.000     2.279     2.360
  72   1 H      0.035  0.965  0.000  0.000     2.520     2.483
  73   6 C     -0.068  1.050  3.018  0.000    21.798     6.647
  74   1 H      0.070  0.930  0.000  0.000     2.091     2.261
  75   1 H      0.030  0.970  0.000  0.000     2.592     2.518
  76   6 C     -0.103  1.037  3.066  0.000    22.531     6.769
  77   1 H      0.023  0.977  0.000  0.000     2.688     2.564
  78   1 H      0.031  0.969  0.000  0.000     2.577     2.510
  79   1 H      0.038  0.962  0.000  0.000     2.480     2.463

 Mol. C6AA /au·bohr⁶  :     100836.253829
 Mol. C8AA /au·bohr⁸  :    4267524.849483
 Mol. α(0) /au        :        635.514116

 
 Wiberg/Mayer (AO) data. WBOs > 0.1 written file <wbo>
 largest (>0.05) Wiberg bond orders for each atom
           total WBO             WBO to atom ...
     1  Na  0.583    Cl  10 0.169    Cl  17 0.168    Cl  12 0.113    Cl  19 0.092
     2  Na  0.500    Cl  16 0.157    Cl  18 0.131    Cl  14 0.081    O   65 0.068
     3  Na  0.425    Cl  16 0.133    Cl  10 0.115    Cl  14 0.105    O   35 0.084
     4  Na  0.558    Cl  15 0.180    Cl  11 0.167    Cl  12 0.134
     5  Na  0.569    Cl  10 0.142    Cl  12 0.122    Cl  14 0.117    Cl  15 0.115    Cl  19 0.054
     6  Na  0.289    Cl  18 0.075    O   20 0.074    O   50 0.070    Cl  14 0.065    O   65 0.054
     7  Na  0.566    Cl  11 0.151    Cl  17 0.142    Cl  12 0.114    Cl  19 0.104
     8  Na  0.594    Cl  13 0.199    Cl  19 0.143    Cl  17 0.129
     9  Na  0.466    Cl  18 0.163    Cl  15 0.123    Cl  14 0.091    O   20 0.057
    10  Cl  0.448    Na   1 0.169    Na   5 0.142    Na   3 0.115
    11  Cl  0.369    Na   4 0.167    Na   7 0.151
    12  Cl  0.495    Na   4 0.134    Na   5 0.122    Na   7 0.114    Na   1 0.113
    13  Cl  0.341    Na   8 0.199
    14  Cl  0.492    Na   5 0.117    Na   3 0.105    Na   9 0.091    Na   2 0.081    Na   6 0.065
    15  Cl  0.445    Na   4 0.180    Na   9 0.123    Na   5 0.115
    16  Cl  0.325    Na   2 0.157    Na   3 0.133
    17  Cl  0.452    Na   1 0.168    Na   7 0.142    Na   8 0.129
    18  Cl  0.387    Na   9 0.163    Na   2 0.131    Na   6 0.075
    19  Cl  0.526    Na   8 0.143    Na   7 0.104    Na   1 0.092    Na   5 0.054
    20  O   2.014    C   22 0.983    H   21 0.840    Na   6 0.074    Na   9 0.057
    21  H   0.875    O   20 0.840
    22  C   3.940    C   25 1.006    O   20 0.983    H   24 0.970    H   23 0.969
    23  H   0.990    C   22 0.969
    24  H   0.997    C   22 0.970
    25  C   3.996    C   28 1.008    C   22 1.006    H   27 0.965    H   26 0.960
    26  H   0.999    C   25 0.960
    27  H   0.995    C   25 0.965
    28  C   3.997    C   31 1.020    C   25 1.008    H   29 0.976    H   30 0.976
    29  H   0.997    C   28 0.976
    30  H   0.998    C   28 0.976
    31  C   3.996    C   28 1.020    H   33 0.988    H   32 0.986    H   34 0.985
    32  H   0.997    C   31 0.986
    33  H   0.999    C   31 0.988
    34  H   0.998    C   31 0.985
    35  O   2.037    C   37 0.991    H   36 0.830    Na   3 0.084
    36  H   0.884    O   35 0.830
    37  C   3.950    C   40 1.004    O   35 0.991    H   38 0.972    H   39 0.970
    38  H   0.999    C   37 0.972
    39  H   0.993    C   37 0.970
    40  C   3.996    C   43 1.010    C   37 1.004    H   41 0.975    H   42 0.969
    41  H   0.999    C   40 0.975
    42  H   0.998    C   40 0.969
    43  C   3.997    C   46 1.024    C   40 1.010    H   45 0.977    H   44 0.965
    44  H   0.999    C   43 0.965
    45  H   0.999    C   43 0.977
    46  C   3.995    C   43 1.024    H   47 0.988    H   48 0.986    H   49 0.977
    47  H   0.998    C   46 0.988
    48  H   0.998    C   46 0.986
    49  H   0.999    C   46 0.977
    50  O   2.002    C   52 1.002    H   51 0.838    Na   6 0.070
    51  H   0.891    O   50 0.838
    52  C   3.957    O   50 1.002    C   55 1.000    H   53 0.976    H   54 0.974
    53  H   0.993    C   52 0.976
    54  H   0.998    C   52 0.974
    55  C   3.996    C   58 1.011    C   52 1.000    H   57 0.976    H   56 0.966
    56  H   0.996    C   55 0.966
    57  H   0.998    C   55 0.976
    58  C   3.993    C   61 1.021    C   55 1.011    H   60 0.977    H   59 0.961
    59  H   0.996    C   58 0.961
    60  H   0.997    C   58 0.977
    61  C   3.996    C   58 1.021    H   62 0.987    H   63 0.979    H   64 0.977
    62  H   0.999    C   61 0.987
    63  H   0.998    C   61 0.979
    64  H   0.999    C   61 0.977
    65  O   1.997    C   67 0.984    H   66 0.827    Na   2 0.068    Na   6 0.054
    66  H   0.873    O   65 0.827
    67  C   3.941    C   70 1.004    O   65 0.984    H   69 0.975    H   68 0.970
    68  H   0.997    C   67 0.970
    69  H   0.993    C   67 0.975
    70  C   3.996    C   73 1.011    C   67 1.004    H   72 0.974    H   71 0.960
    71  H   0.997    C   70 0.960
    72  H   0.999    C   70 0.974
    73  C   3.994    C   76 1.019    C   70 1.011    H   75 0.975    H   74 0.967
    74  H   0.995    C   73 0.967
    75  H   0.998    C   73 0.975
    76  C   3.997    C   73 1.019    H   77 0.988    H   78 0.988    H   79 0.984
    77  H   0.999    C   76 0.988
    78  H   0.999    C   76 0.988
    79  H   0.999    C   76 0.984
 MOs/occ written to file <molden.input>
 
molecular dipole:
                 x           y           z       tot (Debye)
 q only:       -4.465       2.150      -0.030
   full:       -4.810       0.021      -0.166      12.233
molecular quadrupole (traceless):
                xx          xy          yy          xz          yz          zz
 q only:       -1.484      -2.708      -2.377       3.744     -24.034       3.861
  q+dip:       -0.351       0.599      -5.846      -0.345     -20.563       6.196
   full:       -2.344      -0.781      -4.824      -1.322     -20.792       7.169

SCC energy    :    -120.7752893
rep           :       0.8897157
ES            :       0.8574494
AES           :      -0.0388897
AXC           :       0.0246373
disp          :      -0.1054799
XB            :       0.0000000
fix           :       0.0000000
total E       :    -119.8807782
atomizationE  :      16.8012443    10542.94
(atE without considering molecular charge,
 total energy contains solvation terms)
H-L gap (eV)  :          3.0728
optimized geometry written to: xtbopt.xyz

           ------------------------------------------------- 
          |                Numerical Hessian                |
           ------------------------------------------------- 
step length          :   0.00500
SCC accuracy         :   0.25000
Hessian scale factor :   1.00000
frozen atoms in %    :   0.00000    0
RMS gradient         :   0.00005
estimated CPU  time      2.09 min
estimated wall time      2.09 min

writing file <hessian>.
 
 projected vibrational frequencies (cm-1)
eigval :       -0.00    -0.00    -0.00     0.00     0.00     0.00
eigval :       13.61    18.71    21.27    22.39    25.55    30.14
eigval :       32.06    33.10    35.56    38.21    40.04    42.41
eigval :       46.15    48.36    49.96    51.65    54.54    55.23
eigval :       56.42    58.24    58.86    62.74    64.02    68.74
eigval :       69.17    71.80    73.25    74.63    78.26    82.71
eigval :       83.27    86.13    88.66    89.72    90.52    93.96
eigval :       95.08    97.87   100.06   100.98   102.49   105.51
eigval :      106.02   107.48   108.95   111.07   113.22   115.47
eigval :      118.30   118.63   121.44   125.78   129.47   133.10
eigval :      133.72   138.05   140.37   142.36   144.06   150.86
eigval :      152.59   158.33   160.54   163.84   167.20   168.92
eigval :      174.13   177.79   179.67   181.76   187.79   189.27
eigval :      191.11   194.83   205.13   209.42   212.93   219.88
eigval :      221.24   222.92   227.92   230.53   235.93   239.78
eigval :      244.30   250.86   256.05   267.50   270.89   276.57
eigval :      290.02   352.49   362.76   395.63   400.58   451.19
eigval :      489.04   513.52   514.67   532.35   605.00   672.19
eigval :      723.75   775.03   780.81   785.55   793.59   840.37
eigval :      862.36   876.31   877.10   889.51   892.54   895.36
eigval :      945.70   956.12   971.62   973.24   987.00   994.45
eigval :      996.23   997.99  1040.76  1050.90  1088.06  1088.23
eigval :     1090.53  1097.89  1100.27  1104.13  1108.60  1112.56
eigval :     1121.16  1126.99  1133.52  1134.36  1138.33  1138.68
eigval :     1141.32  1189.32  1206.38  1209.73  1217.27  1238.36
eigval :     1240.36  1242.24  1262.51  1273.99  1275.26  1277.82
eigval :     1280.23  1281.18  1301.94  1302.26  1325.03  1329.10
eigval :     1336.27  1342.01  1349.67  1351.49  1354.02  1358.28
eigval :     1361.45  1364.21  1365.17  1368.61  1381.63  1403.42
eigval :     1410.39  1412.03  1412.99  1464.13  1464.78  1465.15
eigval :     1468.31  1470.95  1472.18  1474.36  1478.07  1479.07
eigval :     1482.47  1484.47  1487.46  1490.69  1496.07  1500.75
eigval :     1502.36  1503.07  1503.52  1503.94  1506.05  2881.62
eigval :     2907.09  2908.24  2909.76  2920.64  2930.06  2937.97
eigval :     2951.12  2953.64  2955.54  2956.53  2965.14  2965.22
eigval :     2969.30  2969.57  2974.62  2975.37  2978.62  2980.46
eigval :     2981.26  2987.60  2995.62  2996.48  3003.14  3007.90
eigval :     3012.81  3015.02  3019.45  3021.44  3023.74  3025.89
eigval :     3027.02  3029.25  3032.02  3034.41  3040.94  3192.90
eigval :     3221.16  3319.90  3323.53
 reduced masses (amu)
   1: 22.83   2: 25.20   3: 25.00   4: 21.96   5: 22.24   6: 19.91   7: 18.15   8: 15.38
   9: 12.92  10: 18.55  11: 16.10  12: 16.96  13: 22.76  14: 18.18  15: 14.07  16: 20.23
  17: 19.37  18: 19.88  19: 23.71  20: 16.48  21: 19.76  22: 14.98  23: 23.56  24: 21.00
  25: 20.02  26: 21.53  27: 22.31  28: 24.38  29: 25.29  30: 27.33  31: 24.93  32: 14.35
  33: 26.61  34: 23.65  35: 24.44  36: 19.25  37: 20.72  38: 22.32  39: 27.92  40: 22.18
  41: 23.61  42: 17.02  43: 17.48  44: 26.04  45: 25.76  46: 25.34  47: 26.93  48: 18.14
  49: 27.49  50: 21.82  51: 27.48  52: 28.42  53: 25.73  54: 23.96  55: 25.13  56: 23.76
  57: 24.95  58: 24.89  59: 27.57  60: 19.75  61: 21.26  62: 28.28  63: 26.16  64: 23.44
  65: 23.96  66: 27.51  67: 18.36  68: 18.88  69: 17.43  70: 25.71  71: 13.23  72: 26.66
  73: 26.25  74: 26.91  75: 26.93  76: 27.12  77: 19.20  78: 25.21  79: 26.02  80: 23.59
  81: 25.83  82: 17.27  83: 25.74  84: 21.34  85: 22.78  86: 21.74  87: 19.63  88: 26.54
  89:  5.85  90:  3.50  91: 12.44  92:  8.31  93: 15.06  94:  6.85  95:  9.87  96:  7.19
  97:  9.21  98: 10.07  99:  9.78 100:  7.59 101:  9.96 102: 10.67 103:  5.21 104:  8.84
 105:  8.69 106:  6.39 107:  2.45 108:  2.31 109:  2.00 110:  3.23 111:  2.37 112:  1.73
 113:  2.41 114:  2.36 115:  6.27 116:  5.45 117:  5.21 118:  5.54 119:  5.48 120:  5.95
 121:  5.40 122:  2.76 123:  3.36 124:  3.92 125:  5.84 126:  6.37 127:  7.21 128:  6.87
 129: 11.38 130:  6.79 131:  9.35 132:  9.14 133:  8.93 134:  7.04 135:  5.90 136:  6.27
 137:  7.34 138:  6.65 139:  8.97 140:  6.61 141:  8.51 142:  7.49 143:  8.00 144:  7.07
 145:  7.51 146:  3.82 147:  3.91 148:  4.35 149:  5.14 150:  3.50 151:  3.60 152:  4.00
 153:  3.53 154:  1.96 155:  1.79 156:  2.22 157:  2.82 158:  1.93 159:  4.05 160:  3.69
 161:  2.75 162:  3.35 163:  3.76 164:  3.33 165:  4.05 166:  3.46 167:  4.83 168:  3.28
 169:  5.49 170:  5.39 171:  3.91 172:  4.86 173:  3.24 174:  3.31 175:  3.34 176:  3.20
 177:  3.18 178:  1.93 179:  1.96 180:  1.90 181:  1.87 182:  1.89 183:  1.89 184:  1.94
 185:  1.89 186:  1.89 187:  1.85 188:  1.84 189:  1.56 190:  1.89 191:  1.68 192:  1.62
 193:  1.56 194:  1.59 195:  1.53 196:  1.63 197:  1.54 198:  1.76 199:  1.73 200:  1.75
 201:  1.75 202:  1.80 203:  1.79 204:  1.78 205:  1.90 206:  1.74 207:  1.84 208:  1.69
 209:  1.80 210:  1.77 211:  1.77 212:  1.62 213:  1.58 214:  1.54 215:  1.80 216:  1.62
 217:  1.70 218:  1.58 219:  1.86 220:  1.74 221:  1.76 222:  1.72 223:  1.85 224:  1.81
 225:  1.47 226:  1.67 227:  1.89 228:  1.95 229:  1.95 230:  1.89 231:  1.26 232:  1.57
 233:  1.46 234:  1.91 235:  1.89 236:  1.89 237:  1.90
 IR intensities (amu)
   1:  0.40   2:  0.39   3:  0.51   4:  0.32   5:  0.41   6:  0.33   7:  0.21   8:  0.21
   9:  0.20  10:  0.20  11:  0.27  12:  0.26  13:  0.35  14:  0.31  15:  0.28  16:  0.26
  17:  0.17  18:  0.15  19:  0.32  20:  0.36  21:  0.26  22:  0.18  23:  0.26  24:  0.16
  25:  0.24  26:  0.14  27:  0.34  28:  0.21  29:  0.09  30:  0.26  31:  0.17  32:  0.15
  33:  0.34  34:  0.32  35:  0.31  36:  0.15  37:  0.15  38:  0.41  39:  0.31  40:  0.17
  41:  0.19  42:  0.46  43:  0.33  44:  0.31  45:  0.54  46:  0.21  47:  0.22  48:  0.32
  49:  0.37  50:  0.43  51:  0.33  52:  0.37  53:  0.44  54:  0.49  55:  0.61  56:  0.34
  57:  0.90  58:  0.71  59:  0.64  60:  0.45  61:  0.51  62:  0.91  63:  1.04  64:  0.60
  65:  0.25  66:  1.82  67:  0.47  68:  0.31  69:  0.72  70:  0.70  71:  0.37  72:  0.68
  73:  0.92  74:  0.85  75:  0.71  76:  0.40  77:  1.41  78:  0.92  79:  1.25  80:  1.33
  81:  1.49  82:  0.52  83:  1.28  84:  0.13  85:  0.84  86:  0.97  87:  1.21  88:  1.43
  89:  0.47  90:  0.20  91:  0.98  92:  0.48  93:  0.57  94:  0.27  95:  0.07  96:  0.24
  97:  0.29  98:  0.35  99:  0.25 100:  0.24 101:  0.22 102:  0.42 103:  0.26 104:  0.27
 105:  0.22 106:  0.91 107:  0.62 108:  0.50 109:  0.49 110:  0.10 111:  0.09 112:  0.07
 113:  0.10 114:  0.05 115:  0.19 116:  0.21 117:  0.12 118:  0.26 119:  0.27 120:  0.29
 121:  0.13 122:  0.14 123:  0.12 124:  0.24 125:  0.38 126:  0.25 127:  0.40 128:  0.52
 129:  0.57 130:  0.63 131:  0.42 132:  0.41 133:  0.80 134:  0.35 135:  0.48 136:  0.26
 137:  0.64 138:  0.18 139:  0.84 140:  0.09 141:  0.76 142:  0.10 143:  0.46 144:  0.60
 145:  0.29 146:  0.13 147:  0.18 148:  0.08 149:  0.10 150:  0.07 151:  0.11 152:  0.17
 153:  0.17 154:  0.14 155:  0.04 156:  0.08 157:  0.08 158:  0.12 159:  0.18 160:  0.05
 161:  0.22 162:  0.30 163:  0.23 164:  0.19 165:  0.12 166:  0.36 167:  0.13 168:  0.32
 169:  0.14 170:  0.29 171:  0.24 172:  0.28 173:  0.55 174:  0.07 175:  0.08 176:  0.04
 177:  0.04 178:  0.08 179:  0.07 180:  0.05 181:  0.04 182:  0.04 183:  0.04 184:  0.06
 185:  0.07 186:  0.03 187:  0.06 188:  0.08 189:  0.06 190:  0.04 191:  0.03 192:  0.02
 193:  0.05 194:  0.02 195:  0.03 196:  0.02 197:  0.03 198:  0.33 199:  0.13 200:  0.23
 201:  0.20 202:  0.35 203:  0.32 204:  0.25 205:  0.24 206:  0.29 207:  0.12 208:  0.16
 209:  0.26 210:  0.22 211:  0.11 212:  0.23 213:  0.17 214:  0.19 215:  0.31 216:  0.26
 217:  0.27 218:  0.23 219:  0.40 220:  0.22 221:  0.21 222:  0.21 223:  0.33 224:  0.33
 225:  0.23 226:  0.22 227:  0.25 228:  0.28 229:  0.29 230:  0.24 231:  0.18 232:  0.20
 233:  0.17 234:  0.76 235:  0.91 236:  0.52 237:  0.63
 Raman intensities (amu)
   1:  0.00   2:  0.00   3:  0.00   4:  0.00   5:  0.00   6:  0.00   7:  0.00   8:  0.00
   9:  0.00  10:  0.00  11:  0.00  12:  0.00  13:  0.00  14:  0.00  15:  0.00  16:  0.00
  17:  0.00  18:  0.00  19:  0.00  20:  0.00  21:  0.00  22:  0.00  23:  0.00  24:  0.00
  25:  0.00  26:  0.00  27:  0.00  28:  0.00  29:  0.00  30:  0.00  31:  0.00  32:  0.00
  33:  0.00  34:  0.00  35:  0.00  36:  0.00  37:  0.00  38:  0.00  39:  0.00  40:  0.00
  41:  0.00  42:  0.00  43:  0.00  44:  0.00  45:  0.00  46:  0.00  47:  0.00  48:  0.00
  49:  0.00  50:  0.00  51:  0.00  52:  0.00  53:  0.00  54:  0.00  55:  0.00  56:  0.00
  57:  0.00  58:  0.00  59:  0.00  60:  0.00  61:  0.00  62:  0.00  63:  0.00  64:  0.00
  65:  0.00  66:  0.00  67:  0.00  68:  0.00  69:  0.00  70:  0.00  71:  0.00  72:  0.00
  73:  0.00  74:  0.00  75:  0.00  76:  0.00  77:  0.00  78:  0.00  79:  0.00  80:  0.00
  81:  0.00  82:  0.00  83:  0.00  84:  0.00  85:  0.00  86:  0.00  87:  0.00  88:  0.00
  89:  0.00  90:  0.00  91:  0.00  92:  0.00  93:  0.00  94:  0.00  95:  0.00  96:  0.00
  97:  0.00  98:  0.00  99:  0.00 100:  0.00 101:  0.00 102:  0.00 103:  0.00 104:  0.00
 105:  0.00 106:  0.00 107:  0.00 108:  0.00 109:  0.00 110:  0.00 111:  0.00 112:  0.00
 113:  0.00 114:  0.00 115:  0.00 116:  0.00 117:  0.00 118:  0.00 119:  0.00 120:  0.00
 121:  0.00 122:  0.00 123:  0.00 124:  0.00 125:  0.00 126:  0.00 127:  0.00 128:  0.00
 129:  0.00 130:  0.00 131:  0.00 132:  0.00 133:  0.00 134:  0.00 135:  0.00 136:  0.00
 137:  0.00 138:  0.00 139:  0.00 140:  0.00 141:  0.00 142:  0.00 143:  0.00 144:  0.00
 145:  0.00 146:  0.00 147:  0.00 148:  0.00 149:  0.00 150:  0.00 151:  0.00 152:  0.00
 153:  0.00 154:  0.00 155:  0.00 156:  0.00 157:  0.00 158:  0.00 159:  0.00 160:  0.00
 161:  0.00 162:  0.00 163:  0.00 164:  0.00 165:  0.00 166:  0.00 167:  0.00 168:  0.00
 169:  0.00 170:  0.00 171:  0.00 172:  0.00 173:  0.00 174:  0.00 175:  0.00 176:  0.00
 177:  0.00 178:  0.00 179:  0.00 180:  0.00 181:  0.00 182:  0.00 183:  0.00 184:  0.00
 185:  0.00 186:  0.00 187:  0.00 188:  0.00 189:  0.00 190:  0.00 191:  0.00 192:  0.00
 193:  0.00 194:  0.00 195:  0.00 196:  0.00 197:  0.00 198:  0.00 199:  0.00 200:  0.00
 201:  0.00 202:  0.00 203:  0.00 204:  0.00 205:  0.00 206:  0.00 207:  0.00 208:  0.00
 209:  0.00 210:  0.00 211:  0.00 212:  0.00 213:  0.00 214:  0.00 215:  0.00 216:  0.00
 217:  0.00 218:  0.00 219:  0.00 220:  0.00 221:  0.00 222:  0.00 223:  0.00 224:  0.00
 225:  0.00 226:  0.00 227:  0.00 228:  0.00 229:  0.00 230:  0.00 231:  0.00 232:  0.00
 233:  0.00 234:  0.00 235:  0.00 236:  0.00 237:  0.00
 output can be read by thermo (or use thermo option).
 writing <g98.out> molden fake output.
 recommended (thermochemical) frequency scaling factor: 1.0
                    ==================
                    thermo calculation
                    ==================
Nvib :  231 Nimag : 0  symmetry :   C1  rot number :  1  scale factor : 1.00 sthr :  50.
omega= 13.61     Gvib=    -2.206     Grot=    -1.442     Gused=    -1.446
omega= 18.71     Gvib=    -2.017     Grot=    -1.348     Gused=    -1.361
omega= 21.27     Gvib=    -1.942     Grot=    -1.310     Gused=    -1.330
omega= 22.39     Gvib=    -1.911     Grot=    -1.295     Gused=    -1.318
omega= 25.55     Gvib=    -1.833     Grot=    -1.255     Gused=    -1.292
omega= 30.14     Gvib=    -1.735     Grot=    -1.206     Gused=    -1.268
omega= 32.06     Gvib=    -1.699     Grot=    -1.188     Gused=    -1.262
omega= 33.10     Gvib=    -1.680     Grot=    -1.179     Gused=    -1.260
omega= 35.56     Gvib=    -1.638     Grot=    -1.158     Gused=    -1.255
omega= 38.21     Gvib=    -1.595     Grot=    -1.136     Gused=    -1.253
omega= 40.04     Gvib=    -1.567     Grot=    -1.122     Gused=    -1.252
omega= 42.41     Gvib=    -1.534     Grot=    -1.105     Gused=    -1.251
omega= 46.15     Gvib=    -1.484     Grot=    -1.080     Gused=    -1.250
omega= 48.36     Gvib=    -1.456     Grot=    -1.066     Gused=    -1.248
omega= 49.96     Gvib=    -1.437     Grot=    -1.057     Gused=    -1.247
omega= 51.65     Gvib=    -1.417     Grot=    -1.047     Gused=    -1.244
omega= 54.54     Gvib=    -1.385     Grot=    -1.031     Gused=    -1.238
omega= 55.23     Gvib=    -1.378     Grot=    -1.027     Gused=    -1.237
omega= 56.42     Gvib=    -1.365     Grot=    -1.021     Gused=    -1.234
omega= 58.24     Gvib=    -1.346     Grot=    -1.011     Gused=    -1.229
omega= 58.86     Gvib=    -1.340     Grot=    -1.008     Gused=    -1.227
omega= 62.74     Gvib=    -1.303     Grot=    -0.989     Gused=    -1.213
omega= 64.02     Gvib=    -1.291     Grot=    -0.983     Gused=    -1.207
omega= 68.74     Gvib=    -1.249     Grot=    -0.962     Gused=    -1.186
omega= 69.17     Gvib=    -1.245     Grot=    -0.960     Gused=    -1.184
omega= 71.80     Gvib=    -1.223     Grot=    -0.949     Gused=    -1.171
omega= 73.25     Gvib=    -1.212     Grot=    -0.943     Gused=    -1.164
omega= 74.63     Gvib=    -1.201     Grot=    -0.938     Gused=    -1.157
omega= 78.26     Gvib=    -1.173     Grot=    -0.924     Gused=    -1.137
omega= 82.71     Gvib=    -1.141     Grot=    -0.907     Gused=    -1.113
omega= 83.27     Gvib=    -1.137     Grot=    -0.905     Gused=    -1.110
omega= 86.13     Gvib=    -1.117     Grot=    -0.895     Gused=    -1.094
omega= 88.66     Gvib=    -1.100     Grot=    -0.887     Gused=    -1.080
omega= 89.72     Gvib=    -1.093     Grot=    -0.883     Gused=    -1.075
omega= 90.52     Gvib=    -1.088     Grot=    -0.881     Gused=    -1.070
omega= 93.96     Gvib=    -1.066     Grot=    -0.870     Gused=    -1.052
omega= 95.08     Gvib=    -1.059     Grot=    -0.866     Gused=    -1.046
omega= 97.87     Gvib=    -1.042     Grot=    -0.858     Gused=    -1.031
omega=100.06     Gvib=    -1.030     Grot=    -0.851     Gused=    -1.019
omega=100.98     Gvib=    -1.024     Grot=    -0.848     Gused=    -1.014
omega=102.49     Gvib=    -1.016     Grot=    -0.844     Gused=    -1.006
omega=105.51     Gvib=    -0.999     Grot=    -0.835     Gused=    -0.991
omega=106.02     Gvib=    -0.996     Grot=    -0.834     Gused=    -0.988
omega=107.48     Gvib=    -0.988     Grot=    -0.830     Gused=    -0.981
omega=108.95     Gvib=    -0.980     Grot=    -0.826     Gused=    -0.974
omega=111.07     Gvib=    -0.969     Grot=    -0.820     Gused=    -0.963
omega=113.22     Gvib=    -0.958     Grot=    -0.814     Gused=    -0.953
omega=115.47     Gvib=    -0.947     Grot=    -0.809     Gused=    -0.942
omega=118.30     Gvib=    -0.933     Grot=    -0.801     Gused=    -0.929
omega=118.63     Gvib=    -0.931     Grot=    -0.801     Gused=    -0.927
omega=121.44     Gvib=    -0.918     Grot=    -0.794     Gused=    -0.914
omega=125.78     Gvib=    -0.897     Grot=    -0.783     Gused=    -0.895
omega=129.47     Gvib=    -0.881     Grot=    -0.775     Gused=    -0.878
omega=133.10     Gvib=    -0.865     Grot=    -0.767     Gused=    -0.863
omega=133.72     Gvib=    -0.862     Grot=    -0.765     Gused=    -0.860
omega=138.05     Gvib=    -0.844     Grot=    -0.756     Gused=    -0.843
omega=140.37     Gvib=    -0.834     Grot=    -0.751     Gused=    -0.833
omega=142.36     Gvib=    -0.826     Grot=    -0.747     Gused=    -0.825
omega=144.06     Gvib=    -0.820     Grot=    -0.743     Gused=    -0.819
omega=150.86     Gvib=    -0.794     Grot=    -0.729     Gused=    -0.793
omega=152.59     Gvib=    -0.787     Grot=    -0.726     Gused=    -0.786
omega=158.33     Gvib=    -0.766     Grot=    -0.715     Gused=    -0.766
omega=160.54     Gvib=    -0.758     Grot=    -0.711     Gused=    -0.758
omega=163.84     Gvib=    -0.747     Grot=    -0.705     Gused=    -0.747
omega=167.20     Gvib=    -0.735     Grot=    -0.699     Gused=    -0.735
omega=168.92     Gvib=    -0.730     Grot=    -0.696     Gused=    -0.729
omega=174.13     Gvib=    -0.713     Grot=    -0.687     Gused=    -0.713
omega=177.79     Gvib=    -0.701     Grot=    -0.681     Gused=    -0.701
omega=179.67     Gvib=    -0.695     Grot=    -0.678     Gused=    -0.695
omega=181.76     Gvib=    -0.689     Grot=    -0.674     Gused=    -0.689
omega=187.79     Gvib=    -0.671     Grot=    -0.665     Gused=    -0.671
omega=189.27     Gvib=    -0.666     Grot=    -0.662     Gused=    -0.666
omega=191.11     Gvib=    -0.661     Grot=    -0.659     Gused=    -0.661
omega=194.83     Gvib=    -0.650     Grot=    -0.654     Gused=    -0.650
omega=205.13     Gvib=    -0.622     Grot=    -0.638     Gused=    -0.622
omega=209.42     Gvib=    -0.611     Grot=    -0.632     Gused=    -0.611
omega=212.93     Gvib=    -0.602     Grot=    -0.627     Gused=    -0.602
omega=219.88     Gvib=    -0.584     Grot=    -0.618     Gused=    -0.585
omega=221.24     Gvib=    -0.581     Grot=    -0.616     Gused=    -0.581
omega=222.92     Gvib=    -0.577     Grot=    -0.614     Gused=    -0.577
omega=227.92     Gvib=    -0.565     Grot=    -0.607     Gused=    -0.565
omega=230.53     Gvib=    -0.559     Grot=    -0.604     Gused=    -0.559
omega=235.93     Gvib=    -0.547     Grot=    -0.597     Gused=    -0.547
omega=239.78     Gvib=    -0.538     Grot=    -0.592     Gused=    -0.538
omega=244.30     Gvib=    -0.528     Grot=    -0.587     Gused=    -0.528
omega=250.86     Gvib=    -0.514     Grot=    -0.579     Gused=    -0.514
omega=256.05     Gvib=    -0.503     Grot=    -0.573     Gused=    -0.504
omega=267.50     Gvib=    -0.481     Grot=    -0.560     Gused=    -0.481
omega=270.89     Gvib=    -0.474     Grot=    -0.556     Gused=    -0.474
omega=276.57     Gvib=    -0.464     Grot=    -0.550     Gused=    -0.464
omega=290.02     Gvib=    -0.439     Grot=    -0.536     Gused=    -0.440
 
   temp. (K)  partition function   enthalpy   heat capacity  entropy
                                   cal/mol     cal/K/mol   cal/K/mol   J/K/mol
 298.15  VIB  0.795E+40            42767.120    209.432    299.137
         ROT  0.796E+08              888.752      2.981     39.135
         INT  0.633E+48            43655.873    212.413    338.272
         TR   0.243E+29             1481.254      4.968     46.104
         TOT                       45137.1265   217.3811   384.3755  1608.2209
                     Eh         kcal/mol          kJ/mol 
ZPVE            0.558937         350.738         1467.48    
H(0)-H(T)+PV    0.719306E-01     45.1371         188.853    
H(T)            0.630867         395.875         1656.34    
T*S             0.182629         114.602         479.491    
G(T)            0.448238         281.274         1176.84    
   -119.43254010  <=== TOTAL FREE ENERGY in Eh incl. el.,ZPVE,RRHO,solv. parts
 
 normal mode %tage of torsion character
   1:  0.00   2:  0.00   3:  0.00   4:  0.00   5:  0.00   6:  0.00   7:  0.35   8:  0.27
   9:  0.34  10:  0.38  11:  0.37  12:  0.28  13:  0.47  14:  0.38  15:  0.47  16:  0.30
  17:  0.43  18:  0.44  19:  0.41  20:  0.41  21:  0.48  22:  0.41  23:  0.45  24:  0.43
  25:  0.41  26:  0.31  27:  0.23  28:  0.37  29:  0.50  30:  0.33  31:  0.26  32:  0.27
  33:  0.44  34:  0.36  35:  0.27  36:  0.49  37:  0.44  38:  0.48  39:  0.34  40:  0.53
  41:  0.49  42:  0.34  43:  0.41  44:  0.46  45:  0.50  46:  0.52  47:  0.52  48:  0.43
  49:  0.24  50:  0.30  51:  0.58  52:  0.39  53:  0.54  54:  0.43  55:  0.46  56:  0.53
  57:  0.43  58:  0.41  59:  0.39  60:  0.52  61:  0.46  62:  0.61  63:  0.28  64:  0.30
  65:  0.43  66:  0.27  67:  0.63  68:  0.68  69:  0.68  70:  0.46  71:  0.59  72:  0.40
  73:  0.16  74:  0.19  75:  0.35  76:  0.24  77:  0.58  78:  0.37  79:  0.31  80:  0.30
  81:  0.24  82:  0.23  83:  0.19  84:  0.27  85:  0.29  86:  0.26  87:  0.30  88:  0.12
  89:  0.74  90:  0.81  91:  0.58  92:  0.68  93:  0.47  94:  0.65  95:  0.43  96:  0.56
  97:  0.49  98:  0.21  99:  0.45 100:  0.45 101:  0.06 102:  0.07 103:  0.23 104:  0.32
 105:  0.45 106:  0.33 107:  0.39 108:  0.91 109:  0.83 110:  0.56 111:  0.55 112:  0.52
 113:  0.41 114:  0.56 115:  0.42 116:  0.49 117:  0.61 118:  0.37 119:  0.36 120:  0.31
 121:  0.12 122:  0.51 123:  0.37 124:  0.32 125:  0.22 126:  0.30 127:  0.18 128:  0.22
 129:  0.07 130:  0.11 131:  0.14 132:  0.15 133:  0.11 134:  0.09 135:  0.18 136:  0.16
 137:  0.17 138:  0.17 139:  0.10 140:  0.10 141:  0.19 142:  0.10 143:  0.19 144:  0.28
 145:  0.09 146:  0.25 147:  0.30 148:  0.40 149:  0.53 150:  0.32 151:  0.20 152:  0.38
 153:  0.20 154:  0.11 155:  0.14 156:  0.11 157:  0.13 158:  0.13 159:  0.16 160:  0.13
 161:  0.16 162:  0.17 163:  0.15 164:  0.18 165:  0.09 166:  0.14 167:  0.08 168:  0.11
 169:  0.06 170:  0.06 171:  0.10 172:  0.08 173:  0.10 174:  0.00 175:  0.00 176:  0.00
 177:  0.00 178:  0.61 179:  0.67 180:  0.62 181:  0.61 182:  0.62 183:  0.62 184:  0.64
 185:  0.67 186:  0.63 187:  0.63 188:  0.66 189:  0.89 190:  0.61 191:  0.81 192:  0.86
 193:  0.89 194:  0.88 195:  0.93 196:  0.86 197:  0.93 198:  0.20 199:  0.22 200:  0.12
 201:  0.17 202:  0.15 203:  0.17 204:  0.12 205:  0.17 206:  0.08 207:  0.25 208:  0.18
 209:  0.08 210:  0.08 211:  0.13 212:  0.07 213:  0.03 214:  0.03 215:  0.07 216:  0.03
 217:  0.09 218:  0.03 219:  0.03 220:  0.10 221:  0.07 222:  0.10 223:  0.03 224:  0.04
 225:  0.01 226:  0.05 227:  0.04 228:  0.05 229:  0.04 230:  0.05 231:  0.00 232:  0.01
 233:  0.01 234:  0.03 235:  0.03 236:  0.12 237:  0.07
 recommended # of modes for mode following          94
 
 Pipek-Mezey localization of normal modes
 number of localized modes           97
 frequency thrshold           500.000000000000     
 number of groups                    45
 atom-group assingment :   
  1  2  3  4  5  6  7  8  9 10 11 12 13 14 15 16 17 18 19 20 21 22 22 22 23 24 23 25 25 25
 26 26 26 26 27 28 29 29 29 30 30 30 31 31 31 32 32 32 32 33 34 35 35 35 36 36 36 37 38 37
 39 39 39 39 40 41 42 42 42 43 43 43 44 44 44 45 45 45 45
 pop matrix done.
 initialization of trafo matrix to unity
iteration     50  convergence  0.77204020D-04

 converged in     69 iterations, threshold :   0.99843186D-06
eig.   :       -0.00    -0.00    -0.00     0.00     0.00     0.00
eig.   :       64.48    65.93    69.78    71.12    76.47    76.81
eig.   :       85.42    87.52    87.78    91.05    91.28    91.56
eig.   :       93.46    93.92    94.81    95.09    95.22    95.69
eig.   :       97.24    97.24    97.94    99.05    99.75   101.00
eig.   :      101.38   102.58   104.35   107.39   108.31   109.57
eig.   :      110.17   110.50   113.09   115.58   116.19   117.34
eig.   :      121.91   124.12   124.39   124.42   125.16   129.41
eig.   :      131.79   132.58   132.99   135.80   136.02   138.20
eig.   :      141.33   142.83   144.03   144.10   145.24   145.80
eig.   :      147.57   148.93   149.39   151.98   155.66   156.26
eig.   :      157.08   157.40   157.63   160.21   162.96   164.35
eig.   :      164.87   165.41   167.01   167.67   168.16   172.09
eig.   :      172.64   174.40   174.71   175.69   176.78   179.00
eig.   :      184.63   185.34   187.23   191.81   195.14   196.68
eig.   :      200.85   202.53   204.93   205.52   208.05   209.85
eig.   :      211.99   212.50   216.70   220.86   242.27   284.00
eig.   :      327.49   513.52   514.67   532.35   605.00   672.19
eig.   :      723.75   775.03   780.81   785.55   793.59   840.37
eig.   :      862.36   876.31   877.10   889.51   892.54   895.36
eig.   :      945.70   956.12   971.62   973.24   987.00   994.45
eig.   :      996.23   997.99  1040.76  1050.90  1088.06  1088.23
eig.   :     1090.53  1097.89  1100.27  1104.13  1108.60  1112.56
eig.   :     1121.16  1126.99  1133.52  1134.36  1138.33  1138.68
eig.   :     1141.32  1189.32  1206.38  1209.73  1217.27  1238.36
eig.   :     1240.36  1242.24  1262.51  1273.99  1275.26  1277.82
eig.   :     1280.23  1281.18  1301.94  1302.26  1325.03  1329.10
eig.   :     1336.27  1342.01  1349.67  1351.49  1354.02  1358.28
eig.   :     1361.45  1364.21  1365.17  1368.61  1381.63  1403.42
eig.   :     1410.39  1412.03  1412.99  1464.13  1464.78  1465.15
eig.   :     1468.31  1470.95  1472.18  1474.36  1478.07  1479.07
eig.   :     1482.47  1484.47  1487.46  1490.69  1496.07  1500.75
eig.   :     1502.36  1503.07  1503.52  1503.94  1506.05  2881.62
eig.   :     2907.09  2908.24  2909.76  2920.64  2930.06  2937.97
eig.   :     2951.12  2953.64  2955.54  2956.53  2965.14  2965.22
eig.   :     2969.30  2969.57  2974.62  2975.37  2978.62  2980.46
eig.   :     2981.26  2987.60  2995.62  2996.48  3003.14  3007.90
eig.   :     3012.81  3015.02  3019.45  3021.44  3023.74  3025.89
eig.   :     3027.02  3029.25  3032.02  3034.41  3040.94  3192.90
eig.   :     3221.16  3319.90  3323.53
written to xtb_localmodes and g98l.out
 
 normal mode %tage of torsion character
   1:  0.00   2:  0.00   3:  0.00   4:  0.00   5:  0.00   6:  0.00   7:  0.43   8:  0.47
   9:  0.43  10:  0.38  11:  0.16  12:  0.41  13:  0.31  14:  0.17  15:  0.01  16:  0.75
  17:  0.31  18:  0.43  19:  0.61  20:  0.18  21:  0.17  22:  0.12  23:  0.65  24:  0.07
  25:  0.90  26:  0.24  27:  0.39  28:  0.25  29:  0.16  30:  0.02  31:  0.07  32:  0.60
  33:  0.03  34:  0.01  35:  0.15  36:  0.37  37:  0.57  38:  0.10  39:  0.59  40:  0.05
  41:  0.01  42:  0.25  43:  0.05  44:  0.28  45:  0.29  46:  0.02  47:  0.26  48:  0.08
  49:  0.55  50:  0.13  51:  0.68  52:  0.59  53:  0.30  54:  0.03  55:  0.05  56:  0.63
  57:  0.08  58:  0.23  59:  0.16  60:  0.03  61:  0.22  62:  0.12  63:  0.10  64:  0.59
  65:  0.15  66:  0.06  67:  0.61  68:  0.55  69:  0.22  70:  0.21  71:  0.43  72:  0.41
  73:  0.02  74:  0.60  75:  0.43  76:  0.03  77:  0.60  78:  0.73  79:  0.30  80:  0.02
  81:  0.35  82:  0.28  83:  0.49  84:  0.55  85:  0.89  86:  0.03  87:  0.32  88:  0.75
  89:  0.97  90:  0.01  91:  0.21  92:  0.07  93:  0.99  94:  0.18  95:  0.24  96:  0.50
  97:  0.66  98:  0.68  99:  0.56 100:  0.99 101:  0.09 102:  0.12 103:  0.29 104:  0.32
 105:  0.45 106:  0.33 107:  0.39 108:  0.91 109:  0.83 110:  0.56 111:  0.55 112:  0.52
 113:  0.41 114:  0.56 115:  0.42 116:  0.49 117:  0.61 118:  0.37 119:  0.36 120:  0.31
 121:  0.12 122:  0.51 123:  0.37 124:  0.32 125:  0.22 126:  0.30 127:  0.18 128:  0.22
 129:  0.07 130:  0.11 131:  0.14 132:  0.15 133:  0.11 134:  0.09 135:  0.18 136:  0.16
 137:  0.17 138:  0.17 139:  0.10 140:  0.10 141:  0.19 142:  0.10 143:  0.19 144:  0.28
 145:  0.09 146:  0.25 147:  0.30 148:  0.40 149:  0.53 150:  0.32 151:  0.20 152:  0.38
 153:  0.20 154:  0.11 155:  0.14 156:  0.11 157:  0.13 158:  0.13 159:  0.16 160:  0.13
 161:  0.16 162:  0.17 163:  0.15 164:  0.18 165:  0.09 166:  0.14 167:  0.08 168:  0.11
 169:  0.06 170:  0.06 171:  0.10 172:  0.08 173:  0.10 174:  0.00 175:  0.00 176:  0.00
 177:  0.00 178:  0.61 179:  0.67 180:  0.62 181:  0.61 182:  0.62 183:  0.62 184:  0.64
 185:  0.67 186:  0.63 187:  0.63 188:  0.66 189:  0.89 190:  0.61 191:  0.81 192:  0.86
 193:  0.89 194:  0.88 195:  0.93 196:  0.86 197:  0.93 198:  0.20 199:  0.22 200:  0.12
 201:  0.17 202:  0.15 203:  0.17 204:  0.12 205:  0.17 206:  0.08 207:  0.25 208:  0.18
 209:  0.08 210:  0.08 211:  0.13 212:  0.07 213:  0.03 214:  0.03 215:  0.07 216:  0.03
 217:  0.09 218:  0.03 219:  0.03 220:  0.10 221:  0.07 222:  0.10 223:  0.03 224:  0.04
 225:  0.01 226:  0.05 227:  0.04 228:  0.05 229:  0.04 230:  0.05 231:  0.00 232:  0.01
 233:  0.01 234:  0.03 235:  0.03 236:  0.12 237:  0.07
 recommended # of modes for mode following         185

------------------------------------------------------------------------
 * finished run on 2020/06/02 at 14:01:04.002     
------------------------------------------------------------------------
 total:
 * wall-time:     0 d,  0 h,  2 min, 12.694 sec
 *  cpu-time:     0 d,  0 h,  2 min, 12.384 sec
 * ratio c/w:     0.998 speedup
 SCF:
 * wall-time:     0 d,  0 h,  0 min,  2.058 sec
 *  cpu-time:     0 d,  0 h,  0 min,  1.937 sec
 * ratio c/w:     0.941 speedup
 ANC optimizer:
 * wall-time:     0 d,  0 h,  0 min,  2.207 sec
 *  cpu-time:     0 d,  0 h,  0 min,  2.187 sec
 * ratio c/w:     0.991 speedup
 numerical hessian:
 * wall-time:     0 d,  0 h,  2 min,  8.397 sec
 *  cpu-time:     0 d,  0 h,  2 min,  8.234 sec
 * ratio c/w:     0.999 speedup

normal termination of xtb
