# Supplementary material for: Heterogeneous Nucleation of Butanol on NaCl: A Computational Study of Temperature, Humidity, Seed Charge, and Seed Size Effects
Source: J Phys Chem A. 2021 Mar 31;125(14):3025–36. doi: 10.1021/acs.jpca.0c10972 (PMC8054243; doi:10.1021/acs.jpca.0c10972)
Supplement: Supplementary file 2 — jp0c10972_si_002.zip [file jp0c10972_si_002.zip › ALL CLUSTERS/low_level_calc/negative seed/1Seed4BuOH.xyz]

    79
       -119.88077816  Gyration_radius:  4.48820360226
 Na          3.30162040055228   -3.46824847345929   -0.66561348973364
Na          1.29948733034316    2.78395001259078    1.80607977784815
Na          2.73493327535043   -0.37210915495145    2.15490117549782
Na          3.29325899373548   -0.46882816703303   -4.46978501387657
Na          3.80758246771817   -0.35272873265901   -1.14850857450945
Na          0.13713416239864    0.64918113196283   -0.40136898098281
Na          1.29174867784355   -2.84154512204887   -3.01761898570113
Na         -0.16413120927078   -3.52920918161460    0.11132917810918
Na          2.06775906812902    2.66870697458523   -1.86081403305384
Cl          4.35654707079681   -1.91341793725585    0.92748786523168
Cl          0.99614344651266   -1.19069278081775   -4.87208368975102
Cl          3.89622595828865   -2.33913196811161   -2.91462017458215
Cl         -1.79256244032816   -2.53395762294898    1.55235653536828
Cl          2.64770927802411    1.35896414649303    0.21551811268740
Cl          3.82048916823071    1.51199512875866   -3.19139370308058
Cl          2.32472493296174    1.62501000436075    3.73305344212570
Cl          1.27262240481454   -4.91034698166910   -1.39351068119965
Cl          0.37741667770863    3.73587952431594   -0.36312037657011
Cl          1.27747547062978   -1.62235268541655   -0.67667532500427
O           0.43236468588051    1.06375628542997   -2.51838115438732
H           0.66819820786336    0.37018859028776   -3.15980688417772
C          -0.50668218968126    1.87230779564894   -3.20998003212866
H          -0.93025778263413    2.56658764013985   -2.48490664260440
H          -1.31200569439421    1.25233062814071   -3.62097691309931
C           0.14471188243563    2.65133260242707   -4.34650974901145
H           0.92728045400260    3.29696699147594   -3.93525969475520
H           0.60527344571881    1.94387220302245   -5.04055626419427
C          -0.86007266891446    3.51695165936235   -5.09646025194134
H          -1.33473572733098    4.20272948010351   -4.39107470700829
H          -1.63801378770271    2.87936726281169   -5.52381414679457
C          -0.19377845411961    4.31492029243261   -6.20919165085791
H           0.27873413928680    3.64518116101740   -6.92485275686469
H          -0.92305880223521    4.92491502011992   -6.73795670747710
H           0.57026486428951    4.97103795614820   -5.79709619227420
O           0.75570716968906   -1.17896691772347    2.62677398635624
H          -0.02051815969749   -1.60456706841258    2.20649639604466
C           0.64631495707795   -1.47847242664104    4.00584017517490
H          -0.38427006203463   -1.31760534051747    4.34647246981697
H           1.29511902089808   -0.78426568356543    4.53881468529821
C           1.04179636632137   -2.91915842977096    4.31900336001644
H           0.92205403174017   -3.08717384105490    5.39170025740160
H           0.35137590449936   -3.58443161865785    3.79066300618338
C           2.47015571584628   -3.25512514168680    3.89940783874945
H           2.58460220856902   -3.05195250760485    2.83381270591666
H           2.63550112487483   -4.32543590544993    4.04731302142128
C           3.52540572996624   -2.47988201313923    4.67443100997345
H           3.44671228562463   -2.68699690910888    5.74019405120007
H           4.51733424536934   -2.76855904260570    4.33761075348401
H           3.41764099071944   -1.40896883107885    4.52206808356108
O          -1.75250136958640   -0.24606392727306   -0.52421601320467
H          -1.80226506999966   -0.92722066840724    0.17816262495087
C          -2.98319615153010   -0.31390981347340   -1.20503906594296
H          -2.97747259048103    0.48865428044786   -1.94563505854335
H          -3.81224921091204   -0.13225803214449   -0.50701855624018
C          -3.18498952962650   -1.66246591410891   -1.89416056375831
H          -3.08639555251220   -2.44640479520660   -1.13845335984471
H          -4.19493416276561   -1.71230115754063   -2.30600214844982
C          -2.15402460112319   -1.88748283678723   -2.99316527899434
H          -1.16375689041539   -1.67340215544225   -2.59124956716437
H          -2.33956527034204   -1.19416626920853   -3.81561922002887
C          -2.17038361517045   -3.31091518102611   -3.52603048814035
H          -3.14849714992718   -3.55817046583684   -3.93470751669435
H          -1.42968462050651   -3.42187082372723   -4.31556666561433
H          -1.94122037097342   -4.01972087149474   -2.73098965991150
O          -0.34788021290011    1.15981357650894    1.60997124770125
H          -0.05887384049945    0.51330144277216    2.27793650460494
C          -1.67973390861995    1.51385610813923    1.94579952194497
H          -2.28055299359704    0.61485958546935    2.12740919372681
H          -2.08905732249486    2.03911126172521    1.08169164601992
C          -1.75998046562617    2.43238097879880    3.16141757387647
H          -1.09762360818993    3.28796621914031    2.99554496028133
H          -2.78274653447329    2.80648791197352    3.24761911150316
C          -1.36340033249424    1.73337755283596    4.45719407351900
H          -0.32119490439791    1.42220143323091    4.39953465052994
H          -1.98981501613190    0.84789993490608    4.59766819300312
C          -1.51659122162791    2.65469931665009    5.65947613867323
H          -2.54474176234635    3.00191987264786    5.75617595227099
H          -1.23927935777891    2.13732965076440    6.57499758788156
H          -0.86673162010419    3.52049174926477    5.54786306003431
