# Supplementary material for: Heterogeneous Nucleation of Butanol on NaCl: A Computational Study of Temperature, Humidity, Seed Charge, and Seed Size Effects
Source: J Phys Chem A. 2021 Mar 31;125(14):3025–36. doi: 10.1021/acs.jpca.0c10972 (PMC8054243; doi:10.1021/acs.jpca.0c10972)
Supplement: Supplementary file 2 — jp0c10972_si_002.zip [file jp0c10972_si_002.zip › ALL CLUSTERS/low_level_calc/negative seed/1Seed4BuOH1W.log]

      -----------------------------------------------------------      
     |                   =====================                   |     
     |                           x T B                           |     
     |                   =====================                   |     
     |                         S. Grimme                         |     
     |          Mulliken Center for Theoretical Chemistry        |     
     |                    University of Bonn                     |     
     |                 Version 6.0.1 (SAW181210)                 |     
      -----------------------------------------------------------      

   This program is distributed in the hope that it will be useful,
   but WITHOUT ANY WARRANTY; without even the implied warranty of
   MERCHANTABILITY or FITNESS FOR A PARTICULAR PURPOSE.
   
   FOR NON-COMMERCIAL, ACADEMIA USE ONLY.
   
   Cite this work as:
   S. Grimme, C. Bannwarth, P. Shushkov, J. Comput. Theory Chem., 2017,
   13, 1989-2009.
   C. Bannwarth, S. Ehlert and S. Grimme., ChemRxiv, 2018, preprint.
   http://doi.org/10.26434/chemrxiv.7246238.v1
   
   for sTDA-xTB:
   S. Grimme and C. Bannwarth, J. Chem. Phys., 2016, 145, 054103.
   
   in the mass-spec context:
   V. Asgeirsson, C. Bauer and S. Grimme, Chem. Sci., 2017, 8, 4879.
   
   if GBSA is used:
   P. Shushkov, F. März and S. Grimme, unpublished.
   
   for ANC optimizer:
   S. Grimme, unpublished.
   Rational Function algorithm used in ANCopt:
   F. Eckert, P. Pulay, H.-J. Werner, J. Comput. Chem., 1997, 18, 1473.
   
   with help from (in alphabetical order)
   C. Bannwarth, F. Bohle, G. Brandenburg, E. Caldeweyher, M. Checinski,
   S. Dohm, S. Ehlert, S. Ehrlich, F. März, H. Neugebauer, J. Pisarek,
   P. Pracht, P. Shushkov, and S. Spicher.
   
 * started run on 2020/06/02 at 13:58:51.875     
========================================================================
 # omp threads = 1
========================================================================
number of atoms            : 82
number of electrons        : 216
charge                     : -1
spin                       : .0
first test random number   : .0907

########################################################################
# WARNING! Please study the warnings concerning your input carefully
#  - the use of '-ohess' is discouraged, please use '--ohess' next time
########################################################################

           ------------------------------------------------- 
          |                 G F N 2 - x T B                 |
          | Geometry, Frequencies, Noncovalent interactions |
          |            JCTC 2018 parametrisation            |
           ------------------------------------------------- 
      method parameters     
 k(s)        :  1.8500
 k(p)        :  2.2300
 k(d)        :  2.2300
 k(f)        :  2.0000
 kEN (H0ij)  : -2.0000
 D4 a1       :  0.5200
 D4 a2       :  5.0000
 D4 s6       :  1.0000
 D4 s8       :  2.7000
 D4 s9       :  5.0000
 alphaj      :  2.0000


            Z     q(EN)     CN     RAES       Cart. coordinates
     1  Na  1.0    0.39    6.27    5.00     6.07533     0.17933     0.43249
     2  Na  1.0    0.39    8.64    5.00     1.04335    -3.48189    -1.89624
     3  Na  1.0    0.38    5.01    5.00     5.28616    -4.25844     8.68971
     4  Na  1.0    0.35    5.98    5.00    -0.27017    -7.36745     7.20730
     5  Na  1.0    0.45    4.64    5.00    -4.80196    -6.84740     2.56002
     6  Na  1.0    0.30    7.31    5.00     4.48288    -5.94596     2.71167
     7  Na  1.0    0.41    8.56    5.00    -3.56542    -0.39711     1.02880
     8  Na  1.0    0.32   10.31    5.00     1.21174    -0.30850     5.13926
     9  Na  1.0    0.51    6.77    5.00     1.12223     5.48489     1.33331
    10  Cl  7.0   -0.17    2.89    4.85     5.58110    -4.21188    -1.60109
    11  Cl  7.0   -0.21    1.84    2.97     6.85872     4.75081     0.77595
    12  Cl  7.0   -0.22    2.87    4.84     4.47687    -8.41673     6.77133
    13  Cl  7.0   -0.06    5.27    5.00    -0.35044    -4.73521     2.71111
    14  Cl  7.0   -0.27    1.94    3.16    -4.16630    -9.59667     6.08077
    15  Cl  7.0   -0.15    3.81    5.00     6.06311    -1.86631     4.79441
    16  Cl  7.0   -0.18    2.92    4.87     0.88082    -3.04690     9.24454
    17  Cl  7.0   -0.04    4.81    5.00     1.06618     0.79746     0.19706
    18  Cl  7.0   -0.24    1.53    2.66    -2.68876     6.59662     3.64801
    19  Cl  7.0   -0.20    2.22    3.80    -6.12875    -4.07650    -0.86416
    20  O   6.0   -0.27    3.75    4.68     3.01563     3.41560     5.23194
    21  H   1.0   -0.00    1.61    1.71     4.55932     3.71950     4.28577
    22  C   4.0   -0.06    4.50    4.54     3.46908     4.33157     7.71285
    23  H   1.0   -0.00    1.01    1.43     4.11535     6.30212     7.65119
    24  H   1.0   -0.02    1.04    1.43     4.93718     3.19505     8.64645
    25  C   4.0   -0.08    4.43    4.42     1.03443     4.17892     9.22470
    26  H   1.0    0.02    1.06    1.44    -0.42348     5.22322     8.21192
    27  H   1.0   -0.01    1.25    1.48     0.47088     2.20646     9.38211
    28  C   4.0   -0.09    4.10    3.80     1.32068     5.25783    11.87841
    29  H   1.0    0.00    1.02    1.43     1.85242     7.25020    11.76288
    30  H   1.0   -0.01    1.02    1.43     2.83328     4.25462    12.86570
    31  C   4.0   -0.13    4.01    3.64    -1.12727     4.99999    13.37053
    32  H   1.0   -0.01    1.00    1.43    -1.64470     3.01886    13.54686
    33  H   1.0   -0.01    1.00    1.43    -0.92334     5.78864    15.25811
    34  H   1.0    0.00    1.00    1.43    -2.65229     5.98887    12.41076
    35  O   6.0   -0.29    3.07    3.00    -1.66850    -3.81099    -4.63403
    36  H   1.0    0.04    1.50    1.60    -3.30240    -3.84235    -3.78123
    37  C   4.0   -0.03    4.48    4.50    -1.54491    -5.96981    -6.20479
    38  H   1.0    0.00    1.02    1.43    -0.79277    -5.36340    -8.03793
    39  H   1.0   -0.00    1.01    1.43    -3.43485    -6.75604    -6.50227
    40  C   4.0   -0.08    4.56    4.61     0.18299    -7.99907    -5.10662
    41  H   1.0   -0.00    1.03    1.43     0.46755    -9.46994    -6.52471
    42  H   1.0   -0.02    1.33    1.51     2.02292    -7.14663    -4.72001
    43  C   4.0   -0.10    4.45    4.46    -0.89488    -9.15080    -2.69805
    44  H   1.0   -0.01    1.03    1.43    -2.54104   -10.30629    -3.17240
    45  H   1.0   -0.04    1.43    1.56    -1.54641    -7.64855    -1.45145
    46  C   4.0   -0.15    4.11    3.82     1.02900   -10.75592    -1.29094
    47  H   1.0   -0.03    1.12    1.45     2.71411    -9.65410    -0.85857
    48  H   1.0   -0.03    1.00    1.43     0.23032   -11.44192     0.47375
    49  H   1.0   -0.01    1.00    1.43     1.59922   -12.37381    -2.42476
    50  O   6.0   -0.30    3.08    3.03    -5.35603     2.93535     0.26066
    51  H   1.0    0.06    1.46    1.58    -4.97559     4.26263     1.48951
    52  C   4.0   -0.03    4.49    4.53    -5.12737     4.07369    -2.13732
    53  H   1.0   -0.00    1.09    1.44    -3.46572     5.31656    -2.18227
    54  H   1.0    0.00    1.01    1.43    -6.81040     5.22871    -2.53534
    55  C   4.0   -0.07    4.49    4.52    -4.86232     2.04036    -4.14495
    56  H   1.0   -0.00    1.25    1.48    -3.12888     0.98741    -3.79255
    57  H   1.0    0.01    1.09    1.44    -6.45414     0.74567    -3.96836
    58  C   4.0   -0.08    4.10    3.79    -4.77368     3.11690    -6.81206
    59  H   1.0    0.02    1.03    1.43    -3.21360     4.46231    -6.94826
    60  H   1.0    0.00    1.02    1.43    -6.52395     4.14125    -7.20404
    61  C   4.0   -0.11    4.01    3.64    -4.41605     1.03143    -8.76279
    62  H   1.0    0.01    1.00    1.43    -5.97591    -0.30388    -8.67232
    63  H   1.0   -0.00    1.00    1.43    -4.33175     1.80924   -10.66439
    64  H   1.0    0.02    1.00    1.43    -2.67194     0.01144    -8.39390
    65  O   6.0   -0.29    3.00    2.78     2.34842     7.02511    -2.19990
    66  H   1.0    0.04    1.70    1.83     4.02294     6.60404    -1.56058
    67  C   4.0   -0.03    4.23    4.07     2.43657     6.53997    -4.82049
    68  H   1.0    0.00    1.01    1.43     3.90217     7.71245    -5.71514
    69  H   1.0    0.01    1.01    1.43     0.60050     7.10712    -5.58081
    70  C   4.0   -0.09    4.25    4.10     2.93472     3.75685    -5.38279
    71  H   1.0   -0.01    1.08    1.44     4.70793     3.21421    -4.46934
    72  H   1.0   -0.00    1.07    1.44     1.42152     2.63397    -4.55381
    73  C   4.0   -0.08    4.09    3.78     3.09247     3.15960    -8.19205
    74  H   1.0   -0.00    1.02    1.43     4.60767     4.26600    -9.05639
    75  H   1.0    0.01    1.02    1.43     1.31978     3.69178    -9.10757
    76  C   4.0   -0.12    4.02    3.65     3.58626     0.35518    -8.60830
    77  H   1.0    0.01    1.01    1.43     2.09495    -0.76229    -7.73763
    78  H   1.0   -0.00    1.00    1.43     3.66075    -0.08791   -10.61365
    79  H   1.0   -0.01    1.00    1.43     5.37212    -0.18899    -7.74883
    80  O   6.0   -0.32    3.76    4.69    -2.85731     0.95304     4.99833
    81  H   1.0    0.02    1.20    1.46    -3.78560     0.66104     6.53719
    82  H   1.0    0.04    1.53    1.63    -2.91270     2.80576     4.80971

  Z AO/shell   Hii/eV     exponent
  1     Wed Apr 25 08:07:45 CEST 2018   EN: 2.200 GM2: 0.406  GM3: 0.0800  RAES: 1.40
     1s    -10.707211    1.230000
  6     Wed Apr 25 08:07:45 CEST 2018   EN: 2.550 GM2: 0.538  GM3: 0.1500  RAES: 3.00
     2s    -13.970922    2.096432
     2p    -10.063292    1.800000
  8     Wed Apr 25 08:07:45 CEST 2018   EN: 3.440 GM2: 0.452  GM3:-0.0517  RAES: 1.80
     2s    -20.229985    2.439742
     2p    -15.503117    2.137023
 11     Tue Apr 24 16:34:09 CEST 2018   EN: 0.930 GM2: 0.271  GM3: 0.1799  RAES: 5.00
     3s     -4.546934    0.763787
     3p     -1.332719    0.573553
 17     Mon Apr 23 14:09:22 CEST 2018   EN: 3.160 GM2: 0.249  GM3: 0.1495  RAES: 2.50
     3s    -29.278781    2.485265
     3p    -12.673758    2.199650
     3d     -0.240338    2.476089
 no old-style atom pair restraining (fixing) potential
           ------------------------------------------------- 
          |        Self-Consistent Charge Iterations        |
           ------------------------------------------------- 

 Ncao       : 262
 Nao        : 252
 Nshell     : 132
 Nel        : 216
 T(el)      :   300.0
 intcut     :    25.0
 scfconv/Eh :  0.100E-05
   qconv/e  :  0.100E-03
 intneglect :  0.100E-07
 broydamp   :      0.250
 iter      E             dE          RMSdq      gap      omega  full diag
   1   -125.4744437 -0.125474E+03  0.962E+00    4.10       0.0  T
   2   -125.7434666 -0.269023E+00  0.550E+00    4.61       1.0  T
   3   -125.8493685 -0.105902E+00  0.423E+00    4.12       1.0  T
   4   -125.8813488 -0.319803E-01  0.278E+00    3.74       1.0  T
   5   -125.9001038 -0.187551E-01  0.120E+00    3.27       1.0  T
   6   -125.9015624 -0.145851E-02  0.519E-01    3.35       1.0  T
   7   -125.9021888 -0.626488E-03  0.358E-01    3.21       1.0  T
   8   -125.9028604 -0.671559E-03  0.242E-01    3.30       1.0  T
   9   -125.9031906 -0.330162E-03  0.154E-01    3.29       1.0  T
  10   -125.9035704 -0.379806E-03  0.757E-02    3.30       1.0  T
  11   -125.9036420 -0.716552E-04  0.505E-02    3.30       1.0  T
  12   -125.9036882 -0.462192E-04  0.280E-02    3.30       1.0  T
  13   -125.9036994 -0.111207E-04  0.175E-02    3.30       1.0  T
  14   -125.9037029 -0.355619E-05  0.138E-02    3.30       1.0  T
  15   -125.9037060 -0.308121E-05  0.876E-03    3.30       1.3  T
  16   -125.9037075 -0.154445E-05  0.463E-03    3.30       2.4  T
  17   -125.9037078 -0.269710E-06  0.236E-03    3.30       4.7  T
  18   -125.9037079 -0.547697E-07  0.162E-03    3.30       6.8  T
  19   -125.9037079 -0.280662E-07  0.104E-03    3.30      10.6  T
  20   -125.9037079 -0.148599E-07  0.694E-04    3.30      15.9  T
  21   -125.9037079 -0.847780E-08  0.420E-04    3.30      26.3  T
speedup  1.00
cpu  time for SCC    0.27 s
wall time for SCC    0.27 s

   *** convergence criteria satisfied after 21 iterations ***

          eigenvalues
 #    :          96         97         98         99        100        101        102        103
 occ. :        2.000      2.000      2.000      2.000      2.000      2.000      2.000      2.000
 eps  :        -8.540     -8.517     -8.486     -8.465     -8.425     -8.397     -8.385     -8.373
 #    :         104        105        106        107        108        109        110        111
 occ. :        2.000      2.000      2.000      2.000      2.000      0.000      0.000      0.000
 eps  :        -8.366     -8.334     -8.304     -8.249     -8.232     -4.932     -3.153     -2.352
 #    :         112        113        114        115        116        117        118        119
 occ. :        0.000      0.000      0.000      0.000      0.000      0.000      0.000      0.000
 eps  :        -1.120      0.061      0.554      0.730      0.994      2.591      2.958      3.203


   #   Z            q   n(s)   n(p)   n(d)      C6AA      α(0)
   1  11 Na     0.722  0.076  0.202  0.000    67.911    26.669
   2  11 Na     0.781  0.069  0.150  0.000    67.192    26.527
   3  11 Na     0.695  0.113  0.192  0.000    68.249    26.735
   4  11 Na     0.706  0.084  0.210  0.000    68.111    26.708
   5  11 Na     0.686  0.099  0.216  0.000    68.362    26.757
   6  11 Na     0.700  0.072  0.229  0.000    68.187    26.723
   7  11 Na     0.773  0.067  0.161  0.000    67.292    26.547
   8  11 Na     0.844  0.029  0.128  0.000    66.441    26.378
   9  11 Na     0.739  0.084  0.178  0.000    67.705    26.628
  10  17 Cl    -0.780  1.973  5.807  0.000   126.551    17.211
  11  17 Cl    -0.807  1.978  5.820  0.009   127.652    17.285
  12  17 Cl    -0.767  1.975  5.791  0.001   126.010    17.174
  13  17 Cl    -0.718  1.967  5.748  0.003   124.067    17.041
  14  17 Cl    -0.809  1.984  5.824  0.001   127.704    17.289
  15  17 Cl    -0.750  1.970  5.779  0.000   125.332    17.128
  16  17 Cl    -0.772  1.973  5.797  0.001   126.199    17.187
  17  17 Cl    -0.751  1.970  5.780  0.001   125.362    17.130
  18  17 Cl    -0.802  1.971  5.802  0.029   127.028    17.239
  19  17 Cl    -0.788  1.972  5.809  0.007   126.851    17.231
  20   8 O     -0.483  1.702  4.781  0.000    22.475     6.403
  21   1 H      0.332  0.668  0.000  0.000     0.623     1.235
  22   6 C      0.067  1.040  2.893  0.000    19.417     6.266
  23   1 H      0.034  0.966  0.000  0.000     2.525     2.485
  24   1 H      0.036  0.964  0.000  0.000     2.508     2.476
  25   6 C     -0.099  1.065  3.034  0.000    22.332     6.719
  26   1 H      0.077  0.923  0.000  0.000     2.005     2.214
  27   1 H      0.070  0.930  0.000  0.000     2.083     2.255
  28   6 C     -0.053  1.047  3.006  0.000    21.520     6.605
  29   1 H      0.025  0.975  0.000  0.000     2.661     2.551
  30   1 H      0.027  0.973  0.000  0.000     2.631     2.536
  31   6 C     -0.108  1.038  3.070  0.000    22.617     6.782
  32   1 H      0.044  0.956  0.000  0.000     2.391     2.418
  33   1 H      0.024  0.976  0.000  0.000     2.676     2.558
  34   1 H      0.040  0.960  0.000  0.000     2.451     2.448
  35   8 O     -0.489  1.699  4.789  0.000    22.587     6.419
  36   1 H      0.335  0.665  0.000  0.000     0.614     1.226
  37   6 C      0.068  1.040  2.891  0.000    19.372     6.254
  38   1 H      0.034  0.966  0.000  0.000     2.529     2.487
  39   1 H      0.032  0.968  0.000  0.000     2.554     2.499
  40   6 C     -0.089  1.065  3.024  0.000    22.108     6.679
  41   1 H      0.033  0.967  0.000  0.000     2.547     2.496
  42   1 H      0.054  0.946  0.000  0.000     2.254     2.345
  43   6 C     -0.072  1.054  3.018  0.000    21.816     6.640
  44   1 H      0.034  0.966  0.000  0.000     2.532     2.488
  45   1 H      0.048  0.952  0.000  0.000     2.336     2.388
  46   6 C     -0.112  1.041  3.071  0.000    22.699     6.794
  47   1 H      0.048  0.952  0.000  0.000     2.339     2.392
  48   1 H      0.050  0.950  0.000  0.000     2.324     2.384
  49   1 H      0.033  0.967  0.000  0.000     2.543     2.494
  50   8 O     -0.490  1.700  4.790  0.000    22.615     6.423
  51   1 H      0.338  0.662  0.000  0.000     0.607     1.220
  52   6 C      0.071  1.040  2.889  0.000    19.340     6.251
  53   1 H      0.031  0.969  0.000  0.000     2.570     2.507
  54   1 H      0.021  0.979  0.000  0.000     2.719     2.579
  55   6 C     -0.096  1.066  3.030  0.000    22.261     6.704
  56   1 H      0.063  0.937  0.000  0.000     2.162     2.298
  57   1 H      0.064  0.936  0.000  0.000     2.156     2.296
  58   6 C     -0.053  1.047  3.007  0.000    21.531     6.606
  59   1 H      0.030  0.970  0.000  0.000     2.584     2.514
  60   1 H      0.025  0.975  0.000  0.000     2.665     2.553
  61   6 C     -0.109  1.038  3.071  0.000    22.651     6.787
  62   1 H      0.038  0.962  0.000  0.000     2.479     2.462
  63   1 H      0.024  0.976  0.000  0.000     2.668     2.554
  64   1 H      0.051  0.949  0.000  0.000     2.306     2.375
  65   8 O     -0.470  1.701  4.768  0.000    22.189     6.362
  66   1 H      0.312  0.688  0.000  0.000     0.670     1.278
  67   6 C      0.082  1.036  2.882  0.000    19.378     6.297
  68   1 H      0.017  0.983  0.000  0.000     2.782     2.608
  69   1 H      0.039  0.961  0.000  0.000     2.468     2.457
  70   6 C     -0.087  1.062  3.025  0.000    22.166     6.703
  71   1 H      0.048  0.952  0.000  0.000     2.343     2.394
  72   1 H      0.068  0.932  0.000  0.000     2.110     2.272
  73   6 C     -0.056  1.047  3.009  0.000    21.586     6.615
  74   1 H      0.025  0.975  0.000  0.000     2.655     2.548
  75   1 H      0.031  0.969  0.000  0.000     2.573     2.508
  76   6 C     -0.113  1.041  3.072  0.000    22.722     6.797
  77   1 H      0.050  0.950  0.000  0.000     2.315     2.380
  78   1 H      0.030  0.970  0.000  0.000     2.580     2.512
  79   1 H      0.049  0.951  0.000  0.000     2.338     2.391
  80   8 O     -0.656  1.725  4.931  0.000    26.461     6.947
  81   1 H      0.325  0.675  0.000  0.000     0.649     1.264
  82   1 H      0.356  0.644  0.000  0.000     0.568     1.180

 Mol. C6AA /au·bohr⁶  :     105144.296034
 Mol. C8AA /au·bohr⁸  :    4378994.867362
 Mol. α(0) /au        :        645.163191

 
 Wiberg/Mayer (AO) data. WBOs > 0.1 written file <wbo>
 largest (>0.05) Wiberg bond orders for each atom
           total WBO             WBO to atom ...
     1  Na  0.541    Cl  11 0.219    Cl  15 0.098    Cl  17 0.085    Cl  10 0.076
     2  Na  0.400    Cl  10 0.158    Cl  17 0.143    O   35 0.078    Cl  13 0.061
     3  Na  0.561    Cl  16 0.182    Cl  15 0.172    Cl  12 0.154
     4  Na  0.555    Cl  14 0.171    Cl  12 0.145    Cl  16 0.134    Cl  13 0.086
     5  Na  0.594    Cl  14 0.185    Cl  19 0.182    Cl  13 0.128
     6  Na  0.572    Cl  10 0.168    Cl  12 0.139    Cl  15 0.108    Cl  13 0.083
     7  Na  0.430    Cl  19 0.145    O   50 0.087    Cl  13 0.076    O   80 0.069    Cl  17 0.063
     8  Na  0.314    Cl  16 0.084    Cl  15 0.065    O   80 0.058    O   20 0.058
     9  Na  0.481    Cl  18 0.202    Cl  17 0.090    O   65 0.080    O   20 0.053
    10  Cl  0.414    Na   6 0.168    Na   2 0.158    Na   1 0.076
    11  Cl  0.358    Na   1 0.219
    12  Cl  0.447    Na   3 0.154    Na   4 0.145    Na   6 0.139
    13  Cl  0.535    Na   5 0.128    Na   4 0.086    Na   6 0.083    Na   7 0.076    Na   2 0.061
    14  Cl  0.362    Na   5 0.185    Na   4 0.171
    15  Cl  0.481    Na   3 0.172    Na   6 0.108    Na   1 0.098    Na   8 0.065
    16  Cl  0.437    Na   3 0.182    Na   4 0.134    Na   8 0.084
    17  Cl  0.473    Na   2 0.143    Na   9 0.090    Na   1 0.085    Na   7 0.063
    18  Cl  0.380    Na   9 0.202    H   51 0.050
    19  Cl  0.406    Na   5 0.182    Na   7 0.145
    20  O   2.006    C   22 0.981    H   21 0.854    Na   8 0.058    Na   9 0.053
    21  H   0.888    O   20 0.854
    22  C   3.945    C   25 1.013    O   20 0.981    H   23 0.971    H   24 0.969
    23  H   0.998    C   22 0.971
    24  H   0.999    C   22 0.969
    25  C   3.986    C   22 1.013    C   28 1.008    H   26 0.966    H   27 0.965
    26  H   0.993    C   25 0.966
    27  H   0.995    C   25 0.965
    28  C   3.996    C   31 1.020    C   25 1.008    H   29 0.977    H   30 0.977
    29  H   0.997    C   28 0.977
    30  H   0.998    C   28 0.977
    31  C   3.995    C   28 1.020    H   33 0.988    H   34 0.987    H   32 0.986
    32  H   0.997    C   31 0.986
    33  H   0.999    C   31 0.988
    34  H   0.998    C   31 0.987
    35  O   2.000    C   37 0.994    H   36 0.839    Na   2 0.078
    36  H   0.887    O   35 0.839
    37  C   3.954    C   40 1.007    O   35 0.994    H   39 0.977    H   38 0.973
    38  H   0.997    C   37 0.973
    39  H   0.998    C   37 0.977
    40  C   3.995    C   43 1.015    C   37 1.007    H   41 0.976    H   42 0.967
    41  H   0.996    C   40 0.976
    42  H   0.996    C   40 0.967
    43  C   3.995    C   46 1.021    C   40 1.015    H   44 0.973    H   45 0.966
    44  H   0.996    C   43 0.973
    45  H   0.999    C   43 0.966
    46  C   3.995    C   43 1.021    H   49 0.987    H   48 0.981    H   47 0.974
    47  H   0.999    C   46 0.974
    48  H   0.996    C   46 0.981
    49  H   0.999    C   46 0.987
    50  O   1.988    C   52 0.996    H   51 0.827    Na   7 0.087
    51  H   0.885    O   50 0.827    Cl  18 0.050
    52  C   3.955    C   55 1.012    O   50 0.996    H   54 0.971    H   53 0.967
    53  H   0.998    C   52 0.967
    54  H   0.998    C   52 0.971
    55  C   3.992    C   52 1.012    C   58 1.008    H   57 0.972    H   56 0.965
    56  H   0.997    C   55 0.965
    57  H   0.993    C   55 0.972
    58  C   3.997    C   61 1.020    C   55 1.008    H   60 0.977    H   59 0.974
    59  H   0.999    C   58 0.974
    60  H   0.998    C   58 0.977
    61  C   3.996    C   58 1.020    H   63 0.988    H   62 0.987    H   64 0.982
    62  H   0.999    C   61 0.987
    63  H   0.999    C   61 0.988
    64  H   0.997    C   61 0.982
    65  O   2.009    C   67 0.994    H   66 0.859    Na   9 0.080
    66  H   0.902    O   65 0.859
    67  C   3.953    C   70 1.002    O   65 0.994    H   69 0.973    H   68 0.971
    68  H   0.999    C   67 0.971
    69  H   0.996    C   67 0.973
    70  C   3.993    C   73 1.008    C   67 1.002    H   71 0.966    H   72 0.965
    71  H   0.998    C   70 0.966
    72  H   0.996    C   70 0.965
    73  C   3.998    C   76 1.019    C   70 1.008    H   74 0.977    H   75 0.976
    74  H   0.997    C   73 0.977
    75  H   0.997    C   73 0.976
    76  C   3.995    C   73 1.019    H   78 0.987    H   79 0.983    H   77 0.977
    77  H   0.997    C   76 0.977
    78  H   0.999    C   76 0.987
    79  H   0.998    C   76 0.983
    80  O   1.879    H   81 0.895    H   82 0.825    Na   7 0.069    Na   8 0.058
    81  H   0.894    O   80 0.895
    82  H   0.873    O   80 0.825
 MOs/occ written to file <molden.input>
 
molecular dipole:
                 x           y           z       tot (Debye)
 q only:       -0.722       2.560      -4.192
   full:       -0.352       2.249      -3.880      11.435
molecular quadrupole (traceless):
                xx          xy          yy          xz          yz          zz
 q only:       -0.736     -18.164     -44.298      13.465      42.195      45.034
  q+dip:       -0.099     -12.121     -34.950      16.563      35.897      35.048
   full:       -1.218     -10.618     -34.151      16.141      35.521      35.369

SCC energy    :    -125.9037079
rep           :       0.9223462
ES            :       0.8844949
AES           :      -0.0461711
AXC           :       0.0173219
disp          :      -0.1072295
XB            :       0.0000000
fix           :       0.0000000
total E       :    -124.9760980
atomizationE  :      17.3438059    10883.40
(atE without considering molecular charge,
 total energy contains solvation terms)
H-L gap (eV)  :          3.3001
           ------------------------------------------------- 
          |                 ===============                 |
          |                   A N C O P T                   |
          |                 ===============                 |
          |          Approximate Normal Coordinate          |
          |           Rational Function Optimizer           |
           ------------------------------------------------- 
dumping coords to <xtbopt.coord> and <xtbopt.log>
 optlevel               0
 Maxcycle             246
 Maxmicro              25
 Econv         5.000000000000000E-006
 Gconv         1.000000000000000E-003
 Maxdispl       1.00000000000000     
 Hlow          5.000000000000000E-003
 S6             20.0000000000000     
 Nvar              240

generating ANC from model Hessian ...
 Shifting diagonal of input Hessian by   2.437400128039641E-002
 Lowest  eigenvalues of input Hessian
    0.005000    0.011139    0.012229    0.013875    0.014399    0.017985
    0.018984    0.019412    0.019984    0.020135    0.021200    0.021807
    0.023033    0.024055    0.024197   -0.000000   -0.000000   -0.000000
 Highest eigenvalues
    1.324878    1.386779    1.484886    1.503376    1.510698    1.512883
 
cpu  time for ANC gen    0.06 s
wall time for ANC gen    0.06 s
................................................................................
.............................. CYCLE    1 ......................................
................................................................................
   1   -125.9037079 -0.125904E+03  0.287E-04    3.30       0.0  T
   2   -125.9037079 -0.194760E-09  0.205E-04    3.30      53.9  T
   3   -125.9037079 -0.113886E-09  0.186E-04    3.30      59.4  T
speedup  0.96
cpu  time for SCC    0.04 s
wall time for SCC    0.04 s
speedup  0.99
cpu  time for grad    0.15 s
wall time for grad    0.15 s
 E :   -124.97609807  G :  0.000077    pred/act E change:  0.000D+00 -0.463D-07
Maxdispl :   0.0003   ||displ|| :   0.0010   Lambda : -0.359D-07
Largest |displ|/coords:  0.0003 (  56)  0.0002 (  10)  0.0002 (   2)

   *** GEOMETRY OPTIMIZATION CONVERGED AFTER 1 ITERATIONS ***

------------------------------------------------------------------------
 total energy gain (kcal):      0.0000
------------------------------------------------------------------------
================
 final structure:
================
$coord
        6.07532760976415        0.17932642434512        0.43249230399239      Na
        1.04334891662414       -3.48188687062401       -1.89624471981768      Na
        5.28615668433916       -4.25844451180158        8.68971064520339      Na
       -0.27017256488899       -7.36745438401140        7.20729813551703      Na
       -4.80196479877130       -6.84739548220946        2.56002202503532      Na
        4.48288345010373       -5.94596325331045        2.71166550635029      Na
       -3.56541806952434       -0.39711301182152        1.02880032460767      Na
        1.21174078317211       -0.30850212741201        5.13925705775069      Na
        1.12223411506347        5.48488811959563        1.33330754656370      Na
        5.58110032323296       -4.21188208986607       -1.60108880657907      Cl
        6.85871549488245        4.75080884155228        0.77595096078490      Cl
        4.47686754911354       -8.41673449998878        6.77133156795712      Cl
       -0.35043703860211       -4.73520825335386        2.71111227353539      Cl
       -4.16630207620471       -9.59667098776200        6.08077164049192      Cl
        6.06310916175304       -1.86631086995431        4.79441021481392      Cl
        0.88081771444839       -3.04689549182214        9.24454085841812      Cl
        1.06617901297966        0.79745607775149        0.19705582675731      Cl
       -2.68876365626070        6.59661921489346        3.64801330852509      Cl
       -6.12875315835329       -4.07649930665987       -0.86416037409026      Cl
        3.01563356025471        3.41560286429014        5.23193994140784      O 
        4.55931624043144        3.71950010901066        4.28576968346401      H 
        3.46907733027536        4.33156523966595        7.71285239304074      C 
        4.11535111590842        6.30212182584412        7.65118620717094      H 
        4.93718357181019        3.19505238666078        8.64645231600005      H 
        1.03443334060360        4.17892142839503        9.22470156995637      C 
       -0.42348479513651        5.22321582645579        8.21192191532006      H 
        0.47088296757204        2.20646447240424        9.38211411822294      H 
        1.32067866326767        5.25783090103490       11.87840936688381      C 
        1.85241559295685        7.25020384489632       11.76288051801986      H 
        2.83327981964231        4.25461994803256       12.86569840767531      H 
       -1.12726861198771        4.99999203075376       13.37052985162528      C 
       -1.64469668080560        3.01886173203943       13.54686109877656      H 
       -0.92333607265220        5.78864124305474       15.25810538894438      H 
       -2.65228537317726        5.98887217119681       12.41075618013622      H 
       -1.66849787903772       -3.81099058716350       -4.63403001342590      O 
       -3.30240198613172       -3.84235273979318       -3.78123493598631      H 
       -1.54490920049747       -5.96980541734983       -6.20479230145250      C 
       -0.79277017885187       -5.36340214805695       -8.03792535177468      H 
       -3.43485459295503       -6.75603984119854       -6.50227480248771      H 
        0.18298745461704       -7.99906692299713       -5.10662272492735      C 
        0.46755433633295       -9.46993836616950       -6.52470976649411      H 
        2.02291502388211       -7.14663343919066       -4.72000604798558      H 
       -0.89487617801942       -9.15079925961821       -2.69805125882233      C 
       -2.54103664852339      -10.30629312325552       -3.17240090392807      H 
       -1.54640742925817       -7.64854759580712       -1.45145130185715      H 
        1.02900013975712      -10.75591688007179       -1.29094147603588      C 
        2.71411382435307       -9.65409695426704       -0.85856962266415      H 
        0.23032160871187      -11.44191595882962        0.47375262264781      H 
        1.59921631715184      -12.37381152012466       -2.42475792073926      H 
       -5.35603310366615        2.93535123210822        0.26066134098708      O 
       -4.97559379386066        4.26263160696835        1.48950756365682      H 
       -5.12737311846554        4.07368671631961       -2.13731701769908      C 
       -3.46572422365130        5.31656462293915       -2.18226829638286      H 
       -6.81039706498212        5.22870670814944       -2.53533692347073      H 
       -4.86231889406247        2.04036075940238       -4.14494542715209      C 
       -3.12888184104011        0.98740751325278       -3.79255365949047      H 
       -6.45414257371732        0.74567239394960       -3.96835731980807      H 
       -4.77367930922281        3.11689801037726       -6.81205894855004      C 
       -3.21360294151030        4.46230614253447       -6.94825546656087      H 
       -6.52395298803592        4.14124819194634       -7.20403874465029      H 
       -4.41604821095657        1.03142515206591       -8.76278895094302      C 
       -5.97591460027474       -0.30387546911283       -8.67232453510646      H 
       -4.33174962098496        1.80924463727115      -10.66438924649120      H 
       -2.67194312010900        0.01144210387551       -8.39389737171673      H 
        2.34841842950888        7.02511434380548       -2.19989682950233      O 
        4.02293997904883        6.60404398631676       -1.56058081114907      H 
        2.43657096976501        6.53997017029152       -4.82049437090054      C 
        3.90216629658708        7.71245208888413       -5.71513877527230      H 
        0.60049518700639        7.10711682556775       -5.58080760805285      H 
        2.93472063941043        3.75684754917802       -5.38279235986783      C 
        4.70792932281183        3.21421429027132       -4.46933926457628      H 
        1.42151693531030        2.63396611507033       -4.55381002479800      H 
        3.09246726555332        3.15960059942774       -8.19204938277713      C 
        4.60767124358195        4.26600159714622       -9.05638911893837      H 
        1.31977792515143        3.69178042738061       -9.10756767895376      H 
        3.58625915654762        0.35517655669522       -8.60829797024217      C 
        2.09495020882539       -0.76228757987535       -7.73762902582082      H 
        3.66075229375161       -0.08790895654020      -10.61364960694101      H 
        5.37212418733883       -0.18898809887957       -7.74883461935609      H 
       -2.85730938980912        0.95303759052067        4.99832825690267      O 
       -3.78559876158427        0.66103782327634        6.53718844527442      H 
       -2.91270125575921        2.80576159741059        4.80971432017487      H 
$end
 
 Bond Distances (Angstroems)
 ---------------------------
Na1-Na2=3.5161       Na1-Na6=3.5597       Na1-Na8=3.5909       Na1-Na9=3.8704       Na1-Cl10=2.5741      Na1-Cl11=2.4611      
Na1-Cl15=2.5495      Na1-Cl17=2.6737      Na2-Na1=3.5161       Na2-Na6=3.3104       Na2-Na7=3.3179       Na2-Na8=4.0852       
Na2-Cl10=2.4372      Na2-Cl13=2.6322      Na2-Cl17=2.5210      Na2-O35=2.0466       Na2-C37=2.9678       Na2-C40=2.9677       
Na3-Na4=3.4594       Na3-Na6=3.3144       Na3-Na8=3.5423       Na3-Cl12=2.4609      Na3-Cl15=2.4537      Na3-Cl16=2.4355      
Na4-Na3=3.4594       Na4-Na5=3.4459       Na4-Na6=3.5428       Na4-Na8=3.9707       Na4-Cl12=2.5830      Na4-Cl13=2.7574      
Na4-Cl14=2.4490      Na4-Cl16=2.6001      Na5-Na4=3.4459       Na5-Na7=3.5687       Na5-Cl13=2.6086      Na5-Cl14=2.3877      
Na5-Cl19=2.4344      Na6-Na1=3.5597       Na6-Na2=3.3104       Na6-Na3=3.3144       Na6-Na4=3.5428       Na6-Na8=3.6805       
Na6-Cl10=2.5275      Na6-Cl12=2.5149      Na6-Cl13=2.6367      Na6-Cl15=2.5641      Na7-Na2=3.3179       Na7-Na5=3.5687       
Na7-Na8=3.3353       Na7-Na9=3.9834       Na7-Cl13=2.9928      Na7-Cl17=2.5691      Na7-Cl19=2.5757      Na7-O50=2.0428       
Na7-C52=3.0145       Na7-O80=2.2502       Na8-Na1=3.5909       Na8-Na2=4.0852       Na8-Na3=3.5423       Na8-Na4=3.9707       
Na8-Na6=3.6805       Na8-Na7=3.3353       Na8-Na9=3.6684       Na8-Cl13=2.7967      Na8-Cl15=2.7025      Na8-Cl16=2.6172      
Na8-Cl17=2.6811      Na8-O20=2.1903       Na8-C22=3.0513       Na8-O80=2.2556       Na9-Na1=3.8704       Na9-Na7=3.9834       
Na9-Na8=3.6684       Na9-Cl11=3.0745      Na9-Cl17=2.5525      Na9-Cl18=2.4318      Na9-O20=2.5415       Na9-O65=2.1403       
Na9-H66=2.2477       Cl10-Na1=2.5741      Cl10-Na2=2.4372      Cl10-Na6=2.5275      Cl11-Na1=2.4611      Cl11-Na9=3.0745      
Cl12-Na3=2.4609      Cl12-Na4=2.5830      Cl12-Na6=2.5149      Cl13-Na2=2.6322      Cl13-Na4=2.7574      Cl13-Na5=2.6086      
Cl13-Na6=2.6367      Cl13-Na7=2.9928      Cl13-Na8=2.7967      Cl14-Na4=2.4490      Cl14-Na5=2.3877      Cl15-Na1=2.5495      
Cl15-Na3=2.4537      Cl15-Na6=2.5641      Cl15-Na8=2.7025      Cl16-Na3=2.4355      Cl16-Na4=2.6001      Cl16-Na8=2.6172      
Cl17-Na1=2.6737      Cl17-Na2=2.5210      Cl17-Na7=2.5691      Cl17-Na8=2.6811      Cl17-Na9=2.5525      Cl18-Na9=2.4318      
Cl19-Na5=2.4344      Cl19-Na7=2.5757      O20-Na8=2.1903       O20-Na9=2.5415       O20-H21=0.9715       O20-C22=1.4199       
H21-O20=0.9715       C22-Na8=3.0513       C22-O20=1.4199       C22-H23=1.0979       C22-H24=1.0997       C22-C25=1.5187       
H23-C22=1.0979       H24-C22=1.0997       C25-C22=1.5187       C25-H26=1.0899       C25-H27=1.0887       C25-C28=1.5235       
H26-C25=1.0899       H27-C25=1.0887       C28-C25=1.5235       C28-H29=1.0929       C28-H30=1.0934       C28-C31=1.5232       
H29-C28=1.0929       H30-C28=1.0934       C31-C28=1.5232       C31-H32=1.0875       C31-H33=1.0879       C31-H34=1.0877       
H32-C31=1.0875       H33-C31=1.0879       H34-C31=1.0877       O35-Na2=2.0466       O35-H36=0.9755       O35-C37=1.4143       
H36-O35=0.9755       C37-Na2=2.9678       C37-O35=1.4143       C37-H38=1.0965       C37-H39=1.0946       C37-C40=1.5254       
H38-C37=1.0965       H39-C37=1.0946       C40-Na2=2.9677       C40-C37=1.5254       C40-H41=1.0916       C40-H42=1.0924       
C40-C43=1.5236       H41-C40=1.0916       H42-C40=1.0924       C43-C40=1.5236       C43-H44=1.0935       C43-H45=1.0890       
C43-C46=1.5207       H44-C43=1.0935       H45-C43=1.0890       C46-C43=1.5207       C46-H47=1.0897       C46-H48=1.0874       
C46-H49=1.0881       H47-C46=1.0897       H48-C46=1.0874       H49-C46=1.0881       O50-Na7=2.0428       O50-H51=0.9781       
O50-C52=1.4099       H51-O50=0.9781       C52-Na7=3.0145       C52-O50=1.4099       C52-H53=1.0983       C52-H54=1.1005       
C52-C55=1.5186       H53-C52=1.0983       H54-C52=1.1005       C55-C52=1.5186       C55-H56=1.0893       C55-H57=1.0898       
C55-C58=1.5227       H56-C55=1.0893       H57-C55=1.0898       C58-C55=1.5227       C58-H59=1.0925       C58-H60=1.0930       
C58-C61=1.5229       H59-C58=1.0925       H60-C58=1.0930       C61-C58=1.5229       C61-H62=1.0876       C61-H63=1.0881       
C61-H64=1.0869       H62-C61=1.0876       H63-C61=1.0881       H64-C61=1.0869       O65-Na9=2.1403       O65-H66=0.9743       
O65-C67=1.4111       H66-Na9=2.2477       H66-O65=0.9743       C67-O65=1.4111       C67-H68=1.1003       C67-H69=1.0936       
C67-C70=1.5255       H68-C67=1.1003       H69-C67=1.0936       C70-C67=1.5255       C70-H71=1.0939       C70-H72=1.0894       
C70-C73=1.5221       H71-C70=1.0939       H72-C70=1.0894       C73-C70=1.5221       C73-H74=1.0931       C73-H75=1.0927       
C73-C76=1.5229       H74-C73=1.0931       H75-C73=1.0927       C76-C73=1.5229       C76-H77=1.0885       C76-H78=1.0875       
C76-H79=1.0876       H77-C76=1.0885       H78-C76=1.0875       H79-C76=1.0876       O80-Na7=2.2502       O80-Na8=2.2556       
O80-H81=0.9635       O80-H82=0.9859       H81-O80=0.9635       H82-O80=0.9859       
 C  H  Rav=1.0917 sigma=0.0040  Rmin=1.0869  Rmax=1.1005    36
 C  C  Rav=1.5225 sigma=0.0021  Rmin=1.5186  Rmax=1.5255    12
 O  H  Rav=0.9748 sigma=0.0068  Rmin=0.9635  Rmax=0.9859     6
 O  C  Rav=1.4138 sigma=0.0039  Rmin=1.4099  Rmax=1.4199     4
 Na H  Rav=2.2477 sigma=0.0000  Rmin=2.2477  Rmax=2.2477     1
 Na C  Rav=3.0003 sigma=0.0351  Rmin=2.9677  Rmax=3.0513     4
 Na O  Rav=2.2096 sigma=0.1574  Rmin=2.0428  Rmax=2.5415     7
 Na Na Rav=3.5979 sigma=0.2332  Rmin=3.3104  Rmax=4.0852    18
 Cl Na Rav=2.5889 sigma=0.1533  Rmin=2.3877  Rmax=3.0745    31
 
 selected bond angles (degree)
 --------------------
Na6-Na1-Na2= 55.79             Na8-Na1-Na2= 70.16             Na8-Na1-Na6= 61.96             Na9-Na1-Na2= 85.99             
Na9-Na1-Na6=117.29             Na9-Na1-Na8= 58.76             Cl10-Na1-Na2= 43.87            Cl10-Na1-Na6= 45.22            
Cl10-Na1-Na8= 98.76            Cl10-Na1-Na9=129.61            Cl11-Na1-Na2=134.03            Cl11-Na1-Na6=155.49            
Cl11-Na1-Na8= 98.06            Cl11-Na1-Na9= 52.55            Cl11-Na1-Cl10=159.28           Cl15-Na1-Na2= 94.67            
Cl15-Na1-Na6= 46.05            Cl15-Na1-Na8= 48.67            Cl15-Na1-Na9=101.23            Cl15-Na1-Cl10= 89.71           
Cl15-Na1-Cl11=110.54           Cl17-Na1-Na2= 45.59            Cl17-Na1-Na6= 83.83            Cl17-Na1-Na8= 47.98            
Cl17-Na1-Na9= 41.03            Cl17-Na1-Cl10= 89.44           Cl17-Na1-Cl11= 92.88           Cl17-Na1-Cl15= 95.26           
Na6-Na2-Na1= 62.77             Na7-Na2-Na1= 97.01             Na7-Na2-Na6=104.73             Na8-Na2-Na1= 55.78             
Na8-Na2-Na6= 58.58             Na8-Na2-Na7= 52.31             Cl10-Na2-Na1= 47.05            Cl10-Na2-Na6= 49.36            
Cl10-Na2-Na7=140.56            Cl10-Na2-Na8= 89.16            Cl13-Na2-Na1= 91.51            Cl13-Na2-Na6= 51.14            
Cl13-Na2-Na7= 59.06            Cl13-Na2-Na8= 42.74            Cl13-Na2-Cl10=100.18           Cl17-Na2-Na1= 49.26            
Cl17-Na2-Na6= 91.58            Cl17-Na2-Na7= 49.95            Cl17-Na2-Na8= 39.66            Cl17-Na2-Cl10= 96.29           
Cl17-Na2-Cl13= 79.67           O35-Na2-Na1=145.69             O35-Na2-Na6=150.86             O35-Na2-Na7= 81.76             
O35-Na2-Na8=134.06             O35-Na2-Cl10=136.28            O35-Na2-Cl13=115.96            O35-Na2-Cl17=113.01            
C37-Na2-Na1=149.68             C37-Na2-Na6=130.16             C37-Na2-Na7=103.73             C37-Na2-Na8=153.20             
C37-Na2-Cl10=115.70            C37-Na2-Cl13=118.07            C37-Na2-Cl17=137.58            C37-Na2-O35= 25.15             
C40-Na2-Na1=139.52             C40-Na2-Na6=100.88             C40-Na2-Na7=123.41             C40-Na2-Na8=148.89             
C40-Na2-Cl10= 93.45            C40-Na2-Cl13=106.52            C40-Na2-Cl17=167.37            C40-Na2-O35= 54.46             
C40-Na2-C37= 29.78             Na6-Na3-Na4= 63.03             Na8-Na3-Na4= 69.09             Na8-Na3-Na6= 64.83             
Cl12-Na3-Na4= 48.19            Cl12-Na3-Na6= 48.93            Cl12-Na3-Na8=101.71            Cl15-Na3-Na4=101.38            
Cl15-Na3-Na6= 50.11            Cl15-Na3-Na8= 49.61            Cl15-Na3-Cl12= 98.27           Cl16-Na3-Na4= 48.62            
Cl16-Na3-Na6= 93.63            Cl16-Na3-Na8= 47.62            Cl16-Na3-Cl12= 96.81           Cl16-Na3-Cl15= 97.23           
Na5-Na4-Na3=135.67             Na6-Na4-Na3= 56.49             Na6-Na4-Na5= 89.88             Na8-Na4-Na3= 56.44             
Na8-Na4-Na5= 82.28             Na8-Na4-Na6= 58.33             Cl12-Na4-Na3= 45.24            Cl12-Na4-Na5=129.07            
Cl12-Na4-Na6= 45.19            Cl12-Na4-Na8= 89.17            Cl13-Na4-Na3= 88.20            Cl13-Na4-Na5= 48.17            
Cl13-Na4-Na6= 47.49            Cl13-Na4-Na8= 44.76            Cl13-Na4-Cl12= 92.67           Cl14-Na4-Na3=178.88            
Cl14-Na4-Na5= 43.85            Cl14-Na4-Na6=122.45            Cl14-Na4-Na8=123.53            Cl14-Na4-Cl12=133.90           
Cl14-Na4-Cl13= 91.16           Cl16-Na4-Na3= 44.66            Cl16-Na4-Na5=112.87            Cl16-Na4-Na6= 85.72            
Cl16-Na4-Na8= 40.60            Cl16-Na4-Cl12= 89.90           Cl16-Na4-Cl13= 85.25           Cl16-Na4-Cl14=136.19           
Na7-Na5-Na4= 96.36             Cl13-Na5-Na4= 51.97            Cl13-Na5-Na7= 55.36            Cl14-Na5-Na4= 45.29            
Cl14-Na5-Na7=137.23            Cl14-Na5-Cl13= 96.31           Cl19-Na5-Na4=141.26            Cl19-Na5-Na7= 46.19            
Cl19-Na5-Cl13= 91.44           Cl19-Na5-Cl14=171.28           Na2-Na6-Na1= 61.44             Na3-Na6-Na1= 92.73             
Na3-Na6-Na2=131.87             Na4-Na6-Na1=126.08             Na4-Na6-Na2=100.83             Na4-Na6-Na3= 60.49             
Na8-Na6-Na1= 59.44             Na8-Na6-Na2= 71.29             Na8-Na6-Na3= 60.58             Na8-Na6-Na4= 66.66             
Cl10-Na6-Na1= 46.29            Cl10-Na6-Na2= 47.02            Cl10-Na6-Na3=137.27            Cl10-Na6-Na4=147.85            
Cl10-Na6-Na8= 97.41            Cl12-Na6-Na1=139.74            Cl12-Na6-Na2=146.44            Cl12-Na6-Na3= 47.54            
Cl12-Na6-Na4= 46.77            Cl12-Na6-Na8= 97.04            Cl12-Na6-Cl10=163.82           Cl13-Na6-Na1= 90.48            
Cl13-Na6-Na2= 51.01            Cl13-Na6-Na3= 93.38            Cl13-Na6-Na4= 50.43            Cl13-Na6-Na8= 49.22            
Cl13-Na6-Cl10= 97.74           Cl13-Na6-Cl12= 97.19           Cl15-Na6-Na1= 45.71            Cl15-Na6-Na2= 99.46            
Cl15-Na6-Na3= 47.24            Cl15-Na6-Na4= 96.99            Cl15-Na6-Na8= 47.23            Cl15-Na6-Cl10= 90.43           
Cl15-Na6-Cl12= 94.07           Cl15-Na6-Cl13= 96.42           Na5-Na7-Na2= 76.71             Na8-Na7-Na2= 75.76             
Na8-Na7-Na5= 90.25             Na9-Na7-Na2= 86.88             Na9-Na7-Na5=148.47             Na9-Na7-Na8= 59.38             
Cl13-Na7-Na2= 48.97            Cl13-Na7-Na5= 45.82            Cl13-Na7-Na8= 52.12            Cl13-Na7-Na9=103.49            
Cl17-Na7-Na2= 48.69            Cl17-Na7-Na5=116.69            Cl17-Na7-Na8= 52.06            Cl17-Na7-Na9= 38.79            
Cl17-Na7-Cl13= 72.39           Cl19-Na7-Na2= 80.43            Cl19-Na7-Na5= 43.01            Cl19-Na7-Na8=131.56            
Cl19-Na7-Na9=159.12            Cl19-Na7-Cl13= 80.52           Cl19-Na7-Cl17=128.45           O50-Na7-Na2=132.29             
O50-Na7-Na5=141.80             O50-Na7-Na8=117.98             O50-Na7-Na9= 67.81             O50-Na7-Cl13=170.08            
O50-Na7-Cl17=101.30            O50-Na7-Cl19=109.32            C52-Na7-Na2=109.17             C52-Na7-Na5=145.75             
C52-Na7-Na8=124.00             C52-Na7-Na9= 65.16             C52-Na7-Cl13=157.40            C52-Na7-Cl17= 88.47            
C52-Na7-Cl19=103.46            C52-Na7-O50= 23.75             O80-Na7-Na2=117.99             O80-Na7-Na5= 97.02             
O80-Na7-Na8= 42.31             O80-Na7-Na9= 67.07             O80-Na7-Cl13= 82.60            O80-Na7-Cl17= 85.58            
O80-Na7-Cl19=133.69            O80-Na7-O50= 89.36             O80-Na7-C52=108.38             Na2-Na8-Na1= 54.06             
Na3-Na8-Na1= 88.51             Na3-Na8-Na2=104.72             Na4-Na8-Na1=113.60             Na4-Na8-Na2= 81.96             
Na4-Na8-Na3= 54.47             Na6-Na8-Na1= 58.61             Na6-Na8-Na2= 50.13             Na6-Na8-Na3= 54.59             
Na6-Na8-Na4= 55.01             Na7-Na8-Na1= 95.27             Na7-Na8-Na2= 51.93             Na7-Na8-Na3=143.03             
Na7-Na8-Na4= 90.96             Na7-Na8-Na6= 96.75             Na9-Na8-Na1= 64.43             Na9-Na8-Na2= 80.96             
Na9-Na8-Na3=142.39             Na9-Na8-Na4=159.22             Na9-Na8-Na6=119.46             Na9-Na8-Na7= 69.14             
Cl13-Na8-Na1= 87.33            Cl13-Na8-Na2= 39.70            Cl13-Na8-Na3= 85.95            Cl13-Na8-Na4= 43.97            
Cl13-Na8-Na6= 45.55            Cl13-Na8-Na7= 57.63            Cl13-Na8-Na9=116.35            Cl15-Na8-Na1= 45.11            
Cl15-Na8-Na2= 80.43            Cl15-Na8-Na3= 43.75            Cl15-Na8-Na4= 85.37            Cl15-Na8-Na6= 44.14            
Cl15-Na8-Na7=132.20            Cl15-Na8-Na9=103.30            Cl15-Na8-Cl13= 89.67           Cl16-Na8-Na1=131.57            
Cl16-Na8-Na2=121.83            Cl16-Na8-Na3= 43.43            Cl16-Na8-Na4= 40.28            Cl16-Na8-Na6= 82.67            
Cl16-Na8-Na7=118.87            Cl16-Na8-Na9=156.57            Cl16-Na8-Cl13= 84.14           Cl16-Na8-Cl15= 87.18           
Cl17-Na8-Na1= 47.80            Cl17-Na8-Na2= 36.88            Cl17-Na8-Na3=131.58            Cl17-Na8-Na4=117.94            
Cl17-Na8-Na6= 81.37            Cl17-Na8-Na7= 49.09            Cl17-Na8-Na9= 44.08            Cl17-Na8-Cl13= 74.11           
Cl17-Na8-Cl15= 91.61           Cl17-Na8-Cl16=158.22           O20-Na8-Na1= 68.81             O20-Na8-Na2=113.56             
O20-Na8-Na3=104.70             O20-Na8-Na4=157.87             O20-Na8-Na6=122.15             O20-Na8-Na7=110.95             
O20-Na8-Na9= 42.78             O20-Na8-Cl13=153.22            O20-Na8-Cl15= 82.07            O20-Na8-Cl16=120.58            
O20-Na8-Cl17= 80.67            C22-Na8-Na1= 88.35             C22-Na8-Na2=138.25             C22-Na8-Na3= 89.99             
C22-Na8-Na4=135.34             C22-Na8-Na6=128.60             C22-Na8-Na7=126.81             C22-Na8-Na9= 65.01             
C22-Na8-Cl13=174.14            C22-Na8-Cl15= 84.47            C22-Na8-Cl16= 95.81            C22-Na8-Cl17=105.72            
C22-Na8-O20= 25.23             O80-Na8-Na1=129.79             O80-Na8-Na2= 94.05             O80-Na8-Na3=140.65             
O80-Na8-Na4= 95.68             O80-Na8-Na6=132.64             O80-Na8-Na7= 42.19             O80-Na8-Na9= 73.87             
O80-Na8-Cl13= 87.16            O80-Na8-Cl15=174.20            O80-Na8-Cl16= 97.32            O80-Na8-Cl17= 82.86            
O80-Na8-O20= 98.66             O80-Na8-C22= 98.64             Na7-Na9-Na1= 81.37             Na8-Na9-Na1= 56.81             
Na8-Na9-Na7= 51.48             Cl11-Na9-Na1= 39.46            Cl11-Na9-Na7=120.81            Cl11-Na9-Na8= 86.23            
Cl17-Na9-Na1= 43.44            Cl17-Na9-Na7= 39.09            Cl17-Na9-Na8= 46.95            Cl17-Na9-Cl11= 82.30           
Cl18-Na9-Na1=143.05            Cl18-Na9-Na7= 72.12            Cl18-Na9-Na8= 86.35            Cl18-Na9-Cl11=153.86           
Cl18-Na9-Cl17=110.13           O20-Na9-Na1= 61.34             O20-Na9-Na7= 86.66             O20-Na9-Na8= 35.82             
O20-Na9-Cl11= 68.54            O20-Na9-Cl17= 77.12            O20-Na9-Cl18= 91.28            O65-Na9-Na1= 87.90             
O65-Na9-Na7=116.81             O65-Na9-Na8=142.55             O65-Na9-Cl11= 70.43            O65-Na9-Cl17= 99.66            
O65-Na9-Cl18=126.82            O65-Na9-O20=138.91             H66-Na9-Na1= 69.19             H66-Na9-Na7=127.13             
H66-Na9-Na8=125.83             H66-Na9-Cl11= 45.06            H66-Na9-Cl17= 95.94            H66-Na9-Cl18=147.76            
H66-Na9-O20=113.41             H66-Na9-O65= 25.51             Na2-Cl10-Na1= 89.07            Na6-Cl10-Na1= 88.49            
Na6-Cl10-Na2= 83.62            
 
 selected dihedral angles (degree)
 ---------------------------------
Na6-Na2-Na1-Na8=291.05        Na6-Na2-Na1-Na9=232.88        Na6-Na2-Na1-Cl10= 58.55       Na6-Na2-Na1-Cl11=209.18       
Na6-Na2-Na1-Cl15=333.84       Na6-Na2-Na1-Cl17=241.05       Na7-Na2-Na1-Na6=103.00        Na7-Na2-Na1-Na8= 34.04        
Na7-Na2-Na1-Na9=335.87        Na7-Na2-Na1-Cl10=161.54       Na7-Na2-Na1-Cl11=312.17       Na7-Na2-Na1-Cl15= 76.84       
Na7-Na2-Na1-Cl17=344.05       Na8-Na2-Na1-Na6= 68.95        Na8-Na2-Na1-Na9=301.83        Na8-Na2-Na1-Cl10=127.50       
Na8-Na2-Na1-Cl11=278.13       Na8-Na2-Na1-Cl15= 42.79       Na8-Na2-Na1-Cl17=310.01       Cl10-Na2-Na1-Na6=301.45       
Cl10-Na2-Na1-Na8=232.50       Cl10-Na2-Na1-Na9=174.33       Cl10-Na2-Na1-Cl11=150.63      Cl10-Na2-Na1-Cl15=275.30      
Cl10-Na2-Na1-Cl17=182.51      Cl13-Na2-Na1-Na6= 43.99       Cl13-Na2-Na1-Na8=335.03       Cl13-Na2-Na1-Na9=276.87       
Cl13-Na2-Na1-Cl10=102.53      Cl13-Na2-Na1-Cl11=253.17      Cl13-Na2-Na1-Cl15= 17.83      Cl13-Na2-Na1-Cl17=285.04      
Cl17-Na2-Na1-Na6=118.95       Cl17-Na2-Na1-Na8= 49.99       Cl17-Na2-Na1-Na9=351.83       Cl17-Na2-Na1-Cl10=177.49      
Cl17-Na2-Na1-Cl11=328.13      Cl17-Na2-Na1-Cl15= 92.79      O35-Na2-Na1-Na6=188.64        O35-Na2-Na1-Na8=119.69        
O35-Na2-Na1-Na9= 61.52        O35-Na2-Na1-Cl10=247.19       O35-Na2-Na1-Cl11= 37.82       O35-Na2-Na1-Cl15=162.48       
O35-Na2-Na1-Cl17= 69.69       C37-Na2-Na1-Na6=236.16        C37-Na2-Na1-Na8=167.21        C37-Na2-Na1-Na9=109.04        
C37-Na2-Na1-Cl10=294.71       C37-Na2-Na1-Cl11= 85.34       C37-Na2-Na1-Cl15=210.00       C37-Na2-Na1-Cl17=117.22       
C40-Na2-Na1-Na6=286.02        C40-Na2-Na1-Na8=217.06        C40-Na2-Na1-Na9=158.89        C40-Na2-Na1-Cl10=344.56       
C40-Na2-Na1-Cl11=135.19       C40-Na2-Na1-Cl15=259.86       C40-Na2-Na1-Cl17=167.07       Na5-Na4-Na3-Na6=312.96        
Na5-Na4-Na3-Na8= 24.52        Na5-Na4-Na3-Cl12=255.22       Na5-Na4-Na3-Cl15=346.20       Na5-Na4-Na3-Cl16= 75.84       
Na6-Na4-Na3-Na8= 71.55        Na6-Na4-Na3-Cl12=302.26       Na6-Na4-Na3-Cl15= 33.23       Na6-Na4-Na3-Cl16=122.88       
Na8-Na4-Na3-Na6=288.45        Na8-Na4-Na3-Cl12=230.71       Na8-Na4-Na3-Cl15=321.68       Na8-Na4-Na3-Cl16= 51.32       
Cl12-Na4-Na3-Na6= 57.74       Cl12-Na4-Na3-Na8=129.29       Cl12-Na4-Na3-Cl15= 90.97      Cl12-Na4-Na3-Cl16=180.62      
Cl13-Na4-Na3-Na6=322.19       Cl13-Na4-Na3-Na8= 33.74       Cl13-Na4-Na3-Cl12=264.45      Cl13-Na4-Na3-Cl15=355.42      
Cl13-Na4-Na3-Cl16= 85.07      Cl14-Na4-Na3-Na6= 17.24       Cl14-Na4-Na3-Na8= 88.80       Cl14-Na4-Na3-Cl12=319.50      
Cl14-Na4-Na3-Cl15= 50.47      Cl14-Na4-Na3-Cl16=140.12      Cl16-Na4-Na3-Na6=237.12       Cl16-Na4-Na3-Na8=308.68       
Cl16-Na4-Na3-Cl12=179.38      Cl16-Na4-Na3-Cl15=270.35      Na7-Na5-Na4-Na3=336.84        Na7-Na5-Na4-Na6=299.24        
Na7-Na5-Na4-Na8=357.27        Na7-Na5-Na4-Cl12=274.67       Na7-Na5-Na4-Cl13=324.43       Na7-Na5-Na4-Cl14=158.29       
Na7-Na5-Na4-Cl16= 24.55       Cl13-Na5-Na4-Na3= 12.42       Cl13-Na5-Na4-Na6=334.82       Cl13-Na5-Na4-Na8= 32.84       
Cl13-Na5-Na4-Cl12=310.24      Cl13-Na5-Na4-Cl14=193.87      Cl13-Na5-Na4-Cl16= 60.12      Cl14-Na5-Na4-Na3=178.55       
Cl14-Na5-Na4-Na6=140.95       Cl14-Na5-Na4-Na8=198.97       Cl14-Na5-Na4-Cl12=116.38      Cl14-Na5-Na4-Cl13=166.13      
Cl14-Na5-Na4-Cl16=226.25      Cl19-Na5-Na4-Na3=349.92       Cl19-Na5-Na4-Na6=312.32       Cl19-Na5-Na4-Na8= 10.34       
Cl19-Na5-Na4-Cl12=287.75      Cl19-Na5-Na4-Cl13=337.50      Cl19-Na5-Na4-Cl14=171.37      Cl19-Na5-Na4-Cl16= 37.62      
Na2-Na6-Na1-Na8= 84.11        Na2-Na6-Na1-Na9= 63.51        Na2-Na6-Na1-Cl10=303.60       Na2-Na6-Na1-Cl11=122.33       
Na2-Na6-Na1-Cl15=142.39       Na2-Na6-Na1-Cl17= 38.96       Na3-Na6-Na1-Na2=222.71        Na3-Na6-Na1-Na8=306.82        
Na3-Na6-Na1-Na9=286.22        Na3-Na6-Na1-Cl10=166.31       Na3-Na6-Na1-Cl11=345.04       Na3-Na6-Na1-Cl15=  5.10       
Na3-Na6-Na1-Cl17=261.67       Na4-Na6-Na1-Na2=277.58        Na4-Na6-Na1-Na8=  1.69        Na4-Na6-Na1-Na9=341.09        
Na4-Na6-Na1-Cl10=221.18       Na4-Na6-Na1-Cl11= 39.91       Na4-Na6-Na1-Cl15= 59.97       Na4-Na6-Na1-Cl17=316.54       
Na8-Na6-Na1-Na2=275.89        Na8-Na6-Na1-Na9=339.41        Na8-Na6-Na1-Cl10=219.49       Na8-Na6-Na1-Cl11= 38.22       
Na8-Na6-Na1-Cl15= 58.28       Na8-Na6-Na1-Cl17=314.86       Cl10-Na6-Na1-Na2= 56.40       Cl10-Na6-Na1-Na8=140.51       
Cl10-Na6-Na1-Na9=119.91       Cl10-Na6-Na1-Cl11=178.73      Cl10-Na6-Na1-Cl15=198.79      Cl10-Na6-Na1-Cl17= 95.36      
Cl12-Na6-Na1-Na2=214.38       Cl12-Na6-Na1-Na8=298.48       Cl12-Na6-Na1-Na9=277.89       Cl12-Na6-Na1-Cl10=157.98      
Cl12-Na6-Na1-Cl11=336.71      Cl12-Na6-Na1-Cl15=356.77      Cl12-Na6-Na1-Cl17=253.34      Cl13-Na6-Na1-Na2=316.12       
Cl13-Na6-Na1-Na8= 40.23       Cl13-Na6-Na1-Na9= 19.64       Cl13-Na6-Na1-Cl10=259.72      Cl13-Na6-Na1-Cl11= 78.45      
Cl13-Na6-Na1-Cl15= 98.51      Cl13-Na6-Na1-Cl17=355.09      Cl15-Na6-Na1-Na2=217.61       Cl15-Na6-Na1-Na8=301.72       
Cl15-Na6-Na1-Na9=281.12       Cl15-Na6-Na1-Cl10=161.21      Cl15-Na6-Na1-Cl11=339.94      Cl15-Na6-Na1-Cl17=256.57      
Na1-Na6-Na2-Na7=269.62        Na1-Na6-Na2-Na8=295.27        Na1-Na6-Na2-Cl10= 55.38       Na1-Na6-Na2-Cl13=243.08       
Na1-Na6-Na2-Cl17=318.45       Na1-Na6-Na2-O35=169.98        Na1-Na6-Na2-C37=146.72        Na1-Na6-Na2-C40=140.55        
Na3-Na6-Na2-Na1= 65.49        Na3-Na6-Na2-Na7=335.10        Na3-Na6-Na2-Na8=  0.75        Na3-Na6-Na2-Cl10=120.87       
Na3-Na6-Na2-Cl13=308.56       Na3-Na6-Na2-Cl17= 23.93       Na3-Na6-Na2-O35=235.47        Na3-Na6-Na2-C37=212.21        
Na3-Na6-Na2-C40=206.04        Na4-Na6-Na2-Na1=125.35        Na4-Na6-Na2-Na7= 34.97        Na4-Na6-Na2-Na8= 60.62        
Na4-Na6-Na2-Cl10=180.73       Na4-Na6-Na2-Cl13=  8.43       Na4-Na6-Na2-Cl17= 83.80       Na4-Na6-Na2-O35=295.33        
Na4-Na6-Na2-C37=272.07        Na4-Na6-Na2-C40=265.90        Na8-Na6-Na2-Na1= 64.73        Na8-Na6-Na2-Na7=334.35        
Na8-Na6-Na2-Cl10=120.11       Na8-Na6-Na2-Cl13=307.81       Na8-Na6-Na2-Cl17= 23.18       Na8-Na6-Na2-O35=234.72        
Na8-Na6-Na2-C37=211.46        Na8-Na6-Na2-C40=205.28        Cl10-Na6-Na2-Na1=304.62       Cl10-Na6-Na2-Na7=214.24       
Cl10-Na6-Na2-Na8=239.89       Cl10-Na6-Na2-Cl13=187.70      Cl10-Na6-Na2-Cl17=263.07      Cl10-Na6-Na2-O35=114.60       
Cl10-Na6-Na2-C37= 91.34       Cl10-Na6-Na2-C40= 85.17       Cl12-Na6-Na2-Na1=138.70       Cl12-Na6-Na2-Na7= 48.31       
Cl12-Na6-Na2-Na8= 73.96       Cl12-Na6-Na2-Cl10=194.08      Cl12-Na6-Na2-Cl13= 21.77      Cl12-Na6-Na2-Cl17= 97.14      
Cl12-Na6-Na2-O35=308.68       Cl12-Na6-Na2-C37=285.42       Cl12-Na6-Na2-C40=279.25       Cl13-Na6-Na2-Na1=116.92       
Cl13-Na6-Na2-Na7= 26.54       Cl13-Na6-Na2-Na8= 52.19       Cl13-Na6-Na2-Cl10=172.30      Cl13-Na6-Na2-Cl17= 75.37      
Cl13-Na6-Na2-O35=286.91       Cl13-Na6-Na2-C37=263.65       Cl13-Na6-Na2-C40=257.47       Cl15-Na6-Na2-Na1= 26.29       
Cl15-Na6-Na2-Na7=295.91       Cl15-Na6-Na2-Na8=321.56       Cl15-Na6-Na2-Cl10= 81.67      Cl15-Na6-Na2-Cl13=269.37      
Cl15-Na6-Na2-Cl17=344.74      Cl15-Na6-Na2-O35=196.27       Cl15-Na6-Na2-C37=173.01       Cl15-Na6-Na2-C40=166.84       
Na1-Na6-Na3-Na4=130.58        Na1-Na6-Na3-Na8= 52.31        Na1-Na6-Na3-Cl12=187.29       Na1-Na6-Na3-Cl15=355.02       
Na1-Na6-Na3-Cl16= 91.42       Na2-Na6-Na3-Na4= 77.44        Na2-Na6-Na3-Na8=359.18        Na2-Na6-Na3-Cl12=134.16       
Na2-Na6-Na3-Cl15=301.89       Na2-Na6-Na3-Cl16= 38.29       Na4-Na6-Na3-Na8=281.74        Na4-Na6-Na3-Cl12= 56.72       
Na4-Na6-Na3-Cl15=224.45       Na4-Na6-Na3-Cl16=320.84       Na8-Na6-Na3-Na4= 78.26        Na8-Na6-Na3-Cl12=134.98       
Na8-Na6-Na3-Cl15=302.71       Na8-Na6-Na3-Cl16= 39.11       Cl10-Na6-Na3-Na4=145.18       Cl10-Na6-Na3-Na8= 66.92       
Cl10-Na6-Na3-Cl12=201.90      Cl10-Na6-Na3-Cl15=  9.63      Cl10-Na6-Na3-Cl16=106.02      Cl12-Na6-Na3-Na4=303.28       
Cl12-Na6-Na3-Na8=225.02       Cl12-Na6-Na3-Cl15=167.73      Cl12-Na6-Na3-Cl16=264.13      Cl13-Na6-Na3-Na4= 39.94       
Cl13-Na6-Na3-Na8=321.67       Cl13-Na6-Na3-Cl12= 96.65      Cl13-Na6-Na3-Cl15=264.38      Cl13-Na6-Na3-Cl16=  0.78      
Cl15-Na6-Na3-Na4=135.55       Cl15-Na6-Na3-Na8= 57.29       Cl15-Na6-Na3-Cl12=192.27      Cl15-Na6-Na3-Cl16= 96.40      
Na1-Na6-Na4-Na3=290.16        Na1-Na6-Na4-Na5= 79.41        Na1-Na6-Na4-Na8=358.42        Na1-Na6-Na4-Cl12=232.34       
Na1-Na6-Na4-Cl13= 53.93       Na1-Na6-Na4-Cl14=110.56       Na1-Na6-Na4-Cl16=326.46       Na2-Na6-Na4-Na3=227.74        
Na2-Na6-Na4-Na5= 16.98        Na2-Na6-Na4-Na8=295.99        Na2-Na6-Na4-Cl12=169.91       Na2-Na6-Na4-Cl13=351.50       
Na2-Na6-Na4-Cl14= 48.13       Na2-Na6-Na4-Cl16=264.03       Na3-Na6-Na4-Na5=149.25        Na3-Na6-Na4-Na8= 68.25        
Na3-Na6-Na4-Cl12=302.18       Na3-Na6-Na4-Cl13=123.77       Na3-Na6-Na4-Cl14=180.39       Na3-Na6-Na4-Cl16= 36.29       
Na8-Na6-Na4-Na3=291.75        Na8-Na6-Na4-Na5= 80.99        Na8-Na6-Na4-Cl12=233.92       Na8-Na6-Na4-Cl13= 55.51       
Na8-Na6-Na4-Cl14=112.14       Na8-Na6-Na4-Cl16=328.04       Cl10-Na6-Na4-Na3=226.73       Cl10-Na6-Na4-Na5= 15.98       
Cl10-Na6-Na4-Na8=294.99       Cl10-Na6-Na4-Cl12=168.91      Cl10-Na6-Na4-Cl13=350.50      Cl10-Na6-Na4-Cl14= 47.12      
Cl10-Na6-Na4-Cl16=263.03      Cl12-Na6-Na4-Na3= 57.82       Cl12-Na6-Na4-Na5=207.07       Cl12-Na6-Na4-Na8=126.08       
Cl12-Na6-Na4-Cl13=181.59      Cl12-Na6-Na4-Cl14=238.22      Cl12-Na6-Na4-Cl16= 94.12      Cl13-Na6-Na4-Na3=236.23       
Cl13-Na6-Na4-Na5= 25.48       Cl13-Na6-Na4-Na8=304.49       Cl13-Na6-Na4-Cl12=178.41      Cl13-Na6-Na4-Cl14= 56.63      
Cl13-Na6-Na4-Cl16=272.53      Cl15-Na6-Na4-Na3=328.80       Cl15-Na6-Na4-Na5=118.05       Cl15-Na6-Na4-Na8= 37.06       
Cl15-Na6-Na4-Cl12=270.98      Cl15-Na6-Na4-Cl13= 92.57      Cl15-Na6-Na4-Cl14=149.20      Cl15-Na6-Na4-Cl16=  5.10      
Na5-Na7-Na2-Na1=230.50        Na5-Na7-Na2-Na6=294.13        Na5-Na7-Na2-Na8=266.30        Na5-Na7-Na2-Cl10=251.90       
Na5-Na7-Na2-Cl13=318.06       Na5-Na7-Na2-Cl17=214.72       Na5-Na7-Na2-O35= 85.11        Na5-Na7-Na2-C37= 72.78        
Na5-Na7-Na2-C40= 48.15        Na8-Na7-Na2-Na1=324.20        Na8-Na7-Na2-Na6= 27.83        Na8-Na7-Na2-Cl10=345.60       
Na8-Na7-Na2-Cl13= 51.76       Na8-Na7-Na2-Cl17=308.42       Na8-Na7-Na2-O35=178.81        Na8-Na7-Na2-C37=166.48        
Na8-Na7-Na2-C40=141.86        Na9-Na7-Na2-Na1= 23.38        Na9-Na7-Na2-Na6= 87.00        Na9-Na7-Na2-Na8= 59.17        
Na9-Na7-Na2-Cl10= 44.78       Na9-Na7-Na2-Cl13=110.93       Na9-Na7-Na2-Cl17=  7.59       Na9-Na7-Na2-O35=237.98        
Na9-Na7-Na2-C37=225.65        Na9-Na7-Na2-C40=201.03        Cl13-Na7-Na2-Na1=272.45       Cl13-Na7-Na2-Na6=336.07       
Cl13-Na7-Na2-Na8=308.24       Cl13-Na7-Na2-Cl10=293.85      Cl13-Na7-Na2-Cl17=256.66      Cl13-Na7-Na2-O35=127.05       
Cl13-Na7-Na2-C37=114.72       Cl13-Na7-Na2-C40= 90.10       Cl17-Na7-Na2-Na1= 15.78       Cl17-Na7-Na2-Na6= 79.41       
Cl17-Na7-Na2-Na8= 51.58       Cl17-Na7-Na2-Cl10= 37.18      Cl17-Na7-Na2-Cl13=103.34      Cl17-Na7-Na2-O35=230.39       
Cl17-Na7-Na2-C37=218.06       Cl17-Na7-Na2-C40=193.44       Cl19-Na7-Na2-Na1=186.74       Cl19-Na7-Na2-Na6=250.36       
Cl19-Na7-Na2-Na8=222.53       Cl19-Na7-Na2-Cl10=208.14      Cl19-Na7-Na2-Cl13=274.29      Cl19-Na7-Na2-Cl17=170.95      
Cl19-Na7-Na2-O35= 41.34       Cl19-Na7-Na2-C37= 29.01       Cl19-Na7-Na2-C40=  4.39       O50-Na7-Na2-Na1= 79.26        
O50-Na7-Na2-Na6=142.89        O50-Na7-Na2-Na8=115.06        O50-Na7-Na2-Cl10=100.66       O50-Na7-Na2-Cl13=166.82       
O50-Na7-Na2-Cl17= 63.48       O50-Na7-Na2-O35=293.87        O50-Na7-Na2-C37=281.54        O50-Na7-Na2-C40=256.92        
C52-Na7-Na2-Na1= 85.71        C52-Na7-Na2-Na6=149.33        C52-Na7-Na2-Na8=121.51        C52-Na7-Na2-Cl10=107.11       
C52-Na7-Na2-Cl13=173.26       C52-Na7-Na2-Cl17= 69.93       C52-Na7-Na2-O35=300.32        C52-Na7-Na2-C37=287.99        
C52-Na7-Na2-C40=263.36        O80-Na7-Na2-Na1=321.46        O80-Na7-Na2-Na6= 25.08        O80-Na7-Na2-Na8=357.26        
O80-Na7-Na2-Cl10=342.86       O80-Na7-Na2-Cl13= 49.01       O80-Na7-Na2-Cl17=305.68       O80-Na7-Na2-O35=176.07        
O80-Na7-Na2-C37=163.74        O80-Na7-Na2-C40=139.11        Na2-Na7-Na5-Na4= 78.52        Na2-Na7-Na5-Cl13= 44.68       
Na2-Na7-Na5-Cl14=101.30       Na2-Na7-Na5-Cl19=269.84       Na8-Na7-Na5-Na4=  3.23        Na8-Na7-Na5-Cl13=329.38       
Na8-Na7-Na5-Cl14= 26.00       Na8-Na7-Na5-Cl19=194.54       Na9-Na7-Na5-Na4= 17.99        Na9-Na7-Na5-Cl13=344.15       
Na9-Na7-Na5-Cl14= 40.76       Na9-Na7-Na5-Cl19=209.31       Cl13-Na7-Na5-Na4= 33.85       Cl13-Na7-Na5-Cl14= 56.62      
Cl13-Na7-Na5-Cl19=225.16      Cl17-Na7-Na5-Na4= 49.91       Cl17-Na7-Na5-Cl13= 16.07      Cl17-Na7-Na5-Cl14= 72.69      
Cl17-Na7-Na5-Cl19=241.23      Cl19-Na7-Na5-Na4=168.69       Cl19-Na7-Na5-Cl13=134.84      Cl19-Na7-Na5-Cl14=191.46      
O50-Na7-Na5-Na4=223.39        O50-Na7-Na5-Cl13=189.54       O50-Na7-Na5-Cl14=246.16       O50-Na7-Na5-Cl19= 54.70       
C52-Na7-Na5-Na4=183.16        C52-Na7-Na5-Cl13=149.31       C52-Na7-Na5-Cl14=205.93       C52-Na7-Na5-Cl19= 14.47       
O80-Na7-Na5-Na4=321.35        O80-Na7-Na5-Cl13=287.50       O80-Na7-Na5-Cl14=344.12       O80-Na7-Na5-Cl19=152.66       
Na2-Na8-Na1-Na6=299.02        Na2-Na8-Na1-Na9= 97.57        Na2-Na8-Na1-Cl10=326.20       Na2-Na8-Na1-Cl11=134.04       
Na2-Na8-Na1-Cl15=244.38       Na2-Na8-Na1-Cl17= 47.45       Na3-Na8-Na1-Na2=109.44        Na3-Na8-Na1-Na6= 48.46        
Na3-Na8-Na1-Na9=207.01        Na3-Na8-Na1-Cl10= 75.63       Na3-Na8-Na1-Cl11=243.48       Na3-Na8-Na1-Cl15=353.81       
Na3-Na8-Na1-Cl17=156.88       Na4-Na8-Na1-Na2= 59.65        Na4-Na8-Na1-Na6=358.67        Na4-Na8-Na1-Na9=157.23        
Na4-Na8-Na1-Cl10= 25.85       Na4-Na8-Na1-Cl11=193.70       Na4-Na8-Na1-Cl15=304.03       Na4-Na8-Na1-Cl17=107.10       
Na6-Na8-Na1-Na2= 60.98        Na6-Na8-Na1-Na9=158.55        Na6-Na8-Na1-Cl10= 27.18       Na6-Na8-Na1-Cl11=195.02       
Na6-Na8-Na1-Cl15=305.36       Na6-Na8-Na1-Cl17=108.43       Na7-Na8-Na1-Na2=326.28        Na7-Na8-Na1-Na6=265.30        
Na7-Na8-Na1-Na9= 63.86        Na7-Na8-Na1-Cl10=292.48       Na7-Na8-Na1-Cl11=100.33       Na7-Na8-Na1-Cl15=210.66       
Na7-Na8-Na1-Cl17= 13.73       Na9-Na8-Na1-Na2=262.43        Na9-Na8-Na1-Na6=201.45        Na9-Na8-Na1-Cl10=228.62       
Na9-Na8-Na1-Cl11= 36.47       Na9-Na8-Na1-Cl15=146.80       Na9-Na8-Na1-Cl17=309.87       Cl13-Na8-Na1-Na2= 23.42       
Cl13-Na8-Na1-Na6=322.44       Cl13-Na8-Na1-Na9=121.00       Cl13-Na8-Na1-Cl10=349.62      Cl13-Na8-Na1-Cl11=157.47      
Cl13-Na8-Na1-Cl15=267.80      Cl13-Na8-Na1-Cl17= 70.87      Cl15-Na8-Na1-Na2=115.62       Cl15-Na8-Na1-Na6= 54.64       
Cl15-Na8-Na1-Na9=213.20       Cl15-Na8-Na1-Cl10= 81.82      Cl15-Na8-Na1-Cl11=249.67      Cl15-Na8-Na1-Cl17=163.07      
Cl16-Na8-Na1-Na2=103.16       Cl16-Na8-Na1-Na6= 42.18       Cl16-Na8-Na1-Na9=200.74       Cl16-Na8-Na1-Cl10= 69.36      
Cl16-Na8-Na1-Cl11=237.21      Cl16-Na8-Na1-Cl15=347.54      Cl16-Na8-Na1-Cl17=150.61      Cl17-Na8-Na1-Na2=312.55       
Cl17-Na8-Na1-Na6=251.57       Cl17-Na8-Na1-Na9= 50.13       Cl17-Na8-Na1-Cl10=278.75      Cl17-Na8-Na1-Cl11= 86.60      
Cl17-Na8-Na1-Cl15=196.93      O20-Na8-Na1-Na2=215.84        O20-Na8-Na1-Na6=154.86        O20-Na8-Na1-Na9=313.41        
O20-Na8-Na1-Cl10=182.03       O20-Na8-Na1-Cl11=349.88       O20-Na8-Na1-Cl15=100.21       O20-Na8-Na1-Cl17=263.28       
C22-Na8-Na1-Na2=199.47        C22-Na8-Na1-Na6=138.49        C22-Na8-Na1-Na9=297.04        C22-Na8-Na1-Cl10=165.67       
C22-Na8-Na1-Cl11=333.51       C22-Na8-Na1-Cl15= 83.85       C22-Na8-Na1-Cl17=246.92       O80-Na8-Na1-Na2=299.35        
O80-Na8-Na1-Na6=238.37        O80-Na8-Na1-Na9= 36.93        O80-Na8-Na1-Cl10=265.55       O80-Na8-Na1-Cl11= 73.40       
O80-Na8-Na1-Cl15=183.73       O80-Na8-Na1-Cl17=346.80       Na1-Na8-Na3-Na4=239.29        Na1-Na8-Na3-Na6=308.38        
Na1-Na8-Na3-Cl12=275.38       Na1-Na8-Na3-Cl15=  6.34       Na1-Na8-Na3-Cl16=186.83       Na2-Na8-Na3-Na4=291.42        
Na2-Na8-Na3-Na6=  0.51        Na2-Na8-Na3-Cl12=327.51       Na2-Na8-Na3-Cl15= 58.47       Na2-Na8-Na3-Cl16=238.96       
Na4-Na8-Na3-Na6= 69.09        Na4-Na8-Na3-Cl12= 36.09       Na4-Na8-Na3-Cl15=127.05       Na4-Na8-Na3-Cl16=307.53       
Na6-Na8-Na3-Na4=290.91        Na6-Na8-Na3-Cl12=327.00       Na6-Na8-Na3-Cl15= 57.96       Na6-Na8-Na3-Cl16=238.44       
Na7-Na8-Na3-Na4=336.09        Na7-Na8-Na3-Na6= 45.18        Na7-Na8-Na3-Cl12= 12.18       Na7-Na8-Na3-Cl15=103.14       
Na7-Na8-Na3-Cl16=283.63       Na9-Na8-Na3-Na4=197.13        Na9-Na8-Na3-Na6=266.22        Na9-Na8-Na3-Cl12=233.22       
Na9-Na8-Na3-Cl15=324.17       Na9-Na8-Na3-Cl16=144.66       Cl13-Na8-Na3-Na4=326.72       Cl13-Na8-Na3-Na6= 35.81       
Cl13-Na8-Na3-Cl12=  2.81      Cl13-Na8-Na3-Cl15= 93.77      Cl13-Na8-Na3-Cl16=274.25      Cl15-Na8-Na3-Na4=232.95       
Cl15-Na8-Na3-Na6=302.04       Cl15-Na8-Na3-Cl12=269.05      Cl15-Na8-Na3-Cl16=180.49      Cl16-Na8-Na3-Na4= 52.47       
Cl16-Na8-Na3-Na6=121.56       Cl16-Na8-Na3-Cl12= 88.56      Cl16-Na8-Na3-Cl15=179.51      Cl17-Na8-Na3-Na4=262.18       
Cl17-Na8-Na3-Na6=331.27       Cl17-Na8-Na3-Cl12=298.27      Cl17-Na8-Na3-Cl15= 29.22      Cl17-Na8-Na3-Cl16=209.71      
O20-Na8-Na3-Na4=171.67        O20-Na8-Na3-Na6=240.76        O20-Na8-Na3-Cl12=207.76       O20-Na8-Na3-Cl15=298.72       
O20-Na8-Na3-Cl16=119.20       C22-Na8-Na3-Na4=150.95        C22-Na8-Na3-Na6=220.04        C22-Na8-Na3-Cl12=187.04       
C22-Na8-Na3-Cl15=277.99       C22-Na8-Na3-Cl16= 98.48       O80-Na8-Na3-Na4= 47.25        O80-Na8-Na3-Na6=116.34        
O80-Na8-Na3-Cl12= 83.34       O80-Na8-Na3-Cl15=174.29       O80-Na8-Na3-Cl16=354.78       Na1-Na8-Na4-Na3= 69.71        
Na1-Na8-Na4-Na5=266.73        Na1-Na8-Na4-Na6=  1.38        Na1-Na8-Na4-Cl12= 36.37       Na1-Na8-Na4-Cl13=301.75       
Na1-Na8-Na4-Cl14=251.05       Na1-Na8-Na4-Cl16=127.18       Na2-Na8-Na4-Na3=114.59        Na2-Na8-Na4-Na5=311.61        
Na2-Na8-Na4-Na6= 46.26        Na2-Na8-Na4-Cl12= 81.25       Na2-Na8-Na4-Cl13=346.63       Na2-Na8-Na4-Cl14=295.93       
Na2-Na8-Na4-Cl16=172.06       Na3-Na8-Na4-Na5=197.02        Na3-Na8-Na4-Na6=291.67        Na3-Na8-Na4-Cl12=326.66       
Na3-Na8-Na4-Cl13=232.04       Na3-Na8-Na4-Cl14=181.34       Na3-Na8-Na4-Cl16= 57.47       Na6-Na8-Na4-Na3= 68.33        
Na6-Na8-Na4-Na5=265.34        Na6-Na8-Na4-Cl12= 34.99       Na6-Na8-Na4-Cl13=300.37       Na6-Na8-Na4-Cl14=249.67       
Na6-Na8-Na4-Cl16=125.80       Na7-Na8-Na4-Na3=165.89        Na7-Na8-Na4-Na5=  2.91        Na7-Na8-Na4-Na6= 97.56        
Na7-Na8-Na4-Cl12=132.55       Na7-Na8-Na4-Cl13= 37.93       Na7-Na8-Na4-Cl14=347.23       Na7-Na8-Na4-Cl16=223.36       
Na9-Na8-Na4-Na3=149.56        Na9-Na8-Na4-Na5=346.57        Na9-Na8-Na4-Na6= 81.23        Na9-Na8-Na4-Cl12=116.22       
Na9-Na8-Na4-Cl13= 21.59       Na9-Na8-Na4-Cl14=330.90       Na9-Na8-Na4-Cl16=207.03       Cl13-Na8-Na4-Na3=127.96       
Cl13-Na8-Na4-Na5=324.98       Cl13-Na8-Na4-Na6= 59.63       Cl13-Na8-Na4-Cl12= 94.62      Cl13-Na8-Na4-Cl14=309.30      
Cl13-Na8-Na4-Cl16=185.44      Cl15-Na8-Na4-Na3= 33.62       Cl15-Na8-Na4-Na5=230.64       Cl15-Na8-Na4-Na6=325.29       
Cl15-Na8-Na4-Cl12=  0.28      Cl15-Na8-Na4-Cl13=265.66      Cl15-Na8-Na4-Cl14=214.96      Cl15-Na8-Na4-Cl16= 91.09      
Cl16-Na8-Na4-Na3=302.53       Cl16-Na8-Na4-Na5=139.54       Cl16-Na8-Na4-Na6=234.20       Cl16-Na8-Na4-Cl12=269.19      
Cl16-Na8-Na4-Cl13=174.56      Cl16-Na8-Na4-Cl14=123.87      Cl17-Na8-Na4-Na3=122.98       Cl17-Na8-Na4-Na5=320.00       
Cl17-Na8-Na4-Na6= 54.65       Cl17-Na8-Na4-Cl12= 89.64      Cl17-Na8-Na4-Cl13=355.02      Cl17-Na8-Na4-Cl14=304.32      
Cl17-Na8-Na4-Cl16=180.46      O20-Na8-Na4-Na3=338.16        O20-Na8-Na4-Na5=175.17        O20-Na8-Na4-Na6=269.83        
O20-Na8-Na4-Cl12=304.82       O20-Na8-Na4-Cl13=210.20       O20-Na8-Na4-Cl14=159.50       O20-Na8-Na4-Cl16= 35.63       
C22-Na8-Na4-Na3=316.30        C22-Na8-Na4-Na5=153.31        C22-Na8-Na4-Na6=247.97        C22-Na8-Na4-Cl12=282.96       
C22-Na8-Na4-Cl13=188.33       C22-Na8-Na4-Cl14=137.64       C22-Na8-Na4-Cl16= 13.77       O80-Na8-Na4-Na3=207.90        
O80-Na8-Na4-Na5= 44.92        O80-Na8-Na4-Na6=139.57        O80-Na8-Na4-Cl12=174.56       O80-Na8-Na4-Cl13= 79.94       
O80-Na8-Na4-Cl14= 29.24       O80-Na8-Na4-Cl16=265.37       Na1-Na8-Na6-Na2=292.72        Na1-Na8-Na6-Na3=113.36        
Na1-Na8-Na6-Na4=181.48        Na1-Na8-Na6-Cl10=332.38       Na1-Na8-Na6-Cl12=145.09       Na1-Na8-Na6-Cl13=238.53       
Na1-Na8-Na6-Cl15= 56.06       Na2-Na8-Na6-Na1= 67.28        Na2-Na8-Na6-Na3=180.65        Na2-Na8-Na6-Na4=248.77        
Na2-Na8-Na6-Cl10= 39.66       Na2-Na8-Na6-Cl12=212.37       Na2-Na8-Na6-Cl13=305.81       Na2-Na8-Na6-Cl15=123.34       
Na3-Na8-Na6-Na1=246.64        Na3-Na8-Na6-Na2=179.35        Na3-Na8-Na6-Na4= 68.12        Na3-Na8-Na6-Cl10=219.01       
Na3-Na8-Na6-Cl12= 31.72       Na3-Na8-Na6-Cl13=125.16       Na3-Na8-Na6-Cl15=302.69       Na4-Na8-Na6-Na1=178.52        
Na4-Na8-Na6-Na2=111.23        Na4-Na8-Na6-Na3=291.88        Na4-Na8-Na6-Cl10=150.89       Na4-Na8-Na6-Cl12=323.60       
Na4-Na8-Na6-Cl13= 57.04       Na4-Na8-Na6-Cl15=234.57       Na7-Na8-Na6-Na1= 92.08        Na7-Na8-Na6-Na2= 24.80        
Na7-Na8-Na6-Na3=205.44        Na7-Na8-Na6-Na4=273.56        Na7-Na8-Na6-Cl10= 64.46       Na7-Na8-Na6-Cl12=237.16       
Na7-Na8-Na6-Cl13=330.60       Na7-Na8-Na6-Cl15=148.13       Na9-Na8-Na6-Na1= 22.26        Na9-Na8-Na6-Na2=314.98        
Na9-Na8-Na6-Na3=135.62        Na9-Na8-Na6-Na4=203.74        Na9-Na8-Na6-Cl10=354.64       Na9-Na8-Na6-Cl12=167.35       
Na9-Na8-Na6-Cl13=260.79       Na9-Na8-Na6-Cl15= 78.32       Cl13-Na8-Na6-Na1=121.47       Cl13-Na8-Na6-Na2= 54.19       
Cl13-Na8-Na6-Na3=234.84       Cl13-Na8-Na6-Na4=302.96       Cl13-Na8-Na6-Cl10= 93.85      Cl13-Na8-Na6-Cl12=266.56      
Cl13-Na8-Na6-Cl15=177.53      Cl15-Na8-Na6-Na1=303.94       Cl15-Na8-Na6-Na2=236.66       Cl15-Na8-Na6-Na3= 57.31       
Cl15-Na8-Na6-Na4=125.43       Cl15-Na8-Na6-Cl10=276.32      Cl15-Na8-Na6-Cl12= 89.03      Cl15-Na8-Na6-Cl13=182.47      
Cl16-Na8-Na6-Na1=210.43       Cl16-Na8-Na6-Na2=143.15       Cl16-Na8-Na6-Na3=323.80       Cl16-Na8-Na6-Na4= 31.92       
Cl16-Na8-Na6-Cl10=182.81      Cl16-Na8-Na6-Cl12=355.52      Cl16-Na8-Na6-Cl13= 88.96      Cl16-Na8-Na6-Cl15=266.49      
Cl17-Na8-Na6-Na1= 45.31       Cl17-Na8-Na6-Na2=338.03       Cl17-Na8-Na6-Na3=158.67       Cl17-Na8-Na6-Na4=226.79       
Cl17-Na8-Na6-Cl10= 17.69      Cl17-Na8-Na6-Cl12=190.39      Cl17-Na8-Na6-Cl13=283.83      Cl17-Na8-Na6-Cl15=101.36      
O20-Na8-Na6-Na1=332.10        O20-Na8-Na6-Na2=264.82        O20-Na8-Na6-Na3= 85.47        O20-Na8-Na6-Na4=153.59        
O20-Na8-Na6-Cl10=304.48       O20-Na8-Na6-Cl12=117.19       O20-Na8-Na6-Cl13=210.63       O20-Na8-Na6-Cl15= 28.16       
C22-Na8-Na6-Na1=302.04        C22-Na8-Na6-Na2=234.75        C22-Na8-Na6-Na3= 55.40        C22-Na8-Na6-Na4=123.52        
C22-Na8-Na6-Cl10=274.42       C22-Na8-Na6-Cl12= 87.12       C22-Na8-Na6-Cl13=180.56       C22-Na8-Na6-Cl15=358.09       
O80-Na8-Na6-Na1=117.21        O80-Na8-Na6-Na2= 49.93        O80-Na8-Na6-Na3=230.58        O80-Na8-Na6-Na4=298.70        
O80-Na8-Na6-Cl10= 89.59       O80-Na8-Na6-Cl12=262.30       O80-Na8-Na6-Cl13=355.74       O80-Na8-Na6-Cl15=173.27       
Na1-Na8-Na7-Na2= 34.81        Na1-Na8-Na7-Na5=111.03        Na1-Na8-Na7-Na9=299.94        Na1-Na8-Na7-Cl13= 83.46       
Na1-Na8-Na7-Cl17=346.55       Na1-Na8-Na7-Cl19= 97.80       Na1-Na8-Na7-O50=264.17        Na1-Na8-Na7-C52=291.07        
Na1-Na8-Na7-O80=211.21        Na2-Na8-Na7-Na5= 76.22        Na2-Na8-Na7-Na9=265.13        Na2-Na8-Na7-Cl13= 48.65       
Na2-Na8-Na7-Cl17=311.74       Na2-Na8-Na7-Cl19= 62.99       Na2-Na8-Na7-O50=229.36        Na2-Na8-Na7-C52=256.26        
Na2-Na8-Na7-O80=176.40        Na3-Na8-Na7-Na2=300.26        Na3-Na8-Na7-Na5= 16.48        Na3-Na8-Na7-Na9=205.39        
Na3-Na8-Na7-Cl13=348.91       Na3-Na8-Na7-Cl17=252.00       Na3-Na8-Na7-Cl19=  3.25       Na3-Na8-Na7-O50=169.63        
Na3-Na8-Na7-C52=196.52        Na3-Na8-Na7-O80=116.67        Na4-Na8-Na7-Na2=281.00        Na4-Na8-Na7-Na5=357.22        
Na4-Na8-Na7-Na9=186.13        Na4-Na8-Na7-Cl13=329.65       Na4-Na8-Na7-Cl17=232.74       Na4-Na8-Na7-Cl19=343.99       
Na4-Na8-Na7-O50=150.37        Na4-Na8-Na7-C52=177.26        Na4-Na8-Na7-O80= 97.41        Na6-Na8-Na7-Na2=335.87        
Na6-Na8-Na7-Na5= 52.08        Na6-Na8-Na7-Na9=240.99        Na6-Na8-Na7-Cl13= 24.51       Na6-Na8-Na7-Cl17=287.60       
Na6-Na8-Na7-Cl19= 38.85       Na6-Na8-Na7-O50=205.23        Na6-Na8-Na7-C52=232.13        Na6-Na8-Na7-O80=152.27        
Na9-Na8-Na7-Na2= 94.87        Na9-Na8-Na7-Na5=171.09        Na9-Na8-Na7-Cl13=143.52       Na9-Na8-Na7-Cl17= 46.61       
Na9-Na8-Na7-Cl19=157.86       Na9-Na8-Na7-O50=324.24        Na9-Na8-Na7-C52=351.14        Na9-Na8-Na7-O80=271.28        
Cl13-Na8-Na7-Na2=311.35       Cl13-Na8-Na7-Na5= 27.57       Cl13-Na8-Na7-Na9=216.48       Cl13-Na8-Na7-Cl17=263.09      
Cl13-Na8-Na7-Cl19= 14.34      Cl13-Na8-Na7-O50=180.72       Cl13-Na8-Na7-C52=207.61       Cl13-Na8-Na7-O80=127.75       
Cl15-Na8-Na7-Na2=  5.62       Cl15-Na8-Na7-Na5= 81.84       Cl15-Na8-Na7-Na9=270.75       Cl15-Na8-Na7-Cl13= 54.27      
Cl15-Na8-Na7-Cl17=317.36      Cl15-Na8-Na7-Cl19= 68.61      Cl15-Na8-Na7-O50=234.99       Cl15-Na8-Na7-C52=261.89       
Cl15-Na8-Na7-O80=182.03       Cl16-Na8-Na7-Na2=250.54       Cl16-Na8-Na7-Na5=326.76       Cl16-Na8-Na7-Na9=155.67       
Cl16-Na8-Na7-Cl13=299.19      Cl16-Na8-Na7-Cl17=202.28      Cl16-Na8-Na7-Cl19=313.53      Cl16-Na8-Na7-O50=119.90       
Cl16-Na8-Na7-C52=146.80       Cl16-Na8-Na7-O80= 66.94       Cl17-Na8-Na7-Na2= 48.26       Cl17-Na8-Na7-Na5=124.48       
Cl17-Na8-Na7-Na9=313.39       Cl17-Na8-Na7-Cl13= 96.91      Cl17-Na8-Na7-Cl19=111.25      Cl17-Na8-Na7-O50=277.63       
Cl17-Na8-Na7-C52=304.53       Cl17-Na8-Na7-O80=224.67       O20-Na8-Na7-Na2=104.11        O20-Na8-Na7-Na5=180.33        
O20-Na8-Na7-Na9=  9.24        O20-Na8-Na7-Cl13=152.76       O20-Na8-Na7-Cl17= 55.85       O20-Na8-Na7-Cl19=167.10       
O20-Na8-Na7-O50=333.48        O20-Na8-Na7-C52=  0.38        O20-Na8-Na7-O80=280.52        C22-Na8-Na7-Na2=126.69        
C22-Na8-Na7-Na5=202.91        C22-Na8-Na7-Na9= 31.82        C22-Na8-Na7-Cl13=175.34       C22-Na8-Na7-Cl17= 78.43       
C22-Na8-Na7-Cl19=189.68       C22-Na8-Na7-O50=356.06        C22-Na8-Na7-C52= 22.96        C22-Na8-Na7-O80=303.10        
O80-Na8-Na7-Na2=183.60        O80-Na8-Na7-Na5=259.81        O80-Na8-Na7-Na9= 88.72        O80-Na8-Na7-Cl13=232.25       
O80-Na8-Na7-Cl17=135.33       O80-Na8-Na7-Cl19=246.58       O80-Na8-Na7-O50= 52.96        O80-Na8-Na7-C52= 79.86        
Na7-Na9-Na1-Na2= 19.99        Na7-Na9-Na1-Na6=332.09        Na7-Na9-Na1-Na8=310.80        Na7-Na9-Na1-Cl10= 25.08       
Na7-Na9-Na1-Cl11=178.64       Na7-Na9-Na1-Cl15=286.01       Na7-Na9-Na1-Cl17= 11.08       Na8-Na9-Na1-Na2= 69.19        
Na8-Na9-Na1-Na6= 21.29        Na8-Na9-Na1-Cl10= 74.29       Na8-Na9-Na1-Cl11=227.84       Na8-Na9-Na1-Cl15=335.22       
Na8-Na9-Na1-Cl17= 60.29       Cl11-Na9-Na1-Na2=201.34       Cl11-Na9-Na1-Na6=153.45       Cl11-Na9-Na1-Na8=132.16       
Cl11-Na9-Na1-Cl10=206.44      Cl11-Na9-Na1-Cl15=107.37      Cl11-Na9-Na1-Cl17=192.44      Cl17-Na9-Na1-Na2=  8.90       
Cl17-Na9-Na1-Na6=321.00       Cl17-Na9-Na1-Na8=299.71       Cl17-Na9-Na1-Cl10= 14.00      Cl17-Na9-Na1-Cl11=167.56      
Cl17-Na9-Na1-Cl15=274.93      Cl18-Na9-Na1-Na2= 64.06       Cl18-Na9-Na1-Na6= 16.17       Cl18-Na9-Na1-Na8=354.87       
Cl18-Na9-Na1-Cl10= 69.16      Cl18-Na9-Na1-Cl11=222.72      Cl18-Na9-Na1-Cl15=330.09      Cl18-Na9-Na1-Cl17= 55.16      
O20-Na9-Na1-Na2=110.89        O20-Na9-Na1-Na6= 62.99        O20-Na9-Na1-Na8= 41.70        O20-Na9-Na1-Cl10=115.98       
O20-Na9-Na1-Cl11=269.54       O20-Na9-Na1-Cl15= 16.91       O20-Na9-Na1-Cl17=101.98       O65-Na9-Na1-Na2=262.47        
O65-Na9-Na1-Na6=214.57        O65-Na9-Na1-Na8=193.28        O65-Na9-Na1-Cl10=267.56       O65-Na9-Na1-Cl11= 61.12       
O65-Na9-Na1-Cl15=168.49       O65-Na9-Na1-Cl17=253.56       H66-Na9-Na1-Na2=244.68        H66-Na9-Na1-Na6=196.79        
H66-Na9-Na1-Na8=175.50        H66-Na9-Na1-Cl10=249.78       H66-Na9-Na1-Cl11= 43.34       H66-Na9-Na1-Cl15=150.71       
H66-Na9-Na1-Cl17=235.78       Na1-Na9-Na7-Na2=338.79        Na1-Na9-Na7-Na5= 36.84        Na1-Na9-Na7-Na8= 54.07        
Na1-Na9-Na7-Cl13= 25.22       Na1-Na9-Na7-Cl17=347.90       Na1-Na9-Na7-Cl19=286.38       Na1-Na9-Na7-O50=200.20        
Na1-Na9-Na7-C52=225.98        Na1-Na9-Na7-O80=101.02        Na8-Na9-Na7-Na2=284.71        Na8-Na9-Na7-Na5=342.77        
Na8-Na9-Na7-Cl13=331.15       Na8-Na9-Na7-Cl17=293.83       Na8-Na9-Na7-Cl19=232.31       Na8-Na9-Na7-O50=146.13        
Na8-Na9-Na7-C52=171.91        Na8-Na9-Na7-O80= 46.95        Cl11-Na9-Na7-Na2=339.79       Cl11-Na9-Na7-Na5= 37.85       
Cl11-Na9-Na7-Na8= 55.08       Cl11-Na9-Na7-Cl13= 26.23      Cl11-Na9-Na7-Cl17=348.91      Cl11-Na9-Na7-Cl19=287.39      
Cl11-Na9-Na7-O50=201.20       Cl11-Na9-Na7-C52=226.99       Cl11-Na9-Na7-O80=102.03       Cl17-Na9-Na7-Na2=350.89       
Cl17-Na9-Na7-Na5= 48.94       Cl17-Na9-Na7-Na8= 66.17       Cl17-Na9-Na7-Cl13= 37.32      Cl17-Na9-Na7-Cl19=298.48      
Cl17-Na9-Na7-O50=212.30       Cl17-Na9-Na7-C52=238.08       Cl17-Na9-Na7-O80=113.12       Cl18-Na9-Na7-Na2=184.85       
Cl18-Na9-Na7-Na5=242.91       Cl18-Na9-Na7-Na8=260.14       Cl18-Na9-Na7-Cl13=231.29      Cl18-Na9-Na7-Cl17=193.96      
Cl18-Na9-Na7-Cl19=132.45      Cl18-Na9-Na7-O50= 46.26       Cl18-Na9-Na7-C52= 72.04       Cl18-Na9-Na7-O80=307.08       
O20-Na9-Na7-Na2=277.28        O20-Na9-Na7-Na5=335.33        O20-Na9-Na7-Na8=352.56        O20-Na9-Na7-Cl13=323.71       
O20-Na9-Na7-Cl17=286.39       O20-Na9-Na7-Cl19=224.87       O20-Na9-Na7-O50=138.69        O20-Na9-Na7-C52=164.47        
O20-Na9-Na7-O80= 39.51        O65-Na9-Na7-Na2= 61.99        O65-Na9-Na7-Na5=120.05        O65-Na9-Na7-Na8=137.28        
O65-Na9-Na7-Cl13=108.43       O65-Na9-Na7-Cl17= 71.11       O65-Na9-Na7-Cl19=  9.59       O65-Na9-Na7-O50=283.41        
O65-Na9-Na7-C52=309.19        O65-Na9-Na7-O80=184.23        H66-Na9-Na7-Na2= 34.34        H66-Na9-Na7-Na5= 92.40        
H66-Na9-Na7-Na8=109.63        H66-Na9-Na7-Cl13= 80.78       H66-Na9-Na7-Cl17= 43.45       H66-Na9-Na7-Cl19=341.94       
H66-Na9-Na7-O50=255.75        H66-Na9-Na7-C52=281.53        H66-Na9-Na7-O80=156.57        Na1-Na9-Na8-Na2=305.64        
Na1-Na9-Na8-Na3= 48.07        Na1-Na9-Na8-Na4=270.58        Na1-Na9-Na8-Na6=338.99        Na1-Na9-Na8-Na7=253.06        
Na1-Na9-Na8-Cl13=287.14       Na1-Na9-Na8-Cl15= 23.49       Na1-Na9-Na8-Cl16=138.22       Na1-Na9-Na8-Cl17=305.19       
Na1-Na9-Na8-O20= 85.82        Na1-Na9-Na8-C22=100.82        Na1-Na9-Na8-O80=208.72        Na7-Na9-Na8-Na1=106.94        
Na7-Na9-Na8-Na2= 52.58        Na7-Na9-Na8-Na3=155.01        Na7-Na9-Na8-Na4= 17.52        Na7-Na9-Na8-Na6= 85.93        
Na7-Na9-Na8-Cl13= 34.08       Na7-Na9-Na8-Cl15=130.43       Na7-Na9-Na8-Cl16=245.16       Na7-Na9-Na8-Cl17= 52.13       
Na7-Na9-Na8-O20=192.76        Na7-Na9-Na8-C22=207.76        Na7-Na9-Na8-O80=315.66        Cl11-Na9-Na8-Na1=331.83       
Cl11-Na9-Na8-Na2=277.47       Cl11-Na9-Na8-Na3= 19.89       Cl11-Na9-Na8-Na4=242.40       Cl11-Na9-Na8-Na6=310.82       
Cl11-Na9-Na8-Na7=224.89       Cl11-Na9-Na8-Cl13=258.97      Cl11-Na9-Na8-Cl15=355.32      Cl11-Na9-Na8-Cl16=110.04      
Cl11-Na9-Na8-Cl17=277.02      Cl11-Na9-Na8-O20= 57.64       Cl11-Na9-Na8-C22= 72.65       Cl11-Na9-Na8-O80=180.55       
Cl17-Na9-Na8-Na1= 54.81       Cl17-Na9-Na8-Na2=  0.45       Cl17-Na9-Na8-Na3=102.88       Cl17-Na9-Na8-Na4=325.39       
Cl17-Na9-Na8-Na6= 33.81       Cl17-Na9-Na8-Na7=307.87       Cl17-Na9-Na8-Cl13=341.95      Cl17-Na9-Na8-Cl15= 78.30      
Cl17-Na9-Na8-Cl16=193.03      Cl17-Na9-Na8-O20=140.63       Cl17-Na9-Na8-C22=155.63       Cl17-Na9-Na8-O80=263.53       
Cl18-Na9-Na8-Na1=176.91       Cl18-Na9-Na8-Na2=122.56       Cl18-Na9-Na8-Na3=224.98       Cl18-Na9-Na8-Na4= 87.49       
Cl18-Na9-Na8-Na6=155.91       Cl18-Na9-Na8-Na7= 69.97       Cl18-Na9-Na8-Cl13=104.06      Cl18-Na9-Na8-Cl15=200.40      
Cl18-Na9-Na8-Cl16=315.13      Cl18-Na9-Na8-Cl17=122.10      Cl18-Na9-Na8-O20=262.73       Cl18-Na9-Na8-C22=277.73       
Cl18-Na9-Na8-O80= 25.64       O20-Na9-Na8-Na1=274.18        O20-Na9-Na8-Na2=219.83        O20-Na9-Na8-Na3=322.25        
O20-Na9-Na8-Na4=184.76        O20-Na9-Na8-Na6=253.18        O20-Na9-Na8-Na7=167.24        O20-Na9-Na8-Cl13=201.32       
O20-Na9-Na8-Cl15=297.67       O20-Na9-Na8-Cl16= 52.40       O20-Na9-Na8-Cl17=219.37       O20-Na9-Na8-C22= 15.00        
O20-Na9-Na8-O80=122.91        O65-Na9-Na8-Na1= 22.18        O65-Na9-Na8-Na2=327.82        O65-Na9-Na8-Na3= 70.24        
O65-Na9-Na8-Na4=292.75        O65-Na9-Na8-Na6=  1.17        O65-Na9-Na8-Na7=275.24        O65-Na9-Na8-Cl13=309.32       
O65-Na9-Na8-Cl15= 45.67       O65-Na9-Na8-Cl16=160.39       O65-Na9-Na8-Cl17=327.37       O65-Na9-Na8-O20=107.99        
O65-Na9-Na8-C22=123.00        O65-Na9-Na8-O80=230.90        H66-Na9-Na8-Na1=354.80        H66-Na9-Na8-Na2=300.45        
H66-Na9-Na8-Na3= 42.87        H66-Na9-Na8-Na4=265.38        H66-Na9-Na8-Na6=333.80        H66-Na9-Na8-Na7=247.86        
H66-Na9-Na8-Cl13=281.95       H66-Na9-Na8-Cl15= 18.29       H66-Na9-Na8-Cl16=133.02       H66-Na9-Na8-Cl17=299.99       
H66-Na9-Na8-O20= 80.62        H66-Na9-Na8-C22= 95.62        H66-Na9-Na8-O80=203.53        Na2-Cl10-Na1-Na6= 83.64       
Na2-Cl10-Na1-Na8= 49.03       Na2-Cl10-Na1-Na9=352.65       Na2-Cl10-Na1-Cl11=265.13      Na2-Cl10-Na1-Cl15= 97.05      
Na2-Cl10-Na1-Cl17=  1.79      Na6-Cl10-Na1-Na2=276.36       Na6-Cl10-Na1-Na8=325.39       Na6-Cl10-Na1-Na9=269.01       
Na6-Cl10-Na1-Cl11=181.49      Na6-Cl10-Na1-Cl15= 13.41      Na6-Cl10-Na1-Cl17=278.15      Na1-Cl10-Na2-Na6=271.42       
Na1-Cl10-Na2-Na7=330.35       Na1-Cl10-Na2-Na8=319.00       Na1-Cl10-Na2-Cl13=277.50      Na1-Cl10-Na2-Cl17=358.09      
Na1-Cl10-Na2-O35=131.26       Na1-Cl10-Na2-C37=149.41       Na1-Cl10-Na2-C40=170.03       Na6-Cl10-Na2-Na1= 88.58       
Na6-Cl10-Na2-Na7= 58.93       Na6-Cl10-Na2-Na8= 47.58       Na6-Cl10-Na2-Cl13=  6.08      Na6-Cl10-Na2-Cl17= 86.67      
Na6-Cl10-Na2-O35=219.84       Na6-Cl10-Na2-C37=237.99       Na6-Cl10-Na2-C40=258.61       Na1-Cl10-Na6-Na2= 89.24       
Na1-Cl10-Na6-Na3=339.62       Na1-Cl10-Na6-Na4= 90.58       Na1-Cl10-Na6-Na8= 33.52       Na1-Cl10-Na6-Cl12=240.39      
Na1-Cl10-Na6-Cl13= 83.20      Na1-Cl10-Na6-Cl15=346.67      Na2-Cl10-Na6-Na1=270.76       Na2-Cl10-Na6-Na3=250.38       
Na2-Cl10-Na6-Na4=  1.35       Na2-Cl10-Na6-Na8=304.29       Na2-Cl10-Na6-Cl12=151.15      Na2-Cl10-Na6-Cl13=353.97      
Na2-Cl10-Na6-Cl15=257.43      

========================================================================
 FINAL SINGLEPOINT CALCULATION ON OPTIMIZED GEOMETRY
========================================================================

 Ncao       : 262
 Nao        : 252
 Nshell     : 132
 Nel        : 216
 T(el)      :   300.0
 intcut     :    25.0
 scfconv/Eh :  0.100E-05
   qconv/e  :  0.100E-03
 intneglect :  0.100E-07
 broydamp   :      0.250
 iter      E             dE          RMSdq      gap      omega  full diag
   1   -125.9037079 -0.125904E+03  0.123E-04    3.30       0.0  T
   2   -125.9037079 -0.489280E-10  0.110E-04    3.30     100.3  T
   3   -125.9037079 -0.129333E-09  0.835E-05    3.30     132.3  T
speedup  0.99
cpu  time for SCC    0.04 s
wall time for SCC    0.04 s

   *** convergence criteria satisfied after 3 iterations ***

          eigenvalues
 #    :          96         97         98         99        100        101        102        103
 occ. :        2.000      2.000      2.000      2.000      2.000      2.000      2.000      2.000
 eps  :        -8.540     -8.517     -8.486     -8.465     -8.425     -8.397     -8.385     -8.373
 #    :         104        105        106        107        108        109        110        111
 occ. :        2.000      2.000      2.000      2.000      2.000      0.000      0.000      0.000
 eps  :        -8.366     -8.334     -8.304     -8.249     -8.232     -4.932     -3.153     -2.352
 #    :         112        113        114        115        116        117        118        119
 occ. :        0.000      0.000      0.000      0.000      0.000      0.000      0.000      0.000
 eps  :        -1.120      0.061      0.554      0.730      0.994      2.591      2.958      3.203


   #   Z            q   n(s)   n(p)   n(d)      C6AA      α(0)
   1  11 Na     0.722  0.076  0.202  0.000    67.911    26.669
   2  11 Na     0.781  0.069  0.150  0.000    67.192    26.527
   3  11 Na     0.695  0.113  0.192  0.000    68.249    26.735
   4  11 Na     0.706  0.084  0.210  0.000    68.111    26.708
   5  11 Na     0.686  0.099  0.216  0.000    68.362    26.757
   6  11 Na     0.700  0.072  0.229  0.000    68.187    26.723
   7  11 Na     0.773  0.067  0.161  0.000    67.292    26.547
   8  11 Na     0.844  0.029  0.128  0.000    66.441    26.378
   9  11 Na     0.739  0.084  0.178  0.000    67.705    26.628
  10  17 Cl    -0.780  1.973  5.807  0.000   126.551    17.211
  11  17 Cl    -0.807  1.978  5.820  0.009   127.652    17.285
  12  17 Cl    -0.767  1.975  5.791  0.001   126.010    17.174
  13  17 Cl    -0.718  1.967  5.748  0.003   124.067    17.041
  14  17 Cl    -0.809  1.984  5.824  0.001   127.705    17.289
  15  17 Cl    -0.750  1.970  5.779  0.000   125.332    17.128
  16  17 Cl    -0.772  1.973  5.797  0.001   126.199    17.187
  17  17 Cl    -0.751  1.970  5.780  0.001   125.362    17.130
  18  17 Cl    -0.802  1.971  5.802  0.029   127.027    17.239
  19  17 Cl    -0.788  1.972  5.809  0.007   126.852    17.231
  20   8 O     -0.483  1.702  4.781  0.000    22.475     6.403
  21   1 H      0.332  0.668  0.000  0.000     0.623     1.235
  22   6 C      0.067  1.040  2.893  0.000    19.417     6.266
  23   1 H      0.034  0.966  0.000  0.000     2.525     2.485
  24   1 H      0.036  0.964  0.000  0.000     2.508     2.476
  25   6 C     -0.099  1.065  3.034  0.000    22.332     6.719
  26   1 H      0.077  0.923  0.000  0.000     2.005     2.214
  27   1 H      0.070  0.930  0.000  0.000     2.083     2.255
  28   6 C     -0.053  1.047  3.006  0.000    21.520     6.605
  29   1 H      0.025  0.975  0.000  0.000     2.661     2.551
  30   1 H      0.027  0.973  0.000  0.000     2.631     2.536
  31   6 C     -0.108  1.038  3.070  0.000    22.617     6.782
  32   1 H      0.044  0.956  0.000  0.000     2.391     2.418
  33   1 H      0.024  0.976  0.000  0.000     2.676     2.558
  34   1 H      0.040  0.960  0.000  0.000     2.451     2.448
  35   8 O     -0.489  1.699  4.789  0.000    22.587     6.419
  36   1 H      0.335  0.665  0.000  0.000     0.614     1.226
  37   6 C      0.068  1.040  2.891  0.000    19.372     6.254
  38   1 H      0.034  0.966  0.000  0.000     2.529     2.487
  39   1 H      0.032  0.968  0.000  0.000     2.554     2.499
  40   6 C     -0.089  1.065  3.024  0.000    22.108     6.679
  41   1 H      0.033  0.967  0.000  0.000     2.547     2.496
  42   1 H      0.054  0.946  0.000  0.000     2.254     2.345
  43   6 C     -0.072  1.054  3.018  0.000    21.816     6.640
  44   1 H      0.034  0.966  0.000  0.000     2.532     2.488
  45   1 H      0.048  0.952  0.000  0.000     2.336     2.388
  46   6 C     -0.112  1.041  3.071  0.000    22.699     6.794
  47   1 H      0.048  0.952  0.000  0.000     2.339     2.392
  48   1 H      0.050  0.950  0.000  0.000     2.324     2.384
  49   1 H      0.033  0.967  0.000  0.000     2.543     2.494
  50   8 O     -0.490  1.700  4.790  0.000    22.615     6.423
  51   1 H      0.338  0.662  0.000  0.000     0.607     1.220
  52   6 C      0.071  1.040  2.889  0.000    19.340     6.251
  53   1 H      0.031  0.969  0.000  0.000     2.570     2.507
  54   1 H      0.021  0.979  0.000  0.000     2.719     2.579
  55   6 C     -0.096  1.066  3.030  0.000    22.261     6.704
  56   1 H      0.063  0.937  0.000  0.000     2.162     2.298
  57   1 H      0.064  0.936  0.000  0.000     2.156     2.296
  58   6 C     -0.053  1.047  3.007  0.000    21.531     6.606
  59   1 H      0.030  0.970  0.000  0.000     2.584     2.514
  60   1 H      0.025  0.975  0.000  0.000     2.665     2.553
  61   6 C     -0.109  1.038  3.071  0.000    22.651     6.787
  62   1 H      0.038  0.962  0.000  0.000     2.479     2.462
  63   1 H      0.024  0.976  0.000  0.000     2.668     2.554
  64   1 H      0.051  0.949  0.000  0.000     2.306     2.375
  65   8 O     -0.470  1.701  4.768  0.000    22.189     6.362
  66   1 H      0.312  0.688  0.000  0.000     0.670     1.278
  67   6 C      0.082  1.036  2.882  0.000    19.378     6.297
  68   1 H      0.017  0.983  0.000  0.000     2.782     2.608
  69   1 H      0.039  0.961  0.000  0.000     2.468     2.457
  70   6 C     -0.087  1.062  3.025  0.000    22.166     6.703
  71   1 H      0.048  0.952  0.000  0.000     2.343     2.394
  72   1 H      0.068  0.932  0.000  0.000     2.110     2.272
  73   6 C     -0.056  1.047  3.009  0.000    21.586     6.615
  74   1 H      0.025  0.975  0.000  0.000     2.655     2.548
  75   1 H      0.031  0.969  0.000  0.000     2.573     2.508
  76   6 C     -0.113  1.041  3.072  0.000    22.722     6.797
  77   1 H      0.050  0.950  0.000  0.000     2.315     2.380
  78   1 H      0.030  0.970  0.000  0.000     2.580     2.512
  79   1 H      0.049  0.951  0.000  0.000     2.338     2.391
  80   8 O     -0.656  1.725  4.931  0.000    26.461     6.947
  81   1 H      0.325  0.675  0.000  0.000     0.649     1.264
  82   1 H      0.356  0.644  0.000  0.000     0.568     1.180

 Mol. C6AA /au·bohr⁶  :     105144.268332
 Mol. C8AA /au·bohr⁸  :    4378994.765837
 Mol. α(0) /au        :        645.163142

 
 Wiberg/Mayer (AO) data. WBOs > 0.1 written file <wbo>
 largest (>0.05) Wiberg bond orders for each atom
           total WBO             WBO to atom ...
     1  Na  0.541    Cl  11 0.219    Cl  15 0.098    Cl  17 0.085    Cl  10 0.076
     2  Na  0.400    Cl  10 0.158    Cl  17 0.143    O   35 0.078    Cl  13 0.061
     3  Na  0.561    Cl  16 0.182    Cl  15 0.172    Cl  12 0.154
     4  Na  0.555    Cl  14 0.171    Cl  12 0.145    Cl  16 0.134    Cl  13 0.086
     5  Na  0.594    Cl  14 0.185    Cl  19 0.182    Cl  13 0.129
     6  Na  0.572    Cl  10 0.168    Cl  12 0.139    Cl  15 0.108    Cl  13 0.083
     7  Na  0.430    Cl  19 0.145    O   50 0.087    Cl  13 0.076    O   80 0.069    Cl  17 0.063
     8  Na  0.314    Cl  16 0.084    Cl  15 0.065    O   80 0.058    O   20 0.058
     9  Na  0.481    Cl  18 0.202    Cl  17 0.090    O   65 0.080    O   20 0.053
    10  Cl  0.414    Na   6 0.168    Na   2 0.158    Na   1 0.076
    11  Cl  0.358    Na   1 0.219
    12  Cl  0.447    Na   3 0.154    Na   4 0.145    Na   6 0.139
    13  Cl  0.535    Na   5 0.129    Na   4 0.086    Na   6 0.083    Na   7 0.076    Na   2 0.061
    14  Cl  0.362    Na   5 0.185    Na   4 0.171
    15  Cl  0.481    Na   3 0.172    Na   6 0.108    Na   1 0.098    Na   8 0.065
    16  Cl  0.437    Na   3 0.182    Na   4 0.134    Na   8 0.084
    17  Cl  0.473    Na   2 0.143    Na   9 0.090    Na   1 0.085    Na   7 0.063
    18  Cl  0.380    Na   9 0.202    H   51 0.050
    19  Cl  0.406    Na   5 0.182    Na   7 0.145
    20  O   2.006    C   22 0.981    H   21 0.854    Na   8 0.058    Na   9 0.053
    21  H   0.888    O   20 0.854
    22  C   3.945    C   25 1.013    O   20 0.981    H   23 0.971    H   24 0.969
    23  H   0.998    C   22 0.971
    24  H   0.999    C   22 0.969
    25  C   3.986    C   22 1.013    C   28 1.008    H   26 0.966    H   27 0.965
    26  H   0.993    C   25 0.966
    27  H   0.995    C   25 0.965
    28  C   3.996    C   31 1.020    C   25 1.008    H   29 0.977    H   30 0.977
    29  H   0.997    C   28 0.977
    30  H   0.998    C   28 0.977
    31  C   3.995    C   28 1.020    H   33 0.988    H   34 0.987    H   32 0.986
    32  H   0.997    C   31 0.986
    33  H   0.999    C   31 0.988
    34  H   0.998    C   31 0.987
    35  O   2.000    C   37 0.994    H   36 0.839    Na   2 0.078
    36  H   0.887    O   35 0.839
    37  C   3.954    C   40 1.007    O   35 0.994    H   39 0.977    H   38 0.973
    38  H   0.997    C   37 0.973
    39  H   0.998    C   37 0.977
    40  C   3.995    C   43 1.015    C   37 1.007    H   41 0.976    H   42 0.967
    41  H   0.996    C   40 0.976
    42  H   0.996    C   40 0.967
    43  C   3.995    C   46 1.021    C   40 1.015    H   44 0.973    H   45 0.966
    44  H   0.996    C   43 0.973
    45  H   0.999    C   43 0.966
    46  C   3.995    C   43 1.021    H   49 0.987    H   48 0.981    H   47 0.974
    47  H   0.999    C   46 0.974
    48  H   0.996    C   46 0.981
    49  H   0.999    C   46 0.987
    50  O   1.988    C   52 0.996    H   51 0.827    Na   7 0.087
    51  H   0.885    O   50 0.827    Cl  18 0.050
    52  C   3.955    C   55 1.012    O   50 0.996    H   54 0.971    H   53 0.967
    53  H   0.998    C   52 0.967
    54  H   0.998    C   52 0.971
    55  C   3.992    C   52 1.012    C   58 1.008    H   57 0.972    H   56 0.965
    56  H   0.997    C   55 0.965
    57  H   0.993    C   55 0.972
    58  C   3.997    C   61 1.020    C   55 1.008    H   60 0.977    H   59 0.974
    59  H   0.999    C   58 0.974
    60  H   0.998    C   58 0.977
    61  C   3.996    C   58 1.020    H   63 0.988    H   62 0.987    H   64 0.982
    62  H   0.999    C   61 0.987
    63  H   0.999    C   61 0.988
    64  H   0.997    C   61 0.982
    65  O   2.009    C   67 0.994    H   66 0.859    Na   9 0.080
    66  H   0.902    O   65 0.859
    67  C   3.953    C   70 1.002    O   65 0.994    H   69 0.973    H   68 0.971
    68  H   0.999    C   67 0.971
    69  H   0.996    C   67 0.973
    70  C   3.993    C   73 1.008    C   67 1.002    H   71 0.966    H   72 0.965
    71  H   0.998    C   70 0.966
    72  H   0.996    C   70 0.965
    73  C   3.998    C   76 1.019    C   70 1.008    H   74 0.977    H   75 0.976
    74  H   0.997    C   73 0.977
    75  H   0.997    C   73 0.976
    76  C   3.995    C   73 1.019    H   78 0.987    H   79 0.983    H   77 0.977
    77  H   0.997    C   76 0.977
    78  H   0.999    C   76 0.987
    79  H   0.998    C   76 0.983
    80  O   1.879    H   81 0.895    H   82 0.825    Na   7 0.069    Na   8 0.058
    81  H   0.894    O   80 0.895
    82  H   0.873    O   80 0.825
 MOs/occ written to file <molden.input>
 
molecular dipole:
                 x           y           z       tot (Debye)
 q only:       -0.722       2.561      -4.192
   full:       -0.352       2.249      -3.880      11.435
molecular quadrupole (traceless):
                xx          xy          yy          xz          yz          zz
 q only:       -0.736     -18.164     -44.298      13.465      42.197      45.034
  q+dip:       -0.099     -12.120     -34.948      16.564      35.897      35.046
   full:       -1.218     -10.617     -34.149      16.141      35.521      35.367

SCC energy    :    -125.9037079
rep           :       0.9223462
ES            :       0.8844965
AES           :      -0.0461767
AXC           :       0.0173166
disp          :      -0.1072295
XB            :       0.0000000
fix           :       0.0000000
total E       :    -124.9760980
atomizationE  :      17.3438059    10883.40
(atE without considering molecular charge,
 total energy contains solvation terms)
H-L gap (eV)  :          3.3001
optimized geometry written to: xtbopt.xyz

           ------------------------------------------------- 
          |                Numerical Hessian                |
           ------------------------------------------------- 
step length          :   0.00500
SCC accuracy         :   0.25000
Hessian scale factor :   1.00000
frozen atoms in %    :   0.00000    0
RMS gradient         :   0.00008
estimated CPU  time      2.26 min
estimated wall time      2.27 min

writing file <hessian>.
 
 projected vibrational frequencies (cm-1)
eigval :       -0.00     0.00     0.00     0.00     0.00     0.00
eigval :       17.83    19.91    22.13    23.23    24.19    25.60
eigval :       27.19    34.16    36.52    37.36    39.78    40.62
eigval :       42.97    45.06    46.87    48.57    50.97    52.06
eigval :       52.40    55.56    56.76    58.84    60.05    62.54
eigval :       67.93    68.79    72.05    74.26    75.01    78.98
eigval :       80.47    84.77    87.13    88.59    90.66    92.76
eigval :       95.78    97.64    98.44   100.89   102.98   106.43
eigval :      108.81   109.81   111.81   114.40   115.59   117.80
eigval :      119.61   122.34   124.72   126.20   128.95   130.29
eigval :      131.86   133.26   136.29   136.89   138.00   141.49
eigval :      144.96   145.33   148.67   150.70   153.85   159.25
eigval :      162.77   164.38   168.48   170.53   175.96   181.07
eigval :      185.16   186.73   192.70   194.23   195.32   200.22
eigval :      203.15   206.83   209.49   214.02   215.66   226.38
eigval :      228.99   236.61   239.77   244.22   246.15   249.16
eigval :      250.04   256.99   265.47   280.85   316.07   357.33
eigval :      399.95   402.38   403.32   442.20   447.70   455.06
eigval :      463.85   504.39   517.44   559.04   594.06   644.40
eigval :      713.88   773.89   782.81   791.40   795.23   838.67
eigval :      842.99   845.23   868.96   888.28   945.43   945.56
eigval :      947.57   954.36   955.21   958.27   971.48   996.17
eigval :     1040.15  1042.05  1049.27  1084.97  1093.40  1096.21
eigval :     1098.73  1100.82  1103.66  1106.21  1115.36  1117.01
eigval :     1130.15  1133.64  1136.18  1137.65  1140.56  1162.70
eigval :     1162.72  1214.70  1216.51  1225.66  1226.49  1240.99
eigval :     1242.97  1260.26  1261.02  1270.32  1271.41  1272.73
eigval :     1273.63  1279.16  1279.94  1282.47  1293.78  1298.94
eigval :     1307.96  1325.24  1335.18  1353.04  1356.73  1357.31
eigval :     1360.37  1366.37  1372.48  1382.69  1389.45  1408.50
eigval :     1408.80  1412.49  1413.12  1467.47  1471.36  1474.36
eigval :     1475.73  1480.67  1480.94  1484.06  1487.55  1488.40
eigval :     1488.52  1491.13  1493.73  1495.72  1497.24  1499.07
eigval :     1500.15  1502.07  1504.20  1504.99  1505.65  1555.27
eigval :     2850.66  2858.15  2865.60  2885.65  2897.13  2911.94
eigval :     2935.83  2943.43  2944.32  2950.88  2954.61  2955.41
eigval :     2959.23  2960.35  2966.88  2971.82  2973.43  2973.78
eigval :     2990.65  2992.15  2995.55  2996.55  3000.29  3003.97
eigval :     3006.28  3019.53  3024.07  3024.72  3027.81  3029.40
eigval :     3030.09  3032.64  3033.82  3033.96  3037.75  3045.46
eigval :     3129.42  3241.65  3256.87  3298.58  3350.07  3566.69
 reduced masses (amu)
   1: 25.91   2: 25.12   3: 22.38   4: 22.63   5: 19.79   6: 20.15   7: 19.36   8: 17.10
   9: 16.68  10: 22.03  11: 14.71  12: 19.32  13: 14.26  14: 15.80  15: 16.52  16: 17.16
  17: 18.71  18: 16.84  19: 22.41  20: 22.04  21: 18.06  22: 17.89  23: 23.83  24: 17.79
  25: 24.03  26: 14.85  27: 23.34  28: 18.29  29: 22.57  30: 28.21  31: 26.14  32: 24.00
  33: 22.90  34: 20.71  35: 26.21  36: 20.75  37: 23.33  38: 26.05  39: 16.08  40: 22.68
  41: 23.74  42: 24.72  43: 25.80  44: 19.85  45: 21.65  46: 23.36  47: 23.11  48: 18.89
  49: 21.64  50: 27.69  51: 18.47  52: 25.84  53: 24.63  54: 20.68  55: 21.71  56: 27.37
  57: 23.69  58: 23.50  59: 17.03  60: 20.11  61: 21.26  62: 20.91  63: 13.62  64: 25.32
  65: 24.01  66: 22.49  67: 18.25  68: 27.19  69: 19.85  70: 24.80  71: 23.97  72: 25.62
  73: 20.37  74: 26.60  75: 23.61  76: 24.71  77: 23.27  78: 22.89  79: 21.68  80: 22.62
  81: 22.74  82: 25.30  83: 25.52  84: 25.73  85: 26.36  86: 23.76  87: 22.50  88: 20.31
  89: 25.64  90: 17.22  91: 15.56  92:  3.22  93:  7.67  94:  3.16  95: 10.10  96:  9.94
  97: 12.41  98: 25.09  99: 14.72 100: 18.05 101:  3.04 102:  9.63 103: 10.11 104:  9.91
 105:  9.92 106:  9.95 107: 11.34 108: 11.58 109:  2.64 110:  4.07 111:  7.17 112:  1.91
 113:  2.84 114:  1.69 115:  1.77 116:  2.32 117:  1.72 118:  1.71 119:  1.70 120:  2.35
 121:  2.36 122:  2.34 123:  5.32 124:  5.70 125:  5.43 126:  5.60 127:  5.39 128:  2.68
 129:  2.62 130:  2.43 131:  3.48 132:  7.11 133: 10.80 134: 11.31 135: 10.62 136:  9.53
 137:  8.85 138:  9.89 139:  7.91 140:  7.78 141: 10.07 142:  7.81 143: 10.63 144:  6.10
 145:  7.14 146:  7.32 147:  7.97 148:  7.27 149:  7.85 150:  5.16 151:  5.32 152:  3.84
 153:  4.89 154:  4.32 155:  4.38 156:  3.30 157:  2.81 158:  3.03 159:  3.23 160:  1.89
 161:  1.78 162:  1.56 163:  2.27 164:  2.57 165:  2.36 166:  2.42 167:  3.62 168:  3.84
 169:  3.00 170:  3.14 171:  3.58 172:  3.85 173:  4.99 174:  5.16 175:  4.79 176:  4.73
 177:  3.99 178:  4.90 179:  4.76 180:  3.22 181:  3.19 182:  3.15 183:  3.18 184:  1.94
 185:  1.92 186:  1.81 187:  1.94 188:  1.94 189:  1.93 190:  1.86 191:  1.60 192:  1.74
 193:  1.88 194:  1.74 195:  1.68 196:  1.85 197:  1.67 198:  1.61 199:  1.78 200:  1.74
 201:  1.53 202:  1.66 203:  1.60 204:  1.94 205:  1.94 206:  1.90 207:  1.75 208:  1.47
 209:  1.52 210:  1.86 211:  1.58 212:  1.82 213:  1.72 214:  1.95 215:  1.79 216:  1.94
 217:  1.90 218:  1.81 219:  1.48 220:  1.49 221:  1.54 222:  1.56 223:  1.98 224:  1.71
 225:  1.54 226:  1.74 227:  1.55 228:  1.96 229:  1.73 230:  1.84 231:  1.85 232:  1.81
 233:  1.86 234:  1.92 235:  1.52 236:  1.39 237:  1.91 238:  1.73 239:  1.38 240:  1.61
 241:  1.89 242:  1.89 243:  1.93 244:  1.90 245:  1.90 246:  1.83
 IR intensities (amu)
   1:  0.43   2:  0.51   3:  0.41   4:  0.45   5:  0.21   6:  0.65   7:  0.22   8:  0.10
   9:  0.37  10:  0.34  11:  0.42  12:  0.18  13:  0.22  14:  0.12  15:  0.18  16:  0.10
  17:  0.24  18:  0.32  19:  0.28  20:  0.18  21:  0.22  22:  0.34  23:  0.11  24:  0.22
  25:  0.15  26:  0.25  27:  0.12  28:  0.50  29:  0.46  30:  0.28  31:  0.31  32:  0.23
  33:  0.37  34:  0.33  35:  0.15  36:  0.39  37:  0.23  38:  0.26  39:  0.29  40:  0.49
  41:  0.34  42:  0.31  43:  0.18  44:  0.23  45:  0.13  46:  0.53  47:  0.21  48:  0.21
  49:  0.36  50:  0.44  51:  0.73  52:  0.43  53:  0.36  54:  0.52  55:  0.44  56:  0.67
  57:  0.50  58:  0.24  59:  0.60  60:  0.43  61:  0.39  62:  0.95  63:  0.33  64:  0.65
  65:  0.29  66:  0.40  67:  0.66  68:  0.80  69:  0.24  70:  0.67  71:  0.41  72:  0.67
  73:  0.51  74:  1.07  75:  1.35  76:  1.13  77:  0.83  78:  0.82  79:  1.24  80:  0.97
  81:  0.89  82:  0.84  83:  1.03  84:  1.06  85:  1.37  86:  0.82  87:  1.44  88:  0.91
  89:  1.42  90:  1.14  91:  0.19  92:  0.13  93:  0.30  94:  0.10  95:  0.51  96:  0.58
  97:  0.75  98:  1.13  99:  0.92 100:  0.14 101:  0.59 102:  0.33 103:  0.23 104:  0.18
 105:  0.20 106:  0.28 107:  0.46 108:  0.48 109:  0.64 110:  0.32 111:  0.63 112:  0.66
 113:  0.58 114:  0.69 115:  0.59 116:  0.08 117:  0.06 118:  0.03 119:  0.03 120:  0.13
 121:  0.07 122:  0.11 123:  0.13 124:  0.34 125:  0.09 126:  0.24 127:  0.12 128:  0.11
 129:  0.10 130:  0.08 131:  0.05 132:  0.59 133:  0.54 134:  0.62 135:  0.43 136:  0.62
 137:  0.85 138:  0.76 139:  0.38 140:  0.40 141:  0.59 142:  0.51 143:  0.93 144:  0.13
 145:  0.39 146:  0.20 147:  0.49 148:  0.23 149:  0.72 150:  0.36 151:  0.27 152:  0.03
 153:  0.07 154:  0.04 155:  0.07 156:  0.17 157:  0.20 158:  0.10 159:  0.13 160:  0.10
 161:  0.06 162:  0.04 163:  0.08 164:  0.05 165:  0.05 166:  0.11 167:  0.36 168:  0.11
 169:  0.36 170:  0.35 171:  0.13 172:  0.32 173:  0.21 174:  0.21 175:  0.10 176:  0.13
 177:  0.50 178:  0.24 179:  0.28 180:  0.07 181:  0.02 182:  0.04 183:  0.05 184:  0.03
 185:  0.04 186:  0.08 187:  0.05 188:  0.04 189:  0.07 190:  0.08 191:  0.07 192:  0.07
 193:  0.04 194:  0.08 195:  0.05 196:  0.07 197:  0.08 198:  0.03 199:  0.08 200:  0.06
 201:  0.02 202:  0.04 203:  0.06 204:  0.51 205:  0.40 206:  0.36 207:  0.37 208:  0.26
 209:  0.25 210:  0.30 211:  0.20 212:  0.10 213:  0.08 214:  0.26 215:  0.21 216:  0.27
 217:  0.36 218:  0.31 219:  0.22 220:  0.24 221:  0.27 222:  0.21 223:  0.32 224:  0.26
 225:  0.21 226:  0.29 227:  0.12 228:  0.20 229:  0.16 230:  0.33 231:  0.29 232:  0.26
 233:  0.31 234:  0.35 235:  0.14 236:  0.17 237:  0.24 238:  0.23 239:  0.17 240:  0.20
 241:  0.97 242:  1.05 243:  0.76 244:  0.71 245:  0.68 246:  0.28
 Raman intensities (amu)
   1:  0.00   2:  0.00   3:  0.00   4:  0.00   5:  0.00   6:  0.00   7:  0.00   8:  0.00
   9:  0.00  10:  0.00  11:  0.00  12:  0.00  13:  0.00  14:  0.00  15:  0.00  16:  0.00
  17:  0.00  18:  0.00  19:  0.00  20:  0.00  21:  0.00  22:  0.00  23:  0.00  24:  0.00
  25:  0.00  26:  0.00  27:  0.00  28:  0.00  29:  0.00  30:  0.00  31:  0.00  32:  0.00
  33:  0.00  34:  0.00  35:  0.00  36:  0.00  37:  0.00  38:  0.00  39:  0.00  40:  0.00
  41:  0.00  42:  0.00  43:  0.00  44:  0.00  45:  0.00  46:  0.00  47:  0.00  48:  0.00
  49:  0.00  50:  0.00  51:  0.00  52:  0.00  53:  0.00  54:  0.00  55:  0.00  56:  0.00
  57:  0.00  58:  0.00  59:  0.00  60:  0.00  61:  0.00  62:  0.00  63:  0.00  64:  0.00
  65:  0.00  66:  0.00  67:  0.00  68:  0.00  69:  0.00  70:  0.00  71:  0.00  72:  0.00
  73:  0.00  74:  0.00  75:  0.00  76:  0.00  77:  0.00  78:  0.00  79:  0.00  80:  0.00
  81:  0.00  82:  0.00  83:  0.00  84:  0.00  85:  0.00  86:  0.00  87:  0.00  88:  0.00
  89:  0.00  90:  0.00  91:  0.00  92:  0.00  93:  0.00  94:  0.00  95:  0.00  96:  0.00
  97:  0.00  98:  0.00  99:  0.00 100:  0.00 101:  0.00 102:  0.00 103:  0.00 104:  0.00
 105:  0.00 106:  0.00 107:  0.00 108:  0.00 109:  0.00 110:  0.00 111:  0.00 112:  0.00
 113:  0.00 114:  0.00 115:  0.00 116:  0.00 117:  0.00 118:  0.00 119:  0.00 120:  0.00
 121:  0.00 122:  0.00 123:  0.00 124:  0.00 125:  0.00 126:  0.00 127:  0.00 128:  0.00
 129:  0.00 130:  0.00 131:  0.00 132:  0.00 133:  0.00 134:  0.00 135:  0.00 136:  0.00
 137:  0.00 138:  0.00 139:  0.00 140:  0.00 141:  0.00 142:  0.00 143:  0.00 144:  0.00
 145:  0.00 146:  0.00 147:  0.00 148:  0.00 149:  0.00 150:  0.00 151:  0.00 152:  0.00
 153:  0.00 154:  0.00 155:  0.00 156:  0.00 157:  0.00 158:  0.00 159:  0.00 160:  0.00
 161:  0.00 162:  0.00 163:  0.00 164:  0.00 165:  0.00 166:  0.00 167:  0.00 168:  0.00
 169:  0.00 170:  0.00 171:  0.00 172:  0.00 173:  0.00 174:  0.00 175:  0.00 176:  0.00
 177:  0.00 178:  0.00 179:  0.00 180:  0.00 181:  0.00 182:  0.00 183:  0.00 184:  0.00
 185:  0.00 186:  0.00 187:  0.00 188:  0.00 189:  0.00 190:  0.00 191:  0.00 192:  0.00
 193:  0.00 194:  0.00 195:  0.00 196:  0.00 197:  0.00 198:  0.00 199:  0.00 200:  0.00
 201:  0.00 202:  0.00 203:  0.00 204:  0.00 205:  0.00 206:  0.00 207:  0.00 208:  0.00
 209:  0.00 210:  0.00 211:  0.00 212:  0.00 213:  0.00 214:  0.00 215:  0.00 216:  0.00
 217:  0.00 218:  0.00 219:  0.00 220:  0.00 221:  0.00 222:  0.00 223:  0.00 224:  0.00
 225:  0.00 226:  0.00 227:  0.00 228:  0.00 229:  0.00 230:  0.00 231:  0.00 232:  0.00
 233:  0.00 234:  0.00 235:  0.00 236:  0.00 237:  0.00 238:  0.00 239:  0.00 240:  0.00
 241:  0.00 242:  0.00 243:  0.00 244:  0.00 245:  0.00 246:  0.00
 output can be read by thermo (or use thermo option).
 writing <g98.out> molden fake output.
 recommended (thermochemical) frequency scaling factor: 1.0
                    ==================
                    thermo calculation
                    ==================
Nvib :  240 Nimag : 0  symmetry :   C1  rot number :  1  scale factor : 1.00 sthr :  50.
omega= 17.83     Gvib=    -2.046     Grot=    -1.362     Gused=    -1.373
omega= 19.91     Gvib=    -1.981     Grot=    -1.329     Gused=    -1.345
omega= 22.13     Gvib=    -1.918     Grot=    -1.298     Gused=    -1.321
omega= 23.23     Gvib=    -1.890     Grot=    -1.284     Gused=    -1.311
omega= 24.19     Gvib=    -1.866     Grot=    -1.272     Gused=    -1.303
omega= 25.60     Gvib=    -1.832     Grot=    -1.255     Gused=    -1.292
omega= 27.19     Gvib=    -1.796     Grot=    -1.237     Gused=    -1.282
omega= 34.16     Gvib=    -1.661     Grot=    -1.169     Gused=    -1.257
omega= 36.52     Gvib=    -1.622     Grot=    -1.150     Gused=    -1.254
omega= 37.36     Gvib=    -1.608     Grot=    -1.143     Gused=    -1.254
omega= 39.78     Gvib=    -1.571     Grot=    -1.124     Gused=    -1.252
omega= 40.62     Gvib=    -1.559     Grot=    -1.118     Gused=    -1.252
omega= 42.97     Gvib=    -1.526     Grot=    -1.101     Gused=    -1.251
omega= 45.06     Gvib=    -1.498     Grot=    -1.087     Gused=    -1.250
omega= 46.87     Gvib=    -1.474     Grot=    -1.076     Gused=    -1.249
omega= 48.57     Gvib=    -1.453     Grot=    -1.065     Gused=    -1.248
omega= 50.97     Gvib=    -1.425     Grot=    -1.051     Gused=    -1.245
omega= 52.06     Gvib=    -1.413     Grot=    -1.045     Gused=    -1.243
omega= 52.40     Gvib=    -1.409     Grot=    -1.043     Gused=    -1.243
omega= 55.56     Gvib=    -1.374     Grot=    -1.025     Gused=    -1.236
omega= 56.76     Gvib=    -1.362     Grot=    -1.019     Gused=    -1.233
omega= 58.84     Gvib=    -1.340     Grot=    -1.008     Gused=    -1.227
omega= 60.05     Gvib=    -1.329     Grot=    -1.002     Gused=    -1.223
omega= 62.54     Gvib=    -1.305     Grot=    -0.990     Gused=    -1.213
omega= 67.93     Gvib=    -1.256     Grot=    -0.966     Gused=    -1.190
omega= 68.79     Gvib=    -1.249     Grot=    -0.962     Gused=    -1.186
omega= 72.05     Gvib=    -1.221     Grot=    -0.948     Gused=    -1.170
omega= 74.26     Gvib=    -1.204     Grot=    -0.939     Gused=    -1.159
omega= 75.01     Gvib=    -1.198     Grot=    -0.936     Gused=    -1.155
omega= 78.98     Gvib=    -1.168     Grot=    -0.921     Gused=    -1.134
omega= 80.47     Gvib=    -1.157     Grot=    -0.916     Gused=    -1.125
omega= 84.77     Gvib=    -1.126     Grot=    -0.900     Gused=    -1.102
omega= 87.13     Gvib=    -1.110     Grot=    -0.892     Gused=    -1.089
omega= 88.59     Gvib=    -1.101     Grot=    -0.887     Gused=    -1.081
omega= 90.66     Gvib=    -1.087     Grot=    -0.880     Gused=    -1.070
omega= 92.76     Gvib=    -1.074     Grot=    -0.873     Gused=    -1.058
omega= 95.78     Gvib=    -1.055     Grot=    -0.864     Gused=    -1.042
omega= 97.64     Gvib=    -1.044     Grot=    -0.858     Gused=    -1.032
omega= 98.44     Gvib=    -1.039     Grot=    -0.856     Gused=    -1.028
omega=100.89     Gvib=    -1.025     Grot=    -0.849     Gused=    -1.015
omega=102.98     Gvib=    -1.013     Grot=    -0.843     Gused=    -1.004
omega=106.43     Gvib=    -0.994     Grot=    -0.833     Gused=    -0.986
omega=108.81     Gvib=    -0.981     Grot=    -0.826     Gused=    -0.974
omega=109.81     Gvib=    -0.976     Grot=    -0.824     Gused=    -0.969
omega=111.81     Gvib=    -0.965     Grot=    -0.818     Gused=    -0.960
omega=114.40     Gvib=    -0.952     Grot=    -0.811     Gused=    -0.947
omega=115.59     Gvib=    -0.946     Grot=    -0.808     Gused=    -0.941
omega=117.80     Gvib=    -0.935     Grot=    -0.803     Gused=    -0.931
omega=119.61     Gvib=    -0.926     Grot=    -0.798     Gused=    -0.922
omega=122.34     Gvib=    -0.913     Grot=    -0.791     Gused=    -0.910
omega=124.72     Gvib=    -0.902     Grot=    -0.786     Gused=    -0.899
omega=126.20     Gvib=    -0.895     Grot=    -0.782     Gused=    -0.893
omega=128.95     Gvib=    -0.883     Grot=    -0.776     Gused=    -0.881
omega=130.29     Gvib=    -0.877     Grot=    -0.773     Gused=    -0.875
omega=131.86     Gvib=    -0.870     Grot=    -0.769     Gused=    -0.868
omega=133.26     Gvib=    -0.864     Grot=    -0.766     Gused=    -0.862
omega=136.29     Gvib=    -0.851     Grot=    -0.760     Gused=    -0.850
omega=136.89     Gvib=    -0.849     Grot=    -0.758     Gused=    -0.847
omega=138.00     Gvib=    -0.844     Grot=    -0.756     Gused=    -0.843
omega=141.49     Gvib=    -0.830     Grot=    -0.748     Gused=    -0.829
omega=144.96     Gvib=    -0.816     Grot=    -0.741     Gused=    -0.815
omega=145.33     Gvib=    -0.815     Grot=    -0.740     Gused=    -0.814
omega=148.67     Gvib=    -0.802     Grot=    -0.734     Gused=    -0.801
omega=150.70     Gvib=    -0.794     Grot=    -0.730     Gused=    -0.793
omega=153.85     Gvib=    -0.782     Grot=    -0.724     Gused=    -0.782
omega=159.25     Gvib=    -0.763     Grot=    -0.713     Gused=    -0.762
omega=162.77     Gvib=    -0.751     Grot=    -0.707     Gused=    -0.750
omega=164.38     Gvib=    -0.745     Grot=    -0.704     Gused=    -0.745
omega=168.48     Gvib=    -0.731     Grot=    -0.697     Gused=    -0.731
omega=170.53     Gvib=    -0.724     Grot=    -0.693     Gused=    -0.724
omega=175.96     Gvib=    -0.707     Grot=    -0.684     Gused=    -0.707
omega=181.07     Gvib=    -0.691     Grot=    -0.675     Gused=    -0.691
omega=185.16     Gvib=    -0.679     Grot=    -0.669     Gused=    -0.678
omega=186.73     Gvib=    -0.674     Grot=    -0.666     Gused=    -0.674
omega=192.70     Gvib=    -0.656     Grot=    -0.657     Gused=    -0.656
omega=194.23     Gvib=    -0.652     Grot=    -0.655     Gused=    -0.652
omega=195.32     Gvib=    -0.649     Grot=    -0.653     Gused=    -0.649
omega=200.22     Gvib=    -0.635     Grot=    -0.646     Gused=    -0.635
omega=203.15     Gvib=    -0.627     Grot=    -0.641     Gused=    -0.628
omega=206.83     Gvib=    -0.618     Grot=    -0.636     Gused=    -0.618
omega=209.49     Gvib=    -0.611     Grot=    -0.632     Gused=    -0.611
omega=214.02     Gvib=    -0.599     Grot=    -0.626     Gused=    -0.599
omega=215.66     Gvib=    -0.595     Grot=    -0.624     Gused=    -0.595
omega=226.38     Gvib=    -0.569     Grot=    -0.609     Gused=    -0.569
omega=228.99     Gvib=    -0.563     Grot=    -0.606     Gused=    -0.563
omega=236.61     Gvib=    -0.545     Grot=    -0.596     Gused=    -0.545
omega=239.77     Gvib=    -0.538     Grot=    -0.592     Gused=    -0.538
omega=244.22     Gvib=    -0.528     Grot=    -0.587     Gused=    -0.528
omega=246.15     Gvib=    -0.524     Grot=    -0.584     Gused=    -0.524
omega=249.16     Gvib=    -0.518     Grot=    -0.581     Gused=    -0.518
omega=250.04     Gvib=    -0.516     Grot=    -0.580     Gused=    -0.516
omega=256.99     Gvib=    -0.502     Grot=    -0.572     Gused=    -0.502
omega=265.47     Gvib=    -0.485     Grot=    -0.562     Gused=    -0.485
omega=280.85     Gvib=    -0.456     Grot=    -0.545     Gused=    -0.456
 
   temp. (K)  partition function   enthalpy   heat capacity  entropy
                                   cal/mol     cal/K/mol   cal/K/mol   J/K/mol
 298.15  VIB  0.307E+42            44748.155    219.592    311.557
         ROT  0.858E+08              888.752      2.981     39.284
         INT  0.264E+50            45636.908    222.573    350.841
         TR   0.251E+29             1481.254      4.968     46.166
         TOT                       47118.1615   227.5412   397.0069  1661.0708
                     Eh         kcal/mol          kJ/mol 
ZPVE            0.581518         364.908         1526.77    
H(0)-H(T)+PV    0.750876E-01     47.1182         197.142    
H(T)            0.656606         412.026         1723.91    
T*S             0.188631         118.368         495.248    
G(T)            0.467975         293.659         1228.66    
   -124.50812306  <=== TOTAL FREE ENERGY in Eh incl. el.,ZPVE,RRHO,solv. parts
 
 normal mode %tage of torsion character
   1:  0.00   2:  0.00   3:  0.00   4:  0.00   5:  0.00   6:  0.00   7:  0.31   8:  0.32
   9:  0.36  10:  0.38  11:  0.40  12:  0.34  13:  0.32  14:  0.30  15:  0.44  16:  0.40
  17:  0.43  18:  0.38  19:  0.59  20:  0.59  21:  0.39  22:  0.33  23:  0.48  24:  0.51
  25:  0.62  26:  0.44  27:  0.72  28:  0.52  29:  0.42  30:  0.80  31:  0.47  32:  0.56
  33:  0.63  34:  0.75  35:  0.56  36:  0.58  37:  0.44  38:  0.63  39:  0.56  40:  0.32
  41:  0.60  42:  0.38  43:  0.50  44:  0.44  45:  0.53  46:  0.45  47:  0.49  48:  0.63
  49:  0.62  50:  0.48  51:  0.63  52:  0.56  53:  0.53  54:  0.58  55:  0.38  56:  0.72
  57:  0.58  58:  0.87  59:  0.49  60:  0.67  61:  0.72  62:  0.68  63:  0.64  64:  0.43
  65:  0.40  66:  0.54  67:  0.69  68:  0.40  69:  0.44  70:  0.36  71:  0.63  72:  0.42
  73:  0.43  74:  0.29  75:  0.34  76:  0.44  77:  0.37  78:  0.41  79:  0.56  80:  0.49
  81:  0.47  82:  0.29  83:  0.46  84:  0.48  85:  0.47  86:  0.65  87:  0.48  88:  0.72
  89:  0.02  90:  0.43  91:  0.52  92:  0.85  93:  0.58  94:  0.86  95:  0.54  96:  0.59
  97:  0.49  98:  0.01  99:  0.24 100:  0.37 101:  0.26 102:  0.22 103:  0.08 104:  0.07
 105:  0.07 106:  0.27 107:  0.12 108:  0.19 109:  0.34 110:  0.13 111:  0.16 112:  0.31
 113:  0.43 114:  0.27 115:  0.29 116:  0.51 117:  0.49 118:  0.50 119:  0.51 120:  0.50
 121:  0.50 122:  0.49 123:  0.44 124:  0.37 125:  0.11 126:  0.10 127:  0.16 128:  0.49
 129:  0.46 130:  0.48 131:  0.30 132:  0.14 133:  0.05 134:  0.16 135:  0.05 136:  0.09
 137:  0.10 138:  0.11 139:  0.10 140:  0.08 141:  0.03 142:  0.09 143:  0.06 144:  0.22
 145:  0.16 146:  0.07 147:  0.07 148:  0.11 149:  0.30 150:  0.36 151:  0.39 152:  0.35
 153:  0.52 154:  0.42 155:  0.43 156:  0.17 157:  0.09 158:  0.07 159:  0.17 160:  0.13
 161:  0.11 162:  0.08 163:  0.12 164:  0.20 165:  0.19 166:  0.07 167:  0.12 168:  0.16
 169:  0.13 170:  0.26 171:  0.08 172:  0.12 173:  0.08 174:  0.07 175:  0.07 176:  0.14
 177:  0.28 178:  0.16 179:  0.14 180:  0.00 181:  0.00 182:  0.00 183:  0.00 184:  0.59
 185:  0.64 186:  0.57 187:  0.66 188:  0.65 189:  0.66 190:  0.68 191:  0.84 192:  0.71
 193:  0.61 194:  0.71 195:  0.77 196:  0.61 197:  0.79 198:  0.86 199:  0.67 200:  0.72
 201:  0.93 202:  0.83 203:  0.85 204:  0.49 205:  0.21 206:  0.19 207:  0.16 208:  0.04
 209:  0.04 210:  0.18 211:  0.10 212:  0.23 213:  0.26 214:  0.20 215:  0.20 216:  0.21
 217:  0.06 218:  0.06 219:  0.01 220:  0.02 221:  0.02 222:  0.03 223:  0.15 224:  0.06
 225:  0.02 226:  0.03 227:  0.03 228:  0.16 229:  0.09 230:  0.04 231:  0.03 232:  0.03
 233:  0.03 234:  0.04 235:  0.01 236:  0.01 237:  0.05 238:  0.04 239:  0.00 240:  0.02
 241:  0.03 242:  0.09 243:  0.12 244:  0.43 245:  0.03 246:  0.00
 recommended # of modes for mode following          98
 
 Pipek-Mezey localization of normal modes
 number of localized modes          103
 frequency thrshold           500.000000000000     
 number of groups                    48
 atom-group assingment :   
  1  2  3  4  5  6  7  8  9 10 11 12 13 14 15 16 17 18 19 20 21 22 22 22 23 23 24 25 25 25
 26 26 26 26 27 28 29 29 29 30 30 31 32 32 33 34 34 34 34 35 36 37 37 37 38 39 38 40 40 40
 41 41 41 41 42 42 43 43 43 44 44 44 45 45 45 46 46 46 46 47 47 48
 pop matrix done.
 initialization of trafo matrix to unity
iteration     50  convergence  0.10339194D-02
iteration    100  convergence  0.12717008D-04

 converged in    118 iterations, threshold :   0.99809808D-06
eig.   :       -0.00     0.00     0.00     0.00     0.00     0.00
eig.   :       55.31    60.01    69.32    71.89    74.33    80.47
eig.   :       86.86    87.38    88.50    90.04    91.82    94.02
eig.   :       97.27    99.10   100.67   101.13   102.00   105.10
eig.   :      106.06   106.23   107.01   107.02   108.26   109.82
eig.   :      110.59   110.66   111.14   112.30   112.30   112.58
eig.   :      114.64   114.65   114.77   117.73   117.86   119.16
eig.   :      119.70   119.98   120.52   120.89   123.18   123.67
eig.   :      126.54   127.94   128.00   128.39   128.51   129.38
eig.   :      129.44   130.40   130.93   131.63   132.15   132.18
eig.   :      132.37   133.61   136.77   139.41   139.61   140.63
eig.   :      142.90   144.86   145.15   146.80   147.43   148.40
eig.   :      149.16   151.12   151.23   156.88   158.13   160.33
eig.   :      166.07   167.82   167.86   171.65   172.64   173.08
eig.   :      177.66   178.11   182.08   183.64   185.28   188.33
eig.   :      193.45   197.59   198.91   201.88   207.57   214.49
eig.   :      219.69   228.82   233.30   241.79   243.45   243.51
eig.   :      262.11   262.20   290.29   292.85   304.42   310.26
eig.   :      428.93   504.39   517.44   559.04   594.06   644.40
eig.   :      713.88   773.89   782.81   791.40   795.23   838.67
eig.   :      842.99   845.23   868.96   888.28   945.43   945.56
eig.   :      947.57   954.36   955.21   958.27   971.48   996.17
eig.   :     1040.15  1042.05  1049.27  1084.97  1093.40  1096.21
eig.   :     1098.73  1100.82  1103.66  1106.21  1115.36  1117.01
eig.   :     1130.15  1133.64  1136.18  1137.65  1140.56  1162.70
eig.   :     1162.72  1214.70  1216.51  1225.66  1226.49  1240.99
eig.   :     1242.97  1260.26  1261.02  1270.32  1271.41  1272.73
eig.   :     1273.63  1279.16  1279.94  1282.47  1293.78  1298.94
eig.   :     1307.96  1325.24  1335.18  1353.04  1356.73  1357.31
eig.   :     1360.37  1366.37  1372.48  1382.69  1389.45  1408.50
eig.   :     1408.80  1412.49  1413.12  1467.47  1471.36  1474.36
eig.   :     1475.73  1480.67  1480.94  1484.06  1487.55  1488.40
eig.   :     1488.52  1491.13  1493.73  1495.72  1497.24  1499.07
eig.   :     1500.15  1502.07  1504.20  1504.99  1505.65  1555.27
eig.   :     2850.66  2858.15  2865.60  2885.65  2897.13  2911.94
eig.   :     2935.83  2943.43  2944.32  2950.88  2954.61  2955.41
eig.   :     2959.23  2960.35  2966.88  2971.82  2973.43  2973.78
eig.   :     2990.65  2992.15  2995.55  2996.55  3000.29  3003.97
eig.   :     3006.28  3019.53  3024.07  3024.72  3027.81  3029.40
eig.   :     3030.09  3032.64  3033.82  3033.96  3037.75  3045.46
eig.   :     3129.42  3241.65  3256.87  3298.58  3350.07  3566.69
written to xtb_localmodes and g98l.out
 
 normal mode %tage of torsion character
   1:  0.00   2:  0.00   3:  0.00   4:  0.00   5:  0.00   6:  0.00   7:  0.45   8:  0.57
   9:  0.44  10:  0.43  11:  0.43  12:  0.95  13:  0.01  14:  0.47  15:  0.58  16:  0.03
  17:  0.85  18:  0.60  19:  0.27  20:  0.21  21:  0.76  22:  0.65  23:  0.05  24:  0.62
  25:  0.00  26:  0.77  27:  0.62  28:  0.82  29:  0.40  30:  0.61  31:  0.18  32:  0.29
  33:  0.10  34:  0.59  35:  0.96  36:  0.72  37:  0.19  38:  0.70  39:  0.00  40:  0.07
  41:  0.01  42:  0.02  43:  0.47  44:  0.04  45:  0.63  46:  0.46  47:  0.15  48:  0.20
  49:  0.97  50:  0.31  51:  0.06  52:  0.07  53:  0.75  54:  0.02  55:  0.01  56:  0.08
  57:  0.17  58:  0.29  59:  0.64  60:  0.87  61:  0.01  62:  0.60  63:  0.47  64:  0.16
  65:  0.02  66:  0.20  67:  0.62  68:  0.58  69:  0.77  70:  0.05  71:  0.22  72:  0.57
  73:  0.65  74:  0.07  75:  0.03  76:  0.23  77:  0.23  78:  0.09  79:  0.12  80:  0.49
  81:  0.21  82:  0.62  83:  0.16  84:  0.66  85:  0.02  86:  0.05  87:  0.58  88:  0.21
  89:  0.90  90:  0.11  91:  0.19  92:  0.00  93:  0.97  94:  0.93  95:  0.11  96:  0.98
  97:  0.97  98:  0.09  99:  0.09 100:  0.11 101:  0.29 102:  0.10 103:  0.08 104:  0.27
 105:  0.10 106:  0.52 107:  0.17 108:  0.13 109:  0.67 110:  0.13 111:  0.16 112:  0.31
 113:  0.43 114:  0.27 115:  0.29 116:  0.51 117:  0.49 118:  0.50 119:  0.51 120:  0.50
 121:  0.50 122:  0.49 123:  0.44 124:  0.37 125:  0.11 126:  0.10 127:  0.16 128:  0.49
 129:  0.46 130:  0.48 131:  0.30 132:  0.14 133:  0.05 134:  0.16 135:  0.05 136:  0.09
 137:  0.10 138:  0.11 139:  0.10 140:  0.08 141:  0.03 142:  0.09 143:  0.06 144:  0.22
 145:  0.16 146:  0.07 147:  0.07 148:  0.11 149:  0.30 150:  0.36 151:  0.39 152:  0.35
 153:  0.52 154:  0.42 155:  0.43 156:  0.17 157:  0.09 158:  0.07 159:  0.17 160:  0.13
 161:  0.11 162:  0.08 163:  0.12 164:  0.20 165:  0.19 166:  0.07 167:  0.12 168:  0.16
 169:  0.13 170:  0.26 171:  0.08 172:  0.12 173:  0.08 174:  0.07 175:  0.07 176:  0.14
 177:  0.28 178:  0.16 179:  0.14 180:  0.00 181:  0.00 182:  0.00 183:  0.00 184:  0.59
 185:  0.64 186:  0.57 187:  0.66 188:  0.65 189:  0.66 190:  0.68 191:  0.84 192:  0.71
 193:  0.61 194:  0.71 195:  0.77 196:  0.61 197:  0.79 198:  0.86 199:  0.67 200:  0.72
 201:  0.93 202:  0.83 203:  0.85 204:  0.49 205:  0.21 206:  0.19 207:  0.16 208:  0.04
 209:  0.04 210:  0.18 211:  0.10 212:  0.23 213:  0.26 214:  0.20 215:  0.20 216:  0.21
 217:  0.06 218:  0.06 219:  0.01 220:  0.02 221:  0.02 222:  0.03 223:  0.15 224:  0.06
 225:  0.02 226:  0.03 227:  0.03 228:  0.16 229:  0.09 230:  0.04 231:  0.03 232:  0.03
 233:  0.03 234:  0.04 235:  0.01 236:  0.01 237:  0.05 238:  0.04 239:  0.00 240:  0.02
 241:  0.03 242:  0.09 243:  0.12 244:  0.43 245:  0.03 246:  0.00
 recommended # of modes for mode following         107

------------------------------------------------------------------------
 * finished run on 2020/06/02 at 14:01:17.049     
------------------------------------------------------------------------
 total:
 * wall-time:     0 d,  0 h,  2 min, 25.172 sec
 *  cpu-time:     0 d,  0 h,  2 min, 24.963 sec
 * ratio c/w:     0.999 speedup
 SCF:
 * wall-time:     0 d,  0 h,  0 min,  2.078 sec
 *  cpu-time:     0 d,  0 h,  0 min,  2.060 sec
 * ratio c/w:     0.991 speedup
 ANC optimizer:
 * wall-time:     0 d,  0 h,  0 min,  2.144 sec
 *  cpu-time:     0 d,  0 h,  0 min,  2.126 sec
 * ratio c/w:     0.991 speedup
 numerical hessian:
 * wall-time:     0 d,  0 h,  2 min, 20.919 sec
 *  cpu-time:     0 d,  0 h,  2 min, 20.750 sec
 * ratio c/w:     0.999 speedup

normal termination of xtb
