# Supplementary material for: Heterogeneous Nucleation of Butanol on NaCl: A Computational Study of Temperature, Humidity, Seed Charge, and Seed Size Effects
Source: J Phys Chem A. 2021 Mar 31;125(14):3025–36. doi: 10.1021/acs.jpca.0c10972 (PMC8054243; doi:10.1021/acs.jpca.0c10972)
Supplement: Supplementary file 2 — jp0c10972_si_002.zip [file jp0c10972_si_002.zip › ALL CLUSTERS/low_level_calc/negative seed/1Seed4BuOH1W.xyz]

    82
       -124.97609805  Gyration_radius:  4.55583679042
 Na          3.21492521813734    0.09489546588055    0.22886509239778
Na          0.55211652092313   -1.84253535382679   -1.00344958512259
Na          2.79731391014928   -2.25347199861720    4.59839726942156
Na         -0.14296917761513   -3.89868932410614    3.81393827935601
Na         -2.54109057483025   -3.62348597941198    1.35470544074784
Na          2.37223998102524   -3.14646854244751    1.43495172268696
Na         -1.88673816478538   -0.21014317550606    0.54441773686300
Na          0.64122566746927   -0.16325231048806    2.71957796825617
Na          0.59386077408781    2.90247806653417    0.70555603422790
Cl          2.95339137683353   -2.22883222375840   -0.84725978768218
Cl          3.62947627270144    2.51402000555641    0.41061560332252
Cl          2.36905650302282   -4.45394450085153    3.58323468568305
Cl         -0.18544331188998   -2.50576452903918    1.43465896446183
Cl         -2.20471231701832   -5.07834005842539    3.21780607540122
Cl          3.20845949329737   -0.98760927247064    2.53709286079124
Cl          0.46610870469126   -1.61234780786879    4.89200080141575
Cl          0.56419768875808    0.42199562219488    0.10427746247047
Cl         -1.42283258440762    3.49078088140067    1.93044568704884
Cl         -3.24319680355374   -2.15719073349017   -0.45729401896166
O           1.59580470457963    1.80745936497321    2.76862364267876
H           2.41268647558501    1.96827487625596    2.26793185808655
C           1.83575683636323    2.29216582503767    4.08146609613374
H           2.17775022745436    3.33493955998639    4.04883375286051
H           2.61264527464753    1.69074906752961    4.57550594530156
C           0.54739860083326    2.21139019123337    4.88150230110721
H          -0.22409852354200    2.76400703943251    4.34556233848302
H           0.24918055856044    1.16761082379422    4.96480144208853
C           0.69887311636845    2.78232454975298    6.28578412192591
H           0.98025620786218    3.83664300508370    6.22464888223313
H           1.49930725177161    2.25144812644121    6.80823503135998
C          -0.59652491537566    2.64588208285611    7.07538035163127
H          -0.87033608307980    1.59751297967948    7.16869083785117
H          -0.48860845298525    3.06321731212270    8.07424240251282
H          -1.40352910651602    3.16917496604418    6.56748994993255
O          -0.88293113594499   -2.01668955680097   -2.45222330526248
H          -1.74755603443974   -2.03328569479725   -2.00094354284151
C          -0.81753081766804   -3.15908527348634   -3.28343498895173
H          -0.41951595105454   -2.83819045298689   -4.25348731373666
H          -1.81764694199836   -3.57514265161628   -3.44085596374749
C           0.09683279984862   -4.23292431686825   -2.70230862143079
H           0.24741912260179   -5.01127603697845   -3.45272803652859
H           1.07048062955077   -3.78183590157529   -2.49771986765644
C          -0.47354812392359   -4.84239487901479   -1.42774737248315
H          -1.34465881122519   -5.45385595572120   -1.67876241796218
H          -0.81832364625848   -4.04743745972880   -0.76807502294020
C           0.54452347449629   -5.69178662338414   -0.68313687310902
H           1.43624731689928   -5.10872857403338   -0.45433552044065
H           0.12188095781694   -6.05480173624373    0.25069911477058
H           0.84626890885770   -6.54793967597600   -1.28312675266010
O          -2.83429092226735    1.55332112214465    0.13793605421147
H          -2.63297109070819    2.25568771416491    0.78821353128519
C          -2.71328925782725    2.15570237464041   -1.13101956317737
H          -1.83398244858742    2.81340509977987   -1.15480675766475
H          -3.60390725835928    2.76691268916214   -1.34164264633907
C          -2.57302858960621    1.07971251607207   -2.19341086398987
H          -1.65573311950536    0.52251360236652   -2.00693315393214
H          -3.41538548280908    0.39459287428789   -2.09996445319698
C          -2.52612253697322    1.64939154883089   -3.60478668935219
H          -1.70056559931636    2.36135093778756   -3.67685878957470
H          -3.45232756657766    2.19145437119412   -3.81221348382788
C          -2.33687229230190    0.54580673586532   -4.63706864701830
H          -3.16231811416738   -0.16080398812634   -4.58919693531841
H          -2.29226339543886    0.95741111982084   -5.64335228103168
H          -1.41393153917513    0.00605490117748   -4.44185961188626
O           1.24272962986101    3.71753075964168   -1.16413537651873
H           2.12884835525752    3.49470990159858   -0.82582387765244
C           1.28937794957579    3.46080349519660   -2.55089600303857
H           2.06493766889230    4.08125426427698   -3.02432147761835
H           0.31776839770323    3.76092460825384   -2.95323647861656
C           1.55298742682866    1.98803829231174   -2.84845131214379
H           2.49132913931922    1.70088911117862   -2.36507270603889
H           0.75223443687110    1.39383497170576   -2.40977271148314
C           1.63646335422520    1.67198878789953   -4.33504624616269
H           2.43827484365949    2.25747103633346   -4.79243517945362
H           0.69839646624012    1.95360625108290   -4.81951770961331
C           1.89776679411178    0.18795135708821   -4.55531553315631
H           1.10860001134265   -0.40338525285047   -4.09457732678033
H           1.93718686834619   -0.04651942075140   -5.61650201760112
H           2.84280595783569   -0.10000820433770   -4.10050707206400
O          -1.51202315387146    0.50432582082873    2.64500165156833
H          -2.00325278011456    0.34980618407774    3.45933146957398
H          -1.54133526972122    1.48474523433096    2.54519144533290
