# Supplementary material for: Heterogeneous Nucleation of Butanol on NaCl: A Computational Study of Temperature, Humidity, Seed Charge, and Seed Size Effects
Source: J Phys Chem A. 2021 Mar 31;125(14):3025–36. doi: 10.1021/acs.jpca.0c10972 (PMC8054243; doi:10.1021/acs.jpca.0c10972)
Supplement: Supplementary file 2 — jp0c10972_si_002.zip [file jp0c10972_si_002.zip › ALL CLUSTERS/low_level_calc/negative seed/1Seed4BuOH2W.log]

      -----------------------------------------------------------      
     |                   =====================                   |     
     |                           x T B                           |     
     |                   =====================                   |     
     |                         S. Grimme                         |     
     |          Mulliken Center for Theoretical Chemistry        |     
     |                    University of Bonn                     |     
     |                 Version 6.0.1 (SAW181210)                 |     
      -----------------------------------------------------------      

   This program is distributed in the hope that it will be useful,
   but WITHOUT ANY WARRANTY; without even the implied warranty of
   MERCHANTABILITY or FITNESS FOR A PARTICULAR PURPOSE.
   
   FOR NON-COMMERCIAL, ACADEMIA USE ONLY.
   
   Cite this work as:
   S. Grimme, C. Bannwarth, P. Shushkov, J. Comput. Theory Chem., 2017,
   13, 1989-2009.
   C. Bannwarth, S. Ehlert and S. Grimme., ChemRxiv, 2018, preprint.
   http://doi.org/10.26434/chemrxiv.7246238.v1
   
   for sTDA-xTB:
   S. Grimme and C. Bannwarth, J. Chem. Phys., 2016, 145, 054103.
   
   in the mass-spec context:
   V. Asgeirsson, C. Bauer and S. Grimme, Chem. Sci., 2017, 8, 4879.
   
   if GBSA is used:
   P. Shushkov, F. März and S. Grimme, unpublished.
   
   for ANC optimizer:
   S. Grimme, unpublished.
   Rational Function algorithm used in ANCopt:
   F. Eckert, P. Pulay, H.-J. Werner, J. Comput. Chem., 1997, 18, 1473.
   
   with help from (in alphabetical order)
   C. Bannwarth, F. Bohle, G. Brandenburg, E. Caldeweyher, M. Checinski,
   S. Dohm, S. Ehlert, S. Ehrlich, F. März, H. Neugebauer, J. Pisarek,
   P. Pracht, P. Shushkov, and S. Spicher.
   
 * started run on 2020/06/02 at 14:01:47.854     
========================================================================
 # omp threads = 1
========================================================================
number of atoms            : 85
number of electrons        : 224
charge                     : -1
spin                       : .0
first test random number   : .7917

########################################################################
# WARNING! Please study the warnings concerning your input carefully
#  - the use of '-ohess' is discouraged, please use '--ohess' next time
########################################################################

           ------------------------------------------------- 
          |                 G F N 2 - x T B                 |
          | Geometry, Frequencies, Noncovalent interactions |
          |            JCTC 2018 parametrisation            |
           ------------------------------------------------- 
      method parameters     
 k(s)        :  1.8500
 k(p)        :  2.2300
 k(d)        :  2.2300
 k(f)        :  2.0000
 kEN (H0ij)  : -2.0000
 D4 a1       :  0.5200
 D4 a2       :  5.0000
 D4 s6       :  1.0000
 D4 s8       :  2.7000
 D4 s9       :  5.0000
 alphaj      :  2.0000


            Z     q(EN)     CN     RAES       Cart. coordinates
     1  Na  1.0    0.41    9.83    5.00    -3.06196     2.18926    -0.66163
     2  Na  1.0    0.38    5.54    5.00     7.93124     3.49552     7.21435
     3  Na  1.0    0.44    6.02    5.00     0.83891    -1.94974    -3.44884
     4  Na  1.0    0.37    8.09    5.00    -2.20439    -2.97157     2.37763
     5  Na  1.0    0.36   10.36    5.00     3.25890    -4.35770     4.56073
     6  Na  1.0    0.40    8.12    5.00     2.60340     4.29522    -0.04335
     7  Na  1.0    0.44    4.33    5.00     2.21356     6.98025     8.23791
     8  Na  1.0    0.34    9.34    5.00     6.45117     0.23585     2.14862
     9  Na  1.0    0.29    8.17    5.00     1.34891     1.06669     6.39441
    10  Cl  7.0   -0.13    2.91    4.86    -3.75675    -2.28348    -1.95003
    11  Cl  7.0   -0.12    2.97    4.89     0.77326     2.82491    -4.25736
    12  Cl  7.0   -0.26    1.74    2.84    -2.18915     6.12918     6.71034
    13  Cl  7.0    0.02    6.18    5.00     1.59130    -0.27297     1.30186
    14  Cl  7.0   -0.12    3.78    5.00     5.71321    -1.06349     6.84965
    15  Cl  7.0   -0.21    1.99    3.26    10.60369     2.39152     3.26930
    16  Cl  7.0   -0.10    4.58    5.00     3.99051     4.85242     4.41910
    17  Cl  7.0   -0.14    2.88    4.85    -0.95566    -3.17394     6.82733
    18  Cl  7.0   -0.25    1.49    2.64     3.39053    -5.86318    -3.24448
    19  Cl  7.0   -0.27    1.94    3.15     6.11054     6.54252    10.57621
    20  O   6.0   -0.25    2.99    2.75    -4.39992     5.04381    -3.43711
    21  H   1.0    0.03    1.69    1.81    -2.71932     4.73963    -4.14555
    22  C   4.0   -0.03    4.18    3.96    -5.87361     5.94689    -5.46282
    23  H   1.0   -0.00    1.01    1.43    -5.29256     7.88683    -5.94598
    24  H   1.0    0.01    1.02    1.43    -7.82437     6.00466    -4.79535
    25  C   4.0   -0.08    4.15    3.91    -5.64060     4.27708    -7.80408
    26  H   1.0    0.00    1.03    1.43    -6.50263     5.23614    -9.41517
    27  H   1.0    0.00    1.03    1.43    -3.63005     4.03974    -8.20563
    28  C   4.0   -0.08    4.11    3.82    -6.85034     1.68034    -7.44510
    29  H   1.0    0.01    1.07    1.44    -6.38730     0.98525    -5.56227
    30  H   1.0   -0.00    1.03    1.43    -6.04509     0.36358    -8.81176
    31  C   4.0   -0.12    4.01    3.64    -9.70801     1.73740    -7.77899
    32  H   1.0   -0.00    1.00    1.43   -10.20318     2.29446    -9.69765
    33  H   1.0   -0.00    1.00    1.43   -10.50480    -0.12050    -7.41447
    34  H   1.0    0.01    1.00    1.43   -10.57505     3.07249    -6.48012
    35  O   6.0   -0.27    3.85    4.78     0.97891    -6.24836     1.94377
    36  H   1.0    0.03    1.54    1.64     1.67838    -6.37258     0.21759
    37  C   4.0   -0.05    4.72    4.77     0.61558    -8.76047     2.78616
    38  H   1.0   -0.01    1.01    1.43    -0.60594    -9.79479     1.46533
    39  H   1.0   -0.01    1.12    1.45    -0.35857    -8.67097     4.60067
    40  C   4.0   -0.09    4.39    4.36     3.09257   -10.21676     3.05192
    41  H   1.0   -0.00    1.03    1.43     2.63812   -12.17986     3.50314
    42  H   1.0    0.01    1.03    1.43     4.04653   -10.19021     1.22095
    43  C   4.0   -0.06    4.72    4.78     4.89848    -9.19444     5.05928
    44  H   1.0   -0.02    1.86    2.13     5.55171    -7.31587     4.53493
    45  H   1.0   -0.01    1.03    1.43     6.56408   -10.41352     5.09588
    46  C   4.0   -0.13    4.39    4.36     3.77222    -9.09955     7.70173
    47  H   1.0   -0.00    1.00    1.43     3.11283   -10.96202     8.27352
    48  H   1.0   -0.02    1.02    1.43     5.19377    -8.47658     9.04581
    49  H   1.0   -0.02    1.26    1.48     2.19298    -7.79690     7.81426
    50  O   6.0   -0.28    3.65    4.54     6.51377     4.03538    -0.88527
    51  H   1.0    0.01    1.61    1.71     7.89499     4.18721     0.32164
    52  C   4.0   -0.06    4.43    4.43     7.66534     4.23290    -3.29637
    53  H   1.0   -0.01    1.01    1.43     8.67256     6.04028    -3.46143
    54  H   1.0   -0.00    1.08    1.44     6.14366     4.21072    -4.68543
    55  C   4.0   -0.08    4.23    4.05     9.50292     2.06745    -3.79491
    56  H   1.0    0.00    1.03    1.43    10.66759     2.51475    -5.43810
    57  H   1.0   -0.00    1.06    1.44    10.74260     1.90176    -2.15575
    58  C   4.0   -0.08    4.25    4.11     8.14920    -0.44191    -4.22567
    59  H   1.0   -0.02    1.27    1.49     6.65342    -0.64017    -2.82246
    60  H   1.0    0.00    1.03    1.43     9.48582    -1.98978    -3.96534
    61  C   4.0   -0.13    4.07    3.74     6.98712    -0.65766    -6.84820
    62  H   1.0    0.00    1.00    1.43     8.43122    -0.49215    -8.30355
    63  H   1.0   -0.00    1.02    1.43     6.06639    -2.48227    -7.05742
    64  H   1.0   -0.00    1.01    1.43     5.58242     0.80683    -7.15546
    65  O   6.0   -0.28    3.79    4.73    -3.92426     1.50282     3.18926
    66  H   1.0    0.03    1.44    1.57    -3.44142     2.85814     4.34816
    67  C   4.0   -0.05    4.72    4.78    -6.33203     0.70849     4.07086
    68  H   1.0   -0.02    1.05    1.44    -6.17654    -0.07506     5.98208
    69  H   1.0   -0.02    1.20    1.46    -6.99118    -0.78392     2.81178
    70  C   4.0   -0.08    4.21    4.02    -8.21853     2.88705     4.11646
    71  H   1.0   -0.00    1.03    1.43    -9.96043     2.24731     5.01862
    72  H   1.0    0.01    1.03    1.43    -7.41663     4.39790     5.27142
    73  C   4.0   -0.07    4.26    4.13    -8.82898     3.93768     1.50074
    74  H   1.0    0.01    1.29    1.49    -7.09603     4.56201     0.58254
    75  H   1.0    0.00    1.03    1.43   -10.03729     5.59447     1.73387
    76  C   4.0   -0.11    4.07    3.75   -10.15990     2.03855    -0.20024
    77  H   1.0    0.00    1.00    1.43   -11.81323     1.25585     0.73948
    78  H   1.0    0.01    1.00    1.43   -10.77640     2.95070    -1.93248
    79  H   1.0    0.01    1.04    1.43    -8.90842     0.49874    -0.71599
    80  O   6.0   -0.31    3.76    4.69    -1.19993     5.70543     0.89665
    81  H   1.0    0.02    1.42    1.55    -1.40441     5.92575     2.72754
    82  H   1.0    0.04    1.25    1.48    -2.07077     7.14309     0.20001
    83  O   6.0   -0.30    3.67    4.58     6.29582    -3.96786     1.30244
    84  H   1.0    0.03    1.19    1.46     7.98221    -4.63760     1.17706
    85  H   1.0    0.04    1.42    1.55     5.45329    -4.60504    -0.24115

  Z AO/shell   Hii/eV     exponent
  1     Wed Apr 25 08:07:45 CEST 2018   EN: 2.200 GM2: 0.406  GM3: 0.0800  RAES: 1.40
     1s    -10.707211    1.230000
  6     Wed Apr 25 08:07:45 CEST 2018   EN: 2.550 GM2: 0.538  GM3: 0.1500  RAES: 3.00
     2s    -13.970922    2.096432
     2p    -10.063292    1.800000
  8     Wed Apr 25 08:07:45 CEST 2018   EN: 3.440 GM2: 0.452  GM3:-0.0517  RAES: 1.80
     2s    -20.229985    2.439742
     2p    -15.503117    2.137023
 11     Tue Apr 24 16:34:09 CEST 2018   EN: 0.930 GM2: 0.271  GM3: 0.1799  RAES: 5.00
     3s     -4.546934    0.763787
     3p     -1.332719    0.573553
 17     Mon Apr 23 14:09:22 CEST 2018   EN: 3.160 GM2: 0.249  GM3: 0.1495  RAES: 2.50
     3s    -29.278781    2.485265
     3p    -12.673758    2.199650
     3d     -0.240338    2.476089
 no old-style atom pair restraining (fixing) potential
           ------------------------------------------------- 
          |        Self-Consistent Charge Iterations        |
           ------------------------------------------------- 

 Ncao       : 268
 Nao        : 258
 Nshell     : 136
 Nel        : 224
 T(el)      :   300.0
 intcut     :    25.0
 scfconv/Eh :  0.100E-05
   qconv/e  :  0.100E-03
 intneglect :  0.100E-07
 broydamp   :      0.250
 iter      E             dE          RMSdq      gap      omega  full diag
   1   -130.5534487 -0.130553E+03  0.900E+00    4.76       0.0  T
   2   -130.8495868 -0.296138E+00  0.613E+00    5.44       1.0  T
   3   -130.9440046 -0.944178E-01  0.533E+00    5.03       1.0  T
   4   -131.0103034 -0.662988E-01  0.268E+00    4.09       1.0  T
   5   -131.0242119 -0.139085E-01  0.108E+00    3.48       1.0  T
   6   -131.0269138 -0.270186E-02  0.442E-01    3.37       1.0  T
   7   -131.0278915 -0.977742E-03  0.275E-01    3.35       1.0  T
   8   -131.0286992 -0.807677E-03  0.198E-01    3.38       1.0  T
   9   -131.0293497 -0.650487E-03  0.120E-01    3.39       1.0  T
  10   -131.0296042 -0.254587E-03  0.742E-02    3.42       1.0  T
  11   -131.0296834 -0.791883E-04  0.536E-02    3.40       1.0  T
  12   -131.0296990 -0.155839E-04  0.251E-02    3.41       1.0  T
  13   -131.0297072 -0.814917E-05  0.166E-02    3.40       1.0  T
  14   -131.0297108 -0.366750E-05  0.132E-02    3.40       1.0  T
  15   -131.0297147 -0.390190E-05  0.699E-03    3.40       1.6  T
  16   -131.0297155 -0.749693E-06  0.373E-03    3.41       2.9  T
  17   -131.0297156 -0.152199E-06  0.226E-03    3.41       4.8  T
  18   -131.0297157 -0.479521E-07  0.157E-03    3.41       6.9  T
  19   -131.0297157 -0.260252E-07  0.908E-04    3.41      11.9  T
  20   -131.0297157 -0.118231E-07  0.464E-04    3.41      23.4  T
speedup  1.00
cpu  time for SCC    0.29 s
wall time for SCC    0.29 s

   *** convergence criteria satisfied after 20 iterations ***

          eigenvalues
 #    :         100        101        102        103        104        105        106        107
 occ. :        2.000      2.000      2.000      2.000      2.000      2.000      2.000      2.000
 eps  :        -8.373     -8.341     -8.331     -8.307     -8.285     -8.217     -8.192     -8.163
 #    :         108        109        110        111        112        113        114        115
 occ. :        2.000      2.000      2.000      2.000      2.000      0.000      0.000      0.000
 eps  :        -7.992     -7.974     -7.957     -7.868     -7.829     -4.422     -2.767     -1.355
 #    :         116        117        118        119        120        121        122        123
 occ. :        0.000      0.000      0.000      0.000      0.000      0.000      0.000      0.000
 eps  :        -0.934      0.122      0.396      0.887      2.104      2.658      3.250      3.441


   #   Z            q   n(s)   n(p)   n(d)      C6AA      α(0)
   1  11 Na     0.829  0.056  0.115  0.000    66.617    26.413
   2  11 Na     0.686  0.106  0.208  0.000    68.359    26.756
   3  11 Na     0.745  0.079  0.176  0.000    67.633    26.614
   4  11 Na     0.755  0.058  0.187  0.000    67.512    26.590
   5  11 Na     0.834  0.054  0.112  0.000    66.555    26.401
   6  11 Na     0.795  0.058  0.147  0.000    67.019    26.493
   7  11 Na     0.674  0.123  0.203  0.000    68.503    26.785
   8  11 Na     0.742  0.055  0.203  0.000    67.664    26.620
   9  11 Na     0.662  0.061  0.277  0.000    68.662    26.816
  10  17 Cl    -0.798  1.973  5.824  0.000   127.287    17.261
  11  17 Cl    -0.779  1.974  5.803  0.001   126.496    17.207
  12  17 Cl    -0.781  1.975  5.771  0.035   126.543    17.210
  13  17 Cl    -0.719  1.966  5.751  0.001   124.083    17.042
  14  17 Cl    -0.764  1.974  5.789  0.002   125.903    17.167
  15  17 Cl    -0.824  1.984  5.831  0.009   128.326    17.331
  16  17 Cl    -0.732  1.968  5.755  0.009   124.617    17.079
  17  17 Cl    -0.796  1.977  5.818  0.001   127.194    17.254
  18  17 Cl    -0.802  1.978  5.786  0.038   127.081    17.243
  19  17 Cl    -0.812  1.990  5.821  0.001   127.857    17.299
  20   8 O     -0.482  1.703  4.779  0.000    22.445     6.399
  21   1 H      0.331  0.669  0.000  0.000     0.620     1.229
  22   6 C      0.075  1.037  2.887  0.000    19.529     6.330
  23   1 H      0.014  0.986  0.000  0.000     2.830     2.631
  24   1 H      0.040  0.960  0.000  0.000     2.447     2.446
  25   6 C     -0.077  1.058  3.020  0.000    21.977     6.675
  26   1 H      0.025  0.975  0.000  0.000     2.661     2.551
  27   1 H      0.053  0.947  0.000  0.000     2.287     2.365
  28   6 C     -0.066  1.051  3.015  0.000    21.756     6.641
  29   1 H      0.074  0.926  0.000  0.000     2.043     2.235
  30   1 H      0.036  0.964  0.000  0.000     2.504     2.475
  31   6 C     -0.103  1.037  3.066  0.000    22.531     6.769
  32   1 H      0.021  0.979  0.000  0.000     2.711     2.575
  33   1 H      0.034  0.966  0.000  0.000     2.525     2.485
  34   1 H      0.029  0.971  0.000  0.000     2.606     2.525
  35   8 O     -0.512  1.708  4.804  0.000    23.093     6.490
  36   1 H      0.358  0.642  0.000  0.000     0.564     1.177
  37   6 C      0.053  1.042  2.905  0.000    19.606     6.290
  38   1 H      0.036  0.964  0.000  0.000     2.503     2.474
  39   1 H      0.057  0.943  0.000  0.000     2.234     2.338
  40   6 C     -0.084  1.059  3.026  0.000    22.054     6.677
  41   1 H      0.028  0.972  0.000  0.000     2.619     2.531
  42   1 H      0.054  0.946  0.000  0.000     2.265     2.354
  43   6 C     -0.084  1.060  3.024  0.000    22.004     6.662
  44   1 H      0.040  0.960  0.000  0.000     2.432     2.435
  45   1 H      0.029  0.971  0.000  0.000     2.606     2.524
  46   6 C     -0.127  1.046  3.082  0.000    22.863     6.794
  47   1 H      0.029  0.971  0.000  0.000     2.605     2.524
  48   1 H      0.039  0.961  0.000  0.000     2.463     2.454
  49   1 H      0.053  0.947  0.000  0.000     2.272     2.355
  50   8 O     -0.492  1.705  4.786  0.000    22.654     6.428
  51   1 H      0.344  0.656  0.000  0.000     0.588     1.198
  52   6 C      0.059  1.040  2.901  0.000    19.629     6.314
  53   1 H      0.030  0.970  0.000  0.000     2.584     2.514
  54   1 H      0.072  0.928  0.000  0.000     2.069     2.249
  55   6 C     -0.083  1.058  3.026  0.000    22.092     6.692
  56   1 H      0.029  0.971  0.000  0.000     2.596     2.519
  57   1 H      0.063  0.937  0.000  0.000     2.162     2.300
  58   6 C     -0.070  1.054  3.016  0.000    21.839     6.652
  59   1 H      0.063  0.937  0.000  0.000     2.157     2.296
  60   1 H      0.034  0.966  0.000  0.000     2.528     2.486
  61   6 C     -0.110  1.041  3.069  0.000    22.658     6.788
  62   1 H      0.023  0.977  0.000  0.000     2.694     2.567
  63   1 H      0.040  0.960  0.000  0.000     2.452     2.449
  64   1 H      0.047  0.953  0.000  0.000     2.353     2.399
  65   8 O     -0.504  1.708  4.796  0.000    22.923     6.466
  66   1 H      0.355  0.645  0.000  0.000     0.573     1.187
  67   6 C      0.044  1.045  2.911  0.000    19.767     6.317
  68   1 H      0.050  0.950  0.000  0.000     2.321     2.382
  69   1 H      0.066  0.934  0.000  0.000     2.130     2.282
  70   6 C     -0.078  1.055  3.023  0.000    21.996     6.677
  71   1 H      0.028  0.972  0.000  0.000     2.610     2.526
  72   1 H      0.060  0.940  0.000  0.000     2.201     2.320
  73   6 C     -0.070  1.055  3.016  0.000    21.831     6.649
  74   1 H      0.053  0.947  0.000  0.000     2.277     2.358
  75   1 H      0.023  0.977  0.000  0.000     2.690     2.565
  76   6 C     -0.114  1.041  3.073  0.000    22.749     6.802
  77   1 H      0.025  0.975  0.000  0.000     2.658     2.550
  78   1 H      0.028  0.972  0.000  0.000     2.617     2.530
  79   1 H      0.055  0.945  0.000  0.000     2.255     2.348
  80   8 O     -0.655  1.724  4.931  0.000    26.438     6.944
  81   1 H      0.357  0.643  0.000  0.000     0.569     1.183
  82   1 H      0.324  0.676  0.000  0.000     0.649     1.263
  83   8 O     -0.645  1.720  4.925  0.000    26.192     6.912
  84   1 H      0.308  0.692  0.000  0.000     0.696     1.310
  85   1 H      0.356  0.644  0.000  0.000     0.569     1.182

 Mol. C6AA /au·bohr⁶  :     109483.991191
 Mol. C8AA /au·bohr⁸  :    4493766.211531
 Mol. α(0) /au        :        654.593574

 
 Wiberg/Mayer (AO) data. WBOs > 0.1 written file <wbo>
 largest (>0.05) Wiberg bond orders for each atom
           total WBO             WBO to atom ...
     1  Na  0.334    Cl  10 0.100    Cl  11 0.090    O   20 0.076    O   65 0.058
     2  Na  0.596    Cl  15 0.188    Cl  19 0.157    Cl  14 0.124    Cl  16 0.102
     3  Na  0.483    Cl  18 0.177    Cl  10 0.121    Cl  11 0.109    Cl  13 0.090
     4  Na  0.473    Cl  10 0.144    Cl  17 0.095    O   35 0.066    Cl  13 0.059
     5  Na  0.308    Cl  14 0.130    Cl  17 0.100    Cl  13 0.073    O   35 0.055    O   83 0.052
     6  Na  0.397    Cl  11 0.131    O   80 0.085    O   50 0.078
     7  Na  0.587    Cl  12 0.206    Cl  19 0.178    Cl  16 0.177
     8  Na  0.490    Cl  15 0.097    O   83 0.084    Cl  13 0.078    Cl  14 0.072    Cl  16 0.063
     9  Na  0.632    Cl  17 0.171    Cl  13 0.106    Cl  14 0.103    Cl  12 0.093    Cl  16 0.089
    10  Cl  0.385    Na   4 0.144    Na   3 0.121    Na   1 0.100
    11  Cl  0.418    Na   6 0.131    Na   3 0.109    Na   1 0.090
    12  Cl  0.424    Na   7 0.206    Na   9 0.093
    13  Cl  0.530    Na   9 0.106    Na   3 0.090    Na   8 0.078    Na   5 0.073    Na   4 0.059
    14  Cl  0.453    Na   5 0.130    Na   2 0.124    Na   9 0.103    Na   8 0.072
    15  Cl  0.338    Na   2 0.188    Na   8 0.097
    16  Cl  0.512    Na   7 0.177    Na   2 0.102    Na   9 0.089    Na   8 0.063
    17  Cl  0.383    Na   9 0.171    Na   5 0.100    Na   4 0.095
    18  Cl  0.383    Na   3 0.177    H   85 0.059    H   36 0.056
    19  Cl  0.364    Na   7 0.178    Na   2 0.157
    20  O   1.992    C   22 0.998    H   21 0.832    Na   1 0.076
    21  H   0.890    O   20 0.832
    22  C   3.955    C   25 1.003    O   20 0.998    H   24 0.972    H   23 0.970
    23  H   0.999    C   22 0.970
    24  H   0.997    C   22 0.972
    25  C   3.995    C   28 1.009    C   22 1.003    H   26 0.976    H   27 0.971
    26  H   0.999    C   25 0.976
    27  H   0.997    C   25 0.971
    28  C   3.993    C   31 1.021    C   25 1.009    H   30 0.977    H   29 0.965
    29  H   0.994    C   28 0.965
    30  H   0.999    C   28 0.977
    31  C   3.997    C   28 1.021    H   32 0.988    H   33 0.987    H   34 0.984
    32  H   0.999    C   31 0.988
    33  H   0.999    C   31 0.987
    34  H   0.999    C   31 0.984
    35  O   1.997    C   37 0.993    H   36 0.807    Na   4 0.066    Na   5 0.055
    36  H   0.872    O   35 0.807    Cl  18 0.056
    37  C   3.948    C   40 1.008    O   35 0.993    H   39 0.973    H   38 0.971
    38  H   0.998    C   37 0.971
    39  H   0.994    C   37 0.973
    40  C   3.993    C   43 1.014    C   37 1.008    H   41 0.976    H   42 0.974
    41  H   0.998    C   40 0.976
    42  H   0.996    C   40 0.974
    43  C   3.997    C   46 1.027    C   40 1.014    H   45 0.981    H   44 0.972
    44  H   0.999    C   43 0.972
    45  H   0.998    C   43 0.981
    46  C   3.992    C   43 1.027    H   48 0.990    H   47 0.989    H   49 0.982
    47  H   0.998    C   46 0.989
    48  H   0.997    C   46 0.990
    49  H   0.996    C   46 0.982
    50  O   2.011    C   52 0.985    H   51 0.847    Na   6 0.078
    51  H   0.880    O   50 0.847
    52  C   3.944    C   55 1.005    O   50 0.985    H   53 0.972    H   54 0.965
    53  H   0.999    C   52 0.972
    54  H   0.994    C   52 0.965
    55  C   3.995    C   58 1.010    C   52 1.005    H   56 0.974    H   57 0.969
    56  H   0.998    C   55 0.974
    57  H   0.995    C   55 0.969
    58  C   3.996    C   61 1.021    C   55 1.010    H   60 0.977    H   59 0.960
    59  H   0.998    C   58 0.960
    60  H   0.998    C   58 0.977
    61  C   3.995    C   58 1.021    H   62 0.987    H   63 0.981    H   64 0.980
    62  H   0.997    C   61 0.987
    63  H   0.998    C   61 0.981
    64  H   0.997    C   61 0.980
    65  O   2.001    C   67 0.984    H   66 0.830    Na   1 0.058
    66  H   0.874    O   65 0.830
    67  C   3.944    C   70 1.006    O   65 0.984    H   68 0.970    H   69 0.966
    68  H   0.997    C   67 0.970
    69  H   0.995    C   67 0.966
    70  C   3.993    C   73 1.012    C   67 1.006    H   71 0.975    H   72 0.970
    71  H   0.999    C   70 0.975
    72  H   0.996    C   70 0.970
    73  C   3.994    C   76 1.023    C   70 1.012    H   75 0.980    H   74 0.970
    74  H   0.998    C   73 0.970
    75  H   0.999    C   73 0.980
    76  C   3.995    C   73 1.023    H   77 0.988    H   78 0.986    H   79 0.982
    77  H   0.998    C   76 0.988
    78  H   0.999    C   76 0.986
    79  H   0.997    C   76 0.982
    80  O   1.876    H   82 0.895    H   81 0.829    Na   6 0.085
    81  H   0.872    O   80 0.829
    82  H   0.895    O   80 0.895
    83  O   1.886    H   84 0.906    H   85 0.813    Na   8 0.084    Na   5 0.052
    84  H   0.905    O   83 0.906
    85  H   0.873    O   83 0.813    Cl  18 0.059
 MOs/occ written to file <molden.input>
 
molecular dipole:
                 x           y           z       tot (Debye)
 q only:       -5.119      -1.492      -5.897
   full:       -3.783      -1.156      -3.970      14.246
molecular quadrupole (traceless):
                xx          xy          yy          xz          yz          zz
 q only:       -2.648     -34.524      50.712     -55.038     -68.370     -48.063
  q+dip:      -10.700     -34.301      45.685     -44.102     -46.251     -34.985
   full:      -10.019     -33.973      43.869     -44.134     -44.969     -33.851

SCC energy    :    -131.0297157
rep           :       0.9521359
ES            :       0.9372690
AES           :      -0.0779194
AXC           :       0.0055792
disp          :      -0.1119536
XB            :       0.0000000
fix           :       0.0000000
total E       :    -130.0728808
atomizationE  :      17.8878303    11224.78
(atE without considering molecular charge,
 total energy contains solvation terms)
H-L gap (eV)  :          3.4061
           ------------------------------------------------- 
          |                 ===============                 |
          |                   A N C O P T                   |
          |                 ===============                 |
          |          Approximate Normal Coordinate          |
          |           Rational Function Optimizer           |
           ------------------------------------------------- 
dumping coords to <xtbopt.coord> and <xtbopt.log>
 optlevel               0
 Maxcycle             255
 Maxmicro              25
 Econv         5.000000000000000E-006
 Gconv         1.000000000000000E-003
 Maxdispl       1.00000000000000     
 Hlow          5.000000000000000E-003
 S6             20.0000000000000     
 Nvar              249

generating ANC from model Hessian ...
 Shifting diagonal of input Hessian by   1.982939215594607E-002
 Lowest  eigenvalues of input Hessian
    0.005000    0.005300    0.007313    0.009552    0.010159    0.012057
    0.012991    0.013180    0.013346    0.015406    0.015899    0.016736
    0.017406    0.018213    0.019039    0.019821   -0.000000   -0.000000
 Highest eigenvalues
    1.376878    1.390417    1.459242    1.476522    1.476641    1.497745
 
cpu  time for ANC gen    0.08 s
wall time for ANC gen    0.08 s
................................................................................
.............................. CYCLE    1 ......................................
................................................................................
   1   -131.0297157 -0.131030E+03  0.279E-04    3.41       0.0  T
   2   -131.0297157 -0.242665E-09  0.205E-04    3.41      52.9  T
   3   -131.0297157 -0.208018E-09  0.180E-04    3.41      60.2  T
speedup  1.01
cpu  time for SCC    0.05 s
wall time for SCC    0.05 s
speedup  1.00
cpu  time for grad    0.16 s
wall time for grad    0.16 s
 E :   -130.07288075  G :  0.000073    pred/act E change:  0.000D+00  0.102D-06
Maxdispl :   0.0021   ||displ|| :   0.0027   Lambda : -0.986D-07
Largest |displ|/coords:  0.0021 (   2)  0.0008 (   3)  0.0006 (  28)
................................................................................
.............................. CYCLE    2 ......................................
................................................................................
   1   -131.0297121 -0.131030E+03  0.395E-03    3.41       0.0  T
   2   -131.0297121 -0.853942E-08  0.166E-03    3.41       6.5  T
   3   -131.0297121 -0.147915E-08  0.712E-04    3.41      15.2  T
   4   -131.0297121 -0.295273E-09  0.240E-04    3.41      45.2  T
speedup  1.00
cpu  time for SCC    0.06 s
wall time for SCC    0.06 s
speedup  1.00
cpu  time for grad    0.17 s
wall time for grad    0.17 s
 E :   -130.07288075  G :  0.000084    pred/act E change:  0.000D+00 -0.587D-08
Maxdispl :   0.0015   ||displ|| :   0.0039   Lambda : -0.220D-06
Largest |displ|/coords:  0.0015 (  28)  0.0012 (   2)  0.0009 (  25)

   *** GEOMETRY OPTIMIZATION CONVERGED AFTER 2 ITERATIONS ***

------------------------------------------------------------------------
 total energy gain (kcal):     -0.0000
------------------------------------------------------------------------
================
 final structure:
================
$coord
       -3.06193565392259        2.18935521822041       -0.66156866005320      Na
        7.93145220840844        3.49579016819888        7.21435929050444      Na
        0.83920757872736       -1.94964656726699       -3.44866461874564      Na
       -2.20452341139522       -2.97161964009444        2.37751942309668      Na
        3.25892474344988       -4.35774717261852        4.56065342037088      Na
        2.60336188349022        4.29520729343723       -0.04325235425922      Na
        2.21352099554840        6.98018973001090        8.23789302198764      Na
        6.45203456815441        0.23594924899503        2.14854728797836      Na
        1.34969296944813        1.06742969772628        6.39402186107582      Na
       -3.75660915668122       -2.28335441721582       -1.95016573012616      Cl
        0.77340160154729        2.82485010208682       -4.25731680792123      Cl
       -2.18914397121610        6.12923736018751        6.71025022852457      Cl
        1.59026650183064       -0.27376929623172        1.30163060638884      Cl
        5.71311336740683       -1.06363145880524        6.84961544068682      Cl
       10.60365738375621        2.39172560997400        3.26909912956899      Cl
        3.98994836610444        4.85158782022917        4.41938872776046      Cl
       -0.95603239382833       -3.17436223278774        6.82726869799483      Cl
        3.39069383164309       -5.86334797226256       -3.24459799778848      Cl
        6.11053117445612        6.54236595241652       10.57607408991725      Cl
       -4.39980742204371        5.04375551319220       -3.43708807375700      O 
       -2.71922880404035        4.73960888076906       -4.14558254471797      H 
       -5.87354949752702        5.94686812120197       -5.46273266004008      C 
       -5.29255969514265        7.88683377804194       -5.94584123119464      H 
       -7.82430673524824        6.00456948864448       -4.79525118158358      H 
       -5.64055786876160        4.27711439092931       -7.80404538561452      C 
       -6.50264397787926        5.23619520333263       -9.41509313731497      H 
       -3.63001575139150        4.03981968822385       -8.20565232297736      H 
       -6.85022892312722        1.68035207117259       -7.44501746420943      C 
       -6.38713552965397        0.98533237109554       -5.56217530224630      H 
       -6.04497191134641        0.36356797815036       -8.81166023400352      H 
       -9.70791534247502        1.73732545993779       -7.77880149396546      C 
      -10.20322505521177        2.29449804299413       -9.69737599169398      H 
      -10.50460032514896       -0.12064685018443       -7.41437872325997      H 
      -10.57492851160908        3.07226714782524       -6.47976169120266      H 
        0.97902971573367       -6.24826335613474        1.94362200379245      O 
        1.67847314800182       -6.37253836044191        0.21743252228197      H 
        0.61558326589554       -8.76031542091298        2.78610079823051      C 
       -0.60595469584581       -9.79464801113048        1.46529181189081      H 
       -0.35860884969101       -8.67070165972877        4.60058043277081      H 
        3.09250506463108      -10.21668935651036        3.05193170090338      C 
        2.63800162375414      -12.17977988937295        3.50313063178954      H 
        4.04650767254096      -10.19015248059690        1.22097347315605      H 
        4.89843981382777       -9.19444977793611        5.05932762679389      C 
        5.55186602298105       -7.31595710697805        4.53492904920094      H 
        6.56392610381999      -10.41368379954034        5.09600381167464      H 
        3.77212717769127       -9.09944544577111        7.70174309799435      C 
        3.11275730333598      -10.96191376101963        8.27357214387420      H 
        5.19364287695026       -8.47642687125424        9.04584510042484      H 
        2.19285929458904       -7.79682084680121        7.81422841226047      H 
        6.51364574177712        4.03534495553209       -0.88529881854009      O 
        7.89479581166348        4.18737562261074        0.32167415921524      H 
        7.66526617748095        4.23287240972617       -3.29636405651113      C 
        8.67244026439646        6.04027146549378       -3.46141873283464      H 
        6.14361260900198        4.21063963087986       -4.68546153977695      H 
        9.50290210760833        2.06745904514957       -3.79488792723172      C 
       10.66755701236869        2.51481732347118       -5.43806253697508      H 
       10.74257579012978        1.90178618590650       -2.15572962738938      H 
        8.14922167040354       -0.44191691755286       -4.22566962808374      C 
        6.65346794700186       -0.64020708778910       -2.82243542768452      H 
        9.48586242745609       -1.98977548977436       -3.96537706532253      H 
        6.98710867399260       -0.65763929850738       -6.84818636928584      C 
        8.43116714905267       -0.49190552824255       -8.30356030764382      H 
        6.06655923591180       -2.48233019208497       -7.05749392470453      H 
        5.58226120212725        0.80672518811156       -7.15534653775604      H 
       -3.92432024818345        1.50291101070510        3.18919518486737      O 
       -3.44152706964218        2.85823921962892        4.34809465620341      H 
       -6.33205612489569        0.70857957570034        4.07087787392984      C 
       -6.17649094371420       -0.07489821214326        5.98213474865237      H 
       -6.99127489790457       -0.78388168473311        2.81188953906278      H 
       -8.21856595915703        2.88713522041433        4.11644244142567      C 
       -9.96047860149966        2.24740947802473        5.01857167493467      H 
       -7.41668015147688        4.39802984073525        5.27136613690853      H 
       -8.82898084176503        3.93770493795008        1.50066470903769      C 
       -7.09601043720825        4.56202178246249        0.58248632560734      H 
      -10.03730478979241        5.59448981947139        1.73373751542635      H 
      -10.15986520472709        2.03849265604821       -0.20025393415994      C 
      -11.81311945021101        1.25571245350787        0.73957169676164      H 
      -10.77653526963972        2.95059208723844       -1.93246434814481      H 
       -8.90834769080670        0.49874291871708       -0.71605508961744      H 
       -1.20005225004938        5.70530310055517        0.89664731031046      O 
       -1.40444366256595        5.92573879375827        2.72755450457058      H 
       -2.07082110693916        7.14299749386713        0.19998947862196      H 
        6.29586375297261       -3.96787307028975        1.30236421762463      O 
        7.98218603319106       -4.63779502012866        1.17703725882433      H 
        5.45333841321531       -4.60505437571441       -0.24124379563961      H 
$end
 
 Bond Distances (Angstroems)
 ---------------------------
Na1-Na3=3.3518       Na1-Na4=3.2017       Na1-Na6=3.2151       Na1-Cl10=2.4904      Na1-Cl11=2.8023      Na1-Cl13=2.9730      
Na1-O20=2.2226       Na1-H21=2.2920       Na1-O65=2.1196       Na1-O80=2.2611       Na2-Na7=3.5845       Na2-Na8=3.2825       
Na2-Na9=3.7377       Na2-Cl14=2.6901      Na2-Cl15=2.5884      Na2-Cl16=2.6557      Na2-Cl19=2.5869      Na3-Na1=3.3518       
Na3-Na4=3.5202       Na3-Na6=3.8781       Na3-Cl10=2.5641      Na3-Cl11=2.5628      Na3-Cl13=2.6951      Na3-Cl18=2.4746      
Na4-Na1=3.2017       Na4-Na3=3.5202       Na4-Na5=3.1986       Na4-Na9=3.5529       Na4-Cl10=2.4601      Na4-Cl13=2.5288      
Na4-Cl17=2.4480      Na4-O35=2.4284       Na4-O65=2.5728       Na5-Na4=3.1986       Na5-Na8=3.2239       Na5-Na9=3.1944       
Na5-Cl13=2.9025      Na5-Cl14=2.4885      Na5-Cl17=2.6088      Na5-O35=2.0915       Na5-C37=2.8751       Na5-C43=2.7154       
Na5-H44=1.9807       Na5-C46=3.0220       Na5-O83=2.3660       Na6-Na1=3.2151       Na6-Na3=3.8781       Na6-Na8=3.1792       
Na6-Na9=3.8680       Na6-Cl11=2.5526      Na6-Cl13=2.5768      Na6-Cl16=2.4904      Na6-O50=2.1211       Na6-O80=2.2034       
Na7-Na2=3.5845       Na7-Na9=3.3092       Na7-Cl12=2.5068      Na7-Cl16=2.4971      Na7-Cl19=2.4161      Na8-Na2=3.2825       
Na8-Na5=3.2239       Na8-Na6=3.1792       Na8-Na9=3.5399       Na8-Cl13=2.6254      Na8-Cl14=2.6105      Na8-Cl15=2.5455      
Na8-Cl16=3.0178      Na8-O50=2.5731       Na8-H51=2.4269       Na8-O83=2.2707       Na9-Na2=3.7377       Na9-Na4=3.5529       
Na9-Na5=3.1944       Na9-Na6=3.8680       Na9-Na7=3.3092       Na9-Na8=3.5399       Na9-Cl12=3.2726      Na9-Cl13=2.7896      
Na9-Cl14=2.5810      Na9-Cl16=2.6559      Na9-Cl17=2.5651      Cl10-Na1=2.4904      Cl10-Na3=2.5641      Cl10-Na4=2.4601      
Cl11-Na1=2.8023      Cl11-Na3=2.5628      Cl11-Na6=2.5526      Cl12-Na7=2.5068      Cl12-Na9=3.2726      Cl13-Na1=2.9730      
Cl13-Na3=2.6951      Cl13-Na4=2.5288      Cl13-Na5=2.9025      Cl13-Na6=2.5768      Cl13-Na8=2.6254      Cl13-Na9=2.7896      
Cl14-Na2=2.6901      Cl14-Na5=2.4885      Cl14-Na8=2.6105      Cl14-Na9=2.5810      Cl15-Na2=2.5884      Cl15-Na8=2.5455      
Cl16-Na2=2.6557      Cl16-Na6=2.4904      Cl16-Na7=2.4971      Cl16-Na8=3.0178      Cl16-Na9=2.6559      Cl17-Na4=2.4480      
Cl17-Na5=2.6088      Cl17-Na9=2.5651      Cl18-Na3=2.4746      Cl19-Na2=2.5869      Cl19-Na7=2.4161      O20-Na1=2.2226       
O20-H21=0.9785       O20-C22=1.4091       H21-Na1=2.2920       H21-O20=0.9785       C22-O20=1.4091       C22-H23=1.1017       
C22-H24=1.0915       C22-C25=1.5268       H23-C22=1.1017       H24-C22=1.0915       C25-C22=1.5268       C25-H26=1.0920       
C25-H27=1.0922       C25-C28=1.5278       H26-C25=1.0920       H27-C25=1.0922       C28-C25=1.5278       C28-H29=1.0900       
C28-H30=1.0909       C28-C31=1.5228       H29-C28=1.0900       H30-C28=1.0909       C31-C28=1.5228       C31-H32=1.0892       
C31-H33=1.0870       C31-H34=1.0872       H32-C31=1.0892       H33-C31=1.0870       H34-C31=1.0872       O35-Na4=2.4284       
O35-Na5=2.0915       O35-H36=0.9878       O35-C37=1.4152       H36-O35=0.9878       C37-Na5=2.8751       C37-O35=1.4152       
C37-H38=1.0982       C37-H39=1.0909       C37-C40=1.5270       H38-C37=1.0982       H39-C37=1.0909       C40-C37=1.5270       
C40-H41=1.0927       C40-H42=1.0926       C40-C43=1.5278       H41-C40=1.0927       H42-C40=1.0926       C43-Na5=2.7154       
C43-C40=1.5278       C43-H44=1.0884       C43-H45=1.0924       C43-C46=1.5209       H44-Na5=1.9807       H44-C43=1.0884       
H45-C43=1.0924       C46-Na5=3.0220       C46-C43=1.5209       C46-H47=1.0884       C46-H48=1.0865       C46-H49=1.0850       
H47-C46=1.0884       H48-C46=1.0865       H49-C46=1.0850       O50-Na6=2.1211       O50-Na8=2.5731       O50-H51=0.9740       
O50-C52=1.4178       H51-Na8=2.4269       H51-O50=0.9740       C52-O50=1.4178       C52-H53=1.0984       C52-H54=1.0904       
C52-C55=1.5259       H53-C52=1.0984       H54-C52=1.0904       C55-C52=1.5259       C55-H56=1.0918       C55-H57=1.0911       
C55-C58=1.5259       H56-C55=1.0918       H57-C55=1.0911       C58-C55=1.5259       C58-H59=1.0904       C58-H60=1.0910       
C58-C61=1.5222       H59-C58=1.0904       H60-C58=1.0910       C61-C58=1.5222       C61-H62=1.0885       C61-H63=1.0872       
C61-H64=1.0861       H62-C61=1.0885       H63-C61=1.0872       H64-C61=1.0861       O65-Na1=2.1196       O65-Na4=2.5728       
O65-H66=0.9776       O65-C67=1.4205       H66-O65=0.9776       C67-O65=1.4205       C67-H68=1.0962       C67-H69=1.0905       
C67-C70=1.5252       H68-C67=1.0962       H69-C67=1.0905       C70-C67=1.5252       C70-H71=1.0919       C70-H72=1.0922       
C70-C73=1.5263       H71-C70=1.0919       H72-C70=1.0922       C73-C70=1.5263       C73-H74=1.0891       C73-H75=1.0921       
C73-C76=1.5219       H74-C73=1.0891       H75-C73=1.0921       C76-C73=1.5219       C76-H77=1.0883       C76-H78=1.0861       
C76-H79=1.0849       H77-C76=1.0883       H78-C76=1.0861       H79-C76=1.0849       O80-Na1=2.2611       O80-Na6=2.2034       
O80-H81=0.9818       O80-H82=0.9628       H81-O80=0.9818       H82-O80=0.9628       O83-Na5=2.3660       O83-Na8=2.2707       
O83-H84=0.9625       O83-H85=0.9898       H84-O83=0.9625       H85-O83=0.9898       
 C  H  Rav=1.0906 sigma=0.0036  Rmin=1.0849  Rmax=1.1017    36
 C  C  Rav=1.5250 sigma=0.0023  Rmin=1.5209  Rmax=1.5278    12
 O  H  Rav=0.9768 sigma=0.0095  Rmin=0.9625  Rmax=0.9898     8
 O  C  Rav=1.4157 sigma=0.0042  Rmin=1.4091  Rmax=1.4205     4
 Na H  Rav=2.2332 sigma=0.1869  Rmin=1.9807  Rmax=2.4269     3
 Na C  Rav=2.8708 sigma=0.1252  Rmin=2.7154  Rmax=3.0220     3
 Na O  Rav=2.2937 sigma=0.1638  Rmin=2.0915  Rmax=2.5731    11
 Na Na Rav=3.4274 sigma=0.2374  Rmin=3.1792  Rmax=3.8781    16
 Cl Na Rav=2.6320 sigma=0.1845  Rmin=2.4161  Rmax=3.2726    32
 
 selected bond angles (degree)
 --------------------
Na4-Na1-Na3= 64.93             Na6-Na1-Na3= 72.36             Na6-Na1-Na4= 96.45             Cl10-Na1-Na3= 49.41            
Cl10-Na1-Na4= 49.29            Cl10-Na1-Na6=119.66            Cl11-Na1-Na3= 48.21            Cl11-Na1-Na4=109.93            
Cl11-Na1-Na6= 49.62            Cl11-Na1-Cl10= 92.01           Cl13-Na1-Na3= 50.00            Cl13-Na1-Na4= 48.18            
Cl13-Na1-Na6= 49.02            Cl13-Na1-Cl10= 78.54           Cl13-Na1-Cl11= 71.95           O20-Na1-Na3=110.46             
O20-Na1-Na4=163.09             O20-Na1-Na6= 97.40             O20-Na1-Cl10=114.70            O20-Na1-Cl11= 72.57            
O20-Na1-Cl13=142.43            H21-Na1-Na3= 88.97             H21-Na1-Na4=153.52             H21-Na1-Na6= 78.70             
H21-Na1-Cl10=110.55            H21-Na1-Cl11= 47.61            H21-Na1-Cl13=118.28            H21-Na1-O20= 24.97             
O65-Na1-Na3=116.34             O65-Na1-Na4= 53.23             O65-Na1-Na6= 99.34             O65-Na1-Cl10= 93.93            
O65-Na1-Cl11=146.03            O65-Na1-Cl13= 76.54            O65-Na1-O20=133.09             O65-Na1-H21=153.03             
O80-Na1-Na3=115.46             O80-Na1-Na4=117.19             O80-Na1-Na6= 43.23             O80-Na1-Cl10=161.12            
O80-Na1-Cl11= 80.40            O80-Na1-Cl13= 82.67            O80-Na1-O20= 79.66             O80-Na1-H21= 76.96             
O80-Na1-O65= 83.35             Na8-Na2-Na7=101.09             Na9-Na2-Na7= 53.69             Na9-Na2-Na8= 60.15             
Cl14-Na2-Na7= 95.96            Cl14-Na2-Na8= 50.65            Cl14-Na2-Na9= 43.67            Cl15-Na2-Na7=134.36            
Cl15-Na2-Na8= 49.68            Cl15-Na2-Na9=109.74            Cl15-Na2-Cl14= 88.74           Cl16-Na2-Na7= 44.13            
Cl16-Na2-Na8= 59.99            Cl16-Na2-Na9= 45.28            Cl16-Na2-Cl14= 81.93           Cl16-Na2-Cl15= 92.34           
Cl19-Na2-Na7= 42.36            Cl19-Na2-Na8=143.15            Cl19-Na2-Na9= 86.96            Cl19-Na2-Cl14=116.47           
Cl19-Na2-Cl15=154.00           Cl19-Na2-Cl16= 85.53           Na4-Na3-Na1= 55.47             Na6-Na3-Na1= 52.19             
Na6-Na3-Na4= 80.45             Cl10-Na3-Na1= 47.53            Cl10-Na3-Na4= 44.32            Cl10-Na3-Na6= 98.24            
Cl11-Na3-Na1= 54.61            Cl11-Na3-Na4=106.95            Cl11-Na3-Na6= 40.60            Cl11-Na3-Cl10= 96.12           
Cl13-Na3-Na1= 57.68            Cl13-Na3-Na4= 45.66            Cl13-Na3-Na6= 41.47            Cl13-Na3-Cl10= 82.77           
Cl13-Na3-Cl11= 80.41           Cl18-Na3-Na1=149.74            Cl18-Na3-Na4= 94.75            Cl18-Na3-Na6=124.16            
Cl18-Na3-Cl10=116.51           Cl18-Na3-Cl11=147.12           Cl18-Na3-Cl13= 98.87           Na3-Na4-Na1= 59.59             
Na5-Na4-Na1=120.34             Na5-Na4-Na3= 86.44             Na9-Na4-Na1= 82.09             Na9-Na4-Na3=100.91             
Na9-Na4-Na5= 56.18             Cl10-Na4-Na1= 50.12            Cl10-Na4-Na3= 46.74            Cl10-Na4-Na5=132.22            
Cl10-Na4-Na9=130.13            Cl13-Na4-Na1= 61.18            Cl13-Na4-Na3= 49.67            Cl13-Na4-Na5= 59.54            
Cl13-Na4-Na9= 51.30            Cl13-Na4-Cl10= 88.39           Cl17-Na4-Na1=123.97            Cl17-Na4-Na3=136.53            
Cl17-Na4-Na5= 53.03            Cl17-Na4-Na9= 46.22            Cl17-Na4-Cl10=172.77           Cl17-Na4-Cl13= 91.55           
O35-Na4-Na1=131.29             O35-Na4-Na3= 73.11             O35-Na4-Na5= 40.83             O35-Na4-Na9= 96.83             
O35-Na4-Cl10=104.44            O35-Na4-Cl13= 80.27            O35-Na4-Cl17= 82.67            O65-Na4-Na1= 41.30             
O65-Na4-Na3= 99.59             O65-Na4-Na5=118.07             O65-Na4-Na9= 62.21             O65-Na4-Cl10= 84.32            
O65-Na4-Cl13= 78.40            O65-Na4-Cl17= 88.58            O65-Na4-O35=156.68             Na8-Na5-Na4= 99.08             
Na9-Na5-Na4= 67.53             Na9-Na5-Na8= 66.94             Cl13-Na5-Na4= 48.68            Cl13-Na5-Na8= 50.41            
Cl13-Na5-Na9= 54.20            Cl14-Na5-Na4=119.14            Cl14-Na5-Na8= 52.48            Cl14-Na5-Na9= 52.24            
Cl14-Na5-Cl13= 85.78           Cl17-Na5-Na4= 48.56            Cl17-Na5-Na8=116.69            Cl17-Na5-Na9= 51.26            
Cl17-Na5-Cl13= 80.46           Cl17-Na5-Cl14= 93.11           O35-Na5-Na4= 49.39             O35-Na5-Na8=113.63             
O35-Na5-Na9=116.65             O35-Na5-Cl13= 77.72            O35-Na5-Cl14=163.42            O35-Na5-Cl17= 85.76            
C37-Na5-Na4= 68.17             C37-Na5-Na8=137.45             C37-Na5-Na9=132.34             C37-Na5-Cl13=105.15            
C37-Na5-Cl14=168.67            C37-Na5-Cl17= 85.91            C37-Na5-O35= 27.81             C43-Na5-Na4=122.69             
C43-Na5-Na8=125.57             C43-Na5-Na9=156.73             C43-Na5-Cl13=148.96            C43-Na5-Cl14=116.50            
C43-Na5-Cl17=117.05            C43-Na5-O35= 78.33             C43-Na5-C37= 54.79             H44-Na5-Na4=137.09             
H44-Na5-Na8=105.79             H44-Na5-Na9=154.98             H44-Na5-Cl13=140.42            H44-Na5-Cl14=103.73            
H44-Na5-Cl17=135.78            H44-Na5-O35= 88.33             H44-Na5-C37= 69.84             H44-Na5-C43= 19.94             
C46-Na5-Na4=118.05             C46-Na5-Na8=142.82             C46-Na5-Na9=127.42             C46-Na5-Cl13=166.50            
C46-Na5-Cl14=105.49            C46-Na5-Cl17= 91.33            C46-Na5-O35= 91.08             C46-Na5-C37= 63.29             
C46-Na5-C43= 30.14             C46-Na5-H44= 44.97             O83-Na5-Na4=109.31             O83-Na5-Na8= 44.74             
O83-Na5-Na9=110.96             O83-Na5-Cl13= 73.07            O83-Na5-Cl14= 86.51            O83-Na5-Cl17=153.49            
O83-Na5-O35= 87.19             O83-Na5-C37= 99.39             O83-Na5-C43= 86.33             O83-Na5-H44= 69.38             
O83-Na5-C46=114.34             Na3-Na6-Na1= 55.45             Na8-Na6-Na1=113.60             Na8-Na6-Na3= 75.40             
Na9-Na6-Na1= 77.09             Na9-Na6-Na3= 89.52             Na9-Na6-Na8= 59.35             Cl11-Na6-Na1= 56.75            
Cl11-Na6-Na3= 40.80            Cl11-Na6-Na8=110.84            Cl11-Na6-Na9=124.73            Cl13-Na6-Na1= 60.59            
Cl13-Na6-Na3= 43.84            Cl13-Na6-Na8= 53.03            Cl13-Na6-Na9= 46.11            Cl13-Na6-Cl11= 82.90           
Cl16-Na6-Na1=114.34            Cl16-Na6-Na3=127.76            Cl16-Na6-Na8= 62.95            Cl16-Na6-Na9= 42.91            
Cl16-Na6-Cl11=167.48           Cl16-Na6-Cl13= 84.86           O50-Na6-Na1=149.98             O50-Na6-Na3= 94.70             
O50-Na6-Na8= 53.69             O50-Na6-Na9=108.89             O50-Na6-Cl11= 99.60            O50-Na6-Cl13=101.55            
O50-Na6-Cl16= 85.38            O80-Na6-Na1= 44.65             O80-Na6-Na3=100.00             O80-Na6-Na8=137.02             
O80-Na6-Na9= 78.12             O80-Na6-Cl11= 87.36            O80-Na6-Cl13= 93.75            O80-Na6-Cl16= 90.86            
O80-Na6-O50=163.83             Na9-Na7-Na2= 65.52             Cl12-Na7-Na2=130.04            Cl12-Na7-Na9= 66.84            
Cl16-Na7-Na2= 47.77            Cl16-Na7-Na9= 52.19            Cl16-Na7-Cl12= 90.45           Cl19-Na7-Na2= 46.18            
Cl19-Na7-Na9=100.27            Cl19-Na7-Cl12=160.25           Cl19-Na7-Cl16= 92.86           Na5-Na8-Na2=101.42             
Na6-Na8-Na2= 95.49             Na6-Na8-Na5=108.55             Na9-Na8-Na2= 66.32             Na9-Na8-Na5= 56.13             
Na9-Na8-Na6= 70.06             Cl13-Na8-Na2=115.28            Cl13-Na8-Na5= 58.43            Cl13-Na8-Na6= 51.64            
Cl13-Na8-Na9= 51.22            Cl14-Na8-Na2= 52.84            Cl14-Na8-Na5= 49.12            Cl14-Na8-Na6=115.45            
Cl14-Na8-Na9= 46.66            Cl14-Na8-Cl13= 89.36           Cl15-Na8-Na2= 50.83            Cl15-Na8-Na5=134.27            
Cl15-Na8-Na6=109.58            Cl15-Na8-Na9=117.05            Cl15-Na8-Cl13=158.68           Cl15-Na8-Cl14= 91.45           
Cl16-Na8-Na2= 49.64            Cl16-Na8-Na5=103.08            Cl16-Na8-Na6= 47.30            Cl16-Na8-Na9= 46.95            
Cl16-Na8-Cl13= 74.22           Cl16-Na8-Cl14= 76.65           Cl16-Na8-Cl15= 85.25           O50-Na8-Na2= 95.50             
O50-Na8-Na5=147.44             O50-Na8-Na6= 41.63             O50-Na8-Na9=107.97             O50-Na8-Cl13= 89.21            
O50-Na8-Cl14=143.35            O50-Na8-Cl15= 77.54            O50-Na8-Cl16= 67.76            H51-Na8-Na2= 78.32             
H51-Na8-Na5=166.47             H51-Na8-Na6= 58.27             H51-Na8-Na9=112.69             H51-Na8-Cl13=109.20            
H51-Na8-Cl14=130.82            H51-Na8-Cl15= 55.61            H51-Na8-Cl16= 66.24            H51-Na8-O50= 22.22             
O83-Na8-Na2=133.20             O83-Na8-Na5= 47.18             O83-Na8-Na6=124.52             O83-Na8-Na9=102.66             
O83-Na8-Cl13= 80.21            O83-Na8-Cl14= 85.66            O83-Na8-Cl15=121.09            O83-Na8-Cl16=148.84            
O83-Na8-O50=130.01             O83-Na8-H51=140.99             Na4-Na9-Na2=140.32             Na5-Na9-Na2= 92.84             
Na5-Na9-Na4= 56.29             Na6-Na9-Na2= 77.92             Na6-Na9-Na4= 80.19             Na6-Na9-Na5= 94.31             
Na7-Na9-Na2= 60.79             Na7-Na9-Na4=144.92             Na7-Na9-Na5=153.59             Na7-Na9-Na6= 79.54             
Na8-Na9-Na2= 53.54             Na8-Na9-Na4= 87.10             Na8-Na9-Na5= 56.93             Na8-Na9-Na6= 50.59             
Na8-Na9-Na7=101.50             Cl12-Na9-Na2=104.23            Cl12-Na9-Na4=102.71            Cl12-Na9-Na5=158.77            
Cl12-Na9-Na6= 77.39            Cl12-Na9-Na7= 44.77            Cl12-Na9-Na8=124.80            Cl13-Na9-Na2= 99.04            
Cl13-Na9-Na4= 45.03            Cl13-Na9-Na5= 57.56            Cl13-Na9-Na6= 41.74            Cl13-Na9-Na7=121.27            
Cl13-Na9-Na8= 47.19            Cl13-Na9-Cl12=106.48           Cl14-Na9-Na2= 46.03            Cl14-Na9-Na4=105.46            
Cl14-Na9-Na5= 49.66            Cl14-Na9-Na6= 96.99            Cl14-Na9-Na7=105.19            Cl14-Na9-Na8= 47.36            
Cl14-Na9-Cl12=149.86           Cl14-Na9-Cl13= 86.46           Cl16-Na9-Na2= 45.27            Cl16-Na9-Na4=119.78            
Cl16-Na9-Na5=113.06            Cl16-Na9-Na6= 39.68            Cl16-Na9-Na7= 47.97            Cl16-Na9-Na8= 56.14            
Cl16-Na9-Cl12= 72.78           Cl16-Na9-Cl13= 77.75           Cl16-Na9-Cl14= 84.01           Cl17-Na9-Na2=137.20            
Cl17-Na9-Na4= 43.55            Cl17-Na9-Na5= 52.49            Cl17-Na9-Na6=123.14            Cl17-Na9-Na7=150.08            
Cl17-Na9-Na8=108.11            Cl17-Na9-Cl12=116.07           Cl17-Na9-Cl13= 83.42           Cl17-Na9-Cl14= 92.00           
Cl17-Na9-Cl16=160.94           Na3-Cl10-Na1= 83.06            Na4-Cl10-Na1= 80.59            Na4-Cl10-Na3= 88.94            
 
 selected dihedral angles (degree)
 ---------------------------------
Na4-Na3-Na1-Na6=106.20        Na4-Na3-Na1-Cl10=303.19       Na4-Na3-Na1-Cl11=157.33       Na4-Na3-Na1-Cl13= 55.35       
Na4-Na3-Na1-O20=197.66        Na4-Na3-Na1-H21=184.66        Na4-Na3-Na1-O65= 14.33        Na4-Na3-Na1-O80=109.64        
Na6-Na3-Na1-Na4=253.80        Na6-Na3-Na1-Cl10=197.00       Na6-Na3-Na1-Cl11= 51.13       Na6-Na3-Na1-Cl13=309.15       
Na6-Na3-Na1-O20= 91.46        Na6-Na3-Na1-H21= 78.46        Na6-Na3-Na1-O65=268.13        Na6-Na3-Na1-O80=  3.44        
Cl10-Na3-Na1-Na4= 56.81       Cl10-Na3-Na1-Na6=163.00       Cl10-Na3-Na1-Cl11=214.13      Cl10-Na3-Na1-Cl13=112.16      
Cl10-Na3-Na1-O20=254.47       Cl10-Na3-Na1-H21=241.47       Cl10-Na3-Na1-O65= 71.13       Cl10-Na3-Na1-O80=166.45       
Cl11-Na3-Na1-Na4=202.67       Cl11-Na3-Na1-Na6=308.87       Cl11-Na3-Na1-Cl10=145.87      Cl11-Na3-Na1-Cl13=258.02      
Cl11-Na3-Na1-O20= 40.33       Cl11-Na3-Na1-H21= 27.33       Cl11-Na3-Na1-O65=217.00       Cl11-Na3-Na1-O80=312.31       
Cl13-Na3-Na1-Na4=304.65       Cl13-Na3-Na1-Na6= 50.85       Cl13-Na3-Na1-Cl10=247.84      Cl13-Na3-Na1-Cl11=101.98      
Cl13-Na3-Na1-O20=142.31       Cl13-Na3-Na1-H21=129.31       Cl13-Na3-Na1-O65=318.98       Cl13-Na3-Na1-O80= 54.29       
Cl18-Na3-Na1-Na4=348.42       Cl18-Na3-Na1-Na6= 94.61       Cl18-Na3-Na1-Cl10=291.61      Cl18-Na3-Na1-Cl11=145.74      
Cl18-Na3-Na1-Cl13= 43.77      Cl18-Na3-Na1-O20=186.08       Cl18-Na3-Na1-H21=173.08       Cl18-Na3-Na1-O65=  2.74       
Cl18-Na3-Na1-O80= 98.06       Na3-Na4-Na1-Na6=292.93        Na3-Na4-Na1-Cl10= 56.97       Na3-Na4-Na1-Cl11=342.20       
Na3-Na4-Na1-Cl13=302.25       Na3-Na4-Na1-O20= 77.76        Na3-Na4-Na1-H21= 10.50        Na3-Na4-Na1-O65=196.07        
Na3-Na4-Na1-O80=252.95        Na5-Na4-Na1-Na3= 64.74        Na5-Na4-Na1-Na6=357.67        Na5-Na4-Na1-Cl10=121.71       
Na5-Na4-Na1-Cl11= 46.94       Na5-Na4-Na1-Cl13=  6.99       Na5-Na4-Na1-O20=142.50        Na5-Na4-Na1-H21= 75.23        
Na5-Na4-Na1-O65=260.81        Na5-Na4-Na1-O80=317.69        Na9-Na4-Na1-Na3=107.65        Na9-Na4-Na1-Na6= 40.58        
Na9-Na4-Na1-Cl10=164.61       Na9-Na4-Na1-Cl11= 89.85       Na9-Na4-Na1-Cl13= 49.90       Na9-Na4-Na1-O20=185.41        
Na9-Na4-Na1-H21=118.14        Na9-Na4-Na1-O65=303.72        Na9-Na4-Na1-O80=  0.60        Cl10-Na4-Na1-Na3=303.03       
Cl10-Na4-Na1-Na6=235.96       Cl10-Na4-Na1-Cl11=285.23      Cl10-Na4-Na1-Cl13=245.29      Cl10-Na4-Na1-O20= 20.79       
Cl10-Na4-Na1-H21=313.53       Cl10-Na4-Na1-O65=139.10       Cl10-Na4-Na1-O80=195.99       Cl13-Na4-Na1-Na3= 57.75       
Cl13-Na4-Na1-Na6=350.68       Cl13-Na4-Na1-Cl10=114.71      Cl13-Na4-Na1-Cl11= 39.95      Cl13-Na4-Na1-O20=135.51       
Cl13-Na4-Na1-H21= 68.24       Cl13-Na4-Na1-O65=253.82       Cl13-Na4-Na1-O80=310.70       Cl17-Na4-Na1-Na3=128.26       
Cl17-Na4-Na1-Na6= 61.19       Cl17-Na4-Na1-Cl10=185.22      Cl17-Na4-Na1-Cl11=110.46      Cl17-Na4-Na1-Cl13= 70.51      
Cl17-Na4-Na1-O20=206.02       Cl17-Na4-Na1-H21=138.75       Cl17-Na4-Na1-O65=324.33       Cl17-Na4-Na1-O80= 21.21       
O35-Na4-Na1-Na3= 15.49        O35-Na4-Na1-Na6=308.42        O35-Na4-Na1-Cl10= 72.46       O35-Na4-Na1-Cl11=357.69       
O35-Na4-Na1-Cl13=317.74       O35-Na4-Na1-O20= 93.25        O35-Na4-Na1-H21= 25.98        O35-Na4-Na1-O65=211.56        
O35-Na4-Na1-O80=268.44        O65-Na4-Na1-Na3=163.93        O65-Na4-Na1-Na6= 96.86        O65-Na4-Na1-Cl10=220.90       
O65-Na4-Na1-Cl11=146.13       O65-Na4-Na1-Cl13=106.18       O65-Na4-Na1-O20=241.69        O65-Na4-Na1-H21=174.42        
O65-Na4-Na1-O80= 56.88        Na1-Na4-Na3-Na6= 50.30        Na1-Na4-Na3-Cl10=297.95       Na1-Na4-Na3-Cl11= 19.18       
Na1-Na4-Na3-Cl13= 76.41       Na1-Na4-Na3-Cl18=174.17       Na5-Na4-Na3-Na1=231.45        Na5-Na4-Na3-Na6=281.74        
Na5-Na4-Na3-Cl10=169.39       Na5-Na4-Na3-Cl11=250.62       Na5-Na4-Na3-Cl13=307.85       Na5-Na4-Na3-Cl18= 45.62       
Na9-Na4-Na3-Na1=286.00        Na9-Na4-Na3-Na6=336.30        Na9-Na4-Na3-Cl10=223.95       Na9-Na4-Na3-Cl11=305.18       
Na9-Na4-Na3-Cl13=  2.41       Na9-Na4-Na3-Cl18=100.17       Cl10-Na4-Na3-Na1= 62.05       Cl10-Na4-Na3-Na6=112.35       
Cl10-Na4-Na3-Cl11= 81.23      Cl10-Na4-Na3-Cl13=138.46      Cl10-Na4-Na3-Cl18=236.23      Cl13-Na4-Na3-Na1=283.59       
Cl13-Na4-Na3-Na6=333.89       Cl13-Na4-Na3-Cl10=221.54      Cl13-Na4-Na3-Cl11=302.77      Cl13-Na4-Na3-Cl18= 97.77      
Cl17-Na4-Na3-Na1=251.17       Cl17-Na4-Na3-Na6=301.47       Cl17-Na4-Na3-Cl10=189.12      Cl17-Na4-Na3-Cl11=270.35      
Cl17-Na4-Na3-Cl13=327.58      Cl17-Na4-Na3-Cl18= 65.34      O35-Na4-Na3-Na1=192.10        O35-Na4-Na3-Na6=242.40        
O35-Na4-Na3-Cl10=130.05       O35-Na4-Na3-Cl11=211.28       O35-Na4-Na3-Cl13=268.51       O35-Na4-Na3-Cl18=  6.28       
O65-Na4-Na3-Na1=349.32        O65-Na4-Na3-Na6= 39.62        O65-Na4-Na3-Cl10=287.27       O65-Na4-Na3-Cl11=  8.50       
O65-Na4-Na3-Cl13= 65.73       O65-Na4-Na3-Cl18=163.49       Na8-Na5-Na4-Na1=353.95        Na8-Na5-Na4-Na3= 45.35        
Na8-Na5-Na4-Na9=299.69        Na8-Na5-Na4-Cl10= 55.78       Na8-Na5-Na4-Cl13=  1.06       Na8-Na5-Na4-Cl17=242.25       
Na8-Na5-Na4-O35=113.43        Na8-Na5-Na4-O65=306.37        Na9-Na5-Na4-Na1= 54.26        Na9-Na5-Na4-Na3=105.66        
Na9-Na5-Na4-Cl10=116.09       Na9-Na5-Na4-Cl13= 61.37       Na9-Na5-Na4-Cl17=302.56       Na9-Na5-Na4-O35=173.74        
Na9-Na5-Na4-O65=  6.68        Cl13-Na5-Na4-Na1=352.89       Cl13-Na5-Na4-Na3= 44.29       Cl13-Na5-Na4-Na9=298.63       
Cl13-Na5-Na4-Cl10= 54.72      Cl13-Na5-Na4-Cl17=241.19      Cl13-Na5-Na4-O35=112.37       Cl13-Na5-Na4-O65=305.31       
Cl14-Na5-Na4-Na1= 45.86       Cl14-Na5-Na4-Na3= 97.25       Cl14-Na5-Na4-Na9=351.60       Cl14-Na5-Na4-Cl10=107.68      
Cl14-Na5-Na4-Cl13= 52.96      Cl14-Na5-Na4-Cl17=294.15      Cl14-Na5-Na4-O35=165.34       Cl14-Na5-Na4-O65=358.27       
Cl17-Na5-Na4-Na1=111.71       Cl17-Na5-Na4-Na3=163.10       Cl17-Na5-Na4-Na9= 57.44       Cl17-Na5-Na4-Cl10=173.53      
Cl17-Na5-Na4-Cl13=118.81      Cl17-Na5-Na4-O35=231.18       Cl17-Na5-Na4-O65= 64.12       O35-Na5-Na4-Na1=240.52        
O35-Na5-Na4-Na3=291.92        O35-Na5-Na4-Na9=186.26        O35-Na5-Na4-Cl10=302.35       O35-Na5-Na4-Cl13=247.63       
O35-Na5-Na4-Cl17=128.82       O35-Na5-Na4-O65=192.94        C37-Na5-Na4-Na1=216.25        C37-Na5-Na4-Na3=267.65        
C37-Na5-Na4-Na9=161.99        C37-Na5-Na4-Cl10=278.08       C37-Na5-Na4-Cl13=223.36       C37-Na5-Na4-Cl17=104.55       
C37-Na5-Na4-O35=335.73        C37-Na5-Na4-O65=168.67        C43-Na5-Na4-Na1=210.58        C43-Na5-Na4-Na3=261.98        
C43-Na5-Na4-Na9=156.32        C43-Na5-Na4-Cl10=272.41       C43-Na5-Na4-Cl13=217.69       C43-Na5-Na4-Cl17= 98.88       
C43-Na5-Na4-O35=330.06        C43-Na5-Na4-O65=163.00        H44-Na5-Na4-Na1=228.73        H44-Na5-Na4-Na3=280.13        
H44-Na5-Na4-Na9=174.47        H44-Na5-Na4-Cl10=290.56       H44-Na5-Na4-Cl13=235.84       H44-Na5-Na4-Cl17=117.03       
H44-Na5-Na4-O35=348.21        H44-Na5-Na4-O65=181.15        C46-Na5-Na4-Na1=175.90        C46-Na5-Na4-Na3=227.30        
C46-Na5-Na4-Na9=121.64        C46-Na5-Na4-Cl10=237.73       C46-Na5-Na4-Cl13=183.01       C46-Na5-Na4-Cl17= 64.20       
C46-Na5-Na4-O35=295.38        C46-Na5-Na4-O65=128.32        O83-Na5-Na4-Na1=308.88        O83-Na5-Na4-Na3=  0.27        
O83-Na5-Na4-Na9=254.62        O83-Na5-Na4-Cl10= 10.70       O83-Na5-Na4-Cl13=315.98       O83-Na5-Na4-Cl17=197.17       
O83-Na5-Na4-O35= 68.36        O83-Na5-Na4-O65=261.29        Na3-Na6-Na1-Na4= 61.09        Na3-Na6-Na1-Cl10= 14.80       
Na3-Na6-Na1-Cl11=310.36       Na3-Na6-Na1-Cl13= 51.89       Na3-Na6-Na1-O20=250.82        Na3-Na6-Na1-H21=267.46        
Na3-Na6-Na1-O65=114.80        Na3-Na6-Na1-O80=184.54        Na8-Na6-Na1-Na3=309.39        Na8-Na6-Na1-Na4= 10.49        
Na8-Na6-Na1-Cl10=324.20       Na8-Na6-Na1-Cl11=259.75       Na8-Na6-Na1-Cl13=  1.29       Na8-Na6-Na1-O20=200.21        
Na8-Na6-Na1-H21=216.85        Na8-Na6-Na1-O65= 64.20        Na8-Na6-Na1-O80=133.94        Na9-Na6-Na1-Na3=261.52        
Na9-Na6-Na1-Na4=322.62        Na9-Na6-Na1-Cl10=276.33       Na9-Na6-Na1-Cl11=211.88       Na9-Na6-Na1-Cl13=313.42       
Na9-Na6-Na1-O20=152.34        Na9-Na6-Na1-H21=168.98        Na9-Na6-Na1-O65= 16.33        Na9-Na6-Na1-O80= 86.06        
Cl11-Na6-Na1-Na3= 49.64       Cl11-Na6-Na1-Na4=110.73       Cl11-Na6-Na1-Cl10= 64.44      Cl11-Na6-Na1-Cl13=101.53      
Cl11-Na6-Na1-O20=300.46       Cl11-Na6-Na1-H21=317.10       Cl11-Na6-Na1-O65=164.44       Cl11-Na6-Na1-O80=234.18       
Cl13-Na6-Na1-Na3=308.11       Cl13-Na6-Na1-Na4=  9.20       Cl13-Na6-Na1-Cl10=322.91      Cl13-Na6-Na1-Cl11=258.47      
Cl13-Na6-Na1-O20=198.93       Cl13-Na6-Na1-H21=215.56       Cl13-Na6-Na1-O65= 62.91       Cl13-Na6-Na1-O80=132.65       
Cl16-Na6-Na1-Na3=239.71       Cl16-Na6-Na1-Na4=300.80       Cl16-Na6-Na1-Cl10=254.51      Cl16-Na6-Na1-Cl11=190.07      
Cl16-Na6-Na1-Cl13=291.60      Cl16-Na6-Na1-O20=130.52       Cl16-Na6-Na1-H21=147.16       Cl16-Na6-Na1-O65=354.51       
Cl16-Na6-Na1-O80= 64.25       O50-Na6-Na1-Na3=  7.02        O50-Na6-Na1-Na4= 68.11        O50-Na6-Na1-Cl10= 21.82       
O50-Na6-Na1-Cl11=317.38       O50-Na6-Na1-Cl13= 58.91       O50-Na6-Na1-O20=257.84        O50-Na6-Na1-H21=274.48        
O50-Na6-Na1-O65=121.82        O50-Na6-Na1-O80=191.56        O80-Na6-Na1-Na3=175.46        O80-Na6-Na1-Na4=236.55        
O80-Na6-Na1-Cl10=190.26       O80-Na6-Na1-Cl11=125.82       O80-Na6-Na1-Cl13=227.35       O80-Na6-Na1-O20= 66.28        
O80-Na6-Na1-H21= 82.92        O80-Na6-Na1-O65=290.26        Na1-Na6-Na3-Na4=306.65        Na1-Na6-Na3-Cl10=347.42       
Na1-Na6-Na3-Cl11= 77.23       Na1-Na6-Na3-Cl13=278.27       Na1-Na6-Na3-Cl18=217.38       Na8-Na6-Na3-Na1=132.96        
Na8-Na6-Na3-Na4= 79.62        Na8-Na6-Na3-Cl10=120.38       Na8-Na6-Na3-Cl11=210.19       Na8-Na6-Na3-Cl13= 51.23       
Na8-Na6-Na3-Cl18=350.34       Na9-Na6-Na3-Na1= 74.61        Na9-Na6-Na3-Na4= 21.26        Na9-Na6-Na3-Cl10= 62.02       
Na9-Na6-Na3-Cl11=151.83       Na9-Na6-Na3-Cl13=352.88       Na9-Na6-Na3-Cl18=291.98       Cl11-Na6-Na3-Na1=282.77       
Cl11-Na6-Na3-Na4=229.43       Cl11-Na6-Na3-Cl10=270.19      Cl11-Na6-Na3-Cl13=201.04      Cl11-Na6-Na3-Cl18=140.15      
Cl13-Na6-Na3-Na1= 81.73       Cl13-Na6-Na3-Na4= 28.38       Cl13-Na6-Na3-Cl10= 69.15      Cl13-Na6-Na3-Cl11=158.96      
Cl13-Na6-Na3-Cl18=299.11      Cl16-Na6-Na3-Na1= 95.73       Cl16-Na6-Na3-Na4= 42.38       Cl16-Na6-Na3-Cl10= 83.14      
Cl16-Na6-Na3-Cl11=172.95      Cl16-Na6-Na3-Cl13= 14.00      Cl16-Na6-Na3-Cl18=313.10      O50-Na6-Na3-Na1=183.52        
O50-Na6-Na3-Na4=130.17        O50-Na6-Na3-Cl10=170.94       O50-Na6-Na3-Cl11=260.74       O50-Na6-Na3-Cl13=101.79       
O50-Na6-Na3-Cl18= 40.89       O80-Na6-Na3-Na1=356.76        O80-Na6-Na3-Na4=303.41        O80-Na6-Na3-Cl10=344.18       
O80-Na6-Na3-Cl11= 73.99       O80-Na6-Na3-Cl13=275.03       O80-Na6-Na3-Cl18=214.14       Na9-Na7-Na2-Na8= 39.32        
Na9-Na7-Na2-Cl14=348.31       Na9-Na7-Na2-Cl15= 82.40       Na9-Na7-Na2-Cl16= 60.23       Na9-Na7-Na2-Cl19=224.90       
Cl12-Na7-Na2-Na8= 20.60       Cl12-Na7-Na2-Na9=341.28       Cl12-Na7-Na2-Cl14=329.59      Cl12-Na7-Na2-Cl15= 63.67      
Cl12-Na7-Na2-Cl16= 41.50      Cl12-Na7-Na2-Cl19=206.18      Cl16-Na7-Na2-Na8=339.10       Cl16-Na7-Na2-Na9=299.77       
Cl16-Na7-Na2-Cl14=288.08      Cl16-Na7-Na2-Cl15= 22.17      Cl16-Na7-Na2-Cl19=164.67      Cl19-Na7-Na2-Na8=174.42       
Cl19-Na7-Na2-Na9=135.10       Cl19-Na7-Na2-Cl14=123.41      Cl19-Na7-Na2-Cl15=217.50      Cl19-Na7-Na2-Cl16=195.33      
Na5-Na8-Na2-Na7=279.12        Na5-Na8-Na2-Na9=315.19        Na5-Na8-Na2-Cl14=  7.75       Na5-Na8-Na2-Cl15=138.94       
Na5-Na8-Na2-Cl16=262.45       Na5-Na8-Na2-Cl19=285.39       Na6-Na8-Na2-Na7= 29.33        Na6-Na8-Na2-Na9= 65.40        
Na6-Na8-Na2-Cl14=117.96       Na6-Na8-Na2-Cl15=249.15       Na6-Na8-Na2-Cl16= 12.66       Na6-Na8-Na2-Cl19= 35.60       
Na9-Na8-Na2-Na7=323.93        Na9-Na8-Na2-Cl14= 52.56       Na9-Na8-Na2-Cl15=183.75       Na9-Na8-Na2-Cl16=307.26       
Na9-Na8-Na2-Cl19=330.20       Cl13-Na8-Na2-Na7=339.43       Cl13-Na8-Na2-Na9= 15.50       Cl13-Na8-Na2-Cl14= 68.06      
Cl13-Na8-Na2-Cl15=199.25      Cl13-Na8-Na2-Cl16=322.76      Cl13-Na8-Na2-Cl19=345.70      Cl14-Na8-Na2-Na7=271.37       
Cl14-Na8-Na2-Na9=307.44       Cl14-Na8-Na2-Cl15=131.19      Cl14-Na8-Na2-Cl16=254.70      Cl14-Na8-Na2-Cl19=277.64      
Cl15-Na8-Na2-Na7=140.18       Cl15-Na8-Na2-Na9=176.25       Cl15-Na8-Na2-Cl14=228.81      Cl15-Na8-Na2-Cl16=123.51      
Cl15-Na8-Na2-Cl19=146.45      Cl16-Na8-Na2-Na7= 16.67       Cl16-Na8-Na2-Na9= 52.74       Cl16-Na8-Na2-Cl14=105.30      
Cl16-Na8-Na2-Cl15=236.49      Cl16-Na8-Na2-Cl19= 22.94      O50-Na8-Na2-Na7= 71.16        O50-Na8-Na2-Na9=107.23        
O50-Na8-Na2-Cl14=159.79       O50-Na8-Na2-Cl15=290.98       O50-Na8-Na2-Cl16= 54.49       O50-Na8-Na2-Cl19= 77.43       
H51-Na8-Na2-Na7= 85.31        H51-Na8-Na2-Na9=121.38        H51-Na8-Na2-Cl14=173.94       H51-Na8-Na2-Cl15=305.14       
H51-Na8-Na2-Cl16= 68.64       H51-Na8-Na2-Cl19= 91.58       O83-Na8-Na2-Na7=238.73        O83-Na8-Na2-Na9=274.80        
O83-Na8-Na2-Cl14=327.36       O83-Na8-Na2-Cl15= 98.55       O83-Na8-Na2-Cl16=222.06       O83-Na8-Na2-Cl19=245.00       
Na2-Na8-Na5-Na4=111.76        Na2-Na8-Na5-Na9= 51.02        Na2-Na8-Na5-Cl13=112.79       Na2-Na8-Na5-Cl14=351.83       
Na2-Na8-Na5-Cl17= 63.80       Na2-Na8-Na5-O35=161.25        Na2-Na8-Na5-C37=179.25        Na2-Na8-Na5-C43=253.63        
Na2-Na8-Na5-H44=256.45        Na2-Na8-Na5-C46=288.91        Na2-Na8-Na5-O83=220.09        Na6-Na8-Na5-Na4= 11.93        
Na6-Na8-Na5-Na9=311.19        Na6-Na8-Na5-Cl13= 12.96       Na6-Na8-Na5-Cl14=252.00       Na6-Na8-Na5-Cl17=323.98       
Na6-Na8-Na5-O35= 61.42        Na6-Na8-Na5-C37= 79.42        Na6-Na8-Na5-C43=153.81        Na6-Na8-Na5-H44=156.62        
Na6-Na8-Na5-C46=189.08        Na6-Na8-Na5-O83=120.26        Na9-Na8-Na5-Na4= 60.74        Na9-Na8-Na5-Cl13= 61.77       
Na9-Na8-Na5-Cl14=300.81       Na9-Na8-Na5-Cl17= 12.79       Na9-Na8-Na5-O35=110.24        Na9-Na8-Na5-C37=128.23        
Na9-Na8-Na5-C43=202.62        Na9-Na8-Na5-H44=205.43        Na9-Na8-Na5-C46=237.89        Na9-Na8-Na5-O83=169.07        
Cl13-Na8-Na5-Na4=358.97       Cl13-Na8-Na5-Na9=298.23       Cl13-Na8-Na5-Cl14=239.04      Cl13-Na8-Na5-Cl17=311.01      
Cl13-Na8-Na5-O35= 48.46       Cl13-Na8-Na5-C37= 66.46       Cl13-Na8-Na5-C43=140.84       Cl13-Na8-Na5-H44=143.66       
Cl13-Na8-Na5-C46=176.12       Cl13-Na8-Na5-O83=107.30       Cl14-Na8-Na5-Na4=119.93       Cl14-Na8-Na5-Na9= 59.19       
Cl14-Na8-Na5-Cl13=120.96      Cl14-Na8-Na5-Cl17= 71.98      Cl14-Na8-Na5-O35=169.42       Cl14-Na8-Na5-C37=187.42       
Cl14-Na8-Na5-C43=261.81       Cl14-Na8-Na5-H44=264.62       Cl14-Na8-Na5-C46=297.08       Cl14-Na8-Na5-O83=228.26       
Cl15-Na8-Na5-Na4=157.09       Cl15-Na8-Na5-Na9= 96.35       Cl15-Na8-Na5-Cl13=158.12      Cl15-Na8-Na5-Cl14= 37.16      
Cl15-Na8-Na5-Cl17=109.13      Cl15-Na8-Na5-O35=206.58       Cl15-Na8-Na5-C37=224.58       Cl15-Na8-Na5-C43=298.96       
Cl15-Na8-Na5-H44=301.78       Cl15-Na8-Na5-C46=334.24       Cl15-Na8-Na5-O83=265.42       Cl16-Na8-Na5-Na4= 60.90       
Cl16-Na8-Na5-Na9=  0.16       Cl16-Na8-Na5-Cl13= 61.94      Cl16-Na8-Na5-Cl14=300.98      Cl16-Na8-Na5-Cl17= 12.95      
Cl16-Na8-Na5-O35=110.40       Cl16-Na8-Na5-C37=128.40       Cl16-Na8-Na5-C43=202.78       Cl16-Na8-Na5-H44=205.60       
Cl16-Na8-Na5-C46=238.05       Cl16-Na8-Na5-O83=169.24       O50-Na8-Na5-Na4=351.89        O50-Na8-Na5-Na9=291.15        
O50-Na8-Na5-Cl13=352.92       O50-Na8-Na5-Cl14=231.96       O50-Na8-Na5-Cl17=303.94       O50-Na8-Na5-O35= 41.38        
O50-Na8-Na5-C37= 59.38        O50-Na8-Na5-C43=133.77        O50-Na8-Na5-H44=136.58        O50-Na8-Na5-C46=169.04        
O50-Na8-Na5-O83=100.22        H51-Na8-Na5-Na4= 24.28        H51-Na8-Na5-Na9=323.54        H51-Na8-Na5-Cl13= 25.31       
H51-Na8-Na5-Cl14=264.35       H51-Na8-Na5-Cl17=336.32       H51-Na8-Na5-O35= 73.77        H51-Na8-Na5-C37= 91.77        
H51-Na8-Na5-C43=166.15        H51-Na8-Na5-H44=168.97        H51-Na8-Na5-C46=201.43        H51-Na8-Na5-O83=132.61        
O83-Na8-Na5-Na4=251.67        O83-Na8-Na5-Na9=190.93        O83-Na8-Na5-Cl13=252.70       O83-Na8-Na5-Cl14=131.74       
O83-Na8-Na5-Cl17=203.71       O83-Na8-Na5-O35=301.16        O83-Na8-Na5-C37=319.16        O83-Na8-Na5-C43= 33.55        
O83-Na8-Na5-H44= 36.36        O83-Na8-Na5-C46= 68.82        Na2-Na8-Na6-Na1=240.49        Na2-Na8-Na6-Na3=199.36        
Na2-Na8-Na6-Na9=297.66        Na2-Na8-Na6-Cl11=178.78       Na2-Na8-Na6-Cl13=241.89       Na2-Na8-Na6-Cl16=346.87       
Na2-Na8-Na6-O50= 92.11        Na2-Na8-Na6-O80=288.42        Na5-Na8-Na6-Na1=344.49        Na5-Na8-Na6-Na3=303.36        
Na5-Na8-Na6-Na9= 41.66        Na5-Na8-Na6-Cl11=282.78       Na5-Na8-Na6-Cl13=345.89       Na5-Na8-Na6-Cl16= 90.87       
Na5-Na8-Na6-O50=196.12        Na5-Na8-Na6-O80= 32.42        Na9-Na8-Na6-Na1=302.83        Na9-Na8-Na6-Na3=261.70        
Na9-Na8-Na6-Cl11=241.12       Na9-Na8-Na6-Cl13=304.23       Na9-Na8-Na6-Cl16= 49.21       Na9-Na8-Na6-O50=154.46        
Na9-Na8-Na6-O80=350.77        Cl13-Na8-Na6-Na1=358.60       Cl13-Na8-Na6-Na3=317.47       Cl13-Na8-Na6-Na9= 55.77       
Cl13-Na8-Na6-Cl11=296.89      Cl13-Na8-Na6-Cl16=104.98      Cl13-Na8-Na6-O50=210.23       Cl13-Na8-Na6-O80= 46.53       
Cl14-Na8-Na6-Na1=291.70       Cl14-Na8-Na6-Na3=250.58       Cl14-Na8-Na6-Na9=348.87       Cl14-Na8-Na6-Cl11=229.99      
Cl14-Na8-Na6-Cl13=293.11      Cl14-Na8-Na6-Cl16= 38.09      Cl14-Na8-Na6-O50=143.33       Cl14-Na8-Na6-O80=339.64       
Cl15-Na8-Na6-Na1=190.22       Cl15-Na8-Na6-Na3=149.10       Cl15-Na8-Na6-Na9=247.39       Cl15-Na8-Na6-Cl11=128.51      
Cl15-Na8-Na6-Cl13=191.63      Cl15-Na8-Na6-Cl16=296.60      Cl15-Na8-Na6-O50= 41.85       Cl15-Na8-Na6-O80=238.16       
Cl16-Na8-Na6-Na1=253.62       Cl16-Na8-Na6-Na3=212.49       Cl16-Na8-Na6-Na9=310.79       Cl16-Na8-Na6-Cl11=191.91      
Cl16-Na8-Na6-Cl13=255.02      Cl16-Na8-Na6-O50=105.25       Cl16-Na8-Na6-O80=301.55       O50-Na8-Na6-Na1=148.37        
O50-Na8-Na6-Na3=107.24        O50-Na8-Na6-Na9=205.54        O50-Na8-Na6-Cl11= 86.66       O50-Na8-Na6-Cl13=149.77       
O50-Na8-Na6-Cl16=254.75       O50-Na8-Na6-O80=196.31        H51-Na8-Na6-Na1=167.86        H51-Na8-Na6-Na3=126.73        
H51-Na8-Na6-Na9=225.03        H51-Na8-Na6-Cl11=106.15       H51-Na8-Na6-Cl13=169.26       H51-Na8-Na6-Cl16=274.24       
H51-Na8-Na6-O50= 19.49        H51-Na8-Na6-O80=215.80        O83-Na8-Na6-Na1= 34.75        O83-Na8-Na6-Na3=353.62        
O83-Na8-Na6-Na9= 91.92        O83-Na8-Na6-Cl11=333.04       O83-Na8-Na6-Cl13= 36.15       O83-Na8-Na6-Cl16=141.13       
O83-Na8-Na6-O50=246.37        O83-Na8-Na6-O80= 82.68        Na4-Na9-Na2-Na7=142.60        Na4-Na9-Na2-Na8=  8.40        
Na4-Na9-Na2-Cl14=305.62       Na4-Na9-Na2-Cl15= 11.44       Na4-Na9-Na2-Cl16= 84.32       Na4-Na9-Na2-Cl19=171.04       
Na5-Na9-Na2-Na7=178.47        Na5-Na9-Na2-Na8= 44.27        Na5-Na9-Na2-Cl14=341.50       Na5-Na9-Na2-Cl15= 47.31       
Na5-Na9-Na2-Cl16=120.19       Na5-Na9-Na2-Cl19=206.91       Na6-Na9-Na2-Na7= 84.66        Na6-Na9-Na2-Na8=310.47        
Na6-Na9-Na2-Cl14=247.69       Na6-Na9-Na2-Cl15=313.51       Na6-Na9-Na2-Cl16= 26.39       Na6-Na9-Na2-Cl19=113.11       
Na7-Na9-Na2-Na8=225.81        Na7-Na9-Na2-Cl14=163.03       Na7-Na9-Na2-Cl15=228.85       Na7-Na9-Na2-Cl16=301.73       
Na7-Na9-Na2-Cl19= 28.44       Na8-Na9-Na2-Na7=134.19        Na8-Na9-Na2-Cl14=297.22       Na8-Na9-Na2-Cl15=  3.04       
Na8-Na9-Na2-Cl16= 75.92       Na8-Na9-Na2-Cl19=162.64       Cl12-Na9-Na2-Na7= 11.20       Cl12-Na9-Na2-Na8=237.00       
Cl12-Na9-Na2-Cl14=174.23      Cl12-Na9-Na2-Cl15=240.04      Cl12-Na9-Na2-Cl16=312.93      Cl12-Na9-Na2-Cl19= 39.64      
Cl13-Na9-Na2-Na7=120.88       Cl13-Na9-Na2-Na8=346.69       Cl13-Na9-Na2-Cl14=283.91      Cl13-Na9-Na2-Cl15=349.73      
Cl13-Na9-Na2-Cl16= 62.61      Cl13-Na9-Na2-Cl19=149.32      Cl14-Na9-Na2-Na7=196.97       Cl14-Na9-Na2-Na8= 62.78       
Cl14-Na9-Na2-Cl15= 65.82      Cl14-Na9-Na2-Cl16=138.70      Cl14-Na9-Na2-Cl19=225.41      Cl16-Na9-Na2-Na7= 58.27       
Cl16-Na9-Na2-Na8=284.08       Cl16-Na9-Na2-Cl14=221.30      Cl16-Na9-Na2-Cl15=287.12      Cl16-Na9-Na2-Cl19= 86.72      
Cl17-Na9-Na2-Na7=210.94       Cl17-Na9-Na2-Na8= 76.75       Cl17-Na9-Na2-Cl14= 13.97      Cl17-Na9-Na2-Cl15= 79.79      
Cl17-Na9-Na2-Cl16=152.67      Cl17-Na9-Na2-Cl19=239.38      Na2-Na9-Na4-Na1=269.72        Na2-Na9-Na4-Na3=326.55        
Na2-Na9-Na4-Na5= 44.71        Na2-Na9-Na4-Cl10=285.17       Na2-Na9-Na4-Cl13=328.90       Na2-Na9-Na4-Cl17=113.57       
Na2-Na9-Na4-O35= 40.59        Na2-Na9-Na4-O65=231.37        Na5-Na9-Na4-Na1=225.01        Na5-Na9-Na4-Na3=281.84        
Na5-Na9-Na4-Cl10=240.46       Na5-Na9-Na4-Cl13=284.19       Na5-Na9-Na4-Cl17= 68.86       Na5-Na9-Na4-O35=355.88        
Na5-Na9-Na4-O65=186.66        Na6-Na9-Na4-Na1=326.96        Na6-Na9-Na4-Na3= 23.79        Na6-Na9-Na4-Na5=101.95        
Na6-Na9-Na4-Cl10=342.41       Na6-Na9-Na4-Cl13= 26.14       Na6-Na9-Na4-Cl17=170.81       Na6-Na9-Na4-O35= 97.83        
Na6-Na9-Na4-O65=288.61        Na7-Na9-Na4-Na1= 22.44        Na7-Na9-Na4-Na3= 79.26        Na7-Na9-Na4-Na5=157.43        
Na7-Na9-Na4-Cl10= 37.88       Na7-Na9-Na4-Cl13= 81.62       Na7-Na9-Na4-Cl17=226.29       Na7-Na9-Na4-O35=153.31        
Na7-Na9-Na4-O65=344.09        Na8-Na9-Na4-Na1=276.48        Na8-Na9-Na4-Na3=333.31        Na8-Na9-Na4-Na5= 51.47        
Na8-Na9-Na4-Cl10=291.92       Na8-Na9-Na4-Cl13=335.66       Na8-Na9-Na4-Cl17=120.33       Na8-Na9-Na4-O35= 47.35        
Na8-Na9-Na4-O65=238.13        Cl12-Na9-Na4-Na1= 41.53       Cl12-Na9-Na4-Na3= 98.36       Cl12-Na9-Na4-Na5=176.52       
Cl12-Na9-Na4-Cl10= 56.97      Cl12-Na9-Na4-Cl13=100.71      Cl12-Na9-Na4-Cl17=245.38      Cl12-Na9-Na4-O35=172.40       
Cl12-Na9-Na4-O65=  3.18       Cl13-Na9-Na4-Na1=300.82       Cl13-Na9-Na4-Na3=357.65       Cl13-Na9-Na4-Na5= 75.81       
Cl13-Na9-Na4-Cl10=316.27      Cl13-Na9-Na4-Cl17=144.67      Cl13-Na9-Na4-O35= 71.69       Cl13-Na9-Na4-O65=262.47       
Cl14-Na9-Na4-Na1=232.35       Cl14-Na9-Na4-Na3=289.18       Cl14-Na9-Na4-Na5=  7.34       Cl14-Na9-Na4-Cl10=247.80      
Cl14-Na9-Na4-Cl13=291.53      Cl14-Na9-Na4-Cl17= 76.20      Cl14-Na9-Na4-O35=  3.22       Cl14-Na9-Na4-O65=194.00       
Cl16-Na9-Na4-Na1=324.27       Cl16-Na9-Na4-Na3= 21.09       Cl16-Na9-Na4-Na5= 99.25       Cl16-Na9-Na4-Cl10=339.71      
Cl16-Na9-Na4-Cl13= 23.45      Cl16-Na9-Na4-Cl17=168.12      Cl16-Na9-Na4-O35= 95.14       Cl16-Na9-Na4-O65=285.92       
Cl17-Na9-Na4-Na1=156.15       Cl17-Na9-Na4-Na3=212.98       Cl17-Na9-Na4-Na5=291.14       Cl17-Na9-Na4-Cl10=171.59      
Cl17-Na9-Na4-Cl13=215.33      Cl17-Na9-Na4-O35=287.02       Cl17-Na9-Na4-O65=117.80       Na2-Na9-Na5-Na4=206.73        
Na2-Na9-Na5-Na8=317.93        Na2-Na9-Na5-Cl13=261.09       Na2-Na9-Na5-Cl14= 17.44       Na2-Na9-Na5-Cl17=152.62       
Na2-Na9-Na5-O35=212.04        Na2-Na9-Na5-C37=183.88        Na2-Na9-Na5-C43= 85.57        Na2-Na9-Na5-H44= 35.66        
Na2-Na9-Na5-C46= 97.81        Na2-Na9-Na5-O83=309.72        Na4-Na9-Na5-Na8=111.21        Na4-Na9-Na5-Cl13= 54.36       
Na4-Na9-Na5-Cl14=170.71       Na4-Na9-Na5-Cl17=305.89       Na4-Na9-Na5-O35=  5.31        Na4-Na9-Na5-C37=337.15        
Na4-Na9-Na5-C43=238.84        Na4-Na9-Na5-H44=188.93        Na4-Na9-Na5-C46=251.08        Na4-Na9-Na5-O83=102.99        
Na6-Na9-Na5-Na4=284.81        Na6-Na9-Na5-Na8= 36.02        Na6-Na9-Na5-Cl13=339.17       Na6-Na9-Na5-Cl14= 95.52       
Na6-Na9-Na5-Cl17=230.71       Na6-Na9-Na5-O35=290.13        Na6-Na9-Na5-C37=261.97        Na6-Na9-Na5-C43=163.66        
Na6-Na9-Na5-H44=113.74        Na6-Na9-Na5-C46=175.89        Na6-Na9-Na5-O83= 27.80        Na7-Na9-Na5-Na4=209.74        
Na7-Na9-Na5-Na8=320.94        Na7-Na9-Na5-Cl13=264.10       Na7-Na9-Na5-Cl14= 20.45       Na7-Na9-Na5-Cl17=155.63       
Na7-Na9-Na5-O35=215.05        Na7-Na9-Na5-C37=186.89        Na7-Na9-Na5-C43= 88.58        Na7-Na9-Na5-H44= 38.67        
Na7-Na9-Na5-C46=100.82        Na7-Na9-Na5-O83=312.73        Na8-Na9-Na5-Na4=248.79        Na8-Na9-Na5-Cl13=303.15       
Na8-Na9-Na5-Cl14= 59.50       Na8-Na9-Na5-Cl17=194.69       Na8-Na9-Na5-O35=254.11        Na8-Na9-Na5-C37=225.95        
Na8-Na9-Na5-C43=127.64        Na8-Na9-Na5-H44= 77.72        Na8-Na9-Na5-C46=139.87        Na8-Na9-Na5-O83=351.78        
Cl12-Na9-Na5-Na4=350.58       Cl12-Na9-Na5-Na8=101.79       Cl12-Na9-Na5-Cl13= 44.94      Cl12-Na9-Na5-Cl14=161.29      
Cl12-Na9-Na5-Cl17=296.47      Cl12-Na9-Na5-O35=355.90       Cl12-Na9-Na5-C37=327.73       Cl12-Na9-Na5-C43=229.42       
Cl12-Na9-Na5-H44=179.51       Cl12-Na9-Na5-C46=241.66       Cl12-Na9-Na5-O83= 93.57       Cl13-Na9-Na5-Na4=305.64       
Cl13-Na9-Na5-Na8= 56.85       Cl13-Na9-Na5-Cl14=116.35      Cl13-Na9-Na5-Cl17=251.53      Cl13-Na9-Na5-O35=310.95       
Cl13-Na9-Na5-C37=282.79       Cl13-Na9-Na5-C43=184.48       Cl13-Na9-Na5-H44=134.57       Cl13-Na9-Na5-C46=196.72       
Cl13-Na9-Na5-O83= 48.63       Cl14-Na9-Na5-Na4=189.29       Cl14-Na9-Na5-Na8=300.50       Cl14-Na9-Na5-Cl13=243.65      
Cl14-Na9-Na5-Cl17=135.19      Cl14-Na9-Na5-O35=194.61       Cl14-Na9-Na5-C37=166.45       Cl14-Na9-Na5-C43= 68.14       
Cl14-Na9-Na5-H44= 18.22       Cl14-Na9-Na5-C46= 80.37       Cl14-Na9-Na5-O83=292.28       Cl16-Na9-Na5-Na4=248.60       
Cl16-Na9-Na5-Na8=359.80       Cl16-Na9-Na5-Cl13=302.96      Cl16-Na9-Na5-Cl14= 59.31      Cl16-Na9-Na5-Cl17=194.49      
Cl16-Na9-Na5-O35=253.91       Cl16-Na9-Na5-C37=225.75       Cl16-Na9-Na5-C43=127.44       Cl16-Na9-Na5-H44= 77.53       
Cl16-Na9-Na5-C46=139.67       Cl16-Na9-Na5-O83=351.59       Cl17-Na9-Na5-Na4= 54.11       Cl17-Na9-Na5-Na8=165.31       
Cl17-Na9-Na5-Cl13=108.47      Cl17-Na9-Na5-Cl14=224.81      Cl17-Na9-Na5-O35= 59.42       Cl17-Na9-Na5-C37= 31.26       
Cl17-Na9-Na5-C43=292.95       Cl17-Na9-Na5-H44=243.04       Cl17-Na9-Na5-C46=305.18       Cl17-Na9-Na5-O83=157.10       
Na2-Na9-Na6-Na1=180.18        Na2-Na9-Na6-Na3=125.62        Na2-Na9-Na6-Na8= 52.36        Na2-Na9-Na6-Cl11=147.66       
Na2-Na9-Na6-Cl13=118.78       Na2-Na9-Na6-Cl16=330.35       Na2-Na9-Na6-O50= 30.82        Na2-Na9-Na6-O80=225.94        
Na4-Na9-Na6-Na1= 33.48        Na4-Na9-Na6-Na3=338.93        Na4-Na9-Na6-Na8=265.67        Na4-Na9-Na6-Cl11=  0.97       
Na4-Na9-Na6-Cl13=332.09       Na4-Na9-Na6-Cl16=183.66       Na4-Na9-Na6-O50=244.12        Na4-Na9-Na6-O80= 79.25        
Na5-Na9-Na6-Na1= 88.19        Na5-Na9-Na6-Na3= 33.63        Na5-Na9-Na6-Na8=320.37        Na5-Na9-Na6-Cl11= 55.68       
Na5-Na9-Na6-Cl13= 26.79       Na5-Na9-Na6-Cl16=238.37       Na5-Na9-Na6-O50=298.83        Na5-Na9-Na6-O80=133.95        
Na7-Na9-Na6-Na1=242.27        Na7-Na9-Na6-Na3=187.72        Na7-Na9-Na6-Na8=114.46        Na7-Na9-Na6-Cl11=209.76       
Na7-Na9-Na6-Cl13=180.87       Na7-Na9-Na6-Cl16= 32.45       Na7-Na9-Na6-O50= 92.91        Na7-Na9-Na6-O80=288.04        
Na8-Na9-Na6-Na1=127.82        Na8-Na9-Na6-Na3= 73.26        Na8-Na9-Na6-Cl11= 95.30       Na8-Na9-Na6-Cl13= 66.42       
Na8-Na9-Na6-Cl16=277.99       Na8-Na9-Na6-O50=338.46        Na8-Na9-Na6-O80=173.58        Cl12-Na9-Na6-Na1=287.97       
Cl12-Na9-Na6-Na3=233.41       Cl12-Na9-Na6-Na8=160.15       Cl12-Na9-Na6-Cl11=255.46      Cl12-Na9-Na6-Cl13=226.57      
Cl12-Na9-Na6-Cl16= 78.15      Cl12-Na9-Na6-O50=138.61       Cl12-Na9-Na6-O80=333.73       Cl13-Na9-Na6-Na1= 61.40       
Cl13-Na9-Na6-Na3=  6.84       Cl13-Na9-Na6-Na8=293.58       Cl13-Na9-Na6-Cl11= 28.89      Cl13-Na9-Na6-Cl16=211.58      
Cl13-Na9-Na6-O50=272.04       Cl13-Na9-Na6-O80=107.16       Cl14-Na9-Na6-Na1=138.04       Cl14-Na9-Na6-Na3= 83.49       
Cl14-Na9-Na6-Na8= 10.23       Cl14-Na9-Na6-Cl11=105.53      Cl14-Na9-Na6-Cl13= 76.64      Cl14-Na9-Na6-Cl16=288.22      
Cl14-Na9-Na6-O50=348.68       Cl14-Na9-Na6-O80=183.81       Cl16-Na9-Na6-Na1=209.82       Cl16-Na9-Na6-Na3=155.27       
Cl16-Na9-Na6-Na8= 82.01       Cl16-Na9-Na6-Cl11=177.31      Cl16-Na9-Na6-Cl13=148.42      Cl16-Na9-Na6-O50= 60.46       
Cl16-Na9-Na6-O80=255.59       Cl17-Na9-Na6-Na1= 41.03       Cl17-Na9-Na6-Na3=346.48       Cl17-Na9-Na6-Na8=273.22       
Cl17-Na9-Na6-Cl11=  8.52      Cl17-Na9-Na6-Cl13=339.64      Cl17-Na9-Na6-Cl16=191.21      Cl17-Na9-Na6-O50=251.67       
Cl17-Na9-Na6-O80= 86.80       Na2-Na9-Na7-Cl12=164.50       Na2-Na9-Na7-Cl16= 54.45       Na2-Na9-Na7-Cl19=328.83       
Na4-Na9-Na7-Na2=222.44        Na4-Na9-Na7-Cl12= 26.94       Na4-Na9-Na7-Cl16=276.89       Na4-Na9-Na7-Cl19=191.27       
Na5-Na9-Na7-Na2=356.56        Na5-Na9-Na7-Cl12=161.05       Na5-Na9-Na7-Cl16= 51.00       Na5-Na9-Na7-Cl19=325.39       
Na6-Na9-Na7-Na2=278.09        Na6-Na9-Na7-Cl12= 82.59       Na6-Na9-Na7-Cl16=332.54       Na6-Na9-Na7-Cl19=246.92       
Na8-Na9-Na7-Na2=323.95        Na8-Na9-Na7-Cl12=128.45       Na8-Na9-Na7-Cl16= 18.40       Na8-Na9-Na7-Cl19=292.79       
Cl12-Na9-Na7-Na2=195.50       Cl12-Na9-Na7-Cl16=249.95      Cl12-Na9-Na7-Cl19=164.34      Cl13-Na9-Na7-Na2=277.41       
Cl13-Na9-Na7-Cl12= 81.91      Cl13-Na9-Na7-Cl16=331.86      Cl13-Na9-Na7-Cl19=246.24      Cl14-Na9-Na7-Na2= 12.57       
Cl14-Na9-Na7-Cl12=177.07      Cl14-Na9-Na7-Cl16= 67.02      Cl14-Na9-Na7-Cl19=341.40      Cl16-Na9-Na7-Na2=305.55       
Cl16-Na9-Na7-Cl12=110.05      Cl16-Na9-Na7-Cl19=274.39      Cl17-Na9-Na7-Na2=135.54       Cl17-Na9-Na7-Cl12=300.04      
Cl17-Na9-Na7-Cl16=189.99      Cl17-Na9-Na7-Cl19=104.37      Na2-Na9-Na8-Na5=123.69        Na2-Na9-Na8-Na6=254.32        
Na2-Na9-Na8-Cl13=198.06       Na2-Na9-Na8-Cl14= 60.46       Na2-Na9-Na8-Cl15=356.73       Na2-Na9-Na8-Cl16=303.91       
Na2-Na9-Na8-O50=271.84        Na2-Na9-Na8-H51=295.03        Na2-Na9-Na8-O83=131.88        Na4-Na9-Na8-Na2=185.36        
Na4-Na9-Na8-Na5=309.05        Na4-Na9-Na8-Na6= 79.68        Na4-Na9-Na8-Cl13= 23.42       Na4-Na9-Na8-Cl14=245.82       
Na4-Na9-Na8-Cl15=182.09       Na4-Na9-Na8-Cl16=129.27       Na4-Na9-Na8-O50= 97.20        Na4-Na9-Na8-H51=120.39        
Na4-Na9-Na8-O83=317.25        Na5-Na9-Na8-Na2=236.31        Na5-Na9-Na8-Na6=130.63        Na5-Na9-Na8-Cl13= 74.37       
Na5-Na9-Na8-Cl14=296.77       Na5-Na9-Na8-Cl15=233.04       Na5-Na9-Na8-Cl16=180.22       Na5-Na9-Na8-O50=148.15        
Na5-Na9-Na8-H51=171.33        Na5-Na9-Na8-O83=  8.19        Na6-Na9-Na8-Na2=105.68        Na6-Na9-Na8-Na5=229.37        
Na6-Na9-Na8-Cl13=303.74       Na6-Na9-Na8-Cl14=166.14       Na6-Na9-Na8-Cl15=102.41       Na6-Na9-Na8-Cl16= 49.59       
Na6-Na9-Na8-O50= 17.52        Na6-Na9-Na8-H51= 40.71        Na6-Na9-Na8-O83=237.56        Na7-Na9-Na8-Na2= 39.69        
Na7-Na9-Na8-Na5=163.38        Na7-Na9-Na8-Na6=294.01        Na7-Na9-Na8-Cl13=237.75       Na7-Na9-Na8-Cl14=100.15       
Na7-Na9-Na8-Cl15= 36.42       Na7-Na9-Na8-Cl16=343.60       Na7-Na9-Na8-O50=311.53        Na7-Na9-Na8-H51=334.71        
Na7-Na9-Na8-O83=171.57        Cl12-Na9-Na8-Na2= 81.88       Cl12-Na9-Na8-Na5=205.57       Cl12-Na9-Na8-Na6=336.20       
Cl12-Na9-Na8-Cl13=279.94      Cl12-Na9-Na8-Cl14=142.34      Cl12-Na9-Na8-Cl15= 78.62      Cl12-Na9-Na8-Cl16= 25.79      
Cl12-Na9-Na8-O50=353.73       Cl12-Na9-Na8-H51= 16.91       Cl12-Na9-Na8-O83=213.77       Cl13-Na9-Na8-Na2=161.94       
Cl13-Na9-Na8-Na5=285.63       Cl13-Na9-Na8-Na6= 56.26       Cl13-Na9-Na8-Cl14=222.40      Cl13-Na9-Na8-Cl15=158.67      
Cl13-Na9-Na8-Cl16=105.85      Cl13-Na9-Na8-O50= 73.79       Cl13-Na9-Na8-H51= 96.97       Cl13-Na9-Na8-O83=293.83       
Cl14-Na9-Na8-Na2=299.54       Cl14-Na9-Na8-Na5= 63.23       Cl14-Na9-Na8-Na6=193.86       Cl14-Na9-Na8-Cl13=137.60      
Cl14-Na9-Na8-Cl15=296.28      Cl14-Na9-Na8-Cl16=243.45      Cl14-Na9-Na8-O50=211.39       Cl14-Na9-Na8-H51=234.57       
Cl14-Na9-Na8-O83= 71.43       Cl16-Na9-Na8-Na2= 56.09       Cl16-Na9-Na8-Na5=179.78       Cl16-Na9-Na8-Na6=310.41       
Cl16-Na9-Na8-Cl13=254.15      Cl16-Na9-Na8-Cl14=116.55      Cl16-Na9-Na8-Cl15= 52.82      Cl16-Na9-Na8-O50=327.94       
Cl16-Na9-Na8-H51=351.12       Cl16-Na9-Na8-O83=187.98       Cl17-Na9-Na8-Na2=224.09       Cl17-Na9-Na8-Na5=347.78       
Cl17-Na9-Na8-Na6=118.41       Cl17-Na9-Na8-Cl13= 62.15      Cl17-Na9-Na8-Cl14=284.55      Cl17-Na9-Na8-Cl15=220.83      
Cl17-Na9-Na8-Cl16=168.00      Cl17-Na9-Na8-O50=135.94       Cl17-Na9-Na8-H51=159.12       Cl17-Na9-Na8-O83=355.98       
Na3-Cl10-Na1-Na4=269.93       Na3-Cl10-Na1-Na6=341.30       Na3-Cl10-Na1-Cl11= 24.75      Na3-Cl10-Na1-Cl13=313.62      
Na3-Cl10-Na1-O20= 96.46       Na3-Cl10-Na1-H21= 69.73       Na3-Cl10-Na1-O65=238.22       Na3-Cl10-Na1-O80=319.15       
Na4-Cl10-Na1-Na3= 90.07       Na4-Cl10-Na1-Na6= 71.37       Na4-Cl10-Na1-Cl11=114.82      Na4-Cl10-Na1-Cl13= 43.69      
Na4-Cl10-Na1-O20=186.53       Na4-Cl10-Na1-H21=159.80       Na4-Cl10-Na1-O65=328.29       Na4-Cl10-Na1-O80= 49.22       
Na1-Cl10-Na3-Na4= 80.65       Na1-Cl10-Na3-Na6= 13.49       Na1-Cl10-Na3-Cl11=332.61      Na1-Cl10-Na3-Cl13= 52.09      
Na1-Cl10-Na3-Cl18=148.43      Na4-Cl10-Na3-Na1=279.35       Na4-Cl10-Na3-Na6=292.84       Na4-Cl10-Na3-Cl11=251.96      
Na4-Cl10-Na3-Cl13=331.44      Na4-Cl10-Na3-Cl18= 67.78      Na1-Cl10-Na4-Na3=276.86       Na1-Cl10-Na4-Na5=262.49       
Na1-Cl10-Na4-Na9=339.90       Na1-Cl10-Na4-Cl13=307.23      Na1-Cl10-Na4-Cl17= 36.85      Na1-Cl10-Na4-O35=227.71       
Na1-Cl10-Na4-O65= 25.73       Na3-Cl10-Na4-Na1= 83.14       Na3-Cl10-Na4-Na5=345.64       Na3-Cl10-Na4-Na9= 63.04       
Na3-Cl10-Na4-Cl13= 30.38      Na3-Cl10-Na4-Cl17=120.00      Na3-Cl10-Na4-O35=310.86       Na3-Cl10-Na4-O65=108.88       

========================================================================
 FINAL SINGLEPOINT CALCULATION ON OPTIMIZED GEOMETRY
========================================================================

 Ncao       : 268
 Nao        : 258
 Nshell     : 136
 Nel        : 224
 T(el)      :   300.0
 intcut     :    25.0
 scfconv/Eh :  0.100E-05
   qconv/e  :  0.100E-03
 intneglect :  0.100E-07
 broydamp   :      0.250
 iter      E             dE          RMSdq      gap      omega  full diag
   1   -131.0297121 -0.131030E+03  0.176E-04    3.41       0.0  T
   2   -131.0297121 -0.345892E-10  0.109E-04    3.41      99.9  T
   3   -131.0297121 -0.453895E-10  0.722E-05    3.41     150.2  T
speedup  1.01
cpu  time for SCC    0.04 s
wall time for SCC    0.04 s

   *** convergence criteria satisfied after 3 iterations ***

          eigenvalues
 #    :         100        101        102        103        104        105        106        107
 occ. :        2.000      2.000      2.000      2.000      2.000      2.000      2.000      2.000
 eps  :        -8.372     -8.341     -8.331     -8.306     -8.284     -8.216     -8.192     -8.163
 #    :         108        109        110        111        112        113        114        115
 occ. :        2.000      2.000      2.000      2.000      2.000      0.000      0.000      0.000
 eps  :        -7.993     -7.974     -7.957     -7.868     -7.829     -4.422     -2.767     -1.355
 #    :         116        117        118        119        120        121        122        123
 occ. :        0.000      0.000      0.000      0.000      0.000      0.000      0.000      0.000
 eps  :        -0.934      0.122      0.396      0.888      2.104      2.658      3.250      3.442


   #   Z            q   n(s)   n(p)   n(d)      C6AA      α(0)
   1  11 Na     0.829  0.056  0.115  0.000    66.616    26.413
   2  11 Na     0.686  0.106  0.208  0.000    68.359    26.756
   3  11 Na     0.745  0.079  0.176  0.000    67.633    26.614
   4  11 Na     0.755  0.058  0.187  0.000    67.511    26.590
   5  11 Na     0.834  0.054  0.112  0.000    66.555    26.401
   6  11 Na     0.795  0.058  0.147  0.000    67.019    26.493
   7  11 Na     0.674  0.123  0.203  0.000    68.503    26.785
   8  11 Na     0.742  0.055  0.203  0.000    67.665    26.620
   9  11 Na     0.662  0.061  0.277  0.000    68.661    26.816
  10  17 Cl    -0.798  1.973  5.824  0.000   127.288    17.261
  11  17 Cl    -0.779  1.974  5.803  0.001   126.496    17.207
  12  17 Cl    -0.781  1.975  5.771  0.035   126.543    17.210
  13  17 Cl    -0.719  1.966  5.751  0.001   124.083    17.042
  14  17 Cl    -0.764  1.974  5.789  0.002   125.903    17.167
  15  17 Cl    -0.824  1.984  5.831  0.009   128.326    17.331
  16  17 Cl    -0.732  1.968  5.755  0.009   124.617    17.079
  17  17 Cl    -0.796  1.977  5.818  0.001   127.194    17.254
  18  17 Cl    -0.802  1.978  5.786  0.038   127.081    17.243
  19  17 Cl    -0.812  1.990  5.821  0.001   127.857    17.299
  20   8 O     -0.482  1.703  4.779  0.000    22.445     6.399
  21   1 H      0.331  0.669  0.000  0.000     0.620     1.229
  22   6 C      0.075  1.037  2.887  0.000    19.529     6.330
  23   1 H      0.014  0.986  0.000  0.000     2.830     2.631
  24   1 H      0.040  0.960  0.000  0.000     2.447     2.446
  25   6 C     -0.077  1.058  3.020  0.000    21.977     6.675
  26   1 H      0.025  0.975  0.000  0.000     2.661     2.551
  27   1 H      0.053  0.947  0.000  0.000     2.287     2.365
  28   6 C     -0.066  1.051  3.015  0.000    21.756     6.641
  29   1 H      0.074  0.926  0.000  0.000     2.043     2.235
  30   1 H      0.036  0.964  0.000  0.000     2.504     2.475
  31   6 C     -0.103  1.037  3.066  0.000    22.531     6.769
  32   1 H      0.021  0.979  0.000  0.000     2.711     2.575
  33   1 H      0.034  0.966  0.000  0.000     2.525     2.485
  34   1 H      0.029  0.971  0.000  0.000     2.606     2.525
  35   8 O     -0.512  1.708  4.804  0.000    23.093     6.490
  36   1 H      0.358  0.642  0.000  0.000     0.564     1.177
  37   6 C      0.053  1.042  2.905  0.000    19.606     6.290
  38   1 H      0.036  0.964  0.000  0.000     2.503     2.474
  39   1 H      0.057  0.943  0.000  0.000     2.234     2.338
  40   6 C     -0.084  1.059  3.026  0.000    22.054     6.677
  41   1 H      0.028  0.972  0.000  0.000     2.619     2.531
  42   1 H      0.054  0.946  0.000  0.000     2.265     2.354
  43   6 C     -0.084  1.060  3.024  0.000    22.004     6.662
  44   1 H      0.040  0.960  0.000  0.000     2.432     2.435
  45   1 H      0.029  0.971  0.000  0.000     2.606     2.524
  46   6 C     -0.127  1.046  3.082  0.000    22.863     6.794
  47   1 H      0.029  0.971  0.000  0.000     2.605     2.524
  48   1 H      0.039  0.961  0.000  0.000     2.463     2.454
  49   1 H      0.053  0.947  0.000  0.000     2.271     2.354
  50   8 O     -0.492  1.705  4.786  0.000    22.654     6.428
  51   1 H      0.344  0.656  0.000  0.000     0.589     1.198
  52   6 C      0.059  1.040  2.901  0.000    19.629     6.314
  53   1 H      0.030  0.970  0.000  0.000     2.584     2.514
  54   1 H      0.072  0.928  0.000  0.000     2.069     2.249
  55   6 C     -0.083  1.058  3.026  0.000    22.092     6.692
  56   1 H      0.029  0.971  0.000  0.000     2.596     2.519
  57   1 H      0.063  0.937  0.000  0.000     2.162     2.300
  58   6 C     -0.070  1.054  3.016  0.000    21.839     6.652
  59   1 H      0.063  0.937  0.000  0.000     2.157     2.296
  60   1 H      0.034  0.966  0.000  0.000     2.528     2.486
  61   6 C     -0.110  1.041  3.069  0.000    22.658     6.788
  62   1 H      0.023  0.977  0.000  0.000     2.694     2.567
  63   1 H      0.040  0.960  0.000  0.000     2.452     2.449
  64   1 H      0.047  0.953  0.000  0.000     2.353     2.399
  65   8 O     -0.504  1.708  4.796  0.000    22.922     6.466
  66   1 H      0.355  0.645  0.000  0.000     0.573     1.187
  67   6 C      0.044  1.045  2.911  0.000    19.767     6.317
  68   1 H      0.050  0.950  0.000  0.000     2.320     2.382
  69   1 H      0.066  0.934  0.000  0.000     2.130     2.282
  70   6 C     -0.078  1.055  3.023  0.000    21.996     6.677
  71   1 H      0.028  0.972  0.000  0.000     2.610     2.526
  72   1 H      0.060  0.940  0.000  0.000     2.201     2.320
  73   6 C     -0.070  1.055  3.016  0.000    21.831     6.649
  74   1 H      0.053  0.947  0.000  0.000     2.278     2.358
  75   1 H      0.023  0.977  0.000  0.000     2.690     2.565
  76   6 C     -0.114  1.041  3.073  0.000    22.749     6.802
  77   1 H      0.025  0.975  0.000  0.000     2.658     2.550
  78   1 H      0.028  0.972  0.000  0.000     2.617     2.530
  79   1 H      0.055  0.945  0.000  0.000     2.255     2.348
  80   8 O     -0.655  1.724  4.931  0.000    26.438     6.944
  81   1 H      0.357  0.643  0.000  0.000     0.569     1.183
  82   1 H      0.324  0.676  0.000  0.000     0.649     1.263
  83   8 O     -0.645  1.720  4.925  0.000    26.192     6.912
  84   1 H      0.308  0.692  0.000  0.000     0.696     1.310
  85   1 H      0.356  0.644  0.000  0.000     0.569     1.182

 Mol. C6AA /au·bohr⁶  :     109484.042806
 Mol. C8AA /au·bohr⁸  :    4493766.860418
 Mol. α(0) /au        :        654.593585

 
 Wiberg/Mayer (AO) data. WBOs > 0.1 written file <wbo>
 largest (>0.05) Wiberg bond orders for each atom
           total WBO             WBO to atom ...
     1  Na  0.334    Cl  10 0.100    Cl  11 0.090    O   20 0.076    O   65 0.058
     2  Na  0.596    Cl  15 0.188    Cl  19 0.157    Cl  14 0.124    Cl  16 0.102
     3  Na  0.483    Cl  18 0.177    Cl  10 0.121    Cl  11 0.109    Cl  13 0.090
     4  Na  0.473    Cl  10 0.144    Cl  17 0.095    O   35 0.066    Cl  13 0.059
     5  Na  0.308    Cl  14 0.130    Cl  17 0.100    Cl  13 0.073    O   35 0.055    O   83 0.052
     6  Na  0.398    Cl  11 0.131    O   80 0.085    O   50 0.078
     7  Na  0.587    Cl  12 0.206    Cl  19 0.178    Cl  16 0.177
     8  Na  0.490    Cl  15 0.097    O   83 0.084    Cl  13 0.078    Cl  14 0.072    Cl  16 0.063
     9  Na  0.632    Cl  17 0.171    Cl  13 0.106    Cl  14 0.102    Cl  12 0.093    Cl  16 0.089
    10  Cl  0.385    Na   4 0.144    Na   3 0.121    Na   1 0.100
    11  Cl  0.418    Na   6 0.131    Na   3 0.109    Na   1 0.090
    12  Cl  0.424    Na   7 0.206    Na   9 0.093
    13  Cl  0.530    Na   9 0.106    Na   3 0.090    Na   8 0.078    Na   5 0.073    Na   4 0.059
    14  Cl  0.453    Na   5 0.130    Na   2 0.124    Na   9 0.102    Na   8 0.072
    15  Cl  0.338    Na   2 0.188    Na   8 0.097
    16  Cl  0.512    Na   7 0.177    Na   2 0.102    Na   9 0.089    Na   8 0.063
    17  Cl  0.383    Na   9 0.171    Na   5 0.100    Na   4 0.095
    18  Cl  0.383    Na   3 0.177    H   85 0.059    H   36 0.056
    19  Cl  0.364    Na   7 0.178    Na   2 0.157
    20  O   1.992    C   22 0.998    H   21 0.832    Na   1 0.076
    21  H   0.890    O   20 0.832
    22  C   3.955    C   25 1.003    O   20 0.998    H   24 0.972    H   23 0.970
    23  H   0.999    C   22 0.970
    24  H   0.997    C   22 0.972
    25  C   3.995    C   28 1.009    C   22 1.003    H   26 0.976    H   27 0.971
    26  H   0.999    C   25 0.976
    27  H   0.997    C   25 0.971
    28  C   3.993    C   31 1.021    C   25 1.009    H   30 0.977    H   29 0.965
    29  H   0.994    C   28 0.965
    30  H   0.999    C   28 0.977
    31  C   3.997    C   28 1.021    H   32 0.988    H   33 0.987    H   34 0.984
    32  H   0.999    C   31 0.988
    33  H   0.999    C   31 0.987
    34  H   0.999    C   31 0.984
    35  O   1.997    C   37 0.993    H   36 0.807    Na   4 0.066    Na   5 0.055
    36  H   0.872    O   35 0.807    Cl  18 0.056
    37  C   3.948    C   40 1.008    O   35 0.993    H   39 0.973    H   38 0.971
    38  H   0.998    C   37 0.971
    39  H   0.994    C   37 0.973
    40  C   3.993    C   43 1.014    C   37 1.008    H   41 0.976    H   42 0.974
    41  H   0.998    C   40 0.976
    42  H   0.995    C   40 0.974
    43  C   3.997    C   46 1.027    C   40 1.014    H   45 0.981    H   44 0.972
    44  H   0.999    C   43 0.972
    45  H   0.998    C   43 0.981
    46  C   3.992    C   43 1.027    H   48 0.990    H   47 0.989    H   49 0.982
    47  H   0.998    C   46 0.989
    48  H   0.997    C   46 0.990
    49  H   0.996    C   46 0.982
    50  O   2.011    C   52 0.985    H   51 0.847    Na   6 0.078
    51  H   0.880    O   50 0.847
    52  C   3.944    C   55 1.005    O   50 0.985    H   53 0.972    H   54 0.965
    53  H   0.999    C   52 0.972
    54  H   0.994    C   52 0.965
    55  C   3.995    C   58 1.010    C   52 1.005    H   56 0.974    H   57 0.969
    56  H   0.998    C   55 0.974
    57  H   0.995    C   55 0.969
    58  C   3.996    C   61 1.021    C   55 1.010    H   60 0.977    H   59 0.960
    59  H   0.998    C   58 0.960
    60  H   0.998    C   58 0.977
    61  C   3.995    C   58 1.021    H   62 0.987    H   63 0.981    H   64 0.980
    62  H   0.997    C   61 0.987
    63  H   0.998    C   61 0.981
    64  H   0.997    C   61 0.980
    65  O   2.001    C   67 0.984    H   66 0.830    Na   1 0.058
    66  H   0.874    O   65 0.830
    67  C   3.944    C   70 1.006    O   65 0.984    H   68 0.970    H   69 0.966
    68  H   0.997    C   67 0.970
    69  H   0.995    C   67 0.966
    70  C   3.993    C   73 1.012    C   67 1.006    H   71 0.975    H   72 0.970
    71  H   0.999    C   70 0.975
    72  H   0.996    C   70 0.970
    73  C   3.994    C   76 1.023    C   70 1.012    H   75 0.980    H   74 0.970
    74  H   0.998    C   73 0.970
    75  H   0.999    C   73 0.980
    76  C   3.995    C   73 1.023    H   77 0.988    H   78 0.986    H   79 0.982
    77  H   0.998    C   76 0.988
    78  H   0.999    C   76 0.986
    79  H   0.997    C   76 0.982
    80  O   1.876    H   82 0.895    H   81 0.829    Na   6 0.085
    81  H   0.872    O   80 0.829
    82  H   0.895    O   80 0.895
    83  O   1.886    H   84 0.906    H   85 0.813    Na   8 0.084    Na   5 0.052
    84  H   0.905    O   83 0.906
    85  H   0.873    O   83 0.813    Cl  18 0.059
 MOs/occ written to file <molden.input>
 
molecular dipole:
                 x           y           z       tot (Debye)
 q only:       -5.117      -1.490      -5.897
   full:       -3.780      -1.153      -3.970      14.238
molecular quadrupole (traceless):
                xx          xy          yy          xz          yz          zz
 q only:       -2.638     -34.513      50.712     -55.025     -68.356     -48.074
  q+dip:      -10.682     -34.285      45.678     -44.082     -46.233     -34.997
   full:      -10.001     -33.957      43.863     -44.114     -44.951     -33.862

SCC energy    :    -131.0297121
rep           :       0.9521322
ES            :       0.9372734
AES           :      -0.0779170
AXC           :       0.0055809
disp          :      -0.1119544
XB            :       0.0000000
fix           :       0.0000000
total E       :    -130.0728808
atomizationE  :      17.8878303    11224.78
(atE without considering molecular charge,
 total energy contains solvation terms)
H-L gap (eV)  :          3.4069
optimized geometry written to: xtbopt.xyz

           ------------------------------------------------- 
          |                Numerical Hessian                |
           ------------------------------------------------- 
step length          :   0.00500
SCC accuracy         :   0.25000
Hessian scale factor :   1.00000
frozen atoms in %    :   0.00000    0
RMS gradient         :   0.00008
estimated CPU  time      2.48 min
estimated wall time      2.51 min

writing file <hessian>.
 
 projected vibrational frequencies (cm-1)
eigval :       -0.00    -0.00    -0.00    -0.00     0.00     0.00
eigval :       14.44    19.05    23.45    25.50    26.60    28.28
eigval :       30.15    31.51    34.82    37.76    40.05    41.62
eigval :       45.31    45.65    48.43    49.90    54.23    57.16
eigval :       58.75    59.50    60.33    64.48    65.12    69.73
eigval :       71.25    72.97    75.31    76.13    77.32    80.79
eigval :       81.33    83.44    86.91    88.51    90.05    90.95
eigval :       93.21    95.22    97.87   100.69   102.79   104.07
eigval :      108.02   109.51   109.65   112.54   116.11   117.45
eigval :      119.14   120.63   124.50   125.76   128.43   130.20
eigval :      132.30   137.26   138.45   141.77   144.67   145.08
eigval :      147.33   148.09   149.27   153.79   155.13   157.50
eigval :      160.73   163.51   164.96   168.72   172.77   173.12
eigval :      178.87   184.18   189.84   191.35   192.71   197.06
eigval :      201.89   208.10   210.50   215.34   215.78   219.20
eigval :      222.68   235.87   245.57   247.89   249.74   257.11
eigval :      264.59   266.09   286.64   287.83   288.69   294.42
eigval :      303.94   312.86   331.58   393.36   404.10   406.16
eigval :      410.90   414.14   445.68   475.94   478.99   494.28
eigval :      501.94   579.29   625.44   657.10   689.11   724.37
eigval :      769.44   779.11   780.41   791.28   798.29   859.27
eigval :      862.25   865.54   867.17   886.83   892.44   892.92
eigval :      894.58   987.43   988.41   988.72   990.63   992.61
eigval :      992.80   993.22   994.13  1048.94  1050.10  1052.87
eigval :     1053.12  1096.28  1099.91  1101.68  1102.73  1126.93
eigval :     1129.25  1131.72  1135.33  1136.45  1137.99  1140.03
eigval :     1140.12  1179.73  1180.71  1184.25  1189.59  1235.62
eigval :     1236.24  1239.73  1239.81  1275.25  1276.97  1277.86
eigval :     1278.51  1329.36  1330.87  1331.83  1334.63  1341.93
eigval :     1342.64  1349.65  1349.99  1353.59  1355.93  1357.51
eigval :     1358.48  1361.01  1363.11  1364.29  1367.18  1408.30
eigval :     1411.92  1412.40  1413.42  1466.14  1466.84  1469.30
eigval :     1472.93  1473.02  1473.81  1475.08  1478.37  1479.19
eigval :     1481.03  1484.24  1490.31  1495.08  1498.96  1501.49
eigval :     1503.21  1504.18  1504.68  1507.69  1512.17  1537.21
eigval :     1543.71  2847.00  2883.91  2887.94  2907.19  2953.20
eigval :     2961.68  2963.68  2966.77  2967.81  2971.76  2973.51
eigval :     2974.34  2975.01  2980.86  2981.41  2981.81  2983.19
eigval :     2987.24  2988.31  2988.76  2994.18  2998.59  3001.20
eigval :     3002.33  3015.77  3015.91  3016.47  3022.72  3032.66
eigval :     3033.58  3034.64  3041.96  3042.29  3045.07  3045.47
eigval :     3050.91  3060.59  3101.39  3209.14  3212.97  3269.28
eigval :     3324.81  3577.78  3583.29
 reduced masses (amu)
   1: 22.29   2: 22.04   3: 22.39   4: 23.68   5: 21.96   6: 21.06   7: 10.79   8: 13.32
   9: 12.19  10: 17.81  11: 17.71  12: 19.45  13: 21.76  14: 20.97  15: 14.37  16: 13.61
  17: 14.00  18: 22.42  19: 18.34  20: 20.17  21: 22.39  22: 20.61  23: 17.95  24: 24.45
  25: 18.37  26: 16.40  27: 23.86  28: 23.76  29: 20.73  30: 23.40  31: 22.21  32: 22.94
  33: 19.33  34: 18.88  35: 23.42  36: 21.43  37: 19.16  38: 25.09  39: 25.56  40: 23.77
  41: 22.78  42: 22.41  43: 23.47  44: 27.25  45: 21.08  46: 22.12  47: 27.08  48: 25.11
  49: 27.38  50: 27.79  51: 22.64  52: 21.59  53: 24.54  54: 25.39  55: 26.93  56: 26.63
  57: 25.73  58: 26.31  59: 20.31  60: 25.25  61: 25.05  62: 26.60  63: 26.77  64: 25.44
  65: 23.67  66: 23.35  67: 17.83  68: 20.45  69: 21.59  70: 23.30  71: 18.89  72: 23.68
  73: 22.98  74: 21.48  75: 23.93  76: 23.13  77: 24.45  78: 13.94  79: 19.97  80: 23.47
  81: 24.10  82: 22.01  83: 24.33  84: 24.78  85: 22.75  86: 20.11  87: 22.03  88: 21.61
  89: 24.42  90:  4.95  91: 24.91  92: 16.88  93:  8.15  94: 24.89  95: 16.44  96:  5.86
  97: 12.88  98: 16.18  99: 11.68 100:  9.07 101:  8.54 102:  9.10 103: 16.70 104:  2.99
 105:  2.52 106:  7.71 107:  5.62 108:  6.45 109:  5.18 110:  6.77 111:  2.73 112:  7.40
 113:  8.10 114:  8.31 115:  8.57 116:  3.50 117:  2.32 118:  2.57 119:  1.95 120:  1.95
 121:  3.12 122:  3.04 123:  1.99 124:  3.12 125:  3.13 126:  6.64 127:  7.36 128:  6.59
 129:  6.85 130:  4.68 131:  5.32 132:  5.82 133:  6.15 134:  5.38 135:  5.95 136:  5.99
 137:  6.29 138:  5.93 139:  5.91 140:  6.17 141:  6.13 142:  7.44 143:  7.32 144:  7.12
 145:  7.04 146:  5.55 147:  6.01 148:  5.92 149:  5.92 150:  7.76 151:  7.93 152:  7.94
 153:  7.12 154:  7.97 155:  7.74 156:  7.71 157:  8.06 158:  3.84 159:  3.87 160:  4.07
 161:  3.61 162:  3.50 163:  3.62 164:  3.46 165:  3.42 166:  2.36 167:  2.10 168:  2.29
 169:  2.20 170:  3.71 171:  3.26 172:  3.16 173:  4.28 174:  3.92 175:  3.95 176:  3.98
 177:  4.45 178:  5.24 179:  5.03 180:  4.99 181:  4.64 182:  3.69 183:  3.47 184:  3.54
 185:  3.62 186:  3.24 187:  3.29 188:  3.26 189:  3.34 190:  1.88 191:  1.84 192:  1.90
 193:  1.94 194:  1.90 195:  1.91 196:  1.86 197:  1.90 198:  1.80 199:  1.89 200:  1.89
 201:  1.74 202:  1.56 203:  1.65 204:  1.80 205:  1.58 206:  1.61 207:  1.58 208:  1.56
 209:  1.56 210:  1.99 211:  1.99 212:  1.74 213:  1.75 214:  1.77 215:  1.79 216:  1.82
 217:  1.91 218:  1.81 219:  1.91 220:  1.89 221:  1.83 222:  1.78 223:  1.54 224:  1.58
 225:  1.77 226:  1.67 227:  1.62 228:  1.71 229:  1.67 230:  1.76 231:  1.61 232:  1.63
 233:  1.73 234:  1.63 235:  1.64 236:  1.81 237:  1.80 238:  1.81 239:  1.77 240:  1.81
 241:  1.83 242:  1.86 243:  1.86 244:  1.56 245:  1.79 246:  1.54 247:  1.50 248:  1.59
 249:  1.86 250:  1.89 251:  1.91 252:  1.88 253:  1.90 254:  1.83 255:  1.83
 IR intensities (amu)
   1:  0.66   2:  0.44   3:  0.64   4:  0.48   5:  0.47   6:  0.41   7:  0.13   8:  0.28
   9:  0.30  10:  0.20  11:  0.24  12:  0.25  13:  0.28  14:  0.15  15:  0.15  16:  0.09
  17:  0.36  18:  0.34  19:  0.28  20:  0.18  21:  0.33  22:  0.24  23:  0.23  24:  0.24
  25:  0.24  26:  0.30  27:  0.34  28:  0.19  29:  0.40  30:  0.16  31:  0.37  32:  0.11
  33:  0.37  34:  0.26  35:  0.36  36:  0.23  37:  0.32  38:  0.25  39:  0.35  40:  0.29
  41:  0.51  42:  0.19  43:  0.61  44:  0.29  45:  0.22  46:  0.37  47:  0.19  48:  0.33
  49:  0.53  50:  0.25  51:  0.48  52:  0.37  53:  0.85  54:  0.17  55:  0.41  56:  0.47
  57:  0.29  58:  0.80  59:  0.64  60:  0.70  61:  0.25  62:  0.74  63:  0.58  64:  0.72
  65:  0.90  66:  0.24  67:  0.36  68:  0.86  69:  0.90  70:  0.88  71:  0.94  72:  0.82
  73:  1.29  74:  0.79  75:  0.89  76:  0.44  77:  0.99  78:  0.35  79:  1.35  80:  0.76
  81:  0.75  82:  0.53  83:  0.88  84:  0.88  85:  0.99  86:  1.69  87:  1.04  88:  1.39
  89:  1.23  90:  0.53  91:  0.95  92:  1.03  93:  0.66  94:  1.09  95:  0.69  96:  0.31
  97:  0.32  98:  0.37  99:  0.33 100:  0.18 101:  0.34 102:  0.49 103:  0.11 104:  0.44
 105:  0.61 106:  0.25 107:  0.53 108:  0.28 109:  0.52 110:  0.17 111:  0.69 112:  0.26
 113:  0.22 114:  0.26 115:  0.29 116:  0.57 117:  0.58 118:  0.71 119:  0.63 120:  0.69
 121:  0.09 122:  0.20 123:  0.51 124:  0.12 125:  0.04 126:  0.17 127:  0.15 128:  0.19
 129:  0.17 130:  0.28 131:  0.30 132:  0.22 133:  0.32 134:  0.12 135:  0.44 136:  0.14
 137:  0.47 138:  0.33 139:  0.07 140:  0.25 141:  0.34 142:  0.67 143:  0.52 144:  0.77
 145:  0.48 146:  0.40 147:  0.45 148:  0.69 149:  0.35 150:  0.55 151:  0.70 152:  0.53
 153:  0.30 154:  0.61 155:  0.65 156:  0.25 157:  0.54 158:  0.11 159:  0.13 160:  0.09
 161:  0.14 162:  0.11 163:  0.07 164:  0.07 165:  0.05 166:  0.06 167:  0.08 168:  0.11
 169:  0.07 170:  0.16 171:  0.21 172:  0.18 173:  0.17 174:  0.11 175:  0.08 176:  0.10
 177:  0.14 178:  0.13 179:  0.20 180:  0.11 181:  0.05 182:  0.60 183:  0.31 184:  0.58
 185:  0.42 186:  0.11 187:  0.03 188:  0.09 189:  0.09 190:  0.07 191:  0.09 192:  0.04
 193:  0.05 194:  0.03 195:  0.02 196:  0.03 197:  0.05 198:  0.05 199:  0.06 200:  0.09
 201:  0.06 202:  0.04 203:  0.03 204:  0.04 205:  0.03 206:  0.04 207:  0.06 208:  0.01
 209:  0.04 210:  0.60 211:  0.45 212:  0.37 213:  0.32 214:  0.27 215:  0.26 216:  0.19
 217:  0.20 218:  0.23 219:  0.17 220:  0.19 221:  0.15 222:  0.13 223:  0.25 224:  0.20
 225:  0.25 226:  0.26 227:  0.35 228:  0.23 229:  0.27 230:  0.31 231:  0.06 232:  0.19
 233:  0.24 234:  0.14 235:  0.15 236:  0.37 237:  0.30 238:  0.39 239:  0.32 240:  0.23
 241:  0.24 242:  0.16 243:  0.65 244:  0.42 245:  0.25 246:  0.21 247:  0.17 248:  0.16
 249:  1.27 250:  0.80 251:  0.71 252:  0.96 253:  0.59 254:  0.32 255:  0.27
 Raman intensities (amu)
   1:  0.00   2:  0.00   3:  0.00   4:  0.00   5:  0.00   6:  0.00   7:  0.00   8:  0.00
   9:  0.00  10:  0.00  11:  0.00  12:  0.00  13:  0.00  14:  0.00  15:  0.00  16:  0.00
  17:  0.00  18:  0.00  19:  0.00  20:  0.00  21:  0.00  22:  0.00  23:  0.00  24:  0.00
  25:  0.00  26:  0.00  27:  0.00  28:  0.00  29:  0.00  30:  0.00  31:  0.00  32:  0.00
  33:  0.00  34:  0.00  35:  0.00  36:  0.00  37:  0.00  38:  0.00  39:  0.00  40:  0.00
  41:  0.00  42:  0.00  43:  0.00  44:  0.00  45:  0.00  46:  0.00  47:  0.00  48:  0.00
  49:  0.00  50:  0.00  51:  0.00  52:  0.00  53:  0.00  54:  0.00  55:  0.00  56:  0.00
  57:  0.00  58:  0.00  59:  0.00  60:  0.00  61:  0.00  62:  0.00  63:  0.00  64:  0.00
  65:  0.00  66:  0.00  67:  0.00  68:  0.00  69:  0.00  70:  0.00  71:  0.00  72:  0.00
  73:  0.00  74:  0.00  75:  0.00  76:  0.00  77:  0.00  78:  0.00  79:  0.00  80:  0.00
  81:  0.00  82:  0.00  83:  0.00  84:  0.00  85:  0.00  86:  0.00  87:  0.00  88:  0.00
  89:  0.00  90:  0.00  91:  0.00  92:  0.00  93:  0.00  94:  0.00  95:  0.00  96:  0.00
  97:  0.00  98:  0.00  99:  0.00 100:  0.00 101:  0.00 102:  0.00 103:  0.00 104:  0.00
 105:  0.00 106:  0.00 107:  0.00 108:  0.00 109:  0.00 110:  0.00 111:  0.00 112:  0.00
 113:  0.00 114:  0.00 115:  0.00 116:  0.00 117:  0.00 118:  0.00 119:  0.00 120:  0.00
 121:  0.00 122:  0.00 123:  0.00 124:  0.00 125:  0.00 126:  0.00 127:  0.00 128:  0.00
 129:  0.00 130:  0.00 131:  0.00 132:  0.00 133:  0.00 134:  0.00 135:  0.00 136:  0.00
 137:  0.00 138:  0.00 139:  0.00 140:  0.00 141:  0.00 142:  0.00 143:  0.00 144:  0.00
 145:  0.00 146:  0.00 147:  0.00 148:  0.00 149:  0.00 150:  0.00 151:  0.00 152:  0.00
 153:  0.00 154:  0.00 155:  0.00 156:  0.00 157:  0.00 158:  0.00 159:  0.00 160:  0.00
 161:  0.00 162:  0.00 163:  0.00 164:  0.00 165:  0.00 166:  0.00 167:  0.00 168:  0.00
 169:  0.00 170:  0.00 171:  0.00 172:  0.00 173:  0.00 174:  0.00 175:  0.00 176:  0.00
 177:  0.00 178:  0.00 179:  0.00 180:  0.00 181:  0.00 182:  0.00 183:  0.00 184:  0.00
 185:  0.00 186:  0.00 187:  0.00 188:  0.00 189:  0.00 190:  0.00 191:  0.00 192:  0.00
 193:  0.00 194:  0.00 195:  0.00 196:  0.00 197:  0.00 198:  0.00 199:  0.00 200:  0.00
 201:  0.00 202:  0.00 203:  0.00 204:  0.00 205:  0.00 206:  0.00 207:  0.00 208:  0.00
 209:  0.00 210:  0.00 211:  0.00 212:  0.00 213:  0.00 214:  0.00 215:  0.00 216:  0.00
 217:  0.00 218:  0.00 219:  0.00 220:  0.00 221:  0.00 222:  0.00 223:  0.00 224:  0.00
 225:  0.00 226:  0.00 227:  0.00 228:  0.00 229:  0.00 230:  0.00 231:  0.00 232:  0.00
 233:  0.00 234:  0.00 235:  0.00 236:  0.00 237:  0.00 238:  0.00 239:  0.00 240:  0.00
 241:  0.00 242:  0.00 243:  0.00 244:  0.00 245:  0.00 246:  0.00 247:  0.00 248:  0.00
 249:  0.00 250:  0.00 251:  0.00 252:  0.00 253:  0.00 254:  0.00 255:  0.00
 output can be read by thermo (or use thermo option).
 writing <g98.out> molden fake output.
 recommended (thermochemical) frequency scaling factor: 1.0
                    ==================
                    thermo calculation
                    ==================
Nvib :  249 Nimag : 0  symmetry :   C1  rot number :  1  scale factor : 1.00 sthr :  50.
omega= 14.44     Gvib=    -2.171     Grot=    -1.424     Gused=    -1.430
omega= 19.05     Gvib=    -2.007     Grot=    -1.342     Gused=    -1.356
omega= 23.45     Gvib=    -1.884     Grot=    -1.281     Gused=    -1.309
omega= 25.50     Gvib=    -1.834     Grot=    -1.256     Gused=    -1.293
omega= 26.60     Gvib=    -1.809     Grot=    -1.244     Gused=    -1.286
omega= 28.28     Gvib=    -1.773     Grot=    -1.225     Gused=    -1.276
omega= 30.15     Gvib=    -1.735     Grot=    -1.206     Gused=    -1.268
omega= 31.51     Gvib=    -1.709     Grot=    -1.193     Gused=    -1.264
omega= 34.82     Gvib=    -1.650     Grot=    -1.164     Gused=    -1.256
omega= 37.76     Gvib=    -1.602     Grot=    -1.140     Gused=    -1.253
omega= 40.05     Gvib=    -1.567     Grot=    -1.122     Gused=    -1.252
omega= 41.62     Gvib=    -1.545     Grot=    -1.111     Gused=    -1.252
omega= 45.31     Gvib=    -1.494     Grot=    -1.086     Gused=    -1.250
omega= 45.65     Gvib=    -1.490     Grot=    -1.084     Gused=    -1.250
omega= 48.43     Gvib=    -1.455     Grot=    -1.066     Gused=    -1.248
omega= 49.90     Gvib=    -1.437     Grot=    -1.057     Gused=    -1.247
omega= 54.23     Gvib=    -1.388     Grot=    -1.033     Gused=    -1.239
omega= 57.16     Gvib=    -1.357     Grot=    -1.017     Gused=    -1.232
omega= 58.75     Gvib=    -1.341     Grot=    -1.009     Gused=    -1.227
omega= 59.50     Gvib=    -1.334     Grot=    -1.005     Gused=    -1.224
omega= 60.33     Gvib=    -1.326     Grot=    -1.001     Gused=    -1.222
omega= 64.48     Gvib=    -1.287     Grot=    -0.981     Gused=    -1.206
omega= 65.12     Gvib=    -1.281     Grot=    -0.978     Gused=    -1.203
omega= 69.73     Gvib=    -1.241     Grot=    -0.958     Gused=    -1.182
omega= 71.25     Gvib=    -1.228     Grot=    -0.952     Gused=    -1.174
omega= 72.97     Gvib=    -1.214     Grot=    -0.945     Gused=    -1.165
omega= 75.31     Gvib=    -1.196     Grot=    -0.935     Gused=    -1.153
omega= 76.13     Gvib=    -1.189     Grot=    -0.932     Gused=    -1.149
omega= 77.32     Gvib=    -1.180     Grot=    -0.927     Gused=    -1.142
omega= 80.79     Gvib=    -1.154     Grot=    -0.914     Gused=    -1.124
omega= 81.33     Gvib=    -1.150     Grot=    -0.912     Gused=    -1.121
omega= 83.44     Gvib=    -1.135     Grot=    -0.905     Gused=    -1.109
omega= 86.91     Gvib=    -1.112     Grot=    -0.893     Gused=    -1.090
omega= 88.51     Gvib=    -1.101     Grot=    -0.887     Gused=    -1.081
omega= 90.05     Gvib=    -1.091     Grot=    -0.882     Gused=    -1.073
omega= 90.95     Gvib=    -1.085     Grot=    -0.879     Gused=    -1.068
omega= 93.21     Gvib=    -1.071     Grot=    -0.872     Gused=    -1.056
omega= 95.22     Gvib=    -1.058     Grot=    -0.866     Gused=    -1.045
omega= 97.87     Gvib=    -1.042     Grot=    -0.858     Gused=    -1.031
omega=100.69     Gvib=    -1.026     Grot=    -0.849     Gused=    -1.016
omega=102.79     Gvib=    -1.014     Grot=    -0.843     Gused=    -1.005
omega=104.07     Gvib=    -1.007     Grot=    -0.839     Gused=    -0.998
omega=108.02     Gvib=    -0.985     Grot=    -0.828     Gused=    -0.978
omega=109.51     Gvib=    -0.977     Grot=    -0.824     Gused=    -0.971
omega=109.65     Gvib=    -0.976     Grot=    -0.824     Gused=    -0.970
omega=112.54     Gvib=    -0.961     Grot=    -0.816     Gused=    -0.956
omega=116.11     Gvib=    -0.943     Grot=    -0.807     Gused=    -0.939
omega=117.45     Gvib=    -0.937     Grot=    -0.804     Gused=    -0.933
omega=119.14     Gvib=    -0.929     Grot=    -0.799     Gused=    -0.925
omega=120.63     Gvib=    -0.921     Grot=    -0.796     Gused=    -0.918
omega=124.50     Gvib=    -0.903     Grot=    -0.786     Gused=    -0.900
omega=125.76     Gvib=    -0.897     Grot=    -0.783     Gused=    -0.895
omega=128.43     Gvib=    -0.885     Grot=    -0.777     Gused=    -0.883
omega=130.20     Gvib=    -0.878     Grot=    -0.773     Gused=    -0.875
omega=132.30     Gvib=    -0.868     Grot=    -0.768     Gused=    -0.866
omega=137.26     Gvib=    -0.847     Grot=    -0.757     Gused=    -0.846
omega=138.45     Gvib=    -0.842     Grot=    -0.755     Gused=    -0.841
omega=141.77     Gvib=    -0.829     Grot=    -0.748     Gused=    -0.828
omega=144.67     Gvib=    -0.817     Grot=    -0.742     Gused=    -0.816
omega=145.08     Gvib=    -0.816     Grot=    -0.741     Gused=    -0.815
omega=147.33     Gvib=    -0.807     Grot=    -0.736     Gused=    -0.806
omega=148.09     Gvib=    -0.804     Grot=    -0.735     Gused=    -0.803
omega=149.27     Gvib=    -0.800     Grot=    -0.733     Gused=    -0.799
omega=153.79     Gvib=    -0.783     Grot=    -0.724     Gused=    -0.782
omega=155.13     Gvib=    -0.778     Grot=    -0.721     Gused=    -0.777
omega=157.50     Gvib=    -0.769     Grot=    -0.717     Gused=    -0.769
omega=160.73     Gvib=    -0.758     Grot=    -0.711     Gused=    -0.757
omega=163.51     Gvib=    -0.748     Grot=    -0.706     Gused=    -0.748
omega=164.96     Gvib=    -0.743     Grot=    -0.703     Gused=    -0.743
omega=168.72     Gvib=    -0.730     Grot=    -0.696     Gused=    -0.730
omega=172.77     Gvib=    -0.717     Grot=    -0.689     Gused=    -0.717
omega=173.12     Gvib=    -0.716     Grot=    -0.689     Gused=    -0.716
omega=178.87     Gvib=    -0.698     Grot=    -0.679     Gused=    -0.698
omega=184.18     Gvib=    -0.681     Grot=    -0.670     Gused=    -0.681
omega=189.84     Gvib=    -0.665     Grot=    -0.661     Gused=    -0.665
omega=191.35     Gvib=    -0.660     Grot=    -0.659     Gused=    -0.660
omega=192.71     Gvib=    -0.656     Grot=    -0.657     Gused=    -0.656
omega=197.06     Gvib=    -0.644     Grot=    -0.650     Gused=    -0.644
omega=201.89     Gvib=    -0.631     Grot=    -0.643     Gused=    -0.631
omega=208.10     Gvib=    -0.614     Grot=    -0.634     Gused=    -0.614
omega=210.50     Gvib=    -0.608     Grot=    -0.631     Gused=    -0.608
omega=215.34     Gvib=    -0.596     Grot=    -0.624     Gused=    -0.596
omega=215.78     Gvib=    -0.595     Grot=    -0.623     Gused=    -0.595
omega=219.20     Gvib=    -0.586     Grot=    -0.619     Gused=    -0.586
omega=222.68     Gvib=    -0.578     Grot=    -0.614     Gused=    -0.578
omega=235.87     Gvib=    -0.547     Grot=    -0.597     Gused=    -0.547
omega=245.57     Gvib=    -0.525     Grot=    -0.585     Gused=    -0.526
omega=247.89     Gvib=    -0.520     Grot=    -0.582     Gused=    -0.521
omega=249.74     Gvib=    -0.517     Grot=    -0.580     Gused=    -0.517
omega=257.11     Gvib=    -0.501     Grot=    -0.571     Gused=    -0.501
omega=264.59     Gvib=    -0.486     Grot=    -0.563     Gused=    -0.486
omega=266.09     Gvib=    -0.483     Grot=    -0.561     Gused=    -0.484
omega=286.64     Gvib=    -0.445     Grot=    -0.539     Gused=    -0.445
omega=287.83     Gvib=    -0.443     Grot=    -0.538     Gused=    -0.443
omega=288.69     Gvib=    -0.442     Grot=    -0.537     Gused=    -0.442
omega=294.42     Gvib=    -0.432     Grot=    -0.531     Gused=    -0.432
 
   temp. (K)  partition function   enthalpy   heat capacity  entropy
                                   cal/mol     cal/K/mol   cal/K/mol   J/K/mol
 298.15  VIB  0.344E+42            45795.707    227.910    316.785
         ROT  0.925E+08              888.752      2.981     39.433
         INT  0.319E+50            46684.459    230.891    356.218
         TR   0.259E+29             1481.254      4.968     46.226
         TOT                       48165.7131   235.8588   402.4446  1683.8219
                     Eh         kcal/mol          kJ/mol 
ZPVE            0.606536         380.607         1592.45    
H(0)-H(T)+PV    0.767569E-01     48.1657         201.525    
H(T)            0.683292         428.773         1793.98    
T*S             0.191214         119.989         502.031    
G(T)            0.492078         308.784         1291.95    
   -129.58080266  <=== TOTAL FREE ENERGY in Eh incl. el.,ZPVE,RRHO,solv. parts
 
 normal mode %tage of torsion character
   1:  0.00   2:  0.00   3:  0.00   4:  0.00   5:  0.00   6:  0.00   7:  0.29   8:  0.23
   9:  0.26  10:  0.31  11:  0.37  12:  0.30  13:  0.36  14:  0.26  15:  0.22  16:  0.42
  17:  0.33  18:  0.32  19:  0.35  20:  0.38  21:  0.40  22:  0.42  23:  0.49  24:  0.44
  25:  0.39  26:  0.33  27:  0.42  28:  0.57  29:  0.48  30:  0.47  31:  0.46  32:  0.36
  33:  0.47  34:  0.59  35:  0.38  36:  0.46  37:  0.39  38:  0.46  39:  0.52  40:  0.36
  41:  0.35  42:  0.46  43:  0.31  44:  0.44  45:  0.26  46:  0.31  47:  0.51  48:  0.28
  49:  0.28  50:  0.38  51:  0.56  52:  0.44  53:  0.44  54:  0.55  55:  0.53  56:  0.46
  57:  0.50  58:  0.34  59:  0.46  60:  0.56  61:  0.24  62:  0.58  63:  0.25  64:  0.39
  65:  0.42  66:  0.56  67:  0.43  68:  0.42  69:  0.41  70:  0.48  71:  0.47  72:  0.46
  73:  0.39  74:  0.61  75:  0.26  76:  0.41  77:  0.31  78:  0.43  79:  0.45  80:  0.39
  81:  0.45  82:  0.58  83:  0.57  84:  0.55  85:  0.49  86:  0.28  87:  0.27  88:  0.38
  89:  0.34  90:  0.75  91:  0.10  92:  0.25  93:  0.64  94:  0.13  95:  0.27  96:  0.73
  97:  0.57  98:  0.47  99:  0.52 100:  0.61 101:  0.77 102:  0.34 103:  0.52 104:  0.41
 105:  0.11 106:  0.38 107:  0.49 108:  0.50 109:  0.45 110:  0.38 111:  0.36 112:  0.66
 113:  0.34 114:  0.33 115:  0.21 116:  0.61 117:  0.42 118:  0.73 119:  0.17 120:  0.44
 121:  0.54 122:  0.52 123:  0.21 124:  0.57 125:  0.51 126:  0.39 127:  0.32 128:  0.50
 129:  0.41 130:  0.37 131:  0.32 132:  0.32 133:  0.33 134:  0.38 135:  0.36 136:  0.33
 137:  0.25 138:  0.32 139:  0.34 140:  0.25 141:  0.24 142:  0.08 143:  0.09 144:  0.13
 145:  0.10 146:  0.20 147:  0.18 148:  0.25 149:  0.25 150:  0.22 151:  0.20 152:  0.18
 153:  0.20 154:  0.10 155:  0.19 156:  0.11 157:  0.12 158:  0.21 159:  0.22 160:  0.25
 161:  0.26 162:  0.31 163:  0.32 164:  0.31 165:  0.32 166:  0.09 167:  0.10 168:  0.08
 169:  0.09 170:  0.13 171:  0.14 172:  0.12 173:  0.15 174:  0.09 175:  0.13 176:  0.09
 177:  0.08 178:  0.13 179:  0.14 180:  0.10 181:  0.09 182:  0.25 183:  0.15 184:  0.35
 185:  0.46 186:  0.00 187:  0.00 188:  0.00 189:  0.00 190:  0.60 191:  0.57 192:  0.65
 193:  0.62 194:  0.67 195:  0.65 196:  0.69 197:  0.61 198:  0.63 199:  0.66 200:  0.67
 201:  0.77 202:  0.89 203:  0.84 204:  0.74 205:  0.89 206:  0.87 207:  0.88 208:  0.92
 209:  0.89 210:  0.37 211:  0.56 212:  0.10 213:  0.14 214:  0.10 215:  0.10 216:  0.16
 217:  0.19 218:  0.13 219:  0.17 220:  0.21 221:  0.20 222:  0.14 223:  0.03 224:  0.15
 225:  0.22 226:  0.09 227:  0.02 228:  0.09 229:  0.02 230:  0.08 231:  0.10 232:  0.05
 233:  0.04 234:  0.05 235:  0.05 236:  0.03 237:  0.02 238:  0.04 239:  0.03 240:  0.03
 241:  0.03 242:  0.04 243:  0.05 244:  0.02 245:  0.03 246:  0.02 247:  0.01 248:  0.02
 249:  0.03 250:  0.14 251:  0.55 252:  0.09 253:  0.04 254:  0.02 255:  0.03
 recommended # of modes for mode following         110
 
 Pipek-Mezey localization of normal modes
 number of localized modes          108
 frequency thrshold           500.000000000000     
 number of groups                    49
 atom-group assingment :   
  1  2  3  4  5  6  7  8  9 10 11 12 13 14 15 16 17 18 19 20 20 21 21 21 22 22 22 23 23 23
 24 24 24 24 25 26 25 25 25 25 25 25 27 28 27 29 29 29 30 31 32 33 33 33 34 34 34 35 36 35
 37 37 37 37 38 39 40 40 40 41 41 41 42 43 42 44 44 44 44 45 46 47 48 48 49
 pop matrix done.
 initialization of trafo matrix to unity
iteration     50  convergence  0.47514193D-02
iteration    100  convergence  0.25459254D-04

 converged in    126 iterations, threshold :   0.99949365D-06
eig.   :       -0.00    -0.00    -0.00    -0.00     0.00     0.00
eig.   :       61.30    63.48    66.09    73.73    78.13    89.67
eig.   :       89.95    89.97    96.27    97.28    98.44    98.62
eig.   :       98.86   100.32   103.51   103.57   104.10   104.48
eig.   :      104.93   105.20   111.06   112.94   113.42   114.39
eig.   :      114.58   114.71   114.89   115.06   116.73   117.62
eig.   :      118.20   119.47   121.80   122.36   122.99   124.74
eig.   :      125.77   126.13   126.28   131.03   133.66   133.82
eig.   :      133.97   135.91   137.56   137.72   142.42   143.12
eig.   :      143.12   144.33   144.75   146.73   147.64   147.96
eig.   :      148.58   149.32   156.42   158.22   159.22   159.32
eig.   :      159.40   160.55   160.74   161.20   162.24   164.73
eig.   :      165.15   165.87   167.51   170.76   171.86   177.27
eig.   :      177.68   178.99   179.39   179.75   181.29   182.55
eig.   :      185.50   186.85   187.72   188.46   193.18   194.12
eig.   :      195.01   195.37   203.52   206.28   208.26   210.64
eig.   :      213.47   217.19   217.77   223.04   224.83   227.40
eig.   :      230.10   230.36   231.17   232.09   235.64   268.46
eig.   :      269.58   287.20   298.44   320.39   369.10   411.55
eig.   :      501.94   579.29   625.44   657.10   689.11   724.37
eig.   :      769.44   779.11   780.41   791.28   798.29   859.27
eig.   :      862.25   865.54   867.17   886.83   892.44   892.92
eig.   :      894.58   987.43   988.41   988.72   990.63   992.61
eig.   :      992.80   993.22   994.13  1048.94  1050.10  1052.87
eig.   :     1053.12  1096.28  1099.91  1101.68  1102.73  1126.93
eig.   :     1129.25  1131.72  1135.33  1136.45  1137.99  1140.03
eig.   :     1140.12  1179.73  1180.71  1184.25  1189.59  1235.62
eig.   :     1236.24  1239.73  1239.81  1275.25  1276.97  1277.86
eig.   :     1278.51  1329.36  1330.87  1331.83  1334.63  1341.93
eig.   :     1342.64  1349.65  1349.99  1353.59  1355.93  1357.51
eig.   :     1358.48  1361.01  1363.11  1364.29  1367.18  1408.30
eig.   :     1411.92  1412.40  1413.42  1466.14  1466.84  1469.30
eig.   :     1472.93  1473.02  1473.81  1475.08  1478.37  1479.19
eig.   :     1481.03  1484.24  1490.31  1495.08  1498.96  1501.49
eig.   :     1503.21  1504.18  1504.68  1507.69  1512.17  1537.21
eig.   :     1543.71  2847.00  2883.91  2887.94  2907.19  2953.20
eig.   :     2961.68  2963.68  2966.77  2967.81  2971.76  2973.51
eig.   :     2974.34  2975.01  2980.86  2981.41  2981.81  2983.19
eig.   :     2987.24  2988.31  2988.76  2994.18  2998.59  3001.20
eig.   :     3002.33  3015.77  3015.91  3016.47  3022.72  3032.66
eig.   :     3033.58  3034.64  3041.96  3042.29  3045.07  3045.47
eig.   :     3050.91  3060.59  3101.39  3209.14  3212.97  3269.28
eig.   :     3324.81  3577.78  3583.29
written to xtb_localmodes and g98l.out
 
 normal mode %tage of torsion character
   1:  0.00   2:  0.00   3:  0.00   4:  0.00   5:  0.00   6:  0.00   7:  0.50   8:  0.41
   9:  0.10  10:  0.60  11:  0.40  12:  0.38  13:  0.04  14:  0.79  15:  0.34  16:  0.39
  17:  0.54  18:  0.32  19:  0.15  20:  0.37  21:  0.34  22:  0.05  23:  0.32  24:  0.51
  25:  0.54  26:  0.55  27:  0.07  28:  0.31  29:  0.41  30:  0.10  31:  0.64  32:  0.09
  33:  0.17  34:  0.36  35:  0.01  36:  0.01  37:  0.02  38:  0.71  39:  0.16  40:  0.68
  41:  0.05  42:  0.18  43:  0.08  44:  0.57  45:  0.06  46:  0.02  47:  0.03  48:  0.04
  49:  0.37  50:  0.38  51:  0.02  52:  0.36  53:  0.46  54:  0.14  55:  0.07  56:  0.74
  57:  0.01  58:  0.71  59:  0.17  60:  0.64  61:  0.44  62:  0.27  63:  0.06  64:  0.02
  65:  0.01  66:  0.55  67:  0.47  68:  0.11  69:  0.36  70:  0.38  71:  0.18  72:  0.77
  73:  0.07  74:  0.01  75:  0.03  76:  0.07  77:  0.09  78:  0.47  79:  0.37  80:  0.54
  81:  0.56  82:  0.24  83:  0.55  84:  0.19  85:  0.20  86:  0.03  87:  0.55  88:  0.24
  89:  0.46  90:  0.22  91:  0.71  92:  0.97  93:  0.51  94:  0.49  95:  0.43  96:  0.21
  97:  0.84  98:  0.39  99:  0.61 100:  0.87 101:  0.14 102:  0.71 103:  0.52 104:  0.22
 105:  0.39 106:  0.54 107:  0.51 108:  0.23 109:  0.56 110:  0.39 111:  0.26 112:  0.22
 113:  0.24 114:  0.25 115:  0.21 116:  0.61 117:  0.42 118:  0.73 119:  0.17 120:  0.44
 121:  0.54 122:  0.52 123:  0.21 124:  0.57 125:  0.51 126:  0.39 127:  0.32 128:  0.50
 129:  0.41 130:  0.37 131:  0.32 132:  0.32 133:  0.33 134:  0.38 135:  0.36 136:  0.33
 137:  0.25 138:  0.32 139:  0.34 140:  0.25 141:  0.24 142:  0.08 143:  0.09 144:  0.13
 145:  0.10 146:  0.20 147:  0.18 148:  0.25 149:  0.25 150:  0.22 151:  0.20 152:  0.18
 153:  0.20 154:  0.10 155:  0.19 156:  0.11 157:  0.12 158:  0.21 159:  0.22 160:  0.25
 161:  0.26 162:  0.31 163:  0.32 164:  0.31 165:  0.32 166:  0.09 167:  0.10 168:  0.08
 169:  0.09 170:  0.13 171:  0.14 172:  0.12 173:  0.15 174:  0.09 175:  0.13 176:  0.09
 177:  0.08 178:  0.13 179:  0.14 180:  0.10 181:  0.09 182:  0.25 183:  0.15 184:  0.35
 185:  0.46 186:  0.00 187:  0.00 188:  0.00 189:  0.00 190:  0.60 191:  0.57 192:  0.65
 193:  0.62 194:  0.67 195:  0.65 196:  0.69 197:  0.61 198:  0.63 199:  0.66 200:  0.67
 201:  0.77 202:  0.89 203:  0.84 204:  0.74 205:  0.89 206:  0.87 207:  0.88 208:  0.92
 209:  0.89 210:  0.37 211:  0.56 212:  0.10 213:  0.14 214:  0.10 215:  0.10 216:  0.16
 217:  0.19 218:  0.13 219:  0.17 220:  0.21 221:  0.20 222:  0.14 223:  0.03 224:  0.15
 225:  0.22 226:  0.09 227:  0.02 228:  0.09 229:  0.02 230:  0.08 231:  0.10 232:  0.05
 233:  0.04 234:  0.05 235:  0.05 236:  0.03 237:  0.02 238:  0.04 239:  0.03 240:  0.03
 241:  0.03 242:  0.04 243:  0.05 244:  0.02 245:  0.03 246:  0.02 247:  0.01 248:  0.02
 249:  0.03 250:  0.14 251:  0.55 252:  0.09 253:  0.04 254:  0.02 255:  0.03
 recommended # of modes for mode following         111

------------------------------------------------------------------------
 * finished run on 2020/06/02 at 14:04:45.191     
------------------------------------------------------------------------
 total:
 * wall-time:     0 d,  0 h,  2 min, 57.334 sec
 *  cpu-time:     0 d,  0 h,  2 min, 56.785 sec
 * ratio c/w:     0.997 speedup
 SCF:
 * wall-time:     0 d,  0 h,  0 min,  7.162 sec
 *  cpu-time:     0 d,  0 h,  0 min,  7.131 sec
 * ratio c/w:     0.996 speedup
 ANC optimizer:
 * wall-time:     0 d,  0 h,  0 min,  7.520 sec
 *  cpu-time:     0 d,  0 h,  0 min,  7.487 sec
 * ratio c/w:     0.996 speedup
 numerical hessian:
 * wall-time:     0 d,  0 h,  2 min, 42.587 sec
 *  cpu-time:     0 d,  0 h,  2 min, 42.107 sec
 * ratio c/w:     0.997 speedup

normal termination of xtb
