# Supplementary material for: Heterogeneous Nucleation of Butanol on NaCl: A Computational Study of Temperature, Humidity, Seed Charge, and Seed Size Effects
Source: J Phys Chem A. 2021 Mar 31;125(14):3025–36. doi: 10.1021/acs.jpca.0c10972 (PMC8054243; doi:10.1021/acs.jpca.0c10972)
Supplement: Supplementary file 2 — jp0c10972_si_002.zip [file jp0c10972_si_002.zip › ALL CLUSTERS/low_level_calc/negative seed/1Seed4BuOH2W.xyz]

    85
       -130.07288075  Gyration_radius:  4.66987403275
 Na         -1.62030671963906    1.15855699554458   -0.35008709082883
Na          4.19714414746652    1.84989266274242    3.81767488200468
Na          0.44408956708218   -1.03170862843475   -1.82495489360676
Na         -1.16658365844798   -1.57251353890736    1.25812921391108
Na          1.72454886628501   -2.30602070857902    2.41339408080149
Na          1.37763990829379    2.27292602667313   -0.02288816231545
Na          1.17134497537678    3.69375767560731    4.35930565754854
Na          3.41426997420124    0.12485897708225    1.13696236683282
Na          0.71422682741383    0.56485952268542    3.38357096882420
Cl         -1.98791214042348   -1.20829923411116   -1.03198335761406
Cl          0.40926654038641    1.49484643693303   -2.25287524336770
Cl         -1.15844520843366    3.24345303215366    3.55091182984501
Cl          0.84153287010853   -0.14487248605203    0.68879331782098
Cl          3.02324967783372   -0.56284958102036    3.62466073095634
Cl          5.61121436031488    1.26564680495787    1.72993292005370
Cl          2.11138994391662    2.56734994935825    2.33864001783117
Cl         -0.50591060263732   -1.67980030859410    3.61283534288867
Cl          1.79427807132779   -3.10275041438846   -1.71696747827119
Cl          3.23355414404327    3.46207128861706    5.59661790845940
O          -2.32827803612475    2.66904072258094   -1.81882884924941
H          -1.43895404783515    2.50809324099704   -2.19374801211768
C          -3.10814882957572    3.14694737795900   -2.89075390115252
H          -2.80070223786202    4.17353308873968   -3.14640397111861
H          -4.14044519955821    3.17748162948049   -2.53753788128216
C          -2.98485495786270    2.26335167409854   -4.12972335407514
H          -3.44105132296965    2.77087543052470   -4.98225318904914
H          -1.92092178907820    2.13778071350835   -4.34224461278580
C          -3.62498537191321    0.88920410485844   -3.93973394236250
H          -3.37992687883094    0.52141548432564   -2.94337668608237
H          -3.19886167282326    0.19239190650135   -4.66293021868094
C          -5.13720804124289    0.91935312661812   -4.11636486066055
H          -5.39931467788031    1.21419618746699   -5.13163085647440
H          -5.55879561745743   -0.06384356960823   -3.92352061737701
H          -5.59601169446917    1.62577391127418   -3.42894253720359
O           0.51808026243052   -3.30643888255779    1.02852056644260
H           0.88820982144318   -3.37220238882354    0.11506034637606
C           0.32575266594845   -4.63575971117448    1.47434118649143
H          -0.32065744563182   -5.18310499719448    0.77539910611682
H          -0.18976764849124   -4.58833814657272    2.43452254782327
C           1.63648335663760   -5.40643967994932    1.61501285519119
H           1.39597047113377   -6.44526254926148    1.85377706915246
H           2.14131984272420   -5.39239696866447    0.64611139705740
C           2.59214295895629   -4.86549374069584    2.67728113098909
H           2.93792124992821   -3.87143813614817    2.39978132855056
H           3.47348043046194   -5.51068465954714    2.69668933401154
C           1.99612392426220   -4.81521960851263    4.07558730982056
H           1.64720038082432   -5.80079548841266    4.37818623750767
H           2.74835770704306   -4.48553234632069    4.78685552462724
H           1.16041127307616   -4.12590029242114    4.13511198021415
O           3.44687320624429    2.13541278672330   -0.46848000307628
H           4.17774641587556    2.21586395856395    0.17022265018632
C           4.05628455297004    2.23993982370849   -1.74436089938704
H           4.58925817662699    3.19637430376618   -1.83170408075410
H           3.25106008693312    2.22817474271641   -2.47943969945455
C           5.02871969935240    1.09405231267447   -2.00816839533956
H           5.64502859069905    1.33078414063501   -2.87769903302512
H           5.68472682196321    1.00638200296385   -1.14076309752273
C           4.31238279467677   -0.23385238357827   -2.23612827545457
H           3.52086393769227   -0.33878303254881   -1.49356864614902
H           5.01970268809816   -1.05294394169396   -2.09838737029422
C           3.69741902342564   -0.34800776205246   -3.62390449886803
H           4.46158193053770   -0.26030521961425   -4.39405529184372
H           3.21028519408750   -1.31359268946280   -3.73466529754179
H           2.95400568754601    0.42690062461786   -3.78644667520022
O          -2.07666103629624    0.79530633066876    1.68764956953331
H          -1.82117786492908    1.51251519866777    2.30091281639036
C          -3.35078011033852    0.37496419836107    2.15421599912082
H          -3.26845855400949   -0.03963443068087    3.16560967524265
H          -3.69962369437992   -0.41481236209125    1.48798800170390
C          -4.34907821539599    1.52780630518835    2.17832773210134
H          -5.27085877463022    1.18927798967916    2.65571400805554
H          -3.92473848085492    2.32733738051851    2.78948708878604
C          -4.67209589043771    2.08374390975289    0.79411763890726
H          -3.75504736009326    2.41411818690382    0.30823851777236
H          -5.31151344644722    2.96047679376576    0.91745446797252
C          -5.37636963100682    1.07872395825771   -0.10596982818298
H          -6.25123418271537    0.66449447549517    0.39136452406588
H          -5.70269740628131    1.56138623610252   -1.02261618879895
H          -4.71409502214842    0.26392341117110   -0.37892007033281
O          -0.63504036153797    3.01911666222129    0.47448536685646
H          -0.74319964918101    3.13576621835671    1.44335981922932
H          -1.09583143932023    3.77991184199147    0.10582988432600
O           3.33162793013136   -2.09970819936372    0.68918152820465
H           4.22399133385431   -2.45421566119333    0.62286135154257
H           2.88578267935802   -2.43689005669156   -0.12766073076857
