# Supplementary material for: Heterogeneous Nucleation of Butanol on NaCl: A Computational Study of Temperature, Humidity, Seed Charge, and Seed Size Effects
Source: J Phys Chem A. 2021 Mar 31;125(14):3025–36. doi: 10.1021/acs.jpca.0c10972 (PMC8054243; doi:10.1021/acs.jpca.0c10972)
Supplement: Supplementary file 2 — jp0c10972_si_002.zip [file jp0c10972_si_002.zip › ALL CLUSTERS/low_level_calc/negative seed/1Seed4BuOH3W.log]

      -----------------------------------------------------------      
     |                   =====================                   |     
     |                           x T B                           |     
     |                   =====================                   |     
     |                         S. Grimme                         |     
     |          Mulliken Center for Theoretical Chemistry        |     
     |                    University of Bonn                     |     
     |                 Version 6.0.1 (SAW181210)                 |     
      -----------------------------------------------------------      

   This program is distributed in the hope that it will be useful,
   but WITHOUT ANY WARRANTY; without even the implied warranty of
   MERCHANTABILITY or FITNESS FOR A PARTICULAR PURPOSE.
   
   FOR NON-COMMERCIAL, ACADEMIA USE ONLY.
   
   Cite this work as:
   S. Grimme, C. Bannwarth, P. Shushkov, J. Comput. Theory Chem., 2017,
   13, 1989-2009.
   C. Bannwarth, S. Ehlert and S. Grimme., ChemRxiv, 2018, preprint.
   http://doi.org/10.26434/chemrxiv.7246238.v1
   
   for sTDA-xTB:
   S. Grimme and C. Bannwarth, J. Chem. Phys., 2016, 145, 054103.
   
   in the mass-spec context:
   V. Asgeirsson, C. Bauer and S. Grimme, Chem. Sci., 2017, 8, 4879.
   
   if GBSA is used:
   P. Shushkov, F. März and S. Grimme, unpublished.
   
   for ANC optimizer:
   S. Grimme, unpublished.
   Rational Function algorithm used in ANCopt:
   F. Eckert, P. Pulay, H.-J. Werner, J. Comput. Chem., 1997, 18, 1473.
   
   with help from (in alphabetical order)
   C. Bannwarth, F. Bohle, G. Brandenburg, E. Caldeweyher, M. Checinski,
   S. Dohm, S. Ehlert, S. Ehrlich, F. März, H. Neugebauer, J. Pisarek,
   P. Pracht, P. Shushkov, and S. Spicher.
   
 * started run on 2020/06/02 at 14:02:51.385     
========================================================================
 # omp threads = 1
========================================================================
number of atoms            : 88
number of electrons        : 232
charge                     : -1
spin                       : .0
first test random number   : .3365

########################################################################
# WARNING! Please study the warnings concerning your input carefully
#  - the use of '-ohess' is discouraged, please use '--ohess' next time
########################################################################

           ------------------------------------------------- 
          |                 G F N 2 - x T B                 |
          | Geometry, Frequencies, Noncovalent interactions |
          |            JCTC 2018 parametrisation            |
           ------------------------------------------------- 
      method parameters     
 k(s)        :  1.8500
 k(p)        :  2.2300
 k(d)        :  2.2300
 k(f)        :  2.0000
 kEN (H0ij)  : -2.0000
 D4 a1       :  0.5200
 D4 a2       :  5.0000
 D4 s6       :  1.0000
 D4 s8       :  2.7000
 D4 s9       :  5.0000
 alphaj      :  2.0000


            Z     q(EN)     CN     RAES       Cart. coordinates
     1  Na  1.0    0.47    5.09    5.00     5.31086     0.60946    -1.07239
     2  Na  1.0    0.32    9.91    5.00    -0.38556     4.41484    -2.61057
     3  Na  1.0    0.43    4.77    5.00    -8.50601     5.46025     0.64091
     4  Na  1.0    0.35    6.36    5.00    -6.45176     3.93654    -5.05549
     5  Na  1.0    0.36    6.35    5.00    -8.27802    -0.79320     0.58242
     6  Na  1.0    0.41    9.61    5.00    -1.99503     0.25428     2.85060
     7  Na  1.0    0.41    8.35    5.00     2.16052     0.44899    -6.60519
     8  Na  1.0    0.25    9.80    5.00    -3.65464    -1.25755    -3.50448
     9  Na  1.0    0.44    8.91    5.00    -0.05640    -4.74734    -0.02325
    10  Cl  7.0   -0.09    3.72    4.99    -4.58340    -3.73797     0.88736
    11  Cl  7.0   -0.20    2.96    4.89    -8.43017    -0.38270    -4.20595
    12  Cl  7.0   -0.03    5.54    5.00    -4.60479     2.89455    -0.28319
    13  Cl  7.0   -0.23    2.02    3.31   -10.32470     2.33206     3.68952
    14  Cl  7.0   -0.09    3.85    5.00    -2.25128     2.38222    -6.60924
    15  Cl  7.0   -0.25    1.45    2.62     5.94155    -0.45551     3.38319
    16  Cl  7.0   -0.01    5.76    5.00     0.71599    -0.24491    -1.39439
    17  Cl  7.0   -0.24    1.80    2.92     4.40624    -3.54240    -5.85759
    18  Cl  7.0   -0.23    1.99    3.26    -7.88220     8.26280    -3.10668
    19  Cl  7.0   -0.13    2.92    4.87     4.33367     4.23121    -4.01422
    20  O   6.0   -0.29    3.04    2.90     2.66913    -7.04342    -1.57082
    21  H   1.0    0.06    1.43    1.56     3.35075    -6.24916    -3.09497
    22  C   4.0   -0.02    4.67    4.73     4.66235    -7.03253     0.19311
    23  H   1.0   -0.01    1.20    1.47     5.19957    -5.08585     0.65854
    24  H   1.0   -0.00    1.01    1.43     6.33243    -7.96660    -0.60367
    25  C   4.0   -0.07    4.45    4.46     3.83318    -8.40024     2.58115
    26  H   1.0    0.00    1.33    1.51     1.89709    -7.83187     3.00514
    27  H   1.0    0.01    1.03    1.43     3.81685   -10.43063     2.22548
    28  C   4.0   -0.08    4.10    3.81     5.54303    -7.80355     4.81936
    29  H   1.0    0.02    1.03    1.43     5.61571    -5.76196     5.09920
    30  H   1.0    0.01    1.03    1.43     7.46113    -8.43837     4.39593
    31  C   4.0   -0.12    4.01    3.63     4.63006    -9.08178     7.23141
    32  H   1.0    0.00    1.00    1.43     4.65656   -11.12741     7.02093
    33  H   1.0    0.00    1.00    1.43     5.83221    -8.57746     8.82014
    34  H   1.0    0.01    1.00    1.43     2.70300    -8.51197     7.66847
    35  O   6.0   -0.32    3.11    3.11    -1.88305     7.97857    -2.31127
    36  H   1.0    0.03    1.34    1.51    -3.60457     8.46978    -2.72056
    37  C   4.0   -0.03    4.66    4.73    -1.44759     8.73306     0.20830
    38  H   1.0   -0.03    1.09    1.44    -2.89377     7.94526     1.47392
    39  H   1.0   -0.00    1.01    1.43    -1.53064    10.80486     0.35371
    40  C   4.0   -0.07    4.77    4.81     1.14670     7.82579     1.03299
    41  H   1.0   -0.03    1.63    1.73     1.17578     5.76857     1.03548
    42  H   1.0   -0.00    1.13    1.45     2.53360     8.50043    -0.33257
    43  C   4.0   -0.08    4.10    3.81     1.85493     8.75397     3.66251
    44  H   1.0    0.01    1.02    1.43     0.52026     7.98066     5.03841
    45  H   1.0    0.00    1.03    1.43     1.68649    10.81166     3.73391
    46  C   4.0   -0.12    4.01    3.64     4.54984     8.00407     4.35214
    47  H   1.0   -0.00    1.00    1.43     5.88561     8.95890     3.11624
    48  H   1.0    0.00    1.00    1.43     4.98280     8.52183     6.29437
    49  H   1.0    0.01    1.00    1.43     4.83883     5.98008     4.13395
    50  O   6.0   -0.30    3.14    3.22    -4.62841     1.45679     5.48572
    51  H   1.0    0.02    1.43    1.56    -6.41090     1.67958     5.09653
    52  C   4.0   -0.02    4.37    4.34    -4.46526     1.23418     8.13175
    53  H   1.0   -0.00    1.01    1.43    -5.42010     2.83044     9.05099
    54  H   1.0    0.02    1.07    1.44    -2.46268     1.32746     8.60460
    55  C   4.0   -0.08    4.18    3.95    -5.61546    -1.23131     9.09039
    56  H   1.0    0.00    1.02    1.43    -5.70553    -1.17746    11.15177
    57  H   1.0   -0.00    1.03    1.43    -7.54463    -1.34638     8.36569
    58  C   4.0   -0.08    4.17    3.95    -4.15086    -3.56393     8.23334
    59  H   1.0   -0.00    1.16    1.46    -3.90706    -3.47798     6.19276
    60  H   1.0   -0.00    1.03    1.43    -5.27835    -5.23976     8.64997
    61  C   4.0   -0.11    4.03    3.67    -1.59457    -3.81843     9.53685
    62  H   1.0    0.00    1.00    1.43    -1.83831    -3.88839    11.57906
    63  H   1.0    0.01    1.00    1.43    -0.66755    -5.56176     8.95961
    64  H   1.0    0.02    1.00    1.43    -0.37087    -2.22583     9.10636
    65  O   6.0   -0.29    3.04    2.91     3.66499     2.53443    -9.54682
    66  H   1.0    0.03    1.58    1.68     3.88086     3.99271    -8.46494
    67  C   4.0   -0.03    4.40    4.39     2.23993     3.29562   -11.66565
    68  H   1.0   -0.01    1.01    1.43     3.13519     4.93735   -12.57365
    69  H   1.0   -0.01    1.07    1.44     0.32415     3.83582   -11.10233
    70  C   4.0   -0.08    4.23    4.05     2.14825     1.12305   -13.55238
    71  H   1.0   -0.00    1.03    1.43     1.39232     1.82397   -15.34004
    72  H   1.0    0.01    1.03    1.43     4.09058     0.49962   -13.86301
    73  C   4.0   -0.08    4.25    4.10     0.57678    -1.12590   -12.65781
    74  H   1.0   -0.01    1.33    1.51     1.12940    -1.60272   -10.72767
    75  H   1.0    0.00    1.03    1.43     1.02381    -2.74967   -13.85045
    76  C   4.0   -0.13    4.03    3.68    -2.25480    -0.63847   -12.76531
    77  H   1.0   -0.00    1.00    1.43    -2.83648    -0.19478   -14.68818
    78  H   1.0   -0.01    1.00    1.43    -3.28794    -2.29905   -12.13574
    79  H   1.0   -0.01    1.02    1.43    -2.78023     0.92675   -11.55179
    80  O   6.0   -0.32    3.69    4.60    -1.32127    -4.67730    -4.48358
    81  H   1.0    0.02    1.53    1.63     0.42176    -4.38924    -5.02700
    82  H   1.0    0.03    1.13    1.45    -1.76200    -6.25200    -5.27851
    83  O   6.0   -0.29    3.75    4.68     0.75958    -3.14184     3.65748
    84  H   1.0    0.05    1.20    1.46     0.61723    -3.73301     5.37094
    85  H   1.0    0.04    1.50    1.60     2.46111    -2.40282     3.60006
    86  O   6.0   -0.33    2.93    2.62     0.96442     2.21408     4.60901
    87  H   1.0    0.06    1.38    1.53     2.60872     1.40842     4.34127
    88  H   1.0    0.07    1.08    1.44     1.38107     3.85748     5.24843

  Z AO/shell   Hii/eV     exponent
  1     Wed Apr 25 08:07:45 CEST 2018   EN: 2.200 GM2: 0.406  GM3: 0.0800  RAES: 1.40
     1s    -10.707211    1.230000
  6     Wed Apr 25 08:07:45 CEST 2018   EN: 2.550 GM2: 0.538  GM3: 0.1500  RAES: 3.00
     2s    -13.970922    2.096432
     2p    -10.063292    1.800000
  8     Wed Apr 25 08:07:45 CEST 2018   EN: 3.440 GM2: 0.452  GM3:-0.0517  RAES: 1.80
     2s    -20.229985    2.439742
     2p    -15.503117    2.137023
 11     Tue Apr 24 16:34:09 CEST 2018   EN: 0.930 GM2: 0.271  GM3: 0.1799  RAES: 5.00
     3s     -4.546934    0.763787
     3p     -1.332719    0.573553
 17     Mon Apr 23 14:09:22 CEST 2018   EN: 3.160 GM2: 0.249  GM3: 0.1495  RAES: 2.50
     3s    -29.278781    2.485265
     3p    -12.673758    2.199650
     3d     -0.240338    2.476089
 no old-style atom pair restraining (fixing) potential
           ------------------------------------------------- 
          |        Self-Consistent Charge Iterations        |
           ------------------------------------------------- 

 Ncao       : 274
 Nao        : 264
 Nshell     : 140
 Nel        : 232
 T(el)      :   300.0
 intcut     :    25.0
 scfconv/Eh :  0.100E-05
   qconv/e  :  0.100E-03
 intneglect :  0.100E-07
 broydamp   :      0.250
 iter      E             dE          RMSdq      gap      omega  full diag
   1   -135.7191641 -0.135719E+03  0.961E+00    4.99       0.0  T
   2   -135.9898085 -0.270644E+00  0.579E+00    5.39       1.0  T
   3   -136.0916266 -0.101818E+00  0.466E+00    4.97       1.0  T
   4   -136.1435753 -0.519488E-01  0.274E+00    4.23       1.0  T
   5   -136.1610321 -0.174568E-01  0.106E+00    3.49       1.0  T
   6   -136.1632329 -0.220083E-02  0.416E-01    3.47       1.0  T
   7   -136.1636997 -0.466725E-03  0.318E-01    3.40       1.0  T
   8   -136.1645153 -0.815660E-03  0.241E-01    3.48       1.0  T
   9   -136.1650424 -0.527061E-03  0.148E-01    3.47       1.0  T
  10   -136.1654330 -0.390574E-03  0.859E-02    3.50       1.0  T
  11   -136.1655405 -0.107560E-03  0.512E-02    3.49       1.0  T
  12   -136.1655808 -0.402599E-04  0.305E-02    3.48       1.0  T
  13   -136.1655947 -0.138765E-04  0.245E-02    3.48       1.0  T
  14   -136.1656040 -0.935160E-05  0.165E-02    3.48       1.0  T
  15   -136.1656098 -0.576951E-05  0.903E-03    3.48       1.2  T
  16   -136.1656111 -0.137570E-05  0.449E-03    3.48       2.4  T
  17   -136.1656113 -0.179041E-06  0.263E-03    3.48       4.1  T
  18   -136.1656114 -0.725785E-07  0.150E-03    3.48       7.1  T
  19   -136.1656114 -0.280578E-07  0.918E-04    3.48      11.6  T
  20   -136.1656114 -0.149569E-07  0.682E-04    3.48      15.6  T
speedup  1.00
cpu  time for SCC    0.27 s
wall time for SCC    0.27 s

   *** convergence criteria satisfied after 20 iterations ***

          eigenvalues
 #    :         104        105        106        107        108        109        110        111
 occ. :        2.000      2.000      2.000      2.000      2.000      2.000      2.000      2.000
 eps  :        -8.385     -8.363     -8.356     -8.334     -8.304     -8.278     -8.267     -8.229
 #    :         112        113        114        115        116        117        118        119
 occ. :        2.000      2.000      2.000      2.000      2.000      0.000      0.000      0.000
 eps  :        -8.192     -8.144     -8.111     -8.083     -7.949     -4.472     -3.042     -1.416
 #    :         120        121        122        123        124        125        126        127
 occ. :        0.000      0.000      0.000      0.000      0.000      0.000      0.000      0.000
 eps  :        -1.102     -0.077      0.453      1.339      2.103      2.564      3.092      3.286


   #   Z            q   n(s)   n(p)   n(d)      C6AA      α(0)
   1  11 Na     0.686  0.095  0.219  0.000    68.358    26.756
   2  11 Na     0.779  0.058  0.163  0.000    67.216    26.532
   3  11 Na     0.660  0.115  0.226  0.000    68.684    26.820
   4  11 Na     0.680  0.095  0.225  0.000    68.434    26.771
   5  11 Na     0.694  0.088  0.218  0.000    68.261    26.737
   6  11 Na     0.861  0.050  0.089  0.000    66.241    26.339
   7  11 Na     0.774  0.066  0.160  0.000    67.280    26.544
   8  11 Na     0.749  0.041  0.210  0.000    67.580    26.604
   9  11 Na     0.834  0.064  0.102  0.000    66.558    26.402
  10  17 Cl    -0.761  1.975  5.785  0.001   125.767    17.157
  11  17 Cl    -0.772  1.977  5.795  0.000   126.203    17.187
  12  17 Cl    -0.731  1.963  5.764  0.004   124.575    17.076
  13  17 Cl    -0.803  1.981  5.818  0.005   127.480    17.274
  14  17 Cl    -0.758  1.979  5.776  0.004   125.654    17.150
  15  17 Cl    -0.806  1.972  5.799  0.034   127.135    17.246
  16  17 Cl    -0.741  1.967  5.772  0.003   124.972    17.103
  17  17 Cl    -0.796  1.974  5.792  0.031   127.112    17.248
  18  17 Cl    -0.803  1.981  5.818  0.005   127.495    17.275
  19  17 Cl    -0.792  1.973  5.818  0.001   127.023    17.243
  20   8 O     -0.494  1.702  4.792  0.000    22.705     6.435
  21   1 H      0.340  0.660  0.000  0.000     0.603     1.215
  22   6 C      0.056  1.048  2.896  0.000    19.550     6.280
  23   1 H      0.036  0.964  0.000  0.000     2.507     2.476
  24   1 H      0.021  0.979  0.000  0.000     2.713     2.576
  25   6 C     -0.090  1.066  3.024  0.000    22.147     6.688
  26   1 H      0.063  0.937  0.000  0.000     2.153     2.292
  27   1 H      0.038  0.962  0.000  0.000     2.479     2.462
  28   6 C     -0.064  1.050  3.015  0.000    21.732     6.637
  29   1 H      0.064  0.936  0.000  0.000     2.150     2.293
  30   1 H      0.027  0.973  0.000  0.000     2.632     2.537
  31   6 C     -0.106  1.038  3.069  0.000    22.595     6.779
  32   1 H      0.028  0.972  0.000  0.000     2.611     2.527
  33   1 H      0.031  0.969  0.000  0.000     2.570     2.507
  34   1 H      0.038  0.962  0.000  0.000     2.482     2.464
  35   8 O     -0.466  1.695  4.771  0.000    22.125     6.353
  36   1 H      0.321  0.679  0.000  0.000     0.660     1.275
  37   6 C      0.073  1.041  2.886  0.000    19.280     6.236
  38   1 H      0.029  0.971  0.000  0.000     2.605     2.524
  39   1 H      0.016  0.984  0.000  0.000     2.789     2.612
  40   6 C     -0.096  1.069  3.027  0.000    22.226     6.696
  41   1 H      0.053  0.947  0.000  0.000     2.262     2.348
  42   1 H      0.061  0.939  0.000  0.000     2.182     2.310
  43   6 C     -0.055  1.048  3.007  0.000    21.559     6.611
  44   1 H      0.026  0.974  0.000  0.000     2.645     2.543
  45   1 H      0.025  0.975  0.000  0.000     2.654     2.548
  46   6 C     -0.111  1.039  3.073  0.000    22.689     6.793
  47   1 H      0.039  0.961  0.000  0.000     2.459     2.452
  48   1 H      0.026  0.974  0.000  0.000     2.639     2.540
  49   1 H      0.051  0.949  0.000  0.000     2.305     2.374
  50   8 O     -0.471  1.699  4.772  0.000    22.227     6.367
  51   1 H      0.327  0.673  0.000  0.000     0.643     1.258
  52   6 C      0.066  1.040  2.894  0.000    19.475     6.283
  53   1 H      0.019  0.981  0.000  0.000     2.744     2.591
  54   1 H      0.047  0.953  0.000  0.000     2.361     2.403
  55   6 C     -0.076  1.057  3.019  0.000    21.948     6.670
  56   1 H      0.023  0.977  0.000  0.000     2.685     2.563
  57   1 H      0.048  0.952  0.000  0.000     2.347     2.396
  58   6 C     -0.076  1.054  3.022  0.000    21.946     6.670
  59   1 H      0.076  0.924  0.000  0.000     2.020     2.222
  60   1 H      0.030  0.970  0.000  0.000     2.586     2.515
  61   6 C     -0.116  1.040  3.076  0.000    22.782     6.807
  62   1 H      0.026  0.974  0.000  0.000     2.644     2.543
  63   1 H      0.033  0.967  0.000  0.000     2.542     2.493
  64   1 H      0.047  0.953  0.000  0.000     2.360     2.402
  65   8 O     -0.465  1.696  4.769  0.000    22.092     6.348
  66   1 H      0.320  0.680  0.000  0.000     0.649     1.258
  67   6 C      0.074  1.040  2.886  0.000    19.315     6.252
  68   1 H      0.012  0.988  0.000  0.000     2.864     2.647
  69   1 H      0.039  0.961  0.000  0.000     2.466     2.456
  70   6 C     -0.065  1.054  3.011  0.000    21.746     6.639
  71   1 H      0.027  0.973  0.000  0.000     2.631     2.537
  72   1 H      0.043  0.957  0.000  0.000     2.404     2.425
  73   6 C     -0.063  1.053  3.010  0.000    21.698     6.630
  74   1 H      0.052  0.948  0.000  0.000     2.282     2.359
  75   1 H      0.028  0.972  0.000  0.000     2.616     2.529
  76   6 C     -0.113  1.040  3.073  0.000    22.719     6.797
  77   1 H      0.022  0.978  0.000  0.000     2.696     2.568
  78   1 H      0.038  0.962  0.000  0.000     2.471     2.458
  79   1 H      0.059  0.941  0.000  0.000     2.212     2.326
  80   8 O     -0.637  1.721  4.916  0.000    26.009     6.888
  81   1 H      0.353  0.647  0.000  0.000     0.577     1.190
  82   1 H      0.324  0.676  0.000  0.000     0.654     1.270
  83   8 O     -0.668  1.726  4.942  0.000    26.771     6.988
  84   1 H      0.328  0.672  0.000  0.000     0.640     1.257
  85   1 H      0.358  0.642  0.000  0.000     0.564     1.176
  86   8 O     -0.627  1.726  4.901  0.000    25.751     6.854
  87   1 H      0.336  0.664  0.000  0.000     0.615     1.228
  88   1 H      0.289  0.711  0.000  0.000     0.754     1.363

 Mol. C6AA /au·bohr⁶  :     114019.158113
 Mol. C8AA /au·bohr⁸  :    4607988.508595
 Mol. α(0) /au        :        664.467294

 
 Wiberg/Mayer (AO) data. WBOs > 0.1 written file <wbo>
 largest (>0.05) Wiberg bond orders for each atom
           total WBO             WBO to atom ...
     1  Na  0.574    Cl  15 0.211    Cl  16 0.129    Cl  19 0.110    Cl  17 0.057
     2  Na  0.419    Cl  19 0.174    Cl  14 0.131    Cl  16 0.088    O   35 0.076
     3  Na  0.610    Cl  18 0.190    Cl  12 0.162    Cl  13 0.162
     4  Na  0.599    Cl  14 0.179    Cl  18 0.140    Cl  11 0.136    Cl  12 0.084
     5  Na  0.579    Cl  13 0.163    Cl  10 0.156    Cl  11 0.124    Cl  12 0.078
     6  Na  0.269    Cl  12 0.080    O   86 0.077    O   50 0.074    Cl  16 0.071
     7  Na  0.427    Cl  17 0.186    Cl  19 0.081    Cl  16 0.077    O   65 0.072
     8  Na  0.482    Cl  11 0.124    O   80 0.088    Cl  10 0.086    Cl  14 0.079    Cl  16 0.054
     9  Na  0.312    Cl  10 0.137    O   83 0.085    O   20 0.065
    10  Cl  0.438    Na   5 0.156    Na   9 0.137    Na   8 0.086
    11  Cl  0.435    Na   4 0.136    Na   8 0.124    Na   5 0.124
    12  Cl  0.508    Na   3 0.162    Na   4 0.084    Na   6 0.080    Na   5 0.078
    13  Cl  0.383    Na   5 0.163    Na   3 0.162
    14  Cl  0.456    Na   4 0.179    Na   2 0.131    Na   8 0.079
    15  Cl  0.373    Na   1 0.211
    16  Cl  0.495    Na   1 0.129    Na   2 0.088    Na   7 0.077    Na   6 0.071    Na   8 0.054
    17  Cl  0.395    Na   7 0.186    Na   1 0.057
    18  Cl  0.378    Na   3 0.190    Na   4 0.140
    19  Cl  0.400    Na   2 0.174    Na   1 0.110    Na   7 0.081
    20  O   1.974    C   22 0.999    H   21 0.829    Na   9 0.065
    21  H   0.884    O   20 0.829
    22  C   3.950    C   25 1.012    O   20 0.999    H   24 0.976    H   23 0.968
    23  H   0.998    C   22 0.968
    24  H   0.998    C   22 0.976
    25  C   3.994    C   22 1.012    C   28 1.010    H   27 0.980    H   26 0.963
    26  H   0.996    C   25 0.963
    27  H   0.996    C   25 0.980
    28  C   3.992    C   31 1.019    C   25 1.010    H   30 0.977    H   29 0.970
    29  H   0.995    C   28 0.970
    30  H   0.998    C   28 0.977
    31  C   3.997    C   28 1.019    H   32 0.988    H   33 0.987    H   34 0.982
    32  H   0.999    C   31 0.988
    33  H   0.998    C   31 0.987
    34  H   0.998    C   31 0.982
    35  O   1.999    C   37 0.996    H   36 0.860    Na   2 0.076
    36  H   0.896    O   35 0.860
    37  C   3.951    C   40 1.016    O   35 0.996    H   39 0.973    H   38 0.968
    38  H   0.998    C   37 0.968
    39  H   0.998    C   37 0.973
    40  C   3.993    C   37 1.016    C   43 1.009    H   42 0.976    H   41 0.975
    41  H   0.998    C   40 0.975
    42  H   0.994    C   40 0.976
    43  C   3.995    C   46 1.019    C   40 1.009    H   45 0.977    H   44 0.976
    44  H   0.996    C   43 0.976
    45  H   0.998    C   43 0.977
    46  C   3.995    C   43 1.019    H   48 0.988    H   47 0.987    H   49 0.980
    47  H   0.998    C   46 0.987
    48  H   0.999    C   46 0.988
    49  H   0.997    C   46 0.980
    50  O   2.005    C   52 0.999    H   51 0.851    Na   6 0.074
    51  H   0.893    O   50 0.851
    52  C   3.954    C   55 1.003    O   50 0.999    H   54 0.974    H   53 0.974
    53  H   0.999    C   52 0.974
    54  H   0.994    C   52 0.974
    55  C   3.995    C   58 1.012    C   52 1.003    H   56 0.976    H   57 0.973
    56  H   0.998    C   55 0.976
    57  H   0.997    C   55 0.973
    58  C   3.993    C   61 1.022    C   55 1.012    H   60 0.978    H   59 0.966
    59  H   0.994    C   58 0.966
    60  H   0.998    C   58 0.978
    61  C   3.996    C   58 1.022    H   62 0.986    H   64 0.980    H   63 0.980
    62  H   0.999    C   61 0.986
    63  H   0.999    C   61 0.980
    64  H   0.998    C   61 0.980
    65  O   1.999    C   67 0.994    H   66 0.871    Na   7 0.072
    66  H   0.897    O   65 0.871
    67  C   3.951    C   70 1.011    O   65 0.994    H   68 0.973    H   69 0.971
    68  H   0.999    C   67 0.973
    69  H   0.999    C   67 0.971
    70  C   3.996    C   73 1.011    C   67 1.011    H   71 0.976    H   72 0.975
    71  H   0.999    C   70 0.976
    72  H   0.997    C   70 0.975
    73  C   3.995    C   76 1.023    C   70 1.011    H   75 0.979    H   74 0.964
    74  H   0.997    C   73 0.964
    75  H   0.999    C   73 0.979
    76  C   3.992    C   73 1.023    H   77 0.988    H   78 0.985    H   79 0.979
    77  H   0.999    C   76 0.988
    78  H   0.998    C   76 0.985
    79  H   0.996    C   76 0.979
    80  O   1.895    H   82 0.895    H   81 0.836    Na   8 0.088
    81  H   0.876    O   80 0.836
    82  H   0.895    O   80 0.895
    83  O   1.864    H   84 0.882    H   85 0.826    Na   9 0.085
    84  H   0.892    O   83 0.882
    85  H   0.871    O   83 0.826
    86  O   1.869    H   88 0.911    H   87 0.838    Na   6 0.077
    87  H   0.887    O   86 0.838
    88  H   0.915    O   86 0.911
 MOs/occ written to file <molden.input>
 
molecular dipole:
                 x           y           z       tot (Debye)
 q only:        3.240      -3.387       3.191
   full:        2.891      -0.901       3.000      10.835
molecular quadrupole (traceless):
                xx          xy          yy          xz          yz          zz
 q only:      -79.976      39.445      37.124       3.765      12.647      42.852
  q+dip:      -55.465      21.623      27.704       1.214      12.027      27.761
   full:      -54.474      20.894      25.638       1.794      10.833      28.836

SCC energy    :    -136.1656114
rep           :       0.9898683
ES            :       0.9423895
AES           :      -0.0730120
AXC           :       0.0068268
disp          :      -0.1128142
XB            :       0.0000000
fix           :       0.0000000
total E       :    -135.1707266
atomizationE  :      18.4329177    11566.83
(atE without considering molecular charge,
 total energy contains solvation terms)
H-L gap (eV)  :          3.4764
           ------------------------------------------------- 
          |                 ===============                 |
          |                   A N C O P T                   |
          |                 ===============                 |
          |          Approximate Normal Coordinate          |
          |           Rational Function Optimizer           |
           ------------------------------------------------- 
dumping coords to <xtbopt.coord> and <xtbopt.log>
 optlevel               0
 Maxcycle             264
 Maxmicro              25
 Econv         5.000000000000000E-006
 Gconv         1.000000000000000E-003
 Maxdispl       1.00000000000000     
 Hlow          5.000000000000000E-003
 S6             20.0000000000000     
 Nvar              258

generating ANC from model Hessian ...
 Shifting diagonal of input Hessian by   2.080121749182138E-002
 Lowest  eigenvalues of input Hessian
    0.005000    0.006006    0.007886    0.009323    0.012838    0.014526
    0.014778    0.015248    0.016602    0.016778    0.017649    0.018214
    0.018626    0.018732    0.019076    0.020579    0.020671    0.020771
 Highest eigenvalues
    1.399172    1.434220    1.502580    1.511731    1.516276    1.528024
 
cpu  time for ANC gen    0.06 s
wall time for ANC gen    0.07 s
................................................................................
.............................. CYCLE    1 ......................................
................................................................................
   1   -136.1656115 -0.136166E+03  0.456E-04    3.48       0.0  T
   2   -136.1656115 -0.680927E-09  0.366E-04    3.48      29.1  T
   3   -136.1656115 -0.639119E-09  0.324E-04    3.48      32.9  T
speedup  1.02
cpu  time for SCC    0.04 s
wall time for SCC    0.04 s
speedup  1.00
cpu  time for grad    0.16 s
wall time for grad    0.16 s
 E :   -135.17072650  G :  0.000106    pred/act E change:  0.000D+00  0.754D-07
Maxdispl :   0.0004   ||displ|| :   0.0014   Lambda : -0.590D-07
Largest |displ|/coords:  0.0004 (   1)  0.0004 (  21)  0.0004 (   2)
................................................................................
.............................. CYCLE    2 ......................................
................................................................................
   1   -136.1656136 -0.136166E+03  0.220E-03    3.48       0.0  T
   2   -136.1656136 -0.145454E-08  0.852E-04    3.48      12.5  T
   3   -136.1656136 -0.386592E-09  0.298E-04    3.48      35.8  T
speedup  1.00
cpu  time for SCC    0.04 s
wall time for SCC    0.04 s
speedup  1.00
cpu  time for grad    0.15 s
wall time for grad    0.15 s
 E :   -135.17072657  G :  0.000063    pred/act E change:  0.000D+00 -0.694D-07
Maxdispl :   0.0023   ||displ|| :   0.0083   Lambda : -0.285D-06
Largest |displ|/coords:  0.0023 (  21)  0.0022 (   1)  0.0019 (   2)

   *** GEOMETRY OPTIMIZATION CONVERGED AFTER 2 ITERATIONS ***

------------------------------------------------------------------------
 total energy gain (kcal):     -0.0000
------------------------------------------------------------------------
================
 final structure:
================
$coord
        5.31087400294116        0.60944474304637       -1.07246312098744      Na
       -0.38582421147977        4.41480283936904       -2.61051570562019      Na
       -8.50607880957226        5.46032466408262        0.64080950101538      Na
       -6.45197531701115        3.93659675346818       -5.05539776870243      Na
       -8.27786505686360       -0.79328874377343        0.58255607812755      Na
       -1.99500587882966        0.25441625106262        2.85063686852656      Na
        2.16046885593009        0.44914245990884       -6.60516007243644      Na
       -3.65497635053541       -1.25771341413945       -3.50449301172281      Na
       -0.05644075730083       -4.74718926712339       -0.02327717958588      Na
       -4.58327578095412       -3.73791452637323        0.88727914083343      Cl
       -8.42990399531184       -0.38282546697037       -4.20592050113826      Cl
       -4.60491298722826        2.89463077949553       -0.28349176438149      Cl
      -10.32452760769105        2.33194587969819        3.68940079455837      Cl
       -2.25133137998936        2.38249521400176       -6.60939064137299      Cl
        5.94157922285446       -0.45545294500398        3.38316665332968      Cl
        0.71602192927418       -0.24486126042118       -1.39435337571476      Cl
        4.40632850254137       -3.54230651081635       -5.85748850681502      Cl
       -7.88210955740283        8.26298481833237       -3.10667236461642      Cl
        4.33360588273467        4.23142791967739       -4.01414099623166      Cl
        2.66902890260078       -7.04336857222838       -1.57076146178376      O 
        3.35073370090560       -6.24924799495504       -3.09492437999160      H 
        4.66227290670843       -7.03254953540292        0.19313729297242      C 
        5.19955070998518       -5.08586844830586        0.65857089896982      H 
        6.33233446257062       -7.96660736379467       -0.60372302771779      H 
        3.83315447700907       -8.40025669362230        2.58115733394314      C 
        1.89703618748827       -7.83196191462597        3.00516357916728      H 
        3.81683972807890      -10.43066820888330        2.22550108660601      H 
        5.54300861531905       -7.80354684908809        4.81933627266170      C 
        5.61571840557135       -5.76195788875916        5.09915991979135      H 
        7.46110467756859       -8.43838265480727        4.39589566093343      H 
        4.63004308519683       -9.08173106275586        7.23141493872586      C 
        4.65640009703499      -11.12736100345762        7.02092670819509      H 
        5.83227730575260       -8.57748032179197        8.82010572503815      H 
        2.70303465511086       -8.51179028733598        7.66852625884764      H 
       -1.88314396553892        7.97860953196834       -2.31123258283562      O 
       -3.60464730658819        8.46989673463505       -2.72055184688179      H 
       -1.44757571539334        8.73309776001666        0.20829222022789      C 
       -2.89374752960894        7.94539199274625        1.47398731004832      H 
       -1.53050904147698       10.80490079914411        0.35368834323921      H 
        1.14670469828874        7.82574396514255        1.03294903632848      C 
        1.17576565967580        5.76852120019730        1.03544307783733      H 
        2.53361096560897        8.50036906507718       -0.33262512388233      H 
        1.85497345602602        8.75393643200877        3.66244429617071      C 
        0.52030065660220        7.98066443650914        5.03837653545229      H 
        1.68657778977154       10.81162495282321        3.73383099395075      H 
        4.54988361646287        8.00400318949956        4.35208603996616      C 
        5.88565574307706        8.95879848042928        3.11616264446856      H 
        4.98283232352520        8.52181112374359        6.29430741612010      H 
        4.83884636132461        5.98000420331666        4.13394025450813      H 
       -4.62840944217228        1.45683028971286        5.48575050588861      O 
       -6.41092560196994        1.67955745852602        5.09661875287877      H 
       -4.46520654948250        1.23414692960597        8.13176131161922      C 
       -5.41999626909040        2.83040079965813        9.05107145297982      H 
       -2.46261072954731        1.32740145360559        8.60458324270816      H 
       -5.61542020445734       -1.23134030408345        9.09038915705439      C 
       -5.70541255564893       -1.17750771100010       11.15177636807830      H 
       -7.54462043084331       -1.34635671823712        8.36575380956368      H 
       -4.15088532163577       -3.56398163019435        8.23330026834926      C 
       -3.90710229782074       -3.47803781854999        6.19271800261127      H 
       -5.27840207288065       -5.23979095445388        8.64993185544611      H 
       -1.59460030140291       -3.81848077632642        9.53681605878093      C 
       -1.83838607012466       -3.88844425630050       11.57902591112402      H 
       -0.66754582568260       -5.56179648152304        8.95959668197888      H 
       -0.37092785499067       -2.22586245071579        9.10635570570580      H 
        3.66485395280096        2.53463859233288       -9.54669704912421      O 
        3.88060051995860        3.99296032356858       -8.46484667955936      H 
        2.23987355110101        3.29565487783952      -11.66563883067870      C 
        3.13514182595055        4.93732585420690      -12.57371923010511      H 
        0.32406350469383        3.83586003467789      -11.10241920494899      H 
        2.14827068736867        1.12301519435343      -13.55229801683171      C 
        1.39241668605095        1.82396672494782      -15.33999853207104      H 
        4.09063675591062        0.49968096726919      -13.86293396670369      H 
        0.57687791005571       -1.12591552216547      -12.65782061180997      C 
        1.12942039696528       -1.60278865788027      -10.72766575552200      H 
        1.02387977495106       -2.74968345139041      -13.85046552125874      H 
       -2.25475285321837       -0.63861055497522      -12.76533888190918      C 
       -2.83644644661234       -0.19503120435626      -14.68822472300258      H 
       -3.28772626463667       -2.29923950078961      -12.13571481127807      H 
       -2.78027197168387        0.92662276990686      -11.55188701014379      H 
       -1.32119837787190       -4.67737377906481       -4.48348302528813      O 
        0.42185291748549       -4.38928204466201       -5.02680880513224      H 
       -1.76199955820058       -6.25191384598472       -5.27868672219078      H 
        0.75960156249460       -3.14187181647029        3.65742821092306      O 
        0.61708267732483       -3.73299854265224        5.37088886021409      H 
        2.46111032013986       -2.40282652633768        3.60012434448719      H 
        0.96447873333068        2.21399554222279        4.60919545534457      O 
        2.60878972141226        1.40837922359411        4.34139259631787      H 
        1.38117918520997        3.85744221843048        5.24849941448752      H 
$end
 
 Bond Distances (Angstroems)
 ---------------------------
Na1-Na2=3.7155       Na1-Na7=3.3702       Na1-Na9=4.0510       Na1-Cl15=2.4471      Na1-Cl16=2.4790      Na1-Cl19=2.5228      
Na2-Na1=3.7155       Na2-Na4=3.4702       Na2-Na6=3.7314       Na2-Na7=3.2692       Na2-Na8=3.4967       Na2-Cl12=2.6736      
Na2-Cl14=2.5708      Na2-Cl16=2.6142      Na2-Cl19=2.6073      Na2-O35=2.0517       Na2-C37=2.7861       Na2-C40=2.7628       
Na2-H41=2.2178       Na3-Na4=3.3042       Na3-Na5=3.3116       Na3-Cl12=2.5188      Na3-Cl13=2.5038      Na3-Cl18=2.4982      
Na4-Na2=3.4702       Na4-Na3=3.3042       Na4-Na5=4.0124       Na4-Na8=3.2280       Na4-Cl11=2.5539      Na4-Cl12=2.7633      
Na4-Cl14=2.5087      Na4-Cl18=2.6225      Na5-Na3=3.3116       Na5-Na4=4.0124       Na5-Na6=3.5780       Na5-Na8=3.2745       
Na5-Cl10=2.5053      Na5-Cl11=2.5445      Na5-Cl12=2.7922      Na5-Cl13=2.5712      Na6-Na2=3.7314       Na6-Na5=3.5780       
Na6-Na8=3.5667       Na6-Na9=3.2203       Na6-Cl10=2.7237      Na6-Cl12=2.5710      Na6-Cl16=2.6784      Na6-O50=2.0715       
Na6-O83=2.3531       Na6-O86=2.0962       Na7-Na1=3.3702       Na7-Na2=3.2692       Na7-Na8=3.6026       Na7-Cl14=2.5490      
Na7-Cl16=2.8849      Na7-Cl17=2.4557      Na7-Cl19=2.6848      Na7-O65=2.0675       Na7-H66=2.3052       Na8-Na2=3.4967       
Na8-Na4=3.2280       Na8-Na5=3.2745       Na8-Na6=3.5667       Na8-Na7=3.6026       Na8-Na9=3.2295       Na8-Cl10=2.7138      
Na8-Cl11=2.5955      Na8-Cl12=2.8260      Na8-Cl14=2.6386      Na8-Cl16=2.6238      Na8-O80=2.2513       Na9-Na1=4.0510       
Na9-Na6=3.2203       Na9-Na8=3.2295       Na9-Cl10=2.5012      Na9-Cl16=2.5239      Na9-O20=2.0560       Na9-C22=2.7768       
Na9-O80=2.4536       Na9-O83=2.1684       Cl10-Na5=2.5053      Cl10-Na6=2.7237      Cl10-Na8=2.7138      Cl10-Na9=2.5012      
Cl11-Na4=2.5539      Cl11-Na5=2.5445      Cl11-Na8=2.5955      Cl12-Na2=2.6736      Cl12-Na3=2.5188      Cl12-Na4=2.7633      
Cl12-Na5=2.7922      Cl12-Na6=2.5710      Cl12-Na8=2.8260      Cl13-Na3=2.5038      Cl13-Na5=2.5712      Cl14-Na2=2.5708      
Cl14-Na4=2.5087      Cl14-Na7=2.5490      Cl14-Na8=2.6386      Cl15-Na1=2.4471      Cl16-Na1=2.4790      Cl16-Na2=2.6142      
Cl16-Na6=2.6784      Cl16-Na7=2.8849      Cl16-Na8=2.6238      Cl16-Na9=2.5239      Cl17-Na7=2.4557      Cl18-Na3=2.4982      
Cl18-Na4=2.6225      Cl19-Na1=2.5228      Cl19-Na2=2.6073      Cl19-Na7=2.6848      O20-Na9=2.0560       O20-H21=0.9784       
O20-C22=1.4085       H21-O20=0.9784       C22-Na9=2.7768       C22-O20=1.4085       C22-H23=1.0967       C22-H24=1.0969       
C22-C25=1.5209       H23-C22=1.0967       H24-C22=1.0969       C25-C22=1.5209       C25-H26=1.0911       C25-H27=1.0908       
C25-C28=1.5235       H26-C25=1.0911       H27-C25=1.0908       C28-C25=1.5235       C28-H29=1.0911       C28-H30=1.0924       
C28-C31=1.5232       H29-C28=1.0911       H30-C28=1.0924       C31-C28=1.5232       C31-H32=1.0883       C31-H33=1.0875       
C31-H34=1.0883       H32-C31=1.0883       H33-C31=1.0875       H34-C31=1.0883       O35-Na2=2.0517       O35-H36=0.9718       
O35-C37=1.4107       H36-O35=0.9718       C37-Na2=2.7861       C37-O35=1.4107       C37-H38=1.0991       C37-H39=1.0999       
C37-C40=1.5184       H38-C37=1.0991       H39-C37=1.0999       C40-Na2=2.7628       C40-C37=1.5184       C40-H41=1.0887       
C40-H42=1.0901       C40-C43=1.5225       H41-Na2=2.2178       H41-C40=1.0887       H42-C40=1.0901       C43-C40=1.5225       
C43-H44=1.0938       C43-H45=1.0932       C43-C46=1.5246       H44-C43=1.0938       H45-C43=1.0932       C46-C43=1.5246       
C46-H47=1.0875       C46-H48=1.0881       C46-H49=1.0881       H47-C46=1.0875       H48-C46=1.0881       H49-C46=1.0881       
O50-Na6=2.0715       O50-H51=0.9726       O50-C52=1.4078       H51-O50=0.9726       C52-O50=1.4078       C52-H53=1.0979       
C52-H54=1.0900       C52-C55=1.5264       H53-C52=1.0979       H54-C52=1.0900       C55-C52=1.5264       C55-H56=1.0922       
C55-H57=1.0922       C55-C58=1.5264       H56-C55=1.0922       H57-C55=1.0922       C58-C55=1.5264       C58-H59=1.0885       
C58-H60=1.0913       C58-C61=1.5244       H59-C58=1.0885       H60-C58=1.0913       C61-C58=1.5244       C61-H62=1.0890       
C61-H63=1.0886       C61-H64=1.0870       H62-C61=1.0890       H63-C61=1.0886       H64-C61=1.0870       O65-Na7=2.0675       
O65-H66=0.9676       O65-C67=1.4100       H66-Na7=2.3052       H66-O65=0.9676       C67-O65=1.4100       C67-H68=1.1000       
C67-H69=1.0947       C67-C70=1.5235       H68-C67=1.1000       H69-C67=1.0947       C70-C67=1.5235       C70-H71=1.0920       
C70-H72=1.0919       C70-C73=1.5270       H71-C70=1.0920       H72-C70=1.0919       C73-C70=1.5270       C73-H74=1.0920       
C73-H75=1.0921       C73-C76=1.5215       H74-C73=1.0920       H75-C73=1.0921       C76-C73=1.5215       C76-H77=1.0887       
C76-H78=1.0872       C76-H79=1.0843       H77-C76=1.0887       H78-C76=1.0872       H79-C76=1.0843       O80-Na8=2.2513       
O80-Na9=2.4536       O80-H81=0.9781       O80-H82=0.9621       H81-O80=0.9781       H82-O80=0.9621       O83-Na6=2.3531       
O83-Na9=2.1684       O83-H84=0.9621       O83-H85=0.9821       H84-O83=0.9621       H85-O83=0.9821       O86-Na6=2.0962       
O86-H87=0.9793       O86-H88=0.9589       H87-O86=0.9793       H88-O86=0.9589       
 C  H  Rav=1.0914 sigma=0.0038  Rmin=1.0843  Rmax=1.1000    36
 C  C  Rav=1.5235 sigma=0.0024  Rmin=1.5184  Rmax=1.5270    12
 O  H  Rav=0.9713 sigma=0.0078  Rmin=0.9589  Rmax=0.9821    10
 O  C  Rav=1.4093 sigma=0.0012  Rmin=1.4078  Rmax=1.4107     4
 Na H  Rav=2.2615 sigma=0.0437  Rmin=2.2178  Rmax=2.3052     2
 Na C  Rav=2.7753 sigma=0.0096  Rmin=2.7628  Rmax=2.7861     3
 Na O  Rav=2.1744 sigma=0.1387  Rmin=2.0517  Rmax=2.4536     9
 Na Na Rav=3.4960 sigma=0.2553  Rmin=3.2203  Rmax=4.0510    17
 Cl Na Rav=2.6021 sigma=0.1089  Rmin=2.4471  Rmax=2.8849    32
 
 selected bond angles (degree)
 --------------------
Na7-Na1-Na2= 54.69             Na9-Na1-Na2= 80.82             Na9-Na1-Na7= 75.80             Cl15-Na1-Na2=116.52            
Cl15-Na1-Na7=153.99            Cl15-Na1-Na9= 78.61            Cl16-Na1-Na2= 44.60            Cl16-Na1-Na7= 56.67            
Cl16-Na1-Na9= 36.30            Cl16-Na1-Cl15= 99.09           Cl19-Na1-Na2= 44.50            Cl19-Na1-Na7= 51.81            
Cl19-Na1-Na9=118.19            Cl19-Na1-Cl15=142.89           Cl19-Na1-Cl16= 83.98           Na4-Na2-Na1=142.44             
Na6-Na2-Na1= 72.29             Na6-Na2-Na4= 91.98             Na7-Na2-Na1= 57.27             Na7-Na2-Na4= 95.36             
Na7-Na2-Na6=102.48             Na8-Na2-Na1= 88.04             Na8-Na2-Na4= 55.20             Na8-Na2-Na6= 59.03             
Na8-Na2-Na7= 64.24             Cl12-Na2-Na1=114.43            Cl12-Na2-Na4= 51.49            Cl12-Na2-Na6= 43.55            
Cl12-Na2-Na7=116.67            Cl12-Na2-Na8= 52.47            Cl14-Na2-Na1=105.38            Cl14-Na2-Na4= 46.16            
Cl14-Na2-Na6=107.64            Cl14-Na2-Na7= 50.02            Cl14-Na2-Na8= 48.67            Cl14-Na2-Cl12= 86.13           
Cl16-Na2-Na1= 41.75            Cl16-Na2-Na4=103.26            Cl16-Na2-Na6= 45.87            Cl16-Na2-Na7= 57.44            
Cl16-Na2-Na8= 48.24            Cl16-Na2-Cl12= 77.82           Cl16-Na2-Cl14= 83.90           Cl19-Na2-Na1= 42.70            
Cl19-Na2-Na4=141.00            Cl19-Na2-Na6=114.66            Cl19-Na2-Na7= 52.92            Cl19-Na2-Na8=113.79            
Cl19-Na2-Cl12=156.91           Cl19-Na2-Cl14= 96.76           Cl19-Na2-Cl16= 79.71           O35-Na2-Na1=142.62             
O35-Na2-Na4= 74.84             O35-Na2-Na6=113.23             O35-Na2-Na7=143.05             O35-Na2-Na8=127.48             
O35-Na2-Cl12= 85.33            O35-Na2-Cl14=107.44            O35-Na2-Cl16=159.09            O35-Na2-Cl19=115.22            
C37-Na2-Na1=119.40             C37-Na2-Na4= 94.18             C37-Na2-Na6= 91.33             C37-Na2-Na7=162.90             
C37-Na2-Na8=132.59             C37-Na2-Cl12= 80.32            C37-Na2-Cl14=134.94            C37-Na2-Cl16=133.38            
C37-Na2-Cl19=112.10            C37-Na2-O35= 29.18             C40-Na2-Na1= 87.88             C40-Na2-Na4=125.40             
C40-Na2-Na6= 84.95             C40-Na2-Na7=138.56             C40-Na2-Na8=143.18             C40-Na2-Cl12= 96.91            
C40-Na2-Cl14=163.83            C40-Na2-Cl16=112.27            C40-Na2-Cl19= 86.67            C40-Na2-O35= 57.25             
C40-Na2-C37= 31.76             H41-Na2-Na1= 71.47             H41-Na2-Na4=133.83             H41-Na2-Na6= 66.54             
H41-Na2-Na7=128.04             H41-Na2-Na8=125.40             H41-Na2-Cl12= 90.44            H41-Na2-Cl14=173.88            
H41-Na2-Cl16= 90.42            H41-Na2-Cl19= 84.43            H41-Na2-O35= 77.28             H41-Na2-C37= 49.04             
H41-Na2-C40= 21.95             Na5-Na3-Na4= 74.67             Cl12-Na3-Na4= 54.67            Cl12-Na3-Na5= 55.23            
Cl13-Na3-Na4=123.56            Cl13-Na3-Na5= 50.16            Cl13-Na3-Cl12= 94.80           Cl18-Na3-Na4= 51.48            
Cl18-Na3-Na5=125.52            Cl18-Na3-Cl12= 93.30           Cl18-Na3-Cl13=162.70           Na3-Na4-Na2= 86.93             
Na5-Na4-Na2= 89.49             Na5-Na4-Na3= 52.75             Na8-Na4-Na2= 62.82             Na8-Na4-Na3= 97.28             
Na8-Na4-Na5= 52.42             Cl11-Na4-Na2=112.26            Cl11-Na4-Na3= 85.58            Cl11-Na4-Na5= 38.01            
Cl11-Na4-Na8= 51.76            Cl12-Na4-Na2= 49.21            Cl12-Na4-Na3= 48.04            Cl12-Na4-Na5= 44.05            
Cl12-Na4-Na8= 55.64            Cl12-Na4-Cl11= 78.79           Cl14-Na4-Na2= 47.66            Cl14-Na4-Na3=132.11            
Cl14-Na4-Na5=104.63            Cl14-Na4-Na8= 52.98            Cl14-Na4-Cl11= 97.32           Cl14-Na4-Cl12= 85.45           
Cl18-Na4-Na2= 93.25            Cl18-Na4-Na3= 48.19            Cl18-Na4-Na5=100.53            Cl18-Na4-Na8=140.87            
Cl18-Na4-Cl11=126.43           Cl18-Na4-Cl12= 85.24           Cl18-Na4-Cl14=132.13           Na4-Na5-Na3= 52.58             
Na6-Na5-Na3= 82.87             Na6-Na5-Na4= 85.93             Na8-Na5-Na3= 96.22             Na8-Na5-Na4= 51.38             
Na8-Na5-Na6= 62.55             Cl10-Na5-Na3=130.50            Cl10-Na5-Na4=104.35            Cl10-Na5-Na6= 49.43            
Cl10-Na5-Na8= 54.04            Cl11-Na5-Na3= 85.57            Cl11-Na5-Na4= 38.18            Cl11-Na5-Na6=110.50            
Cl11-Na5-Na8= 51.12            Cl11-Na5-Cl10= 98.16           Cl12-Na5-Na3= 47.82            Cl12-Na5-Na4= 43.48            
Cl12-Na5-Na6= 45.57            Cl12-Na5-Na8= 54.83            Cl12-Na5-Cl10= 84.38           Cl12-Na5-Cl11= 78.40           
Cl13-Na5-Na3= 48.39            Cl13-Na5-Na4=100.12            Cl13-Na5-Na6= 94.43            Cl13-Na5-Na8=141.75            
Cl13-Na5-Cl10=133.44           Cl13-Na5-Cl11=124.65           Cl13-Na5-Cl12= 87.05           Na5-Na6-Na2= 92.50             
Na8-Na6-Na2= 57.20             Na8-Na6-Na5= 54.56             Na9-Na6-Na2= 92.66             Na9-Na6-Na5= 90.59             
Na9-Na6-Na8= 56.55             Cl10-Na6-Na2=106.08            Cl10-Na6-Na5= 44.32            Cl10-Na6-Na8= 48.89            
Cl10-Na6-Na9= 48.89            Cl12-Na6-Na2= 45.76            Cl12-Na6-Na5= 50.85            Cl12-Na6-Na8= 51.79            
Cl12-Na6-Na9=108.25            Cl12-Na6-Cl10= 84.57           Cl16-Na6-Na2= 44.47            Cl16-Na6-Na5=101.60            
Cl16-Na6-Na8= 47.08            Cl16-Na6-Na9= 49.63            Cl16-Na6-Cl10= 82.70           Cl16-Na6-Cl12= 78.48           
O50-Na6-Na2=119.58             O50-Na6-Na5= 69.41             O50-Na6-Na8=122.54             O50-Na6-Na9=141.69             
O50-Na6-Cl10= 99.02            O50-Na6-Cl12= 84.60            O50-Na6-Cl16=162.78            O83-Na6-Na2=116.73             
O83-Na6-Na5=121.21             O83-Na6-Na8= 98.76             O83-Na6-Na9= 42.32             O83-Na6-Cl10= 77.78            
O83-Na6-Cl12=149.87            O83-Na6-Cl16= 75.23            O83-Na6-O50=121.95             O86-Na6-Na2= 83.19             
O86-Na6-Na5=156.90             O86-Na6-Na8=135.53             O86-Na6-Na9=112.22             O86-Na6-Cl10=158.24            
O86-Na6-Cl12=114.76            O86-Na6-Cl16= 91.20            O86-Na6-O50= 92.97             O86-Na6-O83= 80.47             
Na2-Na7-Na1= 68.04             Na8-Na7-Na1= 91.90             Na8-Na7-Na2= 60.95             Cl14-Na7-Na1=116.34            
Cl14-Na7-Na2= 50.61            Cl14-Na7-Na8= 47.05            Cl16-Na7-Na1= 45.89            Cl16-Na7-Na2= 49.80            
Cl16-Na7-Na8= 46.09            Cl16-Na7-Cl14= 79.00           Cl17-Na7-Na1= 69.04            Cl17-Na7-Na2=130.35            
Cl17-Na7-Na8= 97.15            Cl17-Na7-Cl14=142.06           Cl17-Na7-Cl16= 82.23           Cl19-Na7-Na1= 47.60            
Cl19-Na7-Na2= 50.79            Cl19-Na7-Na8=108.67            Cl19-Na7-Cl14= 95.37           Cl19-Na7-Cl16= 73.76           
Cl19-Na7-Cl17=110.59           O65-Na7-Na1=116.75             O65-Na7-Na2=107.63             O65-Na7-Na8=143.67             
O65-Na7-Cl14= 97.92            O65-Na7-Cl16=152.82            O65-Na7-Cl17=113.21            O65-Na7-Cl19= 79.73            
H66-Na7-Na1= 98.92             H66-Na7-Na2= 85.22             H66-Na7-Na8=137.37             H66-Na7-Cl14= 91.99            
H66-Na7-Cl16=128.04            H66-Na7-Cl17=125.27            H66-Na7-Cl19= 56.11            H66-Na7-O65= 24.81             
Na4-Na8-Na2= 61.98             Na5-Na8-Na2=102.46             Na5-Na8-Na4= 76.20             Na6-Na8-Na2= 63.77             
Na6-Na8-Na4= 99.30             Na6-Na8-Na5= 62.90             Na7-Na8-Na2= 54.81             Na7-Na8-Na4= 93.58             
Na7-Na8-Na5=156.95             Na7-Na8-Na6= 99.37             Na9-Na8-Na2= 97.00             Na9-Na8-Na4=154.46             
Na9-Na8-Na5= 96.12             Na9-Na8-Na6= 56.30             Na9-Na8-Na7= 84.23             Cl10-Na8-Na2=112.88            
Cl10-Na8-Na4=123.13            Cl10-Na8-Na5= 48.35            Cl10-Na8-Na6= 49.13            Cl10-Na8-Na7=131.75            
Cl10-Na8-Na9= 48.83            Cl11-Na8-Na2=110.36            Cl11-Na8-Na4= 50.61            Cl11-Na8-Na5= 49.74            
Cl11-Na8-Na6=109.55            Cl11-Na8-Na7=136.20            Cl11-Na8-Na9=139.25            Cl11-Na8-Cl10= 91.86           
Cl12-Na8-Na2= 48.62            Cl12-Na8-Na4= 53.82            Cl12-Na8-Na5= 53.87            Cl12-Na8-Na6= 45.63            
Cl12-Na8-Na7=103.40            Cl12-Na8-Na9=101.85            Cl12-Na8-Cl10= 80.06           Cl12-Na8-Cl11= 76.96           
Cl14-Na8-Na2= 47.02            Cl14-Na8-Na4= 49.39            Cl14-Na8-Na5=124.53            Cl14-Na8-Na6=110.73            
Cl14-Na8-Na7= 45.00            Cl14-Na8-Na9=127.35            Cl14-Na8-Cl10=159.60           Cl14-Na8-Cl11= 93.14           
Cl14-Na8-Cl12= 81.84           Cl16-Na8-Na2= 48.00            Cl16-Na8-Na4=109.78            Cl16-Na8-Na5=111.23            
Cl16-Na8-Na6= 48.38            Cl16-Na8-Na7= 52.38            Cl16-Na8-Na9= 49.78            Cl16-Na8-Cl10= 83.91           
Cl16-Na8-Cl11=151.96           Cl16-Na8-Cl12= 75.01           Cl16-Na8-Cl14= 82.40           O80-Na8-Na2=116.73             
O80-Na8-Na4=151.34             O80-Na8-Na5=128.47             O80-Na8-Na6=105.20             O80-Na8-Na7= 68.17             
O80-Na8-Na9= 49.32             O80-Na8-Cl10= 84.70            O80-Na8-Cl11=130.13            O80-Na8-Cl12=149.47            
O80-Na8-Cl14=106.80            O80-Na8-Cl16= 77.20            Na6-Na9-Na1= 73.32             Na8-Na9-Na1= 86.28             
Na8-Na9-Na6= 67.15             Cl10-Na9-Na1=123.26            Cl10-Na9-Na6= 55.14            Cl10-Na9-Na8= 54.76            
Cl16-Na9-Na1= 35.56            Cl16-Na9-Na6= 53.95            Cl16-Na9-Na8= 52.54            Cl16-Na9-Cl10= 90.51           
O20-Na9-Na1= 82.36             O20-Na9-Na6=153.80             O20-Na9-Na8=121.62             O20-Na9-Cl10=151.02            
O20-Na9-Cl16=109.26            C22-Na9-Na1= 71.33             C22-Na9-Na6=128.68             C22-Na9-Na8=143.40             
C22-Na9-Cl10=161.14            C22-Na9-Cl16=106.10            C22-Na9-O20= 29.34             O80-Na9-Na1= 92.80             
O80-Na9-Na6=110.79             O80-Na9-Na8= 44.10             O80-Na9-Cl10= 85.46            O80-Na9-Cl16= 75.73            
O80-Na9-O20= 79.46             O80-Na9-C22=106.95             O83-Na9-Na1= 73.10             O83-Na9-Na6= 46.94             
O83-Na9-Na8=113.94             O83-Na9-Cl10= 86.22            O83-Na9-Cl16= 81.73            O83-Na9-O20=116.72             
O83-Na9-C22= 87.39             O83-Na9-O80=155.85             Na6-Cl10-Na5= 86.25            Na8-Cl10-Na5= 77.60            
Na8-Cl10-Na6= 81.98            Na9-Cl10-Na5=150.21            Na9-Cl10-Na6= 75.97            Na9-Cl10-Na8= 76.40            
 
 selected dihedral angles (degree)
 ---------------------------------
Na4-Na2-Na1-Na7= 49.19        Na4-Na2-Na1-Na9=330.15        Na4-Na2-Na1-Cl15=257.87       Na4-Na2-Na1-Cl16=333.12       
Na4-Na2-Na1-Cl19=118.07       Na6-Na2-Na1-Na7=118.36        Na6-Na2-Na1-Na9= 39.31        Na6-Na2-Na1-Cl15=327.03       
Na6-Na2-Na1-Cl16= 42.28       Na6-Na2-Na1-Cl19=187.24       Na7-Na2-Na1-Na9=280.96        Na7-Na2-Na1-Cl15=208.68       
Na7-Na2-Na1-Cl16=283.93       Na7-Na2-Na1-Cl19= 68.88       Na8-Na2-Na1-Na7= 60.34        Na8-Na2-Na1-Na9=341.29        
Na8-Na2-Na1-Cl15=269.01       Na8-Na2-Na1-Cl16=344.26       Na8-Na2-Na1-Cl19=129.22       Cl12-Na2-Na1-Na7=107.10       
Cl12-Na2-Na1-Na9= 28.06       Cl12-Na2-Na1-Cl15=315.78      Cl12-Na2-Na1-Cl16= 31.03      Cl12-Na2-Na1-Cl19=175.99      
Cl14-Na2-Na1-Na7= 14.35       Cl14-Na2-Na1-Na9=295.30       Cl14-Na2-Na1-Cl15=223.02      Cl14-Na2-Na1-Cl16=298.27      
Cl14-Na2-Na1-Cl19= 83.23      Cl16-Na2-Na1-Na7= 76.07       Cl16-Na2-Na1-Na9=357.03       Cl16-Na2-Na1-Cl15=284.75      
Cl16-Na2-Na1-Cl19=144.95      Cl19-Na2-Na1-Na7=291.12       Cl19-Na2-Na1-Na9=212.07       Cl19-Na2-Na1-Cl15=139.79      
Cl19-Na2-Na1-Cl16=215.05      O35-Na2-Na1-Na7=223.66        O35-Na2-Na1-Na9=144.62        O35-Na2-Na1-Cl15= 72.34       
O35-Na2-Na1-Cl16=147.59       O35-Na2-Na1-Cl19=292.54       C37-Na2-Na1-Na7=199.62        C37-Na2-Na1-Na9=120.57        
C37-Na2-Na1-Cl15= 48.29       C37-Na2-Na1-Cl16=123.54       C37-Na2-Na1-Cl19=268.50       C40-Na2-Na1-Na7=203.73        
C40-Na2-Na1-Na9=124.69        C40-Na2-Na1-Cl15= 52.41       C40-Na2-Na1-Cl16=127.66       C40-Na2-Na1-Cl19=272.61       
H41-Na2-Na1-Na7=188.86        H41-Na2-Na1-Na9=109.82        H41-Na2-Na1-Cl15= 37.54       H41-Na2-Na1-Cl16=112.79       
H41-Na2-Na1-Cl19=257.74       Na3-Na4-Na2-Na1=113.40        Na3-Na4-Na2-Na6= 50.43        Na3-Na4-Na2-Na7=153.16        
Na3-Na4-Na2-Na8= 99.80        Na3-Na4-Na2-Cl12= 33.06       Na3-Na4-Na2-Cl14=163.20       Na3-Na4-Na2-Cl16= 95.39       
Na3-Na4-Na2-Cl19=185.35       Na3-Na4-Na2-O35=296.88        Na3-Na4-Na2-C37=318.95        Na3-Na4-Na2-C40=325.21        
Na3-Na4-Na2-H41=351.69        Na5-Na4-Na2-Na1= 60.69        Na5-Na4-Na2-Na6=357.71        Na5-Na4-Na2-Na7=100.44        
Na5-Na4-Na2-Na8= 47.08        Na5-Na4-Na2-Cl12=340.34       Na5-Na4-Na2-Cl14=110.48       Na5-Na4-Na2-Cl16= 42.67       
Na5-Na4-Na2-Cl19=132.63       Na5-Na4-Na2-O35=244.16        Na5-Na4-Na2-C37=266.23        Na5-Na4-Na2-C40=272.49        
Na5-Na4-Na2-H41=298.98        Na8-Na4-Na2-Na1= 13.60        Na8-Na4-Na2-Na6=310.63        Na8-Na4-Na2-Na7= 53.36        
Na8-Na4-Na2-Cl12=293.26       Na8-Na4-Na2-Cl14= 63.40       Na8-Na4-Na2-Cl16=355.59       Na8-Na4-Na2-Cl19= 85.55       
Na8-Na4-Na2-O35=197.08        Na8-Na4-Na2-C37=219.15        Na8-Na4-Na2-C40=225.41        Na8-Na4-Na2-H41=251.89        
Cl11-Na4-Na2-Na1= 29.45       Cl11-Na4-Na2-Na6=326.47       Cl11-Na4-Na2-Na7= 69.20       Cl11-Na4-Na2-Na8= 15.84       
Cl11-Na4-Na2-Cl12=309.10      Cl11-Na4-Na2-Cl14= 79.25      Cl11-Na4-Na2-Cl16= 11.43      Cl11-Na4-Na2-Cl19=101.39      
Cl11-Na4-Na2-O35=212.92       Cl11-Na4-Na2-C37=234.99       Cl11-Na4-Na2-C40=241.26       Cl11-Na4-Na2-H41=267.74       
Cl12-Na4-Na2-Na1= 80.34       Cl12-Na4-Na2-Na6= 17.37       Cl12-Na4-Na2-Na7=120.10       Cl12-Na4-Na2-Na8= 66.74       
Cl12-Na4-Na2-Cl14=130.14      Cl12-Na4-Na2-Cl16= 62.33      Cl12-Na4-Na2-Cl19=152.29      Cl12-Na4-Na2-O35=263.82       
Cl12-Na4-Na2-C37=285.88       Cl12-Na4-Na2-C40=292.15       Cl12-Na4-Na2-H41=318.63       Cl14-Na4-Na2-Na1=310.20       
Cl14-Na4-Na2-Na6=247.22       Cl14-Na4-Na2-Na7=349.96       Cl14-Na4-Na2-Na8=296.60       Cl14-Na4-Na2-Cl12=229.86      
Cl14-Na4-Na2-Cl16=292.19      Cl14-Na4-Na2-Cl19= 22.15      Cl14-Na4-Na2-O35=133.68       Cl14-Na4-Na2-C37=155.74       
Cl14-Na4-Na2-C40=162.01       Cl14-Na4-Na2-H41=188.49       Cl18-Na4-Na2-Na1=161.20       Cl18-Na4-Na2-Na6= 98.22       
Cl18-Na4-Na2-Na7=200.96       Cl18-Na4-Na2-Na8=147.60       Cl18-Na4-Na2-Cl12= 80.86      Cl18-Na4-Na2-Cl14=211.00      
Cl18-Na4-Na2-Cl16=143.18      Cl18-Na4-Na2-Cl19=233.15      Cl18-Na4-Na2-O35=344.68       Cl18-Na4-Na2-C37=  6.74       
Cl18-Na4-Na2-C40= 13.01       Cl18-Na4-Na2-H41= 39.49       Na2-Na4-Na3-Na5=268.31        Na2-Na4-Na3-Cl12=326.26       
Na2-Na4-Na3-Cl13=256.58       Na2-Na4-Na3-Cl18= 97.13       Na5-Na4-Na3-Cl12= 57.95       Na5-Na4-Na3-Cl13=348.27       
Na5-Na4-Na3-Cl18=188.82       Na8-Na4-Na3-Na5=330.40        Na8-Na4-Na3-Cl12= 28.35       Na8-Na4-Na3-Cl13=318.67       
Na8-Na4-Na3-Cl18=159.22       Cl11-Na4-Na3-Na5= 20.93       Cl11-Na4-Na3-Cl12= 78.88      Cl11-Na4-Na3-Cl13=  9.20      
Cl11-Na4-Na3-Cl18=209.75      Cl12-Na4-Na3-Na5=302.05       Cl12-Na4-Na3-Cl13=290.32      Cl12-Na4-Na3-Cl18=130.87      
Cl14-Na4-Na3-Na5=285.04       Cl14-Na4-Na3-Cl12=343.00      Cl14-Na4-Na3-Cl13=273.31      Cl14-Na4-Na3-Cl18=113.87      
Cl18-Na4-Na3-Na5=171.18       Cl18-Na4-Na3-Cl12=229.13      Cl18-Na4-Na3-Cl13=159.44      Na4-Na5-Na3-Cl12=302.66       
Na4-Na5-Na3-Cl13=167.25       Na4-Na5-Na3-Cl18=  8.48       Na6-Na5-Na3-Na4= 90.32        Na6-Na5-Na3-Cl12= 32.98       
Na6-Na5-Na3-Cl13=257.57       Na6-Na5-Na3-Cl18= 98.80       Na8-Na5-Na3-Na4= 29.07        Na8-Na5-Na3-Cl12=331.73       
Na8-Na5-Na3-Cl13=196.32       Na8-Na5-Na3-Cl18= 37.55       Cl10-Na5-Na3-Na4= 75.94       Cl10-Na5-Na3-Cl12= 18.61      
Cl10-Na5-Na3-Cl13=243.20      Cl10-Na5-Na3-Cl18= 84.43      Cl11-Na5-Na3-Na4=338.99       Cl11-Na5-Na3-Cl12=281.66      
Cl11-Na5-Na3-Cl13=146.25      Cl11-Na5-Na3-Cl18=347.48      Cl12-Na5-Na3-Na4= 57.34       Cl12-Na5-Na3-Cl13=224.59      
Cl12-Na5-Na3-Cl18= 65.82      Cl13-Na5-Na3-Na4=192.75       Cl13-Na5-Na3-Cl12=135.41      Cl13-Na5-Na3-Cl18=201.23      
Na5-Na6-Na2-Na1=217.33        Na5-Na6-Na2-Na4=  2.57        Na5-Na6-Na2-Na7=266.64        Na5-Na6-Na2-Na8=315.95        
Na5-Na6-Na2-Cl12= 22.39       Na5-Na6-Na2-Cl14=318.31       Na5-Na6-Na2-Cl16=255.95       Na5-Na6-Na2-Cl19=211.94       
Na5-Na6-Na2-O35= 76.92        Na5-Na6-Na2-C37= 96.80        Na5-Na6-Na2-C40=127.95        Na5-Na6-Na2-H41=140.34        
Na8-Na6-Na2-Na1=261.38        Na8-Na6-Na2-Na4= 46.62        Na8-Na6-Na2-Na7=310.69        Na8-Na6-Na2-Cl12= 66.44       
Na8-Na6-Na2-Cl14=  2.37       Na8-Na6-Na2-Cl16=300.00       Na8-Na6-Na2-Cl19=255.99       Na8-Na6-Na2-O35=120.97        
Na8-Na6-Na2-C37=140.85        Na8-Na6-Na2-C40=172.00        Na8-Na6-Na2-H41=184.39        Na9-Na6-Na2-Na1=308.04        
Na9-Na6-Na2-Na4= 93.28        Na9-Na6-Na2-Na7=357.34        Na9-Na6-Na2-Na8= 46.65        Na9-Na6-Na2-Cl12=113.09       
Na9-Na6-Na2-Cl14= 49.02       Na9-Na6-Na2-Cl16=346.65       Na9-Na6-Na2-Cl19=302.64       Na9-Na6-Na2-O35=167.62        
Na9-Na6-Na2-C37=187.51        Na9-Na6-Na2-C40=218.65        Na9-Na6-Na2-H41=231.04        Cl10-Na6-Na2-Na1=260.22       
Cl10-Na6-Na2-Na4= 45.46       Cl10-Na6-Na2-Na7=309.53       Cl10-Na6-Na2-Na8=358.84       Cl10-Na6-Na2-Cl12= 65.28      
Cl10-Na6-Na2-Cl14=  1.20      Cl10-Na6-Na2-Cl16=298.84      Cl10-Na6-Na2-Cl19=254.83      Cl10-Na6-Na2-O35=119.81       
Cl10-Na6-Na2-C37=139.69       Cl10-Na6-Na2-C40=170.84       Cl10-Na6-Na2-H41=183.23       Cl12-Na6-Na2-Na1=194.94       
Cl12-Na6-Na2-Na4=340.19       Cl12-Na6-Na2-Na7=244.25       Cl12-Na6-Na2-Na8=293.56       Cl12-Na6-Na2-Cl14=295.93      
Cl12-Na6-Na2-Cl16=233.56      Cl12-Na6-Na2-Cl19=189.55      Cl12-Na6-Na2-O35= 54.53       Cl12-Na6-Na2-C37= 74.41       
Cl12-Na6-Na2-C40=105.56       Cl12-Na6-Na2-H41=117.95       Cl16-Na6-Na2-Na1=321.38       Cl16-Na6-Na2-Na4=106.62       
Cl16-Na6-Na2-Na7= 10.69       Cl16-Na6-Na2-Na8= 60.00       Cl16-Na6-Na2-Cl12=126.44      Cl16-Na6-Na2-Cl14= 62.36      
Cl16-Na6-Na2-Cl19=315.99      Cl16-Na6-Na2-O35=180.97       Cl16-Na6-Na2-C37=200.85       Cl16-Na6-Na2-C40=232.00       
Cl16-Na6-Na2-H41=244.39       O50-Na6-Na2-Na1=149.66        O50-Na6-Na2-Na4=294.90        O50-Na6-Na2-Na7=198.97        
O50-Na6-Na2-Na8=248.28        O50-Na6-Na2-Cl12=314.72       O50-Na6-Na2-Cl14=250.65       O50-Na6-Na2-Cl16=188.28       
O50-Na6-Na2-Cl19=144.27       O50-Na6-Na2-O35=  9.25        O50-Na6-Na2-C37= 29.13        O50-Na6-Na2-C40= 60.28        
O50-Na6-Na2-H41= 72.67        O83-Na6-Na2-Na1=344.40        O83-Na6-Na2-Na4=129.64        O83-Na6-Na2-Na7= 33.70        
O83-Na6-Na2-Na8= 83.01        O83-Na6-Na2-Cl12=149.45       O83-Na6-Na2-Cl14= 85.38       O83-Na6-Na2-Cl16= 23.01       
O83-Na6-Na2-Cl19=339.00       O83-Na6-Na2-O35=203.98        O83-Na6-Na2-C37=223.86        O83-Na6-Na2-C40=255.01        
O83-Na6-Na2-H41=267.40        O86-Na6-Na2-Na1= 60.11        O86-Na6-Na2-Na4=205.35        O86-Na6-Na2-Na7=109.42        
O86-Na6-Na2-Na8=158.72        O86-Na6-Na2-Cl12=225.16       O86-Na6-Na2-Cl14=161.09       O86-Na6-Na2-Cl16= 98.73       
O86-Na6-Na2-Cl19= 54.71       O86-Na6-Na2-O35=279.70        O86-Na6-Na2-C37=299.58        O86-Na6-Na2-C40=330.72        
O86-Na6-Na2-H41=343.12        Na2-Na6-Na5-Na3=305.00        Na2-Na6-Na5-Na4=357.77        Na2-Na6-Na5-Na8= 45.84        
Na2-Na6-Na5-Cl10=110.61       Na2-Na6-Na5-Cl11= 27.54       Na2-Na6-Na5-Cl12=339.40       Na2-Na6-Na5-Cl13=257.92       
Na8-Na6-Na5-Na3=259.16        Na8-Na6-Na5-Na4=311.93        Na8-Na6-Na5-Cl10= 64.77       Na8-Na6-Na5-Cl11=341.70       
Na8-Na6-Na5-Cl12=293.56       Na8-Na6-Na5-Cl13=212.08       Na9-Na6-Na5-Na3=212.31        Na9-Na6-Na5-Na4=265.08        
Na9-Na6-Na5-Na8=313.15        Na9-Na6-Na5-Cl10= 17.92       Na9-Na6-Na5-Cl11=294.85       Na9-Na6-Na5-Cl12=246.71       
Na9-Na6-Na5-Cl13=165.23       Cl10-Na6-Na5-Na3=194.39       Cl10-Na6-Na5-Na4=247.16       Cl10-Na6-Na5-Na8=295.23       
Cl10-Na6-Na5-Cl11=276.93      Cl10-Na6-Na5-Cl12=228.79      Cl10-Na6-Na5-Cl13=147.31      Cl12-Na6-Na5-Na3=325.60       
Cl12-Na6-Na5-Na4= 18.37       Cl12-Na6-Na5-Na8= 66.44       Cl12-Na6-Na5-Cl10=131.21      Cl12-Na6-Na5-Cl11= 48.15      
Cl12-Na6-Na5-Cl13=278.52      Cl16-Na6-Na5-Na3=261.07       Cl16-Na6-Na5-Na4=313.84       Cl16-Na6-Na5-Na8=  1.91       
Cl16-Na6-Na5-Cl10= 66.68      Cl16-Na6-Na5-Cl11=343.61      Cl16-Na6-Na5-Cl12=295.47      Cl16-Na6-Na5-Cl13=213.99      
O50-Na6-Na5-Na3= 65.76        O50-Na6-Na5-Na4=118.53        O50-Na6-Na5-Na8=166.60        O50-Na6-Na5-Cl10=231.37       
O50-Na6-Na5-Cl11=148.30       O50-Na6-Na5-Cl12=100.15       O50-Na6-Na5-Cl13= 18.68       O83-Na6-Na5-Na3=181.44        
O83-Na6-Na5-Na4=234.21        O83-Na6-Na5-Na8=282.28        O83-Na6-Na5-Cl10=347.05       O83-Na6-Na5-Cl11=263.98       
O83-Na6-Na5-Cl12=215.83       O83-Na6-Na5-Cl13=134.35       O86-Na6-Na5-Na3= 23.47        O86-Na6-Na5-Na4= 76.24        
O86-Na6-Na5-Na8=124.31        O86-Na6-Na5-Cl10=189.08       O86-Na6-Na5-Cl11=106.01       O86-Na6-Na5-Cl12= 57.87       
O86-Na6-Na5-Cl13=336.39       Na2-Na7-Na1-Na9= 88.71        Na2-Na7-Na1-Cl15= 78.24       Na2-Na7-Na1-Cl16= 54.66       
Na2-Na7-Na1-Cl19=303.70       Na8-Na7-Na1-Na2=302.50        Na8-Na7-Na1-Na9= 31.21        Na8-Na7-Na1-Cl15= 20.74       
Na8-Na7-Na1-Cl16=357.16       Na8-Na7-Na1-Cl19=246.20       Cl14-Na7-Na1-Na2=344.40       Cl14-Na7-Na1-Na9= 73.12       
Cl14-Na7-Na1-Cl15= 62.65      Cl14-Na7-Na1-Cl16= 39.06      Cl14-Na7-Na1-Cl19=288.11      Cl16-Na7-Na1-Na2=305.34       
Cl16-Na7-Na1-Na9= 34.06       Cl16-Na7-Na1-Cl15= 23.59      Cl16-Na7-Na1-Cl19=249.05      Cl17-Na7-Na1-Na2=205.58       
Cl17-Na7-Na1-Na9=294.29       Cl17-Na7-Na1-Cl15=283.82      Cl17-Na7-Na1-Cl16=260.23      Cl17-Na7-Na1-Cl19=149.28      
Cl19-Na7-Na1-Na2= 56.30       Cl19-Na7-Na1-Na9=145.01       Cl19-Na7-Na1-Cl15=134.54      Cl19-Na7-Na1-Cl16=110.95      
O65-Na7-Na1-Na2= 99.35        O65-Na7-Na1-Na9=188.06        O65-Na7-Na1-Cl15=177.59       O65-Na7-Na1-Cl16=154.00       
O65-Na7-Na1-Cl19= 43.05       H66-Na7-Na1-Na2= 81.12        H66-Na7-Na1-Na9=169.83        H66-Na7-Na1-Cl15=159.37       
H66-Na7-Na1-Cl16=135.78       H66-Na7-Na1-Cl19= 24.82       Na1-Na7-Na2-Na4=207.61        Na1-Na7-Na2-Na6=300.84        
Na1-Na7-Na2-Na8=254.63        Na1-Na7-Na2-Cl12=256.86       Na1-Na7-Na2-Cl14=198.17       Na1-Na7-Na2-Cl16=309.93       
Na1-Na7-Na2-Cl19= 52.46       Na1-Na7-Na2-O35=135.80        Na1-Na7-Na2-C37= 83.99        Na1-Na7-Na2-C40= 37.42        
Na1-Na7-Na2-H41= 10.69        Na8-Na7-Na2-Na1=105.37        Na8-Na7-Na2-Na4=312.98        Na8-Na7-Na2-Na6= 46.21        
Na8-Na7-Na2-Cl12=  2.23       Na8-Na7-Na2-Cl14=303.53       Na8-Na7-Na2-Cl16= 55.30       Na8-Na7-Na2-Cl19=157.83       
Na8-Na7-Na2-O35=241.16        Na8-Na7-Na2-C37=189.36        Na8-Na7-Na2-C40=142.78        Na8-Na7-Na2-H41=116.05        
Cl14-Na7-Na2-Na1=161.83       Cl14-Na7-Na2-Na4=  9.45       Cl14-Na7-Na2-Na6=102.68       Cl14-Na7-Na2-Na8= 56.47       
Cl14-Na7-Na2-Cl12= 58.69      Cl14-Na7-Na2-Cl16=111.77      Cl14-Na7-Na2-Cl19=214.29      Cl14-Na7-Na2-O35=297.63       
Cl14-Na7-Na2-C37=245.83       Cl14-Na7-Na2-C40=199.25       Cl14-Na7-Na2-H41=172.52       Cl16-Na7-Na2-Na1= 50.07       
Cl16-Na7-Na2-Na4=257.68       Cl16-Na7-Na2-Na6=350.91       Cl16-Na7-Na2-Na8=304.70       Cl16-Na7-Na2-Cl12=306.93      
Cl16-Na7-Na2-Cl14=248.23      Cl16-Na7-Na2-Cl19=102.53      Cl16-Na7-Na2-O35=185.87       Cl16-Na7-Na2-C37=134.06       
Cl16-Na7-Na2-C40= 87.48       Cl16-Na7-Na2-H41= 60.75       Cl17-Na7-Na2-Na1= 31.94       Cl17-Na7-Na2-Na4=239.55       
Cl17-Na7-Na2-Na6=332.78       Cl17-Na7-Na2-Na8=286.57       Cl17-Na7-Na2-Cl12=288.80      Cl17-Na7-Na2-Cl14=230.10      
Cl17-Na7-Na2-Cl16=341.87      Cl17-Na7-Na2-Cl19= 84.40      Cl17-Na7-Na2-O35=167.73       Cl17-Na7-Na2-C37=115.93       
Cl17-Na7-Na2-C40= 69.35       Cl17-Na7-Na2-H41= 42.62       Cl19-Na7-Na2-Na1=307.54       Cl19-Na7-Na2-Na4=155.15       
Cl19-Na7-Na2-Na6=248.38       Cl19-Na7-Na2-Na8=202.17       Cl19-Na7-Na2-Cl12=204.40      Cl19-Na7-Na2-Cl14=145.71      
Cl19-Na7-Na2-Cl16=257.47      Cl19-Na7-Na2-O35= 83.34       Cl19-Na7-Na2-C37= 31.53       Cl19-Na7-Na2-C40=344.96       
Cl19-Na7-Na2-H41=318.23       O65-Na7-Na2-Na1=247.60        O65-Na7-Na2-Na4= 95.21        O65-Na7-Na2-Na6=188.44        
O65-Na7-Na2-Na8=142.23        O65-Na7-Na2-Cl12=144.46       O65-Na7-Na2-Cl14= 85.76       O65-Na7-Na2-Cl16=197.53       
O65-Na7-Na2-Cl19=300.06       O65-Na7-Na2-O35= 23.39        O65-Na7-Na2-C37=331.59        O65-Na7-Na2-C40=285.01        
O65-Na7-Na2-H41=258.28        H66-Na7-Na2-Na1=258.37        H66-Na7-Na2-Na4=105.98        H66-Na7-Na2-Na6=199.22        
H66-Na7-Na2-Na8=153.01        H66-Na7-Na2-Cl12=155.23       H66-Na7-Na2-Cl14= 96.54       H66-Na7-Na2-Cl16=208.31       
H66-Na7-Na2-Cl19=310.83       H66-Na7-Na2-O35= 34.17        H66-Na7-Na2-C37=342.37        H66-Na7-Na2-C40=295.79        
H66-Na7-Na2-H41=269.06        Na4-Na8-Na2-Na1=188.25        Na4-Na8-Na2-Na6=117.79        Na4-Na8-Na2-Na7=242.51        
Na4-Na8-Na2-Cl12= 65.01       Na4-Na8-Na2-Cl14=300.80       Na4-Na8-Na2-Cl16=174.24       Na4-Na8-Na2-Cl19=223.29       
Na4-Na8-Na2-O35= 20.93        Na4-Na8-Na2-C37= 58.78        Na4-Na8-Na2-C40=104.42        Na4-Na8-Na2-H41=122.74        
Na5-Na8-Na2-Na1=121.47        Na5-Na8-Na2-Na4=293.22        Na5-Na8-Na2-Na6= 51.02        Na5-Na8-Na2-Na7=175.73        
Na5-Na8-Na2-Cl12=358.24       Na5-Na8-Na2-Cl14=234.02       Na5-Na8-Na2-Cl16=107.46       Na5-Na8-Na2-Cl19=156.52       
Na5-Na8-Na2-O35=314.16        Na5-Na8-Na2-C37=352.01        Na5-Na8-Na2-C40= 37.64        Na5-Na8-Na2-H41= 55.96        
Na6-Na8-Na2-Na1= 70.46        Na6-Na8-Na2-Na4=242.21        Na6-Na8-Na2-Na7=124.71        Na6-Na8-Na2-Cl12=307.22       
Na6-Na8-Na2-Cl14=183.00       Na6-Na8-Na2-Cl16= 56.45       Na6-Na8-Na2-Cl19=105.50       Na6-Na8-Na2-O35=263.14        
Na6-Na8-Na2-C37=300.99        Na6-Na8-Na2-C40=346.62        Na6-Na8-Na2-H41=  4.94        Na7-Na8-Na2-Na1=305.74        
Na7-Na8-Na2-Na4=117.49        Na7-Na8-Na2-Na6=235.29        Na7-Na8-Na2-Cl12=182.51       Na7-Na8-Na2-Cl14= 58.29       
Na7-Na8-Na2-Cl16=291.73       Na7-Na8-Na2-Cl19=340.79       Na7-Na8-Na2-O35=138.42        Na7-Na8-Na2-C37=176.27        
Na7-Na8-Na2-C40=221.91        Na7-Na8-Na2-H41=240.23        Na9-Na8-Na2-Na1= 23.59        Na9-Na8-Na2-Na4=195.34        
Na9-Na8-Na2-Na6=313.13        Na9-Na8-Na2-Na7= 77.84        Na9-Na8-Na2-Cl12=260.35       Na9-Na8-Na2-Cl14=136.13       
Na9-Na8-Na2-Cl16=  9.58       Na9-Na8-Na2-Cl19= 58.63       Na9-Na8-Na2-O35=216.27        Na9-Na8-Na2-C37=254.12        
Na9-Na8-Na2-C40=299.75        Na9-Na8-Na2-H41=318.07        Cl10-Na8-Na2-Na1= 71.67       Cl10-Na8-Na2-Na4=243.42       
Cl10-Na8-Na2-Na6=  1.22       Cl10-Na8-Na2-Na7=125.93       Cl10-Na8-Na2-Cl12=308.44      Cl10-Na8-Na2-Cl14=184.22      
Cl10-Na8-Na2-Cl16= 57.66      Cl10-Na8-Na2-Cl19=106.72      Cl10-Na8-Na2-O35=264.35       Cl10-Na8-Na2-C37=302.20       
Cl10-Na8-Na2-C40=347.84       Cl10-Na8-Na2-H41=  6.16       Cl11-Na8-Na2-Na1=172.87       Cl11-Na8-Na2-Na4=344.62       
Cl11-Na8-Na2-Na6=102.42       Cl11-Na8-Na2-Na7=227.13       Cl11-Na8-Na2-Cl12= 49.64      Cl11-Na8-Na2-Cl14=285.42      
Cl11-Na8-Na2-Cl16=158.86      Cl11-Na8-Na2-Cl19=207.92      Cl11-Na8-Na2-O35=  5.55       Cl11-Na8-Na2-C37= 43.41       
Cl11-Na8-Na2-C40= 89.04       Cl11-Na8-Na2-H41=107.36       Cl12-Na8-Na2-Na1=123.23       Cl12-Na8-Na2-Na4=294.99       
Cl12-Na8-Na2-Na6= 52.78       Cl12-Na8-Na2-Na7=177.49       Cl12-Na8-Na2-Cl14=235.78      Cl12-Na8-Na2-Cl16=109.22      
Cl12-Na8-Na2-Cl19=158.28      Cl12-Na8-Na2-O35=315.92       Cl12-Na8-Na2-C37=353.77       Cl12-Na8-Na2-C40= 39.40       
Cl12-Na8-Na2-H41= 57.72       Cl14-Na8-Na2-Na1=247.45       Cl14-Na8-Na2-Na4= 59.20       Cl14-Na8-Na2-Na6=177.00       
Cl14-Na8-Na2-Na7=301.71       Cl14-Na8-Na2-Cl12=124.22      Cl14-Na8-Na2-Cl16=233.44      Cl14-Na8-Na2-Cl19=282.50      
Cl14-Na8-Na2-O35= 80.14       Cl14-Na8-Na2-C37=117.99       Cl14-Na8-Na2-C40=163.62       Cl14-Na8-Na2-H41=181.94       
Cl16-Na8-Na2-Na1= 14.01       Cl16-Na8-Na2-Na4=185.76       Cl16-Na8-Na2-Na6=303.55       Cl16-Na8-Na2-Na7= 68.27       
Cl16-Na8-Na2-Cl12=250.78      Cl16-Na8-Na2-Cl14=126.56      Cl16-Na8-Na2-Cl19= 49.05      Cl16-Na8-Na2-O35=206.69       
Cl16-Na8-Na2-C37=244.54       Cl16-Na8-Na2-C40=290.18       Cl16-Na8-Na2-H41=308.50       O80-Na8-Na2-Na1=335.92        
O80-Na8-Na2-Na4=147.67        O80-Na8-Na2-Na6=265.46        O80-Na8-Na2-Na7= 30.17        O80-Na8-Na2-Cl12=212.68       
O80-Na8-Na2-Cl14= 88.46       O80-Na8-Na2-Cl16=321.91       O80-Na8-Na2-Cl19= 10.96       O80-Na8-Na2-O35=168.60        
O80-Na8-Na2-C37=206.45        O80-Na8-Na2-C40=252.08        O80-Na8-Na2-H41=270.40        Na2-Na8-Na4-Na3=277.26        
Na2-Na8-Na4-Na5=247.51        Na2-Na8-Na4-Cl11=198.76       Na2-Na8-Na4-Cl12=302.59       Na2-Na8-Na4-Cl14= 55.87       
Na2-Na8-Na4-Cl18=302.03       Na5-Na8-Na4-Na2=112.49        Na5-Na8-Na4-Na3= 29.74        Na5-Na8-Na4-Cl11=311.25       
Na5-Na8-Na4-Cl12= 55.07       Na5-Na8-Na4-Cl14=168.36       Na5-Na8-Na4-Cl18= 54.51       Na6-Na8-Na4-Na2= 53.52        
Na6-Na8-Na4-Na3=330.78        Na6-Na8-Na4-Na5=301.04        Na6-Na8-Na4-Cl11=252.29       Na6-Na8-Na4-Cl12=356.11       
Na6-Na8-Na4-Cl14=109.40       Na6-Na8-Na4-Cl18=355.55       Na7-Na8-Na4-Na2=313.41        Na7-Na8-Na4-Na3=230.67        
Na7-Na8-Na4-Na5=200.93        Na7-Na8-Na4-Cl11=152.18       Na7-Na8-Na4-Cl12=256.00       Na7-Na8-Na4-Cl14=  9.29       
Na7-Na8-Na4-Cl18=255.44       Na9-Na8-Na4-Na2= 37.51        Na9-Na8-Na4-Na3=314.77        Na9-Na8-Na4-Na5=285.03        
Na9-Na8-Na4-Cl11=236.28       Na9-Na8-Na4-Cl12=340.10       Na9-Na8-Na4-Cl14= 93.39       Na9-Na8-Na4-Cl18=339.54       
Cl10-Na8-Na4-Na2=100.29       Cl10-Na8-Na4-Na3= 17.55       Cl10-Na8-Na4-Na5=347.81       Cl10-Na8-Na4-Cl11=299.06      
Cl10-Na8-Na4-Cl12= 42.88      Cl10-Na8-Na4-Cl14=156.17      Cl10-Na8-Na4-Cl18= 42.32      Cl11-Na8-Na4-Na2=161.24       
Cl11-Na8-Na4-Na3= 78.49       Cl11-Na8-Na4-Na5= 48.75       Cl11-Na8-Na4-Cl12=103.82      Cl11-Na8-Na4-Cl14=217.11      
Cl11-Na8-Na4-Cl18=103.26      Cl12-Na8-Na4-Na2= 57.41       Cl12-Na8-Na4-Na3=334.67       Cl12-Na8-Na4-Na5=304.93       
Cl12-Na8-Na4-Cl11=256.18      Cl12-Na8-Na4-Cl14=113.29      Cl12-Na8-Na4-Cl18=359.44      Cl14-Na8-Na4-Na2=304.13       
Cl14-Na8-Na4-Na3=221.38       Cl14-Na8-Na4-Na5=191.64       Cl14-Na8-Na4-Cl11=142.89      Cl14-Na8-Na4-Cl12=246.71      
Cl14-Na8-Na4-Cl18=246.15      Cl16-Na8-Na4-Na2=  4.55       Cl16-Na8-Na4-Na3=281.81       Cl16-Na8-Na4-Na5=252.06       
Cl16-Na8-Na4-Cl11=203.31      Cl16-Na8-Na4-Cl12=307.13      Cl16-Na8-Na4-Cl14= 60.42      Cl16-Na8-Na4-Cl18=306.57      
O80-Na8-Na4-Na2=264.91        O80-Na8-Na4-Na3=182.17        O80-Na8-Na4-Na5=152.42        O80-Na8-Na4-Cl11=103.67       
O80-Na8-Na4-Cl12=207.50       O80-Na8-Na4-Cl14=320.78       O80-Na8-Na4-Cl18=206.94       Na2-Na8-Na5-Na3= 27.06        
Na2-Na8-Na5-Na4= 56.65        Na2-Na8-Na5-Na6=308.44        Na2-Na8-Na5-Cl10=250.34       Na2-Na8-Na5-Cl11=106.24       
Na2-Na8-Na5-Cl12=  1.64       Na2-Na8-Na5-Cl13=  7.21       Na4-Na8-Na5-Na3=330.40        Na4-Na8-Na5-Na6=251.78        
Na4-Na8-Na5-Cl10=193.69       Na4-Na8-Na5-Cl11= 49.58       Na4-Na8-Na5-Cl12=304.98       Na4-Na8-Na5-Cl13=310.56       
Na6-Na8-Na5-Na3= 78.62        Na6-Na8-Na5-Na4=108.22        Na6-Na8-Na5-Cl10=301.91       Na6-Na8-Na5-Cl11=157.80       
Na6-Na8-Na5-Cl12= 53.20       Na6-Na8-Na5-Cl13= 58.78       Na7-Na8-Na5-Na3= 35.99        Na7-Na8-Na5-Na4= 65.59        
Na7-Na8-Na5-Na6=317.37        Na7-Na8-Na5-Cl10=259.28       Na7-Na8-Na5-Cl11=115.18       Na7-Na8-Na5-Cl12= 10.57       
Na7-Na8-Na5-Cl13= 16.15       Na9-Na8-Na5-Na3=125.64        Na9-Na8-Na5-Na4=155.24        Na9-Na8-Na5-Na6= 47.02        
Na9-Na8-Na5-Cl10=348.93       Na9-Na8-Na5-Cl11=204.83       Na9-Na8-Na5-Cl12=100.22       Na9-Na8-Na5-Cl13=105.80       
Cl10-Na8-Na5-Na3=136.71       Cl10-Na8-Na5-Na4=166.31       Cl10-Na8-Na5-Na6= 58.09       Cl10-Na8-Na5-Cl11=215.90      
Cl10-Na8-Na5-Cl12=111.29      Cl10-Na8-Na5-Cl13=116.87      Cl11-Na8-Na5-Na3=280.82       Cl11-Na8-Na5-Na4=310.42       
Cl11-Na8-Na5-Na6=202.20       Cl11-Na8-Na5-Cl10=144.10      Cl11-Na8-Na5-Cl12=255.40      Cl11-Na8-Na5-Cl13=260.97      
Cl12-Na8-Na5-Na3= 25.42       Cl12-Na8-Na5-Na4= 55.02       Cl12-Na8-Na5-Na6=306.80       Cl12-Na8-Na5-Cl10=248.71      
Cl12-Na8-Na5-Cl11=104.60      Cl12-Na8-Na5-Cl13=  5.58      Cl14-Na8-Na5-Na3=341.12       Cl14-Na8-Na5-Na4= 10.72       
Cl14-Na8-Na5-Na6=262.50       Cl14-Na8-Na5-Cl10=204.40      Cl14-Na8-Na5-Cl11= 60.30      Cl14-Na8-Na5-Cl12=315.70      
Cl14-Na8-Na5-Cl13=321.27      Cl16-Na8-Na5-Na3= 76.57       Cl16-Na8-Na5-Na4=106.17       Cl16-Na8-Na5-Na6=357.95       
Cl16-Na8-Na5-Cl10=299.86      Cl16-Na8-Na5-Cl11=155.75      Cl16-Na8-Na5-Cl12= 51.15      Cl16-Na8-Na5-Cl13= 56.73      
O80-Na8-Na5-Na3=166.87        O80-Na8-Na5-Na4=196.47        O80-Na8-Na5-Na6= 88.25        O80-Na8-Na5-Cl10= 30.16       
O80-Na8-Na5-Cl11=246.06       O80-Na8-Na5-Cl12=141.45       O80-Na8-Na5-Cl13=147.03       Na2-Na8-Na6-Na5=121.50        
Na2-Na8-Na6-Na9=240.53        Na2-Na8-Na6-Cl10=178.52       Na2-Na8-Na6-Cl12= 56.71       Na2-Na8-Na6-Cl16=304.05       
Na2-Na8-Na6-O50=106.58        Na2-Na8-Na6-O83=243.76        Na2-Na8-Na6-O86=329.05        Na4-Na8-Na6-Na2=307.69        
Na4-Na8-Na6-Na5= 69.18        Na4-Na8-Na6-Na9=188.22        Na4-Na8-Na6-Cl10=126.21       Na4-Na8-Na6-Cl12=  4.39       
Na4-Na8-Na6-Cl16=251.74       Na4-Na8-Na6-O50= 54.27        Na4-Na8-Na6-O83=191.45        Na4-Na8-Na6-O86=276.74        
Na5-Na8-Na6-Na2=238.50        Na5-Na8-Na6-Na9=119.03        Na5-Na8-Na6-Cl10= 57.02       Na5-Na8-Na6-Cl12=295.21       
Na5-Na8-Na6-Cl16=182.56       Na5-Na8-Na6-O50=345.09        Na5-Na8-Na6-O83=122.26        Na5-Na8-Na6-O86=207.55        
Na7-Na8-Na6-Na2= 42.91        Na7-Na8-Na6-Na5=164.41        Na7-Na8-Na6-Na9=283.44        Na7-Na8-Na6-Cl10=221.43       
Na7-Na8-Na6-Cl12= 99.62       Na7-Na8-Na6-Cl16=346.97       Na7-Na8-Na6-O50=149.50        Na7-Na8-Na6-O83=286.68        
Na7-Na8-Na6-O86= 11.97        Na9-Na8-Na6-Na2=119.47        Na9-Na8-Na6-Na5=240.97        Na9-Na8-Na6-Cl10=297.99       
Na9-Na8-Na6-Cl12=176.18       Na9-Na8-Na6-Cl16= 63.52       Na9-Na8-Na6-O50=226.05        Na9-Na8-Na6-O83=  3.23        
Na9-Na8-Na6-O86= 88.52        Cl10-Na8-Na6-Na2=181.48       Cl10-Na8-Na6-Na5=302.98       Cl10-Na8-Na6-Na9= 62.01       
Cl10-Na8-Na6-Cl12=238.19      Cl10-Na8-Na6-Cl16=125.54      Cl10-Na8-Na6-O50=288.07       Cl10-Na8-Na6-O83= 65.24       
Cl10-Na8-Na6-O86=150.53       Cl11-Na8-Na6-Na2=256.32       Cl11-Na8-Na6-Na5= 17.81       Cl11-Na8-Na6-Na9=136.85       
Cl11-Na8-Na6-Cl10= 74.83      Cl11-Na8-Na6-Cl12=313.02      Cl11-Na8-Na6-Cl16=200.37      Cl11-Na8-Na6-O50=  2.90       
Cl11-Na8-Na6-O83=140.08       Cl11-Na8-Na6-O86=225.37       Cl12-Na8-Na6-Na2=303.29       Cl12-Na8-Na6-Na5= 64.79       
Cl12-Na8-Na6-Na9=183.82       Cl12-Na8-Na6-Cl10=121.81      Cl12-Na8-Na6-Cl16=247.35      Cl12-Na8-Na6-O50= 49.88       
Cl12-Na8-Na6-O83=187.06       Cl12-Na8-Na6-O86=272.35       Cl14-Na8-Na6-Na2=357.65       Cl14-Na8-Na6-Na5=119.15       
Cl14-Na8-Na6-Na9=238.18       Cl14-Na8-Na6-Cl10=176.17      Cl14-Na8-Na6-Cl12= 54.36      Cl14-Na8-Na6-Cl16=301.71      
Cl14-Na8-Na6-O50=104.23       Cl14-Na8-Na6-O83=241.41       Cl14-Na8-Na6-O86=326.70       Cl16-Na8-Na6-Na2= 55.95       
Cl16-Na8-Na6-Na5=177.44       Cl16-Na8-Na6-Na9=296.48       Cl16-Na8-Na6-Cl10=234.46      Cl16-Na8-Na6-Cl12=112.65      
Cl16-Na8-Na6-O50=162.53       Cl16-Na8-Na6-O83=299.71       Cl16-Na8-Na6-O86= 25.00       O80-Na8-Na6-Na2=112.69        
O80-Na8-Na6-Na5=234.19        O80-Na8-Na6-Na9=353.22        O80-Na8-Na6-Cl10=291.21       O80-Na8-Na6-Cl12=169.39       
O80-Na8-Na6-Cl16= 56.74       O80-Na8-Na6-O50=219.27        O80-Na8-Na6-O83=356.45        O80-Na8-Na6-O86= 81.74        
Na2-Na8-Na7-Na1= 63.48        Na2-Na8-Na7-Cl14=298.33       Na2-Na8-Na7-Cl16= 60.65       Na2-Na8-Na7-Cl17=132.59       
Na2-Na8-Na7-Cl19= 17.98       Na2-Na8-Na7-O65=279.83        Na2-Na8-Na7-H66=318.10        Na4-Na8-Na7-Na1=115.17        
Na4-Na8-Na7-Na2= 51.69        Na4-Na8-Na7-Cl14=350.02       Na4-Na8-Na7-Cl16=112.33       Na4-Na8-Na7-Cl17=184.28       
Na4-Na8-Na7-Cl19= 69.67       Na4-Na8-Na7-O65=331.51        Na4-Na8-Na7-H66=  9.79        Na5-Na8-Na7-Na1= 52.78        
Na5-Na8-Na7-Na2=349.30        Na5-Na8-Na7-Cl14=287.64       Na5-Na8-Na7-Cl16= 49.95       Na5-Na8-Na7-Cl17=121.89       
Na5-Na8-Na7-Cl19=  7.28       Na5-Na8-Na7-O65=269.13        Na5-Na8-Na7-H66=307.41        Na6-Na8-Na7-Na1= 15.12        
Na6-Na8-Na7-Na2=311.64        Na6-Na8-Na7-Cl14=249.98       Na6-Na8-Na7-Cl16= 12.29       Na6-Na8-Na7-Cl17= 84.23       
Na6-Na8-Na7-Cl19=329.62       Na6-Na8-Na7-O65=231.47        Na6-Na8-Na7-H66=269.74        Na9-Na8-Na7-Na1=320.70        
Na9-Na8-Na7-Na2=257.22        Na9-Na8-Na7-Cl14=195.55       Na9-Na8-Na7-Cl16=317.87       Na9-Na8-Na7-Cl17= 29.81       
Na9-Na8-Na7-Cl19=275.20       Na9-Na8-Na7-O65=177.05        Na9-Na8-Na7-H66=215.32        Cl10-Na8-Na7-Na1=333.00       
Cl10-Na8-Na7-Na2=269.52       Cl10-Na8-Na7-Cl14=207.85      Cl10-Na8-Na7-Cl16=330.16      Cl10-Na8-Na7-Cl17= 42.11      
Cl10-Na8-Na7-Cl19=287.50      Cl10-Na8-Na7-O65=189.34       Cl10-Na8-Na7-H66=227.62       Cl11-Na8-Na7-Na1=146.57       
Cl11-Na8-Na7-Na2= 83.09       Cl11-Na8-Na7-Cl14= 21.43      Cl11-Na8-Na7-Cl16=143.74      Cl11-Na8-Na7-Cl17=215.68      
Cl11-Na8-Na7-Cl19=101.07      Cl11-Na8-Na7-O65=  2.92       Cl11-Na8-Na7-H66= 41.20       Cl12-Na8-Na7-Na1= 61.55       
Cl12-Na8-Na7-Na2=358.07       Cl12-Na8-Na7-Cl14=296.40      Cl12-Na8-Na7-Cl16= 58.71      Cl12-Na8-Na7-Cl17=130.66      
Cl12-Na8-Na7-Cl19= 16.05      Cl12-Na8-Na7-O65=277.89       Cl12-Na8-Na7-H66=316.17       Cl14-Na8-Na7-Na1=125.14       
Cl14-Na8-Na7-Na2= 61.67       Cl14-Na8-Na7-Cl16=122.31      Cl14-Na8-Na7-Cl17=194.26      Cl14-Na8-Na7-Cl19= 79.65      
Cl14-Na8-Na7-O65=341.49       Cl14-Na8-Na7-H66= 19.77       Cl16-Na8-Na7-Na1=  2.83       Cl16-Na8-Na7-Na2=299.35       
Cl16-Na8-Na7-Cl14=237.69      Cl16-Na8-Na7-Cl17= 71.94      Cl16-Na8-Na7-Cl19=317.33      Cl16-Na8-Na7-O65=219.18       
Cl16-Na8-Na7-H66=257.46       O80-Na8-Na7-Na1=272.40        O80-Na8-Na7-Na2=208.92        O80-Na8-Na7-Cl14=147.26       
O80-Na8-Na7-Cl16=269.57       O80-Na8-Na7-Cl17=341.51       O80-Na8-Na7-Cl19=226.90       O80-Na8-Na7-O65=128.75        
O80-Na8-Na7-H66=167.03        Na1-Na9-Na6-Na2= 45.92        Na1-Na9-Na6-Na5=138.45        Na1-Na9-Na6-Na8= 93.03        
Na1-Na9-Na6-Cl10=155.03       Na1-Na9-Na6-Cl12= 89.86       Na1-Na9-Na6-Cl16= 33.67       Na1-Na9-Na6-O50=194.79        
Na1-Na9-Na6-O83=277.77        Na1-Na9-Na6-O86=322.19        Na8-Na9-Na6-Na2=312.89        Na8-Na9-Na6-Na5= 45.43        
Na8-Na9-Na6-Cl10= 62.00       Na8-Na9-Na6-Cl12=356.84       Na8-Na9-Na6-Cl16=300.64       Na8-Na9-Na6-O50=101.76        
Na8-Na9-Na6-O83=184.75        Na8-Na9-Na6-O86=229.16        Cl10-Na9-Na6-Na2=250.89       Cl10-Na9-Na6-Na5=343.42       
Cl10-Na9-Na6-Na8=298.00       Cl10-Na9-Na6-Cl12=294.83      Cl10-Na9-Na6-Cl16=238.63      Cl10-Na9-Na6-O50= 39.76       
Cl10-Na9-Na6-O83=122.74       Cl10-Na9-Na6-O86=167.16       Cl16-Na9-Na6-Na2= 12.26       Cl16-Na9-Na6-Na5=104.79       
Cl16-Na9-Na6-Na8= 59.36       Cl16-Na9-Na6-Cl10=121.37      Cl16-Na9-Na6-Cl12= 56.20      Cl16-Na9-Na6-O50=161.12       
Cl16-Na9-Na6-O83=244.11       Cl16-Na9-Na6-O86=288.52       O20-Na9-Na6-Na2= 68.51        O20-Na9-Na6-Na5=161.04        
O20-Na9-Na6-Na8=115.61        O20-Na9-Na6-Cl10=177.62       O20-Na9-Na6-Cl12=112.45       O20-Na9-Na6-Cl16= 56.25       
O20-Na9-Na6-O50=217.37        O20-Na9-Na6-O83=300.36        O20-Na9-Na6-O86=344.78        C22-Na9-Na6-Na2= 94.02        
C22-Na9-Na6-Na5=186.55        C22-Na9-Na6-Na8=141.13        C22-Na9-Na6-Cl10=203.13       C22-Na9-Na6-Cl12=137.96       
C22-Na9-Na6-Cl16= 81.76       C22-Na9-Na6-O50=242.88        C22-Na9-Na6-O83=325.87        C22-Na9-Na6-O86= 10.29        
O80-Na9-Na6-Na2=319.32        O80-Na9-Na6-Na5= 51.85        O80-Na9-Na6-Na8=  6.42        O80-Na9-Na6-Cl10= 68.43       
O80-Na9-Na6-Cl12=  3.26       O80-Na9-Na6-Cl16=307.06       O80-Na9-Na6-O50=108.18        O80-Na9-Na6-O83=191.17        
O80-Na9-Na6-O86=235.58        O83-Na9-Na6-Na2=128.15        O83-Na9-Na6-Na5=220.68        O83-Na9-Na6-Na8=175.25        
O83-Na9-Na6-Cl10=237.26       O83-Na9-Na6-Cl12=172.09       O83-Na9-Na6-Cl16=115.89       O83-Na9-Na6-O50=277.01        
O83-Na9-Na6-O86= 44.41        Na1-Na9-Na8-Na2=338.43        Na1-Na9-Na8-Na4=305.64        Na1-Na9-Na8-Na5=235.03        
Na1-Na9-Na8-Na6=286.54        Na1-Na9-Na8-Na7= 31.86        Na1-Na9-Na8-Cl10=224.04       Na1-Na9-Na8-Cl11=205.63       
Na1-Na9-Na8-Cl12=289.34       Na1-Na9-Na8-Cl14= 18.06       Na1-Na9-Na8-Cl16=347.75       Na1-Na9-Na8-O80= 97.90        
Na6-Na9-Na8-Na2= 51.89        Na6-Na9-Na8-Na4= 19.10        Na6-Na9-Na8-Na5=308.48        Na6-Na9-Na8-Na7=105.31        
Na6-Na9-Na8-Cl10=297.50       Na6-Na9-Na8-Cl11=279.08       Na6-Na9-Na8-Cl12=  2.79       Na6-Na9-Na8-Cl14= 91.51       
Na6-Na9-Na8-Cl16= 61.21       Na6-Na9-Na8-O80=171.36        Cl10-Na9-Na8-Na2=114.39       Cl10-Na9-Na8-Na4= 81.60       
Cl10-Na9-Na8-Na5= 10.99       Cl10-Na9-Na8-Na6= 62.50       Cl10-Na9-Na8-Na7=167.81       Cl10-Na9-Na8-Cl11=341.59      
Cl10-Na9-Na8-Cl12= 65.30      Cl10-Na9-Na8-Cl14=154.02      Cl10-Na9-Na8-Cl16=123.71      Cl10-Na9-Na8-O80=233.86       
Cl16-Na9-Na8-Na2=350.68       Cl16-Na9-Na8-Na4=317.89       Cl16-Na9-Na8-Na5=247.27       Cl16-Na9-Na8-Na6=298.79       
Cl16-Na9-Na8-Na7= 44.10       Cl16-Na9-Na8-Cl10=236.29      Cl16-Na9-Na8-Cl11=217.87      Cl16-Na9-Na8-Cl12=301.58      
Cl16-Na9-Na8-Cl14= 30.30      Cl16-Na9-Na8-O80=110.15       O20-Na9-Na8-Na2=259.76        O20-Na9-Na8-Na4=226.97        
O20-Na9-Na8-Na5=156.35        O20-Na9-Na8-Na6=207.87        O20-Na9-Na8-Na7=313.18        O20-Na9-Na8-Cl10=145.37       
O20-Na9-Na8-Cl11=126.95       O20-Na9-Na8-Cl12=210.66       O20-Na9-Na8-Cl14=299.38       O20-Na9-Na8-Cl16=269.08       
O20-Na9-Na8-O80= 19.23        C22-Na9-Na8-Na2=287.15        C22-Na9-Na8-Na4=254.35        C22-Na9-Na8-Na5=183.74        
C22-Na9-Na8-Na6=235.26        C22-Na9-Na8-Na7=340.57        C22-Na9-Na8-Cl10=172.75       C22-Na9-Na8-Cl11=154.34       
C22-Na9-Na8-Cl12=238.05       C22-Na9-Na8-Cl14=326.77       C22-Na9-Na8-Cl16=296.47       C22-Na9-Na8-O80= 46.61        
O80-Na9-Na8-Na2=240.53        O80-Na9-Na8-Na4=207.74        O80-Na9-Na8-Na5=137.13        O80-Na9-Na8-Na6=188.64        
O80-Na9-Na8-Na7=293.95        O80-Na9-Na8-Cl10=126.14       O80-Na9-Na8-Cl11=107.73       O80-Na9-Na8-Cl12=191.44       
O80-Na9-Na8-Cl14=280.16       O80-Na9-Na8-Cl16=249.85       O83-Na9-Na8-Na2= 48.10        O83-Na9-Na8-Na4= 15.30        
O83-Na9-Na8-Na5=304.69        O83-Na9-Na8-Na6=356.21        O83-Na9-Na8-Na7=101.52        O83-Na9-Na8-Cl10=293.70       
O83-Na9-Na8-Cl11=275.29       O83-Na9-Na8-Cl12=359.00       O83-Na9-Na8-Cl14= 87.72       O83-Na9-Na8-Cl16= 57.42       
O83-Na9-Na8-O80=167.56        Na6-Cl10-Na5-Na3= 18.92       Na6-Cl10-Na5-Na4= 71.60       Na6-Cl10-Na5-Na8= 82.61       
Na6-Cl10-Na5-Cl11=110.06      Na6-Cl10-Na5-Cl12= 32.67      Na6-Cl10-Na5-Cl13=312.13      Na8-Cl10-Na5-Na3=296.32       
Na8-Cl10-Na5-Na4=349.00       Na8-Cl10-Na5-Na6=277.39       Na8-Cl10-Na5-Cl11= 27.46      Na8-Cl10-Na5-Cl12=310.06      
Na8-Cl10-Na5-Cl13=229.52      Na9-Cl10-Na5-Na3=326.06       Na9-Cl10-Na5-Na4= 18.74       Na9-Cl10-Na5-Na6=307.13       
Na9-Cl10-Na5-Na8= 29.74       Na9-Cl10-Na5-Cl11= 57.20      Na9-Cl10-Na5-Cl12=339.80      Na9-Cl10-Na5-Cl13=259.26      
Na5-Cl10-Na6-Na2=283.30       Na5-Cl10-Na6-Na8=282.01       Na5-Cl10-Na6-Na9=204.10       Na5-Cl10-Na6-Cl12=324.12      
Na5-Cl10-Na6-Cl16=245.08      Na5-Cl10-Na6-O50= 47.77       Na5-Cl10-Na6-O83=168.69       Na5-Cl10-Na6-O86=170.39       
Na8-Cl10-Na6-Na2=  1.30       Na8-Cl10-Na6-Na5= 77.99       Na8-Cl10-Na6-Na9=282.09       Na8-Cl10-Na6-Cl12= 42.12      
Na8-Cl10-Na6-Cl16=323.07      Na8-Cl10-Na6-O50=125.76       Na8-Cl10-Na6-O83=246.68       Na8-Cl10-Na6-O86=248.38       
Na9-Cl10-Na6-Na2= 79.20       Na9-Cl10-Na6-Na5=155.90       Na9-Cl10-Na6-Na8= 77.91       Na9-Cl10-Na6-Cl12=120.03      
Na9-Cl10-Na6-Cl16= 40.98      Na9-Cl10-Na6-O50=203.67       Na9-Cl10-Na6-O83=324.59       Na9-Cl10-Na6-O86=326.29       
Na5-Cl10-Na8-Na2= 86.45       Na5-Cl10-Na8-Na4= 15.93       Na5-Cl10-Na8-Na6= 87.90       Na5-Cl10-Na8-Na7=148.96       
Na5-Cl10-Na8-Na9=165.31       Na5-Cl10-Na8-Cl11=333.41      Na5-Cl10-Na8-Cl12= 49.82      Na5-Cl10-Na8-Cl14= 77.57      
Na5-Cl10-Na8-Cl16=125.61      Na5-Cl10-Na8-O80=203.27       Na6-Cl10-Na8-Na2=358.56       Na6-Cl10-Na8-Na4=288.03       
Na6-Cl10-Na8-Na5=272.10       Na6-Cl10-Na8-Na7= 61.07       Na6-Cl10-Na8-Na9= 77.41       Na6-Cl10-Na8-Cl11=245.51      
Na6-Cl10-Na8-Cl12=321.93      Na6-Cl10-Na8-Cl14=349.67      Na6-Cl10-Na8-Cl16= 37.72      Na6-Cl10-Na8-O80=115.37       
Na9-Cl10-Na8-Na2=281.14       Na9-Cl10-Na8-Na4=210.62       Na9-Cl10-Na8-Na5=194.69       Na9-Cl10-Na8-Na6=282.59       
Na9-Cl10-Na8-Na7=343.65       Na9-Cl10-Na8-Cl11=168.09      Na9-Cl10-Na8-Cl12=244.51      Na9-Cl10-Na8-Cl14=272.26      
Na9-Cl10-Na8-Cl16=320.30      Na9-Cl10-Na8-O80= 37.96       Na5-Cl10-Na9-Na1= 26.16       Na5-Cl10-Na9-Na6= 55.08       
Na5-Cl10-Na9-Na8=330.10       Na5-Cl10-Na9-Cl16= 11.42      Na5-Cl10-Na9-O20=237.25       Na5-Cl10-Na9-C22=163.55       
Na5-Cl10-Na9-O80=295.79       Na5-Cl10-Na9-O83= 93.10       Na6-Cl10-Na9-Na1=331.08       Na6-Cl10-Na9-Na8=275.02       
Na6-Cl10-Na9-Cl16=316.34      Na6-Cl10-Na9-O20=182.17       Na6-Cl10-Na9-C22=108.47       Na6-Cl10-Na9-O80=240.70       
Na6-Cl10-Na9-O83= 38.02       Na8-Cl10-Na9-Na1= 56.06       Na8-Cl10-Na9-Na6= 84.98       Na8-Cl10-Na9-Cl16= 41.32      
Na8-Cl10-Na9-O20=267.15       Na8-Cl10-Na9-C22=193.45       Na8-Cl10-Na9-O80=325.69       Na8-Cl10-Na9-O83=123.00       

========================================================================
 FINAL SINGLEPOINT CALCULATION ON OPTIMIZED GEOMETRY
========================================================================

 Ncao       : 274
 Nao        : 264
 Nshell     : 140
 Nel        : 232
 T(el)      :   300.0
 intcut     :    25.0
 scfconv/Eh :  0.100E-05
   qconv/e  :  0.100E-03
 intneglect :  0.100E-07
 broydamp   :      0.250
 iter      E             dE          RMSdq      gap      omega  full diag
   1   -136.1656136 -0.136166E+03  0.211E-04    3.48       0.0  T
   2   -136.1656136 -0.624709E-10  0.122E-04    3.48      87.1  T
   3   -136.1656136 -0.723901E-10  0.936E-05    3.48     113.9  T
speedup  1.01
cpu  time for SCC    0.04 s
wall time for SCC    0.04 s

   *** convergence criteria satisfied after 3 iterations ***

          eigenvalues
 #    :         104        105        106        107        108        109        110        111
 occ. :        2.000      2.000      2.000      2.000      2.000      2.000      2.000      2.000
 eps  :        -8.385     -8.363     -8.356     -8.334     -8.304     -8.278     -8.267     -8.229
 #    :         112        113        114        115        116        117        118        119
 occ. :        2.000      2.000      2.000      2.000      2.000      0.000      0.000      0.000
 eps  :        -8.192     -8.144     -8.111     -8.083     -7.949     -4.472     -3.042     -1.415
 #    :         120        121        122        123        124        125        126        127
 occ. :        0.000      0.000      0.000      0.000      0.000      0.000      0.000      0.000
 eps  :        -1.102     -0.077      0.453      1.339      2.103      2.564      3.092      3.286


   #   Z            q   n(s)   n(p)   n(d)      C6AA      α(0)
   1  11 Na     0.686  0.095  0.219  0.000    68.358    26.756
   2  11 Na     0.779  0.058  0.163  0.000    67.216    26.532
   3  11 Na     0.660  0.115  0.226  0.000    68.684    26.820
   4  11 Na     0.680  0.095  0.225  0.000    68.434    26.771
   5  11 Na     0.694  0.088  0.218  0.000    68.261    26.737
   6  11 Na     0.861  0.050  0.089  0.000    66.241    26.339
   7  11 Na     0.774  0.066  0.160  0.000    67.280    26.544
   8  11 Na     0.749  0.041  0.210  0.000    67.580    26.604
   9  11 Na     0.834  0.064  0.102  0.000    66.558    26.402
  10  17 Cl    -0.761  1.975  5.785  0.001   125.767    17.157
  11  17 Cl    -0.772  1.977  5.795  0.000   126.204    17.187
  12  17 Cl    -0.731  1.963  5.764  0.004   124.575    17.076
  13  17 Cl    -0.803  1.981  5.818  0.005   127.481    17.274
  14  17 Cl    -0.758  1.979  5.776  0.004   125.654    17.150
  15  17 Cl    -0.806  1.972  5.799  0.034   127.135    17.246
  16  17 Cl    -0.741  1.967  5.772  0.003   124.972    17.103
  17  17 Cl    -0.796  1.974  5.792  0.030   127.113    17.248
  18  17 Cl    -0.803  1.981  5.818  0.005   127.494    17.275
  19  17 Cl    -0.792  1.973  5.818  0.001   127.023    17.243
  20   8 O     -0.494  1.702  4.792  0.000    22.705     6.435
  21   1 H      0.340  0.660  0.000  0.000     0.603     1.215
  22   6 C      0.056  1.048  2.896  0.000    19.550     6.280
  23   1 H      0.036  0.964  0.000  0.000     2.507     2.476
  24   1 H      0.021  0.979  0.000  0.000     2.713     2.576
  25   6 C     -0.090  1.066  3.024  0.000    22.147     6.688
  26   1 H      0.063  0.937  0.000  0.000     2.153     2.292
  27   1 H      0.038  0.962  0.000  0.000     2.479     2.462
  28   6 C     -0.064  1.050  3.015  0.000    21.732     6.637
  29   1 H      0.064  0.936  0.000  0.000     2.150     2.293
  30   1 H      0.027  0.973  0.000  0.000     2.632     2.537
  31   6 C     -0.106  1.038  3.069  0.000    22.595     6.779
  32   1 H      0.028  0.972  0.000  0.000     2.611     2.527
  33   1 H      0.031  0.969  0.000  0.000     2.570     2.507
  34   1 H      0.038  0.962  0.000  0.000     2.482     2.464
  35   8 O     -0.466  1.695  4.771  0.000    22.125     6.353
  36   1 H      0.321  0.679  0.000  0.000     0.660     1.275
  37   6 C      0.073  1.041  2.886  0.000    19.281     6.236
  38   1 H      0.029  0.971  0.000  0.000     2.605     2.524
  39   1 H      0.016  0.984  0.000  0.000     2.789     2.612
  40   6 C     -0.096  1.069  3.027  0.000    22.227     6.696
  41   1 H      0.053  0.947  0.000  0.000     2.262     2.348
  42   1 H      0.061  0.939  0.000  0.000     2.182     2.310
  43   6 C     -0.055  1.048  3.007  0.000    21.559     6.611
  44   1 H      0.026  0.974  0.000  0.000     2.645     2.543
  45   1 H      0.025  0.975  0.000  0.000     2.654     2.547
  46   6 C     -0.111  1.039  3.073  0.000    22.689     6.793
  47   1 H      0.039  0.961  0.000  0.000     2.459     2.452
  48   1 H      0.026  0.974  0.000  0.000     2.639     2.540
  49   1 H      0.051  0.949  0.000  0.000     2.305     2.374
  50   8 O     -0.471  1.699  4.772  0.000    22.227     6.367
  51   1 H      0.327  0.673  0.000  0.000     0.643     1.258
  52   6 C      0.066  1.040  2.894  0.000    19.475     6.283
  53   1 H      0.019  0.981  0.000  0.000     2.744     2.591
  54   1 H      0.047  0.953  0.000  0.000     2.360     2.403
  55   6 C     -0.076  1.057  3.019  0.000    21.948     6.670
  56   1 H      0.023  0.977  0.000  0.000     2.685     2.563
  57   1 H      0.048  0.952  0.000  0.000     2.347     2.396
  58   6 C     -0.076  1.054  3.022  0.000    21.946     6.670
  59   1 H      0.076  0.924  0.000  0.000     2.020     2.222
  60   1 H      0.030  0.970  0.000  0.000     2.586     2.515
  61   6 C     -0.116  1.040  3.076  0.000    22.782     6.807
  62   1 H      0.026  0.974  0.000  0.000     2.644     2.543
  63   1 H      0.033  0.967  0.000  0.000     2.541     2.493
  64   1 H      0.047  0.953  0.000  0.000     2.359     2.402
  65   8 O     -0.465  1.696  4.769  0.000    22.092     6.348
  66   1 H      0.320  0.680  0.000  0.000     0.649     1.258
  67   6 C      0.074  1.040  2.886  0.000    19.315     6.252
  68   1 H      0.012  0.988  0.000  0.000     2.864     2.647
  69   1 H      0.039  0.961  0.000  0.000     2.466     2.456
  70   6 C     -0.065  1.054  3.011  0.000    21.745     6.639
  71   1 H      0.027  0.973  0.000  0.000     2.631     2.537
  72   1 H      0.043  0.957  0.000  0.000     2.404     2.425
  73   6 C     -0.063  1.053  3.010  0.000    21.698     6.630
  74   1 H      0.052  0.948  0.000  0.000     2.282     2.359
  75   1 H      0.028  0.972  0.000  0.000     2.616     2.529
  76   6 C     -0.113  1.040  3.073  0.000    22.719     6.797
  77   1 H      0.022  0.978  0.000  0.000     2.696     2.568
  78   1 H      0.038  0.962  0.000  0.000     2.471     2.458
  79   1 H      0.059  0.941  0.000  0.000     2.212     2.326
  80   8 O     -0.637  1.721  4.916  0.000    26.009     6.888
  81   1 H      0.353  0.647  0.000  0.000     0.577     1.190
  82   1 H      0.324  0.676  0.000  0.000     0.654     1.270
  83   8 O     -0.668  1.726  4.942  0.000    26.771     6.988
  84   1 H      0.328  0.672  0.000  0.000     0.640     1.257
  85   1 H      0.358  0.642  0.000  0.000     0.564     1.176
  86   8 O     -0.627  1.726  4.901  0.000    25.751     6.854
  87   1 H      0.336  0.664  0.000  0.000     0.615     1.228
  88   1 H      0.289  0.711  0.000  0.000     0.754     1.363

 Mol. C6AA /au·bohr⁶  :     114019.156094
 Mol. C8AA /au·bohr⁸  :    4607989.297254
 Mol. α(0) /au        :        664.467233

 
 Wiberg/Mayer (AO) data. WBOs > 0.1 written file <wbo>
 largest (>0.05) Wiberg bond orders for each atom
           total WBO             WBO to atom ...
     1  Na  0.574    Cl  15 0.211    Cl  16 0.129    Cl  19 0.110    Cl  17 0.057
     2  Na  0.419    Cl  19 0.174    Cl  14 0.130    Cl  16 0.088    O   35 0.076
     3  Na  0.610    Cl  18 0.190    Cl  12 0.162    Cl  13 0.162
     4  Na  0.599    Cl  14 0.179    Cl  18 0.140    Cl  11 0.136    Cl  12 0.084
     5  Na  0.579    Cl  13 0.163    Cl  10 0.156    Cl  11 0.124    Cl  12 0.078
     6  Na  0.269    Cl  12 0.080    O   86 0.077    O   50 0.074    Cl  16 0.071
     7  Na  0.427    Cl  17 0.186    Cl  19 0.082    Cl  16 0.077    O   65 0.072
     8  Na  0.482    Cl  11 0.124    O   80 0.088    Cl  10 0.086    Cl  14 0.079    Cl  16 0.054
     9  Na  0.312    Cl  10 0.137    O   83 0.085    O   20 0.065
    10  Cl  0.438    Na   5 0.156    Na   9 0.137    Na   8 0.086
    11  Cl  0.435    Na   4 0.136    Na   8 0.124    Na   5 0.124
    12  Cl  0.508    Na   3 0.162    Na   4 0.084    Na   6 0.080    Na   5 0.078
    13  Cl  0.383    Na   5 0.163    Na   3 0.162
    14  Cl  0.456    Na   4 0.179    Na   2 0.130    Na   8 0.079
    15  Cl  0.373    Na   1 0.211
    16  Cl  0.495    Na   1 0.129    Na   2 0.088    Na   7 0.077    Na   6 0.071    Na   8 0.054
    17  Cl  0.395    Na   7 0.186    Na   1 0.057
    18  Cl  0.378    Na   3 0.190    Na   4 0.140
    19  Cl  0.400    Na   2 0.174    Na   1 0.110    Na   7 0.082
    20  O   1.974    C   22 0.999    H   21 0.829    Na   9 0.065
    21  H   0.884    O   20 0.829
    22  C   3.950    C   25 1.012    O   20 0.999    H   24 0.976    H   23 0.968
    23  H   0.998    C   22 0.968
    24  H   0.998    C   22 0.976
    25  C   3.994    C   22 1.012    C   28 1.010    H   27 0.980    H   26 0.963
    26  H   0.996    C   25 0.963
    27  H   0.996    C   25 0.980
    28  C   3.992    C   31 1.019    C   25 1.010    H   30 0.977    H   29 0.970
    29  H   0.995    C   28 0.970
    30  H   0.998    C   28 0.977
    31  C   3.997    C   28 1.019    H   32 0.988    H   33 0.987    H   34 0.982
    32  H   0.999    C   31 0.988
    33  H   0.998    C   31 0.987
    34  H   0.998    C   31 0.982
    35  O   1.999    C   37 0.996    H   36 0.860    Na   2 0.076
    36  H   0.896    O   35 0.860
    37  C   3.951    C   40 1.016    O   35 0.996    H   39 0.973    H   38 0.968
    38  H   0.998    C   37 0.968
    39  H   0.998    C   37 0.973
    40  C   3.993    C   37 1.016    C   43 1.009    H   42 0.976    H   41 0.975
    41  H   0.998    C   40 0.975
    42  H   0.994    C   40 0.976
    43  C   3.995    C   46 1.019    C   40 1.009    H   45 0.977    H   44 0.976
    44  H   0.996    C   43 0.976
    45  H   0.998    C   43 0.977
    46  C   3.995    C   43 1.019    H   48 0.988    H   47 0.987    H   49 0.980
    47  H   0.998    C   46 0.987
    48  H   0.999    C   46 0.988
    49  H   0.997    C   46 0.980
    50  O   2.005    C   52 0.999    H   51 0.851    Na   6 0.074
    51  H   0.893    O   50 0.851
    52  C   3.954    C   55 1.003    O   50 0.999    H   54 0.974    H   53 0.974
    53  H   0.999    C   52 0.974
    54  H   0.994    C   52 0.974
    55  C   3.995    C   58 1.012    C   52 1.003    H   56 0.976    H   57 0.973
    56  H   0.998    C   55 0.976
    57  H   0.997    C   55 0.973
    58  C   3.993    C   61 1.022    C   55 1.012    H   60 0.978    H   59 0.966
    59  H   0.994    C   58 0.966
    60  H   0.998    C   58 0.978
    61  C   3.996    C   58 1.022    H   62 0.986    H   64 0.980    H   63 0.980
    62  H   0.999    C   61 0.986
    63  H   0.999    C   61 0.980
    64  H   0.998    C   61 0.980
    65  O   1.999    C   67 0.994    H   66 0.871    Na   7 0.072
    66  H   0.897    O   65 0.871
    67  C   3.951    C   70 1.011    O   65 0.994    H   68 0.973    H   69 0.971
    68  H   0.999    C   67 0.973
    69  H   0.999    C   67 0.971
    70  C   3.996    C   73 1.011    C   67 1.011    H   71 0.976    H   72 0.975
    71  H   0.999    C   70 0.976
    72  H   0.997    C   70 0.975
    73  C   3.995    C   76 1.023    C   70 1.011    H   75 0.979    H   74 0.964
    74  H   0.997    C   73 0.964
    75  H   0.999    C   73 0.979
    76  C   3.992    C   73 1.023    H   77 0.988    H   78 0.985    H   79 0.979
    77  H   0.999    C   76 0.988
    78  H   0.998    C   76 0.985
    79  H   0.996    C   76 0.979
    80  O   1.895    H   82 0.895    H   81 0.836    Na   8 0.088
    81  H   0.876    O   80 0.836
    82  H   0.895    O   80 0.895
    83  O   1.864    H   84 0.882    H   85 0.826    Na   9 0.085
    84  H   0.892    O   83 0.882
    85  H   0.871    O   83 0.826
    86  O   1.869    H   88 0.911    H   87 0.838    Na   6 0.077
    87  H   0.887    O   86 0.838
    88  H   0.915    O   86 0.911
 MOs/occ written to file <molden.input>
 
molecular dipole:
                 x           y           z       tot (Debye)
 q only:        3.240      -3.387       3.192
   full:        2.889      -0.902       3.000      10.833
molecular quadrupole (traceless):
                xx          xy          yy          xz          yz          zz
 q only:      -79.967      39.442      37.120       3.765      12.651      42.847
  q+dip:      -55.446      21.620      27.690       1.210      12.032      27.756
   full:      -54.455      20.890      25.625       1.790      10.839      28.830

SCC energy    :    -136.1656136
rep           :       0.9898703
ES            :       0.9424007
AES           :      -0.0730060
AXC           :       0.0068321
disp          :      -0.1128141
XB            :       0.0000000
fix           :       0.0000000
total E       :    -135.1707266
atomizationE  :      18.4329177    11566.83
(atE without considering molecular charge,
 total energy contains solvation terms)
H-L gap (eV)  :          3.4767
optimized geometry written to: xtbopt.xyz

           ------------------------------------------------- 
          |                Numerical Hessian                |
           ------------------------------------------------- 
step length          :   0.00500
SCC accuracy         :   0.25000
Hessian scale factor :   1.00000
frozen atoms in %    :   0.00000    0
RMS gradient         :   0.00006
estimated CPU  time      2.54 min
estimated wall time      2.54 min

writing file <hessian>.
 
 projected vibrational frequencies (cm-1)
eigval :       -0.00    -0.00    -0.00     0.00     0.00     0.00
eigval :        9.71    14.15    18.74    21.76    24.65    26.54
eigval :       29.57    32.50    33.90    36.71    42.29    43.15
eigval :       43.89    45.50    48.71    51.74    54.60    55.77
eigval :       56.50    60.02    61.73    65.81    66.11    67.18
eigval :       69.29    69.39    73.63    74.54    78.47    79.28
eigval :       83.26    85.72    90.21    91.38    93.26    94.64
eigval :       95.39    96.96    98.95   100.16   103.50   105.09
eigval :      107.64   108.95   109.52   112.16   114.68   116.80
eigval :      118.60   120.01   121.99   123.97   126.86   129.49
eigval :      129.59   132.23   135.66   138.23   139.94   141.98
eigval :      144.69   146.08   149.30   152.00   153.51   156.31
eigval :      157.29   160.53   162.93   166.45   168.88   169.88
eigval :      174.33   179.48   184.34   186.44   186.56   190.96
eigval :      196.37   200.13   203.59   204.01   207.25   210.07
eigval :      214.37   218.47   221.07   225.99   230.96   231.57
eigval :      235.24   237.16   238.87   253.50   258.63   262.47
eigval :      268.66   273.55   279.59   284.64   286.33   288.81
eigval :      348.99   397.01   401.00   402.00   404.34   409.57
eigval :      429.35   448.02   456.84   457.86   465.66   479.33
eigval :      482.68   558.32   595.13   616.87   652.37   701.47
eigval :      737.97   778.95   784.10   788.92   790.58   843.91
eigval :      848.20   854.06   863.23   890.03   894.38   938.87
eigval :      945.09   958.30   959.32   986.48   989.55   990.51
eigval :     1001.07  1041.21  1047.22  1048.36  1053.25  1092.11
eigval :     1095.89  1098.57  1108.18  1117.56  1122.38  1129.25
eigval :     1134.14  1136.38  1137.78  1140.21  1148.83  1162.19
eigval :     1162.91  1180.61  1204.68  1220.40  1223.74  1230.77
eigval :     1237.01  1241.48  1246.27  1252.02  1271.69  1273.69
eigval :     1277.34  1277.48  1279.72  1284.68  1291.01  1306.65
eigval :     1337.21  1345.26  1348.94  1355.58  1355.96  1357.31
eigval :     1360.36  1363.49  1376.65  1385.64  1389.56  1403.32
eigval :     1412.37  1412.57  1417.74  1464.55  1467.38  1470.99
eigval :     1474.00  1477.91  1481.57  1482.88  1488.94  1492.82
eigval :     1495.30  1496.53  1498.25  1501.07  1501.64  1502.46
eigval :     1504.13  1506.05  1508.31  1510.42  1514.69  1544.29
eigval :     1546.79  1571.64  2849.74  2862.70  2883.26  2884.07
eigval :     2890.58  2916.54  2929.77  2943.47  2954.59  2959.10
eigval :     2965.20  2965.47  2966.33  2972.89  2973.66  2974.05
eigval :     2979.82  2981.24  2983.32  2986.21  2989.43  2993.54
eigval :     2994.04  3006.66  3016.65  3017.53  3020.84  3024.65
eigval :     3026.34  3026.83  3027.71  3034.07  3034.08  3035.41
eigval :     3039.20  3070.61  3204.29  3231.61  3268.85  3282.95
eigval :     3341.86  3346.97  3442.46  3591.51  3595.43  3657.28
 reduced masses (amu)
   1: 22.19   2: 22.88   3: 23.02   4: 20.85   5: 20.81   6: 21.83   7: 13.50   8: 12.08
   9: 14.72  10: 13.98  11: 13.67  12: 17.19  13: 17.65  14: 18.55  15: 22.77  16: 16.60
  17: 19.30  18: 17.98  19: 20.14  20: 17.97  21: 23.13  22: 23.96  23: 15.52  24: 22.03
  25: 19.82  26: 23.51  27: 24.48  28: 21.71  29: 21.46  30: 25.63  31: 23.80  32: 19.63
  33: 26.61  34: 21.81  35: 25.57  36: 21.49  37: 24.93  38: 24.26  39: 26.67  40: 22.35
  41: 24.34  42: 22.92  43: 20.40  44: 15.68  45: 23.41  46: 20.15  47: 22.56  48: 14.10
  49: 23.03  50: 25.94  51: 24.20  52: 21.58  53: 25.14  54: 22.51  55: 22.27  56: 23.59
  57: 22.41  58: 25.93  59: 25.68  60: 26.94  61: 23.96  62: 20.26  63: 23.55  64: 25.52
  65: 21.16  66: 24.88  67: 21.23  68: 24.29  69: 19.62  70: 17.25  71: 14.96  72: 22.49
  73: 24.47  74: 20.79  75: 25.05  76: 22.64  77: 21.59  78: 12.20  79: 20.65  80: 23.63
  81: 24.18  82: 21.88  83: 21.47  84: 24.61  85: 25.55  86: 27.15  87: 25.59  88: 20.90
  89: 20.14  90: 24.17  91: 18.18  92: 21.72  93: 15.60  94: 15.60  95:  9.44  96: 11.98
  97: 14.40  98: 11.77  99:  9.03 100: 11.59 101: 20.09 102: 13.00 103: 17.28 104: 10.49
 105: 13.15 106:  7.96 107:  7.82 108:  7.95 109:  2.16 110:  6.96 111:  9.83 112:  7.00
 113:  7.68 114:  4.89 115:  2.53 116: 11.05 117:  8.26 118:  7.88 119:  2.36 120:  7.70
 121:  6.21 122:  1.91 123:  2.98 124:  1.97 125:  1.77 126:  1.66 127:  1.69 128:  3.20
 129:  3.21 130:  1.75 131:  1.72 132:  2.34 133:  2.44 134:  6.49 135:  6.82 136:  5.92
 137:  5.37 138:  5.19 139:  5.66 140:  2.87 141:  2.33 142:  5.49 143:  6.08 144:  6.28
 145:  5.20 146: 10.30 147:  6.95 148: 10.41 149:  6.72 150:  7.76 151:  5.84 152:  7.76
 153: 11.27 154: 10.08 155:  5.75 156:  7.23 157:  7.51 158:  8.77 159:  7.65 160:  8.98
 161:  9.16 162:  5.63 163:  5.42 164:  3.88 165:  3.72 166:  4.29 167:  4.11 168:  2.68
 169:  3.45 170:  2.93 171:  3.50 172:  2.61 173:  1.77 174:  1.61 175:  2.48 176:  2.50
 177:  2.26 178:  2.38 179:  3.80 180:  3.21 181:  3.43 182:  4.12 183:  3.91 184:  5.14
 185:  5.25 186:  5.09 187:  5.10 188:  3.57 189:  4.65 190:  4.94 191:  4.72 192:  3.32
 193:  3.20 194:  3.29 195:  3.12 196:  1.97 197:  1.97 198:  1.94 199:  1.91 200:  1.88
 201:  1.91 202:  1.95 203:  1.81 204:  1.87 205:  1.75 206:  1.62 207:  1.61 208:  1.60
 209:  1.82 210:  1.59 211:  1.76 212:  1.63 213:  1.74 214:  1.58 215:  1.59 216:  1.97
 217:  1.97 218:  1.97 219:  1.97 220:  1.83 221:  1.96 222:  1.44 223:  1.76 224:  1.44
 225:  1.59 226:  1.92 227:  1.92 228:  1.90 229:  1.79 230:  1.52 231:  1.90 232:  1.61
 233:  1.64 234:  1.85 235:  1.61 236:  1.53 237:  1.71 238:  1.93 239:  1.58 240:  1.65
 241:  1.72 242:  1.84 243:  1.76 244:  1.60 245:  1.91 246:  1.79 247:  1.85 248:  1.74
 249:  1.88 250:  1.61 251:  1.72 252:  1.49 253:  1.43 254:  1.67 255:  1.90 256:  1.91
 257:  1.87 258:  1.88 259:  1.90 260:  1.90 261:  1.89 262:  1.82 263:  1.82 264:  1.82
 IR intensities (amu)
   1:  0.71   2:  0.54   3:  0.19   4:  0.41   5:  0.56   6:  0.64   7:  0.42   8:  0.18
   9:  0.10  10:  0.44  11:  0.14  12:  0.25  13:  0.40  14:  0.36  15:  0.21  16:  0.26
  17:  0.08  18:  0.18  19:  0.26  20:  0.36  21:  0.30  22:  0.18  23:  0.38  24:  0.21
  25:  0.18  26:  0.30  27:  0.21  28:  0.38  29:  0.31  30:  0.58  31:  0.40  32:  0.25
  33:  0.34  34:  0.32  35:  0.16  36:  0.39  37:  0.23  38:  0.43  39:  0.52  40:  0.59
  41:  0.39  42:  0.42  43:  0.32  44:  0.37  45:  0.11  46:  0.21  47:  0.53  48:  0.22
  49:  0.39  50:  0.50  51:  0.45  52:  0.20  53:  0.19  54:  0.19  55:  0.46  56:  0.17
  57:  0.09  58:  0.33  59:  0.95  60:  0.47  61:  0.30  62:  0.63  63:  0.62  64:  0.34
  65:  0.25  66:  0.60  67:  0.39  68:  0.78  69:  0.80  70:  0.27  71:  0.38  72:  0.95
  73:  0.69  74:  0.24  75:  1.41  76:  0.92  77:  0.74  78:  0.60  79:  0.72  80:  0.70
  81:  0.86  82:  1.42  83:  0.56  84:  1.30  85:  0.13  86:  1.06  87:  1.77  88:  1.13
  89:  0.85  90:  0.43  91:  1.00  92:  0.76  93:  1.11  94:  1.02  95:  0.40  96:  0.28
  97:  0.93  98:  0.67  99:  0.84 100:  0.58 101:  0.86 102:  0.99 103:  0.80 104:  0.29
 105:  0.45 106:  0.44 107:  0.61 108:  0.42 109:  0.35 110:  0.17 111:  0.16 112:  0.18
 113:  0.34 114:  0.38 115:  0.64 116:  0.38 117:  0.44 118:  0.42 119:  0.80 120:  0.15
 121:  0.45 122:  0.59 123:  0.57 124:  0.68 125:  0.83 126:  0.43 127:  0.45 128:  0.13
 129:  0.11 130:  0.14 131:  0.04 132:  0.11 133:  0.17 134:  0.20 135:  0.19 136:  0.31
 137:  0.26 138:  0.14 139:  0.16 140:  0.16 141:  0.08 142:  0.19 143:  0.28 144:  0.33
 145:  0.14 146:  0.34 147:  0.70 148:  0.33 149:  0.60 150:  0.43 151:  0.44 152:  0.30
 153:  0.81 154:  0.73 155:  0.08 156:  0.22 157:  0.34 158:  0.61 159:  0.54 160:  0.81
 161:  0.81 162:  0.37 163:  0.31 164:  0.15 165:  0.24 166:  0.10 167:  0.07 168:  0.39
 169:  0.08 170:  0.19 171:  0.39 172:  0.08 173:  0.12 174:  0.03 175:  0.08 176:  0.06
 177:  0.09 178:  0.24 179:  0.36 180:  0.39 181:  0.21 182:  0.13 183:  0.14 184:  0.09
 185:  0.05 186:  0.17 187:  0.20 188:  0.56 189:  0.19 190:  0.26 191:  0.29 192:  0.06
 193:  0.02 194:  0.06 195:  0.06 196:  0.02 197:  0.06 198:  0.03 199:  0.05 200:  0.06
 201:  0.06 202:  0.06 203:  0.10 204:  0.07 205:  0.05 206:  0.08 207:  0.06 208:  0.04
 209:  0.11 210:  0.05 211:  0.06 212:  0.05 213:  0.04 214:  0.07 215:  0.04 216:  0.52
 217:  0.52 218:  0.47 219:  0.38 220:  0.39 221:  0.36 222:  0.24 223:  0.33 224:  0.23
 225:  0.23 226:  0.25 227:  0.24 228:  0.19 229:  0.19 230:  0.20 231:  0.27 232:  0.34
 233:  0.17 234:  0.30 235:  0.29 236:  0.19 237:  0.21 238:  0.26 239:  0.27 240:  0.17
 241:  0.29 242:  0.19 243:  0.33 244:  0.23 245:  0.26 246:  0.28 247:  0.28 248:  0.26
 249:  0.23 250:  0.19 251:  0.25 252:  0.21 253:  0.16 254:  0.15 255:  0.69 256:  0.71
 257:  1.09 258:  1.08 259:  0.55 260:  0.72 261:  0.42 262:  0.40 263:  0.31 264:  0.33
 Raman intensities (amu)
   1:  0.00   2:  0.00   3:  0.00   4:  0.00   5:  0.00   6:  0.00   7:  0.00   8:  0.00
   9:  0.00  10:  0.00  11:  0.00  12:  0.00  13:  0.00  14:  0.00  15:  0.00  16:  0.00
  17:  0.00  18:  0.00  19:  0.00  20:  0.00  21:  0.00  22:  0.00  23:  0.00  24:  0.00
  25:  0.00  26:  0.00  27:  0.00  28:  0.00  29:  0.00  30:  0.00  31:  0.00  32:  0.00
  33:  0.00  34:  0.00  35:  0.00  36:  0.00  37:  0.00  38:  0.00  39:  0.00  40:  0.00
  41:  0.00  42:  0.00  43:  0.00  44:  0.00  45:  0.00  46:  0.00  47:  0.00  48:  0.00
  49:  0.00  50:  0.00  51:  0.00  52:  0.00  53:  0.00  54:  0.00  55:  0.00  56:  0.00
  57:  0.00  58:  0.00  59:  0.00  60:  0.00  61:  0.00  62:  0.00  63:  0.00  64:  0.00
  65:  0.00  66:  0.00  67:  0.00  68:  0.00  69:  0.00  70:  0.00  71:  0.00  72:  0.00
  73:  0.00  74:  0.00  75:  0.00  76:  0.00  77:  0.00  78:  0.00  79:  0.00  80:  0.00
  81:  0.00  82:  0.00  83:  0.00  84:  0.00  85:  0.00  86:  0.00  87:  0.00  88:  0.00
  89:  0.00  90:  0.00  91:  0.00  92:  0.00  93:  0.00  94:  0.00  95:  0.00  96:  0.00
  97:  0.00  98:  0.00  99:  0.00 100:  0.00 101:  0.00 102:  0.00 103:  0.00 104:  0.00
 105:  0.00 106:  0.00 107:  0.00 108:  0.00 109:  0.00 110:  0.00 111:  0.00 112:  0.00
 113:  0.00 114:  0.00 115:  0.00 116:  0.00 117:  0.00 118:  0.00 119:  0.00 120:  0.00
 121:  0.00 122:  0.00 123:  0.00 124:  0.00 125:  0.00 126:  0.00 127:  0.00 128:  0.00
 129:  0.00 130:  0.00 131:  0.00 132:  0.00 133:  0.00 134:  0.00 135:  0.00 136:  0.00
 137:  0.00 138:  0.00 139:  0.00 140:  0.00 141:  0.00 142:  0.00 143:  0.00 144:  0.00
 145:  0.00 146:  0.00 147:  0.00 148:  0.00 149:  0.00 150:  0.00 151:  0.00 152:  0.00
 153:  0.00 154:  0.00 155:  0.00 156:  0.00 157:  0.00 158:  0.00 159:  0.00 160:  0.00
 161:  0.00 162:  0.00 163:  0.00 164:  0.00 165:  0.00 166:  0.00 167:  0.00 168:  0.00
 169:  0.00 170:  0.00 171:  0.00 172:  0.00 173:  0.00 174:  0.00 175:  0.00 176:  0.00
 177:  0.00 178:  0.00 179:  0.00 180:  0.00 181:  0.00 182:  0.00 183:  0.00 184:  0.00
 185:  0.00 186:  0.00 187:  0.00 188:  0.00 189:  0.00 190:  0.00 191:  0.00 192:  0.00
 193:  0.00 194:  0.00 195:  0.00 196:  0.00 197:  0.00 198:  0.00 199:  0.00 200:  0.00
 201:  0.00 202:  0.00 203:  0.00 204:  0.00 205:  0.00 206:  0.00 207:  0.00 208:  0.00
 209:  0.00 210:  0.00 211:  0.00 212:  0.00 213:  0.00 214:  0.00 215:  0.00 216:  0.00
 217:  0.00 218:  0.00 219:  0.00 220:  0.00 221:  0.00 222:  0.00 223:  0.00 224:  0.00
 225:  0.00 226:  0.00 227:  0.00 228:  0.00 229:  0.00 230:  0.00 231:  0.00 232:  0.00
 233:  0.00 234:  0.00 235:  0.00 236:  0.00 237:  0.00 238:  0.00 239:  0.00 240:  0.00
 241:  0.00 242:  0.00 243:  0.00 244:  0.00 245:  0.00 246:  0.00 247:  0.00 248:  0.00
 249:  0.00 250:  0.00 251:  0.00 252:  0.00 253:  0.00 254:  0.00 255:  0.00 256:  0.00
 257:  0.00 258:  0.00 259:  0.00 260:  0.00 261:  0.00 262:  0.00 263:  0.00 264:  0.00
 output can be read by thermo (or use thermo option).
 writing <g98.out> molden fake output.
 recommended (thermochemical) frequency scaling factor: 1.0
                    ==================
                    thermo calculation
                    ==================
Nvib :  258 Nimag : 0  symmetry :   C1  rot number :  1  scale factor : 1.00 sthr :  50.
omega=  9.71     Gvib=    -2.406     Grot=    -1.542     Gused=    -1.543
omega= 14.15     Gvib=    -2.183     Grot=    -1.431     Gused=    -1.435
omega= 18.74     Gvib=    -2.017     Grot=    -1.347     Gused=    -1.360
omega= 21.76     Gvib=    -1.928     Grot=    -1.303     Gused=    -1.325
omega= 24.65     Gvib=    -1.854     Grot=    -1.266     Gused=    -1.299
omega= 26.54     Gvib=    -1.811     Grot=    -1.244     Gused=    -1.286
omega= 29.57     Gvib=    -1.747     Grot=    -1.212     Gused=    -1.270
omega= 32.50     Gvib=    -1.691     Grot=    -1.184     Gused=    -1.261
omega= 33.90     Gvib=    -1.666     Grot=    -1.172     Gused=    -1.258
omega= 36.71     Gvib=    -1.619     Grot=    -1.148     Gused=    -1.254
omega= 42.29     Gvib=    -1.535     Grot=    -1.106     Gused=    -1.251
omega= 43.15     Gvib=    -1.523     Grot=    -1.100     Gused=    -1.251
omega= 43.89     Gvib=    -1.513     Grot=    -1.095     Gused=    -1.251
omega= 45.50     Gvib=    -1.492     Grot=    -1.084     Gused=    -1.250
omega= 48.71     Gvib=    -1.452     Grot=    -1.064     Gused=    -1.248
omega= 51.74     Gvib=    -1.416     Grot=    -1.046     Gused=    -1.244
omega= 54.60     Gvib=    -1.384     Grot=    -1.030     Gused=    -1.238
omega= 55.77     Gvib=    -1.372     Grot=    -1.024     Gused=    -1.235
omega= 56.50     Gvib=    -1.364     Grot=    -1.020     Gused=    -1.234
omega= 60.02     Gvib=    -1.329     Grot=    -1.002     Gused=    -1.223
omega= 61.73     Gvib=    -1.312     Grot=    -0.994     Gused=    -1.217
omega= 65.81     Gvib=    -1.275     Grot=    -0.975     Gused=    -1.200
omega= 66.11     Gvib=    -1.272     Grot=    -0.974     Gused=    -1.198
omega= 67.18     Gvib=    -1.263     Grot=    -0.969     Gused=    -1.194
omega= 69.29     Gvib=    -1.244     Grot=    -0.960     Gused=    -1.184
omega= 69.39     Gvib=    -1.243     Grot=    -0.959     Gused=    -1.183
omega= 73.63     Gvib=    -1.209     Grot=    -0.942     Gused=    -1.162
omega= 74.54     Gvib=    -1.201     Grot=    -0.938     Gused=    -1.157
omega= 78.47     Gvib=    -1.171     Grot=    -0.923     Gused=    -1.136
omega= 79.28     Gvib=    -1.165     Grot=    -0.920     Gused=    -1.132
omega= 83.26     Gvib=    -1.137     Grot=    -0.905     Gused=    -1.110
omega= 85.72     Gvib=    -1.120     Grot=    -0.897     Gused=    -1.097
omega= 90.21     Gvib=    -1.090     Grot=    -0.882     Gused=    -1.072
omega= 91.38     Gvib=    -1.082     Grot=    -0.878     Gused=    -1.066
omega= 93.26     Gvib=    -1.071     Grot=    -0.872     Gused=    -1.055
omega= 94.64     Gvib=    -1.062     Grot=    -0.868     Gused=    -1.048
omega= 95.39     Gvib=    -1.057     Grot=    -0.865     Gused=    -1.044
omega= 96.96     Gvib=    -1.048     Grot=    -0.860     Gused=    -1.035
omega= 98.95     Gvib=    -1.036     Grot=    -0.854     Gused=    -1.025
omega=100.16     Gvib=    -1.029     Grot=    -0.851     Gused=    -1.019
omega=103.50     Gvib=    -1.010     Grot=    -0.841     Gused=    -1.001
omega=105.09     Gvib=    -1.001     Grot=    -0.837     Gused=    -0.993
omega=107.64     Gvib=    -0.987     Grot=    -0.829     Gused=    -0.980
omega=108.95     Gvib=    -0.980     Grot=    -0.826     Gused=    -0.974
omega=109.52     Gvib=    -0.977     Grot=    -0.824     Gused=    -0.971
omega=112.16     Gvib=    -0.963     Grot=    -0.817     Gused=    -0.958
omega=114.68     Gvib=    -0.951     Grot=    -0.811     Gused=    -0.946
omega=116.80     Gvib=    -0.940     Grot=    -0.805     Gused=    -0.936
omega=118.60     Gvib=    -0.931     Grot=    -0.801     Gused=    -0.927
omega=120.01     Gvib=    -0.924     Grot=    -0.797     Gused=    -0.921
omega=121.99     Gvib=    -0.915     Grot=    -0.792     Gused=    -0.912
omega=123.97     Gvib=    -0.906     Grot=    -0.788     Gused=    -0.903
omega=126.86     Gvib=    -0.892     Grot=    -0.781     Gused=    -0.890
omega=129.49     Gvib=    -0.881     Grot=    -0.775     Gused=    -0.878
omega=129.59     Gvib=    -0.880     Grot=    -0.774     Gused=    -0.878
omega=132.23     Gvib=    -0.869     Grot=    -0.768     Gused=    -0.867
omega=135.66     Gvib=    -0.854     Grot=    -0.761     Gused=    -0.852
omega=138.23     Gvib=    -0.843     Grot=    -0.755     Gused=    -0.842
omega=139.94     Gvib=    -0.836     Grot=    -0.752     Gused=    -0.835
omega=141.98     Gvib=    -0.828     Grot=    -0.747     Gused=    -0.827
omega=144.69     Gvib=    -0.817     Grot=    -0.742     Gused=    -0.816
omega=146.08     Gvib=    -0.812     Grot=    -0.739     Gused=    -0.811
omega=149.30     Gvib=    -0.799     Grot=    -0.733     Gused=    -0.799
omega=152.00     Gvib=    -0.789     Grot=    -0.727     Gused=    -0.789
omega=153.51     Gvib=    -0.784     Grot=    -0.724     Gused=    -0.783
omega=156.31     Gvib=    -0.773     Grot=    -0.719     Gused=    -0.773
omega=157.29     Gvib=    -0.770     Grot=    -0.717     Gused=    -0.769
omega=160.53     Gvib=    -0.758     Grot=    -0.711     Gused=    -0.758
omega=162.93     Gvib=    -0.750     Grot=    -0.707     Gused=    -0.750
omega=166.45     Gvib=    -0.738     Grot=    -0.700     Gused=    -0.738
omega=168.88     Gvib=    -0.730     Grot=    -0.696     Gused=    -0.730
omega=169.88     Gvib=    -0.727     Grot=    -0.694     Gused=    -0.726
omega=174.33     Gvib=    -0.712     Grot=    -0.687     Gused=    -0.712
omega=179.48     Gvib=    -0.696     Grot=    -0.678     Gused=    -0.696
omega=184.34     Gvib=    -0.681     Grot=    -0.670     Gused=    -0.681
omega=186.44     Gvib=    -0.675     Grot=    -0.667     Gused=    -0.675
omega=186.56     Gvib=    -0.674     Grot=    -0.667     Gused=    -0.674
omega=190.96     Gvib=    -0.661     Grot=    -0.660     Gused=    -0.661
omega=196.37     Gvib=    -0.646     Grot=    -0.651     Gused=    -0.646
omega=200.13     Gvib=    -0.636     Grot=    -0.646     Gused=    -0.636
omega=203.59     Gvib=    -0.626     Grot=    -0.641     Gused=    -0.626
omega=204.01     Gvib=    -0.625     Grot=    -0.640     Gused=    -0.625
omega=207.25     Gvib=    -0.617     Grot=    -0.635     Gused=    -0.617
omega=210.07     Gvib=    -0.609     Grot=    -0.631     Gused=    -0.609
omega=214.37     Gvib=    -0.598     Grot=    -0.625     Gused=    -0.598
omega=218.47     Gvib=    -0.588     Grot=    -0.620     Gused=    -0.588
omega=221.07     Gvib=    -0.582     Grot=    -0.616     Gused=    -0.582
omega=225.99     Gvib=    -0.570     Grot=    -0.610     Gused=    -0.570
omega=230.96     Gvib=    -0.558     Grot=    -0.603     Gused=    -0.558
omega=231.57     Gvib=    -0.557     Grot=    -0.602     Gused=    -0.557
omega=235.24     Gvib=    -0.548     Grot=    -0.598     Gused=    -0.548
omega=237.16     Gvib=    -0.544     Grot=    -0.595     Gused=    -0.544
omega=238.87     Gvib=    -0.540     Grot=    -0.593     Gused=    -0.540
omega=253.50     Gvib=    -0.509     Grot=    -0.576     Gused=    -0.509
omega=258.63     Gvib=    -0.498     Grot=    -0.570     Gused=    -0.498
omega=262.47     Gvib=    -0.491     Grot=    -0.565     Gused=    -0.491
omega=268.66     Gvib=    -0.478     Grot=    -0.558     Gused=    -0.479
omega=273.55     Gvib=    -0.469     Grot=    -0.553     Gused=    -0.469
omega=279.59     Gvib=    -0.458     Grot=    -0.547     Gused=    -0.458
omega=284.64     Gvib=    -0.449     Grot=    -0.541     Gused=    -0.449
omega=286.33     Gvib=    -0.446     Grot=    -0.540     Gused=    -0.446
omega=288.81     Gvib=    -0.442     Grot=    -0.537     Gused=    -0.442
 
   temp. (K)  partition function   enthalpy   heat capacity  entropy
                                   cal/mol     cal/K/mol   cal/K/mol   J/K/mol
 298.15  VIB  0.156E+44            47797.384    238.617    329.704
         ROT  0.975E+08              888.752      2.981     39.537
         INT  0.152E+52            48686.136    241.598    369.241
         TR   0.266E+29             1481.254      4.968     46.286
         TOT                       50167.3898   246.5660   415.5271  1738.5587
                     Eh         kcal/mol          kJ/mol 
ZPVE            0.630226         395.473         1654.65    
H(0)-H(T)+PV    0.799468E-01     50.1674         209.900    
H(T)            0.710173         445.640         1864.55    
T*S             0.197430         123.889         518.351    
G(T)            0.512743         321.751         1346.20    
   -134.65798383  <=== TOTAL FREE ENERGY in Eh incl. el.,ZPVE,RRHO,solv. parts
 
 normal mode %tage of torsion character
   1:  0.00   2:  0.00   3:  0.00   4:  0.00   5:  0.00   6:  0.00   7:  0.35   8:  0.38
   9:  0.29  10:  0.33  11:  0.38  12:  0.43  13:  0.37  14:  0.63  15:  0.46  16:  0.44
  17:  0.36  18:  0.40  19:  0.46  20:  0.37  21:  0.50  22:  0.66  23:  0.36  24:  0.52
  25:  0.56  26:  0.30  27:  0.53  28:  0.45  29:  0.56  30:  0.57  31:  0.62  32:  0.66
  33:  0.40  34:  0.75  35:  0.39  36:  0.34  37:  0.51  38:  0.75  39:  0.44  40:  0.52
  41:  0.39  42:  0.54  43:  0.41  44:  0.41  45:  0.41  46:  0.54  47:  0.57  48:  0.62
  49:  0.40  50:  0.50  51:  0.43  52:  0.47  53:  0.53  54:  0.59  55:  0.66  56:  0.28
  57:  0.49  58:  0.55  59:  0.66  60:  0.61  61:  0.79  62:  0.55  63:  0.52  64:  0.49
  65:  0.69  66:  0.43  67:  0.42  68:  0.59  69:  0.63  70:  0.37  71:  0.60  72:  0.54
  73:  0.35  74:  0.58  75:  0.47  76:  0.52  77:  0.52  78:  0.56  79:  0.31  80:  0.51
  81:  0.61  82:  0.33  83:  0.40  84:  0.28  85:  0.23  86:  0.22  87:  0.19  88:  0.37
  89:  0.36  90:  0.23  91:  0.39  92:  0.25  93:  0.35  94:  0.46  95:  0.69  96:  0.61
  97:  0.40  98:  0.50  99:  0.62 100:  0.51 101:  0.26 102:  0.52 103:  0.25 104:  0.67
 105:  0.42 106:  0.51 107:  0.48 108:  0.39 109:  0.63 110:  0.42 111:  0.08 112:  0.45
 113:  0.18 114:  0.29 115:  0.27 116:  0.08 117:  0.43 118:  0.44 119:  0.21 120:  0.36
 121:  0.19 122:  0.18 123:  0.78 124:  0.87 125:  0.31 126:  0.32 127:  0.47 128:  0.53
 129:  0.55 130:  0.52 131:  0.48 132:  0.51 133:  0.50 134:  0.42 135:  0.45 136:  0.30
 137:  0.30 138:  0.17 139:  0.10 140:  0.43 141:  0.48 142:  0.31 143:  0.19 144:  0.21
 145:  0.30 146:  0.06 147:  0.12 148:  0.09 149:  0.11 150:  0.09 151:  0.18 152:  0.10
 153:  0.03 154:  0.20 155:  0.18 156:  0.26 157:  0.07 158:  0.10 159:  0.17 160:  0.13
 161:  0.22 162:  0.37 163:  0.38 164:  0.23 165:  0.22 166:  0.40 167:  0.41 168:  0.22
 169:  0.32 170:  0.16 171:  0.29 172:  0.06 173:  0.07 174:  0.09 175:  0.19 176:  0.20
 177:  0.11 178:  0.05 179:  0.12 180:  0.17 181:  0.11 182:  0.10 183:  0.08 184:  0.10
 185:  0.10 186:  0.07 187:  0.07 188:  0.14 189:  0.23 190:  0.16 191:  0.20 192:  0.00
 193:  0.00 194:  0.00 195:  0.00 196:  0.65 197:  0.62 198:  0.65 199:  0.70 200:  0.67
 201:  0.63 202:  0.61 203:  0.59 204:  0.63 205:  0.66 206:  0.80 207:  0.85 208:  0.86
 209:  0.61 210:  0.87 211:  0.68 212:  0.86 213:  0.73 214:  0.87 215:  0.92 216:  0.22
 217:  0.24 218:  0.05 219:  0.21 220:  0.10 221:  0.20 222:  0.01 223:  0.11 224:  0.02
 225:  0.11 226:  0.20 227:  0.17 228:  0.26 229:  0.12 230:  0.03 231:  0.17 232:  0.02
 233:  0.11 234:  0.06 235:  0.02 236:  0.03 237:  0.07 238:  0.15 239:  0.04 240:  0.04
 241:  0.08 242:  0.06 243:  0.04 244:  0.03 245:  0.04 246:  0.02 247:  0.03 248:  0.03
 249:  0.05 250:  0.02 251:  0.03 252:  0.01 253:  0.01 254:  0.03 255:  0.06 256:  0.15
 257:  0.02 258:  0.10 259:  0.04 260:  0.02 261:  0.12 262:  0.01 263:  0.04 264:  0.00
 recommended # of modes for mode following         113
 
 Pipek-Mezey localization of normal modes
 number of localized modes          115
 frequency thrshold           500.000000000000     
 number of groups                    51
 atom-group assingment :   
  1  2  3  4  5  6  7  8  9 10 11 12 13 14 15 16 17 18 19 20 21 20 22 20 23 24 23 25 25 25
 26 26 26 26 27 28 27 27 27 29 30 29 31 31 31 32 32 32 32 33 34 35 35 35 36 36 36 37 37 37
 38 38 38 38 39 40 41 41 41 42 42 42 43 44 43 45 45 45 45 46 47 46 48 48 49 50 51 50
 pop matrix done.
 initialization of trafo matrix to unity
iteration     50  convergence  0.23316721D-03
iteration    100  convergence  0.20885317D-03
iteration    150  convergence  0.42335838D-01

 converged in    187 iterations, threshold :   0.99981266D-06
eig.   :       -0.00    -0.00    -0.00     0.00     0.00     0.00
eig.   :       66.97    68.76    71.75    73.10    79.38    79.91
eig.   :       80.83    87.34    89.76    90.67    92.22    95.14
eig.   :       98.62   100.77   102.72   105.01   105.41   106.81
eig.   :      107.74   107.79   108.66   111.85   113.57   113.95
eig.   :      114.84   115.36   116.53   116.79   116.92   117.83
eig.   :      118.49   122.84   124.39   124.97   125.96   129.55
eig.   :      130.29   131.48   133.23   133.31   133.86   134.58
eig.   :      137.16   138.48   140.88   141.21   141.98   145.25
eig.   :      146.36   146.51   147.25   147.27   147.83   148.33
eig.   :      148.51   149.57   149.79   152.12   152.74   153.77
eig.   :      153.84   154.27   154.71   154.74   155.60   157.30
eig.   :      157.57   161.23   162.43   163.97   164.15   165.23
eig.   :      167.53   167.59   169.37   171.21   172.76   173.23
eig.   :      177.17   177.17   180.19   183.17   186.77   188.20
eig.   :      188.43   188.57   191.85   193.24   195.25   198.18
eig.   :      198.69   200.21   204.24   205.61   206.11   207.52
eig.   :      207.79   220.45   221.09   221.45   221.93   223.15
eig.   :      240.98   267.86   279.52   295.75   308.79   309.52
eig.   :      312.60   315.34   352.08   378.12   403.51   437.51
eig.   :      444.85   558.32   595.13   616.87   652.37   701.47
eig.   :      737.97   778.95   784.10   788.92   790.58   843.91
eig.   :      848.20   854.06   863.23   890.03   894.38   938.87
eig.   :      945.09   958.30   959.32   986.48   989.55   990.51
eig.   :     1001.07  1041.21  1047.22  1048.36  1053.25  1092.11
eig.   :     1095.89  1098.57  1108.18  1117.56  1122.38  1129.25
eig.   :     1134.14  1136.38  1137.78  1140.21  1148.83  1162.19
eig.   :     1162.91  1180.61  1204.68  1220.40  1223.74  1230.77
eig.   :     1237.01  1241.48  1246.27  1252.02  1271.69  1273.69
eig.   :     1277.34  1277.48  1279.72  1284.68  1291.01  1306.65
eig.   :     1337.21  1345.26  1348.94  1355.58  1355.96  1357.31
eig.   :     1360.36  1363.49  1376.65  1385.64  1389.56  1403.32
eig.   :     1412.37  1412.57  1417.74  1464.55  1467.38  1470.99
eig.   :     1474.00  1477.91  1481.57  1482.88  1488.94  1492.82
eig.   :     1495.30  1496.53  1498.25  1501.07  1501.64  1502.46
eig.   :     1504.13  1506.05  1508.31  1510.42  1514.69  1544.29
eig.   :     1546.79  1571.64  2849.74  2862.70  2883.26  2884.07
eig.   :     2890.58  2916.54  2929.77  2943.47  2954.59  2959.10
eig.   :     2965.20  2965.47  2966.33  2972.89  2973.66  2974.05
eig.   :     2979.82  2981.24  2983.32  2986.21  2989.43  2993.54
eig.   :     2994.04  3006.66  3016.65  3017.53  3020.84  3024.65
eig.   :     3026.34  3026.83  3027.71  3034.07  3034.08  3035.41
eig.   :     3039.20  3070.61  3204.29  3231.61  3268.85  3282.95
eig.   :     3341.86  3346.97  3442.46  3591.51  3595.43  3657.28
written to xtb_localmodes and g98l.out
 
 normal mode %tage of torsion character
   1:  0.00   2:  0.00   3:  0.00   4:  0.00   5:  0.00   6:  0.00   7:  0.45   8:  0.50
   9:  0.06  10:  0.15  11:  0.35  12:  0.70  13:  0.06  14:  0.26  15:  0.37  16:  0.74
  17:  0.59  18:  0.01  19:  0.42  20:  0.03  21:  0.42  22:  0.43  23:  0.55  24:  0.96
  25:  0.38  26:  0.64  27:  0.69  28:  0.11  29:  0.83  30:  0.39  31:  0.02  32:  0.12
  33:  0.01  34:  0.01  35:  0.07  36:  0.60  37:  0.39  38:  0.25  39:  0.60  40:  0.33
  41:  0.77  42:  0.55  43:  0.81  44:  0.63  45:  0.02  46:  0.20  47:  0.51  48:  0.01
  49:  0.04  50:  0.66  51:  0.02  52:  0.62  53:  0.01  54:  0.41  55:  0.05  56:  0.92
  57:  0.67  58:  0.35  59:  0.72  60:  0.04  61:  0.08  62:  0.01  63:  0.58  64:  0.05
  65:  0.63  66:  0.08  67:  0.47  68:  0.22  69:  0.25  70:  0.21  71:  0.37  72:  0.41
  73:  0.24  74:  0.06  75:  0.43  76:  0.69  77:  0.01  78:  0.09  79:  0.55  80:  0.00
  81:  0.18  82:  0.23  83:  0.10  84:  0.32  85:  0.27  86:  0.25  87:  0.33  88:  0.20
  89:  0.01  90:  0.55  91:  0.56  92:  0.99  93:  0.08  94:  0.17  95:  0.36  96:  0.19
  97:  0.47  98:  0.99  99:  0.05 100:  0.97 101:  0.18 102:  0.73 103:  0.43 104:  0.53
 105:  0.94 106:  0.60 107:  0.53 108:  0.10 109:  0.14 110:  0.69 111:  0.20 112:  0.14
 113:  0.48 114:  0.26 115:  0.07 116:  0.92 117:  0.63 118:  0.18 119:  0.44 120:  0.13
 121:  0.07 122:  0.18 123:  0.78 124:  0.87 125:  0.31 126:  0.32 127:  0.47 128:  0.53
 129:  0.55 130:  0.52 131:  0.48 132:  0.51 133:  0.50 134:  0.42 135:  0.45 136:  0.30
 137:  0.30 138:  0.17 139:  0.10 140:  0.43 141:  0.48 142:  0.31 143:  0.19 144:  0.21
 145:  0.30 146:  0.06 147:  0.12 148:  0.09 149:  0.11 150:  0.09 151:  0.18 152:  0.10
 153:  0.03 154:  0.20 155:  0.18 156:  0.26 157:  0.07 158:  0.10 159:  0.17 160:  0.13
 161:  0.22 162:  0.37 163:  0.38 164:  0.23 165:  0.22 166:  0.40 167:  0.41 168:  0.22
 169:  0.32 170:  0.16 171:  0.29 172:  0.06 173:  0.07 174:  0.09 175:  0.19 176:  0.20
 177:  0.11 178:  0.05 179:  0.12 180:  0.17 181:  0.11 182:  0.10 183:  0.08 184:  0.10
 185:  0.10 186:  0.07 187:  0.07 188:  0.14 189:  0.23 190:  0.16 191:  0.20 192:  0.00
 193:  0.00 194:  0.00 195:  0.00 196:  0.65 197:  0.62 198:  0.65 199:  0.70 200:  0.67
 201:  0.63 202:  0.61 203:  0.59 204:  0.63 205:  0.66 206:  0.80 207:  0.85 208:  0.86
 209:  0.61 210:  0.87 211:  0.68 212:  0.86 213:  0.73 214:  0.87 215:  0.92 216:  0.22
 217:  0.24 218:  0.05 219:  0.21 220:  0.10 221:  0.20 222:  0.01 223:  0.11 224:  0.02
 225:  0.11 226:  0.20 227:  0.17 228:  0.26 229:  0.12 230:  0.03 231:  0.17 232:  0.02
 233:  0.11 234:  0.06 235:  0.02 236:  0.03 237:  0.07 238:  0.15 239:  0.04 240:  0.04
 241:  0.08 242:  0.06 243:  0.04 244:  0.03 245:  0.04 246:  0.02 247:  0.03 248:  0.03
 249:  0.05 250:  0.02 251:  0.03 252:  0.01 253:  0.01 254:  0.03 255:  0.06 256:  0.15
 257:  0.02 258:  0.10 259:  0.04 260:  0.02 261:  0.12 262:  0.01 263:  0.04 264:  0.00
 recommended # of modes for mode following         120

------------------------------------------------------------------------
 * finished run on 2020/06/02 at 14:05:41.308     
------------------------------------------------------------------------
 total:
 * wall-time:     0 d,  0 h,  2 min, 49.922 sec
 *  cpu-time:     0 d,  0 h,  2 min, 49.684 sec
 * ratio c/w:     0.999 speedup
 SCF:
 * wall-time:     0 d,  0 h,  0 min,  1.930 sec
 *  cpu-time:     0 d,  0 h,  0 min,  1.914 sec
 * ratio c/w:     0.991 speedup
 ANC optimizer:
 * wall-time:     0 d,  0 h,  0 min,  2.205 sec
 *  cpu-time:     0 d,  0 h,  0 min,  2.187 sec
 * ratio c/w:     0.992 speedup
 numerical hessian:
 * wall-time:     0 d,  0 h,  2 min, 45.759 sec
 *  cpu-time:     0 d,  0 h,  2 min, 45.560 sec
 * ratio c/w:     0.999 speedup

normal termination of xtb
