# Supplementary material for: Heterogeneous Nucleation of Butanol on NaCl: A Computational Study of Temperature, Humidity, Seed Charge, and Seed Size Effects
Source: J Phys Chem A. 2021 Mar 31;125(14):3025–36. doi: 10.1021/acs.jpca.0c10972 (PMC8054243; doi:10.1021/acs.jpca.0c10972)
Supplement: Supplementary file 2 — jp0c10972_si_002.zip [file jp0c10972_si_002.zip › ALL CLUSTERS/low_level_calc/negative seed/1Seed4BuOH3W.xyz]

    88
       -135.17072657  Gyration_radius:  4.75179265439
 Na          2.81039375308163    0.32250429924668   -0.56752309581518
Na         -0.20416939907252    2.33621326997753   -1.38142554828706
Na         -4.50122347779351    2.88947964444966    0.33910181592928
Na         -3.41423861984359    2.08315748372519   -2.67520153945207
Na         -4.38045794944082   -0.41979036381886    0.30827542921988
Na         -1.05571174464297    0.13463129463679    1.50849220734187
Na          1.14327098949642    0.23767597628422   -3.49530050899332
Na         -1.93413037054113   -0.66555333835956   -1.85449800963262
Na         -0.02986716530078   -2.51210460907776   -0.01231775411378
Cl         -2.42536531958966   -1.97801936718038    0.46952794460139
Cl         -4.46091349830217   -0.20258253166960   -2.22567748657017
Cl         -2.43681523711986    1.53177278460511   -0.15001739510796
Cl         -5.46350523023231    1.23401273108698    1.95234700350622
Cl         -1.19135337101479    1.26076228930857   -3.49753922987140
Cl          3.14414861322305   -0.24101534149614    1.79029485973237
Cl          0.37890252263322   -0.12957501086983   -0.73786009883249
Cl          2.33172884363474   -1.87450805347395   -3.09964971851786
Cl         -4.17103313860624    4.37258366558672   -1.64398036962544
Cl          2.29324568694541    2.23917543242238   -2.12419213363954
O           1.41238940153909   -3.72719048222193   -0.83121124646033
H           1.77313207883489   -3.30695993103080   -1.63776360331115
C           2.46716880214420   -3.72146529395879    0.10220386349896
H           2.75148399794101   -2.69132593019495    0.34850074383258
H           3.35092740030669   -4.21574745626869   -0.31947649760660
C           2.02841818330039   -4.44522482042771    1.36588976560494
H           1.00386841181589   -4.14449614640612    1.59026422867553
H           2.01978478916394   -5.51967242274597    1.17768456713719
C           2.93323411121093   -4.12945953988207    2.55028316378573
H           2.97171047879181   -3.04909708780896    2.69835947465700
H           3.94824692984893   -4.46540021210244    2.32620802109864
C           2.45011351350640   -4.80584555984604    3.82670034319802
H           2.46406104481271   -5.88834640684055    3.71531475810350
H           3.08630852421834   -4.53900753438979    4.66739938048600
H           1.43038447247661   -4.50424586194706    4.05800971389504
O          -0.99651696386942    4.22209873073689   -1.22305172540768
H          -1.90749738496672    4.48207674651712   -1.43965417202084
C          -0.76602415071439    4.62135674395775    0.11022350637951
H          -1.53130538885023    4.20452076434740    0.78000056600614
H          -0.80991058097402    5.71770779946289    0.18716382836927
C           0.60681005026956    4.14120574893567    0.54661314076395
H           0.62218845018933    3.05257024297232    0.54793293081592
H           1.34072930868691    4.49820201084630   -0.17601765166321
C           0.98160977083258    4.63238409530458    1.93808223755025
H           0.27533127583695    4.22318613949135    2.66619428987894
H           0.89249861356816    5.72126606868262    1.97585845468194
C           2.40769494547871    4.23553647685064    2.30302496591354
H           3.11455517942478    4.74079243276573    1.64900240991423
H           2.63680155600250    4.50954866070016    3.33080435206012
H           2.56060745904673    3.16448223909959    2.18758717688431
O          -2.44924902676686    0.77092146099526    2.90293442174975
H          -3.39251604411430    0.88878361391536    2.69701474691301
C          -2.36288576718921    0.65308249064630    4.30314316985667
H          -2.86813877488748    1.49778373986490    4.78962119155208
H          -1.30315759830845    0.70243066413902    4.55334978381822
C          -2.97155267754337   -0.65159728824245    4.81042722646375
H          -3.01917458336790   -0.62311030413591    5.90126646259243
H          -3.99244156733368   -0.71246135913931    4.42696667877947
C          -2.19655412107744   -1.88597803375658    4.35687527676232
H          -2.06754968850048   -1.84049852299666    3.27704554457450
H          -2.79321034610530   -2.77277822025069    4.57734723845169
C          -0.84382621829156   -2.02065319457909    5.04666619110969
H          -0.97283210341074   -2.05767627721184    6.12735720511761
H          -0.35325007095916   -2.94317622277000    4.74121482287468
H          -0.19628658596164   -1.17787579280667    4.81887636093076
O           1.93935737304338    1.34127310538097   -5.05189498650563
H           2.05352555030627    2.11298380331473   -4.47940437220932
C           1.18529014851810    1.74398561816075   -6.17319079256816
H           1.65904576116791    2.61272056725637   -6.65372629019633
H           0.17148703747988    2.02984990289435   -5.87514777424629
C           1.13681599608007    0.59427410348632   -7.17156793125044
H           0.73683524670272    0.96520171383906   -8.11757839160538
H           2.16467195014807    0.26441980513366   -7.33594941206119
C           0.30527067179781   -0.59580889101099   -6.69823082892913
H           0.59766359105420   -0.84815931033616   -5.67683677070296
H           0.54181389387802   -1.45506995467412   -7.32935139426417
C          -1.19316393684328   -0.33793818368887   -6.75512705250016
H          -1.50098295875506   -0.10320607833575   -7.77267451318276
H          -1.73978997635047   -1.21670525911161   -6.42194431197355
H          -1.47125670403047    0.49034769843292   -6.11299591585748
O          -0.69914813751870   -2.47515984040136   -2.37255726257848
H           0.22323497099798   -2.32270824576144   -2.66007291004375
H          -0.93241009832979   -3.30837063877425   -2.79336097604730
O           0.40196387353261   -1.66260711911097    1.93542783930297
H           0.32654612038022   -1.97541794038471    2.84215225081262
H           1.30236361576934   -1.27152115746269    1.90510393627503
O           0.51038021343220    1.17159609468567    2.43908142186369
H           1.38051219669310    0.74528225858246    2.29736623870378
H           0.73088861679844    2.04127070375736    2.77738653927011
