# Supplementary material for: Heterogeneous Nucleation of Butanol on NaCl: A Computational Study of Temperature, Humidity, Seed Charge, and Seed Size Effects
Source: J Phys Chem A. 2021 Mar 31;125(14):3025–36. doi: 10.1021/acs.jpca.0c10972 (PMC8054243; doi:10.1021/acs.jpca.0c10972)
Supplement: Supplementary file 2 — jp0c10972_si_002.zip [file jp0c10972_si_002.zip › ALL CLUSTERS/low_level_calc/negative seed/1Seed4BuOH4W.log]

      -----------------------------------------------------------      
     |                   =====================                   |     
     |                           x T B                           |     
     |                   =====================                   |     
     |                         S. Grimme                         |     
     |          Mulliken Center for Theoretical Chemistry        |     
     |                    University of Bonn                     |     
     |                 Version 6.0.1 (SAW181210)                 |     
      -----------------------------------------------------------      

   This program is distributed in the hope that it will be useful,
   but WITHOUT ANY WARRANTY; without even the implied warranty of
   MERCHANTABILITY or FITNESS FOR A PARTICULAR PURPOSE.
   
   FOR NON-COMMERCIAL, ACADEMIA USE ONLY.
   
   Cite this work as:
   S. Grimme, C. Bannwarth, P. Shushkov, J. Comput. Theory Chem., 2017,
   13, 1989-2009.
   C. Bannwarth, S. Ehlert and S. Grimme., ChemRxiv, 2018, preprint.
   http://doi.org/10.26434/chemrxiv.7246238.v1
   
   for sTDA-xTB:
   S. Grimme and C. Bannwarth, J. Chem. Phys., 2016, 145, 054103.
   
   in the mass-spec context:
   V. Asgeirsson, C. Bauer and S. Grimme, Chem. Sci., 2017, 8, 4879.
   
   if GBSA is used:
   P. Shushkov, F. März and S. Grimme, unpublished.
   
   for ANC optimizer:
   S. Grimme, unpublished.
   Rational Function algorithm used in ANCopt:
   F. Eckert, P. Pulay, H.-J. Werner, J. Comput. Chem., 1997, 18, 1473.
   
   with help from (in alphabetical order)
   C. Bannwarth, F. Bohle, G. Brandenburg, E. Caldeweyher, M. Checinski,
   S. Dohm, S. Ehlert, S. Ehrlich, F. März, H. Neugebauer, J. Pisarek,
   P. Pracht, P. Shushkov, and S. Spicher.
   
 * started run on 2020/06/02 at 14:02:52.041     
========================================================================
 # omp threads = 1
========================================================================
number of atoms            : 91
number of electrons        : 240
charge                     : -1
spin                       : .0
first test random number   : .0212

########################################################################
# WARNING! Please study the warnings concerning your input carefully
#  - the use of '-ohess' is discouraged, please use '--ohess' next time
########################################################################

           ------------------------------------------------- 
          |                 G F N 2 - x T B                 |
          | Geometry, Frequencies, Noncovalent interactions |
          |            JCTC 2018 parametrisation            |
           ------------------------------------------------- 
      method parameters     
 k(s)        :  1.8500
 k(p)        :  2.2300
 k(d)        :  2.2300
 k(f)        :  2.0000
 kEN (H0ij)  : -2.0000
 D4 a1       :  0.5200
 D4 a2       :  5.0000
 D4 s6       :  1.0000
 D4 s8       :  2.7000
 D4 s9       :  5.0000
 alphaj      :  2.0000


            Z     q(EN)     CN     RAES       Cart. coordinates
     1  Na  1.0    0.36   10.05    5.00    -1.81632     1.88792    -2.49681
     2  Na  1.0    0.35    9.11    5.00    -3.42977    -4.11694    -4.23584
     3  Na  1.0    0.25    9.71    5.00     2.99643    -2.39331    -4.62715
     4  Na  1.0    0.49    4.63    5.00    -4.71363     0.41578   -10.43908
     5  Na  1.0    0.44    9.48    5.00    -1.49712    -1.69047     3.32503
     6  Na  1.0    0.41    9.77    5.00     3.37762     0.56628     0.91677
     7  Na  1.0    0.43    5.62    5.00     0.37595    -7.54306    -0.98815
     8  Na  1.0    0.41    7.10    5.00     1.72833     2.68150    -7.74837
     9  Na  1.0    0.35    6.21    5.00     0.21744    -4.13698    -9.76417
    10  Cl  7.0   -0.18    2.04    3.37    -4.62352    -7.70148    -0.81779
    11  Cl  7.0   -0.13    3.64    4.99     0.90129    -6.80524    -5.75961
    12  Cl  7.0   -0.24    1.96    3.19    -4.04649    -3.79050   -12.56350
    13  Cl  7.0   -0.09    2.93    4.87    -0.91059     2.75209     2.23109
    14  Cl  7.0   -0.03    5.59    5.00    -1.74784    -0.50064    -6.90780
    15  Cl  7.0   -0.07    3.87    5.00     3.29932     2.51347    -3.39372
    16  Cl  7.0    0.00    5.95    5.00    -0.06518    -2.63162    -0.94360
    17  Cl  7.0   -0.18    2.84    4.82     4.14125    -1.26118    -9.30986
    18  Cl  7.0   -0.26    1.49    2.64     3.66152    -7.28364     2.34712
    19  Cl  7.0   -0.27    1.43    2.61    -5.56023     4.87480    -9.52188
    20  O   6.0   -0.29    3.10    3.10    -5.04069    -3.05982     2.65975
    21  H   1.0    0.04    1.47    1.59    -5.04682    -4.53300     1.52142
    22  C   4.0   -0.01    4.54    4.59    -6.31309    -3.84641     4.85830
    23  H   1.0    0.00    1.01    1.43    -8.29601    -4.29404     4.42487
    24  H   1.0    0.00    1.10    1.44    -6.29253    -2.25155     6.16964
    25  C   4.0   -0.09    4.32    4.24    -5.08509    -6.16496     6.05231
    26  H   1.0    0.00    1.02    1.43    -6.10324    -6.63686     7.78549
    27  H   1.0    0.00    1.03    1.43    -5.28837    -7.73763     4.73451
    28  C   4.0   -0.06    4.64    4.70    -2.27949    -5.82224     6.61904
    29  H   1.0   -0.02    1.64    1.75    -1.26200    -5.56300     4.85037
    30  H   1.0   -0.00    1.03    1.43    -1.57535    -7.58063     7.43442
    31  C   4.0   -0.11    4.48    4.50    -1.72381    -3.67420     8.44823
    32  H   1.0    0.00    1.00    1.43    -2.81239    -3.92482    10.17634
    33  H   1.0    0.00    1.03    1.43     0.26580    -3.67379     8.94894
    34  H   1.0   -0.01    1.47    1.58    -2.20057    -1.83793     7.65559
    35  O   6.0   -0.27    3.76    4.70    -5.21344    -0.26492    -1.99957
    36  H   1.0    0.05    1.35    1.52    -5.78856    -0.84249    -0.36016
    37  C   4.0   -0.05    4.66    4.73    -7.31938     0.82606    -3.22554
    38  H   1.0    0.00    1.02    1.43    -8.83409    -0.57110    -3.46854
    39  H   1.0   -0.02    1.20    1.46    -6.69277     1.40972    -5.10102
    40  C   4.0   -0.08    4.25    4.10    -8.34325     3.12650    -1.82571
    41  H   1.0    0.01    1.11    1.45    -6.78229     4.43037    -1.49067
    42  H   1.0    0.00    1.03    1.43    -9.69390     4.07173    -3.06016
    43  C   4.0   -0.07    4.09    3.78    -9.58745     2.44381     0.70453
    44  H   1.0    0.02    1.03    1.43    -9.99303     0.41864     0.75492
    45  H   1.0    0.00    1.02    1.43   -11.39772     3.42259     0.87753
    46  C   4.0   -0.11    4.02    3.65    -7.94769     3.13949     2.96646
    47  H   1.0    0.01    1.00    1.43    -7.67639     5.17387     3.05006
    48  H   1.0    0.01    1.00    1.43    -8.84406     2.53771     4.71716
    49  H   1.0    0.01    1.05    1.44    -6.09768     2.26214     2.83965
    50  O   6.0   -0.26    3.02    2.84     6.01188     3.44398     1.66279
    51  H   1.0    0.04    1.65    1.75     5.38634     4.23763     0.13612
    52  C   4.0   -0.03    4.25    4.09     6.68398     5.40524     3.33001
    53  H   1.0    0.01    1.01    1.43     8.15419     6.60433     2.48225
    54  H   1.0    0.01    1.02    1.43     7.49498     4.46913     4.98111
    55  C   4.0   -0.08    4.18    3.95     4.43644     7.02652     4.14696
    56  H   1.0    0.01    1.07    1.44     2.76911     5.81820     4.18837
    57  H   1.0    0.00    1.03    1.43     4.77656     7.71524     6.06050
    58  C   4.0   -0.08    4.08    3.77     3.92634     9.29435     2.43436
    59  H   1.0    0.00    1.02    1.43     5.60439    10.50217     2.37241
    60  H   1.0    0.00    1.03    1.43     2.39945    10.39573     3.28055
    61  C   4.0   -0.12    4.03    3.67     3.15827     8.55624    -0.23970
    62  H   1.0    0.00    1.02    1.43     1.64559     7.17002    -0.17396
    63  H   1.0    0.00    1.00    1.43     2.49140    10.20862    -1.26576
    64  H   1.0    0.01    1.00    1.43     4.74321     7.77429    -1.28550
    65  O   6.0   -0.26    3.65    4.55     5.64518    -2.47433    -0.46528
    66  H   1.0    0.04    1.45    1.57     5.25022    -4.10405     0.31839
    67  C   4.0   -0.05    4.56    4.62     8.05431    -2.74883    -1.60074
    68  H   1.0   -0.00    1.05    1.44     8.80256    -0.84983    -1.89875
    69  H   1.0   -0.03    1.17    1.46     7.86835    -3.66183    -3.45704
    70  C   4.0   -0.08    4.15    3.90     9.88479    -4.30848    -0.00899
    71  H   1.0    0.01    1.03    1.43     8.89655    -6.00129     0.63860
    72  H   1.0   -0.01    1.03    1.43    11.44938    -4.91204    -1.21123
    73  C   4.0   -0.07    4.09    3.78    10.96246    -2.91434     2.27857
    74  H   1.0    0.01    1.02    1.43    11.87272    -1.17110     1.64930
    75  H   1.0   -0.00    1.02    1.43    12.41642    -4.10816     3.13487
    76  C   4.0   -0.10    4.08    3.76     8.95952    -2.29515     4.25125
    77  H   1.0    0.02    1.00    1.43     7.85250    -3.97740     4.65494
    78  H   1.0    0.00    1.00    1.43     9.84944    -1.65219     5.99074
    79  H   1.0    0.02    1.14    1.45     7.73851    -0.80392     3.55123
    80  O   6.0   -0.37    3.01    2.81    -6.25884    -4.86483    -7.05125
    81  H   1.0    0.05    1.10    1.44    -7.46189    -6.22419    -7.09036
    82  H   1.0    0.01    1.40    1.54    -5.63447    -4.76906    -8.77751
    83  O   6.0   -0.28    3.76    4.69     2.57432    -1.96806     4.29150
    84  H   1.0    0.05    1.18    1.46     3.69071    -1.70127     5.70009
    85  H   1.0    0.04    1.54    1.64     3.00987    -3.69957     3.73599
    86  O   6.0   -0.34    3.33    3.81    -2.10730     5.03881    -4.81733
    87  H   1.0    0.05    1.15    1.45    -1.47297     6.73578    -4.70806
    88  H   1.0    0.05    1.36    1.52    -3.34771     5.10158    -6.18254
    89  O   6.0   -0.38    2.94    2.64     0.13889     5.34165   -10.24246
    90  H   1.0    0.04    1.07    1.44     0.35414     6.15943   -11.84612
    91  H   1.0    0.05    1.43    1.56    -1.69291     5.39098    -9.96914

  Z AO/shell   Hii/eV     exponent
  1     Wed Apr 25 08:07:45 CEST 2018   EN: 2.200 GM2: 0.406  GM3: 0.0800  RAES: 1.40
     1s    -10.707211    1.230000
  6     Wed Apr 25 08:07:45 CEST 2018   EN: 2.550 GM2: 0.538  GM3: 0.1500  RAES: 3.00
     2s    -13.970922    2.096432
     2p    -10.063292    1.800000
  8     Wed Apr 25 08:07:45 CEST 2018   EN: 3.440 GM2: 0.452  GM3:-0.0517  RAES: 1.80
     2s    -20.229985    2.439742
     2p    -15.503117    2.137023
 11     Tue Apr 24 16:34:09 CEST 2018   EN: 0.930 GM2: 0.271  GM3: 0.1799  RAES: 5.00
     3s     -4.546934    0.763787
     3p     -1.332719    0.573553
 17     Mon Apr 23 14:09:22 CEST 2018   EN: 3.160 GM2: 0.249  GM3: 0.1495  RAES: 2.50
     3s    -29.278781    2.485265
     3p    -12.673758    2.199650
     3d     -0.240338    2.476089
 no old-style atom pair restraining (fixing) potential
           ------------------------------------------------- 
          |        Self-Consistent Charge Iterations        |
           ------------------------------------------------- 

 Ncao       : 280
 Nao        : 270
 Nshell     : 144
 Nel        : 240
 T(el)      :   300.0
 intcut     :    25.0
 scfconv/Eh :  0.100E-05
   qconv/e  :  0.100E-03
 intneglect :  0.100E-07
 broydamp   :      0.250
 iter      E             dE          RMSdq      gap      omega  full diag
   1   -140.8162684 -0.140816E+03  0.996E+00    5.14       0.0  T
   2   -141.1029905 -0.286722E+00  0.584E+00    5.68       1.0  T
   3   -141.2208265 -0.117836E+00  0.442E+00    5.06       1.0  T
   4   -141.2680521 -0.472256E-01  0.212E+00    4.27       1.0  T
   5   -141.2831404 -0.150884E-01  0.118E+00    3.63       1.0  T
   6   -141.2858275 -0.268709E-02  0.541E-01    3.57       1.0  T
   7   -141.2864712 -0.643635E-03  0.291E-01    3.47       1.0  T
   8   -141.2873796 -0.908470E-03  0.249E-01    3.55       1.0  T
   9   -141.2878899 -0.510282E-03  0.141E-01    3.54       1.0  T
  10   -141.2883714 -0.481461E-03  0.734E-02    3.57       1.0  T
  11   -141.2884537 -0.823492E-04  0.420E-02    3.56       1.0  T
  12   -141.2884816 -0.278223E-04  0.242E-02    3.56       1.0  T
  13   -141.2884889 -0.738111E-05  0.183E-02    3.56       1.0  T
  14   -141.2884945 -0.554627E-05  0.130E-02    3.56       1.0  T
  15   -141.2884988 -0.429434E-05  0.903E-03    3.56       1.2  T
  16   -141.2885001 -0.132725E-05  0.474E-03    3.56       2.2  T
  17   -141.2885004 -0.258233E-06  0.281E-03    3.56       3.7  T
  18   -141.2885004 -0.785272E-07  0.165E-03    3.56       6.3  T
  19   -141.2885005 -0.383474E-07  0.101E-03    3.56      10.4  T
  20   -141.2885005 -0.134627E-07  0.650E-04    3.56      16.1  T
  21   -141.2885005 -0.927992E-08  0.358E-04    3.56      29.3  T
speedup  1.00
cpu  time for SCC    0.33 s
wall time for SCC    0.33 s

   *** convergence criteria satisfied after 21 iterations ***

          eigenvalues
 #    :         108        109        110        111        112        113        114        115
 occ. :        2.000      2.000      2.000      2.000      2.000      2.000      2.000      2.000
 eps  :        -8.176     -8.147     -8.140     -8.114     -8.082     -8.057     -8.004     -7.957
 #    :         116        117        118        119        120        121        122        123
 occ. :        2.000      2.000      2.000      2.000      2.000      0.000      0.000      0.000
 eps  :        -7.926     -7.889     -7.811     -7.794     -7.686     -4.127     -2.292     -1.223
 #    :         124        125        126        127        128        129        130        131
 occ. :        0.000      0.000      0.000      0.000      0.000      0.000      0.000      0.000
 eps  :        -0.527      0.265      1.036      1.391      2.273      2.368      3.050      3.550


   #   Z            q   n(s)   n(p)   n(d)      C6AA      α(0)
   1  11 Na     0.854  0.035  0.110  0.000    66.318    26.354
   2  11 Na     0.741  0.061  0.198  0.000    67.674    26.622
   3  11 Na     0.709  0.050  0.241  0.000    68.074    26.701
   4  11 Na     0.655  0.115  0.230  0.000    68.748    26.832
   5  11 Na     0.836  0.055  0.109  0.000    66.538    26.398
   6  11 Na     0.867  0.036  0.096  0.000    66.162    26.323
   7  11 Na     0.685  0.095  0.220  0.000    68.363    26.757
   8  11 Na     0.751  0.077  0.172  0.000    67.550    26.598
   9  11 Na     0.656  0.109  0.235  0.000    68.728    26.828
  10  17 Cl    -0.809  1.980  5.819  0.011   127.734    17.291
  11  17 Cl    -0.751  1.977  5.774  0.001   125.390    17.132
  12  17 Cl    -0.808  1.986  5.817  0.005   127.697    17.289
  13  17 Cl    -0.812  1.973  5.837  0.002   127.847    17.299
  14  17 Cl    -0.723  1.967  5.751  0.005   124.264    17.055
  15  17 Cl    -0.777  1.974  5.800  0.002   126.417    17.202
  16  17 Cl    -0.749  1.965  5.780  0.004   125.284    17.124
  17  17 Cl    -0.785  1.976  5.809  0.000   126.746    17.224
  18  17 Cl    -0.808  1.976  5.792  0.040   127.239    17.253
  19  17 Cl    -0.819  1.982  5.815  0.022   127.673    17.282
  20   8 O     -0.490  1.699  4.791  0.000    22.618     6.423
  21   1 H      0.345  0.655  0.000  0.000     0.593     1.205
  22   6 C      0.063  1.041  2.896  0.000    19.459     6.267
  23   1 H      0.025  0.975  0.000  0.000     2.665     2.553
  24   1 H      0.036  0.964  0.000  0.000     2.505     2.475
  25   6 C     -0.082  1.058  3.024  0.000    22.035     6.680
  26   1 H      0.021  0.979  0.000  0.000     2.720     2.579
  27   1 H      0.057  0.943  0.000  0.000     2.240     2.341
  28   6 C     -0.079  1.058  3.021  0.000    21.920     6.649
  29   1 H      0.047  0.953  0.000  0.000     2.340     2.388
  30   1 H      0.034  0.966  0.000  0.000     2.528     2.486
  31   6 C     -0.133  1.048  3.084  0.000    22.951     6.805
  32   1 H      0.030  0.970  0.000  0.000     2.580     2.512
  33   1 H      0.050  0.950  0.000  0.000     2.320     2.382
  34   1 H      0.036  0.964  0.000  0.000     2.481     2.459
  35   8 O     -0.490  1.705  4.784  0.000    22.609     6.422
  36   1 H      0.349  0.651  0.000  0.000     0.588     1.204
  37   6 C      0.051  1.045  2.905  0.000    19.662     6.301
  38   1 H      0.035  0.965  0.000  0.000     2.517     2.481
  39   1 H      0.064  0.936  0.000  0.000     2.148     2.292
  40   6 C     -0.089  1.061  3.028  0.000    22.193     6.706
  41   1 H      0.069  0.931  0.000  0.000     2.095     2.264
  42   1 H      0.034  0.966  0.000  0.000     2.534     2.489
  43   6 C     -0.058  1.049  3.010  0.000    21.622     6.621
  44   1 H      0.036  0.964  0.000  0.000     2.505     2.475
  45   1 H      0.018  0.982  0.000  0.000     2.770     2.603
  46   6 C     -0.123  1.044  3.079  0.000    22.919     6.827
  47   1 H      0.037  0.963  0.000  0.000     2.494     2.470
  48   1 H      0.021  0.979  0.000  0.000     2.722     2.580
  49   1 H      0.080  0.920  0.000  0.000     1.976     2.198
  50   8 O     -0.478  1.701  4.777  0.000    22.357     6.386
  51   1 H      0.333  0.667  0.000  0.000     0.614     1.223
  52   6 C      0.068  1.041  2.891  0.000    19.593     6.330
  53   1 H      0.023  0.977  0.000  0.000     2.694     2.567
  54   1 H      0.039  0.961  0.000  0.000     2.466     2.456
  55   6 C     -0.094  1.063  3.031  0.000    22.292     6.722
  56   1 H      0.089  0.911  0.000  0.000     1.890     2.150
  57   1 H      0.024  0.976  0.000  0.000     2.672     2.556
  58   6 C     -0.055  1.049  3.006  0.000    21.562     6.611
  59   1 H      0.016  0.984  0.000  0.000     2.795     2.615
  60   1 H      0.028  0.972  0.000  0.000     2.614     2.528
  61   6 C     -0.126  1.043  3.083  0.000    22.984     6.837
  62   1 H      0.082  0.918  0.000  0.000     1.954     2.186
  63   1 H      0.025  0.975  0.000  0.000     2.661     2.551
  64   1 H      0.046  0.954  0.000  0.000     2.369     2.407
  65   8 O     -0.504  1.708  4.796  0.000    22.926     6.467
  66   1 H      0.353  0.647  0.000  0.000     0.577     1.191
  67   6 C      0.054  1.044  2.902  0.000    19.651     6.306
  68   1 H      0.061  0.939  0.000  0.000     2.185     2.311
  69   1 H      0.038  0.962  0.000  0.000     2.474     2.459
  70   6 C     -0.077  1.055  3.022  0.000    21.967     6.673
  71   1 H      0.063  0.937  0.000  0.000     2.161     2.299
  72   1 H      0.025  0.975  0.000  0.000     2.664     2.553
  73   6 C     -0.053  1.048  3.005  0.000    21.519     6.605
  74   1 H      0.026  0.974  0.000  0.000     2.644     2.543
  75   1 H      0.017  0.983  0.000  0.000     2.774     2.604
  76   6 C     -0.135  1.045  3.090  0.000    23.162     6.863
  77   1 H      0.064  0.936  0.000  0.000     2.150     2.293
  78   1 H      0.018  0.982  0.000  0.000     2.758     2.597
  79   1 H      0.074  0.926  0.000  0.000     2.037     2.231
  80   8 O     -0.589  1.717  4.872  0.000    24.838     6.731
  81   1 H      0.289  0.711  0.000  0.000     0.755     1.364
  82   1 H      0.314  0.686  0.000  0.000     0.677     1.290
  83   8 O     -0.672  1.730  4.942  0.000    26.875     7.002
  84   1 H      0.321  0.679  0.000  0.000     0.661     1.277
  85   1 H      0.364  0.636  0.000  0.000     0.548     1.159
  86   8 O     -0.625  1.717  4.908  0.000    25.695     6.846
  87   1 H      0.311  0.689  0.000  0.000     0.688     1.302
  88   1 H      0.335  0.665  0.000  0.000     0.620     1.235
  89   8 O     -0.611  1.725  4.886  0.000    25.352     6.800
  90   1 H      0.283  0.717  0.000  0.000     0.775     1.383
  91   1 H      0.329  0.671  0.000  0.000     0.630     1.242

 Mol. C6AA /au·bohr⁶  :     118314.699719
 Mol. C8AA /au·bohr⁸  :    4722071.235870
 Mol. α(0) /au        :        673.450181

 
 Wiberg/Mayer (AO) data. WBOs > 0.1 written file <wbo>
 largest (>0.05) Wiberg bond orders for each atom
           total WBO             WBO to atom ...
     1  Na  0.290    Cl  13 0.103    O   86 0.086    Cl  15 0.082
     2  Na  0.491    Cl  10 0.155    Cl  16 0.103    Cl  11 0.078    O   80 0.061    O   35 0.056
     3  Na  0.555    Cl  17 0.125    Cl  11 0.113    Cl  16 0.082    Cl  15 0.081    Cl  14 0.065
     4  Na  0.627    Cl  19 0.186    Cl  14 0.180    Cl  12 0.150
     5  Na  0.278    Cl  13 0.163    O   83 0.074    Cl  16 0.069    O   20 0.068
     6  Na  0.272    O   50 0.076    O   65 0.058    Cl  13 0.057    Cl  15 0.056
     7  Na  0.586    Cl  18 0.193    Cl  10 0.130    Cl  16 0.118    Cl  11 0.099
     8  Na  0.473    Cl  15 0.147    Cl  17 0.131    O   89 0.074    Cl  14 0.061
     9  Na  0.641    Cl  11 0.176    Cl  12 0.159    Cl  17 0.147    Cl  14 0.113
    10  Cl  0.364    Na   2 0.155    Na   7 0.130    H   21 0.053
    11  Cl  0.475    Na   9 0.176    Na   3 0.113    Na   7 0.099    Na   2 0.078
    12  Cl  0.369    Na   9 0.159    Na   4 0.150
    13  Cl  0.355    Na   5 0.163    Na   1 0.103    Na   6 0.057
    14  Cl  0.525    Na   4 0.180    Na   9 0.113    Na   3 0.065    Na   8 0.061
    15  Cl  0.417    Na   8 0.147    Na   1 0.082    Na   3 0.081    Na   6 0.056
    16  Cl  0.479    Na   7 0.118    Na   2 0.103    Na   3 0.082    Na   5 0.069
    17  Cl  0.418    Na   9 0.147    Na   8 0.131    Na   3 0.125
    18  Cl  0.365    Na   7 0.193    H   85 0.056
    19  Cl  0.353    Na   4 0.186    H   91 0.051
    20  O   1.998    C   22 1.001    H   21 0.818    Na   5 0.068
    21  H   0.881    O   20 0.818    Cl  10 0.053
    22  C   3.959    C   25 1.006    O   20 1.001    H   24 0.974    H   23 0.971
    23  H   0.999    C   22 0.971
    24  H   0.997    C   22 0.974
    25  C   3.993    C   28 1.015    C   22 1.006    H   26 0.976    H   27 0.975
    26  H   0.999    C   25 0.976
    27  H   0.996    C   25 0.975
    28  C   3.991    C   31 1.027    C   25 1.015    H   30 0.980    H   29 0.978
    29  H   0.999    C   28 0.978
    30  H   0.998    C   28 0.980
    31  C   3.993    C   28 1.027    H   32 0.989    H   33 0.987    H   34 0.982
    32  H   0.998    C   31 0.989
    33  H   0.997    C   31 0.987
    34  H   0.998    C   31 0.982
    35  O   2.006    C   37 0.992    H   36 0.845    Na   2 0.056
    36  H   0.876    O   35 0.845
    37  C   3.945    C   40 1.007    O   35 0.992    H   38 0.970    H   39 0.968
    38  H   0.996    C   37 0.970
    39  H   0.992    C   37 0.968
    40  C   3.994    C   37 1.007    C   43 1.005    H   42 0.978    H   41 0.969
    41  H   0.996    C   40 0.969
    42  H   0.998    C   40 0.978
    43  C   3.995    C   46 1.021    C   40 1.005    H   45 0.981    H   44 0.973
    44  H   0.998    C   43 0.973
    45  H   0.999    C   43 0.981
    46  C   3.991    C   43 1.021    H   47 0.988    H   48 0.986    H   49 0.970
    47  H   0.998    C   46 0.988
    48  H   0.999    C   46 0.986
    49  H   0.993    C   46 0.970
    50  O   2.001    C   52 0.997    H   51 0.853    Na   6 0.076
    51  H   0.889    O   50 0.853
    52  C   3.952    C   55 1.001    O   50 0.997    H   54 0.977    H   53 0.970
    53  H   0.998    C   52 0.970
    54  H   0.997    C   52 0.977
    55  C   3.988    C   58 1.010    C   52 1.001    H   57 0.978    H   56 0.962
    56  H   0.991    C   55 0.962
    57  H   0.999    C   55 0.978
    58  C   3.997    C   61 1.020    C   55 1.010    H   60 0.978    H   59 0.977
    59  H   0.998    C   58 0.977
    60  H   0.999    C   58 0.978
    61  C   3.991    C   58 1.020    H   63 0.986    H   64 0.979    H   62 0.974
    62  H   0.993    C   61 0.974
    63  H   0.999    C   61 0.986
    64  H   0.998    C   61 0.979
    65  O   1.990    C   67 0.990    H   66 0.823    Na   6 0.058
    66  H   0.875    O   65 0.823
    67  C   3.946    C   70 1.006    O   65 0.990    H   68 0.974    H   69 0.967
    68  H   0.994    C   67 0.974
    69  H   0.998    C   67 0.967
    70  C   3.995    C   73 1.009    C   67 1.006    H   72 0.976    H   71 0.967
    71  H   0.995    C   70 0.967
    72  H   0.999    C   70 0.976
    73  C   3.996    C   76 1.020    C   70 1.009    H   75 0.978    H   74 0.978
    74  H   0.998    C   73 0.978
    75  H   0.999    C   73 0.978
    76  C   3.988    C   73 1.020    H   78 0.988    H   77 0.981    H   79 0.973
    77  H   0.996    C   76 0.981
    78  H   0.999    C   76 0.988
    79  H   0.995    C   76 0.973
    80  O   1.899    H   81 0.920    H   82 0.869    Na   2 0.061
    81  H   0.917    O   80 0.920
    82  H   0.902    O   80 0.869
    83  O   1.857    H   84 0.896    H   85 0.811    Na   5 0.074
    84  H   0.897    O   83 0.896
    85  H   0.867    O   83 0.811    Cl  18 0.056
    86  O   1.889    H   87 0.905    H   88 0.846    Na   1 0.086
    87  H   0.903    O   86 0.905
    88  H   0.887    O   86 0.846
    89  O   1.884    H   90 0.923    H   91 0.841    Na   8 0.074
    90  H   0.920    O   89 0.923
    91  H   0.892    O   89 0.841    Cl  19 0.051
 MOs/occ written to file <molden.input>
 
molecular dipole:
                 x           y           z       tot (Debye)
 q only:        1.538       5.161       8.727
   full:       -0.187       2.639       5.458      15.416
molecular quadrupole (traceless):
                xx          xy          yy          xz          yz          zz
 q only:       52.766      12.494      -1.715     -29.579     -23.955     -51.051
  q+dip:       31.856      11.243      -3.845     -10.451     -23.373     -28.011
   full:       31.530      10.901      -3.513      -9.212     -23.498     -28.017

SCC energy    :    -141.2885005
rep           :       1.0185111
ES            :       0.9849144
AES           :      -0.0836542
AXC           :       0.0039889
disp          :      -0.1199792
XB            :       0.0000000
fix           :       0.0000000
total E       :    -140.2642695
atomizationE  :      18.9737023    11906.18
(atE without considering molecular charge,
 total energy contains solvation terms)
H-L gap (eV)  :          3.5588
           ------------------------------------------------- 
          |                 ===============                 |
          |                   A N C O P T                   |
          |                 ===============                 |
          |          Approximate Normal Coordinate          |
          |           Rational Function Optimizer           |
           ------------------------------------------------- 
dumping coords to <xtbopt.coord> and <xtbopt.log>
 optlevel               0
 Maxcycle             273
 Maxmicro              25
 Econv         5.000000000000000E-006
 Gconv         1.000000000000000E-003
 Maxdispl       1.00000000000000     
 Hlow          5.000000000000000E-003
 S6             20.0000000000000     
 Nvar              267

generating ANC from model Hessian ...
 Shifting diagonal of input Hessian by   2.234493909643072E-002
 Lowest  eigenvalues of input Hessian
    0.005000    0.005496    0.006467    0.009202    0.010002    0.010931
    0.011913    0.013483    0.014220    0.014648    0.016170    0.016753
    0.017403    0.018142    0.020419    0.020861    0.021465    0.022090
 Highest eigenvalues
    1.429634    1.430274    1.490116    1.499148    1.504620    1.538121
 
cpu  time for ANC gen    0.08 s
wall time for ANC gen    0.08 s
................................................................................
.............................. CYCLE    1 ......................................
................................................................................
   1   -141.2885005 -0.141289E+03  0.248E-04    3.56       0.0  T
   2   -141.2885005 -0.125027E-09  0.191E-04    3.56      54.9  T
   3   -141.2885005 -0.105672E-09  0.165E-04    3.56      63.5  T
speedup  0.99
cpu  time for SCC    0.05 s
wall time for SCC    0.05 s
speedup  1.00
cpu  time for grad    0.17 s
wall time for grad    0.17 s
 E :   -140.26426944  G :  0.000077    pred/act E change:  0.000D+00  0.242D-07
Maxdispl :   0.0003   ||displ|| :   0.0013   Lambda : -0.510D-07
Largest |displ|/coords:  0.0003 (  22)  0.0003 (  41)  0.0003 (  43)
................................................................................
.............................. CYCLE    2 ......................................
................................................................................
   1   -141.2884996 -0.141288E+03  0.177E-03    3.56       0.0  T
   2   -141.2884996 -0.891220E-09  0.736E-04    3.56      14.2  T
   3   -141.2884996 -0.196223E-09  0.288E-04    3.56      36.4  T
speedup  1.00
cpu  time for SCC    0.04 s
wall time for SCC    0.04 s
speedup  1.00
cpu  time for grad    0.17 s
wall time for grad    0.17 s
 E :   -140.26426949  G :  0.000051    pred/act E change:  0.000D+00 -0.494D-07
Maxdispl :   0.0028   ||displ|| :   0.0103   Lambda : -0.335D-06
Largest |displ|/coords:  0.0028 (  22)  0.0025 (   1)  0.0021 (  41)

   *** GEOMETRY OPTIMIZATION CONVERGED AFTER 2 ITERATIONS ***

------------------------------------------------------------------------
 total energy gain (kcal):     -0.0000
------------------------------------------------------------------------
================
 final structure:
================
$coord
       -1.81632895938828        1.88780944343914       -2.49690673325038      Na
       -3.42983077256666       -4.11706997458548       -4.23584177394171      Na
        2.99629995189233       -2.39353329933992       -4.62710414263826      Na
       -4.71354338160651        0.41592184887859      -10.43919506810847      Na
       -1.49723504969941       -1.69030294695486        3.32502432407370      Na
        3.37760260434255        0.56634150399860        0.91674133981038      Na
        0.37602386381332       -7.54303587462696       -0.98823067375968      Na
        1.72824263475934        2.68144321177809       -7.74822713125792      Na
        0.21741157386101       -4.13698422912942       -9.76430817491068      Na
       -4.62329689308442       -7.70168364790062       -0.81755817719711      Cl
        0.90133061524136       -6.80530721379759       -5.75964986169003      Cl
       -4.04649041630050       -3.79047476300796      -12.56350424676079      Cl
       -0.91063316482329        2.75219798517373        2.23101941562360      Cl
       -1.74791829938970       -0.50073043503978       -6.90780743100121      Cl
        3.29920771799858        2.51356881739305       -3.39367624679119      Cl
       -0.06520138934967       -2.63175340200075       -0.94365384065623      Cl
        4.14141781482175       -1.26104502084295       -9.30984205562939      Cl
        3.66165105048805       -7.28354535426560        2.34703947446657      Cl
       -5.56027418097852        4.87485126622336       -9.52173025706167      Cl
       -5.04070212515071       -3.05985507024755        2.65973734489193      O 
       -5.04684619420722       -4.53307932307921        1.52148459237098      H 
       -6.31308737963778       -3.84641048540851        4.85830965873488      C 
       -8.29602061839582       -4.29403684698683        4.42489935382181      H 
       -6.29252175080041       -2.25154799104641        6.16964445783726      H 
       -5.08509115373723       -6.16497982198061        6.05230028371564      C 
       -6.10325784430296       -6.63689557824329        7.78546931448802      H 
       -5.28839889731840       -7.73760932753795        4.73446029449350      H 
       -2.27950930564199       -5.82225645820814        6.61905926030618      C 
       -1.26197467046449       -5.56304411263349        4.85040529090822      H 
       -1.57537295380098       -7.58063272005717        7.43447697438887      H 
       -1.72392306690231       -3.67418846535237        8.44824757504091      C 
       -2.81257695480878       -3.92482687969309       10.17630801441759      H 
        0.26566877292614       -3.67370530345495        8.94905087940125      H 
       -2.20071356886984       -1.83794095087572        7.65556635325018      H 
       -5.21342120277954       -0.26499887161534       -1.99962936382363      O 
       -5.78853964412803       -0.84247545488702       -0.36020117833236      H 
       -7.31934378793964        0.82609723714098       -3.22556044922466      C 
       -8.83408766008479       -0.57101419691790       -3.46856656200455      H 
       -6.69271704032037        1.40975825226207       -5.10103002493569      H 
       -8.34312829015885        3.12653814639381       -1.82568564741934      C 
       -6.78215514074226        4.43038171121331       -1.49062531323999      H 
       -9.69377130249363        4.07180757699655       -3.06011987396331      H 
       -9.58736891672234        2.44384485360215        0.70454163300319      C 
       -9.99296501710830        0.41866775433629        0.75490611590249      H 
      -11.39762819823045        3.42263524390179        0.87751904678496      H 
       -7.94766163699678        3.13948865532649        2.96653188960236      C 
       -7.67641091300708        5.17386685773650        3.05020990166952      H 
       -8.84407674586463        2.53763494519089        4.71719209077578      H 
       -6.09763617830448        2.26216347850967        2.83974038306359      H 
        6.01187378203445        3.44394403844050        1.66272232746876      O 
        5.38627584786880        4.23756250272622        0.13605943318852      H 
        6.68394530403774        5.40519689204744        3.32996319753812      C 
        8.15416470982431        6.60429195728830        2.48222202986436      H 
        7.49492447867157        4.46905276923471        4.98105046614283      H 
        4.43642424431009        7.02649121876151        4.14691404021866      C 
        2.76907030134799        5.81819963797697        4.18833767419951      H 
        4.77657501705629        7.71520432156977        6.06045421993838      H 
        3.92635727757633        9.29433638769328        2.43431771052150      C 
        5.60443047169539       10.50211338570650        2.37236765018271      H 
        2.39949252343287       10.39574789432230        3.28052122769318      H 
        3.15825077290410        8.55622293522737       -0.23972585104419      C 
        1.64552445072237        7.17006347314212       -0.17396214007240      H 
        2.49144490077190       10.20862074605346       -1.26581419114042      H 
        4.74315941302099        7.77420141726772       -1.28551625983173      H 
        5.64524041674980       -2.47422198605720       -0.46530620527722      O 
        5.25021696866135       -4.10387548419532        0.31847481851540      H 
        8.05435608314706       -2.74875604317874       -1.60069880664963      C 
        8.80270533856007       -0.84976870539683       -1.89861448149511      H 
        7.86844941052431       -3.66167346848710       -3.45706317701266      H 
        9.88478313199736       -4.30850596641418       -0.00895927758673      C 
        8.89646892704477       -6.00124823417217        0.63867683323289      H 
       11.44932327833462       -4.91216018421074       -1.21121952476323      H 
       10.96251541371189       -2.91433682547432        2.27854156196506      C 
       11.87277439160755       -1.17111778699764        1.64920981194056      H 
       12.41648415136738       -4.10813133903409        3.13486831655394      H 
        8.95957745153975       -2.29509218009370        4.25121491216215      C 
        7.85256437943671       -3.97732807168100        4.65494637071619      H 
        9.84949178903794       -1.65207357093811        5.99068570167156      H 
        7.73856624942422       -0.80389083055078        3.55114654388199      H 
       -6.25887993345523       -4.86492318936920       -7.05129136292455      O 
       -7.46203368802801       -6.22416858083478       -7.09054992593757      H 
       -5.63453261438682       -4.76898252223383       -8.77754738721260      H 
        2.57423910417765       -1.96806023141563        4.29147440534861      O 
        3.69052536990220       -1.70130171092566        5.70014395726413      H 
        3.00984870798045       -3.69956557782439        3.73595836568845      H 
       -2.10729846120869        5.03873775412459       -4.81726279487224      O 
       -1.47274611144098        6.73563976857886       -4.70806450796503      H 
       -3.34780240463484        5.10156637425828       -6.18237483062578      H 
        0.13885908768003        5.34138155947842      -10.24250489966316      O 
        0.35410819375771        6.15963959832172      -11.84593583387366      H 
       -1.69291409920282        5.39091317700215       -9.96909115468064      H 
$end
 
 Bond Distances (Angstroems)
 ---------------------------
Na1-Na2=3.4166       Na1-Na3=3.5902       Na1-Na5=3.6201       Na1-Na6=3.3625       Na1-Na8=3.3789       Na1-Cl13=2.5881      
Na1-Cl14=2.6546      Na1-Cl15=2.7682      Na1-Cl16=2.6934      Na1-O35=2.1444       Na1-C37=2.9907       Na1-O86=2.0764       
Na2-Na1=3.4166       Na2-Na3=3.5268       Na2-Na4=4.1221       Na2-Na7=3.2088       Na2-Na9=3.5048       Na2-Cl10=2.6961      
Na2-Cl11=2.8155      Na2-Cl14=2.5404      Na2-Cl16=2.6121      Na2-O35=2.5390       Na2-O80=2.1488       Na3-Na1=3.5902       
Na3-Na2=3.5268       Na3-Na6=3.3317       Na3-Na7=3.6133       Na3-Na8=3.2234       Na3-Na9=3.2255       Na3-Cl11=2.6530      
Na3-Cl14=2.9602      Na3-Cl15=2.6823      Na3-Cl16=2.5377      Na3-Cl17=2.6205      Na3-O65=2.6109       Na4-Na2=4.1221       
Na4-Na8=3.8840       Na4-Na9=3.5694       Na4-Cl12=2.5185      Na4-Cl14=2.4880      Na4-Cl19=2.4503      Na5-Na1=3.6201       
Na5-Na6=3.1152       Na5-Na7=3.9730       Na5-Cl13=2.4409      Na5-Cl16=2.4341      Na5-O20=2.0409       Na5-C22=2.9077       
Na5-C28=2.8268       Na5-H29=2.2061       Na5-C31=2.9097       Na5-H34=2.3230       Na5-O83=2.2193       Na6-Na1=3.3625       
Na6-Na3=3.3317       Na6-Na5=3.1152       Na6-Cl13=2.6403      Na6-Cl15=2.5033      Na6-Cl16=2.6744      Na6-O50=2.1019       
Na6-H51=2.2527       Na6-O65=2.1363       Na6-O83=2.2735       Na7-Na2=3.2088       Na7-Na3=3.6133       Na7-Na5=3.9730       
Na7-Cl10=2.6484      Na7-Cl11=2.5700      Na7-Cl16=2.6095      Na7-Cl18=2.4813      Na8-Na1=3.3789       Na8-Na3=3.2234       
Na8-Na4=3.8840       Na8-Na9=3.8466       Na8-Cl14=2.5332      Na8-Cl15=2.4513      Na8-Cl17=2.5819      Na8-O86=2.8428       
Na8-O89=2.1050       Na9-Na2=3.5048       Na9-Na3=3.2255       Na9-Na4=3.5694       Na9-Na8=3.8466       Na9-Cl11=2.5721      
Na9-Cl12=2.7054      Na9-Cl14=2.6588      Na9-Cl17=2.5857      Cl10-Na2=2.6961      Cl10-Na7=2.6484      Cl11-Na2=2.8155      
Cl11-Na3=2.6530      Cl11-Na7=2.5700      Cl11-Na9=2.5721      Cl12-Na4=2.5185      Cl12-Na9=2.7054      Cl13-Na1=2.5881      
Cl13-Na5=2.4409      Cl13-Na6=2.6403      Cl14-Na1=2.6546      Cl14-Na2=2.5404      Cl14-Na3=2.9602      Cl14-Na4=2.4880      
Cl14-Na8=2.5332      Cl14-Na9=2.6588      Cl15-Na1=2.7682      Cl15-Na3=2.6823      Cl15-Na6=2.5033      Cl15-Na8=2.4513      
Cl16-Na1=2.6934      Cl16-Na2=2.6121      Cl16-Na3=2.5377      Cl16-Na5=2.4341      Cl16-Na6=2.6744      Cl16-Na7=2.6095      
Cl17-Na3=2.6205      Cl17-Na8=2.5819      Cl17-Na9=2.5857      Cl18-Na7=2.4813      Cl19-Na4=2.4503      O20-Na5=2.0409       
O20-H21=0.9852       O20-C22=1.4072       H21-O20=0.9852       C22-Na5=2.9077       C22-O20=1.4072       C22-H23=1.0999       
C22-H24=1.0927       C22-C25=1.5254       H23-C22=1.0999       H24-C22=1.0927       C25-C22=1.5254       C25-H26=1.0926       
C25-H27=1.0911       C25-C28=1.5255       H26-C25=1.0926       H27-C25=1.0911       C28-Na5=2.8268       C28-C25=1.5255       
C28-H29=1.0884       C28-H30=1.0913       C28-C31=1.5217       H29-Na5=2.2061       H29-C28=1.0884       H30-C28=1.0913       
C31-Na5=2.9097       C31-C28=1.5217       C31-H32=1.0889       C31-H33=1.0857       C31-H34=1.0880       H32-C31=1.0889       
H33-C31=1.0857       H34-Na5=2.3230       H34-C31=1.0880       O35-Na1=2.1444       O35-Na2=2.5390       O35-H36=0.9688       
O35-C37=1.4128       H36-O35=0.9688       C37-Na1=2.9907       C37-O35=1.4128       C37-H38=1.0980       C37-H39=1.0910       
C37-C40=1.5245       H38-C37=1.0980       H39-C37=1.0910       C40-C37=1.5245       C40-H41=1.0908       C40-H42=1.0898       
C40-C43=1.5352       H41-C40=1.0908       H42-C40=1.0898       C43-C40=1.5352       C43-H44=1.0933       C43-H45=1.0928       
C43-C46=1.5235       H44-C43=1.0933       H45-C43=1.0928       C46-C43=1.5235       C46-H47=1.0870       C46-H48=1.0884       
C46-H49=1.0856       H47-C46=1.0870       H48-C46=1.0884       H49-C46=1.0856       O50-Na6=2.1019       O50-H51=0.9688       
O50-C52=1.4078       H51-Na6=2.2527       H51-O50=0.9688       C52-O50=1.4078       C52-H53=1.0996       C52-H54=1.0922       
C52-C55=1.5289       H53-C52=1.0996       H54-C52=1.0922       C55-C52=1.5289       C55-H56=1.0899       C55-H57=1.0911       
C55-C58=1.5279       H56-C55=1.0899       H57-C55=1.0911       C58-C55=1.5279       C58-H59=1.0946       C58-H60=1.0923       
C58-C61=1.5232       H59-C58=1.0946       H60-C58=1.0923       C61-C58=1.5232       C61-H62=1.0863       C61-H63=1.0881       
C61-H64=1.0867       H62-C61=1.0863       H63-C61=1.0881       H64-C61=1.0867       O65-Na3=2.6109       O65-Na6=2.1363       
O65-H66=0.9795       O65-C67=1.4168       H66-O65=0.9795       C67-O65=1.4168       C67-H68=1.0916       C67-H69=1.0991       
C67-C70=1.5261       H68-C67=1.0916       H69-C67=1.0991       C70-C67=1.5261       C70-H71=1.0924       C70-H72=1.0919       
C70-C73=1.5280       H71-C70=1.0924       H72-C70=1.0919       C73-C70=1.5280       C73-H74=1.0927       C73-H75=1.0938       
C73-C76=1.5233       H74-C73=1.0927       H75-C73=1.0938       C76-C73=1.5233       C76-H77=1.0869       C76-H78=1.0885       
C76-H79=1.0851       H77-C76=1.0869       H78-C76=1.0885       H79-C76=1.0851       O80-Na2=2.1488       O80-H81=0.9608       
O80-H82=0.9727       H81-O80=0.9608       H82-O80=0.9727       O83-Na5=2.2193       O83-Na6=2.2735       O83-H84=0.9615       
O83-H85=0.9895       H84-O83=0.9615       H85-O83=0.9895       O86-Na1=2.0764       O86-Na8=2.8428       O86-H87=0.9604       
O86-H88=0.9767       H87-O86=0.9604       H88-O86=0.9767       O89-Na8=2.1050       O89-H90=0.9594       O89-H91=0.9804       
H90-O89=0.9594       H91-O89=0.9804       
 C  H  Rav=1.0911 sigma=0.0038  Rmin=1.0851  Rmax=1.0999    36
 C  C  Rav=1.5261 sigma=0.0034  Rmin=1.5217  Rmax=1.5352    12
 O  H  Rav=0.9720 sigma=0.0099  Rmin=0.9594  Rmax=0.9895    12
 O  C  Rav=1.4112 sigma=0.0039  Rmin=1.4072  Rmax=1.4168     4
 Na H  Rav=2.2606 sigma=0.0480  Rmin=2.2061  Rmax=2.3230     3
 Na C  Rav=2.9087 sigma=0.0580  Rmin=2.8268  Rmax=2.9907     4
 Na O  Rav=2.2699 sigma=0.2438  Rmin=2.0409  Rmax=2.8428    12
 Na Na Rav=3.5285 sigma=0.2747  Rmin=3.1152  Rmax=4.1221    18
 Cl Na Rav=2.6053 sigma=0.1136  Rmin=2.4341  Rmax=2.9602    32
 
 selected bond angles (degree)
 --------------------
Na3-Na1-Na2= 60.38             Na5-Na1-Na2= 75.78             Na5-Na1-Na3= 84.49             Na6-Na1-Na2= 98.95             
Na6-Na1-Na3= 57.15             Na6-Na1-Na5= 52.84             Na8-Na1-Na2= 91.88             Na8-Na1-Na3= 55.00             
Na8-Na1-Na5=137.65             Na8-Na1-Na6= 90.80             Cl13-Na1-Na2=118.10            Cl13-Na1-Na3=106.48            
Cl13-Na1-Na5= 42.36            Cl13-Na1-Na6= 50.66            Cl13-Na1-Na8=132.09            Cl14-Na1-Na2= 47.45            
Cl14-Na1-Na3= 54.11            Cl14-Na1-Na5=119.91            Cl14-Na1-Na6=111.24            Cl14-Na1-Na8= 47.82            
Cl14-Na1-Cl13=158.69           Cl15-Na1-Na2=108.03            Cl15-Na1-Na3= 47.78            Cl15-Na1-Na5= 99.37            
Cl15-Na1-Na6= 46.97            Cl15-Na1-Na8= 45.68            Cl15-Na1-Cl13= 87.91           Cl15-Na1-Cl14= 83.85           
Cl16-Na1-Na2= 48.88            Cl16-Na1-Na3= 44.88            Cl16-Na1-Na5= 42.25            Cl16-Na1-Na6= 50.96            
Cl16-Na1-Na8= 99.81            Cl16-Na1-Cl13= 78.36           Cl16-Na1-Cl14= 80.84           Cl16-Na1-Cl15= 79.75           
O35-Na1-Na2= 47.89             O35-Na1-Na3=107.33             O35-Na1-Na5= 69.93             O35-Na1-Na6=120.58             
O35-Na1-Na8=129.22             O35-Na1-Cl13= 97.50            O35-Na1-Cl14= 82.32            O35-Na1-Cl15=154.74            
O35-Na1-Cl16= 77.25            C37-Na1-Na2= 63.08             C37-Na1-Na3=122.12             C37-Na1-Na5= 93.26             
C37-Na1-Na6=145.70             C37-Na1-Na8=117.25             C37-Na1-Cl13=109.76            C37-Na1-Cl14= 79.07            
C37-Na1-Cl15=162.28            C37-Na1-Cl16=101.98            C37-Na1-O35= 25.81             O86-Na1-Na2=124.68             
O86-Na1-Na3=111.94             O86-Na1-Na5=157.93             O86-Na1-Na6=123.04             O86-Na1-Na8= 56.98             
O86-Na1-Cl13=116.32            O86-Na1-Cl14= 82.15            O86-Na1-Cl15= 82.82            O86-Na1-Cl16=156.78            
O86-Na1-O35=115.91             O86-Na1-C37= 90.14             Na3-Na2-Na1= 62.25             Na4-Na2-Na1= 73.41             
Na4-Na2-Na3= 87.80             Na7-Na2-Na1=102.97             Na7-Na2-Na3= 64.68             Na7-Na2-Na4=149.18             
Na9-Na2-Na1= 95.16             Na9-Na2-Na3= 54.61             Na9-Na2-Na4= 55.09             Na9-Na2-Na7= 95.72             
Cl10-Na2-Na1=122.15            Cl10-Na2-Na3=116.56            Cl10-Na2-Na4=154.84            Cl10-Na2-Na7= 52.42            
Cl10-Na2-Na9=133.39            Cl11-Na2-Na1=110.10            Cl11-Na2-Na3= 47.85            Cl11-Na2-Na4=101.54            
Cl11-Na2-Na7= 49.98            Cl11-Na2-Na9= 46.46            Cl11-Na2-Cl10= 91.57           Cl14-Na2-Na1= 50.34            
Cl14-Na2-Na3= 55.58            Cl14-Na2-Na4= 34.53            Cl14-Na2-Na7=120.25            Cl14-Na2-Na9= 49.06            
Cl14-Na2-Cl10=170.23           Cl14-Na2-Cl11= 86.33           Cl16-Na2-Na1= 50.96            Cl16-Na2-Na3= 45.90            
Cl16-Na2-Na4=117.93            Cl16-Na2-Na7= 52.05            Cl16-Na2-Na9=100.50            Cl16-Na2-Cl10= 85.64           
Cl16-Na2-Cl11= 77.77           Cl16-Na2-Cl14= 84.59           O35-Na2-Na1= 38.80             O35-Na2-Na3=100.26             
O35-Na2-Na4= 80.95             O35-Na2-Na7=115.93             O35-Na2-Na9=126.60             O35-Na2-Cl10= 99.50            
O35-Na2-Cl11=147.33            O35-Na2-Cl14= 77.58            O35-Na2-Cl16= 72.60            O80-Na2-Na1=122.15             
O80-Na2-Na3=132.74             O80-Na2-Na4= 55.96             O80-Na2-Na7=134.79             O80-Na2-Na9= 78.72             
O80-Na2-Cl10= 99.93            O80-Na2-Cl11=105.99            O80-Na2-Cl14= 89.82            O80-Na2-Cl16=173.08            
O80-Na2-O35=102.24             Na2-Na3-Na1= 57.37             Na6-Na3-Na1= 57.98             Na6-Na3-Na2= 97.37             
Na7-Na3-Na1= 92.08             Na7-Na3-Na2= 53.39             Na7-Na3-Na6= 84.75             Na8-Na3-Na1= 59.17             
Na8-Na3-Na2= 92.57             Na8-Na3-Na6= 94.13             Na8-Na3-Na7=145.23             Na9-Na3-Na1= 96.99             
Na9-Na3-Na2= 62.35             Na9-Na3-Na6=154.72             Na9-Na3-Na7= 93.35             Na9-Na3-Na8= 73.24             
Cl11-Na3-Na1=109.26            Cl11-Na3-Na2= 51.89            Cl11-Na3-Na6=129.64            Cl11-Na3-Na7= 45.28            
Cl11-Na3-Na8=122.03            Cl11-Na3-Na9= 50.76            Cl14-Na3-Na1= 46.60            Cl14-Na3-Na2= 45.07            
Cl14-Na3-Na6=104.55            Cl14-Na3-Na7= 98.45            Cl14-Na3-Na8= 48.14            Cl14-Na3-Na9= 50.69            
Cl14-Na3-Cl11= 81.45           Cl15-Na3-Na1= 49.84            Cl15-Na3-Na2=107.08            Cl15-Na3-Na6= 47.70            
Cl15-Na3-Na7=128.56            Cl15-Na3-Na8= 47.98            Cl15-Na3-Na9=120.61            Cl15-Na3-Cl11=158.72           
Cl15-Na3-Cl14= 79.77           Cl16-Na3-Na1= 48.50            Cl16-Na3-Na2= 47.66            Cl16-Na3-Na6= 52.10            
Cl16-Na3-Na7= 46.23            Cl16-Na3-Na8=107.58            Cl16-Na3-Na9=110.00            Cl16-Na3-Cl11= 82.13           
Cl16-Na3-Cl14= 77.79           Cl16-Na3-Cl15= 84.22           Cl17-Na3-Na1=108.46            Cl17-Na3-Na2=109.73            
Cl17-Na3-Na6=135.33            Cl17-Na3-Na7=139.92            Cl17-Na3-Na8= 51.18            Cl17-Na3-Na9= 51.23            
Cl17-Na3-Cl11= 94.83           Cl17-Na3-Cl14= 74.53           Cl17-Na3-Cl15= 89.71           Cl17-Na3-Cl16=152.29           
O65-Na3-Na1= 97.26             O65-Na3-Na2=117.64             O65-Na3-Na6= 39.87             O65-Na3-Na7= 75.18             
O65-Na3-Na8=123.89             O65-Na3-Na9=161.99             O65-Na3-Cl11=113.61            O65-Na3-Cl14=143.59            
O65-Na3-Cl15= 77.20            O65-Na3-Cl16= 72.18            O65-Na3-Cl17=132.63            Na8-Na4-Na2= 75.11             
Na9-Na4-Na2= 53.63             Na9-Na4-Na8= 61.97             Cl12-Na4-Na2= 79.52            Cl12-Na4-Na8=108.27            
Cl12-Na4-Na9= 49.13            Cl14-Na4-Na2= 35.36            Cl14-Na4-Na8= 39.75            Cl14-Na4-Na9= 48.10            
Cl14-Na4-Cl12= 94.27           Cl19-Na4-Na2=115.64            Cl19-Na4-Na8= 77.91            Cl19-Na4-Na9=139.80            
Cl19-Na4-Cl12=164.83           Cl19-Na4-Cl14= 98.87           Na6-Na5-Na1= 59.33             Na7-Na5-Na1= 86.01             
Na7-Na5-Na6= 81.79             Cl13-Na5-Na1= 45.60            Cl13-Na5-Na6= 55.14            Cl13-Na5-Na7=125.65            
Cl16-Na5-Na1= 48.07            Cl16-Na5-Na6= 56.02            Cl16-Na5-Na7= 39.61            Cl16-Na5-Cl13= 86.41           
O20-Na5-Na1= 89.78             O20-Na5-Na6=145.73             O20-Na5-Na7= 81.57             O20-Na5-Cl13=114.70            
O20-Na5-Cl16= 93.05            C22-Na5-Na1=113.69             C22-Na5-Na6=172.03             C22-Na5-Na7= 94.19             
C22-Na5-Cl13=123.75            C22-Na5-Cl16=116.84            C22-Na5-O20= 26.30             C28-Na5-Na1=157.30             
C28-Na5-Na6=132.07             C28-Na5-Na7= 77.75             C28-Na5-Cl13=155.48            C28-Na5-Cl16=117.36            
C28-Na5-O20= 72.37             C28-Na5-C22= 52.85             H29-Na5-Na1=143.12             H29-Na5-Na6=117.33             
H29-Na5-Na7= 58.13             H29-Na5-Cl13=166.98            H29-Na5-Cl16= 97.58            H29-Na5-O20= 77.59             
H29-Na5-C22= 65.34             H29-Na5-C28= 20.63             C31-Na5-Na1=168.44             C31-Na5-Na6=123.61             
C31-Na5-Na7=105.33             C31-Na5-Cl13=125.01            C31-Na5-Cl16=143.48            C31-Na5-O20= 89.70             
C31-Na5-C22= 64.04             C31-Na5-C28= 30.72             C31-Na5-H29= 47.64             H34-Na5-Na1=148.17             
H34-Na5-Na6=123.31             H34-Na5-Na7=125.49             H34-Na5-Cl13=106.66            H34-Na5-Cl16=163.43            
H34-Na5-O20= 90.63             H34-Na5-C22= 64.60             H34-Na5-C28= 48.87             H34-Na5-H29= 67.47             
H34-Na5-C31= 20.30             O83-Na5-Na1=106.02             O83-Na5-Na6= 46.82             O83-Na5-Na7= 80.71             
O83-Na5-Cl13= 89.71            O83-Na5-Cl16= 84.15            O83-Na5-O20=155.26             O83-Na5-C22=139.52             
O83-Na5-C28= 87.07             O83-Na5-H29= 78.43             O83-Na5-C31= 78.55             O83-Na5-H34= 85.76             
Na3-Na6-Na1= 64.86             Na5-Na6-Na1= 67.83             Na5-Na6-Na3= 97.46             Cl13-Na6-Na1= 49.30            
Cl13-Na6-Na3=112.70            Cl13-Na6-Na5= 49.34            Cl15-Na6-Na1= 53.94            Cl15-Na6-Na3= 52.42            
Cl15-Na6-Na5=121.12            Cl15-Na6-Cl13= 92.60           Cl16-Na6-Na1= 51.47            Cl16-Na6-Na3= 48.48            
Cl16-Na6-Na5= 49.00            Cl16-Na6-Cl13= 77.80           Cl16-Na6-Cl15= 85.05           O50-Na6-Na1=119.49             
O50-Na6-Na3=123.10             O50-Na6-Na5=138.60             O50-Na6-Cl13=101.72            O50-Na6-Cl15= 83.33            
O50-Na6-Cl16=168.34            H51-Na6-Na1= 96.19             H51-Na6-Na3=105.81             H51-Na6-Na5=142.78             
H51-Na6-Cl13= 94.36            H51-Na6-Cl15= 59.05            H51-Na6-Cl16=143.10            H51-Na6-O50= 25.41             
O65-Na6-Na1=115.59             O65-Na6-Na3= 51.57             O65-Na6-Na5=108.45             O65-Na6-Cl13=154.54            
O65-Na6-Cl15= 90.42            O65-Na6-Cl16= 77.29            O65-Na6-O50=103.73             O65-Na6-H51=108.77             
O83-Na6-Na1=113.07             O83-Na6-Na3=113.77             O83-Na6-Na5= 45.39             O83-Na6-Cl13= 83.73            
O83-Na6-Cl15=162.84            O83-Na6-Cl16= 77.79            O83-Na6-O50=113.82             O83-Na6-H51=137.82             
O83-Na6-O65= 85.97             Na3-Na7-Na2= 61.92             Na5-Na7-Na2= 73.18             Na5-Na7-Na3= 79.28             
Cl10-Na7-Na2= 53.79            Cl10-Na7-Na3=115.18            Cl10-Na7-Na5= 75.87            Cl11-Na7-Na2= 57.04            
Cl11-Na7-Na3= 47.19            Cl11-Na7-Na5=118.23            Cl11-Na7-Cl10= 98.42           Cl16-Na7-Na2= 52.12            
Cl16-Na7-Na3= 44.61            Cl16-Na7-Na5= 36.50            Cl16-Na7-Cl10= 86.67           Cl16-Na7-Cl11= 82.37           
Cl18-Na7-Na2=142.14            Cl18-Na7-Na3= 93.92            Cl18-Na7-Na5= 73.92            Cl18-Na7-Cl10=132.64           
Cl18-Na7-Cl11=127.92           Cl18-Na7-Cl16= 90.07           Na3-Na8-Na1= 65.83             Na4-Na8-Na1= 77.05             
Na4-Na8-Na3= 96.51             Na9-Na8-Na1= 89.78             Na9-Na8-Na3= 53.41             Na9-Na8-Na4= 55.00             
Cl14-Na8-Na1= 50.94            Cl14-Na8-Na3= 60.49            Cl14-Na8-Na4= 38.91            Cl14-Na8-Na9= 43.47            
Cl15-Na8-Na1= 53.89            Cl15-Na8-Na3= 54.38            Cl15-Na8-Na4=129.13            Cl15-Na8-Na9=107.29            
Cl15-Na8-Cl14= 93.28           Cl17-Na8-Na1=115.94            Cl17-Na8-Na3= 52.25            Cl17-Na8-Na4= 93.86            
Cl17-Na8-Na9= 41.93            Cl17-Na8-Cl14= 83.00           Cl17-Na8-Cl15= 95.96           O86-Na8-Na1= 37.77             
O86-Na8-Na3=103.57             O86-Na8-Na4= 73.07             O86-Na8-Na9=114.49             O86-Na8-Cl14= 71.18            
O86-Na8-Cl15= 75.24            O86-Na8-Cl17=151.93            O89-Na8-Na1=112.15             O89-Na8-Na3=164.07             
O89-Na8-Na4= 68.03             O89-Na8-Na9=111.73             O89-Na8-Cl14=105.33            O89-Na8-Cl15=138.52            
O89-Na8-Cl17=122.50            O89-Na8-O86= 76.31             Na3-Na9-Na2= 63.04             Na4-Na9-Na2= 71.27             
Na4-Na9-Na3=102.98             Na8-Na9-Na2= 83.12             Na8-Na9-Na3= 53.36             Na8-Na9-Na4= 63.03             
Cl11-Na9-Na2= 52.51            Cl11-Na9-Na3= 53.02            Cl11-Na9-Na4=123.77            Cl11-Na9-Na8=104.90            
Cl12-Na9-Na2= 89.86            Cl12-Na9-Na3=145.32            Cl12-Na9-Na4= 44.75            Cl12-Na9-Na8=105.17            
Cl12-Na9-Cl11=127.28           Cl14-Na9-Na2= 46.20            Cl14-Na9-Na3= 59.48            Cl14-Na9-Na4= 44.15            
Cl14-Na9-Na8= 40.95            Cl14-Na9-Cl11= 89.08           Cl14-Na9-Cl12= 86.33           Cl17-Na9-Na2=111.27            
Cl17-Na9-Na3= 52.20            Cl17-Na9-Na4=101.48            Cl17-Na9-Na8= 41.86            Cl17-Na9-Cl11= 97.67           
Cl17-Na9-Cl12=132.91           Cl17-Na9-Cl14= 80.52           Na7-Cl10-Na2= 73.79            
 
 selected dihedral angles (degree)
 ---------------------------------
Na3-Na2-Na1-Na5=268.27        Na3-Na2-Na1-Na6=316.15        Na3-Na2-Na1-Na8= 47.25        Na3-Na2-Na1-Cl13=266.19       
Na3-Na2-Na1-Cl14= 66.83       Na3-Na2-Na1-Cl15=  3.68       Na3-Na2-Na1-Cl16=305.85       Na3-Na2-Na1-O35=192.64        
Na3-Na2-Na1-C37=167.06        Na3-Na2-Na1-O86= 97.43        Na4-Na2-Na1-Na3=263.59        Na4-Na2-Na1-Na5=171.86        
Na4-Na2-Na1-Na6=219.74        Na4-Na2-Na1-Na8=310.84        Na4-Na2-Na1-Cl13=169.79       Na4-Na2-Na1-Cl14=330.42       
Na4-Na2-Na1-Cl15=267.27       Na4-Na2-Na1-Cl16=209.45       Na4-Na2-Na1-O35= 96.24        Na4-Na2-Na1-C37= 70.65        
Na4-Na2-Na1-O86=  1.02        Na7-Na2-Na1-Na3= 51.90        Na7-Na2-Na1-Na5=320.17        Na7-Na2-Na1-Na6=  8.05        
Na7-Na2-Na1-Na8= 99.15        Na7-Na2-Na1-Cl13=318.10       Na7-Na2-Na1-Cl14=118.73       Na7-Na2-Na1-Cl15= 55.58       
Na7-Na2-Na1-Cl16=357.75       Na7-Na2-Na1-O35=244.55        Na7-Na2-Na1-C37=218.96        Na7-Na2-Na1-O86=149.33        
Na9-Na2-Na1-Na3=314.80        Na9-Na2-Na1-Na5=223.08        Na9-Na2-Na1-Na6=270.95        Na9-Na2-Na1-Na8=  2.05        
Na9-Na2-Na1-Cl13=221.00       Na9-Na2-Na1-Cl14= 21.63       Na9-Na2-Na1-Cl15=318.48       Na9-Na2-Na1-Cl16=260.66       
Na9-Na2-Na1-O35=147.45        Na9-Na2-Na1-C37=121.86        Na9-Na2-Na1-O86= 52.23        Cl10-Na2-Na1-Na3=105.43       
Cl10-Na2-Na1-Na5= 13.70       Cl10-Na2-Na1-Na6= 61.58       Cl10-Na2-Na1-Na8=152.68       Cl10-Na2-Na1-Cl13= 11.63      
Cl10-Na2-Na1-Cl14=172.26      Cl10-Na2-Na1-Cl15=109.11      Cl10-Na2-Na1-Cl16= 51.28      Cl10-Na2-Na1-O35=298.08       
Cl10-Na2-Na1-C37=272.49       Cl10-Na2-Na1-O86=202.86       Cl11-Na2-Na1-Na3=  0.10       Cl11-Na2-Na1-Na5=268.37       
Cl11-Na2-Na1-Na6=316.25       Cl11-Na2-Na1-Na8= 47.35       Cl11-Na2-Na1-Cl13=266.29      Cl11-Na2-Na1-Cl14= 66.93      
Cl11-Na2-Na1-Cl15=  3.78      Cl11-Na2-Na1-Cl16=305.95      Cl11-Na2-Na1-O35=192.74       Cl11-Na2-Na1-C37=167.16       
Cl11-Na2-Na1-O86= 97.53       Cl14-Na2-Na1-Na3=293.17       Cl14-Na2-Na1-Na5=201.44       Cl14-Na2-Na1-Na6=249.32       
Cl14-Na2-Na1-Na8=340.42       Cl14-Na2-Na1-Cl13=199.37      Cl14-Na2-Na1-Cl15=296.85      Cl14-Na2-Na1-Cl16=239.03      
Cl14-Na2-Na1-O35=125.82       Cl14-Na2-Na1-C37=100.23       Cl14-Na2-Na1-O86= 30.60       Cl16-Na2-Na1-Na3= 54.15       
Cl16-Na2-Na1-Na5=322.42       Cl16-Na2-Na1-Na6= 10.29       Cl16-Na2-Na1-Na8=101.40       Cl16-Na2-Na1-Cl13=320.34      
Cl16-Na2-Na1-Cl14=120.97      Cl16-Na2-Na1-Cl15= 57.82      Cl16-Na2-Na1-O35=246.79       Cl16-Na2-Na1-C37=221.20       
Cl16-Na2-Na1-O86=151.58       O35-Na2-Na1-Na3=167.36        O35-Na2-Na1-Na5= 75.63        O35-Na2-Na1-Na6=123.50        
O35-Na2-Na1-Na8=214.61        O35-Na2-Na1-Cl13= 73.55       O35-Na2-Na1-Cl14=234.18       O35-Na2-Na1-Cl15=171.03       
O35-Na2-Na1-Cl16=113.21       O35-Na2-Na1-C37=334.41        O35-Na2-Na1-O86=264.79        O80-Na2-Na1-Na3=234.90        
O80-Na2-Na1-Na5=143.17        O80-Na2-Na1-Na6=191.04        O80-Na2-Na1-Na8=282.15        O80-Na2-Na1-Cl13=141.09       
O80-Na2-Na1-Cl14=301.72       O80-Na2-Na1-Cl15=238.57       O80-Na2-Na1-Cl16=180.75       O80-Na2-Na1-O35= 67.54        
O80-Na2-Na1-C37= 41.95        O80-Na2-Na1-O86=332.33        Na2-Na3-Na1-Na5= 76.76        Na2-Na3-Na1-Na6=125.45        
Na2-Na3-Na1-Na8=243.63        Na2-Na3-Na1-Cl13=113.38       Na2-Na3-Na1-Cl14=303.29       Na2-Na3-Na1-Cl15=184.72       
Na2-Na3-Na1-Cl16= 59.91       Na2-Na3-Na1-O35=  9.79        Na2-Na3-Na1-C37=346.36        Na2-Na3-Na1-O86=241.53        
Na6-Na3-Na1-Na2=234.55        Na6-Na3-Na1-Na5=311.31        Na6-Na3-Na1-Na8=118.18        Na6-Na3-Na1-Cl13=347.93       
Na6-Na3-Na1-Cl14=177.84       Na6-Na3-Na1-Cl15= 59.27       Na6-Na3-Na1-Cl16=294.47       Na6-Na3-Na1-O35=244.35        
Na6-Na3-Na1-C37=220.91        Na6-Na3-Na1-O86=116.08        Na7-Na3-Na1-Na2=317.04        Na7-Na3-Na1-Na5= 33.80        
Na7-Na3-Na1-Na6= 82.49        Na7-Na3-Na1-Na8=200.67        Na7-Na3-Na1-Cl13= 70.42       Na7-Na3-Na1-Cl14=260.33       
Na7-Na3-Na1-Cl15=141.76       Na7-Na3-Na1-Cl16= 16.96       Na7-Na3-Na1-O35=326.83        Na7-Na3-Na1-C37=303.40        
Na7-Na3-Na1-O86=198.57        Na8-Na3-Na1-Na2=116.37        Na8-Na3-Na1-Na5=193.13        Na8-Na3-Na1-Na6=241.82        
Na8-Na3-Na1-Cl13=229.75       Na8-Na3-Na1-Cl14= 59.65       Na8-Na3-Na1-Cl15=301.09       Na8-Na3-Na1-Cl16=176.28       
Na8-Na3-Na1-O35=126.16        Na8-Na3-Na1-C37=102.73        Na8-Na3-Na1-O86=357.90        Na9-Na3-Na1-Na2= 50.68        
Na9-Na3-Na1-Na5=127.44        Na9-Na3-Na1-Na6=176.13        Na9-Na3-Na1-Na8=294.31        Na9-Na3-Na1-Cl13=164.06       
Na9-Na3-Na1-Cl14=353.96       Na9-Na3-Na1-Cl15=235.40       Na9-Na3-Na1-Cl16=110.59       Na9-Na3-Na1-O35= 60.47        
Na9-Na3-Na1-C37= 37.04        Na9-Na3-Na1-O86=292.21        Cl11-Na3-Na1-Na2=359.89       Cl11-Na3-Na1-Na5= 76.66       
Cl11-Na3-Na1-Na6=125.34       Cl11-Na3-Na1-Na8=243.53       Cl11-Na3-Na1-Cl13=113.27      Cl11-Na3-Na1-Cl14=303.18      
Cl11-Na3-Na1-Cl15=184.62      Cl11-Na3-Na1-Cl16= 59.81      Cl11-Na3-Na1-O35=  9.69       Cl11-Na3-Na1-C37=346.26       
Cl11-Na3-Na1-O86=241.43       Cl14-Na3-Na1-Na2= 56.71       Cl14-Na3-Na1-Na5=133.48       Cl14-Na3-Na1-Na6=182.16       
Cl14-Na3-Na1-Na8=300.35       Cl14-Na3-Na1-Cl13=170.09      Cl14-Na3-Na1-Cl15=241.44      Cl14-Na3-Na1-Cl16=116.63      
Cl14-Na3-Na1-O35= 66.51       Cl14-Na3-Na1-C37= 43.08       Cl14-Na3-Na1-O86=298.25       Cl15-Na3-Na1-Na2=175.28       
Cl15-Na3-Na1-Na5=252.04       Cl15-Na3-Na1-Na6=300.73       Cl15-Na3-Na1-Na8= 58.91       Cl15-Na3-Na1-Cl13=288.66      
Cl15-Na3-Na1-Cl14=118.56      Cl15-Na3-Na1-Cl16=235.19      Cl15-Na3-Na1-O35=185.07       Cl15-Na3-Na1-C37=161.64       
Cl15-Na3-Na1-O86= 56.81       Cl16-Na3-Na1-Na2=300.09       Cl16-Na3-Na1-Na5= 16.85       Cl16-Na3-Na1-Na6= 65.53       
Cl16-Na3-Na1-Na8=183.72       Cl16-Na3-Na1-Cl13= 53.47      Cl16-Na3-Na1-Cl14=243.37      Cl16-Na3-Na1-Cl15=124.81      
Cl16-Na3-Na1-O35=309.88       Cl16-Na3-Na1-C37=286.45       Cl16-Na3-Na1-O86=181.62       Cl17-Na3-Na1-Na2=102.06       
Cl17-Na3-Na1-Na5=178.82       Cl17-Na3-Na1-Na6=227.51       Cl17-Na3-Na1-Na8=345.69       Cl17-Na3-Na1-Cl13=215.44      
Cl17-Na3-Na1-Cl14= 45.34      Cl17-Na3-Na1-Cl15=286.78      Cl17-Na3-Na1-Cl16=161.97      Cl17-Na3-Na1-O35=111.85       
Cl17-Na3-Na1-C37= 88.42       Cl17-Na3-Na1-O86=343.59       O65-Na3-Na1-Na2=241.72        O65-Na3-Na1-Na5=318.48        
O65-Na3-Na1-Na6=  7.17        O65-Na3-Na1-Na8=125.35        O65-Na3-Na1-Cl13=355.10       O65-Na3-Na1-Cl14=185.01       
O65-Na3-Na1-Cl15= 66.44       O65-Na3-Na1-Cl16=301.64       O65-Na3-Na1-O35=251.52        O65-Na3-Na1-C37=228.08        
O65-Na3-Na1-O86=123.25        Na1-Na3-Na2-Na4= 72.38        Na1-Na3-Na2-Na7=238.04        Na1-Na3-Na2-Na9=119.91        
Na1-Na3-Na2-Cl10=245.84       Na1-Na3-Na2-Cl11=180.13       Na1-Na3-Na2-Cl14= 59.09       Na1-Na3-Na2-Cl16=298.76       
Na1-Na3-Na2-O35=351.99        Na1-Na3-Na2-O80=109.42        Na6-Na3-Na2-Na1= 44.14        Na6-Na3-Na2-Na4=116.52        
Na6-Na3-Na2-Na7=282.18        Na6-Na3-Na2-Na9=164.05        Na6-Na3-Na2-Cl10=289.99       Na6-Na3-Na2-Cl11=224.27       
Na6-Na3-Na2-Cl14=103.23       Na6-Na3-Na2-Cl16=342.90       Na6-Na3-Na2-O35= 36.13        Na6-Na3-Na2-O80=153.56        
Na7-Na3-Na2-Na1=121.96        Na7-Na3-Na2-Na4=194.34        Na7-Na3-Na2-Na9=241.87        Na7-Na3-Na2-Cl10=  7.81       
Na7-Na3-Na2-Cl11=302.09       Na7-Na3-Na2-Cl14=181.05       Na7-Na3-Na2-Cl16= 60.73       Na7-Na3-Na2-O35=113.95        
Na7-Na3-Na2-O80=231.38        Na8-Na3-Na2-Na1=309.64        Na8-Na3-Na2-Na4= 22.02        Na8-Na3-Na2-Na7=187.67        
Na8-Na3-Na2-Na9= 69.55        Na8-Na3-Na2-Cl10=195.48       Na8-Na3-Na2-Cl11=129.76       Na8-Na3-Na2-Cl14=  8.72       
Na8-Na3-Na2-Cl16=248.40       Na8-Na3-Na2-O35=301.63        Na8-Na3-Na2-O80= 59.06        Na9-Na3-Na2-Na1=240.09        
Na9-Na3-Na2-Na4=312.47        Na9-Na3-Na2-Na7=118.13        Na9-Na3-Na2-Cl10=125.93       Na9-Na3-Na2-Cl11= 60.22       
Na9-Na3-Na2-Cl14=299.18       Na9-Na3-Na2-Cl16=178.85       Na9-Na3-Na2-O35=232.08        Na9-Na3-Na2-O80=349.51        
Cl11-Na3-Na2-Na1=179.87       Cl11-Na3-Na2-Na4=252.25       Cl11-Na3-Na2-Na7= 57.91       Cl11-Na3-Na2-Na9=299.78       
Cl11-Na3-Na2-Cl10= 65.72      Cl11-Na3-Na2-Cl14=238.96      Cl11-Na3-Na2-Cl16=118.63      Cl11-Na3-Na2-O35=171.86       
Cl11-Na3-Na2-O80=289.29       Cl14-Na3-Na2-Na1=300.91       Cl14-Na3-Na2-Na4= 13.29       Cl14-Na3-Na2-Na7=178.95       
Cl14-Na3-Na2-Na9= 60.82       Cl14-Na3-Na2-Cl10=186.75      Cl14-Na3-Na2-Cl11=121.04      Cl14-Na3-Na2-Cl16=239.67      
Cl14-Na3-Na2-O35=292.90       Cl14-Na3-Na2-O80= 50.33       Cl15-Na3-Na2-Na1=356.23       Cl15-Na3-Na2-Na4= 68.60       
Cl15-Na3-Na2-Na7=234.26       Cl15-Na3-Na2-Na9=116.13       Cl15-Na3-Na2-Cl10=242.07      Cl15-Na3-Na2-Cl11=176.35      
Cl15-Na3-Na2-Cl14= 55.31      Cl15-Na3-Na2-Cl16=294.99      Cl15-Na3-Na2-O35=348.21       Cl15-Na3-Na2-O80=105.64       
Cl16-Na3-Na2-Na1= 61.24       Cl16-Na3-Na2-Na4=133.62       Cl16-Na3-Na2-Na7=299.27       Cl16-Na3-Na2-Na9=181.15       
Cl16-Na3-Na2-Cl10=307.08      Cl16-Na3-Na2-Cl11=241.37      Cl16-Na3-Na2-Cl14=120.33      Cl16-Na3-Na2-O35= 53.23       
Cl16-Na3-Na2-O80=170.66       Cl17-Na3-Na2-Na1=260.23       Cl17-Na3-Na2-Na4=332.60       Cl17-Na3-Na2-Na7=138.26       
Cl17-Na3-Na2-Na9= 20.13       Cl17-Na3-Na2-Cl10=146.07      Cl17-Na3-Na2-Cl11= 80.35      Cl17-Na3-Na2-Cl14=319.31      
Cl17-Na3-Na2-Cl16=198.99      Cl17-Na3-Na2-O35=252.21       Cl17-Na3-Na2-O80=  9.64       O65-Na3-Na2-Na1= 80.45        
O65-Na3-Na2-Na4=152.83        O65-Na3-Na2-Na7=318.48        O65-Na3-Na2-Na9=200.35        O65-Na3-Na2-Cl10=326.29       
O65-Na3-Na2-Cl11=260.57       O65-Na3-Na2-Cl14=139.53       O65-Na3-Na2-Cl16= 19.21       O65-Na3-Na2-O35= 72.43        
O65-Na3-Na2-O80=189.87        Na6-Na5-Na1-Na2=113.17        Na6-Na5-Na1-Na3= 52.36        Na6-Na5-Na1-Na8= 36.33        
Na6-Na5-Na1-Cl13=290.45       Na6-Na5-Na1-Cl14= 95.07       Na6-Na5-Na1-Cl15=  6.80       Na6-Na5-Na1-Cl16= 70.07       
Na6-Na5-Na1-O35=163.09        Na6-Na5-Na1-C37=174.33        Na6-Na5-Na1-O86=272.78        Na7-Na5-Na1-Na2= 30.35        
Na7-Na5-Na1-Na3=329.55        Na7-Na5-Na1-Na6=277.19        Na7-Na5-Na1-Na8=313.51        Na7-Na5-Na1-Cl13=207.63       
Na7-Na5-Na1-Cl14= 12.25       Na7-Na5-Na1-Cl15=283.99       Na7-Na5-Na1-Cl16=347.25       Na7-Na5-Na1-O35= 80.27        
Na7-Na5-Na1-C37= 91.52        Na7-Na5-Na1-O86=189.97        Cl13-Na5-Na1-Na2=182.72       Cl13-Na5-Na1-Na3=121.91       
Cl13-Na5-Na1-Na6= 69.55       Cl13-Na5-Na1-Na8=105.88       Cl13-Na5-Na1-Cl14=164.62      Cl13-Na5-Na1-Cl15= 76.36      
Cl13-Na5-Na1-Cl16=139.62      Cl13-Na5-Na1-O35=232.64       Cl13-Na5-Na1-C37=243.89       Cl13-Na5-Na1-O86=342.34       
Cl16-Na5-Na1-Na2= 43.10       Cl16-Na5-Na1-Na3=342.29       Cl16-Na5-Na1-Na6=289.93       Cl16-Na5-Na1-Na8=326.26       
Cl16-Na5-Na1-Cl13=220.38      Cl16-Na5-Na1-Cl14= 25.00      Cl16-Na5-Na1-Cl15=296.74      Cl16-Na5-Na1-O35= 93.02       
Cl16-Na5-Na1-C37=104.27       Cl16-Na5-Na1-O86=202.72       O20-Na5-Na1-Na2=308.79        O20-Na5-Na1-Na3=247.99        
O20-Na5-Na1-Na6=195.63        O20-Na5-Na1-Na8=231.95        O20-Na5-Na1-Cl13=126.07       O20-Na5-Na1-Cl14=290.69       
O20-Na5-Na1-Cl15=202.43       O20-Na5-Na1-Cl16=265.69       O20-Na5-Na1-O35=358.71        O20-Na5-Na1-C37=  9.96        
O20-Na5-Na1-O86=108.41        C22-Na5-Na1-Na2=297.52        C22-Na5-Na1-Na3=236.71        C22-Na5-Na1-Na6=184.35        
C22-Na5-Na1-Na8=220.68        C22-Na5-Na1-Cl13=114.80       C22-Na5-Na1-Cl14=279.42       C22-Na5-Na1-Cl15=191.15       
C22-Na5-Na1-Cl16=254.42       C22-Na5-Na1-O35=347.44        C22-Na5-Na1-C37=358.68        C22-Na5-Na1-O86= 97.13        
C28-Na5-Na1-Na2=346.22        C28-Na5-Na1-Na3=285.42        C28-Na5-Na1-Na6=233.06        C28-Na5-Na1-Na8=269.38        
C28-Na5-Na1-Cl13=163.50       C28-Na5-Na1-Cl14=328.12       C28-Na5-Na1-Cl15=239.86       C28-Na5-Na1-Cl16=303.12       
C28-Na5-Na1-O35= 36.14        C28-Na5-Na1-C37= 47.39        C28-Na5-Na1-O86=145.84        H29-Na5-Na1-Na2= 17.49        
H29-Na5-Na1-Na3=316.68        H29-Na5-Na1-Na6=264.32        H29-Na5-Na1-Na8=300.65        H29-Na5-Na1-Cl13=194.77       
H29-Na5-Na1-Cl14=359.39       H29-Na5-Na1-Cl15=271.12       H29-Na5-Na1-Cl16=334.39       H29-Na5-Na1-O35= 67.41        
H29-Na5-Na1-C37= 78.65        H29-Na5-Na1-O86=177.10        C31-Na5-Na1-Na2=221.40        C31-Na5-Na1-Na3=160.59        
C31-Na5-Na1-Na6=108.23        C31-Na5-Na1-Na8=144.56        C31-Na5-Na1-Cl13= 38.68       C31-Na5-Na1-Cl14=203.30       
C31-Na5-Na1-Cl15=115.04       C31-Na5-Na1-Cl16=178.30       C31-Na5-Na1-O35=271.32        C31-Na5-Na1-C37=282.57        
C31-Na5-Na1-O86= 21.02        H34-Na5-Na1-Na2=217.96        H34-Na5-Na1-Na3=157.15        H34-Na5-Na1-Na6=104.79        
H34-Na5-Na1-Na8=141.12        H34-Na5-Na1-Cl13= 35.24       H34-Na5-Na1-Cl14=199.86       H34-Na5-Na1-Cl15=111.59       
H34-Na5-Na1-Cl16=174.86       H34-Na5-Na1-O35=267.88        H34-Na5-Na1-C37=279.13        H34-Na5-Na1-O86= 17.57        
O83-Na5-Na1-Na2=109.49        O83-Na5-Na1-Na3= 48.68        O83-Na5-Na1-Na6=356.33        O83-Na5-Na1-Na8= 32.65        
O83-Na5-Na1-Cl13=286.77       O83-Na5-Na1-Cl14= 91.39       O83-Na5-Na1-Cl15=  3.13       O83-Na5-Na1-Cl16= 66.39       
O83-Na5-Na1-O35=159.41        O83-Na5-Na1-C37=170.66        O83-Na5-Na1-O86=269.11        Na3-Na6-Na1-Na2= 45.80        
Na3-Na6-Na1-Na5=110.25        Na3-Na6-Na1-Na8=313.77        Na3-Na6-Na1-Cl13=164.97       Na3-Na6-Na1-Cl14=358.12       
Na3-Na6-Na1-Cl15=299.45       Na3-Na6-Na1-Cl16= 55.78       Na3-Na6-Na1-O35= 91.74        Na3-Na6-Na1-C37=100.17        
Na3-Na6-Na1-O86=263.65        Na5-Na6-Na1-Na2=295.55        Na5-Na6-Na1-Na3=249.75        Na5-Na6-Na1-Na8=203.52        
Na5-Na6-Na1-Cl13= 54.73       Na5-Na6-Na1-Cl14=247.87       Na5-Na6-Na1-Cl15=189.20       Na5-Na6-Na1-Cl16=305.53       
Na5-Na6-Na1-O35=341.49        Na5-Na6-Na1-C37=349.92        Na5-Na6-Na1-O86=153.40        Cl13-Na6-Na1-Na2=240.83       
Cl13-Na6-Na1-Na3=195.03       Cl13-Na6-Na1-Na5=305.27       Cl13-Na6-Na1-Na8=148.80       Cl13-Na6-Na1-Cl14=193.14      
Cl13-Na6-Na1-Cl15=134.47      Cl13-Na6-Na1-Cl16=250.81      Cl13-Na6-Na1-O35=286.77       Cl13-Na6-Na1-C37=295.20       
Cl13-Na6-Na1-O86= 98.67       Cl15-Na6-Na1-Na2=106.35       Cl15-Na6-Na1-Na3= 60.55       Cl15-Na6-Na1-Na5=170.80       
Cl15-Na6-Na1-Na8= 14.32       Cl15-Na6-Na1-Cl13=225.53      Cl15-Na6-Na1-Cl14= 58.67      Cl15-Na6-Na1-Cl16=116.33      
Cl15-Na6-Na1-O35=152.29       Cl15-Na6-Na1-C37=160.73       Cl15-Na6-Na1-O86=324.20       Cl16-Na6-Na1-Na2=350.02       
Cl16-Na6-Na1-Na3=304.22       Cl16-Na6-Na1-Na5= 54.47       Cl16-Na6-Na1-Na8=257.99       Cl16-Na6-Na1-Cl13=109.19      
Cl16-Na6-Na1-Cl14=302.34      Cl16-Na6-Na1-Cl15=243.67      Cl16-Na6-Na1-O35= 35.96       Cl16-Na6-Na1-C37= 44.39       
Cl16-Na6-Na1-O86=207.87       O50-Na6-Na1-Na2=161.12        O50-Na6-Na1-Na3=115.32        O50-Na6-Na1-Na5=225.57        
O50-Na6-Na1-Na8= 69.09        O50-Na6-Na1-Cl13=280.29       O50-Na6-Na1-Cl14=113.44       O50-Na6-Na1-Cl15= 54.77       
O50-Na6-Na1-Cl16=171.10       O50-Na6-Na1-O35=207.06        O50-Na6-Na1-C37=215.49        O50-Na6-Na1-O86= 18.97        
H51-Na6-Na1-Na2=150.39        H51-Na6-Na1-Na3=104.59        H51-Na6-Na1-Na5=214.84        H51-Na6-Na1-Na8= 58.36        
H51-Na6-Na1-Cl13=269.57       H51-Na6-Na1-Cl14=102.71       H51-Na6-Na1-Cl15= 44.04       H51-Na6-Na1-Cl16=160.37       
H51-Na6-Na1-O35=196.33        H51-Na6-Na1-C37=204.76        H51-Na6-Na1-O86=  8.24        O65-Na6-Na1-Na2= 36.14        
O65-Na6-Na1-Na3=350.34        O65-Na6-Na1-Na5=100.59        O65-Na6-Na1-Na8=304.11        O65-Na6-Na1-Cl13=155.32       
O65-Na6-Na1-Cl14=348.46       O65-Na6-Na1-Cl15=289.79       O65-Na6-Na1-Cl16= 46.12       O65-Na6-Na1-O35= 82.08        
O65-Na6-Na1-C37= 90.51        O65-Na6-Na1-O86=253.99        O83-Na6-Na1-Na2=299.30        O83-Na6-Na1-Na3=253.50        
O83-Na6-Na1-Na5=  3.75        O83-Na6-Na1-Na8=207.27        O83-Na6-Na1-Cl13= 58.47       O83-Na6-Na1-Cl14=251.62       
O83-Na6-Na1-Cl15=192.95       O83-Na6-Na1-Cl16=309.28       O83-Na6-Na1-O35=345.24        O83-Na6-Na1-C37=353.67        
O83-Na6-Na1-O86=157.15        Na1-Na6-Na3-Na2=316.23        Na1-Na6-Na3-Na7=264.23        Na1-Na6-Na3-Na8= 49.36        
Na1-Na6-Na3-Na9=350.97        Na1-Na6-Na3-Cl11=270.74       Na1-Na6-Na3-Cl14=  1.62       Na1-Na6-Na3-Cl15= 62.65       
Na1-Na6-Na3-Cl16=300.24       Na1-Na6-Na3-Cl17= 84.18       Na1-Na6-Na3-O65=191.14        Na5-Na6-Na3-Na1= 61.19        
Na5-Na6-Na3-Na2= 17.42        Na5-Na6-Na3-Na7=325.42        Na5-Na6-Na3-Na8=110.56        Na5-Na6-Na3-Na9= 52.16        
Na5-Na6-Na3-Cl11=331.93       Na5-Na6-Na3-Cl14= 62.82       Na5-Na6-Na3-Cl15=123.84       Na5-Na6-Na3-Cl16=  1.44       
Na5-Na6-Na3-Cl17=145.38       Na5-Na6-Na3-O65=252.33        Cl13-Na6-Na3-Na1= 12.30       Cl13-Na6-Na3-Na2=328.53       
Cl13-Na6-Na3-Na7=276.53       Cl13-Na6-Na3-Na8= 61.66       Cl13-Na6-Na3-Na9=  3.27       Cl13-Na6-Na3-Cl11=283.04      
Cl13-Na6-Na3-Cl14= 13.92      Cl13-Na6-Na3-Cl15= 74.95      Cl13-Na6-Na3-Cl16=312.54      Cl13-Na6-Na3-Cl17= 96.49      
Cl13-Na6-Na3-O65=203.44       Cl15-Na6-Na3-Na1=297.35       Cl15-Na6-Na3-Na2=253.58       Cl15-Na6-Na3-Na7=201.58       
Cl15-Na6-Na3-Na8=346.71       Cl15-Na6-Na3-Na9=288.32       Cl15-Na6-Na3-Cl11=208.09      Cl15-Na6-Na3-Cl14=298.97      
Cl15-Na6-Na3-Cl16=237.59      Cl15-Na6-Na3-Cl17= 21.54      Cl15-Na6-Na3-O65=128.49       Cl16-Na6-Na3-Na1= 59.76       
Cl16-Na6-Na3-Na2= 15.98       Cl16-Na6-Na3-Na7=323.99       Cl16-Na6-Na3-Na8=109.12       Cl16-Na6-Na3-Na9= 50.72       
Cl16-Na6-Na3-Cl11=330.49      Cl16-Na6-Na3-Cl14= 61.38      Cl16-Na6-Na3-Cl15=122.41      Cl16-Na6-Na3-Cl17=143.94      
Cl16-Na6-Na3-O65=250.89       O50-Na6-Na3-Na1=249.92        O50-Na6-Na3-Na2=206.15        O50-Na6-Na3-Na7=154.15        
O50-Na6-Na3-Na8=299.28        O50-Na6-Na3-Na9=240.89        O50-Na6-Na3-Cl11=160.66       O50-Na6-Na3-Cl14=251.55       
O50-Na6-Na3-Cl15=312.57       O50-Na6-Na3-Cl16=190.17       O50-Na6-Na3-Cl17=334.11       O50-Na6-Na3-O65= 81.06        
H51-Na6-Na3-Na1=270.52        H51-Na6-Na3-Na2=226.75        H51-Na6-Na3-Na7=174.75        H51-Na6-Na3-Na8=319.88        
H51-Na6-Na3-Na9=261.49        H51-Na6-Na3-Cl11=181.26       H51-Na6-Na3-Cl14=272.15       H51-Na6-Na3-Cl15=333.17       
H51-Na6-Na3-Cl16=210.77       H51-Na6-Na3-Cl17=354.71       H51-Na6-Na3-O65=101.66        O65-Na6-Na3-Na1=168.86        
O65-Na6-Na3-Na2=125.09        O65-Na6-Na3-Na7= 73.09        O65-Na6-Na3-Na8=218.22        O65-Na6-Na3-Na9=159.83        
O65-Na6-Na3-Cl11= 79.60       O65-Na6-Na3-Cl14=170.49       O65-Na6-Na3-Cl15=231.51       O65-Na6-Na3-Cl16=109.11       
O65-Na6-Na3-Cl17=253.05       O83-Na6-Na3-Na1=105.44        O83-Na6-Na3-Na2= 61.67        O83-Na6-Na3-Na7=  9.68        
O83-Na6-Na3-Na8=154.81        O83-Na6-Na3-Na9= 96.41        O83-Na6-Na3-Cl11= 16.18       O83-Na6-Na3-Cl14=107.07       
O83-Na6-Na3-Cl15=168.09       O83-Na6-Na3-Cl16= 45.69       O83-Na6-Na3-Cl17=189.63       O83-Na6-Na3-O65=296.58        
Na1-Na6-Na5-Na7= 90.22        Na1-Na6-Na5-Cl13=305.33       Na1-Na6-Na5-Cl16= 57.51       Na1-Na6-Na5-O20= 28.57        
Na1-Na6-Na5-C22= 30.07        Na1-Na6-Na5-C28=155.45        Na1-Na6-Na5-H29=137.76        Na1-Na6-Na5-C31=193.21        
Na1-Na6-Na5-H34=217.59        Na1-Na6-Na5-O83=175.15        Na3-Na6-Na5-Na1=301.06        Na3-Na6-Na5-Na7= 31.28        
Na3-Na6-Na5-Cl13=246.39       Na3-Na6-Na5-Cl16=358.57       Na3-Na6-Na5-O20=329.64        Na3-Na6-Na5-C22=331.13        
Na3-Na6-Na5-C28= 96.51        Na3-Na6-Na5-H29= 78.82        Na3-Na6-Na5-C31=134.27        Na3-Na6-Na5-H34=158.66        
Na3-Na6-Na5-O83=116.22        Cl13-Na6-Na5-Na1= 54.67       Cl13-Na6-Na5-Na7=144.89       Cl13-Na6-Na5-Cl16=112.18      
Cl13-Na6-Na5-O20= 83.25       Cl13-Na6-Na5-C22= 84.74       Cl13-Na6-Na5-C28=210.12       Cl13-Na6-Na5-H29=192.43       
Cl13-Na6-Na5-C31=247.88       Cl13-Na6-Na5-H34=272.27       Cl13-Na6-Na5-O83=229.82       Cl15-Na6-Na5-Na1=351.32       
Cl15-Na6-Na5-Na7= 81.54       Cl15-Na6-Na5-Cl13=296.65      Cl15-Na6-Na5-Cl16= 48.83      Cl15-Na6-Na5-O20= 19.89       
Cl15-Na6-Na5-C22= 21.39       Cl15-Na6-Na5-C28=146.77       Cl15-Na6-Na5-H29=129.08       Cl15-Na6-Na5-C31=184.53       
Cl15-Na6-Na5-H34=208.91       Cl15-Na6-Na5-O83=166.47       Cl16-Na6-Na5-Na1=302.49       Cl16-Na6-Na5-Na7= 32.71       
Cl16-Na6-Na5-Cl13=247.82      Cl16-Na6-Na5-O20=331.06       Cl16-Na6-Na5-C22=332.56       Cl16-Na6-Na5-C28= 97.94       
Cl16-Na6-Na5-H29= 80.25       Cl16-Na6-Na5-C31=135.70       Cl16-Na6-Na5-H34=160.08       Cl16-Na6-Na5-O83=117.64       
O50-Na6-Na5-Na1=109.98        O50-Na6-Na5-Na7=200.20        O50-Na6-Na5-Cl13= 55.31       O50-Na6-Na5-Cl16=167.49       
O50-Na6-Na5-O20=138.56        O50-Na6-Na5-C22=140.05        O50-Na6-Na5-C28=265.43        O50-Na6-Na5-H29=247.74        
O50-Na6-Na5-C31=303.19        O50-Na6-Na5-H34=327.58        O50-Na6-Na5-O83=285.14        H51-Na6-Na5-Na1= 69.88        
H51-Na6-Na5-Na7=160.10        H51-Na6-Na5-Cl13= 15.21       H51-Na6-Na5-Cl16=127.39       H51-Na6-Na5-O20= 98.45        
H51-Na6-Na5-C22= 99.95        H51-Na6-Na5-C28=225.33        H51-Na6-Na5-H29=207.64        H51-Na6-Na5-C31=263.09        
H51-Na6-Na5-H34=287.47        H51-Na6-Na5-O83=245.03        O65-Na6-Na5-Na1=249.17        O65-Na6-Na5-Na7=339.39        
O65-Na6-Na5-Cl13=194.50       O65-Na6-Na5-Cl16=306.68       O65-Na6-Na5-O20=277.74        O65-Na6-Na5-C22=279.23        
O65-Na6-Na5-C28= 44.61        O65-Na6-Na5-H29= 26.93        O65-Na6-Na5-C31= 82.38        O65-Na6-Na5-H34=106.76        
O65-Na6-Na5-O83= 64.32        O83-Na6-Na5-Na1=184.85        O83-Na6-Na5-Na7=275.07        O83-Na6-Na5-Cl13=130.18       
O83-Na6-Na5-Cl16=242.36       O83-Na6-Na5-O20=213.42        O83-Na6-Na5-C22=214.91        O83-Na6-Na5-C28=340.29        
O83-Na6-Na5-H29=322.61        O83-Na6-Na5-C31= 18.06        O83-Na6-Na5-H34= 42.44        Na3-Na7-Na2-Na1=309.61        
Na3-Na7-Na2-Na4= 28.89        Na3-Na7-Na2-Na9= 46.26        Na3-Na7-Na2-Cl10=188.82       Na3-Na7-Na2-Cl11= 55.10       
Na3-Na7-Na2-Cl14=  1.00       Na3-Na7-Na2-Cl16=307.40       Na3-Na7-Na2-O35=270.62        Na3-Na7-Na2-O80=126.04        
Na5-Na7-Na2-Na1= 36.23        Na5-Na7-Na2-Na3= 86.62        Na5-Na7-Na2-Na4=115.51        Na5-Na7-Na2-Na9=132.88        
Na5-Na7-Na2-Cl10=275.44       Na5-Na7-Na2-Cl11=141.72       Na5-Na7-Na2-Cl14= 87.62       Na5-Na7-Na2-Cl16= 34.02       
Na5-Na7-Na2-O35=357.24        Na5-Na7-Na2-O80=212.65        Cl10-Na7-Na2-Na1=120.79       Cl10-Na7-Na2-Na3=171.18       
Cl10-Na7-Na2-Na4=200.07       Cl10-Na7-Na2-Na9=217.45       Cl10-Na7-Na2-Cl11=226.28      Cl10-Na7-Na2-Cl14=172.19      
Cl10-Na7-Na2-Cl16=118.58      Cl10-Na7-Na2-O35= 81.81       Cl10-Na7-Na2-O80=297.22       Cl11-Na7-Na2-Na1=254.51       
Cl11-Na7-Na2-Na3=304.90       Cl11-Na7-Na2-Na4=333.79       Cl11-Na7-Na2-Na9=351.16       Cl11-Na7-Na2-Cl10=133.72      
Cl11-Na7-Na2-Cl14=305.90      Cl11-Na7-Na2-Cl16=252.30      Cl11-Na7-Na2-O35=215.52       Cl11-Na7-Na2-O80= 70.94       
Cl16-Na7-Na2-Na1=  2.21       Cl16-Na7-Na2-Na3= 52.60       Cl16-Na7-Na2-Na4= 81.49       Cl16-Na7-Na2-Na9= 98.87       
Cl16-Na7-Na2-Cl10=241.42      Cl16-Na7-Na2-Cl11=107.70      Cl16-Na7-Na2-Cl14= 53.61      Cl16-Na7-Na2-O35=323.23       
Cl16-Na7-Na2-O80=178.64       Cl18-Na7-Na2-Na1=  5.57       Cl18-Na7-Na2-Na3= 55.96       Cl18-Na7-Na2-Na4= 84.85       
Cl18-Na7-Na2-Na9=102.22       Cl18-Na7-Na2-Cl10=244.78      Cl18-Na7-Na2-Cl11=111.06      Cl18-Na7-Na2-Cl14= 56.96      
Cl18-Na7-Na2-Cl16=  3.36      Cl18-Na7-Na2-O35=326.58       Cl18-Na7-Na2-O80=182.00       Na2-Na7-Na3-Na1= 45.64        
Na2-Na7-Na3-Na6=103.22        Na2-Na7-Na3-Na8= 13.53        Na2-Na7-Na3-Na9=308.51        Na2-Na7-Na3-Cl11=290.27       
Na2-Na7-Na3-Cl14=359.25       Na2-Na7-Na3-Cl15= 82.86       Na2-Na7-Na3-Cl16= 63.24       Na2-Na7-Na3-Cl17=283.27       
Na2-Na7-Na3-O65=142.60        Na5-Na7-Na3-Na1=329.10        Na5-Na7-Na3-Na2=283.46        Na5-Na7-Na3-Na6= 26.68        
Na5-Na7-Na3-Na8=296.99        Na5-Na7-Na3-Na9=231.97        Na5-Na7-Na3-Cl11=213.73       Na5-Na7-Na3-Cl14=282.71       
Na5-Na7-Na3-Cl15=  6.32       Na5-Na7-Na3-Cl16=346.71       Na5-Na7-Na3-Cl17=206.73       Na5-Na7-Na3-O65= 66.06        
Cl10-Na7-Na3-Na1= 37.78       Cl10-Na7-Na3-Na2=352.15       Cl10-Na7-Na3-Na6= 95.37       Cl10-Na7-Na3-Na8=  5.67       
Cl10-Na7-Na3-Na9=300.65       Cl10-Na7-Na3-Cl11=282.42      Cl10-Na7-Na3-Cl14=351.39      Cl10-Na7-Na3-Cl15= 75.01      
Cl10-Na7-Na3-Cl16= 55.39      Cl10-Na7-Na3-Cl17=275.42      Cl10-Na7-Na3-O65=134.74       Cl11-Na7-Na3-Na1=115.37       
Cl11-Na7-Na3-Na2= 69.73       Cl11-Na7-Na3-Na6=172.95       Cl11-Na7-Na3-Na8= 83.26       Cl11-Na7-Na3-Na9= 18.24       
Cl11-Na7-Na3-Cl14= 68.98      Cl11-Na7-Na3-Cl15=152.59      Cl11-Na7-Na3-Cl16=132.97      Cl11-Na7-Na3-Cl17=353.00      
Cl11-Na7-Na3-O65=212.32       Cl16-Na7-Na3-Na1=342.40       Cl16-Na7-Na3-Na2=296.76       Cl16-Na7-Na3-Na6= 39.98       
Cl16-Na7-Na3-Na8=310.28       Cl16-Na7-Na3-Na9=245.26       Cl16-Na7-Na3-Cl11=227.03      Cl16-Na7-Na3-Cl14=296.00      
Cl16-Na7-Na3-Cl15= 19.62      Cl16-Na7-Na3-Cl17=220.03      Cl16-Na7-Na3-O65= 79.35       Cl18-Na7-Na3-Na1=256.29       
Cl18-Na7-Na3-Na2=210.65       Cl18-Na7-Na3-Na6=313.87       Cl18-Na7-Na3-Na8=224.18       Cl18-Na7-Na3-Na9=159.16       
Cl18-Na7-Na3-Cl11=140.92      Cl18-Na7-Na3-Cl14=209.90      Cl18-Na7-Na3-Cl15=293.51      Cl18-Na7-Na3-Cl16=273.89      
Cl18-Na7-Na3-Cl17=133.92      Cl18-Na7-Na3-O65=353.25       Na2-Na7-Na5-Na1=326.98        Na2-Na7-Na5-Na6=267.41        
Na2-Na7-Na5-Cl13=302.92       Na2-Na7-Na5-Cl16=312.06       Na2-Na7-Na5-O20= 57.35        Na2-Na7-Na5-C22= 80.49        
Na2-Na7-Na5-C28=131.02        Na2-Na7-Na5-H29=137.93        Na2-Na7-Na5-C31=144.70        Na2-Na7-Na5-H34=142.07        
Na2-Na7-Na5-O83=220.02        Na3-Na7-Na5-Na1= 30.68        Na3-Na7-Na5-Na6=331.11        Na3-Na7-Na5-Cl13=  6.61       
Na3-Na7-Na5-Cl16= 15.75       Na3-Na7-Na5-O20=121.04        Na3-Na7-Na5-C22=144.18        Na3-Na7-Na5-C28=194.71        
Na3-Na7-Na5-H29=201.62        Na3-Na7-Na5-C31=208.39        Na3-Na7-Na5-H34=205.76        Na3-Na7-Na5-O83=283.71        
Cl10-Na7-Na5-Na1=271.06       Cl10-Na7-Na5-Na6=211.49       Cl10-Na7-Na5-Cl13=247.00      Cl10-Na7-Na5-Cl16=256.14      
Cl10-Na7-Na5-O20=  1.43       Cl10-Na7-Na5-C22= 24.57       Cl10-Na7-Na5-C28= 75.10       Cl10-Na7-Na5-H29= 82.01       
Cl10-Na7-Na5-C31= 88.78       Cl10-Na7-Na5-H34= 86.15       Cl10-Na7-Na5-O83=164.10       Cl11-Na7-Na5-Na1=  3.14       
Cl11-Na7-Na5-Na6=303.57       Cl11-Na7-Na5-Cl13=339.07      Cl11-Na7-Na5-Cl16=348.22      Cl11-Na7-Na5-O20= 93.50       
Cl11-Na7-Na5-C22=116.64       Cl11-Na7-Na5-C28=167.18       Cl11-Na7-Na5-H29=174.08       Cl11-Na7-Na5-C31=180.86       
Cl11-Na7-Na5-H34=178.22       Cl11-Na7-Na5-O83=256.17       Cl16-Na7-Na5-Na1= 14.92       Cl16-Na7-Na5-Na6=315.35       
Cl16-Na7-Na5-Cl13=350.86      Cl16-Na7-Na5-O20=105.29       Cl16-Na7-Na5-C22=128.42       Cl16-Na7-Na5-C28=178.96       
Cl16-Na7-Na5-H29=185.87       Cl16-Na7-Na5-C31=192.64       Cl16-Na7-Na5-H34=190.00       Cl16-Na7-Na5-O83=267.96       
Cl18-Na7-Na5-Na1=127.97       Cl18-Na7-Na5-Na6= 68.41       Cl18-Na7-Na5-Cl13=103.91      Cl18-Na7-Na5-Cl16=113.05      
Cl18-Na7-Na5-O20=218.34       Cl18-Na7-Na5-C22=241.48       Cl18-Na7-Na5-C28=292.01       Cl18-Na7-Na5-H29=298.92       
Cl18-Na7-Na5-C31=305.69       Cl18-Na7-Na5-H34=303.06       Cl18-Na7-Na5-O83= 21.01       Na3-Na8-Na1-Na2=308.80        
Na3-Na8-Na1-Na5= 19.61        Na3-Na8-Na1-Na6= 47.78        Na3-Na8-Na1-Cl13= 80.46       Na3-Na8-Na1-Cl14=289.34       
Na3-Na8-Na1-Cl15= 62.43       Na3-Na8-Na1-Cl16=357.34       Na3-Na8-Na1-O35=275.86        Na3-Na8-Na1-C37=248.32        
Na3-Na8-Na1-O86=177.68        Na4-Na8-Na1-Na2= 52.14        Na4-Na8-Na1-Na3=103.34        Na4-Na8-Na1-Na5=122.95        
Na4-Na8-Na1-Na6=151.12        Na4-Na8-Na1-Cl13=183.80       Na4-Na8-Na1-Cl14= 32.68       Na4-Na8-Na1-Cl15=165.76       
Na4-Na8-Na1-Cl16=100.68       Na4-Na8-Na1-O35= 19.19        Na4-Na8-Na1-C37=351.66        Na4-Na8-Na1-O86=281.02        
Na9-Na8-Na1-Na2=358.14        Na9-Na8-Na1-Na3= 49.33        Na9-Na8-Na1-Na5= 68.94        Na9-Na8-Na1-Na6= 97.12        
Na9-Na8-Na1-Cl13=129.79       Na9-Na8-Na1-Cl14=338.68       Na9-Na8-Na1-Cl15=111.76       Na9-Na8-Na1-Cl16= 46.67       
Na9-Na8-Na1-O35=325.19        Na9-Na8-Na1-C37=297.65        Na9-Na8-Na1-O86=227.01        Cl14-Na8-Na1-Na2= 19.46       
Cl14-Na8-Na1-Na3= 70.66       Cl14-Na8-Na1-Na5= 90.27       Cl14-Na8-Na1-Na6=118.44       Cl14-Na8-Na1-Cl13=151.12      
Cl14-Na8-Na1-Cl15=133.08      Cl14-Na8-Na1-Cl16= 68.00      Cl14-Na8-Na1-O35=346.51       Cl14-Na8-Na1-C37=318.97       
Cl14-Na8-Na1-O86=248.33       Cl15-Na8-Na1-Na2=246.38       Cl15-Na8-Na1-Na3=297.57       Cl15-Na8-Na1-Na5=317.18       
Cl15-Na8-Na1-Na6=345.36       Cl15-Na8-Na1-Cl13= 18.03      Cl15-Na8-Na1-Cl14=226.92      Cl15-Na8-Na1-Cl16=294.91      
Cl15-Na8-Na1-O35=213.43       Cl15-Na8-Na1-C37=185.89       Cl15-Na8-Na1-O86=115.25       Cl17-Na8-Na1-Na2=324.15       
Cl17-Na8-Na1-Na3= 15.34       Cl17-Na8-Na1-Na5= 34.95       Cl17-Na8-Na1-Na6= 63.13       Cl17-Na8-Na1-Cl13= 95.80      
Cl17-Na8-Na1-Cl14=304.69      Cl17-Na8-Na1-Cl15= 77.77      Cl17-Na8-Na1-Cl16= 12.68      Cl17-Na8-Na1-O35=291.20       
Cl17-Na8-Na1-C37=263.66       Cl17-Na8-Na1-O86=193.02       O86-Na8-Na1-Na2=131.13        O86-Na8-Na1-Na3=182.32        
O86-Na8-Na1-Na5=201.93        O86-Na8-Na1-Na6=230.11        O86-Na8-Na1-Cl13=262.78       O86-Na8-Na1-Cl14=111.67       
O86-Na8-Na1-Cl15=244.75       O86-Na8-Na1-Cl16=179.66       O86-Na8-Na1-O35= 98.18        O86-Na8-Na1-C37= 70.64        
O89-Na8-Na1-Na2=111.60        O89-Na8-Na1-Na3=162.80        O89-Na8-Na1-Na5=182.41        O89-Na8-Na1-Na6=210.58        
O89-Na8-Na1-Cl13=243.26       O89-Na8-Na1-Cl14= 92.14       O89-Na8-Na1-Cl15=225.23       O89-Na8-Na1-Cl16=160.14       
O89-Na8-Na1-O35= 78.66        O89-Na8-Na1-C37= 51.12        O89-Na8-Na1-O86=340.48        Na1-Na8-Na3-Na2= 49.05        
Na1-Na8-Na3-Na6=311.47        Na1-Na8-Na3-Na7= 38.22        Na1-Na8-Na3-Na9=109.14        Na1-Na8-Na3-Cl11= 94.57       
Na1-Na8-Na3-Cl14= 57.34       Na1-Na8-Na3-Cl15=298.24       Na1-Na8-Na3-Cl16=  2.92       Na1-Na8-Na3-Cl17=162.49       
Na1-Na8-Na3-O65=282.93        Na4-Na8-Na3-Na1=287.36        Na4-Na8-Na3-Na2=336.41        Na4-Na8-Na3-Na6=238.83        
Na4-Na8-Na3-Na7=325.58        Na4-Na8-Na3-Na9= 36.50        Na4-Na8-Na3-Cl11= 21.93       Na4-Na8-Na3-Cl14=344.70       
Na4-Na8-Na3-Cl15=225.60       Na4-Na8-Na3-Cl16=290.28       Na4-Na8-Na3-Cl17= 89.85       Na4-Na8-Na3-O65=210.29        
Na9-Na8-Na3-Na1=250.86        Na9-Na8-Na3-Na2=299.91        Na9-Na8-Na3-Na6=202.33        Na9-Na8-Na3-Na7=289.08        
Na9-Na8-Na3-Cl11=345.43       Na9-Na8-Na3-Cl14=308.20       Na9-Na8-Na3-Cl15=189.10       Na9-Na8-Na3-Cl16=253.78       
Na9-Na8-Na3-Cl17= 53.35       Na9-Na8-Na3-O65=173.79        Cl14-Na8-Na3-Na1=302.66       Cl14-Na8-Na3-Na2=351.71       
Cl14-Na8-Na3-Na6=254.13       Cl14-Na8-Na3-Na7=340.88       Cl14-Na8-Na3-Na9= 51.80       Cl14-Na8-Na3-Cl11= 37.22      
Cl14-Na8-Na3-Cl15=240.90      Cl14-Na8-Na3-Cl16=305.58      Cl14-Na8-Na3-Cl17=105.14      Cl14-Na8-Na3-O65=225.59       
Cl15-Na8-Na3-Na1= 61.76       Cl15-Na8-Na3-Na2=110.81       Cl15-Na8-Na3-Na6= 13.23       Cl15-Na8-Na3-Na7= 99.98       
Cl15-Na8-Na3-Na9=170.90       Cl15-Na8-Na3-Cl11=156.33      Cl15-Na8-Na3-Cl14=119.10      Cl15-Na8-Na3-Cl16= 64.68      
Cl15-Na8-Na3-Cl17=224.25      Cl15-Na8-Na3-O65=344.69       Cl17-Na8-Na3-Na1=197.51       Cl17-Na8-Na3-Na2=246.57       
Cl17-Na8-Na3-Na6=148.98       Cl17-Na8-Na3-Na7=235.73       Cl17-Na8-Na3-Na9=306.65       Cl17-Na8-Na3-Cl11=292.08      
Cl17-Na8-Na3-Cl14=254.86      Cl17-Na8-Na3-Cl15=135.75      Cl17-Na8-Na3-Cl16=200.43      Cl17-Na8-Na3-O65=120.44       
O86-Na8-Na3-Na1=  1.46        O86-Na8-Na3-Na2= 50.52        O86-Na8-Na3-Na6=312.93        O86-Na8-Na3-Na7= 39.68        
O86-Na8-Na3-Na9=110.60        O86-Na8-Na3-Cl11= 96.03       O86-Na8-Na3-Cl14= 58.81       O86-Na8-Na3-Cl15=299.70       
O86-Na8-Na3-Cl16=  4.38       O86-Na8-Na3-Cl17=163.95       O86-Na8-Na3-O65=284.39        O89-Na8-Na3-Na1=273.81        
O89-Na8-Na3-Na2=322.87        O89-Na8-Na3-Na6=225.28        O89-Na8-Na3-Na7=312.03        O89-Na8-Na3-Na9= 22.95        
O89-Na8-Na3-Cl11=  8.38       O89-Na8-Na3-Cl14=331.16       O89-Na8-Na3-Cl15=212.05       O89-Na8-Na3-Cl16=276.73       
O89-Na8-Na3-Cl17= 76.30       O89-Na8-Na3-O65=196.74        Na1-Na8-Na4-Na2=317.41        Na1-Na8-Na4-Na9=261.02        
Na1-Na8-Na4-Cl12=244.03       Na1-Na8-Na4-Cl14=318.12       Na1-Na8-Na4-Cl19= 78.40       Na3-Na8-Na4-Na2= 20.73        
Na3-Na8-Na4-Na9=324.33        Na3-Na8-Na4-Cl12=307.35       Na3-Na8-Na4-Cl14= 21.44       Na3-Na8-Na4-Cl19=141.71       
Na9-Na8-Na4-Na2= 56.39        Na9-Na8-Na4-Cl12=343.01       Na9-Na8-Na4-Cl14= 57.11       Na9-Na8-Na4-Cl19=177.38       
Cl14-Na8-Na4-Na2=359.29       Cl14-Na8-Na4-Na9=302.89       Cl14-Na8-Na4-Cl12=285.91      Cl14-Na8-Na4-Cl19=120.27      
Cl15-Na8-Na4-Na2=332.25       Cl15-Na8-Na4-Na9=275.86       Cl15-Na8-Na4-Cl12=258.87      Cl15-Na8-Na4-Cl14=332.96      
Cl15-Na8-Na4-Cl19= 93.23      Cl17-Na8-Na4-Na2= 73.15       Cl17-Na8-Na4-Na9= 16.76       Cl17-Na8-Na4-Cl12=359.77      
Cl17-Na8-Na4-Cl14= 73.86      Cl17-Na8-Na4-Cl19=194.13      O86-Na8-Na4-Na2=278.48        O86-Na8-Na4-Na9=222.09        
O86-Na8-Na4-Cl12=205.10       O86-Na8-Na4-Cl14=279.19       O86-Na8-Na4-Cl19= 39.47       O89-Na8-Na4-Na2=196.75        
O89-Na8-Na4-Na9=140.36        O89-Na8-Na4-Cl12=123.37       O89-Na8-Na4-Cl14=197.46       O89-Na8-Na4-Cl19=317.74       
Na3-Na9-Na2-Na1= 50.38        Na3-Na9-Na2-Na4=116.00        Na3-Na9-Na2-Na7=306.76        Na3-Na9-Na2-Cl10=265.22       
Na3-Na9-Na2-Cl11=297.41       Na3-Na9-Na2-Cl14= 72.44       Na3-Na9-Na2-Cl16=359.16       Na3-Na9-Na2-O35= 75.21        
Na3-Na9-Na2-O80=172.16        Na4-Na9-Na2-Na1=294.37        Na4-Na9-Na2-Na3=244.00        Na4-Na9-Na2-Na7=190.75        
Na4-Na9-Na2-Cl10=149.22       Na4-Na9-Na2-Cl11=181.41       Na4-Na9-Na2-Cl14=316.44       Na4-Na9-Na2-Cl16=243.16       
Na4-Na9-Na2-O35=319.20        Na4-Na9-Na2-O80= 56.16        Na8-Na9-Na2-Na1=358.18        Na8-Na9-Na2-Na3=307.81        
Na8-Na9-Na2-Na4= 63.81        Na8-Na9-Na2-Na7=254.56        Na8-Na9-Na2-Cl10=213.03       Na8-Na9-Na2-Cl11=245.22       
Na8-Na9-Na2-Cl14= 20.25       Na8-Na9-Na2-Cl16=306.97       Na8-Na9-Na2-O35= 23.01        Na8-Na9-Na2-O80=119.97        
Cl11-Na9-Na2-Na1=112.96       Cl11-Na9-Na2-Na3= 62.59       Cl11-Na9-Na2-Na4=178.59       Cl11-Na9-Na2-Na7=  9.34       
Cl11-Na9-Na2-Cl10=327.81      Cl11-Na9-Na2-Cl14=135.03      Cl11-Na9-Na2-Cl16= 61.75      Cl11-Na9-Na2-O35=137.79       
Cl11-Na9-Na2-O80=234.75       Cl12-Na9-Na2-Na1=252.89       Cl12-Na9-Na2-Na3=202.51       Cl12-Na9-Na2-Na4=318.51       
Cl12-Na9-Na2-Na7=149.27       Cl12-Na9-Na2-Cl10=107.73      Cl12-Na9-Na2-Cl11=139.93      Cl12-Na9-Na2-Cl14=274.95      
Cl12-Na9-Na2-Cl16=201.67      Cl12-Na9-Na2-O35=277.72       Cl12-Na9-Na2-O80= 14.68       Cl14-Na9-Na2-Na1=337.93       
Cl14-Na9-Na2-Na3=287.56       Cl14-Na9-Na2-Na4= 43.56       Cl14-Na9-Na2-Na7=234.31       Cl14-Na9-Na2-Cl10=192.78      
Cl14-Na9-Na2-Cl11=224.97      Cl14-Na9-Na2-Cl16=286.72      Cl14-Na9-Na2-O35=  2.76       Cl14-Na9-Na2-O80= 99.72       
Cl17-Na9-Na2-Na1= 29.74       Cl17-Na9-Na2-Na3=339.37       Cl17-Na9-Na2-Na4= 95.37       Cl17-Na9-Na2-Na7=286.12       
Cl17-Na9-Na2-Cl10=244.59      Cl17-Na9-Na2-Cl11=276.78      Cl17-Na9-Na2-Cl14= 51.81      Cl17-Na9-Na2-Cl16=338.53      
Cl17-Na9-Na2-O35= 54.57       Cl17-Na9-Na2-O80=151.53       Na2-Na9-Na3-Na1=312.65        Na2-Na9-Na3-Na6=320.36        
Na2-Na9-Na3-Na7= 45.17        Na2-Na9-Na3-Na8=257.84        Na2-Na9-Na3-Cl11= 61.85       Na2-Na9-Na3-Cl14=306.98       
Na2-Na9-Na3-Cl15=265.68       Na2-Na9-Na3-Cl16=  0.90       Na2-Na9-Na3-Cl17=204.55       Na2-Na9-Na3-O65= 94.73        
Na4-Na9-Na3-Na1= 13.52        Na4-Na9-Na3-Na2= 60.87        Na4-Na9-Na3-Na6= 21.23        Na4-Na9-Na3-Na7=106.03        
Na4-Na9-Na3-Na8=318.71        Na4-Na9-Na3-Cl11=122.72       Na4-Na9-Na3-Cl14=  7.85       Na4-Na9-Na3-Cl15=326.55       
Na4-Na9-Na3-Cl16= 61.77       Na4-Na9-Na3-Cl17=265.42       Na4-Na9-Na3-O65=155.60        Na8-Na9-Na3-Na1= 54.81        
Na8-Na9-Na3-Na2=102.16        Na8-Na9-Na3-Na6= 62.52        Na8-Na9-Na3-Na7=147.33        Na8-Na9-Na3-Cl11=164.01       
Na8-Na9-Na3-Cl14= 49.14       Na8-Na9-Na3-Cl15=  7.85       Na8-Na9-Na3-Cl16=103.06       Na8-Na9-Na3-Cl17=306.71       
Na8-Na9-Na3-O65=196.89        Cl11-Na9-Na3-Na1=250.80       Cl11-Na9-Na3-Na2=298.15       Cl11-Na9-Na3-Na6=258.51       
Cl11-Na9-Na3-Na7=343.31       Cl11-Na9-Na3-Na8=195.99       Cl11-Na9-Na3-Cl14=245.13      Cl11-Na9-Na3-Cl15=203.83      
Cl11-Na9-Na3-Cl16=299.05      Cl11-Na9-Na3-Cl17=142.70      Cl11-Na9-Na3-O65= 32.88       Cl12-Na9-Na3-Na1=354.94       
Cl12-Na9-Na3-Na2= 42.29       Cl12-Na9-Na3-Na6=  2.64       Cl12-Na9-Na3-Na7= 87.45       Cl12-Na9-Na3-Na8=300.12       
Cl12-Na9-Na3-Cl11=104.14      Cl12-Na9-Na3-Cl14=349.27      Cl12-Na9-Na3-Cl15=307.97      Cl12-Na9-Na3-Cl16= 43.19      
Cl12-Na9-Na3-Cl17=246.84      Cl12-Na9-Na3-O65=137.01       Cl14-Na9-Na3-Na1=  5.67       Cl14-Na9-Na3-Na2= 53.02       
Cl14-Na9-Na3-Na6= 13.38       Cl14-Na9-Na3-Na7= 98.18       Cl14-Na9-Na3-Na8=310.86       Cl14-Na9-Na3-Cl11=114.87      
Cl14-Na9-Na3-Cl15=318.70      Cl14-Na9-Na3-Cl16= 53.92      Cl14-Na9-Na3-Cl17=257.57      Cl14-Na9-Na3-O65=147.74       
Cl17-Na9-Na3-Na1=108.10       Cl17-Na9-Na3-Na2=155.45       Cl17-Na9-Na3-Na6=115.81       Cl17-Na9-Na3-Na7=200.61       
Cl17-Na9-Na3-Na8= 53.29       Cl17-Na9-Na3-Cl11=217.30      Cl17-Na9-Na3-Cl14=102.43      Cl17-Na9-Na3-Cl15= 61.13      
Cl17-Na9-Na3-Cl16=156.35      Cl17-Na9-Na3-O65=250.17       Na2-Na9-Na4-Na8= 91.75        Na2-Na9-Na4-Cl12=250.22       
Na2-Na9-Na4-Cl14= 45.57       Na2-Na9-Na4-Cl19= 87.77       Na3-Na9-Na4-Na2=304.70        Na3-Na9-Na4-Na8= 36.45        
Na3-Na9-Na4-Cl12=194.93       Na3-Na9-Na4-Cl14=350.27       Na3-Na9-Na4-Cl19= 32.48       Na8-Na9-Na4-Na2=268.25        
Na8-Na9-Na4-Cl12=158.48       Na8-Na9-Na4-Cl14=313.83       Na8-Na9-Na4-Cl19=356.03       Cl11-Na9-Na4-Na2=358.65       
Cl11-Na9-Na4-Na8= 90.40       Cl11-Na9-Na4-Cl12=248.88      Cl11-Na9-Na4-Cl14= 44.22      Cl11-Na9-Na4-Cl19= 86.43      
Cl12-Na9-Na4-Na2=109.78       Cl12-Na9-Na4-Na8=201.52       Cl12-Na9-Na4-Cl14=155.35      Cl12-Na9-Na4-Cl19=197.55      
Cl14-Na9-Na4-Na2=314.43       Cl14-Na9-Na4-Na8= 46.17       Cl14-Na9-Na4-Cl12=204.65      Cl14-Na9-Na4-Cl19= 42.20      
Cl17-Na9-Na4-Na2=251.21       Cl17-Na9-Na4-Na8=342.96       Cl17-Na9-Na4-Cl12=141.44      Cl17-Na9-Na4-Cl14=296.78      
Cl17-Na9-Na4-Cl19=338.99      Na2-Na9-Na8-Na1=  1.83        Na2-Na9-Na8-Na3= 61.36        Na2-Na9-Na8-Na4=287.54        
Na2-Na9-Na8-Cl14=337.60       Na2-Na9-Na8-Cl15= 53.63       Na2-Na9-Na8-Cl17=133.04       Na2-Na9-Na8-O86=332.34        
Na2-Na9-Na8-O89=247.98        Na3-Na9-Na8-Na1=300.47        Na3-Na9-Na8-Na4=226.18        Na3-Na9-Na8-Cl14=276.23       
Na3-Na9-Na8-Cl15=352.26       Na3-Na9-Na8-Cl17= 71.67       Na3-Na9-Na8-O86=270.98        Na3-Na9-Na8-O89=186.62        
Na4-Na9-Na8-Na1= 74.29        Na4-Na9-Na8-Na3=133.82        Na4-Na9-Na8-Cl14= 50.05       Na4-Na9-Na8-Cl15=126.08       
Na4-Na9-Na8-Cl17=205.49       Na4-Na9-Na8-O86= 44.80        Na4-Na9-Na8-O89=320.44        Cl11-Na9-Na8-Na1=313.63       
Cl11-Na9-Na8-Na3= 13.16       Cl11-Na9-Na8-Na4=239.34       Cl11-Na9-Na8-Cl14=289.39      Cl11-Na9-Na8-Cl15=  5.42      
Cl11-Na9-Na8-Cl17= 84.83      Cl11-Na9-Na8-O86=284.14       Cl11-Na9-Na8-O89=199.78       Cl12-Na9-Na8-Na1= 89.81       
Cl12-Na9-Na8-Na3=149.34       Cl12-Na9-Na8-Na4= 15.52       Cl12-Na9-Na8-Cl14= 65.57      Cl12-Na9-Na8-Cl15=141.60      
Cl12-Na9-Na8-Cl17=221.01      Cl12-Na9-Na8-O86= 60.32       Cl12-Na9-Na8-O89=335.96       Cl14-Na9-Na8-Na1= 24.23       
Cl14-Na9-Na8-Na3= 83.77       Cl14-Na9-Na8-Na4=309.95       Cl14-Na9-Na8-Cl15= 76.03      Cl14-Na9-Na8-Cl17=155.44      
Cl14-Na9-Na8-O86=354.74       Cl14-Na9-Na8-O89=270.38       Cl17-Na9-Na8-Na1=228.79       Cl17-Na9-Na8-Na3=288.33       
Cl17-Na9-Na8-Na4=154.51       Cl17-Na9-Na8-Cl14=204.56      Cl17-Na9-Na8-Cl15=280.59      Cl17-Na9-Na8-O86=199.30       
Cl17-Na9-Na8-O89=114.94       Na7-Cl10-Na2-Na1=278.59       Na7-Cl10-Na2-Na3=351.09       Na7-Cl10-Na2-Na4=155.57       
Na7-Cl10-Na2-Na9= 56.35       Na7-Cl10-Na2-Cl11= 33.62      Na7-Cl10-Na2-Cl14=316.23      Na7-Cl10-Na2-Cl16=316.02      
Na7-Cl10-Na2-O35=244.49       Na7-Cl10-Na2-O80=140.16       Na2-Cl10-Na7-Na3=  8.59       Na2-Cl10-Na7-Na5= 79.31       
Na2-Cl10-Na7-Cl11=322.19      Na2-Cl10-Na7-Cl16= 43.97      Na2-Cl10-Na7-Cl18=130.99      

========================================================================
 FINAL SINGLEPOINT CALCULATION ON OPTIMIZED GEOMETRY
========================================================================

 Ncao       : 280
 Nao        : 270
 Nshell     : 144
 Nel        : 240
 T(el)      :   300.0
 intcut     :    25.0
 scfconv/Eh :  0.100E-05
   qconv/e  :  0.100E-03
 intneglect :  0.100E-07
 broydamp   :      0.250
 iter      E             dE          RMSdq      gap      omega  full diag
   1   -141.2884996 -0.141288E+03  0.190E-04    3.56       0.0  T
   2   -141.2884996 -0.190141E-10  0.936E-05    3.56     112.0  T
   3   -141.2884996 -0.188152E-10  0.531E-05    3.56     197.2  T
speedup  1.01
cpu  time for SCC    0.04 s
wall time for SCC    0.04 s

   *** convergence criteria satisfied after 3 iterations ***

          eigenvalues
 #    :         108        109        110        111        112        113        114        115
 occ. :        2.000      2.000      2.000      2.000      2.000      2.000      2.000      2.000
 eps  :        -8.176     -8.147     -8.140     -8.114     -8.082     -8.057     -8.004     -7.957
 #    :         116        117        118        119        120        121        122        123
 occ. :        2.000      2.000      2.000      2.000      2.000      0.000      0.000      0.000
 eps  :        -7.926     -7.889     -7.811     -7.794     -7.686     -4.127     -2.292     -1.223
 #    :         124        125        126        127        128        129        130        131
 occ. :        0.000      0.000      0.000      0.000      0.000      0.000      0.000      0.000
 eps  :        -0.527      0.265      1.036      1.391      2.273      2.368      3.050      3.550


   #   Z            q   n(s)   n(p)   n(d)      C6AA      α(0)
   1  11 Na     0.854  0.035  0.110  0.000    66.318    26.354
   2  11 Na     0.741  0.061  0.198  0.000    67.674    26.622
   3  11 Na     0.709  0.050  0.241  0.000    68.074    26.701
   4  11 Na     0.655  0.115  0.230  0.000    68.748    26.832
   5  11 Na     0.836  0.055  0.109  0.000    66.538    26.398
   6  11 Na     0.867  0.036  0.096  0.000    66.162    26.323
   7  11 Na     0.685  0.095  0.220  0.000    68.363    26.757
   8  11 Na     0.751  0.077  0.172  0.000    67.550    26.598
   9  11 Na     0.656  0.109  0.235  0.000    68.728    26.829
  10  17 Cl    -0.809  1.980  5.819  0.011   127.734    17.291
  11  17 Cl    -0.751  1.977  5.774  0.001   125.390    17.132
  12  17 Cl    -0.808  1.986  5.817  0.005   127.697    17.289
  13  17 Cl    -0.812  1.973  5.837  0.002   127.847    17.299
  14  17 Cl    -0.723  1.967  5.751  0.005   124.264    17.055
  15  17 Cl    -0.777  1.974  5.800  0.002   126.417    17.202
  16  17 Cl    -0.749  1.965  5.780  0.004   125.284    17.124
  17  17 Cl    -0.785  1.976  5.809  0.000   126.746    17.224
  18  17 Cl    -0.808  1.976  5.792  0.040   127.239    17.253
  19  17 Cl    -0.819  1.982  5.815  0.022   127.673    17.282
  20   8 O     -0.490  1.699  4.791  0.000    22.618     6.423
  21   1 H      0.345  0.655  0.000  0.000     0.593     1.205
  22   6 C      0.063  1.041  2.896  0.000    19.459     6.267
  23   1 H      0.025  0.975  0.000  0.000     2.665     2.553
  24   1 H      0.036  0.964  0.000  0.000     2.505     2.475
  25   6 C     -0.082  1.058  3.024  0.000    22.035     6.680
  26   1 H      0.021  0.979  0.000  0.000     2.720     2.579
  27   1 H      0.057  0.943  0.000  0.000     2.240     2.341
  28   6 C     -0.079  1.058  3.021  0.000    21.920     6.649
  29   1 H      0.047  0.953  0.000  0.000     2.340     2.388
  30   1 H      0.034  0.966  0.000  0.000     2.528     2.486
  31   6 C     -0.133  1.048  3.084  0.000    22.951     6.805
  32   1 H      0.030  0.970  0.000  0.000     2.580     2.512
  33   1 H      0.050  0.950  0.000  0.000     2.320     2.382
  34   1 H      0.036  0.964  0.000  0.000     2.481     2.459
  35   8 O     -0.490  1.705  4.784  0.000    22.609     6.422
  36   1 H      0.349  0.651  0.000  0.000     0.588     1.204
  37   6 C      0.051  1.045  2.905  0.000    19.662     6.301
  38   1 H      0.035  0.965  0.000  0.000     2.517     2.481
  39   1 H      0.064  0.936  0.000  0.000     2.148     2.292
  40   6 C     -0.089  1.061  3.028  0.000    22.193     6.706
  41   1 H      0.069  0.931  0.000  0.000     2.095     2.264
  42   1 H      0.034  0.966  0.000  0.000     2.534     2.489
  43   6 C     -0.058  1.049  3.010  0.000    21.622     6.621
  44   1 H      0.036  0.964  0.000  0.000     2.505     2.475
  45   1 H      0.018  0.982  0.000  0.000     2.770     2.603
  46   6 C     -0.123  1.044  3.079  0.000    22.919     6.827
  47   1 H      0.037  0.963  0.000  0.000     2.494     2.470
  48   1 H      0.021  0.979  0.000  0.000     2.722     2.580
  49   1 H      0.080  0.920  0.000  0.000     1.976     2.198
  50   8 O     -0.478  1.701  4.777  0.000    22.357     6.386
  51   1 H      0.333  0.667  0.000  0.000     0.614     1.223
  52   6 C      0.068  1.041  2.891  0.000    19.593     6.330
  53   1 H      0.023  0.977  0.000  0.000     2.694     2.567
  54   1 H      0.039  0.961  0.000  0.000     2.466     2.456
  55   6 C     -0.094  1.063  3.031  0.000    22.292     6.722
  56   1 H      0.089  0.911  0.000  0.000     1.890     2.150
  57   1 H      0.024  0.976  0.000  0.000     2.672     2.556
  58   6 C     -0.055  1.049  3.006  0.000    21.562     6.611
  59   1 H      0.016  0.984  0.000  0.000     2.795     2.615
  60   1 H      0.028  0.972  0.000  0.000     2.614     2.528
  61   6 C     -0.126  1.043  3.083  0.000    22.984     6.837
  62   1 H      0.082  0.918  0.000  0.000     1.954     2.186
  63   1 H      0.025  0.975  0.000  0.000     2.661     2.551
  64   1 H      0.046  0.954  0.000  0.000     2.369     2.407
  65   8 O     -0.504  1.708  4.796  0.000    22.926     6.467
  66   1 H      0.353  0.647  0.000  0.000     0.577     1.191
  67   6 C      0.054  1.044  2.902  0.000    19.651     6.306
  68   1 H      0.061  0.939  0.000  0.000     2.185     2.311
  69   1 H      0.038  0.962  0.000  0.000     2.474     2.459
  70   6 C     -0.077  1.055  3.022  0.000    21.967     6.673
  71   1 H      0.063  0.937  0.000  0.000     2.161     2.299
  72   1 H      0.025  0.975  0.000  0.000     2.664     2.553
  73   6 C     -0.053  1.048  3.005  0.000    21.519     6.605
  74   1 H      0.026  0.974  0.000  0.000     2.644     2.543
  75   1 H      0.017  0.983  0.000  0.000     2.774     2.604
  76   6 C     -0.135  1.045  3.090  0.000    23.162     6.863
  77   1 H      0.064  0.936  0.000  0.000     2.150     2.293
  78   1 H      0.018  0.982  0.000  0.000     2.758     2.597
  79   1 H      0.074  0.926  0.000  0.000     2.037     2.231
  80   8 O     -0.589  1.717  4.872  0.000    24.838     6.731
  81   1 H      0.289  0.711  0.000  0.000     0.755     1.364
  82   1 H      0.314  0.686  0.000  0.000     0.677     1.290
  83   8 O     -0.672  1.730  4.942  0.000    26.875     7.002
  84   1 H      0.321  0.679  0.000  0.000     0.661     1.277
  85   1 H      0.364  0.636  0.000  0.000     0.548     1.159
  86   8 O     -0.625  1.717  4.908  0.000    25.695     6.846
  87   1 H      0.311  0.689  0.000  0.000     0.688     1.302
  88   1 H      0.335  0.665  0.000  0.000     0.620     1.235
  89   8 O     -0.611  1.725  4.886  0.000    25.352     6.800
  90   1 H      0.283  0.717  0.000  0.000     0.775     1.383
  91   1 H      0.329  0.671  0.000  0.000     0.630     1.242

 Mol. C6AA /au·bohr⁶  :     118314.693297
 Mol. C8AA /au·bohr⁸  :    4722071.526253
 Mol. α(0) /au        :        673.450154

 
 Wiberg/Mayer (AO) data. WBOs > 0.1 written file <wbo>
 largest (>0.05) Wiberg bond orders for each atom
           total WBO             WBO to atom ...
     1  Na  0.290    Cl  13 0.103    O   86 0.086    Cl  15 0.082
     2  Na  0.491    Cl  10 0.155    Cl  16 0.103    Cl  11 0.078    O   80 0.061    O   35 0.056
     3  Na  0.555    Cl  17 0.125    Cl  11 0.113    Cl  16 0.082    Cl  15 0.081    Cl  14 0.065
     4  Na  0.627    Cl  19 0.186    Cl  14 0.180    Cl  12 0.150
     5  Na  0.278    Cl  13 0.163    O   83 0.074    Cl  16 0.069    O   20 0.068
     6  Na  0.272    O   50 0.076    O   65 0.058    Cl  13 0.057    Cl  15 0.056
     7  Na  0.586    Cl  18 0.193    Cl  10 0.130    Cl  16 0.118    Cl  11 0.099
     8  Na  0.473    Cl  15 0.147    Cl  17 0.131    O   89 0.074    Cl  14 0.061
     9  Na  0.641    Cl  11 0.176    Cl  12 0.159    Cl  17 0.147    Cl  14 0.113
    10  Cl  0.364    Na   2 0.155    Na   7 0.130    H   21 0.053
    11  Cl  0.475    Na   9 0.176    Na   3 0.113    Na   7 0.099    Na   2 0.078
    12  Cl  0.369    Na   9 0.159    Na   4 0.150
    13  Cl  0.355    Na   5 0.163    Na   1 0.103    Na   6 0.057
    14  Cl  0.525    Na   4 0.180    Na   9 0.113    Na   3 0.065    Na   8 0.061
    15  Cl  0.417    Na   8 0.147    Na   1 0.082    Na   3 0.081    Na   6 0.056
    16  Cl  0.479    Na   7 0.118    Na   2 0.103    Na   3 0.082    Na   5 0.069
    17  Cl  0.418    Na   9 0.147    Na   8 0.131    Na   3 0.125
    18  Cl  0.365    Na   7 0.193    H   85 0.056
    19  Cl  0.353    Na   4 0.186    H   91 0.051
    20  O   1.998    C   22 1.001    H   21 0.818    Na   5 0.068
    21  H   0.881    O   20 0.818    Cl  10 0.053
    22  C   3.959    C   25 1.006    O   20 1.001    H   24 0.974    H   23 0.971
    23  H   0.999    C   22 0.971
    24  H   0.997    C   22 0.974
    25  C   3.993    C   28 1.015    C   22 1.006    H   26 0.976    H   27 0.975
    26  H   0.999    C   25 0.976
    27  H   0.996    C   25 0.975
    28  C   3.991    C   31 1.027    C   25 1.015    H   30 0.980    H   29 0.978
    29  H   0.999    C   28 0.978
    30  H   0.998    C   28 0.980
    31  C   3.993    C   28 1.027    H   32 0.989    H   33 0.987    H   34 0.982
    32  H   0.998    C   31 0.989
    33  H   0.997    C   31 0.987
    34  H   0.998    C   31 0.982
    35  O   2.006    C   37 0.992    H   36 0.845    Na   2 0.056
    36  H   0.876    O   35 0.845
    37  C   3.945    C   40 1.007    O   35 0.992    H   38 0.970    H   39 0.968
    38  H   0.996    C   37 0.970
    39  H   0.992    C   37 0.968
    40  C   3.994    C   37 1.007    C   43 1.005    H   42 0.978    H   41 0.969
    41  H   0.996    C   40 0.969
    42  H   0.998    C   40 0.978
    43  C   3.995    C   46 1.021    C   40 1.005    H   45 0.981    H   44 0.973
    44  H   0.998    C   43 0.973
    45  H   0.999    C   43 0.981
    46  C   3.991    C   43 1.021    H   47 0.988    H   48 0.986    H   49 0.970
    47  H   0.998    C   46 0.988
    48  H   0.999    C   46 0.986
    49  H   0.993    C   46 0.970
    50  O   2.001    C   52 0.997    H   51 0.853    Na   6 0.076
    51  H   0.889    O   50 0.853
    52  C   3.952    C   55 1.001    O   50 0.997    H   54 0.977    H   53 0.970
    53  H   0.998    C   52 0.970
    54  H   0.997    C   52 0.977
    55  C   3.988    C   58 1.010    C   52 1.001    H   57 0.978    H   56 0.962
    56  H   0.991    C   55 0.962
    57  H   0.999    C   55 0.978
    58  C   3.997    C   61 1.020    C   55 1.010    H   60 0.978    H   59 0.977
    59  H   0.998    C   58 0.977
    60  H   0.999    C   58 0.978
    61  C   3.991    C   58 1.020    H   63 0.986    H   64 0.979    H   62 0.974
    62  H   0.993    C   61 0.974
    63  H   0.999    C   61 0.986
    64  H   0.998    C   61 0.979
    65  O   1.990    C   67 0.990    H   66 0.823    Na   6 0.058
    66  H   0.875    O   65 0.823
    67  C   3.946    C   70 1.006    O   65 0.990    H   68 0.974    H   69 0.967
    68  H   0.994    C   67 0.974
    69  H   0.998    C   67 0.967
    70  C   3.995    C   73 1.009    C   67 1.006    H   72 0.976    H   71 0.967
    71  H   0.995    C   70 0.967
    72  H   0.999    C   70 0.976
    73  C   3.996    C   76 1.020    C   70 1.009    H   75 0.978    H   74 0.978
    74  H   0.998    C   73 0.978
    75  H   0.999    C   73 0.978
    76  C   3.988    C   73 1.020    H   78 0.988    H   77 0.981    H   79 0.973
    77  H   0.996    C   76 0.981
    78  H   0.999    C   76 0.988
    79  H   0.995    C   76 0.973
    80  O   1.899    H   81 0.920    H   82 0.869    Na   2 0.061
    81  H   0.917    O   80 0.920
    82  H   0.902    O   80 0.869
    83  O   1.857    H   84 0.896    H   85 0.811    Na   5 0.074
    84  H   0.897    O   83 0.896
    85  H   0.867    O   83 0.811    Cl  18 0.056
    86  O   1.889    H   87 0.905    H   88 0.846    Na   1 0.086
    87  H   0.903    O   86 0.905
    88  H   0.887    O   86 0.846
    89  O   1.884    H   90 0.923    H   91 0.841    Na   8 0.074
    90  H   0.920    O   89 0.923
    91  H   0.892    O   89 0.841    Cl  19 0.051
 MOs/occ written to file <molden.input>
 
molecular dipole:
                 x           y           z       tot (Debye)
 q only:        1.538       5.161       8.727
   full:       -0.187       2.639       5.458      15.417
molecular quadrupole (traceless):
                xx          xy          yy          xz          yz          zz
 q only:       52.763      12.497      -1.716     -29.575     -23.956     -51.047
  q+dip:       31.853      11.244      -3.846     -10.444     -23.377     -28.007
   full:       31.528      10.902      -3.514      -9.205     -23.502     -28.014

SCC energy    :    -141.2884996
rep           :       1.0185102
ES            :       0.9849209
AES           :      -0.0836567
AXC           :       0.0039864
disp          :      -0.1199792
XB            :       0.0000000
fix           :       0.0000000
total E       :    -140.2642695
atomizationE  :      18.9737023    11906.18
(atE without considering molecular charge,
 total energy contains solvation terms)
H-L gap (eV)  :          3.5587
optimized geometry written to: xtbopt.xyz

           ------------------------------------------------- 
          |                Numerical Hessian                |
           ------------------------------------------------- 
step length          :   0.00500
SCC accuracy         :   0.25000
Hessian scale factor :   1.00000
frozen atoms in %    :   0.00000    0
RMS gradient         :   0.00005
estimated CPU  time      2.90 min
estimated wall time      2.90 min

writing file <hessian>.
 
 projected vibrational frequencies (cm-1)
eigval :       -0.00    -0.00    -0.00     0.00     0.00     0.00
eigval :       16.62    20.40    21.34    22.19    24.28    26.95
eigval :       29.89    32.08    33.45    33.82    35.71    37.03
eigval :       40.01    41.26    46.26    48.64    49.24    50.13
eigval :       52.46    54.58    55.74    57.66    59.86    62.31
eigval :       64.21    65.73    68.23    69.27    70.74    74.10
eigval :       75.71    77.59    79.67    81.32    82.95    83.68
eigval :       84.33    88.23    90.47    91.99    94.19    94.56
eigval :      100.03   102.07   103.14   104.31   105.44   106.66
eigval :      110.23   112.86   114.25   116.65   118.17   120.42
eigval :      122.79   124.65   127.90   132.20   133.74   136.82
eigval :      137.59   139.57   144.04   145.65   148.14   150.91
eigval :      156.23   158.47   160.64   164.98   166.67   167.77
eigval :      172.28   173.85   176.65   179.13   181.44   185.14
eigval :      186.58   190.56   192.54   196.30   197.61   199.67
eigval :      201.55   205.82   207.41   210.09   214.74   221.44
eigval :      228.63   229.81   233.05   243.33   248.76   263.06
eigval :      270.73   271.23   274.00   278.61   279.99   283.07
eigval :      285.61   319.00   319.33   322.52   327.98   350.00
eigval :      367.16   372.58   383.38   392.36   399.26   426.21
eigval :      470.33   475.67   480.94   504.96   505.70   526.42
eigval :      532.16   538.20   624.40   638.35   680.76   729.98
eigval :      761.96   772.82   790.98   810.00   828.21   840.63
eigval :      855.40   862.77   873.67   881.98   890.90   897.74
eigval :      907.00   967.05   973.59   982.61   987.43   995.10
eigval :      999.73  1002.23  1013.14  1055.51  1062.91  1064.15
eigval :     1071.24  1100.46  1110.51  1112.76  1114.08  1123.93
eigval :     1129.85  1133.37  1134.04  1139.88  1141.78  1146.05
eigval :     1147.78  1188.36  1193.82  1200.57  1216.03  1226.53
eigval :     1227.60  1234.47  1257.55  1262.22  1269.27  1271.61
eigval :     1275.77  1316.68  1318.90  1328.94  1331.10  1332.23
eigval :     1344.33  1351.35  1351.69  1353.45  1356.69  1356.79
eigval :     1358.43  1358.72  1368.44  1370.15  1370.95  1404.38
eigval :     1407.05  1411.38  1415.28  1458.78  1465.60  1471.01
eigval :     1473.64  1474.52  1477.28  1478.62  1483.03  1486.77
eigval :     1490.69  1490.82  1491.77  1497.11  1497.93  1498.06
eigval :     1501.90  1502.77  1506.93  1508.70  1509.43  1550.18
eigval :     1557.26  1558.95  1568.52  2859.12  2866.07  2870.49
eigval :     2886.11  2939.95  2947.59  2947.91  2954.41  2962.70
eigval :     2963.09  2965.44  2966.23  2969.92  2971.69  2973.75
eigval :     2980.14  2980.98  2984.48  2985.62  2986.72  2992.36
eigval :     2999.32  3003.17  3004.19  3010.73  3012.30  3016.59
eigval :     3018.74  3022.72  3037.26  3037.92  3039.45  3041.89
eigval :     3050.23  3055.14  3059.05  3079.01  3102.98  3218.47
eigval :     3231.02  3334.18  3352.98  3421.20  3432.30  3602.57
eigval :     3614.43  3641.47  3644.41
 reduced masses (amu)
   1: 21.95   2: 20.12   3: 21.98   4: 23.51   5: 25.79   6: 18.69   7: 15.35   8: 13.88
   9: 15.96  10: 14.74  11: 18.53  12: 15.07  13: 17.53  14: 19.10  15: 17.53  16: 15.90
  17: 15.46  18: 14.79  19: 16.68  20: 21.66  21: 18.63  22: 22.87  23: 20.18  24: 20.56
  25: 17.26  26: 19.95  27: 15.14  28: 16.35  29: 25.88  30: 23.85  31: 23.10  32: 21.80
  33: 15.46  34: 22.48  35: 22.04  36: 26.12  37: 20.45  38: 24.08  39: 22.53  40: 23.99
  41: 23.86  42: 23.48  43: 25.09  44: 22.33  45: 21.43  46: 18.83  47: 25.59  48: 23.18
  49: 21.42  50: 19.30  51: 28.62  52: 22.05  53: 22.49  54: 25.79  55: 25.18  56: 22.12
  57: 22.73  58: 15.70  59: 22.83  60: 26.21  61: 15.99  62: 24.71  63: 25.32  64: 26.14
  65: 20.44  66: 20.83  67: 22.13  68: 22.64  69: 22.05  70: 22.40  71: 23.91  72: 24.67
  73: 25.47  74: 20.36  75: 22.54  76: 19.75  77: 21.45  78: 22.94  79: 21.98  80: 25.28
  81: 17.53  82: 14.76  83: 23.89  84: 17.99  85: 26.30  86: 23.31  87: 19.79  88: 23.40
  89: 23.34  90: 19.73  91: 18.21  92: 20.97  93: 21.47  94: 20.47  95: 20.58  96: 13.27
  97: 19.35  98: 15.81  99: 18.87 100: 23.01 101: 18.95 102:  6.65 103: 20.01 104: 15.43
 105:  5.82 106:  5.55 107: 17.59 108:  5.33 109: 11.37 110:  8.87 111:  5.42 112:  3.91
 113:  5.40 114:  2.61 115:  8.01 116: 10.02 117:  7.29 118:  7.82 119:  2.83 120:  2.56
 121:  3.05 122:  6.38 123:  7.80 124:  7.37 125:  6.68 126:  3.96 127:  2.05 128:  4.39
 129:  1.88 130:  1.89 131:  1.71 132:  2.02 133:  2.99 134:  1.79 135:  3.66 136:  2.81
 137:  3.14 138:  7.90 139:  8.22 140:  6.33 141:  6.94 142:  4.91 143:  5.62 144:  5.38
 145:  4.82 146:  4.07 147:  3.71 148:  4.89 149:  5.64 150:  8.17 151:  6.10 152:  8.51
 153:  8.44 154:  6.37 155:  6.70 156:  6.86 157:  7.55 158:  5.50 159:  5.81 160:  5.90
 161:  6.49 162:  7.61 163:  7.04 164:  7.82 165:  7.98 166:  8.04 167:  7.60 168:  8.55
 169:  8.01 170:  4.08 171:  4.07 172:  3.86 173:  4.64 174:  3.64 175:  3.20 176:  3.40
 177:  2.45 178:  2.63 179:  2.40 180:  2.54 181:  2.12 182:  2.88 183:  3.04 184:  3.87
 185:  2.68 186:  3.72 187:  4.21 188:  4.32 189:  4.15 190:  4.88 191:  5.00 192:  4.82
 193:  4.99 194:  3.66 195:  3.70 196:  3.68 197:  3.71 198:  3.45 199:  3.21 200:  3.27
 201:  3.15 202:  1.91 203:  1.89 204:  1.92 205:  1.91 206:  1.88 207:  1.83 208:  1.87
 209:  1.71 210:  1.92 211:  1.53 212:  1.54 213:  1.54 214:  1.73 215:  1.85 216:  1.83
 217:  1.67 218:  1.70 219:  1.63 220:  1.75 221:  1.59 222:  2.02 223:  2.03 224:  1.94
 225:  2.00 226:  1.77 227:  1.75 228:  1.78 229:  1.75 230:  1.83 231:  1.95 232:  1.90
 233:  1.70 234:  1.68 235:  1.72 236:  1.63 237:  1.52 238:  1.69 239:  1.63 240:  1.89
 241:  1.76 242:  1.66 243:  1.76 244:  1.64 245:  1.90 246:  1.68 247:  1.83 248:  1.62
 249:  1.67 250:  1.73 251:  1.69 252:  1.73 253:  1.75 254:  1.85 255:  1.50 256:  1.61
 257:  1.59 258:  1.73 259:  1.81 260:  1.68 261:  1.84 262:  1.88 263:  1.91 264:  1.89
 265:  1.90 266:  1.89 267:  1.91 268:  1.88 269:  1.88 270:  1.83 271:  1.80 272:  1.82
 273:  1.82
 IR intensities (amu)
   1:  0.69   2:  0.47   3:  0.60   4:  0.72   5:  0.82   6:  0.30   7:  0.18   8:  0.28
   9:  0.34  10:  0.19  11:  0.27  12:  0.29  13:  0.15  14:  0.31  15:  0.35  16:  0.15
  17:  0.14  18:  0.15  19:  0.10  20:  0.54  21:  0.26  22:  0.30  23:  0.40  24:  0.29
  25:  0.05  26:  0.15  27:  0.35  28:  0.40  29:  0.34  30:  0.26  31:  0.21  32:  0.29
  33:  0.12  34:  0.56  35:  0.23  36:  0.27  37:  0.79  38:  0.33  39:  0.54  40:  0.63
  41:  0.36  42:  0.52  43:  0.26  44:  0.29  45:  0.42  46:  0.24  47:  0.10  48:  0.18
  49:  0.44  50:  0.10  51:  0.48  52:  0.23  53:  0.27  54:  0.46  55:  0.32  56:  0.34
  57:  0.41  58:  0.33  59:  0.45  60:  0.62  61:  0.38  62:  0.24  63:  0.36  64:  0.84
  65:  0.44  66:  0.74  67:  0.81  68:  0.51  69:  0.41  70:  0.62  71:  0.09  72:  0.18
  73:  0.58  74:  1.25  75:  0.27  76:  1.10  77:  0.63  78:  0.82  79:  1.22  80:  0.76
  81:  0.59  82:  0.35  83:  0.62  84:  0.52  85:  1.16  86:  0.54  87:  0.48  88:  1.29
  89:  0.94  90:  0.63  91:  1.17  92:  0.66  93:  1.11  94:  0.96  95:  0.73  96:  1.27
  97:  1.35  98:  1.11  99:  0.85 100:  1.40 101:  0.70 102:  0.18 103:  0.92 104:  0.63
 105:  0.34 106:  0.25 107:  0.22 108:  0.45 109:  0.65 110:  0.27 111:  0.26 112:  0.32
 113:  0.24 114:  0.63 115:  0.21 116:  0.37 117:  0.10 118:  0.24 119:  0.58 120:  0.67
 121:  0.56 122:  0.21 123:  0.24 124:  0.31 125:  0.32 126:  0.58 127:  0.70 128:  0.83
 129:  0.71 130:  0.61 131:  0.43 132:  0.62 133:  0.20 134:  0.64 135:  0.09 136:  0.17
 137:  0.14 138:  0.33 139:  0.26 140:  0.16 141:  0.23 142:  0.21 143:  0.25 144:  0.22
 145:  0.18 146:  0.08 147:  0.18 148:  0.37 149:  0.39 150:  0.46 151:  0.10 152:  0.32
 153:  0.36 154:  0.64 155:  0.57 156:  0.57 157:  0.63 158:  0.39 159:  0.66 160:  0.46
 161:  0.60 162:  0.29 163:  0.33 164:  0.39 165:  0.64 166:  0.64 167:  0.41 168:  0.67
 169:  0.74 170:  0.15 171:  0.16 172:  0.30 173:  0.15 174:  0.37 175:  0.27 176:  0.06
 177:  0.16 178:  0.02 179:  0.04 180:  0.05 181:  0.08 182:  0.29 183:  0.27 184:  0.04
 185:  0.24 186:  0.26 187:  0.15 188:  0.16 189:  0.15 190:  0.14 191:  0.10 192:  0.05
 193:  0.19 194:  0.42 195:  0.44 196:  0.50 197:  0.48 198:  0.11 199:  0.12 200:  0.17
 201:  0.07 202:  0.10 203:  0.06 204:  0.05 205:  0.07 206:  0.04 207:  0.07 208:  0.11
 209:  0.02 210:  0.05 211:  0.16 212:  0.06 213:  0.16 214:  0.04 215:  0.03 216:  0.08
 217:  0.06 218:  0.10 219:  0.06 220:  0.05 221:  0.02 222:  0.62 223:  0.53 224:  0.44
 225:  0.42 226:  0.36 227:  0.35 228:  0.30 229:  0.28 230:  0.27 231:  0.27 232:  0.27
 233:  0.18 234:  0.18 235:  0.27 236:  0.15 237:  0.19 238:  0.14 239:  0.20 240:  0.24
 241:  0.31 242:  0.16 243:  0.35 244:  0.26 245:  0.26 246:  0.11 247:  0.33 248:  0.26
 249:  0.17 250:  0.11 251:  0.33 252:  0.28 253:  0.30 254:  0.27 255:  0.19 256:  0.20
 257:  0.18 258:  0.23 259:  0.14 260:  0.12 261:  0.14 262:  0.93 263:  0.92 264:  0.81
 265:  0.91 266:  1.03 267:  0.71 268:  0.45 269:  0.47 270:  0.30 271:  0.27 272:  0.39
 273:  0.19
 Raman intensities (amu)
   1:  0.00   2:  0.00   3:  0.00   4:  0.00   5:  0.00   6:  0.00   7:  0.00   8:  0.00
   9:  0.00  10:  0.00  11:  0.00  12:  0.00  13:  0.00  14:  0.00  15:  0.00  16:  0.00
  17:  0.00  18:  0.00  19:  0.00  20:  0.00  21:  0.00  22:  0.00  23:  0.00  24:  0.00
  25:  0.00  26:  0.00  27:  0.00  28:  0.00  29:  0.00  30:  0.00  31:  0.00  32:  0.00
  33:  0.00  34:  0.00  35:  0.00  36:  0.00  37:  0.00  38:  0.00  39:  0.00  40:  0.00
  41:  0.00  42:  0.00  43:  0.00  44:  0.00  45:  0.00  46:  0.00  47:  0.00  48:  0.00
  49:  0.00  50:  0.00  51:  0.00  52:  0.00  53:  0.00  54:  0.00  55:  0.00  56:  0.00
  57:  0.00  58:  0.00  59:  0.00  60:  0.00  61:  0.00  62:  0.00  63:  0.00  64:  0.00
  65:  0.00  66:  0.00  67:  0.00  68:  0.00  69:  0.00  70:  0.00  71:  0.00  72:  0.00
  73:  0.00  74:  0.00  75:  0.00  76:  0.00  77:  0.00  78:  0.00  79:  0.00  80:  0.00
  81:  0.00  82:  0.00  83:  0.00  84:  0.00  85:  0.00  86:  0.00  87:  0.00  88:  0.00
  89:  0.00  90:  0.00  91:  0.00  92:  0.00  93:  0.00  94:  0.00  95:  0.00  96:  0.00
  97:  0.00  98:  0.00  99:  0.00 100:  0.00 101:  0.00 102:  0.00 103:  0.00 104:  0.00
 105:  0.00 106:  0.00 107:  0.00 108:  0.00 109:  0.00 110:  0.00 111:  0.00 112:  0.00
 113:  0.00 114:  0.00 115:  0.00 116:  0.00 117:  0.00 118:  0.00 119:  0.00 120:  0.00
 121:  0.00 122:  0.00 123:  0.00 124:  0.00 125:  0.00 126:  0.00 127:  0.00 128:  0.00
 129:  0.00 130:  0.00 131:  0.00 132:  0.00 133:  0.00 134:  0.00 135:  0.00 136:  0.00
 137:  0.00 138:  0.00 139:  0.00 140:  0.00 141:  0.00 142:  0.00 143:  0.00 144:  0.00
 145:  0.00 146:  0.00 147:  0.00 148:  0.00 149:  0.00 150:  0.00 151:  0.00 152:  0.00
 153:  0.00 154:  0.00 155:  0.00 156:  0.00 157:  0.00 158:  0.00 159:  0.00 160:  0.00
 161:  0.00 162:  0.00 163:  0.00 164:  0.00 165:  0.00 166:  0.00 167:  0.00 168:  0.00
 169:  0.00 170:  0.00 171:  0.00 172:  0.00 173:  0.00 174:  0.00 175:  0.00 176:  0.00
 177:  0.00 178:  0.00 179:  0.00 180:  0.00 181:  0.00 182:  0.00 183:  0.00 184:  0.00
 185:  0.00 186:  0.00 187:  0.00 188:  0.00 189:  0.00 190:  0.00 191:  0.00 192:  0.00
 193:  0.00 194:  0.00 195:  0.00 196:  0.00 197:  0.00 198:  0.00 199:  0.00 200:  0.00
 201:  0.00 202:  0.00 203:  0.00 204:  0.00 205:  0.00 206:  0.00 207:  0.00 208:  0.00
 209:  0.00 210:  0.00 211:  0.00 212:  0.00 213:  0.00 214:  0.00 215:  0.00 216:  0.00
 217:  0.00 218:  0.00 219:  0.00 220:  0.00 221:  0.00 222:  0.00 223:  0.00 224:  0.00
 225:  0.00 226:  0.00 227:  0.00 228:  0.00 229:  0.00 230:  0.00 231:  0.00 232:  0.00
 233:  0.00 234:  0.00 235:  0.00 236:  0.00 237:  0.00 238:  0.00 239:  0.00 240:  0.00
 241:  0.00 242:  0.00 243:  0.00 244:  0.00 245:  0.00 246:  0.00 247:  0.00 248:  0.00
 249:  0.00 250:  0.00 251:  0.00 252:  0.00 253:  0.00 254:  0.00 255:  0.00 256:  0.00
 257:  0.00 258:  0.00 259:  0.00 260:  0.00 261:  0.00 262:  0.00 263:  0.00 264:  0.00
 265:  0.00 266:  0.00 267:  0.00 268:  0.00 269:  0.00 270:  0.00 271:  0.00 272:  0.00
 273:  0.00
 output can be read by thermo (or use thermo option).
 writing <g98.out> molden fake output.
 recommended (thermochemical) frequency scaling factor: 1.0
                    ==================
                    thermo calculation
                    ==================
Nvib :  267 Nimag : 0  symmetry :   C1  rot number :  1  scale factor : 1.00 sthr :  50.
omega= 16.62     Gvib=    -2.088     Grot=    -1.383     Gused=    -1.391
omega= 20.40     Gvib=    -1.966     Grot=    -1.322     Gused=    -1.340
omega= 21.34     Gvib=    -1.940     Grot=    -1.309     Gused=    -1.329
omega= 22.19     Gvib=    -1.917     Grot=    -1.297     Gused=    -1.320
omega= 24.28     Gvib=    -1.863     Grot=    -1.271     Gused=    -1.302
omega= 26.95     Gvib=    -1.802     Grot=    -1.240     Gused=    -1.283
omega= 29.89     Gvib=    -1.740     Grot=    -1.209     Gused=    -1.269
omega= 32.08     Gvib=    -1.698     Grot=    -1.188     Gused=    -1.262
omega= 33.45     Gvib=    -1.674     Grot=    -1.176     Gused=    -1.259
omega= 33.82     Gvib=    -1.667     Grot=    -1.172     Gused=    -1.258
omega= 35.71     Gvib=    -1.635     Grot=    -1.156     Gused=    -1.255
omega= 37.03     Gvib=    -1.614     Grot=    -1.146     Gused=    -1.254
omega= 40.01     Gvib=    -1.568     Grot=    -1.123     Gused=    -1.252
omega= 41.26     Gvib=    -1.550     Grot=    -1.113     Gused=    -1.252
omega= 46.26     Gvib=    -1.482     Grot=    -1.080     Gused=    -1.250
omega= 48.64     Gvib=    -1.453     Grot=    -1.065     Gused=    -1.248
omega= 49.24     Gvib=    -1.445     Grot=    -1.061     Gused=    -1.247
omega= 50.13     Gvib=    -1.435     Grot=    -1.056     Gused=    -1.246
omega= 52.46     Gvib=    -1.408     Grot=    -1.042     Gused=    -1.243
omega= 54.58     Gvib=    -1.385     Grot=    -1.031     Gused=    -1.238
omega= 55.74     Gvib=    -1.372     Grot=    -1.024     Gused=    -1.236
omega= 57.66     Gvib=    -1.352     Grot=    -1.014     Gused=    -1.230
omega= 59.86     Gvib=    -1.330     Grot=    -1.003     Gused=    -1.223
omega= 62.31     Gvib=    -1.307     Grot=    -0.991     Gused=    -1.214
omega= 64.21     Gvib=    -1.289     Grot=    -0.982     Gused=    -1.207
omega= 65.73     Gvib=    -1.275     Grot=    -0.976     Gused=    -1.200
omega= 68.23     Gvib=    -1.253     Grot=    -0.964     Gused=    -1.189
omega= 69.27     Gvib=    -1.245     Grot=    -0.960     Gused=    -1.184
omega= 70.74     Gvib=    -1.232     Grot=    -0.954     Gused=    -1.177
omega= 74.10     Gvib=    -1.205     Grot=    -0.940     Gused=    -1.159
omega= 75.71     Gvib=    -1.192     Grot=    -0.934     Gused=    -1.151
omega= 77.59     Gvib=    -1.178     Grot=    -0.926     Gused=    -1.141
omega= 79.67     Gvib=    -1.163     Grot=    -0.919     Gused=    -1.130
omega= 81.32     Gvib=    -1.151     Grot=    -0.912     Gused=    -1.121
omega= 82.95     Gvib=    -1.139     Grot=    -0.907     Gused=    -1.112
omega= 83.68     Gvib=    -1.134     Grot=    -0.904     Gused=    -1.108
omega= 84.33     Gvib=    -1.129     Grot=    -0.902     Gused=    -1.104
omega= 88.23     Gvib=    -1.103     Grot=    -0.888     Gused=    -1.083
omega= 90.47     Gvib=    -1.088     Grot=    -0.881     Gused=    -1.071
omega= 91.99     Gvib=    -1.079     Grot=    -0.876     Gused=    -1.062
omega= 94.19     Gvib=    -1.065     Grot=    -0.869     Gused=    -1.050
omega= 94.56     Gvib=    -1.062     Grot=    -0.868     Gused=    -1.048
omega=100.03     Gvib=    -1.030     Grot=    -0.851     Gused=    -1.019
omega=102.07     Gvib=    -1.018     Grot=    -0.845     Gused=    -1.009
omega=103.14     Gvib=    -1.012     Grot=    -0.842     Gused=    -1.003
omega=104.31     Gvib=    -1.005     Grot=    -0.839     Gused=    -0.997
omega=105.44     Gvib=    -0.999     Grot=    -0.836     Gused=    -0.991
omega=106.66     Gvib=    -0.993     Grot=    -0.832     Gused=    -0.985
omega=110.23     Gvib=    -0.973     Grot=    -0.822     Gused=    -0.967
omega=112.86     Gvib=    -0.960     Grot=    -0.815     Gused=    -0.954
omega=114.25     Gvib=    -0.953     Grot=    -0.812     Gused=    -0.948
omega=116.65     Gvib=    -0.941     Grot=    -0.806     Gused=    -0.936
omega=118.17     Gvib=    -0.933     Grot=    -0.802     Gused=    -0.929
omega=120.42     Gvib=    -0.922     Grot=    -0.796     Gused=    -0.919
omega=122.79     Gvib=    -0.911     Grot=    -0.790     Gused=    -0.908
omega=124.65     Gvib=    -0.903     Grot=    -0.786     Gused=    -0.900
omega=127.90     Gvib=    -0.888     Grot=    -0.778     Gused=    -0.885
omega=132.20     Gvib=    -0.869     Grot=    -0.769     Gused=    -0.867
omega=133.74     Gvib=    -0.862     Grot=    -0.765     Gused=    -0.860
omega=136.82     Gvib=    -0.849     Grot=    -0.758     Gused=    -0.848
omega=137.59     Gvib=    -0.846     Grot=    -0.757     Gused=    -0.844
omega=139.57     Gvib=    -0.838     Grot=    -0.752     Gused=    -0.836
omega=144.04     Gvib=    -0.820     Grot=    -0.743     Gused=    -0.819
omega=145.65     Gvib=    -0.813     Grot=    -0.740     Gused=    -0.812
omega=148.14     Gvib=    -0.804     Grot=    -0.735     Gused=    -0.803
omega=150.91     Gvib=    -0.793     Grot=    -0.729     Gused=    -0.793
omega=156.23     Gvib=    -0.774     Grot=    -0.719     Gused=    -0.773
omega=158.47     Gvib=    -0.766     Grot=    -0.715     Gused=    -0.765
omega=160.64     Gvib=    -0.758     Grot=    -0.711     Gused=    -0.758
omega=164.98     Gvib=    -0.743     Grot=    -0.703     Gused=    -0.743
omega=166.67     Gvib=    -0.737     Grot=    -0.700     Gused=    -0.737
omega=167.77     Gvib=    -0.734     Grot=    -0.698     Gused=    -0.733
omega=172.28     Gvib=    -0.719     Grot=    -0.690     Gused=    -0.719
omega=173.85     Gvib=    -0.714     Grot=    -0.687     Gused=    -0.713
omega=176.65     Gvib=    -0.705     Grot=    -0.683     Gused=    -0.705
omega=179.13     Gvib=    -0.697     Grot=    -0.679     Gused=    -0.697
omega=181.44     Gvib=    -0.690     Grot=    -0.675     Gused=    -0.690
omega=185.14     Gvib=    -0.679     Grot=    -0.669     Gused=    -0.679
omega=186.58     Gvib=    -0.674     Grot=    -0.666     Gused=    -0.674
omega=190.56     Gvib=    -0.663     Grot=    -0.660     Gused=    -0.663
omega=192.54     Gvib=    -0.657     Grot=    -0.657     Gused=    -0.657
omega=196.30     Gvib=    -0.646     Grot=    -0.651     Gused=    -0.646
omega=197.61     Gvib=    -0.643     Grot=    -0.649     Gused=    -0.643
omega=199.67     Gvib=    -0.637     Grot=    -0.646     Gused=    -0.637
omega=201.55     Gvib=    -0.632     Grot=    -0.644     Gused=    -0.632
omega=205.82     Gvib=    -0.620     Grot=    -0.637     Gused=    -0.620
omega=207.41     Gvib=    -0.616     Grot=    -0.635     Gused=    -0.616
omega=210.09     Gvib=    -0.609     Grot=    -0.631     Gused=    -0.609
omega=214.74     Gvib=    -0.597     Grot=    -0.625     Gused=    -0.597
omega=221.44     Gvib=    -0.581     Grot=    -0.616     Gused=    -0.581
omega=228.63     Gvib=    -0.563     Grot=    -0.606     Gused=    -0.564
omega=229.81     Gvib=    -0.561     Grot=    -0.605     Gused=    -0.561
omega=233.05     Gvib=    -0.553     Grot=    -0.601     Gused=    -0.553
omega=243.33     Gvib=    -0.530     Grot=    -0.588     Gused=    -0.530
omega=248.76     Gvib=    -0.519     Grot=    -0.581     Gused=    -0.519
omega=263.06     Gvib=    -0.489     Grot=    -0.565     Gused=    -0.489
omega=270.73     Gvib=    -0.475     Grot=    -0.556     Gused=    -0.475
omega=271.23     Gvib=    -0.474     Grot=    -0.556     Gused=    -0.474
omega=274.00     Gvib=    -0.468     Grot=    -0.553     Gused=    -0.468
omega=278.61     Gvib=    -0.460     Grot=    -0.548     Gused=    -0.460
omega=279.99     Gvib=    -0.457     Grot=    -0.546     Gused=    -0.457
omega=283.07     Gvib=    -0.452     Grot=    -0.543     Gused=    -0.452
omega=285.61     Gvib=    -0.447     Grot=    -0.540     Gused=    -0.447
 
   temp. (K)  partition function   enthalpy   heat capacity  entropy
                                   cal/mol     cal/K/mol   cal/K/mol   J/K/mol
 298.15  VIB  0.173E+46            49832.087    248.433    343.695
         ROT  0.969E+08              888.752      2.981     39.525
         INT  0.168E+54            50720.839    251.414    383.221
         TR   0.274E+29             1481.254      4.968     46.344
         TOT                       52202.0928   256.3822   429.5648  1797.2924
                     Eh         kcal/mol          kJ/mol 
ZPVE            0.653025         409.780         1714.51    
H(0)-H(T)+PV    0.831893E-01     52.2021         218.413    
H(T)            0.736215         461.982         1932.92    
T*S             0.204100         128.075         535.863    
G(T)            0.532115         333.907         1397.06    
   -139.73215493  <=== TOTAL FREE ENERGY in Eh incl. el.,ZPVE,RRHO,solv. parts
 
 normal mode %tage of torsion character
   1:  0.00   2:  0.00   3:  0.00   4:  0.00   5:  0.00   6:  0.00   7:  0.18   8:  0.37
   9:  0.41  10:  0.35  11:  0.41  12:  0.23  13:  0.46  14:  0.48  15:  0.38  16:  0.72
  17:  0.48  18:  0.40  19:  0.50  20:  0.86  21:  0.69  22:  0.46  23:  0.39  24:  0.55
  25:  0.49  26:  0.36  27:  0.37  28:  0.43  29:  0.34  30:  0.37  31:  0.39  32:  0.35
  33:  0.30  34:  0.54  35:  0.48  36:  0.41  37:  0.40  38:  0.35  39:  0.40  40:  0.34
  41:  0.42  42:  0.37  43:  0.51  44:  0.55  45:  0.57  46:  0.26  47:  0.66  48:  0.39
  49:  0.52  50:  0.60  51:  0.39  52:  0.50  53:  0.50  54:  0.53  55:  0.62  56:  0.48
  57:  0.69  58:  0.54  59:  0.50  60:  0.72  61:  0.50  62:  0.33  63:  0.74  64:  0.64
  65:  0.40  66:  0.62  67:  0.58  68:  0.54  69:  0.44  70:  0.70  71:  0.60  72:  0.47
  73:  0.57  74:  0.52  75:  0.72  76:  0.77  77:  0.49  78:  0.50  79:  0.36  80:  0.34
  81:  0.55  82:  0.57  83:  0.35  84:  0.54  85:  0.27  86:  0.40  87:  0.22  88:  0.38
  89:  0.23  90:  0.38  91:  0.29  92:  0.20  93:  0.35  94:  0.38  95:  0.36  96:  0.33
  97:  0.43  98:  0.49  99:  0.34 100:  0.34 101:  0.30 102:  0.68 103:  0.28 104:  0.09
 105:  0.51 106:  0.62 107:  0.53 108:  0.75 109:  0.47 110:  0.40 111:  0.66 112:  0.56
 113:  0.60 114:  0.14 115:  0.35 116:  0.49 117:  0.29 118:  0.42 119:  0.02 120:  0.37
 121:  0.41 122:  0.47 123:  0.40 124:  0.35 125:  0.26 126:  0.49 127:  0.48 128:  0.34
 129:  0.87 130:  0.83 131:  0.90 132:  0.19 133:  0.57 134:  0.57 135:  0.46 136:  0.49
 137:  0.50 138:  0.28 139:  0.38 140:  0.37 141:  0.30 142:  0.45 143:  0.33 144:  0.50
 145:  0.42 146:  0.36 147:  0.31 148:  0.29 149:  0.24 150:  0.24 151:  0.35 152:  0.33
 153:  0.27 154:  0.12 155:  0.08 156:  0.07 157:  0.12 158:  0.24 159:  0.19 160:  0.18
 161:  0.17 162:  0.25 163:  0.26 164:  0.21 165:  0.18 166:  0.21 167:  0.10 168:  0.10
 169:  0.18 170:  0.28 171:  0.26 172:  0.36 173:  0.32 174:  0.21 175:  0.26 176:  0.31
 177:  0.05 178:  0.28 179:  0.19 180:  0.26 181:  0.08 182:  0.12 183:  0.21 184:  0.09
 185:  0.07 186:  0.17 187:  0.09 188:  0.09 189:  0.09 190:  0.11 191:  0.11 192:  0.09
 193:  0.11 194:  0.15 195:  0.19 196:  0.23 197:  0.25 198:  0.00 199:  0.00 200:  0.00
 201:  0.00 202:  0.64 203:  0.74 204:  0.63 205:  0.63 206:  0.63 207:  0.67 208:  0.57
 209:  0.71 210:  0.69 211:  0.85 212:  0.89 213:  0.87 214:  0.79 215:  0.70 216:  0.70
 217:  0.72 218:  0.72 219:  0.90 220:  0.72 221:  0.86 222:  0.01 223:  0.29 224:  0.37
 225:  0.09 226:  0.17 227:  0.11 228:  0.10 229:  0.12 230:  0.14 231:  0.15 232:  0.14
 233:  0.19 234:  0.23 235:  0.15 236:  0.14 237:  0.05 238:  0.11 239:  0.07 240:  0.10
 241:  0.06 242:  0.11 243:  0.07 244:  0.02 245:  0.10 246:  0.09 247:  0.03 248:  0.03
 249:  0.03 250:  0.10 251:  0.02 252:  0.02 253:  0.03 254:  0.03 255:  0.01 256:  0.02
 257:  0.02 258:  0.04 259:  0.04 260:  0.03 261:  0.05 262:  0.04 263:  0.08 264:  0.24
 265:  0.03 266:  0.00 267:  0.01 268:  0.08 269:  0.43 270:  0.00 271:  0.00 272:  0.01
 273:  0.05
 recommended # of modes for mode following         120
 
 Pipek-Mezey localization of normal modes
 number of localized modes          117
 frequency thrshold           500.000000000000     
 number of groups                    49
 atom-group assingment :   
  1  2  3  4  5  6  7  8  9 10 11 12 13 14 15 16 17 18 19 20 21 20 20 20 20 20 20 20 22 20
 23 23 23 24 25 26 27 27 27 28 28 28 29 29 29 30 30 30 30 31 31 32 32 32 33 33 33 34 34 34
 35 35 35 35 36 37 38 38 38 39 39 39 40 40 40 41 41 41 41 42 42 43 44 44 45 46 46 47 48 48
 49
 pop matrix done.
 initialization of trafo matrix to unity
iteration     50  convergence  0.16825954D-03

 converged in     93 iterations, threshold :   0.99882569D-06
eig.   :       -0.00    -0.00    -0.00     0.00     0.00     0.00
eig.   :       57.18    58.26    58.33    63.59    68.57    74.45
eig.   :       74.90    76.82    78.32    81.38    85.64    89.69
eig.   :       92.66    97.94    99.72   100.21   102.66   105.62
eig.   :      106.35   106.75   108.51   110.08   110.72   110.85
eig.   :      112.20   116.92   117.26   117.59   119.05   119.20
eig.   :      122.60   123.19   125.13   125.33   128.26   128.62
eig.   :      130.72   130.76   131.18   133.02   135.68   136.60
eig.   :      136.74   137.02   138.78   139.22   140.15   141.64
eig.   :      142.44   142.45   144.92   145.91   146.67   149.47
eig.   :      149.61   150.66   151.75   151.87   152.56   152.64
eig.   :      154.09   155.21   155.33   155.36   156.05   156.37
eig.   :      156.85   158.17   159.06   162.35   163.50   164.77
eig.   :      164.95   166.58   167.65   168.11   169.49   169.52
eig.   :      170.17   171.13   171.93   172.74   173.16   176.02
eig.   :      177.50   178.71   181.10   182.28   185.54   187.53
eig.   :      187.69   188.53   191.92   195.04   195.27   196.01
eig.   :      199.66   200.35   201.65   203.54   203.96   207.68
eig.   :      209.86   210.63   210.71   228.23   231.30   231.38
eig.   :      248.66   274.02   275.49   279.04   305.56   329.18
eig.   :      391.16   403.35   465.02   504.96   505.70   526.42
eig.   :      532.16   538.20   624.40   638.35   680.76   729.98
eig.   :      761.96   772.82   790.98   810.00   828.21   840.63
eig.   :      855.40   862.77   873.67   881.98   890.90   897.74
eig.   :      907.00   967.05   973.59   982.61   987.43   995.10
eig.   :      999.73  1002.23  1013.14  1055.51  1062.91  1064.15
eig.   :     1071.24  1100.46  1110.51  1112.76  1114.08  1123.93
eig.   :     1129.85  1133.37  1134.04  1139.88  1141.78  1146.05
eig.   :     1147.78  1188.36  1193.82  1200.57  1216.03  1226.53
eig.   :     1227.60  1234.47  1257.55  1262.22  1269.27  1271.61
eig.   :     1275.77  1316.68  1318.90  1328.94  1331.10  1332.23
eig.   :     1344.33  1351.35  1351.69  1353.45  1356.69  1356.79
eig.   :     1358.43  1358.72  1368.44  1370.15  1370.95  1404.38
eig.   :     1407.05  1411.38  1415.28  1458.78  1465.60  1471.01
eig.   :     1473.64  1474.52  1477.28  1478.62  1483.03  1486.77
eig.   :     1490.69  1490.82  1491.77  1497.11  1497.93  1498.06
eig.   :     1501.90  1502.77  1506.93  1508.70  1509.43  1550.18
eig.   :     1557.26  1558.95  1568.52  2859.12  2866.07  2870.49
eig.   :     2886.11  2939.95  2947.59  2947.91  2954.41  2962.70
eig.   :     2963.09  2965.44  2966.23  2969.92  2971.69  2973.75
eig.   :     2980.14  2980.98  2984.48  2985.62  2986.72  2992.36
eig.   :     2999.32  3003.17  3004.19  3010.73  3012.30  3016.59
eig.   :     3018.74  3022.72  3037.26  3037.92  3039.45  3041.89
eig.   :     3050.23  3055.14  3059.05  3079.01  3102.98  3218.47
eig.   :     3231.02  3334.18  3352.98  3421.20  3432.30  3602.57
eig.   :     3614.43  3641.47  3644.41
written to xtb_localmodes and g98l.out
 
 normal mode %tage of torsion character
   1:  0.00   2:  0.00   3:  0.00   4:  0.00   5:  0.00   6:  0.00   7:  0.03   8:  0.32
   9:  0.84  10:  0.41  11:  0.65  12:  0.17  13:  0.38  14:  0.48  15:  0.42  16:  0.06
  17:  0.83  18:  0.07  19:  0.63  20:  0.67  21:  0.35  22:  0.74  23:  0.09  24:  0.37
  25:  0.08  26:  0.01  27:  0.34  28:  0.42  29:  0.59  30:  0.14  31:  0.16  32:  0.06
  33:  0.67  34:  0.02  35:  0.09  36:  0.02  37:  0.36  38:  0.54  39:  0.91  40:  0.04
  41:  0.03  42:  0.65  43:  0.08  44:  0.16  45:  0.01  46:  0.12  47:  0.05  48:  0.81
  49:  0.56  50:  0.49  51:  0.72  52:  0.00  53:  0.30  54:  0.02  55:  0.66  56:  0.01
  57:  0.37  58:  0.33  59:  0.45  60:  0.30  61:  0.14  62:  0.19  63:  0.56  64:  0.43
  65:  0.50  66:  0.25  67:  0.03  68:  0.55  69:  0.83  70:  0.75  71:  0.48  72:  0.79
  73:  0.24  74:  0.60  75:  0.01  76:  0.02  77:  0.81  78:  0.18  79:  0.50  80:  0.01
  81:  0.35  82:  0.17  83:  0.64  84:  0.42  85:  0.10  86:  0.02  87:  0.08  88:  0.35
  89:  0.67  90:  0.01  91:  0.01  92:  0.91  93:  0.08  94:  0.37  95:  0.35  96:  0.04
  97:  0.51  98:  0.14  99:  0.31 100:  0.39 101:  0.56 102:  0.47 103:  0.63 104:  0.49
 105:  0.21 106:  0.19 107:  0.52 108:  0.50 109:  0.98 110:  0.07 111:  0.35 112:  0.54
 113:  0.66 114:  0.29 115:  0.56 116:  0.71 117:  0.71 118:  0.95 119:  0.30 120:  0.28
 121:  0.20 122:  0.01 123:  0.56 124:  0.35 125:  0.26 126:  0.49 127:  0.48 128:  0.34
 129:  0.87 130:  0.83 131:  0.90 132:  0.19 133:  0.57 134:  0.57 135:  0.46 136:  0.49
 137:  0.50 138:  0.28 139:  0.38 140:  0.37 141:  0.30 142:  0.45 143:  0.33 144:  0.50
 145:  0.42 146:  0.36 147:  0.31 148:  0.29 149:  0.24 150:  0.24 151:  0.35 152:  0.33
 153:  0.27 154:  0.12 155:  0.08 156:  0.07 157:  0.12 158:  0.24 159:  0.19 160:  0.18
 161:  0.17 162:  0.25 163:  0.26 164:  0.21 165:  0.18 166:  0.21 167:  0.10 168:  0.10
 169:  0.18 170:  0.28 171:  0.26 172:  0.36 173:  0.32 174:  0.21 175:  0.26 176:  0.31
 177:  0.05 178:  0.28 179:  0.19 180:  0.26 181:  0.08 182:  0.12 183:  0.21 184:  0.09
 185:  0.07 186:  0.17 187:  0.09 188:  0.09 189:  0.09 190:  0.11 191:  0.11 192:  0.09
 193:  0.11 194:  0.15 195:  0.19 196:  0.23 197:  0.25 198:  0.00 199:  0.00 200:  0.00
 201:  0.00 202:  0.64 203:  0.74 204:  0.63 205:  0.63 206:  0.63 207:  0.67 208:  0.57
 209:  0.71 210:  0.69 211:  0.85 212:  0.89 213:  0.87 214:  0.79 215:  0.70 216:  0.70
 217:  0.72 218:  0.72 219:  0.90 220:  0.72 221:  0.86 222:  0.01 223:  0.29 224:  0.37
 225:  0.09 226:  0.17 227:  0.11 228:  0.10 229:  0.12 230:  0.14 231:  0.15 232:  0.14
 233:  0.19 234:  0.23 235:  0.15 236:  0.14 237:  0.05 238:  0.11 239:  0.07 240:  0.10
 241:  0.06 242:  0.11 243:  0.07 244:  0.02 245:  0.10 246:  0.09 247:  0.03 248:  0.03
 249:  0.03 250:  0.10 251:  0.02 252:  0.02 253:  0.03 254:  0.03 255:  0.01 256:  0.02
 257:  0.02 258:  0.04 259:  0.04 260:  0.03 261:  0.05 262:  0.04 263:  0.08 264:  0.24
 265:  0.03 266:  0.00 267:  0.01 268:  0.08 269:  0.43 270:  0.00 271:  0.00 272:  0.01
 273:  0.05
 recommended # of modes for mode following         134

------------------------------------------------------------------------
 * finished run on 2020/06/02 at 14:05:55.375     
------------------------------------------------------------------------
 total:
 * wall-time:     0 d,  0 h,  3 min,  3.332 sec
 *  cpu-time:     0 d,  0 h,  3 min,  3.062 sec
 * ratio c/w:     0.999 speedup
 SCF:
 * wall-time:     0 d,  0 h,  0 min,  2.364 sec
 *  cpu-time:     0 d,  0 h,  0 min,  2.346 sec
 * ratio c/w:     0.992 speedup
 ANC optimizer:
 * wall-time:     0 d,  0 h,  0 min,  2.648 sec
 *  cpu-time:     0 d,  0 h,  0 min,  2.628 sec
 * ratio c/w:     0.992 speedup
 numerical hessian:
 * wall-time:     0 d,  0 h,  2 min, 58.290 sec
 *  cpu-time:     0 d,  0 h,  2 min, 58.061 sec
 * ratio c/w:     0.999 speedup

normal termination of xtb
