# Supplementary material for: Heterogeneous Nucleation of Butanol on NaCl: A Computational Study of Temperature, Humidity, Seed Charge, and Seed Size Effects
Source: J Phys Chem A. 2021 Mar 31;125(14):3025–36. doi: 10.1021/acs.jpca.0c10972 (PMC8054243; doi:10.1021/acs.jpca.0c10972)
Supplement: Supplementary file 2 — jp0c10972_si_002.zip [file jp0c10972_si_002.zip › ALL CLUSTERS/low_level_calc/negative seed/1Seed4BuOH4W.xyz]

    91
       -140.26426949  Gyration_radius:  4.58975583161
 Na         -0.96115998198774    0.99898582868125   -1.32130626357699
Na         -1.81498845049051   -2.17865980837942   -2.24151114372801
Na          1.58557379868051   -1.26660339306346   -2.44855829193596
Na         -2.49429997156967    0.22009638436371   -5.52418464274715
Na         -0.79230274117590   -0.89446988203950    1.75952726124667
Na          1.78735049153486    0.29969504531026    0.48511867032958
Na          0.19898327794735   -3.99160305621680   -0.52294920018810
Na          0.91454670207713    1.41895877165433   -4.10018560317673
Na          0.11504926094805   -2.18919797903392   -5.16704984579483
Cl         -2.44654358204893   -4.07555585018286   -0.43263319609976
Cl          0.47696366532754   -3.60121382485564   -3.04787573236851
Cl         -2.14131071111416   -2.00583304918770   -6.64832075329924
Cl         -0.48188636302631    1.45640058877176    1.18060474136650
Cl         -0.92495861637490   -0.26497515961296   -3.65545460894486
Cl          1.74586570038134    1.33012345960949   -1.79585629760404
Cl         -0.03450309256425   -1.39266405426644   -0.49936015378694
Cl          2.19154413176256   -0.66731634886631   -4.92655671003073
Cl          1.93766246997339   -3.85428657365600    1.24199991821006
Cl         -2.94237065593896    2.57966043596761   -5.03868312789099
O          -2.66742493906343   -1.61920572207071    1.40747252048959
H          -2.67067624069201   -2.39880249554971    0.80513504772309
C          -3.34074228169730   -2.03543296150374    2.57090699344086
H          -4.39006545974621   -2.27230665302753    2.34155611583119
H          -3.32985941857897   -1.19146799666044    3.26483554937250
C          -2.69091460358491   -3.26236713015099    3.20273968083386
H          -3.22970526312175   -3.51209421700090    4.11989331965485
H          -2.79850043826997   -4.09456690289698    2.50536872621886
C          -1.20626448850413   -3.08100571957189    3.50265564314645
H          -0.66780829830580   -2.94383644078252    2.56672418173231
H          -0.83365154317051   -4.01149845186620    3.93415615484019
C          -0.91226088499416   -1.94429698481877    4.47062050356180
H          -1.48835176648485   -2.07692913417034    5.38507079198554
H           0.14058587332461   -1.94404130652976    4.73563422396214
H          -1.16456757641936   -0.97259655642621    4.05115162656112
O          -2.75882394731278   -0.14023137678450   -1.05815838776373
H          -3.06316354828105   -0.44581885283437   -0.19061027259869
C          -3.87323029069992    0.43715187244384   -1.70689324048507
H          -4.67479830256348   -0.30216772814612   -1.83548654940919
H          -3.54163366535204    0.74601200919443   -2.69934909177320
C          -4.41499376841475    1.65449288959416   -0.96611132852269
H          -3.58896227427290    2.34445725469397   -0.78880501894698
H          -5.12972333692021    2.15470797684227   -1.61934585017545
C          -5.07341761396029    1.29322712349429    0.37282741090856
H          -5.28804984702922    0.22154945509003    0.39947914997052
H          -6.03136566043832    1.81118074034738    0.46436312477548
C          -4.20572180847307    1.66134600442676    1.56982121704240
H          -4.06218209357918    2.73789268738181    1.61410171819035
H          -4.68008429960636    1.34285870717637    2.49623078549040
H          -3.22673040531203    1.19708547122982    1.50272603502094
O           3.18134689544283    1.82245686985528    0.87987484539074
H           2.85029469477939    2.24242171427140    0.07199955805185
C           3.53699186198056    2.86030728109418    1.76214080077406
H           4.31499853873352    3.49484112219786    1.31353545247526
H           3.96614359953035    2.36492109921904    2.63585863759519
C           2.34765482580159    3.71825937055828    2.19445260925844
H           1.46532903481470    3.07885894255765    2.21637305438767
H           2.52765487971030    4.08271068322845    3.20705455846243
C           2.07773898592890    4.91835146315783    1.28818557602324
H           2.96573716087227    5.55747958565749    1.25540301283633
H           1.26975687894069    5.50119338636825    1.73597723464251
C           1.67127449039827    4.52775860881278   -0.12685746900673
H           0.87077412009627    3.79423454274343   -0.09205680862725
H           1.31841598603145    5.40216995477572   -0.66984008533681
H           2.50997210192565    4.11393060467785   -0.68026597206320
O           2.98733285577692   -1.30930201121351   -0.24622946276960
H           2.77829542988172   -2.17167758410765    0.16852963184098
C           4.26218208314409   -1.45457919133776   -0.84705340858812
H           4.65819149164659   -0.44967827515564   -1.00470360911390
H           4.16380449950987   -1.93767433306870   -1.82939921965846
C           5.23080245348458   -2.27996338200071   -0.00474104596492
H           4.70780905048869   -3.17572409713907    0.33797325663566
H           6.05872152128333   -2.59940346696173   -0.64094982937271
C           5.80111386933582   -1.54220077602160    1.20575238055679
H           6.28280222114905   -0.61972890166068    0.87272432944782
H           6.57052106205401   -2.17392968571019    1.65890102621483
C           4.74120464656359   -1.21451059130941    2.24964625888911
H           4.15539850228392   -2.10471157109324    2.46329176590254
H           5.21212707731559   -0.87423976558744    3.17013464513173
H           4.09507328419879   -0.42540074704998    1.87918599794994
O          -3.31205693385482   -2.57440672346086   -3.73138304289408
H          -3.94873854105836   -3.29368847538424   -3.75215778170085
H          -2.98166653026185   -2.52363710410359   -4.64487847588532
O           1.36222879573359   -1.04145272077549    2.27095066718251
H           1.95294210320533   -0.90029017782095    3.01638656091059
H           1.59274349230363   -1.95772597566343    1.97698421142909
O          -1.11513442570463    2.66638543858620   -2.54918592649043
H          -0.77934375192799    3.56434739708359   -2.49140067622818
H          -1.77158090350608    2.69963291563813   -3.27157217316351
O           0.07348107154462    2.82653765825932   -5.42010067834032
H           0.18738600371626    3.25954120522739   -6.26859986670508
H          -0.89585164443152    2.85274866390389   -5.27541634192414
