# Supplementary material for: Heterogeneous Nucleation of Butanol on NaCl: A Computational Study of Temperature, Humidity, Seed Charge, and Seed Size Effects
Source: J Phys Chem A. 2021 Mar 31;125(14):3025–36. doi: 10.1021/acs.jpca.0c10972 (PMC8054243; doi:10.1021/acs.jpca.0c10972)
Supplement: Supplementary file 2 — jp0c10972_si_002.zip [file jp0c10972_si_002.zip › ALL CLUSTERS/low_level_calc/negative seed/1Seed4BuOH5W.log]

      -----------------------------------------------------------      
     |                   =====================                   |     
     |                           x T B                           |     
     |                   =====================                   |     
     |                         S. Grimme                         |     
     |          Mulliken Center for Theoretical Chemistry        |     
     |                    University of Bonn                     |     
     |                 Version 6.0.1 (SAW181210)                 |     
      -----------------------------------------------------------      

   This program is distributed in the hope that it will be useful,
   but WITHOUT ANY WARRANTY; without even the implied warranty of
   MERCHANTABILITY or FITNESS FOR A PARTICULAR PURPOSE.
   
   FOR NON-COMMERCIAL, ACADEMIA USE ONLY.
   
   Cite this work as:
   S. Grimme, C. Bannwarth, P. Shushkov, J. Comput. Theory Chem., 2017,
   13, 1989-2009.
   C. Bannwarth, S. Ehlert and S. Grimme., ChemRxiv, 2018, preprint.
   http://doi.org/10.26434/chemrxiv.7246238.v1
   
   for sTDA-xTB:
   S. Grimme and C. Bannwarth, J. Chem. Phys., 2016, 145, 054103.
   
   in the mass-spec context:
   V. Asgeirsson, C. Bauer and S. Grimme, Chem. Sci., 2017, 8, 4879.
   
   if GBSA is used:
   P. Shushkov, F. März and S. Grimme, unpublished.
   
   for ANC optimizer:
   S. Grimme, unpublished.
   Rational Function algorithm used in ANCopt:
   F. Eckert, P. Pulay, H.-J. Werner, J. Comput. Chem., 1997, 18, 1473.
   
   with help from (in alphabetical order)
   C. Bannwarth, F. Bohle, G. Brandenburg, E. Caldeweyher, M. Checinski,
   S. Dohm, S. Ehlert, S. Ehrlich, F. März, H. Neugebauer, J. Pisarek,
   P. Pracht, P. Shushkov, and S. Spicher.
   
 * started run on 2020/06/02 at 14:02:52.613     
========================================================================
 # omp threads = 1
========================================================================
number of atoms            : 94
number of electrons        : 248
charge                     : -1
spin                       : .0
first test random number   : .0222

########################################################################
# WARNING! Please study the warnings concerning your input carefully
#  - the use of '-ohess' is discouraged, please use '--ohess' next time
########################################################################

           ------------------------------------------------- 
          |                 G F N 2 - x T B                 |
          | Geometry, Frequencies, Noncovalent interactions |
          |            JCTC 2018 parametrisation            |
           ------------------------------------------------- 
      method parameters     
 k(s)        :  1.8500
 k(p)        :  2.2300
 k(d)        :  2.2300
 k(f)        :  2.0000
 kEN (H0ij)  : -2.0000
 D4 a1       :  0.5200
 D4 a2       :  5.0000
 D4 s6       :  1.0000
 D4 s8       :  2.7000
 D4 s9       :  5.0000
 alphaj      :  2.0000


            Z     q(EN)     CN     RAES       Cart. coordinates
     1  Na  1.0    0.43    7.96    5.00    -5.83350     2.28452    -3.81493
     2  Na  1.0    0.34    9.98    5.00     4.42128     1.21780    -3.90815
     3  Na  1.0    0.48   10.74    5.00    -3.71687    -0.41975     1.41625
     4  Na  1.0    0.39   10.25    5.00     1.92324     0.61466     1.64559
     5  Na  1.0    0.48    4.44    5.00     6.54702    -4.38006     0.67453
     6  Na  1.0    0.43    5.86    5.00    -0.87835     6.91553    -2.27169
     7  Na  1.0    0.40    5.38    5.00     3.73125    -5.24301    -5.83331
     8  Na  1.0    0.30   10.57    5.00    -1.12374    -2.00844    -4.72252
     9  Na  1.0    0.33    7.07    5.00     0.07431     3.52656    -7.18611
    10  Cl  7.0   -0.17    2.87    4.84    -3.79474     6.08681    -6.16739
    11  Cl  7.0   -0.19    1.98    3.23    -0.99897    -6.77579    -5.78477
    12  Cl  7.0   -0.10    3.73    4.99     2.31240    -0.64838    -7.86187
    13  Cl  7.0   -0.23    1.84    2.97     8.63559    -5.90427    -3.43139
    14  Cl  7.0   -0.14    2.92    4.87     3.42887     6.10965    -4.66952
    15  Cl  7.0   -0.22    1.50    2.64    -9.40172    -1.33784    -3.03606
    16  Cl  7.0    0.04    6.35    5.00    -0.88123     2.03571    -2.24046
    17  Cl  7.0   -0.06    5.10    5.00     2.88398    -2.83533    -1.76489
    18  Cl  7.0   -0.19    1.88    3.04     4.90802    -2.53385     4.66103
    19  Cl  7.0   -0.26    1.48    2.63    -2.57554     7.45544     2.00816
    20  O   6.0   -0.25    3.03    2.87    -7.37558    -1.67330     2.39090
    21  H   1.0    0.07    1.49    1.60    -8.24159    -1.61763     0.75425
    22  C   4.0   -0.02    4.32    4.24    -8.18934    -3.91275     3.57448
    23  H   1.0    0.01    1.01    1.43   -10.25645    -3.92594     3.75786
    24  H   1.0    0.01    1.03    1.43    -7.37841    -3.91741     5.47170
    25  C   4.0   -0.07    4.24    4.08    -7.33295    -6.25343     2.13386
    26  H   1.0    0.02    1.03    1.43    -8.13228    -6.17079     0.23620
    27  H   1.0    0.02    1.07    1.44    -5.27895    -6.21938     2.00672
    28  C   4.0   -0.08    4.09    3.79    -8.15038    -8.70159     3.40936
    29  H   1.0    0.01    1.02    1.43   -10.20946    -8.75137     3.55639
    30  H   1.0    0.01    1.02    1.43    -7.38447    -8.76395     5.32593
    31  C   4.0   -0.12    4.01    3.64    -7.23784   -11.00028     1.93400
    32  H   1.0    0.01    1.00    1.43    -5.18747   -10.99720     1.79762
    33  H   1.0   -0.00    1.00    1.43    -7.82507   -12.74165     2.85487
    34  H   1.0    0.01    1.00    1.43    -8.00901   -10.98126     0.02926
    35  O   6.0   -0.27    3.84    4.77     4.45131     3.19970     0.26473
    36  H   1.0    0.01    1.67    1.79     4.28940     4.68072    -0.81877
    37  C   4.0   -0.04    4.65    4.71     6.72481     3.55668     1.63300
    38  H   1.0    0.00    1.04    1.43     8.35835     3.51276     0.35805
    39  H   1.0   -0.01    1.17    1.46     6.89856     1.98170     2.94407
    40  C   4.0   -0.08    4.18    3.95     6.72792     6.05776     3.06690
    41  H   1.0    0.00    1.03    1.43     8.58602     6.34718     3.91823
    42  H   1.0    0.00    1.02    1.43     6.40986     7.58530     1.70888
    43  C   4.0   -0.08    4.15    3.90     4.69773     6.18664     5.11377
    44  H   1.0    0.01    1.09    1.44     2.87463     5.68404     4.29277
    45  H   1.0    0.00    1.03    1.43     4.56141     8.13389     5.78647
    46  C   4.0   -0.11    4.03    3.68     5.26646     4.46531     7.34753
    47  H   1.0    0.00    1.00    1.43     7.10579     4.91488     8.15196
    48  H   1.0    0.01    1.00    1.43     3.84911     4.70116     8.81512
    49  H   1.0    0.01    1.02    1.43     5.27059     2.49386     6.78596
    50  O   6.0   -0.31    3.15    3.25     8.12337     0.08385    -3.62875
    51  H   1.0    0.03    1.45    1.57     8.54055    -1.71296    -3.67728
    52  C   4.0   -0.03    4.38    4.34    10.27779     1.37768    -4.51549
    53  H   1.0   -0.00    1.01    1.43    11.83302     1.21218    -3.14418
    54  H   1.0    0.00    1.08    1.44     9.76300     3.37015    -4.65774
    55  C   4.0   -0.08    4.16    3.93    11.18189     0.39596    -7.07132
    56  H   1.0    0.00    1.02    1.43    12.90801     1.39999    -7.59637
    57  H   1.0   -0.00    1.03    1.43    11.64492    -1.60538    -6.85361
    58  C   4.0   -0.09    4.15    3.91     9.21321     0.66918    -9.16325
    59  H   1.0   -0.02    1.11    1.45     7.48301    -0.28409    -8.58655
    60  H   1.0   -0.01    1.03    1.43     9.91538    -0.29782   -10.84686
    61  C   4.0   -0.13    4.03    3.68     8.61312     3.40172    -9.83234
    62  H   1.0    0.00    1.00    1.43    10.32189     4.41486   -10.36890
    63  H   1.0   -0.01    1.00    1.43     7.29667     3.46393   -11.40886
    64  H   1.0   -0.01    1.02    1.43     7.74393     4.38207    -8.25323
    65  O   6.0   -0.24    3.93    4.84    -1.35801     2.11812     3.65405
    66  H   1.0    0.04    1.52    1.63    -1.91486     3.87309     3.39356
    67  C   4.0   -0.03    4.74    4.79    -0.97788     1.79055     6.29889
    68  H   1.0    0.01    1.02    1.43    -0.62977     3.60841     7.21322
    69  H   1.0   -0.00    1.22    1.47     0.70336     0.62281     6.53829
    70  C   4.0   -0.07    4.34    4.28    -3.19688     0.47573     7.60337
    71  H   1.0    0.02    1.27    1.49    -4.04979    -0.83964     6.27202
    72  H   1.0    0.01    1.03    1.43    -2.46268    -0.61522     9.18966
    73  C   4.0   -0.07    4.10    3.80    -5.22687     2.26935     8.59528
    74  H   1.0    0.01    1.02    1.43    -4.34998     3.67858     9.82517
    75  H   1.0    0.01    1.03    1.43    -6.55060     1.18141     9.75027
    76  C   4.0   -0.11    4.08    3.76    -6.68467     3.58715     6.49704
    77  H   1.0    0.02    1.05    1.44    -7.49667     2.17104     5.25566
    78  H   1.0    0.00    1.00    1.43    -8.21454     4.70515     7.29527
    79  H   1.0    0.02    1.02    1.43    -5.46233     4.84802     5.43911
    80  O   6.0   -0.28    3.98    4.86    -4.04102    -3.05398    -1.91315
    81  H   1.0    0.05    1.58    1.68    -5.84651    -2.89611    -2.31670
    82  H   1.0    0.03    1.49    1.60    -3.64607    -4.80154    -2.28921
    83  O   6.0   -0.39    2.13    1.84    -6.61166    -4.54559    -7.31305
    84  H   1.0    0.09    1.08    1.44    -5.29273    -5.67560    -6.74681
    85  H   1.0    0.10    1.05    1.44    -7.70505    -4.20511    -5.88552
    86  O   6.0   -0.32    3.97    4.86    -4.27485    -0.11259    -6.94524
    87  H   1.0    0.00    1.32    1.50    -4.50996     0.79683    -8.50605
    88  H   1.0    0.06    1.44    1.56    -5.18475    -1.72727    -7.26296
    89  O   6.0   -0.27    3.68    4.59    -0.97184    -2.95490     2.50475
    90  H   1.0    0.03    1.42    1.55     0.24758    -3.25064     3.83134
    91  H   1.0   -0.00    1.51    1.61    -0.29770    -3.90897     1.09673
    92  O   6.0   -0.30    3.86    4.79    -5.89871     2.97004     0.26902
    93  H   1.0    0.02    1.52    1.62    -4.98074     4.47474     0.86135
    94  H   1.0    0.04    1.28    1.49    -7.51755     3.11122     1.08480

  Z AO/shell   Hii/eV     exponent
  1     Wed Apr 25 08:07:45 CEST 2018   EN: 2.200 GM2: 0.406  GM3: 0.0800  RAES: 1.40
     1s    -10.707211    1.230000
  6     Wed Apr 25 08:07:45 CEST 2018   EN: 2.550 GM2: 0.538  GM3: 0.1500  RAES: 3.00
     2s    -13.970922    2.096432
     2p    -10.063292    1.800000
  8     Wed Apr 25 08:07:45 CEST 2018   EN: 3.440 GM2: 0.452  GM3:-0.0517  RAES: 1.80
     2s    -20.229985    2.439742
     2p    -15.503117    2.137023
 11     Tue Apr 24 16:34:09 CEST 2018   EN: 0.930 GM2: 0.271  GM3: 0.1799  RAES: 5.00
     3s     -4.546934    0.763787
     3p     -1.332719    0.573553
 17     Mon Apr 23 14:09:22 CEST 2018   EN: 3.160 GM2: 0.249  GM3: 0.1495  RAES: 2.50
     3s    -29.278781    2.485265
     3p    -12.673758    2.199650
     3d     -0.240338    2.476089
 no old-style atom pair restraining (fixing) potential

molecular fragmentation (1/2 indicates fragments):
111111111111111111111111111111111111111111111111111111111111111111111111
1111111111222111111111
# atoms in fragment 1/2:    91     3
 fragment masses (1/2) :      929.99       18.02
CMA distance (Bohr)    :  10.253
constraining FC (au)   :  0.0500
           ------------------------------------------------- 
          |        Self-Consistent Charge Iterations        |
           ------------------------------------------------- 

 Ncao       : 286
 Nao        : 276
 Nshell     : 148
 Nel        : 248
 T(el)      :   300.0
 intcut     :    25.0
 scfconv/Eh :  0.100E-05
   qconv/e  :  0.100E-03
 intneglect :  0.100E-07
 broydamp   :      0.250
 iter      E             dE          RMSdq      gap      omega  full diag
   1   -145.9462514 -0.145946E+03  0.902E+00    5.15       0.0  T
   2   -146.2315670 -0.285316E+00  0.561E+00    5.38       1.0  T
   3   -146.3352406 -0.103674E+00  0.502E+00    4.93       1.0  T
   4   -146.3931987 -0.579581E-01  0.298E+00    4.31       1.0  T
   5   -146.4144118 -0.212131E-01  0.124E+00    3.57       1.0  T
   6   -146.4170078 -0.259599E-02  0.531E-01    3.60       1.0  T
   7   -146.4175739 -0.566080E-03  0.323E-01    3.50       1.0  T
   8   -146.4185574 -0.983559E-03  0.250E-01    3.61       1.0  T
   9   -146.4190957 -0.538308E-03  0.151E-01    3.56       1.0  T
  10   -146.4195517 -0.455997E-03  0.956E-02    3.56       1.0  T
  11   -146.4197030 -0.151262E-03  0.566E-02    3.55       1.0  T
  12   -146.4197254 -0.224291E-04  0.228E-02    3.55       1.0  T
  13   -146.4197314 -0.594237E-05  0.164E-02    3.55       1.0  T
  14   -146.4197354 -0.402431E-05  0.125E-02    3.54       1.0  T
  15   -146.4197391 -0.372027E-05  0.818E-03    3.54       1.3  T
  16   -146.4197410 -0.189689E-05  0.438E-03    3.54       2.4  T
  17   -146.4197414 -0.366746E-06  0.241E-03    3.54       4.3  T
  18   -146.4197414 -0.593762E-07  0.132E-03    3.54       7.8  T
  19   -146.4197414 -0.241160E-07  0.854E-04    3.54      12.1  T
  20   -146.4197415 -0.126254E-07  0.564E-04    3.54      18.3  T
speedup  1.00
cpu  time for SCC    0.32 s
wall time for SCC    0.32 s

   *** convergence criteria satisfied after 20 iterations ***

          eigenvalues
 #    :         112        113        114        115        116        117        118        119
 occ. :        2.000      2.000      2.000      2.000      2.000      2.000      2.000      2.000
 eps  :        -8.366     -8.364     -8.339     -8.331     -8.309     -8.303     -8.291     -8.278
 #    :         120        121        122        123        124        125        126        127
 occ. :        2.000      2.000      2.000      2.000      2.000      0.000      0.000      0.000
 eps  :        -8.258     -8.240     -8.194     -8.017     -8.001     -4.458     -3.031     -1.596
 #    :         128        129        130        131        132        133        134        135
 occ. :        0.000      0.000      0.000      0.000      0.000      0.000      0.000      0.000
 eps  :        -1.037     -0.397      0.651      1.315      1.887      2.539      3.079      3.236


   #   Z            q   n(s)   n(p)   n(d)      C6AA      α(0)
   1  11 Na     0.768  0.066  0.165  0.000    67.345    26.557
   2  11 Na     0.756  0.051  0.193  0.000    67.495    26.587
   3  11 Na     0.934  0.033  0.034  0.000    65.393    26.169
   4  11 Na     0.826  0.044  0.129  0.000    66.651    26.420
   5  11 Na     0.647  0.120  0.233  0.000    68.845    26.851
   6  11 Na     0.705  0.091  0.204  0.000    68.122    26.710
   7  11 Na     0.643  0.125  0.233  0.000    68.900    26.862
   8  11 Na     0.822  0.019  0.158  0.000    66.694    26.429
   9  11 Na     0.671  0.095  0.235  0.000    68.549    26.793
  10  17 Cl    -0.772  1.977  5.795  0.001   126.231    17.189
  11  17 Cl    -0.829  1.985  5.829  0.015   128.535    17.345
  12  17 Cl    -0.763  1.976  5.785  0.002   125.853    17.163
  13  17 Cl    -0.817  1.990  5.819  0.008   128.058    17.313
  14  17 Cl    -0.774  1.973  5.800  0.002   126.294    17.193
  15  17 Cl    -0.817  1.987  5.798  0.032   127.446    17.265
  16  17 Cl    -0.721  1.968  5.750  0.004   124.192    17.050
  17  17 Cl    -0.737  1.960  5.767  0.011   124.831    17.093
  18  17 Cl    -0.834  1.985  5.839  0.010   128.761    17.360
  19  17 Cl    -0.802  1.978  5.784  0.040   127.015    17.238
  20   8 O     -0.494  1.705  4.789  0.000    22.709     6.436
  21   1 H      0.343  0.657  0.000  0.000     0.594     1.205
  22   6 C      0.064  1.043  2.893  0.000    19.563     6.307
  23   1 H      0.018  0.982  0.000  0.000     2.768     2.602
  24   1 H      0.033  0.967  0.000  0.000     2.543     2.494
  25   6 C     -0.106  1.068  3.038  0.000    22.513     6.755
  26   1 H      0.063  0.937  0.000  0.000     2.161     2.299
  27   1 H      0.078  0.922  0.000  0.000     1.999     2.211
  28   6 C     -0.057  1.047  3.010  0.000    21.597     6.617
  29   1 H      0.023  0.977  0.000  0.000     2.690     2.565
  30   1 H      0.026  0.974  0.000  0.000     2.647     2.544
  31   6 C     -0.110  1.038  3.072  0.000    22.665     6.789
  32   1 H      0.045  0.955  0.000  0.000     2.389     2.417
  33   1 H      0.024  0.976  0.000  0.000     2.669     2.555
  34   1 H      0.041  0.959  0.000  0.000     2.441     2.443
  35   8 O     -0.500  1.707  4.793  0.000    22.838     6.454
  36   1 H      0.342  0.658  0.000  0.000     0.595     1.205
  37   6 C      0.053  1.042  2.905  0.000    19.623     6.295
  38   1 H      0.033  0.967  0.000  0.000     2.539     2.492
  39   1 H      0.066  0.934  0.000  0.000     2.129     2.282
  40   6 C     -0.070  1.053  3.017  0.000    21.849     6.655
  41   1 H      0.026  0.974  0.000  0.000     2.640     2.541
  42   1 H      0.041  0.959  0.000  0.000     2.442     2.444
  43   6 C     -0.065  1.050  3.015  0.000    21.749     6.640
  44   1 H      0.066  0.934  0.000  0.000     2.135     2.285
  45   1 H      0.024  0.976  0.000  0.000     2.667     2.554
  46   6 C     -0.113  1.040  3.073  0.000    22.715     6.796
  47   1 H      0.022  0.978  0.000  0.000     2.705     2.572
  48   1 H      0.028  0.972  0.000  0.000     2.622     2.532
  49   1 H      0.053  0.947  0.000  0.000     2.285     2.364
  50   8 O     -0.467  1.695  4.772  0.000    22.143     6.355
  51   1 H      0.316  0.684  0.000  0.000     0.669     1.283
  52   6 C      0.079  1.037  2.883  0.000    19.253     6.246
  53   1 H      0.009  0.991  0.000  0.000     2.900     2.663
  54   1 H      0.041  0.959  0.000  0.000     2.436     2.441
  55   6 C     -0.068  1.054  3.014  0.000    21.810     6.649
  56   1 H      0.019  0.981  0.000  0.000     2.746     2.592
  57   1 H      0.038  0.962  0.000  0.000     2.470     2.458
  58   6 C     -0.057  1.050  3.007  0.000    21.599     6.617
  59   1 H      0.060  0.940  0.000  0.000     2.196     2.317
  60   1 H      0.019  0.981  0.000  0.000     2.754     2.595
  61   6 C     -0.104  1.038  3.066  0.000    22.547     6.772
  62   1 H      0.018  0.982  0.000  0.000     2.763     2.600
  63   1 H      0.035  0.965  0.000  0.000     2.516     2.480
  64   1 H      0.051  0.949  0.000  0.000     2.313     2.379
  65   8 O     -0.545  1.717  4.828  0.000    23.812     6.591
  66   1 H      0.373  0.627  0.000  0.000     0.532     1.142
  67   6 C      0.034  1.049  2.917  0.000    19.927     6.341
  68   1 H      0.054  0.946  0.000  0.000     2.271     2.357
  69   1 H      0.068  0.932  0.000  0.000     2.101     2.266
  70   6 C     -0.097  1.065  3.033  0.000    22.326     6.722
  71   1 H      0.073  0.927  0.000  0.000     2.046     2.235
  72   1 H      0.034  0.966  0.000  0.000     2.533     2.489
  73   6 C     -0.055  1.048  3.007  0.000    21.569     6.612
  74   1 H      0.023  0.977  0.000  0.000     2.684     2.562
  75   1 H      0.016  0.984  0.000  0.000     2.792     2.613
  76   6 C     -0.142  1.047  3.096  0.000    23.306     6.884
  77   1 H      0.059  0.941  0.000  0.000     2.209     2.324
  78   1 H      0.021  0.979  0.000  0.000     2.723     2.580
  79   1 H      0.083  0.917  0.000  0.000     1.952     2.185
  80   8 O     -0.700  1.738  4.962  0.000    27.610     7.097
  81   1 H      0.360  0.640  0.000  0.000     0.557     1.168
  82   1 H      0.348  0.652  0.000  0.000     0.580     1.189
  83   8 O     -0.599  1.748  4.852  0.000    25.168     6.771
  84   1 H      0.318  0.682  0.000  0.000     0.669     1.284
  85   1 H      0.320  0.680  0.000  0.000     0.665     1.281
  86   8 O     -0.675  1.729  4.947  0.000    26.966     7.013
  87   1 H      0.324  0.676  0.000  0.000     0.650     1.265
  88   1 H      0.367  0.633  0.000  0.000     0.541     1.151
  89   8 O     -0.668  1.725  4.943  0.000    26.776     6.989
  90   1 H      0.341  0.659  0.000  0.000     0.598     1.209
  91   1 H      0.356  0.644  0.000  0.000     0.565     1.176
  92   8 O     -0.682  1.733  4.950  0.000    27.147     7.037
  93   1 H      0.367  0.633  0.000  0.000     0.544     1.156
  94   1 H      0.337  0.663  0.000  0.000     0.617     1.232

 Mol. C6AA /au·bohr⁶  :     123098.646893
 Mol. C8AA /au·bohr⁸  :    4845761.146763
 Mol. α(0) /au        :        683.306011

 
 Wiberg/Mayer (AO) data. WBOs > 0.1 written file <wbo>
 largest (>0.05) Wiberg bond orders for each atom
           total WBO             WBO to atom ...
     1  Na  0.442    Cl  15 0.123    Cl  10 0.098    O   92 0.093    O   86 0.067
     2  Na  0.456    Cl  14 0.126    Cl  12 0.111    Cl  16 0.101    Cl  17 0.065    O   50 0.064
     3  Na  0.136    O   20 0.062    O   89 0.052    O   80 0.050
     4  Na  0.329    O   65 0.078    Cl  16 0.075    O   35 0.065    Cl  17 0.050
     5  Na  0.629    Cl  18 0.227    Cl  17 0.166    Cl  13 0.155
     6  Na  0.551    Cl  19 0.192    Cl  16 0.115    Cl  10 0.115    Cl  14 0.108
     7  Na  0.661    Cl  11 0.208    Cl  12 0.142    Cl  13 0.138    Cl  17 0.133
     8  Na  0.341    O   86 0.066    O   80 0.058    Cl  11 0.057    Cl  12 0.051
     9  Na  0.620    Cl  10 0.195    Cl  14 0.142    Cl  12 0.127    Cl  16 0.086
    10  Cl  0.437    Na   9 0.195    Na   6 0.115    Na   1 0.098
    11  Cl  0.322    Na   7 0.208    Na   8 0.057
    12  Cl  0.452    Na   7 0.142    Na   9 0.127    Na   2 0.111    Na   8 0.051
    13  Cl  0.354    Na   5 0.155    Na   7 0.138
    14  Cl  0.439    Na   9 0.142    Na   2 0.126    Na   6 0.108
    15  Cl  0.352    Na   1 0.123    H   81 0.051
    16  Cl  0.523    Na   6 0.115    Na   2 0.101    Na   9 0.086    Na   4 0.075
    17  Cl  0.502    Na   5 0.166    Na   7 0.133    Na   2 0.065    Na   4 0.050
    18  Cl  0.314    Na   5 0.227
    19  Cl  0.377    Na   6 0.192    H   66 0.055
    20  O   1.982    C   22 1.001    H   21 0.826    Na   3 0.062
    21  H   0.882    O   20 0.826
    22  C   3.954    C   25 1.003    O   20 1.001    H   24 0.979    H   23 0.973
    23  H   0.997    C   22 0.973
    24  H   0.995    C   22 0.979
    25  C   3.983    C   28 1.008    C   22 1.003    H   26 0.971    H   27 0.966
    26  H   0.995    C   25 0.971
    27  H   0.994    C   25 0.966
    28  C   3.998    C   31 1.019    C   25 1.008    H   30 0.978    H   29 0.978
    29  H   0.999    C   28 0.978
    30  H   0.999    C   28 0.978
    31  C   3.995    C   28 1.019    H   33 0.988    H   34 0.987    H   32 0.986
    32  H   0.997    C   31 0.986
    33  H   0.999    C   31 0.988
    34  H   0.998    C   31 0.987
    35  O   2.001    C   37 0.987    H   36 0.838    Na   4 0.065
    36  H   0.883    O   35 0.838
    37  C   3.944    C   40 1.006    O   35 0.987    H   38 0.972    H   39 0.971
    38  H   0.998    C   37 0.972
    39  H   0.993    C   37 0.971
    40  C   3.996    C   43 1.010    C   37 1.006    H   41 0.975    H   42 0.971
    41  H   0.999    C   40 0.975
    42  H   0.997    C   40 0.971
    43  C   3.993    C   46 1.022    C   40 1.010    H   45 0.978    H   44 0.966
    44  H   0.996    C   43 0.966
    45  H   0.999    C   43 0.978
    46  C   3.994    C   43 1.022    H   47 0.988    H   48 0.987    H   49 0.984
    47  H   0.999    C   46 0.988
    48  H   0.999    C   46 0.987
    49  H   0.996    C   46 0.984
    50  O   2.008    C   52 0.998    H   51 0.856    Na   2 0.064
    51  H   0.900    O   50 0.856
    52  C   3.956    C   55 1.005    O   50 0.998    H   54 0.976    H   53 0.972
    53  H   1.000    C   52 0.972
    54  H   0.998    C   52 0.976
    55  C   3.995    C   58 1.010    C   52 1.005    H   57 0.976    H   56 0.976
    56  H   1.000    C   55 0.976
    57  H   0.998    C   55 0.976
    58  C   3.993    C   61 1.022    C   55 1.010    H   60 0.979    H   59 0.969
    59  H   0.996    C   58 0.969
    60  H   0.999    C   58 0.979
    61  C   3.995    C   58 1.022    H   62 0.988    H   63 0.986    H   64 0.981
    62  H   0.999    C   61 0.988
    63  H   0.998    C   61 0.986
    64  H   0.998    C   61 0.981
    65  O   1.969    C   67 0.982    H   66 0.797    Na   4 0.078
    66  H   0.860    O   65 0.797    Cl  19 0.055
    67  C   3.939    C   70 1.005    O   65 0.982    H   68 0.973    H   69 0.972
    68  H   0.996    C   67 0.973
    69  H   0.994    C   67 0.972
    70  C   3.991    C   73 1.011    C   67 1.005    H   72 0.977    H   71 0.966
    71  H   0.993    C   70 0.966
    72  H   0.999    C   70 0.977
    73  C   3.996    C   76 1.022    C   70 1.011    H   75 0.979    H   74 0.976
    74  H   0.998    C   73 0.976
    75  H   0.999    C   73 0.979
    76  C   3.981    C   73 1.022    H   78 0.987    H   77 0.978    H   79 0.974
    77  H   0.996    C   76 0.978
    78  H   0.999    C   76 0.987
    79  H   0.993    C   76 0.974
    80  O   1.840    H   82 0.867    H   81 0.818    Na   8 0.058    Na   3 0.050
    81  H   0.869    O   80 0.818    Cl  15 0.051
    82  H   0.878    O   80 0.867
    83  O   1.913    H   84 0.881    H   85 0.875    H   88 0.081
    84  H   0.898    O   83 0.881
    85  H   0.897    O   83 0.875
    86  O   1.866    H   87 0.892    H   88 0.780    Na   1 0.067    Na   8 0.066
    87  H   0.894    O   86 0.892
    88  H   0.865    O   86 0.780    O   83 0.081
    89  O   1.856    H   90 0.873    H   91 0.853    Na   3 0.052
    90  H   0.883    O   89 0.873
    91  H   0.873    O   89 0.853
    92  O   1.854    H   94 0.884    H   93 0.816    Na   1 0.093
    93  H   0.864    O   92 0.816
    94  H   0.887    O   92 0.884
 MOs/occ written to file <molden.input>
 
molecular dipole:
                 x           y           z       tot (Debye)
 q only:       -2.145       0.706       4.350
   full:        1.007       0.257       3.317       8.834
molecular quadrupole (traceless):
                xx          xy          yy          xz          yz          zz
 q only:       -5.378      40.228     -15.241      -9.378     -18.534      20.619
  q+dip:        6.848      23.996     -10.356     -17.940     -11.293       3.508
   full:        6.121      23.889     -10.021     -17.459     -10.410       3.900

SCC energy    :    -146.4197415
rep           :       1.0449980
ES            :       1.0257273
AES           :      -0.1297331
AXC           :       0.0003779
disp          :      -0.1227132
XB            :       0.0000000
fix           :       0.0000000
total E       :    -145.3681677
atomizationE  :      19.5248422    12252.02
(atE without considering molecular charge,
 total energy contains solvation terms)
H-L gap (eV)  :          3.5429
           ------------------------------------------------- 
          |                 ===============                 |
          |                   A N C O P T                   |
          |                 ===============                 |
          |          Approximate Normal Coordinate          |
          |           Rational Function Optimizer           |
           ------------------------------------------------- 
dumping coords to <xtbopt.coord> and <xtbopt.log>
 optlevel               0
 Maxcycle             282
 Maxmicro              25
 Econv         5.000000000000000E-006
 Gconv         1.000000000000000E-003
 Maxdispl       1.00000000000000     
 Hlow          5.000000000000000E-003
 S6             20.0000000000000     
 Nvar              276

generating ANC from model Hessian ...
 Shifting diagonal of input Hessian by   1.925890095219203E-002
 Lowest  eigenvalues of input Hessian
    0.005000    0.005647    0.006109    0.007374    0.007770    0.009652
    0.011336    0.012304    0.013057    0.013884    0.014028    0.015527
    0.015728    0.015959    0.016806    0.017323    0.017868    0.018478
 Highest eigenvalues
    1.423249    1.427626    1.470933    1.484718    1.506230    1.511796
 
cpu  time for ANC gen    0.09 s
wall time for ANC gen    0.09 s
................................................................................
.............................. CYCLE    1 ......................................
................................................................................
   1   -146.4197415 -0.146420E+03  0.416E-04    3.54       0.0  T
   2   -146.4197415 -0.388297E-09  0.259E-04    3.54      39.8  T
   3   -146.4197415 -0.239538E-09  0.217E-04    3.54      47.6  T
speedup  0.98
cpu  time for SCC    0.05 s
wall time for SCC    0.05 s
speedup  0.99
cpu  time for grad    0.18 s
wall time for grad    0.18 s
 E :   -145.36816767  G :  0.000088    pred/act E change:  0.000D+00  0.544D-07
Maxdispl :   0.0005   ||displ|| :   0.0015   Lambda : -0.615D-07
Largest |displ|/coords:  0.0005 (   1)  0.0004 (   3)  0.0004 (  22)
................................................................................
.............................. CYCLE    2 ......................................
................................................................................
   1   -146.4197364 -0.146420E+03  0.121E-03    3.54       0.0  T
   2   -146.4197364 -0.124606E-08  0.579E-04    3.54      17.8  T
   3   -146.4197364 -0.266454E-09  0.284E-04    3.54      36.3  T
speedup  0.99
cpu  time for SCC    0.05 s
wall time for SCC    0.05 s
speedup  0.99
cpu  time for grad    0.17 s
wall time for grad    0.18 s
 E :   -145.36816771  G :  0.000069    pred/act E change:  0.000D+00 -0.354D-07
Maxdispl :   0.0038   ||displ|| :   0.0142   Lambda : -0.542D-06
Largest |displ|/coords:  0.0038 (  22)  0.0035 (   1)  0.0034 (  25)

   *** GEOMETRY OPTIMIZATION CONVERGED AFTER 2 ITERATIONS ***

------------------------------------------------------------------------
 total energy gain (kcal):     -0.0000
------------------------------------------------------------------------
================
 final structure:
================
$coord
       -5.83348215384546        2.28460990380994       -3.81493770357658      Na
        4.42136685112850        1.21782326999192       -3.90821890175121      Na
       -3.71679185204768       -0.41970103422295        1.41626218310345      Na
        1.92321369472115        0.61459468925367        1.64537092112710      Na
        6.54696983713588       -4.38024630047542        0.67449765170759      Na
       -0.87825769205810        6.91563416516731       -2.27170664270192      Na
        3.73124936812156       -5.24307280770536       -5.83333368541320      Na
       -1.12368502328405       -2.00833105327018       -4.72244670261437      Na
        0.07429020390966        3.52658144364746       -7.18614470482905      Na
       -3.79506236791832        6.08665241860558       -6.16756158209556      Cl
       -0.99909341448342       -6.77588090846462       -5.78463735724240      Cl
        2.31241415707896       -0.64839416594722       -7.86186670574670      Cl
        8.63558601316849       -5.90436672850645       -3.43155101310381      Cl
        3.42856252638137        6.10968282780262       -4.66957744895899      Cl
       -9.40172015589805       -1.33782920133076       -3.03614545087573      Cl
       -0.88098968333550        2.03552117437096       -2.24017446226318      Cl
        2.88394691306894       -2.83507874528759       -1.76470379298625      Cl
        4.90798968409641       -2.53414758373486        4.66103168844584      Cl
       -2.57567163322298        7.45547995660793        2.00813270851880      Cl
       -7.37564806571634       -1.67326808915717        2.39084527936323      O 
       -8.24163379782973       -1.61755648712542        0.75419674996392      H 
       -8.18939699131212       -3.91273791573802        3.57439776233114      C 
      -10.25650762832958       -3.92597546246145        3.75773679229611      H 
       -7.37850766649475       -3.91734917857514        5.47165144840478      H 
       -7.33289034772071       -6.25344084683864        2.13389450983220      C 
       -8.13202577187710       -6.17087819084939        0.23615800923499      H 
       -5.27884702337759       -6.21944451248294        2.00705793840803      H 
       -8.15050023191107       -8.70157575441960        3.40938891607364      C 
      -10.20960695146784       -8.75127428916538        3.55630978828228      H 
       -7.38471315696383       -8.76389405661907        5.32601209134792      H 
       -7.23800537529397      -11.00030944777687        1.93408166062989      C 
       -5.18764906429045      -10.99723453213272        1.79761034777006      H 
       -7.82520857010778      -12.74166489096755        2.85499452471150      H 
       -8.00926378700061      -10.98129030255322        0.02938155883454      H 
        4.45136037549964        3.19978221430646        0.26461031657278      O 
        4.28948480564947        4.68083061598654       -0.81885651349669      H 
        6.72481097956620        3.55667225533761        1.63295065499731      C 
        8.35840174396776        3.51281002656823        0.35804766314334      H 
        6.89854207008936        1.98163496279518        2.94395175765861      H 
        6.72793079251369        6.05773342874353        3.06691655585784      C 
        8.58600682153576        6.34708899988548        3.91832511604777      H 
        6.40995800887566        7.58528456349177        1.70890943217752      H 
        4.69770629563243        6.18662004562576        5.11374988133224      C 
        2.87460733998091        5.68402593450317        4.29273940406980      H 
        4.56138074314618        8.13387827990835        5.78644709428881      H 
        5.26648017413482        4.46530090467252        7.34750586508970      C 
        7.10584100114516        4.91486467022010        8.15184562463633      H 
        3.84919741332226        4.70117643744812        8.81516492871063      H 
        5.27057317088600        2.49384811277766        6.78593763738182      H 
        8.12341697289860        0.08384793126995       -3.62871670451023      O 
        8.54056503945949       -1.71297250398843       -3.67737383421689      H 
       10.27775425331377        1.37774705760289       -4.51547115061254      C 
       11.83301581295081        1.21234941519576       -3.14417492929895      H 
        9.76288708406687        3.37019770336629       -4.65775609382716      H 
       11.18188860687466        0.39603529879566       -7.07130031916570      C 
       12.90799645070229        1.40008193031735       -7.59635056472404      H 
       11.64495184216379       -1.60529639570601       -6.85356723717469      H 
        9.21319895920354        0.66919416557517       -9.16321528283035      C 
        7.48303158925281       -0.28413446954765       -8.58650345855932      H 
        9.91538248010343       -0.29779263268171      -10.84683468344056      H 
        8.61302838777532        3.40171263892632       -9.83231021241710      C 
       10.32178342396221        4.41492844056407      -10.36875996834439      H 
        7.29665861553041        3.46389918878918      -11.40889309204536      H 
        7.74371558803007        4.38201819668320       -8.25323069348660      H 
       -1.35796536340914        2.11817846809463        3.65406404375683      O 
       -1.91492593518421        3.87311014420735        3.39359303343506      H 
       -0.97783042875439        1.79057347379413        6.29890001692179      C 
       -0.62970718019508        3.60842231990994        7.21325041576047      H 
        0.70340408844493        0.62282279923871        6.53826233877293      H 
       -3.19683000623273        0.47574097128030        7.60337217033481      C 
       -4.04969803833359       -0.83965451789617        6.27202234809766      H 
       -2.46263005189407       -0.61518769116526        9.18967687307138      H 
       -5.22685865463333        2.26932117351104        8.59528443963329      C 
       -4.35000550741491        3.67855055872257        9.82520149784799      H 
       -6.55057049317014        1.18133300650909        9.75024971107239      H 
       -6.68470049085059        3.58711922611958        6.49706423252637      C 
       -7.49657829389389        2.17101004417267        5.25560776747535      H 
       -8.21467543553896        4.70496927668220        7.29532208672077      H 
       -5.46244326816696        4.84814090956654        5.43922513905021      H 
       -4.04094879686361       -3.05401810826423       -1.91319524322553      O 
       -5.84644391254871       -2.89620326089253       -2.31670883539224      H 
       -3.64598732188824       -4.80157990614950       -2.28924042224078      H 
       -6.61142772815132       -4.54553017469125       -7.31303249034131      O 
       -5.29248247804628       -5.67551399137246       -6.74676351444867      H 
       -7.70483175867631       -4.20513178296008       -5.88549186137470      H 
       -4.27473291319451       -0.11249295533134       -6.94522658545474      O 
       -4.50999119779073        0.79692924924865       -8.50601455286699      H 
       -5.18460368046230       -1.72720158098993       -7.26285390136203      H 
       -0.97177974216103       -2.95498187689454        2.50477444268255      O 
        0.24770243019717       -3.25062234735020        3.83132608450953      H 
       -0.29765861866777       -3.90907531071387        1.09676030487809      H 
       -5.89863921630089        2.97006254327983        0.26883541603174      O 
       -4.98071084361795        4.47476431222616        0.86122812447110      H 
       -7.51743684701379        3.11114020994770        1.08471340702197      H 
$end
 
 Bond Distances (Angstroems)
 ---------------------------
Na1-Na3=3.3114       Na1-Na6=3.6808       Na1-Na8=3.4063       Na1-Na9=3.6590       Na1-Cl10=2.6003      Na1-Cl15=2.7221      
Na1-Cl16=2.7532      Na1-O86=2.2435       Na1-O92=2.1915       Na2-Na4=3.2382       Na2-Na5=3.9902       Na2-Na7=3.5861       
Na2-Na8=3.4220       Na2-Na9=3.1294       Na2-Cl12=2.5687      Na2-Cl14=2.6720      Na2-Cl16=2.9731      Na2-Cl17=2.5590      
Na2-O35=2.4446       Na2-H36=2.4568       Na2-O50=2.0542       Na3-Na1=3.3114       Na3-Na4=3.0368       Na3-Na8=3.6252       
Na3-Cl16=2.7720      Na3-O20=2.1106       Na3-O65=2.1827       Na3-O80=2.2532       Na3-O89=2.0596       Na3-O92=2.2180       
Na4-Na2=3.2382       Na4-Na3=3.0368       Na4-Na5=3.6383       Na4-Na8=3.9851       Na4-Cl16=2.6448      Na4-Cl17=2.6167      
Na4-Cl18=2.7960      Na4-O35=2.0482       Na4-C37=2.9799       Na4-O65=2.1858       Na4-C67=2.9678       Na4-O89=2.4742       
Na5-Na2=3.9902       Na5-Na4=3.6383       Na5-Na7=3.7800       Na5-Cl13=2.5677      Na5-Cl17=2.4682      Na5-Cl18=2.4813      
Na6-Na1=3.6808       Na6-Na9=3.1990       Na6-Cl10=2.6125      Na6-Cl14=2.6431      Na6-Cl16=2.5825      Na6-Cl19=2.4531      
Na7-Na2=3.5861       Na7-Na5=3.7800       Na7-Na8=3.1426       Na7-Cl11=2.6315      Na7-Cl12=2.7618      Na7-Cl13=2.9109      
Na7-Cl17=2.5417      Na8-Na1=3.4063       Na8-Na2=3.4220       Na8-Na3=3.6252       Na8-Na4=3.9851       Na8-Na7=3.1426       
Na8-Na9=3.2681       Na8-Cl11=2.5856      Na8-Cl12=2.5659      Na8-Cl16=2.5142      Na8-Cl17=2.6718      Na8-O80=2.2134       
Na8-H82=2.3716       Na8-O86=2.2739       Na9-Na1=3.6590       Na9-Na2=3.1294       Na9-Na6=3.1990       Na9-Na8=3.2681       
Na9-Cl10=2.5136      Na9-Cl12=2.5321      Na9-Cl14=2.6063      Na9-Cl16=2.7800      Cl10-Na1=2.6003      Cl10-Na6=2.6125      
Cl10-Na9=2.5136      Cl11-Na7=2.6315      Cl11-Na8=2.5856      Cl12-Na2=2.5687      Cl12-Na7=2.7618      Cl12-Na8=2.5659      
Cl12-Na9=2.5321      Cl13-Na5=2.5677      Cl13-Na7=2.9109      Cl14-Na2=2.6720      Cl14-Na6=2.6431      Cl14-Na9=2.6063      
Cl15-Na1=2.7221      Cl16-Na1=2.7532      Cl16-Na2=2.9731      Cl16-Na3=2.7720      Cl16-Na4=2.6448      Cl16-Na6=2.5825      
Cl16-Na8=2.5142      Cl16-Na9=2.7800      Cl17-Na2=2.5590      Cl17-Na4=2.6167      Cl17-Na5=2.4682      Cl17-Na7=2.5417      
Cl17-Na8=2.6718      Cl18-Na4=2.7960      Cl18-Na5=2.4813      Cl19-Na6=2.4531      O20-Na3=2.1106       O20-H21=0.9803       
O20-C22=1.4079       H21-O20=0.9803       C22-O20=1.4079       C22-H23=1.0982       C22-H24=1.0918       C22-C25=1.5234       
H23-C22=1.0982       H24-C22=1.0918       C25-C22=1.5234       C25-H26=1.0905       C25-H27=1.0892       C25-C28=1.5235       
H26-C25=1.0905       H27-C25=1.0892       C28-C25=1.5235       C28-H29=1.0927       C28-H30=1.0927       C28-C31=1.5239       
H29-C28=1.0927       H30-C28=1.0927       C31-C28=1.5239       C31-H32=1.0874       C31-H33=1.0877       C31-H34=1.0875       
H32-C31=1.0874       H33-C31=1.0877       H34-C31=1.0875       O35-Na2=2.4446       O35-Na4=2.0482       O35-H36=0.9748       
O35-C37=1.4168       H36-Na2=2.4568       H36-O35=0.9748       C37-Na4=2.9799       C37-O35=1.4168       C37-H38=1.0968       
C37-H39=1.0883       C37-C40=1.5256       H38-C37=1.0968       H39-C37=1.0883       C40-C37=1.5256       C40-H41=1.0923       
C40-H42=1.0946       C40-C43=1.5271       H41-C40=1.0923       H42-C40=1.0946       C43-C40=1.5271       C43-H44=1.0910       
C43-H45=1.0926       C43-C46=1.5223       H44-C43=1.0910       H45-C43=1.0926       C46-C43=1.5223       C46-H47=1.0887       
C46-H48=1.0869       C46-H49=1.0847       H47-C46=1.0887       H48-C46=1.0869       H49-C46=1.0847       O50-Na2=2.0542       
O50-H51=0.9765       O50-C52=1.4102       H51-O50=0.9765       C52-O50=1.4102       C52-H53=1.1007       C52-H54=1.0916       
C52-C55=1.5258       H53-C52=1.1007       H54-C52=1.0916       C55-C52=1.5258       C55-H56=1.0926       C55-H57=1.0931       
C55-C58=1.5270       H56-C55=1.0926       H57-C55=1.0931       C58-C55=1.5270       C58-H59=1.0890       C58-H60=1.0926       
C58-C61=1.5222       H59-C58=1.0890       H60-C58=1.0926       C61-C58=1.5222       C61-H62=1.0889       C61-H63=1.0874       
C61-H64=1.0858       H62-C61=1.0889       H63-C61=1.0874       H64-C61=1.0858       O65-Na3=2.1827       O65-Na4=2.1858       
O65-H66=0.9840       O65-C67=1.4246       H66-O65=0.9840       C67-Na4=2.9678       C67-O65=1.4246       C67-H68=1.0924       
C67-H69=1.0906       C67-C70=1.5295       H68-C67=1.0924       H69-C67=1.0906       C70-C67=1.5295       C70-H71=1.0884       
C70-H72=1.0904       C70-C73=1.5265       H71-C70=1.0884       H72-C70=1.0904       C73-C70=1.5265       C73-H74=1.0932       
C73-H75=1.0935       C73-C76=1.5213       H74-C73=1.0932       H75-C73=1.0935       C76-C73=1.5213       C76-H77=1.0852       
C76-H78=1.0881       C76-H79=1.0849       H77-C76=1.0852       H78-C76=1.0881       H79-C76=1.0849       O80-Na3=2.2532       
O80-Na8=2.2134       O80-H81=0.9826       O80-H82=0.9688       H81-O80=0.9826       H82-Na8=2.3716       H82-O80=0.9688       
O83-H84=0.9667       O83-H85=0.9684       H84-O83=0.9667       H85-O83=0.9684       O86-Na1=2.2435       O86-Na8=2.2739       
O86-H87=0.9640       O86-H88=0.9951       H87-O86=0.9640       H88-O86=0.9951       O89-Na3=2.0596       O89-Na4=2.4742       
O89-H90=0.9663       O89-H91=0.9682       H90-O89=0.9663       H91-O89=0.9682       O92-Na1=2.1915       O92-Na3=2.2180       
O92-H93=0.9840       O92-H94=0.9622       H93-O92=0.9840       H94-O92=0.9622       
 C  H  Rav=1.0906 sigma=0.0036  Rmin=1.0847  Rmax=1.1007    36
 C  C  Rav=1.5249 sigma=0.0024  Rmin=1.5213  Rmax=1.5295    12
 O  H  Rav=0.9744 sigma=0.0093  Rmin=0.9622  Rmax=0.9951    14
 O  C  Rav=1.4149 sigma=0.0065  Rmin=1.4079  Rmax=1.4246     4
 Na H  Rav=2.4142 sigma=0.0426  Rmin=2.3716  Rmax=2.4568     2
 Na C  Rav=2.9739 sigma=0.0060  Rmin=2.9678  Rmax=2.9799     2
 Na O  Rav=2.2110 sigma=0.1244  Rmin=2.0482  Rmax=2.4742    14
 Na Na Rav=3.4764 sigma=0.2857  Rmin=3.0368  Rmax=3.9902    17
 Cl Na Rav=2.6367 sigma=0.1235  Rmin=2.4531  Rmax=2.9731    30
 
 selected bond angles (degree)
 --------------------
Na6-Na1-Na3= 82.03             Na8-Na1-Na3= 65.30             Na8-Na1-Na6= 87.37             Na9-Na1-Na3=101.31             
Na9-Na1-Na6= 51.68             Na9-Na1-Na8= 54.96             Cl10-Na1-Na3=126.46            Cl10-Na1-Na6= 45.21            
Cl10-Na1-Na8= 98.34            Cl10-Na1-Na9= 43.38            Cl15-Na1-Na3= 78.68            Cl15-Na1-Na6=158.35            
Cl15-Na1-Na8= 93.40            Cl15-Na1-Na9=142.47            Cl15-Na1-Cl10=154.84           Cl16-Na1-Na3= 53.44            
Cl16-Na1-Na6= 44.49            Cl16-Na1-Na8= 46.71            Cl16-Na1-Na9= 48.92            Cl16-Na1-Cl10= 77.71           
Cl16-Na1-Cl15=125.50           O86-Na1-Na3=104.39             O86-Na1-Na6=106.16             O86-Na1-Na8= 41.39             
O86-Na1-Na9= 55.07             O86-Na1-Cl10= 86.07            O86-Na1-Cl15= 88.20            O86-Na1-Cl16= 81.17            
O92-Na1-Na3= 41.63             O92-Na1-Na6= 71.47             O92-Na1-Na8=105.12             O92-Na1-Na9=117.68             
O92-Na1-Cl10=110.52            O92-Na1-Cl15= 87.50            O92-Na1-Cl16= 74.00            O92-Na1-O86=145.84             
Na5-Na2-Na4= 59.36             Na7-Na2-Na4= 97.02             Na7-Na2-Na5= 59.57             Na8-Na2-Na4= 73.44             
Na8-Na2-Na5= 87.01             Na8-Na2-Na7= 53.22             Na9-Na2-Na4=103.97             Na9-Na2-Na5=146.50             
Na9-Na2-Na7= 98.04             Na9-Na2-Na8= 59.65             Cl12-Na2-Na4=121.60            Cl12-Na2-Na5=109.39            
Cl12-Na2-Na7= 50.05            Cl12-Na2-Na8= 48.17            Cl12-Na2-Na9= 51.63            Cl14-Na2-Na4= 98.75            
Cl14-Na2-Na5=150.03            Cl14-Na2-Na7=149.41            Cl14-Na2-Na8=107.20            Cl14-Na2-Na9= 52.67            
Cl14-Na2-Cl12= 99.45           Cl16-Na2-Na4= 50.18            Cl16-Na2-Na5=101.17            Cl16-Na2-Na7= 97.30            
Cl16-Na2-Na8= 45.63            Cl16-Na2-Na9= 54.13            Cl16-Na2-Cl12= 83.55           Cl16-Na2-Cl14= 73.63           
Cl17-Na2-Na4= 52.07            Cl17-Na2-Na5= 36.68            Cl17-Na2-Na7= 45.13            Cl17-Na2-Na8= 50.59            
Cl17-Na2-Na9=109.83            Cl17-Na2-Cl12= 84.30           Cl17-Na2-Cl14=144.72           Cl17-Na2-Cl16= 71.96           
O35-Na2-Na4= 39.21             O35-Na2-Na5= 76.57             O35-Na2-Na7=131.78             O35-Na2-Na8=109.47             
O35-Na2-Na9=109.75             O35-Na2-Cl12=154.62            O35-Na2-Cl14= 73.85            O35-Na2-Cl16= 71.07            
O35-Na2-Cl17= 87.78            H36-Na2-Na4= 57.18             H36-Na2-Na5= 99.05             H36-Na2-Na7=153.80             
H36-Na2-Na8=115.57             H36-Na2-Na9= 93.25             H36-Na2-Cl12=144.73            H36-Na2-Cl14= 51.10            
H36-Na2-Cl16= 70.55            H36-Na2-Cl17=108.73            H36-Na2-O35= 22.94             O50-Na2-Na4=107.17             
O50-Na2-Na5= 58.03             O50-Na2-Na7= 80.74             O50-Na2-Na8=132.93             O50-Na2-Na9=148.76             
O50-Na2-Cl12=111.14            O50-Na2-Cl14=118.78            O50-Na2-Cl16=157.10            O50-Na2-Cl17= 91.52            
O50-Na2-O35= 93.10             O50-Na2-H36=101.37             Na4-Na3-Na1=106.73             Na8-Na3-Na1= 58.61             
Na8-Na3-Na4= 72.88             Cl16-Na3-Na1= 52.92            Cl16-Na3-Na4= 53.94            Cl16-Na3-Na8= 43.80            
O20-Na3-Na1= 91.71             O20-Na3-Na4=161.53             O20-Na3-Na8=119.56             O20-Na3-Cl16=144.54            
O65-Na3-Na1=112.40             O65-Na3-Na4= 46.00             O65-Na3-Na8=114.35             O65-Na3-Cl16= 77.33            
O65-Na3-O20=125.83             O80-Na3-Na1= 65.67             O80-Na3-Na4=102.57             O80-Na3-Na8= 35.38             
O80-Na3-Cl16= 77.61            O80-Na3-O20= 85.80             O80-Na3-O65=148.04             O89-Na3-Na1=138.93             
O89-Na3-Na4= 54.06             O89-Na3-Na8= 80.36             O89-Na3-Cl16= 96.82            O89-Na3-O20=111.96             
O89-Na3-O65= 81.13             O89-Na3-O80= 82.49             O92-Na3-Na1= 41.02             O92-Na3-Na4=112.13             
O92-Na3-Na8= 98.01             O92-Na3-Cl16= 73.24            O92-Na3-O20= 81.00             O92-Na3-O65= 87.05             
O92-Na3-O80=104.28             O92-Na3-O89=166.06             Na3-Na4-Na2=112.50             Na5-Na4-Na2= 70.67             
Na5-Na4-Na3=121.63             Na8-Na4-Na2= 55.40             Na8-Na4-Na3= 60.38             Na8-Na4-Na5= 84.24             
Cl16-Na4-Na2= 59.70            Cl16-Na4-Na3= 57.91            Cl16-Na4-Na5=118.30            Cl16-Na4-Na8= 38.25            
Cl17-Na4-Na2= 50.48            Cl17-Na4-Na3= 92.16            Cl17-Na4-Na5= 42.70            Cl17-Na4-Na8= 41.63            
Cl17-Na4-Cl16= 76.77           Cl18-Na4-Na2=110.25            Cl18-Na4-Na3=118.07            Cl18-Na4-Na5= 42.92            
Cl18-Na4-Na8=120.24            Cl18-Na4-Cl16=158.45           Cl18-Na4-Cl17= 82.42           O35-Na4-Na2= 48.99             
O35-Na4-Na3=138.42             O35-Na4-Na5= 89.75             O35-Na4-Na8=101.26             O35-Na4-Cl16= 84.22            
O35-Na4-Cl17= 95.34            O35-Na4-Cl18=103.45            C37-Na4-Na2= 66.32             C37-Na4-Na3=158.76             
C37-Na4-Na5= 78.80             C37-Na4-Na8=121.67             C37-Na4-Cl16=109.16            C37-Na4-Cl17=101.38            
C37-Na4-Cl18= 80.27            C37-Na4-O35= 24.95             O65-Na4-Na2=136.86             O65-Na4-Na3= 45.92             
O65-Na4-Na5=150.15             O65-Na4-Na8=102.51             O65-Na4-Cl16= 80.15            O65-Na4-Cl17=138.04            
O65-Na4-Cl18=112.84            O65-Na4-O35=116.69             O65-Na4-C37=119.22             C67-Na4-Na2=160.65             
C67-Na4-Na3= 64.06             C67-Na4-Na5=128.12             C67-Na4-Na8=124.43             C67-Na4-Cl16=107.17            
C67-Na4-Cl17=144.98            C67-Na4-Cl18= 86.77            C67-Na4-O35=119.59             C67-Na4-C37=109.47             
C67-Na4-O65= 27.04             O89-Na4-Na2=119.66             O89-Na4-Na3= 42.37             O89-Na4-Na5= 83.55             
O89-Na4-Na8= 68.84             O89-Na4-Cl16= 90.72            O89-Na4-Cl17= 73.41            O89-Na4-Cl18= 77.87            
O89-Na4-O35=168.49             O89-Na4-C37=158.00             O89-Na4-O65= 72.34             O89-Na4-C67= 71.78             
Na4-Na5-Na2= 49.98             Na7-Na5-Na2= 54.89             Na7-Na5-Na4= 87.21             Cl13-Na5-Na2= 80.81            
Cl13-Na5-Na4=129.58            Cl13-Na5-Na7= 50.27            Cl17-Na5-Na2= 38.26            Cl17-Na5-Na4= 45.97            
Cl17-Na5-Na7= 41.75            Cl17-Na5-Cl13= 89.98           Cl18-Na5-Na2= 97.23            Cl18-Na5-Na4= 50.12            
Cl18-Na5-Na7=133.18            Cl18-Na5-Cl13=173.49           Cl18-Na5-Cl17= 92.27           Na9-Na6-Na1= 63.81             
Cl10-Na6-Na1= 44.95            Cl10-Na6-Na9= 50.02            Cl14-Na6-Na1=113.60            Cl14-Na6-Na9= 51.93            
Cl14-Na6-Cl10= 95.94           Cl16-Na6-Na1= 48.34            Cl16-Na6-Na9= 56.27            Cl16-Na6-Cl10= 80.61           
Cl16-Na6-Cl14= 80.92           Cl19-Na6-Na1= 91.23            Cl19-Na6-Na9=150.87            Cl19-Na6-Cl10=122.13           
Cl19-Na6-Cl14=141.05           Cl19-Na6-Cl16= 96.33           Na5-Na7-Na2= 65.54             Na8-Na7-Na2= 60.71             
Na8-Na7-Na5= 94.94             Cl11-Na7-Na2=112.83            Cl11-Na7-Na5=113.78            Cl11-Na7-Na8= 52.29            
Cl12-Na7-Na2= 45.48            Cl12-Na7-Na5=110.79            Cl12-Na7-Na8= 51.02            Cl12-Na7-Cl11= 90.95           
Cl13-Na7-Na2= 84.25            Cl13-Na7-Na5= 42.72            Cl13-Na7-Na8=135.45            Cl13-Na7-Cl11=143.78           
Cl13-Na7-Cl12=121.19           Cl17-Na7-Na2= 45.52            Cl17-Na7-Na5= 40.29            Cl17-Na7-Na8= 54.85            
Cl17-Na7-Cl11= 88.76           Cl17-Na7-Cl12= 80.79           Cl17-Na7-Cl13= 81.24           Na2-Na8-Na1=106.08             
Na3-Na8-Na1= 56.09             Na3-Na8-Na2= 95.51             Na4-Na8-Na1= 86.82             Na4-Na8-Na2= 51.16             
Na4-Na8-Na3= 46.74             Na7-Na8-Na1=171.04             Na7-Na8-Na2= 66.06             Na7-Na8-Na3=127.11             
Na7-Na8-Na4= 90.98             Na9-Na8-Na1= 66.45             Na9-Na8-Na2= 55.72             Na9-Na8-Na3=102.89             
Na9-Na8-Na4= 86.94             Na9-Na8-Na7=104.77             Cl11-Na8-Na1=134.43            Cl11-Na8-Na2=119.49            
Cl11-Na8-Na3=115.51            Cl11-Na8-Na4=120.89            Cl11-Na8-Na7= 53.63            Cl11-Na8-Na9=141.52            
Cl12-Na8-Na1=115.01            Cl12-Na8-Na2= 48.24            Cl12-Na8-Na3=141.57            Cl12-Na8-Na4= 99.39            
Cl12-Na8-Na7= 56.79            Cl12-Na8-Na9= 49.68            Cl12-Na8-Cl11= 96.59           Cl16-Na8-Na1= 52.85            
Cl16-Na8-Na2= 57.71            Cl16-Na8-Na3= 49.74            Cl16-Na8-Na4= 40.63            Cl16-Na8-Na7=121.30            
Cl16-Na8-Na9= 55.65            Cl16-Na8-Cl11=160.52           Cl16-Na8-Cl12= 93.63           Cl17-Na8-Na1=127.40            
Cl17-Na8-Na2= 47.73            Cl17-Na8-Na3= 79.25            Cl17-Na8-Na4= 40.58            Cl17-Na8-Na7= 51.06            
Cl17-Na8-Na9=103.09            Cl17-Na8-Cl11= 86.98           Cl17-Na8-Cl12= 82.11           Cl17-Na8-Cl16= 78.04           
O80-Na8-Na1= 64.01             O80-Na8-Na2=129.66             O80-Na8-Na3= 36.11             O80-Na8-Na4= 78.54             
O80-Na8-Na7=124.03             O80-Na8-Na9=128.85             O80-Na8-Cl11= 85.40            O80-Na8-Cl12=177.68            
O80-Na8-Cl16= 84.12            O80-Na8-Cl17= 96.85            H82-Na8-Na1= 85.83             H82-Na8-Na2=136.48             
H82-Na8-Na3= 56.29             H82-Na8-Na4= 89.18             H82-Na8-Na7=102.84             H82-Na8-Na9=152.17             
H82-Na8-Cl11= 61.59            H82-Na8-Cl12=157.69            H82-Na8-Cl16=106.00            H82-Na8-Cl17= 91.53            
H82-Na8-O80= 24.08             O86-Na8-Na1= 40.72             O86-Na8-Na2=118.28             O86-Na8-Na3= 94.80             
O86-Na8-Na4=125.48             O86-Na8-Na7=137.99             O86-Na8-Na9= 62.64             O86-Na8-Cl11=109.68            
O86-Na8-Cl12= 93.50            O86-Na8-Cl16= 86.11            O86-Na8-Cl17=163.20            O86-Na8-O80= 86.92             
O86-Na8-H82= 98.23             Na2-Na9-Na1=106.72             Na6-Na9-Na1= 64.51             Na6-Na9-Na2= 83.34             
Na8-Na9-Na1= 58.59             Na8-Na9-Na2= 64.63             Na8-Na9-Na6= 98.49             Cl10-Na9-Na1= 45.27            
Cl10-Na9-Na2=133.66            Cl10-Na9-Na6= 52.78            Cl10-Na9-Na8=103.86            Cl12-Na9-Na1=108.17            
Cl12-Na9-Na2= 52.69            Cl12-Na9-Na6=132.66            Cl12-Na9-Na8= 50.59            Cl12-Na9-Cl10=151.83           
Cl14-Na9-Na1=115.28            Cl14-Na9-Na2= 54.61            Cl14-Na9-Na6= 52.98            Cl14-Na9-Na8=113.47            
Cl14-Na9-Cl10= 99.35           Cl14-Na9-Cl12=102.19           Cl16-Na9-Na1= 48.29            Cl16-Na9-Na2= 60.07            
Cl16-Na9-Na6= 50.59            Cl16-Na9-Na8= 48.30            Cl16-Na9-Cl10= 78.64           Cl16-Na9-Cl12= 88.30           
Cl16-Na9-Cl14= 77.97           Na6-Cl10-Na1= 89.84            Na9-Cl10-Na1= 91.35            Na9-Cl10-Na6= 77.20            
 
 selected dihedral angles (degree)
 ---------------------------------
Na4-Na3-Na1-Na6=326.30        Na4-Na3-Na1-Na8= 57.07        Na4-Na3-Na1-Na9= 14.50        Na4-Na3-Na1-Cl10=335.20       
Na4-Na3-Na1-Cl15=156.19       Na4-Na3-Na1-Cl16=  3.84       Na4-Na3-Na1-O86= 71.03        Na4-Na3-Na1-O92=255.30        
Na8-Na3-Na1-Na6=269.23        Na8-Na3-Na1-Na9=317.43        Na8-Na3-Na1-Cl10=278.13       Na8-Na3-Na1-Cl15= 99.12       
Na8-Na3-Na1-Cl16=306.77       Na8-Na3-Na1-O86= 13.96        Na8-Na3-Na1-O92=198.22        Cl16-Na3-Na1-Na6=322.46       
Cl16-Na3-Na1-Na8= 53.23       Cl16-Na3-Na1-Na9= 10.66       Cl16-Na3-Na1-Cl10=331.36      Cl16-Na3-Na1-Cl15=152.35      
Cl16-Na3-Na1-O86= 67.19       Cl16-Na3-Na1-O92=251.45       O20-Na3-Na1-Na6=145.18        O20-Na3-Na1-Na8=235.95        
O20-Na3-Na1-Na9=193.38        O20-Na3-Na1-Cl10=154.08       O20-Na3-Na1-Cl15=335.07       O20-Na3-Na1-Cl16=182.72       
O20-Na3-Na1-O86=249.91        O20-Na3-Na1-O92= 74.17        O65-Na3-Na1-Na6= 14.96        O65-Na3-Na1-Na8=105.72        
O65-Na3-Na1-Na9= 63.15        O65-Na3-Na1-Cl10= 23.85       O65-Na3-Na1-Cl15=204.85       O65-Na3-Na1-Cl16= 52.49       
O65-Na3-Na1-O86=119.69        O65-Na3-Na1-O92=303.95        O80-Na3-Na1-Na6=229.80        O80-Na3-Na1-Na8=320.56        
O80-Na3-Na1-Na9=277.99        O80-Na3-Na1-Cl10=238.69       O80-Na3-Na1-Cl15= 59.68       O80-Na3-Na1-Cl16=267.33       
O80-Na3-Na1-O86=334.52        O80-Na3-Na1-O92=158.79        O89-Na3-Na1-Na6=272.31        O89-Na3-Na1-Na8=  3.08        
O89-Na3-Na1-Na9=320.51        O89-Na3-Na1-Cl10=281.21       O89-Na3-Na1-Cl15=102.20       O89-Na3-Na1-Cl16=309.85       
O89-Na3-Na1-O86= 17.04        O89-Na3-Na1-O92=201.30        O92-Na3-Na1-Na6= 71.01        O92-Na3-Na1-Na8=161.78        
O92-Na3-Na1-Na9=119.21        O92-Na3-Na1-Cl10= 79.90       O92-Na3-Na1-Cl15=260.90       O92-Na3-Na1-Cl16=108.55       
O92-Na3-Na1-O86=175.74        Na3-Na4-Na2-Na5=242.86        Na3-Na4-Na2-Na7=291.10        Na3-Na4-Na2-Na8=339.34        
Na3-Na4-Na2-Na9= 31.23        Na3-Na4-Na2-Cl12=337.95       Na3-Na4-Na2-Cl14= 84.79       Na3-Na4-Na2-Cl16= 24.76       
Na3-Na4-Na2-Cl17=286.79       Na3-Na4-Na2-O35=135.47        Na3-Na4-Na2-H36=116.01        Na3-Na4-Na2-O50=208.66        
Na5-Na4-Na2-Na7= 48.24        Na5-Na4-Na2-Na8= 96.48        Na5-Na4-Na2-Na9=148.37        Na5-Na4-Na2-Cl12= 95.09       
Na5-Na4-Na2-Cl14=201.93       Na5-Na4-Na2-Cl16=141.90       Na5-Na4-Na2-Cl17= 43.93       Na5-Na4-Na2-O35=252.61        
Na5-Na4-Na2-H36=233.15        Na5-Na4-Na2-O50=325.80        Na8-Na4-Na2-Na5=263.52        Na8-Na4-Na2-Na7=311.76        
Na8-Na4-Na2-Na9= 51.89        Na8-Na4-Na2-Cl12=358.61       Na8-Na4-Na2-Cl14=105.45       Na8-Na4-Na2-Cl16= 45.42       
Na8-Na4-Na2-Cl17=307.45       Na8-Na4-Na2-O35=156.12        Na8-Na4-Na2-H36=136.67        Na8-Na4-Na2-O50=229.32        
Cl16-Na4-Na2-Na5=218.10       Cl16-Na4-Na2-Na7=266.34       Cl16-Na4-Na2-Na8=314.58       Cl16-Na4-Na2-Na9=  6.47       
Cl16-Na4-Na2-Cl12=313.19      Cl16-Na4-Na2-Cl14= 60.03      Cl16-Na4-Na2-Cl17=262.03      Cl16-Na4-Na2-O35=110.71       
Cl16-Na4-Na2-H36= 91.25       Cl16-Na4-Na2-O50=183.90       Cl17-Na4-Na2-Na5=316.07       Cl17-Na4-Na2-Na7=  4.30       
Cl17-Na4-Na2-Na8= 52.55       Cl17-Na4-Na2-Na9=104.43       Cl17-Na4-Na2-Cl12= 51.16      Cl17-Na4-Na2-Cl14=158.00      
Cl17-Na4-Na2-Cl16= 97.97      Cl17-Na4-Na2-O35=208.67       Cl17-Na4-Na2-H36=189.22       Cl17-Na4-Na2-O50=281.87       
Cl18-Na4-Na2-Na5= 16.95       Cl18-Na4-Na2-Na7= 65.18       Cl18-Na4-Na2-Na8=113.43       Cl18-Na4-Na2-Na9=165.32       
Cl18-Na4-Na2-Cl12=112.04      Cl18-Na4-Na2-Cl14=218.88      Cl18-Na4-Na2-Cl16=158.85      Cl18-Na4-Na2-Cl17= 60.88      
Cl18-Na4-Na2-O35=269.55       Cl18-Na4-Na2-H36=250.10       Cl18-Na4-Na2-O50=342.75       O35-Na4-Na2-Na5=107.39        
O35-Na4-Na2-Na7=155.63        O35-Na4-Na2-Na8=203.88        O35-Na4-Na2-Na9=255.76        O35-Na4-Na2-Cl12=202.49       
O35-Na4-Na2-Cl14=309.33       O35-Na4-Na2-Cl16=249.29       O35-Na4-Na2-Cl17=151.33       O35-Na4-Na2-H36=340.55        
O35-Na4-Na2-O50= 73.20        C37-Na4-Na2-Na5= 85.94        C37-Na4-Na2-Na7=134.17        C37-Na4-Na2-Na8=182.42        
C37-Na4-Na2-Na9=234.30        C37-Na4-Na2-Cl12=181.03       C37-Na4-Na2-Cl14=287.87       C37-Na4-Na2-Cl16=227.84       
C37-Na4-Na2-Cl17=129.87       C37-Na4-Na2-O35=338.54        C37-Na4-Na2-H36=319.09        C37-Na4-Na2-O50= 51.74        
O65-Na4-Na2-Na5=194.10        O65-Na4-Na2-Na7=242.33        O65-Na4-Na2-Na8=290.58        O65-Na4-Na2-Na9=342.47        
O65-Na4-Na2-Cl12=289.19       O65-Na4-Na2-Cl14= 36.03       O65-Na4-Na2-Cl16=336.00       O65-Na4-Na2-Cl17=238.03       
O65-Na4-Na2-O35= 86.70        O65-Na4-Na2-H36= 67.25        O65-Na4-Na2-O50=159.90        C67-Na4-Na2-Na5=167.30        
C67-Na4-Na2-Na7=215.54        C67-Na4-Na2-Na8=263.78        C67-Na4-Na2-Na9=315.67        C67-Na4-Na2-Cl12=262.39       
C67-Na4-Na2-Cl14=  9.23       C67-Na4-Na2-Cl16=309.20       C67-Na4-Na2-Cl17=211.23       C67-Na4-Na2-O35= 59.90        
C67-Na4-Na2-H36= 40.45        C67-Na4-Na2-O50=133.10        O89-Na4-Na2-Na5=289.68        O89-Na4-Na2-Na7=337.91        
O89-Na4-Na2-Na8= 26.16        O89-Na4-Na2-Na9= 78.05        O89-Na4-Na2-Cl12= 24.77       O89-Na4-Na2-Cl14=131.61       
O89-Na4-Na2-Cl16= 71.58       O89-Na4-Na2-Cl17=333.61       O89-Na4-Na2-O35=182.28        O89-Na4-Na2-H36=162.83        
O89-Na4-Na2-O50=255.48        Na2-Na4-Na3-Na1=330.94        Na2-Na4-Na3-Na8= 19.51        Na2-Na4-Na3-Cl16=334.73       
Na2-Na4-Na3-O20=154.49        Na2-Na4-Na3-O65=225.70        Na2-Na4-Na3-O80= 38.99        Na2-Na4-Na3-O89=109.91        
Na2-Na4-Na3-O92=287.68        Na5-Na4-Na3-Na1=250.48        Na5-Na4-Na3-Na8=299.05        Na5-Na4-Na3-Cl16=254.27       
Na5-Na4-Na3-O20= 74.03        Na5-Na4-Na3-O65=145.24        Na5-Na4-Na3-O80=318.53        Na5-Na4-Na3-O89= 29.45        
Na5-Na4-Na3-O92=207.22        Na8-Na4-Na3-Na1=311.43        Na8-Na4-Na3-Cl16=315.22       Na8-Na4-Na3-O20=134.97        
Na8-Na4-Na3-O65=206.19        Na8-Na4-Na3-O80= 19.48        Na8-Na4-Na3-O89= 90.40        Na8-Na4-Na3-O92=268.17        
Cl16-Na4-Na3-Na1=356.21       Cl16-Na4-Na3-Na8= 44.78       Cl16-Na4-Na3-O20=179.75       Cl16-Na4-Na3-O65=250.97       
Cl16-Na4-Na3-O80= 64.26       Cl16-Na4-Na3-O89=135.18       Cl16-Na4-Na3-O92=312.94       Cl17-Na4-Na3-Na1=283.30       
Cl17-Na4-Na3-Na8=331.87       Cl17-Na4-Na3-Cl16=287.09      Cl17-Na4-Na3-O20=106.84       Cl17-Na4-Na3-O65=178.06       
Cl17-Na4-Na3-O80=351.35       Cl17-Na4-Na3-O89= 62.27       Cl17-Na4-Na3-O92=240.03       Cl18-Na4-Na3-Na1=200.74       
Cl18-Na4-Na3-Na8=249.31       Cl18-Na4-Na3-Cl16=204.53      Cl18-Na4-Na3-O20= 24.28       Cl18-Na4-Na3-O65= 95.50       
Cl18-Na4-Na3-O80=268.79       Cl18-Na4-Na3-O89=339.71       Cl18-Na4-Na3-O92=157.47       O35-Na4-Na3-Na1= 23.83        
O35-Na4-Na3-Na8= 72.40        O35-Na4-Na3-Cl16= 27.62       O35-Na4-Na3-O20=207.37        O35-Na4-Na3-O65=278.59        
O35-Na4-Na3-O80= 91.88        O35-Na4-Na3-O89=162.80        O35-Na4-Na3-O92=340.57        C37-Na4-Na3-Na1= 53.25        
C37-Na4-Na3-Na8=101.81        C37-Na4-Na3-Cl16= 57.04       C37-Na4-Na3-O20=236.79        C37-Na4-Na3-O65=308.01        
C37-Na4-Na3-O80=121.29        C37-Na4-Na3-O89=192.21        C37-Na4-Na3-O92=  9.98        O65-Na4-Na3-Na1=105.24        
O65-Na4-Na3-Na8=153.81        O65-Na4-Na3-Cl16=109.03       O65-Na4-Na3-O20=288.78        O65-Na4-Na3-O80=173.29        
O65-Na4-Na3-O89=244.21        O65-Na4-Na3-O92= 61.97        C67-Na4-Na3-Na1=130.04        C67-Na4-Na3-Na8=178.61        
C67-Na4-Na3-Cl16=133.83       C67-Na4-Na3-O20=313.58        C67-Na4-Na3-O65= 24.80        C67-Na4-Na3-O80=198.09        
C67-Na4-Na3-O89=269.01        C67-Na4-Na3-O92= 86.77        O89-Na4-Na3-Na1=221.03        O89-Na4-Na3-Na8=269.60        
O89-Na4-Na3-Cl16=224.82       O89-Na4-Na3-O20= 44.57        O89-Na4-Na3-O65=115.79        O89-Na4-Na3-O80=289.08        
O89-Na4-Na3-O92=177.77        Na4-Na5-Na2-Na7=239.16        Na4-Na5-Na2-Na8=287.50        Na4-Na5-Na2-Na9=292.75        
Na4-Na5-Na2-Cl12=244.08       Na4-Na5-Na2-Cl14= 47.66       Na4-Na5-Na2-Cl16=331.11       Na4-Na5-Na2-Cl17=293.62       
Na4-Na5-Na2-O35= 38.33        Na4-Na5-Na2-H36= 42.92        Na4-Na5-Na2-O50=140.73        Na7-Na5-Na2-Na4=120.84        
Na7-Na5-Na2-Na8= 48.35        Na7-Na5-Na2-Na9= 53.59        Na7-Na5-Na2-Cl12=  4.93       Na7-Na5-Na2-Cl14=168.50       
Na7-Na5-Na2-Cl16= 91.96       Na7-Na5-Na2-Cl17= 54.47       Na7-Na5-Na2-O35=159.18        Na7-Na5-Na2-H36=163.77        
Na7-Na5-Na2-O50=261.57        Cl13-Na5-Na2-Na4=168.18       Cl13-Na5-Na2-Na7= 47.33       Cl13-Na5-Na2-Na8= 95.68       
Cl13-Na5-Na2-Na9=100.92       Cl13-Na5-Na2-Cl12= 52.26      Cl13-Na5-Na2-Cl14=215.83      Cl13-Na5-Na2-Cl16=139.29      
Cl13-Na5-Na2-Cl17=101.80      Cl13-Na5-Na2-O35=206.51       Cl13-Na5-Na2-H36=211.10       Cl13-Na5-Na2-O50=308.90       
Cl17-Na5-Na2-Na4= 66.38       Cl17-Na5-Na2-Na7=305.53       Cl17-Na5-Na2-Na8=353.88       Cl17-Na5-Na2-Na9=359.12       
Cl17-Na5-Na2-Cl12=310.46      Cl17-Na5-Na2-Cl14=114.03      Cl17-Na5-Na2-Cl16= 37.49      Cl17-Na5-Na2-O35=104.71       
Cl17-Na5-Na2-H36=109.30       Cl17-Na5-Na2-O50=207.10       Cl18-Na5-Na2-Na4=341.90       Cl18-Na5-Na2-Na7=221.06       
Cl18-Na5-Na2-Na8=269.40       Cl18-Na5-Na2-Na9=274.65       Cl18-Na5-Na2-Cl12=225.99      Cl18-Na5-Na2-Cl14= 29.56      
Cl18-Na5-Na2-Cl16=313.02      Cl18-Na5-Na2-Cl17=275.53      Cl18-Na5-Na2-O35= 20.24       Cl18-Na5-Na2-H36= 24.83       
Cl18-Na5-Na2-O50=122.63       Na2-Na5-Na4-Na3=105.09        Na2-Na5-Na4-Na8= 55.28        Na2-Na5-Na4-Cl16= 37.23       
Na2-Na5-Na4-Cl17= 52.10       Na2-Na5-Na4-Cl18=203.68       Na2-Na5-Na4-O35=313.94        Na2-Na5-Na4-C37=291.37        
Na2-Na5-Na4-O65=160.45        Na2-Na5-Na4-C67=185.31        Na2-Na5-Na4-O89=124.57        Na7-Na5-Na4-Na2=315.32        
Na7-Na5-Na4-Na3= 60.40        Na7-Na5-Na4-Na8= 10.60        Na7-Na5-Na4-Cl16=352.55       Na7-Na5-Na4-Cl17=  7.42       
Na7-Na5-Na4-Cl18=158.99       Na7-Na5-Na4-O35=269.26        Na7-Na5-Na4-C37=246.69        Na7-Na5-Na4-O65=115.77        
Na7-Na5-Na4-C67=140.63        Na7-Na5-Na4-O89= 79.89        Cl13-Na5-Na4-Na2=344.78       Cl13-Na5-Na4-Na3= 89.87       
Cl13-Na5-Na4-Na8= 40.07       Cl13-Na5-Na4-Cl16= 22.02      Cl13-Na5-Na4-Cl17= 36.89      Cl13-Na5-Na4-Cl18=188.46      
Cl13-Na5-Na4-O35=298.73       Cl13-Na5-Na4-C37=276.15       Cl13-Na5-Na4-O65=145.24       Cl13-Na5-Na4-C67=170.10       
Cl13-Na5-Na4-O89=109.35       Cl17-Na5-Na4-Na2=307.90       Cl17-Na5-Na4-Na3= 52.99       Cl17-Na5-Na4-Na8=  3.18       
Cl17-Na5-Na4-Cl16=345.13      Cl17-Na5-Na4-Cl18=151.57      Cl17-Na5-Na4-O35=261.84       Cl17-Na5-Na4-C37=239.27       
Cl17-Na5-Na4-O65=108.35       Cl17-Na5-Na4-C67=133.21       Cl17-Na5-Na4-O89= 72.47       Cl18-Na5-Na4-Na2=156.32       
Cl18-Na5-Na4-Na3=261.41       Cl18-Na5-Na4-Na8=211.61       Cl18-Na5-Na4-Cl16=193.56      Cl18-Na5-Na4-Cl17=208.43      
Cl18-Na5-Na4-O35=110.27       Cl18-Na5-Na4-C37= 87.69       Cl18-Na5-Na4-O65=316.78       Cl18-Na5-Na4-C67=341.64       
Cl18-Na5-Na4-O89=280.89       Na9-Na6-Na1-Na3=111.30        Na9-Na6-Na1-Na8= 45.88        Na9-Na6-Na1-Cl10=301.39       
Na9-Na6-Na1-Cl15=138.45       Na9-Na6-Na1-Cl16= 67.01       Na9-Na6-Na1-O86=  8.55        Na9-Na6-Na1-O92=152.79        
Cl10-Na6-Na1-Na3=169.91       Cl10-Na6-Na1-Na8=104.49       Cl10-Na6-Na1-Na9= 58.61       Cl10-Na6-Na1-Cl15=197.06      
Cl10-Na6-Na1-Cl16=125.62      Cl10-Na6-Na1-O86= 67.16       Cl10-Na6-Na1-O92=211.40       Cl14-Na6-Na1-Na3= 96.04       
Cl14-Na6-Na1-Na8= 30.62       Cl14-Na6-Na1-Na9=344.74       Cl14-Na6-Na1-Cl10=286.13      Cl14-Na6-Na1-Cl15=123.19      
Cl14-Na6-Na1-Cl16= 51.74      Cl14-Na6-Na1-O86=353.29       Cl14-Na6-Na1-O92=137.53       Cl16-Na6-Na1-Na3= 44.29       
Cl16-Na6-Na1-Na8=338.87       Cl16-Na6-Na1-Na9=292.99       Cl16-Na6-Na1-Cl10=234.38      Cl16-Na6-Na1-Cl15= 71.44      
Cl16-Na6-Na1-O86=301.54       Cl16-Na6-Na1-O92= 85.78       Cl19-Na6-Na1-Na3=306.91       Cl19-Na6-Na1-Na8=241.49       
Cl19-Na6-Na1-Na9=195.61       Cl19-Na6-Na1-Cl10=137.00      Cl19-Na6-Na1-Cl15=334.06      Cl19-Na6-Na1-Cl16=262.62      
Cl19-Na6-Na1-O86=204.16       Cl19-Na6-Na1-O92=348.40       Na5-Na7-Na2-Na4=311.90        Na5-Na7-Na2-Na8=248.68        
Na5-Na7-Na2-Na9=206.65        Na5-Na7-Na2-Cl12=186.07       Na5-Na7-Na2-Cl14=191.28       Na5-Na7-Na2-Cl16=261.30       
Na5-Na7-Na2-Cl17=316.69       Na5-Na7-Na2-O35=332.38        Na5-Na7-Na2-H36=321.30        Na5-Na7-Na2-O50= 58.24        
Na8-Na7-Na2-Na4= 63.22        Na8-Na7-Na2-Na5=111.32        Na8-Na7-Na2-Na9=317.97        Na8-Na7-Na2-Cl12=297.39       
Na8-Na7-Na2-Cl14=302.60       Na8-Na7-Na2-Cl16= 12.62       Na8-Na7-Na2-Cl17= 68.01       Na8-Na7-Na2-O35= 83.70        
Na8-Na7-Na2-H36= 72.61        Na8-Na7-Na2-O50=169.56        Cl11-Na7-Na2-Na4= 58.71       Cl11-Na7-Na2-Na5=106.81       
Cl11-Na7-Na2-Na8=355.49       Cl11-Na7-Na2-Na9=313.46       Cl11-Na7-Na2-Cl12=292.88      Cl11-Na7-Na2-Cl14=298.09      
Cl11-Na7-Na2-Cl16=  8.11      Cl11-Na7-Na2-Cl17= 63.50      Cl11-Na7-Na2-O35= 79.19       Cl11-Na7-Na2-H36= 68.11       
Cl11-Na7-Na2-O50=165.05       Cl12-Na7-Na2-Na4=125.83       Cl12-Na7-Na2-Na5=173.93       Cl12-Na7-Na2-Na8= 62.61       
Cl12-Na7-Na2-Na9= 20.58       Cl12-Na7-Na2-Cl14=  5.21      Cl12-Na7-Na2-Cl16= 75.23      Cl12-Na7-Na2-Cl17=130.63      
Cl12-Na7-Na2-O35=146.31       Cl12-Na7-Na2-H36=135.23       Cl12-Na7-Na2-O50=232.17       Cl13-Na7-Na2-Na4=271.85       
Cl13-Na7-Na2-Na5=319.95       Cl13-Na7-Na2-Na8=208.63       Cl13-Na7-Na2-Na9=166.60       Cl13-Na7-Na2-Cl12=146.02      
Cl13-Na7-Na2-Cl14=151.23      Cl13-Na7-Na2-Cl16=221.25      Cl13-Na7-Na2-Cl17=276.64      Cl13-Na7-Na2-O35=292.32       
Cl13-Na7-Na2-H36=281.24       Cl13-Na7-Na2-O50= 18.19       Cl17-Na7-Na2-Na4=355.21       Cl17-Na7-Na2-Na5= 43.31       
Cl17-Na7-Na2-Na8=291.99       Cl17-Na7-Na2-Na9=249.96       Cl17-Na7-Na2-Cl12=229.37      Cl17-Na7-Na2-Cl14=234.59      
Cl17-Na7-Na2-Cl16=304.61      Cl17-Na7-Na2-O35= 15.68       Cl17-Na7-Na2-H36=  4.60       Cl17-Na7-Na2-O50=101.54       
Na2-Na7-Na5-Na4= 41.17        Na2-Na7-Na5-Cl13=250.70       Na2-Na7-Na5-Cl17= 49.18       Na2-Na7-Na5-Cl18= 63.33       
Na8-Na7-Na5-Na2=305.36        Na8-Na7-Na5-Na4=346.53        Na8-Na7-Na5-Cl13=196.06       Na8-Na7-Na5-Cl17=354.54       
Na8-Na7-Na5-Cl18=  8.69       Cl11-Na7-Na5-Na2=254.62       Cl11-Na7-Na5-Na4=295.78       Cl11-Na7-Na5-Cl13=145.32      
Cl11-Na7-Na5-Cl17=303.80      Cl11-Na7-Na5-Cl18=317.95      Cl12-Na7-Na5-Na2=355.38       Cl12-Na7-Na5-Na4= 36.54       
Cl12-Na7-Na5-Cl13=246.08      Cl12-Na7-Na5-Cl17= 44.56      Cl12-Na7-Na5-Cl18= 58.71      Cl13-Na7-Na5-Na2=109.30       
Cl13-Na7-Na5-Na4=150.46       Cl13-Na7-Na5-Cl17=158.48      Cl13-Na7-Na5-Cl18=172.63      Cl17-Na7-Na5-Na2=310.82       
Cl17-Na7-Na5-Na4=351.98       Cl17-Na7-Na5-Cl13=201.52      Cl17-Na7-Na5-Cl18= 14.15      Na2-Na8-Na1-Na3=274.20        
Na2-Na8-Na1-Na6=356.64        Na2-Na8-Na1-Na9= 40.09        Na2-Na8-Na1-Cl10= 40.63       Na2-Na8-Na1-Cl15=198.31       
Na2-Na8-Na1-Cl16=336.33       Na2-Na8-Na1-O86=114.90        Na2-Na8-Na1-O92=286.63        Na3-Na8-Na1-Na6= 82.43        
Na3-Na8-Na1-Na9=125.89        Na3-Na8-Na1-Cl10=126.42       Na3-Na8-Na1-Cl15=284.10       Na3-Na8-Na1-Cl16= 62.13       
Na3-Na8-Na1-O86=200.70        Na3-Na8-Na1-O92= 12.43        Na4-Na8-Na1-Na3=322.16        Na4-Na8-Na1-Na6= 44.59        
Na4-Na8-Na1-Na9= 88.05        Na4-Na8-Na1-Cl10= 88.58       Na4-Na8-Na1-Cl15=246.26       Na4-Na8-Na1-Cl16= 24.29       
Na4-Na8-Na1-O86=162.86        Na4-Na8-Na1-O92=334.59        Na7-Na8-Na1-Na3=246.17        Na7-Na8-Na1-Na6=328.60        
Na7-Na8-Na1-Na9= 12.06        Na7-Na8-Na1-Cl10= 12.59       Na7-Na8-Na1-Cl15=170.27       Na7-Na8-Na1-Cl16=308.29       
Na7-Na8-Na1-O86= 86.87        Na7-Na8-Na1-O92=258.60        Na9-Na8-Na1-Na3=234.11        Na9-Na8-Na1-Na6=316.54        
Na9-Na8-Na1-Cl10=  0.53       Na9-Na8-Na1-Cl15=158.21       Na9-Na8-Na1-Cl16=296.24       Na9-Na8-Na1-O86= 74.81        
Na9-Na8-Na1-O92=246.54        Cl11-Na8-Na1-Na3= 93.88       Cl11-Na8-Na1-Na6=176.32       Cl11-Na8-Na1-Na9=219.77       
Cl11-Na8-Na1-Cl10=220.31      Cl11-Na8-Na1-Cl15= 17.99      Cl11-Na8-Na1-Cl16=156.01      Cl11-Na8-Na1-O86=294.58       
Cl11-Na8-Na1-O92=106.31       Cl12-Na8-Na1-Na3=223.28       Cl12-Na8-Na1-Na6=305.72       Cl12-Na8-Na1-Na9=349.17       
Cl12-Na8-Na1-Cl10=349.71      Cl12-Na8-Na1-Cl15=147.39      Cl12-Na8-Na1-Cl16=285.41      Cl12-Na8-Na1-O86= 63.98       
Cl12-Na8-Na1-O92=235.71       Cl16-Na8-Na1-Na3=297.87       Cl16-Na8-Na1-Na6= 20.31       Cl16-Na8-Na1-Na9= 63.76       
Cl16-Na8-Na1-Cl10= 64.30      Cl16-Na8-Na1-Cl15=221.98      Cl16-Na8-Na1-O86=138.57       Cl16-Na8-Na1-O92=310.30       
Cl17-Na8-Na1-Na3=322.84       Cl17-Na8-Na1-Na6= 45.27       Cl17-Na8-Na1-Na9= 88.73       Cl17-Na8-Na1-Cl10= 89.26      
Cl17-Na8-Na1-Cl15=246.94      Cl17-Na8-Na1-Cl16= 24.96      Cl17-Na8-Na1-O86=163.53       Cl17-Na8-Na1-O92=335.26       
O80-Na8-Na1-Na3= 40.96        O80-Na8-Na1-Na6=123.39        O80-Na8-Na1-Na9=166.85        O80-Na8-Na1-Cl10=167.38       
O80-Na8-Na1-Cl15=325.06       O80-Na8-Na1-Cl16=103.08       O80-Na8-Na1-O86=241.66        O80-Na8-Na1-O92= 53.39        
H82-Na8-Na1-Na3= 51.57        H82-Na8-Na1-Na6=134.00        H82-Na8-Na1-Na9=177.46        H82-Na8-Na1-Cl10=177.99       
H82-Na8-Na1-Cl15=335.67       H82-Na8-Na1-Cl16=113.70       H82-Na8-Na1-O86=252.27        H82-Na8-Na1-O92= 64.00        
O86-Na8-Na1-Na3=159.30        O86-Na8-Na1-Na6=241.74        O86-Na8-Na1-Na9=285.19        O86-Na8-Na1-Cl10=285.73       
O86-Na8-Na1-Cl15= 83.41       O86-Na8-Na1-Cl16=221.43       O86-Na8-Na1-O92=171.73        Na1-Na8-Na2-Na4= 72.17        
Na1-Na8-Na2-Na5=131.05        Na1-Na8-Na2-Na7=184.60        Na1-Na8-Na2-Na9=314.40        Na1-Na8-Na2-Cl12=250.58       
Na1-Na8-Na2-Cl14=337.93       Na1-Na8-Na2-Cl16= 22.24       Na1-Na8-Na2-Cl17=126.32       Na1-Na8-Na2-O35= 56.42        
Na1-Na8-Na2-H36= 32.44        Na1-Na8-Na2-O50=170.45        Na3-Na8-Na2-Na4= 15.92        Na3-Na8-Na2-Na5= 74.79        
Na3-Na8-Na2-Na7=128.34        Na3-Na8-Na2-Na9=258.15        Na3-Na8-Na2-Cl12=194.33       Na3-Na8-Na2-Cl14=281.67       
Na3-Na8-Na2-Cl16=325.99       Na3-Na8-Na2-Cl17= 70.06       Na3-Na8-Na2-O35=  0.17        Na3-Na8-Na2-H36=336.18        
Na3-Na8-Na2-O50=114.20        Na4-Na8-Na2-Na5= 58.87        Na4-Na8-Na2-Na7=112.42        Na4-Na8-Na2-Na9=242.23        
Na4-Na8-Na2-Cl12=178.41       Na4-Na8-Na2-Cl14=265.75       Na4-Na8-Na2-Cl16=310.07       Na4-Na8-Na2-Cl17= 54.15       
Na4-Na8-Na2-O35=344.25        Na4-Na8-Na2-H36=320.26        Na4-Na8-Na2-O50= 98.28        Na7-Na8-Na2-Na4=247.58        
Na7-Na8-Na2-Na5=306.45        Na7-Na8-Na2-Na9=129.80        Na7-Na8-Na2-Cl12= 65.99       Na7-Na8-Na2-Cl14=153.33       
Na7-Na8-Na2-Cl16=197.65       Na7-Na8-Na2-Cl17=301.72       Na7-Na8-Na2-O35=231.83        Na7-Na8-Na2-H36=207.84        
Na7-Na8-Na2-O50=345.86        Na9-Na8-Na2-Na4=117.77        Na9-Na8-Na2-Na5=176.65        Na9-Na8-Na2-Na7=230.20        
Na9-Na8-Na2-Cl12=296.18       Na9-Na8-Na2-Cl14= 23.53       Na9-Na8-Na2-Cl16= 67.84       Na9-Na8-Na2-Cl17=171.92       
Na9-Na8-Na2-O35=102.03        Na9-Na8-Na2-H36= 78.04        Na9-Na8-Na2-O50=216.06        Cl11-Na8-Na2-Na4=252.43       
Cl11-Na8-Na2-Na5=311.31       Cl11-Na8-Na2-Na7=  4.86       Cl11-Na8-Na2-Na9=134.66       Cl11-Na8-Na2-Cl12= 70.85      
Cl11-Na8-Na2-Cl14=158.19      Cl11-Na8-Na2-Cl16=202.51      Cl11-Na8-Na2-Cl17=306.58      Cl11-Na8-Na2-O35=236.69       
Cl11-Na8-Na2-H36=212.70       Cl11-Na8-Na2-O50=350.72       Cl12-Na8-Na2-Na4=181.59       Cl12-Na8-Na2-Na5=240.46       
Cl12-Na8-Na2-Na7=294.01       Cl12-Na8-Na2-Na9= 63.82       Cl12-Na8-Na2-Cl14= 87.34      Cl12-Na8-Na2-Cl16=131.66      
Cl12-Na8-Na2-Cl17=235.73      Cl12-Na8-Na2-O35=165.84       Cl12-Na8-Na2-H36=141.85       Cl12-Na8-Na2-O50=279.87       
Cl16-Na8-Na2-Na4= 49.93       Cl16-Na8-Na2-Na5=108.80       Cl16-Na8-Na2-Na7=162.35       Cl16-Na8-Na2-Na9=292.16       
Cl16-Na8-Na2-Cl12=228.34      Cl16-Na8-Na2-Cl14=315.68      Cl16-Na8-Na2-Cl17=104.07      Cl16-Na8-Na2-O35= 34.18       
Cl16-Na8-Na2-H36= 10.19       Cl16-Na8-Na2-O50=148.21       Cl17-Na8-Na2-Na4=305.85       Cl17-Na8-Na2-Na5=  4.73       
Cl17-Na8-Na2-Na7= 58.28       Cl17-Na8-Na2-Na9=188.08       Cl17-Na8-Na2-Cl12=124.27      Cl17-Na8-Na2-Cl14=211.61      
Cl17-Na8-Na2-Cl16=255.93      Cl17-Na8-Na2-O35=290.11       Cl17-Na8-Na2-H36=266.12       Cl17-Na8-Na2-O50= 44.14       
O80-Na8-Na2-Na4=  2.88        O80-Na8-Na2-Na5= 61.75        O80-Na8-Na2-Na7=115.30        O80-Na8-Na2-Na9=245.10        
O80-Na8-Na2-Cl12=181.29       O80-Na8-Na2-Cl14=268.63       O80-Na8-Na2-Cl16=312.95       O80-Na8-Na2-Cl17= 57.02       
O80-Na8-Na2-O35=347.13        O80-Na8-Na2-H36=323.14        O80-Na8-Na2-O50=101.16        H82-Na8-Na2-Na4=331.00        
H82-Na8-Na2-Na5= 29.88        H82-Na8-Na2-Na7= 83.43        H82-Na8-Na2-Na9=213.23        H82-Na8-Na2-Cl12=149.41       
H82-Na8-Na2-Cl14=236.76       H82-Na8-Na2-Cl16=281.07       H82-Na8-Na2-Cl17= 25.15       H82-Na8-Na2-O35=315.26        
H82-Na8-Na2-H36=291.27        H82-Na8-Na2-O50= 69.29        O86-Na8-Na2-Na4=114.39        O86-Na8-Na2-Na5=173.27        
O86-Na8-Na2-Na7=226.82        O86-Na8-Na2-Na9=356.62        O86-Na8-Na2-Cl12=292.80       O86-Na8-Na2-Cl14= 20.15       
O86-Na8-Na2-Cl16= 64.46       O86-Na8-Na2-Cl17=168.54       O86-Na8-Na2-O35= 98.64        O86-Na8-Na2-H36= 74.66        
O86-Na8-Na2-O50=212.67        Na1-Na8-Na3-Na4=237.25        Na1-Na8-Na3-Cl16=292.60       Na1-Na8-Na3-O20= 72.19        
Na1-Na8-Na3-O65=257.65        Na1-Na8-Na3-O80= 91.46        Na1-Na8-Na3-O89=182.05        Na1-Na8-Na3-O92=348.04        
Na2-Na8-Na3-Na1=105.69        Na2-Na8-Na3-Na4=342.94        Na2-Na8-Na3-Cl16= 38.28       Na2-Na8-Na3-O20=177.87        
Na2-Na8-Na3-O65=  3.34        Na2-Na8-Na3-O80=197.15        Na2-Na8-Na3-O89=287.74        Na2-Na8-Na3-O92= 93.72        
Na4-Na8-Na3-Na1=122.75        Na4-Na8-Na3-Cl16= 55.34       Na4-Na8-Na3-O20=194.93        Na4-Na8-Na3-O65= 20.40        
Na4-Na8-Na3-O80=214.21        Na4-Na8-Na3-O89=304.79        Na4-Na8-Na3-O92=110.78        Na7-Na8-Na3-Na1=169.70        
Na7-Na8-Na3-Na4= 46.96        Na7-Na8-Na3-Cl16=102.30       Na7-Na8-Na3-O20=241.89        Na7-Na8-Na3-O65= 67.36        
Na7-Na8-Na3-O80=261.16        Na7-Na8-Na3-O89=351.75        Na7-Na8-Na3-O92=157.74        Na9-Na8-Na3-Na1= 49.63        
Na9-Na8-Na3-Na4=286.88        Na9-Na8-Na3-Cl16=342.23       Na9-Na8-Na3-O20=121.82        Na9-Na8-Na3-O65=307.28        
Na9-Na8-Na3-O80=141.09        Na9-Na8-Na3-O89=231.68        Na9-Na8-Na3-O92= 37.67        Cl11-Na8-Na3-Na1=232.13       
Cl11-Na8-Na3-Na4=109.39       Cl11-Na8-Na3-Cl16=164.73      Cl11-Na8-Na3-O20=304.32       Cl11-Na8-Na3-O65=129.79       
Cl11-Na8-Na3-O80=323.59       Cl11-Na8-Na3-O89= 54.18       Cl11-Na8-Na3-O92=220.17       Cl12-Na8-Na3-Na1= 88.41       
Cl12-Na8-Na3-Na4=325.66       Cl12-Na8-Na3-Cl16= 21.01      Cl12-Na8-Na3-O20=160.60       Cl12-Na8-Na3-O65=346.06       
Cl12-Na8-Na3-O80=179.87       Cl12-Na8-Na3-O89=270.46       Cl12-Na8-Na3-O92= 76.44       Cl16-Na8-Na3-Na1= 67.40       
Cl16-Na8-Na3-Na4=304.66       Cl16-Na8-Na3-O20=139.59       Cl16-Na8-Na3-O65=325.05       Cl16-Na8-Na3-O80=158.86       
Cl16-Na8-Na3-O89=249.45       Cl16-Na8-Na3-O92= 55.44       Cl17-Na8-Na3-Na1=150.76       Cl17-Na8-Na3-Na4= 28.01       
Cl17-Na8-Na3-Cl16= 83.36      Cl17-Na8-Na3-O20=222.95       Cl17-Na8-Na3-O65= 48.41       Cl17-Na8-Na3-O80=242.22       
Cl17-Na8-Na3-O89=332.81       Cl17-Na8-Na3-O92=138.80       O80-Na8-Na3-Na1=268.54        O80-Na8-Na3-Na4=145.79        
O80-Na8-Na3-Cl16=201.14       O80-Na8-Na3-O20=340.73        O80-Na8-Na3-O65=166.19        O80-Na8-Na3-O89= 90.59        
O80-Na8-Na3-O92=256.58        H82-Na8-Na3-Na1=249.92        H82-Na8-Na3-Na4=127.18        H82-Na8-Na3-Cl16=182.52       
H82-Na8-Na3-O20=322.11        H82-Na8-Na3-O65=147.57        H82-Na8-Na3-O80=341.38        H82-Na8-Na3-O89= 71.97        
H82-Na8-Na3-O92=237.96        O86-Na8-Na3-Na1=346.62        O86-Na8-Na3-Na4=223.88        O86-Na8-Na3-Cl16=279.22       
O86-Na8-Na3-O20= 58.81        O86-Na8-Na3-O65=244.27        O86-Na8-Na3-O80= 78.08        O86-Na8-Na3-O89=168.67        
O86-Na8-Na3-O92=334.66        Na1-Na8-Na4-Na2=246.37        Na1-Na8-Na4-Na3= 44.35        Na1-Na8-Na4-Na5=175.93        
Na1-Na8-Na4-Cl16=329.78       Na1-Na8-Na4-Cl17=179.17       Na1-Na8-Na4-Cl18=151.52       Na1-Na8-Na4-O35=264.52        
Na1-Na8-Na4-C37=248.97        Na1-Na8-Na4-O65= 25.40        Na1-Na8-Na4-C67= 42.84        Na1-Na8-Na4-O89= 90.63        
Na2-Na8-Na4-Na3=157.98        Na2-Na8-Na4-Na5=289.55        Na2-Na8-Na4-Cl16= 83.40       Na2-Na8-Na4-Cl17=292.80       
Na2-Na8-Na4-Cl18=265.15       Na2-Na8-Na4-O35= 18.14        Na2-Na8-Na4-C37=  2.60        Na2-Na8-Na4-O65=139.03        
Na2-Na8-Na4-C67=156.46        Na2-Na8-Na4-O89=204.26        Na3-Na8-Na4-Na2=202.02        Na3-Na8-Na4-Na5=131.57        
Na3-Na8-Na4-Cl16=285.42       Na3-Na8-Na4-Cl17=134.82       Na3-Na8-Na4-Cl18=107.17       Na3-Na8-Na4-O35=220.16        
Na3-Na8-Na4-C37=204.62        Na3-Na8-Na4-O65=341.05        Na3-Na8-Na4-C67=358.48        Na3-Na8-Na4-O89= 46.27        
Na7-Na8-Na4-Na2= 57.67        Na7-Na8-Na4-Na3=215.66        Na7-Na8-Na4-Na5=347.23        Na7-Na8-Na4-Cl16=141.08       
Na7-Na8-Na4-Cl17=350.48       Na7-Na8-Na4-Cl18=322.82       Na7-Na8-Na4-O35= 75.82        Na7-Na8-Na4-C37= 60.28        
Na7-Na8-Na4-O65=196.70        Na7-Na8-Na4-C67=214.14        Na7-Na8-Na4-O89=261.93        Na9-Na8-Na4-Na2=312.93        
Na9-Na8-Na4-Na3=110.91        Na9-Na8-Na4-Na5=242.49        Na9-Na8-Na4-Cl16= 36.34       Na9-Na8-Na4-Cl17=245.74       
Na9-Na8-Na4-Cl18=218.08       Na9-Na8-Na4-O35=331.08        Na9-Na8-Na4-C37=315.54        Na9-Na8-Na4-O65= 91.96        
Na9-Na8-Na4-C67=109.40        Na9-Na8-Na4-O89=157.19        Cl11-Na8-Na4-Na2=104.76       Cl11-Na8-Na4-Na3=262.75       
Cl11-Na8-Na4-Na5= 34.32       Cl11-Na8-Na4-Cl16=188.17      Cl11-Na8-Na4-Cl17= 37.57      Cl11-Na8-Na4-Cl18=  9.91      
Cl11-Na8-Na4-O35=122.91       Cl11-Na8-Na4-C37=107.37       Cl11-Na8-Na4-O65=243.79       Cl11-Na8-Na4-C67=261.23       
Cl11-Na8-Na4-O89=309.02       Cl12-Na8-Na4-Na2=  1.20       Cl12-Na8-Na4-Na3=159.18       Cl12-Na8-Na4-Na5=290.76       
Cl12-Na8-Na4-Cl16= 84.61      Cl12-Na8-Na4-Cl17=294.00      Cl12-Na8-Na4-Cl18=266.35      Cl12-Na8-Na4-O35= 19.35       
Cl12-Na8-Na4-C37=  3.80       Cl12-Na8-Na4-O65=140.23       Cl12-Na8-Na4-C67=157.67       Cl12-Na8-Na4-O89=205.46       
Cl16-Na8-Na4-Na2=276.60       Cl16-Na8-Na4-Na3= 74.58       Cl16-Na8-Na4-Na5=206.15       Cl16-Na8-Na4-Cl17=209.40      
Cl16-Na8-Na4-Cl18=181.75      Cl16-Na8-Na4-O35=294.74       Cl16-Na8-Na4-C37=279.20       Cl16-Na8-Na4-O65= 55.63       
Cl16-Na8-Na4-C67= 73.06       Cl16-Na8-Na4-O89=120.85       Cl17-Na8-Na4-Na2= 67.20       Cl17-Na8-Na4-Na3=225.18       
Cl17-Na8-Na4-Na5=356.75       Cl17-Na8-Na4-Cl16=150.60      Cl17-Na8-Na4-Cl18=332.35      Cl17-Na8-Na4-O35= 85.34       
Cl17-Na8-Na4-C37= 69.80       Cl17-Na8-Na4-O65=206.23       Cl17-Na8-Na4-C67=223.66       Cl17-Na8-Na4-O89=271.45       
O80-Na8-Na4-Na2=182.26        O80-Na8-Na4-Na3=340.24        O80-Na8-Na4-Na5=111.81        O80-Na8-Na4-Cl16=265.66       
O80-Na8-Na4-Cl17=115.06       O80-Na8-Na4-Cl18= 87.41       O80-Na8-Na4-O35=200.40        O80-Na8-Na4-C37=184.86        
O80-Na8-Na4-O65=321.29        O80-Na8-Na4-C67=338.72        O80-Na8-Na4-O89= 26.51        H82-Na8-Na4-Na2=160.50        
H82-Na8-Na4-Na3=318.48        H82-Na8-Na4-Na5= 90.05        H82-Na8-Na4-Cl16=243.90       H82-Na8-Na4-Cl17= 93.30       
H82-Na8-Na4-Cl18= 65.65       H82-Na8-Na4-O35=178.64        H82-Na8-Na4-C37=163.10        H82-Na8-Na4-O65=299.53        
H82-Na8-Na4-C67=316.96        H82-Na8-Na4-O89=  4.76        O86-Na8-Na4-Na2=260.03        O86-Na8-Na4-Na3= 58.01        
O86-Na8-Na4-Na5=189.58        O86-Na8-Na4-Cl16=343.44       O86-Na8-Na4-Cl17=192.83       O86-Na8-Na4-Cl18=165.18       
O86-Na8-Na4-O35=278.18        O86-Na8-Na4-C37=262.63        O86-Na8-Na4-O65= 39.06        O86-Na8-Na4-C67= 56.50        
O86-Na8-Na4-O89=104.29        Na1-Na8-Na7-Na2= 29.61        Na1-Na8-Na7-Na5= 87.94        Na1-Na8-Na7-Cl11=204.36       
Na1-Na8-Na7-Cl12=335.09       Na1-Na8-Na7-Cl13= 72.42       Na1-Na8-Na7-Cl17= 83.63       Na2-Na8-Na7-Na5= 58.33        
Na2-Na8-Na7-Cl11=174.75       Na2-Na8-Na7-Cl12=305.48       Na2-Na8-Na7-Cl13= 42.81       Na2-Na8-Na7-Cl17= 54.02       
Na3-Na8-Na7-Na2=281.77        Na3-Na8-Na7-Na5=340.11        Na3-Na8-Na7-Cl11= 96.52       Na3-Na8-Na7-Cl12=227.25       
Na3-Na8-Na7-Cl13=324.58       Na3-Na8-Na7-Cl17=335.79       Na4-Na8-Na7-Na2=313.94        Na4-Na8-Na7-Na5= 12.27        
Na4-Na8-Na7-Cl11=128.68       Na4-Na8-Na7-Cl12=259.41       Na4-Na8-Na7-Cl13=356.75       Na4-Na8-Na7-Cl17=  7.95       
Na9-Na8-Na7-Na2= 41.03        Na9-Na8-Na7-Na5= 99.37        Na9-Na8-Na7-Cl11=215.78       Na9-Na8-Na7-Cl12=346.51       
Na9-Na8-Na7-Cl13= 83.85       Na9-Na8-Na7-Cl17= 95.05       Cl11-Na8-Na7-Na2=185.25       Cl11-Na8-Na7-Na5=243.58       
Cl11-Na8-Na7-Cl12=130.73      Cl11-Na8-Na7-Cl13=228.06      Cl11-Na8-Na7-Cl17=239.27      Cl12-Na8-Na7-Na2= 54.52       
Cl12-Na8-Na7-Na5=112.85       Cl12-Na8-Na7-Cl11=229.27      Cl12-Na8-Na7-Cl13= 97.33      Cl12-Na8-Na7-Cl17=108.54      
Cl16-Na8-Na7-Na2=342.55       Cl16-Na8-Na7-Na5= 40.88       Cl16-Na8-Na7-Cl11=157.29      Cl16-Na8-Na7-Cl12=288.02      
Cl16-Na8-Na7-Cl13= 25.36      Cl16-Na8-Na7-Cl17= 36.56      Cl17-Na8-Na7-Na2=305.98       Cl17-Na8-Na7-Na5=  4.31       
Cl17-Na8-Na7-Cl11=120.73      Cl17-Na8-Na7-Cl12=251.46      Cl17-Na8-Na7-Cl13=348.79      O80-Na8-Na7-Na2=237.13        
O80-Na8-Na7-Na5=295.46        O80-Na8-Na7-Cl11= 51.87       O80-Na8-Na7-Cl12=182.60       O80-Na8-Na7-Cl13=279.94       
O80-Na8-Na7-Cl17=291.14       H82-Na8-Na7-Na2=224.55        H82-Na8-Na7-Na5=282.89        H82-Na8-Na7-Cl11= 39.30       
H82-Na8-Na7-Cl12=170.03       H82-Na8-Na7-Cl13=267.36       H82-Na8-Na7-Cl17=278.57       O86-Na8-Na7-Na2=106.37        
O86-Na8-Na7-Na5=164.70        O86-Na8-Na7-Cl11=281.11       O86-Na8-Na7-Cl12= 51.84       O86-Na8-Na7-Cl13=149.18       
O86-Na8-Na7-Cl17=160.38       Na2-Na9-Na1-Na3=  3.69        Na2-Na9-Na1-Na6= 73.90        Na2-Na9-Na1-Na8=315.04        
Na2-Na9-Na1-Cl10=135.81       Na2-Na9-Na1-Cl15=277.59       Na2-Na9-Na1-Cl16= 15.05       Na2-Na9-Na1-O86=263.93        
Na2-Na9-Na1-O92= 44.59        Na6-Na9-Na1-Na3=289.78        Na6-Na9-Na1-Na8=241.14        Na6-Na9-Na1-Cl10= 61.91       
Na6-Na9-Na1-Cl15=203.69       Na6-Na9-Na1-Cl16=301.15       Na6-Na9-Na1-O86=190.03        Na6-Na9-Na1-O92=330.69        
Na8-Na9-Na1-Na3= 48.64        Na8-Na9-Na1-Na6=118.86        Na8-Na9-Na1-Cl10=180.77       Na8-Na9-Na1-Cl15=322.55       
Na8-Na9-Na1-Cl16= 60.01       Na8-Na9-Na1-O86=308.89        Na8-Na9-Na1-O92= 89.55        Cl10-Na9-Na1-Na3=227.88       
Cl10-Na9-Na1-Na6=298.09       Cl10-Na9-Na1-Na8=179.23       Cl10-Na9-Na1-Cl15=141.78      Cl10-Na9-Na1-Cl16=239.25      
Cl10-Na9-Na1-O86=128.12       Cl10-Na9-Na1-O92=268.78       Cl12-Na9-Na1-Na3= 59.10       Cl12-Na9-Na1-Na6=129.32       
Cl12-Na9-Na1-Na8= 10.46       Cl12-Na9-Na1-Cl10=191.23      Cl12-Na9-Na1-Cl15=333.01      Cl12-Na9-Na1-Cl16= 70.47      
Cl12-Na9-Na1-O86=319.35       Cl12-Na9-Na1-O92=100.01       Cl14-Na9-Na1-Na3=305.48       Cl14-Na9-Na1-Na6= 15.70       
Cl14-Na9-Na1-Na8=256.83       Cl14-Na9-Na1-Cl10= 77.60      Cl14-Na9-Na1-Cl15=219.38      Cl14-Na9-Na1-Cl16=316.85      
Cl14-Na9-Na1-O86=205.73       Cl14-Na9-Na1-O92=346.38       Cl16-Na9-Na1-Na3=348.63       Cl16-Na9-Na1-Na6= 58.85       
Cl16-Na9-Na1-Na8=299.99       Cl16-Na9-Na1-Cl10=120.75      Cl16-Na9-Na1-Cl15=262.54      Cl16-Na9-Na1-O86=248.88       
Cl16-Na9-Na1-O92= 29.53       Na1-Na9-Na2-Na4=340.94        Na1-Na9-Na2-Na5= 35.79        Na1-Na9-Na2-Na7= 80.29        
Na1-Na9-Na2-Na8= 41.86        Na1-Na9-Na2-Cl12=100.39       Na1-Na9-Na2-Cl14=250.52       Na1-Na9-Na2-Cl16=347.07       
Na1-Na9-Na2-Cl17= 35.23       Na1-Na9-Na2-O35=300.32        Na1-Na9-Na2-H36=283.98        Na1-Na9-Na2-O50=165.67        
Na6-Na9-Na2-Na4= 41.77        Na6-Na9-Na2-Na5= 96.62        Na6-Na9-Na2-Na7=141.12        Na6-Na9-Na2-Na8=102.69        
Na6-Na9-Na2-Cl12=161.22       Na6-Na9-Na2-Cl14=311.35       Na6-Na9-Na2-Cl16= 47.90       Na6-Na9-Na2-Cl17= 96.07       
Na6-Na9-Na2-O35=  1.15        Na6-Na9-Na2-H36=344.81        Na6-Na9-Na2-O50=226.50        Na8-Na9-Na2-Na4=299.08        
Na8-Na9-Na2-Na5=353.93        Na8-Na9-Na2-Na7= 38.42        Na8-Na9-Na2-Cl12= 58.53       Na8-Na9-Na2-Cl14=208.66       
Na8-Na9-Na2-Cl16=305.21       Na8-Na9-Na2-Cl17=353.37       Na8-Na9-Na2-O35=258.45        Na8-Na9-Na2-H36=242.12        
Na8-Na9-Na2-O50=123.81        Cl10-Na9-Na2-Na4= 24.14       Cl10-Na9-Na2-Na5= 78.99       Cl10-Na9-Na2-Na7=123.48       
Cl10-Na9-Na2-Na8= 85.06       Cl10-Na9-Na2-Cl12=143.59      Cl10-Na9-Na2-Cl14=293.72      Cl10-Na9-Na2-Cl16= 30.27      
Cl10-Na9-Na2-Cl17= 78.43      Cl10-Na9-Na2-O35=343.51       Cl10-Na9-Na2-H36=327.18       Cl10-Na9-Na2-O50=208.87       
Cl12-Na9-Na2-Na4=240.55       Cl12-Na9-Na2-Na5=295.40       Cl12-Na9-Na2-Na7=339.90       Cl12-Na9-Na2-Na8=301.47       
Cl12-Na9-Na2-Cl14=150.13      Cl12-Na9-Na2-Cl16=246.68      Cl12-Na9-Na2-Cl17=294.84      Cl12-Na9-Na2-O35=199.93       
Cl12-Na9-Na2-H36=183.59       Cl12-Na9-Na2-O50= 65.28       Cl14-Na9-Na2-Na4= 90.42       Cl14-Na9-Na2-Na5=145.27       
Cl14-Na9-Na2-Na7=189.77       Cl14-Na9-Na2-Na8=151.34       Cl14-Na9-Na2-Cl12=209.87      Cl14-Na9-Na2-Cl16= 96.55      
Cl14-Na9-Na2-Cl17=144.72      Cl14-Na9-Na2-O35= 49.80       Cl14-Na9-Na2-H36= 33.46       Cl14-Na9-Na2-O50=275.15       
Cl16-Na9-Na2-Na4=353.87       Cl16-Na9-Na2-Na5= 48.72       Cl16-Na9-Na2-Na7= 93.22       Cl16-Na9-Na2-Na8= 54.79       
Cl16-Na9-Na2-Cl12=113.32      Cl16-Na9-Na2-Cl14=263.45      Cl16-Na9-Na2-Cl17= 48.16      Cl16-Na9-Na2-O35=313.25       
Cl16-Na9-Na2-H36=296.91       Cl16-Na9-Na2-O50=178.60       Na1-Na9-Na6-Cl10=308.09       Na1-Na9-Na6-Cl14=162.16       
Na1-Na9-Na6-Cl16= 55.78       Na1-Na9-Na6-Cl19= 33.55       Na2-Na9-Na6-Na1=247.88        Na2-Na9-Na6-Cl10=195.98       
Na2-Na9-Na6-Cl14= 50.04       Na2-Na9-Na6-Cl16=303.67       Na2-Na9-Na6-Cl19=281.44       Na8-Na9-Na6-Na1=310.91        
Na8-Na9-Na6-Cl10=259.01       Na8-Na9-Na6-Cl14=113.07       Na8-Na9-Na6-Cl16=  6.70       Na8-Na9-Na6-Cl19=344.47       
Cl10-Na9-Na6-Na1= 51.91       Cl10-Na9-Na6-Cl14=214.07      Cl10-Na9-Na6-Cl16=107.69      Cl10-Na9-Na6-Cl19= 85.46      
Cl12-Na9-Na6-Na1=268.26       Cl12-Na9-Na6-Cl10=216.35      Cl12-Na9-Na6-Cl14= 70.42      Cl12-Na9-Na6-Cl16=324.04      
Cl12-Na9-Na6-Cl19=301.81      Cl14-Na9-Na6-Na1=197.84       Cl14-Na9-Na6-Cl10=145.93      Cl14-Na9-Na6-Cl16=253.62      
Cl14-Na9-Na6-Cl19=231.39      Cl16-Na9-Na6-Na1=304.22       Cl16-Na9-Na6-Cl10=252.31      Cl16-Na9-Na6-Cl14=106.38      
Cl16-Na9-Na6-Cl19=337.77      Na1-Na9-Na8-Na2=228.50        Na1-Na9-Na8-Na3=316.39        Na1-Na9-Na8-Na4=272.14        
Na1-Na9-Na8-Na7=181.93        Na1-Na9-Na8-Cl11=132.76       Na1-Na9-Na8-Cl12=167.10       Na1-Na9-Na8-Cl16=300.00       
Na1-Na9-Na8-Cl17=234.63       Na1-Na9-Na8-O80=344.78        Na1-Na9-Na8-H82=354.56        Na1-Na9-Na8-O86= 45.14        
Na2-Na9-Na8-Na1=131.50        Na2-Na9-Na8-Na3= 87.90        Na2-Na9-Na8-Na4= 43.64        Na2-Na9-Na8-Na7=313.43        
Na2-Na9-Na8-Cl11=264.26       Na2-Na9-Na8-Cl12=298.60       Na2-Na9-Na8-Cl16= 71.51       Na2-Na9-Na8-Cl17=  6.13       
Na2-Na9-Na8-O80=116.28        Na2-Na9-Na8-H82=126.07        Na2-Na9-Na8-O86=176.65        Na6-Na9-Na8-Na1= 53.07        
Na6-Na9-Na8-Na2=281.56        Na6-Na9-Na8-Na3=  9.46        Na6-Na9-Na8-Na4=325.20        Na6-Na9-Na8-Na7=234.99        
Na6-Na9-Na8-Cl11=185.83       Na6-Na9-Na8-Cl12=220.16       Na6-Na9-Na8-Cl16=353.07       Na6-Na9-Na8-Cl17=287.69       
Na6-Na9-Na8-O80= 37.84        Na6-Na9-Na8-H82= 47.63        Na6-Na9-Na8-O86= 98.21        Cl10-Na9-Na8-Na1=359.44       
Cl10-Na9-Na8-Na2=227.94       Cl10-Na9-Na8-Na3=315.83       Cl10-Na9-Na8-Na4=271.58       Cl10-Na9-Na8-Na7=181.37       
Cl10-Na9-Na8-Cl11=132.20      Cl10-Na9-Na8-Cl12=166.54      Cl10-Na9-Na8-Cl16=299.44      Cl10-Na9-Na8-Cl17=234.07      
Cl10-Na9-Na8-O80=344.21       Cl10-Na9-Na8-H82=354.00       Cl10-Na9-Na8-O86= 44.58       Cl12-Na9-Na8-Na1=192.90       
Cl12-Na9-Na8-Na2= 61.40       Cl12-Na9-Na8-Na3=149.30       Cl12-Na9-Na8-Na4=105.04       Cl12-Na9-Na8-Na7= 14.83       
Cl12-Na9-Na8-Cl11=325.66      Cl12-Na9-Na8-Cl16=132.91      Cl12-Na9-Na8-Cl17= 67.53      Cl12-Na9-Na8-O80=177.68       
Cl12-Na9-Na8-H82=187.47       Cl12-Na9-Na8-O86=238.05       Cl14-Na9-Na8-Na1=106.27       Cl14-Na9-Na8-Na2=334.77       
Cl14-Na9-Na8-Na3= 62.67       Cl14-Na9-Na8-Na4= 18.41       Cl14-Na9-Na8-Na7=288.20       Cl14-Na9-Na8-Cl11=239.04      
Cl14-Na9-Na8-Cl12=273.37      Cl14-Na9-Na8-Cl16= 46.28      Cl14-Na9-Na8-Cl17=340.90      Cl14-Na9-Na8-O80= 91.05       
Cl14-Na9-Na8-H82=100.84       Cl14-Na9-Na8-O86=151.42       Cl16-Na9-Na8-Na1= 60.00       Cl16-Na9-Na8-Na2=288.49       
Cl16-Na9-Na8-Na3= 16.39       Cl16-Na9-Na8-Na4=332.13       Cl16-Na9-Na8-Na7=241.92       Cl16-Na9-Na8-Cl11=192.76      
Cl16-Na9-Na8-Cl12=227.09      Cl16-Na9-Na8-Cl17=294.62      Cl16-Na9-Na8-O80= 44.77       Cl16-Na9-Na8-H82= 54.56       
Cl16-Na9-Na8-O86=105.14       Na6-Cl10-Na1-Na3=347.54       Na6-Cl10-Na1-Na8=282.17       Na6-Cl10-Na1-Na9=282.81       
Na6-Cl10-Na1-Cl15=165.25      Na6-Cl10-Na1-Cl16=324.33      Na6-Cl10-Na1-O86=242.53       Na6-Cl10-Na1-O92= 31.83       
Na9-Cl10-Na1-Na3= 64.73       Na9-Cl10-Na1-Na6= 77.19       Na9-Cl10-Na1-Na8=359.37       Na9-Cl10-Na1-Cl15=242.44      
Na9-Cl10-Na1-Cl16= 41.53      Na9-Cl10-Na1-O86=319.72       Na9-Cl10-Na1-O92=109.02       Na1-Cl10-Na6-Na9= 91.42       
Na1-Cl10-Na6-Cl14=117.74      Na1-Cl10-Na6-Cl16= 37.99      Na1-Cl10-Na6-Cl19=306.38      Na9-Cl10-Na6-Na1=268.58       
Na9-Cl10-Na6-Cl14= 26.32      Na9-Cl10-Na6-Cl16=306.57      Na9-Cl10-Na6-Cl19=214.96      Na1-Cl10-Na9-Na2=292.67       
Na1-Cl10-Na9-Na6=270.47       Na1-Cl10-Na9-Na8=  0.67       Na1-Cl10-Na9-Cl12= 23.07      Na1-Cl10-Na9-Cl14=243.52      
Na1-Cl10-Na9-Cl16=319.13      Na6-Cl10-Na9-Na1= 89.53       Na6-Cl10-Na9-Na2= 22.20       Na6-Cl10-Na9-Na8= 90.20       
Na6-Cl10-Na9-Cl12=112.60      Na6-Cl10-Na9-Cl14=333.05      Na6-Cl10-Na9-Cl16= 48.66      
 
 CMA Distance (Angstroems)
 ---------------------------
R(CMA):  5.4256

========================================================================
 FINAL SINGLEPOINT CALCULATION ON OPTIMIZED GEOMETRY
========================================================================

 Ncao       : 286
 Nao        : 276
 Nshell     : 148
 Nel        : 248
 T(el)      :   300.0
 intcut     :    25.0
 scfconv/Eh :  0.100E-05
   qconv/e  :  0.100E-03
 intneglect :  0.100E-07
 broydamp   :      0.250
 iter      E             dE          RMSdq      gap      omega  full diag
   1   -146.4197364 -0.146420E+03  0.196E-04    3.54       0.0  T
   2   -146.4197364 -0.441673E-10  0.111E-04    3.54      92.9  T
   3   -146.4197364 -0.549107E-10  0.698E-05    3.54     147.8  T
speedup  1.00
cpu  time for SCC    0.05 s
wall time for SCC    0.05 s

   *** convergence criteria satisfied after 3 iterations ***

          eigenvalues
 #    :         112        113        114        115        116        117        118        119
 occ. :        2.000      2.000      2.000      2.000      2.000      2.000      2.000      2.000
 eps  :        -8.366     -8.364     -8.339     -8.331     -8.309     -8.303     -8.291     -8.278
 #    :         120        121        122        123        124        125        126        127
 occ. :        2.000      2.000      2.000      2.000      2.000      0.000      0.000      0.000
 eps  :        -8.258     -8.240     -8.194     -8.017     -8.001     -4.458     -3.031     -1.595
 #    :         128        129        130        131        132        133        134        135
 occ. :        0.000      0.000      0.000      0.000      0.000      0.000      0.000      0.000
 eps  :        -1.037     -0.397      0.651      1.315      1.887      2.539      3.078      3.236


   #   Z            q   n(s)   n(p)   n(d)      C6AA      α(0)
   1  11 Na     0.768  0.066  0.165  0.000    67.345    26.557
   2  11 Na     0.756  0.051  0.193  0.000    67.495    26.587
   3  11 Na     0.934  0.033  0.034  0.000    65.393    26.169
   4  11 Na     0.826  0.044  0.129  0.000    66.650    26.420
   5  11 Na     0.647  0.120  0.233  0.000    68.845    26.851
   6  11 Na     0.705  0.091  0.204  0.000    68.122    26.710
   7  11 Na     0.643  0.125  0.233  0.000    68.900    26.862
   8  11 Na     0.822  0.019  0.158  0.000    66.694    26.429
   9  11 Na     0.671  0.095  0.235  0.000    68.549    26.793
  10  17 Cl    -0.772  1.977  5.795  0.001   126.231    17.189
  11  17 Cl    -0.829  1.985  5.829  0.015   128.535    17.345
  12  17 Cl    -0.763  1.976  5.785  0.002   125.853    17.163
  13  17 Cl    -0.817  1.990  5.819  0.008   128.058    17.313
  14  17 Cl    -0.774  1.973  5.800  0.002   126.294    17.193
  15  17 Cl    -0.817  1.987  5.798  0.032   127.446    17.265
  16  17 Cl    -0.721  1.968  5.750  0.004   124.192    17.050
  17  17 Cl    -0.737  1.960  5.767  0.011   124.831    17.093
  18  17 Cl    -0.834  1.985  5.839  0.010   128.761    17.360
  19  17 Cl    -0.802  1.978  5.784  0.040   127.015    17.238
  20   8 O     -0.494  1.705  4.789  0.000    22.709     6.436
  21   1 H      0.343  0.657  0.000  0.000     0.594     1.205
  22   6 C      0.064  1.043  2.893  0.000    19.563     6.307
  23   1 H      0.018  0.982  0.000  0.000     2.768     2.602
  24   1 H      0.033  0.967  0.000  0.000     2.542     2.494
  25   6 C     -0.106  1.068  3.038  0.000    22.513     6.755
  26   1 H      0.063  0.937  0.000  0.000     2.161     2.299
  27   1 H      0.078  0.922  0.000  0.000     1.999     2.211
  28   6 C     -0.057  1.047  3.010  0.000    21.597     6.617
  29   1 H      0.023  0.977  0.000  0.000     2.690     2.565
  30   1 H      0.026  0.974  0.000  0.000     2.647     2.544
  31   6 C     -0.110  1.038  3.072  0.000    22.665     6.789
  32   1 H      0.045  0.955  0.000  0.000     2.389     2.417
  33   1 H      0.024  0.976  0.000  0.000     2.669     2.555
  34   1 H      0.041  0.959  0.000  0.000     2.441     2.443
  35   8 O     -0.500  1.707  4.793  0.000    22.838     6.454
  36   1 H      0.342  0.658  0.000  0.000     0.595     1.205
  37   6 C      0.053  1.042  2.905  0.000    19.623     6.295
  38   1 H      0.033  0.967  0.000  0.000     2.539     2.492
  39   1 H      0.066  0.934  0.000  0.000     2.129     2.282
  40   6 C     -0.070  1.053  3.017  0.000    21.849     6.655
  41   1 H      0.026  0.974  0.000  0.000     2.640     2.541
  42   1 H      0.041  0.959  0.000  0.000     2.442     2.444
  43   6 C     -0.065  1.050  3.015  0.000    21.749     6.640
  44   1 H      0.066  0.934  0.000  0.000     2.135     2.285
  45   1 H      0.024  0.976  0.000  0.000     2.667     2.554
  46   6 C     -0.113  1.040  3.073  0.000    22.715     6.796
  47   1 H      0.022  0.978  0.000  0.000     2.704     2.572
  48   1 H      0.028  0.972  0.000  0.000     2.622     2.532
  49   1 H      0.053  0.947  0.000  0.000     2.285     2.364
  50   8 O     -0.467  1.695  4.772  0.000    22.143     6.355
  51   1 H      0.316  0.684  0.000  0.000     0.669     1.283
  52   6 C      0.079  1.037  2.883  0.000    19.253     6.246
  53   1 H      0.009  0.991  0.000  0.000     2.900     2.663
  54   1 H      0.041  0.959  0.000  0.000     2.436     2.441
  55   6 C     -0.068  1.054  3.014  0.000    21.810     6.649
  56   1 H      0.019  0.981  0.000  0.000     2.746     2.592
  57   1 H      0.038  0.962  0.000  0.000     2.470     2.458
  58   6 C     -0.057  1.050  3.007  0.000    21.599     6.617
  59   1 H      0.060  0.940  0.000  0.000     2.196     2.317
  60   1 H      0.019  0.981  0.000  0.000     2.754     2.595
  61   6 C     -0.104  1.038  3.066  0.000    22.547     6.772
  62   1 H      0.018  0.982  0.000  0.000     2.763     2.600
  63   1 H      0.035  0.965  0.000  0.000     2.516     2.480
  64   1 H      0.051  0.949  0.000  0.000     2.313     2.379
  65   8 O     -0.545  1.717  4.828  0.000    23.812     6.591
  66   1 H      0.373  0.627  0.000  0.000     0.532     1.142
  67   6 C      0.034  1.049  2.917  0.000    19.927     6.341
  68   1 H      0.054  0.946  0.000  0.000     2.271     2.357
  69   1 H      0.068  0.932  0.000  0.000     2.101     2.266
  70   6 C     -0.097  1.065  3.033  0.000    22.326     6.722
  71   1 H      0.073  0.927  0.000  0.000     2.046     2.235
  72   1 H      0.034  0.966  0.000  0.000     2.533     2.489
  73   6 C     -0.055  1.048  3.007  0.000    21.569     6.612
  74   1 H      0.023  0.977  0.000  0.000     2.684     2.562
  75   1 H      0.016  0.984  0.000  0.000     2.792     2.613
  76   6 C     -0.142  1.047  3.096  0.000    23.306     6.884
  77   1 H      0.059  0.941  0.000  0.000     2.209     2.324
  78   1 H      0.021  0.979  0.000  0.000     2.723     2.580
  79   1 H      0.083  0.917  0.000  0.000     1.952     2.185
  80   8 O     -0.700  1.738  4.962  0.000    27.610     7.097
  81   1 H      0.360  0.640  0.000  0.000     0.557     1.168
  82   1 H      0.348  0.652  0.000  0.000     0.580     1.189
  83   8 O     -0.599  1.748  4.852  0.000    25.168     6.771
  84   1 H      0.318  0.682  0.000  0.000     0.669     1.284
  85   1 H      0.320  0.680  0.000  0.000     0.665     1.281
  86   8 O     -0.675  1.729  4.947  0.000    26.966     7.013
  87   1 H      0.324  0.676  0.000  0.000     0.650     1.265
  88   1 H      0.367  0.633  0.000  0.000     0.541     1.151
  89   8 O     -0.668  1.725  4.943  0.000    26.776     6.989
  90   1 H      0.341  0.659  0.000  0.000     0.598     1.209
  91   1 H      0.356  0.644  0.000  0.000     0.565     1.176
  92   8 O     -0.682  1.733  4.950  0.000    27.147     7.037
  93   1 H      0.367  0.633  0.000  0.000     0.544     1.156
  94   1 H      0.337  0.663  0.000  0.000     0.617     1.232

 Mol. C6AA /au·bohr⁶  :     123098.613455
 Mol. C8AA /au·bohr⁸  :    4845761.287927
 Mol. α(0) /au        :        683.305939

 
 Wiberg/Mayer (AO) data. WBOs > 0.1 written file <wbo>
 largest (>0.05) Wiberg bond orders for each atom
           total WBO             WBO to atom ...
     1  Na  0.442    Cl  15 0.123    Cl  10 0.098    O   92 0.093    O   86 0.067
     2  Na  0.456    Cl  14 0.126    Cl  12 0.111    Cl  16 0.101    Cl  17 0.065    O   50 0.064
     3  Na  0.136    O   20 0.062    O   89 0.052    O   80 0.050
     4  Na  0.329    O   65 0.078    Cl  16 0.075    O   35 0.065    Cl  17 0.050
     5  Na  0.629    Cl  18 0.227    Cl  17 0.166    Cl  13 0.155
     6  Na  0.551    Cl  19 0.192    Cl  16 0.115    Cl  10 0.115    Cl  14 0.108
     7  Na  0.661    Cl  11 0.208    Cl  12 0.142    Cl  13 0.138    Cl  17 0.133
     8  Na  0.341    O   86 0.066    O   80 0.058    Cl  11 0.057    Cl  12 0.051
     9  Na  0.620    Cl  10 0.195    Cl  14 0.142    Cl  12 0.127    Cl  16 0.086
    10  Cl  0.437    Na   9 0.195    Na   6 0.115    Na   1 0.098
    11  Cl  0.322    Na   7 0.208    Na   8 0.057
    12  Cl  0.452    Na   7 0.142    Na   9 0.127    Na   2 0.111    Na   8 0.051
    13  Cl  0.354    Na   5 0.155    Na   7 0.138
    14  Cl  0.439    Na   9 0.142    Na   2 0.126    Na   6 0.108
    15  Cl  0.352    Na   1 0.123    H   81 0.051
    16  Cl  0.523    Na   6 0.115    Na   2 0.101    Na   9 0.086    Na   4 0.075
    17  Cl  0.502    Na   5 0.166    Na   7 0.133    Na   2 0.065    Na   4 0.050
    18  Cl  0.314    Na   5 0.227
    19  Cl  0.377    Na   6 0.192    H   66 0.055
    20  O   1.982    C   22 1.001    H   21 0.826    Na   3 0.062
    21  H   0.882    O   20 0.826
    22  C   3.954    C   25 1.003    O   20 1.001    H   24 0.979    H   23 0.973
    23  H   0.997    C   22 0.973
    24  H   0.995    C   22 0.979
    25  C   3.983    C   28 1.008    C   22 1.003    H   26 0.971    H   27 0.966
    26  H   0.995    C   25 0.971
    27  H   0.994    C   25 0.966
    28  C   3.998    C   31 1.019    C   25 1.008    H   30 0.978    H   29 0.978
    29  H   0.999    C   28 0.978
    30  H   0.999    C   28 0.978
    31  C   3.995    C   28 1.019    H   33 0.988    H   34 0.987    H   32 0.986
    32  H   0.997    C   31 0.986
    33  H   0.999    C   31 0.988
    34  H   0.998    C   31 0.987
    35  O   2.001    C   37 0.987    H   36 0.838    Na   4 0.065
    36  H   0.883    O   35 0.838
    37  C   3.944    C   40 1.006    O   35 0.987    H   38 0.972    H   39 0.971
    38  H   0.998    C   37 0.972
    39  H   0.993    C   37 0.971
    40  C   3.996    C   43 1.010    C   37 1.006    H   41 0.975    H   42 0.971
    41  H   0.999    C   40 0.975
    42  H   0.997    C   40 0.971
    43  C   3.993    C   46 1.022    C   40 1.010    H   45 0.978    H   44 0.966
    44  H   0.996    C   43 0.966
    45  H   0.999    C   43 0.978
    46  C   3.994    C   43 1.022    H   47 0.988    H   48 0.987    H   49 0.984
    47  H   0.999    C   46 0.988
    48  H   0.999    C   46 0.987
    49  H   0.996    C   46 0.984
    50  O   2.008    C   52 0.998    H   51 0.856    Na   2 0.064
    51  H   0.900    O   50 0.856
    52  C   3.956    C   55 1.005    O   50 0.998    H   54 0.976    H   53 0.972
    53  H   1.000    C   52 0.972
    54  H   0.998    C   52 0.976
    55  C   3.995    C   58 1.010    C   52 1.005    H   57 0.976    H   56 0.976
    56  H   1.000    C   55 0.976
    57  H   0.998    C   55 0.976
    58  C   3.993    C   61 1.022    C   55 1.010    H   60 0.979    H   59 0.969
    59  H   0.996    C   58 0.969
    60  H   0.999    C   58 0.979
    61  C   3.995    C   58 1.022    H   62 0.988    H   63 0.986    H   64 0.981
    62  H   0.999    C   61 0.988
    63  H   0.998    C   61 0.986
    64  H   0.998    C   61 0.981
    65  O   1.969    C   67 0.982    H   66 0.797    Na   4 0.078
    66  H   0.860    O   65 0.797    Cl  19 0.055
    67  C   3.939    C   70 1.005    O   65 0.982    H   68 0.973    H   69 0.972
    68  H   0.996    C   67 0.973
    69  H   0.994    C   67 0.972
    70  C   3.991    C   73 1.011    C   67 1.005    H   72 0.977    H   71 0.966
    71  H   0.993    C   70 0.966
    72  H   0.999    C   70 0.977
    73  C   3.996    C   76 1.022    C   70 1.011    H   75 0.979    H   74 0.976
    74  H   0.998    C   73 0.976
    75  H   0.999    C   73 0.979
    76  C   3.981    C   73 1.022    H   78 0.987    H   77 0.978    H   79 0.974
    77  H   0.996    C   76 0.978
    78  H   0.999    C   76 0.987
    79  H   0.993    C   76 0.974
    80  O   1.840    H   82 0.867    H   81 0.818    Na   8 0.058    Na   3 0.050
    81  H   0.869    O   80 0.818    Cl  15 0.051
    82  H   0.878    O   80 0.867
    83  O   1.913    H   84 0.880    H   85 0.875    H   88 0.081
    84  H   0.898    O   83 0.880
    85  H   0.897    O   83 0.875
    86  O   1.866    H   87 0.892    H   88 0.780    Na   1 0.067    Na   8 0.066
    87  H   0.894    O   86 0.892
    88  H   0.865    O   86 0.780    O   83 0.081
    89  O   1.856    H   90 0.873    H   91 0.853    Na   3 0.052
    90  H   0.883    O   89 0.873
    91  H   0.873    O   89 0.853
    92  O   1.854    H   94 0.884    H   93 0.816    Na   1 0.093
    93  H   0.864    O   92 0.816
    94  H   0.887    O   92 0.884
 MOs/occ written to file <molden.input>
 
molecular dipole:
                 x           y           z       tot (Debye)
 q only:       -2.144       0.707       4.350
   full:        1.008       0.258       3.317       8.835
molecular quadrupole (traceless):
                xx          xy          yy          xz          yz          zz
 q only:       -5.380      40.233     -15.238      -9.385     -18.536      20.618
  q+dip:        6.845      24.002     -10.353     -17.945     -11.291       3.508
   full:        6.118      23.895     -10.019     -17.463     -10.408       3.900

SCC energy    :    -146.4197364
rep           :       1.0449929
ES            :       1.0257336
AES           :      -0.1297401
AXC           :       0.0003766
disp          :      -0.1227128
XB            :       0.0000000
fix           :       0.0000000
total E       :    -145.3681677
atomizationE  :      19.5248422    12252.02
(atE without considering molecular charge,
 total energy contains solvation terms)
H-L gap (eV)  :          3.5430
optimized geometry written to: xtbopt.xyz

           ------------------------------------------------- 
          |                Numerical Hessian                |
           ------------------------------------------------- 
step length          :   0.00500
SCC accuracy         :   0.25000
Hessian scale factor :   1.00000
frozen atoms in %    :   0.00000    0
RMS gradient         :   0.00007
estimated CPU  time      3.13 min
estimated wall time      3.14 min

writing file <hessian>.
 
 projected vibrational frequencies (cm-1)
eigval :       -0.00    -0.00     0.00     0.00     0.00     0.00
eigval :       13.86    18.04    20.46    23.58    28.47    32.05
eigval :       33.60    36.86    38.71    40.67    44.47    44.71
eigval :       47.24    48.74    51.01    52.84    54.99    57.71
eigval :       59.44    60.58    62.43    63.31    65.08    68.01
eigval :       68.58    71.67    72.34    75.42    77.24    77.51
eigval :       79.26    80.10    82.24    83.42    86.20    88.13
eigval :       89.23    91.19    93.43    94.59    96.02    99.06
eigval :      100.67   102.49   103.86   105.87   107.79   109.65
eigval :      110.57   113.98   115.26   117.53   117.75   119.93
eigval :      122.09   123.58   125.11   129.45   130.70   133.20
eigval :      135.13   136.17   138.56   140.68   143.09   146.85
eigval :      147.63   151.80   152.75   154.37   156.04   160.19
eigval :      164.89   165.32   168.22   171.30   177.02   179.62
eigval :      180.91   185.27   186.92   190.69   196.81   201.94
eigval :      203.62   208.45   210.91   214.97   215.30   220.07
eigval :      225.31   226.66   235.49   240.24   241.20   246.83
eigval :      253.73   273.65   277.68   279.36   281.98   283.55
eigval :      288.95   292.49   301.67   316.92   322.39   346.48
eigval :      358.13   389.07   396.42   399.75   404.25   406.21
eigval :      442.87   451.02   465.10   466.08   471.62   480.11
eigval :      491.48   495.00   521.70   569.65   571.65   589.94
eigval :      595.05   623.72   632.34   679.33   753.45   765.79
eigval :      775.21   783.00   794.68   803.20   822.76   841.03
eigval :      841.55   860.65   863.41   893.63   895.04   908.18
eigval :      947.48   953.22   976.66   986.42   987.75   992.46
eigval :      994.52  1000.21  1049.28  1049.81  1052.10  1057.99
eigval :     1092.72  1098.75  1099.49  1109.82  1122.32  1124.74
eigval :     1128.19  1130.57  1133.92  1137.51  1138.58  1140.45
eigval :     1143.63  1178.78  1187.09  1219.28  1224.08  1236.65
eigval :     1238.16  1254.28  1260.01  1271.72  1274.57  1279.59
eigval :     1280.13  1281.03  1323.03  1331.23  1331.90  1340.83
eigval :     1346.12  1347.48  1349.95  1352.65  1354.58  1356.54
eigval :     1357.96  1364.73  1367.78  1369.96  1377.04  1408.59
eigval :     1412.33  1416.08  1418.11  1457.05  1463.21  1472.26
eigval :     1473.66  1476.01  1476.46  1479.88  1481.80  1485.10
eigval :     1486.13  1486.53  1488.66  1498.93  1499.35  1499.51
eigval :     1501.58  1503.16  1503.82  1505.41  1508.38  1510.87
eigval :     1525.89  1534.22  1544.74  1570.61  2861.21  2886.55
eigval :     2903.13  2942.46  2945.79  2950.43  2958.27  2960.86
eigval :     2962.15  2962.88  2963.17  2963.25  2967.44  2973.92
eigval :     2974.24  2974.76  2974.85  2982.07  2986.80  2990.96
eigval :     2992.07  3000.52  3003.95  3015.86  3018.15  3018.86
eigval :     3021.76  3027.60  3030.17  3032.13  3035.95  3038.59
eigval :     3040.75  3051.05  3053.69  3068.52  3073.18  3104.17
eigval :     3152.36  3176.16  3213.09  3256.71  3279.12  3448.10
eigval :     3453.89  3471.62  3487.89  3532.01  3543.44  3587.31
 reduced masses (amu)
   1: 23.50   2: 23.12   3: 22.10   4: 20.13   5: 21.00   6: 22.05   7: 12.16   8: 11.70
   9: 14.68  10: 15.72  11: 19.05  12: 17.77  13: 23.08  14: 23.54  15: 14.75  16: 20.84
  17: 19.14  18: 20.72  19: 22.41  20: 21.17  21: 16.41  22: 19.13  23: 16.80  24: 19.56
  25: 20.41  26: 25.44  27: 21.97  28: 22.95  29: 23.22  30: 21.32  31: 23.42  32: 23.58
  33: 21.37  34: 17.67  35: 23.27  36: 22.38  37: 24.27  38: 16.12  39: 22.31  40: 22.71
  41: 23.97  42: 19.28  43: 22.43  44: 21.22  45: 22.77  46: 23.49  47: 24.36  48: 25.51
  49: 21.47  50: 23.80  51: 21.28  52: 22.80  53: 23.87  54: 22.81  55: 20.49  56: 21.05
  57: 25.06  58: 22.68  59: 19.65  60: 22.91  61: 17.87  62: 25.25  63: 24.35  64: 22.07
  65: 25.05  66: 20.25  67: 23.27  68: 19.71  69: 21.37  70: 20.20  71: 23.58  72: 21.62
  73: 20.75  74: 18.93  75: 22.90  76: 19.03  77: 20.38  78: 19.10  79: 17.90  80: 22.32
  81: 24.20  82: 18.05  83: 24.10  84: 24.95  85: 23.99  86: 22.36  87: 19.74  88: 19.34
  89: 24.58  90: 23.40  91: 24.44  92: 24.98  93: 24.09  94: 20.92  95: 23.88  96: 20.52
  97: 16.64  98: 18.92  99: 19.43 100: 12.87 101:  9.93 102: 18.20 103:  4.80 104:  3.88
 105: 12.65 106:  9.01 107:  8.17 108: 11.53 109: 13.79 110: 13.80 111: 15.95 112: 13.93
 113:  6.59 114:  3.17 115:  2.64 116:  9.83 117:  7.32 118:  9.49 119:  2.99 120:  7.11
 121:  5.31 122:  8.17 123:  2.48 124:  2.43 125:  1.93 126:  7.06 127:  8.01 128:  8.05
 129:  1.52 130:  2.32 131:  2.74 132:  2.31 133:  2.15 134:  2.66 135:  1.80 136:  2.28
 137:  1.66 138:  1.81 139:  3.15 140:  3.24 141:  1.73 142:  1.72 143:  2.99 144:  6.52
 145:  3.78 146:  6.55 147:  6.56 148:  5.73 149:  5.84 150:  5.27 151:  5.50 152:  2.44
 153:  3.93 154:  5.45 155:  6.05 156:  6.59 157:  5.97 158:  8.58 159: 10.93 160:  7.26
 161:  6.86 162:  7.74 163:  5.25 164:  5.52 165:  7.74 166:  9.73 167:  8.28 168:  6.44
 169:  6.33 170:  8.29 171:  8.33 172:  7.17 173:  7.06 174:  7.75 175:  7.07 176:  4.40
 177:  4.00 178:  4.91 179:  4.09 180:  3.53 181:  3.50 182:  2.04 183:  3.36 184:  1.97
 185:  2.42 186:  2.22 187:  2.24 188:  2.79 189:  3.16 190:  3.17 191:  3.47 192:  3.59
 193:  4.21 194:  4.21 195:  4.23 196:  4.51 197:  4.45 198:  4.88 199:  4.69 200:  5.07
 201:  3.21 202:  3.76 203:  3.58 204:  3.25 205:  3.29 206:  3.17 207:  3.26 208:  1.92
 209:  1.81 210:  1.91 211:  1.86 212:  1.93 213:  1.90 214:  1.91 215:  1.91 216:  1.57
 217:  1.84 218:  1.93 219:  1.83 220:  1.68 221:  1.69 222:  1.65 223:  1.86 224:  1.68
 225:  1.55 226:  1.73 227:  1.58 228:  1.54 229:  2.00 230:  1.94 231:  1.89 232:  1.93
 233:  1.75 234:  1.76 235:  1.75 236:  1.80 237:  1.94 238:  1.83 239:  1.96 240:  1.91
 241:  1.75 242:  1.89 243:  1.85 244:  1.54 245:  1.64 246:  1.65 247:  1.55 248:  1.54
 249:  1.56 250:  1.72 251:  1.63 252:  1.79 253:  1.68 254:  1.86 255:  1.69 256:  1.67
 257:  1.75 258:  1.78 259:  1.72 260:  1.76 261:  1.85 262:  1.80 263:  1.96 264:  1.70
 265:  1.34 266:  1.58 267:  1.46 268:  1.95 269:  1.67 270:  1.92 271:  1.90 272:  1.87
 273:  1.89 274:  1.90 275:  1.90 276:  1.85 277:  2.00 278:  2.01 279:  1.71 280:  1.70
 281:  1.85 282:  1.83
 IR intensities (amu)
   1:  0.90   2:  0.82   3:  0.58   4:  0.32   5:  0.59   6:  0.78   7:  0.43   8:  0.37
   9:  0.44  10:  0.28  11:  0.26  12:  0.16  13:  0.26  14:  0.24  15:  0.26  16:  0.58
  17:  0.25  18:  0.44  19:  0.59  20:  0.18  21:  0.17  22:  0.25  23:  0.23  24:  0.21
  25:  0.33  26:  0.51  27:  0.04  28:  0.26  29:  0.15  30:  0.12  31:  0.24  32:  0.40
  33:  0.43  34:  0.22  35:  0.30  36:  0.23  37:  0.22  38:  0.20  39:  0.58  40:  0.23
  41:  0.74  42:  0.22  43:  0.17  44:  0.15  45:  0.37  46:  0.10  47:  0.19  48:  0.36
  49:  0.24  50:  0.56  51:  0.49  52:  0.14  53:  0.51  54:  0.22  55:  0.61  56:  0.47
  57:  0.55  58:  0.68  59:  0.63  60:  0.34  61:  0.33  62:  0.38  63:  0.38  64:  0.27
  65:  0.43  66:  0.54  67:  0.56  68:  0.42  69:  0.23  70:  0.84  71:  0.90  72:  0.67
  73:  0.46  74:  0.75  75:  0.69  76:  0.83  77:  0.69  78:  0.98  79:  0.72  80:  0.29
  81:  0.31  82:  0.77  83:  0.71  84:  1.60  85:  1.58  86:  1.27  87:  0.39  88:  0.95
  89:  1.76  90:  1.10  91:  1.19  92:  0.49  93:  0.60  94:  0.35  95:  1.27  96:  0.81
  97:  0.59  98:  1.11  99:  0.65 100:  0.74 101:  0.68 102:  0.91 103:  0.17 104:  0.16
 105:  0.74 106:  0.40 107:  0.27 108:  0.25 109:  0.66 110:  0.53 111:  0.44 112:  0.25
 113:  0.31 114:  0.56 115:  0.47 116:  0.33 117:  0.20 118:  0.26 119:  0.19 120:  0.21
 121:  0.34 122:  0.47 123:  0.93 124:  0.68 125:  0.50 126:  0.23 127:  0.29 128:  0.24
 129:  0.34 130:  0.63 131:  0.65 132:  0.69 133:  0.78 134:  0.51 135:  0.71 136:  0.82
 137:  0.69 138:  0.27 139:  0.09 140:  0.10 141:  0.12 142:  0.84 143:  0.20 144:  0.21
 145:  0.21 146:  0.17 147:  0.15 148:  0.30 149:  0.26 150:  0.22 151:  0.15 152:  0.07
 153:  0.04 154:  0.21 155:  0.45 156:  0.28 157:  0.16 158:  0.38 159:  0.60 160:  0.43
 161:  0.68 162:  0.68 163:  0.45 164:  0.47 165:  0.18 166:  1.02 167:  0.76 168:  0.34
 169:  0.13 170:  0.55 171:  0.85 172:  0.20 173:  0.29 174:  0.35 175:  0.34 176:  0.16
 177:  0.15 178:  0.08 179:  0.07 180:  0.07 181:  0.10 182:  0.28 183:  0.22 184:  0.09
 185:  0.05 186:  0.06 187:  0.05 188:  0.08 189:  0.36 190:  0.25 191:  0.26 192:  0.18
 193:  0.22 194:  0.17 195:  0.14 196:  0.14 197:  0.27 198:  0.04 199:  0.15 200:  0.13
 201:  0.28 202:  0.55 203:  0.58 204:  0.15 205:  0.06 206:  0.03 207:  0.04 208:  0.07
 209:  0.09 210:  0.09 211:  0.05 212:  0.03 213:  0.04 214:  0.09 215:  0.05 216:  0.25
 217:  0.12 218:  0.24 219:  0.08 220:  0.08 221:  0.09 222:  0.03 223:  0.03 224:  0.03
 225:  0.03 226:  0.04 227:  0.07 228:  0.02 229:  0.60 230:  0.60 231:  0.55 232:  0.42
 233:  0.35 234:  0.33 235:  0.29 236:  0.22 237:  0.18 238:  0.29 239:  0.21 240:  0.23
 241:  0.22 242:  0.97 243:  0.11 244:  0.29 245:  0.19 246:  0.20 247:  0.25 248:  0.24
 249:  0.20 250:  0.34 251:  0.20 252:  0.24 253:  0.37 254:  0.24 255:  0.07 256:  0.21
 257:  0.33 258:  0.33 259:  0.19 260:  0.26 261:  0.30 262:  0.21 263:  0.24 264:  0.21
 265:  0.17 266:  0.20 267:  0.13 268:  0.17 269:  0.09 270:  0.85 271:  0.87 272:  1.19
 273:  1.15 274:  0.72 275:  0.64 276:  0.28 277:  0.72 278:  0.54 279:  0.49 280:  0.44
 281:  0.27 282:  0.31
 Raman intensities (amu)
   1:  0.00   2:  0.00   3:  0.00   4:  0.00   5:  0.00   6:  0.00   7:  0.00   8:  0.00
   9:  0.00  10:  0.00  11:  0.00  12:  0.00  13:  0.00  14:  0.00  15:  0.00  16:  0.00
  17:  0.00  18:  0.00  19:  0.00  20:  0.00  21:  0.00  22:  0.00  23:  0.00  24:  0.00
  25:  0.00  26:  0.00  27:  0.00  28:  0.00  29:  0.00  30:  0.00  31:  0.00  32:  0.00
  33:  0.00  34:  0.00  35:  0.00  36:  0.00  37:  0.00  38:  0.00  39:  0.00  40:  0.00
  41:  0.00  42:  0.00  43:  0.00  44:  0.00  45:  0.00  46:  0.00  47:  0.00  48:  0.00
  49:  0.00  50:  0.00  51:  0.00  52:  0.00  53:  0.00  54:  0.00  55:  0.00  56:  0.00
  57:  0.00  58:  0.00  59:  0.00  60:  0.00  61:  0.00  62:  0.00  63:  0.00  64:  0.00
  65:  0.00  66:  0.00  67:  0.00  68:  0.00  69:  0.00  70:  0.00  71:  0.00  72:  0.00
  73:  0.00  74:  0.00  75:  0.00  76:  0.00  77:  0.00  78:  0.00  79:  0.00  80:  0.00
  81:  0.00  82:  0.00  83:  0.00  84:  0.00  85:  0.00  86:  0.00  87:  0.00  88:  0.00
  89:  0.00  90:  0.00  91:  0.00  92:  0.00  93:  0.00  94:  0.00  95:  0.00  96:  0.00
  97:  0.00  98:  0.00  99:  0.00 100:  0.00 101:  0.00 102:  0.00 103:  0.00 104:  0.00
 105:  0.00 106:  0.00 107:  0.00 108:  0.00 109:  0.00 110:  0.00 111:  0.00 112:  0.00
 113:  0.00 114:  0.00 115:  0.00 116:  0.00 117:  0.00 118:  0.00 119:  0.00 120:  0.00
 121:  0.00 122:  0.00 123:  0.00 124:  0.00 125:  0.00 126:  0.00 127:  0.00 128:  0.00
 129:  0.00 130:  0.00 131:  0.00 132:  0.00 133:  0.00 134:  0.00 135:  0.00 136:  0.00
 137:  0.00 138:  0.00 139:  0.00 140:  0.00 141:  0.00 142:  0.00 143:  0.00 144:  0.00
 145:  0.00 146:  0.00 147:  0.00 148:  0.00 149:  0.00 150:  0.00 151:  0.00 152:  0.00
 153:  0.00 154:  0.00 155:  0.00 156:  0.00 157:  0.00 158:  0.00 159:  0.00 160:  0.00
 161:  0.00 162:  0.00 163:  0.00 164:  0.00 165:  0.00 166:  0.00 167:  0.00 168:  0.00
 169:  0.00 170:  0.00 171:  0.00 172:  0.00 173:  0.00 174:  0.00 175:  0.00 176:  0.00
 177:  0.00 178:  0.00 179:  0.00 180:  0.00 181:  0.00 182:  0.00 183:  0.00 184:  0.00
 185:  0.00 186:  0.00 187:  0.00 188:  0.00 189:  0.00 190:  0.00 191:  0.00 192:  0.00
 193:  0.00 194:  0.00 195:  0.00 196:  0.00 197:  0.00 198:  0.00 199:  0.00 200:  0.00
 201:  0.00 202:  0.00 203:  0.00 204:  0.00 205:  0.00 206:  0.00 207:  0.00 208:  0.00
 209:  0.00 210:  0.00 211:  0.00 212:  0.00 213:  0.00 214:  0.00 215:  0.00 216:  0.00
 217:  0.00 218:  0.00 219:  0.00 220:  0.00 221:  0.00 222:  0.00 223:  0.00 224:  0.00
 225:  0.00 226:  0.00 227:  0.00 228:  0.00 229:  0.00 230:  0.00 231:  0.00 232:  0.00
 233:  0.00 234:  0.00 235:  0.00 236:  0.00 237:  0.00 238:  0.00 239:  0.00 240:  0.00
 241:  0.00 242:  0.00 243:  0.00 244:  0.00 245:  0.00 246:  0.00 247:  0.00 248:  0.00
 249:  0.00 250:  0.00 251:  0.00 252:  0.00 253:  0.00 254:  0.00 255:  0.00 256:  0.00
 257:  0.00 258:  0.00 259:  0.00 260:  0.00 261:  0.00 262:  0.00 263:  0.00 264:  0.00
 265:  0.00 266:  0.00 267:  0.00 268:  0.00 269:  0.00 270:  0.00 271:  0.00 272:  0.00
 273:  0.00 274:  0.00 275:  0.00 276:  0.00 277:  0.00 278:  0.00 279:  0.00 280:  0.00
 281:  0.00 282:  0.00
 output can be read by thermo (or use thermo option).
 writing <g98.out> molden fake output.
 recommended (thermochemical) frequency scaling factor: 1.0
                    ==================
                    thermo calculation
                    ==================
Nvib :  276 Nimag : 0  symmetry :   C1  rot number :  1  scale factor : 1.00 sthr :  50.
omega= 13.86     Gvib=    -2.195     Grot=    -1.437     Gused=    -1.441
omega= 18.04     Gvib=    -2.039     Grot=    -1.359     Gused=    -1.370
omega= 20.46     Gvib=    -1.964     Grot=    -1.321     Gused=    -1.339
omega= 23.58     Gvib=    -1.881     Grot=    -1.279     Gused=    -1.308
omega= 28.47     Gvib=    -1.769     Grot=    -1.223     Gused=    -1.275
omega= 32.05     Gvib=    -1.699     Grot=    -1.188     Gused=    -1.262
omega= 33.60     Gvib=    -1.671     Grot=    -1.174     Gused=    -1.258
omega= 36.86     Gvib=    -1.616     Grot=    -1.147     Gused=    -1.254
omega= 38.71     Gvib=    -1.587     Grot=    -1.132     Gused=    -1.253
omega= 40.67     Gvib=    -1.558     Grot=    -1.118     Gused=    -1.252
omega= 44.47     Gvib=    -1.506     Grot=    -1.091     Gused=    -1.251
omega= 44.71     Gvib=    -1.502     Grot=    -1.090     Gused=    -1.251
omega= 47.24     Gvib=    -1.470     Grot=    -1.073     Gused=    -1.249
omega= 48.74     Gvib=    -1.451     Grot=    -1.064     Gused=    -1.248
omega= 51.01     Gvib=    -1.425     Grot=    -1.051     Gused=    -1.245
omega= 52.84     Gvib=    -1.404     Grot=    -1.040     Gused=    -1.242
omega= 54.99     Gvib=    -1.380     Grot=    -1.028     Gused=    -1.237
omega= 57.71     Gvib=    -1.352     Grot=    -1.014     Gused=    -1.230
omega= 59.44     Gvib=    -1.334     Grot=    -1.005     Gused=    -1.225
omega= 60.58     Gvib=    -1.323     Grot=    -1.000     Gused=    -1.221
omega= 62.43     Gvib=    -1.306     Grot=    -0.991     Gused=    -1.214
omega= 63.31     Gvib=    -1.297     Grot=    -0.987     Gused=    -1.210
omega= 65.08     Gvib=    -1.281     Grot=    -0.978     Gused=    -1.203
omega= 68.01     Gvib=    -1.255     Grot=    -0.965     Gused=    -1.190
omega= 68.58     Gvib=    -1.250     Grot=    -0.963     Gused=    -1.187
omega= 71.67     Gvib=    -1.225     Grot=    -0.950     Gused=    -1.172
omega= 72.34     Gvib=    -1.219     Grot=    -0.947     Gused=    -1.169
omega= 75.42     Gvib=    -1.195     Grot=    -0.935     Gused=    -1.153
omega= 77.24     Gvib=    -1.181     Grot=    -0.928     Gused=    -1.143
omega= 77.51     Gvib=    -1.179     Grot=    -0.927     Gused=    -1.141
omega= 79.26     Gvib=    -1.166     Grot=    -0.920     Gused=    -1.132
omega= 80.10     Gvib=    -1.159     Grot=    -0.917     Gused=    -1.127
omega= 82.24     Gvib=    -1.144     Grot=    -0.909     Gused=    -1.116
omega= 83.42     Gvib=    -1.136     Grot=    -0.905     Gused=    -1.109
omega= 86.20     Gvib=    -1.116     Grot=    -0.895     Gused=    -1.094
omega= 88.13     Gvib=    -1.104     Grot=    -0.889     Gused=    -1.083
omega= 89.23     Gvib=    -1.096     Grot=    -0.885     Gused=    -1.077
omega= 91.19     Gvib=    -1.084     Grot=    -0.879     Gused=    -1.067
omega= 93.43     Gvib=    -1.069     Grot=    -0.871     Gused=    -1.054
omega= 94.59     Gvib=    -1.062     Grot=    -0.868     Gused=    -1.048
omega= 96.02     Gvib=    -1.054     Grot=    -0.863     Gused=    -1.041
omega= 99.06     Gvib=    -1.035     Grot=    -0.854     Gused=    -1.024
omega=100.67     Gvib=    -1.026     Grot=    -0.849     Gused=    -1.016
omega=102.49     Gvib=    -1.016     Grot=    -0.844     Gused=    -1.006
omega=103.86     Gvib=    -1.008     Grot=    -0.840     Gused=    -0.999
omega=105.87     Gvib=    -0.997     Grot=    -0.834     Gused=    -0.989
omega=107.79     Gvib=    -0.986     Grot=    -0.829     Gused=    -0.979
omega=109.65     Gvib=    -0.977     Grot=    -0.824     Gused=    -0.970
omega=110.57     Gvib=    -0.972     Grot=    -0.821     Gused=    -0.966
omega=113.98     Gvib=    -0.954     Grot=    -0.812     Gused=    -0.949
omega=115.26     Gvib=    -0.948     Grot=    -0.809     Gused=    -0.943
omega=117.53     Gvib=    -0.936     Grot=    -0.803     Gused=    -0.932
omega=117.75     Gvib=    -0.935     Grot=    -0.803     Gused=    -0.931
omega=119.93     Gvib=    -0.925     Grot=    -0.797     Gused=    -0.921
omega=122.09     Gvib=    -0.914     Grot=    -0.792     Gused=    -0.911
omega=123.58     Gvib=    -0.907     Grot=    -0.789     Gused=    -0.904
omega=125.11     Gvib=    -0.900     Grot=    -0.785     Gused=    -0.898
omega=129.45     Gvib=    -0.881     Grot=    -0.775     Gused=    -0.879
omega=130.70     Gvib=    -0.875     Grot=    -0.772     Gused=    -0.873
omega=133.20     Gvib=    -0.864     Grot=    -0.766     Gused=    -0.863
omega=135.13     Gvib=    -0.856     Grot=    -0.762     Gused=    -0.855
omega=136.17     Gvib=    -0.852     Grot=    -0.760     Gused=    -0.850
omega=138.56     Gvib=    -0.842     Grot=    -0.755     Gused=    -0.840
omega=140.68     Gvib=    -0.833     Grot=    -0.750     Gused=    -0.832
omega=143.09     Gvib=    -0.824     Grot=    -0.745     Gused=    -0.822
omega=146.85     Gvib=    -0.809     Grot=    -0.737     Gused=    -0.808
omega=147.63     Gvib=    -0.806     Grot=    -0.736     Gused=    -0.805
omega=151.80     Gvib=    -0.790     Grot=    -0.728     Gused=    -0.789
omega=152.75     Gvib=    -0.786     Grot=    -0.726     Gused=    -0.786
omega=154.37     Gvib=    -0.780     Grot=    -0.723     Gused=    -0.780
omega=156.04     Gvib=    -0.774     Grot=    -0.719     Gused=    -0.774
omega=160.19     Gvib=    -0.760     Grot=    -0.712     Gused=    -0.759
omega=164.89     Gvib=    -0.743     Grot=    -0.703     Gused=    -0.743
omega=165.32     Gvib=    -0.742     Grot=    -0.702     Gused=    -0.741
omega=168.22     Gvib=    -0.732     Grot=    -0.697     Gused=    -0.732
omega=171.30     Gvib=    -0.722     Grot=    -0.692     Gused=    -0.722
omega=177.02     Gvib=    -0.704     Grot=    -0.682     Gused=    -0.703
omega=179.62     Gvib=    -0.695     Grot=    -0.678     Gused=    -0.695
omega=180.91     Gvib=    -0.691     Grot=    -0.676     Gused=    -0.691
omega=185.27     Gvib=    -0.678     Grot=    -0.669     Gused=    -0.678
omega=186.92     Gvib=    -0.673     Grot=    -0.666     Gused=    -0.673
omega=190.69     Gvib=    -0.662     Grot=    -0.660     Gused=    -0.662
omega=196.81     Gvib=    -0.645     Grot=    -0.651     Gused=    -0.645
omega=201.94     Gvib=    -0.631     Grot=    -0.643     Gused=    -0.631
omega=203.62     Gvib=    -0.626     Grot=    -0.641     Gused=    -0.626
omega=208.45     Gvib=    -0.613     Grot=    -0.634     Gused=    -0.613
omega=210.91     Gvib=    -0.607     Grot=    -0.630     Gused=    -0.607
omega=214.97     Gvib=    -0.597     Grot=    -0.625     Gused=    -0.597
omega=215.30     Gvib=    -0.596     Grot=    -0.624     Gused=    -0.596
omega=220.07     Gvib=    -0.584     Grot=    -0.618     Gused=    -0.584
omega=225.31     Gvib=    -0.571     Grot=    -0.611     Gused=    -0.571
omega=226.66     Gvib=    -0.568     Grot=    -0.609     Gused=    -0.568
omega=235.49     Gvib=    -0.548     Grot=    -0.598     Gused=    -0.548
omega=240.24     Gvib=    -0.537     Grot=    -0.592     Gused=    -0.537
omega=241.20     Gvib=    -0.535     Grot=    -0.590     Gused=    -0.535
omega=246.83     Gvib=    -0.523     Grot=    -0.584     Gused=    -0.523
omega=253.73     Gvib=    -0.508     Grot=    -0.575     Gused=    -0.508
omega=273.65     Gvib=    -0.469     Grot=    -0.553     Gused=    -0.469
omega=277.68     Gvib=    -0.462     Grot=    -0.549     Gused=    -0.462
omega=279.36     Gvib=    -0.458     Grot=    -0.547     Gused=    -0.459
omega=281.98     Gvib=    -0.454     Grot=    -0.544     Gused=    -0.454
omega=283.55     Gvib=    -0.451     Grot=    -0.542     Gused=    -0.451
omega=288.95     Gvib=    -0.441     Grot=    -0.537     Gused=    -0.441
omega=292.49     Gvib=    -0.435     Grot=    -0.533     Gused=    -0.435
 
   temp. (K)  partition function   enthalpy   heat capacity  entropy
                                   cal/mol     cal/K/mol   cal/K/mol   J/K/mol
 298.15  VIB  0.317E+45            50537.065    255.395    347.373
         ROT  0.103E+09              888.752      2.981     39.651
         INT  0.327E+53            51425.817    258.376    387.024
         TR   0.282E+29             1481.254      4.968     46.401
         TOT                       52907.0714   263.3442   433.4251  1813.4436
                     Eh         kcal/mol          kJ/mol 
ZPVE            0.678466         425.744         1781.31    
H(0)-H(T)+PV    0.843128E-01     52.9071         221.362    
H(T)            0.762779         478.651         2002.67    
T*S             0.205934         129.226         540.678    
G(T)            0.556844         349.425         1461.99    
   -144.81132331  <=== TOTAL FREE ENERGY in Eh incl. el.,ZPVE,RRHO,solv. parts
 
 normal mode %tage of torsion character
   1:  0.00   2:  0.00   3:  0.00   4:  0.00   5:  0.00   6:  0.00   7:  0.35   8:  0.25
   9:  0.39  10:  0.46  11:  0.32  12:  0.40  13:  0.73  14:  0.50  15:  0.37  16:  0.43
  17:  0.70  18:  0.30  19:  0.69  20:  0.59  21:  0.39  22:  0.32  23:  0.44  24:  0.66
  25:  0.46  26:  0.38  27:  0.28  28:  0.43  29:  0.27  30:  0.34  31:  0.56  32:  0.70
  33:  0.48  34:  0.38  35:  0.30  36:  0.53  37:  0.46  38:  0.45  39:  0.47  40:  0.49
  41:  0.59  42:  0.47  43:  0.50  44:  0.36  45:  0.38  46:  0.53  47:  0.39  48:  0.32
  49:  0.45  50:  0.56  51:  0.35  52:  0.56  53:  0.44  54:  0.31  55:  0.26  56:  0.35
  57:  0.41  58:  0.32  59:  0.57  60:  0.44  61:  0.44  62:  0.61  63:  0.46  64:  0.29
  65:  0.61  66:  0.33  67:  0.30  68:  0.54  69:  0.45  70:  0.58  71:  0.43  72:  0.33
  73:  0.82  74:  0.61  75:  0.71  76:  0.34  77:  0.53  78:  0.53  79:  0.76  80:  0.57
  81:  0.28  82:  0.69  83:  0.22  84:  0.26  85:  0.44  86:  0.48  87:  0.27  88:  0.33
  89:  0.14  90:  0.08  91:  0.37  92:  0.21  93:  0.33  94:  0.37  95:  0.29  96:  0.50
  97:  0.55  98:  0.37  99:  0.58 100:  0.56 101:  0.66 102:  0.45 103:  0.84 104:  0.80
 105:  0.27 106:  0.54 107:  0.58 108:  0.32 109:  0.38 110:  0.36 111:  0.48 112:  0.30
 113:  0.53 114:  0.49 115:  0.30 116:  0.24 117:  0.57 118:  0.10 119:  0.59 120:  0.43
 121:  0.31 122:  0.37 123:  0.36 124:  0.12 125:  0.29 126:  0.28 127:  0.28 128:  0.36
 129:  0.12 130:  0.66 131:  0.71 132:  0.41 133:  0.78 134:  0.83 135:  0.38 136:  0.19
 137:  0.28 138:  0.24 139:  0.56 140:  0.55 141:  0.45 142:  0.10 143:  0.49 144:  0.31
 145:  0.41 146:  0.47 147:  0.45 148:  0.34 149:  0.32 150:  0.38 151:  0.12 152:  0.49
 153:  0.33 154:  0.30 155:  0.22 156:  0.23 157:  0.38 158:  0.27 159:  0.13 160:  0.09
 161:  0.10 162:  0.07 163:  0.17 164:  0.20 165:  0.10 166:  0.10 167:  0.20 168:  0.21
 169:  0.23 170:  0.18 171:  0.19 172:  0.12 173:  0.13 174:  0.06 175:  0.16 176:  0.26
 177:  0.26 178:  0.50 179:  0.29 180:  0.31 181:  0.32 182:  0.12 183:  0.09 184:  0.15
 185:  0.20 186:  0.09 187:  0.10 188:  0.18 189:  0.12 190:  0.20 191:  0.15 192:  0.07
 193:  0.12 194:  0.09 195:  0.08 196:  0.11 197:  0.10 198:  0.10 199:  0.11 200:  0.08
 201:  0.15 202:  0.18 203:  0.24 204:  0.00 205:  0.00 206:  0.00 207:  0.00 208:  0.66
 209:  0.59 210:  0.65 211:  0.57 212:  0.64 213:  0.63 214:  0.64 215:  0.63 216:  0.79
 217:  0.63 218:  0.57 219:  0.64 220:  0.77 221:  0.74 222:  0.84 223:  0.69 224:  0.81
 225:  0.91 226:  0.77 227:  0.88 228:  0.91 229:  0.05 230:  0.47 231:  0.71 232:  0.67
 233:  0.12 234:  0.14 235:  0.11 236:  0.13 237:  0.15 238:  0.14 239:  0.22 240:  0.20
 241:  0.12 242:  0.03 243:  0.15 244:  0.06 245:  0.18 246:  0.14 247:  0.05 248:  0.04
 249:  0.05 250:  0.05 251:  0.03 252:  0.06 253:  0.04 254:  0.11 255:  0.07 256:  0.08
 257:  0.02 258:  0.03 259:  0.10 260:  0.03 261:  0.03 262:  0.03 263:  0.06 264:  0.02
 265:  0.00 266:  0.02 267:  0.01 268:  0.06 269:  0.03 270:  0.09 271:  0.02 272:  0.02
 273:  0.12 274:  0.09 275:  0.02 276:  0.12 277:  0.00 278:  0.01 279:  0.00 280:  0.00
 281:  0.04 282:  0.01
 recommended # of modes for mode following         125
 
 Pipek-Mezey localization of normal modes
 number of localized modes          122
 frequency thrshold           500.000000000000     
 number of groups                    58
 atom-group assingment :   
  1  2  3  4  5  6  7  8  9 10 11 12 13 14 15 16 17 18 19 20 21 22 22 22 23 23 23 24 24 24
 25 25 25 25 26 27 28 28 28 29 29 29 30 30 30 31 31 31 31 32 33 34 34 34 35 35 35 36 36 36
 37 37 37 37 38 39 40 40 41 42 43 42 44 44 44 45 45 45 45 46 47 48 49 49 49 50 51 52 53 54
 55 56 57 58
 pop matrix done.
 initialization of trafo matrix to unity
iteration     50  convergence  0.33196393D-03

 converged in     70 iterations, threshold :   0.99927587D-06
eig.   :       -0.00    -0.00     0.00     0.00     0.00     0.00
eig.   :       62.52    64.75    68.71    69.70    81.18    81.95
eig.   :       82.37    85.38    86.78    87.38    89.27    91.71
eig.   :       97.39    97.42    98.89    99.21    99.87   100.10
eig.   :      101.00   105.25   106.31   108.30   109.28   109.56
eig.   :      112.10   113.76   113.99   114.09   114.15   114.45
eig.   :      114.81   117.20   117.62   120.28   122.42   122.45
eig.   :      123.02   124.60   125.45   128.90   129.66   130.72
eig.   :      133.32   136.52   137.04   139.44   140.49   141.73
eig.   :      142.13   144.57   144.86   146.89   146.93   154.26
eig.   :      155.26   156.84   156.86   157.65   157.91   159.28
eig.   :      160.28   160.65   160.97   163.40   164.69   165.11
eig.   :      166.61   169.20   170.47   172.74   173.26   174.61
eig.   :      175.82   176.19   176.67   176.85   180.03   180.80
eig.   :      181.25   181.99   182.76   183.51   183.99   184.00
eig.   :      187.80   192.23   192.98   192.99   195.67   197.18
eig.   :      200.44   201.09   206.79   207.76   208.61   209.52
eig.   :      213.75   216.63   219.79   222.45   225.55   225.98
eig.   :      226.44   228.24   232.00   232.71   237.70   239.24
eig.   :      242.64   244.97   269.03   285.87   286.80   306.05
eig.   :      313.63   321.55   346.17   382.33   403.35   422.37
eig.   :      431.55   488.25   521.70   569.65   571.65   589.94
eig.   :      595.05   623.72   632.34   679.33   753.45   765.79
eig.   :      775.21   783.00   794.68   803.20   822.76   841.03
eig.   :      841.55   860.65   863.41   893.63   895.04   908.18
eig.   :      947.48   953.22   976.66   986.42   987.75   992.46
eig.   :      994.52  1000.21  1049.28  1049.81  1052.10  1057.99
eig.   :     1092.72  1098.75  1099.49  1109.82  1122.32  1124.74
eig.   :     1128.19  1130.57  1133.92  1137.51  1138.58  1140.45
eig.   :     1143.63  1178.78  1187.09  1219.28  1224.08  1236.65
eig.   :     1238.16  1254.28  1260.01  1271.72  1274.57  1279.59
eig.   :     1280.13  1281.03  1323.03  1331.23  1331.90  1340.83
eig.   :     1346.12  1347.48  1349.95  1352.65  1354.58  1356.54
eig.   :     1357.96  1364.73  1367.78  1369.96  1377.04  1408.59
eig.   :     1412.33  1416.08  1418.11  1457.05  1463.21  1472.26
eig.   :     1473.66  1476.01  1476.46  1479.88  1481.80  1485.10
eig.   :     1486.13  1486.53  1488.66  1498.93  1499.35  1499.51
eig.   :     1501.58  1503.16  1503.82  1505.41  1508.38  1510.87
eig.   :     1525.89  1534.22  1544.74  1570.61  2861.21  2886.55
eig.   :     2903.13  2942.46  2945.79  2950.43  2958.27  2960.86
eig.   :     2962.15  2962.88  2963.17  2963.25  2967.44  2973.92
eig.   :     2974.24  2974.76  2974.85  2982.07  2986.80  2990.96
eig.   :     2992.07  3000.52  3003.95  3015.86  3018.15  3018.86
eig.   :     3021.76  3027.60  3030.17  3032.13  3035.95  3038.59
eig.   :     3040.75  3051.05  3053.69  3068.52  3073.18  3104.17
eig.   :     3152.36  3176.16  3213.09  3256.71  3279.12  3448.10
eig.   :     3453.89  3471.62  3487.89  3532.01  3543.44  3587.31
written to xtb_localmodes and g98l.out
 
 normal mode %tage of torsion character
   1:  0.00   2:  0.00   3:  0.00   4:  0.00   5:  0.00   6:  0.00   7:  0.23   8:  0.41
   9:  0.46  10:  0.41  11:  0.34  12:  0.68  13:  0.27  14:  0.15  15:  0.05  16:  0.30
  17:  0.17  18:  0.05  19:  0.03  20:  0.15  21:  0.31  22:  0.41  23:  0.40  24:  0.17
  25:  0.58  26:  0.04  27:  0.01  28:  0.02  29:  0.11  30:  0.14  31:  0.16  32:  0.05
  33:  0.66  34:  0.64  35:  0.01  36:  0.48  37:  0.20  38:  0.02  39:  0.30  40:  0.21
  41:  0.04  42:  0.09  43:  0.10  44:  0.32  45:  0.58  46:  0.22  47:  0.01  48:  0.97
  49:  0.53  50:  0.50  51:  0.46  52:  0.47  53:  0.67  54:  0.30  55:  0.12  56:  0.31
  57:  0.26  58:  0.04  59:  0.07  60:  0.19  61:  0.43  62:  0.03  63:  0.03  64:  0.07
  65:  0.22  66:  0.01  67:  0.65  68:  0.67  69:  0.06  70:  0.03  71:  0.24  72:  0.05
  73:  0.06  74:  0.75  75:  0.09  76:  0.51  77:  0.07  78:  0.75  79:  0.48  80:  0.08
  81:  0.06  82:  0.55  83:  0.53  84:  0.55  85:  0.55  86:  0.76  87:  0.13  88:  0.25
  89:  0.06  90:  0.16  91:  0.14  92:  0.93  93:  0.48  94:  0.30  95:  0.98  96:  0.62
  97:  0.29  98:  0.19  99:  0.47 100:  0.17 101:  0.25 102:  0.30 103:  0.21 104:  0.24
 105:  0.56 106:  0.19 107:  0.67 108:  0.75 109:  0.28 110:  0.88 111:  0.54 112:  0.24
 113:  0.52 114:  0.65 115:  0.26 116:  0.91 117:  0.09 118:  0.27 119:  0.26 120:  0.92
 121:  0.09 122:  0.25 123:  0.10 124:  0.68 125:  0.38 126:  0.79 127:  0.36 128:  0.16
 129:  0.12 130:  0.66 131:  0.71 132:  0.41 133:  0.78 134:  0.83 135:  0.38 136:  0.19
 137:  0.28 138:  0.24 139:  0.56 140:  0.55 141:  0.45 142:  0.10 143:  0.49 144:  0.31
 145:  0.41 146:  0.47 147:  0.45 148:  0.34 149:  0.32 150:  0.38 151:  0.12 152:  0.49
 153:  0.33 154:  0.30 155:  0.22 156:  0.23 157:  0.38 158:  0.27 159:  0.13 160:  0.09
 161:  0.10 162:  0.07 163:  0.17 164:  0.20 165:  0.10 166:  0.10 167:  0.20 168:  0.21
 169:  0.23 170:  0.18 171:  0.19 172:  0.12 173:  0.13 174:  0.06 175:  0.16 176:  0.26
 177:  0.26 178:  0.50 179:  0.29 180:  0.31 181:  0.32 182:  0.12 183:  0.09 184:  0.15
 185:  0.20 186:  0.09 187:  0.10 188:  0.18 189:  0.12 190:  0.20 191:  0.15 192:  0.07
 193:  0.12 194:  0.09 195:  0.08 196:  0.11 197:  0.10 198:  0.10 199:  0.11 200:  0.08
 201:  0.15 202:  0.18 203:  0.24 204:  0.00 205:  0.00 206:  0.00 207:  0.00 208:  0.66
 209:  0.59 210:  0.65 211:  0.57 212:  0.64 213:  0.63 214:  0.64 215:  0.63 216:  0.79
 217:  0.63 218:  0.57 219:  0.64 220:  0.77 221:  0.74 222:  0.84 223:  0.69 224:  0.81
 225:  0.91 226:  0.77 227:  0.88 228:  0.91 229:  0.05 230:  0.47 231:  0.71 232:  0.67
 233:  0.12 234:  0.14 235:  0.11 236:  0.13 237:  0.15 238:  0.14 239:  0.22 240:  0.20
 241:  0.12 242:  0.03 243:  0.15 244:  0.06 245:  0.18 246:  0.14 247:  0.05 248:  0.04
 249:  0.05 250:  0.05 251:  0.03 252:  0.06 253:  0.04 254:  0.11 255:  0.07 256:  0.08
 257:  0.02 258:  0.03 259:  0.10 260:  0.03 261:  0.03 262:  0.03 263:  0.06 264:  0.02
 265:  0.00 266:  0.02 267:  0.01 268:  0.06 269:  0.03 270:  0.09 271:  0.02 272:  0.02
 273:  0.12 274:  0.09 275:  0.02 276:  0.12 277:  0.00 278:  0.01 279:  0.00 280:  0.00
 281:  0.04 282:  0.01
 recommended # of modes for mode following         129

------------------------------------------------------------------------
 * finished run on 2020/06/02 at 14:06:13.168     
------------------------------------------------------------------------
 total:
 * wall-time:     0 d,  0 h,  3 min, 20.554 sec
 *  cpu-time:     0 d,  0 h,  3 min, 20.234 sec
 * ratio c/w:     0.998 speedup
 SCF:
 * wall-time:     0 d,  0 h,  0 min,  2.400 sec
 *  cpu-time:     0 d,  0 h,  0 min,  2.380 sec
 * ratio c/w:     0.991 speedup
 ANC optimizer:
 * wall-time:     0 d,  0 h,  0 min,  2.729 sec
 *  cpu-time:     0 d,  0 h,  0 min,  2.709 sec
 * ratio c/w:     0.993 speedup
 numerical hessian:
 * wall-time:     0 d,  0 h,  3 min, 15.393 sec
 *  cpu-time:     0 d,  0 h,  3 min, 15.117 sec
 * ratio c/w:     0.999 speedup

normal termination of xtb
