# Supplementary material for: Heterogeneous Nucleation of Butanol on NaCl: A Computational Study of Temperature, Humidity, Seed Charge, and Seed Size Effects
Source: J Phys Chem A. 2021 Mar 31;125(14):3025–36. doi: 10.1021/acs.jpca.0c10972 (PMC8054243; doi:10.1021/acs.jpca.0c10972)
Supplement: Supplementary file 2 — jp0c10972_si_002.zip [file jp0c10972_si_002.zip › ALL CLUSTERS/low_level_calc/negative seed/1Seed4BuOH5W.xyz]

    94
       -145.36816770  Gyration_radius:  4.68156790363
 Na         -3.08694610243084    1.20896360906701   -2.01877828104935
Na          2.33968679573501    0.64444438117857   -2.06814056990891
Na         -1.96684172825692   -0.22209624330927    0.74945374149630
Na          1.01772095336702    0.32522953366981    0.87069287572572
Na          3.46450755971821   -2.31792673541072    0.35692881920706
Na         -0.46475399905723    3.65959633868563   -1.20213549670880
Na          1.97449231699930   -2.77451490236203   -3.08686753631266
Na         -0.59462856172449   -1.06276312394243   -2.49901140658551
Na          0.03931268654976    1.86618670551621   -3.80274436486494
Cl         -2.00826070538413    3.22091804945007   -3.26373333889459
Cl         -0.52869751556038   -3.58564209322762   -3.06109854679917
Cl          1.22367698762825   -0.34311544813593   -4.16032108183226
Cl          4.56975574494282   -3.12445660742621   -1.81589876266450
Cl          1.81431732344917    3.23310521828564   -2.47103419979791
Cl         -4.97517651138491   -0.70794879110820   -1.60665913065588
Cl         -0.46619970671575    1.07715151772561   -1.18544938386240
Cl          1.52611912544328   -1.50025920231553   -0.93384111788407
Cl          2.59719653313841   -1.34101327479643    2.46651197766494
Cl         -1.36298685752866    3.94527045542270    1.06265816441036
O          -3.90302523414007   -0.88545542266563    1.26518095401737
H          -4.36128519105893   -0.85597410975226    0.39910376964681
C          -4.33364266091479   -2.07053192934835    1.89149001402053
H          -5.42751060392855   -2.07753693805258    1.98850885954845
H          -3.90453846984468   -2.07297210478164    2.89547352114187
C          -3.88039882208729   -3.30917869290215    1.12920844984205
H          -4.30328311621131   -3.26548841282744    0.12496944825403
H          -2.79344580379011   -3.29118860583776    1.06208942050801
C          -4.31305938035206   -4.60467601540619    1.80417108488222
H          -5.40269183225470   -4.63097534984898    1.88191826947440
H          -3.90782227428807   -4.63765344381196    2.81840448522636
C          -3.83018785236334   -5.82111361272668    1.02347203378838
H          -2.74518591768278   -5.81948643729138    0.95125451838061
H          -4.14092243005815   -6.74259931484041    1.51079817990183
H          -4.23832026542221   -5.81104911356968    0.01554805279859
O           2.35555868677947    1.69325198476343    0.14002576229171
H           2.26989781626522    2.47698911989187   -0.43332024614533
C           3.55861704818476    1.88211007879757    0.86412035332668
H           4.42307613285208    1.85889918475990    0.18947068133160
H           3.65055159064462    1.04863615993215    1.55787232468997
C           3.56026798225202    3.20561477763291    1.62294249967749
H           4.54351956416161    3.35873516593554    2.07348854869934
H           3.39200401585188    4.01396010162887    0.90431601090785
C           2.48591934580752    3.27381864440532    2.70608015052872
H           1.52117683574699    3.00785726978933    2.27162007573969
H           2.41377896347486    4.30426342133541    3.06205621849071
C           2.78690154839299    2.36293569781012    3.88813302152210
H           3.76024947098165    2.60083461945788    4.31377133158804
H           2.03690774038096    2.48775566594535    4.66478482342319
H           2.78906746919897    1.31968771117585    3.59096388548059
O           4.29872753555597    0.04437041852610   -1.92023436300895
H           4.51947280643297   -0.90646609611593   -1.94598260958659
C           5.43875383472192    0.72907241291536   -2.38948465109019
H           6.26176288543398    0.64154774169589   -1.66382587404711
H           5.16629783683590    1.78343198632567   -2.46477860747976
C           5.91720117461115    0.20957287427997   -3.74197132753323
H           6.83061819387236    0.74089151966085   -4.01981597784012
H           6.16224370866819   -0.84948634816758   -3.62675193179387
C           4.87541538106618    0.35412233494705   -4.84896515615829
H           3.95985015289425   -0.15035750006678   -4.54378237318095
H           5.24699493267314   -0.15758508941069   -5.73989825745604
C           4.55781876254516    1.80010897357440   -5.20303497767690
H           5.46205307060574    2.33627973527377   -5.48691198964617
H           3.86122581332178    1.83301668163968   -6.03732678608149
H           4.09779819709304    2.31886438259096   -4.36742200452714
O          -0.71860439018375    1.12089187793732    1.93364759853976
H          -1.01333525948372    2.04956181378985    1.79581226298825
C          -0.51744562703287    0.94753076469106    3.33323465196863
H          -0.33322672021796    1.90949503617279    3.81708809070599
H           0.37222544819609    0.32958366236667    3.45989974959305
C          -1.69168974338402    0.25175130365185    4.02353165185803
H          -2.14300811175274   -0.44432607712691    3.31901160082509
H          -1.30316782325496   -0.32554333679656    4.86296802797728
C          -2.76593474126615    1.20087316065855    4.54842906868578
H          -2.30192399539873    1.94660530543628    5.19927320757909
H          -3.46641294501262    0.62513456353204    5.15961042642108
C          -3.53739148966897    1.89822192337128    3.43809864861231
H          -3.96701876093825    1.14884914660777    2.78114811802732
H          -4.34701943876781    2.48976275021887    3.86051855266838
H          -2.89060076155404    2.56552592261833    2.87831425560571
O          -2.13837821212458   -1.61611693452165   -1.01241941665512
H          -3.09380517038620   -1.53260490600217   -1.22594963373066
H          -1.92937358099156   -2.54088689840725   -1.21141397412262
O          -3.49861720987114   -2.40539120309044   -3.86989049552979
H          -2.80066137633054   -3.00335294304614   -3.57023383044392
H          -4.07722175881731   -2.22526011484573   -3.11446845695456
O          -2.26209145023609   -0.05952871387154   -3.67525597457009
H          -2.38658478467102    0.42171683653126   -4.50118947460628
H          -2.74357436981295   -0.91399580009592   -3.84333712730307
O          -0.51424374128028   -1.56370921296471    1.32546967649678
H           0.13107849330708   -1.72015542706555    2.02745063956728
H          -0.15751417224199   -2.06859376205722    0.58038061301215
O          -3.12142573821065    1.57168955868145    0.14226158884664
H          -2.63567891707804    2.36794351788962    0.45574233914255
H          -3.97805663292580    1.64634465177595    0.57400566861315
