# Supplementary material for: Heterogeneous Nucleation of Butanol on NaCl: A Computational Study of Temperature, Humidity, Seed Charge, and Seed Size Effects
Source: J Phys Chem A. 2021 Mar 31;125(14):3025–36. doi: 10.1021/acs.jpca.0c10972 (PMC8054243; doi:10.1021/acs.jpca.0c10972)
Supplement: Supplementary file 2 — jp0c10972_si_002.zip [file jp0c10972_si_002.zip › ALL CLUSTERS/low_level_calc/negative seed/1Seed4W.log]

      -----------------------------------------------------------      
     |                   =====================                   |     
     |                           x T B                           |     
     |                   =====================                   |     
     |                         S. Grimme                         |     
     |          Mulliken Center for Theoretical Chemistry        |     
     |                    University of Bonn                     |     
     |                 Version 6.0.1 (SAW181210)                 |     
      -----------------------------------------------------------      

   This program is distributed in the hope that it will be useful,
   but WITHOUT ANY WARRANTY; without even the implied warranty of
   MERCHANTABILITY or FITNESS FOR A PARTICULAR PURPOSE.
   
   FOR NON-COMMERCIAL, ACADEMIA USE ONLY.
   
   Cite this work as:
   S. Grimme, C. Bannwarth, P. Shushkov, J. Comput. Theory Chem., 2017,
   13, 1989-2009.
   C. Bannwarth, S. Ehlert and S. Grimme., ChemRxiv, 2018, preprint.
   http://doi.org/10.26434/chemrxiv.7246238.v1
   
   for sTDA-xTB:
   S. Grimme and C. Bannwarth, J. Chem. Phys., 2016, 145, 054103.
   
   in the mass-spec context:
   V. Asgeirsson, C. Bauer and S. Grimme, Chem. Sci., 2017, 8, 4879.
   
   if GBSA is used:
   P. Shushkov, F. März and S. Grimme, unpublished.
   
   for ANC optimizer:
   S. Grimme, unpublished.
   Rational Function algorithm used in ANCopt:
   F. Eckert, P. Pulay, H.-J. Werner, J. Comput. Chem., 1997, 18, 1473.
   
   with help from (in alphabetical order)
   C. Bannwarth, F. Bohle, G. Brandenburg, E. Caldeweyher, M. Checinski,
   S. Dohm, S. Ehlert, S. Ehrlich, F. März, H. Neugebauer, J. Pisarek,
   P. Pracht, P. Shushkov, and S. Spicher.
   
 * started run on 2020/06/02 at 14:03:48.132     
========================================================================
 # omp threads = 1
========================================================================
number of atoms            : 31
number of electrons        : 112
charge                     : -1
spin                       : .0
first test random number   : .9522

########################################################################
# WARNING! Please study the warnings concerning your input carefully
#  - the use of '-ohess' is discouraged, please use '--ohess' next time
########################################################################

           ------------------------------------------------- 
          |                 G F N 2 - x T B                 |
          | Geometry, Frequencies, Noncovalent interactions |
          |            JCTC 2018 parametrisation            |
           ------------------------------------------------- 
      method parameters     
 k(s)        :  1.8500
 k(p)        :  2.2300
 k(d)        :  2.2300
 k(f)        :  2.0000
 kEN (H0ij)  : -2.0000
 D4 a1       :  0.5200
 D4 a2       :  5.0000
 D4 s6       :  1.0000
 D4 s8       :  2.7000
 D4 s9       :  5.0000
 alphaj      :  2.0000


            Z     q(EN)     CN     RAES       Cart. coordinates
     1  Na  1.0    0.35    5.71    5.00     2.82880     4.53343    -3.91178
     2  Na  1.0    0.31    6.05    5.00    -3.26862     1.75858     5.94425
     3  Na  1.0    0.33    6.38    5.00    -3.69436     5.73956    -2.89620
     4  Na  1.0    0.28   10.56    5.00    -1.02140     0.05789    -0.05811
     5  Na  1.0    0.25    6.64    5.00     0.49070     6.37322     2.28294
     6  Na  1.0    0.33    6.03    5.00     5.69109    -0.89373    -1.36781
     7  Na  1.0    0.38    6.25    5.00     2.37231    -5.09328     2.90092
     8  Na  1.0    0.27    6.78    5.00     3.45611     1.08223     4.95225
     9  Na  1.0    0.38    5.53    5.00    -7.65571     1.67291     0.56399
    10  Cl  7.0   -0.28    2.84    4.82     0.25849     8.22247    -2.39687
    11  Cl  7.0   -0.17    3.79    5.00    -0.33185    -1.84110     4.75157
    12  Cl  7.0   -0.15    4.93    5.00     3.06472     2.74447     0.50432
    13  Cl  7.0   -0.23    2.95    4.88     6.63510    -2.25520     3.29144
    14  Cl  7.0   -0.30    2.00    3.27    -7.68981     3.39265    -3.80774
    15  Cl  7.0   -0.19    2.99    4.90     1.81132    -3.81309    -1.49059
    16  Cl  7.0   -0.28    2.83    4.82     0.79801     4.64019     6.79448
    17  Cl  7.0   -0.31    2.01    3.29    -7.68797    -0.06530     4.95260
    18  Cl  7.0   -0.14    4.83    5.00    -3.57002     4.04732     1.58951
    19  Cl  7.0   -0.30    2.02    3.32     6.01021     1.45430    -5.50882
    20  O   6.0   -0.35    3.55    4.36    -4.54858    -2.03292     0.17219
    21  H   1.0   -0.01    1.13    1.45    -4.76317    -3.70829    -0.50426
    22  H   1.0   -0.03    1.55    1.65    -5.09767    -2.16788     1.92049
    23  O   6.0   -0.46    2.11    1.84     0.96622    -1.54892    -6.93672
    24  H   1.0    0.05    1.07    1.44     1.17019    -2.83378    -5.64901
    25  H   1.0    0.04    1.09    1.44     2.61952    -0.78719    -7.09089
    26  O   6.0   -0.35    3.88    4.80    -1.71628     1.60567    -4.01846
    27  H   1.0   -0.01    1.51    1.61    -3.46447     1.41867    -4.53966
    28  H   1.0    0.04    1.29    1.49    -0.80692     0.51145    -5.23767
    29  O   6.0   -0.44    2.90    2.54     5.01200    -7.51076     4.69234
    30  H   1.0   -0.00    1.04    1.43     6.05182    -8.68978     5.59754
    31  H   1.0   -0.01    1.73    1.87     6.08021    -6.01377     4.50376

  Z AO/shell   Hii/eV     exponent
  1     Wed Apr 25 08:07:45 CEST 2018   EN: 2.200 GM2: 0.406  GM3: 0.0800  RAES: 1.40
     1s    -10.707211    1.230000
  8     Wed Apr 25 08:07:45 CEST 2018   EN: 3.440 GM2: 0.452  GM3:-0.0517  RAES: 1.80
     2s    -20.229985    2.439742
     2p    -15.503117    2.137023
 11     Tue Apr 24 16:34:09 CEST 2018   EN: 0.930 GM2: 0.271  GM3: 0.1799  RAES: 5.00
     3s     -4.546934    0.763787
     3p     -1.332719    0.573553
 17     Mon Apr 23 14:09:22 CEST 2018   EN: 3.160 GM2: 0.249  GM3: 0.1495  RAES: 2.50
     3s    -29.278781    2.485265
     3p    -12.673758    2.199650
     3d     -0.240338    2.476089
 no old-style atom pair restraining (fixing) potential

molecular fragmentation (1/2 indicates fragments):
1111111111111111111111222111111
# atoms in fragment 1/2:    28     3
 fragment masses (1/2) :      615.48       18.02
CMA distance (Bohr)    :   8.310
constraining FC (au)   :  0.0500
           ------------------------------------------------- 
          |        Self-Consistent Charge Iterations        |
           ------------------------------------------------- 

 Ncao       : 160
 Nao        : 150
 Nshell     : 64
 Nel        : 112
 T(el)      :   300.0
 intcut     :    25.0
 scfconv/Eh :  0.100E-05
   qconv/e  :  0.100E-03
 intneglect :  0.100E-07
 broydamp   :      0.250
 iter      E             dE          RMSdq      gap      omega  full diag
   1    -69.2228756 -0.692229E+02  0.131E+01    6.01       0.0  T
   2    -69.2975459 -0.746702E-01  0.831E+00    6.02       1.0  T
   3    -69.3878582 -0.903124E-01  0.562E+00    4.39       1.0  T
   4    -69.3981864 -0.103282E-01  0.272E+00    3.98       1.0  T
   5    -69.4122597 -0.140733E-01  0.307E+00    2.61       1.0  T
   6    -69.4151249 -0.286519E-02  0.716E-01    2.84       1.0  T
   7    -69.4154858 -0.360864E-03  0.394E-01    2.98       1.0  T
   8    -69.4157584 -0.272626E-03  0.215E-01    2.96       1.0  T
   9    -69.4159196 -0.161231E-03  0.114E-01    2.93       1.0  T
  10    -69.4160065 -0.868413E-04  0.951E-02    2.94       1.0  T
  11    -69.4160209 -0.144523E-04  0.850E-02    2.93       1.0  T
  12    -69.4160266 -0.572765E-05  0.224E-02    2.94       1.0  T
  13    -69.4160281 -0.150116E-05  0.140E-02    2.94       1.3  T
  14    -69.4160294 -0.125411E-05  0.164E-02    2.95       1.1  T
  15    -69.4160301 -0.697900E-06  0.580E-03    2.94       3.1  T
  16    -69.4160303 -0.224323E-06  0.502E-03    2.94       3.6  T
  17    -69.4160304 -0.336939E-07  0.280E-03    2.94       6.4  T
  18    -69.4160304 -0.687155E-08  0.117E-03    2.94      15.4  T
  19    -69.4160304 -0.372519E-08  0.570E-04    2.94      31.5  T
  20    -69.4160304 -0.171197E-08  0.231E-04    2.94      77.8  T
speedup  1.00
cpu  time for SCC    0.09 s
wall time for SCC    0.09 s

   *** convergence criteria satisfied after 20 iterations ***

          eigenvalues
 #    :          44         45         46         47         48         49         50         51
 occ. :        2.000      2.000      2.000      2.000      2.000      2.000      2.000      2.000
 eps  :        -8.536     -8.518     -8.474     -8.468     -8.443     -8.406     -8.360     -8.340
 #    :          52         53         54         55         56         57         58         59
 occ. :        2.000      2.000      2.000      2.000      2.000      0.000      0.000      0.000
 eps  :        -8.336     -8.303     -8.285     -8.235     -8.159     -5.215     -3.487     -2.738
 #    :          60         61         62         63         64         65         66         67
 occ. :        0.000      0.000      0.000      0.000      0.000      0.000      0.000      0.000
 eps  :        -2.115     -0.564     -0.270      0.265      0.382      1.295      2.681      3.752


   #   Z            q   n(s)   n(p)   n(d)      C6AA      α(0)
   1  11 Na     0.702  0.091  0.208  0.000    68.162    26.718
   2  11 Na     0.712  0.094  0.194  0.000    68.033    26.693
   3  11 Na     0.703  0.091  0.206  0.000    68.147    26.715
   4  11 Na     0.847  0.010  0.143  0.000    66.404    26.371
   5  11 Na     0.707  0.094  0.199  0.000    68.093    26.704
   6  11 Na     0.730  0.080  0.191  0.000    67.817    26.650
   7  11 Na     0.748  0.088  0.164  0.000    67.592    26.606
   8  11 Na     0.712  0.080  0.207  0.000    68.027    26.691
   9  11 Na     0.708  0.099  0.193  0.000    68.088    26.703
  10  17 Cl    -0.754  1.978  5.776  0.000   125.488    17.138
  11  17 Cl    -0.755  1.972  5.782  0.001   125.525    17.141
  12  17 Cl    -0.736  1.967  5.768  0.001   124.778    17.090
  13  17 Cl    -0.754  1.976  5.777  0.002   125.508    17.140
  14  17 Cl    -0.803  1.984  5.815  0.005   127.495    17.275
  15  17 Cl    -0.774  1.974  5.797  0.002   126.282    17.193
  16  17 Cl    -0.754  1.976  5.778  0.000   125.488    17.138
  17  17 Cl    -0.801  1.984  5.812  0.005   127.386    17.267
  18  17 Cl    -0.731  1.969  5.761  0.002   124.582    17.076
  19  17 Cl    -0.800  1.982  5.814  0.004   127.366    17.266
  20   8 O     -0.605  1.710  4.894  0.000    25.211     6.781
  21   1 H      0.314  0.686  0.000  0.000     0.679     1.293
  22   1 H      0.333  0.667  0.000  0.000     0.618     1.230
  23   8 O     -0.596  1.745  4.851  0.000    25.087     6.760
  24   1 H      0.319  0.681  0.000  0.000     0.666     1.282
  25   1 H      0.308  0.692  0.000  0.000     0.698     1.312
  26   8 O     -0.663  1.727  4.936  0.000    26.663     6.974
  27   1 H      0.328  0.672  0.000  0.000     0.629     1.239
  28   1 H      0.357  0.643  0.000  0.000     0.571     1.186
  29   8 O     -0.608  1.727  4.881  0.000    25.287     6.791
  30   1 H      0.288  0.712  0.000  0.000     0.757     1.366
  31   1 H      0.319  0.681  0.000  0.000     0.650     1.259

 Mol. C6AA /au·bohr⁶  :      38196.667581
 Mol. C8AA /au·bohr⁸  :    2345492.017472
 Mol. α(0) /au        :        449.050378

 
 Wiberg/Mayer (AO) data. WBOs > 0.1 written file <wbo>
 largest (>0.05) Wiberg bond orders for each atom
           total WBO             WBO to atom ...
     1  Na  0.559    Cl  19 0.178    Cl  10 0.151    Cl  12 0.117    O   26 0.054
     2  Na  0.549    Cl  17 0.171    Cl  11 0.126    Cl  16 0.125    Cl  18 0.101
     3  Na  0.553    Cl  10 0.167    Cl  14 0.161    Cl  18 0.113    O   26 0.072
     4  Na  0.301    Cl  15 0.081    Cl  11 0.065
     5  Na  0.562    Cl  16 0.186    Cl  10 0.133    Cl  18 0.115    Cl  12 0.110
     6  Na  0.515    Cl  19 0.156    Cl  13 0.136    Cl  15 0.128    Cl  12 0.080
     7  Na  0.477    Cl  15 0.147    Cl  11 0.133    O   29 0.087    Cl  13 0.080
     8  Na  0.552    Cl  13 0.162    Cl  16 0.148    Cl  11 0.108    Cl  12 0.096
     9  Na  0.542    Cl  14 0.169    Cl  17 0.159    Cl  18 0.111    O   20 0.079
    10  Cl  0.460    Na   3 0.167    Na   1 0.151    Na   5 0.133
    11  Cl  0.468    Na   7 0.133    Na   2 0.126    Na   8 0.108    Na   4 0.065
    12  Cl  0.503    Na   1 0.117    Na   5 0.110    Na   8 0.096    Na   6 0.080
    13  Cl  0.462    Na   8 0.162    Na   6 0.136    Na   7 0.080    H   31 0.050
    14  Cl  0.366    Na   9 0.169    Na   3 0.161
    15  Cl  0.422    Na   7 0.147    Na   6 0.128    Na   4 0.081
    16  Cl  0.462    Na   5 0.186    Na   8 0.148    Na   2 0.125
    17  Cl  0.376    Na   2 0.171    Na   9 0.159
    18  Cl  0.510    Na   5 0.115    Na   3 0.113    Na   9 0.111    Na   2 0.101
    19  Cl  0.378    Na   1 0.178    Na   6 0.156
    20  O   1.912    H   21 0.902    H   22 0.869    Na   9 0.079
    21  H   0.901    O   20 0.902
    22  H   0.889    O   20 0.869
    23  O   1.910    H   25 0.882    H   24 0.874    H   28 0.074
    24  H   0.897    O   23 0.874
    25  H   0.904    O   23 0.882
    26  O   1.889    H   27 0.878    H   28 0.796    Na   3 0.072    Na   1 0.054
    27  H   0.892    O   26 0.878
    28  H   0.873    O   26 0.796    O   23 0.074
    29  O   1.883    H   30 0.918    H   31 0.851    Na   7 0.087
    30  H   0.917    O   29 0.918
    31  H   0.898    O   29 0.851    Cl  13 0.050
 MOs/occ written to file <molden.input>
 
molecular dipole:
                 x           y           z       tot (Debye)
 q only:        0.957      -3.117      -0.112
   full:        0.952      -2.400       0.386       6.636
molecular quadrupole (traceless):
                xx          xy          yy          xz          yz          zz
 q only:      -27.176       2.522      34.128      23.204      -3.069      -6.952
  q+dip:      -15.810      -2.291      30.285      19.916      -3.233     -14.476
   full:      -16.157      -2.296      29.471      19.935      -4.859     -13.313

SCC energy    :     -69.4160304
rep           :       0.1556018
ES            :       0.8626430
AES           :      -0.0410031
AXC           :      -0.0017199
disp          :      -0.0485368
XB            :       0.0000000
fix           :       0.0000000
total E       :     -69.2593308
atomizationE  :       4.7373169     2972.71
(atE without considering molecular charge,
 total energy contains solvation terms)
H-L gap (eV)  :          2.9441
           ------------------------------------------------- 
          |                 ===============                 |
          |                   A N C O P T                   |
          |                 ===============                 |
          |          Approximate Normal Coordinate          |
          |           Rational Function Optimizer           |
           ------------------------------------------------- 
dumping coords to <xtbopt.coord> and <xtbopt.log>
 optlevel               0
 Maxcycle             200
 Maxmicro              25
 Econv         5.000000000000000E-006
 Gconv         1.000000000000000E-003
 Maxdispl       1.00000000000000     
 Hlow          5.000000000000000E-003
 S6             20.0000000000000     
 Nvar               87

generating ANC from model Hessian ...
 Shifting diagonal of input Hessian by   2.108517796796376E-002
 Lowest  eigenvalues of input Hessian
    0.005000    0.005850    0.008421    0.009646    0.010445    0.012201
    0.015087    0.015328    0.016375    0.016720    0.017284    0.017363
    0.018430    0.019348    0.019575    0.020634    0.020728    0.020959
 Highest eigenvalues
    1.249163    1.250598    1.349839    1.397553    1.411116    1.460454
 
cpu  time for ANC gen    0.01 s
wall time for ANC gen    0.01 s
................................................................................
.............................. CYCLE    1 ......................................
................................................................................
   1    -69.4160304 -0.694160E+02  0.163E-04    2.94       0.0  T
   2    -69.4160304 -0.319318E-10  0.124E-04    2.94     145.1  T
   3    -69.4160304 -0.264464E-10  0.104E-04    2.94     172.2  T
speedup  1.01
cpu  time for SCC    0.01 s
wall time for SCC    0.01 s
speedup  0.98
cpu  time for grad    0.06 s
wall time for grad    0.06 s
 E :    -69.25933082  G :  0.000048    pred/act E change:  0.000D+00  0.174D-07
Maxdispl :   0.0004   ||displ|| :   0.0011   Lambda : -0.333D-07
Largest |displ|/coords:  0.0004 (   6)  0.0004 (  32)  0.0003 (  39)
................................................................................
.............................. CYCLE    2 ......................................
................................................................................
   1    -69.4160296 -0.694160E+02  0.161E-03    2.94       0.0  T
   2    -69.4160296 -0.224532E-09  0.919E-04    2.94      19.5  T
   3    -69.4160296 -0.960654E-10  0.260E-04    2.94      69.1  T
speedup  0.99
cpu  time for SCC    0.02 s
wall time for SCC    0.02 s
speedup  0.99
cpu  time for grad    0.06 s
wall time for grad    0.06 s
 E :    -69.25933085  G :  0.000029    pred/act E change:  0.000D+00 -0.250D-07
Maxdispl :   0.0014   ||displ|| :   0.0036   Lambda : -0.809D-07
Largest |displ|/coords:  0.0014 (  32)  0.0012 (  22)  0.0011 (  39)

   *** GEOMETRY OPTIMIZATION CONVERGED AFTER 2 ITERATIONS ***

------------------------------------------------------------------------
 total energy gain (kcal):     -0.0000
------------------------------------------------------------------------
================
 final structure:
================
$coord
        2.82875205162366        4.53333170579559       -3.91177836489671      Na
       -3.26863898351020        1.75856202193990        5.94417313993529      Na
       -3.69436545353927        5.73953911448336       -2.89632116757459      Na
       -1.02146734960365        0.05794744025377       -0.05792594618439      Na
        0.49094617853829        6.37319842566086        2.28305707230461      Na
        5.69097415582010       -0.89383373698270       -1.36814278833988      Na
        2.37238523306753       -5.09325335438858        2.90088077933749      Na
        3.45594464626318        1.08244857245202        4.95253755336029      Na
       -7.65571285092711        1.67322553338275        0.56398287402423      Na
        0.25850910499564        8.22242124636772       -2.39691821866239      Cl
       -0.33180449544114       -1.84115335539450        4.75162757807804      Cl
        3.06462129767509        2.74447709170016        0.50439492143939      Cl
        6.63527445837961       -2.25529450620588        3.29145917029183      Cl
       -7.68984504786267        3.39277678814920       -3.80783633590145      Cl
        1.81107071536459       -3.81323972970807       -1.49055420105279      Cl
        0.79777672687774        4.63997702415991        6.79456646676597      Cl
       -7.68804130251589       -0.06541180071586        4.95246937154758      Cl
       -3.56992472424824        4.04747704530472        1.58952314146425      Cl
        6.01023171785650        1.45421100594959       -5.50884888992510      Cl
       -4.54870869824040       -2.03289124317947        0.17216206765327      O 
       -4.76285030829939       -3.70839811811170       -0.50413439621407      H 
       -5.09777909087961       -2.16793150216350        1.92045973832114      H 
        0.96625632243495       -1.54888312842962       -6.93675424532149      O 
        1.17023928736740       -2.83383776205008       -5.64915581271022      H 
        2.61957232160943       -0.78716129595926       -7.09090089387647      H 
       -1.71632193657972        1.60567552123336       -4.01837827023984      O 
       -3.46449127643793        1.41874859258733       -4.53968175155010      H 
       -0.80697892049798        0.51139666046744       -5.23754665738844      H 
        5.01210717232584       -7.51070311512741        4.69234465982420      O 
        6.05191454525419       -8.68961026530942        5.59771363805720      H 
        6.08035450313757       -6.01381085726045        4.50352572961614      H 
$end
 
 Bond Distances (Angstroems)
 ---------------------------
Na1-Na3=3.5513       Na1-Na4=3.7308       Na1-Na5=3.6366       Na1-Na6=3.5148       Na1-Cl10=2.5107      Na1-Cl12=2.5245      
Na1-Cl19=2.4907      Na1-O26=2.8615       Na2-Na4=3.5089       Na2-Na5=3.6979       Na2-Na8=3.6147       Na2-Na9=3.6739       
Na2-Cl11=2.5381      Na2-Cl16=2.6754      Na2-Cl17=2.5839      Na2-Cl18=2.6082      Na3-Na1=3.5513       Na3-Na4=3.6464       
Na3-Na5=3.5397       Na3-Na9=3.5182       Na3-Cl10=2.4843      Na3-Cl14=2.4990      Na3-Cl18=2.5379      Na3-O26=2.4967       
Na3-H27=2.4493       Na4-Na1=3.7308       Na4-Na2=3.5089       Na4-Na3=3.6464       Na4-Na5=3.6529       Na4-Na6=3.6540       
Na4-Na7=3.6204       Na4-Na8=3.5969       Na4-Na9=3.6282       Na4-Cl11=2.7606      Na4-Cl12=2.6048      Na4-Cl15=2.6492      
Na4-Cl18=2.6525      Na4-O20=2.1732       Na4-O26=2.2800       Na5-Na1=3.6366       Na5-Na2=3.6979       Na5-Na3=3.5397       
Na5-Na4=3.6529       Na5-Na8=3.5065       Na5-Cl10=2.6657      Na5-Cl12=2.5354      Na5-Cl16=2.5627      Na5-Cl18=2.5034      
Na6-Na1=3.5148       Na6-Na4=3.6540       Na6-Na7=3.6229       Na6-Na8=3.6986       Na6-Cl12=2.5730      Na6-Cl13=2.6170      
Na6-Cl15=2.5703      Na6-Cl19=2.5246      Na7-Na4=3.6204       Na7-Na6=3.6229       Na7-Na8=3.4911       Na7-Cl11=2.4431      
Na7-Cl13=2.7179      Na7-Cl15=2.4387      Na7-O29=2.1181       Na7-H31=2.1924       Na8-Na2=3.6147       Na8-Na4=3.5969       
Na8-Na5=3.5065       Na8-Na6=3.6986       Na8-Na7=3.4911       Na8-Cl11=2.5342      Na8-Cl12=2.5213      Na8-Cl13=2.5929      
Na8-Cl16=2.5442      Na9-Na2=3.6739       Na9-Na3=3.5182       Na9-Na4=3.6282       Na9-Cl14=2.4861      Na9-Cl17=2.4980      
Na9-Cl18=2.5589      Na9-O20=2.5676       Cl10-Na1=2.5107      Cl10-Na3=2.4843      Cl10-Na5=2.6657      Cl11-Na2=2.5381      
Cl11-Na4=2.7606      Cl11-Na7=2.4431      Cl11-Na8=2.5342      Cl12-Na1=2.5245      Cl12-Na4=2.6048      Cl12-Na5=2.5354      
Cl12-Na6=2.5730      Cl12-Na8=2.5213      Cl13-Na6=2.6170      Cl13-Na7=2.7179      Cl13-Na8=2.5929      Cl14-Na3=2.4990      
Cl14-Na9=2.4861      Cl15-Na4=2.6492      Cl15-Na6=2.5703      Cl15-Na7=2.4387      Cl16-Na2=2.6754      Cl16-Na5=2.5627      
Cl16-Na8=2.5442      Cl17-Na2=2.5839      Cl17-Na9=2.4980      Cl18-Na2=2.6082      Cl18-Na3=2.5379      Cl18-Na4=2.6525      
Cl18-Na5=2.5034      Cl18-Na9=2.5589      Cl19-Na1=2.4907      Cl19-Na6=2.5246      O20-Na4=2.1732       O20-Na9=2.5676       
O20-H21=0.9628       O20-H22=0.9723       H21-O20=0.9628       H22-O20=0.9723       O23-H24=0.9686       O23-H25=0.9667       
H24-O23=0.9686       H25-O23=0.9667       O26-Na1=2.8615       O26-Na3=2.4967       O26-Na4=2.2800       O26-H27=0.9704       
O26-H28=0.9915       H27-Na3=2.4493       H27-O26=0.9704       H28-O26=0.9915       O29-Na7=2.1181       O29-H30=0.9599       
O29-H31=0.9783       H30-O29=0.9599       H31-Na7=2.1924       H31-O29=0.9783       
 O  H  Rav=0.9713 sigma=0.0093  Rmin=0.9599  Rmax=0.9915     8
 Na H  Rav=2.3208 sigma=0.1284  Rmin=2.1924  Rmax=2.4493     2
 Na O  Rav=2.4162 sigma=0.2563  Rmin=2.1181  Rmax=2.8615     6
 Na Na Rav=3.6052 sigma=0.0712  Rmin=3.4911  Rmax=3.7308    20
 Cl Na Rav=2.5627 sigma=0.0749  Rmin=2.4387  Rmax=2.7606    32
 
 selected bond angles (degree)
 --------------------
Na4-Na1-Na3= 60.04             Na5-Na1-Na3= 58.99             Na5-Na1-Na4= 59.43             Na6-Na1-Na3=120.52             
Na6-Na1-Na4= 60.48             Na6-Na1-Na5= 91.15             Cl10-Na1-Na3= 44.39            Cl10-Na1-Na4= 91.33            
Cl10-Na1-Na5= 47.13            Cl10-Na1-Na6=138.29            Cl12-Na1-Na3= 88.59            Cl12-Na1-Na4= 44.19            
Cl12-Na1-Na5= 44.17            Cl12-Na1-Na6= 46.98            Cl12-Na1-Cl10= 91.31           Cl19-Na1-Na3=145.68            
Cl19-Na1-Na4= 98.01            Cl19-Na1-Na5=135.31            Cl19-Na1-Na6= 45.90            Cl19-Na1-Cl10=169.48           
Cl19-Na1-Cl12= 92.03           O26-Na1-Na3= 44.22             O26-Na1-Na4= 37.63             O26-Na1-Na5= 82.92             
O26-Na1-Na6= 85.83             O26-Na1-Cl10= 88.39            O26-Na1-Cl12= 81.77            O26-Na1-Cl19=101.96            
Na5-Na2-Na4= 60.84             Na8-Na2-Na4= 60.63             Na8-Na2-Na5= 57.29             Na9-Na2-Na4= 60.63             
Na9-Na2-Na5= 86.68             Na9-Na2-Na8=120.55             Cl11-Na2-Na4= 51.31            Cl11-Na2-Na5= 92.06            
Cl11-Na2-Na8= 44.51            Cl11-Na2-Na9=100.66            Cl16-Na2-Na4= 91.48            Cl16-Na2-Na5= 43.87            
Cl16-Na2-Na8= 44.69            Cl16-Na2-Na9=130.21            Cl16-Na2-Cl11= 88.69           Cl17-Na2-Na4= 91.55            
Cl17-Na2-Na5=128.85            Cl17-Na2-Na8=145.54            Cl17-Na2-Na9= 42.78            Cl17-Na2-Cl11=102.91           
Cl17-Na2-Cl16=167.17           Cl18-Na2-Na4= 48.71            Cl18-Na2-Na5= 42.55            Cl18-Na2-Na8= 88.73            
Cl18-Na2-Na9= 44.14            Cl18-Na2-Cl11= 99.57           Cl18-Na2-Cl16= 86.16           Cl18-Na2-Cl17= 86.49           
Na4-Na3-Na1= 62.42             Na5-Na3-Na1= 61.71             Na5-Na3-Na4= 61.08             Na9-Na3-Na1=123.23             
Na9-Na3-Na4= 60.82             Na9-Na3-Na5= 91.59             Cl10-Na3-Na1= 44.99            Cl10-Na3-Na4= 93.76            
Cl10-Na3-Na5= 48.75            Cl10-Na3-Na9=140.34            Cl14-Na3-Na1=134.74            Cl14-Na3-Na4= 89.88            
Cl14-Na3-Na5=136.54            Cl14-Na3-Na9= 44.96            Cl14-Na3-Cl10=174.70           Cl18-Na3-Na1= 93.03            
Cl18-Na3-Na4= 46.67            Cl18-Na3-Na5= 45.01            Cl18-Na3-Na9= 46.60            Cl18-Na3-Cl10= 93.74           
Cl18-Na3-Cl14= 91.56           O26-Na3-Na1= 53.06             O26-Na3-Na4= 38.09             O26-Na3-Na5= 90.28             
O26-Na3-Na9= 80.66             O26-Na3-Cl10= 97.80            O26-Na3-Cl14= 82.73            O26-Na3-Cl18= 84.40            
H27-Na3-Na1= 74.35             H27-Na3-Na4= 50.00             H27-Na3-Na5=109.41             H27-Na3-Na9= 69.11             
H27-Na3-Cl10=119.32            H27-Na3-Cl14= 60.63            H27-Na3-Cl18= 90.08            H27-Na3-O26= 22.60             
Na2-Na4-Na1=121.14             Na3-Na4-Na1= 57.54             Na3-Na4-Na2= 91.72             Na5-Na4-Na1= 59.00             
Na5-Na4-Na2= 62.14             Na5-Na4-Na3= 58.02             Na6-Na4-Na1= 56.83             Na6-Na4-Na2=122.45             
Na6-Na4-Na3=114.37             Na6-Na4-Na5= 88.71             Na7-Na4-Na1=116.32             Na7-Na4-Na2= 88.27             
Na7-Na4-Na3=172.47             Na7-Na4-Na5=115.69             Na7-Na4-Na6= 59.74             Na8-Na4-Na1= 86.99             
Na8-Na4-Na2= 61.14             Na8-Na4-Na3=115.78             Na8-Na4-Na5= 57.85             Na8-Na4-Na6= 61.33             
Na8-Na4-Na7= 57.85             Na9-Na4-Na1=115.37             Na9-Na4-Na2= 61.94             Na9-Na4-Na3= 57.84             
Na9-Na4-Na5= 88.03             Na9-Na4-Na6=172.02             Na9-Na4-Na7=128.18             Na9-Na4-Na8=122.34             
Cl11-Na4-Na1=131.52            Cl11-Na4-Na2= 45.86            Cl11-Na4-Na3=136.99            Cl11-Na4-Na5= 89.51            
Cl11-Na4-Na6= 89.78            Cl11-Na4-Na7= 42.41            Cl11-Na4-Na8= 44.62            Cl11-Na4-Na9= 97.47            
Cl12-Na4-Na1= 42.49            Cl12-Na4-Na2= 92.17            Cl12-Na4-Na3= 85.36            Cl12-Na4-Na5= 43.95            
Cl12-Na4-Na6= 44.76            Cl12-Na4-Na7= 87.12            Cl12-Na4-Na8= 44.50            Cl12-Na4-Na9=131.63            
Cl12-Na4-Cl11= 89.06           Cl15-Na4-Na1= 91.46            Cl15-Na4-Na2=130.48            Cl15-Na4-Na3=137.66            
Cl15-Na4-Na5=132.89            Cl15-Na4-Na6= 44.69            Cl15-Na4-Na7= 42.34            Cl15-Na4-Na8= 87.41            
Cl15-Na4-Na9=139.08            Cl15-Na4-Cl11= 84.69           Cl15-Na4-Cl12= 89.14           Cl18-Na4-Na1= 87.25            
Cl18-Na4-Na2= 47.63            Cl18-Na4-Na3= 44.10            Cl18-Na4-Na5= 43.26            Cl18-Na4-Na6=131.78            
Cl18-Na4-Na7=135.18            Cl18-Na4-Na8= 88.43            Cl18-Na4-Na9= 44.82            Cl18-Na4-Cl11= 93.09           
Cl18-Na4-Cl12= 87.14           Cl18-Na4-Cl15=175.71           O20-Na4-Na1=145.37             O20-Na4-Na2= 77.81             
O20-Na4-Na3= 96.30             O20-Na4-Na5=129.42             O20-Na4-Na6=140.84             O20-Na4-Na7= 91.06             
O20-Na4-Na8=126.96             O20-Na4-Na9= 44.26             O20-Na4-Cl11= 82.91            O20-Na4-Cl12=169.87            
O20-Na4-Cl15= 96.22            O20-Na4-Cl18= 87.14            O26-Na4-Na1= 50.03             O26-Na4-Na2=133.26             
O26-Na4-Na3= 42.49             O26-Na4-Na5= 91.06             O26-Na4-Na6= 91.83             O26-Na4-Na7=138.42             
O26-Na4-Na8=136.86             O26-Na4-Na9= 80.95             O26-Na4-Cl11=178.30            O26-Na4-Cl12= 92.45            
O26-Na4-Cl15= 96.08            O26-Na4-Cl18= 86.23            O26-Na4-O20= 95.50             Na2-Na5-Na1=118.59             
Na3-Na5-Na1= 59.30             Na3-Na5-Na2= 90.37             Na4-Na5-Na1= 61.57             Na4-Na5-Na2= 57.02             
Na4-Na5-Na3= 60.90             Na8-Na5-Na1= 89.84             Na8-Na5-Na2= 60.16             Na8-Na5-Na3=121.08             
Na8-Na5-Na4= 60.28             Cl10-Na5-Na1= 43.66            Cl10-Na5-Na2=134.77            Cl10-Na5-Na3= 44.48            
Cl10-Na5-Na4= 90.61            Cl10-Na5-Na8=133.47            Cl12-Na5-Na1= 43.93            Cl12-Na5-Na2= 89.05            
Cl12-Na5-Na3= 88.68            Cl12-Na5-Na4= 45.48            Cl12-Na5-Na8= 45.93            Cl12-Na5-Cl10= 87.59           
Cl16-Na5-Na1=136.25            Cl16-Na5-Na2= 46.34            Cl16-Na5-Na3=136.64            Cl16-Na5-Na4= 90.14            
Cl16-Na5-Na8= 46.42            Cl16-Na5-Cl10=178.87           Cl16-Na5-Cl12= 92.34           Cl18-Na5-Na1= 91.62            
Cl18-Na5-Na2= 44.79            Cl18-Na5-Na3= 45.80            Cl18-Na5-Na4= 46.56            Cl18-Na5-Na8= 92.90            
Cl18-Na5-Cl10= 90.27           Cl18-Na5-Cl12= 91.97           Cl18-Na5-Cl16= 90.86           Na4-Na6-Na1= 62.69             
Na7-Na6-Na1=122.08             Na7-Na6-Na4= 59.67             Na8-Na6-Na1= 88.71             Na8-Na6-Na4= 58.57             
Na8-Na6-Na7= 56.94             Cl12-Na6-Na1= 45.84            Cl12-Na6-Na4= 45.47            Cl12-Na6-Na7= 87.54            
Cl12-Na6-Na8= 42.90            Cl13-Na6-Na1=131.92            Cl13-Na6-Na4= 92.57            Cl13-Na6-Na7= 48.41            
Cl13-Na6-Na8= 44.51            Cl13-Na6-Cl12= 86.92           Cl15-Na6-Na1= 97.89            Cl15-Na6-Na4= 46.46            
Cl15-Na6-Na7= 42.25            Cl15-Na6-Na8= 86.41            Cl15-Na6-Cl12= 91.60           Cl15-Na6-Cl13= 90.62           
Cl19-Na6-Na1= 45.11            Cl19-Na6-Na4= 99.32            Cl19-Na6-Na7=151.11            Cl19-Na6-Na8=131.85            
Cl19-Na6-Cl12= 90.12           Cl19-Na6-Cl13=160.13           Cl19-Na6-Cl15=109.11           Na6-Na7-Na4= 60.59             
Na8-Na7-Na4= 60.73             Na8-Na7-Na6= 62.62             Cl11-Na7-Na4= 49.64            Cl11-Na7-Na6= 95.84            
Cl11-Na7-Na8= 46.54            Cl13-Na7-Na4= 91.64            Cl13-Na7-Na6= 46.07            Cl13-Na7-Na8= 47.37            
Cl13-Na7-Cl11= 93.81           Cl15-Na7-Na4= 47.03            Cl15-Na7-Na6= 45.13            Cl15-Na7-Na8= 93.23            
Cl15-Na7-Cl11= 96.60           Cl15-Na7-Cl13= 91.15           O29-Na7-Na4=167.27             O29-Na7-Na6=109.26             
O29-Na7-Na8=108.53             O29-Na7-Cl11=129.22            O29-Na7-Cl13= 75.66            O29-Na7-Cl15=132.42            
H31-Na7-Na4=141.13             H31-Na7-Na6= 86.77             H31-Na7-Na8= 86.60             H31-Na7-Cl11=121.71            
H31-Na7-Cl13= 49.50            H31-Na7-Cl15=122.64            H31-Na7-O29= 26.16             Na4-Na8-Na2= 58.23             
Na5-Na8-Na2= 62.55             Na5-Na8-Na4= 61.88             Na6-Na8-Na2=118.30             Na6-Na8-Na4= 60.09             
Na6-Na8-Na5= 90.26             Na7-Na8-Na2= 88.63             Na7-Na8-Na4= 61.41             Na7-Na8-Na5=123.27             
Na7-Na8-Na6= 60.44             Cl11-Na8-Na2= 44.59            Cl11-Na8-Na4= 49.91            Cl11-Na8-Na5= 96.70            
Cl11-Na8-Na6= 92.43            Cl11-Na8-Na7= 44.40            Cl12-Na8-Na2= 91.15            Cl12-Na8-Na4= 46.39            
Cl12-Na8-Na5= 46.26            Cl12-Na8-Na6= 44.00            Cl12-Na8-Na7= 91.30            Cl12-Na8-Cl11= 96.25           
Cl13-Na8-Na2=139.06            Cl13-Na8-Na4= 94.29            Cl13-Na8-Na5=134.24            Cl13-Na8-Na6= 45.03            
Cl13-Na8-Na7= 50.47            Cl13-Na8-Cl11= 94.77           Cl13-Na8-Cl12= 88.53           Cl16-Na8-Na2= 47.69            
Cl16-Na8-Na4= 91.71            Cl16-Na8-Na5= 46.86            Cl16-Na8-Na6=137.10            Cl16-Na8-Na7=136.14            
Cl16-Na8-Cl11= 91.75           Cl16-Na8-Cl12= 93.10           Cl16-Na8-Cl13=173.07           Na3-Na9-Na2= 91.11             
Na4-Na9-Na2= 57.44             Na4-Na9-Na3= 61.34             Cl14-Na9-Na2=136.16            Cl14-Na9-Na3= 45.26            
Cl14-Na9-Na4= 90.51            Cl17-Na9-Na2= 44.64            Cl17-Na9-Na3=135.50            Cl17-Na9-Na4= 90.24            
Cl17-Na9-Cl14=179.18           Cl18-Na9-Na2= 45.23            Cl18-Na9-Na3= 46.10            Cl18-Na9-Na4= 46.95            
Cl18-Na9-Cl14= 91.36           Cl18-Na9-Cl17= 89.40           O20-Na9-Na2= 70.57             O20-Na9-Na3= 92.50             
O20-Na9-Na4= 36.21             O20-Na9-Cl14=102.07            O20-Na9-Cl17= 78.35            O20-Na9-Cl18= 81.44            
Na3-Cl10-Na1= 90.63            Na5-Cl10-Na1= 89.21            Na5-Cl10-Na3= 86.76            
 
 selected dihedral angles (degree)
 ---------------------------------
Na4-Na3-Na1-Na5=289.78        Na4-Na3-Na1-Na6=  0.69        Na4-Na3-Na1-Cl10=231.15       Na4-Na3-Na1-Cl12=324.46       
Na4-Na3-Na1-Cl19= 55.99       Na4-Na3-Na1-O26= 44.09        Na5-Na3-Na1-Na4= 70.22        Na5-Na3-Na1-Na6= 70.91        
Na5-Na3-Na1-Cl10=301.37       Na5-Na3-Na1-Cl12= 34.68       Na5-Na3-Na1-Cl19=126.21       Na5-Na3-Na1-O26=114.31        
Na9-Na3-Na1-Na4=358.58        Na9-Na3-Na1-Na5=288.36        Na9-Na3-Na1-Na6=359.27        Na9-Na3-Na1-Cl10=229.73       
Na9-Na3-Na1-Cl12=323.04       Na9-Na3-Na1-Cl19= 54.57       Na9-Na3-Na1-O26= 42.66        Cl10-Na3-Na1-Na4=128.85       
Cl10-Na3-Na1-Na5= 58.63       Cl10-Na3-Na1-Na6=129.54       Cl10-Na3-Na1-Cl12= 93.31      Cl10-Na3-Na1-Cl19=184.84      
Cl10-Na3-Na1-O26=172.93       Cl14-Na3-Na1-Na4=301.38       Cl14-Na3-Na1-Na5=231.16       Cl14-Na3-Na1-Na6=302.07       
Cl14-Na3-Na1-Cl10=172.53      Cl14-Na3-Na1-Cl12=265.84      Cl14-Na3-Na1-Cl19=357.37      Cl14-Na3-Na1-O26=345.47       
Cl18-Na3-Na1-Na4= 36.59       Cl18-Na3-Na1-Na5=326.37       Cl18-Na3-Na1-Na6= 37.28       Cl18-Na3-Na1-Cl10=267.74      
Cl18-Na3-Na1-Cl12=  1.05      Cl18-Na3-Na1-Cl19= 92.58      Cl18-Na3-Na1-O26= 80.67       O26-Na3-Na1-Na4=315.91        
O26-Na3-Na1-Na5=245.69        O26-Na3-Na1-Na6=316.61        O26-Na3-Na1-Cl10=187.07       O26-Na3-Na1-Cl12=280.38       
O26-Na3-Na1-Cl19= 11.91       H27-Na3-Na1-Na4=307.35        H27-Na3-Na1-Na5=237.13        H27-Na3-Na1-Na6=308.04        
H27-Na3-Na1-Cl10=178.50       H27-Na3-Na1-Cl12=271.81       H27-Na3-Na1-Cl19=  3.34       H27-Na3-Na1-O26=351.44        
Na2-Na4-Na1-Na3=290.05        Na2-Na4-Na1-Na5=359.55        Na2-Na4-Na1-Na6=110.73        Na2-Na4-Na1-Cl10=323.07       
Na2-Na4-Na1-Cl12= 53.57       Na2-Na4-Na1-Cl19=138.21       Na2-Na4-Na1-O26=237.43        Na3-Na4-Na1-Na5= 69.50        
Na3-Na4-Na1-Na6=180.68        Na3-Na4-Na1-Cl10= 33.02       Na3-Na4-Na1-Cl12=123.52       Na3-Na4-Na1-Cl19=208.16       
Na3-Na4-Na1-O26=307.38        Na5-Na4-Na1-Na3=290.50        Na5-Na4-Na1-Na6=111.18        Na5-Na4-Na1-Cl10=323.52       
Na5-Na4-Na1-Cl12= 54.02       Na5-Na4-Na1-Cl19=138.65       Na5-Na4-Na1-O26=237.88        Na6-Na4-Na1-Na3=179.32        
Na6-Na4-Na1-Na5=248.82        Na6-Na4-Na1-Cl10=212.33       Na6-Na4-Na1-Cl12=302.84       Na6-Na4-Na1-Cl19= 27.47       
Na6-Na4-Na1-O26=126.70        Na7-Na4-Na1-Na3=185.01        Na7-Na4-Na1-Na5=254.52        Na7-Na4-Na1-Na6=  5.70        
Na7-Na4-Na1-Cl10=218.03       Na7-Na4-Na1-Cl12=308.54       Na7-Na4-Na1-Cl19= 33.17       Na7-Na4-Na1-O26=132.40        
Na8-Na4-Na1-Na3=236.66        Na8-Na4-Na1-Na5=306.17        Na8-Na4-Na1-Na6= 57.35        Na8-Na4-Na1-Cl10=269.68       
Na8-Na4-Na1-Cl12=  0.19       Na8-Na4-Na1-Cl19= 84.82       Na8-Na4-Na1-O26=184.05        Na9-Na4-Na1-Na3=  1.28        
Na9-Na4-Na1-Na5= 70.78        Na9-Na4-Na1-Na6=181.96        Na9-Na4-Na1-Cl10= 34.30       Na9-Na4-Na1-Cl12=124.80       
Na9-Na4-Na1-Cl19=209.44       Na9-Na4-Na1-O26=308.66        Cl11-Na4-Na1-Na3=233.54       Cl11-Na4-Na1-Na5=303.04       
Cl11-Na4-Na1-Na6= 54.22       Cl11-Na4-Na1-Cl10=266.56      Cl11-Na4-Na1-Cl12=357.06      Cl11-Na4-Na1-Cl19= 81.70      
Cl11-Na4-Na1-O26=180.92       Cl12-Na4-Na1-Na3=236.48       Cl12-Na4-Na1-Na5=305.98       Cl12-Na4-Na1-Na6= 57.16       
Cl12-Na4-Na1-Cl10=269.49      Cl12-Na4-Na1-Cl19= 84.63      Cl12-Na4-Na1-O26=183.86       Cl15-Na4-Na1-Na3=149.34       
Cl15-Na4-Na1-Na5=218.84       Cl15-Na4-Na1-Na6=330.02       Cl15-Na4-Na1-Cl10=182.36      Cl15-Na4-Na1-Cl12=272.86      
Cl15-Na4-Na1-Cl19=357.50      Cl15-Na4-Na1-O26= 96.72       Cl18-Na4-Na1-Na3=325.24       Cl18-Na4-Na1-Na5= 34.74       
Cl18-Na4-Na1-Na6=145.92       Cl18-Na4-Na1-Cl10=358.26      Cl18-Na4-Na1-Cl12= 88.76      Cl18-Na4-Na1-Cl19=173.40      
Cl18-Na4-Na1-O26=272.62       O20-Na4-Na1-Na3= 46.19        O20-Na4-Na1-Na5=115.69        O20-Na4-Na1-Na6=226.87        
O20-Na4-Na1-Cl10= 79.21       O20-Na4-Na1-Cl12=169.71       O20-Na4-Na1-Cl19=254.35       O20-Na4-Na1-O26=353.57        
O26-Na4-Na1-Na3= 52.62        O26-Na4-Na1-Na5=122.12        O26-Na4-Na1-Na6=233.30        O26-Na4-Na1-Cl10= 85.64       
O26-Na4-Na1-Cl12=176.14       O26-Na4-Na1-Cl19=260.78       Na1-Na4-Na2-Na5=  0.43        Na1-Na4-Na2-Na8=293.76        
Na1-Na4-Na2-Na9=104.19        Na1-Na4-Na2-Cl11=240.47       Na1-Na4-Na2-Cl16=327.60       Na1-Na4-Na2-Cl17=135.13       
Na1-Na4-Na2-Cl18= 51.18       Na3-Na4-Na2-Na5=307.97        Na3-Na4-Na2-Na8=241.30        Na3-Na4-Na2-Na9= 51.73        
Na3-Na4-Na2-Cl11=188.00       Na3-Na4-Na2-Cl16=275.13       Na3-Na4-Na2-Cl17= 82.67       Na3-Na4-Na2-Cl18=358.72       
Na5-Na4-Na2-Na8=293.33        Na5-Na4-Na2-Na9=103.76        Na5-Na4-Na2-Cl11=240.04       Na5-Na4-Na2-Cl16=327.17       
Na5-Na4-Na2-Cl17=134.70       Na5-Na4-Na2-Cl18= 50.75       Na6-Na4-Na2-Na5= 68.51        Na6-Na4-Na2-Na8=  1.84        
Na6-Na4-Na2-Na9=172.27        Na6-Na4-Na2-Cl11=308.55       Na6-Na4-Na2-Cl16= 35.68       Na6-Na4-Na2-Cl17=203.21       
Na6-Na4-Na2-Cl18=119.26       Na7-Na4-Na2-Na5=120.43        Na7-Na4-Na2-Na8= 53.76        Na7-Na4-Na2-Na9=224.20        
Na7-Na4-Na2-Cl11=  0.47       Na7-Na4-Na2-Cl16= 87.60       Na7-Na4-Na2-Cl17=255.13       Na7-Na4-Na2-Cl18=171.18       
Na8-Na4-Na2-Na5= 66.67        Na8-Na4-Na2-Na9=170.43        Na8-Na4-Na2-Cl11=306.71       Na8-Na4-Na2-Cl16= 33.84       
Na8-Na4-Na2-Cl17=201.37       Na8-Na4-Na2-Cl18=117.42       Na9-Na4-Na2-Na5=256.24        Na9-Na4-Na2-Na8=189.57        
Na9-Na4-Na2-Cl11=136.28       Na9-Na4-Na2-Cl16=223.40       Na9-Na4-Na2-Cl17= 30.94       Na9-Na4-Na2-Cl18=306.99       
Cl11-Na4-Na2-Na5=119.96       Cl11-Na4-Na2-Na8= 53.29       Cl11-Na4-Na2-Na9=223.72       Cl11-Na4-Na2-Cl16= 87.13      
Cl11-Na4-Na2-Cl17=254.66      Cl11-Na4-Na2-Cl18=170.71      Cl12-Na4-Na2-Na5= 33.38       Cl12-Na4-Na2-Na8=326.71       
Cl12-Na4-Na2-Na9=137.15       Cl12-Na4-Na2-Cl11=273.42      Cl12-Na4-Na2-Cl16=  0.55      Cl12-Na4-Na2-Cl17=168.08      
Cl12-Na4-Na2-Cl18= 84.13      Cl15-Na4-Na2-Na5=124.11       Cl15-Na4-Na2-Na8= 57.44       Cl15-Na4-Na2-Na9=227.88       
Cl15-Na4-Na2-Cl11=  4.15      Cl15-Na4-Na2-Cl16= 91.28      Cl15-Na4-Na2-Cl17=258.81      Cl15-Na4-Na2-Cl18=174.86      
Cl18-Na4-Na2-Na5=309.25       Cl18-Na4-Na2-Na8=242.58       Cl18-Na4-Na2-Na9= 53.01       Cl18-Na4-Na2-Cl11=189.29      
Cl18-Na4-Na2-Cl16=276.42      Cl18-Na4-Na2-Cl17= 83.95      O20-Na4-Na2-Na5=211.89        O20-Na4-Na2-Na8=145.22        
O20-Na4-Na2-Na9=315.66        O20-Na4-Na2-Cl11= 91.93       O20-Na4-Na2-Cl16=179.06       O20-Na4-Na2-Cl17=346.59       
O20-Na4-Na2-Cl18=262.64       O26-Na4-Na2-Na5=297.96        O26-Na4-Na2-Na8=231.29        O26-Na4-Na2-Na9= 41.72        
O26-Na4-Na2-Cl11=177.99       O26-Na4-Na2-Cl16=265.12       O26-Na4-Na2-Cl17= 72.66       O26-Na4-Na2-Cl18=348.71       
Na1-Na4-Na3-Na5=288.81        Na1-Na4-Na3-Na9=178.64        Na1-Na4-Na3-Cl10=326.51       Na1-Na4-Na3-Cl14=142.67       
Na1-Na4-Na3-Cl18=234.92       Na1-Na4-Na3-O26= 64.36        Na1-Na4-Na3-H27= 92.34        Na2-Na4-Na3-Na1=126.45        
Na2-Na4-Na3-Na5= 55.25        Na2-Na4-Na3-Na9=305.08        Na2-Na4-Na3-Cl10= 92.96       Na2-Na4-Na3-Cl14=269.11       
Na2-Na4-Na3-Cl18=  1.36       Na2-Na4-Na3-O26=190.80        Na2-Na4-Na3-H27=218.79        Na5-Na4-Na3-Na1= 71.19        
Na5-Na4-Na3-Na9=249.83        Na5-Na4-Na3-Cl10= 37.70       Na5-Na4-Na3-Cl14=213.86       Na5-Na4-Na3-Cl18=306.11       
Na5-Na4-Na3-O26=135.55        Na5-Na4-Na3-H27=163.53        Na6-Na4-Na3-Na1=359.37        Na6-Na4-Na3-Na5=288.18        
Na6-Na4-Na3-Na9=178.01        Na6-Na4-Na3-Cl10=325.88       Na6-Na4-Na3-Cl14=142.04       Na6-Na4-Na3-Cl18=234.29       
Na6-Na4-Na3-O26= 63.73        Na6-Na4-Na3-H27= 91.71        Na7-Na4-Na3-Na1= 36.70        Na7-Na4-Na3-Na5=325.50        
Na7-Na4-Na3-Na9=215.33        Na7-Na4-Na3-Cl10=  3.21       Na7-Na4-Na3-Cl14=179.36       Na7-Na4-Na3-Cl18=271.61       
Na7-Na4-Na3-O26=101.05        Na7-Na4-Na3-H27=129.04        Na8-Na4-Na3-Na1= 67.90        Na8-Na4-Na3-Na5=356.71        
Na8-Na4-Na3-Na9=246.54        Na8-Na4-Na3-Cl10= 34.41       Na8-Na4-Na3-Cl14=210.56       Na8-Na4-Na3-Cl18=302.81       
Na8-Na4-Na3-O26=132.25        Na8-Na4-Na3-H27=160.24        Na9-Na4-Na3-Na1=181.36        Na9-Na4-Na3-Na5=110.17        
Na9-Na4-Na3-Cl10=147.87       Na9-Na4-Na3-Cl14=324.03       Na9-Na4-Na3-Cl18= 56.28       Na9-Na4-Na3-O26=245.72        
Na9-Na4-Na3-H27=273.70        Cl11-Na4-Na3-Na1=118.02       Cl11-Na4-Na3-Na5= 46.83       Cl11-Na4-Na3-Na9=296.66       
Cl11-Na4-Na3-Cl10= 84.53      Cl11-Na4-Na3-Cl14=260.69      Cl11-Na4-Na3-Cl18=352.94      Cl11-Na4-Na3-O26=182.38       
Cl11-Na4-Na3-H27=210.36       Cl12-Na4-Na3-Na1= 34.40       Cl12-Na4-Na3-Na5=323.21       Cl12-Na4-Na3-Na9=213.04       
Cl12-Na4-Na3-Cl10=  0.91      Cl12-Na4-Na3-Cl14=177.07      Cl12-Na4-Na3-Cl18=269.32      Cl12-Na4-Na3-O26= 98.76       
Cl12-Na4-Na3-H27=126.74       Cl15-Na4-Na3-Na1=310.80       Cl15-Na4-Na3-Na5=239.61       Cl15-Na4-Na3-Na9=129.44       
Cl15-Na4-Na3-Cl10=277.31      Cl15-Na4-Na3-Cl14= 93.47      Cl15-Na4-Na3-Cl18=185.72      Cl15-Na4-Na3-O26= 15.16       
Cl15-Na4-Na3-H27= 43.14       Cl18-Na4-Na3-Na1=125.08       Cl18-Na4-Na3-Na5= 53.89       Cl18-Na4-Na3-Na9=303.72       
Cl18-Na4-Na3-Cl10= 91.59      Cl18-Na4-Na3-Cl14=267.75      Cl18-Na4-Na3-O26=189.44       Cl18-Na4-Na3-H27=217.42       
O20-Na4-Na3-Na1=204.36        O20-Na4-Na3-Na5=133.17        O20-Na4-Na3-Na9= 23.00        O20-Na4-Na3-Cl10=170.88       
O20-Na4-Na3-Cl14=347.03       O20-Na4-Na3-Cl18= 79.28       O20-Na4-Na3-O26=268.72        O20-Na4-Na3-H27=296.71        
O26-Na4-Na3-Na1=295.64        O26-Na4-Na3-Na5=224.45        O26-Na4-Na3-Na9=114.28        O26-Na4-Na3-Cl10=262.16       
O26-Na4-Na3-Cl14= 78.31       O26-Na4-Na3-Cl18=170.56       O26-Na4-Na3-H27= 27.98        Na2-Na5-Na1-Na3= 71.64        
Na2-Na5-Na1-Na4=  0.41        Na2-Na5-Na1-Na6=306.16        Na2-Na5-Na1-Cl10=126.21       Na2-Na5-Na1-Cl12=306.37       
Na2-Na5-Na1-Cl19=291.95       Na2-Na5-Na1-O26= 31.82        Na3-Na5-Na1-Na4=288.77        Na3-Na5-Na1-Na6=234.52        
Na3-Na5-Na1-Cl10= 54.57       Na3-Na5-Na1-Cl12=234.72       Na3-Na5-Na1-Cl19=220.30       Na3-Na5-Na1-O26=320.17        
Na4-Na5-Na1-Na3= 71.23        Na4-Na5-Na1-Na6=305.75        Na4-Na5-Na1-Cl10=125.80       Na4-Na5-Na1-Cl12=305.96       
Na4-Na5-Na1-Cl19=291.53       Na4-Na5-Na1-O26= 31.41        Na8-Na5-Na1-Na3=127.02        Na8-Na5-Na1-Na4= 55.79        
Na8-Na5-Na1-Na6=  1.53        Na8-Na5-Na1-Cl10=181.59       Na8-Na5-Na1-Cl12=  1.74       Na8-Na5-Na1-Cl19=347.32       
Na8-Na5-Na1-O26= 87.19        Cl10-Na5-Na1-Na3=305.43       Cl10-Na5-Na1-Na4=234.20       Cl10-Na5-Na1-Na6=179.95       
Cl10-Na5-Na1-Cl12=180.15      Cl10-Na5-Na1-Cl19=165.73      Cl10-Na5-Na1-O26=265.60       Cl12-Na5-Na1-Na3=125.28       
Cl12-Na5-Na1-Na4= 54.04       Cl12-Na5-Na1-Na6=359.79       Cl12-Na5-Na1-Cl10=179.85      Cl12-Na5-Na1-Cl19=345.58      
Cl12-Na5-Na1-O26= 85.45       Cl16-Na5-Na1-Na3=127.06       Cl16-Na5-Na1-Na4= 55.82       Cl16-Na5-Na1-Na6=  1.57       
Cl16-Na5-Na1-Cl10=181.63      Cl16-Na5-Na1-Cl12=  1.78      Cl16-Na5-Na1-Cl19=347.36      Cl16-Na5-Na1-O26= 87.23       
Cl18-Na5-Na1-Na3= 34.12       Cl18-Na5-Na1-Na4=322.89       Cl18-Na5-Na1-Na6=268.64       Cl18-Na5-Na1-Cl10= 88.69      
Cl18-Na5-Na1-Cl12=268.84      Cl18-Na5-Na1-Cl19=254.42      Cl18-Na5-Na1-O26=354.29       Na1-Na5-Na2-Na4=359.57        
Na1-Na5-Na2-Na8= 71.56        Na1-Na5-Na2-Na9=301.59        Na1-Na5-Na2-Cl11= 42.15       Na1-Na5-Na2-Cl16=128.11       
Na1-Na5-Na2-Cl17=293.74       Na1-Na5-Na2-Cl18=300.21       Na3-Na5-Na2-Na4= 54.27        Na3-Na5-Na2-Na8=126.26        
Na3-Na5-Na2-Na9=356.29        Na3-Na5-Na2-Cl11= 96.85       Na3-Na5-Na2-Cl16=182.81       Na3-Na5-Na2-Cl17=348.44       
Na3-Na5-Na2-Cl18=354.91       Na4-Na5-Na2-Na8= 71.99        Na4-Na5-Na2-Na9=302.02        Na4-Na5-Na2-Cl11= 42.59       
Na4-Na5-Na2-Cl16=128.54       Na4-Na5-Na2-Cl17=294.17       Na4-Na5-Na2-Cl18=300.64       Na8-Na5-Na2-Na4=288.01        
Na8-Na5-Na2-Na9=230.03        Na8-Na5-Na2-Cl11=330.59       Na8-Na5-Na2-Cl16= 56.55       Na8-Na5-Na2-Cl17=222.18       
Na8-Na5-Na2-Cl18=228.65       Cl10-Na5-Na2-Na4= 51.25       Cl10-Na5-Na2-Na8=123.24       Cl10-Na5-Na2-Na9=353.27       
Cl10-Na5-Na2-Cl11= 93.84      Cl10-Na5-Na2-Cl16=179.79      Cl10-Na5-Na2-Cl17=345.42      Cl10-Na5-Na2-Cl18=351.90      
Cl12-Na5-Na2-Na4=325.60       Cl12-Na5-Na2-Na8= 37.59       Cl12-Na5-Na2-Na9=267.62       Cl12-Na5-Na2-Cl11=  8.18      
Cl12-Na5-Na2-Cl16= 94.14      Cl12-Na5-Na2-Cl17=259.77      Cl12-Na5-Na2-Cl18=266.24      Cl16-Na5-Na2-Na4=231.46       
Cl16-Na5-Na2-Na8=303.45       Cl16-Na5-Na2-Na9=173.48       Cl16-Na5-Na2-Cl11=274.04      Cl16-Na5-Na2-Cl17=165.63      
Cl16-Na5-Na2-Cl18=172.10      Cl18-Na5-Na2-Na4= 59.36       Cl18-Na5-Na2-Na8=131.35       Cl18-Na5-Na2-Na9=  1.38       
Cl18-Na5-Na2-Cl11=101.94      Cl18-Na5-Na2-Cl16=187.90      Cl18-Na5-Na2-Cl17=353.53      Na1-Na5-Na3-Na4= 72.35        
Na1-Na5-Na3-Na9=127.42        Na1-Na5-Na3-Cl10=306.60       Na1-Na5-Na3-Cl14=126.45       Na1-Na5-Na3-Cl18=128.55       
Na1-Na5-Na3-O26= 46.76        Na1-Na5-Na3-H27= 59.04        Na2-Na5-Na3-Na1=236.45        Na2-Na5-Na3-Na4=308.80        
Na2-Na5-Na3-Na9=  3.87        Na2-Na5-Na3-Cl10=183.06       Na2-Na5-Na3-Cl14=  2.90       Na2-Na5-Na3-Cl18=  5.00       
Na2-Na5-Na3-O26=283.21        Na2-Na5-Na3-H27=295.49        Na4-Na5-Na3-Na1=287.65        Na4-Na5-Na3-Na9= 55.07        
Na4-Na5-Na3-Cl10=234.26       Na4-Na5-Na3-Cl14= 54.10       Na4-Na5-Na3-Cl18= 56.20       Na4-Na5-Na3-O26=334.41        
Na4-Na5-Na3-H27=346.69        Na8-Na5-Na3-Na1=291.21        Na8-Na5-Na3-Na4=  3.55        Na8-Na5-Na3-Na9= 58.62        
Na8-Na5-Na3-Cl10=237.81       Na8-Na5-Na3-Cl14= 57.65       Na8-Na5-Na3-Cl18= 59.75       Na8-Na5-Na3-O26=337.96        
Na8-Na5-Na3-H27=350.24        Cl10-Na5-Na3-Na1= 53.40       Cl10-Na5-Na3-Na4=125.74       Cl10-Na5-Na3-Na9=180.81       
Cl10-Na5-Na3-Cl14=179.84      Cl10-Na5-Na3-Cl18=181.94      Cl10-Na5-Na3-O26=100.15       Cl10-Na5-Na3-H27=112.43       
Cl12-Na5-Na3-Na1=325.49       Cl12-Na5-Na3-Na4= 37.84       Cl12-Na5-Na3-Na9= 92.91       Cl12-Na5-Na3-Cl10=272.09      
Cl12-Na5-Na3-Cl14= 91.93      Cl12-Na5-Na3-Cl18= 94.04      Cl12-Na5-Na3-O26= 12.24       Cl12-Na5-Na3-H27= 24.53       
Cl16-Na5-Na3-Na1=233.49       Cl16-Na5-Na3-Na4=305.84       Cl16-Na5-Na3-Na9=  0.91       Cl16-Na5-Na3-Cl10=180.09      
Cl16-Na5-Na3-Cl14=359.93      Cl16-Na5-Na3-Cl18=  2.04      Cl16-Na5-Na3-O26=280.24       Cl16-Na5-Na3-H27=292.53       
Cl18-Na5-Na3-Na1=231.45       Cl18-Na5-Na3-Na4=303.80       Cl18-Na5-Na3-Na9=358.87       Cl18-Na5-Na3-Cl10=178.06      
Cl18-Na5-Na3-Cl14=357.90      Cl18-Na5-Na3-O26=278.21       Cl18-Na5-Na3-H27=290.49       Na1-Na5-Na4-Na2=179.57        
Na1-Na5-Na4-Na3=291.29        Na1-Na5-Na4-Na6= 51.33        Na1-Na5-Na4-Na7=106.56        Na1-Na5-Na4-Na8=107.78        
Na1-Na5-Na4-Na9=238.62        Na1-Na5-Na4-Cl11=141.12       Na1-Na5-Na4-Cl12= 51.96       Na1-Na5-Na4-Cl15= 58.83       
Na1-Na5-Na4-Cl18=236.16       Na1-Na5-Na4-O20=221.52        Na1-Na5-Na4-O26=319.52        Na2-Na5-Na4-Na1=180.43        
Na2-Na5-Na4-Na3=111.72        Na2-Na5-Na4-Na6=231.76        Na2-Na5-Na4-Na7=286.99        Na2-Na5-Na4-Na8=288.21        
Na2-Na5-Na4-Na9= 59.05        Na2-Na5-Na4-Cl11=321.55       Na2-Na5-Na4-Cl12=232.40       Na2-Na5-Na4-Cl15=239.26       
Na2-Na5-Na4-Cl18= 56.59       Na2-Na5-Na4-O20= 41.95        Na2-Na5-Na4-O26=139.95        Na3-Na5-Na4-Na1= 68.71        
Na3-Na5-Na4-Na2=248.28        Na3-Na5-Na4-Na6=120.04        Na3-Na5-Na4-Na7=175.28        Na3-Na5-Na4-Na8=176.50        
Na3-Na5-Na4-Na9=307.33        Na3-Na5-Na4-Cl11=209.84       Na3-Na5-Na4-Cl12=120.68       Na3-Na5-Na4-Cl15=127.55       
Na3-Na5-Na4-Cl18=304.87       Na3-Na5-Na4-O20=290.23        Na3-Na5-Na4-O26= 28.24        Na8-Na5-Na4-Na1=252.22        
Na8-Na5-Na4-Na2= 71.79        Na8-Na5-Na4-Na3=183.50        Na8-Na5-Na4-Na6=303.54        Na8-Na5-Na4-Na7=358.78        
Na8-Na5-Na4-Na9=130.83        Na8-Na5-Na4-Cl11= 33.34       Na8-Na5-Na4-Cl12=304.18       Na8-Na5-Na4-Cl15=311.05       
Na8-Na5-Na4-Cl18=128.38       Na8-Na5-Na4-O20=113.74        Na8-Na5-Na4-O26=211.74        Cl10-Na5-Na4-Na1= 34.05       
Cl10-Na5-Na4-Na2=213.62       Cl10-Na5-Na4-Na3=325.34       Cl10-Na5-Na4-Na6= 85.38       Cl10-Na5-Na4-Na7=140.61       
Cl10-Na5-Na4-Na8=141.83       Cl10-Na5-Na4-Na9=272.67       Cl10-Na5-Na4-Cl11=175.17      Cl10-Na5-Na4-Cl12= 86.01      
Cl10-Na5-Na4-Cl15= 92.88      Cl10-Na5-Na4-Cl18=270.21      Cl10-Na5-Na4-O20=255.57       Cl10-Na5-Na4-O26=353.57       
Cl12-Na5-Na4-Na1=308.04       Cl12-Na5-Na4-Na2=127.60       Cl12-Na5-Na4-Na3=239.32       Cl12-Na5-Na4-Na6=359.36       
Cl12-Na5-Na4-Na7= 54.60       Cl12-Na5-Na4-Na8= 55.82       Cl12-Na5-Na4-Na9=186.65       Cl12-Na5-Na4-Cl11= 89.16      
Cl12-Na5-Na4-Cl15=  6.87      Cl12-Na5-Na4-Cl18=184.20      Cl12-Na5-Na4-O20=169.55       Cl12-Na5-Na4-O26=267.56       
Cl16-Na5-Na4-Na1=214.89       Cl16-Na5-Na4-Na2= 34.46       Cl16-Na5-Na4-Na3=146.18       Cl16-Na5-Na4-Na6=266.22       
Cl16-Na5-Na4-Na7=321.46       Cl16-Na5-Na4-Na8=322.68       Cl16-Na5-Na4-Na9= 93.51       Cl16-Na5-Na4-Cl11=356.02      
Cl16-Na5-Na4-Cl12=266.86      Cl16-Na5-Na4-Cl15=273.73      Cl16-Na5-Na4-Cl18= 91.06      Cl16-Na5-Na4-O20= 76.41       
Cl16-Na5-Na4-O26=174.42       Cl18-Na5-Na4-Na1=123.84       Cl18-Na5-Na4-Na2=303.41       Cl18-Na5-Na4-Na3= 55.13       
Cl18-Na5-Na4-Na6=175.17       Cl18-Na5-Na4-Na7=230.40       Cl18-Na5-Na4-Na8=231.62       Cl18-Na5-Na4-Na9=  2.46       
Cl18-Na5-Na4-Cl11=264.96      Cl18-Na5-Na4-Cl12=175.80      Cl18-Na5-Na4-Cl15=182.67      Cl18-Na5-Na4-O20=345.36       
Cl18-Na5-Na4-O26= 83.36       Na4-Na6-Na1-Na3=359.31        Na4-Na6-Na1-Na5= 53.42        Na4-Na6-Na1-Cl10= 53.48       
Na4-Na6-Na1-Cl12= 53.22       Na4-Na6-Na1-Cl19=219.51       Na4-Na6-Na1-O26=330.60        Na7-Na6-Na1-Na3=353.29        
Na7-Na6-Na1-Na4=353.98        Na7-Na6-Na1-Na5= 47.39        Na7-Na6-Na1-Cl10= 47.45       Na7-Na6-Na1-Cl12= 47.20       
Na7-Na6-Na1-Cl19=213.48       Na7-Na6-Na1-O26=324.58        Na8-Na6-Na1-Na3=304.44        Na8-Na6-Na1-Na4=305.13        
Na8-Na6-Na1-Na5=358.54        Na8-Na6-Na1-Cl10=358.60       Na8-Na6-Na1-Cl12=358.35       Na8-Na6-Na1-Cl19=164.63       
Na8-Na6-Na1-O26=275.73        Cl12-Na6-Na1-Na3=306.09       Cl12-Na6-Na1-Na4=306.78       Cl12-Na6-Na1-Na5=  0.20       
Cl12-Na6-Na1-Cl10=  0.26      Cl12-Na6-Na1-Cl19=166.28      Cl12-Na6-Na1-O26=277.38       Cl13-Na6-Na1-Na3=292.63       
Cl13-Na6-Na1-Na4=293.32       Cl13-Na6-Na1-Na5=346.74       Cl13-Na6-Na1-Cl10=346.80      Cl13-Na6-Na1-Cl12=346.55      
Cl13-Na6-Na1-Cl19=152.83      Cl13-Na6-Na1-O26=263.93       Cl15-Na6-Na1-Na3= 30.63       Cl15-Na6-Na1-Na4= 31.32       
Cl15-Na6-Na1-Na5= 84.74       Cl15-Na6-Na1-Cl10= 84.80      Cl15-Na6-Na1-Cl12= 84.54      Cl15-Na6-Na1-Cl19=250.82      
Cl15-Na6-Na1-O26=  1.92       Cl19-Na6-Na1-Na3=139.81       Cl19-Na6-Na1-Na4=140.49       Cl19-Na6-Na1-Na5=193.91       
Cl19-Na6-Na1-Cl10=193.97      Cl19-Na6-Na1-Cl12=193.72      Cl19-Na6-Na1-O26=111.10       Na1-Na6-Na4-Na2=251.55        
Na1-Na6-Na4-Na3=  0.63        Na1-Na6-Na4-Na5=306.92        Na1-Na6-Na4-Na7=185.91        Na1-Na6-Na4-Na8=253.39        
Na1-Na6-Na4-Na9= 12.86        Na1-Na6-Na4-Cl11=217.41       Na1-Na6-Na4-Cl12=306.29       Na1-Na6-Na4-Cl15=134.74       
Na1-Na6-Na4-Cl18=311.36       Na1-Na6-Na4-O20=138.95        Na1-Na6-Na4-O26= 37.94        Na7-Na6-Na4-Na1=174.09        
Na7-Na6-Na4-Na2= 65.64        Na7-Na6-Na4-Na3=174.72        Na7-Na6-Na4-Na5=121.01        Na7-Na6-Na4-Na8= 67.48        
Na7-Na6-Na4-Na9=186.95        Na7-Na6-Na4-Cl11= 31.49       Na7-Na6-Na4-Cl12=120.38       Na7-Na6-Na4-Cl15=308.83       
Na7-Na6-Na4-Cl18=125.45       Na7-Na6-Na4-O20=313.04        Na7-Na6-Na4-O26=212.02        Na8-Na6-Na4-Na1=106.61        
Na8-Na6-Na4-Na2=358.16        Na8-Na6-Na4-Na3=107.25        Na8-Na6-Na4-Na5= 53.53        Na8-Na6-Na4-Na7=292.52        
Na8-Na6-Na4-Na9=119.47        Na8-Na6-Na4-Cl11=324.02       Na8-Na6-Na4-Cl12= 52.90       Na8-Na6-Na4-Cl15=241.35       
Na8-Na6-Na4-Cl18= 57.97       Na8-Na6-Na4-O20=245.56        Na8-Na6-Na4-O26=144.55        Cl12-Na6-Na4-Na1= 53.71       
Cl12-Na6-Na4-Na2=305.26       Cl12-Na6-Na4-Na3= 54.34       Cl12-Na6-Na4-Na5=  0.63       Cl12-Na6-Na4-Na7=239.62       
Cl12-Na6-Na4-Na8=307.10       Cl12-Na6-Na4-Na9= 66.57       Cl12-Na6-Na4-Cl11=271.12      Cl12-Na6-Na4-Cl15=188.45      
Cl12-Na6-Na4-Cl18=  5.07      Cl12-Na6-Na4-O20=192.66       Cl12-Na6-Na4-O26= 91.64       Cl13-Na6-Na4-Na1=136.84       
Cl13-Na6-Na4-Na2= 28.40       Cl13-Na6-Na4-Na3=137.48       Cl13-Na6-Na4-Na5= 83.76       Cl13-Na6-Na4-Na7=322.76       
Cl13-Na6-Na4-Na8= 30.23       Cl13-Na6-Na4-Na9=149.70       Cl13-Na6-Na4-Cl11=354.25      Cl13-Na6-Na4-Cl12= 83.13      
Cl13-Na6-Na4-Cl15=271.59      Cl13-Na6-Na4-Cl18= 88.21      Cl13-Na6-Na4-O20=275.79       Cl13-Na6-Na4-O26=174.78       
Cl15-Na6-Na4-Na1=225.26       Cl15-Na6-Na4-Na2=116.81       Cl15-Na6-Na4-Na3=225.89       Cl15-Na6-Na4-Na5=172.18       
Cl15-Na6-Na4-Na7= 51.17       Cl15-Na6-Na4-Na8=118.65       Cl15-Na6-Na4-Na9=238.12       Cl15-Na6-Na4-Cl11= 82.66      
Cl15-Na6-Na4-Cl12=171.55      Cl15-Na6-Na4-Cl18=176.62      Cl15-Na6-Na4-O20=  4.21       Cl15-Na6-Na4-O26=263.19       
Cl19-Na6-Na4-Na1=332.82       Cl19-Na6-Na4-Na2=224.37       Cl19-Na6-Na4-Na3=333.46       Cl19-Na6-Na4-Na5=279.74       
Cl19-Na6-Na4-Na7=158.74       Cl19-Na6-Na4-Na8=226.21       Cl19-Na6-Na4-Na9=345.68       Cl19-Na6-Na4-Cl11=190.23      
Cl19-Na6-Na4-Cl12=279.11      Cl19-Na6-Na4-Cl15=107.57      Cl19-Na6-Na4-Cl18=284.19      Cl19-Na6-Na4-O20=111.77       
Cl19-Na6-Na4-O26= 10.76       Na6-Na7-Na4-Na1=354.48        Na6-Na7-Na4-Na2=230.27        Na6-Na7-Na4-Na3=320.25        
Na6-Na7-Na4-Na5=288.04        Na6-Na7-Na4-Na8=286.82        Na6-Na7-Na4-Na9=178.78        Na6-Na7-Na4-Cl11=230.77       
Na6-Na7-Na4-Cl12=322.54       Na6-Na7-Na4-Cl15= 54.43       Na6-Na7-Na4-Cl18=239.52       Na6-Na7-Na4-O20=152.51        
Na6-Na7-Na4-O26= 52.99        Na8-Na7-Na4-Na1= 67.66        Na8-Na7-Na4-Na2=303.46        Na8-Na7-Na4-Na3= 33.43        
Na8-Na7-Na4-Na5=  1.22        Na8-Na7-Na4-Na6= 73.18        Na8-Na7-Na4-Na9=251.96        Na8-Na7-Na4-Cl11=303.96       
Na8-Na7-Na4-Cl12= 35.72       Na8-Na7-Na4-Cl15=127.61       Na8-Na7-Na4-Cl18=312.70       Na8-Na7-Na4-O20=225.69        
Na8-Na7-Na4-O26=126.17        Cl11-Na7-Na4-Na1=123.71       Cl11-Na7-Na4-Na2=359.50       Cl11-Na7-Na4-Na3= 89.47       
Cl11-Na7-Na4-Na5= 57.26       Cl11-Na7-Na4-Na6=129.23       Cl11-Na7-Na4-Na8= 56.04       Cl11-Na7-Na4-Na9=308.00       
Cl11-Na7-Na4-Cl12= 91.76      Cl11-Na7-Na4-Cl15=183.66      Cl11-Na7-Na4-Cl18=  8.74      Cl11-Na7-Na4-O20=281.73       
Cl11-Na7-Na4-O26=182.22       Cl13-Na7-Na4-Na1= 30.10       Cl13-Na7-Na4-Na2=265.89       Cl13-Na7-Na4-Na3=355.87       
Cl13-Na7-Na4-Na5=323.65       Cl13-Na7-Na4-Na6= 35.62       Cl13-Na7-Na4-Na8=322.43       Cl13-Na7-Na4-Na9=214.39       
Cl13-Na7-Na4-Cl11=266.39      Cl13-Na7-Na4-Cl12=358.16      Cl13-Na7-Na4-Cl15= 90.05      Cl13-Na7-Na4-Cl18=275.14      
Cl13-Na7-Na4-O20=188.12       Cl13-Na7-Na4-O26= 88.61       Cl15-Na7-Na4-Na1=300.05       Cl15-Na7-Na4-Na2=175.84       
Cl15-Na7-Na4-Na3=265.82       Cl15-Na7-Na4-Na5=233.61       Cl15-Na7-Na4-Na6=305.57       Cl15-Na7-Na4-Na8=232.39       
Cl15-Na7-Na4-Na9=124.35       Cl15-Na7-Na4-Cl11=176.34      Cl15-Na7-Na4-Cl12=268.11      Cl15-Na7-Na4-Cl18=185.09      
Cl15-Na7-Na4-O20= 98.08       Cl15-Na7-Na4-O26=358.56       O29-Na7-Na4-Na1= 33.49        O29-Na7-Na4-Na2=269.28        
O29-Na7-Na4-Na3=359.25        O29-Na7-Na4-Na5=327.04        O29-Na7-Na4-Na6= 39.01        O29-Na7-Na4-Na8=325.82        
O29-Na7-Na4-Na9=217.78        O29-Na7-Na4-Cl11=269.78       O29-Na7-Na4-Cl12=  1.54       O29-Na7-Na4-Cl15= 93.43       
O29-Na7-Na4-Cl18=278.52       O29-Na7-Na4-O20=191.51        O29-Na7-Na4-O26= 92.00        H31-Na7-Na4-Na1= 31.13        
H31-Na7-Na4-Na2=266.92        H31-Na7-Na4-Na3=356.90        H31-Na7-Na4-Na5=324.68        H31-Na7-Na4-Na6= 36.65        
H31-Na7-Na4-Na8=323.46        H31-Na7-Na4-Na9=215.42        H31-Na7-Na4-Cl11=267.42       H31-Na7-Na4-Cl12=359.19       
H31-Na7-Na4-Cl15= 91.08       H31-Na7-Na4-Cl18=276.17       H31-Na7-Na4-O20=189.15        H31-Na7-Na4-O26= 89.64        
Na4-Na7-Na6-Na1=  6.20        Na4-Na7-Na6-Na8= 70.12        Na4-Na7-Na6-Cl12= 37.99       Na4-Na7-Na6-Cl13=126.06       
Na4-Na7-Na6-Cl15=302.89       Na4-Na7-Na6-Cl19=312.21       Na8-Na7-Na6-Na1=296.08        Na8-Na7-Na6-Na4=289.88        
Na8-Na7-Na6-Cl12=327.87       Na8-Na7-Na6-Cl13= 55.94       Na8-Na7-Na6-Cl15=232.76       Na8-Na7-Na6-Cl19=242.09       
Cl11-Na7-Na6-Na1=329.81       Cl11-Na7-Na6-Na4=323.60       Cl11-Na7-Na6-Na8= 33.73       Cl11-Na7-Na6-Cl12=  1.60      
Cl11-Na7-Na6-Cl13= 89.66      Cl11-Na7-Na6-Cl15=266.49      Cl11-Na7-Na6-Cl19=275.81      Cl13-Na7-Na6-Na1=240.14       
Cl13-Na7-Na6-Na4=233.94       Cl13-Na7-Na6-Na8=304.06       Cl13-Na7-Na6-Cl12=271.93      Cl13-Na7-Na6-Cl15=176.82      
Cl13-Na7-Na6-Cl19=186.15      Cl15-Na7-Na6-Na1= 63.32       Cl15-Na7-Na6-Na4= 57.11       Cl15-Na7-Na6-Na8=127.24       
Cl15-Na7-Na6-Cl12= 95.11      Cl15-Na7-Na6-Cl13=183.18      Cl15-Na7-Na6-Cl19=  9.33      O29-Na7-Na6-Na1=194.65        
O29-Na7-Na6-Na4=188.45        O29-Na7-Na6-Na8=258.57        O29-Na7-Na6-Cl12=226.44       O29-Na7-Na6-Cl13=314.51       
O29-Na7-Na6-Cl15=131.33       O29-Na7-Na6-Cl19=140.66       H31-Na7-Na6-Na1=208.24        H31-Na7-Na6-Na4=202.04        
H31-Na7-Na6-Na8=272.16        H31-Na7-Na6-Cl12=240.03       H31-Na7-Na6-Cl13=328.10       H31-Na7-Na6-Cl15=144.92       
H31-Na7-Na6-Cl19=154.25       Na4-Na8-Na2-Na5=287.64        Na4-Na8-Na2-Na9=350.32        Na4-Na8-Na2-Cl11= 63.21       
Na4-Na8-Na2-Cl16=232.33       Na4-Na8-Na2-Cl17= 40.07       Na4-Na8-Na2-Cl18=318.16       Na5-Na8-Na2-Na4= 72.36        
Na5-Na8-Na2-Na9= 62.68        Na5-Na8-Na2-Cl11=135.57       Na5-Na8-Na2-Cl16=304.69       Na5-Na8-Na2-Cl17=112.43       
Na5-Na8-Na2-Cl18= 30.52       Na6-Na8-Na2-Na4=358.26        Na6-Na8-Na2-Na5=285.90        Na6-Na8-Na2-Na9=348.58        
Na6-Na8-Na2-Cl11= 61.47       Na6-Na8-Na2-Cl16=230.59       Na6-Na8-Na2-Cl17= 38.33       Na6-Na8-Na2-Cl18=316.42       
Na7-Na8-Na2-Na4=303.25        Na7-Na8-Na2-Na5=230.89        Na7-Na8-Na2-Na9=293.56        Na7-Na8-Na2-Cl11=  6.46       
Na7-Na8-Na2-Cl16=175.58       Na7-Na8-Na2-Cl17=343.32       Na7-Na8-Na2-Cl18=261.40       Cl11-Na8-Na2-Na4=296.79       
Cl11-Na8-Na2-Na5=224.43       Cl11-Na8-Na2-Na9=287.10       Cl11-Na8-Na2-Cl16=169.12      Cl11-Na8-Na2-Cl17=336.86      
Cl11-Na8-Na2-Cl18=254.94      Cl12-Na8-Na2-Na4= 34.52       Cl12-Na8-Na2-Na5=322.16       Cl12-Na8-Na2-Na9= 24.84       
Cl12-Na8-Na2-Cl11= 97.74      Cl12-Na8-Na2-Cl16=266.85      Cl12-Na8-Na2-Cl17= 74.60      Cl12-Na8-Na2-Cl18=352.68      
Cl13-Na8-Na2-Na4=305.43       Cl13-Na8-Na2-Na5=233.07       Cl13-Na8-Na2-Na9=295.74       Cl13-Na8-Na2-Cl11=  8.64      
Cl13-Na8-Na2-Cl16=177.76      Cl13-Na8-Na2-Cl17=345.50      Cl13-Na8-Na2-Cl18=263.58      Cl16-Na8-Na2-Na4=127.67       
Cl16-Na8-Na2-Na5= 55.31       Cl16-Na8-Na2-Na9=117.99       Cl16-Na8-Na2-Cl11=190.88      Cl16-Na8-Na2-Cl17=167.74      
Cl16-Na8-Na2-Cl18= 85.83      Na2-Na8-Na4-Na1=128.33        Na2-Na8-Na4-Na3= 76.81        Na2-Na8-Na4-Na5= 73.51        
Na2-Na8-Na4-Na6=181.77        Na2-Na8-Na4-Na7=252.21        Na2-Na8-Na4-Na9= 10.00        Na2-Na8-Na4-Cl11=305.00       
Na2-Na8-Na4-Cl12=128.51       Na2-Na8-Na4-Cl15=219.93       Na2-Na8-Na4-Cl18= 41.00       Na2-Na8-Na4-O20=315.76        
Na2-Na8-Na4-O26=123.79        Na5-Na8-Na4-Na1= 54.82        Na5-Na8-Na4-Na2=286.49        Na5-Na8-Na4-Na3=  3.30        
Na5-Na8-Na4-Na6=108.26        Na5-Na8-Na4-Na7=178.70        Na5-Na8-Na4-Na9=296.49        Na5-Na8-Na4-Cl11=231.49       
Na5-Na8-Na4-Cl12= 55.00       Na5-Na8-Na4-Cl15=146.42       Na5-Na8-Na4-Cl18=327.49       Na5-Na8-Na4-O20=242.25        
Na5-Na8-Na4-O26= 50.28        Na6-Na8-Na4-Na1=306.56        Na6-Na8-Na4-Na2=178.23        Na6-Na8-Na4-Na3=255.04        
Na6-Na8-Na4-Na5=251.74        Na6-Na8-Na4-Na7= 70.44        Na6-Na8-Na4-Na9=188.23        Na6-Na8-Na4-Cl11=123.23       
Na6-Na8-Na4-Cl12=306.74       Na6-Na8-Na4-Cl15= 38.16       Na6-Na8-Na4-Cl18=219.23       Na6-Na8-Na4-O20=133.99        
Na6-Na8-Na4-O26=302.02        Na7-Na8-Na4-Na1=236.12        Na7-Na8-Na4-Na2=107.79        Na7-Na8-Na4-Na3=184.60        
Na7-Na8-Na4-Na5=181.30        Na7-Na8-Na4-Na6=289.56        Na7-Na8-Na4-Na9=117.79        Na7-Na8-Na4-Cl11= 52.79       
Na7-Na8-Na4-Cl12=236.30       Na7-Na8-Na4-Cl15=327.72       Na7-Na8-Na4-Cl18=148.79       Na7-Na8-Na4-O20= 63.55        
Na7-Na8-Na4-O26=231.58        Cl11-Na8-Na4-Na1=183.33       Cl11-Na8-Na4-Na2= 55.00       Cl11-Na8-Na4-Na3=131.81       
Cl11-Na8-Na4-Na5=128.51       Cl11-Na8-Na4-Na6=236.77       Cl11-Na8-Na4-Na7=307.21       Cl11-Na8-Na4-Na9= 65.00       
Cl11-Na8-Na4-Cl12=183.51      Cl11-Na8-Na4-Cl15=274.93      Cl11-Na8-Na4-Cl18= 96.00      Cl11-Na8-Na4-O20= 10.76       
Cl11-Na8-Na4-O26=178.80       Cl12-Na8-Na4-Na1=359.82       Cl12-Na8-Na4-Na2=231.49       Cl12-Na8-Na4-Na3=308.30       
Cl12-Na8-Na4-Na5=305.00       Cl12-Na8-Na4-Na6= 53.26       Cl12-Na8-Na4-Na7=123.70       Cl12-Na8-Na4-Na9=241.49       
Cl12-Na8-Na4-Cl11=176.49      Cl12-Na8-Na4-Cl15= 91.42      Cl12-Na8-Na4-Cl18=272.49      Cl12-Na8-Na4-O20=187.25       
Cl12-Na8-Na4-O26=355.28       Cl13-Na8-Na4-Na1=275.96       Cl13-Na8-Na4-Na2=147.63       Cl13-Na8-Na4-Na3=224.44       
Cl13-Na8-Na4-Na5=221.14       Cl13-Na8-Na4-Na6=329.40       Cl13-Na8-Na4-Na7= 39.84       Cl13-Na8-Na4-Na9=157.62       
Cl13-Na8-Na4-Cl11= 92.62      Cl13-Na8-Na4-Cl12=276.14      Cl13-Na8-Na4-Cl15=  7.55      Cl13-Na8-Na4-Cl18=188.62      
Cl13-Na8-Na4-O20=103.39       Cl13-Na8-Na4-O26=271.42       Cl16-Na8-Na4-Na1= 92.48       Cl16-Na8-Na4-Na2=324.15       
Cl16-Na8-Na4-Na3= 40.96       Cl16-Na8-Na4-Na5= 37.66       Cl16-Na8-Na4-Na6=145.92       Cl16-Na8-Na4-Na7=216.36       
Cl16-Na8-Na4-Na9=334.15       Cl16-Na8-Na4-Cl11=269.15      Cl16-Na8-Na4-Cl12= 92.66      Cl16-Na8-Na4-Cl15=184.08      
Cl16-Na8-Na4-Cl18=  5.15      Cl16-Na8-Na4-O20=279.91       Cl16-Na8-Na4-O26= 87.95       Na2-Na8-Na5-Na1=236.41        
Na2-Na8-Na5-Na3=289.70        Na2-Na8-Na5-Na4=293.27        Na2-Na8-Na5-Cl10=234.90       Na2-Na8-Na5-Cl12=238.09       
Na2-Na8-Na5-Cl16= 56.45       Na2-Na8-Na5-Cl18=328.02       Na4-Na8-Na5-Na1=303.14        Na4-Na8-Na5-Na2= 66.73        
Na4-Na8-Na5-Na3=356.42        Na4-Na8-Na5-Cl10=301.62       Na4-Na8-Na5-Cl12=304.82       Na4-Na8-Na5-Cl16=123.17       
Na4-Na8-Na5-Cl18= 34.75       Na6-Na8-Na5-Na1=358.54        Na6-Na8-Na5-Na2=122.13        Na6-Na8-Na5-Na3= 51.83        
Na6-Na8-Na5-Na4= 55.41        Na6-Na8-Na5-Cl10=357.03       Na6-Na8-Na5-Cl12=  0.22       Na6-Na8-Na5-Cl16=178.58       
Na6-Na8-Na5-Cl18= 90.15       Na7-Na8-Na5-Na1=304.50        Na7-Na8-Na5-Na2= 68.09        Na7-Na8-Na5-Na3=357.79        
Na7-Na8-Na5-Na4=  1.36        Na7-Na8-Na5-Cl10=302.99       Na7-Na8-Na5-Cl12=306.18       Na7-Na8-Na5-Cl16=124.54       
Na7-Na8-Na5-Cl18= 36.11       Cl11-Na8-Na5-Na1=266.07       Cl11-Na8-Na5-Na2= 29.66       Cl11-Na8-Na5-Na3=319.36       
Cl11-Na8-Na5-Na4=322.93       Cl11-Na8-Na5-Cl10=264.55      Cl11-Na8-Na5-Cl12=267.75      Cl11-Na8-Na5-Cl16= 86.10      
Cl11-Na8-Na5-Cl18=357.68      Cl12-Na8-Na5-Na1=358.32       Cl12-Na8-Na5-Na2=121.91       Cl12-Na8-Na5-Na3= 51.61       
Cl12-Na8-Na5-Na4= 55.18       Cl12-Na8-Na5-Cl10=356.81      Cl12-Na8-Na5-Cl16=178.36      Cl12-Na8-Na5-Cl18= 89.93      
Cl13-Na8-Na5-Na1=  9.43       Cl13-Na8-Na5-Na2=133.02       Cl13-Na8-Na5-Na3= 62.72       Cl13-Na8-Na5-Na4= 66.30       
Cl13-Na8-Na5-Cl10=  7.92      Cl13-Na8-Na5-Cl12= 11.11      Cl13-Na8-Na5-Cl16=189.47      Cl13-Na8-Na5-Cl18=101.05      
Cl16-Na8-Na5-Na1=179.96       Cl16-Na8-Na5-Na2=303.55       Cl16-Na8-Na5-Na3=233.25       Cl16-Na8-Na5-Na4=236.83       
Cl16-Na8-Na5-Cl10=178.45      Cl16-Na8-Na5-Cl12=181.64      Cl16-Na8-Na5-Cl18=271.58      Na2-Na8-Na6-Na1= 60.10        
Na2-Na8-Na6-Na4=  1.71        Na2-Na8-Na6-Na7=289.67        Na2-Na8-Na6-Cl12= 58.36       Na2-Na8-Na6-Cl13=227.56       
Na2-Na8-Na6-Cl15=322.11       Na2-Na8-Na6-Cl19= 74.70       Na4-Na8-Na6-Na1= 58.39        Na4-Na8-Na6-Na7=287.96        
Na4-Na8-Na6-Cl12= 56.65       Na4-Na8-Na6-Cl13=225.85       Na4-Na8-Na6-Cl15=320.40       Na4-Na8-Na6-Cl19= 72.99       
Na5-Na8-Na6-Na1=  1.51        Na5-Na8-Na6-Na4=303.12        Na5-Na8-Na6-Na7=231.08        Na5-Na8-Na6-Cl12=359.77       
Na5-Na8-Na6-Cl13=168.97       Na5-Na8-Na6-Cl15=263.52       Na5-Na8-Na6-Cl19= 16.11       Na7-Na8-Na6-Na1=130.43        
Na7-Na8-Na6-Na4= 72.04        Na7-Na8-Na6-Cl12=128.69       Na7-Na8-Na6-Cl13=297.89       Na7-Na8-Na6-Cl15= 32.44       
Na7-Na8-Na6-Cl19=145.03       Cl11-Na8-Na6-Na1= 98.22       Cl11-Na8-Na6-Na4= 39.83       Cl11-Na8-Na6-Na7=327.80       
Cl11-Na8-Na6-Cl12= 96.48      Cl11-Na8-Na6-Cl13=265.68      Cl11-Na8-Na6-Cl15=  0.24      Cl11-Na8-Na6-Cl19=112.82      
Cl12-Na8-Na6-Na1=  1.74       Cl12-Na8-Na6-Na4=303.35       Cl12-Na8-Na6-Na7=231.31       Cl12-Na8-Na6-Cl13=169.20      
Cl12-Na8-Na6-Cl15=263.75      Cl12-Na8-Na6-Cl19= 16.34      Cl13-Na8-Na6-Na1=192.54       Cl13-Na8-Na6-Na4=134.15       
Cl13-Na8-Na6-Na7= 62.11       Cl13-Na8-Na6-Cl12=190.80      Cl13-Na8-Na6-Cl15= 94.55      Cl13-Na8-Na6-Cl19=207.14      
Cl16-Na8-Na6-Na1=  3.03       Cl16-Na8-Na6-Na4=304.64       Cl16-Na8-Na6-Na7=232.61       Cl16-Na8-Na6-Cl12=  1.29      
Cl16-Na8-Na6-Cl13=170.49      Cl16-Na8-Na6-Cl15=265.05      Cl16-Na8-Na6-Cl19= 17.63      Na2-Na8-Na7-Na4= 54.07        
Na2-Na8-Na7-Na6=123.97        Na2-Na8-Na7-Cl11=353.52       Na2-Na8-Na7-Cl13=178.15       Na2-Na8-Na7-Cl15= 89.56       
Na2-Na8-Na7-O29=226.57        Na2-Na8-Na7-H31=212.09        Na4-Na8-Na7-Na6= 69.90        Na4-Na8-Na7-Cl11=299.45       
Na4-Na8-Na7-Cl13=124.08       Na4-Na8-Na7-Cl15= 35.49       Na4-Na8-Na7-O29=172.50        Na4-Na8-Na7-H31=158.02        
Na5-Na8-Na7-Na4=358.63        Na5-Na8-Na7-Na6= 68.53        Na5-Na8-Na7-Cl11=298.08       Na5-Na8-Na7-Cl13=122.71       
Na5-Na8-Na7-Cl15= 34.12       Na5-Na8-Na7-O29=171.13        Na5-Na8-Na7-H31=156.65        Na6-Na8-Na7-Na4=290.10        
Na6-Na8-Na7-Cl11=229.55       Na6-Na8-Na7-Cl13= 54.18       Na6-Na8-Na7-Cl15=325.59       Na6-Na8-Na7-O29=102.60        
Na6-Na8-Na7-H31= 88.12        Cl11-Na8-Na7-Na4= 60.55       Cl11-Na8-Na7-Na6=130.45       Cl11-Na8-Na7-Cl13=184.63      
Cl11-Na8-Na7-Cl15= 96.04      Cl11-Na8-Na7-O29=233.05       Cl11-Na8-Na7-H31=218.57       Cl12-Na8-Na7-Na4=322.95       
Cl12-Na8-Na7-Na6= 32.84       Cl12-Na8-Na7-Cl11=262.39      Cl12-Na8-Na7-Cl13= 87.02      Cl12-Na8-Na7-Cl15=358.43      
Cl12-Na8-Na7-O29=135.45       Cl12-Na8-Na7-H31=120.97       Cl13-Na8-Na7-Na4=235.92       Cl13-Na8-Na7-Na6=305.82       
Cl13-Na8-Na7-Cl11=175.37      Cl13-Na8-Na7-Cl15=271.41      Cl13-Na8-Na7-O29= 48.42       Cl13-Na8-Na7-H31= 33.94       
Cl16-Na8-Na7-Na4= 58.79       Cl16-Na8-Na7-Na6=128.69       Cl16-Na8-Na7-Cl11=358.24      Cl16-Na8-Na7-Cl13=182.87      
Cl16-Na8-Na7-Cl15= 94.28      Cl16-Na8-Na7-O29=231.29       Cl16-Na8-Na7-H31=216.81       Na3-Na9-Na2-Na4=305.56        
Na3-Na9-Na2-Na5=  3.73        Na3-Na9-Na2-Na8=315.24        Na3-Na9-Na2-Cl11=272.26       Na3-Na9-Na2-Cl16=  9.65       
Na3-Na9-Na2-Cl17=174.72       Na3-Na9-Na2-Cl18=  5.07       Na4-Na9-Na2-Na5= 58.17        Na4-Na9-Na2-Na8=  9.68        
Na4-Na9-Na2-Cl11=326.70       Na4-Na9-Na2-Cl16= 64.09       Na4-Na9-Na2-Cl17=229.16       Na4-Na9-Na2-Cl18= 59.51       
Cl14-Na9-Na2-Na4=310.53       Cl14-Na9-Na2-Na5=  8.70       Cl14-Na9-Na2-Na8=320.21       Cl14-Na9-Na2-Cl11=277.23      
Cl14-Na9-Na2-Cl16= 14.62      Cl14-Na9-Na2-Cl17=179.69      Cl14-Na9-Na2-Cl18= 10.04      Cl17-Na9-Na2-Na4=130.84       
Cl17-Na9-Na2-Na5=189.01       Cl17-Na9-Na2-Na8=140.52       Cl17-Na9-Na2-Cl11= 97.54      Cl17-Na9-Na2-Cl16=194.93      
Cl17-Na9-Na2-Cl18=190.35      Cl18-Na9-Na2-Na4=300.49       Cl18-Na9-Na2-Na5=358.66       Cl18-Na9-Na2-Na8=310.17       
Cl18-Na9-Na2-Cl11=267.19      Cl18-Na9-Na2-Cl16=  4.58      Cl18-Na9-Na2-Cl17=169.65      O20-Na9-Na2-Na4= 37.82        
O20-Na9-Na2-Na5= 95.99        O20-Na9-Na2-Na8= 47.50        O20-Na9-Na2-Cl11=  4.52       O20-Na9-Na2-Cl16=101.91       
O20-Na9-Na2-Cl17=266.98       O20-Na9-Na2-Cl18= 97.33       Na2-Na9-Na3-Na1= 52.83        Na2-Na9-Na3-Na4= 51.38        
Na2-Na9-Na3-Na5=356.10        Na2-Na9-Na3-Cl10=355.15       Na2-Na9-Na3-Cl14=175.16       Na2-Na9-Na3-Cl18=355.01       
Na2-Na9-Na3-O26= 86.12        Na2-Na9-Na3-H27=106.30        Na4-Na9-Na3-Na1=  1.44        Na4-Na9-Na3-Na5=304.72        
Na4-Na9-Na3-Cl10=303.76       Na4-Na9-Na3-Cl14=123.77       Na4-Na9-Na3-Cl18=303.62       Na4-Na9-Na3-O26= 34.74        
Na4-Na9-Na3-H27= 54.91        Cl14-Na9-Na3-Na1=237.67       Cl14-Na9-Na3-Na4=236.23       Cl14-Na9-Na3-Na5=180.95       
Cl14-Na9-Na3-Cl10=179.99      Cl14-Na9-Na3-Cl18=179.85      Cl14-Na9-Na3-O26=270.97       Cl14-Na9-Na3-H27=291.14       
Cl17-Na9-Na3-Na1= 58.12       Cl17-Na9-Na3-Na4= 56.67       Cl17-Na9-Na3-Na5=  1.39       Cl17-Na9-Na3-Cl10=  0.43      
Cl17-Na9-Na3-Cl14=180.44      Cl17-Na9-Na3-Cl18=  0.29      Cl17-Na9-Na3-O26= 91.41       Cl17-Na9-Na3-H27=111.59       
Cl18-Na9-Na3-Na1= 57.82       Cl18-Na9-Na3-Na4= 56.38       Cl18-Na9-Na3-Na5=  1.10       Cl18-Na9-Na3-Cl10=  0.14      
Cl18-Na9-Na3-Cl14=180.15      Cl18-Na9-Na3-O26= 91.12       Cl18-Na9-Na3-H27=111.29       O20-Na9-Na3-Na1=342.23        
O20-Na9-Na3-Na4=340.79        O20-Na9-Na3-Na5=285.51        O20-Na9-Na3-Cl10=284.55       O20-Na9-Na3-Cl14=104.56       
O20-Na9-Na3-Cl18=284.41       O20-Na9-Na3-O26= 15.52        O20-Na9-Na3-H27= 35.70        Na2-Na9-Na4-Na1=246.69        
Na2-Na9-Na4-Na3=247.96        Na2-Na9-Na4-Na5=300.77        Na2-Na9-Na4-Na6=234.79        Na2-Na9-Na4-Na7= 62.43        
Na2-Na9-Na4-Na8=350.08        Na2-Na9-Na4-Cl11= 30.02       Na2-Na9-Na4-Cl12=294.60       Na2-Na9-Na4-Cl15=120.53       
Na2-Na9-Na4-Cl18=303.16       Na2-Na9-Na4-O20=101.78        Na2-Na9-Na4-O26=209.39        Na3-Na9-Na4-Na1=358.73        
Na3-Na9-Na4-Na2=112.04        Na3-Na9-Na4-Na5= 52.81        Na3-Na9-Na4-Na6=346.83        Na3-Na9-Na4-Na7=174.47        
Na3-Na9-Na4-Na8=102.12        Na3-Na9-Na4-Cl11=142.06       Na3-Na9-Na4-Cl12= 46.64       Na3-Na9-Na4-Cl15=232.57       
Na3-Na9-Na4-Cl18= 55.20       Na3-Na9-Na4-O20=213.82        Na3-Na9-Na4-O26=321.43        Cl14-Na9-Na4-Na1= 34.92       
Cl14-Na9-Na4-Na2=148.23       Cl14-Na9-Na4-Na3= 36.19       Cl14-Na9-Na4-Na5= 89.00       Cl14-Na9-Na4-Na6= 23.02       
Cl14-Na9-Na4-Na7=210.66       Cl14-Na9-Na4-Na8=138.31       Cl14-Na9-Na4-Cl11=178.25      Cl14-Na9-Na4-Cl12= 82.83      
Cl14-Na9-Na4-Cl15=268.76      Cl14-Na9-Na4-Cl18= 91.39      Cl14-Na9-Na4-O20=250.01       Cl14-Na9-Na4-O26=357.62       
Cl17-Na9-Na4-Na1=214.58       Cl17-Na9-Na4-Na2=327.89       Cl17-Na9-Na4-Na3=215.85       Cl17-Na9-Na4-Na5=268.66       
Cl17-Na9-Na4-Na6=202.68       Cl17-Na9-Na4-Na7= 30.32       Cl17-Na9-Na4-Na8=317.97       Cl17-Na9-Na4-Cl11=357.91      
Cl17-Na9-Na4-Cl12=262.49      Cl17-Na9-Na4-Cl15= 88.42      Cl17-Na9-Na4-Cl18=271.05      Cl17-Na9-Na4-O20= 69.67       
Cl17-Na9-Na4-O26=177.28       Cl18-Na9-Na4-Na1=303.53       Cl18-Na9-Na4-Na2= 56.84       Cl18-Na9-Na4-Na3=304.80       
Cl18-Na9-Na4-Na5=357.61       Cl18-Na9-Na4-Na6=291.63       Cl18-Na9-Na4-Na7=119.27       Cl18-Na9-Na4-Na8= 46.92       
Cl18-Na9-Na4-Cl11= 86.86      Cl18-Na9-Na4-Cl12=351.44      Cl18-Na9-Na4-Cl15=177.37      Cl18-Na9-Na4-O20=158.62       
Cl18-Na9-Na4-O26=266.23       O20-Na9-Na4-Na1=144.91        O20-Na9-Na4-Na2=258.22        O20-Na9-Na4-Na3=146.18        
O20-Na9-Na4-Na5=198.99        O20-Na9-Na4-Na6=133.01        O20-Na9-Na4-Na7=320.65        O20-Na9-Na4-Na8=248.30        
O20-Na9-Na4-Cl11=288.24       O20-Na9-Na4-Cl12=192.82       O20-Na9-Na4-Cl15= 18.75       O20-Na9-Na4-Cl18=201.38       
O20-Na9-Na4-O26=107.61        Na3-Cl10-Na1-Na4=317.55       Na3-Cl10-Na1-Na5=273.25       Na3-Cl10-Na1-Na6=273.16       
Na3-Cl10-Na1-Cl12=273.35      Na3-Cl10-Na1-Cl19=164.90      Na3-Cl10-Na1-O26=355.08       Na5-Cl10-Na1-Na3= 86.75       
Na5-Cl10-Na1-Na4= 44.31       Na5-Cl10-Na1-Na6=359.92       Na5-Cl10-Na1-Cl12=  0.11      Na5-Cl10-Na1-Cl19=251.66      
Na5-Cl10-Na1-O26= 81.83       Na1-Cl10-Na3-Na4= 43.78       Na1-Cl10-Na3-Na5= 89.17       Na1-Cl10-Na3-Na9= 90.45       
Na1-Cl10-Na3-Cl14=270.36      Na1-Cl10-Na3-Cl18= 90.55      Na1-Cl10-Na3-O26=  5.70       Na1-Cl10-Na3-H27=358.35       
Na5-Cl10-Na3-Na1=270.83       Na5-Cl10-Na3-Na4=314.60       Na5-Cl10-Na3-Na9=  1.27       Na5-Cl10-Na3-Cl14=181.19      
Na5-Cl10-Na3-Cl18=  1.38      Na5-Cl10-Na3-O26=276.52       Na5-Cl10-Na3-H27=269.18       Na1-Cl10-Na5-Na2=273.64       
Na1-Cl10-Na5-Na3=269.33       Na1-Cl10-Na5-Na4=314.50       Na1-Cl10-Na5-Na8=  2.19       Na1-Cl10-Na5-Cl12=359.89      
Na1-Cl10-Na5-Cl16= 86.03      Na1-Cl10-Na5-Cl18=267.94      Na3-Cl10-Na5-Na1= 90.67       Na3-Cl10-Na5-Na2=  4.31       
Na3-Cl10-Na5-Na4= 45.17       Na3-Cl10-Na5-Na8= 92.86       Na3-Cl10-Na5-Cl12= 90.57      Na3-Cl10-Na5-Cl16=176.71      
Na3-Cl10-Na5-Cl18=358.61      
 
 CMA Distance (Angstroems)
 ---------------------------
R(CMA):  4.3974

========================================================================
 FINAL SINGLEPOINT CALCULATION ON OPTIMIZED GEOMETRY
========================================================================

 Ncao       : 160
 Nao        : 150
 Nshell     : 64
 Nel        : 112
 T(el)      :   300.0
 intcut     :    25.0
 scfconv/Eh :  0.100E-05
   qconv/e  :  0.100E-03
 intneglect :  0.100E-07
 broydamp   :      0.250
 iter      E             dE          RMSdq      gap      omega  full diag
   1    -69.4160296 -0.694160E+02  0.120E-04    2.94       0.0  T
   2    -69.4160296 -0.409273E-11  0.666E-05    2.94     269.6  T
   3    -69.4160297 -0.500222E-11  0.370E-05    2.94     485.2  T
speedup  0.89
cpu  time for SCC    0.01 s
wall time for SCC    0.01 s

   *** convergence criteria satisfied after 3 iterations ***

          eigenvalues
 #    :          44         45         46         47         48         49         50         51
 occ. :        2.000      2.000      2.000      2.000      2.000      2.000      2.000      2.000
 eps  :        -8.536     -8.518     -8.474     -8.468     -8.443     -8.406     -8.361     -8.340
 #    :          52         53         54         55         56         57         58         59
 occ. :        2.000      2.000      2.000      2.000      2.000      0.000      0.000      0.000
 eps  :        -8.336     -8.303     -8.285     -8.235     -8.159     -5.215     -3.487     -2.738
 #    :          60         61         62         63         64         65         66         67
 occ. :        0.000      0.000      0.000      0.000      0.000      0.000      0.000      0.000
 eps  :        -2.115     -0.563     -0.270      0.265      0.382      1.295      2.681      3.752


   #   Z            q   n(s)   n(p)   n(d)      C6AA      α(0)
   1  11 Na     0.702  0.091  0.208  0.000    68.162    26.718
   2  11 Na     0.712  0.094  0.194  0.000    68.033    26.693
   3  11 Na     0.703  0.091  0.206  0.000    68.147    26.715
   4  11 Na     0.847  0.010  0.143  0.000    66.404    26.371
   5  11 Na     0.707  0.094  0.199  0.000    68.093    26.704
   6  11 Na     0.730  0.080  0.191  0.000    67.817    26.650
   7  11 Na     0.748  0.088  0.164  0.000    67.591    26.606
   8  11 Na     0.712  0.080  0.207  0.000    68.027    26.691
   9  11 Na     0.708  0.099  0.193  0.000    68.088    26.703
  10  17 Cl    -0.754  1.978  5.776  0.000   125.488    17.138
  11  17 Cl    -0.755  1.972  5.782  0.001   125.525    17.141
  12  17 Cl    -0.736  1.967  5.768  0.001   124.778    17.090
  13  17 Cl    -0.754  1.976  5.777  0.002   125.508    17.140
  14  17 Cl    -0.803  1.984  5.815  0.005   127.495    17.275
  15  17 Cl    -0.774  1.974  5.797  0.002   126.283    17.193
  16  17 Cl    -0.754  1.976  5.778  0.000   125.488    17.138
  17  17 Cl    -0.801  1.984  5.812  0.005   127.386    17.267
  18  17 Cl    -0.731  1.969  5.761  0.002   124.582    17.076
  19  17 Cl    -0.800  1.982  5.814  0.004   127.366    17.266
  20   8 O     -0.605  1.710  4.894  0.000    25.211     6.781
  21   1 H      0.314  0.686  0.000  0.000     0.679     1.293
  22   1 H      0.333  0.667  0.000  0.000     0.618     1.230
  23   8 O     -0.596  1.745  4.851  0.000    25.087     6.760
  24   1 H      0.319  0.681  0.000  0.000     0.666     1.282
  25   1 H      0.308  0.692  0.000  0.000     0.698     1.312
  26   8 O     -0.663  1.727  4.936  0.000    26.663     6.974
  27   1 H      0.328  0.672  0.000  0.000     0.629     1.239
  28   1 H      0.357  0.643  0.000  0.000     0.571     1.186
  29   8 O     -0.608  1.727  4.881  0.000    25.287     6.792
  30   1 H      0.288  0.712  0.000  0.000     0.757     1.366
  31   1 H      0.319  0.681  0.000  0.000     0.650     1.259

 Mol. C6AA /au·bohr⁶  :      38196.667161
 Mol. C8AA /au·bohr⁸  :    2345491.975749
 Mol. α(0) /au        :        449.050380

 
 Wiberg/Mayer (AO) data. WBOs > 0.1 written file <wbo>
 largest (>0.05) Wiberg bond orders for each atom
           total WBO             WBO to atom ...
     1  Na  0.559    Cl  19 0.178    Cl  10 0.151    Cl  12 0.117    O   26 0.054
     2  Na  0.549    Cl  17 0.171    Cl  11 0.126    Cl  16 0.125    Cl  18 0.101
     3  Na  0.553    Cl  10 0.167    Cl  14 0.161    Cl  18 0.113    O   26 0.072
     4  Na  0.301    Cl  15 0.081    Cl  11 0.065
     5  Na  0.562    Cl  16 0.186    Cl  10 0.133    Cl  18 0.115    Cl  12 0.110
     6  Na  0.516    Cl  19 0.156    Cl  13 0.136    Cl  15 0.128    Cl  12 0.080
     7  Na  0.477    Cl  15 0.147    Cl  11 0.133    O   29 0.087    Cl  13 0.080
     8  Na  0.552    Cl  13 0.162    Cl  16 0.148    Cl  11 0.108    Cl  12 0.096
     9  Na  0.542    Cl  14 0.169    Cl  17 0.159    Cl  18 0.111    O   20 0.079
    10  Cl  0.460    Na   3 0.167    Na   1 0.151    Na   5 0.133
    11  Cl  0.468    Na   7 0.133    Na   2 0.126    Na   8 0.108    Na   4 0.065
    12  Cl  0.503    Na   1 0.117    Na   5 0.110    Na   8 0.096    Na   6 0.080
    13  Cl  0.462    Na   8 0.162    Na   6 0.136    Na   7 0.080    H   31 0.050
    14  Cl  0.366    Na   9 0.169    Na   3 0.161
    15  Cl  0.422    Na   7 0.147    Na   6 0.128    Na   4 0.081
    16  Cl  0.462    Na   5 0.186    Na   8 0.148    Na   2 0.125
    17  Cl  0.376    Na   2 0.171    Na   9 0.159
    18  Cl  0.510    Na   5 0.115    Na   3 0.113    Na   9 0.111    Na   2 0.101
    19  Cl  0.378    Na   1 0.178    Na   6 0.156
    20  O   1.912    H   21 0.902    H   22 0.869    Na   9 0.079
    21  H   0.901    O   20 0.902
    22  H   0.889    O   20 0.869
    23  O   1.910    H   25 0.882    H   24 0.874    H   28 0.074
    24  H   0.897    O   23 0.874
    25  H   0.904    O   23 0.882
    26  O   1.889    H   27 0.878    H   28 0.796    Na   3 0.072    Na   1 0.054
    27  H   0.892    O   26 0.878
    28  H   0.873    O   26 0.796    O   23 0.074
    29  O   1.883    H   30 0.918    H   31 0.851    Na   7 0.087
    30  H   0.917    O   29 0.918
    31  H   0.898    O   29 0.851    Cl  13 0.050
 MOs/occ written to file <molden.input>
 
molecular dipole:
                 x           y           z       tot (Debye)
 q only:        0.958      -3.116      -0.112
   full:        0.952      -2.400       0.386       6.635
molecular quadrupole (traceless):
                xx          xy          yy          xz          yz          zz
 q only:      -27.181       2.523      34.129      23.201      -3.064      -6.948
  q+dip:      -15.814      -2.290      30.287      19.915      -3.228     -14.473
   full:      -16.162      -2.295      29.472      19.933      -4.853     -13.310

SCC energy    :     -69.4160297
rep           :       0.1556011
ES            :       0.8626455
AES           :      -0.0410014
AXC           :      -0.0017189
disp          :      -0.0485364
XB            :       0.0000000
fix           :       0.0000000
total E       :     -69.2593308
atomizationE  :       4.7373169     2972.71
(atE without considering molecular charge,
 total energy contains solvation terms)
H-L gap (eV)  :          2.9441
optimized geometry written to: xtbopt.xyz

           ------------------------------------------------- 
          |                Numerical Hessian                |
           ------------------------------------------------- 
step length          :   0.00500
SCC accuracy         :   0.25000
Hessian scale factor :   1.00000
frozen atoms in %    :   0.00000    0
RMS gradient         :   0.00003
estimated CPU  time      0.37 min
estimated wall time      0.37 min

writing file <hessian>.
 
 projected vibrational frequencies (cm-1)
eigval :       -0.00    -0.00    -0.00    -0.00     0.00     0.00
eigval :       17.20    24.45    33.81    41.29    45.56    50.85
eigval :       53.09    53.81    57.83    59.50    63.57    67.22
eigval :       71.51    72.26    73.98    77.47    79.93    81.95
eigval :       85.72    88.41    90.97    92.32    96.05    97.08
eigval :      101.23   102.37   105.07   107.93   111.91   114.13
eigval :      116.88   119.42   122.40   125.24   127.74   128.80
eigval :      132.61   136.35   140.21   141.87   144.79   151.98
eigval :      153.57   154.47   160.80   163.10   167.08   172.34
eigval :      173.53   176.16   177.72   178.88   182.74   186.01
eigval :      192.81   194.68   196.56   199.71   207.47   209.38
eigval :      210.79   218.32   229.82   255.69   304.63   341.50
eigval :      359.89   375.67   425.20   468.50   482.77   499.94
eigval :      531.18   649.53   816.07  1517.33  1550.20  1552.83
eigval :     1558.18  3029.23  3219.65  3382.94  3421.87  3439.05
eigval :     3494.23  3578.10  3629.74
 reduced masses (amu)
   1: 27.81   2: 28.45   3: 28.88   4: 29.12   5: 30.54   6: 29.34   7: 15.55   8: 27.27
   9: 26.44  10: 31.92  11: 29.60  12: 30.04  13: 29.81  14: 31.11  15: 29.68  16: 27.59
  17: 29.41  18: 27.52  19: 27.75  20: 23.20  21: 29.66  22: 27.17  23: 30.12  24: 27.36
  25: 30.96  26: 30.71  27: 28.50  28: 28.20  29: 24.26  30: 27.17  31: 30.64  32: 26.67
  33: 24.86  34: 26.22  35: 25.18  36: 27.22  37: 27.26  38: 26.35  39: 25.00  40: 26.87
  41: 25.30  42: 28.43  43: 26.19  44: 26.39  45: 25.83  46: 24.47  47: 24.99  48: 22.48
  49: 24.08  50: 22.70  51: 24.31  52: 25.52  53: 23.22  54: 24.65  55: 25.99  56: 17.42
  57: 27.07  58: 21.19  59: 25.24  60: 26.34  61: 29.72  62: 28.85  63: 22.73  64: 26.44
  65: 23.24  66: 25.77  67: 25.78  68: 25.62  69: 25.09  70:  4.54  71: 14.22  72:  1.35
  73:  3.33  74:  3.21  75:  1.43  76:  1.89  77:  2.47  78:  2.39  79:  2.11  80:  2.51
  81:  1.71  82:  2.03  83:  1.97  84:  1.98  85:  1.95  86:  1.91  87:  1.91  88:  1.91
  89:  1.84  90:  2.07  91:  1.64  92:  1.81  93:  1.84
 IR intensities (amu)
   1:  0.61   2:  0.80   3:  0.65   4:  0.80   5:  0.45   6:  0.51   7:  0.28   8:  0.23
   9:  0.48  10:  0.19  11:  0.12  12:  0.25  13:  0.16  14:  0.15  15:  0.17  16:  0.60
  17:  0.16  18:  0.28  19:  0.51  20:  0.13  21:  0.41  22:  0.42  23:  0.30  24:  0.33
  25:  0.32  26:  0.30  27:  0.42  28:  0.28  29:  0.70  30:  0.54  31:  0.29  32:  0.65
  33:  0.16  34:  0.48  35:  0.34  36:  0.25  37:  0.31  38:  0.23  39:  0.26  40:  0.92
  41:  0.46  42:  0.86  43:  0.58  44:  0.81  45:  0.82  46:  0.34  47:  0.84  48:  0.46
  49:  0.68  50:  0.13  51:  0.84  52:  0.69  53:  0.99  54:  0.81  55:  0.72  56:  0.74
  57:  0.64  58:  1.09  59:  0.57  60:  1.51  61:  1.20  62:  0.94  63:  0.79  64:  0.82
  65:  1.45  66:  1.67  67:  1.21  68:  1.52  69:  1.43  70:  0.51  71:  0.17  72:  0.25
  73:  0.68  74:  0.69  75:  0.23  76:  0.34  77:  0.82  78:  0.70  79:  0.87  80:  0.60
  81:  0.70  82:  0.41  83:  0.49  84:  0.49  85:  0.56  86:  0.99  87:  0.81  88:  0.51
  89:  0.44  90:  0.57  91:  0.49  92:  0.29  93:  0.26
 Raman intensities (amu)
   1:  0.00   2:  0.00   3:  0.00   4:  0.00   5:  0.00   6:  0.00   7:  0.00   8:  0.00
   9:  0.00  10:  0.00  11:  0.00  12:  0.00  13:  0.00  14:  0.00  15:  0.00  16:  0.00
  17:  0.00  18:  0.00  19:  0.00  20:  0.00  21:  0.00  22:  0.00  23:  0.00  24:  0.00
  25:  0.00  26:  0.00  27:  0.00  28:  0.00  29:  0.00  30:  0.00  31:  0.00  32:  0.00
  33:  0.00  34:  0.00  35:  0.00  36:  0.00  37:  0.00  38:  0.00  39:  0.00  40:  0.00
  41:  0.00  42:  0.00  43:  0.00  44:  0.00  45:  0.00  46:  0.00  47:  0.00  48:  0.00
  49:  0.00  50:  0.00  51:  0.00  52:  0.00  53:  0.00  54:  0.00  55:  0.00  56:  0.00
  57:  0.00  58:  0.00  59:  0.00  60:  0.00  61:  0.00  62:  0.00  63:  0.00  64:  0.00
  65:  0.00  66:  0.00  67:  0.00  68:  0.00  69:  0.00  70:  0.00  71:  0.00  72:  0.00
  73:  0.00  74:  0.00  75:  0.00  76:  0.00  77:  0.00  78:  0.00  79:  0.00  80:  0.00
  81:  0.00  82:  0.00  83:  0.00  84:  0.00  85:  0.00  86:  0.00  87:  0.00  88:  0.00
  89:  0.00  90:  0.00  91:  0.00  92:  0.00  93:  0.00
 output can be read by thermo (or use thermo option).
 writing <g98.out> molden fake output.
 recommended (thermochemical) frequency scaling factor: 1.0
                    ==================
                    thermo calculation
                    ==================
Nvib :   87 Nimag : 0  symmetry :   C1  rot number :  1  scale factor : 1.00 sthr :  50.
omega= 17.20     Gvib=    -2.068     Grot=    -1.373     Gused=    -1.382
omega= 24.45     Gvib=    -1.859     Grot=    -1.268     Gused=    -1.300
omega= 33.81     Gvib=    -1.667     Grot=    -1.172     Gused=    -1.258
omega= 41.29     Gvib=    -1.549     Grot=    -1.113     Gused=    -1.252
omega= 45.56     Gvib=    -1.491     Grot=    -1.084     Gused=    -1.250
omega= 50.85     Gvib=    -1.426     Grot=    -1.052     Gused=    -1.245
omega= 53.09     Gvib=    -1.401     Grot=    -1.039     Gused=    -1.242
omega= 53.81     Gvib=    -1.393     Grot=    -1.035     Gused=    -1.240
omega= 57.83     Gvib=    -1.351     Grot=    -1.013     Gused=    -1.230
omega= 59.50     Gvib=    -1.334     Grot=    -1.005     Gused=    -1.224
omega= 63.57     Gvib=    -1.295     Grot=    -0.985     Gused=    -1.209
omega= 67.22     Gvib=    -1.262     Grot=    -0.969     Gused=    -1.193
omega= 71.51     Gvib=    -1.226     Grot=    -0.951     Gused=    -1.173
omega= 72.26     Gvib=    -1.220     Grot=    -0.947     Gused=    -1.169
omega= 73.98     Gvib=    -1.206     Grot=    -0.941     Gused=    -1.160
omega= 77.47     Gvib=    -1.179     Grot=    -0.927     Gused=    -1.142
omega= 79.93     Gvib=    -1.161     Grot=    -0.918     Gused=    -1.128
omega= 81.95     Gvib=    -1.146     Grot=    -0.910     Gused=    -1.117
omega= 85.72     Gvib=    -1.120     Grot=    -0.897     Gused=    -1.097
omega= 88.41     Gvib=    -1.102     Grot=    -0.888     Gused=    -1.082
omega= 90.97     Gvib=    -1.085     Grot=    -0.879     Gused=    -1.068
omega= 92.32     Gvib=    -1.076     Grot=    -0.875     Gused=    -1.060
omega= 96.05     Gvib=    -1.053     Grot=    -0.863     Gused=    -1.040
omega= 97.08     Gvib=    -1.047     Grot=    -0.860     Gused=    -1.035
omega=101.23     Gvib=    -1.023     Grot=    -0.848     Gused=    -1.013
omega=102.37     Gvib=    -1.016     Grot=    -0.844     Gused=    -1.007
omega=105.07     Gvib=    -1.001     Grot=    -0.837     Gused=    -0.993
omega=107.93     Gvib=    -0.986     Grot=    -0.829     Gused=    -0.979
omega=111.91     Gvib=    -0.965     Grot=    -0.818     Gused=    -0.959
omega=114.13     Gvib=    -0.953     Grot=    -0.812     Gused=    -0.948
omega=116.88     Gvib=    -0.940     Grot=    -0.805     Gused=    -0.935
omega=119.42     Gvib=    -0.927     Grot=    -0.799     Gused=    -0.923
omega=122.40     Gvib=    -0.913     Grot=    -0.791     Gused=    -0.910
omega=125.24     Gvib=    -0.900     Grot=    -0.785     Gused=    -0.897
omega=127.74     Gvib=    -0.888     Grot=    -0.779     Gused=    -0.886
omega=128.80     Gvib=    -0.884     Grot=    -0.776     Gused=    -0.881
omega=132.61     Gvib=    -0.867     Grot=    -0.768     Gused=    -0.865
omega=136.35     Gvib=    -0.851     Grot=    -0.759     Gused=    -0.849
omega=140.21     Gvib=    -0.835     Grot=    -0.751     Gused=    -0.834
omega=141.87     Gvib=    -0.828     Grot=    -0.748     Gused=    -0.827
omega=144.79     Gvib=    -0.817     Grot=    -0.742     Gused=    -0.816
omega=151.98     Gvib=    -0.789     Grot=    -0.727     Gused=    -0.789
omega=153.57     Gvib=    -0.783     Grot=    -0.724     Gused=    -0.783
omega=154.47     Gvib=    -0.780     Grot=    -0.722     Gused=    -0.780
omega=160.80     Gvib=    -0.757     Grot=    -0.711     Gused=    -0.757
omega=163.10     Gvib=    -0.749     Grot=    -0.706     Gused=    -0.749
omega=167.08     Gvib=    -0.736     Grot=    -0.699     Gused=    -0.736
omega=172.34     Gvib=    -0.719     Grot=    -0.690     Gused=    -0.718
omega=173.53     Gvib=    -0.715     Grot=    -0.688     Gused=    -0.714
omega=176.16     Gvib=    -0.706     Grot=    -0.683     Gused=    -0.706
omega=177.72     Gvib=    -0.701     Grot=    -0.681     Gused=    -0.701
omega=178.88     Gvib=    -0.698     Grot=    -0.679     Gused=    -0.698
omega=182.74     Gvib=    -0.686     Grot=    -0.673     Gused=    -0.686
omega=186.01     Gvib=    -0.676     Grot=    -0.667     Gused=    -0.676
omega=192.81     Gvib=    -0.656     Grot=    -0.657     Gused=    -0.656
omega=194.68     Gvib=    -0.651     Grot=    -0.654     Gused=    -0.651
omega=196.56     Gvib=    -0.646     Grot=    -0.651     Gused=    -0.646
omega=199.71     Gvib=    -0.637     Grot=    -0.646     Gused=    -0.637
omega=207.47     Gvib=    -0.616     Grot=    -0.635     Gused=    -0.616
omega=209.38     Gvib=    -0.611     Grot=    -0.632     Gused=    -0.611
omega=210.79     Gvib=    -0.607     Grot=    -0.630     Gused=    -0.607
omega=218.32     Gvib=    -0.588     Grot=    -0.620     Gused=    -0.588
omega=229.82     Gvib=    -0.561     Grot=    -0.605     Gused=    -0.561
omega=255.69     Gvib=    -0.504     Grot=    -0.573     Gused=    -0.504
 
   temp. (K)  partition function   enthalpy   heat capacity  entropy
                                   cal/mol     cal/K/mol   cal/K/mol   J/K/mol
 298.15  VIB  0.189E+27            29703.182    137.330    208.141
         ROT  0.314E+08              888.752      2.981     37.283
         INT  0.592E+34            30591.934    140.310    245.424
         TR   0.154E+29             1481.254      4.968     45.200
         TOT                       32073.1880   145.2786   290.6243  1215.9674
                     Eh         kcal/mol          kJ/mol 
ZPVE            0.106155         66.6132         278.709    
H(0)-H(T)+PV    0.511119E-01     32.0732         134.194    
H(T)            0.157267         98.6864         412.902    
T*S             0.138085         86.6496         362.541    
G(T)            0.191818E-01     12.0368         50.3617    
    -69.24014903  <=== TOTAL FREE ENERGY in Eh incl. el.,ZPVE,RRHO,solv. parts
 
 normal mode %tage of torsion character
   1:  0.00   2:  0.00   3:  0.00   4:  0.00   5:  0.00   6:  0.00   7:  0.99   8:  0.80
   9:  0.88  10:  0.58  11:  0.97  12:  0.88  13:  0.95  14:  0.73  15:  0.94  16:  0.89
  17:  0.96  18:  0.97  19:  0.92  20:  0.55  21:  0.93  22:  0.92  23:  0.45  24:  0.89
  25:  0.92  26:  0.79  27:  0.90  28:  0.78  29:  0.88  30:  0.95  31:  0.63  32:  0.68
  33:  0.68  34:  0.21  35:  0.90  36:  0.66  37:  0.48  38:  0.67  39:  0.81  40:  0.91
  41:  0.35  42:  0.91  43:  0.87  44:  0.90  45:  0.96  46:  0.65  47:  0.43  48:  0.89
  49:  0.19  50:  0.54  51:  0.69  52:  0.62  53:  0.94  54:  0.94  55:  0.79  56:  0.98
  57:  0.51  58:  0.95  59:  0.47  60:  0.28  61:  0.29  62:  0.53  63:  0.44  64:  0.68
  65:  0.63  66:  0.89  67:  0.81  68:  0.37  69:  0.66  70:  0.53  71:  0.72  72:  0.45
  73:  0.88  74:  0.40  75:  0.71  76:  0.12  77:  0.99  78:  0.37  79:  0.55  80:  0.47
  81:  0.13  82:  0.65  83:  0.46  84:  0.88  85:  0.70  86:  0.01  87:  0.69  88:  0.02
  89:  0.01  90:  0.12  91:  0.41  92:  0.00  93:  0.00
 recommended # of modes for mode following          72
 
 Pipek-Mezey localization of normal modes
 number of localized modes           72
 frequency thrshold           500.000000000000     
 number of groups                    26
 atom-group assingment :   
  1  2  3  4  5  6  7  8  9 10 11 12 13 14 15 16 17 18 19 20 20 21 22 22 22 23 24 25 26 26
 26
 pop matrix done.
 initialization of trafo matrix to unity
iteration     50  convergence  0.86717995D-03
iteration    100  convergence  0.21332195D-03
iteration    150  convergence  0.73387917D-04
iteration    200  convergence  0.21986466D-04
iteration    250  convergence  0.57930798D-05
iteration    300  convergence  0.16212861D-05

 converged in    320 iterations, threshold :   0.99950479D-06
eig.   :       -0.00    -0.00    -0.00    -0.00     0.00     0.00
eig.   :       57.04    79.87    88.65    89.27    89.42    90.21
eig.   :       90.34    91.72    92.12    93.94    95.36    99.11
eig.   :      100.16   102.97   103.61   104.26   106.28   110.77
eig.   :      110.87   111.46   112.00   112.33   115.39   116.54
eig.   :      118.09   118.40   121.33   122.03   126.08   126.50
eig.   :      128.05   129.73   129.78   130.52   130.72   130.75
eig.   :      132.94   136.01   138.10   138.63   138.84   139.56
eig.   :      140.05   140.16   141.22   141.64   142.13   143.19
eig.   :      143.44   143.72   143.76   144.54   145.92   147.38
eig.   :      148.49   153.63   157.44   161.00   172.61   174.81
eig.   :      180.62   182.41   185.94   212.94   272.91   344.96
eig.   :      351.32   352.45   423.40   426.41   439.46   472.46
eig.   :      531.18   649.53   816.07  1517.33  1550.20  1552.83
eig.   :     1558.18  3029.23  3219.65  3382.94  3421.87  3439.05
eig.   :     3494.23  3578.10  3629.74
written to xtb_localmodes and g98l.out
 
 normal mode %tage of torsion character
   1:  0.00   2:  0.00   3:  0.00   4:  0.00   5:  0.00   6:  0.00   7:  0.97   8:  0.95
   9:  0.69  10:  0.31  11:  0.66  12:  0.93  13:  0.88  14:  0.94  15:  0.45  16:  0.85
  17:  0.65  18:  1.00  19:  0.08  20:  0.10  21:  0.14  22:  0.68  23:  0.92  24:  0.50
  25:  0.67  26:  0.65  27:  0.57  28:  0.29  29:  0.40  30:  0.50  31:  0.38  32:  0.15
  33:  0.08  34:  0.84  35:  0.12  36:  0.96  37:  0.38  38:  0.20  39:  0.84  40:  0.33
  41:  0.58  42:  0.59  43:  0.36  44:  0.46  45:  0.13  46:  0.04  47:  0.75  48:  0.01
  49:  0.48  50:  0.57  51:  0.28  52:  0.73  53:  0.10  54:  0.19  55:  0.94  56:  0.87
  57:  0.52  58:  0.23  59:  0.96  60:  0.04  61:  0.44  62:  0.42  63:  0.63  64:  0.86
  65:  0.99  66:  0.40  67:  0.01  68:  0.11  69:  0.92  70:  0.28  71:  0.29  72:  0.49
  73:  0.87  74:  0.50  75:  0.61  76:  0.08  77:  0.29  78:  0.99  79:  0.55  80:  0.47
  81:  0.13  82:  0.65  83:  0.46  84:  0.88  85:  0.70  86:  0.01  87:  0.69  88:  0.02
  89:  0.01  90:  0.12  91:  0.41  92:  0.00  93:  0.00
 recommended # of modes for mode following          74

------------------------------------------------------------------------
 * finished run on 2020/06/02 at 14:04:14.777     
------------------------------------------------------------------------
 total:
 * wall-time:     0 d,  0 h,  0 min, 26.643 sec
 *  cpu-time:     0 d,  0 h,  0 min, 26.582 sec
 * ratio c/w:     0.998 speedup
 SCF:
 * wall-time:     0 d,  0 h,  0 min,  0.986 sec
 *  cpu-time:     0 d,  0 h,  0 min,  0.981 sec
 * ratio c/w:     0.995 speedup
 ANC optimizer:
 * wall-time:     0 d,  0 h,  0 min,  1.117 sec
 *  cpu-time:     0 d,  0 h,  0 min,  1.112 sec
 * ratio c/w:     0.996 speedup
 numerical hessian:
 * wall-time:     0 d,  0 h,  0 min, 24.508 sec
 *  cpu-time:     0 d,  0 h,  0 min, 24.460 sec
 * ratio c/w:     0.998 speedup

normal termination of xtb
