# Supplementary material for: Heterogeneous Nucleation of Butanol on NaCl: A Computational Study of Temperature, Humidity, Seed Charge, and Seed Size Effects
Source: J Phys Chem A. 2021 Mar 31;125(14):3025–36. doi: 10.1021/acs.jpca.0c10972 (PMC8054243; doi:10.1021/acs.jpca.0c10972)
Supplement: Supplementary file 2 — jp0c10972_si_002.zip [file jp0c10972_si_002.zip › ALL CLUSTERS/low_level_calc/negative seed/1Seed4W.xyz]

    31
        -69.25933085  Gyration_radius:  3.66783602396
 Na          1.49691125989759    2.39893605074404   -2.07002415686332
Na         -1.72968942122311    0.93059103231022    3.14552125515655
Na         -1.95497418814257    3.03723358226513   -1.53266729953712
Na         -0.54053729324272    0.03066446765751   -0.03065309348476
Na          0.25979755356636    3.37255168032753    1.20814188594578
Na          3.01153411050769   -0.47299648783207   -0.72399005202246
Na          1.25541231729914   -2.69523385456116    1.53508014239648
Na          1.82880731862122    0.57280716966107    2.62077025253430
Na         -4.05122914980039    0.88543290311752    0.29844691196307
Cl          0.13679713986664    4.35111834571865   -1.26839461539585
Cl         -0.17558339375322   -0.97429648784747    2.51445326230777
Cl          1.62172790124135    1.45231486751866    0.26691432248521
Cl          3.51123635723331   -1.19345056728708    1.74176534513690
Cl         -4.06929113225254    1.79538032454439   -2.01502039876077
Cl          0.95837743882287   -2.01787975189006   -0.78876738799461
Cl          0.42216530242093    2.45537032810789    3.59553006577110
Cl         -4.06833663123219   -0.03461443747448    2.62073417226947
Cl         -1.88912298398394    2.14183281274725    0.84113950070664
Cl          3.18047795242040    0.76953539559025   -2.91515756132461
O          -2.40707320547302   -1.07575981794370    0.09110425123669
H          -2.52039207593602   -1.96239995513151   -0.26677645846031
H          -2.69762877139696   -1.14722005218256    1.01626362226510
O           0.51132087316381   -0.81963372996262   -3.67077260483259
H           0.61926401963343   -1.49960250220620   -2.98940479428307
H           1.38621810352112   -0.41654785777377   -3.75234350595310
O          -0.90823853967715    0.84968697277534   -2.12643440268906
H          -1.83333000095933    0.75076949285422   -2.40229635055728
H          -0.42703489402688    0.27061948355931   -2.77159058927898
O           2.65229314027774   -3.97449329513659    2.48308209006140
H           3.20253555681176   -4.59834415066431    2.96218276525174
H           3.21758533579900   -3.18237195160334    2.38316340593777
