# Supplementary material for: Heterogeneous Nucleation of Butanol on NaCl: A Computational Study of Temperature, Humidity, Seed Charge, and Seed Size Effects
Source: J Phys Chem A. 2021 Mar 31;125(14):3025–36. doi: 10.1021/acs.jpca.0c10972 (PMC8054243; doi:10.1021/acs.jpca.0c10972)
Supplement: Supplementary file 2 — jp0c10972_si_002.zip [file jp0c10972_si_002.zip › ALL CLUSTERS/low_level_calc/negative seed/1Seed5BuOH.log]

      -----------------------------------------------------------      
     |                   =====================                   |     
     |                           x T B                           |     
     |                   =====================                   |     
     |                         S. Grimme                         |     
     |          Mulliken Center for Theoretical Chemistry        |     
     |                    University of Bonn                     |     
     |                 Version 6.0.1 (SAW181210)                 |     
      -----------------------------------------------------------      

   This program is distributed in the hope that it will be useful,
   but WITHOUT ANY WARRANTY; without even the implied warranty of
   MERCHANTABILITY or FITNESS FOR A PARTICULAR PURPOSE.
   
   FOR NON-COMMERCIAL, ACADEMIA USE ONLY.
   
   Cite this work as:
   S. Grimme, C. Bannwarth, P. Shushkov, J. Comput. Theory Chem., 2017,
   13, 1989-2009.
   C. Bannwarth, S. Ehlert and S. Grimme., ChemRxiv, 2018, preprint.
   http://doi.org/10.26434/chemrxiv.7246238.v1
   
   for sTDA-xTB:
   S. Grimme and C. Bannwarth, J. Chem. Phys., 2016, 145, 054103.
   
   in the mass-spec context:
   V. Asgeirsson, C. Bauer and S. Grimme, Chem. Sci., 2017, 8, 4879.
   
   if GBSA is used:
   P. Shushkov, F. März and S. Grimme, unpublished.
   
   for ANC optimizer:
   S. Grimme, unpublished.
   Rational Function algorithm used in ANCopt:
   F. Eckert, P. Pulay, H.-J. Werner, J. Comput. Chem., 1997, 18, 1473.
   
   with help from (in alphabetical order)
   C. Bannwarth, F. Bohle, G. Brandenburg, E. Caldeweyher, M. Checinski,
   S. Dohm, S. Ehlert, S. Ehrlich, F. März, H. Neugebauer, J. Pisarek,
   P. Pracht, P. Shushkov, and S. Spicher.
   
 * started run on 2020/06/02 at 14:29:50.950     
========================================================================
 # omp threads = 1
========================================================================
number of atoms            : 94
number of electrons        : 240
charge                     : -1
spin                       : .0
first test random number   : .3621

########################################################################
# WARNING! Please study the warnings concerning your input carefully
#  - the use of '-ohess' is discouraged, please use '--ohess' next time
########################################################################

           ------------------------------------------------- 
          |                 G F N 2 - x T B                 |
          | Geometry, Frequencies, Noncovalent interactions |
          |            JCTC 2018 parametrisation            |
           ------------------------------------------------- 
      method parameters     
 k(s)        :  1.8500
 k(p)        :  2.2300
 k(d)        :  2.2300
 k(f)        :  2.0000
 kEN (H0ij)  : -2.0000
 D4 a1       :  0.5200
 D4 a2       :  5.0000
 D4 s6       :  1.0000
 D4 s8       :  2.7000
 D4 s9       :  5.0000
 alphaj      :  2.0000


            Z     q(EN)     CN     RAES       Cart. coordinates
     1  Na  1.0    0.36    6.46    5.00    -7.29665     2.20673    -2.22598
     2  Na  1.0    0.32    9.65    5.00    -2.29867    -0.67657    -4.58087
     3  Na  1.0    0.28    7.67    5.00    -3.18736     6.92994    -3.24789
     4  Na  1.0    0.37    9.73    5.00     1.57088     3.26188     2.31704
     5  Na  1.0    0.46    5.81    5.00    -3.95184    -3.03410     1.10529
     6  Na  1.0    0.40    9.46    5.00     2.91906    -1.23401    -1.42989
     7  Na  1.0    0.38    5.04    5.00    -0.69971     4.24407    -8.42668
     8  Na  1.0    0.33    6.61    5.00     2.88684     5.86199    -3.03589
     9  Na  1.0    0.40    8.78    5.00    -4.11246     5.28022     2.67785
    10  Cl  7.0   -0.04    5.77    5.00    -2.34535     1.66859    -0.37123
    11  Cl  7.0   -0.14    3.69    4.99    -4.79002     3.30298    -6.46181
    12  Cl  7.0   -0.17    2.90    4.85    -7.17851     6.68605    -0.68241
    13  Cl  7.0   -0.12    3.76    5.00    -0.13969     7.43636     0.67652
    14  Cl  7.0   -0.12    2.90    4.85    -0.51152    -4.39141    -1.95968
    15  Cl  7.0   -0.21    2.84    4.82     0.47313     8.19823    -6.42085
    16  Cl  7.0   -0.14    2.89    4.85     5.54717     3.30782    -0.13447
    17  Cl  7.0   -0.21    2.13    3.57    -8.33055    -2.19065    -0.69010
    18  Cl  7.0   -0.24    1.54    2.66    -2.91282    -2.27438     5.66573
    19  Cl  7.0   -0.12    3.81    5.00     1.88960     1.48112    -5.64257
    20  O   6.0   -0.26    3.62    4.49    -0.65935     3.02417     5.48284
    21  H   1.0    0.05    1.48    1.59    -1.47482     1.38250     5.78139
    22  C   4.0   -0.03    4.59    4.65     0.66531     3.64930     7.71589
    23  H   1.0    0.01    1.03    1.43     1.55764     1.96811     8.53739
    24  H   1.0    0.01    1.01    1.43    -0.62916     4.43657     9.13900
    25  C   4.0   -0.07    4.66    4.72     2.68312     5.60081     7.10812
    26  H   1.0   -0.01    1.40    1.54     4.06901     4.76984     5.82624
    27  H   1.0   -0.01    1.14    1.45     1.79024     7.19428     6.15873
    28  C   4.0   -0.08    4.10    3.80     4.04903     6.54351     9.45995
    29  H   1.0    0.01    1.02    1.43     4.91046     4.94164    10.44021
    30  H   1.0    0.01    1.02    1.43     2.68369     7.40946    10.74530
    31  C   4.0   -0.13    4.01    3.64     6.08433     8.46293     8.78783
    32  H   1.0   -0.00    1.00    1.43     5.25042    10.07961     7.83273
    33  H   1.0   -0.00    1.00    1.43     7.05242     9.12771    10.47533
    34  H   1.0   -0.00    1.00    1.43     7.47114     7.61831     7.52819
    35  O   6.0   -0.27    3.03    2.89     6.81423    -1.94010    -1.92100
    36  H   1.0    0.03    1.55    1.64     7.29721    -0.22438    -1.48753
    37  C   4.0   -0.03    4.52    4.57     7.38880    -2.29954    -4.49642
    38  H   1.0   -0.00    1.01    1.43     9.44784    -2.44957    -4.75944
    39  H   1.0   -0.02    1.10    1.44     6.70923    -0.70470    -5.62637
    40  C   4.0   -0.08    4.39    4.37     6.11131    -4.70861    -5.39890
    41  H   1.0    0.01    1.03    1.43     6.94253    -6.31601    -4.41247
    42  H   1.0   -0.01    1.25    1.48     4.12186    -4.60458    -4.88008
    43  C   4.0   -0.08    4.09    3.79     6.32568    -5.07014    -8.24504
    44  H   1.0    0.00    1.02    1.43     8.31740    -5.14165    -8.79069
    45  H   1.0    0.00    1.03    1.43     5.47334    -3.44419    -9.18980
    46  C   4.0   -0.11    4.01    3.64     5.00193    -7.48042    -9.09627
    47  H   1.0    0.01    1.00    1.43     3.02503    -7.43673    -8.53844
    48  H   1.0    0.00    1.00    1.43     5.10407    -7.69459   -11.13899
    49  H   1.0    0.00    1.00    1.43     5.87656    -9.12496    -8.22599
    50  O   6.0   -0.33    3.22    3.47    -5.33153    -2.85288    -5.61386
    51  H   1.0    0.03    1.33    1.51    -6.68404    -3.39412    -4.49713
    52  C   4.0   -0.03    4.46    4.47    -5.01547    -4.63270    -7.56254
    53  H   1.0   -0.01    1.01    1.43    -6.75595    -4.80814    -8.68777
    54  H   1.0   -0.00    1.02    1.43    -4.54364    -6.49951    -6.78719
    55  C   4.0   -0.08    4.59    4.65    -2.87277    -3.72294    -9.24854
    56  H   1.0   -0.02    1.14    1.45    -3.31726    -1.80376    -9.86186
    57  H   1.0   -0.01    1.31    1.50    -1.14072    -3.67177    -8.13425
    58  C   4.0   -0.08    4.09    3.79    -2.46124    -5.38976   -11.55627
    59  H   1.0   -0.00    1.02    1.43    -4.21875    -5.51784   -12.63489
    60  H   1.0    0.01    1.02    1.43    -1.95783    -7.29538   -10.94084
    61  C   4.0   -0.13    4.01    3.64    -0.37490    -4.34156   -13.23960
    62  H   1.0    0.01    1.00    1.43     1.38160    -4.19391   -12.18557
    63  H   1.0   -0.00    1.00    1.43    -0.06166    -5.56354   -14.86273
    64  H   1.0   -0.01    1.00    1.43    -0.88153    -2.46793   -13.92328
    65  O   6.0   -0.30    3.10    3.07    -5.99313     2.66756     4.82342
    66  H   1.0    0.05    1.40    1.54    -5.29339     0.97843     5.07568
    67  C   4.0   -0.03    4.34    4.27    -8.41513     2.68271     5.94004
    68  H   1.0    0.01    1.01    1.43    -8.29352     2.05635     7.91919
    69  H   1.0   -0.01    1.01    1.43    -9.65953     1.36710     4.92641
    70  C   4.0   -0.09    4.34    4.27    -9.56813     5.31710     5.82989
    71  H   1.0   -0.01    1.17    1.46    -9.30488     6.06732     3.93181
    72  H   1.0   -0.01    1.03    1.43   -11.59675     5.12696     6.15002
    73  C   4.0   -0.08    4.16    3.92    -8.49746     7.17103     7.76407
    74  H   1.0    0.01    1.02    1.43    -8.58171     6.31064     9.64309
    75  H   1.0   -0.01    1.03    1.43    -9.70805     8.84485     7.78809
    76  C   4.0   -0.11    4.45    4.46    -5.79854     7.99672     7.21863
    77  H   1.0   -0.03    1.31    1.50    -5.67921     8.83560     5.34608
    78  H   1.0   -0.00    1.00    1.43    -5.19346     9.40383     8.58859
    79  H   1.0    0.01    1.27    1.49    -4.52066     6.40126     7.33364
    80  O   6.0   -0.25    3.85    4.78     2.25048    -0.83017     2.94681
    81  H   1.0    0.03    1.49    1.60     0.73868    -1.54966     3.72406
    82  C   4.0   -0.05    4.59    4.66     4.33236    -1.89831     4.25496
    83  H   1.0    0.01    1.01    1.43     4.05288    -1.75066     6.30587
    84  H   1.0   -0.00    1.09    1.44     5.99185    -0.79246     3.73367
    85  C   4.0   -0.08    4.33    4.25     4.80350    -4.65672     3.56257
    86  H   1.0    0.01    1.23    1.47     4.90549    -4.80720     1.51064
    87  H   1.0    0.01    1.03    1.43     6.62976    -5.22658     4.33415
    88  C   4.0   -0.07    4.11    3.82     2.75421    -6.42926     4.53989
    89  H   1.0    0.00    1.06    1.44     0.92226    -5.84362     3.80036
    90  H   1.0    0.01    1.02    1.43     2.67424    -6.33403     6.60239
    91  C   4.0   -0.12    4.01    3.64     3.23397    -9.14078     3.71062
    92  H   1.0    0.01    1.00    1.43     5.06234    -9.79930     4.38806
    93  H   1.0   -0.00    1.00    1.43     1.77691   -10.39344     4.44079
    94  H   1.0    0.01    1.00    1.43     3.21832    -9.25297     1.65903

  Z AO/shell   Hii/eV     exponent
  1     Wed Apr 25 08:07:45 CEST 2018   EN: 2.200 GM2: 0.406  GM3: 0.0800  RAES: 1.40
     1s    -10.707211    1.230000
  6     Wed Apr 25 08:07:45 CEST 2018   EN: 2.550 GM2: 0.538  GM3: 0.1500  RAES: 3.00
     2s    -13.970922    2.096432
     2p    -10.063292    1.800000
  8     Wed Apr 25 08:07:45 CEST 2018   EN: 3.440 GM2: 0.452  GM3:-0.0517  RAES: 1.80
     2s    -20.229985    2.439742
     2p    -15.503117    2.137023
 11     Tue Apr 24 16:34:09 CEST 2018   EN: 0.930 GM2: 0.271  GM3: 0.1799  RAES: 5.00
     3s     -4.546934    0.763787
     3p     -1.332719    0.573553
 17     Mon Apr 23 14:09:22 CEST 2018   EN: 3.160 GM2: 0.249  GM3: 0.1495  RAES: 2.50
     3s    -29.278781    2.485265
     3p    -12.673758    2.199650
     3d     -0.240338    2.476089
 no old-style atom pair restraining (fixing) potential
           ------------------------------------------------- 
          |        Self-Consistent Charge Iterations        |
           ------------------------------------------------- 

 Ncao       : 286
 Nao        : 276
 Nshell     : 148
 Nel        : 240
 T(el)      :   300.0
 intcut     :    25.0
 scfconv/Eh :  0.100E-05
   qconv/e  :  0.100E-03
 intneglect :  0.100E-07
 broydamp   :      0.250
 iter      E             dE          RMSdq      gap      omega  full diag
   1   -138.2802915 -0.138280E+03  0.817E+00    4.51       0.0  T
   2   -138.5689068 -0.288615E+00  0.443E+00    4.96       1.0  T
   3   -138.7013043 -0.132398E+00  0.272E+00    4.33       1.0  T
   4   -138.7229191 -0.216148E-01  0.165E+00    4.00       1.0  T
   5   -138.7374779 -0.145589E-01  0.109E+00    3.41       1.0  T
   6   -138.7387853 -0.130732E-02  0.526E-01    3.53       1.0  T
   7   -138.7398287 -0.104343E-02  0.260E-01    3.37       1.0  T
   8   -138.7402604 -0.431739E-03  0.160E-01    3.41       1.0  T
   9   -138.7404793 -0.218862E-03  0.118E-01    3.41       1.0  T
  10   -138.7407777 -0.298423E-03  0.619E-02    3.42       1.0  T
  11   -138.7408332 -0.554869E-04  0.300E-02    3.43       1.0  T
  12   -138.7408478 -0.146030E-04  0.180E-02    3.43       1.0  T
  13   -138.7408530 -0.522797E-05  0.117E-02    3.43       1.0  T
  14   -138.7408552 -0.212203E-05  0.854E-03    3.43       1.2  T
  15   -138.7408567 -0.156163E-05  0.591E-03    3.43       1.7  T
  16   -138.7408575 -0.744191E-06  0.307E-03    3.43       3.4  T
  17   -138.7408576 -0.862154E-07  0.185E-03    3.43       5.6  T
  18   -138.7408576 -0.304129E-07  0.117E-03    3.43       8.8  T
  19   -138.7408576 -0.991852E-08  0.813E-04    3.43      12.7  T
  20   -138.7408576 -0.103970E-07  0.485E-04    3.43      21.3  T
speedup  1.00
cpu  time for SCC    0.33 s
wall time for SCC    0.33 s

   *** convergence criteria satisfied after 20 iterations ***

          eigenvalues
 #    :         108        109        110        111        112        113        114        115
 occ. :        2.000      2.000      2.000      2.000      2.000      2.000      2.000      2.000
 eps  :        -8.278     -8.247     -8.225     -8.203     -8.182     -8.164     -8.140     -8.078
 #    :         116        117        118        119        120        121        122        123
 occ. :        2.000      2.000      2.000      2.000      2.000      0.000      0.000      0.000
 eps  :        -8.075     -8.038     -8.024     -8.006     -7.987     -4.556     -2.490     -1.474
 #    :         124        125        126        127        128        129        130        131
 occ. :        0.000      0.000      0.000      0.000      0.000      0.000      0.000      0.000
 eps  :        -0.909      0.719      1.380      1.674      2.579      2.875      3.073      3.125


   #   Z            q   n(s)   n(p)   n(d)      C6AA      α(0)
   1  11 Na     0.685  0.090  0.225  0.000    68.370    26.759
   2  11 Na     0.777  0.048  0.175  0.000    67.237    26.536
   3  11 Na     0.693  0.072  0.235  0.000    68.268    26.739
   4  11 Na     0.830  0.046  0.124  0.000    66.609    26.412
   5  11 Na     0.722  0.078  0.200  0.000    67.913    26.669
   6  11 Na     0.811  0.056  0.133  0.000    66.827    26.455
   7  11 Na     0.676  0.120  0.204  0.000    68.476    26.779
   8  11 Na     0.717  0.080  0.203  0.000    67.969    26.680
   9  11 Na     0.779  0.073  0.148  0.000    67.213    26.531
  10  17 Cl    -0.722  1.959  5.761  0.002   124.217    17.051
  11  17 Cl    -0.750  1.976  5.773  0.000   125.322    17.127
  12  17 Cl    -0.781  1.976  5.806  0.000   126.600    17.214
  13  17 Cl    -0.772  1.974  5.797  0.001   126.220    17.188
  14  17 Cl    -0.802  1.975  5.827  0.000   127.448    17.272
  15  17 Cl    -0.763  1.975  5.788  0.000   125.844    17.163
  16  17 Cl    -0.788  1.974  5.812  0.003   126.875    17.233
  17  17 Cl    -0.802  1.978  5.822  0.001   127.434    17.271
  18  17 Cl    -0.802  1.977  5.788  0.036   126.949    17.233
  19  17 Cl    -0.757  1.972  5.784  0.001   125.609    17.147
  20   8 O     -0.510  1.708  4.802  0.000    23.038     6.482
  21   1 H      0.354  0.646  0.000  0.000     0.571     1.184
  22   6 C      0.066  1.039  2.895  0.000    19.404     6.258
  23   1 H      0.034  0.966  0.000  0.000     2.537     2.491
  24   1 H      0.030  0.970  0.000  0.000     2.585     2.514
  25   6 C     -0.099  1.069  3.030  0.000    22.303     6.707
  26   1 H      0.051  0.949  0.000  0.000     2.296     2.366
  27   1 H      0.069  0.931  0.000  0.000     2.101     2.267
  28   6 C     -0.053  1.047  3.006  0.000    21.520     6.605
  29   1 H      0.026  0.974  0.000  0.000     2.646     2.544
  30   1 H      0.028  0.972  0.000  0.000     2.618     2.530
  31   6 C     -0.108  1.038  3.070  0.000    22.627     6.783
  32   1 H      0.042  0.958  0.000  0.000     2.420     2.432
  33   1 H      0.026  0.974  0.000  0.000     2.649     2.545
  34   1 H      0.042  0.958  0.000  0.000     2.418     2.432
  35   8 O     -0.478  1.699  4.778  0.000    22.357     6.386
  36   1 H      0.324  0.676  0.000  0.000     0.638     1.247
  37   6 C      0.066  1.043  2.891  0.000    19.407     6.259
  38   1 H      0.014  0.986  0.000  0.000     2.828     2.630
  39   1 H      0.043  0.957  0.000  0.000     2.407     2.426
  40   6 C     -0.086  1.063  3.023  0.000    22.094     6.685
  41   1 H      0.043  0.957  0.000  0.000     2.405     2.425
  42   1 H      0.075  0.925  0.000  0.000     2.031     2.227
  43   6 C     -0.054  1.048  3.007  0.000    21.549     6.609
  44   1 H      0.021  0.979  0.000  0.000     2.720     2.579
  45   1 H      0.037  0.963  0.000  0.000     2.483     2.464
  46   6 C     -0.106  1.038  3.068  0.000    22.585     6.777
  47   1 H      0.048  0.952  0.000  0.000     2.346     2.395
  48   1 H      0.025  0.975  0.000  0.000     2.653     2.547
  49   1 H      0.031  0.969  0.000  0.000     2.576     2.510
  50   8 O     -0.462  1.692  4.771  0.000    22.033     6.340
  51   1 H      0.325  0.675  0.000  0.000     0.647     1.262
  52   6 C      0.079  1.036  2.885  0.000    19.216     6.230
  53   1 H      0.021  0.979  0.000  0.000     2.719     2.578
  54   1 H      0.032  0.968  0.000  0.000     2.555     2.500
  55   6 C     -0.088  1.067  3.021  0.000    22.091     6.676
  56   1 H      0.052  0.948  0.000  0.000     2.292     2.368
  57   1 H      0.058  0.942  0.000  0.000     2.208     2.321
  58   6 C     -0.054  1.046  3.007  0.000    21.537     6.607
  59   1 H      0.027  0.973  0.000  0.000     2.628     2.535
  60   1 H      0.033  0.967  0.000  0.000     2.548     2.496
  61   6 C     -0.108  1.038  3.070  0.000    22.628     6.783
  62   1 H      0.049  0.951  0.000  0.000     2.333     2.388
  63   1 H      0.028  0.972  0.000  0.000     2.611     2.527
  64   1 H      0.035  0.965  0.000  0.000     2.517     2.481
  65   8 O     -0.478  1.697  4.781  0.000    22.360     6.386
  66   1 H      0.328  0.672  0.000  0.000     0.638     1.252
  67   6 C      0.085  1.036  2.880  0.000    19.205     6.245
  68   1 H      0.014  0.986  0.000  0.000     2.827     2.629
  69   1 H      0.025  0.975  0.000  0.000     2.663     2.552
  70   6 C     -0.079  1.060  3.019  0.000    21.980     6.670
  71   1 H      0.071  0.929  0.000  0.000     2.069     2.249
  72   1 H      0.024  0.976  0.000  0.000     2.671     2.556
  73   6 C     -0.051  1.049  3.003  0.000    21.494     6.601
  74   1 H      0.023  0.977  0.000  0.000     2.687     2.564
  75   1 H      0.025  0.975  0.000  0.000     2.653     2.547
  76   6 C     -0.130  1.050  3.080  0.000    22.903     6.798
  77   1 H      0.047  0.953  0.000  0.000     2.350     2.394
  78   1 H      0.031  0.969  0.000  0.000     2.574     2.509
  79   1 H      0.054  0.946  0.000  0.000     2.259     2.348
  80   8 O     -0.500  1.708  4.792  0.000    22.838     6.454
  81   1 H      0.349  0.651  0.000  0.000     0.587     1.202
  82   6 C      0.053  1.043  2.904  0.000    19.649     6.304
  83   1 H      0.036  0.964  0.000  0.000     2.509     2.477
  84   1 H      0.064  0.936  0.000  0.000     2.153     2.295
  85   6 C     -0.090  1.061  3.029  0.000    22.196     6.703
  86   1 H      0.069  0.931  0.000  0.000     2.090     2.260
  87   1 H      0.032  0.968  0.000  0.000     2.557     2.501
  88   6 C     -0.057  1.048  3.009  0.000    21.592     6.616
  89   1 H      0.061  0.939  0.000  0.000     2.192     2.316
  90   1 H      0.026  0.974  0.000  0.000     2.645     2.543
  91   6 C     -0.105  1.038  3.067  0.000    22.571     6.775
  92   1 H      0.021  0.979  0.000  0.000     2.720     2.579
  93   1 H      0.028  0.972  0.000  0.000     2.620     2.531
  94   1 H      0.046  0.954  0.000  0.000     2.377     2.411

 Mol. C6AA /au·bohr⁶  :     126354.741795
 Mol. C8AA /au·bohr⁸  :    4973033.857064
 Mol. α(0) /au        :        692.122965

 
 Wiberg/Mayer (AO) data. WBOs > 0.1 written file <wbo>
 largest (>0.05) Wiberg bond orders for each atom
           total WBO             WBO to atom ...
     1  Na  0.598    Cl  17 0.177    Cl  12 0.157    Cl  11 0.106    Cl  10 0.085
     2  Na  0.432    Cl  14 0.113    O   50 0.089    Cl  19 0.088    Cl  10 0.085    Cl  11 0.065
     3  Na  0.581    Cl  12 0.154    Cl  15 0.136    Cl  13 0.114    Cl  11 0.104
     4  Na  0.331    Cl  16 0.139    Cl  13 0.083    O   80 0.054
     5  Na  0.524    Cl  18 0.172    Cl  17 0.131    Cl  14 0.120    Cl  10 0.090
     6  Na  0.366    Cl  14 0.118    O   35 0.068    Cl  19 0.065    O   80 0.063
     7  Na  0.594    Cl  11 0.178    Cl  15 0.170    Cl  19 0.167
     8  Na  0.535    Cl  16 0.167    Cl  15 0.139    Cl  13 0.092    Cl  19 0.091
     9  Na  0.414    Cl  13 0.123    Cl  12 0.093    Cl  10 0.091    O   65 0.083    O   20 0.054
    10  Cl  0.535    Na   9 0.091    Na   5 0.090    Na   2 0.085    Na   1 0.085
    11  Cl  0.481    Na   7 0.178    Na   1 0.106    Na   3 0.104    Na   2 0.065
    12  Cl  0.417    Na   1 0.157    Na   3 0.154    Na   9 0.093
    13  Cl  0.436    Na   9 0.123    Na   3 0.114    Na   8 0.092    Na   4 0.083
    14  Cl  0.378    Na   5 0.120    Na   6 0.118    Na   2 0.113
    15  Cl  0.452    Na   7 0.170    Na   8 0.139    Na   3 0.136
    16  Cl  0.401    Na   8 0.167    Na   4 0.139
    17  Cl  0.377    Na   1 0.177    Na   5 0.131
    18  Cl  0.380    Na   5 0.172    H   21 0.054
    19  Cl  0.464    Na   7 0.167    Na   8 0.091    Na   2 0.088    Na   6 0.065
    20  O   1.983    C   22 0.993    H   21 0.811    Na   9 0.054
    21  H   0.873    O   20 0.811    Cl  18 0.054
    22  C   3.950    C   25 1.013    O   20 0.993    H   23 0.974    H   24 0.969
    23  H   0.997    C   22 0.974
    24  H   0.998    C   22 0.969
    25  C   3.990    C   22 1.013    C   28 1.009    H   27 0.974    H   26 0.971
    26  H   0.997    C   25 0.971
    27  H   0.995    C   25 0.974
    28  C   3.998    C   31 1.020    C   25 1.009    H   29 0.977    H   30 0.977
    29  H   0.999    C   28 0.977
    30  H   0.999    C   28 0.977
    31  C   3.995    C   28 1.020    H   33 0.988    H   32 0.987    H   34 0.986
    32  H   0.998    C   31 0.987
    33  H   0.999    C   31 0.988
    34  H   0.998    C   31 0.986
    35  O   1.988    C   37 0.996    H   36 0.855    Na   6 0.068
    36  H   0.894    O   35 0.855
    37  C   3.950    C   40 1.011    O   35 0.996    H   38 0.970    H   39 0.969
    38  H   0.999    C   37 0.970
    39  H   0.997    C   37 0.969
    40  C   3.991    C   37 1.011    C   43 1.009    H   41 0.977    H   42 0.964
    41  H   0.997    C   40 0.977
    42  H   0.995    C   40 0.964
    43  C   3.997    C   46 1.020    C   40 1.009    H   44 0.978    H   45 0.974
    44  H   0.999    C   43 0.978
    45  H   0.998    C   43 0.974
    46  C   3.995    C   43 1.020    H   49 0.988    H   48 0.988    H   47 0.984
    47  H   0.998    C   46 0.984
    48  H   0.999    C   46 0.988
    49  H   0.999    C   46 0.988
    50  O   2.012    C   52 0.997    H   51 0.859    Na   2 0.089
    51  H   0.893    O   50 0.859
    52  C   3.955    C   55 1.011    O   50 0.997    H   54 0.972    H   53 0.970
    53  H   0.999    C   52 0.970
    54  H   0.996    C   52 0.972
    55  C   3.992    C   52 1.011    C   58 1.009    H   57 0.972    H   56 0.970
    56  H   0.998    C   55 0.970
    57  H   0.996    C   55 0.972
    58  C   3.997    C   61 1.020    C   55 1.009    H   59 0.976    H   60 0.976
    59  H   0.999    C   58 0.976
    60  H   0.998    C   58 0.976
    61  C   3.995    C   58 1.020    H   63 0.988    H   64 0.984    H   62 0.984
    62  H   0.997    C   61 0.984
    63  H   0.999    C   61 0.988
    64  H   0.998    C   61 0.984
    65  O   1.997    C   67 0.994    H   66 0.842    Na   9 0.083
    66  H   0.891    O   65 0.842
    67  C   3.955    C   70 1.013    O   65 0.994    H   69 0.974    H   68 0.972
    68  H   0.999    C   67 0.972
    69  H   0.999    C   67 0.974
    70  C   3.990    C   67 1.013    C   73 1.012    H   72 0.977    H   71 0.967
    71  H   0.995    C   70 0.967
    72  H   0.999    C   70 0.977
    73  C   3.997    C   76 1.024    C   70 1.012    H   75 0.978    H   74 0.976
    74  H   0.998    C   73 0.976
    75  H   0.999    C   73 0.978
    76  C   3.995    C   73 1.024    H   78 0.989    H   79 0.983    H   77 0.981
    77  H   0.998    C   76 0.981
    78  H   0.999    C   76 0.989
    79  H   0.996    C   76 0.983
    80  O   2.007    C   82 0.986    H   81 0.834    Na   6 0.063    Na   4 0.054
    81  H   0.878    O   80 0.834
    82  C   3.944    C   85 1.004    O   80 0.986    H   84 0.973    H   83 0.971
    83  H   0.998    C   82 0.971
    84  H   0.994    C   82 0.973
    85  C   3.994    C   88 1.011    C   82 1.004    H   87 0.975    H   86 0.964
    86  H   0.996    C   85 0.964
    87  H   0.998    C   85 0.975
    88  C   3.995    C   91 1.019    C   85 1.011    H   90 0.977    H   89 0.965
    89  H   0.996    C   88 0.965
    90  H   0.999    C   88 0.977
    91  C   3.997    C   88 1.019    H   92 0.988    H   93 0.988    H   94 0.985
    92  H   0.999    C   91 0.988
    93  H   0.999    C   91 0.988
    94  H   0.998    C   91 0.985
 MOs/occ written to file <molden.input>
 
molecular dipole:
                 x           y           z       tot (Debye)
 q only:        4.084      -2.543       0.816
   full:        2.327      -2.940       1.244      10.041
molecular quadrupole (traceless):
                xx          xy          yy          xz          yz          zz
 q only:      -19.794      -0.280     -26.825       2.813      39.078      46.619
  q+dip:      -16.063      -0.087     -34.531      -0.836      30.960      50.593
   full:      -15.644       2.164     -35.047      -1.715      30.328      50.691

SCC energy    :    -138.7408576
rep           :       1.1074214
ES            :       0.8792407
AES           :      -0.0182939
AXC           :       0.0211228
disp          :      -0.1204674
XB            :       0.0000000
fix           :       0.0000000
total E       :    -137.6280355
atomizationE  :      20.3563634    12773.81
(atE without considering molecular charge,
 total energy contains solvation terms)
H-L gap (eV)  :          3.4303
           ------------------------------------------------- 
          |                 ===============                 |
          |                   A N C O P T                   |
          |                 ===============                 |
          |          Approximate Normal Coordinate          |
          |           Rational Function Optimizer           |
           ------------------------------------------------- 
dumping coords to <xtbopt.coord> and <xtbopt.log>
 optlevel               0
 Maxcycle             282
 Maxmicro              25
 Econv         5.000000000000000E-006
 Gconv         1.000000000000000E-003
 Maxdispl       1.00000000000000     
 Hlow          5.000000000000000E-003
 S6             20.0000000000000     
 Nvar              276

generating ANC from model Hessian ...
 Shifting diagonal of input Hessian by   2.074317616846718E-002
 Lowest  eigenvalues of input Hessian
    0.005000    0.006500    0.006826    0.007522    0.010558    0.011491
    0.014398    0.015734    0.016520    0.017093    0.017396    0.018585
    0.019181    0.020553    0.020705   -0.000000   -0.000000   -0.000000
 Highest eigenvalues
    1.344891    1.476724    1.500185    1.515812    1.519688    1.545051
 
cpu  time for ANC gen    0.08 s
wall time for ANC gen    0.08 s
................................................................................
.............................. CYCLE    1 ......................................
................................................................................
   1   -138.7408576 -0.138741E+03  0.229E-04    3.43       0.0  T
   2   -138.7408576 -0.146628E-09  0.179E-04    3.43      57.6  T
   3   -138.7408576 -0.119798E-09  0.158E-04    3.43      65.4  T
speedup  1.00
cpu  time for SCC    0.05 s
wall time for SCC    0.05 s
speedup  1.00
cpu  time for grad    0.18 s
wall time for grad    0.18 s
 E :   -137.62803552  G :  0.000066    pred/act E change:  0.000D+00  0.240D-07
Maxdispl :   0.0012   ||displ|| :   0.0017   Lambda : -0.502D-07
Largest |displ|/coords:  0.0012 (   1)  0.0003 (   4)  0.0003 (  37)
................................................................................
.............................. CYCLE    2 ......................................
................................................................................
   1   -138.7408618 -0.138741E+03  0.209E-03    3.43       0.0  T
   2   -138.7408618 -0.220416E-08  0.104E-03    3.43       9.9  T
   3   -138.7408618 -0.517076E-09  0.331E-04    3.43      31.2  T
   4   -138.7408618 -0.147764E-09  0.156E-04    3.43      66.0  T
speedup  1.01
cpu  time for SCC    0.06 s
wall time for SCC    0.06 s
speedup  1.00
cpu  time for grad    0.19 s
wall time for grad    0.19 s
 E :   -137.62803555  G :  0.000050    pred/act E change:  0.000D+00 -0.268D-07
Maxdispl :   0.0012   ||displ|| :   0.0042   Lambda : -0.134D-06
Largest |displ|/coords:  0.0012 (   1)  0.0010 (  18)  0.0010 (  37)

   *** GEOMETRY OPTIMIZATION CONVERGED AFTER 2 ITERATIONS ***

------------------------------------------------------------------------
 total energy gain (kcal):     -0.0000
------------------------------------------------------------------------
================
 final structure:
================
$coord
       -7.29661834946918        2.20661745119986       -2.22573077258440      Na
       -2.29877206903923       -0.67639239086921       -4.58100822419663      Na
       -3.18681138232594        6.92998765651933       -3.24719933428567      Na
        1.57095555597971        3.26194103820213        2.31716670799498      Na
       -3.95196134688817       -3.03410715320083        1.10520337451470      Na
        2.91904703910933       -1.23413987926247       -1.42980449253518      Na
       -0.69963872835936        4.24417179750774       -8.42666120860824      Na
        2.88670748996906        5.86195234747757       -3.03589359402845      Na
       -4.11241508633679        5.28043228895681        2.67793346057407      Na
       -2.34544853710127        1.66833905478263       -0.37145628948281      Cl
       -4.78995368268175        3.30247338803515       -6.46196477537360      Cl
       -7.17837575840136        6.68606111396683       -0.68246374778958      Cl
       -0.14010213504553        7.43620396613635        0.67605092701779      Cl
       -0.51163301289381       -4.39156871964960       -1.95981047663495      Cl
        0.47307927299513        8.19833013817894       -6.42096411950310      Cl
        5.54708402121618        3.30775601144761       -0.13453308275542      Cl
       -8.33073537753780       -2.19071695535755       -0.68984036987511      Cl
       -2.91275792564143       -2.27436703490438        5.66563600571472      Cl
        1.88952366297694        1.48108864387858       -5.64255699470758      Cl
       -0.65934667998344        3.02420397103191        5.48292587327385      O 
       -1.47480057553345        1.38251624434131        5.78139294020297      H 
        0.66528480083917        3.64927451800687        7.71602354023961      C 
        1.55755617242478        1.96805393834810        8.53751223016709      H 
       -0.62919504831502        4.43656041559446        9.13911011397827      H 
        2.68312346827554        5.60074584966790        7.10826109994395      C 
        4.06901177078040        4.76973111144993        5.82640074629289      H 
        1.79027389227929        7.19420657589798        6.15882467922695      H 
        4.04904857738532        6.54350010812726        9.46006127635748      C 
        4.91050300273607        4.94167126736399       10.44036275340014      H 
        2.68372459891242        7.40949135291086       10.74538740669934      H 
        6.08432728497311        8.46290293487411        8.78781387162953      C 
        5.25036967224658       10.07953276978605        7.83267402388210      H 
        7.05247054334268        9.12775282289720       10.47524848133839      H 
        7.47108746902288        7.61823879335285        7.52816383304228      H 
        6.81428428290630       -1.94008049608918       -1.92097835018517      O 
        7.29732972883818       -0.22436921832466       -1.48752099167111      H 
        7.38887064324554       -2.29958959476553       -4.49640192097414      C 
        9.44791135321738       -2.44965668270746       -4.75937641407476      H 
        6.70932912759769       -0.70475005794087       -5.62636916315524      H 
        6.11133057127663       -4.70862049733375       -5.39885951648198      C 
        6.94250871662643       -6.31605985911325       -4.41244815416394      H 
        4.12188285330733       -4.60456267655453       -4.88004295810002      H 
        6.32569924878326       -5.07013510930207       -8.24501256861017      C 
        8.31742875777347       -5.14166897628021       -8.79063816171069      H 
        5.47340584700054       -3.44414921058793       -9.18974683004727      H 
        5.00192259108890       -7.48037416006084       -9.09626289911560      C 
        3.02500071934462       -7.43664574637694       -8.53846745898675      H 
        5.10405245165951       -7.69453583772886      -11.13898364775142      H 
        5.87650652301011       -9.12492953117394       -8.22597944974493      H 
       -5.33157203381671       -2.85278951383986       -5.61389712861831      O 
       -6.68397624126011       -3.39419431159641       -4.49712672864874      H 
       -5.01550520932608       -4.63263236543377       -7.56255270821863      C 
       -6.75597899984807       -4.80807057697086       -8.68776901703454      H 
       -4.54367406674868       -6.49943394625592       -6.78719515451810      H 
       -2.87280721766912       -3.72293143382322       -9.24861582789256      C 
       -3.31730752406672       -1.80378383873879       -9.86200840270706      H 
       -1.14075265694926       -3.67170355171773       -8.13433870694563      H 
       -2.46129527735300       -5.38977377406334      -11.55631841595056      C 
       -4.21880703236439       -5.51780762269252      -12.63491637033225      H 
       -1.95788620449387       -7.29538765865391      -10.94095934039671      H 
       -0.37498306732016       -4.34155289483737      -13.23966734757432      C 
        1.38152975829634       -4.19382943275919      -12.18566377621424      H 
       -0.06169332527927       -5.56353208045040      -14.86279175600431      H 
       -0.88168100895327       -2.46794793306960      -13.92336966642650      H 
       -5.99311795765629        2.66763531500336        4.82340769476003      O 
       -5.29331020775766        0.97853199857016        5.07567087588562      H 
       -8.41510264257891        2.68272062584312        5.94002106622123      C 
       -8.29349203200168        2.05640045936675        7.91919120249541      H 
       -9.65947607879295        1.36704974551851        4.92643015248586      H 
       -9.56815689873995        5.31708654897491        5.82981977848511      C 
       -9.30489294841082        6.06726139493762        3.93171990849900      H 
      -11.59677258143255        5.12694884586689        6.14994711647274      H 
       -8.49748193410658        7.17103248027274        7.76398881889819      C 
       -8.58174128653840        6.31063467672446        9.64300181810599      H 
       -9.70805587188079        8.84486530723382        7.78801141039930      H 
       -5.79855598487039        7.99669777423111        7.21855731665542      C 
       -5.67920577932397        8.83555855239004        5.34599493461259      H 
       -5.19347539081477        9.40382894486449        8.58849466383430      H 
       -4.52067559177751        6.40124729594117        7.33360594615971      H 
        2.25049656897719       -0.83019046951417        2.94680377361354      O 
        0.73869892207330       -1.54960311620724        3.72415865063946      H 
        4.33242812741160       -1.89825505860953        4.25499120284572      C 
        4.05293721817821       -1.75051833150987        6.30589145234079      H 
        5.99188464389837       -0.79239203169661        3.73364914325881      H 
        4.80357524468564       -4.65666280407844        3.56257084656380      C 
        4.90543742723164       -4.80702739470015        1.51062543432495      H 
        6.62987811818462       -5.22654921154372        4.33402359640505      H 
        2.75429373317317       -6.42921206208907        4.53990234279446      C 
        0.92236190160579       -5.84358493914525        3.80030559299812      H 
        2.67426789873918       -6.33395789720451        6.60239224054898      H 
        3.23400273236715       -9.14077575417287        3.71068961175797      C 
        5.06234416298719       -9.79934396910575        4.38812635398461      H 
        1.77689522214846      -10.39334237438165        4.44091453388831      H 
        3.21832543221949       -9.25303138509926        1.65910539410894      H 
$end
 
 Bond Distances (Angstroems)
 ---------------------------
Na1-Na2=3.2978       Na1-Na3=3.3570       Na1-Na5=3.7324       Na1-Na9=3.4955       Na1-Cl10=2.8122      Na1-Cl11=2.6685      
Na1-Cl12=2.5079      Na1-Cl17=2.5248      Na2-Na1=3.2978       Na2-Na3=4.1135       Na2-Na5=3.3729       Na2-Na6=3.2391       
Na2-Na7=3.4114       Na2-Cl10=2.5500      Na2-Cl11=2.6762      Na2-Cl14=2.5852      Na2-Cl19=2.5556      Na2-O50=2.0496       
Na2-C52=2.9898       Na2-C55=2.9652       Na3-Na1=3.3570       Na3-Na2=4.1135       Na3-Na7=3.3563       Na3-Na8=3.2652       
Na3-Na9=3.2913       Na3-Cl10=3.2042      Na3-Cl11=2.7016      Na3-Cl12=2.5140      Na3-Cl13=2.6422      Na3-Cl15=2.6499      
Na4-Na6=3.1782       Na4-Na8=3.2252       Na4-Na9=3.1973       Na4-Cl10=2.6515      Na4-Cl13=2.5404      Na4-Cl16=2.4720      
Na4-O20=2.0531       Na4-C22=2.9041       Na4-C25=2.8820       Na4-H26=2.4151       Na4-O80=2.2203       Na5-Na1=3.7324       
Na5-Na2=3.3729       Na5-Na6=3.9909       Na5-Cl10=2.7433      Na5-Cl14=2.5419      Na5-Cl17=2.5437      Na5-Cl18=2.5076      
Na6-Na2=3.2391       Na6-Na4=3.1782       Na6-Na5=3.9909       Na6-Na8=3.8501       Na6-Cl10=3.2301      Na6-Cl14=2.4832      
Na6-Cl16=2.8602      Na6-Cl19=2.7076      Na6-O35=2.1109       Na6-H36=2.3779       Na6-C37=2.9234       Na6-O80=2.3526       
Na7-Na2=3.4114       Na7-Na3=3.3563       Na7-Na8=3.5316       Na7-Cl11=2.4524      Na7-Cl15=2.4269      Na7-Cl19=2.4871      
Na8-Na3=3.2652       Na8-Na4=3.2252       Na8-Na6=3.8501       Na8-Na7=3.5316       Na8-Cl13=2.6679      Na8-Cl15=2.5236      
Na8-Cl16=2.4832      Na8-Cl19=2.7487      Na9-Na1=3.4955       Na9-Na3=3.2913       Na9-Na4=3.1973       Na9-Cl10=2.6705      
Na9-Cl12=2.5195      Na9-Cl13=2.6158      Na9-O20=2.6396       Na9-O65=2.0472       Na9-C76=2.9386       Na9-H77=2.4940       
Cl10-Na1=2.8122      Cl10-Na2=2.5500      Cl10-Na3=3.2042      Cl10-Na4=2.6515      Cl10-Na5=2.7433      Cl10-Na6=3.2301      
Cl10-Na9=2.6705      Cl11-Na1=2.6685      Cl11-Na2=2.6762      Cl11-Na3=2.7016      Cl11-Na7=2.4524      Cl12-Na1=2.5079      
Cl12-Na3=2.5140      Cl12-Na9=2.5195      Cl13-Na3=2.6422      Cl13-Na4=2.5404      Cl13-Na8=2.6679      Cl13-Na9=2.6158      
Cl14-Na2=2.5852      Cl14-Na5=2.5419      Cl14-Na6=2.4832      Cl15-Na3=2.6499      Cl15-Na7=2.4269      Cl15-Na8=2.5236      
Cl16-Na4=2.4720      Cl16-Na6=2.8602      Cl16-Na8=2.4832      Cl17-Na1=2.5248      Cl17-Na5=2.5437      Cl18-Na5=2.5076      
Cl19-Na2=2.5556      Cl19-Na6=2.7076      Cl19-Na7=2.4871      Cl19-Na8=2.7487      O20-Na4=2.0531       O20-Na9=2.6396       
O20-H21=0.9828       O20-C22=1.4132       H21-O20=0.9828       C22-Na4=2.9041       C22-O20=1.4132       C22-H23=1.0970       
C22-H24=1.1000       C22-C25=1.5199       H23-C22=1.0970       H24-C22=1.1000       C25-Na4=2.8820       C25-C22=1.5199       
C25-H26=1.0915       C25-H27=1.0894       C25-C28=1.5232       H26-Na4=2.4151       H26-C25=1.0915       H27-C25=1.0894       
C28-C25=1.5232       C28-H29=1.0934       C28-H30=1.0930       C28-C31=1.5226       H29-C28=1.0934       H30-C28=1.0930       
C31-C28=1.5226       C31-H32=1.0872       C31-H33=1.0879       C31-H34=1.0875       H32-C31=1.0872       H33-C31=1.0879       
H34-C31=1.0875       O35-Na6=2.1109       O35-H36=0.9707       O35-C37=1.4093       H36-Na6=2.3779       H36-O35=0.9707       
C37-Na6=2.9234       C37-O35=1.4093       C37-H38=1.1013       C37-H39=1.0950       C37-C40=1.5199       H38-C37=1.1013       
H39-C37=1.0950       C40-C37=1.5199       C40-H41=1.0906       C40-H42=1.0894       C40-C43=1.5225       H41-C40=1.0906       
H42-C40=1.0894       C43-C40=1.5225       C43-H44=1.0935       C43-H45=1.0926       C43-C46=1.5233       H44-C43=1.0935       
H45-C43=1.0926       C46-C43=1.5233       C46-H47=1.0872       C46-H48=1.0882       C46-H49=1.0880       H47-C46=1.0872       
H48-C46=1.0882       H49-C46=1.0880       O50-Na2=2.0496       O50-H51=0.9713       O50-C52=1.4066       H51-O50=0.9713       
C52-Na2=2.9898       C52-O50=1.4066       C52-H53=1.1007       C52-H54=1.0984       C52-C55=1.5210       H53-C52=1.1007       
H54-C52=1.0984       C55-Na2=2.9652       C55-C52=1.5210       C55-H56=1.0918       C55-H57=1.0902       C55-C58=1.5221       
H56-C55=1.0918       H57-C55=1.0902       C58-C55=1.5221       C58-H59=1.0933       C58-H60=1.0927       C58-C61=1.5232       
H59-C58=1.0933       H60-C58=1.0927       C61-C58=1.5232       C61-H62=1.0868       C61-H63=1.0878       C61-H64=1.0889       
H62-C61=1.0868       H63-C61=1.0878       H64-C61=1.0889       O65-Na9=2.0472       O65-H66=0.9767       O65-C67=1.4113       
H66-O65=0.9767       C67-O65=1.4113       C67-H68=1.1004       C67-H69=1.0982       C67-C70=1.5229       H68-C67=1.1004       
H69-C67=1.0982       C70-C67=1.5229       C70-H71=1.0890       C70-H72=1.0914       C70-C73=1.5268       H71-C70=1.0890       
H72-C70=1.0914       C73-C70=1.5268       C73-H74=1.0945       C73-H75=1.0932       C73-C76=1.5212       H74-C73=1.0945       
H75-C73=1.0932       C76-Na9=2.9386       C76-C73=1.5212       C76-H77=1.0876       C76-H78=1.0874       C76-H79=1.0834       
H77-Na9=2.4940       H77-C76=1.0876       H78-C76=1.0874       H79-C76=1.0834       O80-Na4=2.2203       O80-Na6=2.3526       
O80-H81=0.9768       O80-C82=1.4186       H81-O80=0.9768       C82-O80=1.4186       C82-H83=1.0981       C82-H84=1.0907       
C82-C85=1.5255       H83-C82=1.0981       H84-C82=1.0907       C85-C82=1.5255       C85-H86=1.0901       C85-H87=1.0916       
C85-C88=1.5242       H86-C85=1.0901       H87-C85=1.0916       C88-C85=1.5242       C88-H89=1.0904       C88-H90=1.0934       
C88-C91=1.5218       H89-C88=1.0904       H90-C88=1.0934       C91-C88=1.5218       C91-H92=1.0891       C91-H93=1.0878       
C91-H94=1.0873       H92-C91=1.0891       H93-C91=1.0878       H94-C91=1.0873       
 C  H  Rav=1.0917 sigma=0.0043  Rmin=1.0834  Rmax=1.1013    45
 C  C  Rav=1.5227 sigma=0.0018  Rmin=1.5199  Rmax=1.5268    15
 O  H  Rav=0.9757 sigma=0.0044  Rmin=0.9707  Rmax=0.9828     5
 O  C  Rav=1.4118 sigma=0.0041  Rmin=1.4066  Rmax=1.4186     5
 Na H  Rav=2.4290 sigma=0.0484  Rmin=2.3779  Rmax=2.4940     3
 Na C  Rav=2.9339 sigma=0.0361  Rmin=2.8820  Rmax=2.9898     6
 Na O  Rav=2.2105 sigma=0.2041  Rmin=2.0472  Rmax=2.6396     7
 Na Na Rav=3.4650 sigma=0.2784  Rmin=3.1782  Rmax=4.1135    17
 Cl Na Rav=2.6315 sigma=0.1797  Rmin=2.4269  Rmax=3.2301    34
 
 selected bond angles (degree)
 --------------------
Na3-Na1-Na2= 76.35             Na5-Na1-Na2= 56.94             Na5-Na1-Na3=108.79             Na9-Na1-Na2= 96.27             
Na9-Na1-Na3= 57.37             Na9-Na1-Na5= 76.50             Cl10-Na1-Na2= 48.54            Cl10-Na1-Na3= 61.84            
Cl10-Na1-Na5= 47.01            Cl10-Na1-Na9= 48.62            Cl11-Na1-Na2= 52.00            Cl11-Na1-Na3= 51.75            
Cl11-Na1-Na5=108.81            Cl11-Na1-Na9=106.43            Cl11-Na1-Cl10= 81.49           Cl12-Na1-Na2=122.70            
Cl12-Na1-Na3= 48.13            Cl12-Na1-Na5=122.46            Cl12-Na1-Na9= 46.09            Cl12-Na1-Cl10= 87.64           
Cl12-Na1-Cl11= 93.20           Cl17-Na1-Na2= 82.48            Cl17-Na1-Na3=151.46            Cl17-Na1-Na5= 42.77            
Cl17-Na1-Na9=107.12            Cl17-Na1-Cl10= 89.79           Cl17-Na1-Cl11=125.34           Cl17-Na1-Cl12=140.51           
Na3-Na2-Na1= 52.47             Na5-Na2-Na1= 68.03             Na5-Na2-Na3=100.33             Na6-Na2-Na1=122.09             
Na6-Na2-Na3= 95.64             Na6-Na2-Na5= 74.22             Na7-Na2-Na1= 94.09             Na7-Na2-Na3= 51.96             
Na7-Na2-Na5=151.51             Na7-Na2-Na6= 99.51             Cl10-Na2-Na1= 55.73            Cl10-Na2-Na3= 51.16            
Cl10-Na2-Na5= 53.00            Cl10-Na2-Na6= 66.60            Cl10-Na2-Na7= 98.75            Cl11-Na2-Na1= 51.80            
Cl11-Na2-Na3= 40.33            Cl11-Na2-Na5=119.68            Cl11-Na2-Na6=133.09            Cl11-Na2-Na7= 45.56            
Cl11-Na2-Cl10= 86.41           Cl14-Na2-Na1=116.26            Cl14-Na2-Na3=133.94            Cl14-Na2-Na5= 48.31            
Cl14-Na2-Na6= 48.90            Cl14-Na2-Na7=144.07            Cl14-Na2-Cl10= 84.54           Cl14-Na2-Cl11=167.98           
Cl19-Na2-Na1=124.88            Cl19-Na2-Na3= 72.52            Cl19-Na2-Na5=125.89            Cl19-Na2-Na6= 54.17            
Cl19-Na2-Na7= 46.59            Cl19-Na2-Cl10= 89.03           Cl19-Na2-Cl11= 89.65           Cl19-Na2-Cl14= 98.07           
O50-Na2-Na1= 74.50             O50-Na2-Na3=120.41             O50-Na2-Na5= 80.04             O50-Na2-Na6=138.90             
O50-Na2-Na7=117.65             O50-Na2-Cl10=119.92            O50-Na2-Cl11= 87.55            O50-Na2-Cl14= 90.13            
O50-Na2-Cl19=150.63            C52-Na2-Na1= 97.92             C52-Na2-Na3=136.12             C52-Na2-Na5= 94.99             
C52-Na2-Na6=128.15             C52-Na2-Na7=109.81             C52-Na2-Cl10=142.85            C52-Na2-Cl11= 96.76            
C52-Na2-Cl14= 85.79            C52-Na2-Cl19=127.87            C52-Na2-O50= 24.40             C55-Na2-Na1=118.96             
C55-Na2-Na3=131.55             C55-Na2-Na5=121.03             C55-Na2-Na6=117.82             C55-Na2-Na7= 86.76             
C55-Na2-Cl10=172.42            C55-Na2-Cl11= 93.87            C55-Na2-Cl14= 94.07            C55-Na2-Cl19= 98.55            
C55-Na2-O50= 52.56             C55-Na2-C52= 29.59             Na2-Na3-Na1= 51.18             Na7-Na3-Na1= 94.03             
Na7-Na3-Na2= 53.18             Na8-Na3-Na1=120.22             Na8-Na3-Na2= 73.98             Na8-Na3-Na7= 64.45             
Na9-Na3-Na1= 63.43             Na9-Na3-Na2= 85.47             Na9-Na3-Na7=136.39             Na9-Na3-Na8= 93.90             
Cl10-Na3-Na1= 50.69            Cl10-Na3-Na2= 38.31            Cl10-Na3-Na7= 88.02            Cl10-Na3-Na8= 72.33            
Cl10-Na3-Na9= 48.53            Cl11-Na3-Na1= 50.87            Cl11-Na3-Na2= 39.87            Cl11-Na3-Na7= 46.21            
Cl11-Na3-Na8=101.99            Cl11-Na3-Na9=111.39            Cl11-Na3-Cl10= 74.05           Cl12-Na3-Na1= 47.97            
Cl12-Na3-Na2= 97.95            Cl12-Na3-Na7=138.47            Cl12-Na3-Na8=143.10            Cl12-Na3-Na9= 49.24            
Cl12-Na3-Cl10= 79.38           Cl12-Na3-Cl11= 92.27           Cl13-Na3-Na1=110.14            Cl13-Na3-Na2= 99.46            
Cl13-Na3-Na7=116.44            Cl13-Na3-Na8= 52.41            Cl13-Na3-Na9= 50.89            Cl13-Na3-Cl10= 68.29           
Cl13-Na3-Cl11=139.33           Cl13-Na3-Cl12= 95.38           Cl15-Na3-Na1=139.83            Cl15-Na3-Na2= 93.19            
Cl15-Na3-Na7= 45.82            Cl15-Na3-Na8= 49.17            Cl15-Na3-Na9=141.23            Cl15-Na3-Cl10=114.81           
Cl15-Na3-Cl11= 90.59           Cl15-Na3-Cl12=165.75           Cl15-Na3-Cl13= 91.51           Na8-Na4-Na6= 73.92             
Na9-Na4-Na6=119.90             Na9-Na4-Na8= 96.49             Cl10-Na4-Na6= 66.58            Cl10-Na4-Na8= 80.39            
Cl10-Na4-Na9= 53.35            Cl13-Na4-Na6=121.18            Cl13-Na4-Na8= 53.54            Cl13-Na4-Na9= 52.75            
Cl13-Na4-Cl10= 79.31           Cl16-Na4-Na6= 59.26            Cl16-Na4-Na8= 49.54            Cl16-Na4-Na9=145.97            
Cl16-Na4-Cl10=112.75           Cl16-Na4-Cl13= 96.63           O20-Na4-Na6=126.31             O20-Na4-Na8=150.10             
O20-Na4-Na9= 55.32             O20-Na4-Cl10= 88.23            O20-Na4-Cl13= 97.32            O20-Na4-Cl16=156.65            
C22-Na4-Na6=134.72             C22-Na4-Na8=150.41             C22-Na4-Na9= 76.26             C22-Na4-Cl10=114.92            
C22-Na4-Cl13=102.48            C22-Na4-Cl16=131.00            C22-Na4-O20= 26.72             C25-Na4-Na6=145.53             
C25-Na4-Na8=123.05             C25-Na4-Na9= 89.78             C25-Na4-Cl10=140.20            C25-Na4-Cl13= 90.01            
C25-Na4-Cl16=106.48            C25-Na4-O20= 54.96             C25-Na4-C22= 30.45             H26-Na4-Na6=127.17             
H26-Na4-Na8=114.60             H26-Na4-Na9=111.01             H26-Na4-Cl10=161.00            H26-Na4-Cl13= 99.83            
H26-Na4-Cl16= 86.24            H26-Na4-O20= 72.99             H26-Na4-C22= 46.42             H26-Na4-C25= 21.55             
O80-Na4-Na6= 47.71             O80-Na4-Na8=120.86             O80-Na4-Na9=117.98             O80-Na4-Cl10= 84.08            
O80-Na4-Cl13=163.16            O80-Na4-Cl16= 87.16            O80-Na4-O20= 84.89             O80-Na4-C22= 87.02             
O80-Na4-C25=104.70             O80-Na4-H26= 96.79             Na2-Na5-Na1= 55.03             Na6-Na5-Na1= 95.51             
Na6-Na5-Na2= 51.36             Cl10-Na5-Na1= 48.58            Cl10-Na5-Na2= 47.93            Cl10-Na5-Na6= 53.52            
Cl14-Na5-Na1=104.38            Cl14-Na5-Na2= 49.42            Cl14-Na5-Na6= 36.91            Cl14-Na5-Cl10= 81.53           
Cl17-Na5-Na1= 42.38            Cl17-Na5-Na2= 80.69            Cl17-Na5-Na6=131.49            Cl17-Na5-Cl10= 90.96           
Cl17-Na5-Cl14=117.63           Cl18-Na5-Na1=116.06            Cl18-Na5-Na2=137.94            Cl18-Na5-Na6= 94.90            
Cl18-Na5-Cl10= 93.48           Cl18-Na5-Cl14=120.15           Cl18-Na5-Cl17=122.07           Na4-Na6-Na2= 93.53             
Na5-Na6-Na2= 54.42             Na5-Na6-Na4= 76.38             Na8-Na6-Na2= 78.09             Na8-Na6-Na4= 53.60             
Na8-Na6-Na5=107.63             Cl10-Na6-Na2= 46.43            Cl10-Na6-Na4= 48.87            Cl10-Na6-Na5= 43.07            
Cl10-Na6-Na8= 64.58            Cl14-Na6-Na2= 51.68            Cl14-Na6-Na4=114.21            Cl14-Na6-Na5= 37.94            
Cl14-Na6-Na8=128.91            Cl14-Na6-Cl10= 73.08           Cl16-Na6-Na2=117.47            Cl16-Na6-Na4= 47.98            
Cl16-Na6-Na5=124.26            Cl16-Na6-Na8= 40.14            Cl16-Na6-Cl10= 88.75           Cl16-Na6-Cl14=161.44           
Cl19-Na6-Na2= 49.93            Cl19-Na6-Na4= 94.09            Cl19-Na6-Na5=102.71            Cl19-Na6-Na8= 45.56            
Cl19-Na6-Cl10= 73.55           Cl19-Na6-Cl14= 96.72           Cl19-Na6-Cl16= 81.33           O35-Na6-Na2=141.73             
O35-Na6-Na4=115.37             O35-Na6-Na5=152.72             O35-Na6-Na8= 98.61             O35-Na6-Cl10=161.38            
O35-Na6-Cl14=125.52            O35-Na6-Cl16= 72.75            O35-Na6-Cl19=100.90            H36-Na6-Na2=143.46             
H36-Na6-Na4= 93.35             H36-Na6-Na5=161.02             H36-Na6-Na8= 77.43             H36-Na6-Cl10=137.37            
H36-Na6-Cl14=149.55            H36-Na6-Cl16= 48.74            H36-Na6-Cl19= 93.80            H36-Na6-O35= 24.04             
C37-Na6-Na2=114.93             C37-Na6-Na4=132.25             C37-Na6-Na5=151.37             C37-Na6-Na8= 93.97             
C37-Na6-Cl10=152.35            C37-Na6-Cl14=113.52            C37-Na6-Cl16= 84.36            C37-Na6-Cl19= 78.94            
C37-Na6-O35= 26.80             C37-Na6-H36= 41.22             O80-Na6-Na2=111.74             O80-Na6-Na4= 44.28             
O80-Na6-Na5= 63.50             O80-Na6-Na8= 97.36             O80-Na6-Cl10= 69.90            O80-Na6-Cl14= 93.58            
O80-Na6-Cl16= 76.16            O80-Na6-Cl19=137.06            O80-Na6-O35=106.51             O80-Na6-H36= 97.98             
O80-Na6-C37=133.29             Na3-Na7-Na2= 74.86             Na8-Na7-Na2= 80.59             Na8-Na7-Na3= 56.53             
Cl11-Na7-Na2= 51.18            Cl11-Na7-Na3= 52.68            Cl11-Na7-Na8=100.43            Cl15-Na7-Na2=117.43            
Cl15-Na7-Na3= 51.54            Cl15-Na7-Na8= 45.60            Cl15-Na7-Cl11=102.44           Cl19-Na7-Na2= 48.28            
Cl19-Na7-Na3= 88.92            Cl19-Na7-Na8= 50.80            Cl19-Na7-Cl11= 96.64           Cl19-Na7-Cl15= 96.14           
Na4-Na8-Na3= 83.77             Na6-Na8-Na3=100.41             Na6-Na8-Na4= 52.48             Na7-Na8-Na3= 59.03             
Na7-Na8-Na4=119.34             Na7-Na8-Na6= 86.81             Cl13-Na8-Na3= 51.70            Cl13-Na8-Na4= 49.98            
Cl13-Na8-Na6= 98.32            Cl13-Na8-Na7=110.35            Cl15-Na8-Na3= 52.61            Cl15-Na8-Na4=136.32            
Cl15-Na8-Na6=129.55            Cl15-Na8-Na7= 43.40            Cl15-Na8-Cl13= 93.77           Cl16-Na8-Na3=132.33            
Cl16-Na8-Na4= 49.24            Cl16-Na8-Na6= 47.94            Cl16-Na8-Na7=132.23            Cl16-Na8-Cl13= 93.16           
Cl16-Na8-Cl15=172.97           Cl19-Na8-Na3= 86.55            Cl19-Na8-Na4= 92.27            Cl19-Na8-Na6= 44.69            
Cl19-Na8-Na7= 44.52            Cl19-Na8-Cl13=121.17           Cl19-Na8-Cl15= 87.70           Cl19-Na8-Cl16= 87.71           
Na3-Na9-Na1= 59.20             Na4-Na9-Na1=104.69             Na4-Na9-Na3= 83.78             Cl10-Na9-Na1= 52.20            
Cl10-Na9-Na3= 64.03            Cl10-Na9-Na4= 52.80            Cl12-Na9-Na1= 45.81            Cl12-Na9-Na3= 49.09            
Cl12-Na9-Na4=131.47            Cl12-Na9-Cl10= 90.59           Cl13-Na9-Na1=106.84            Cl13-Na9-Na3= 51.61            
Cl13-Na9-Na4= 50.62            Cl13-Na9-Cl10= 77.65           Cl13-Na9-Cl12= 95.91           O20-Na9-Na1=122.73             
O20-Na9-Na3=123.55             O20-Na9-Na4= 39.76             O20-Na9-Cl10= 76.92            O20-Na9-Cl12=167.48            
O20-Na9-Cl13= 82.46            O65-Na9-Na1= 82.13             O65-Na9-Na3=141.24             O65-Na9-Na4=105.35             
O65-Na9-Cl10= 91.26            O65-Na9-Cl12=106.13            O65-Na9-Cl13=155.48            O65-Na9-O20= 73.69             
C76-Na9-Na1=133.49             C76-Na9-Na3=133.98             C76-Na9-Na4=119.86             C76-Na9-Cl10=161.89            
C76-Na9-Cl12=103.72            C76-Na9-Cl13=111.21            C76-Na9-O20= 88.37             C76-Na9-O65= 74.29             
H77-Na9-Na1=127.66             H77-Na9-Na3=112.87             H77-Na9-Na4=126.76             H77-Na9-Cl10=176.73            
H77-Na9-Cl12= 87.87            H77-Na9-Cl13= 99.64            H77-Na9-O20=104.65             H77-Na9-O65= 91.94             
H77-Na9-C76= 21.13             Na2-Cl10-Na1= 75.73            Na3-Cl10-Na1= 67.47            Na3-Cl10-Na2= 90.53            
Na4-Cl10-Na1=152.03            Na4-Cl10-Na2=128.02            Na4-Cl10-Na3= 95.00            Na5-Cl10-Na1= 84.41            
Na5-Cl10-Na2= 79.07            Na5-Cl10-Na3=151.70            Na5-Cl10-Na4=112.20            Na6-Cl10-Na1=142.30            
Na6-Cl10-Na2= 66.97            Na6-Cl10-Na3=116.79            Na6-Cl10-Na4= 64.54            Na6-Cl10-Na5= 83.42            
Na9-Cl10-Na1= 79.17            Na9-Cl10-Na2=151.58            Na9-Cl10-Na3= 67.44            Na9-Cl10-Na4= 73.85            
Na9-Cl10-Na5=111.63            Na9-Cl10-Na6=138.34            
 
 selected dihedral angles (degree)
 ---------------------------------
Na3-Na2-Na1-Na5=236.39        Na3-Na2-Na1-Na9=305.80        Na3-Na2-Na1-Cl10=295.69       Na3-Na2-Na1-Cl11= 51.78       
Na3-Na2-Na1-Cl12=346.45       Na3-Na2-Na1-Cl17=199.29       Na5-Na2-Na1-Na3=123.61        Na5-Na2-Na1-Na9= 69.41        
Na5-Na2-Na1-Cl10= 59.30       Na5-Na2-Na1-Cl11=175.38       Na5-Na2-Na1-Cl12=110.06       Na5-Na2-Na1-Cl17=322.89       
Na6-Na2-Na1-Na3= 70.40        Na6-Na2-Na1-Na5=306.79        Na6-Na2-Na1-Na9= 16.20        Na6-Na2-Na1-Cl10=  6.10       
Na6-Na2-Na1-Cl11=122.18       Na6-Na2-Na1-Cl12= 56.85       Na6-Na2-Na1-Cl17=269.69       Na7-Na2-Na1-Na3=326.50        
Na7-Na2-Na1-Na5=202.89        Na7-Na2-Na1-Na9=272.29        Na7-Na2-Na1-Cl10=262.19       Na7-Na2-Na1-Cl11= 18.27       
Na7-Na2-Na1-Cl12=312.95       Na7-Na2-Na1-Cl17=165.78       Cl10-Na2-Na1-Na3= 64.31       Cl10-Na2-Na1-Na5=300.70       
Cl10-Na2-Na1-Na9= 10.10       Cl10-Na2-Na1-Cl11=116.08      Cl10-Na2-Na1-Cl12= 50.76      Cl10-Na2-Na1-Cl17=263.59      
Cl11-Na2-Na1-Na3=308.22       Cl11-Na2-Na1-Na5=184.62       Cl11-Na2-Na1-Na9=254.02       Cl11-Na2-Na1-Cl10=243.92      
Cl11-Na2-Na1-Cl12=294.68      Cl11-Na2-Na1-Cl17=147.51      Cl14-Na2-Na1-Na3=126.63       Cl14-Na2-Na1-Na5=  3.02       
Cl14-Na2-Na1-Na9= 72.43       Cl14-Na2-Na1-Cl10= 62.33      Cl14-Na2-Na1-Cl11=178.41      Cl14-Na2-Na1-Cl12=113.09      
Cl14-Na2-Na1-Cl17=325.92      Cl19-Na2-Na1-Na3=  4.30       Cl19-Na2-Na1-Na5=240.69       Cl19-Na2-Na1-Na9=310.10       
Cl19-Na2-Na1-Cl10=300.00      Cl19-Na2-Na1-Cl11= 56.08      Cl19-Na2-Na1-Cl12=350.76      Cl19-Na2-Na1-Cl17=203.59      
O50-Na2-Na1-Na3=208.92        O50-Na2-Na1-Na5= 85.31        O50-Na2-Na1-Na9=154.72        O50-Na2-Na1-Cl10=144.61       
O50-Na2-Na1-Cl11=260.69       O50-Na2-Na1-Cl12=195.37       O50-Na2-Na1-Cl17= 48.20       C52-Na2-Na1-Na3=215.82        
C52-Na2-Na1-Na5= 92.22        C52-Na2-Na1-Na9=161.62        C52-Na2-Na1-Cl10=151.52       C52-Na2-Na1-Cl11=267.60       
C52-Na2-Na1-Cl12=202.28       C52-Na2-Na1-Cl17= 55.11       C55-Na2-Na1-Na3=237.94        C55-Na2-Na1-Na5=114.33        
C55-Na2-Na1-Na9=183.74        C55-Na2-Na1-Cl10=173.64       C55-Na2-Na1-Cl11=289.72       C55-Na2-Na1-Cl12=224.39       
C55-Na2-Na1-Cl17= 77.23       Na2-Na3-Na1-Na5= 47.50        Na2-Na3-Na1-Na9=106.80        Na2-Na3-Na1-Cl10= 49.99       
Na2-Na3-Na1-Cl11=307.97       Na2-Na3-Na1-Cl12=164.65       Na2-Na3-Na1-Cl17= 43.26       Na7-Na3-Na1-Na2= 34.13        
Na7-Na3-Na1-Na5= 81.62        Na7-Na3-Na1-Na9=140.92        Na7-Na3-Na1-Cl10= 84.12       Na7-Na3-Na1-Cl11=342.09       
Na7-Na3-Na1-Cl12=198.78       Na7-Na3-Na1-Cl17= 77.38       Na8-Na3-Na1-Na2=331.47        Na8-Na3-Na1-Na5= 18.97        
Na8-Na3-Na1-Na9= 78.27        Na8-Na3-Na1-Cl10= 21.46       Na8-Na3-Na1-Cl11=279.44       Na8-Na3-Na1-Cl12=136.12       
Na8-Na3-Na1-Cl17= 14.73       Na9-Na3-Na1-Na2=253.20        Na9-Na3-Na1-Na5=300.70        Na9-Na3-Na1-Cl10=303.20       
Na9-Na3-Na1-Cl11=201.17       Na9-Na3-Na1-Cl12= 57.85       Na9-Na3-Na1-Cl17=296.46       Cl10-Na3-Na1-Na2=310.01       
Cl10-Na3-Na1-Na5=357.51       Cl10-Na3-Na1-Na9= 56.80       Cl10-Na3-Na1-Cl11=257.98      Cl10-Na3-Na1-Cl12=114.66      
Cl10-Na3-Na1-Cl17=353.27      Cl11-Na3-Na1-Na2= 52.03       Cl11-Na3-Na1-Na5= 99.53       Cl11-Na3-Na1-Na9=158.83       
Cl11-Na3-Na1-Cl10=102.02      Cl11-Na3-Na1-Cl12=216.68      Cl11-Na3-Na1-Cl17= 95.29      Cl12-Na3-Na1-Na2=195.35       
Cl12-Na3-Na1-Na5=242.85       Cl12-Na3-Na1-Na9=302.15       Cl12-Na3-Na1-Cl10=245.34      Cl12-Na3-Na1-Cl11=143.32      
Cl12-Na3-Na1-Cl17=238.61      Cl13-Na3-Na1-Na2=274.04       Cl13-Na3-Na1-Na5=321.54       Cl13-Na3-Na1-Na9= 20.83       
Cl13-Na3-Na1-Cl10=324.03      Cl13-Na3-Na1-Cl11=222.01      Cl13-Na3-Na1-Cl12= 78.69      Cl13-Na3-Na1-Cl17=317.30      
Cl15-Na3-Na1-Na2= 32.59       Cl15-Na3-Na1-Na5= 80.08       Cl15-Na3-Na1-Na9=139.38       Cl15-Na3-Na1-Cl10= 82.58      
Cl15-Na3-Na1-Cl11=340.55      Cl15-Na3-Na1-Cl12=197.24      Cl15-Na3-Na1-Cl17= 75.84      Na2-Na5-Na1-Na3=301.25        
Na2-Na5-Na1-Na9=253.12        Na2-Na5-Na1-Cl10=298.25       Na2-Na5-Na1-Cl11=356.16       Na2-Na5-Na1-Cl12=249.51       
Na2-Na5-Na1-Cl17=118.27       Na6-Na5-Na1-Na2= 33.59        Na6-Na5-Na1-Na3=334.84        Na6-Na5-Na1-Na9=286.71        
Na6-Na5-Na1-Cl10=331.84       Na6-Na5-Na1-Cl11= 29.75       Na6-Na5-Na1-Cl12=283.10       Na6-Na5-Na1-Cl17=151.86       
Cl10-Na5-Na1-Na2= 61.75       Cl10-Na5-Na1-Na3=  3.00       Cl10-Na5-Na1-Na9=314.87       Cl10-Na5-Na1-Cl11= 57.91      
Cl10-Na5-Na1-Cl12=311.26      Cl10-Na5-Na1-Cl17=180.02      Cl14-Na5-Na1-Na2=357.15       Cl14-Na5-Na1-Na3=298.41       
Cl14-Na5-Na1-Na9=250.28       Cl14-Na5-Na1-Cl10=295.40      Cl14-Na5-Na1-Cl11=353.31      Cl14-Na5-Na1-Cl12=246.66      
Cl14-Na5-Na1-Cl17=115.42      Cl17-Na5-Na1-Na2=241.73       Cl17-Na5-Na1-Na3=182.98       Cl17-Na5-Na1-Na9=134.85       
Cl17-Na5-Na1-Cl10=179.98      Cl17-Na5-Na1-Cl11=237.89      Cl17-Na5-Na1-Cl12=131.24      Cl18-Na5-Na1-Na2=131.79       
Cl18-Na5-Na1-Na3= 73.05       Cl18-Na5-Na1-Na9= 24.91       Cl18-Na5-Na1-Cl10= 70.04      Cl18-Na5-Na1-Cl11=127.95      
Cl18-Na5-Na1-Cl12= 21.30      Cl18-Na5-Na1-Cl17=250.06      Na1-Na5-Na2-Na3= 42.17        Na1-Na5-Na2-Na6=135.17        
Na1-Na5-Na2-Na7= 54.41        Na1-Na5-Na2-Cl10= 62.86       Na1-Na5-Na2-Cl11=  4.17       Na1-Na5-Na2-Cl14=183.63       
Na1-Na5-Na2-Cl19=117.99       Na1-Na5-Na2-O50=282.81        Na1-Na5-Na2-C52=263.46        Na1-Na5-Na2-C55=248.49        
Na6-Na5-Na2-Na1=224.83        Na6-Na5-Na2-Na3=267.00        Na6-Na5-Na2-Na7=279.24        Na6-Na5-Na2-Cl10=287.69       
Na6-Na5-Na2-Cl11=229.01       Na6-Na5-Na2-Cl14= 48.46       Na6-Na5-Na2-Cl19=342.82       Na6-Na5-Na2-O50=147.64        
Na6-Na5-Na2-C52=128.29        Na6-Na5-Na2-C55=113.32        Cl10-Na5-Na2-Na1=297.14       Cl10-Na5-Na2-Na3=339.32       
Cl10-Na5-Na2-Na6= 72.31       Cl10-Na5-Na2-Na7=351.56       Cl10-Na5-Na2-Cl11=301.32      Cl10-Na5-Na2-Cl14=120.78      
Cl10-Na5-Na2-Cl19= 55.14      Cl10-Na5-Na2-O50=219.95       Cl10-Na5-Na2-C52=200.61       Cl10-Na5-Na2-C55=185.64       
Cl14-Na5-Na2-Na1=176.37       Cl14-Na5-Na2-Na3=218.54       Cl14-Na5-Na2-Na6=311.54       Cl14-Na5-Na2-Na7=230.78       
Cl14-Na5-Na2-Cl10=239.22      Cl14-Na5-Na2-Cl11=180.54      Cl14-Na5-Na2-Cl19=294.36      Cl14-Na5-Na2-O50= 99.18       
Cl14-Na5-Na2-C52= 79.83       Cl14-Na5-Na2-C55= 64.86       Cl17-Na5-Na2-Na1= 36.98       Cl17-Na5-Na2-Na3= 79.15       
Cl17-Na5-Na2-Na6=172.15       Cl17-Na5-Na2-Na7= 91.39       Cl17-Na5-Na2-Cl10= 99.84      Cl17-Na5-Na2-Cl11= 41.16      
Cl17-Na5-Na2-Cl14=220.61      Cl17-Na5-Na2-Cl19=154.97      Cl17-Na5-Na2-O50=319.79       Cl17-Na5-Na2-C52=300.44       
Cl17-Na5-Na2-C55=285.47       Cl18-Na5-Na2-Na1=268.55       Cl18-Na5-Na2-Na3=310.73       Cl18-Na5-Na2-Na6= 43.72       
Cl18-Na5-Na2-Na7=322.97       Cl18-Na5-Na2-Cl10=331.41      Cl18-Na5-Na2-Cl11=272.73      Cl18-Na5-Na2-Cl14= 92.19      
Cl18-Na5-Na2-Cl19= 26.55      Cl18-Na5-Na2-O50=191.36       Cl18-Na5-Na2-C52=172.02       Cl18-Na5-Na2-C55=157.05       
Na4-Na6-Na2-Na1=340.04        Na4-Na6-Na2-Na3= 28.70        Na4-Na6-Na2-Na5=289.53        Na4-Na6-Na2-Na7= 81.02        
Na4-Na6-Na2-Cl10=345.53       Na4-Na6-Na2-Cl11= 45.65       Na4-Na6-Na2-Cl14=241.65       Na4-Na6-Na2-Cl19= 92.37       
Na4-Na6-Na2-O50=236.22        Na4-Na6-Na2-C52=205.67        Na4-Na6-Na2-C55=172.37        Na5-Na6-Na2-Na1= 50.51        
Na5-Na6-Na2-Na3= 99.17        Na5-Na6-Na2-Na7=151.48        Na5-Na6-Na2-Cl10= 56.00       Na5-Na6-Na2-Cl11=116.11       
Na5-Na6-Na2-Cl14=312.12       Na5-Na6-Na2-Cl19=162.84       Na5-Na6-Na2-O50=306.69        Na5-Na6-Na2-C52=276.14        
Na5-Na6-Na2-C55=242.84        Na8-Na6-Na2-Na1=288.40        Na8-Na6-Na2-Na3=337.06        Na8-Na6-Na2-Na5=237.89        
Na8-Na6-Na2-Na7= 29.38        Na8-Na6-Na2-Cl10=293.89       Na8-Na6-Na2-Cl11=354.01       Na8-Na6-Na2-Cl14=190.01       
Na8-Na6-Na2-Cl19= 40.73       Na8-Na6-Na2-O50=184.58        Na8-Na6-Na2-C52=154.03        Na8-Na6-Na2-C55=120.73        
Cl10-Na6-Na2-Na1=354.51       Cl10-Na6-Na2-Na3= 43.17       Cl10-Na6-Na2-Na5=304.00       Cl10-Na6-Na2-Na7= 95.48       
Cl10-Na6-Na2-Cl11= 60.12      Cl10-Na6-Na2-Cl14=256.12      Cl10-Na6-Na2-Cl19=106.84      Cl10-Na6-Na2-O50=250.69       
Cl10-Na6-Na2-C52=220.14       Cl10-Na6-Na2-C55=186.84       Cl14-Na6-Na2-Na1= 98.39       Cl14-Na6-Na2-Na3=147.05       
Cl14-Na6-Na2-Na5= 47.88       Cl14-Na6-Na2-Na7=199.37       Cl14-Na6-Na2-Cl10=103.88      Cl14-Na6-Na2-Cl11=164.00      
Cl14-Na6-Na2-Cl19=210.72      Cl14-Na6-Na2-O50=354.57       Cl14-Na6-Na2-C52=324.02       Cl14-Na6-Na2-C55=290.72       
Cl16-Na6-Na2-Na1=296.42       Cl16-Na6-Na2-Na3=345.07       Cl16-Na6-Na2-Na5=245.90       Cl16-Na6-Na2-Na7= 37.39       
Cl16-Na6-Na2-Cl10=301.90      Cl16-Na6-Na2-Cl11=  2.02      Cl16-Na6-Na2-Cl14=198.02      Cl16-Na6-Na2-Cl19= 48.74      
Cl16-Na6-Na2-O50=192.59       Cl16-Na6-Na2-C52=162.04       Cl16-Na6-Na2-C55=128.74       Cl19-Na6-Na2-Na1=247.67       
Cl19-Na6-Na2-Na3=296.33       Cl19-Na6-Na2-Na5=197.16       Cl19-Na6-Na2-Na7=348.65       Cl19-Na6-Na2-Cl10=253.16      
Cl19-Na6-Na2-Cl11=313.28      Cl19-Na6-Na2-Cl14=149.28      Cl19-Na6-Na2-O50=143.85       Cl19-Na6-Na2-C52=113.30       
Cl19-Na6-Na2-C55= 80.00       O35-Na6-Na2-Na1=199.56        O35-Na6-Na2-Na3=248.21        O35-Na6-Na2-Na5=149.05        
O35-Na6-Na2-Na7=300.53        O35-Na6-Na2-Cl10=205.05       O35-Na6-Na2-Cl11=265.16       O35-Na6-Na2-Cl14=101.17       
O35-Na6-Na2-Cl19=311.89       O35-Na6-Na2-O50= 95.73        O35-Na6-Na2-C52= 65.19        O35-Na6-Na2-C55= 31.88        
H36-Na6-Na2-Na1=239.57        H36-Na6-Na2-Na3=288.22        H36-Na6-Na2-Na5=189.06        H36-Na6-Na2-Na7=340.54        
H36-Na6-Na2-Cl10=245.06       H36-Na6-Na2-Cl11=305.17       H36-Na6-Na2-Cl14=141.18       H36-Na6-Na2-Cl19=351.90       
H36-Na6-Na2-O50=135.74        H36-Na6-Na2-C52=105.20        H36-Na6-Na2-C55= 71.89        C37-Na6-Na2-Na1=199.55        
C37-Na6-Na2-Na3=248.21        C37-Na6-Na2-Na5=149.04        C37-Na6-Na2-Na7=300.53        C37-Na6-Na2-Cl10=205.04       
C37-Na6-Na2-Cl11=265.16       C37-Na6-Na2-Cl14=101.16       C37-Na6-Na2-Cl19=311.88       C37-Na6-Na2-O50= 95.73        
C37-Na6-Na2-C52= 65.18        C37-Na6-Na2-C55= 31.88        O80-Na6-Na2-Na1= 21.66        O80-Na6-Na2-Na3= 70.32        
O80-Na6-Na2-Na5=331.15        O80-Na6-Na2-Na7=122.63        O80-Na6-Na2-Cl10= 27.15       O80-Na6-Na2-Cl11= 87.26       
O80-Na6-Na2-Cl14=283.27       O80-Na6-Na2-Cl19=133.99       O80-Na6-Na2-O50=277.84        O80-Na6-Na2-C52=247.29        
O80-Na6-Na2-C55=213.98        Na2-Na6-Na4-Na8=287.60        Na2-Na6-Na4-Na9= 15.87        Na2-Na6-Na4-Cl10= 13.91       
Na2-Na6-Na4-Cl13=313.79       Na2-Na6-Na4-Cl16=235.49       Na2-Na6-Na4-O20= 82.79        Na2-Na6-Na4-C22=116.46        
Na2-Na6-Na4-C25=161.94        Na2-Na6-Na4-H26=178.63        Na2-Na6-Na4-O80=117.91        Na5-Na6-Na4-Na8=235.53        
Na5-Na6-Na4-Na9=323.81        Na5-Na6-Na4-Cl10=321.84       Na5-Na6-Na4-Cl13=261.73       Na5-Na6-Na4-Cl16=183.43       
Na5-Na6-Na4-O20= 30.73        Na5-Na6-Na4-C22= 64.39        Na5-Na6-Na4-C25=109.88        Na5-Na6-Na4-H26=126.57        
Na5-Na6-Na4-O80= 65.85        Na8-Na6-Na4-Na9= 88.27        Na8-Na6-Na4-Cl10= 86.31       Na8-Na6-Na4-Cl13= 26.19       
Na8-Na6-Na4-Cl16=307.90       Na8-Na6-Na4-O20=155.20        Na8-Na6-Na4-C22=188.86        Na8-Na6-Na4-C25=234.35        
Na8-Na6-Na4-H26=251.03        Na8-Na6-Na4-O80=190.32        Cl10-Na6-Na4-Na8=273.69       Cl10-Na6-Na4-Na9=  1.96       
Cl10-Na6-Na4-Cl13=299.89      Cl10-Na6-Na4-Cl16=221.59      Cl10-Na6-Na4-O20= 68.89       Cl10-Na6-Na4-C22=102.55       
Cl10-Na6-Na4-C25=148.04       Cl10-Na6-Na4-H26=164.72       Cl10-Na6-Na4-O80=104.01       Cl14-Na6-Na4-Na8=238.39       
Cl14-Na6-Na4-Na9=326.67       Cl14-Na6-Na4-Cl10=324.70      Cl14-Na6-Na4-Cl13=264.59      Cl14-Na6-Na4-Cl16=186.29      
Cl14-Na6-Na4-O20= 33.59       Cl14-Na6-Na4-C22= 67.25       Cl14-Na6-Na4-C25=112.74       Cl14-Na6-Na4-H26=129.43       
Cl14-Na6-Na4-O80= 68.71       Cl16-Na6-Na4-Na8= 52.10       Cl16-Na6-Na4-Na9=140.38       Cl16-Na6-Na4-Cl10=138.41      
Cl16-Na6-Na4-Cl13= 78.30      Cl16-Na6-Na4-O20=207.30       Cl16-Na6-Na4-C22=240.96       Cl16-Na6-Na4-C25=286.45       
Cl16-Na6-Na4-H26=303.14       Cl16-Na6-Na4-O80=242.42       Cl19-Na6-Na4-Na8=337.64       Cl19-Na6-Na4-Na9= 65.91       
Cl19-Na6-Na4-Cl10= 63.95      Cl19-Na6-Na4-Cl13=  3.83      Cl19-Na6-Na4-Cl16=285.54      Cl19-Na6-Na4-O20=132.84       
Cl19-Na6-Na4-C22=166.50       Cl19-Na6-Na4-C25=211.99       Cl19-Na6-Na4-H26=228.67       Cl19-Na6-Na4-O80=167.96       
O35-Na6-Na4-Na8= 81.74        O35-Na6-Na4-Na9=170.01        O35-Na6-Na4-Cl10=168.05       O35-Na6-Na4-Cl13=107.93       
O35-Na6-Na4-Cl16= 29.64       O35-Na6-Na4-O20=236.94        O35-Na6-Na4-C22=270.60        O35-Na6-Na4-C25=316.09        
O35-Na6-Na4-H26=332.77        O35-Na6-Na4-O80=272.06        H36-Na6-Na4-Na8= 71.69        H36-Na6-Na4-Na9=159.97        
H36-Na6-Na4-Cl10=158.00       H36-Na6-Na4-Cl13= 97.89       H36-Na6-Na4-Cl16= 19.59       H36-Na6-Na4-O20=226.89        
H36-Na6-Na4-C22=260.55        H36-Na6-Na4-C25=306.04        H36-Na6-Na4-H26=322.73        H36-Na6-Na4-O80=262.01        
C37-Na6-Na4-Na8= 56.39        C37-Na6-Na4-Na9=144.67        C37-Na6-Na4-Cl10=142.70       C37-Na6-Na4-Cl13= 82.59       
C37-Na6-Na4-Cl16=  4.29       C37-Na6-Na4-O20=211.59        C37-Na6-Na4-C22=245.26        C37-Na6-Na4-C25=290.74        
C37-Na6-Na4-H26=307.43        C37-Na6-Na4-O80=246.71        O80-Na6-Na4-Na8=169.68        O80-Na6-Na4-Na9=257.96        
O80-Na6-Na4-Cl10=255.99       O80-Na6-Na4-Cl13=195.88       O80-Na6-Na4-Cl16=117.58       O80-Na6-Na4-O20=324.88        
O80-Na6-Na4-C22=358.54        O80-Na6-Na4-C25= 44.03        O80-Na6-Na4-H26= 60.72        Na2-Na6-Na5-Na1=324.52        
Na2-Na6-Na5-Cl10=298.41       Na2-Na6-Na5-Cl14= 71.20       Na2-Na6-Na5-Cl17=349.63       Na2-Na6-Na5-Cl18=207.69       
Na4-Na6-Na5-Na1= 69.08        Na4-Na6-Na5-Na2=104.56        Na4-Na6-Na5-Cl10= 42.96       Na4-Na6-Na5-Cl14=175.76       
Na4-Na6-Na5-Cl17= 94.19       Na4-Na6-Na5-Cl18=312.25       Na8-Na6-Na5-Na1= 24.95        Na8-Na6-Na5-Na2= 60.42        
Na8-Na6-Na5-Cl10=358.83       Na8-Na6-Na5-Cl14=131.62       Na8-Na6-Na5-Cl17= 50.06       Na8-Na6-Na5-Cl18=268.12       
Cl10-Na6-Na5-Na1= 26.11       Cl10-Na6-Na5-Na2= 61.59       Cl10-Na6-Na5-Cl14=132.79      Cl10-Na6-Na5-Cl17= 51.23      
Cl10-Na6-Na5-Cl18=269.29      Cl14-Na6-Na5-Na1=253.32       Cl14-Na6-Na5-Na2=288.80       Cl14-Na6-Na5-Cl10=227.21      
Cl14-Na6-Na5-Cl17=278.44      Cl14-Na6-Na5-Cl18=136.50      Cl16-Na6-Na5-Na1= 66.00       Cl16-Na6-Na5-Na2=101.47       
Cl16-Na6-Na5-Cl10= 39.88      Cl16-Na6-Na5-Cl14=172.67      Cl16-Na6-Na5-Cl17= 91.11      Cl16-Na6-Na5-Cl18=309.17      
Cl19-Na6-Na5-Na1=337.91       Cl19-Na6-Na5-Na2= 13.38       Cl19-Na6-Na5-Cl10=311.79      Cl19-Na6-Na5-Cl14= 84.58      
Cl19-Na6-Na5-Cl17=  3.02      Cl19-Na6-Na5-Cl18=221.08      O35-Na6-Na5-Na1=188.55        O35-Na6-Na5-Na2=224.03        
O35-Na6-Na5-Cl10=162.43       O35-Na6-Na5-Cl14=295.23       O35-Na6-Na5-Cl17=213.66       O35-Na6-Na5-Cl18= 71.72       
H36-Na6-Na5-Na1=127.77        H36-Na6-Na5-Na2=163.25        H36-Na6-Na5-Cl10=101.65       H36-Na6-Na5-Cl14=234.45       
H36-Na6-Na5-Cl17=152.88       H36-Na6-Na5-Cl18= 10.94       C37-Na6-Na5-Na1=247.75        C37-Na6-Na5-Na2=283.23        
C37-Na6-Na5-Cl10=221.63       C37-Na6-Na5-Cl14=354.43       C37-Na6-Na5-Cl17=272.86       C37-Na6-Na5-Cl18=130.92       
O80-Na6-Na5-Na1=114.46        O80-Na6-Na5-Na2=149.94        O80-Na6-Na5-Cl10= 88.35       O80-Na6-Na5-Cl14=221.14       
O80-Na6-Na5-Cl17=139.58       O80-Na6-Na5-Cl18=357.64       Na3-Na7-Na2-Na1= 33.77        Na3-Na7-Na2-Na5=344.64        
Na3-Na7-Na2-Na6=270.26        Na3-Na7-Na2-Cl10=337.83       Na3-Na7-Na2-Cl11= 53.96       Na3-Na7-Na2-Cl14=245.06       
Na3-Na7-Na2-Cl19=257.57       Na3-Na7-Na2-O50=108.40        Na3-Na7-Na2-C52=133.70        Na3-Na7-Na2-C55=152.59        
Na8-Na7-Na2-Na1= 91.47        Na8-Na7-Na2-Na3= 57.70        Na8-Na7-Na2-Na5= 42.34        Na8-Na7-Na2-Na6=327.97        
Na8-Na7-Na2-Cl10= 35.53       Na8-Na7-Na2-Cl11=111.66       Na8-Na7-Na2-Cl14=302.76       Na8-Na7-Na2-Cl19=315.27       
Na8-Na7-Na2-O50=166.10        Na8-Na7-Na2-C52=191.40        Na8-Na7-Na2-C55=210.29        Cl11-Na7-Na2-Na1=339.81       
Cl11-Na7-Na2-Na3=306.04       Cl11-Na7-Na2-Na5=290.69       Cl11-Na7-Na2-Na6=216.31       Cl11-Na7-Na2-Cl10=283.87      
Cl11-Na7-Na2-Cl14=191.10      Cl11-Na7-Na2-Cl19=203.62      Cl11-Na7-Na2-O50= 54.44       Cl11-Na7-Na2-C52= 79.75       
Cl11-Na7-Na2-C55= 98.64       Cl15-Na7-Na2-Na1= 63.73       Cl15-Na7-Na2-Na3= 29.96       Cl15-Na7-Na2-Na5= 14.60       
Cl15-Na7-Na2-Na6=300.22       Cl15-Na7-Na2-Cl10=  7.79      Cl15-Na7-Na2-Cl11= 83.91      Cl15-Na7-Na2-Cl14=275.02      
Cl15-Na7-Na2-Cl19=287.53      Cl15-Na7-Na2-O50=138.36       Cl15-Na7-Na2-C52=163.66       Cl15-Na7-Na2-C55=182.55       
Cl19-Na7-Na2-Na1=136.19       Cl19-Na7-Na2-Na3=102.43       Cl19-Na7-Na2-Na5= 87.07       Cl19-Na7-Na2-Na6= 12.69       
Cl19-Na7-Na2-Cl10= 80.26      Cl19-Na7-Na2-Cl11=156.38      Cl19-Na7-Na2-Cl14=347.48      Cl19-Na7-Na2-O50=210.83       
Cl19-Na7-Na2-C52=236.13       Cl19-Na7-Na2-C55=255.02       Na2-Na7-Na3-Na1=326.91        Na2-Na7-Na3-Na8= 88.62        
Na2-Na7-Na3-Na9= 21.73        Na2-Na7-Na3-Cl10= 17.28       Na2-Na7-Na3-Cl11=307.62       Na2-Na7-Na3-Cl12=305.77       
Na2-Na7-Na3-Cl13= 81.77       Na2-Na7-Na3-Cl15=145.52       Na8-Na7-Na3-Na1=238.29        Na8-Na7-Na3-Na2=271.38        
Na8-Na7-Na3-Na9=293.12        Na8-Na7-Na3-Cl10=288.66       Na8-Na7-Na3-Cl11=219.00       Na8-Na7-Na3-Cl12=217.16       
Na8-Na7-Na3-Cl13=353.16       Na8-Na7-Na3-Cl15= 56.91       Cl11-Na7-Na3-Na1= 19.29       Cl11-Na7-Na3-Na2= 52.38       
Cl11-Na7-Na3-Na8=141.00       Cl11-Na7-Na3-Na9= 74.11       Cl11-Na7-Na3-Cl10= 69.66      Cl11-Na7-Na3-Cl12=358.15      
Cl11-Na7-Na3-Cl13=134.16      Cl11-Na7-Na3-Cl15=197.91      Cl15-Na7-Na3-Na1=181.39       Cl15-Na7-Na3-Na2=214.48       
Cl15-Na7-Na3-Na8=303.09       Cl15-Na7-Na3-Na9=236.21       Cl15-Na7-Na3-Cl10=231.75      Cl15-Na7-Na3-Cl11=162.09      
Cl15-Na7-Na3-Cl12=160.25      Cl15-Na7-Na3-Cl13=296.25      Cl19-Na7-Na3-Na1=280.10       Cl19-Na7-Na3-Na2=313.19       
Cl19-Na7-Na3-Na8= 41.81       Cl19-Na7-Na3-Na9=334.92       Cl19-Na7-Na3-Cl10=330.47      Cl19-Na7-Na3-Cl11=260.81      
Cl19-Na7-Na3-Cl12=258.96      Cl19-Na7-Na3-Cl13= 34.96      Cl19-Na7-Na3-Cl15= 98.71      Na4-Na8-Na3-Na1=309.32        
Na4-Na8-Na3-Na2=286.54        Na4-Na8-Na3-Na7=230.17        Na4-Na8-Na3-Na9= 10.69        Na4-Na8-Na3-Cl10=326.60       
Na4-Na8-Na3-Cl11=257.85       Na4-Na8-Na3-Cl12=  8.34       Na4-Na8-Na3-Cl13= 42.44       Na4-Na8-Na3-Cl15=177.60       
Na6-Na8-Na3-Na1=359.30        Na6-Na8-Na3-Na2=336.53        Na6-Na8-Na3-Na7=280.16        Na6-Na8-Na3-Na9= 60.67        
Na6-Na8-Na3-Cl10= 16.59       Na6-Na8-Na3-Cl11=307.84       Na6-Na8-Na3-Cl12= 58.33       Na6-Na8-Na3-Cl13= 92.42       
Na6-Na8-Na3-Cl15=227.59       Na7-Na8-Na3-Na1= 79.14        Na7-Na8-Na3-Na2= 56.37        Na7-Na8-Na3-Na9=140.51        
Na7-Na8-Na3-Cl10= 96.43       Na7-Na8-Na3-Cl11= 27.68       Na7-Na8-Na3-Cl12=138.17       Na7-Na8-Na3-Cl13=172.26       
Na7-Na8-Na3-Cl15=307.43       Cl13-Na8-Na3-Na1=266.88       Cl13-Na8-Na3-Na2=244.10       Cl13-Na8-Na3-Na7=187.74       
Cl13-Na8-Na3-Na9=328.25       Cl13-Na8-Na3-Cl10=284.16      Cl13-Na8-Na3-Cl11=215.41      Cl13-Na8-Na3-Cl12=325.91      
Cl13-Na8-Na3-Cl15=135.17      Cl15-Na8-Na3-Na1=131.71       Cl15-Na8-Na3-Na2=108.94       Cl15-Na8-Na3-Na7= 52.57       
Cl15-Na8-Na3-Na9=193.08       Cl15-Na8-Na3-Cl10=149.00      Cl15-Na8-Na3-Cl11= 80.25      Cl15-Na8-Na3-Cl12=190.74      
Cl15-Na8-Na3-Cl13=224.83      Cl16-Na8-Na3-Na1=318.24       Cl16-Na8-Na3-Na2=295.46       Cl16-Na8-Na3-Na7=239.09       
Cl16-Na8-Na3-Na9= 19.61       Cl16-Na8-Na3-Cl10=335.52      Cl16-Na8-Na3-Cl11=266.77      Cl16-Na8-Na3-Cl12= 17.27      
Cl16-Na8-Na3-Cl13= 51.36      Cl16-Na8-Na3-Cl15=186.52      Cl19-Na8-Na3-Na1= 41.98       Cl19-Na8-Na3-Na2= 19.20       
Cl19-Na8-Na3-Na7=322.83       Cl19-Na8-Na3-Na9=103.35       Cl19-Na8-Na3-Cl10= 59.26      Cl19-Na8-Na3-Cl11=350.51      
Cl19-Na8-Na3-Cl12=101.01      Cl19-Na8-Na3-Cl13=135.10      Cl19-Na8-Na3-Cl15=270.26      Na3-Na8-Na4-Na6=108.25        
Na3-Na8-Na4-Na9=348.95        Na3-Na8-Na4-Cl10= 40.00       Na3-Na8-Na4-Cl13=316.25       Na3-Na8-Na4-Cl16=171.30       
Na3-Na8-Na4-O20=330.94        Na3-Na8-Na4-C22=275.44        Na3-Na8-Na4-C25=254.97        Na3-Na8-Na4-H26=232.27        
Na3-Na8-Na4-O80=117.12        Na6-Na8-Na4-Na9=240.70        Na6-Na8-Na4-Cl10=291.76       Na6-Na8-Na4-Cl13=208.01       
Na6-Na8-Na4-Cl16= 63.05       Na6-Na8-Na4-O20=222.69        Na6-Na8-Na4-C22=167.20        Na6-Na8-Na4-C25=146.73        
Na6-Na8-Na4-H26=124.02        Na6-Na8-Na4-O80=  8.88        Na7-Na8-Na4-Na6= 59.19        Na7-Na8-Na4-Na9=299.89        
Na7-Na8-Na4-Cl10=350.95       Na7-Na8-Na4-Cl13=267.20       Na7-Na8-Na4-Cl16=122.24       Na7-Na8-Na4-O20=281.88        
Na7-Na8-Na4-C22=226.38        Na7-Na8-Na4-C25=205.92        Na7-Na8-Na4-H26=183.21        Na7-Na8-Na4-O80= 68.07        
Cl13-Na8-Na4-Na6=151.99       Cl13-Na8-Na4-Na9= 32.70       Cl13-Na8-Na4-Cl10= 83.75      Cl13-Na8-Na4-Cl16=215.04      
Cl13-Na8-Na4-O20= 14.69       Cl13-Na8-Na4-C22=319.19       Cl13-Na8-Na4-C25=298.72       Cl13-Na8-Na4-H26=276.02       
Cl13-Na8-Na4-O80=160.87       Cl15-Na8-Na4-Na6=111.00       Cl15-Na8-Na4-Na9=351.71       Cl15-Na8-Na4-Cl10= 42.76      
Cl15-Na8-Na4-Cl13=319.01      Cl15-Na8-Na4-Cl16=174.05      Cl15-Na8-Na4-O20=333.70       Cl15-Na8-Na4-C22=278.20       
Cl15-Na8-Na4-C25=257.73       Cl15-Na8-Na4-H26=235.03       Cl15-Na8-Na4-O80=119.88       Cl16-Na8-Na4-Na6=296.95       
Cl16-Na8-Na4-Na9=177.65       Cl16-Na8-Na4-Cl10=228.71      Cl16-Na8-Na4-Cl13=144.96      Cl16-Na8-Na4-O20=159.65       
Cl16-Na8-Na4-C22=104.15       Cl16-Na8-Na4-C25= 83.68       Cl16-Na8-Na4-H26= 60.98       Cl16-Na8-Na4-O80=305.83       
Cl19-Na8-Na4-Na6= 21.97       Cl19-Na8-Na4-Na9=262.67       Cl19-Na8-Na4-Cl10=313.72      Cl19-Na8-Na4-Cl13=229.97      
Cl19-Na8-Na4-Cl16= 85.02      Cl19-Na8-Na4-O20=244.66       Cl19-Na8-Na4-C22=189.16       Cl19-Na8-Na4-C25=168.70       
Cl19-Na8-Na4-H26=145.99       Cl19-Na8-Na4-O80= 30.84       Na3-Na8-Na6-Na2= 29.79        Na3-Na8-Na6-Na4=286.28        
Na3-Na8-Na6-Na5=343.50        Na3-Na8-Na6-Cl10=342.61       Na3-Na8-Na6-Cl14= 19.70       Na3-Na8-Na6-Cl16=220.85       
Na3-Na8-Na6-Cl19= 74.17       Na3-Na8-Na6-O35=171.02        Na3-Na8-Na6-H36=182.46        Na3-Na8-Na6-C37=144.45        
Na3-Na8-Na6-O80=279.03        Na4-Na8-Na6-Na2=103.51        Na4-Na8-Na6-Na5= 57.22        Na4-Na8-Na6-Cl10= 56.34       
Na4-Na8-Na6-Cl14= 93.42       Na4-Na8-Na6-Cl16=294.57       Na4-Na8-Na6-Cl19=147.89       Na4-Na8-Na6-O35=244.74        
Na4-Na8-Na6-H36=256.18        Na4-Na8-Na6-C37=218.17        Na4-Na8-Na6-O80=352.76        Na7-Na8-Na6-Na2=332.09        
Na7-Na8-Na6-Na4=228.58        Na7-Na8-Na6-Na5=285.80        Na7-Na8-Na6-Cl10=284.91       Na7-Na8-Na6-Cl14=322.00       
Na7-Na8-Na6-Cl16=163.15       Na7-Na8-Na6-Cl19= 16.47       Na7-Na8-Na6-O35=113.32        Na7-Na8-Na6-H36=124.76        
Na7-Na8-Na6-C37= 86.75        Na7-Na8-Na6-O80=221.33        Cl13-Na8-Na6-Na2= 82.20       Cl13-Na8-Na6-Na4=338.69       
Cl13-Na8-Na6-Na5= 35.91       Cl13-Na8-Na6-Cl10= 35.03      Cl13-Na8-Na6-Cl14= 72.11      Cl13-Na8-Na6-Cl16=273.26      
Cl13-Na8-Na6-Cl19=126.58      Cl13-Na8-Na6-O35=223.43       Cl13-Na8-Na6-H36=234.87       Cl13-Na8-Na6-C37=196.86       
Cl13-Na8-Na6-O80=331.45       Cl15-Na8-Na6-Na2=340.26       Cl15-Na8-Na6-Na4=236.74       Cl15-Na8-Na6-Na5=293.97       
Cl15-Na8-Na6-Cl10=293.08      Cl15-Na8-Na6-Cl14=330.16      Cl15-Na8-Na6-Cl16=171.32      Cl15-Na8-Na6-Cl19= 24.64      
Cl15-Na8-Na6-O35=121.48       Cl15-Na8-Na6-H36=132.92       Cl15-Na8-Na6-C37= 94.92       Cl15-Na8-Na6-O80=229.50       
Cl16-Na8-Na6-Na2=168.94       Cl16-Na8-Na6-Na4= 65.43       Cl16-Na8-Na6-Na5=122.65       Cl16-Na8-Na6-Cl10=121.76      
Cl16-Na8-Na6-Cl14=158.85      Cl16-Na8-Na6-Cl19=213.32      Cl16-Na8-Na6-O35=310.17       Cl16-Na8-Na6-H36=321.61       
Cl16-Na8-Na6-C37=283.60       Cl16-Na8-Na6-O80= 58.18       Cl19-Na8-Na6-Na2=315.62       Cl19-Na8-Na6-Na4=212.11       
Cl19-Na8-Na6-Na5=269.33       Cl19-Na8-Na6-Cl10=268.44      Cl19-Na8-Na6-Cl14=305.53      Cl19-Na8-Na6-Cl16=146.68      
Cl19-Na8-Na6-O35= 96.85       Cl19-Na8-Na6-H36=108.29       Cl19-Na8-Na6-C37= 70.28       Cl19-Na8-Na6-O80=204.86       
Na3-Na8-Na7-Na2=281.99        Na3-Na8-Na7-Cl11=329.41       Na3-Na8-Na7-Cl15= 66.67       Na3-Na8-Na7-Cl19=239.32       
Na4-Na8-Na7-Na2=343.13        Na4-Na8-Na7-Na3= 61.14        Na4-Na8-Na7-Cl11= 30.55       Na4-Na8-Na7-Cl15=127.80       
Na4-Na8-Na7-Cl19=300.46       Na6-Na8-Na7-Na2= 26.16        Na6-Na8-Na7-Na3=104.16        Na6-Na8-Na7-Cl11= 73.57       
Na6-Na8-Na7-Cl15=170.83       Na6-Na8-Na7-Cl19=343.48       Cl13-Na8-Na7-Na2=288.46       Cl13-Na8-Na7-Na3=  6.47       
Cl13-Na8-Na7-Cl11=335.88      Cl13-Na8-Na7-Cl15= 73.13      Cl13-Na8-Na7-Cl19=245.79      Cl15-Na8-Na7-Na2=215.33       
Cl15-Na8-Na7-Na3=293.33       Cl15-Na8-Na7-Cl11=262.74      Cl15-Na8-Na7-Cl19=172.66      Cl16-Na8-Na7-Na2= 43.05       
Cl16-Na8-Na7-Na3=121.06       Cl16-Na8-Na7-Cl11= 90.47      Cl16-Na8-Na7-Cl15=187.72      Cl16-Na8-Na7-Cl19=  0.38      
Cl19-Na8-Na7-Na2= 42.67       Cl19-Na8-Na7-Na3=120.68       Cl19-Na8-Na7-Cl11= 90.09      Cl19-Na8-Na7-Cl15=187.34      
Na3-Na9-Na1-Na2= 69.38        Na3-Na9-Na1-Na5=123.16        Na3-Na9-Na1-Cl10= 79.46       Na3-Na9-Na1-Cl11= 17.20       
Na3-Na9-Na1-Cl12=298.93       Na3-Na9-Na1-Cl17=153.41       Na4-Na9-Na1-Na2=356.03        Na4-Na9-Na1-Na3=286.66        
Na4-Na9-Na1-Na5= 49.82        Na4-Na9-Na1-Cl10=  6.12       Na4-Na9-Na1-Cl11=303.86       Na4-Na9-Na1-Cl12=225.59       
Na4-Na9-Na1-Cl17= 80.07       Cl10-Na9-Na1-Na2=349.91       Cl10-Na9-Na1-Na3=280.54       Cl10-Na9-Na1-Na5= 43.70       
Cl10-Na9-Na1-Cl11=297.74      Cl10-Na9-Na1-Cl12=219.46      Cl10-Na9-Na1-Cl17= 73.95      Cl12-Na9-Na1-Na2=130.45       
Cl12-Na9-Na1-Na3= 61.07       Cl12-Na9-Na1-Na5=184.23       Cl12-Na9-Na1-Cl10=140.54      Cl12-Na9-Na1-Cl11= 78.27      
Cl12-Na9-Na1-Cl17=214.48      Cl13-Na9-Na1-Na2= 48.74       Cl13-Na9-Na1-Na3=339.36       Cl13-Na9-Na1-Na5=102.53       
Cl13-Na9-Na1-Cl10= 58.83      Cl13-Na9-Na1-Cl11=356.57      Cl13-Na9-Na1-Cl12=278.29      Cl13-Na9-Na1-Cl17=132.78      
O20-Na9-Na1-Na2=316.94        O20-Na9-Na1-Na3=247.56        O20-Na9-Na1-Na5= 10.72        O20-Na9-Na1-Cl10=327.03       
O20-Na9-Na1-Cl11=264.76       O20-Na9-Na1-Cl12=186.49       O20-Na9-Na1-Cl17= 40.97       O65-Na9-Na1-Na2=252.14        
O65-Na9-Na1-Na3=182.76        O65-Na9-Na1-Na5=305.93        O65-Na9-Na1-Cl10=262.23       O65-Na9-Na1-Cl11=199.97       
O65-Na9-Na1-Cl12=121.69       O65-Na9-Na1-Cl17=336.18       C76-Na9-Na1-Na2=192.66        C76-Na9-Na1-Na3=123.28        
C76-Na9-Na1-Na5=246.44        C76-Na9-Na1-Cl10=202.75       C76-Na9-Na1-Cl11=140.48       C76-Na9-Na1-Cl12= 62.21       
C76-Na9-Na1-Cl17=276.69       H77-Na9-Na1-Na2=165.78        H77-Na9-Na1-Na3= 96.40        H77-Na9-Na1-Na5=219.57        
H77-Na9-Na1-Cl10=175.87       H77-Na9-Na1-Cl11=113.61       H77-Na9-Na1-Cl12= 35.33       H77-Na9-Na1-Cl17=249.81       
Na1-Na9-Na3-Na2=311.57        Na1-Na9-Na3-Na7=294.27        Na1-Na9-Na3-Na8=238.00        Na1-Na9-Na3-Cl10=300.22       
Na1-Na9-Na3-Cl11=342.49       Na1-Na9-Na3-Cl12= 56.14       Na1-Na9-Na3-Cl13=205.49       Na1-Na9-Na3-Cl15=222.12       
Na4-Na9-Na3-Na1=111.22        Na4-Na9-Na3-Na2= 62.79        Na4-Na9-Na3-Na7= 45.49        Na4-Na9-Na3-Na8=349.22        
Na4-Na9-Na3-Cl10= 51.44       Na4-Na9-Na3-Cl11= 93.71       Na4-Na9-Na3-Cl12=167.36       Na4-Na9-Na3-Cl13=316.71       
Na4-Na9-Na3-Cl15=333.34       Cl10-Na9-Na3-Na1= 59.78       Cl10-Na9-Na3-Na2= 11.35       Cl10-Na9-Na3-Na7=354.05       
Cl10-Na9-Na3-Na8=297.78       Cl10-Na9-Na3-Cl11= 42.27      Cl10-Na9-Na3-Cl12=115.93      Cl10-Na9-Na3-Cl13=265.28      
Cl10-Na9-Na3-Cl15=281.91      Cl12-Na9-Na3-Na1=303.86       Cl12-Na9-Na3-Na2=255.43       Cl12-Na9-Na3-Na7=238.13       
Cl12-Na9-Na3-Na8=181.86       Cl12-Na9-Na3-Cl10=244.07      Cl12-Na9-Na3-Cl11=286.35      Cl12-Na9-Na3-Cl13=149.35      
Cl12-Na9-Na3-Cl15=165.98      Cl13-Na9-Na3-Na1=154.51       Cl13-Na9-Na3-Na2=106.08       Cl13-Na9-Na3-Na7= 88.78       
Cl13-Na9-Na3-Na8= 32.51       Cl13-Na9-Na3-Cl10= 94.72      Cl13-Na9-Na3-Cl11=137.00      Cl13-Na9-Na3-Cl12=210.65      
Cl13-Na9-Na3-Cl15= 16.63      O20-Na9-Na3-Na1=111.10        O20-Na9-Na3-Na2= 62.67        O20-Na9-Na3-Na7= 45.37        
O20-Na9-Na3-Na8=349.10        O20-Na9-Na3-Cl10= 51.31       O20-Na9-Na3-Cl11= 93.59       O20-Na9-Na3-Cl12=167.24       
O20-Na9-Na3-Cl13=316.59       O20-Na9-Na3-Cl15=333.22       O65-Na9-Na3-Na1=  4.38        O65-Na9-Na3-Na2=315.94        
O65-Na9-Na3-Na7=298.65        O65-Na9-Na3-Na8=242.37        O65-Na9-Na3-Cl10=304.59       O65-Na9-Na3-Cl11=346.87       
O65-Na9-Na3-Cl12= 60.52       O65-Na9-Na3-Cl13=209.87       O65-Na9-Na3-Cl15=226.50       C76-Na9-Na3-Na1=237.44        
C76-Na9-Na3-Na2=189.00        C76-Na9-Na3-Na7=171.71        C76-Na9-Na3-Na8=115.44        C76-Na9-Na3-Cl10=177.65       
C76-Na9-Na3-Cl11=219.93       C76-Na9-Na3-Cl12=293.58       C76-Na9-Na3-Cl13= 82.93       C76-Na9-Na3-Cl15= 99.56       
H77-Na9-Na3-Na1=238.63        H77-Na9-Na3-Na2=190.20        H77-Na9-Na3-Na7=172.90        H77-Na9-Na3-Na8=116.63        
H77-Na9-Na3-Cl10=178.85       H77-Na9-Na3-Cl11=221.12       H77-Na9-Na3-Cl12=294.77       H77-Na9-Na3-Cl13= 84.12       
H77-Na9-Na3-Cl15=100.75       Na1-Na9-Na4-Na6=351.68        Na1-Na9-Na4-Na8= 66.83        Na1-Na9-Na4-Cl10=353.93       
Na1-Na9-Na4-Cl13= 99.92       Na1-Na9-Na4-Cl16= 70.02       Na1-Na9-Na4-O20=236.03        Na1-Na9-Na4-C22=217.66        
Na1-Na9-Na4-C25=190.09        Na1-Na9-Na4-H26=186.34        Na1-Na9-Na4-O80=296.67        Na3-Na9-Na4-Na6=295.81        
Na3-Na9-Na4-Na8= 10.96        Na3-Na9-Na4-Cl10=298.06       Na3-Na9-Na4-Cl13= 44.04       Na3-Na9-Na4-Cl16= 14.15       
Na3-Na9-Na4-O20=180.16        Na3-Na9-Na4-C22=161.79        Na3-Na9-Na4-C25=134.22        Na3-Na9-Na4-H26=130.46        
Na3-Na9-Na4-O80=240.80        Cl10-Na9-Na4-Na6=357.75       Cl10-Na9-Na4-Na8= 72.91       Cl10-Na9-Na4-Cl13=105.99      
Cl10-Na9-Na4-Cl16= 76.10      Cl10-Na9-Na4-O20=242.10       Cl10-Na9-Na4-C22=223.73       Cl10-Na9-Na4-C25=196.17       
Cl10-Na9-Na4-H26=192.41       Cl10-Na9-Na4-O80=302.74       Cl12-Na9-Na4-Na6=308.56       Cl12-Na9-Na4-Na8= 23.71       
Cl12-Na9-Na4-Cl10=310.80      Cl12-Na9-Na4-Cl13= 56.79      Cl12-Na9-Na4-Cl16= 26.90      Cl12-Na9-Na4-O20=192.91       
Cl12-Na9-Na4-C22=174.54       Cl12-Na9-Na4-C25=146.97       Cl12-Na9-Na4-H26=143.21       Cl12-Na9-Na4-O80=253.55       
Cl13-Na9-Na4-Na6=251.77       Cl13-Na9-Na4-Na8=326.92       Cl13-Na9-Na4-Cl10=254.01      Cl13-Na9-Na4-Cl16=330.11      
Cl13-Na9-Na4-O20=136.12       Cl13-Na9-Na4-C22=117.74       Cl13-Na9-Na4-C25= 90.18       Cl13-Na9-Na4-H26= 86.42       
Cl13-Na9-Na4-O80=196.75       O20-Na9-Na4-Na6=115.65        O20-Na9-Na4-Na8=190.80        O20-Na9-Na4-Cl10=117.90       
O20-Na9-Na4-Cl13=223.88       O20-Na9-Na4-Cl16=193.99       O20-Na9-Na4-C22=341.63        O20-Na9-Na4-C25=314.06        
O20-Na9-Na4-H26=310.30        O20-Na9-Na4-O80= 60.64        O65-Na9-Na4-Na6= 77.39        O65-Na9-Na4-Na8=152.54        
O65-Na9-Na4-Cl10= 79.64       O65-Na9-Na4-Cl13=185.63       O65-Na9-Na4-Cl16=155.74       O65-Na9-Na4-O20=321.74        
O65-Na9-Na4-C22=303.37        O65-Na9-Na4-C25=275.80        O65-Na9-Na4-H26=272.05        O65-Na9-Na4-O80= 22.38        
C76-Na9-Na4-Na6=157.83        C76-Na9-Na4-Na8=232.98        C76-Na9-Na4-Cl10=160.08       C76-Na9-Na4-Cl13=266.07       
C76-Na9-Na4-Cl16=236.18       C76-Na9-Na4-O20= 42.18        C76-Na9-Na4-C22= 23.81        C76-Na9-Na4-C25=356.24        
C76-Na9-Na4-H26=352.49        C76-Na9-Na4-O80=102.82        H77-Na9-Na4-Na6=181.81        H77-Na9-Na4-Na8=256.96        
H77-Na9-Na4-Cl10=184.06       H77-Na9-Na4-Cl13=290.04       H77-Na9-Na4-Cl16=260.15       H77-Na9-Na4-O20= 66.16        
H77-Na9-Na4-C22= 47.79        H77-Na9-Na4-C25= 20.22        H77-Na9-Na4-H26= 16.47        H77-Na9-Na4-O80=126.80        
Na2-Cl10-Na1-Na3=263.35       Na2-Cl10-Na1-Na5= 80.12       Na2-Cl10-Na1-Na9=193.44       Na2-Cl10-Na1-Cl11=314.30      
Na2-Cl10-Na1-Cl12=220.71      Na2-Cl10-Na1-Cl17= 80.13      Na3-Cl10-Na1-Na2= 96.65       Na3-Cl10-Na1-Na5=176.77       
Na3-Cl10-Na1-Na9=290.09       Na3-Cl10-Na1-Cl11= 50.95      Na3-Cl10-Na1-Cl12=317.37      Na3-Cl10-Na1-Cl17=176.79      
Na4-Cl10-Na1-Na2=151.18       Na4-Cl10-Na1-Na3= 54.53       Na4-Cl10-Na1-Na5=231.30       Na4-Cl10-Na1-Na9=344.62       
Na4-Cl10-Na1-Cl11=105.48      Na4-Cl10-Na1-Cl12= 11.90      Na4-Cl10-Na1-Cl17=231.32      Na5-Cl10-Na1-Na2=279.88       
Na5-Cl10-Na1-Na3=183.23       Na5-Cl10-Na1-Na9=113.32       Na5-Cl10-Na1-Cl11=234.18      Na5-Cl10-Na1-Cl12=140.59      
Na5-Cl10-Na1-Cl17=  0.00      Na6-Cl10-Na1-Na2=351.52       Na6-Cl10-Na1-Na3=254.86       Na6-Cl10-Na1-Na5= 71.64       
Na6-Cl10-Na1-Na9=184.95       Na6-Cl10-Na1-Cl11=305.82      Na6-Cl10-Na1-Cl12=212.23      Na6-Cl10-Na1-Cl17= 71.65      
Na9-Cl10-Na1-Na2=166.56       Na9-Cl10-Na1-Na3= 69.91       Na9-Cl10-Na1-Na5=246.68       Na9-Cl10-Na1-Cl11=120.86      
Na9-Cl10-Na1-Cl12= 27.27      Na9-Cl10-Na1-Cl17=246.70      Na1-Cl10-Na2-Na3= 66.56       Na1-Cl10-Na2-Na5=273.06       
Na1-Cl10-Na2-Na6=185.63       Na1-Cl10-Na2-Na7= 88.99       Na1-Cl10-Na2-Cl11= 45.01      Na1-Cl10-Na2-Cl14=232.93      
Na1-Cl10-Na2-Cl19=134.72      Na1-Cl10-Na2-O50=319.92       Na1-Cl10-Na2-C52=308.55       Na1-Cl10-Na2-C55=312.68       
Na3-Cl10-Na2-Na1=293.44       Na3-Cl10-Na2-Na5=206.49       Na3-Cl10-Na2-Na6=119.06       Na3-Cl10-Na2-Na7= 22.43       
Na3-Cl10-Na2-Cl11=338.45      Na3-Cl10-Na2-Cl14=166.36      Na3-Cl10-Na2-Cl19= 68.16      Na3-Cl10-Na2-O50=253.36       
Na3-Cl10-Na2-C52=241.99       Na3-Cl10-Na2-C55=246.12       Na4-Cl10-Na2-Na1=196.67       Na4-Cl10-Na2-Na3=263.23       
Na4-Cl10-Na2-Na5=109.73       Na4-Cl10-Na2-Na6= 22.30       Na4-Cl10-Na2-Na7=285.67       Na4-Cl10-Na2-Cl11=241.68      
Na4-Cl10-Na2-Cl14= 69.60      Na4-Cl10-Na2-Cl19=331.40      Na4-Cl10-Na2-O50=156.59       Na4-Cl10-Na2-C52=145.22       
Na4-Cl10-Na2-C55=149.36       Na5-Cl10-Na2-Na1= 86.94       Na5-Cl10-Na2-Na3=153.51       Na5-Cl10-Na2-Na6=272.57       
Na5-Cl10-Na2-Na7=175.94       Na5-Cl10-Na2-Cl11=131.95      Na5-Cl10-Na2-Cl14=319.87      Na5-Cl10-Na2-Cl19=221.67      
Na5-Cl10-Na2-O50= 46.86       Na5-Cl10-Na2-C52= 35.49       Na5-Cl10-Na2-C55= 39.63       Na6-Cl10-Na2-Na1=174.37       
Na6-Cl10-Na2-Na3=240.94       Na6-Cl10-Na2-Na5= 87.43       Na6-Cl10-Na2-Na7=263.37       Na6-Cl10-Na2-Cl11=219.38      
Na6-Cl10-Na2-Cl14= 47.30      Na6-Cl10-Na2-Cl19=309.10      Na6-Cl10-Na2-O50=134.29       Na6-Cl10-Na2-C52=122.92       
Na6-Cl10-Na2-C55=127.06       Na9-Cl10-Na2-Na1=331.34       Na9-Cl10-Na2-Na3= 37.90       Na9-Cl10-Na2-Na5=244.39       
Na9-Cl10-Na2-Na6=156.96       Na9-Cl10-Na2-Na7= 60.33       Na9-Cl10-Na2-Cl11= 16.35      Na9-Cl10-Na2-Cl14=204.26      
Na9-Cl10-Na2-Cl19=106.06      Na9-Cl10-Na2-O50=291.26       Na9-Cl10-Na2-C52=279.89       Na9-Cl10-Na2-C55=284.02       
Na1-Cl10-Na3-Na2=285.71       Na1-Cl10-Na3-Na7=263.15       Na1-Cl10-Na3-Na8=199.38       Na1-Cl10-Na3-Na9= 87.25       
Na1-Cl10-Na3-Cl11=307.90      Na1-Cl10-Na3-Cl12= 43.38      Na1-Cl10-Na3-Cl13=143.59      Na1-Cl10-Na3-Cl15=224.80      
Na2-Cl10-Na3-Na1= 74.29       Na2-Cl10-Na3-Na7=337.45       Na2-Cl10-Na3-Na8=273.67       Na2-Cl10-Na3-Na9=161.55       
Na2-Cl10-Na3-Cl11= 22.19      Na2-Cl10-Na3-Cl12=117.67      Na2-Cl10-Na3-Cl13=217.88      Na2-Cl10-Na3-Cl15=299.10      
Na4-Cl10-Na3-Na1=202.54       Na4-Cl10-Na3-Na2=128.25       Na4-Cl10-Na3-Na7=105.70       Na4-Cl10-Na3-Na8= 41.92       
Na4-Cl10-Na3-Na9=289.80       Na4-Cl10-Na3-Cl11=150.45      Na4-Cl10-Na3-Cl12=245.93      Na4-Cl10-Na3-Cl13=346.13      
Na4-Cl10-Na3-Cl15= 67.35      Na5-Cl10-Na3-Na1=  6.79       Na5-Cl10-Na3-Na2=292.49       Na5-Cl10-Na3-Na7=269.94       
Na5-Cl10-Na3-Na8=206.17       Na5-Cl10-Na3-Na9= 94.04       Na5-Cl10-Na3-Cl11=314.69      Na5-Cl10-Na3-Cl12= 50.17      
Na5-Cl10-Na3-Cl13=150.38      Na5-Cl10-Na3-Cl15=231.59      Na6-Cl10-Na3-Na1=138.60       Na6-Cl10-Na3-Na2= 64.31       
Na6-Cl10-Na3-Na7= 41.75       Na6-Cl10-Na3-Na8=337.98       Na6-Cl10-Na3-Na9=225.85       Na6-Cl10-Na3-Cl11= 86.50      
Na6-Cl10-Na3-Cl12=181.98      Na6-Cl10-Na3-Cl13=282.19      Na6-Cl10-Na3-Cl15=  3.40      Na9-Cl10-Na3-Na1=272.75       
Na9-Cl10-Na3-Na2=198.45       Na9-Cl10-Na3-Na7=175.90       Na9-Cl10-Na3-Na8=112.13       Na9-Cl10-Na3-Cl11=220.65      
Na9-Cl10-Na3-Cl12=316.13      Na9-Cl10-Na3-Cl13= 56.34      Na9-Cl10-Na3-Cl15=137.55      Na1-Cl10-Na4-Na6=193.61       
Na1-Cl10-Na4-Na8=270.14       Na1-Cl10-Na4-Na9= 15.73       Na1-Cl10-Na4-Cl13=324.59      Na1-Cl10-Na4-Cl16=231.83      
Na1-Cl10-Na4-O20= 62.38       Na1-Cl10-Na4-C22= 63.50       Na1-Cl10-Na4-C25= 41.51       Na1-Cl10-Na4-H26= 53.76       
Na1-Cl10-Na4-O80=147.42       Na2-Cl10-Na4-Na6=337.25       Na2-Cl10-Na4-Na8= 53.78       Na2-Cl10-Na4-Na9=159.37       
Na2-Cl10-Na4-Cl13=108.23      Na2-Cl10-Na4-Cl16= 15.47      Na2-Cl10-Na4-O20=206.02       Na2-Cl10-Na4-C22=207.13       
Na2-Cl10-Na4-C25=185.15       Na2-Cl10-Na4-H26=197.39       Na2-Cl10-Na4-O80=291.06       Na3-Cl10-Na4-Na6=242.65       
Na3-Cl10-Na4-Na8=319.18       Na3-Cl10-Na4-Na9= 64.77       Na3-Cl10-Na4-Cl13= 13.63      Na3-Cl10-Na4-Cl16=280.87      
Na3-Cl10-Na4-O20=111.42       Na3-Cl10-Na4-C22=112.54       Na3-Cl10-Na4-C25= 90.55       Na3-Cl10-Na4-H26=102.79       
Na3-Cl10-Na4-O80=196.46       Na5-Cl10-Na4-Na6= 70.64       Na5-Cl10-Na4-Na8=147.17       Na5-Cl10-Na4-Na9=252.76       
Na5-Cl10-Na4-Cl13=201.62      Na5-Cl10-Na4-Cl16=108.86      Na5-Cl10-Na4-O20=299.41       Na5-Cl10-Na4-C22=300.53       
Na5-Cl10-Na4-C25=278.54       Na5-Cl10-Na4-H26=290.79       Na5-Cl10-Na4-O80= 24.45       Na6-Cl10-Na4-Na8= 76.53       
Na6-Cl10-Na4-Na9=182.12       Na6-Cl10-Na4-Cl13=130.98      Na6-Cl10-Na4-Cl16= 38.22      Na6-Cl10-Na4-O20=228.77       
Na6-Cl10-Na4-C22=229.89       Na6-Cl10-Na4-C25=207.90       Na6-Cl10-Na4-H26=220.14       Na6-Cl10-Na4-O80=313.81       
Na9-Cl10-Na4-Na6=177.88       Na9-Cl10-Na4-Na8=254.41       Na9-Cl10-Na4-Cl13=308.86      Na9-Cl10-Na4-Cl16=216.10      
Na9-Cl10-Na4-O20= 46.65       Na9-Cl10-Na4-C22= 47.77       Na9-Cl10-Na4-C25= 25.78       Na9-Cl10-Na4-H26= 38.02       
Na9-Cl10-Na4-O80=131.69       Na1-Cl10-Na5-Na2= 76.51       Na1-Cl10-Na5-Na6=144.25       Na1-Cl10-Na5-Cl14=117.79      
Na1-Cl10-Na5-Cl17=  0.00      Na1-Cl10-Na5-Cl18=237.77      Na2-Cl10-Na5-Na1=283.49       Na2-Cl10-Na5-Na6= 67.74       
Na2-Cl10-Na5-Cl14= 41.28      Na2-Cl10-Na5-Cl17=283.48      Na2-Cl10-Na5-Cl18=161.26      Na3-Cl10-Na5-Na1=353.70       
Na3-Cl10-Na5-Na2= 70.21       Na3-Cl10-Na5-Na6=137.95       Na3-Cl10-Na5-Cl14=111.49      Na3-Cl10-Na5-Cl17=353.69      
Na3-Cl10-Na5-Cl18=231.47      Na4-Cl10-Na5-Na1=156.71       Na4-Cl10-Na5-Na2=233.22       Na4-Cl10-Na5-Na6=300.96       
Na4-Cl10-Na5-Cl14=274.50      Na4-Cl10-Na5-Cl17=156.70      Na4-Cl10-Na5-Cl18= 34.48      Na6-Cl10-Na5-Na1=215.75       
Na6-Cl10-Na5-Na2=292.26       Na6-Cl10-Na5-Cl14=333.54      Na6-Cl10-Na5-Cl17=215.74      Na6-Cl10-Na5-Cl18= 93.52      
Na9-Cl10-Na5-Na1= 76.00       Na9-Cl10-Na5-Na2=152.51       Na9-Cl10-Na5-Na6=220.25       Na9-Cl10-Na5-Cl14=193.79      
Na9-Cl10-Na5-Cl17= 75.99      Na9-Cl10-Na5-Cl18=313.77      Na1-Cl10-Na6-Na2=  8.94       Na1-Cl10-Na6-Na4=169.60       
Na1-Cl10-Na6-Na5=288.04       Na1-Cl10-Na6-Na8=106.81       Na1-Cl10-Na6-Cl14=316.18      Na1-Cl10-Na6-Cl16=140.05      
Na1-Cl10-Na6-Cl19= 58.73      Na1-Cl10-Na6-O35=133.72       Na1-Cl10-Na6-H36=136.09       Na1-Cl10-Na6-C37= 64.73       
Na1-Cl10-Na6-O80=215.77       Na2-Cl10-Na6-Na4=160.67       Na2-Cl10-Na6-Na5=279.11       Na2-Cl10-Na6-Na8= 97.87       
Na2-Cl10-Na6-Cl14=307.24      Na2-Cl10-Na6-Cl16=131.11      Na2-Cl10-Na6-Cl19= 49.79      Na2-Cl10-Na6-O35=124.78       
Na2-Cl10-Na6-H36=127.16       Na2-Cl10-Na6-C37= 55.80       Na2-Cl10-Na6-O80=206.83       Na3-Cl10-Na6-Na2=281.73       
Na3-Cl10-Na6-Na4= 82.40       Na3-Cl10-Na6-Na5=200.84       Na3-Cl10-Na6-Na8= 19.60       Na3-Cl10-Na6-Cl14=228.97      
Na3-Cl10-Na6-Cl16= 52.84      Na3-Cl10-Na6-Cl19=331.52      Na3-Cl10-Na6-O35= 46.51       Na3-Cl10-Na6-H36= 48.89       
Na3-Cl10-Na6-C37=337.53       Na3-Cl10-Na6-O80=128.56       Na4-Cl10-Na6-Na2=199.33       Na4-Cl10-Na6-Na5=118.44       
Na4-Cl10-Na6-Na8=297.21       Na4-Cl10-Na6-Cl14=146.57      Na4-Cl10-Na6-Cl16=330.45      Na4-Cl10-Na6-Cl19=249.12      
Na4-Cl10-Na6-O35=324.11       Na4-Cl10-Na6-H36=326.49       Na4-Cl10-Na6-C37=255.13       Na4-Cl10-Na6-O80= 46.16       
Na5-Cl10-Na6-Na2= 80.89       Na5-Cl10-Na6-Na4=241.56       Na5-Cl10-Na6-Na8=178.77       Na5-Cl10-Na6-Cl14= 28.13      
Na5-Cl10-Na6-Cl16=212.01      Na5-Cl10-Na6-Cl19=130.68      Na5-Cl10-Na6-O35=205.67       Na5-Cl10-Na6-H36=208.05       
Na5-Cl10-Na6-C37=136.69       Na5-Cl10-Na6-O80=287.72       Na9-Cl10-Na6-Na2=196.27       Na9-Cl10-Na6-Na4=356.93       
Na9-Cl10-Na6-Na5=115.37       Na9-Cl10-Na6-Na8=294.14       Na9-Cl10-Na6-Cl14=143.51      Na9-Cl10-Na6-Cl16=327.38      
Na9-Cl10-Na6-Cl19=246.06      Na9-Cl10-Na6-O35=321.05       Na9-Cl10-Na6-H36=323.42       Na9-Cl10-Na6-C37=252.06       
Na9-Cl10-Na6-O80= 43.10       Na1-Cl10-Na9-Na3=290.06       Na1-Cl10-Na9-Na4=187.44       Na1-Cl10-Na9-Cl12=332.88      
Na1-Cl10-Na9-Cl13=236.97      Na1-Cl10-Na9-O20=151.96       Na1-Cl10-Na9-O65= 79.03       Na1-Cl10-Na9-C76=115.50       
Na1-Cl10-Na9-H77=271.06       Na2-Cl10-Na9-Na1= 28.25       Na2-Cl10-Na9-Na3=318.31       Na2-Cl10-Na9-Na4=215.69       
Na2-Cl10-Na9-Cl12=  1.13      Na2-Cl10-Na9-Cl13=265.21      Na2-Cl10-Na9-O20=180.21       Na2-Cl10-Na9-O65=107.27       
Na2-Cl10-Na9-C76=143.75       Na2-Cl10-Na9-H77=299.31       Na3-Cl10-Na9-Na1= 69.94       Na3-Cl10-Na9-Na4=257.38       
Na3-Cl10-Na9-Cl12= 42.82      Na3-Cl10-Na9-Cl13=306.91      Na3-Cl10-Na9-O20=221.90       Na3-Cl10-Na9-O65=148.97       
Na3-Cl10-Na9-C76=185.44       Na3-Cl10-Na9-H77=341.00       Na4-Cl10-Na9-Na1=172.56       Na4-Cl10-Na9-Na3=102.62       
Na4-Cl10-Na9-Cl12=145.44      Na4-Cl10-Na9-Cl13= 49.53      Na4-Cl10-Na9-O20=324.52       Na4-Cl10-Na9-O65=251.59       
Na4-Cl10-Na9-C76=288.06       Na4-Cl10-Na9-H77= 83.62       Na5-Cl10-Na9-Na1=280.52       Na5-Cl10-Na9-Na3=210.58       
Na5-Cl10-Na9-Na4=107.96       Na5-Cl10-Na9-Cl12=253.40      Na5-Cl10-Na9-Cl13=157.49      Na5-Cl10-Na9-O20= 72.48       
Na5-Cl10-Na9-O65=359.55       Na5-Cl10-Na9-C76= 36.02       Na5-Cl10-Na9-H77=191.58       Na6-Cl10-Na9-Na1=175.44       
Na6-Cl10-Na9-Na3=105.50       Na6-Cl10-Na9-Na4=  2.88       Na6-Cl10-Na9-Cl12=148.33      Na6-Cl10-Na9-Cl13= 52.41      
Na6-Cl10-Na9-O20=327.41       Na6-Cl10-Na9-O65=254.47       Na6-Cl10-Na9-C76=290.94       Na6-Cl10-Na9-H77= 86.51       

========================================================================
 FINAL SINGLEPOINT CALCULATION ON OPTIMIZED GEOMETRY
========================================================================

 Ncao       : 286
 Nao        : 276
 Nshell     : 148
 Nel        : 240
 T(el)      :   300.0
 intcut     :    25.0
 scfconv/Eh :  0.100E-05
   qconv/e  :  0.100E-03
 intneglect :  0.100E-07
 broydamp   :      0.250
 iter      E             dE          RMSdq      gap      omega  full diag
   1   -138.7408618 -0.138741E+03  0.111E-04    3.43       0.0  T
   2   -138.7408618 -0.310649E-10  0.943E-05    3.43     109.4  T
   3   -138.7408618 -0.446221E-10  0.830E-05    3.43     124.3  T
speedup  1.00
cpu  time for SCC    0.05 s
wall time for SCC    0.05 s

   *** convergence criteria satisfied after 3 iterations ***

          eigenvalues
 #    :         108        109        110        111        112        113        114        115
 occ. :        2.000      2.000      2.000      2.000      2.000      2.000      2.000      2.000
 eps  :        -8.278     -8.247     -8.225     -8.203     -8.182     -8.164     -8.140     -8.078
 #    :         116        117        118        119        120        121        122        123
 occ. :        2.000      2.000      2.000      2.000      2.000      0.000      0.000      0.000
 eps  :        -8.075     -8.038     -8.024     -8.006     -7.987     -4.556     -2.490     -1.474
 #    :         124        125        126        127        128        129        130        131
 occ. :        0.000      0.000      0.000      0.000      0.000      0.000      0.000      0.000
 eps  :        -0.909      0.719      1.380      1.674      2.579      2.875      3.073      3.124


   #   Z            q   n(s)   n(p)   n(d)      C6AA      α(0)
   1  11 Na     0.685  0.090  0.225  0.000    68.370    26.759
   2  11 Na     0.777  0.048  0.175  0.000    67.236    26.536
   3  11 Na     0.693  0.072  0.235  0.000    68.268    26.738
   4  11 Na     0.830  0.046  0.124  0.000    66.610    26.412
   5  11 Na     0.722  0.078  0.200  0.000    67.913    26.669
   6  11 Na     0.811  0.056  0.133  0.000    66.827    26.455
   7  11 Na     0.676  0.120  0.204  0.000    68.476    26.779
   8  11 Na     0.717  0.080  0.203  0.000    67.969    26.680
   9  11 Na     0.779  0.073  0.148  0.000    67.213    26.531
  10  17 Cl    -0.722  1.959  5.761  0.002   124.217    17.051
  11  17 Cl    -0.750  1.976  5.773  0.000   125.322    17.127
  12  17 Cl    -0.781  1.976  5.806  0.000   126.600    17.214
  13  17 Cl    -0.772  1.974  5.797  0.001   126.221    17.188
  14  17 Cl    -0.802  1.975  5.827  0.000   127.448    17.272
  15  17 Cl    -0.763  1.975  5.788  0.000   125.844    17.163
  16  17 Cl    -0.788  1.974  5.812  0.003   126.875    17.233
  17  17 Cl    -0.802  1.978  5.822  0.001   127.434    17.271
  18  17 Cl    -0.802  1.977  5.788  0.036   126.949    17.233
  19  17 Cl    -0.757  1.972  5.784  0.001   125.610    17.147
  20   8 O     -0.510  1.708  4.802  0.000    23.038     6.483
  21   1 H      0.354  0.646  0.000  0.000     0.571     1.184
  22   6 C      0.066  1.039  2.895  0.000    19.404     6.258
  23   1 H      0.034  0.966  0.000  0.000     2.537     2.491
  24   1 H      0.030  0.970  0.000  0.000     2.585     2.514
  25   6 C     -0.099  1.069  3.030  0.000    22.303     6.707
  26   1 H      0.051  0.949  0.000  0.000     2.296     2.366
  27   1 H      0.069  0.931  0.000  0.000     2.101     2.267
  28   6 C     -0.053  1.047  3.006  0.000    21.520     6.605
  29   1 H      0.026  0.974  0.000  0.000     2.646     2.544
  30   1 H      0.028  0.972  0.000  0.000     2.618     2.530
  31   6 C     -0.108  1.038  3.070  0.000    22.627     6.783
  32   1 H      0.042  0.958  0.000  0.000     2.420     2.432
  33   1 H      0.026  0.974  0.000  0.000     2.649     2.545
  34   1 H      0.042  0.958  0.000  0.000     2.418     2.432
  35   8 O     -0.478  1.699  4.778  0.000    22.357     6.386
  36   1 H      0.324  0.676  0.000  0.000     0.638     1.247
  37   6 C      0.066  1.043  2.891  0.000    19.407     6.259
  38   1 H      0.014  0.986  0.000  0.000     2.828     2.630
  39   1 H      0.043  0.957  0.000  0.000     2.407     2.426
  40   6 C     -0.086  1.063  3.023  0.000    22.094     6.685
  41   1 H      0.043  0.957  0.000  0.000     2.405     2.425
  42   1 H      0.075  0.925  0.000  0.000     2.031     2.227
  43   6 C     -0.054  1.048  3.007  0.000    21.549     6.609
  44   1 H      0.021  0.979  0.000  0.000     2.720     2.579
  45   1 H      0.037  0.963  0.000  0.000     2.483     2.464
  46   6 C     -0.106  1.038  3.068  0.000    22.585     6.777
  47   1 H      0.048  0.952  0.000  0.000     2.346     2.395
  48   1 H      0.025  0.975  0.000  0.000     2.653     2.547
  49   1 H      0.031  0.969  0.000  0.000     2.576     2.510
  50   8 O     -0.462  1.692  4.771  0.000    22.033     6.340
  51   1 H      0.325  0.675  0.000  0.000     0.647     1.262
  52   6 C      0.079  1.036  2.885  0.000    19.216     6.230
  53   1 H      0.021  0.979  0.000  0.000     2.718     2.578
  54   1 H      0.032  0.968  0.000  0.000     2.555     2.500
  55   6 C     -0.088  1.067  3.021  0.000    22.091     6.676
  56   1 H      0.052  0.948  0.000  0.000     2.292     2.368
  57   1 H      0.058  0.942  0.000  0.000     2.208     2.321
  58   6 C     -0.054  1.046  3.007  0.000    21.537     6.607
  59   1 H      0.027  0.973  0.000  0.000     2.628     2.535
  60   1 H      0.033  0.967  0.000  0.000     2.548     2.496
  61   6 C     -0.108  1.038  3.070  0.000    22.628     6.783
  62   1 H      0.049  0.951  0.000  0.000     2.333     2.388
  63   1 H      0.028  0.972  0.000  0.000     2.611     2.527
  64   1 H      0.035  0.965  0.000  0.000     2.517     2.481
  65   8 O     -0.478  1.697  4.781  0.000    22.360     6.386
  66   1 H      0.328  0.672  0.000  0.000     0.638     1.252
  67   6 C      0.085  1.036  2.880  0.000    19.205     6.245
  68   1 H      0.014  0.986  0.000  0.000     2.827     2.629
  69   1 H      0.025  0.975  0.000  0.000     2.663     2.552
  70   6 C     -0.079  1.060  3.019  0.000    21.980     6.670
  71   1 H      0.071  0.929  0.000  0.000     2.069     2.249
  72   1 H      0.024  0.976  0.000  0.000     2.671     2.556
  73   6 C     -0.051  1.049  3.003  0.000    21.494     6.601
  74   1 H      0.023  0.977  0.000  0.000     2.687     2.564
  75   1 H      0.025  0.975  0.000  0.000     2.653     2.547
  76   6 C     -0.130  1.050  3.080  0.000    22.903     6.798
  77   1 H      0.047  0.953  0.000  0.000     2.350     2.394
  78   1 H      0.031  0.969  0.000  0.000     2.574     2.509
  79   1 H      0.054  0.946  0.000  0.000     2.259     2.348
  80   8 O     -0.500  1.708  4.792  0.000    22.838     6.454
  81   1 H      0.349  0.651  0.000  0.000     0.587     1.202
  82   6 C      0.053  1.043  2.904  0.000    19.649     6.304
  83   1 H      0.036  0.964  0.000  0.000     2.509     2.477
  84   1 H      0.064  0.936  0.000  0.000     2.153     2.295
  85   6 C     -0.090  1.061  3.029  0.000    22.196     6.703
  86   1 H      0.069  0.931  0.000  0.000     2.090     2.260
  87   1 H      0.032  0.968  0.000  0.000     2.557     2.501
  88   6 C     -0.057  1.048  3.009  0.000    21.592     6.616
  89   1 H      0.061  0.939  0.000  0.000     2.192     2.316
  90   1 H      0.026  0.974  0.000  0.000     2.645     2.543
  91   6 C     -0.105  1.038  3.067  0.000    22.571     6.775
  92   1 H      0.021  0.979  0.000  0.000     2.720     2.579
  93   1 H      0.028  0.972  0.000  0.000     2.620     2.531
  94   1 H      0.046  0.954  0.000  0.000     2.377     2.411

 Mol. C6AA /au·bohr⁶  :     126354.750118
 Mol. C8AA /au·bohr⁸  :    4973034.346940
 Mol. α(0) /au        :        692.122900

 
 Wiberg/Mayer (AO) data. WBOs > 0.1 written file <wbo>
 largest (>0.05) Wiberg bond orders for each atom
           total WBO             WBO to atom ...
     1  Na  0.598    Cl  17 0.177    Cl  12 0.157    Cl  11 0.106    Cl  10 0.085
     2  Na  0.432    Cl  14 0.113    O   50 0.089    Cl  19 0.088    Cl  10 0.085    Cl  11 0.065
     3  Na  0.581    Cl  12 0.154    Cl  15 0.136    Cl  13 0.114    Cl  11 0.104
     4  Na  0.331    Cl  16 0.139    Cl  13 0.083    O   80 0.054
     5  Na  0.524    Cl  18 0.172    Cl  17 0.131    Cl  14 0.120    Cl  10 0.090
     6  Na  0.366    Cl  14 0.118    O   35 0.068    Cl  19 0.065    O   80 0.063
     7  Na  0.594    Cl  11 0.178    Cl  15 0.170    Cl  19 0.167
     8  Na  0.535    Cl  16 0.167    Cl  15 0.139    Cl  13 0.092    Cl  19 0.091
     9  Na  0.414    Cl  13 0.123    Cl  12 0.093    Cl  10 0.091    O   65 0.083    O   20 0.055
    10  Cl  0.535    Na   9 0.091    Na   5 0.090    Na   2 0.085    Na   1 0.085
    11  Cl  0.481    Na   7 0.178    Na   1 0.106    Na   3 0.104    Na   2 0.065
    12  Cl  0.417    Na   1 0.157    Na   3 0.154    Na   9 0.093
    13  Cl  0.436    Na   9 0.123    Na   3 0.114    Na   8 0.092    Na   4 0.083
    14  Cl  0.378    Na   5 0.120    Na   6 0.118    Na   2 0.113
    15  Cl  0.452    Na   7 0.170    Na   8 0.139    Na   3 0.136
    16  Cl  0.401    Na   8 0.167    Na   4 0.139
    17  Cl  0.377    Na   1 0.177    Na   5 0.131
    18  Cl  0.380    Na   5 0.172    H   21 0.054
    19  Cl  0.464    Na   7 0.167    Na   8 0.091    Na   2 0.088    Na   6 0.065
    20  O   1.983    C   22 0.993    H   21 0.811    Na   9 0.055
    21  H   0.873    O   20 0.811    Cl  18 0.054
    22  C   3.950    C   25 1.013    O   20 0.993    H   23 0.974    H   24 0.969
    23  H   0.997    C   22 0.974
    24  H   0.998    C   22 0.969
    25  C   3.990    C   22 1.013    C   28 1.009    H   27 0.974    H   26 0.971
    26  H   0.997    C   25 0.971
    27  H   0.995    C   25 0.974
    28  C   3.998    C   31 1.020    C   25 1.009    H   29 0.977    H   30 0.977
    29  H   0.999    C   28 0.977
    30  H   0.999    C   28 0.977
    31  C   3.995    C   28 1.020    H   33 0.988    H   32 0.987    H   34 0.986
    32  H   0.998    C   31 0.987
    33  H   0.999    C   31 0.988
    34  H   0.998    C   31 0.986
    35  O   1.988    C   37 0.996    H   36 0.855    Na   6 0.068
    36  H   0.894    O   35 0.855
    37  C   3.950    C   40 1.011    O   35 0.996    H   38 0.970    H   39 0.969
    38  H   0.999    C   37 0.970
    39  H   0.997    C   37 0.969
    40  C   3.991    C   37 1.011    C   43 1.009    H   41 0.977    H   42 0.964
    41  H   0.997    C   40 0.977
    42  H   0.995    C   40 0.964
    43  C   3.997    C   46 1.020    C   40 1.009    H   44 0.978    H   45 0.974
    44  H   0.999    C   43 0.978
    45  H   0.998    C   43 0.974
    46  C   3.995    C   43 1.020    H   49 0.988    H   48 0.988    H   47 0.984
    47  H   0.998    C   46 0.984
    48  H   0.999    C   46 0.988
    49  H   0.999    C   46 0.988
    50  O   2.012    C   52 0.997    H   51 0.859    Na   2 0.089
    51  H   0.893    O   50 0.859
    52  C   3.955    C   55 1.011    O   50 0.997    H   54 0.972    H   53 0.970
    53  H   0.999    C   52 0.970
    54  H   0.996    C   52 0.972
    55  C   3.992    C   52 1.011    C   58 1.009    H   57 0.972    H   56 0.970
    56  H   0.998    C   55 0.970
    57  H   0.996    C   55 0.972
    58  C   3.997    C   61 1.020    C   55 1.009    H   59 0.976    H   60 0.976
    59  H   0.999    C   58 0.976
    60  H   0.998    C   58 0.976
    61  C   3.995    C   58 1.020    H   63 0.988    H   64 0.984    H   62 0.984
    62  H   0.997    C   61 0.984
    63  H   0.999    C   61 0.988
    64  H   0.998    C   61 0.984
    65  O   1.997    C   67 0.994    H   66 0.842    Na   9 0.083
    66  H   0.891    O   65 0.842
    67  C   3.955    C   70 1.013    O   65 0.994    H   69 0.974    H   68 0.972
    68  H   0.999    C   67 0.972
    69  H   0.999    C   67 0.974
    70  C   3.990    C   67 1.013    C   73 1.012    H   72 0.977    H   71 0.967
    71  H   0.995    C   70 0.967
    72  H   0.999    C   70 0.977
    73  C   3.997    C   76 1.024    C   70 1.012    H   75 0.978    H   74 0.976
    74  H   0.998    C   73 0.976
    75  H   0.999    C   73 0.978
    76  C   3.995    C   73 1.024    H   78 0.989    H   79 0.983    H   77 0.981
    77  H   0.998    C   76 0.981
    78  H   0.999    C   76 0.989
    79  H   0.996    C   76 0.983
    80  O   2.007    C   82 0.986    H   81 0.834    Na   6 0.063    Na   4 0.054
    81  H   0.878    O   80 0.834
    82  C   3.944    C   85 1.004    O   80 0.986    H   84 0.973    H   83 0.971
    83  H   0.998    C   82 0.971
    84  H   0.994    C   82 0.973
    85  C   3.994    C   88 1.011    C   82 1.004    H   87 0.975    H   86 0.964
    86  H   0.996    C   85 0.964
    87  H   0.998    C   85 0.975
    88  C   3.995    C   91 1.019    C   85 1.011    H   90 0.977    H   89 0.965
    89  H   0.996    C   88 0.965
    90  H   0.999    C   88 0.977
    91  C   3.997    C   88 1.019    H   92 0.988    H   93 0.988    H   94 0.985
    92  H   0.999    C   91 0.988
    93  H   0.999    C   91 0.988
    94  H   0.998    C   91 0.985
 MOs/occ written to file <molden.input>
 
molecular dipole:
                 x           y           z       tot (Debye)
 q only:        4.084      -2.542       0.817
   full:        2.328      -2.939       1.245      10.042
molecular quadrupole (traceless):
                xx          xy          yy          xz          yz          zz
 q only:      -19.798      -0.278     -26.819       2.808      39.088      46.617
  q+dip:      -16.066      -0.084     -34.524      -0.840      30.971      50.590
   full:      -15.647       2.167     -35.040      -1.719      30.338      50.687

SCC energy    :    -138.7408618
rep           :       1.1074256
ES            :       0.8792570
AES           :      -0.0182956
AXC           :       0.0211252
disp          :      -0.1204674
XB            :       0.0000000
fix           :       0.0000000
total E       :    -137.6280355
atomizationE  :      20.3563634    12773.81
(atE without considering molecular charge,
 total energy contains solvation terms)
H-L gap (eV)  :          3.4304
optimized geometry written to: xtbopt.xyz

           ------------------------------------------------- 
          |                Numerical Hessian                |
           ------------------------------------------------- 
step length          :   0.00500
SCC accuracy         :   0.25000
Hessian scale factor :   1.00000
frozen atoms in %    :   0.00000    0
RMS gradient         :   0.00005
estimated CPU  time      3.09 min
estimated wall time      3.10 min

writing file <hessian>.
 
 projected vibrational frequencies (cm-1)
eigval :       -0.00    -0.00    -0.00    -0.00     0.00     0.00
eigval :        8.88    10.20    13.60    16.99    20.48    22.48
eigval :       23.96    25.61    27.81    30.56    31.90    33.19
eigval :       34.62    36.52    42.71    45.08    47.86    49.51
eigval :       51.54    53.82    56.01    57.33    57.89    59.40
eigval :       62.33    62.52    67.74    68.01    70.94    73.46
eigval :       73.81    76.04    77.81    79.94    82.81    83.62
eigval :       85.40    85.77    87.75    91.45    93.07    93.96
eigval :       96.29    98.09    98.80   100.66   104.78   106.48
eigval :      108.14   111.39   112.67   113.89   114.68   115.23
eigval :      117.66   118.49   120.85   122.61   124.28   126.40
eigval :      127.65   131.49   133.51   135.04   138.35   144.49
eigval :      150.27   151.87   153.30   157.79   160.18   161.28
eigval :      165.58   166.52   170.97   175.12   177.59   179.53
eigval :      182.71   183.67   189.62   191.79   193.19   199.03
eigval :      203.08   205.70   207.66   211.67   219.67   228.60
eigval :      230.62   235.79   236.93   241.05   246.28   250.42
eigval :      258.70   268.10   272.86   281.31   336.44   354.91
eigval :      365.93   400.55   401.42   404.57   436.35   451.33
eigval :      463.68   488.10   493.09   495.45   509.82   558.10
eigval :      636.01   751.68   779.24   780.21   786.56   788.91
eigval :      810.79   838.71   840.69   843.39   850.92   871.57
eigval :      887.34   889.06   942.71   943.77   945.84   953.35
eigval :      959.21   959.47   969.28   972.03   995.32   998.21
eigval :     1041.25  1042.97  1049.06  1057.48  1088.34  1090.38
eigval :     1094.16  1099.68  1107.38  1111.41  1112.79  1113.18
eigval :     1118.47  1128.98  1133.56  1134.19  1134.52  1137.16
eigval :     1143.51  1152.07  1160.40  1161.19  1164.88  1208.34
eigval :     1212.62  1214.66  1222.61  1225.23  1227.16  1232.02
eigval :     1242.31  1251.96  1264.26  1270.33  1274.91  1275.16
eigval :     1276.91  1277.12  1277.59  1279.12  1279.72  1281.26
eigval :     1286.94  1290.36  1302.85  1310.66  1334.65  1347.88
eigval :     1354.42  1354.64  1356.68  1358.23  1362.15  1369.49
eigval :     1381.16  1381.38  1382.79  1391.14  1397.42  1411.44
eigval :     1411.74  1413.14  1415.24  1460.50  1462.83  1467.21
eigval :     1469.36  1470.23  1477.13  1478.18  1485.24  1488.27
eigval :     1489.58  1490.84  1494.72  1494.92  1495.82  1498.54
eigval :     1498.89  1499.28  1501.66  1501.91  1504.34  1504.38
eigval :     1504.77  1505.45  1508.57  1508.86  2844.74  2853.54
eigval :     2860.87  2861.99  2885.70  2891.83  2902.50  2904.88
eigval :     2919.10  2937.57  2948.74  2950.62  2951.18  2954.95
eigval :     2957.37  2960.78  2962.08  2967.33  2968.98  2971.45
eigval :     2971.84  2978.40  2979.23  2981.78  2983.29  2989.72
eigval :     2995.24  2999.31  3000.66  3005.52  3012.05  3014.33
eigval :     3014.35  3022.06  3023.66  3027.73  3029.19  3029.67
eigval :     3029.97  3035.34  3037.98  3040.41  3041.11  3046.74
eigval :     3064.15  3141.95  3239.44  3273.97  3355.56  3372.22
 reduced masses (amu)
   1: 18.05   2: 22.71   3: 24.87   4: 23.39   5: 19.73   6: 17.08   7: 10.93   8: 13.84
   9: 14.36  10: 11.39  11: 13.62  12: 14.29  13: 19.05  14: 14.07  15: 14.43  16: 14.82
  17: 20.25  18: 11.80  19: 13.81  20: 21.80  21: 20.85  22: 25.11  23: 21.62  24: 14.78
  25: 12.57  26: 20.54  27: 13.20  28: 26.10  29: 10.07  30: 21.14  31: 21.92  32: 19.51
  33: 26.76  34: 19.40  35: 19.59  36: 14.39  37: 11.59  38: 22.44  39: 24.03  40: 18.36
  41: 24.96  42: 23.34  43: 22.75  44: 25.43  45: 22.06  46: 23.87  47: 21.99  48: 21.78
  49: 27.37  50: 25.92  51: 25.80  52: 17.78  53: 25.84  54: 29.35  55: 25.10  56: 25.64
  57: 26.42  58: 27.64  59: 24.98  60: 22.90  61: 24.28  62: 18.40  63: 19.01  64: 17.30
  65: 27.44  66: 23.86  67: 15.42  68: 25.95  69: 29.64  70: 24.91  71: 24.63  72: 21.45
  73: 20.12  74: 24.96  75: 28.77  76: 21.77  77: 22.30  78: 21.85  79: 22.74  80: 21.65
  81: 24.58  82: 20.77  83: 23.33  84: 25.34  85: 25.56  86: 27.55  87: 26.42  88: 27.19
  89: 21.20  90: 22.11  91: 21.94  92: 23.57  93: 22.41  94: 16.21  95: 23.91  96: 17.87
  97: 17.69  98:  3.08  99:  2.55 100:  2.73 101:  2.09 102: 20.75 103: 16.94 104:  7.34
 105:  6.73 106: 15.49 107:  5.96 108: 10.09 109: 10.84 110:  9.88 111:  9.86 112:  9.82
 113:  9.56 114: 11.31 115: 11.90 116:  7.39 117:  3.35 118:  2.07 119:  8.82 120:  1.95
 121:  1.97 122:  1.61 123:  1.96 124:  2.19 125:  1.70 126:  1.72 127:  2.95 128:  2.39
 129:  2.37 130:  2.34 131:  8.02 132:  5.70 133:  5.50 134:  5.17 135:  5.65 136:  5.67
 137:  5.44 138:  2.43 139:  2.64 140:  2.35 141:  3.67 142:  3.50 143:  7.59 144:  7.83
 145:  9.41 146:  9.93 147: 10.58 148:  6.86 149: 10.02 150:  8.22 151:  7.93 152:  8.05
 153:  8.24 154: 11.09 155: 11.08 156: 10.88 157:  7.24 158:  6.66 159:  7.37 160:  7.61
 161:  7.56 162:  7.03 163:  7.99 164:  7.52 165:  5.28 166:  5.24 167:  5.26 168:  3.87
 169:  4.01 170:  3.58 171:  4.30 172:  4.23 173:  4.25 174:  3.09 175:  3.94 176:  2.34
 177:  2.45 178:  1.59 179:  1.93 180:  2.26 181:  2.32 182:  1.76 183:  2.54 184:  2.45
 185:  2.00 186:  2.93 187:  3.98 188:  3.82 189:  3.90 190:  2.88 191:  2.85 192:  4.26
 193:  5.13 194:  4.93 195:  4.78 196:  4.68 197:  3.75 198:  5.27 199:  5.15 200:  5.12
 201:  4.79 202:  3.69 203:  4.09 204:  3.18 205:  3.20 206:  3.17 207:  3.18 208:  1.94
 209:  1.84 210:  1.95 211:  1.96 212:  1.97 213:  1.51 214:  1.96 215:  1.93 216:  1.92
 217:  1.85 218:  1.76 219:  1.83 220:  1.74 221:  1.77 222:  1.84 223:  1.79 224:  1.88
 225:  1.53 226:  1.65 227:  1.67 228:  1.56 229:  1.60 230:  1.69 231:  1.58 232:  1.56
 233:  1.80 234:  1.92 235:  1.89 236:  1.90 237:  1.74 238:  1.48 239:  1.51 240:  1.53
 241:  1.60 242:  1.89 243:  1.92 244:  1.91 245:  1.92 246:  1.81 247:  1.57 248:  1.76
 249:  1.76 250:  1.53 251:  1.51 252:  1.74 253:  1.55 254:  1.80 255:  1.72 256:  1.73
 257:  1.87 258:  1.70 259:  1.73 260:  1.68 261:  1.65 262:  1.79 263:  1.78 264:  1.79
 265:  1.80 266:  1.61 267:  1.86 268:  1.82 269:  1.77 270:  1.71 271:  1.73 272:  1.89
 273:  1.59 274:  1.56 275:  1.44 276:  1.64 277:  1.68 278:  1.91 279:  1.91 280:  1.89
 281:  1.90 282:  1.90
 IR intensities (amu)
   1:  0.09   2:  0.47   3:  0.41   4:  0.59   5:  0.36   6:  0.27   7:  0.37   8:  0.42
   9:  0.36  10:  0.28  11:  0.15  12:  0.29  13:  0.39  14:  0.16  15:  0.10  16:  0.08
  17:  0.31  18:  0.17  19:  0.25  20:  0.15  21:  0.08  22:  0.13  23:  0.17  24:  0.14
  25:  0.21  26:  0.14  27:  0.17  28:  0.07  29:  0.11  30:  0.15  31:  0.08  32:  0.29
  33:  0.17  34:  0.14  35:  0.17  36:  0.19  37:  0.30  38:  0.16  39:  0.39  40:  0.25
  41:  0.09  42:  0.15  43:  0.13  44:  0.13  45:  0.22  46:  0.35  47:  0.39  48:  0.24
  49:  0.25  50:  0.19  51:  0.26  52:  0.40  53:  0.13  54:  0.33  55:  0.76  56:  0.23
  57:  0.77  58:  0.54  59:  0.48  60:  0.37  61:  0.62  62:  0.41  63:  0.26  64:  0.48
  65:  0.32  66:  0.71  67:  0.43  68:  0.60  69:  0.62  70:  0.41  71:  1.01  72:  0.63
  73:  0.70  74:  0.98  75:  0.27  76:  0.54  77:  0.59  78:  0.98  79:  0.37  80:  1.32
  81:  1.00  82:  0.73  83:  1.52  84:  0.78  85:  0.85  86:  0.61  87:  1.05  88:  1.54
  89:  1.09  90:  0.79  91:  1.37  92:  1.32  93:  0.85  94:  0.94  95:  1.56  96:  0.96
  97:  0.82  98:  0.11  99:  0.10 100:  0.15 101:  0.13 102:  0.55 103:  0.82 104:  0.10
 105:  0.39 106:  0.72 107:  0.11 108:  0.29 109:  0.37 110:  0.18 111:  0.17 112:  0.16
 113:  0.39 114:  0.43 115:  0.48 116:  0.33 117:  0.65 118:  0.40 119:  0.29 120:  0.53
 121:  0.79 122:  0.35 123:  0.09 124:  0.09 125:  0.01 126:  0.02 127:  0.11 128:  0.12
 129:  0.14 130:  0.09 131:  0.30 132:  0.14 133:  0.28 134:  0.25 135:  0.08 136:  0.25
 137:  0.17 138:  0.09 139:  0.08 140:  0.07 141:  0.23 142:  0.09 143:  0.55 144:  0.24
 145:  0.20 146:  0.32 147:  0.38 148:  0.68 149:  0.45 150:  0.65 151:  0.50 152:  0.50
 153:  0.61 154:  1.01 155:  0.63 156:  0.95 157:  0.37 158:  0.14 159:  0.30 160:  0.50
 161:  0.26 162:  0.62 163:  0.61 164:  0.53 165:  0.29 166:  0.30 167:  0.31 168:  0.14
 169:  0.23 170:  0.44 171:  0.10 172:  0.10 173:  0.04 174:  0.31 175:  0.11 176:  0.25
 177:  0.12 178:  0.11 179:  0.07 180:  0.11 181:  0.09 182:  0.04 183:  0.09 184:  0.12
 185:  0.13 186:  0.46 187:  0.42 188:  0.37 189:  0.10 190:  0.40 191:  0.28 192:  0.08
 193:  0.17 194:  0.18 195:  0.21 196:  0.19 197:  0.35 198:  0.25 199:  0.15 200:  0.25
 201:  0.23 202:  0.24 203:  0.21 204:  0.03 205:  0.05 206:  0.03 207:  0.04 208:  0.06
 209:  0.05 210:  0.00 211:  0.03 212:  0.08 213:  0.13 214:  0.04 215:  0.02 216:  0.03
 217:  0.08 218:  0.03 219:  0.03 220:  0.05 221:  0.10 222:  0.04 223:  0.10 224:  0.05
 225:  0.03 226:  0.04 227:  0.04 228:  0.02 229:  0.01 230:  0.08 231:  0.04 232:  0.01
 233:  0.41 234:  0.35 235:  0.25 236:  0.40 237:  0.25 238:  0.26 239:  0.25 240:  0.26
 241:  0.24 242:  0.27 243:  0.15 244:  0.18 245:  0.25 246:  0.22 247:  0.21 248:  0.30
 249:  0.29 250:  0.28 251:  0.16 252:  0.20 253:  0.26 254:  0.30 255:  0.34 256:  0.21
 257:  0.30 258:  0.20 259:  0.23 260:  0.19 261:  0.23 262:  0.18 263:  0.29 264:  0.39
 265:  0.24 266:  0.23 267:  0.25 268:  0.32 269:  0.24 270:  0.26 271:  0.27 272:  0.24
 273:  0.20 274:  0.18 275:  0.19 276:  0.21 277:  0.21 278:  0.91 279:  0.91 280:  0.86
 281:  0.54 282:  0.61
 Raman intensities (amu)
   1:  0.00   2:  0.00   3:  0.00   4:  0.00   5:  0.00   6:  0.00   7:  0.00   8:  0.00
   9:  0.00  10:  0.00  11:  0.00  12:  0.00  13:  0.00  14:  0.00  15:  0.00  16:  0.00
  17:  0.00  18:  0.00  19:  0.00  20:  0.00  21:  0.00  22:  0.00  23:  0.00  24:  0.00
  25:  0.00  26:  0.00  27:  0.00  28:  0.00  29:  0.00  30:  0.00  31:  0.00  32:  0.00
  33:  0.00  34:  0.00  35:  0.00  36:  0.00  37:  0.00  38:  0.00  39:  0.00  40:  0.00
  41:  0.00  42:  0.00  43:  0.00  44:  0.00  45:  0.00  46:  0.00  47:  0.00  48:  0.00
  49:  0.00  50:  0.00  51:  0.00  52:  0.00  53:  0.00  54:  0.00  55:  0.00  56:  0.00
  57:  0.00  58:  0.00  59:  0.00  60:  0.00  61:  0.00  62:  0.00  63:  0.00  64:  0.00
  65:  0.00  66:  0.00  67:  0.00  68:  0.00  69:  0.00  70:  0.00  71:  0.00  72:  0.00
  73:  0.00  74:  0.00  75:  0.00  76:  0.00  77:  0.00  78:  0.00  79:  0.00  80:  0.00
  81:  0.00  82:  0.00  83:  0.00  84:  0.00  85:  0.00  86:  0.00  87:  0.00  88:  0.00
  89:  0.00  90:  0.00  91:  0.00  92:  0.00  93:  0.00  94:  0.00  95:  0.00  96:  0.00
  97:  0.00  98:  0.00  99:  0.00 100:  0.00 101:  0.00 102:  0.00 103:  0.00 104:  0.00
 105:  0.00 106:  0.00 107:  0.00 108:  0.00 109:  0.00 110:  0.00 111:  0.00 112:  0.00
 113:  0.00 114:  0.00 115:  0.00 116:  0.00 117:  0.00 118:  0.00 119:  0.00 120:  0.00
 121:  0.00 122:  0.00 123:  0.00 124:  0.00 125:  0.00 126:  0.00 127:  0.00 128:  0.00
 129:  0.00 130:  0.00 131:  0.00 132:  0.00 133:  0.00 134:  0.00 135:  0.00 136:  0.00
 137:  0.00 138:  0.00 139:  0.00 140:  0.00 141:  0.00 142:  0.00 143:  0.00 144:  0.00
 145:  0.00 146:  0.00 147:  0.00 148:  0.00 149:  0.00 150:  0.00 151:  0.00 152:  0.00
 153:  0.00 154:  0.00 155:  0.00 156:  0.00 157:  0.00 158:  0.00 159:  0.00 160:  0.00
 161:  0.00 162:  0.00 163:  0.00 164:  0.00 165:  0.00 166:  0.00 167:  0.00 168:  0.00
 169:  0.00 170:  0.00 171:  0.00 172:  0.00 173:  0.00 174:  0.00 175:  0.00 176:  0.00
 177:  0.00 178:  0.00 179:  0.00 180:  0.00 181:  0.00 182:  0.00 183:  0.00 184:  0.00
 185:  0.00 186:  0.00 187:  0.00 188:  0.00 189:  0.00 190:  0.00 191:  0.00 192:  0.00
 193:  0.00 194:  0.00 195:  0.00 196:  0.00 197:  0.00 198:  0.00 199:  0.00 200:  0.00
 201:  0.00 202:  0.00 203:  0.00 204:  0.00 205:  0.00 206:  0.00 207:  0.00 208:  0.00
 209:  0.00 210:  0.00 211:  0.00 212:  0.00 213:  0.00 214:  0.00 215:  0.00 216:  0.00
 217:  0.00 218:  0.00 219:  0.00 220:  0.00 221:  0.00 222:  0.00 223:  0.00 224:  0.00
 225:  0.00 226:  0.00 227:  0.00 228:  0.00 229:  0.00 230:  0.00 231:  0.00 232:  0.00
 233:  0.00 234:  0.00 235:  0.00 236:  0.00 237:  0.00 238:  0.00 239:  0.00 240:  0.00
 241:  0.00 242:  0.00 243:  0.00 244:  0.00 245:  0.00 246:  0.00 247:  0.00 248:  0.00
 249:  0.00 250:  0.00 251:  0.00 252:  0.00 253:  0.00 254:  0.00 255:  0.00 256:  0.00
 257:  0.00 258:  0.00 259:  0.00 260:  0.00 261:  0.00 262:  0.00 263:  0.00 264:  0.00
 265:  0.00 266:  0.00 267:  0.00 268:  0.00 269:  0.00 270:  0.00 271:  0.00 272:  0.00
 273:  0.00 274:  0.00 275:  0.00 276:  0.00 277:  0.00 278:  0.00 279:  0.00 280:  0.00
 281:  0.00 282:  0.00
 output can be read by thermo (or use thermo option).
 writing <g98.out> molden fake output.
 recommended (thermochemical) frequency scaling factor: 1.0
                    ==================
                    thermo calculation
                    ==================
Nvib :  276 Nimag : 0  symmetry :   C1  rot number :  1  scale factor : 1.00 sthr :  50.
omega=  8.88     Gvib=    -2.459     Grot=    -1.569     Gused=    -1.570
omega= 10.20     Gvib=    -2.377     Grot=    -1.528     Gused=    -1.529
omega= 13.60     Gvib=    -2.206     Grot=    -1.442     Gused=    -1.446
omega= 16.99     Gvib=    -2.075     Grot=    -1.376     Gused=    -1.386
omega= 20.48     Gvib=    -1.964     Grot=    -1.321     Gused=    -1.339
omega= 22.48     Gvib=    -1.909     Grot=    -1.293     Gused=    -1.318
omega= 23.96     Gvib=    -1.871     Grot=    -1.274     Gused=    -1.304
omega= 25.61     Gvib=    -1.832     Grot=    -1.255     Gused=    -1.292
omega= 27.81     Gvib=    -1.783     Grot=    -1.230     Gused=    -1.279
omega= 30.56     Gvib=    -1.727     Grot=    -1.202     Gused=    -1.267
omega= 31.90     Gvib=    -1.702     Grot=    -1.190     Gused=    -1.262
omega= 33.19     Gvib=    -1.678     Grot=    -1.178     Gused=    -1.259
omega= 34.62     Gvib=    -1.653     Grot=    -1.165     Gused=    -1.257
omega= 36.52     Gvib=    -1.622     Grot=    -1.150     Gused=    -1.254
omega= 42.71     Gvib=    -1.529     Grot=    -1.103     Gused=    -1.251
omega= 45.08     Gvib=    -1.497     Grot=    -1.087     Gused=    -1.250
omega= 47.86     Gvib=    -1.462     Grot=    -1.070     Gused=    -1.249
omega= 49.51     Gvib=    -1.442     Grot=    -1.059     Gused=    -1.247
omega= 51.54     Gvib=    -1.418     Grot=    -1.048     Gused=    -1.244
omega= 53.82     Gvib=    -1.393     Grot=    -1.035     Gused=    -1.240
omega= 56.01     Gvib=    -1.369     Grot=    -1.023     Gused=    -1.235
omega= 57.33     Gvib=    -1.356     Grot=    -1.016     Gused=    -1.231
omega= 57.89     Gvib=    -1.350     Grot=    -1.013     Gused=    -1.230
omega= 59.40     Gvib=    -1.335     Grot=    -1.006     Gused=    -1.225
omega= 62.33     Gvib=    -1.307     Grot=    -0.991     Gused=    -1.214
omega= 62.52     Gvib=    -1.305     Grot=    -0.990     Gused=    -1.213
omega= 67.74     Gvib=    -1.258     Grot=    -0.967     Gused=    -1.191
omega= 68.01     Gvib=    -1.255     Grot=    -0.965     Gused=    -1.190
omega= 70.94     Gvib=    -1.231     Grot=    -0.953     Gused=    -1.176
omega= 73.46     Gvib=    -1.210     Grot=    -0.943     Gused=    -1.163
omega= 73.81     Gvib=    -1.207     Grot=    -0.941     Gused=    -1.161
omega= 76.04     Gvib=    -1.190     Grot=    -0.932     Gused=    -1.149
omega= 77.81     Gvib=    -1.176     Grot=    -0.926     Gused=    -1.140
omega= 79.94     Gvib=    -1.161     Grot=    -0.918     Gused=    -1.128
omega= 82.81     Gvib=    -1.140     Grot=    -0.907     Gused=    -1.113
omega= 83.62     Gvib=    -1.134     Grot=    -0.904     Gused=    -1.108
omega= 85.40     Gvib=    -1.122     Grot=    -0.898     Gused=    -1.098
omega= 85.77     Gvib=    -1.119     Grot=    -0.897     Gused=    -1.096
omega= 87.75     Gvib=    -1.106     Grot=    -0.890     Gused=    -1.085
omega= 91.45     Gvib=    -1.082     Grot=    -0.878     Gused=    -1.065
omega= 93.07     Gvib=    -1.072     Grot=    -0.873     Gused=    -1.056
omega= 93.96     Gvib=    -1.066     Grot=    -0.870     Gused=    -1.052
omega= 96.29     Gvib=    -1.052     Grot=    -0.862     Gused=    -1.039
omega= 98.09     Gvib=    -1.041     Grot=    -0.857     Gused=    -1.030
omega= 98.80     Gvib=    -1.037     Grot=    -0.855     Gused=    -1.026
omega=100.66     Gvib=    -1.026     Grot=    -0.849     Gused=    -1.016
omega=104.78     Gvib=    -1.003     Grot=    -0.837     Gused=    -0.995
omega=106.48     Gvib=    -0.994     Grot=    -0.833     Gused=    -0.986
omega=108.14     Gvib=    -0.985     Grot=    -0.828     Gused=    -0.978
omega=111.39     Gvib=    -0.967     Grot=    -0.819     Gused=    -0.962
omega=112.67     Gvib=    -0.961     Grot=    -0.816     Gused=    -0.955
omega=113.89     Gvib=    -0.955     Grot=    -0.813     Gused=    -0.950
omega=114.68     Gvib=    -0.951     Grot=    -0.811     Gused=    -0.946
omega=115.23     Gvib=    -0.948     Grot=    -0.809     Gused=    -0.943
omega=117.66     Gvib=    -0.936     Grot=    -0.803     Gused=    -0.932
omega=118.49     Gvib=    -0.932     Grot=    -0.801     Gused=    -0.928
omega=120.85     Gvib=    -0.920     Grot=    -0.795     Gused=    -0.917
omega=122.61     Gvib=    -0.912     Grot=    -0.791     Gused=    -0.909
omega=124.28     Gvib=    -0.904     Grot=    -0.787     Gused=    -0.901
omega=126.40     Gvib=    -0.895     Grot=    -0.782     Gused=    -0.892
omega=127.65     Gvib=    -0.889     Grot=    -0.779     Gused=    -0.886
omega=131.49     Gvib=    -0.872     Grot=    -0.770     Gused=    -0.870
omega=133.51     Gvib=    -0.863     Grot=    -0.766     Gused=    -0.861
omega=135.04     Gvib=    -0.857     Grot=    -0.762     Gused=    -0.855
omega=138.35     Gvib=    -0.843     Grot=    -0.755     Gused=    -0.841
omega=144.49     Gvib=    -0.818     Grot=    -0.742     Gused=    -0.817
omega=150.27     Gvib=    -0.796     Grot=    -0.731     Gused=    -0.795
omega=151.87     Gvib=    -0.790     Grot=    -0.727     Gused=    -0.789
omega=153.30     Gvib=    -0.784     Grot=    -0.725     Gused=    -0.784
omega=157.79     Gvib=    -0.768     Grot=    -0.716     Gused=    -0.768
omega=160.18     Gvib=    -0.760     Grot=    -0.712     Gused=    -0.759
omega=161.28     Gvib=    -0.756     Grot=    -0.710     Gused=    -0.755
omega=165.58     Gvib=    -0.741     Grot=    -0.702     Gused=    -0.741
omega=166.52     Gvib=    -0.738     Grot=    -0.700     Gused=    -0.737
omega=170.97     Gvib=    -0.723     Grot=    -0.692     Gused=    -0.723
omega=175.12     Gvib=    -0.710     Grot=    -0.685     Gused=    -0.709
omega=177.59     Gvib=    -0.702     Grot=    -0.681     Gused=    -0.702
omega=179.53     Gvib=    -0.696     Grot=    -0.678     Gused=    -0.696
omega=182.71     Gvib=    -0.686     Grot=    -0.673     Gused=    -0.686
omega=183.67     Gvib=    -0.683     Grot=    -0.671     Gused=    -0.683
omega=189.62     Gvib=    -0.665     Grot=    -0.662     Gused=    -0.665
omega=191.79     Gvib=    -0.659     Grot=    -0.658     Gused=    -0.659
omega=193.19     Gvib=    -0.655     Grot=    -0.656     Gused=    -0.655
omega=199.03     Gvib=    -0.639     Grot=    -0.647     Gused=    -0.639
omega=203.08     Gvib=    -0.628     Grot=    -0.641     Gused=    -0.628
omega=205.70     Gvib=    -0.621     Grot=    -0.638     Gused=    -0.621
omega=207.66     Gvib=    -0.615     Grot=    -0.635     Gused=    -0.616
omega=211.67     Gvib=    -0.605     Grot=    -0.629     Gused=    -0.605
omega=219.67     Gvib=    -0.585     Grot=    -0.618     Gused=    -0.585
omega=228.60     Gvib=    -0.564     Grot=    -0.606     Gused=    -0.564
omega=230.62     Gvib=    -0.559     Grot=    -0.604     Gused=    -0.559
omega=235.79     Gvib=    -0.547     Grot=    -0.597     Gused=    -0.547
omega=236.93     Gvib=    -0.544     Grot=    -0.596     Gused=    -0.544
omega=241.05     Gvib=    -0.535     Grot=    -0.591     Gused=    -0.535
omega=246.28     Gvib=    -0.524     Grot=    -0.584     Gused=    -0.524
omega=250.42     Gvib=    -0.515     Grot=    -0.579     Gused=    -0.515
omega=258.70     Gvib=    -0.498     Grot=    -0.570     Gused=    -0.498
omega=268.10     Gvib=    -0.480     Grot=    -0.559     Gused=    -0.480
omega=272.86     Gvib=    -0.471     Grot=    -0.554     Gused=    -0.471
omega=281.31     Gvib=    -0.455     Grot=    -0.545     Gused=    -0.455
 
   temp. (K)  partition function   enthalpy   heat capacity  entropy
                                   cal/mol     cal/K/mol   cal/K/mol   J/K/mol
 298.15  VIB  0.410E+47            48370.091    238.080    339.579
         ROT  0.102E+09              888.752      2.981     39.635
         INT  0.419E+55            49258.843    241.060    379.214
         TR   0.275E+29             1481.254      4.968     46.351
         TOT                       50740.0974   246.0286   425.5643  1780.5545
                     Eh         kcal/mol          kJ/mol 
ZPVE            0.693925         435.445         1821.89    
H(0)-H(T)+PV    0.808595E-01     50.7401         212.296    
H(T)            0.774785         486.185         2034.19    
T*S             0.202199         126.882         530.872    
G(T)            0.572585         359.303         1503.32    
   -137.05545019  <=== TOTAL FREE ENERGY in Eh incl. el.,ZPVE,RRHO,solv. parts
 
 normal mode %tage of torsion character
   1:  0.00   2:  0.00   3:  0.00   4:  0.00   5:  0.00   6:  0.00   7:  0.32   8:  0.40
   9:  0.14  10:  0.28  11:  0.29  12:  0.35  13:  0.37  14:  0.38  15:  0.39  16:  0.39
  17:  0.37  18:  0.38  19:  0.33  20:  0.28  21:  0.38  22:  0.58  23:  0.50  24:  0.41
  25:  0.51  26:  0.46  27:  0.52  28:  0.39  29:  0.50  30:  0.37  31:  0.38  32:  0.32
  33:  0.56  34:  0.32  35:  0.56  36:  0.49  37:  0.62  38:  0.66  39:  0.26  40:  0.53
  41:  0.45  42:  0.38  43:  0.36  44:  0.46  45:  0.47  46:  0.47  47:  0.60  48:  0.47
  49:  0.38  50:  0.28  51:  0.34  52:  0.38  53:  0.27  54:  0.24  55:  0.53  56:  0.37
  57:  0.52  58:  0.41  59:  0.59  60:  0.49  61:  0.51  62:  0.54  63:  0.60  64:  0.56
  65:  0.40  66:  0.69  67:  0.61  68:  0.62  69:  0.35  70:  0.35  71:  0.49  72:  0.50
  73:  0.42  74:  0.36  75:  0.33  76:  0.55  77:  0.41  78:  0.62  79:  0.64  80:  0.42
  81:  0.49  82:  0.30  83:  0.34  84:  0.15  85:  0.32  86:  0.14  87:  0.19  88:  0.06
  89:  0.18  90:  0.17  91:  0.27  92:  0.22  93:  0.24  94:  0.44  95:  0.11  96:  0.21
  97:  0.28  98:  0.85  99:  0.87 100:  0.86 101:  0.88 102:  0.37 103:  0.05 104:  0.41
 105:  0.39 106:  0.31 107:  0.63 108:  0.19 109:  0.07 110:  0.07 111:  0.06 112:  0.07
 113:  0.20 114:  0.06 115:  0.10 116:  0.17 117:  0.09 118:  0.56 119:  0.12 120:  0.75
 121:  0.45 122:  0.25 123:  0.47 124:  0.44 125:  0.49 126:  0.50 127:  0.47 128:  0.51
 129:  0.51 130:  0.51 131:  0.28 132:  0.46 133:  0.34 134:  0.39 135:  0.10 136:  0.09
 137:  0.12 138:  0.49 139:  0.46 140:  0.48 141:  0.29 142:  0.38 143:  0.09 144:  0.26
 145:  0.05 146:  0.06 147:  0.05 148:  0.07 149:  0.07 150:  0.07 151:  0.11 152:  0.09
 153:  0.09 154:  0.01 155:  0.04 156:  0.05 157:  0.26 158:  0.10 159:  0.06 160:  0.06
 161:  0.10 162:  0.28 163:  0.24 164:  0.23 165:  0.37 166:  0.35 167:  0.39 168:  0.29
 169:  0.29 170:  0.07 171:  0.42 172:  0.43 173:  0.43 174:  0.22 175:  0.37 176:  0.12
 177:  0.10 178:  0.07 179:  0.12 180:  0.16 181:  0.18 182:  0.10 183:  0.18 184:  0.18
 185:  0.16 186:  0.06 187:  0.07 188:  0.14 189:  0.15 190:  0.15 191:  0.17 192:  0.08
 193:  0.09 194:  0.07 195:  0.09 196:  0.09 197:  0.11 198:  0.09 199:  0.12 200:  0.13
 201:  0.16 202:  0.03 203:  0.06 204:  0.00 205:  0.00 206:  0.00 207:  0.00 208:  0.66
 209:  0.55 210:  0.64 211:  0.64 212:  0.67 213:  0.87 214:  0.61 215:  0.60 216:  0.58
 217:  0.63 218:  0.68 219:  0.63 220:  0.68 221:  0.66 222:  0.66 223:  0.65 224:  0.62
 225:  0.93 226:  0.83 227:  0.82 228:  0.92 229:  0.87 230:  0.73 231:  0.88 232:  0.90
 233:  0.15 234:  0.19 235:  0.19 236:  0.19 237:  0.17 238:  0.05 239:  0.06 240:  0.07
 241:  0.09 242:  0.15 243:  0.25 244:  0.26 245:  0.22 246:  0.19 247:  0.05 248:  0.03
 249:  0.04 250:  0.01 251:  0.04 252:  0.11 253:  0.02 254:  0.09 255:  0.06 256:  0.14
 257:  0.10 258:  0.05 259:  0.09 260:  0.06 261:  0.06 262:  0.05 263:  0.08 264:  0.03
 265:  0.04 266:  0.02 267:  0.03 268:  0.03 269:  0.03 270:  0.02 271:  0.04 272:  0.05
 273:  0.02 274:  0.02 275:  0.01 276:  0.03 277:  0.03 278:  0.04 279:  0.02 280:  0.06
 281:  0.01 282:  0.05
 recommended # of modes for mode following         104
 
 Pipek-Mezey localization of normal modes
 number of localized modes          112
 frequency thrshold           500.000000000000     
 number of groups                    55
 atom-group assingment :   
  1  2  3  4  5  6  7  8  9 10 11 12 13 14 15 16 17 18 19 20 21 22 22 22 23 24 23 25 25 25
 26 26 26 26 27 28 29 29 29 30 30 31 32 32 32 33 33 33 33 34 35 36 36 36 37 37 38 39 39 39
 40 40 40 40 41 42 43 43 43 44 44 44 45 45 45 46 47 46 48 49 50 51 51 51 52 53 52 54 54 54
 55 55 55 55
 pop matrix done.
 initialization of trafo matrix to unity
iteration     50  convergence  0.25056823D-04

 converged in     79 iterations, threshold :   0.99939777D-06
eig.   :       -0.00    -0.00    -0.00    -0.00     0.00     0.00
eig.   :       63.14    68.51    76.11    81.46    86.05    86.29
eig.   :       86.30    86.88    88.35    93.57    93.90    95.87
eig.   :       95.91    96.26    98.25    98.64    99.96    99.99
eig.   :      100.44   100.72   101.04   102.51   103.36   104.05
eig.   :      104.48   105.63   106.03   106.81   107.24   108.46
eig.   :      108.51   108.86   109.03   109.56   109.77   109.79
eig.   :      109.80   111.13   112.62   113.20   113.30   113.40
eig.   :      113.82   114.16   115.74   122.57   124.39   124.51
eig.   :      128.95   129.56   130.57   130.74   133.36   134.22
eig.   :      134.52   134.79   136.84   137.17   138.84   141.28
eig.   :      143.42   144.70   145.10   145.34   145.50   148.58
eig.   :      149.38   150.92   151.24   152.35   152.45   152.55
eig.   :      157.40   157.78   161.13   161.95   162.61   166.19
eig.   :      166.46   167.91   170.28   170.70   172.20   173.47
eig.   :      179.37   179.82   182.47   183.38   184.79   188.66
eig.   :      194.93   196.66   202.39   207.94   210.45   226.03
eig.   :      230.29   230.31   230.71   234.26   243.70   250.49
eig.   :      260.09   266.73   268.60   271.09   277.17   277.79
eig.   :      285.03   287.10   455.33   474.68   509.82   558.10
eig.   :      636.01   751.68   779.24   780.21   786.56   788.91
eig.   :      810.79   838.71   840.69   843.39   850.92   871.57
eig.   :      887.34   889.06   942.71   943.77   945.84   953.35
eig.   :      959.21   959.47   969.28   972.03   995.32   998.21
eig.   :     1041.25  1042.97  1049.06  1057.48  1088.34  1090.38
eig.   :     1094.16  1099.68  1107.38  1111.41  1112.79  1113.18
eig.   :     1118.47  1128.98  1133.56  1134.19  1134.52  1137.16
eig.   :     1143.51  1152.07  1160.40  1161.19  1164.88  1208.34
eig.   :     1212.62  1214.66  1222.61  1225.23  1227.16  1232.02
eig.   :     1242.31  1251.96  1264.26  1270.33  1274.91  1275.16
eig.   :     1276.91  1277.12  1277.59  1279.12  1279.72  1281.26
eig.   :     1286.94  1290.36  1302.85  1310.66  1334.65  1347.88
eig.   :     1354.42  1354.64  1356.68  1358.23  1362.15  1369.49
eig.   :     1381.16  1381.38  1382.79  1391.14  1397.42  1411.44
eig.   :     1411.74  1413.14  1415.24  1460.50  1462.83  1467.21
eig.   :     1469.36  1470.23  1477.13  1478.18  1485.24  1488.27
eig.   :     1489.58  1490.84  1494.72  1494.92  1495.82  1498.54
eig.   :     1498.89  1499.28  1501.66  1501.91  1504.34  1504.38
eig.   :     1504.77  1505.45  1508.57  1508.86  2844.74  2853.54
eig.   :     2860.87  2861.99  2885.70  2891.83  2902.50  2904.88
eig.   :     2919.10  2937.57  2948.74  2950.62  2951.18  2954.95
eig.   :     2957.37  2960.78  2962.08  2967.33  2968.98  2971.45
eig.   :     2971.84  2978.40  2979.23  2981.78  2983.29  2989.72
eig.   :     2995.24  2999.31  3000.66  3005.52  3012.05  3014.33
eig.   :     3014.35  3022.06  3023.66  3027.73  3029.19  3029.67
eig.   :     3029.97  3035.34  3037.98  3040.41  3041.11  3046.74
eig.   :     3064.15  3141.95  3239.44  3273.97  3355.56  3372.22
written to xtb_localmodes and g98l.out
 
 normal mode %tage of torsion character
   1:  0.00   2:  0.00   3:  0.00   4:  0.00   5:  0.00   6:  0.00   7:  0.40   8:  0.49
   9:  0.64  10:  0.42  11:  0.18  12:  0.28  13:  0.27  14:  0.23  15:  0.64  16:  0.59
  17:  0.07  18:  0.57  19:  0.14  20:  0.61  21:  0.06  22:  0.67  23:  0.59  24:  0.60
  25:  0.60  26:  0.02  27:  0.11  28:  0.64  29:  0.18  30:  0.24  31:  0.30  32:  0.52
  33:  0.31  34:  0.07  35:  0.92  36:  0.25  37:  0.63  38:  0.02  39:  0.39  40:  0.28
  41:  0.01  42:  0.17  43:  0.02  44:  0.58  45:  0.63  46:  0.56  47:  0.01  48:  0.07
  49:  0.62  50:  0.02  51:  0.05  52:  0.01  53:  0.14  54:  0.33  55:  0.24  56:  0.01
  57:  0.06  58:  0.75  59:  0.17  60:  0.27  61:  0.54  62:  0.39  63:  0.44  64:  0.01
  65:  0.02  66:  0.31  67:  0.10  68:  0.10  69:  0.65  70:  0.63  71:  0.11  72:  0.37
  73:  0.60  74:  0.23  75:  0.07  76:  0.22  77:  0.19  78:  0.08  79:  0.31  80:  0.18
  81:  0.62  82:  0.43  83:  0.21  84:  0.08  85:  0.03  86:  0.68  87:  0.04  88:  0.84
  89:  0.09  90:  0.42  91:  0.04  92:  0.01  93:  0.11  94:  0.05  95:  0.54  96:  0.68
  97:  0.20  98:  0.94  99:  0.94 100:  0.96 101:  0.38 102:  0.10 103:  0.47 104:  0.17
 105:  0.11 106:  0.02 107:  0.80 108:  0.10 109:  0.14 110:  0.51 111:  0.09 112:  0.13
 113:  0.20 114:  0.29 115:  0.01 116:  0.13 117:  0.03 118:  0.68 119:  0.12 120:  0.75
 121:  0.45 122:  0.25 123:  0.47 124:  0.44 125:  0.49 126:  0.50 127:  0.47 128:  0.51
 129:  0.51 130:  0.51 131:  0.28 132:  0.46 133:  0.34 134:  0.39 135:  0.10 136:  0.09
 137:  0.12 138:  0.49 139:  0.46 140:  0.48 141:  0.29 142:  0.38 143:  0.09 144:  0.26
 145:  0.05 146:  0.06 147:  0.05 148:  0.07 149:  0.07 150:  0.07 151:  0.11 152:  0.09
 153:  0.09 154:  0.01 155:  0.04 156:  0.05 157:  0.26 158:  0.10 159:  0.06 160:  0.06
 161:  0.10 162:  0.28 163:  0.24 164:  0.23 165:  0.37 166:  0.35 167:  0.39 168:  0.29
 169:  0.29 170:  0.07 171:  0.42 172:  0.43 173:  0.43 174:  0.22 175:  0.37 176:  0.12
 177:  0.10 178:  0.07 179:  0.12 180:  0.16 181:  0.18 182:  0.10 183:  0.18 184:  0.18
 185:  0.16 186:  0.06 187:  0.07 188:  0.14 189:  0.15 190:  0.15 191:  0.17 192:  0.08
 193:  0.09 194:  0.07 195:  0.09 196:  0.09 197:  0.11 198:  0.09 199:  0.12 200:  0.13
 201:  0.16 202:  0.03 203:  0.06 204:  0.00 205:  0.00 206:  0.00 207:  0.00 208:  0.66
 209:  0.55 210:  0.64 211:  0.64 212:  0.67 213:  0.87 214:  0.61 215:  0.60 216:  0.58
 217:  0.63 218:  0.68 219:  0.63 220:  0.68 221:  0.66 222:  0.66 223:  0.65 224:  0.62
 225:  0.93 226:  0.83 227:  0.82 228:  0.92 229:  0.87 230:  0.73 231:  0.88 232:  0.90
 233:  0.15 234:  0.19 235:  0.19 236:  0.19 237:  0.17 238:  0.05 239:  0.06 240:  0.07
 241:  0.09 242:  0.15 243:  0.25 244:  0.26 245:  0.22 246:  0.19 247:  0.05 248:  0.03
 249:  0.04 250:  0.01 251:  0.04 252:  0.11 253:  0.02 254:  0.09 255:  0.06 256:  0.14
 257:  0.10 258:  0.05 259:  0.09 260:  0.06 261:  0.06 262:  0.05 263:  0.08 264:  0.03
 265:  0.04 266:  0.02 267:  0.03 268:  0.03 269:  0.03 270:  0.02 271:  0.04 272:  0.05
 273:  0.02 274:  0.02 275:  0.01 276:  0.03 277:  0.03 278:  0.04 279:  0.02 280:  0.06
 281:  0.01 282:  0.05
 recommended # of modes for mode following         114

------------------------------------------------------------------------
 * finished run on 2020/06/02 at 14:33:21.859     
------------------------------------------------------------------------
 total:
 * wall-time:     0 d,  0 h,  3 min, 30.905 sec
 *  cpu-time:     0 d,  0 h,  3 min, 30.273 sec
 * ratio c/w:     0.997 speedup
 SCF:
 * wall-time:     0 d,  0 h,  0 min,  8.183 sec
 *  cpu-time:     0 d,  0 h,  0 min,  8.148 sec
 * ratio c/w:     0.996 speedup
 ANC optimizer:
 * wall-time:     0 d,  0 h,  0 min,  8.591 sec
 *  cpu-time:     0 d,  0 h,  0 min,  8.558 sec
 * ratio c/w:     0.996 speedup
 numerical hessian:
 * wall-time:     0 d,  0 h,  3 min, 14.064 sec
 *  cpu-time:     0 d,  0 h,  3 min, 13.505 sec
 * ratio c/w:     0.997 speedup

normal termination of xtb
