# Supplementary material for: Heterogeneous Nucleation of Butanol on NaCl: A Computational Study of Temperature, Humidity, Seed Charge, and Seed Size Effects
Source: J Phys Chem A. 2021 Mar 31;125(14):3025–36. doi: 10.1021/acs.jpca.0c10972 (PMC8054243; doi:10.1021/acs.jpca.0c10972)
Supplement: Supplementary file 2 — jp0c10972_si_002.zip [file jp0c10972_si_002.zip › ALL CLUSTERS/low_level_calc/negative seed/1Seed5BuOH.xyz]

    94
       -137.62803555  Gyration_radius:  4.90047962651
 Na         -3.86120450543782    1.16769177669412   -1.17780611173390
Na         -1.21645790485871   -0.35793147208502   -2.42416538011784
Na         -1.68638811543606    3.66719187991072   -1.71834404639112
Na          0.83131395669512    1.72614502087736    1.22619192950000
Na         -2.09128807717219   -1.60558050987722    0.58484849346845
Na          1.54469331396699   -0.65307875976484   -0.75662002369546
Na         -0.37023290526309    2.24591920277442   -4.45919748931960
Na          1.52757995996330    3.10201188148875   -1.60652585373953
Na         -2.17619654737037    2.79428469028570    1.41710149112891
Cl         -1.24115803033426    0.88284708976086   -0.19656622147828
Cl         -2.53473456532844    1.74759381870336   -3.41952481404872
Cl         -3.79863321508125    3.53811150048151   -0.36114429610462
Cl         -0.07413886394354    3.93507003960117    0.35775077717973
Cl         -0.27074455588869   -2.32391830216588   -1.03708713814498
Cl          0.25034279344636    4.33836987909695   -3.39782819931696
Cl          2.93539072333696    1.75038926288637   -0.07119184811187
Cl         -4.40843572087052   -1.15927759587165   -0.36504783676789
Cl         -1.54136525813422   -1.20354331576503    2.99812573766146
Cl          0.99989295467930    0.78375843038478   -2.98591284985319
O          -0.34891126950374    1.60033997107179    2.90143969040216
H          -0.78043092760722    0.73159615808602    3.05938167507995
C           0.35205358802772    1.93111309042670    4.08314419511950
H           0.82422330761983    1.04144939062726    4.51785732917631
H          -0.33295571167291    2.34772688454874    4.83620924895331
C           1.41984792518375    2.96378734268363    3.76153013223293
H           2.15322849976932    2.52403324049383    3.08319878258523
H           0.94737223296589    3.80701052370767    3.25910996857370
C           2.14266443178766    3.46267145802849    5.00604930565495
H           2.59852652420965    2.61502006108440    5.52480255525034
H           1.42016602984707    3.92093433212706    5.68621466551566
C           3.21968764160531    4.47837578672264    4.65031126597891
H           2.77837623714654    5.33385953319559    4.14487297843111
H           3.73200703835679    4.83019922877801    5.54326328917381
H           3.95352959607786    4.03139873069217    3.98373311000041
O           3.60596428568942   -1.02664648109991   -1.01653805987031
H           3.86158095122313   -0.11873108818138   -0.78716228256500
C           3.91002232148711   -1.21689052088253   -2.37939364839983
H           4.99961984261846   -1.29630261129583   -2.51855377010871
H           3.55042440418034   -0.37293770464599   -2.97734661750698
C           3.23397716666240   -2.49169489315891   -2.85695368605686
H           3.67381774019049   -3.34231525024154   -2.33496722411253
H           2.18120667435415   -2.43662986067739   -2.58240776124966
C           3.34741619605518   -2.68300020497027   -4.36307315972269
H           4.40139416028377   -2.72085430069496   -4.65180581606550
H           2.89640190898373   -1.82256544229008   -4.86300504761810
C           2.64690369148452   -3.95844390179580   -4.81353547719365
H           1.60076159216082   -3.93530381965841   -4.51836281454577
H           2.70094849126546   -4.07177339158116   -5.89449684590190
H           3.10971362021862   -4.82870520699971   -4.35300126603233
O          -2.82134668034775   -1.50963133829051   -2.97074670044410
H          -3.53700823325513   -1.79613044571817   -2.37977720013910
C          -2.65409130418690   -2.45148370172756   -4.00193092074071
H          -3.57511045575714   -2.54432161380806   -4.59736980394723
H          -2.40440899297512   -3.43935264723070   -3.59162933495317
C          -1.52022425195437   -1.97009065531844   -4.89415718259682
H          -1.75544370616301   -0.95452138941608   -5.21875058464150
H          -0.60366036534213   -1.94298202503025   -4.30450706885343
C          -1.30246149092060   -2.85214571777870   -6.11534091504026
H          -2.23249674585532   -2.91989831898354   -6.68611042518156
H          -1.03606885708586   -3.86055325184429   -5.78970688552254
C          -0.19843251211088   -2.29745106503511   -7.00613089030085
H           0.73107413210372   -2.21927916813486   -6.44837616837830
H          -0.03264670483157   -2.94409466225484   -7.86505141739295
H          -0.46656554051193   -1.30598192504444   -7.36793061004669
O          -3.17142173968935    1.41165194667271    2.55243766777603
H          -2.80109939207123    0.51781688182568    2.68592960676295
C          -4.45308095901867    1.41963475012915    3.14332407216523
H          -4.38872738932648    1.08820036055044    4.19065590195263
H          -5.11157508441120    0.72341163861718    2.60695480967385
C          -5.06325105092530    2.81368129116940    3.08500805667256
H          -4.92393775503336    3.21065676067687    2.08057676826695
H          -6.13674833948560    2.71306474241600    3.25441216423995
C          -4.49667420679002    3.79474731928173    4.10852632985518
H          -4.54126234003927    3.33944436709004    5.10285728028035
H          -5.13728240620879    4.68050158835105    4.12123853900383
C          -3.06846396803032    4.23167061721572    3.81989638198067
H          -3.00530655327882    4.67557666532333    2.82897895147217
H          -2.74826907718879    4.97629243455208    4.54483607373246
H          -2.39223872300570    3.38739450464856    3.88077750050850
O           1.19091160801075   -0.43931791793562    1.55938154667847
H           0.39090267154770   -0.82001473112201    1.97074007055069
C           2.29262244561060   -1.00451341069613    2.25164458604600
H           2.14472221206757   -0.92633449424816    3.33693436060712
H           3.17076909809422   -0.41931584417905    1.97576222343105
C           2.54194278618658   -2.46420006340614    1.88523147914051
H           2.59584593684389   -2.54376958547236    0.79938862822239
H           3.50838073671489   -2.76577099101986    2.29346673152097
C           1.45750961095575   -3.40219282297525    2.40241308242755
H           0.48809294382014   -3.09229226667415    2.01103530086542
H           1.41516175916076   -3.35178648499804    3.49383583529897
C           1.71136070474656   -4.83709066786763    1.96361256146055
H           2.67887741334656   -5.18558999136891    2.32209668053536
H           0.94029254496361   -5.49992043991717    2.35003098493719
H           1.70306463401022   -4.89649379506083    0.87796084650579
