# Supplementary material for: Heterogeneous Nucleation of Butanol on NaCl: A Computational Study of Temperature, Humidity, Seed Charge, and Seed Size Effects
Source: J Phys Chem A. 2021 Mar 31;125(14):3025–36. doi: 10.1021/acs.jpca.0c10972 (PMC8054243; doi:10.1021/acs.jpca.0c10972)
Supplement: Supplementary file 2 — jp0c10972_si_002.zip [file jp0c10972_si_002.zip › ALL CLUSTERS/low_level_calc/negative seed/1Seed5BuOH1W.log]

      -----------------------------------------------------------      
     |                   =====================                   |     
     |                           x T B                           |     
     |                   =====================                   |     
     |                         S. Grimme                         |     
     |          Mulliken Center for Theoretical Chemistry        |     
     |                    University of Bonn                     |     
     |                 Version 6.0.1 (SAW181210)                 |     
      -----------------------------------------------------------      

   This program is distributed in the hope that it will be useful,
   but WITHOUT ANY WARRANTY; without even the implied warranty of
   MERCHANTABILITY or FITNESS FOR A PARTICULAR PURPOSE.
   
   FOR NON-COMMERCIAL, ACADEMIA USE ONLY.
   
   Cite this work as:
   S. Grimme, C. Bannwarth, P. Shushkov, J. Comput. Theory Chem., 2017,
   13, 1989-2009.
   C. Bannwarth, S. Ehlert and S. Grimme., ChemRxiv, 2018, preprint.
   http://doi.org/10.26434/chemrxiv.7246238.v1
   
   for sTDA-xTB:
   S. Grimme and C. Bannwarth, J. Chem. Phys., 2016, 145, 054103.
   
   in the mass-spec context:
   V. Asgeirsson, C. Bauer and S. Grimme, Chem. Sci., 2017, 8, 4879.
   
   if GBSA is used:
   P. Shushkov, F. März and S. Grimme, unpublished.
   
   for ANC optimizer:
   S. Grimme, unpublished.
   Rational Function algorithm used in ANCopt:
   F. Eckert, P. Pulay, H.-J. Werner, J. Comput. Chem., 1997, 18, 1473.
   
   with help from (in alphabetical order)
   C. Bannwarth, F. Bohle, G. Brandenburg, E. Caldeweyher, M. Checinski,
   S. Dohm, S. Ehlert, S. Ehrlich, F. März, H. Neugebauer, J. Pisarek,
   P. Pracht, P. Shushkov, and S. Spicher.
   
 * started run on 2020/06/02 at 14:29:51.655     
========================================================================
 # omp threads = 1
========================================================================
number of atoms            : 97
number of electrons        : 248
charge                     : -1
spin                       : .0
first test random number   : .6028

########################################################################
# WARNING! Please study the warnings concerning your input carefully
#  - the use of '-ohess' is discouraged, please use '--ohess' next time
########################################################################

           ------------------------------------------------- 
          |                 G F N 2 - x T B                 |
          | Geometry, Frequencies, Noncovalent interactions |
          |            JCTC 2018 parametrisation            |
           ------------------------------------------------- 
      method parameters     
 k(s)        :  1.8500
 k(p)        :  2.2300
 k(d)        :  2.2300
 k(f)        :  2.0000
 kEN (H0ij)  : -2.0000
 D4 a1       :  0.5200
 D4 a2       :  5.0000
 D4 s6       :  1.0000
 D4 s8       :  2.7000
 D4 s9       :  5.0000
 alphaj      :  2.0000


            Z     q(EN)     CN     RAES       Cart. coordinates
     1  Na  1.0    0.21   10.78    5.00    -3.36780     0.28615     3.18651
     2  Na  1.0    0.49    7.79    5.00    -2.85120    -1.16546    -2.44391
     3  Na  1.0    0.43    7.80    5.00    -4.62353    -6.73491     2.55489
     4  Na  1.0    0.51    7.70    5.00     2.78119     2.84624     2.52684
     5  Na  1.0    0.40    5.69    5.00    -9.20796    -2.05545     3.68794
     6  Na  1.0    0.49    5.51    5.00    -4.34304     5.63721     5.83087
     7  Na  1.0    0.37    5.97    5.00    -6.58579    -1.38362     9.09950
     8  Na  1.0    0.38    5.97    5.00    -0.04755    -0.74881     8.92968
     9  Na  1.0    0.39    6.23    5.00     1.22268    -4.62894     3.54272
    10  Cl  7.0   -0.22    2.13    3.58     3.88333    -3.01093     7.14001
    11  Cl  7.0   -0.08    3.92    5.00     0.69873    -0.88637     0.62191
    12  Cl  7.0   -0.26    1.58    2.69    -3.49160     7.59115     1.67840
    13  Cl  7.0   -0.11    3.65    4.99    -6.43280    -3.05588     0.06434
    14  Cl  7.0   -0.11    3.91    5.00    -0.35117     2.99615     5.96665
    15  Cl  7.0   -0.23    2.04    3.35   -10.57706    -4.08984     7.63887
    16  Cl  7.0   -0.13    3.75    4.99    -7.38731     1.94866     5.37159
    17  Cl  7.0   -0.10    4.81    5.00    -3.21277    -3.63693     6.00798
    18  Cl  7.0   -0.20    2.11    3.54    -0.60734    -8.01531     0.65545
    19  Cl  7.0   -0.24    2.05    3.39    -3.44980     0.47499    12.10538
    20  O   6.0   -0.31    3.05    2.93    -1.50144    -4.46506    -3.99589
    21  H   1.0    0.04    1.42    1.55    -1.41554    -5.82019    -2.75094
    22  C   4.0   -0.03    4.46    4.48     0.87065    -4.45185    -5.20853
    23  H   1.0    0.01    1.01    1.43     0.93324    -5.94932    -6.65176
    24  H   1.0   -0.00    1.02    1.43     2.37862    -4.80814    -3.83542
    25  C   4.0   -0.07    4.50    4.53     1.29206    -1.89693    -6.45057
    26  H   1.0    0.01    1.09    1.44    -0.34406    -1.47883    -7.63663
    27  H   1.0   -0.00    1.24    1.47     1.42039    -0.46785    -4.97418
    28  C   4.0   -0.08    4.09    3.79     3.69096    -1.82567    -8.04210
    29  H   1.0    0.01    1.02    1.43     3.54569    -3.20452    -9.57260
    30  H   1.0    0.01    1.03    1.43     5.29820    -2.36117    -6.86490
    31  C   4.0   -0.11    4.01    3.63     4.15276     0.79330    -9.14292
    32  H   1.0    0.02    1.00    1.43     4.30013     2.18088    -7.63424
    33  H   1.0    0.00    1.00    1.43     5.89277     0.82699   -10.23731
    34  H   1.0    0.01    1.00    1.43     2.60191     1.34088   -10.37691
    35  O   6.0   -0.30    3.05    2.93     1.77791     5.91044     0.37696
    36  H   1.0    0.06    1.43    1.56     0.01976     6.49073     0.56291
    37  C   4.0   -0.02    4.47    4.49     3.26955     8.10561     0.51767
    38  H   1.0   -0.00    1.03    1.43     2.69817     9.26383     2.13934
    39  H   1.0    0.01    1.01    1.43     3.02534     9.24209    -1.20812
    40  C   4.0   -0.07    4.49    4.53     6.02799     7.35955     0.79856
    41  H   1.0    0.00    1.29    1.49     6.22232     6.26314     2.53111
    42  H   1.0    0.02    1.07    1.44     6.53671     6.15709    -0.79653
    43  C   4.0   -0.08    4.09    3.79     7.79099     9.63287     0.90198
    44  H   1.0    0.00    1.03    1.43     7.24744    10.84016     2.48498
    45  H   1.0    0.01    1.02    1.43     7.59149    10.73848    -0.83115
    46  C   4.0   -0.12    4.01    3.63    10.53636     8.82490     1.21508
    47  H   1.0    0.01    1.00    1.43    11.12922     7.66303    -0.37492
    48  H   1.0   -0.00    1.00    1.43    11.77472    10.46284     1.31608
    49  H   1.0    0.01    1.00    1.43    10.76328     7.73057     2.94045
    50  O   6.0   -0.30    3.01    2.83     6.15336     1.56385     4.12624
    51  H   1.0    0.03    1.49    1.60     5.54041     0.18839     5.19695
    52  C   4.0   -0.03    4.30    4.20     8.50650     0.73756     3.18442
    53  H   1.0   -0.00    1.01    1.43     9.65252    -0.04272     4.72703
    54  H   1.0    0.02    1.02    1.43     9.46516     2.40820     2.43861
    55  C   4.0   -0.09    4.22    4.04     8.21057    -1.24916     1.11083
    56  H   1.0    0.01    1.03    1.43    10.02573    -2.17592     0.78947
    57  H   1.0   -0.01    1.06    1.44     6.87633    -2.66887     1.79695
    58  C   4.0   -0.07    4.22    4.05     7.23646    -0.14030    -1.36873
    59  H   1.0    0.00    1.29    1.49     5.71877     1.19383    -0.95648
    60  H   1.0    0.01    1.03    1.43     6.44120    -1.65767    -2.51193
    61  C   4.0   -0.10    4.01    3.64     9.29616     1.18899    -2.87726
    62  H   1.0    0.01    1.00    1.43    10.79157    -0.13288    -3.37717
    63  H   1.0    0.02    1.00    1.43     8.52107     1.97412    -4.61127
    64  H   1.0    0.02    1.00    1.43    10.12979     2.72093    -1.79021
    65  O   6.0   -0.33    3.15    3.24    -7.55380    -8.12667     4.65746
    66  H   1.0    0.02    1.42    1.55    -8.52523    -7.11567     5.86046
    67  C   4.0   -0.03    4.36    4.31    -8.37061   -10.64838     4.93470
    68  H   1.0   -0.00    1.01    1.43   -10.42716   -10.77452     4.67102
    69  H   1.0   -0.01    1.01    1.43    -7.92901   -11.31460     6.85284
    70  C   4.0   -0.08    4.38    4.34    -7.04383   -12.34577     3.02157
    71  H   1.0   -0.01    1.23    1.47    -5.08839   -11.71154     2.83449
    72  H   1.0   -0.01    1.03    1.43    -7.01526   -14.26845     3.76845
    73  C   4.0   -0.08    4.15    3.90    -8.29550   -12.38407     0.42304
    74  H   1.0    0.00    1.02    1.43   -10.27915   -12.92512     0.64399
    75  H   1.0    0.00    1.03    1.43    -7.37184   -13.83547    -0.72003
    76  C   4.0   -0.12    4.33    4.25    -8.13868    -9.87282    -0.96184
    77  H   1.0   -0.01    1.26    1.48    -6.17398    -9.32931    -1.22452
    78  H   1.0   -0.00    1.00    1.43    -9.01147   -10.02206    -2.81578
    79  H   1.0   -0.01    1.12    1.45    -9.11318    -8.40151     0.08231
    80  O   6.0   -0.28    3.72    4.65    -4.00273     2.47212    -0.99994
    81  H   1.0    0.04    1.43    1.56    -3.41265     4.09117    -0.31673
    82  C   4.0   -0.06    4.67    4.73    -6.19424     3.13751    -2.38907
    83  H   1.0   -0.00    1.02    1.43    -7.12900     4.75527    -1.49796
    84  H   1.0   -0.03    1.15    1.45    -7.49692     1.53396    -2.36381
    85  C   4.0   -0.08    4.33    4.25    -5.57837     3.80037    -5.12964
    86  H   1.0   -0.00    1.17    1.46    -4.76719     2.13651    -6.05774
    87  H   1.0   -0.00    1.03    1.43    -7.35050     4.25372    -6.08135
    88  C   4.0   -0.07    4.11    3.81    -3.74299     6.02986    -5.33939
    89  H   1.0    0.02    1.04    1.43    -3.98416     7.25937    -3.70130
    90  H   1.0    0.00    1.02    1.43    -4.19237     7.13177    -7.02823
    91  C   4.0   -0.10    4.05    3.71    -0.99069     5.20247    -5.49277
    92  H   1.0    0.01    1.00    1.43    -0.69175     4.00149    -7.13656
    93  H   1.0    0.02    1.00    1.43     0.22979     6.84640    -5.66583
    94  H   1.0    0.02    1.04    1.44    -0.43486     4.17686    -3.80716
    95  O   6.0   -0.40    2.88    2.50    -4.69166     5.91053     9.87297
    96  H   1.0    0.04    1.04    1.43    -5.28963     6.68927    11.39963
    97  H   1.0    0.02    1.36    1.52    -4.08544     4.27302    10.46411

  Z AO/shell   Hii/eV     exponent
  1     Wed Apr 25 08:07:45 CEST 2018   EN: 2.200 GM2: 0.406  GM3: 0.0800  RAES: 1.40
     1s    -10.707211    1.230000
  6     Wed Apr 25 08:07:45 CEST 2018   EN: 2.550 GM2: 0.538  GM3: 0.1500  RAES: 3.00
     2s    -13.970922    2.096432
     2p    -10.063292    1.800000
  8     Wed Apr 25 08:07:45 CEST 2018   EN: 3.440 GM2: 0.452  GM3:-0.0517  RAES: 1.80
     2s    -20.229985    2.439742
     2p    -15.503117    2.137023
 11     Tue Apr 24 16:34:09 CEST 2018   EN: 0.930 GM2: 0.271  GM3: 0.1799  RAES: 5.00
     3s     -4.546934    0.763787
     3p     -1.332719    0.573553
 17     Mon Apr 23 14:09:22 CEST 2018   EN: 3.160 GM2: 0.249  GM3: 0.1495  RAES: 2.50
     3s    -29.278781    2.485265
     3p    -12.673758    2.199650
     3d     -0.240338    2.476089
 no old-style atom pair restraining (fixing) potential
           ------------------------------------------------- 
          |        Self-Consistent Charge Iterations        |
           ------------------------------------------------- 

 Ncao       : 292
 Nao        : 282
 Nshell     : 152
 Nel        : 248
 T(el)      :   300.0
 intcut     :    25.0
 scfconv/Eh :  0.100E-05
   qconv/e  :  0.100E-03
 intneglect :  0.100E-07
 broydamp   :      0.250
 iter      E             dE          RMSdq      gap      omega  full diag
   1   -143.4204904 -0.143420E+03  0.960E+00    5.08       0.0  T
   2   -143.6974283 -0.276938E+00  0.501E+00    5.50       1.0  T
   3   -143.8236456 -0.126217E+00  0.302E+00    4.60       1.0  T
   4   -143.8411905 -0.175449E-01  0.193E+00    4.21       1.0  T
   5   -143.8577681 -0.165776E-01  0.103E+00    3.61       1.0  T
   6   -143.8593524 -0.158430E-02  0.404E-01    3.61       1.0  T
   7   -143.8600972 -0.744857E-03  0.217E-01    3.58       1.0  T
   8   -143.8605306 -0.433421E-03  0.173E-01    3.62       1.0  T
   9   -143.8608445 -0.313883E-03  0.108E-01    3.63       1.0  T
  10   -143.8611079 -0.263384E-03  0.500E-02    3.64       1.0  T
  11   -143.8611556 -0.476892E-04  0.386E-02    3.62       1.0  T
  12   -143.8611673 -0.117114E-04  0.147E-02    3.62       1.0  T
  13   -143.8611699 -0.259981E-05  0.933E-03    3.62       1.1  T
  14   -143.8611709 -0.968633E-06  0.644E-03    3.62       1.6  T
  15   -143.8611715 -0.598239E-06  0.414E-03    3.62       2.4  T
  16   -143.8611718 -0.311754E-06  0.245E-03    3.62       4.2  T
  17   -143.8611719 -0.123122E-06  0.140E-03    3.62       7.2  T
  18   -143.8611719 -0.289462E-07  0.888E-04    3.62      11.4  T
  19   -143.8611720 -0.139678E-07  0.528E-04    3.62      19.2  T
speedup  0.99
cpu  time for SCC    0.30 s
wall time for SCC    0.31 s

   *** convergence criteria satisfied after 19 iterations ***

          eigenvalues
 #    :         112        113        114        115        116        117        118        119
 occ. :        2.000      2.000      2.000      2.000      2.000      2.000      2.000      2.000
 eps  :        -8.260     -8.224     -8.215     -8.205     -8.195     -8.176     -8.166     -8.138
 #    :         120        121        122        123        124        125        126        127
 occ. :        2.000      2.000      2.000      2.000      2.000      0.000      0.000      0.000
 eps  :        -8.119     -8.113     -8.092     -8.063     -8.029     -4.413     -2.177     -1.846
 #    :         128        129        130        131        132        133        134        135
 occ. :        0.000      0.000      0.000      0.000      0.000      0.000      0.000      0.000
 eps  :        -0.905      0.436      0.464      1.358      1.939      2.512      2.984      3.184


   #   Z            q   n(s)   n(p)   n(d)      C6AA      α(0)
   1  11 Na     0.694  0.011  0.296  0.000    68.259    26.737
   2  11 Na     0.812  0.072  0.116  0.000    66.822    26.454
   3  11 Na     0.777  0.071  0.152  0.000    67.235    26.536
   4  11 Na     0.810  0.073  0.117  0.000    66.847    26.459
   5  11 Na     0.684  0.100  0.216  0.000    68.380    26.760
   6  11 Na     0.755  0.085  0.161  0.000    67.512    26.590
   7  11 Na     0.687  0.095  0.218  0.000    68.345    26.754
   8  11 Na     0.706  0.091  0.203  0.000    68.103    26.706
   9  11 Na     0.710  0.077  0.213  0.000    68.064    26.698
  10  17 Cl    -0.789  1.979  5.806  0.004   126.894    17.234
  11  17 Cl    -0.775  1.974  5.799  0.002   126.350    17.197
  12  17 Cl    -0.796  1.975  5.794  0.026   126.794    17.223
  13  17 Cl    -0.763  1.976  5.787  0.001   125.865    17.164
  14  17 Cl    -0.763  1.972  5.790  0.000   125.841    17.162
  15  17 Cl    -0.792  1.978  5.809  0.005   127.015    17.242
  16  17 Cl    -0.748  1.974  5.773  0.001   125.267    17.123
  17  17 Cl    -0.728  1.968  5.760  0.001   124.454    17.068
  18  17 Cl    -0.807  1.976  5.828  0.004   127.659    17.286
  19  17 Cl    -0.792  1.979  5.809  0.004   127.040    17.244
  20   8 O     -0.480  1.699  4.782  0.000    22.411     6.394
  21   1 H      0.341  0.659  0.000  0.000     0.601     1.213
  22   6 C      0.070  1.040  2.891  0.000    19.360     6.254
  23   1 H      0.026  0.974  0.000  0.000     2.647     2.545
  24   1 H      0.045  0.955  0.000  0.000     2.381     2.413
  25   6 C     -0.093  1.067  3.026  0.000    22.193     6.693
  26   1 H      0.043  0.957  0.000  0.000     2.408     2.427
  27   1 H      0.061  0.939  0.000  0.000     2.178     2.307
  28   6 C     -0.056  1.047  3.008  0.000    21.577     6.613
  29   1 H      0.029  0.971  0.000  0.000     2.607     2.525
  30   1 H      0.037  0.963  0.000  0.000     2.483     2.464
  31   6 C     -0.108  1.038  3.070  0.000    22.616     6.782
  32   1 H      0.045  0.955  0.000  0.000     2.385     2.415
  33   1 H      0.030  0.970  0.000  0.000     2.593     2.518
  34   1 H      0.033  0.967  0.000  0.000     2.543     2.494
  35   8 O     -0.494  1.701  4.793  0.000    22.697     6.434
  36   1 H      0.351  0.649  0.000  0.000     0.577     1.189
  37   6 C      0.071  1.040  2.890  0.000    19.343     6.251
  38   1 H      0.029  0.971  0.000  0.000     2.597     2.520
  39   1 H      0.026  0.974  0.000  0.000     2.647     2.544
  40   6 C     -0.093  1.066  3.026  0.000    22.188     6.693
  41   1 H      0.054  0.946  0.000  0.000     2.256     2.346
  42   1 H      0.049  0.951  0.000  0.000     2.332     2.388
  43   6 C     -0.055  1.047  3.007  0.000    21.557     6.610
  44   1 H      0.033  0.967  0.000  0.000     2.550     2.497
  45   1 H      0.029  0.971  0.000  0.000     2.599     2.521
  46   6 C     -0.104  1.037  3.067  0.000    22.556     6.773
  47   1 H      0.033  0.967  0.000  0.000     2.547     2.496
  48   1 H      0.029  0.971  0.000  0.000     2.595     2.519
  49   1 H      0.040  0.960  0.000  0.000     2.454     2.450
  50   8 O     -0.482  1.703  4.779  0.000    22.457     6.400
  51   1 H      0.334  0.666  0.000  0.000     0.616     1.226
  52   6 C      0.073  1.037  2.890  0.000    19.447     6.294
  53   1 H      0.029  0.971  0.000  0.000     2.608     2.525
  54   1 H      0.040  0.960  0.000  0.000     2.452     2.449
  55   6 C     -0.081  1.059  3.022  0.000    22.051     6.686
  56   1 H      0.033  0.967  0.000  0.000     2.550     2.497
  57   1 H      0.064  0.936  0.000  0.000     2.153     2.295
  58   6 C     -0.068  1.053  3.015  0.000    21.792     6.645
  59   1 H      0.053  0.947  0.000  0.000     2.269     2.353
  60   1 H      0.044  0.956  0.000  0.000     2.401     2.423
  61   6 C     -0.106  1.037  3.069  0.000    22.588     6.778
  62   1 H      0.028  0.972  0.000  0.000     2.617     2.530
  63   1 H      0.033  0.967  0.000  0.000     2.544     2.494
  64   1 H      0.030  0.970  0.000  0.000     2.580     2.512
  65   8 O     -0.478  1.699  4.778  0.000    22.355     6.386
  66   1 H      0.329  0.671  0.000  0.000     0.635     1.250
  67   6 C      0.081  1.036  2.884  0.000    19.244     6.246
  68   1 H      0.028  0.972  0.000  0.000     2.621     2.532
  69   1 H      0.023  0.977  0.000  0.000     2.689     2.564
  70   6 C     -0.077  1.060  3.017  0.000    21.931     6.660
  71   1 H      0.058  0.942  0.000  0.000     2.214     2.325
  72   1 H      0.029  0.971  0.000  0.000     2.602     2.522
  73   6 C     -0.053  1.049  3.005  0.000    21.534     6.607
  74   1 H      0.026  0.974  0.000  0.000     2.637     2.540
  75   1 H      0.029  0.971  0.000  0.000     2.598     2.521
  76   6 C     -0.126  1.047  3.079  0.000    22.846     6.795
  77   1 H      0.053  0.947  0.000  0.000     2.276     2.357
  78   1 H      0.034  0.966  0.000  0.000     2.527     2.486
  79   1 H      0.055  0.945  0.000  0.000     2.253     2.347
  80   8 O     -0.502  1.706  4.797  0.000    22.881     6.460
  81   1 H      0.362  0.638  0.000  0.000     0.557     1.171
  82   6 C      0.049  1.043  2.908  0.000    19.674     6.301
  83   1 H      0.062  0.938  0.000  0.000     2.171     2.304
  84   1 H      0.051  0.949  0.000  0.000     2.301     2.372
  85   6 C     -0.084  1.062  3.022  0.000    22.074     6.684
  86   1 H      0.039  0.961  0.000  0.000     2.467     2.456
  87   1 H      0.032  0.968  0.000  0.000     2.553     2.499
  88   6 C     -0.063  1.048  3.015  0.000    21.718     6.635
  89   1 H      0.071  0.929  0.000  0.000     2.074     2.252
  90   1 H      0.019  0.981  0.000  0.000     2.742     2.589
  91   6 C     -0.123  1.044  3.078  0.000    22.910     6.826
  92   1 H      0.027  0.973  0.000  0.000     2.634     2.538
  93   1 H      0.033  0.967  0.000  0.000     2.547     2.496
  94   1 H      0.073  0.927  0.000  0.000     2.049     2.239
  95   8 O     -0.593  1.724  4.869  0.000    24.937     6.744
  96   1 H      0.287  0.713  0.000  0.000     0.762     1.371
  97   1 H      0.322  0.678  0.000  0.000     0.648     1.260

 Mol. C6AA /au·bohr⁶  :     130912.149877
 Mol. C8AA /au·bohr⁸  :    5092199.314454
 Mol. α(0) /au        :        701.368512

 
 Wiberg/Mayer (AO) data. WBOs > 0.1 written file <wbo>
 largest (>0.05) Wiberg bond orders for each atom
           total WBO             WBO to atom ...
     1  Na  0.574    Cl  11 0.100    Cl  14 0.098    Cl  16 0.096    Cl  13 0.082    Cl  17 0.077    O   80 0.056
     2  Na  0.369    O   20 0.106    Cl  13 0.089    O   80 0.082    Cl  11 0.065
     3  Na  0.418    Cl  18 0.152    Cl  17 0.098    O   65 0.088    Cl  13 0.083
     4  Na  0.365    O   35 0.105    O   50 0.094    Cl  11 0.091    Cl  14 0.086
     5  Na  0.590    Cl  15 0.184    Cl  13 0.164    Cl  16 0.141    Cl  17 0.050
     6  Na  0.471    Cl  12 0.188    Cl  16 0.099    Cl  14 0.097    O   95 0.091
     7  Na  0.590    Cl  19 0.175    Cl  15 0.149    Cl  16 0.123    Cl  17 0.108
     8  Na  0.560    Cl  19 0.163    Cl  10 0.152    Cl  14 0.139    Cl  17 0.090
     9  Na  0.553    Cl  10 0.163    Cl  18 0.143    Cl  11 0.120    Cl  17 0.075
    10  Cl  0.401    Na   9 0.163    Na   8 0.152
    11  Cl  0.431    Na   9 0.120    Na   1 0.100    Na   4 0.091    Na   2 0.065
    12  Cl  0.396    Na   6 0.188    H   36 0.060
    13  Cl  0.450    Na   5 0.164    Na   2 0.089    Na   3 0.083    Na   1 0.082
    14  Cl  0.452    Na   8 0.139    Na   1 0.098    Na   6 0.097    Na   4 0.086
    15  Cl  0.406    Na   5 0.184    Na   7 0.149
    16  Cl  0.479    Na   5 0.141    Na   7 0.123    Na   6 0.099    Na   1 0.096
    17  Cl  0.522    Na   7 0.108    Na   3 0.098    Na   8 0.090    Na   1 0.077    Na   9 0.075    Na   5 0.050
    18  Cl  0.369    Na   3 0.152    Na   9 0.143
    19  Cl  0.399    Na   7 0.175    Na   8 0.163
    20  O   2.001    C   22 0.995    H   21 0.835    Na   2 0.106
    21  H   0.883    O   20 0.835
    22  C   3.952    C   25 1.011    O   20 0.995    H   24 0.971    H   23 0.968
    23  H   0.999    C   22 0.968
    24  H   0.997    C   22 0.971
    25  C   3.991    C   22 1.011    C   28 1.008    H   26 0.972    H   27 0.969
    26  H   0.997    C   25 0.972
    27  H   0.996    C   25 0.969
    28  C   3.997    C   31 1.020    C   25 1.008    H   29 0.977    H   30 0.974
    29  H   0.999    C   28 0.977
    30  H   0.998    C   28 0.974
    31  C   3.996    C   28 1.020    H   33 0.988    H   34 0.987    H   32 0.985
    32  H   0.997    C   31 0.985
    33  H   0.999    C   31 0.988
    34  H   0.999    C   31 0.987
    35  O   1.985    C   37 1.002    H   36 0.805    Na   4 0.105
    36  H   0.876    O   35 0.805    Cl  12 0.060
    37  C   3.957    C   40 1.011    O   35 1.002    H   38 0.973    H   39 0.969
    38  H   0.998    C   37 0.973
    39  H   0.998    C   37 0.969
    40  C   3.993    C   37 1.011    C   43 1.008    H   42 0.974    H   41 0.971
    41  H   0.997    C   40 0.971
    42  H   0.997    C   40 0.974
    43  C   3.997    C   46 1.020    C   40 1.008    H   44 0.978    H   45 0.977
    44  H   0.999    C   43 0.978
    45  H   0.999    C   43 0.977
    46  C   3.997    C   43 1.020    H   48 0.988    H   47 0.987    H   49 0.986
    47  H   0.998    C   46 0.987
    48  H   0.999    C   46 0.988
    49  H   0.998    C   46 0.986
    50  O   2.004    C   52 0.996    H   51 0.838    Na   4 0.094
    51  H   0.889    O   50 0.838
    52  C   3.955    C   55 1.002    O   50 0.996    H   53 0.973    H   54 0.969
    53  H   0.999    C   52 0.973
    54  H   0.996    C   52 0.969
    55  C   3.996    C   58 1.011    C   52 1.002    H   56 0.975    H   57 0.962
    56  H   0.999    C   55 0.975
    57  H   0.997    C   55 0.962
    58  C   3.994    C   61 1.021    C   55 1.011    H   60 0.974    H   59 0.966
    59  H   0.998    C   58 0.966
    60  H   0.998    C   58 0.974
    61  C   3.997    C   58 1.021    H   62 0.987    H   63 0.987    H   64 0.983
    62  H   0.998    C   61 0.987
    63  H   0.999    C   61 0.987
    64  H   0.999    C   61 0.983
    65  O   2.003    C   67 0.994    H   66 0.839    Na   3 0.088
    66  H   0.891    O   65 0.839
    67  C   3.955    C   70 1.011    O   65 0.994    H   69 0.973    H   68 0.970
    68  H   0.999    C   67 0.970
    69  H   0.999    C   67 0.973
    70  C   3.994    C   73 1.012    C   67 1.011    H   72 0.977    H   71 0.966
    71  H   0.995    C   70 0.966
    72  H   0.999    C   70 0.977
    73  C   3.998    C   76 1.024    C   70 1.012    H   75 0.977    H   74 0.975
    74  H   0.999    C   73 0.975
    75  H   0.998    C   73 0.977
    76  C   3.994    C   73 1.024    H   78 0.987    H   79 0.982    H   77 0.978
    77  H   0.997    C   76 0.978
    78  H   0.998    C   76 0.987
    79  H   0.997    C   76 0.982
    80  O   2.007    C   82 0.989    H   81 0.815    Na   2 0.082    Na   1 0.056
    81  H   0.868    O   80 0.815
    82  C   3.945    C   85 1.005    O   80 0.989    H   83 0.969    H   84 0.968
    83  H   0.995    C   82 0.969
    84  H   0.996    C   82 0.968
    85  C   3.996    C   88 1.007    C   82 1.005    H   87 0.977    H   86 0.963
    86  H   0.998    C   85 0.963
    87  H   0.999    C   85 0.977
    88  C   3.992    C   91 1.022    C   85 1.007    H   90 0.979    H   89 0.967
    89  H   0.994    C   88 0.967
    90  H   0.999    C   88 0.979
    91  C   3.991    C   88 1.022    H   93 0.986    H   92 0.983    H   94 0.972
    92  H   0.999    C   91 0.983
    93  H   0.999    C   91 0.986
    94  H   0.994    C   91 0.972
    95  O   1.899    H   96 0.920    H   97 0.863    Na   6 0.091
    96  H   0.918    O   95 0.920
    97  H   0.896    O   95 0.863
 MOs/occ written to file <molden.input>
 
molecular dipole:
                 x           y           z       tot (Debye)
 q only:        4.100       1.952      -8.723
   full:        3.066       1.395      -6.250      18.046
molecular quadrupole (traceless):
                xx          xy          yy          xz          yz          zz
 q only:       15.987       8.736      22.413      45.836      19.193     -38.400
  q+dip:        6.943       6.806      18.087      28.968      12.272     -25.030
   full:        9.777       7.018      17.296      27.546      12.078     -27.074

SCC energy    :    -143.8611720
rep           :       1.1356902
ES            :       0.9094715
AES           :      -0.0313824
AXC           :       0.0209766
disp          :      -0.1206409
XB            :       0.0000000
fix           :       0.0000000
total E       :    -142.7197494
atomizationE  :      20.8953189    13112.01
(atE without considering molecular charge,
 total energy contains solvation terms)
H-L gap (eV)  :          3.6162
           ------------------------------------------------- 
          |                 ===============                 |
          |                   A N C O P T                   |
          |                 ===============                 |
          |          Approximate Normal Coordinate          |
          |           Rational Function Optimizer           |
           ------------------------------------------------- 
dumping coords to <xtbopt.coord> and <xtbopt.log>
 optlevel               0
 Maxcycle             291
 Maxmicro              25
 Econv         5.000000000000000E-006
 Gconv         1.000000000000000E-003
 Maxdispl       1.00000000000000     
 Hlow          5.000000000000000E-003
 S6             20.0000000000000     
 Nvar              285

generating ANC from model Hessian ...
 Shifting diagonal of input Hessian by   1.859983653360529E-002
 Lowest  eigenvalues of input Hessian
    0.005000    0.005844    0.007592    0.009797    0.010435    0.011370
    0.012905    0.015529    0.016525    0.017196    0.018312    0.018561
    0.018583   -0.000000   -0.000000   -0.000000   -0.000000   -0.000000
 Highest eigenvalues
    1.415906    1.459108    1.500070    1.503189    1.505900    1.514435
 
cpu  time for ANC gen    0.08 s
wall time for ANC gen    0.08 s
................................................................................
.............................. CYCLE    1 ......................................
................................................................................
   1   -143.8611720 -0.143861E+03  0.448E-04    3.62       0.0  T
   2   -143.8611720 -0.574573E-09  0.349E-04    3.62      29.1  T
   3   -143.8611720 -0.878600E-09  0.286E-04    3.62      35.4  T
speedup  0.99
cpu  time for SCC    0.05 s
wall time for SCC    0.05 s
speedup  0.99
cpu  time for grad    0.18 s
wall time for grad    0.18 s
 E :   -142.71974937  G :  0.000083    pred/act E change:  0.000D+00  0.333D-07
Maxdispl :   0.0005   ||displ|| :   0.0015   Lambda : -0.562D-07
Largest |displ|/coords:  0.0005 (   2)  0.0004 (  12)  0.0004 (  88)
................................................................................
.............................. CYCLE    2 ......................................
................................................................................
   1   -143.8611702 -0.143861E+03  0.113E-03    3.62       0.0  T
   2   -143.8611702 -0.807660E-09  0.545E-04    3.62      18.6  T
   3   -143.8611702 -0.325940E-09  0.261E-04    3.62      38.9  T
speedup  0.99
cpu  time for SCC    0.05 s
wall time for SCC    0.05 s
speedup  1.00
cpu  time for grad    0.18 s
wall time for grad    0.18 s
 E :   -142.71974942  G :  0.000054    pred/act E change:  0.000D+00 -0.460D-07
Maxdispl :   0.0029   ||displ|| :   0.0095   Lambda : -0.300D-06
Largest |displ|/coords:  0.0029 (  12)  0.0024 (  88)  0.0022 (  42)

   *** GEOMETRY OPTIMIZATION CONVERGED AFTER 2 ITERATIONS ***

------------------------------------------------------------------------
 total energy gain (kcal):     -0.0000
------------------------------------------------------------------------
================
 final structure:
================
$coord
       -3.36807389171192        0.28638155843406        3.18657924371035      Na
       -2.85108907004674       -1.16541901728632       -2.44392564178979      Na
       -4.62354003225495       -6.73488050250277        2.55480300543621      Na
        2.78122229136257        2.84637189081264        2.52705069922960      Na
       -9.20797419953295       -2.05532451331225        3.68799351135863      Na
       -4.34307506714916        5.63726031731031        5.83087547928330      Na
       -6.58572929262929       -1.38366199094198        9.09951640972872      Na
       -0.04760081232262       -0.74899348274277        8.92941583472736      Na
        1.22274813389442       -4.62911732040363        3.54254926442042      Na
        3.88336267393838       -3.01106109152482        7.13998588098388      Cl
        0.69879042575448       -0.88633923489629        0.62203602348982      Cl
       -3.49150532632415        7.59114409184726        1.67838439840981      Cl
       -6.43275492297360       -3.05573032967095        0.06438054648900      Cl
       -0.35132583099832        2.99614429905881        5.96660264313103      Cl
      -10.57722238275498       -4.08993857550555        7.63881612453233      Cl
       -7.38746227048051        1.94874528987558        5.37172474672312      Cl
       -3.21298833045918       -3.63661112952351        6.00820763678094      Cl
       -0.60733103457304       -8.01540236069959        0.65528310208421      Cl
       -3.44976291478333        0.47489086689838       12.10525954463794      Cl
       -1.50142737196414       -4.46506463127975       -3.99591189936304      O 
       -1.41560176940281       -5.82025397549326       -2.75102007805948      H 
        0.87065658057488       -4.45191784902420       -5.20853921570344      C 
        0.93323197074461       -5.94939484458539       -6.65176498192139      H 
        2.37862675696974       -4.80824925424593       -3.83542818900826      H 
        1.29209935076908       -1.89701259636954       -6.45061113169001      C 
       -0.34400419829609       -1.47897851777822       -7.63670614626381      H 
        1.42037462329141       -0.46791056346527       -4.97424545477528      H 
        3.69101454225483       -1.82574685161504       -8.04210674974922      C 
        3.54578573000409       -3.20461070666252       -9.57259201702784      H 
        5.29825799663854       -2.36119576107925       -6.86488813729644      H 
        4.15277245021522        0.79321494777074       -9.14296824758291      C 
        4.30002157066338        2.18084706868346       -7.63433034069137      H 
        5.89282516120985        0.82693795950173      -10.23730202955434      H 
        2.60194107068834        1.34069655064276      -10.37703277029052      H 
        1.77800222394470        5.91027624083376        0.37686210409737      O 
        0.01981438942455        6.49044244920652        0.56286833917563      H 
        3.26950749483063        8.10551982131128        0.51772394142520      C 
        2.69804243423676        9.26361096008242        2.13945586558155      H 
        3.02527745016616        9.24208796066936       -1.20799061819516      H 
        6.02798408958608        7.35956929006479        0.79861418735220      C 
        6.22235640559358        6.26313472330824        2.53114905404060      H 
        6.53673558325136        6.15714657044705       -0.79648572069374      H 
        7.79091859513275        9.63293801397359        0.90207813949581      C 
        7.24735122232877       10.84015943813407        2.48512275387467      H 
        7.59137047543629       10.73860304013702       -0.83101748165669      H 
       10.53630625757455        8.82502417988963        1.21512597012322      C 
       11.12917545255126        7.66319402713244       -0.37489915990548      H 
       11.77463899141088       10.46298854326908        1.31613114296341      H 
       10.76327132354876        7.73067033472840        2.94047109688334      H 
        6.15340383371029        1.56379593973596        4.12630799429649      O 
        5.54044518978628        0.18832150695207        5.19699356226874      H 
        8.50651472784227        0.73758836901152        3.18442955015346      C 
        9.65262253596079       -0.04273165006230        4.72696780828776      H 
        9.46517119932647        2.40826356477845        2.43865851673739      H 
        8.21058245277898       -1.24910278624672        1.11077811498066      C 
       10.02569204466417       -2.17594723336115        0.78943811307345      H 
        6.87626034322142       -2.66873845561817        1.79689660717675      H 
        7.23650107129511       -0.14021664423996       -1.36876693094126      C 
        5.71882639712422        1.19394996082993       -0.95652194010057      H 
        6.44120405957738       -1.65758224874832       -2.51196210400748      H 
        9.29619471930331        1.18902104143018       -2.87736052909424      C 
       10.79157157613314       -0.13288058795320       -3.37729918164126      H 
        8.52104617387826        1.97411954339161       -4.61136664555803      H 
       10.12988486788247        2.72099573167746       -1.79038960882300      H 
       -7.55381535787872       -8.12661653480323        4.65749381052677      O 
       -8.52534139534075       -7.11556575576958        5.86037056737492      H 
       -8.37059523618161      -10.64831381385275        4.93469960458922      C 
      -10.42714308349668      -10.77450340023799        4.67089003470095      H 
       -7.92911147070995      -11.31453531328394        6.85285197871450      H 
       -7.04378667073573      -12.34572756903985        3.02160910790569      C 
       -5.08834905173818      -11.71153976713557        2.83444614207185      H 
       -7.01524437041729      -14.26838100620201        3.76854729126536      H 
       -8.29550364738821      -12.38406880854082        0.42310365385971      C 
      -10.27915373248310      -12.92508403166721        0.64409463890821      H 
       -7.37187967916090      -13.83548277832837       -0.71996268237259      H 
       -8.13869750620688       -9.87284136944412       -0.96182421360304      C 
       -6.17401496326523       -9.32933647929454       -1.22457663012620      H 
       -9.01157708293145      -10.02213313322822       -2.81570761064646      H 
       -9.11312498225875       -8.40149004116186        0.08234635360513      H 
       -4.00264702198565        2.47214983803805       -0.99992808026363      O 
       -3.41253855283574        4.09122427634324       -0.31677576581372      H 
       -6.19417196873461        3.13757655562876       -2.38902690320902      C 
       -7.12881501610328        4.75543655826061       -1.49797937892492      H 
       -7.49693513896780        1.53409590049650       -2.36365022576815      H 
       -5.57832766894759        3.80033736986304       -5.12961708793731      C 
       -4.76705976135273        2.13649297677584       -6.05767570584220      H 
       -7.35046140194379        4.25358222505386       -6.08137443581935      H 
       -3.74299665279306        6.02986524449433       -5.33933857867669      C 
       -3.98411206513070        7.25928883320788       -3.70117020750046      H 
       -4.19240066897736        7.13188065561577       -7.02808762090720      H 
       -0.99071528037582        5.20241850886454       -5.49278972027550      C 
       -0.69186163797239        4.00144706051402       -7.13659991338279      H 
        0.22982232578030        6.84630454531969       -5.66583615587400      H 
       -0.43490713779208        4.17676399731331       -3.80720696036451      H 
       -4.69145858982286        5.91052658425049        9.87295180847562      O 
       -5.28959523616536        6.68925110523152       11.39955290077918      H 
       -4.08541643049911        4.27293618132494       10.46406596050069      H 
$end
 
 Bond Distances (Angstroems)
 ---------------------------
Na1-Na2=3.0891       Na1-Na3=3.7892       Na1-Na4=3.5420       Na1-Na5=3.3401       Na1-Na6=3.2003       Na1-Na7=3.6703       
Na1-Na8=3.5529       Na1-Na9=3.5642       Na1-Cl11=2.6188      Na1-Cl13=2.9134      Na1-Cl14=2.6017      Na1-Cl16=2.5758      
Na1-Cl17=2.5585      Na1-O80=2.5216       Na2-Na1=3.0891       Na2-Na3=4.0698       Na2-Cl11=2.4866      Na2-Cl13=2.5209      
Na2-O20=2.0575       Na2-C22=3.0073       Na2-O80=2.1588       Na2-C82=2.8837       Na3-Na1=3.7892       Na3-Na2=4.0698       
Na3-Na5=3.5181       Na3-Na9=3.3296       Na3-Cl13=2.5385      Na3-Cl17=2.5661      Na3-Cl18=2.4467      Na3-O65=2.0457       
Na4-Na1=3.5420       Na4-Na9=4.0765       Na4-Cl11=2.4763      Na4-Cl14=2.4631      Na4-O35=2.0507       Na4-C37=2.9904       
Na4-O50=2.0884       Na4-H51=2.4712       Na5-Na1=3.3401       Na5-Na3=3.5181       Na5-Na7=3.2019       Na5-Cl13=2.4726      
Na5-Cl15=2.4607      Na5-Cl16=2.4923      Na6-Na1=3.2003       Na6-Cl12=2.4700      Na6-Cl14=2.5339      Na6-Cl16=2.5425      
Na6-O95=2.1518       Na7-Na1=3.6703       Na7-Na5=3.2019       Na7-Na8=3.4773       Na7-Cl15=2.6664      Na7-Cl16=2.6798      
Na7-Cl17=2.6987      Na7-Cl19=2.5002      Na8-Na1=3.5529       Na8-Na7=3.4773       Na8-Na9=3.5768       Na8-Cl10=2.5801      
Na8-Cl14=2.5321      Na8-Cl17=2.7442      Na8-Cl19=2.5466      Na9-Na1=3.5642       Na9-Na3=3.3296       Na9-Na4=4.0765       
Na9-Na8=3.5768       Na9-Cl10=2.5178      Na9-Cl11=2.5275      Na9-Cl17=2.7364      Na9-Cl18=2.5462      Cl10-Na8=2.5801      
Cl10-Na9=2.5178      Cl11-Na1=2.6188      Cl11-Na2=2.4866      Cl11-Na4=2.4763      Cl11-Na9=2.5275      Cl12-Na6=2.4700      
Cl13-Na1=2.9134      Cl13-Na2=2.5209      Cl13-Na3=2.5385      Cl13-Na5=2.4726      Cl14-Na1=2.6017      Cl14-Na4=2.4631      
Cl14-Na6=2.5339      Cl14-Na8=2.5321      Cl15-Na5=2.4607      Cl15-Na7=2.6664      Cl16-Na1=2.5758      Cl16-Na5=2.4923      
Cl16-Na6=2.5425      Cl16-Na7=2.6798      Cl17-Na1=2.5585      Cl17-Na3=2.5661      Cl17-Na7=2.6987      Cl17-Na8=2.7442      
Cl17-Na9=2.7364      Cl18-Na3=2.4467      Cl18-Na9=2.5462      Cl19-Na7=2.5002      Cl19-Na8=2.5466      O20-Na2=2.0575       
O20-H21=0.9748       O20-C22=1.4098       H21-O20=0.9748       C22-Na2=3.0073       C22-O20=1.4098       C22-H23=1.1011       
C22-H24=1.0956       C22-C25=1.5198       H23-C22=1.1011       H24-C22=1.0956       C25-C22=1.5198       C25-H26=1.0920       
C25-H27=1.0894       C25-C28=1.5239       H26-C25=1.0920       H27-C25=1.0894       C28-C25=1.5239       C28-H29=1.0928       
C28-H30=1.0917       C28-C31=1.5231       H29-C28=1.0928       H30-C28=1.0917       C31-C28=1.5231       C31-H32=1.0875       
C31-H33=1.0879       C31-H34=1.0881       H32-C31=1.0875       H33-C31=1.0879       H34-C31=1.0881       O35-Na4=2.0507       
O35-H36=0.9847       O35-C37=1.4064       H36-O35=0.9847       C37-Na4=2.9904       C37-O35=1.4064       C37-H38=1.0970       
C37-H39=1.1011       C37-C40=1.5194       H38-C37=1.0970       H39-C37=1.1011       C40-C37=1.5194       C40-H41=1.0899       
C40-H42=1.0908       C40-C43=1.5233       H41-C40=1.0899       H42-C40=1.0908       C43-C40=1.5233       C43-H44=1.0921       
C43-H45=1.0930       C43-C46=1.5234       H44-C43=1.0921       H45-C43=1.0930       C46-C43=1.5234       C46-H47=1.0883       
C46-H48=1.0879       C46-H49=1.0878       H47-C46=1.0883       H48-C46=1.0879       H49-C46=1.0878       O50-Na4=2.0884       
O50-H51=0.9778       O50-C52=1.4107       H51-Na4=2.4712       H51-O50=0.9778       C52-O50=1.4107       C52-H53=1.0976       
C52-H54=1.0930       C52-C55=1.5277       H53-C52=1.0976       H54-C52=1.0930       C55-C52=1.5277       C55-H56=1.0918       
C55-H57=1.0930       C55-C58=1.5270       H56-C55=1.0918       H57-C55=1.0930       C58-C55=1.5270       C58-H59=1.0913       
C58-H60=1.0899       C58-C61=1.5232       H59-C58=1.0913       H60-C58=1.0899       C61-C58=1.5232       C61-H62=1.0888       
C61-H63=1.0876       C61-H64=1.0875       H62-C61=1.0888       H63-C61=1.0876       H64-C61=1.0875       O65-Na3=2.0457       
O65-H66=0.9776       O65-C67=1.4103       H66-O65=0.9776       C67-O65=1.4103       C67-H68=1.0992       C67-H69=1.0996       
C67-C70=1.5247       H68-C67=1.0992       H69-C67=1.0996       C70-C67=1.5247       C70-H71=1.0923       C70-H72=1.0916       
C70-C73=1.5264       H71-C70=1.0923       H72-C70=1.0916       C73-C70=1.5264       C73-H74=1.0943       C73-H75=1.0930       
C73-C76=1.5198       H74-C73=1.0943       H75-C73=1.0930       C76-C73=1.5198       C76-H77=1.0876       C76-H78=1.0872       
C76-H79=1.0851       H77-C76=1.0876       H78-C76=1.0872       H79-C76=1.0851       O80-Na1=2.5216       O80-Na2=2.1588       
O80-H81=0.9810       O80-C82=1.4175       H81-O80=0.9810       C82-Na2=2.8837       C82-O80=1.4175       C82-H83=1.0954       
C82-H84=1.0934       C82-C85=1.5272       H83-C82=1.0954       H84-C82=1.0934       C85-C82=1.5272       C85-H86=1.0958       
C85-H87=1.0911       C85-C88=1.5322       H86-C85=1.0958       H87-C85=1.0911       C88-C85=1.5322       C88-H89=1.0913       
C88-H90=1.0933       C88-C91=1.5230       H89-C88=1.0913       H90-C88=1.0933       C91-C88=1.5230       C91-H92=1.0888       
C91-H93=1.0873       C91-H94=1.0848       H92-C91=1.0888       H93-C91=1.0873       H94-C91=1.0848       O95-Na6=2.1518       
O95-H96=0.9605       O95-H97=0.9755       H96-O95=0.9605       H97-O95=0.9755       
 C  H  Rav=1.0917 sigma=0.0040  Rmin=1.0848  Rmax=1.1011    45
 C  C  Rav=1.5243 sigma=0.0033  Rmin=1.5194  Rmax=1.5322    15
 O  H  Rav=0.9760 sigma=0.0070  Rmin=0.9605  Rmax=0.9847     7
 O  C  Rav=1.4109 sigma=0.0036  Rmin=1.4064  Rmax=1.4175     5
 Na H  Rav=2.4712 sigma=0.0000  Rmin=2.4712  Rmax=2.4712     1
 Na C  Rav=2.9604 sigma=0.0547  Rmin=2.8837  Rmax=3.0073     3
 Na O  Rav=2.1535 sigma=0.1564  Rmin=2.0457  Rmax=2.5216     7
 Na Na Rav=3.5332 sigma=0.2794  Rmin=3.0891  Rmax=4.0765    15
 Cl Na Rav=2.5671 sigma=0.1024  Rmin=2.4467  Rmax=2.9134    30
 
 selected bond angles (degree)
 --------------------
Na3-Na1-Na2= 71.73             Na4-Na1-Na2= 85.34             Na4-Na1-Na3=121.83             Na5-Na1-Na2= 93.80             
Na5-Na1-Na3= 58.74             Na5-Na1-Na4=178.67             Na6-Na1-Na2=131.00             Na6-Na1-Na3=151.39             
Na6-Na1-Na4= 81.54             Na6-Na1-Na5= 98.30             Na7-Na1-Na2=143.46             Na7-Na1-Na3= 75.98             
Na7-Na1-Na4=127.03             Na7-Na1-Na5= 54.11             Na7-Na1-Na6= 76.44             Na8-Na1-Na2=137.98             
Na8-Na1-Na3= 90.63             Na8-Na1-Na4= 71.87             Na8-Na1-Na5=109.42             Na8-Na1-Na6= 80.92             
Na8-Na1-Na7= 57.53             Na9-Na1-Na2= 79.00             Na9-Na1-Na3= 53.74             Na9-Na1-Na4= 70.01             
Na9-Na1-Na5=110.84             Na9-Na1-Na6=137.10             Na9-Na1-Na7= 95.48             Na9-Na1-Na8= 60.34             
Cl11-Na1-Na2= 50.84            Cl11-Na1-Na3= 82.30            Cl11-Na1-Na4= 44.32            Cl11-Na1-Na5=135.53            
Cl11-Na1-Na6=124.66            Cl11-Na1-Na7=139.99            Cl11-Na1-Na8= 90.02            Cl11-Na1-Na9= 45.12            
Cl13-Na1-Na2= 49.56            Cl13-Na1-Na3= 42.02            Cl13-Na1-Na4=133.45            Cl13-Na1-Na5= 45.96            
Cl13-Na1-Na6=134.05            Cl13-Na1-Na7= 94.53            Cl13-Na1-Na8=131.82            Cl13-Na1-Na9= 88.07            
Cl13-Na1-Cl11= 91.13           Cl14-Na1-Na2=128.91            Cl14-Na1-Na3=134.26            Cl14-Na1-Na4= 44.05            
Cl14-Na1-Na5=136.66            Cl14-Na1-Na6= 50.51            Cl14-Na1-Na7= 86.29            Cl14-Na1-Na8= 45.40            
Cl14-Na1-Na9= 87.37            Cl14-Na1-Cl11= 85.38           Cl14-Na1-Cl13=175.43           Cl16-Na1-Na2=126.23            
Cl16-Na1-Na3=103.28            Cl16-Na1-Na4=132.24            Cl16-Na1-Na5= 47.70            Cl16-Na1-Na6= 50.83            
Cl16-Na1-Na7= 46.88            Cl16-Na1-Na8= 94.42            Cl16-Na1-Na9=142.03            Cl16-Na1-Cl11=172.81           
Cl16-Na1-Cl13= 90.13           Cl16-Na1-Cl14= 93.70           Cl17-Na1-Na2=110.99            Cl17-Na1-Na3= 42.40            
Cl17-Na1-Na4=109.78            Cl17-Na1-Na5= 71.48            Cl17-Na1-Na6=117.90            Cl17-Na1-Na7= 47.31            
Cl17-Na1-Na8= 50.19            Cl17-Na1-Na9= 49.84            Cl17-Na1-Cl11= 94.81           Cl17-Na1-Cl13= 81.74           
Cl17-Na1-Cl14= 95.60           Cl17-Na1-Cl16= 92.38           O80-Na1-Na2= 43.82             O80-Na1-Na3=110.42             
O80-Na1-Na4= 81.97             O80-Na1-Na5= 96.71             O80-Na1-Na6= 87.53             O80-Na1-Na7=142.91             
O80-Na1-Na8=152.63             O80-Na1-Na9=118.16             O80-Na1-Cl11= 76.28            O80-Na1-Cl13= 72.91            
O80-Na1-Cl14=109.01            O80-Na1-Cl16= 97.34            O80-Na1-Cl17=152.77            Na3-Na2-Na1= 62.15             
Cl11-Na2-Na1= 54.75            Cl11-Na2-Na3= 78.05            Cl13-Na2-Na1= 61.59            Cl13-Na2-Na3= 36.59            
Cl13-Na2-Cl11=104.36           O20-Na2-Na1=128.81             O20-Na2-Na3= 74.03             O20-Na2-Cl11= 92.79            
O20-Na2-Cl13= 97.72            C22-Na2-Na1=132.15             C22-Na2-Na3= 92.77             C22-Na2-Cl11= 81.78            
C22-Na2-Cl13=121.27            C22-Na2-O20= 24.18             O80-Na2-Na1= 53.97             O80-Na2-Na3=110.52             
O80-Na2-Cl11= 85.95            O80-Na2-Cl13= 87.43            O80-Na2-O20=174.84             O80-Na2-C22=150.77             
C82-Na2-Na1= 74.90             C82-Na2-Na3=115.08             C82-Na2-Cl11=114.20            C82-Na2-Cl13= 81.19            
C82-Na2-O20=152.51             C82-Na2-C22=149.69             C82-Na2-O80= 28.26             Na2-Na3-Na1= 46.12             
Na5-Na3-Na1= 54.24             Na5-Na3-Na2= 76.11             Na9-Na3-Na1= 59.67             Na9-Na3-Na2= 69.24             
Na9-Na3-Na5=112.23             Cl13-Na3-Na1= 50.20            Cl13-Na3-Na2= 36.30            Cl13-Na3-Na5= 44.65            
Cl13-Na3-Na9=100.09            Cl17-Na3-Na1= 42.24            Cl17-Na3-Na2= 86.17            Cl17-Na3-Na5= 68.25            
Cl17-Na3-Na9= 53.42            Cl17-Na3-Cl13= 89.39           Cl18-Na3-Na1= 98.95            Cl18-Na3-Na2= 74.53            
Cl18-Na3-Na5=149.76            Cl18-Na3-Na9= 49.46            Cl18-Na3-Cl13=109.07           Cl18-Na3-Cl17=102.52           
O65-Na3-Na1=115.97             O65-Na3-Na2=142.09             O65-Na3-Na5= 68.78             O65-Na3-Na9=137.68             
O65-Na3-Cl13=105.82            O65-Na3-Cl17= 93.62            O65-Na3-Cl18=141.46            Na9-Na4-Na1= 55.25             
Cl11-Na4-Na1= 47.64            Cl11-Na4-Na9= 35.86            Cl14-Na4-Na1= 47.25            Cl14-Na4-Na9= 78.33            
Cl14-Na4-Cl11= 91.55           O35-Na4-Na1= 96.85             O35-Na4-Na9=142.00             O35-Na4-Cl11=106.83            
O35-Na4-Cl14=102.14            C37-Na4-Na1=118.06             C37-Na4-Na9=165.34             C37-Na4-Cl11=129.50            
C37-Na4-Cl14=106.91            C37-Na4-O35= 24.39             O50-Na4-Na1=128.37             O50-Na4-Na9= 78.70             
O50-Na4-Cl11=106.62            O50-Na4-Cl14=106.62            O50-Na4-O35=134.67             O50-Na4-C37=111.88             
H51-Na4-Na1=105.59             H51-Na4-Na9= 59.46             H51-Na4-Cl11= 92.39            H51-Na4-Cl14= 89.63            
H51-Na4-O35=156.96             H51-Na4-C37=133.00             H51-Na4-O50= 22.84             Na3-Na5-Na1= 67.02             
Na7-Na5-Na1= 68.22             Na7-Na5-Na3= 86.09             Cl13-Na5-Na1= 57.88            Cl13-Na5-Na3= 46.18            
Cl13-Na5-Na7=117.38            Cl15-Na5-Na1=120.15            Cl15-Na5-Na3= 92.29            Cl15-Na5-Na7= 54.29            
Cl15-Na5-Cl13=137.74           Cl16-Na5-Na1= 49.86            Cl16-Na5-Na3=113.13            Cl16-Na5-Na7= 54.44            
Cl16-Na5-Cl13=103.28           Cl16-Na5-Cl15=100.49           Cl12-Na6-Na1= 87.25            Cl14-Na6-Na1= 52.41            
Cl14-Na6-Cl12= 95.97           Cl16-Na6-Na1= 51.77            Cl16-Na6-Cl12=110.61           Cl16-Na6-Cl14= 96.17           
O95-Na6-Na1=120.52             O95-Na6-Cl12=150.68            O95-Na6-Cl14= 94.61            O95-Na6-Cl16= 95.30            
Na5-Na7-Na1= 57.68             Na8-Na7-Na1= 59.54             Na8-Na7-Na5=114.76             Cl15-Na7-Na1=104.46            
Cl15-Na7-Na5= 48.53            Cl15-Na7-Na8=146.36            Cl16-Na7-Na1= 44.55            Cl16-Na7-Na5= 49.16            
Cl16-Na7-Na8= 94.30            Cl16-Na7-Cl15= 90.84           Cl17-Na7-Na1= 44.17            Cl17-Na7-Na5= 72.27            
Cl17-Na7-Na8= 50.87            Cl17-Na7-Cl15= 96.37           Cl17-Na7-Cl16= 87.09           Cl19-Na7-Na1= 98.03            
Cl19-Na7-Na5=154.19            Cl19-Na7-Na8= 47.01            Cl19-Na7-Cl15=157.14           Cl19-Na7-Cl16=108.33           
Cl19-Na7-Cl17= 96.92           Na7-Na8-Na1= 62.93             Na9-Na8-Na1= 59.99             Na9-Na8-Na7= 98.75             
Cl10-Na8-Na1= 99.00            Cl10-Na8-Na7=140.08            Cl10-Na8-Na9= 44.74            Cl14-Na8-Na1= 47.02            
Cl14-Na8-Na7= 91.63            Cl14-Na8-Na9= 88.15            Cl14-Na8-Cl10=100.78           Cl17-Na8-Na1= 45.75            
Cl17-Na8-Na7= 49.72            Cl17-Na8-Na9= 49.17            Cl17-Na8-Cl10= 91.55           Cl17-Na8-Cl14= 92.77           
Cl19-Na8-Na1=100.11            Cl19-Na8-Na7= 45.90            Cl19-Na8-Na9=143.59            Cl19-Na8-Cl10=158.47           
Cl19-Na8-Cl14= 99.48           Cl19-Na8-Cl17= 94.69           Na3-Na9-Na1= 66.59             Na4-Na9-Na1= 54.74             
Na4-Na9-Na3=119.48             Na8-Na9-Na1= 59.67             Na8-Na9-Na3= 98.20             Na8-Na9-Na4= 65.54             
Cl10-Na9-Na1= 99.96            Cl10-Na9-Na3=138.77            Cl10-Na9-Na4= 69.91            Cl10-Na9-Na8= 46.16            
Cl11-Na9-Na1= 47.24            Cl11-Na9-Na3= 93.69            Cl11-Na9-Na4= 35.03            Cl11-Na9-Na8= 90.97            
Cl11-Na9-Cl10=104.90           Cl17-Na9-Na1= 45.61            Cl17-Na9-Na3= 48.86            Cl17-Na9-Na4= 92.87            
Cl17-Na9-Na8= 49.35            Cl17-Na9-Cl10= 93.09           Cl17-Na9-Cl11= 92.70           Cl18-Na9-Na1=102.87            
Cl18-Na9-Na3= 46.91            Cl18-Na9-Na4=132.90            Cl18-Na9-Na8=144.17            Cl18-Na9-Cl10=154.92           
Cl18-Na9-Cl11= 98.21           Cl18-Na9-Cl17= 95.45           Na9-Cl10-Na8= 89.11            
 
 selected dihedral angles (degree)
 ---------------------------------
Na3-Na2-Na1-Na4=125.74        Na3-Na2-Na1-Na5=304.73        Na3-Na2-Na1-Na6=200.28        Na3-Na2-Na1-Na7=330.92        
Na3-Na2-Na1-Na8= 69.57        Na3-Na2-Na1-Na9= 55.23        Na3-Na2-Na1-Cl11= 94.98       Na3-Na2-Na1-Cl13=318.29       
Na3-Na2-Na1-Cl14=132.69       Na3-Na2-Na1-Cl16=266.67       Na3-Na2-Na1-Cl17= 16.33       Na3-Na2-Na1-O80=209.00        
Cl11-Na2-Na1-Na3=265.02       Cl11-Na2-Na1-Na4= 30.76       Cl11-Na2-Na1-Na5=209.74       Cl11-Na2-Na1-Na6=105.30       
Cl11-Na2-Na1-Na7=235.94       Cl11-Na2-Na1-Na8=334.59       Cl11-Na2-Na1-Na9=320.25       Cl11-Na2-Na1-Cl13=223.31      
Cl11-Na2-Na1-Cl14= 37.71      Cl11-Na2-Na1-Cl16=171.69      Cl11-Na2-Na1-Cl17=281.35      Cl11-Na2-Na1-O80=114.02       
Cl13-Na2-Na1-Na3= 41.71       Cl13-Na2-Na1-Na4=167.45       Cl13-Na2-Na1-Na5=346.43       Cl13-Na2-Na1-Na6=241.99       
Cl13-Na2-Na1-Na7= 12.62       Cl13-Na2-Na1-Na8=111.28       Cl13-Na2-Na1-Na9= 96.93       Cl13-Na2-Na1-Cl11=136.69      
Cl13-Na2-Na1-Cl14=174.40      Cl13-Na2-Na1-Cl16=308.38      Cl13-Na2-Na1-Cl17= 58.04      Cl13-Na2-Na1-O80=250.71       
O20-Na2-Na1-Na3=325.53        O20-Na2-Na1-Na4= 91.28        O20-Na2-Na1-Na5=270.26        O20-Na2-Na1-Na6=165.81        
O20-Na2-Na1-Na7=296.45        O20-Na2-Na1-Na8= 35.11        O20-Na2-Na1-Na9= 20.76        O20-Na2-Na1-Cl11= 60.51       
O20-Na2-Na1-Cl13=283.83       O20-Na2-Na1-Cl14= 98.23       O20-Na2-Na1-Cl16=232.21       O20-Na2-Na1-Cl17=341.87       
O20-Na2-Na1-O80=174.53        C22-Na2-Na1-Na3=293.86        C22-Na2-Na1-Na4= 59.61        C22-Na2-Na1-Na5=238.59        
C22-Na2-Na1-Na6=134.15        C22-Na2-Na1-Na7=264.78        C22-Na2-Na1-Na8=  3.44        C22-Na2-Na1-Na9=349.09        
C22-Na2-Na1-Cl11= 28.85       C22-Na2-Na1-Cl13=252.16       C22-Na2-Na1-Cl14= 66.56       C22-Na2-Na1-Cl16=200.54       
C22-Na2-Na1-Cl17=310.20       C22-Na2-Na1-O80=142.87        O80-Na2-Na1-Na3=151.00        O80-Na2-Na1-Na4=276.74        
O80-Na2-Na1-Na5= 95.73        O80-Na2-Na1-Na6=351.28        O80-Na2-Na1-Na7=121.92        O80-Na2-Na1-Na8=220.57        
O80-Na2-Na1-Na9=206.23        O80-Na2-Na1-Cl11=245.98       O80-Na2-Na1-Cl13=109.29       O80-Na2-Na1-Cl14=283.69       
O80-Na2-Na1-Cl16= 57.67       O80-Na2-Na1-Cl17=167.33       C82-Na2-Na1-Na3=129.73        C82-Na2-Na1-Na4=255.47        
C82-Na2-Na1-Na5= 74.45        C82-Na2-Na1-Na6=330.01        C82-Na2-Na1-Na7=100.65        C82-Na2-Na1-Na8=199.30        
C82-Na2-Na1-Na9=184.95        C82-Na2-Na1-Cl11=224.71       C82-Na2-Na1-Cl13= 88.02       C82-Na2-Na1-Cl14=262.42       
C82-Na2-Na1-Cl16= 36.40       C82-Na2-Na1-Cl17=146.06       C82-Na2-Na1-O80=338.73        Na2-Na3-Na1-Na4=287.80        
Na2-Na3-Na1-Na5=106.38        Na2-Na3-Na1-Na6=146.89        Na2-Na3-Na1-Na7=162.65        Na2-Na3-Na1-Na8=218.86        
Na2-Na3-Na1-Na9=270.41        Na2-Na3-Na1-Cl11=308.79       Na2-Na3-Na1-Cl13= 49.15       Na2-Na3-Na1-Cl14=232.99       
Na2-Na3-Na1-Cl16=124.17       Na2-Na3-Na1-Cl17=202.92       Na2-Na3-Na1-O80= 20.99        Na5-Na3-Na1-Na2=253.62        
Na5-Na3-Na1-Na4=181.41        Na5-Na3-Na1-Na6= 40.50        Na5-Na3-Na1-Na7= 56.26        Na5-Na3-Na1-Na8=112.47        
Na5-Na3-Na1-Na9=164.03        Na5-Na3-Na1-Cl11=202.41       Na5-Na3-Na1-Cl13=302.76       Na5-Na3-Na1-Cl14=126.61       
Na5-Na3-Na1-Cl16= 17.78       Na5-Na3-Na1-Cl17= 96.53       Na5-Na3-Na1-O80=274.61        Na9-Na3-Na1-Na2= 89.59        
Na9-Na3-Na1-Na4= 17.38        Na9-Na3-Na1-Na5=195.97        Na9-Na3-Na1-Na6=236.47        Na9-Na3-Na1-Na7=252.24        
Na9-Na3-Na1-Na8=308.45        Na9-Na3-Na1-Cl11= 38.38       Na9-Na3-Na1-Cl13=138.73       Na9-Na3-Na1-Cl14=322.58       
Na9-Na3-Na1-Cl16=213.76       Na9-Na3-Na1-Cl17=292.50       Na9-Na3-Na1-O80=110.58        Cl13-Na3-Na1-Na2=310.85       
Cl13-Na3-Na1-Na4=238.65       Cl13-Na3-Na1-Na5= 57.24       Cl13-Na3-Na1-Na6= 97.74       Cl13-Na3-Na1-Na7=113.50       
Cl13-Na3-Na1-Na8=169.71       Cl13-Na3-Na1-Na9=221.27       Cl13-Na3-Na1-Cl11=259.64      Cl13-Na3-Na1-Cl14=183.85      
Cl13-Na3-Na1-Cl16= 75.02      Cl13-Na3-Na1-Cl17=153.77      Cl13-Na3-Na1-O80=331.84       Cl17-Na3-Na1-Na2=157.08       
Cl17-Na3-Na1-Na4= 84.88       Cl17-Na3-Na1-Na5=263.47       Cl17-Na3-Na1-Na6=303.97       Cl17-Na3-Na1-Na7=319.73       
Cl17-Na3-Na1-Na8= 15.94       Cl17-Na3-Na1-Na9= 67.50       Cl17-Na3-Na1-Cl11=105.87      Cl17-Na3-Na1-Cl13=206.23      
Cl17-Na3-Na1-Cl14= 30.08      Cl17-Na3-Na1-Cl16=281.25      Cl17-Na3-Na1-O80=178.07       Cl18-Na3-Na1-Na2= 58.27       
Cl18-Na3-Na1-Na4=346.07       Cl18-Na3-Na1-Na5=164.66       Cl18-Na3-Na1-Na6=205.16       Cl18-Na3-Na1-Na7=220.92       
Cl18-Na3-Na1-Na8=277.13       Cl18-Na3-Na1-Na9=328.68       Cl18-Na3-Na1-Cl11=  7.06      Cl18-Na3-Na1-Cl13=107.42      
Cl18-Na3-Na1-Cl14=291.26      Cl18-Na3-Na1-Cl16=182.44      Cl18-Na3-Na1-Cl17=261.19      Cl18-Na3-Na1-O80= 79.26       
O65-Na3-Na1-Na2=221.49        O65-Na3-Na1-Na4=149.29        O65-Na3-Na1-Na5=327.88        O65-Na3-Na1-Na6=  8.38        
O65-Na3-Na1-Na7= 24.14        O65-Na3-Na1-Na8= 80.35        O65-Na3-Na1-Na9=131.90        O65-Na3-Na1-Cl11=170.28       
O65-Na3-Na1-Cl13=270.64       O65-Na3-Na1-Cl14= 94.48       O65-Na3-Na1-Cl16=345.66       O65-Na3-Na1-Cl17= 64.41       
O65-Na3-Na1-O80=242.48        Na9-Na4-Na1-Na2=280.03        Na9-Na4-Na1-Na3=345.15        Na9-Na4-Na1-Na5=230.35        
Na9-Na4-Na1-Na6=147.37        Na9-Na4-Na1-Na7= 81.53        Na9-Na4-Na1-Na8= 64.22        Na9-Na4-Na1-Cl11=314.61       
Na9-Na4-Na1-Cl13=293.20       Na9-Na4-Na1-Cl14=107.81       Na9-Na4-Na1-Cl16=143.40       Na9-Na4-Na1-Cl17= 30.68       
Na9-Na4-Na1-O80=236.05        Cl11-Na4-Na1-Na2=325.42       Cl11-Na4-Na1-Na3= 30.54       Cl11-Na4-Na1-Na5=275.75       
Cl11-Na4-Na1-Na6=192.76       Cl11-Na4-Na1-Na7=126.92       Cl11-Na4-Na1-Na8=109.61       Cl11-Na4-Na1-Na9= 45.39       
Cl11-Na4-Na1-Cl13=338.59      Cl11-Na4-Na1-Cl14=153.20      Cl11-Na4-Na1-Cl16=188.79      Cl11-Na4-Na1-Cl17= 76.07      
Cl11-Na4-Na1-O80=281.44       Cl14-Na4-Na1-Na2=172.22       Cl14-Na4-Na1-Na3=237.33       Cl14-Na4-Na1-Na5=122.54       
Cl14-Na4-Na1-Na6= 39.56       Cl14-Na4-Na1-Na7=333.72       Cl14-Na4-Na1-Na8=316.40       Cl14-Na4-Na1-Na9=252.19       
Cl14-Na4-Na1-Cl11=206.80      Cl14-Na4-Na1-Cl13=185.39      Cl14-Na4-Na1-Cl16= 35.59      Cl14-Na4-Na1-Cl17=282.87      
Cl14-Na4-Na1-O80=128.24       O35-Na4-Na1-Na2= 71.99        O35-Na4-Na1-Na3=137.11        O35-Na4-Na1-Na5= 22.32        
O35-Na4-Na1-Na6=299.34        O35-Na4-Na1-Na7=233.50        O35-Na4-Na1-Na8=216.18        O35-Na4-Na1-Na9=151.96        
O35-Na4-Na1-Cl11=106.57       O35-Na4-Na1-Cl13= 85.16       O35-Na4-Na1-Cl14=259.78       O35-Na4-Na1-Cl16=295.36       
O35-Na4-Na1-Cl17=182.64       O35-Na4-Na1-O80= 28.01        C37-Na4-Na1-Na2= 84.72        C37-Na4-Na1-Na3=149.84        
C37-Na4-Na1-Na5= 35.05        C37-Na4-Na1-Na6=312.06        C37-Na4-Na1-Na7=246.22        C37-Na4-Na1-Na8=228.91        
C37-Na4-Na1-Na9=164.69        C37-Na4-Na1-Cl11=119.30       C37-Na4-Na1-Cl13= 97.89       C37-Na4-Na1-Cl14=272.50       
C37-Na4-Na1-Cl16=308.09       C37-Na4-Na1-Cl17=195.37       C37-Na4-Na1-O80= 40.74        O50-Na4-Na1-Na2=248.62        
O50-Na4-Na1-Na3=313.74        O50-Na4-Na1-Na5=198.95        O50-Na4-Na1-Na6=115.97        O50-Na4-Na1-Na7= 50.13        
O50-Na4-Na1-Na8= 32.81        O50-Na4-Na1-Na9=328.59        O50-Na4-Na1-Cl11=283.20       O50-Na4-Na1-Cl13=261.79       
O50-Na4-Na1-Cl14= 76.41       O50-Na4-Na1-Cl16=111.99       O50-Na4-Na1-Cl17=359.27       O50-Na4-Na1-O80=204.64        
H51-Na4-Na1-Na2=246.72        H51-Na4-Na1-Na3=311.84        H51-Na4-Na1-Na5=197.05        H51-Na4-Na1-Na6=114.06        
H51-Na4-Na1-Na7= 48.22        H51-Na4-Na1-Na8= 30.91        H51-Na4-Na1-Na9=326.69        H51-Na4-Na1-Cl11=281.30       
H51-Na4-Na1-Cl13=259.89       H51-Na4-Na1-Cl14= 74.50       H51-Na4-Na1-Cl16=110.09       H51-Na4-Na1-Cl17=357.37       
H51-Na4-Na1-O80=202.74        Na3-Na5-Na1-Na2= 65.93        Na3-Na5-Na1-Na4=115.53        Na3-Na5-Na1-Na6=198.32        
Na3-Na5-Na1-Na7=264.86        Na3-Na5-Na1-Na8=281.56        Na3-Na5-Na1-Na9=346.27        Na3-Na5-Na1-Cl11= 32.63       
Na3-Na5-Na1-Cl13= 51.55       Na3-Na5-Na1-Cl14=236.89       Na3-Na5-Na1-Cl16=203.69       Na3-Na5-Na1-Cl17=315.05       
Na3-Na5-Na1-O80=109.85        Na7-Na5-Na1-Na2=161.07        Na7-Na5-Na1-Na3= 95.14        Na7-Na5-Na1-Na4=210.67        
Na7-Na5-Na1-Na6=293.46        Na7-Na5-Na1-Na8= 16.70        Na7-Na5-Na1-Na9= 81.41        Na7-Na5-Na1-Cl11=127.77       
Na7-Na5-Na1-Cl13=146.69       Na7-Na5-Na1-Cl14=332.03       Na7-Na5-Na1-Cl16=298.84       Na7-Na5-Na1-Cl17= 50.19       
Na7-Na5-Na1-O80=205.00        Cl13-Na5-Na1-Na2= 14.38       Cl13-Na5-Na1-Na3=308.45       Cl13-Na5-Na1-Na4= 63.98       
Cl13-Na5-Na1-Na6=146.77       Cl13-Na5-Na1-Na7=213.31       Cl13-Na5-Na1-Na8=230.01       Cl13-Na5-Na1-Na9=294.72       
Cl13-Na5-Na1-Cl11=341.08      Cl13-Na5-Na1-Cl14=185.34      Cl13-Na5-Na1-Cl16=152.15      Cl13-Na5-Na1-Cl17=263.50      
Cl13-Na5-Na1-O80= 58.30       Cl15-Na5-Na1-Na2=144.62       Cl15-Na5-Na1-Na3= 78.68       Cl15-Na5-Na1-Na4=194.22       
Cl15-Na5-Na1-Na6=277.00       Cl15-Na5-Na1-Na7=343.54       Cl15-Na5-Na1-Na8=  0.25       Cl15-Na5-Na1-Na9= 64.95       
Cl15-Na5-Na1-Cl11=111.31      Cl15-Na5-Na1-Cl13=130.23      Cl15-Na5-Na1-Cl14=315.58      Cl15-Na5-Na1-Cl16=282.38      
Cl15-Na5-Na1-Cl17= 33.74      Cl15-Na5-Na1-O80=188.54       Cl16-Na5-Na1-Na2=222.24       Cl16-Na5-Na1-Na3=156.31       
Cl16-Na5-Na1-Na4=271.84       Cl16-Na5-Na1-Na6=354.62       Cl16-Na5-Na1-Na7= 61.16       Cl16-Na5-Na1-Na8= 77.87       
Cl16-Na5-Na1-Na9=142.57       Cl16-Na5-Na1-Cl11=188.93      Cl16-Na5-Na1-Cl13=207.85      Cl16-Na5-Na1-Cl14= 33.20      
Cl16-Na5-Na1-Cl17=111.36      Cl16-Na5-Na1-O80=266.16       Na1-Na5-Na3-Na2=314.57        Na1-Na5-Na3-Na9= 14.87        
Na1-Na5-Na3-Cl13=293.17       Na1-Na5-Na3-Cl17= 45.98       Na1-Na5-Na3-Cl18=328.73       Na1-Na5-Na3-O65=149.15        
Na7-Na5-Na3-Na1=292.03        Na7-Na5-Na3-Na2=246.60        Na7-Na5-Na3-Na9=306.89        Na7-Na5-Na3-Cl13=225.20       
Na7-Na5-Na3-Cl17=338.00       Na7-Na5-Na3-Cl18=260.76       Na7-Na5-Na3-O65= 81.17        Cl13-Na5-Na3-Na1= 66.83       
Cl13-Na5-Na3-Na2= 21.40       Cl13-Na5-Na3-Na9= 81.70       Cl13-Na5-Na3-Cl17=112.81      Cl13-Na5-Na3-Cl18= 35.56      
Cl13-Na5-Na3-O65=215.98       Cl15-Na5-Na3-Na1=238.06       Cl15-Na5-Na3-Na2=192.63       Cl15-Na5-Na3-Na9=252.93       
Cl15-Na5-Na3-Cl13=171.23      Cl15-Na5-Na3-Cl17=284.04      Cl15-Na5-Na3-Cl18=206.79      Cl15-Na5-Na3-O65= 27.21       
Cl16-Na5-Na3-Na1=340.48       Cl16-Na5-Na3-Na2=295.06       Cl16-Na5-Na3-Na9=355.35       Cl16-Na5-Na3-Cl13=273.66      
Cl16-Na5-Na3-Cl17= 26.46      Cl16-Na5-Na3-Cl18=309.21      Cl16-Na5-Na3-O65=129.63       Cl12-Na6-Na1-Na2=348.47       
Cl12-Na6-Na1-Na3=211.89       Cl12-Na6-Na1-Na4= 64.69       Cl12-Na6-Na1-Na5=246.02       Cl12-Na6-Na1-Na7=196.16       
Cl12-Na6-Na1-Na8=137.54       Cl12-Na6-Na1-Na9=112.79       Cl12-Na6-Na1-Cl11= 53.87      Cl12-Na6-Na1-Cl13=279.26      
Cl12-Na6-Na1-Cl14= 99.70      Cl12-Na6-Na1-Cl16=240.89      Cl12-Na6-Na1-Cl17=172.64      Cl12-Na6-Na1-O80=342.44       
Cl14-Na6-Na1-Na2=248.77       Cl14-Na6-Na1-Na3=112.20       Cl14-Na6-Na1-Na4=324.99       Cl14-Na6-Na1-Na5=146.32       
Cl14-Na6-Na1-Na7= 96.46       Cl14-Na6-Na1-Na8= 37.85       Cl14-Na6-Na1-Na9= 13.09       Cl14-Na6-Na1-Cl11=314.17      
Cl14-Na6-Na1-Cl13=179.56      Cl14-Na6-Na1-Cl16=141.19      Cl14-Na6-Na1-Cl17= 72.94      Cl14-Na6-Na1-O80=242.74       
Cl16-Na6-Na1-Na2=107.58       Cl16-Na6-Na1-Na3=331.00       Cl16-Na6-Na1-Na4=183.79       Cl16-Na6-Na1-Na5=  5.13       
Cl16-Na6-Na1-Na7=315.27       Cl16-Na6-Na1-Na8=256.65       Cl16-Na6-Na1-Na9=231.89       Cl16-Na6-Na1-Cl11=172.98      
Cl16-Na6-Na1-Cl13= 38.36      Cl16-Na6-Na1-Cl14=218.81      Cl16-Na6-Na1-Cl17=291.75      Cl16-Na6-Na1-O80=101.55       
O95-Na6-Na1-Na2=178.42        O95-Na6-Na1-Na3= 41.84        O95-Na6-Na1-Na4=254.64        O95-Na6-Na1-Na5= 75.97        
O95-Na6-Na1-Na7= 26.11        O95-Na6-Na1-Na8=327.50        O95-Na6-Na1-Na9=302.74        O95-Na6-Na1-Cl11=243.82       
O95-Na6-Na1-Cl13=109.21       O95-Na6-Na1-Cl14=289.65       O95-Na6-Na1-Cl16= 70.84       O95-Na6-Na1-Cl17=  2.59       
O95-Na6-Na1-O80=172.39        Na5-Na7-Na1-Na2=327.07        Na5-Na7-Na1-Na3=298.66        Na5-Na7-Na1-Na4=179.15        
Na5-Na7-Na1-Na6=110.97        Na5-Na7-Na1-Na8=198.74        Na5-Na7-Na1-Na9=248.18        Na5-Na7-Na1-Cl11=239.48       
Na5-Na7-Na1-Cl13=336.67       Na5-Na7-Na1-Cl14=161.18       Na5-Na7-Na1-Cl16= 62.59       Na5-Na7-Na1-Cl17=262.30       
Na5-Na7-Na1-O80= 44.09        Na8-Na7-Na1-Na2=128.33        Na8-Na7-Na1-Na3= 99.92        Na8-Na7-Na1-Na4=340.41        
Na8-Na7-Na1-Na5=161.26        Na8-Na7-Na1-Na6=272.23        Na8-Na7-Na1-Na9= 49.44        Na8-Na7-Na1-Cl11= 40.74       
Na8-Na7-Na1-Cl13=137.93       Na8-Na7-Na1-Cl14=322.44       Na8-Na7-Na1-Cl16=223.85       Na8-Na7-Na1-Cl17= 63.56       
Na8-Na7-Na1-O80=205.35        Cl15-Na7-Na1-Na2=340.57       Cl15-Na7-Na1-Na3=312.16       Cl15-Na7-Na1-Na4=192.65       
Cl15-Na7-Na1-Na5= 13.50       Cl15-Na7-Na1-Na6=124.47       Cl15-Na7-Na1-Na8=212.24       Cl15-Na7-Na1-Na9=261.68       
Cl15-Na7-Na1-Cl11=252.98      Cl15-Na7-Na1-Cl13=350.17      Cl15-Na7-Na1-Cl14=174.68      Cl15-Na7-Na1-Cl16= 76.09      
Cl15-Na7-Na1-Cl17=275.80      Cl15-Na7-Na1-O80= 57.59       Cl16-Na7-Na1-Na2=264.48       Cl16-Na7-Na1-Na3=236.07       
Cl16-Na7-Na1-Na4=116.56       Cl16-Na7-Na1-Na5=297.41       Cl16-Na7-Na1-Na6= 48.38       Cl16-Na7-Na1-Na8=136.15       
Cl16-Na7-Na1-Na9=185.59       Cl16-Na7-Na1-Cl11=176.89      Cl16-Na7-Na1-Cl13=274.08      Cl16-Na7-Na1-Cl14= 98.59      
Cl16-Na7-Na1-Cl17=199.71      Cl16-Na7-Na1-O80=341.50       Cl17-Na7-Na1-Na2= 64.77       Cl17-Na7-Na1-Na3= 36.36       
Cl17-Na7-Na1-Na4=276.85       Cl17-Na7-Na1-Na5= 97.70       Cl17-Na7-Na1-Na6=208.67       Cl17-Na7-Na1-Na8=296.44       
Cl17-Na7-Na1-Na9=345.88       Cl17-Na7-Na1-Cl11=337.18      Cl17-Na7-Na1-Cl13= 74.38      Cl17-Na7-Na1-Cl14=258.89      
Cl17-Na7-Na1-Cl16=160.29      Cl17-Na7-Na1-O80=141.80       Cl19-Na7-Na1-Na2=156.45       Cl19-Na7-Na1-Na3=128.04       
Cl19-Na7-Na1-Na4=  8.53       Cl19-Na7-Na1-Na5=189.38       Cl19-Na7-Na1-Na6=300.35       Cl19-Na7-Na1-Na8= 28.12       
Cl19-Na7-Na1-Na9= 77.56       Cl19-Na7-Na1-Cl11= 68.86      Cl19-Na7-Na1-Cl13=166.06      Cl19-Na7-Na1-Cl14=350.57      
Cl19-Na7-Na1-Cl16=251.97      Cl19-Na7-Na1-Cl17= 91.68      Cl19-Na7-Na1-O80=233.48       Na1-Na7-Na5-Na3= 66.79        
Na1-Na7-Na5-Cl13= 31.59       Na1-Na7-Na5-Cl15=162.44       Na1-Na7-Na5-Cl16=304.59       Na8-Na7-Na5-Na1=342.24        
Na8-Na7-Na5-Na3= 49.04        Na8-Na7-Na5-Cl13= 13.83       Na8-Na7-Na5-Cl15=144.68       Na8-Na7-Na5-Cl16=286.83       
Cl15-Na7-Na5-Na1=197.56       Cl15-Na7-Na5-Na3=264.35       Cl15-Na7-Na5-Cl13=229.15      Cl15-Na7-Na5-Cl16=142.15      
Cl16-Na7-Na5-Na1= 55.41       Cl16-Na7-Na5-Na3=122.20       Cl16-Na7-Na5-Cl13= 87.00      Cl16-Na7-Na5-Cl15=217.85      
Cl17-Na7-Na5-Na1=313.53       Cl17-Na7-Na5-Na3= 20.32       Cl17-Na7-Na5-Cl13=345.12      Cl17-Na7-Na5-Cl15=115.97      
Cl17-Na7-Na5-Cl16=258.12      Cl19-Na7-Na5-Na1= 21.77       Cl19-Na7-Na5-Na3= 88.56       Cl19-Na7-Na5-Cl13= 53.35      
Cl19-Na7-Na5-Cl15=184.21      Cl19-Na7-Na5-Cl16=326.36      Na7-Na8-Na1-Na2=224.24        Na7-Na8-Na1-Na3=287.10        
Na7-Na8-Na1-Na4=163.64        Na7-Na8-Na1-Na5=343.98        Na7-Na8-Na1-Na6= 79.64        Na7-Na8-Na1-Na9=240.49        
Na7-Na8-Na1-Cl11=204.81       Na7-Na8-Na1-Cl13=296.34       Na7-Na8-Na1-Cl14=121.32       Na7-Na8-Na1-Cl16= 30.48       
Na7-Na8-Na1-Cl17=301.05       Na7-Na8-Na1-O80=145.82        Na9-Na8-Na1-Na2=343.75        Na9-Na8-Na1-Na3= 46.61        
Na9-Na8-Na1-Na4=283.15        Na9-Na8-Na1-Na5=103.49        Na9-Na8-Na1-Na6=199.15        Na9-Na8-Na1-Na7=119.51        
Na9-Na8-Na1-Cl11=324.32       Na9-Na8-Na1-Cl13= 55.85       Na9-Na8-Na1-Cl14=240.83       Na9-Na8-Na1-Cl16=149.98       
Na9-Na8-Na1-Cl17= 60.56       Na9-Na8-Na1-O80=265.33        Cl10-Na8-Na1-Na2=  6.52       Cl10-Na8-Na1-Na3= 69.39       
Cl10-Na8-Na1-Na4=305.93       Cl10-Na8-Na1-Na5=126.26       Cl10-Na8-Na1-Na6=221.93       Cl10-Na8-Na1-Na7=142.28       
Cl10-Na8-Na1-Na9= 22.77       Cl10-Na8-Na1-Cl11=347.09      Cl10-Na8-Na1-Cl13= 78.62      Cl10-Na8-Na1-Cl14=263.61      
Cl10-Na8-Na1-Cl16=172.76      Cl10-Na8-Na1-Cl17= 83.34      Cl10-Na8-Na1-O80=288.11       Cl14-Na8-Na1-Na2=102.91       
Cl14-Na8-Na1-Na3=165.78       Cl14-Na8-Na1-Na4= 42.32       Cl14-Na8-Na1-Na5=222.66       Cl14-Na8-Na1-Na6=318.32       
Cl14-Na8-Na1-Na7=238.68       Cl14-Na8-Na1-Na9=119.17       Cl14-Na8-Na1-Cl11= 83.48      Cl14-Na8-Na1-Cl13=175.01      
Cl14-Na8-Na1-Cl16=269.15      Cl14-Na8-Na1-Cl17=179.73      Cl14-Na8-Na1-O80= 24.50       Cl17-Na8-Na1-Na2=283.18       
Cl17-Na8-Na1-Na3=346.05       Cl17-Na8-Na1-Na4=222.59       Cl17-Na8-Na1-Na5= 42.93       Cl17-Na8-Na1-Na6=138.59       
Cl17-Na8-Na1-Na7= 58.95       Cl17-Na8-Na1-Na9=299.44       Cl17-Na8-Na1-Cl11=263.75      Cl17-Na8-Na1-Cl13=355.28      
Cl17-Na8-Na1-Cl14=180.27      Cl17-Na8-Na1-Cl16= 89.42      Cl17-Na8-Na1-O80=204.77       Cl19-Na8-Na1-Na2=196.49       
Cl19-Na8-Na1-Na3=259.36       Cl19-Na8-Na1-Na4=135.90       Cl19-Na8-Na1-Na5=316.24       Cl19-Na8-Na1-Na6= 51.90       
Cl19-Na8-Na1-Na7=332.26       Cl19-Na8-Na1-Na9=212.75       Cl19-Na8-Na1-Cl11=177.06      Cl19-Na8-Na1-Cl13=268.59      
Cl19-Na8-Na1-Cl14= 93.58      Cl19-Na8-Na1-Cl16=  2.73      Cl19-Na8-Na1-Cl17=273.31      Cl19-Na8-Na1-O80=118.08       
Na1-Na8-Na7-Na5= 17.40        Na1-Na8-Na7-Cl15= 68.84       Na1-Na8-Na7-Cl16=330.83       Na1-Na8-Na7-Cl17= 53.55       
Na1-Na8-Na7-Cl19=219.65       Na9-Na8-Na7-Na1=310.32        Na9-Na8-Na7-Na5=327.72        Na9-Na8-Na7-Cl15= 19.16       
Na9-Na8-Na7-Cl16=281.15       Na9-Na8-Na7-Cl17=  3.86       Na9-Na8-Na7-Cl19=169.97       Cl10-Na8-Na7-Na1=289.70       
Cl10-Na8-Na7-Na5=307.09       Cl10-Na8-Na7-Cl15=358.54      Cl10-Na8-Na7-Cl16=260.53      Cl10-Na8-Na7-Cl17=343.24      
Cl10-Na8-Na7-Cl19=149.35      Cl14-Na8-Na7-Na1= 38.70       Cl14-Na8-Na7-Na5= 56.10       Cl14-Na8-Na7-Cl15=107.54      
Cl14-Na8-Na7-Cl16=  9.53      Cl14-Na8-Na7-Cl17= 92.25      Cl14-Na8-Na7-Cl19=258.36      Cl17-Na8-Na7-Na1=306.45       
Cl17-Na8-Na7-Na5=323.85       Cl17-Na8-Na7-Cl15= 15.30      Cl17-Na8-Na7-Cl16=277.28      Cl17-Na8-Na7-Cl19=166.11      
Cl19-Na8-Na7-Na1=140.35       Cl19-Na8-Na7-Na5=157.74       Cl19-Na8-Na7-Cl15=209.19      Cl19-Na8-Na7-Cl16=111.17      
Cl19-Na8-Na7-Cl17=193.89      Na3-Na9-Na1-Na2=284.68        Na3-Na9-Na1-Na4=195.67        Na3-Na9-Na1-Na5= 14.58        
Na3-Na9-Na1-Na6=144.10        Na3-Na9-Na1-Na7= 68.16        Na3-Na9-Na1-Na8=115.68        Na3-Na9-Na1-Cl11=240.26       
Na3-Na9-Na1-Cl13=333.78       Na3-Na9-Na1-Cl14=154.17       Na3-Na9-Na1-Cl16= 61.52       Na3-Na9-Na1-Cl17= 54.59       
Na3-Na9-Na1-O80=264.37        Na4-Na9-Na1-Na2= 89.00        Na4-Na9-Na1-Na3=164.33        Na4-Na9-Na1-Na5=178.90        
Na4-Na9-Na1-Na6=308.43        Na4-Na9-Na1-Na7=232.48        Na4-Na9-Na1-Na8=280.01        Na4-Na9-Na1-Cl11= 44.59       
Na4-Na9-Na1-Cl13=138.11       Na4-Na9-Na1-Cl14=318.50       Na4-Na9-Na1-Cl16=225.85       Na4-Na9-Na1-Cl17=218.92       
Na4-Na9-Na1-O80= 68.70        Na8-Na9-Na1-Na2=169.00        Na8-Na9-Na1-Na3=244.32        Na8-Na9-Na1-Na4= 79.99        
Na8-Na9-Na1-Na5=258.90        Na8-Na9-Na1-Na6= 28.42        Na8-Na9-Na1-Na7=312.48        Na8-Na9-Na1-Cl11=124.59       
Na8-Na9-Na1-Cl13=218.10       Na8-Na9-Na1-Cl14= 38.49       Na8-Na9-Na1-Cl16=305.84       Na8-Na9-Na1-Cl17=298.91       
Na8-Na9-Na1-O80=148.69        Cl10-Na9-Na1-Na2=145.56       Cl10-Na9-Na1-Na3=220.88       Cl10-Na9-Na1-Na4= 56.55       
Cl10-Na9-Na1-Na5=235.46       Cl10-Na9-Na1-Na6=  4.98       Cl10-Na9-Na1-Na7=289.04       Cl10-Na9-Na1-Na8=336.56       
Cl10-Na9-Na1-Cl11=101.14      Cl10-Na9-Na1-Cl13=194.66      Cl10-Na9-Na1-Cl14= 15.05      Cl10-Na9-Na1-Cl16=282.40      
Cl10-Na9-Na1-Cl17=275.47      Cl10-Na9-Na1-O80=125.25       Cl11-Na9-Na1-Na2= 44.41       Cl11-Na9-Na1-Na3=119.74       
Cl11-Na9-Na1-Na4=315.41       Cl11-Na9-Na1-Na5=134.31       Cl11-Na9-Na1-Na6=263.83       Cl11-Na9-Na1-Na7=187.89       
Cl11-Na9-Na1-Na8=235.41       Cl11-Na9-Na1-Cl13= 93.52      Cl11-Na9-Na1-Cl14=273.91      Cl11-Na9-Na1-Cl16=181.26      
Cl11-Na9-Na1-Cl17=174.32      Cl11-Na9-Na1-O80= 24.10       Cl17-Na9-Na1-Na2=230.09       Cl17-Na9-Na1-Na3=305.41       
Cl17-Na9-Na1-Na4=141.08       Cl17-Na9-Na1-Na5=319.99       Cl17-Na9-Na1-Na6= 89.51       Cl17-Na9-Na1-Na7= 13.57       
Cl17-Na9-Na1-Na8= 61.09       Cl17-Na9-Na1-Cl11=185.68      Cl17-Na9-Na1-Cl13=279.19      Cl17-Na9-Na1-Cl14= 99.58      
Cl17-Na9-Na1-Cl16=  6.93      Cl17-Na9-Na1-O80=209.78       Cl18-Na9-Na1-Na2=315.08       Cl18-Na9-Na1-Na3= 30.40       
Cl18-Na9-Na1-Na4=226.07       Cl18-Na9-Na1-Na5= 44.98       Cl18-Na9-Na1-Na6=174.50       Cl18-Na9-Na1-Na7= 98.56       
Cl18-Na9-Na1-Na8=146.08       Cl18-Na9-Na1-Cl11=270.67      Cl18-Na9-Na1-Cl13=  4.19      Cl18-Na9-Na1-Cl14=184.58      
Cl18-Na9-Na1-Cl16= 91.92      Cl18-Na9-Na1-Cl17= 84.99      Cl18-Na9-Na1-O80=294.77       Na1-Na9-Na3-Na2= 50.43        
Na1-Na9-Na3-Na5=346.04        Na1-Na9-Na3-Cl13= 30.98       Na1-Na9-Na3-Cl17=309.34       Na1-Na9-Na3-Cl18=137.50       
Na1-Na9-Na3-O65=263.62        Na4-Na9-Na3-Na1=345.32        Na4-Na9-Na3-Na2= 35.75        Na4-Na9-Na3-Na5=331.36        
Na4-Na9-Na3-Cl13= 16.30       Na4-Na9-Na3-Cl17=294.67       Na4-Na9-Na3-Cl18=122.83       Na4-Na9-Na3-O65=248.94        
Na8-Na9-Na3-Na1= 51.81        Na8-Na9-Na3-Na2=102.24        Na8-Na9-Na3-Na5= 37.85        Na8-Na9-Na3-Cl13= 82.78       
Na8-Na9-Na3-Cl17=  1.15       Na8-Na9-Na3-Cl18=189.31       Na8-Na9-Na3-O65=315.43        Cl10-Na9-Na3-Na1= 77.98       
Cl10-Na9-Na3-Na2=128.41       Cl10-Na9-Na3-Na5= 64.02       Cl10-Na9-Na3-Cl13=108.96      Cl10-Na9-Na3-Cl17= 27.32      
Cl10-Na9-Na3-Cl18=215.48      Cl10-Na9-Na3-O65=341.60       Cl11-Na9-Na3-Na1=320.30       Cl11-Na9-Na3-Na2= 10.73       
Cl11-Na9-Na3-Na5=306.34       Cl11-Na9-Na3-Cl13=351.27      Cl11-Na9-Na3-Cl17=269.64      Cl11-Na9-Na3-Cl18= 97.80      
Cl11-Na9-Na3-O65=223.92       Cl17-Na9-Na3-Na1= 50.66       Cl17-Na9-Na3-Na2=101.09       Cl17-Na9-Na3-Na5= 36.70       
Cl17-Na9-Na3-Cl13= 81.63      Cl17-Na9-Na3-Cl18=188.16      Cl17-Na9-Na3-O65=314.28       Cl18-Na9-Na3-Na1=222.50       
Cl18-Na9-Na3-Na2=272.93       Cl18-Na9-Na3-Na5=208.54       Cl18-Na9-Na3-Cl13=253.47      Cl18-Na9-Na3-Cl17=171.84      
Cl18-Na9-Na3-O65=126.12       Na1-Na9-Na8-Na7= 51.64        Na1-Na9-Na8-Cl10=212.90       Na1-Na9-Na8-Cl14=320.27       
Na1-Na9-Na8-Cl17= 55.53       Na1-Na9-Na8-Cl19= 63.80       Na3-Na9-Na8-Na1=303.33        Na3-Na9-Na8-Na7=354.96        
Na3-Na9-Na8-Cl10=156.23       Na3-Na9-Na8-Cl14=263.59       Na3-Na9-Na8-Cl17=358.86       Na3-Na9-Na8-Cl19=  7.12       
Na4-Na9-Na8-Na1= 62.05        Na4-Na9-Na8-Na7=113.69        Na4-Na9-Na8-Cl10=274.96       Na4-Na9-Na8-Cl14= 22.32       
Na4-Na9-Na8-Cl17=117.58       Na4-Na9-Na8-Cl19=125.85       Cl10-Na9-Na8-Na1=147.10       Cl10-Na9-Na8-Na7=198.73       
Cl10-Na9-Na8-Cl14=107.37      Cl10-Na9-Na8-Cl17=202.63      Cl10-Na9-Na8-Cl19=210.89      Cl11-Na9-Na8-Na1= 37.19       
Cl11-Na9-Na8-Na7= 88.83       Cl11-Na9-Na8-Cl10=250.10      Cl11-Na9-Na8-Cl14=357.46      Cl11-Na9-Na8-Cl17= 92.73      
Cl11-Na9-Na8-Cl19=100.99      Cl17-Na9-Na8-Na1=304.47       Cl17-Na9-Na8-Na7=356.10       Cl17-Na9-Na8-Cl10=157.37      
Cl17-Na9-Na8-Cl14=264.74      Cl17-Na9-Na8-Cl19=  8.26      Cl18-Na9-Na8-Na1=291.68       Cl18-Na9-Na8-Na7=343.32       
Cl18-Na9-Na8-Cl10=144.59      Cl18-Na9-Na8-Cl14=251.95      Cl18-Na9-Na8-Cl17=347.22      Cl18-Na9-Na8-Cl19=355.48      
Na9-Cl10-Na8-Na1=331.56       Na9-Cl10-Na8-Na7= 29.64       Na9-Cl10-Na8-Cl14=283.82      Na9-Cl10-Na8-Cl17= 16.93      
Na9-Cl10-Na8-Cl19=123.88      Na8-Cl10-Na9-Na1= 28.43       Na8-Cl10-Na9-Na3=322.75       Na8-Cl10-Na9-Na4= 74.93       
Na8-Cl10-Na9-Cl11= 76.62      Na8-Cl10-Na9-Cl17=343.00      Na8-Cl10-Na9-Cl18=233.15      

========================================================================
 FINAL SINGLEPOINT CALCULATION ON OPTIMIZED GEOMETRY
========================================================================

 Ncao       : 292
 Nao        : 282
 Nshell     : 152
 Nel        : 248
 T(el)      :   300.0
 intcut     :    25.0
 scfconv/Eh :  0.100E-05
   qconv/e  :  0.100E-03
 intneglect :  0.100E-07
 broydamp   :      0.250
 iter      E             dE          RMSdq      gap      omega  full diag
   1   -143.8611702 -0.143861E+03  0.178E-04    3.62       0.0  T
   2   -143.8611702 -0.590035E-10  0.119E-04    3.62      85.6  T
   3   -143.8611702 -0.753744E-10  0.943E-05    3.62     107.6  T
speedup  0.99
cpu  time for SCC    0.05 s
wall time for SCC    0.05 s

   *** convergence criteria satisfied after 3 iterations ***

          eigenvalues
 #    :         112        113        114        115        116        117        118        119
 occ. :        2.000      2.000      2.000      2.000      2.000      2.000      2.000      2.000
 eps  :        -8.260     -8.224     -8.215     -8.205     -8.195     -8.176     -8.166     -8.138
 #    :         120        121        122        123        124        125        126        127
 occ. :        2.000      2.000      2.000      2.000      2.000      0.000      0.000      0.000
 eps  :        -8.119     -8.113     -8.092     -8.063     -8.029     -4.413     -2.177     -1.846
 #    :         128        129        130        131        132        133        134        135
 occ. :        0.000      0.000      0.000      0.000      0.000      0.000      0.000      0.000
 eps  :        -0.905      0.436      0.464      1.358      1.938      2.512      2.984      3.184


   #   Z            q   n(s)   n(p)   n(d)      C6AA      α(0)
   1  11 Na     0.694  0.011  0.295  0.000    68.259    26.737
   2  11 Na     0.812  0.072  0.116  0.000    66.822    26.454
   3  11 Na     0.777  0.071  0.152  0.000    67.236    26.536
   4  11 Na     0.810  0.073  0.117  0.000    66.847    26.459
   5  11 Na     0.684  0.100  0.216  0.000    68.380    26.761
   6  11 Na     0.755  0.085  0.161  0.000    67.512    26.590
   7  11 Na     0.687  0.095  0.218  0.000    68.345    26.754
   8  11 Na     0.706  0.091  0.203  0.000    68.103    26.706
   9  11 Na     0.710  0.077  0.213  0.000    68.064    26.699
  10  17 Cl    -0.789  1.979  5.806  0.004   126.894    17.234
  11  17 Cl    -0.775  1.974  5.799  0.002   126.350    17.197
  12  17 Cl    -0.796  1.975  5.794  0.026   126.794    17.223
  13  17 Cl    -0.763  1.976  5.787  0.001   125.865    17.164
  14  17 Cl    -0.763  1.972  5.790  0.000   125.841    17.162
  15  17 Cl    -0.792  1.978  5.809  0.005   127.015    17.242
  16  17 Cl    -0.748  1.974  5.773  0.001   125.267    17.123
  17  17 Cl    -0.728  1.968  5.760  0.001   124.454    17.068
  18  17 Cl    -0.807  1.976  5.828  0.004   127.659    17.286
  19  17 Cl    -0.792  1.979  5.809  0.004   127.040    17.244
  20   8 O     -0.480  1.699  4.782  0.000    22.411     6.394
  21   1 H      0.341  0.659  0.000  0.000     0.601     1.213
  22   6 C      0.070  1.040  2.891  0.000    19.360     6.254
  23   1 H      0.026  0.974  0.000  0.000     2.647     2.545
  24   1 H      0.045  0.955  0.000  0.000     2.381     2.413
  25   6 C     -0.093  1.067  3.026  0.000    22.192     6.693
  26   1 H      0.043  0.957  0.000  0.000     2.408     2.427
  27   1 H      0.061  0.939  0.000  0.000     2.178     2.307
  28   6 C     -0.056  1.047  3.008  0.000    21.577     6.613
  29   1 H      0.029  0.971  0.000  0.000     2.607     2.525
  30   1 H      0.037  0.963  0.000  0.000     2.483     2.464
  31   6 C     -0.108  1.038  3.070  0.000    22.616     6.782
  32   1 H      0.045  0.955  0.000  0.000     2.385     2.415
  33   1 H      0.030  0.970  0.000  0.000     2.593     2.518
  34   1 H      0.033  0.967  0.000  0.000     2.543     2.494
  35   8 O     -0.494  1.701  4.793  0.000    22.697     6.434
  36   1 H      0.351  0.649  0.000  0.000     0.577     1.189
  37   6 C      0.071  1.040  2.890  0.000    19.343     6.251
  38   1 H      0.029  0.971  0.000  0.000     2.597     2.520
  39   1 H      0.026  0.974  0.000  0.000     2.647     2.544
  40   6 C     -0.093  1.066  3.026  0.000    22.188     6.693
  41   1 H      0.054  0.946  0.000  0.000     2.256     2.346
  42   1 H      0.049  0.951  0.000  0.000     2.332     2.388
  43   6 C     -0.055  1.047  3.007  0.000    21.557     6.610
  44   1 H      0.033  0.967  0.000  0.000     2.550     2.497
  45   1 H      0.029  0.971  0.000  0.000     2.599     2.521
  46   6 C     -0.104  1.037  3.067  0.000    22.556     6.773
  47   1 H      0.033  0.967  0.000  0.000     2.547     2.496
  48   1 H      0.029  0.971  0.000  0.000     2.595     2.519
  49   1 H      0.040  0.960  0.000  0.000     2.454     2.450
  50   8 O     -0.482  1.703  4.779  0.000    22.457     6.400
  51   1 H      0.334  0.666  0.000  0.000     0.616     1.226
  52   6 C      0.073  1.037  2.890  0.000    19.447     6.294
  53   1 H      0.029  0.971  0.000  0.000     2.608     2.525
  54   1 H      0.040  0.960  0.000  0.000     2.452     2.449
  55   6 C     -0.081  1.059  3.022  0.000    22.051     6.686
  56   1 H      0.033  0.967  0.000  0.000     2.550     2.497
  57   1 H      0.064  0.936  0.000  0.000     2.153     2.295
  58   6 C     -0.068  1.053  3.015  0.000    21.792     6.645
  59   1 H      0.053  0.947  0.000  0.000     2.269     2.353
  60   1 H      0.044  0.956  0.000  0.000     2.401     2.423
  61   6 C     -0.106  1.037  3.069  0.000    22.588     6.778
  62   1 H      0.028  0.972  0.000  0.000     2.617     2.530
  63   1 H      0.033  0.967  0.000  0.000     2.544     2.494
  64   1 H      0.030  0.970  0.000  0.000     2.580     2.512
  65   8 O     -0.477  1.699  4.778  0.000    22.355     6.386
  66   1 H      0.329  0.671  0.000  0.000     0.635     1.250
  67   6 C      0.081  1.036  2.884  0.000    19.244     6.246
  68   1 H      0.028  0.972  0.000  0.000     2.621     2.532
  69   1 H      0.023  0.977  0.000  0.000     2.689     2.564
  70   6 C     -0.077  1.060  3.017  0.000    21.931     6.660
  71   1 H      0.058  0.942  0.000  0.000     2.214     2.325
  72   1 H      0.029  0.971  0.000  0.000     2.602     2.522
  73   6 C     -0.053  1.049  3.005  0.000    21.534     6.607
  74   1 H      0.026  0.974  0.000  0.000     2.637     2.540
  75   1 H      0.029  0.971  0.000  0.000     2.598     2.521
  76   6 C     -0.126  1.047  3.079  0.000    22.846     6.795
  77   1 H      0.053  0.947  0.000  0.000     2.276     2.357
  78   1 H      0.034  0.966  0.000  0.000     2.527     2.486
  79   1 H      0.055  0.945  0.000  0.000     2.253     2.347
  80   8 O     -0.502  1.706  4.797  0.000    22.881     6.460
  81   1 H      0.362  0.638  0.000  0.000     0.557     1.171
  82   6 C      0.049  1.043  2.908  0.000    19.674     6.301
  83   1 H      0.062  0.938  0.000  0.000     2.171     2.304
  84   1 H      0.051  0.949  0.000  0.000     2.301     2.372
  85   6 C     -0.084  1.062  3.022  0.000    22.074     6.684
  86   1 H      0.039  0.961  0.000  0.000     2.467     2.456
  87   1 H      0.032  0.968  0.000  0.000     2.553     2.499
  88   6 C     -0.063  1.048  3.015  0.000    21.718     6.635
  89   1 H      0.071  0.929  0.000  0.000     2.074     2.252
  90   1 H      0.019  0.981  0.000  0.000     2.742     2.589
  91   6 C     -0.123  1.044  3.078  0.000    22.910     6.826
  92   1 H      0.027  0.973  0.000  0.000     2.634     2.538
  93   1 H      0.033  0.967  0.000  0.000     2.547     2.496
  94   1 H      0.073  0.927  0.000  0.000     2.049     2.239
  95   8 O     -0.593  1.724  4.869  0.000    24.937     6.744
  96   1 H      0.287  0.713  0.000  0.000     0.762     1.371
  97   1 H      0.322  0.678  0.000  0.000     0.648     1.260

 Mol. C6AA /au·bohr⁶  :     130912.138341
 Mol. C8AA /au·bohr⁸  :    5092199.077356
 Mol. α(0) /au        :        701.368488

 
 Wiberg/Mayer (AO) data. WBOs > 0.1 written file <wbo>
 largest (>0.05) Wiberg bond orders for each atom
           total WBO             WBO to atom ...
     1  Na  0.574    Cl  11 0.100    Cl  14 0.098    Cl  16 0.096    Cl  13 0.082    Cl  17 0.077    O   80 0.056
     2  Na  0.370    O   20 0.106    Cl  13 0.089    O   80 0.082    Cl  11 0.065
     3  Na  0.419    Cl  18 0.152    Cl  17 0.098    O   65 0.088    Cl  13 0.083
     4  Na  0.365    O   35 0.105    O   50 0.094    Cl  11 0.091    Cl  14 0.086
     5  Na  0.590    Cl  15 0.184    Cl  13 0.164    Cl  16 0.141    Cl  17 0.050
     6  Na  0.471    Cl  12 0.188    Cl  16 0.099    Cl  14 0.097    O   95 0.091
     7  Na  0.590    Cl  19 0.175    Cl  15 0.149    Cl  16 0.123    Cl  17 0.108
     8  Na  0.560    Cl  19 0.163    Cl  10 0.152    Cl  14 0.139    Cl  17 0.090
     9  Na  0.553    Cl  10 0.164    Cl  18 0.143    Cl  11 0.120    Cl  17 0.075
    10  Cl  0.401    Na   9 0.164    Na   8 0.152
    11  Cl  0.431    Na   9 0.120    Na   1 0.100    Na   4 0.091    Na   2 0.065
    12  Cl  0.396    Na   6 0.188    H   36 0.060
    13  Cl  0.450    Na   5 0.164    Na   2 0.089    Na   3 0.083    Na   1 0.082
    14  Cl  0.452    Na   8 0.139    Na   1 0.098    Na   6 0.097    Na   4 0.086
    15  Cl  0.406    Na   5 0.184    Na   7 0.149
    16  Cl  0.479    Na   5 0.141    Na   7 0.123    Na   6 0.099    Na   1 0.096
    17  Cl  0.522    Na   7 0.108    Na   3 0.098    Na   8 0.090    Na   1 0.077    Na   9 0.075    Na   5 0.050
    18  Cl  0.369    Na   3 0.152    Na   9 0.143
    19  Cl  0.399    Na   7 0.175    Na   8 0.163
    20  O   2.001    C   22 0.995    H   21 0.835    Na   2 0.106
    21  H   0.883    O   20 0.835
    22  C   3.952    C   25 1.011    O   20 0.995    H   24 0.971    H   23 0.968
    23  H   0.999    C   22 0.968
    24  H   0.997    C   22 0.971
    25  C   3.991    C   22 1.011    C   28 1.008    H   26 0.972    H   27 0.969
    26  H   0.997    C   25 0.972
    27  H   0.996    C   25 0.969
    28  C   3.997    C   31 1.020    C   25 1.008    H   29 0.977    H   30 0.974
    29  H   0.999    C   28 0.977
    30  H   0.998    C   28 0.974
    31  C   3.996    C   28 1.020    H   33 0.988    H   34 0.987    H   32 0.985
    32  H   0.997    C   31 0.985
    33  H   0.999    C   31 0.988
    34  H   0.999    C   31 0.987
    35  O   1.985    C   37 1.002    H   36 0.805    Na   4 0.105
    36  H   0.876    O   35 0.805    Cl  12 0.060
    37  C   3.957    C   40 1.011    O   35 1.002    H   38 0.973    H   39 0.969
    38  H   0.998    C   37 0.973
    39  H   0.998    C   37 0.969
    40  C   3.993    C   37 1.011    C   43 1.008    H   42 0.974    H   41 0.971
    41  H   0.997    C   40 0.971
    42  H   0.997    C   40 0.974
    43  C   3.997    C   46 1.020    C   40 1.008    H   44 0.978    H   45 0.977
    44  H   0.999    C   43 0.978
    45  H   0.999    C   43 0.977
    46  C   3.997    C   43 1.020    H   48 0.988    H   47 0.987    H   49 0.986
    47  H   0.998    C   46 0.987
    48  H   0.999    C   46 0.988
    49  H   0.998    C   46 0.986
    50  O   2.004    C   52 0.996    H   51 0.838    Na   4 0.094
    51  H   0.889    O   50 0.838
    52  C   3.955    C   55 1.002    O   50 0.996    H   53 0.973    H   54 0.969
    53  H   0.999    C   52 0.973
    54  H   0.996    C   52 0.969
    55  C   3.996    C   58 1.011    C   52 1.002    H   56 0.975    H   57 0.962
    56  H   0.999    C   55 0.975
    57  H   0.997    C   55 0.962
    58  C   3.994    C   61 1.021    C   55 1.011    H   60 0.974    H   59 0.966
    59  H   0.998    C   58 0.966
    60  H   0.998    C   58 0.974
    61  C   3.997    C   58 1.021    H   62 0.987    H   63 0.987    H   64 0.983
    62  H   0.998    C   61 0.987
    63  H   0.999    C   61 0.987
    64  H   0.999    C   61 0.983
    65  O   2.003    C   67 0.994    H   66 0.839    Na   3 0.088
    66  H   0.891    O   65 0.839
    67  C   3.955    C   70 1.011    O   65 0.994    H   69 0.973    H   68 0.970
    68  H   0.999    C   67 0.970
    69  H   0.999    C   67 0.973
    70  C   3.994    C   73 1.012    C   67 1.011    H   72 0.977    H   71 0.966
    71  H   0.995    C   70 0.966
    72  H   0.999    C   70 0.977
    73  C   3.998    C   76 1.024    C   70 1.012    H   75 0.977    H   74 0.975
    74  H   0.999    C   73 0.975
    75  H   0.998    C   73 0.977
    76  C   3.994    C   73 1.024    H   78 0.987    H   79 0.982    H   77 0.978
    77  H   0.997    C   76 0.978
    78  H   0.998    C   76 0.987
    79  H   0.997    C   76 0.982
    80  O   2.007    C   82 0.989    H   81 0.815    Na   2 0.082    Na   1 0.056
    81  H   0.868    O   80 0.815
    82  C   3.945    C   85 1.005    O   80 0.989    H   83 0.969    H   84 0.968
    83  H   0.995    C   82 0.969
    84  H   0.996    C   82 0.968
    85  C   3.996    C   88 1.007    C   82 1.005    H   87 0.977    H   86 0.963
    86  H   0.998    C   85 0.963
    87  H   0.999    C   85 0.977
    88  C   3.992    C   91 1.022    C   85 1.007    H   90 0.979    H   89 0.967
    89  H   0.994    C   88 0.967
    90  H   0.999    C   88 0.979
    91  C   3.991    C   88 1.022    H   93 0.986    H   92 0.983    H   94 0.972
    92  H   0.999    C   91 0.983
    93  H   0.999    C   91 0.986
    94  H   0.994    C   91 0.972
    95  O   1.899    H   96 0.920    H   97 0.863    Na   6 0.091
    96  H   0.918    O   95 0.920
    97  H   0.896    O   95 0.863
 MOs/occ written to file <molden.input>
 
molecular dipole:
                 x           y           z       tot (Debye)
 q only:        4.100       1.952      -8.723
   full:        3.066       1.395      -6.250      18.046
molecular quadrupole (traceless):
                xx          xy          yy          xz          yz          zz
 q only:       15.984       8.731      22.415      45.839      19.198     -38.399
  q+dip:        6.939       6.802      18.094      28.969      12.270     -25.033
   full:        9.772       7.013      17.304      27.547      12.075     -27.076

SCC energy    :    -143.8611702
rep           :       1.1356884
ES            :       0.9094738
AES           :      -0.0313861
AXC           :       0.0209746
disp          :      -0.1206407
XB            :       0.0000000
fix           :       0.0000000
total E       :    -142.7197494
atomizationE  :      20.8953190    13112.01
(atE without considering molecular charge,
 total energy contains solvation terms)
H-L gap (eV)  :          3.6161
optimized geometry written to: xtbopt.xyz

           ------------------------------------------------- 
          |                Numerical Hessian                |
           ------------------------------------------------- 
step length          :   0.00500
SCC accuracy         :   0.25000
Hessian scale factor :   1.00000
frozen atoms in %    :   0.00000    0
RMS gradient         :   0.00005
estimated CPU  time      3.18 min
estimated wall time      3.18 min

writing file <hessian>.
 
 projected vibrational frequencies (cm-1)
eigval :       -0.00    -0.00    -0.00     0.00     0.00     0.00
eigval :        4.18    13.68    17.08    20.43    25.26    26.21
eigval :       26.96    29.46    34.48    34.87    36.83    37.40
eigval :       39.48    40.30    41.09    42.41    44.30    45.33
eigval :       45.96    48.38    49.32    51.12    52.33    55.97
eigval :       56.75    58.66    59.89    61.28    65.65    66.84
eigval :       67.23    69.39    74.22    75.54    76.35    79.62
eigval :       80.68    83.99    84.93    86.16    87.16    91.18
eigval :       91.81    95.26    96.43    98.88    99.19   103.08
eigval :      103.73   111.12   111.31   114.01   114.69   117.13
eigval :      117.56   121.40   121.89   124.62   125.73   127.91
eigval :      129.08   130.80   132.94   136.15   138.87   141.42
eigval :      145.20   147.44   149.45   151.11   154.03   158.35
eigval :      160.00   162.03   162.30   166.63   168.94   171.44
eigval :      173.24   177.98   179.14   182.67   188.45   190.83
eigval :      191.96   194.74   198.04   201.30   206.56   208.17
eigval :      213.95   218.97   221.59   223.04   231.16   241.77
eigval :      246.26   246.96   251.08   266.97   269.57   285.26
eigval :      286.68   312.23   329.78   360.89   377.68   379.69
eigval :      400.20   402.27   408.09   444.93   460.34   470.58
eigval :      485.96   499.41   553.24   575.62   590.77   621.13
eigval :      622.95   709.04   784.16   787.77   792.26   807.04
eigval :      813.52   839.00   842.27   848.58   862.26   871.77
eigval :      882.94   891.17   897.55   943.11   944.32   954.21
eigval :      955.39   973.75   983.22   985.54   993.96   998.95
eigval :      999.65  1047.28  1050.36  1051.61  1056.16  1064.61
eigval :     1097.43  1100.56  1103.14  1114.52  1118.28  1119.95
eigval :     1120.95  1125.52  1134.60  1135.43  1136.33  1138.06
eigval :     1140.78  1142.50  1151.74  1162.45  1166.26  1182.93
eigval :     1209.67  1214.90  1224.61  1225.42  1237.90  1238.16
eigval :     1254.81  1258.03  1260.41  1270.26  1271.26  1271.60
eigval :     1272.80  1278.05  1280.16  1280.51  1280.95  1297.46
eigval :     1308.53  1333.24  1334.61  1336.45  1345.50  1347.10
eigval :     1353.03  1354.27  1354.83  1355.56  1358.66  1364.38
eigval :     1367.99  1380.90  1390.27  1393.40  1405.50  1408.15
eigval :     1409.36  1411.53  1412.82  1462.06  1462.84  1463.62
eigval :     1466.05  1466.91  1470.65  1475.39  1480.92  1486.28
eigval :     1486.59  1488.83  1490.02  1490.93  1492.97  1495.35
eigval :     1497.54  1498.06  1502.12  1502.41  1503.42  1504.36
eigval :     1505.72  1507.56  1509.44  1510.55  1571.14  2848.56
eigval :     2851.47  2861.81  2893.58  2897.53  2900.15  2909.25
eigval :     2917.11  2929.97  2940.80  2945.64  2951.44  2953.63
eigval :     2954.33  2958.50  2959.31  2963.24  2963.44  2964.44
eigval :     2967.71  2975.23  2976.56  2977.22  2981.54  2982.19
eigval :     2982.80  2990.41  2991.61  2992.19  2994.84  3014.62
eigval :     3017.77  3018.21  3023.96  3026.03  3028.66  3029.13
eigval :     3029.73  3030.46  3033.47  3035.01  3035.33  3037.31
eigval :     3046.20  3060.92  3113.98  3195.04  3226.12  3235.77
eigval :     3297.83  3308.55  3623.42
 reduced masses (amu)
   1: 22.07   2: 21.82   3: 22.84   4: 19.95   5: 16.77   6: 22.82   7: 10.76   8: 12.84
   9: 13.47  10: 16.25  11: 17.69  12: 14.77  13: 16.94  14: 17.01  15: 16.97  16: 15.11
  17: 20.51  18: 18.50  19: 13.99  20: 21.01  21: 19.13  22: 21.38  23: 13.29  24: 15.61
  25: 18.02  26: 18.35  27: 14.97  28: 16.33  29: 19.80  30: 19.67  31: 18.91  32: 20.85
  33: 18.38  34: 21.05  35: 24.24  36: 26.26  37: 20.24  38: 27.42  39: 20.95  40: 17.56
  41: 21.05  42: 25.93  43: 24.82  44: 17.59  45: 23.45  46: 21.92  47: 22.43  48: 20.24
  49: 25.15  50: 20.21  51: 21.13  52: 23.30  53: 23.48  54: 21.98  55: 24.22  56: 27.18
  57: 22.21  58: 24.05  59: 25.52  60: 13.90  61: 22.14  62: 26.12  63: 16.42  64: 26.47
  65: 20.69  66: 17.83  67: 21.45  68: 15.97  69: 22.95  70: 20.29  71: 21.57  72: 21.95
  73: 26.12  74: 17.70  75: 19.17  76: 24.45  77: 24.20  78: 25.50  79: 17.41  80: 24.18
  81: 22.83  82: 22.80  83: 23.60  84: 21.93  85: 23.16  86: 24.28  87: 25.50  88: 23.79
  89: 25.30  90: 24.56  91: 22.72  92: 24.99  93: 25.23  94: 26.00  95: 23.75  96: 21.74
  97: 23.26  98:  9.27  99: 23.81 100:  7.10 101: 11.65 102:  2.37 103: 17.33 104: 13.76
 105:  6.00 106: 16.46 107:  5.00 108:  9.91 109: 15.56 110:  9.41 111:  5.94 112:  2.69
 113:  7.50 114: 10.37 115:  9.98 116:  9.82 117:  6.69 118: 11.17 119: 11.93 120:  8.11
 121:  7.25 122:  7.70 123:  2.26 124:  1.95 125:  1.88 126:  2.08 127:  2.47 128:  1.85
 129:  1.79 130:  1.80 131:  3.07 132:  3.73 133:  2.77 134:  2.38 135:  2.37 136:  8.02
 137:  6.85 138:  5.08 139:  7.17 140:  5.82 141:  5.30 142:  5.31 143:  5.60 144:  2.73
 145:  2.40 146:  4.17 147:  3.74 148:  5.50 149:  6.26 150:  8.73 151:  7.55 152: 10.39
 153: 10.36 154:  7.42 155:  6.93 156:  7.89 157:  7.78 158:  7.76 159:  6.44 160: 10.92
 161:  9.99 162:  6.80 163:  8.92 164:  5.75 165:  8.13 166:  7.87 167:  8.62 168:  7.99
 169:  8.14 170:  7.55 171:  7.65 172:  5.30 173:  5.36 174:  3.51 175:  3.80 176:  4.04
 177:  4.33 178:  4.28 179:  3.01 180:  3.27 181:  2.90 182:  1.88 183:  2.91 184:  2.54
 185:  1.78 186:  2.36 187:  1.74 188:  2.33 189:  2.36 190:  2.74 191:  2.42 192:  3.28
 193:  3.01 194:  3.53 195:  3.74 196:  3.74 197:  3.83 198:  4.36 199:  5.15 200:  4.87
 201:  5.08 202:  4.96 203:  5.02 204:  3.24 205:  3.43 206:  4.91 207:  4.24 208:  4.54
 209:  3.49 210:  3.23 211:  3.23 212:  3.19 213:  3.17 214:  1.95 215:  1.95 216:  1.94
 217:  1.83 218:  1.89 219:  1.85 220:  1.91 221:  1.58 222:  1.72 223:  1.78 224:  1.89
 225:  1.85 226:  1.88 227:  1.89 228:  1.86 229:  1.85 230:  1.89 231:  1.61 232:  1.57
 233:  1.57 234:  1.55 235:  1.61 236:  1.61 237:  1.56 238:  1.60 239:  2.03 240:  1.86
 241:  1.80 242:  1.97 243:  1.44 244:  1.77 245:  1.55 246:  1.77 247:  1.61 248:  1.83
 249:  1.88 250:  1.64 251:  1.73 252:  1.83 253:  1.78 254:  1.91 255:  1.65 256:  1.76
 257:  1.85 258:  1.80 259:  1.75 260:  1.61 261:  1.72 262:  1.56 263:  1.78 264:  1.71
 265:  1.58 266:  1.72 267:  1.66 268:  1.68 269:  1.61 270:  1.78 271:  1.84 272:  1.88
 273:  1.91 274:  1.94 275:  1.91 276:  1.91 277:  1.70 278:  1.72 279:  1.35 280:  1.65
 281:  1.44 282:  1.48 283:  1.59 284:  1.70 285:  1.91 286:  1.89 287:  1.92 288:  1.91
 289:  1.91 290:  1.91 291:  1.80
 IR intensities (amu)
   1:  0.58   2:  0.53   3:  0.62   4:  0.46   5:  0.11   6:  0.53   7:  0.21   8:  0.44
   9:  0.18  10:  0.29  11:  0.45  12:  0.09  13:  0.34  14:  0.11  15:  0.23  16:  0.22
  17:  0.33  18:  0.22  19:  0.25  20:  0.15  21:  0.22  22:  0.28  23:  0.25  24:  0.24
  25:  0.24  26:  0.14  27:  0.14  28:  0.33  29:  0.26  30:  0.29  31:  0.23  32:  0.16
  33:  0.09  34:  0.13  35:  0.22  36:  0.37  37:  0.21  38:  0.21  39:  0.23  40:  0.07
  41:  0.16  42:  0.19  43:  0.30  44:  0.33  45:  0.43  46:  0.24  47:  0.29  48:  0.28
  49:  0.33  50:  0.30  51:  0.42  52:  0.17  53:  0.31  54:  0.06  55:  0.40  56:  0.68
  57:  0.51  58:  0.47  59:  0.85  60:  0.36  61:  0.28  62:  0.45  63:  0.34  64:  0.53
  65:  0.86  66:  0.70  67:  0.42  68:  0.43  69:  0.94  70:  0.65  71:  0.48  72:  0.22
  73:  0.41  74:  0.58  75:  0.28  76:  0.36  77:  0.63  78:  0.42  79:  0.48  80:  0.54
  81:  0.41  82:  0.56  83:  0.28  84:  0.46  85:  0.56  86:  1.17  87:  0.30  88:  0.75
  89:  1.62  90:  1.14  91:  0.67  92:  1.55  93:  1.55  94:  1.84  95:  0.96  96:  0.80
  97:  1.16  98:  0.54  99:  1.46 100:  0.67 101:  0.59 102:  0.11 103:  0.84 104:  0.85
 105:  0.41 106:  0.58 107:  0.29 108:  0.15 109:  0.70 110:  0.41 111:  0.16 112:  0.53
 113:  0.11 114:  0.35 115:  0.20 116:  0.19 117:  0.11 118:  0.48 119:  0.49 120:  0.23
 121:  0.27 122:  0.29 123:  0.69 124:  0.53 125:  0.56 126:  0.26 127:  0.56 128:  0.73
 129:  0.04 130:  0.03 131:  0.12 132:  0.06 133:  0.13 134:  0.11 135:  0.14 136:  0.30
 137:  0.22 138:  0.20 139:  0.26 140:  0.25 141:  0.29 142:  0.16 143:  0.18 144:  0.09
 145:  0.09 146:  0.26 147:  0.20 148:  0.15 149:  0.40 150:  0.30 151:  0.22 152:  0.39
 153:  0.45 154:  0.59 155:  0.72 156:  0.71 157:  0.44 158:  0.30 159:  0.54 160:  0.83
 161:  0.97 162:  0.24 163:  0.46 164:  0.36 165:  0.65 166:  0.33 167:  0.84 168:  0.58
 169:  0.65 170:  0.39 171:  0.59 172:  0.28 173:  0.28 174:  0.13 175:  0.17 176:  0.14
 177:  0.06 178:  0.08 179:  0.06 180:  0.11 181:  0.13 182:  0.16 183:  0.05 184:  0.05
 185:  0.05 186:  0.05 187:  0.06 188:  0.08 189:  0.08 190:  0.62 191:  0.10 192:  0.40
 193:  0.32 194:  0.17 195:  0.22 196:  0.23 197:  0.15 198:  0.07 199:  0.10 200:  0.16
 201:  0.17 202:  0.09 203:  0.29 204:  0.51 205:  0.27 206:  0.25 207:  0.23 208:  0.37
 209:  0.07 210:  0.08 211:  0.03 212:  0.03 213:  0.03 214:  0.07 215:  0.07 216:  0.06
 217:  0.06 218:  0.03 219:  0.05 220:  0.04 221:  0.09 222:  0.08 223:  0.08 224:  0.06
 225:  0.09 226:  0.05 227:  0.05 228:  0.07 229:  0.10 230:  0.09 231:  0.03 232:  0.02
 233:  0.03 234:  0.04 235:  0.04 236:  0.01 237:  0.02 238:  0.01 239:  0.51 240:  0.34
 241:  0.38 242:  0.31 243:  0.27 244:  0.30 245:  0.27 246:  0.23 247:  0.21 248:  0.30
 249:  0.22 250:  0.26 251:  0.04 252:  0.19 253:  0.25 254:  0.19 255:  0.17 256:  0.38
 257:  0.34 258:  0.30 259:  0.09 260:  0.15 261:  0.35 262:  0.29 263:  0.30 264:  0.23
 265:  0.27 266:  0.30 267:  0.25 268:  0.12 269:  0.19 270:  0.27 271:  0.32 272:  0.30
 273:  0.29 274:  0.30 275:  0.28 276:  0.28 277:  0.23 278:  0.25 279:  0.16 280:  0.13
 281:  0.26 282:  0.16 283:  0.21 284:  0.17 285:  1.00 286:  0.90 287:  0.84 288:  0.79
 289:  0.71 290:  0.72 291:  0.27
 Raman intensities (amu)
   1:  0.00   2:  0.00   3:  0.00   4:  0.00   5:  0.00   6:  0.00   7:  0.00   8:  0.00
   9:  0.00  10:  0.00  11:  0.00  12:  0.00  13:  0.00  14:  0.00  15:  0.00  16:  0.00
  17:  0.00  18:  0.00  19:  0.00  20:  0.00  21:  0.00  22:  0.00  23:  0.00  24:  0.00
  25:  0.00  26:  0.00  27:  0.00  28:  0.00  29:  0.00  30:  0.00  31:  0.00  32:  0.00
  33:  0.00  34:  0.00  35:  0.00  36:  0.00  37:  0.00  38:  0.00  39:  0.00  40:  0.00
  41:  0.00  42:  0.00  43:  0.00  44:  0.00  45:  0.00  46:  0.00  47:  0.00  48:  0.00
  49:  0.00  50:  0.00  51:  0.00  52:  0.00  53:  0.00  54:  0.00  55:  0.00  56:  0.00
  57:  0.00  58:  0.00  59:  0.00  60:  0.00  61:  0.00  62:  0.00  63:  0.00  64:  0.00
  65:  0.00  66:  0.00  67:  0.00  68:  0.00  69:  0.00  70:  0.00  71:  0.00  72:  0.00
  73:  0.00  74:  0.00  75:  0.00  76:  0.00  77:  0.00  78:  0.00  79:  0.00  80:  0.00
  81:  0.00  82:  0.00  83:  0.00  84:  0.00  85:  0.00  86:  0.00  87:  0.00  88:  0.00
  89:  0.00  90:  0.00  91:  0.00  92:  0.00  93:  0.00  94:  0.00  95:  0.00  96:  0.00
  97:  0.00  98:  0.00  99:  0.00 100:  0.00 101:  0.00 102:  0.00 103:  0.00 104:  0.00
 105:  0.00 106:  0.00 107:  0.00 108:  0.00 109:  0.00 110:  0.00 111:  0.00 112:  0.00
 113:  0.00 114:  0.00 115:  0.00 116:  0.00 117:  0.00 118:  0.00 119:  0.00 120:  0.00
 121:  0.00 122:  0.00 123:  0.00 124:  0.00 125:  0.00 126:  0.00 127:  0.00 128:  0.00
 129:  0.00 130:  0.00 131:  0.00 132:  0.00 133:  0.00 134:  0.00 135:  0.00 136:  0.00
 137:  0.00 138:  0.00 139:  0.00 140:  0.00 141:  0.00 142:  0.00 143:  0.00 144:  0.00
 145:  0.00 146:  0.00 147:  0.00 148:  0.00 149:  0.00 150:  0.00 151:  0.00 152:  0.00
 153:  0.00 154:  0.00 155:  0.00 156:  0.00 157:  0.00 158:  0.00 159:  0.00 160:  0.00
 161:  0.00 162:  0.00 163:  0.00 164:  0.00 165:  0.00 166:  0.00 167:  0.00 168:  0.00
 169:  0.00 170:  0.00 171:  0.00 172:  0.00 173:  0.00 174:  0.00 175:  0.00 176:  0.00
 177:  0.00 178:  0.00 179:  0.00 180:  0.00 181:  0.00 182:  0.00 183:  0.00 184:  0.00
 185:  0.00 186:  0.00 187:  0.00 188:  0.00 189:  0.00 190:  0.00 191:  0.00 192:  0.00
 193:  0.00 194:  0.00 195:  0.00 196:  0.00 197:  0.00 198:  0.00 199:  0.00 200:  0.00
 201:  0.00 202:  0.00 203:  0.00 204:  0.00 205:  0.00 206:  0.00 207:  0.00 208:  0.00
 209:  0.00 210:  0.00 211:  0.00 212:  0.00 213:  0.00 214:  0.00 215:  0.00 216:  0.00
 217:  0.00 218:  0.00 219:  0.00 220:  0.00 221:  0.00 222:  0.00 223:  0.00 224:  0.00
 225:  0.00 226:  0.00 227:  0.00 228:  0.00 229:  0.00 230:  0.00 231:  0.00 232:  0.00
 233:  0.00 234:  0.00 235:  0.00 236:  0.00 237:  0.00 238:  0.00 239:  0.00 240:  0.00
 241:  0.00 242:  0.00 243:  0.00 244:  0.00 245:  0.00 246:  0.00 247:  0.00 248:  0.00
 249:  0.00 250:  0.00 251:  0.00 252:  0.00 253:  0.00 254:  0.00 255:  0.00 256:  0.00
 257:  0.00 258:  0.00 259:  0.00 260:  0.00 261:  0.00 262:  0.00 263:  0.00 264:  0.00
 265:  0.00 266:  0.00 267:  0.00 268:  0.00 269:  0.00 270:  0.00 271:  0.00 272:  0.00
 273:  0.00 274:  0.00 275:  0.00 276:  0.00 277:  0.00 278:  0.00 279:  0.00 280:  0.00
 281:  0.00 282:  0.00 283:  0.00 284:  0.00 285:  0.00 286:  0.00 287:  0.00 288:  0.00
 289:  0.00 290:  0.00 291:  0.00
 output can be read by thermo (or use thermo option).
 writing <g98.out> molden fake output.
 recommended (thermochemical) frequency scaling factor: 1.0
                    ==================
                    thermo calculation
                    ==================
Nvib :  285 Nimag : 0  symmetry :   C1  rot number :  1  scale factor : 1.00 sthr :  50.
omega=  4.18     Gvib=    -2.905     Grot=    -1.792     Gused=    -1.792
omega= 13.68     Gvib=    -2.203     Grot=    -1.440     Gused=    -1.445
omega= 17.08     Gvib=    -2.071     Grot=    -1.375     Gused=    -1.384
omega= 20.43     Gvib=    -1.965     Grot=    -1.322     Gused=    -1.339
omega= 25.26     Gvib=    -1.840     Grot=    -1.259     Gused=    -1.294
omega= 26.21     Gvib=    -1.818     Grot=    -1.248     Gused=    -1.288
omega= 26.96     Gvib=    -1.801     Grot=    -1.240     Gused=    -1.283
omega= 29.46     Gvib=    -1.749     Grot=    -1.213     Gused=    -1.271
omega= 34.48     Gvib=    -1.656     Grot=    -1.167     Gused=    -1.257
omega= 34.87     Gvib=    -1.649     Grot=    -1.163     Gused=    -1.256
omega= 36.83     Gvib=    -1.617     Grot=    -1.147     Gused=    -1.254
omega= 37.40     Gvib=    -1.608     Grot=    -1.143     Gused=    -1.253
omega= 39.48     Gvib=    -1.576     Grot=    -1.127     Gused=    -1.252
omega= 40.30     Gvib=    -1.564     Grot=    -1.120     Gused=    -1.252
omega= 41.09     Gvib=    -1.552     Grot=    -1.115     Gused=    -1.252
omega= 42.41     Gvib=    -1.533     Grot=    -1.105     Gused=    -1.251
omega= 44.30     Gvib=    -1.508     Grot=    -1.092     Gused=    -1.251
omega= 45.33     Gvib=    -1.494     Grot=    -1.086     Gused=    -1.250
omega= 45.96     Gvib=    -1.486     Grot=    -1.082     Gused=    -1.250
omega= 48.38     Gvib=    -1.456     Grot=    -1.066     Gused=    -1.248
omega= 49.32     Gvib=    -1.444     Grot=    -1.061     Gused=    -1.247
omega= 51.12     Gvib=    -1.423     Grot=    -1.050     Gused=    -1.245
omega= 52.33     Gvib=    -1.409     Grot=    -1.043     Gused=    -1.243
omega= 55.97     Gvib=    -1.370     Grot=    -1.023     Gused=    -1.235
omega= 56.75     Gvib=    -1.362     Grot=    -1.019     Gused=    -1.233
omega= 58.66     Gvib=    -1.342     Grot=    -1.009     Gused=    -1.227
omega= 59.89     Gvib=    -1.330     Grot=    -1.003     Gused=    -1.223
omega= 61.28     Gvib=    -1.316     Grot=    -0.996     Gused=    -1.218
omega= 65.65     Gvib=    -1.276     Grot=    -0.976     Gused=    -1.200
omega= 66.84     Gvib=    -1.266     Grot=    -0.971     Gused=    -1.195
omega= 67.23     Gvib=    -1.262     Grot=    -0.969     Gused=    -1.193
omega= 69.39     Gvib=    -1.244     Grot=    -0.959     Gused=    -1.183
omega= 74.22     Gvib=    -1.204     Grot=    -0.940     Gused=    -1.159
omega= 75.54     Gvib=    -1.194     Grot=    -0.934     Gused=    -1.152
omega= 76.35     Gvib=    -1.187     Grot=    -0.931     Gused=    -1.148
omega= 79.62     Gvib=    -1.163     Grot=    -0.919     Gused=    -1.130
omega= 80.68     Gvib=    -1.155     Grot=    -0.915     Gused=    -1.124
omega= 83.99     Gvib=    -1.132     Grot=    -0.903     Gused=    -1.106
omega= 84.93     Gvib=    -1.125     Grot=    -0.900     Gused=    -1.101
omega= 86.16     Gvib=    -1.117     Grot=    -0.895     Gused=    -1.094
omega= 87.16     Gvib=    -1.110     Grot=    -0.892     Gused=    -1.089
omega= 91.18     Gvib=    -1.084     Grot=    -0.879     Gused=    -1.067
omega= 91.81     Gvib=    -1.080     Grot=    -0.877     Gused=    -1.063
omega= 95.26     Gvib=    -1.058     Grot=    -0.866     Gused=    -1.045
omega= 96.43     Gvib=    -1.051     Grot=    -0.862     Gused=    -1.038
omega= 98.88     Gvib=    -1.037     Grot=    -0.855     Gused=    -1.025
omega= 99.19     Gvib=    -1.035     Grot=    -0.854     Gused=    -1.024
omega=103.08     Gvib=    -1.012     Grot=    -0.842     Gused=    -1.003
omega=103.73     Gvib=    -1.009     Grot=    -0.840     Gused=    -1.000
omega=111.12     Gvib=    -0.969     Grot=    -0.820     Gused=    -0.963
omega=111.31     Gvib=    -0.968     Grot=    -0.819     Gused=    -0.962
omega=114.01     Gvib=    -0.954     Grot=    -0.812     Gused=    -0.949
omega=114.69     Gvib=    -0.951     Grot=    -0.811     Gused=    -0.946
omega=117.13     Gvib=    -0.938     Grot=    -0.804     Gused=    -0.934
omega=117.56     Gvib=    -0.936     Grot=    -0.803     Gused=    -0.932
omega=121.40     Gvib=    -0.918     Grot=    -0.794     Gused=    -0.914
omega=121.89     Gvib=    -0.915     Grot=    -0.793     Gused=    -0.912
omega=124.62     Gvib=    -0.903     Grot=    -0.786     Gused=    -0.900
omega=125.73     Gvib=    -0.898     Grot=    -0.783     Gused=    -0.895
omega=127.91     Gvib=    -0.888     Grot=    -0.778     Gused=    -0.885
omega=129.08     Gvib=    -0.882     Grot=    -0.776     Gused=    -0.880
omega=130.80     Gvib=    -0.875     Grot=    -0.772     Gused=    -0.873
omega=132.94     Gvib=    -0.866     Grot=    -0.767     Gused=    -0.864
omega=136.15     Gvib=    -0.852     Grot=    -0.760     Gused=    -0.850
omega=138.87     Gvib=    -0.841     Grot=    -0.754     Gused=    -0.839
omega=141.42     Gvib=    -0.830     Grot=    -0.749     Gused=    -0.829
omega=145.20     Gvib=    -0.815     Grot=    -0.741     Gused=    -0.814
omega=147.44     Gvib=    -0.807     Grot=    -0.736     Gused=    -0.806
omega=149.45     Gvib=    -0.799     Grot=    -0.732     Gused=    -0.798
omega=151.11     Gvib=    -0.793     Grot=    -0.729     Gused=    -0.792
omega=154.03     Gvib=    -0.782     Grot=    -0.723     Gused=    -0.781
omega=158.35     Gvib=    -0.766     Grot=    -0.715     Gused=    -0.766
omega=160.00     Gvib=    -0.760     Grot=    -0.712     Gused=    -0.760
omega=162.03     Gvib=    -0.753     Grot=    -0.708     Gused=    -0.753
omega=162.30     Gvib=    -0.752     Grot=    -0.708     Gused=    -0.752
omega=166.63     Gvib=    -0.737     Grot=    -0.700     Gused=    -0.737
omega=168.94     Gvib=    -0.730     Grot=    -0.696     Gused=    -0.729
omega=171.44     Gvib=    -0.721     Grot=    -0.692     Gused=    -0.721
omega=173.24     Gvib=    -0.716     Grot=    -0.688     Gused=    -0.715
omega=177.98     Gvib=    -0.701     Grot=    -0.680     Gused=    -0.700
omega=179.14     Gvib=    -0.697     Grot=    -0.679     Gused=    -0.697
omega=182.67     Gvib=    -0.686     Grot=    -0.673     Gused=    -0.686
omega=188.45     Gvib=    -0.669     Grot=    -0.664     Gused=    -0.669
omega=190.83     Gvib=    -0.662     Grot=    -0.660     Gused=    -0.662
omega=191.96     Gvib=    -0.659     Grot=    -0.658     Gused=    -0.659
omega=194.74     Gvib=    -0.651     Grot=    -0.654     Gused=    -0.651
omega=198.04     Gvib=    -0.641     Grot=    -0.649     Gused=    -0.641
omega=201.30     Gvib=    -0.632     Grot=    -0.644     Gused=    -0.632
omega=206.56     Gvib=    -0.618     Grot=    -0.636     Gused=    -0.618
omega=208.17     Gvib=    -0.614     Grot=    -0.634     Gused=    -0.614
omega=213.95     Gvib=    -0.599     Grot=    -0.626     Gused=    -0.599
omega=218.97     Gvib=    -0.587     Grot=    -0.619     Gused=    -0.587
omega=221.59     Gvib=    -0.580     Grot=    -0.616     Gused=    -0.580
omega=223.04     Gvib=    -0.577     Grot=    -0.614     Gused=    -0.577
omega=231.16     Gvib=    -0.558     Grot=    -0.603     Gused=    -0.558
omega=241.77     Gvib=    -0.534     Grot=    -0.590     Gused=    -0.534
omega=246.26     Gvib=    -0.524     Grot=    -0.584     Gused=    -0.524
omega=246.96     Gvib=    -0.522     Grot=    -0.583     Gused=    -0.523
omega=251.08     Gvib=    -0.514     Grot=    -0.579     Gused=    -0.514
omega=266.97     Gvib=    -0.482     Grot=    -0.560     Gused=    -0.482
omega=269.57     Gvib=    -0.477     Grot=    -0.557     Gused=    -0.477
omega=285.26     Gvib=    -0.448     Grot=    -0.541     Gused=    -0.448
omega=286.68     Gvib=    -0.445     Grot=    -0.539     Gused=    -0.445
 
   temp. (K)  partition function   enthalpy   heat capacity  entropy
                                   cal/mol     cal/K/mol   cal/K/mol   J/K/mol
 298.15  VIB  0.799E+48            50155.174    247.651    351.282
         ROT  0.117E+09              888.752      2.981     39.903
         INT  0.937E+56            51043.927    250.631    391.185
         TR   0.283E+29             1481.254      4.968     46.408
         TOT                       52525.1806   255.5996   437.5929  1830.8820
                     Eh         kcal/mol          kJ/mol 
ZPVE            0.716926         449.878         1882.28    
H(0)-H(T)+PV    0.837042E-01     52.5252         219.765    
H(T)            0.800630         502.403         2102.05    
T*S             0.207915         130.468         545.877    
G(T)            0.592715         371.935         1556.17    
   -142.12703397  <=== TOTAL FREE ENERGY in Eh incl. el.,ZPVE,RRHO,solv. parts
 
 normal mode %tage of torsion character
   1:  0.00   2:  0.00   3:  0.00   4:  0.00   5:  0.00   6:  0.00   7:  0.31   8:  0.32
   9:  0.29  10:  0.25  11:  0.33  12:  0.44  13:  0.41  14:  0.52  15:  0.38  16:  0.32
  17:  0.41  18:  0.53  19:  0.35  20:  0.40  21:  0.52  22:  0.38  23:  0.34  24:  0.46
  25:  0.30  26:  0.54  27:  0.42  28:  0.39  29:  0.64  30:  0.45  31:  0.48  32:  0.37
  33:  0.43  34:  0.34  35:  0.53  36:  0.45  37:  0.56  38:  0.39  39:  0.52  40:  0.54
  41:  0.53  42:  0.49  43:  0.49  44:  0.49  45:  0.45  46:  0.50  47:  0.41  48:  0.42
  49:  0.52  50:  0.58  51:  0.56  52:  0.52  53:  0.57  54:  0.58  55:  0.32  56:  0.37
  57:  0.33  58:  0.56  59:  0.58  60:  0.61  61:  0.54  62:  0.48  63:  0.51  64:  0.52
  65:  0.56  66:  0.52  67:  0.46  68:  0.53  69:  0.71  70:  0.37  71:  0.22  72:  0.62
  73:  0.36  74:  0.67  75:  0.58  76:  0.30  77:  0.63  78:  0.37  79:  0.83  80:  0.25
  81:  0.34  82:  0.42  83:  0.33  84:  0.50  85:  0.54  86:  0.43  87:  0.34  88:  0.25
  89:  0.39  90:  0.30  91:  0.51  92:  0.25  93:  0.45  94:  0.23  95:  0.19  96:  0.24
  97:  0.26  98:  0.49  99:  0.09 100:  0.67 101:  0.52 102:  0.87 103:  0.14 104:  0.38
 105:  0.70 106:  0.17 107:  0.45 108:  0.56 109:  0.38 110:  0.52 111:  0.60 112:  0.01
 113:  0.36 114:  0.11 115:  0.09 116:  0.07 117:  0.42 118:  0.17 119:  0.12 120:  0.34
 121:  0.17 122:  0.36 123:  0.98 124:  0.25 125:  0.95 126:  0.63 127:  0.52 128:  0.48
 129:  0.51 130:  0.51 131:  0.54 132:  0.48 133:  0.49 134:  0.49 135:  0.49 136:  0.24
 137:  0.35 138:  0.40 139:  0.36 140:  0.32 141:  0.33 142:  0.13 143:  0.09 144:  0.45
 145:  0.49 146:  0.27 147:  0.31 148:  0.36 149:  0.22 150:  0.22 151:  0.31 152:  0.05
 153:  0.05 154:  0.09 155:  0.06 156:  0.14 157:  0.10 158:  0.08 159:  0.23 160:  0.08
 161:  0.10 162:  0.25 163:  0.20 164:  0.22 165:  0.06 166:  0.09 167:  0.07 168:  0.19
 169:  0.23 170:  0.21 171:  0.22 172:  0.38 173:  0.39 174:  0.21 175:  0.19 176:  0.30
 177:  0.42 178:  0.41 179:  0.28 180:  0.30 181:  0.09 182:  0.09 183:  0.07 184:  0.24
 185:  0.09 186:  0.19 187:  0.08 188:  0.13 189:  0.18 190:  0.03 191:  0.19 192:  0.17
 193:  0.13 194:  0.10 195:  0.12 196:  0.09 197:  0.10 198:  0.09 199:  0.09 200:  0.10
 201:  0.10 202:  0.12 203:  0.08 204:  0.27 205:  0.17 206:  0.13 207:  0.09 208:  0.17
 209:  0.00 210:  0.00 211:  0.00 212:  0.00 213:  0.00 214:  0.63 215:  0.65 216:  0.63
 217:  0.65 218:  0.61 219:  0.66 220:  0.65 221:  0.80 222:  0.72 223:  0.69 224:  0.65
 225:  0.63 226:  0.58 227:  0.63 228:  0.60 229:  0.61 230:  0.65 231:  0.88 232:  0.90
 233:  0.90 234:  0.92 235:  0.87 236:  0.87 237:  0.91 238:  0.89 239:  0.02 240:  0.18
 241:  0.16 242:  0.20 243:  0.03 244:  0.10 245:  0.08 246:  0.17 247:  0.13 248:  0.09
 249:  0.17 250:  0.08 251:  0.19 252:  0.24 253:  0.13 254:  0.23 255:  0.07 256:  0.08
 257:  0.09 258:  0.06 259:  0.15 260:  0.06 261:  0.04 262:  0.02 263:  0.05 264:  0.05
 265:  0.03 266:  0.07 267:  0.06 268:  0.08 269:  0.04 270:  0.03 271:  0.04 272:  0.04
 273:  0.04 274:  0.04 275:  0.04 276:  0.04 277:  0.03 278:  0.03 279:  0.00 280:  0.02
 281:  0.01 282:  0.01 283:  0.02 284:  0.03 285:  0.04 286:  0.04 287:  0.00 288:  0.20
 289:  0.06 290:  0.00 291:  0.00
 recommended # of modes for mode following         115
 
 Pipek-Mezey localization of normal modes
 number of localized modes          116
 frequency thrshold           500.000000000000     
 number of groups                    56
 atom-group assingment :   
  1  2  3  4  5  6  7  8  9 10 11 12 13 14 15 16 17 18 19 20 21 22 22 22 23 23 24 25 25 25
 26 26 26 26 27 28 29 29 29 30 31 30 32 32 32 33 33 33 33 34 35 36 36 36 37 37 37 38 39 38
 40 40 40 40 41 42 43 43 43 44 45 44 46 46 46 47 48 47 47 49 50 51 51 51 52 52 52 53 53 53
 54 54 54 54 55 55 56
 pop matrix done.
 initialization of trafo matrix to unity

 converged in     45 iterations, threshold :   0.99993243D-06
eig.   :       -0.00    -0.00    -0.00     0.00     0.00     0.00
eig.   :       53.37    59.70    62.66    66.84    80.62    81.65
eig.   :       84.03    85.00    88.38    89.09    90.87    91.35
eig.   :       91.54    92.92    93.52    93.79    94.70    97.17
eig.   :       97.70    98.49    99.79   100.75   102.30   102.37
eig.   :      102.82   103.92   104.80   106.34   108.17   108.90
eig.   :      108.93   110.98   112.18   114.72   115.19   116.67
eig.   :      117.19   120.33   121.56   121.91   124.53   126.93
eig.   :      127.49   127.61   128.45   128.65   130.53   130.73
eig.   :      134.66   135.28   136.69   138.39   138.39   138.44
eig.   :      140.03   140.30   140.53   141.04   142.26   143.27
eig.   :      143.46   146.95   147.05   148.29   150.80   152.78
eig.   :      153.60   155.05   158.01   158.26   159.46   159.91
eig.   :      161.56   164.59   169.62   170.28   170.45   171.78
eig.   :      172.33   173.30   173.41   174.46   175.06   177.14
eig.   :      180.03   182.86   184.50   188.15   196.40   196.53
eig.   :      196.60   196.82   200.45   206.74   209.49   210.03
eig.   :      214.86   215.15   217.75   220.82   222.24   223.95
eig.   :      225.51   226.28   231.45   236.65   238.38   243.70
eig.   :      250.99   262.90   263.94   264.05   283.25   292.95
eig.   :      297.24   330.17   553.24   575.62   590.77   621.13
eig.   :      622.95   709.04   784.16   787.77   792.26   807.04
eig.   :      813.52   839.00   842.27   848.58   862.26   871.77
eig.   :      882.94   891.17   897.55   943.11   944.32   954.21
eig.   :      955.39   973.75   983.22   985.54   993.96   998.95
eig.   :      999.65  1047.28  1050.36  1051.61  1056.16  1064.61
eig.   :     1097.43  1100.56  1103.14  1114.52  1118.28  1119.95
eig.   :     1120.95  1125.52  1134.60  1135.43  1136.33  1138.06
eig.   :     1140.78  1142.50  1151.74  1162.45  1166.26  1182.93
eig.   :     1209.67  1214.90  1224.61  1225.42  1237.90  1238.16
eig.   :     1254.81  1258.03  1260.41  1270.26  1271.26  1271.60
eig.   :     1272.80  1278.05  1280.16  1280.51  1280.95  1297.46
eig.   :     1308.53  1333.24  1334.61  1336.45  1345.50  1347.10
eig.   :     1353.03  1354.27  1354.83  1355.56  1358.66  1364.38
eig.   :     1367.99  1380.90  1390.27  1393.40  1405.50  1408.15
eig.   :     1409.36  1411.53  1412.82  1462.06  1462.84  1463.62
eig.   :     1466.05  1466.91  1470.65  1475.39  1480.92  1486.28
eig.   :     1486.59  1488.83  1490.02  1490.93  1492.97  1495.35
eig.   :     1497.54  1498.06  1502.12  1502.41  1503.42  1504.36
eig.   :     1505.72  1507.56  1509.44  1510.55  1571.14  2848.56
eig.   :     2851.47  2861.81  2893.58  2897.53  2900.15  2909.25
eig.   :     2917.11  2929.97  2940.80  2945.64  2951.44  2953.63
eig.   :     2954.33  2958.50  2959.31  2963.24  2963.44  2964.44
eig.   :     2967.71  2975.23  2976.56  2977.22  2981.54  2982.19
eig.   :     2982.80  2990.41  2991.61  2992.19  2994.84  3014.62
eig.   :     3017.77  3018.21  3023.96  3026.03  3028.66  3029.13
eig.   :     3029.73  3030.46  3033.47  3035.01  3035.33  3037.31
eig.   :     3046.20  3060.92  3113.98  3195.04  3226.12  3235.77
eig.   :     3297.83  3308.55  3623.42
written to xtb_localmodes and g98l.out
 
 normal mode %tage of torsion character
   1:  0.00   2:  0.00   3:  0.00   4:  0.00   5:  0.00   6:  0.00   7:  0.43   8:  0.43
   9:  0.94  10:  0.08  11:  0.41  12:  0.63  13:  0.15  14:  0.35  15:  0.68  16:  0.13
  17:  0.64  18:  0.91  19:  0.58  20:  0.61  21:  0.02  22:  0.64  23:  0.62  24:  0.25
  25:  0.27  26:  0.02  27:  0.64  28:  0.01  29:  0.75  30:  0.64  31:  0.40  32:  0.18
  33:  0.01  34:  0.06  35:  0.01  36:  0.25  37:  0.24  38:  0.02  39:  0.08  40:  0.60
  41:  0.56  42:  0.02  43:  0.01  44:  0.44  45:  0.67  46:  0.80  47:  0.52  48:  0.55
  49:  0.08  50:  0.71  51:  0.61  52:  0.21  53:  0.03  54:  0.86  55:  0.04  56:  0.03
  57:  0.05  58:  0.01  59:  0.53  60:  0.01  61:  0.00  62:  0.01  63:  0.19  64:  0.57
  65:  0.97  66:  0.05  67:  0.66  68:  0.02  69:  0.61  70:  0.07  71:  0.42  72:  0.00
  73:  0.02  74:  0.18  75:  0.01  76:  0.54  77:  0.23  78:  0.26  79:  0.24  80:  0.23
  81:  0.14  82:  0.21  83:  0.21  84:  0.05  85:  0.06  86:  0.22  87:  0.19  88:  0.17
  89:  0.66  90:  0.54  91:  0.55  92:  0.18  93:  0.35  94:  0.15  95:  0.91  96:  0.60
  97:  0.96  98:  0.08  99:  0.51 100:  0.61 101:  0.52 102:  0.52 103:  0.34 104:  0.10
 105:  0.96 106:  0.45 107:  0.17 108:  0.61 109:  0.09 110:  0.90 111:  0.25 112:  0.53
 113:  0.12 114:  0.52 115:  0.16 116:  0.74 117:  0.24 118:  0.09 119:  0.28 120:  0.01
 121:  0.15 122:  0.06 123:  0.98 124:  0.25 125:  0.95 126:  0.63 127:  0.52 128:  0.48
 129:  0.51 130:  0.51 131:  0.54 132:  0.48 133:  0.49 134:  0.49 135:  0.49 136:  0.24
 137:  0.35 138:  0.40 139:  0.36 140:  0.32 141:  0.33 142:  0.13 143:  0.09 144:  0.45
 145:  0.49 146:  0.27 147:  0.31 148:  0.36 149:  0.22 150:  0.22 151:  0.31 152:  0.05
 153:  0.05 154:  0.09 155:  0.06 156:  0.14 157:  0.10 158:  0.08 159:  0.23 160:  0.08
 161:  0.10 162:  0.25 163:  0.20 164:  0.22 165:  0.06 166:  0.09 167:  0.07 168:  0.19
 169:  0.23 170:  0.21 171:  0.22 172:  0.38 173:  0.39 174:  0.21 175:  0.19 176:  0.30
 177:  0.42 178:  0.41 179:  0.28 180:  0.30 181:  0.09 182:  0.09 183:  0.07 184:  0.24
 185:  0.09 186:  0.19 187:  0.08 188:  0.13 189:  0.18 190:  0.03 191:  0.19 192:  0.17
 193:  0.13 194:  0.10 195:  0.12 196:  0.09 197:  0.10 198:  0.09 199:  0.09 200:  0.10
 201:  0.10 202:  0.12 203:  0.08 204:  0.27 205:  0.17 206:  0.13 207:  0.09 208:  0.17
 209:  0.00 210:  0.00 211:  0.00 212:  0.00 213:  0.00 214:  0.63 215:  0.65 216:  0.63
 217:  0.65 218:  0.61 219:  0.66 220:  0.65 221:  0.80 222:  0.72 223:  0.69 224:  0.65
 225:  0.63 226:  0.58 227:  0.63 228:  0.60 229:  0.61 230:  0.65 231:  0.88 232:  0.90
 233:  0.90 234:  0.92 235:  0.87 236:  0.87 237:  0.91 238:  0.89 239:  0.02 240:  0.18
 241:  0.16 242:  0.20 243:  0.03 244:  0.10 245:  0.08 246:  0.17 247:  0.13 248:  0.09
 249:  0.17 250:  0.08 251:  0.19 252:  0.24 253:  0.13 254:  0.23 255:  0.07 256:  0.08
 257:  0.09 258:  0.06 259:  0.15 260:  0.06 261:  0.04 262:  0.02 263:  0.05 264:  0.05
 265:  0.03 266:  0.07 267:  0.06 268:  0.08 269:  0.04 270:  0.03 271:  0.04 272:  0.04
 273:  0.04 274:  0.04 275:  0.04 276:  0.04 277:  0.03 278:  0.03 279:  0.00 280:  0.02
 281:  0.01 282:  0.01 283:  0.02 284:  0.03 285:  0.04 286:  0.04 287:  0.00 288:  0.20
 289:  0.06 290:  0.00 291:  0.00
 recommended # of modes for mode following         121

------------------------------------------------------------------------
 * finished run on 2020/06/02 at 14:33:07.965     
------------------------------------------------------------------------
 total:
 * wall-time:     0 d,  0 h,  3 min, 16.308 sec
 *  cpu-time:     0 d,  0 h,  3 min, 16.053 sec
 * ratio c/w:     0.999 speedup
 SCF:
 * wall-time:     0 d,  0 h,  0 min,  2.220 sec
 *  cpu-time:     0 d,  0 h,  0 min,  2.202 sec
 * ratio c/w:     0.992 speedup
 ANC optimizer:
 * wall-time:     0 d,  0 h,  0 min,  2.527 sec
 *  cpu-time:     0 d,  0 h,  0 min,  2.509 sec
 * ratio c/w:     0.993 speedup
 numerical hessian:
 * wall-time:     0 d,  0 h,  3 min, 11.533 sec
 *  cpu-time:     0 d,  0 h,  3 min, 11.319 sec
 * ratio c/w:     0.999 speedup

normal termination of xtb
