# Supplementary material for: Heterogeneous Nucleation of Butanol on NaCl: A Computational Study of Temperature, Humidity, Seed Charge, and Seed Size Effects
Source: J Phys Chem A. 2021 Mar 31;125(14):3025–36. doi: 10.1021/acs.jpca.0c10972 (PMC8054243; doi:10.1021/acs.jpca.0c10972)
Supplement: Supplementary file 2 — jp0c10972_si_002.zip [file jp0c10972_si_002.zip › ALL CLUSTERS/low_level_calc/negative seed/1Seed5BuOH1W.xyz]

    97
       -142.71974942  Gyration_radius:  5.00033943936
 Na         -1.78230811349365    0.15154660840667    1.68626527295952
Na         -1.50873150210328   -0.61671324231947   -1.29326987476606
Na         -2.44667224576899   -3.56394561074184    1.35194365425650
Na          1.47175959159416    1.50623527812125    1.33725776489940
Na         -4.87265055705954   -1.08763099436541    1.95160230123854
Na         -2.29825656400831    2.98310996862100    3.08556670952832
Na         -3.48501818217531   -0.73220246113282    4.81525716102528
Na         -0.02518926743866   -0.39635031895568    4.72524380482163
Na          0.64705050716436   -2.44962361982974    1.87463651316101
Cl          2.05498721938099   -1.59338505810571    3.77831816493774
Cl          0.36978400281499   -0.46903056775291    0.32916731853164
Cl         -1.84762522185962    4.01706083078892    0.88816285717725
Cl         -3.40406762439068   -1.61702300315417    0.03406872118835
Cl         -0.18591364061491    1.58549143074056    3.15739043820084
Cl         -5.59722555891695   -2.16430248895433    4.04228778642384
Cl         -3.90927704264626    1.03123169293426    2.84259458294514
Cl         -1.70024036112436   -1.92441191320675    3.17940685474281
Cl         -0.32138577278832   -4.24156865903254    0.34676091648522
Cl         -1.82553608689465    0.25130144774431    6.40582807742035
O          -0.79452122278498   -2.36281066730353   -2.11454571010633
H          -0.74910426558373   -3.07994605125563   -1.45577726711250
C           0.46073166370958   -2.35585368909172   -2.75624051076849
H           0.49384513722303   -3.14828446251582   -3.51996276729711
H           1.25871518981593   -2.54441616575890   -2.02962137998615
C           0.68374959408776   -1.00385592793232   -3.41351672399322
H          -0.18203919908282   -0.78264179963674   -4.04117123390504
H           0.75162995132688   -0.24760762989961   -2.63225758032544
C           1.95320096209057   -0.96614371639127   -4.25570001445980
H           1.87634917715066   -1.69580711311834   -5.06559801466867
H           2.80371764943427   -1.24949110317153   -3.63274269470103
C           2.19755274660837    0.41975131265236   -4.83825088552292
H           2.27547363270454    1.15405467628495   -4.03991401162193
H           3.11834907246809    0.43759676359912   -5.41734743779200
H           1.37688804646832    0.70946612716059   -5.49128976831254
O           0.94087834514096    3.12758378696751    0.19942685564408
H           0.01048532430425    3.43459455145880    0.29785712546571
C           1.73014901766394    4.28925676991719    0.27396773675979
H           1.42774270271314    4.90209226556238    1.13215139283937
H           1.60090803181871    4.89070278370600   -0.63924116544222
C           3.18987210385076    3.89451671169663    0.42260846746016
H           3.29272951345546    3.31430847189111    1.33942652106880
H           3.45909182528946    3.25822195156757   -0.42148213130584
C           4.12277695505540    5.09753174398438    0.47735923816429
H           3.83513346208959    5.73636586943493    1.31507044965905
H           4.01718062783627    5.68262453300738   -0.43975555395519
C           5.57557367590415    4.67000211494774    0.64301703142465
H           5.88930657204033    4.05518801812631   -0.19838811021508
H           6.23087119896397    5.53677560873852    0.69646667203405
H           5.69567842763210    4.09089494569486    1.55603043815792
O           3.25624138039631    0.82752525058860    2.18354835833791
H           2.93187760471128    0.09965545904797    2.75013081351901
C           4.50145415582922    0.39031499212139    1.68512770401324
H           5.10794834539398   -0.02261261749524    2.50140387289792
H           5.00875336069050    1.27439831456730    1.29048263196275
C           4.34485352536566   -0.66099678988441    0.58779851935343
H           5.30536824579918   -1.15146179485464    0.41775269761578
H           3.63876060747257   -1.41223570360066    0.95087682308909
C           3.82939180889501   -0.07419945960530   -0.72432033409411
H           3.02627288324587    0.63181116884909   -0.50616965939230
H           3.40853871534803   -0.87715483261727   -1.32927322342251
C           4.91933484998740    0.62920289678637   -1.52263376081824
H           5.71065427775202   -0.07031738544026   -1.78718992714116
H           4.50914386662638    1.04465917088442   -2.44023036635179
H           5.36050471850151    1.43988906576077   -0.94743346752943
O          -3.99730731362818   -4.30042067095787    2.46463981312151
H          -4.51141680015100   -3.76539558998798    3.10117483942810
C          -4.42952865165163   -5.63484552763475    2.61133081567961
H          -5.51780700655272   -5.70162218719863    2.47172879032436
H          -4.19590548230486   -5.98739479525683    3.62637343328172
C          -3.72741173044446   -6.53307828769097    1.59896682851258
H          -2.69263860912241   -6.19748052435384    1.49992444307915
H          -3.71230779416784   -7.55050276549802    1.99422952977223
C          -4.38979189044490   -6.55336759975510    0.22389683224547
H          -5.43949440727418   -6.83966055314741    0.34084023619813
H          -3.90103108966804   -7.32142286741300   -0.38098787956018
C          -4.30681364630339   -5.22448314429709   -0.50897550195611
H          -3.26714832145970   -4.93687271573113   -0.64801810579022
H          -4.76872166902445   -5.30348495079692   -1.49000843836304
H          -4.82245850814923   -4.44587747989932    0.04357581777175
O          -2.11810978384153    1.30820547760242   -0.52913920171097
H          -1.80583780103398    2.16498285260080   -0.16763053178770
C          -3.27781495038379    1.66033416474787   -1.26421871070644
H          -3.77240679726839    2.51646888800418   -0.79269662327599
H          -3.96720759523670    0.81180866520197   -1.25078995007037
C          -2.95192415123588    2.01105211645973   -2.71447671544385
H          -2.52261962276889    1.13058349945948   -3.20558423198614
H          -3.88969702441637    2.25089898703870   -3.21812506098093
C          -1.98070871291421    3.19086756825074   -2.82545655927642
H          -2.10830150615880    3.84145057430554   -1.95857510919872
H          -2.21852309883161    3.77402906398576   -3.71910415027159
C          -0.52426399750941    2.75300157189422   -2.90665941393155
H          -0.36611744588134    2.11747479151786   -3.77652638788014
H           0.12161674864324    3.62290868041782   -2.99823165257434
H          -0.23014296753126    2.21024852776490   -2.01468734753862
O          -2.48261320196592    3.12771626301083    5.22454158612117
H          -2.79913351358304    3.53979957131839    6.03238416925938
H          -2.16190947265050    2.26114066058840    5.53734575343702
