# Supplementary material for: Heterogeneous Nucleation of Butanol on NaCl: A Computational Study of Temperature, Humidity, Seed Charge, and Seed Size Effects
Source: J Phys Chem A. 2021 Mar 31;125(14):3025–36. doi: 10.1021/acs.jpca.0c10972 (PMC8054243; doi:10.1021/acs.jpca.0c10972)
Supplement: Supplementary file 2 — jp0c10972_si_002.zip [file jp0c10972_si_002.zip › ALL CLUSTERS/low_level_calc/negative seed/1Seed5BuOH2W.log]

      -----------------------------------------------------------      
     |                   =====================                   |     
     |                           x T B                           |     
     |                   =====================                   |     
     |                         S. Grimme                         |     
     |          Mulliken Center for Theoretical Chemistry        |     
     |                    University of Bonn                     |     
     |                 Version 6.0.1 (SAW181210)                 |     
      -----------------------------------------------------------      

   This program is distributed in the hope that it will be useful,
   but WITHOUT ANY WARRANTY; without even the implied warranty of
   MERCHANTABILITY or FITNESS FOR A PARTICULAR PURPOSE.
   
   FOR NON-COMMERCIAL, ACADEMIA USE ONLY.
   
   Cite this work as:
   S. Grimme, C. Bannwarth, P. Shushkov, J. Comput. Theory Chem., 2017,
   13, 1989-2009.
   C. Bannwarth, S. Ehlert and S. Grimme., ChemRxiv, 2018, preprint.
   http://doi.org/10.26434/chemrxiv.7246238.v1
   
   for sTDA-xTB:
   S. Grimme and C. Bannwarth, J. Chem. Phys., 2016, 145, 054103.
   
   in the mass-spec context:
   V. Asgeirsson, C. Bauer and S. Grimme, Chem. Sci., 2017, 8, 4879.
   
   if GBSA is used:
   P. Shushkov, F. März and S. Grimme, unpublished.
   
   for ANC optimizer:
   S. Grimme, unpublished.
   Rational Function algorithm used in ANCopt:
   F. Eckert, P. Pulay, H.-J. Werner, J. Comput. Chem., 1997, 18, 1473.
   
   with help from (in alphabetical order)
   C. Bannwarth, F. Bohle, G. Brandenburg, E. Caldeweyher, M. Checinski,
   S. Dohm, S. Ehlert, S. Ehrlich, F. März, H. Neugebauer, J. Pisarek,
   P. Pracht, P. Shushkov, and S. Spicher.
   
 * started run on 2020/06/02 at 14:29:52.339     
========================================================================
 # omp threads = 1
========================================================================
number of atoms            : 100
number of electrons        : 256
charge                     : -1
spin                       : .0
first test random number   : .9486

########################################################################
# WARNING! Please study the warnings concerning your input carefully
#  - the use of '-ohess' is discouraged, please use '--ohess' next time
########################################################################

           ------------------------------------------------- 
          |                 G F N 2 - x T B                 |
          | Geometry, Frequencies, Noncovalent interactions |
          |            JCTC 2018 parametrisation            |
           ------------------------------------------------- 
      method parameters     
 k(s)        :  1.8500
 k(p)        :  2.2300
 k(d)        :  2.2300
 k(f)        :  2.0000
 kEN (H0ij)  : -2.0000
 D4 a1       :  0.5200
 D4 a2       :  5.0000
 D4 s6       :  1.0000
 D4 s8       :  2.7000
 D4 s9       :  5.0000
 alphaj      :  2.0000


            Z     q(EN)     CN     RAES       Cart. coordinates
     1  Na  1.0    0.50    7.23    5.00    -1.38493     5.81322     2.47955
     2  Na  1.0    0.36    6.37    5.00    -1.80155    -1.52318    -6.91094
     3  Na  1.0    0.40    6.30    5.00    -9.63888     2.11587     0.84901
     4  Na  1.0    0.24   10.16    5.00    -3.53382     0.45517    -0.28657
     5  Na  1.0    0.42    6.16    5.00    -5.26079    -5.39159    -2.59729
     6  Na  1.0    0.31    6.71    5.00    -8.20383     0.00372    -5.32665
     7  Na  1.0    0.39    6.01    5.00    -6.53945     6.34043    -3.24810
     8  Na  1.0    0.42    8.06    5.00     0.44689     3.98085    -4.64570
     9  Na  1.0    0.49    8.40    5.00     2.62476    -1.63660    -0.32396
    10  Cl  7.0   -0.19    2.13    3.58     2.42942     0.68386    -7.56726
    11  Cl  7.0   -0.12    3.80    5.00    -5.73861     4.69455     1.30958
    12  Cl  7.0   -0.07    3.84    5.00     1.06362     2.73071    -0.17686
    13  Cl  7.0   -0.27    1.50    2.65    -3.97793    10.13552    -3.72681
    14  Cl  7.0   -0.20    2.86    4.83   -10.71324     3.77121    -3.51662
    15  Cl  7.0   -0.10    3.96    5.00    -1.06516    -3.32981    -2.53450
    16  Cl  7.0   -0.10    4.77    5.00    -4.08064     2.44283    -4.94291
    17  Cl  7.0   -0.23    1.67    2.77    -2.96103    -1.73650     4.21394
    18  Cl  7.0   -0.19    2.84    4.82    -6.02142    -3.97247    -7.19226
    19  Cl  7.0   -0.11    3.85    5.00    -8.14224    -2.05212    -1.00902
    20  O   6.0   -0.30    3.04    2.92     5.32529    -1.73069    -3.07037
    21  H   1.0    0.04    1.43    1.56     4.61059    -1.21744    -4.69422
    22  C   4.0   -0.02    4.63    4.69     7.17202     0.08814    -2.46712
    23  H   1.0   -0.01    1.10    1.44     6.35383     1.99392    -2.49908
    24  H   1.0    0.00    1.01    1.43     8.71592     0.02628    -3.85747
    25  C   4.0   -0.07    4.53    4.57     8.21930    -0.46506     0.14922
    26  H   1.0    0.01    1.40    1.54     6.66002    -0.47635     1.49486
    27  H   1.0    0.01    1.04    1.43     9.06191    -2.34696     0.13001
    28  C   4.0   -0.08    4.10    3.80    10.17231     1.47890     0.98071
    29  H   1.0    0.02    1.03    1.43     9.27115     3.33185     1.08798
    30  H   1.0    0.01    1.02    1.43    11.67728     1.58930    -0.42933
    31  C   4.0   -0.11    4.01    3.63    11.30712     0.81124     3.54064
    32  H   1.0    0.01    1.00    1.43    12.30978    -0.98098     3.43778
    33  H   1.0    0.01    1.00    1.43    12.62903     2.26137     4.15299
    34  H   1.0    0.02    1.00    1.43     9.82726     0.63906     4.95670
    35  O   6.0   -0.31    3.05    2.92    -0.98024     3.64619     5.73798
    36  H   1.0    0.06    1.38    1.53    -1.72930     1.97283     5.60293
    37  C   4.0   -0.02    4.53    4.57     1.56689     3.26975     6.42448
    38  H   1.0    0.01    1.05    1.44     2.41601     1.77230     5.27499
    39  H   1.0    0.01    1.01    1.43     1.68602     2.70412     8.42404
    40  C   4.0   -0.07    4.55    4.61     3.03867     5.70183     6.02376
    41  H   1.0   -0.01    1.41    1.55     2.87399     6.24484     4.04462
    42  H   1.0    0.01    1.07    1.44     2.19438     7.19085     7.17184
    43  C   4.0   -0.07    4.10    3.80     5.82381     5.39178     6.67869
    44  H   1.0    0.02    1.03    1.43     6.59521     3.83681     5.56437
    45  H   1.0    0.01    1.02    1.43     6.01526     4.89731     8.67490
    46  C   4.0   -0.11    4.01    3.63     7.32008     7.78735     6.13014
    47  H   1.0    0.01    1.00    1.43     6.59575     9.35995     7.23840
    48  H   1.0    0.01    1.00    1.43     9.30716     7.52616     6.58852
    49  H   1.0    0.01    1.00    1.43     7.16930     8.27803     4.14015
    50  O   6.0   -0.30    3.03    2.87     1.03024     7.77017    -5.24371
    51  H   1.0    0.06    1.46    1.58    -0.50088     8.74114    -4.81571
    52  C   4.0   -0.02    4.65    4.71     1.30842     8.02229    -7.88228
    53  H   1.0   -0.00    1.11    1.45     3.07019     7.07502    -8.39465
    54  H   1.0    0.01    1.01    1.43     1.47608    10.03141    -8.38580
    55  C   4.0   -0.09    4.56    4.61    -0.88510     6.85837    -9.33700
    56  H   1.0   -0.03    1.37    1.53    -0.90192     4.82171    -9.03479
    57  H   1.0   -0.01    1.06    1.44    -2.64673     7.64991    -8.60863
    58  C   4.0   -0.08    4.10    3.80    -0.70490     7.33669   -12.16822
    59  H   1.0    0.00    1.03    1.43     1.09758     6.60313   -12.86152
    60  H   1.0    0.01    1.02    1.43    -0.74310     9.37088   -12.52856
    61  C   4.0   -0.13    4.01    3.64    -2.86567     6.06226   -13.57967
    62  H   1.0   -0.01    1.00    1.43    -4.67559     6.76816   -12.90456
    63  H   1.0   -0.01    1.00    1.43    -2.73643     6.42259   -15.60014
    64  H   1.0   -0.01    1.00    1.43    -2.81003     4.02812   -13.27686
    65  O   6.0   -0.27    3.01    2.81     2.71164    -2.75291     3.53549
    66  H   1.0    0.06    1.52    1.62     0.91160    -2.52384     3.90689
    67  C   4.0   -0.02    4.42    4.42     3.25148    -5.30988     4.05477
    68  H   1.0    0.02    1.01    1.43     2.39144    -5.86747     5.86078
    69  H   1.0    0.01    1.03    1.43     5.30593    -5.45662     4.23613
    70  C   4.0   -0.08    4.47    4.49     2.32907    -7.05980     1.96207
    71  H   1.0    0.01    1.09    1.44     0.31593    -6.73764     1.67640
    72  H   1.0   -0.00    1.23    1.47     3.31288    -6.57153     0.21561
    73  C   4.0   -0.07    4.09    3.79     2.75548    -9.84242     2.56290
    74  H   1.0    0.01    1.02    1.43     1.80883   -10.31261     4.33873
    75  H   1.0    0.01    1.02    1.43     4.77527   -10.19464     2.81604
    76  C   4.0   -0.12    4.01    3.64     1.73359   -11.52133     0.46014
    77  H   1.0    0.00    1.00    1.43     2.69498   -11.10955    -1.30824
    78  H   1.0    0.00    1.00    1.43     2.00601   -13.50941     0.90788
    79  H   1.0    0.01    1.00    1.43    -0.27559   -11.17682     0.19320
    80  O   6.0   -0.29    2.98    2.73    -4.58651    -6.79457     1.30449
    81  H   1.0    0.06    1.39    1.54    -4.07436    -5.24514     2.16914
    82  C   4.0   -0.02    4.19    3.99    -5.15396    -8.53278     3.24584
    83  H   1.0    0.02    1.01    1.43    -3.42368    -9.01398     4.29310
    84  H   1.0    0.01    1.02    1.43    -5.84564   -10.24097     2.31785
    85  C   4.0   -0.07    4.14    3.89    -7.11494    -7.50361     5.09873
    86  H   1.0    0.01    1.02    1.43    -7.26775    -8.78890     6.70578
    87  H   1.0    0.02    1.03    1.43    -6.41346    -5.69342     5.79930
    88  C   4.0   -0.08    4.10    3.80    -9.71201    -7.12836     3.89230
    89  H   1.0   -0.00    1.06    1.44    -9.47347    -6.21538     2.05955
    90  H   1.0    0.01    1.03    1.43   -10.83633    -5.87937     5.09000
    91  C   4.0   -0.12    4.01    3.63   -11.14081    -9.60048     3.52414
    92  H   1.0    0.00    1.00    1.43   -11.41816   -10.55307     5.32720
    93  H   1.0   -0.01    1.00    1.43   -12.98391    -9.23650     2.69132
    94  H   1.0    0.00    1.00    1.43   -10.11250   -10.86474     2.27195
    95  O   6.0   -0.36    2.86    2.46    -9.08624    -0.13553     4.41703
    96  H   1.0    0.04    1.39    1.53    -8.92236    -1.65862     3.42089
    97  H   1.0    0.06    1.15    1.45    -7.43749     0.02293     5.17941
    98  O   6.0   -0.37    2.95    2.67    -0.11964     8.87459     0.36824
    99  H   1.0    0.07    1.15    1.45     1.32799     8.91808    -0.73009
   100  H   1.0    0.05    1.37    1.52    -1.45243     9.54609    -0.72259

  Z AO/shell   Hii/eV     exponent
  1     Wed Apr 25 08:07:45 CEST 2018   EN: 2.200 GM2: 0.406  GM3: 0.0800  RAES: 1.40
     1s    -10.707211    1.230000
  6     Wed Apr 25 08:07:45 CEST 2018   EN: 2.550 GM2: 0.538  GM3: 0.1500  RAES: 3.00
     2s    -13.970922    2.096432
     2p    -10.063292    1.800000
  8     Wed Apr 25 08:07:45 CEST 2018   EN: 3.440 GM2: 0.452  GM3:-0.0517  RAES: 1.80
     2s    -20.229985    2.439742
     2p    -15.503117    2.137023
 11     Tue Apr 24 16:34:09 CEST 2018   EN: 0.930 GM2: 0.271  GM3: 0.1799  RAES: 5.00
     3s     -4.546934    0.763787
     3p     -1.332719    0.573553
 17     Mon Apr 23 14:09:22 CEST 2018   EN: 3.160 GM2: 0.249  GM3: 0.1495  RAES: 2.50
     3s    -29.278781    2.485265
     3p    -12.673758    2.199650
     3d     -0.240338    2.476089
 no old-style atom pair restraining (fixing) potential
           ------------------------------------------------- 
          |        Self-Consistent Charge Iterations        |
           ------------------------------------------------- 

 Ncao       : 298
 Nao        : 288
 Nshell     : 156
 Nel        : 256
 T(el)      :   300.0
 intcut     :    25.0
 scfconv/Eh :  0.100E-05
   qconv/e  :  0.100E-03
 intneglect :  0.100E-07
 broydamp   :      0.250
 iter      E             dE          RMSdq      gap      omega  full diag
   1   -148.5600373 -0.148560E+03  0.898E+00    4.92       0.0  T
   2   -148.8228455 -0.262808E+00  0.469E+00    5.27       1.0  T
   3   -148.9512854 -0.128440E+00  0.269E+00    4.48       1.0  T
   4   -148.9705981 -0.193128E-01  0.190E+00    4.10       1.0  T
   5   -148.9866511 -0.160530E-01  0.978E-01    3.35       1.0  T
   6   -148.9875483 -0.897198E-03  0.384E-01    3.53       1.0  T
   7   -148.9880756 -0.527331E-03  0.222E-01    3.42       1.0  T
   8   -148.9884516 -0.376024E-03  0.184E-01    3.49       1.0  T
   9   -148.9886559 -0.204279E-03  0.123E-01    3.48       1.0  T
  10   -148.9889067 -0.250792E-03  0.655E-02    3.51       1.0  T
  11   -148.9889664 -0.596996E-04  0.335E-02    3.50       1.0  T
  12   -148.9889819 -0.154782E-04  0.191E-02    3.50       1.0  T
  13   -148.9889865 -0.460197E-05  0.125E-02    3.49       1.0  T
  14   -148.9889894 -0.287697E-05  0.889E-03    3.50       1.1  T
  15   -148.9889909 -0.152353E-05  0.761E-03    3.49       1.3  T
  16   -148.9889919 -0.102233E-05  0.377E-03    3.50       2.6  T
  17   -148.9889921 -0.226297E-06  0.229E-03    3.50       4.4  T
  18   -148.9889922 -0.685604E-07  0.131E-03    3.50       7.7  T
  19   -148.9889922 -0.246344E-07  0.594E-04    3.50      16.8  T
  20   -148.9889922 -0.326099E-08  0.387E-04    3.50      25.8  T
speedup  1.00
cpu  time for SCC    0.35 s
wall time for SCC    0.35 s

   *** convergence criteria satisfied after 20 iterations ***

          eigenvalues
 #    :         116        117        118        119        120        121        122        123
 occ. :        2.000      2.000      2.000      2.000      2.000      2.000      2.000      2.000
 eps  :        -8.339     -8.267     -8.242     -8.236     -8.224     -8.205     -8.171     -8.145
 #    :         124        125        126        127        128        129        130        131
 occ. :        2.000      2.000      2.000      2.000      2.000      0.000      0.000      0.000
 eps  :        -8.132     -8.116     -8.103     -8.089     -8.080     -4.585     -2.460     -1.832
 #    :         132        133        134        135        136        137        138        139
 occ. :        0.000      0.000      0.000      0.000      0.000      0.000      0.000      0.000
 eps  :        -0.890     -0.058      0.972      1.204      1.759      2.657      2.848      3.245


   #   Z            q   n(s)   n(p)   n(d)      C6AA      α(0)
   1  11 Na     0.795  0.081  0.124  0.000    67.026    26.494
   2  11 Na     0.695  0.086  0.219  0.000    68.243    26.734
   3  11 Na     0.743  0.093  0.164  0.000    67.654    26.618
   4  11 Na     0.726  0.010  0.264  0.000    67.858    26.658
   5  11 Na     0.751  0.087  0.162  0.000    67.550    26.598
   6  11 Na     0.700  0.087  0.213  0.000    68.182    26.722
   7  11 Na     0.706  0.081  0.213  0.000    68.104    26.706
   8  11 Na     0.767  0.066  0.167  0.000    67.360    26.560
   9  11 Na     0.821  0.067  0.112  0.000    66.714    26.433
  10  17 Cl    -0.802  1.976  5.824  0.002   127.450    17.272
  11  17 Cl    -0.757  1.973  5.784  0.001   125.631    17.148
  12  17 Cl    -0.779  1.973  5.804  0.002   126.493    17.207
  13  17 Cl    -0.810  1.980  5.809  0.020   127.340    17.260
  14  17 Cl    -0.766  1.976  5.789  0.000   125.958    17.170
  15  17 Cl    -0.768  1.973  5.795  0.001   126.070    17.178
  16  17 Cl    -0.741  1.973  5.768  0.001   124.975    17.103
  17  17 Cl    -0.808  1.976  5.830  0.002   127.143    17.245
  18  17 Cl    -0.765  1.976  5.790 -0.000   125.945    17.170
  19  17 Cl    -0.757  1.970  5.785  0.001   125.593    17.146
  20   8 O     -0.486  1.702  4.783  0.000    22.527     6.410
  21   1 H      0.338  0.662  0.000  0.000     0.607     1.219
  22   6 C      0.065  1.043  2.892  0.000    19.414     6.258
  23   1 H      0.038  0.962  0.000  0.000     2.470     2.458
  24   1 H      0.025  0.975  0.000  0.000     2.663     2.552
  25   6 C     -0.088  1.065  3.022  0.000    22.090     6.677
  26   1 H      0.051  0.949  0.000  0.000     2.291     2.363
  27   1 H      0.043  0.957  0.000  0.000     2.403     2.424
  28   6 C     -0.057  1.048  3.009  0.000    21.590     6.615
  29   1 H      0.039  0.961  0.000  0.000     2.456     2.451
  30   1 H      0.029  0.971  0.000  0.000     2.603     2.523
  31   6 C     -0.106  1.037  3.068  0.000    22.577     6.776
  32   1 H      0.032  0.968  0.000  0.000     2.559     2.502
  33   1 H      0.031  0.969  0.000  0.000     2.578     2.511
  34   1 H      0.040  0.960  0.000  0.000     2.451     2.448
  35   8 O     -0.474  1.700  4.774  0.000    22.272     6.374
  36   1 H      0.334  0.666  0.000  0.000     0.622     1.235
  37   6 C      0.066  1.041  2.893  0.000    19.401     6.258
  38   1 H      0.050  0.950  0.000  0.000     2.326     2.385
  39   1 H      0.022  0.978  0.000  0.000     2.704     2.571
  40   6 C     -0.092  1.067  3.025  0.000    22.165     6.688
  41   1 H      0.057  0.943  0.000  0.000     2.219     2.326
  42   1 H      0.044  0.956  0.000  0.000     2.393     2.419
  43   6 C     -0.056  1.048  3.009  0.000    21.588     6.615
  44   1 H      0.041  0.959  0.000  0.000     2.429     2.437
  45   1 H      0.027  0.973  0.000  0.000     2.633     2.538
  46   6 C     -0.107  1.038  3.069  0.000    22.600     6.779
  47   1 H      0.034  0.966  0.000  0.000     2.534     2.489
  48   1 H      0.030  0.970  0.000  0.000     2.592     2.517
  49   1 H      0.041  0.959  0.000  0.000     2.437     2.441
  50   8 O     -0.495  1.704  4.792  0.000    22.736     6.440
  51   1 H      0.335  0.665  0.000  0.000     0.615     1.227
  52   6 C      0.072  1.043  2.885  0.000    19.294     6.239
  53   1 H      0.033  0.967  0.000  0.000     2.547     2.496
  54   1 H      0.015  0.985  0.000  0.000     2.812     2.622
  55   6 C     -0.083  1.065  3.018  0.000    21.996     6.662
  56   1 H      0.045  0.955  0.000  0.000     2.368     2.403
  57   1 H      0.049  0.951  0.000  0.000     2.331     2.388
  58   6 C     -0.049  1.046  3.003  0.000    21.458     6.595
  59   1 H      0.026  0.974  0.000  0.000     2.642     2.542
  60   1 H      0.021  0.979  0.000  0.000     2.716     2.577
  61   6 C     -0.101  1.036  3.065  0.000    22.492     6.763
  62   1 H      0.038  0.962  0.000  0.000     2.477     2.461
  63   1 H      0.024  0.976  0.000  0.000     2.672     2.556
  64   1 H      0.042  0.958  0.000  0.000     2.425     2.435
  65   8 O     -0.488  1.706  4.782  0.000    22.569     6.416
  66   1 H      0.335  0.665  0.000  0.000     0.611     1.222
  67   6 C      0.068  1.040  2.892  0.000    19.402     6.263
  68   1 H      0.029  0.971  0.000  0.000     2.596     2.520
  69   1 H      0.035  0.965  0.000  0.000     2.523     2.484
  70   6 C     -0.102  1.068  3.034  0.000    22.364     6.720
  71   1 H      0.075  0.925  0.000  0.000     2.035     2.231
  72   1 H      0.054  0.946  0.000  0.000     2.267     2.353
  73   6 C     -0.052  1.047  3.005  0.000    21.508     6.603
  74   1 H      0.027  0.973  0.000  0.000     2.636     2.539
  75   1 H      0.024  0.976  0.000  0.000     2.666     2.554
  76   6 C     -0.109  1.038  3.071  0.000    22.648     6.786
  77   1 H      0.042  0.958  0.000  0.000     2.417     2.431
  78   1 H      0.027  0.973  0.000  0.000     2.630     2.536
  79   1 H      0.048  0.952  0.000  0.000     2.345     2.395
  80   8 O     -0.468  1.705  4.763  0.000    22.148     6.356
  81   1 H      0.330  0.670  0.000  0.000     0.630     1.243
  82   6 C      0.080  1.036  2.884  0.000    19.446     6.316
  83   1 H      0.019  0.981  0.000  0.000     2.744     2.590
  84   1 H      0.035  0.965  0.000  0.000     2.522     2.483
  85   6 C     -0.075  1.056  3.020  0.000    21.939     6.669
  86   1 H      0.024  0.976  0.000  0.000     2.675     2.558
  87   1 H      0.059  0.941  0.000  0.000     2.207     2.323
  88   6 C     -0.064  1.050  3.014  0.000    21.723     6.636
  89   1 H      0.063  0.937  0.000  0.000     2.163     2.300
  90   1 H      0.036  0.964  0.000  0.000     2.507     2.476
  91   6 C     -0.105  1.037  3.068  0.000    22.563     6.774
  92   1 H      0.024  0.976  0.000  0.000     2.669     2.555
  93   1 H      0.032  0.968  0.000  0.000     2.555     2.500
  94   1 H      0.032  0.968  0.000  0.000     2.559     2.501
  95   8 O     -0.603  1.728  4.874  0.000    25.157     6.774
  96   1 H      0.313  0.687  0.000  0.000     0.669     1.278
  97   1 H      0.310  0.690  0.000  0.000     0.691     1.305
  98   8 O     -0.627  1.727  4.900  0.000    25.742     6.852
  99   1 H      0.305  0.695  0.000  0.000     0.705     1.318
 100   1 H      0.330  0.670  0.000  0.000     0.629     1.242

 Mol. C6AA /au·bohr⁶  :     135923.089329
 Mol. C8AA /au·bohr⁸  :    5215614.313085
 Mol. α(0) /au        :        711.189550

 
 Wiberg/Mayer (AO) data. WBOs > 0.1 written file <wbo>
 largest (>0.05) Wiberg bond orders for each atom
           total WBO             WBO to atom ...
     1  Na  0.393    Cl  11 0.121    O   35 0.103    O   98 0.093    Cl  12 0.073
     2  Na  0.568    Cl  10 0.177    Cl  18 0.131    Cl  16 0.112    Cl  15 0.102
     3  Na  0.488    Cl  14 0.154    Cl  11 0.118    Cl  19 0.108    O   95 0.077
     4  Na  0.530    Cl  17 0.139    Cl  19 0.114    Cl  11 0.105    Cl  15 0.085    Cl  12 0.068
     5  Na  0.472    Cl  18 0.151    Cl  15 0.107    Cl  19 0.105    O   80 0.094
     6  Na  0.565    Cl  14 0.162    Cl  18 0.151    Cl  16 0.115    Cl  19 0.097
     7  Na  0.552    Cl  13 0.189    Cl  16 0.117    Cl  14 0.113    Cl  11 0.092
     8  Na  0.417    Cl  12 0.164    Cl  10 0.129    O   50 0.079    Cl  16 0.078
     9  Na  0.342    Cl  15 0.093    O   65 0.089    Cl  12 0.082    O   20 0.081
    10  Cl  0.377    Na   2 0.177    Na   8 0.129
    11  Cl  0.461    Na   1 0.121    Na   3 0.118    Na   4 0.105    Na   7 0.092
    12  Cl  0.424    Na   8 0.164    Na   9 0.082    Na   1 0.073    Na   4 0.068
    13  Cl  0.368    Na   7 0.189    H   51 0.054
    14  Cl  0.447    Na   6 0.162    Na   3 0.154    Na   7 0.113
    15  Cl  0.442    Na   5 0.107    Na   2 0.102    Na   9 0.093    Na   4 0.085
    16  Cl  0.498    Na   7 0.117    Na   6 0.115    Na   2 0.112    Na   8 0.078
    17  Cl  0.368    Na   4 0.139
    18  Cl  0.446    Na   5 0.151    Na   6 0.151    Na   2 0.131
    19  Cl  0.466    Na   4 0.114    Na   3 0.108    Na   5 0.105    Na   6 0.097
    20  O   1.985    C   22 0.999    H   21 0.834    Na   9 0.081
    21  H   0.885    O   20 0.834
    22  C   3.955    C   25 1.013    O   20 0.999    H   24 0.971    H   23 0.968
    23  H   0.999    C   22 0.968
    24  H   0.999    C   22 0.971
    25  C   3.991    C   22 1.013    C   28 1.009    H   27 0.978    H   26 0.972
    26  H   0.999    C   25 0.972
    27  H   0.996    C   25 0.978
    28  C   3.996    C   31 1.020    C   25 1.009    H   30 0.977    H   29 0.976
    29  H   0.997    C   28 0.976
    30  H   0.999    C   28 0.977
    31  C   3.997    C   28 1.020    H   32 0.988    H   33 0.988    H   34 0.984
    32  H   0.999    C   31 0.988
    33  H   0.999    C   31 0.988
    34  H   0.998    C   31 0.984
    35  O   2.000    C   37 0.994    H   36 0.845    Na   1 0.103
    36  H   0.887    O   35 0.845
    37  C   3.950    C   40 1.012    O   35 0.994    H   39 0.969    H   38 0.968
    38  H   0.995    C   37 0.968
    39  H   0.998    C   37 0.969
    40  C   3.991    C   37 1.012    C   43 1.008    H   42 0.976    H   41 0.970
    41  H   0.996    C   40 0.970
    42  H   0.997    C   40 0.976
    43  C   3.996    C   46 1.020    C   40 1.008    H   45 0.977    H   44 0.973
    44  H   0.998    C   43 0.973
    45  H   0.999    C   43 0.977
    46  C   3.996    C   43 1.020    H   48 0.988    H   47 0.988    H   49 0.986
    47  H   0.999    C   46 0.988
    48  H   0.999    C   46 0.988
    49  H   0.998    C   46 0.986
    50  O   1.984    C   52 0.999    H   51 0.825    Na   8 0.079
    51  H   0.887    O   50 0.825    Cl  13 0.054
    52  C   3.956    C   55 1.008    O   50 0.999    H   53 0.981    H   54 0.973
    53  H   0.997    C   52 0.981
    54  H   0.998    C   52 0.973
    55  C   3.994    C   58 1.008    C   52 1.008    H   56 0.975    H   57 0.972
    56  H   1.001    C   55 0.975
    57  H   0.997    C   55 0.972
    58  C   3.997    C   61 1.020    C   55 1.008    H   59 0.978    H   60 0.978
    59  H   0.997    C   58 0.978
    60  H   0.998    C   58 0.978
    61  C   3.990    C   58 1.020    H   63 0.988    H   62 0.986    H   64 0.984
    62  H   0.999    C   61 0.986
    63  H   0.999    C   61 0.988
    64  H   0.997    C   61 0.984
    65  O   1.991    C   67 0.997    H   66 0.830    Na   9 0.089
    66  H   0.887    O   65 0.830
    67  C   3.954    C   70 1.003    O   65 0.997    H   69 0.974    H   68 0.971
    68  H   0.999    C   67 0.971
    69  H   0.998    C   67 0.974
    70  C   3.989    C   73 1.008    C   67 1.003    H   72 0.969    H   71 0.965
    71  H   0.994    C   70 0.965
    72  H   0.996    C   70 0.969
    73  C   3.999    C   76 1.020    C   70 1.008    H   75 0.977    H   74 0.976
    74  H   0.999    C   73 0.976
    75  H   0.998    C   73 0.977
    76  C   3.996    C   73 1.020    H   78 0.988    H   77 0.986    H   79 0.983
    77  H   0.998    C   76 0.986
    78  H   0.999    C   76 0.988
    79  H   0.997    C   76 0.983
    80  O   2.011    C   82 0.995    H   81 0.847    Na   5 0.094
    81  H   0.890    O   80 0.847
    82  C   3.955    C   85 1.002    O   80 0.995    H   84 0.972    H   83 0.970
    83  H   0.998    C   82 0.970
    84  H   0.997    C   82 0.972
    85  C   3.994    C   88 1.009    C   82 1.002    H   86 0.976    H   87 0.970
    86  H   0.999    C   85 0.976
    87  H   0.996    C   85 0.970
    88  C   3.993    C   91 1.020    C   85 1.009    H   90 0.977    H   89 0.966
    89  H   0.996    C   88 0.966
    90  H   0.998    C   88 0.977
    91  C   3.997    C   88 1.020    H   92 0.988    H   93 0.987    H   94 0.985
    92  H   0.999    C   91 0.988
    93  H   0.999    C   91 0.987
    94  H   0.999    C   91 0.985
    95  O   1.887    H   97 0.896    H   96 0.886    Na   3 0.077
    96  H   0.902    O   95 0.886
    97  H   0.903    O   95 0.896
    98  O   1.876    H   99 0.905    H  100 0.846    Na   1 0.093
    99  H   0.907    O   98 0.905
   100  H   0.891    O   98 0.846
 MOs/occ written to file <molden.input>
 
molecular dipole:
                 x           y           z       tot (Debye)
 q only:        5.451      -3.368       4.863
   full:        5.061      -2.535       3.474      16.883
molecular quadrupole (traceless):
                xx          xy          yy          xz          yz          zz
 q only:       -2.735      34.029       3.559     -16.954      14.889      -0.824
  q+dip:      -12.798      23.345       4.732     -13.458      -3.257       8.066
   full:      -12.434      25.117       5.025     -11.835      -4.572       7.409

SCC energy    :    -148.9889922
rep           :       1.1679960
ES            :       0.9284191
AES           :      -0.0204041
AXC           :       0.0245781
disp          :      -0.1225880
XB            :       0.0000000
fix           :       0.0000000
total E       :    -147.8153582
atomizationE  :      21.4381694    13452.65
(atE without considering molecular charge,
 total energy contains solvation terms)
H-L gap (eV)  :          3.4952
           ------------------------------------------------- 
          |                 ===============                 |
          |                   A N C O P T                   |
          |                 ===============                 |
          |          Approximate Normal Coordinate          |
          |           Rational Function Optimizer           |
           ------------------------------------------------- 
dumping coords to <xtbopt.coord> and <xtbopt.log>
 optlevel               0
 Maxcycle             300
 Maxmicro              25
 Econv         5.000000000000000E-006
 Gconv         1.000000000000000E-003
 Maxdispl       1.00000000000000     
 Hlow          5.000000000000000E-003
 S6             20.0000000000000     
 Nvar              294

generating ANC from model Hessian ...
 Shifting diagonal of input Hessian by   2.299371639119763E-002
 Lowest  eigenvalues of input Hessian
    0.005000    0.005745    0.006218    0.009370    0.013587    0.013671
    0.015704    0.017538    0.018654    0.018840    0.019112    0.019735
    0.020258    0.021659    0.022060    0.022218    0.022498   -0.000000
 Highest eigenvalues
    1.395241    1.490162    1.490523    1.499239    1.508539    1.510051
 
cpu  time for ANC gen    0.07 s
wall time for ANC gen    0.07 s
................................................................................
.............................. CYCLE    1 ......................................
................................................................................
   1   -148.9889922 -0.148989E+03  0.208E-04    3.50       0.0  T
   2   -148.9889922 -0.185679E-09  0.167E-04    3.50      59.8  T
   3   -148.9889922 -0.186844E-09  0.143E-04    3.50      69.8  T
speedup  1.01
cpu  time for SCC    0.05 s
wall time for SCC    0.05 s
speedup  1.00
cpu  time for grad    0.19 s
wall time for grad    0.19 s
 E :   -147.81535821  G :  0.000093    pred/act E change:  0.000D+00  0.104D-07
Maxdispl :   0.0006   ||displ|| :   0.0012   Lambda : -0.422D-07
Largest |displ|/coords:  0.0006 (   3)  0.0003 (  61)  0.0003 (  54)
................................................................................
.............................. CYCLE    2 ......................................
................................................................................
   1   -148.9890074 -0.148989E+03  0.170E-03    3.50       0.0  T
   2   -148.9890074 -0.567525E-09  0.690E-04    3.50      14.5  T
   3   -148.9890074 -0.154103E-09  0.214E-04    3.50      46.7  T
speedup  0.99
cpu  time for SCC    0.05 s
wall time for SCC    0.05 s
speedup  1.00
cpu  time for grad    0.19 s
wall time for grad    0.19 s
 E :   -147.81535825  G :  0.000054    pred/act E change:  0.000D+00 -0.366D-07
Maxdispl :   0.0018   ||displ|| :   0.0060   Lambda : -0.179D-06
Largest |displ|/coords:  0.0018 (   3)  0.0015 (  61)  0.0015 (  54)

   *** GEOMETRY OPTIMIZATION CONVERGED AFTER 2 ITERATIONS ***

------------------------------------------------------------------------
 total energy gain (kcal):     -0.0000
------------------------------------------------------------------------
================
 final structure:
================
$coord
       -1.38483087307927        5.81318146575402        2.47958412301482      Na
       -1.80138049848347       -1.52332549306475       -6.91097207277840      Na
       -9.63891183821825        2.11580882794968        0.84903143217746      Na
       -3.53391739492654        0.45537503200477       -0.28650283834837      Na
       -5.26074642682631       -5.39162489244079       -2.59738072198407      Na
       -8.20387148528800        0.00370489668268       -5.32663107606091      Na
       -6.53934587533930        6.34027170614982       -3.24796415222211      Na
        0.44672719666756        3.98088991152509       -4.64571220471708      Na
        2.62477231701837       -1.63665318556209       -0.32395648479053      Na
        2.42938441162449        0.68389185442884       -7.56710703609361      Cl
       -5.73845337855858        4.69423869133128        1.30972687311935      Cl
        1.06373408947671        2.73074391567625       -0.17690821334973      Cl
       -3.97795322394406       10.13532622366180       -3.72690562939372      Cl
      -10.71320454283066        3.77123076847118       -3.51649683702158      Cl
       -1.06500941102778       -3.33002268721578       -2.53459037363750      Cl
       -4.08086382570662        2.44298148589331       -4.94281139240378      Cl
       -2.96109712958592       -1.73646524059807        4.21368646938365      Cl
       -6.02133660152203       -3.97247746936389       -7.19233116381909      Cl
       -8.14239402241478       -2.05223539854448       -1.00907130736638      Cl
        5.32531768306481       -1.73076829017262       -3.07038638261245      O 
        4.61065409142462       -1.21745984067956       -4.69423278779882      H 
        7.17205965225088        0.08811379831377       -2.46716025170175      C 
        6.35380394076400        1.99384866753194       -2.49907021243974      H 
        8.71588312791959        0.02626206524531       -3.85756149492124      H 
        8.21934887423732       -0.46507558399667        0.14917044154125      C 
        6.66002100437061       -0.47634779180856        1.49477345779492      H 
        9.06195700099897       -2.34697934190962        0.13000785883138      H 
       10.17231595882588        1.47890877455734        0.98067013493791      C 
        9.27110915978418        3.33182490911561        1.08796314473560      H 
       11.67726945913773        1.58935657966686       -0.42936516816759      H 
       11.30708457535031        0.81126139197788        3.54061812569543      C 
       12.30970630176013       -0.98096380623392        3.43781318706471      H 
       12.62901495963897        2.26137692475329        4.15297316291510      H 
        9.82718851639004        0.63916358308803        4.95662743902890      H 
       -0.98023889748216        3.64616607062061        5.73796736596436      O 
       -1.72924966368981        1.97280082611177        5.60284372604787      H 
        1.56689156735087        3.26977253720084        6.42456365599145      C 
        2.41603906276217        1.77230793785555        5.27511731269486      H 
        1.68595125988293        2.70420231147004        8.42413251202633      H 
        3.03864499472212        5.70186701901987        6.02384314497680      C 
        2.87392016523970        6.24490928297872        4.04472149877203      H 
        2.19436707449291        7.19086163654313        7.17196369159615      H 
        5.82378498886700        5.39181705676698        6.67872959901315      C 
        6.59517007557761        3.83685445524952        5.56439885733570      H 
        6.01525366290535        4.89733815128053        8.67493236784180      H 
        7.32008139983320        7.78736597229399        6.13017044217907      C 
        6.59576826894307        9.35998486619190        7.23841547124819      H 
        9.30715459349233        7.52614591806830        6.58856517029919      H 
        7.16932500021659        8.27803991968626        4.14017827018539      H 
        1.03031646904975        7.77016514818462       -5.24374293016414      O 
       -0.50082884199621        8.74110577076788       -4.81577089814627      H 
        1.30846735929954        8.02226078122464       -7.88234701904483      C 
        3.07021823205950        7.07496549668888       -8.39470426950031      H 
        1.47613253109420       10.03137117585886       -8.38584770250156      H 
       -0.88507783619387        6.85836555798340       -9.33703050283822      C 
       -0.90189432958083        4.82169992499102       -9.03485435110104      H 
       -2.64668093067285        7.64990399776238       -8.60861480021769      H 
       -0.70490531667402        7.33673794224014      -12.16823915293463      C 
        1.09757353052427        6.60319548214600      -12.86155782702541      H 
       -0.74312005166871        9.37093173358752      -12.52852918672659      H 
       -2.86565320675828        6.06232805898476      -13.57972425050250      C 
       -4.67558737003185        6.76817258362021      -12.90459718529391      H 
       -2.73641304795758        6.42273858179235      -15.60018538758850      H 
       -2.80999354086780        4.02817143745822      -13.27699951668160      H 
        2.71157507749558       -2.75292964473002        3.53545674513867      O 
        0.91154918360924       -2.52382917638961        3.90688037104313      H 
        3.25147950796968       -5.30985961840935        4.05479495552088      C 
        2.39147853709228       -5.86745215645548        5.86083273957470      H 
        5.30593719477107       -5.45653365750515        4.23612947356930      H 
        2.32905234927220       -7.05981604370442        1.96214495569721      C 
        0.31590105219752       -6.73768654356052        1.67654031379641      H 
        3.31278900913563       -6.57154056734336        0.21564765181291      H 
        2.75550081712883       -9.84244684930050        2.56291512232794      C 
        1.80888245314375      -10.31270388889499        4.33874906218862      H 
        4.77529686001644      -10.19465977005523        2.81602968370525      H 
        1.73359014716671      -11.52127255621548        0.46010059095174      C 
        2.69494403369181      -11.10939849062560       -1.30827310319054      H 
        2.00600334656616      -13.50937217408275        0.90774644353570      H 
       -0.27559812426137      -11.17673080657051        0.19320640380472      H 
       -4.58655912998726       -6.79460672290779        1.30441663310470      O 
       -4.07436632325378       -5.24523200405684        2.16911640242616      H 
       -5.15404542845310       -8.53276833772182        3.24581044075948      C 
       -3.42374055796145       -9.01401987618931        4.29304327543036      H 
       -5.84573728525039      -10.24099239640390        2.31787276166079      H 
       -7.11495235727644       -7.50356008500057        5.09870647688366      C 
       -7.26773851739476       -8.78886419036948        6.70576243316278      H 
       -6.41350983721748       -5.69336907651129        5.79926928017218      H 
       -9.71204950380977       -7.12830797701050        3.89231645415370      C 
       -9.47348891226268       -6.21534922767022        2.05955412904844      H 
      -10.83635505417634       -5.87928666706759        5.08998371662928      H 
      -11.14081105742534       -9.60046180310498        3.52421107680277      C 
      -11.41805452447823      -10.55301257884574        5.32731155220922      H 
      -12.98394452773822       -9.23655217438762        2.69146429296828      H 
      -10.11245275639033      -10.86466820809951        2.27204527587469      H 
       -9.08621265093637       -0.13559444217594        4.41711439286950      O 
       -8.92230923762936       -1.65858334481479        3.42083976944015      H 
       -7.43738588817966        0.02291112286138        5.17931743078505      H 
       -0.11961996902341        8.87456019184529        0.36823844985984      O 
        1.32799094276858        8.91809589013142       -0.73012874747797      H 
       -1.45249180759770        9.54598374464518       -0.72249313702017      H 
$end
 
 Bond Distances (Angstroems)
 ---------------------------
Na1-Na4=3.3874       Na1-Na7=4.0871       Na1-Na8=4.0120       Na1-Cl11=2.4579      Na1-Cl12=2.5131      Na1-O35=2.0818       
Na1-C37=2.9342       Na1-C40=3.0001       Na1-H41=2.4119       Na1-O98=2.0787       Na2-Na4=3.7717       Na2-Na5=3.5710       
Na2-Na6=3.5826       Na2-Na8=3.3669       Na2-Cl10=2.5489      Na2-Cl15=2.5356      Na2-Cl16=2.6354      Na2-Cl18=2.5862      
Na3-Na4=3.4015       Na3-Na6=3.5364       Na3-Na7=3.5197       Na3-Cl11=2.4862      Na3-Cl14=2.5352      Na3-Cl19=2.5414      
Na3-O95=2.2517       Na3-H96=2.4465       Na4-Na1=3.3874       Na4-Na2=3.7717       Na4-Na3=3.4015       Na4-Na5=3.4502       
Na4-Na6=3.6439       Na4-Na7=3.8319       Na4-Na8=3.6386       Na4-Na9=3.4420       Na4-Cl11=2.6657      Na4-Cl12=2.7152      
Na4-Cl15=2.6711      Na4-Cl16=2.6947      Na4-Cl17=2.6661      Na4-Cl19=2.8026      Na5-Na2=3.5710       Na5-Na4=3.4502       
Na5-Na6=3.5585       Na5-Cl15=2.4741      Na5-Cl18=2.5765      Na5-Cl19=2.4808      Na5-O80=2.2230       Na6-Na2=3.5826       
Na6-Na3=3.5364       Na6-Na4=3.6439       Na6-Na5=3.5585       Na6-Na7=3.6372       Na6-Cl14=2.5798      Na6-Cl16=2.5432      
Na6-Cl18=2.5954      Na6-Cl19=2.5308      Na7-Na1=4.0871       Na7-Na3=3.5197       Na7-Na4=3.8319       Na7-Na6=3.6372       
Na7-Na8=3.9715       Na7-Cl11=2.5991      Na7-Cl13=2.4361      Na7-Cl14=2.5975      Na7-Cl16=2.5981      Na8-Na1=4.0120       
Na8-Na2=3.3669       Na8-Na4=3.6386       Na8-Na7=3.9715       Na8-Na9=3.9237       Na8-Cl10=2.5563      Na8-Cl12=2.4772      
Na8-Cl16=2.5352      Na8-O50=2.0534       Na8-C52=2.7776       Na8-C55=2.9964       Na8-H56=2.4702       Na9-Na4=3.4420       
Na9-Na8=3.9237       Na9-Cl12=2.4556      Na9-Cl15=2.4462      Na9-O20=2.0389       Na9-C22=2.8124       Na9-C25=3.0351       
Na9-H26=2.4214       Na9-O65=2.1265       Na9-H66=2.4607       Na9-C67=3.0426       Cl10-Na2=2.5489      Cl10-Na8=2.5563      
Cl11-Na1=2.4579      Cl11-Na3=2.4862      Cl11-Na4=2.6657      Cl11-Na7=2.5991      Cl12-Na1=2.5131      Cl12-Na4=2.7152      
Cl12-Na8=2.4772      Cl12-Na9=2.4556      Cl13-Na7=2.4361      Cl14-Na3=2.5352      Cl14-Na6=2.5798      Cl14-Na7=2.5975      
Cl15-Na2=2.5356      Cl15-Na4=2.6711      Cl15-Na5=2.4741      Cl15-Na9=2.4462      Cl16-Na2=2.6354      Cl16-Na4=2.6947      
Cl16-Na6=2.5432      Cl16-Na7=2.5981      Cl16-Na8=2.5352      Cl17-Na4=2.6661      Cl18-Na2=2.5862      Cl18-Na5=2.5765      
Cl18-Na6=2.5954      Cl19-Na3=2.5414      Cl19-Na4=2.8026      Cl19-Na5=2.4808      Cl19-Na6=2.5308      O20-Na9=2.0389       
O20-H21=0.9773       O20-C22=1.4083       H21-O20=0.9773       C22-Na9=2.8124       C22-O20=1.4083       C22-H23=1.0976       
C22-H24=1.0999       C22-C25=1.5198       H23-C22=1.0976       H24-C22=1.0999       C25-Na9=3.0351       C25-C22=1.5198       
C25-H26=1.0899       C25-H27=1.0912       C25-C28=1.5231       H26-Na9=2.4214       H26-C25=1.0899       H27-C25=1.0912       
C28-C25=1.5231       C28-H29=1.0918       C28-H30=1.0929       C28-C31=1.5233       H29-C28=1.0918       H30-C28=1.0929       
C31-C28=1.5233       C31-H32=1.0881       C31-H33=1.0878       C31-H34=1.0877       H32-C31=1.0881       H33-C31=1.0878       
H34-C31=1.0877       O35-Na1=2.0818       O35-H36=0.9728       O35-C37=1.4101       H36-O35=0.9728       C37-Na1=2.9342       
C37-O35=1.4101       C37-H38=1.0954       C37-H39=1.1014       C37-C40=1.5192       H38-C37=1.0954       H39-C37=1.1014       
C40-Na1=3.0001       C40-C37=1.5192       C40-H41=1.0895       C40-H42=1.0907       C40-C43=1.5229       H41-Na1=2.4119       
H41-C40=1.0895       H42-C40=1.0907       C43-C40=1.5229       C43-H44=1.0915       C43-H45=1.0930       C43-C46=1.5226       
H44-C43=1.0915       H45-C43=1.0930       C46-C43=1.5226       C46-H47=1.0878       C46-H48=1.0879       C46-H49=1.0875       
H47-C46=1.0878       H48-C46=1.0879       H49-C46=1.0875       O50-Na8=2.0534       O50-H51=0.9858       O50-C52=1.4103       
H51-O50=0.9858       C52-Na8=2.7776       C52-O50=1.4103       C52-H53=1.0927       C52-H54=1.0996       C52-C55=1.5229       
H53-C52=1.0927       H54-C52=1.0996       C55-Na8=2.9964       C55-C52=1.5229       C55-H56=1.0896       C55-H57=1.0923       
C55-C58=1.5224       H56-Na8=2.4702       H56-C55=1.0896       H57-C55=1.0923       C58-C55=1.5224       C58-H59=1.0932       
C58-H60=1.0934       C58-C61=1.5232       H59-C58=1.0932       H60-C58=1.0934       C61-C58=1.5232       C61-H62=1.0883       
C61-H63=1.0882       C61-H64=1.0887       H62-C61=1.0883       H63-C61=1.0882       H64-C61=1.0887       O65-Na9=2.1265       
O65-H66=0.9801       O65-C67=1.4099       H66-Na9=2.4607       H66-O65=0.9801       C67-Na9=3.0426       C67-O65=1.4099       
C67-H68=1.0989       C67-H69=1.0942       C67-C70=1.5238       H68-C67=1.0989       H69-C67=1.0942       C70-C67=1.5238       
C70-H71=1.0894       C70-H72=1.0917       C70-C73=1.5232       H71-C70=1.0894       H72-C70=1.0917       C73-C70=1.5232       
C73-H74=1.0936       C73-H75=1.0932       C73-C76=1.5231       H74-C73=1.0936       H75-C73=1.0932       C76-C73=1.5231       
C76-H77=1.0872       C76-H78=1.0880       C76-H79=1.0879       H77-C76=1.0872       H78-C76=1.0880       H79-C76=1.0879       
O80-Na5=2.2230       O80-H81=0.9773       O80-C82=1.4113       H81-O80=0.9773       C82-O80=1.4113       C82-H83=1.1002       
C82-H84=1.0919       C82-C85=1.5280       H83-C82=1.1002       H84-C82=1.0919       C85-C82=1.5280       C85-H86=1.0920       
C85-H87=1.0922       C85-C88=1.5283       H86-C85=1.0920       H87-C85=1.0922       C88-C85=1.5283       C88-H89=1.0909       
C88-H90=1.0920       C88-C91=1.5235       H89-C88=1.0909       H90-C88=1.0920       C91-C88=1.5235       C91-H92=1.0890       
C91-H93=1.0875       C91-H94=1.0875       H92-C91=1.0890       H93-C91=1.0875       H94-C91=1.0875       O95-Na3=2.2517       
O95-H96=0.9670       O95-H97=0.9649       H96-Na3=2.4465       H96-O95=0.9670       H97-O95=0.9649       O98-Na1=2.0787       
O98-H99=0.9619       O98-H100=0.9782      H99-O98=0.9619       H100-O98=0.9782      
 C  H  Rav=1.0917 sigma=0.0038  Rmin=1.0872  Rmax=1.1014    45
 C  C  Rav=1.5233 sigma=0.0023  Rmin=1.5192  Rmax=1.5283    15
 O  H  Rav=0.9739 sigma=0.0074  Rmin=0.9619  Rmax=0.9858     9
 O  C  Rav=1.4100 sigma=0.0010  Rmin=1.4083  Rmax=1.4113     5
 Na H  Rav=2.4421 sigma=0.0224  Rmin=2.4119  Rmax=2.4702     5
 Na C  Rav=2.9426 sigma=0.0993  Rmin=2.7776  Rmax=3.0426     7
 Na O  Rav=2.1220 sigma=0.0776  Rmin=2.0389  Rmax=2.2517     7
 Na Na Rav=3.6491 sigma=0.2166  Rmin=3.3669  Rmax=4.0871    19
 Cl Na Rav=2.5657 sigma=0.0859  Rmin=2.4361  Rmax=2.8026    31
 
 selected bond angles (degree)
 --------------------
Na7-Na1-Na4= 60.83             Na8-Na1-Na4= 58.18             Na8-Na1-Na7= 58.72             Cl11-Na1-Na4= 51.31            
Cl11-Na1-Na7= 37.26            Cl11-Na1-Na8= 86.07            Cl12-Na1-Na4= 52.27            Cl12-Na1-Na7= 88.49            
Cl12-Na1-Na8= 36.19            Cl12-Na1-Cl11=100.72           O35-Na1-Na4= 86.07             O35-Na1-Na7=136.09             
O35-Na1-Na8=128.35             O35-Na1-Cl11= 99.92            O35-Na1-Cl12= 93.02            C37-Na1-Na4= 95.87             
C37-Na1-Na7=156.09             C37-Na1-Na8=115.42             C37-Na1-Cl11=124.59            C37-Na1-Cl12= 79.97            
C37-Na1-O35= 26.27             C40-Na1-Na4=121.04             C40-Na1-Na7=170.29             C40-Na1-Na8=113.22             
C40-Na1-Cl11=152.13            C40-Na1-Cl12= 86.25            C40-Na1-O35= 52.49             C40-Na1-C37= 29.64             
H41-Na1-Na4=122.78             H41-Na1-Na7=150.67             H41-Na1-Na8= 96.89             H41-Na1-Cl11=170.10            
H41-Na1-Cl12= 76.81            H41-Na1-O35= 70.83             H41-Na1-C37= 45.71             H41-Na1-C40= 19.63             
O98-Na1-Na4=121.88             O98-Na1-Na7= 76.30             O98-Na1-Na8= 66.76             O98-Na1-Cl11=110.75            
O98-Na1-Cl12= 92.24            O98-Na1-O35=147.28             O98-Na1-C37=124.64             O98-Na1-C40= 95.74             
O98-Na1-H41= 79.04             Na5-Na2-Na4= 55.97             Na6-Na2-Na4= 59.34             Na6-Na2-Na5= 59.66             
Na8-Na2-Na4= 60.98             Na8-Na2-Na5=116.71             Na8-Na2-Na6= 93.19             Cl10-Na2-Na4=102.29            
Cl10-Na2-Na5=143.13            Cl10-Na2-Na6=139.39            Cl10-Na2-Na8= 48.83            Cl15-Na2-Na4= 45.02            
Cl15-Na2-Na5= 43.85            Cl15-Na2-Na6= 90.95            Cl15-Na2-Na8= 86.95            Cl15-Na2-Cl10= 99.34           
Cl16-Na2-Na4= 45.60            Cl16-Na2-Na5= 88.24            Cl16-Na2-Na6= 45.17            Cl16-Na2-Na8= 48.09            
Cl16-Na2-Cl10= 95.22           Cl16-Na2-Cl15= 90.55           Cl18-Na2-Na4= 89.01            Cl18-Na2-Na5= 46.12            
Cl18-Na2-Na6= 46.36            Cl18-Na2-Na8=139.39            Cl18-Na2-Cl10=168.58           Cl18-Na2-Cl15= 89.79           
Cl18-Na2-Cl16= 91.53           Na6-Na3-Na4= 63.33             Na7-Na3-Na4= 67.21             Na7-Na3-Na6= 62.06             
Cl11-Na3-Na4= 50.99            Cl11-Na3-Na6= 94.92            Cl11-Na3-Na7= 47.54            Cl14-Na3-Na4= 98.12            
Cl14-Na3-Na6= 46.79            Cl14-Na3-Na7= 47.45            Cl14-Na3-Cl11= 94.93           Cl19-Na3-Na4= 53.95            
Cl19-Na3-Na6= 45.67            Cl19-Na3-Na7= 99.65            Cl19-Na3-Cl11=104.81           Cl19-Na3-Cl14= 90.99           
O95-Na3-Na4= 83.57             O95-Na3-Na6=125.44             O95-Na3-Na7=142.38             O95-Na3-Cl11= 95.76            
O95-Na3-Cl14=167.44            O95-Na3-Cl19= 79.91            H96-Na3-Na4= 74.94             H96-Na3-Na6=102.87             
H96-Na3-Na7=142.09             H96-Na3-Cl11=105.36            H96-Na3-Cl14=145.46            H96-Na3-Cl19= 57.21            
H96-Na3-O95= 23.28             Na2-Na4-Na1=123.53             Na3-Na4-Na1= 91.51             Na3-Na4-Na2=117.83             
Na5-Na4-Na1=173.06             Na5-Na4-Na2= 59.07             Na5-Na4-Na3= 92.45             Na6-Na4-Na1=126.79             
Na6-Na4-Na2= 57.75             Na6-Na4-Na3= 60.14             Na6-Na4-Na5= 60.14             Na7-Na4-Na1= 68.64             
Na7-Na4-Na2= 86.93             Na7-Na4-Na3= 57.87             Na7-Na4-Na5=118.29             Na7-Na4-Na6= 58.16             
Na8-Na4-Na1= 69.54             Na8-Na4-Na2= 54.01             Na8-Na4-Na3=121.96             Na8-Na4-Na5=112.86             
Na8-Na4-Na6= 87.83             Na8-Na4-Na7= 64.17             Na9-Na4-Na1= 87.35             Na9-Na4-Na2= 71.05             
Na9-Na4-Na3=169.54             Na9-Na4-Na5= 87.72             Na9-Na4-Na6=128.09             Na9-Na4-Na7=130.69             
Na9-Na4-Na8= 67.24             Cl11-Na4-Na1= 46.03            Cl11-Na4-Na2=129.38            Cl11-Na4-Na3= 46.45            
Cl11-Na4-Na5=138.68            Cl11-Na4-Na6= 89.45            Cl11-Na4-Na7= 42.62            Cl11-Na4-Na8= 91.31            
Cl11-Na4-Na9=133.38            Cl12-Na4-Na1= 47.06            Cl12-Na4-Na2= 85.71            Cl12-Na4-Na3=137.11            
Cl12-Na4-Na5=129.98            Cl12-Na4-Na6=130.72            Cl12-Na4-Na7= 91.16            Cl12-Na4-Na8= 42.90            
Cl12-Na4-Na9= 45.12            Cl12-Na4-Cl11= 90.70           Cl15-Na4-Na1=130.99            Cl15-Na4-Na2= 42.18            
Cl15-Na4-Na3=137.47            Cl15-Na4-Na5= 45.51            Cl15-Na4-Na6= 87.51            Cl15-Na4-Na7=129.07            
Cl15-Na4-Na8= 79.57            Cl15-Na4-Na9= 45.02            Cl15-Na4-Cl11=170.48           Cl15-Na4-Cl12= 84.48           
Cl16-Na4-Na1= 96.00            Cl16-Na4-Na2= 44.32            Cl16-Na4-Na3= 87.63            Cl16-Na4-Na5= 89.86            
Cl16-Na4-Na6= 44.23            Cl16-Na4-Na7= 42.63            Cl16-Na4-Na8= 44.14            Cl16-Na4-Na9=102.82            
Cl16-Na4-Cl11= 85.08           Cl16-Na4-Cl12= 86.71           Cl16-Na4-Cl15= 86.45           Cl17-Na4-Na1= 86.56            
Cl17-Na4-Na2=132.98            Cl17-Na4-Na3= 93.59            Cl17-Na4-Na5= 87.51            Cl17-Na4-Na6=134.62            
Cl17-Na4-Na7=140.00            Cl17-Na4-Na8=136.35            Cl17-Na4-Na9= 75.97            Cl17-Na4-Cl11= 97.63           
Cl17-Na4-Cl12= 94.13           Cl17-Na4-Cl15= 90.91           Cl17-Na4-Cl16=177.14           Cl19-Na4-Na1=138.37            
Cl19-Na4-Na2= 87.32            Cl19-Na4-Na3= 47.15            Cl19-Na4-Na5= 45.30            Cl19-Na4-Na6= 43.86            
Cl19-Na4-Na7= 88.16            Cl19-Na4-Na8=131.30            Cl19-Na4-Na9=132.13            Cl19-Na4-Cl11= 93.49           
Cl19-Na4-Cl12=173.02           Cl19-Na4-Cl15= 90.56           Cl19-Na4-Cl16= 88.09           Cl19-Na4-Cl17= 90.85           
Na4-Na5-Na2= 64.96             Na6-Na5-Na2= 60.33             Na6-Na5-Na4= 62.63             Cl15-Na5-Na2= 45.23            
Cl15-Na5-Na4= 50.37            Cl15-Na5-Na6= 92.55            Cl18-Na5-Na2= 46.35            Cl18-Na5-Na4= 96.57            
Cl18-Na5-Na6= 46.74            Cl18-Na5-Cl15= 91.39           Cl19-Na5-Na2= 97.09            Cl19-Na5-Na4= 53.41            
Cl19-Na5-Na6= 45.33            Cl19-Na5-Cl15=103.47           Cl19-Na5-Cl18= 90.92           O80-Na5-Na2=134.66             
O80-Na5-Na4= 85.86             O80-Na5-Na6=135.66             O80-Na5-Cl15= 89.47            O80-Na5-Cl18=177.41            
O80-Na5-Cl19= 91.25            Na3-Na6-Na2=119.38             Na4-Na6-Na2= 62.92             Na4-Na6-Na3= 56.53             
Na5-Na6-Na2= 60.01             Na5-Na6-Na3= 88.42             Na5-Na6-Na4= 57.23             Na7-Na6-Na2= 92.85             
Na7-Na6-Na3= 58.75             Na7-Na6-Na4= 63.51             Na7-Na6-Na5=120.73             Cl14-Na6-Na2=138.41            
Cl14-Na6-Na3= 45.74            Cl14-Na6-Na4= 91.53            Cl14-Na6-Na5=134.00            Cl14-Na6-Na7= 45.57            
Cl16-Na6-Na2= 47.30            Cl16-Na6-Na3= 87.13            Cl16-Na6-Na4= 47.66            Cl16-Na6-Na5= 89.96            
Cl16-Na6-Na7= 45.59            Cl16-Na6-Cl14= 91.13           Cl18-Na6-Na2= 46.15            Cl18-Na6-Na3=134.69            
Cl18-Na6-Na4= 91.71            Cl18-Na6-Na5= 46.30            Cl18-Na6-Na7=139.00            Cl18-Na6-Cl14=175.42           
Cl18-Na6-Cl16= 93.45           Cl19-Na6-Na2= 95.86            Cl19-Na6-Na3= 45.92            Cl19-Na6-Na4= 50.11            
Cl19-Na6-Na5= 44.20            Cl19-Na6-Na7= 96.90            Cl19-Na6-Cl14= 90.21           Cl19-Na6-Cl16= 97.76           
Cl19-Na6-Cl18= 89.38           Na3-Na7-Na1= 79.10             Na4-Na7-Na1= 50.52             Na4-Na7-Na3= 54.92             
Na6-Na7-Na1=108.84             Na6-Na7-Na3= 59.20             Na6-Na7-Na4= 58.33             Na8-Na7-Na1= 59.70             
Na8-Na7-Na3=110.42             Na8-Na7-Na4= 55.55             Na8-Na7-Na6= 83.07             Cl11-Na7-Na1= 34.93            
Cl11-Na7-Na3= 44.89            Cl11-Na7-Na4= 43.98            Cl11-Na7-Na6= 90.64            Cl11-Na7-Na8= 85.16            
Cl13-Na7-Na1= 76.24            Cl13-Na7-Na3=147.88            Cl13-Na7-Na4=118.79            Cl13-Na7-Na6=149.69            
Cl13-Na7-Na8= 73.85            Cl13-Na7-Cl11=106.39           Cl14-Na7-Na1=124.91            Cl14-Na7-Na3= 45.97            
Cl14-Na7-Na4= 87.13            Cl14-Na7-Na6= 45.17            Cl14-Na7-Na8=128.08            Cl14-Na7-Cl11= 90.80           
Cl14-Na7-Cl13=154.01           Cl16-Na7-Na1= 82.39            Cl16-Na7-Na3= 86.66            Cl16-Na7-Na4= 44.62            
Cl16-Na7-Na6= 44.36            Cl16-Na7-Na8= 38.74            Cl16-Na7-Cl11= 88.43           Cl16-Na7-Cl13=109.87           
Cl16-Na7-Cl14= 89.51           Na2-Na8-Na1=117.28             Na4-Na8-Na1= 52.28             Na4-Na8-Na2= 65.01             
Na7-Na8-Na1= 61.58             Na7-Na8-Na2= 90.54             Na7-Na8-Na4= 60.28             Na9-Na8-Na1= 72.92             
Na9-Na8-Na2= 69.87             Na9-Na8-Na4= 53.99             Na9-Na8-Na7=113.77             Cl10-Na8-Na1=146.35            
Cl10-Na8-Na2= 48.64            Cl10-Na8-Na4=105.73            Cl10-Na8-Na7=135.17            Cl10-Na8-Na9= 73.43            
Cl12-Na8-Na1= 36.80            Cl12-Na8-Na2= 98.94            Cl12-Na8-Na4= 48.25            Cl12-Na8-Na7= 91.65            
Cl12-Na8-Na9= 37.11            Cl12-Na8-Cl10=109.93           Cl16-Na8-Na1= 84.70            Cl16-Na8-Na2= 50.68            
Cl16-Na8-Na4= 47.75            Cl16-Na8-Na7= 39.89            Cl16-Na8-Na9= 94.05            Cl16-Na8-Cl10= 97.54           
Cl16-Na8-Cl12= 95.63           O50-Na8-Na1= 86.86             O50-Na8-Na2=147.47             O50-Na8-Na4=133.27             
O50-Na8-Na7= 82.05             O50-Na8-Na9=141.77             O50-Na8-Cl10=120.77            O50-Na8-Cl12=112.84            
O50-Na8-Cl16=116.49            C52-Na8-Na1=115.66             C52-Na8-Na2=120.30             C52-Na8-Na4=151.73             
C52-Na8-Na7= 91.47             C52-Na8-Na9=153.45             C52-Na8-Cl10= 94.89            C52-Na8-Cl12=140.59            
C52-Na8-Cl16=111.35            C52-Na8-O50= 29.35             C55-Na8-Na1=126.80             C55-Na8-Na2= 93.53             
C55-Na8-Na4=130.52             C55-Na8-Na7= 77.03             C55-Na8-Na9=159.55             C55-Na8-Cl10= 86.69            
C55-Na8-Cl12=163.26            C55-Na8-Cl16= 83.65            C55-Na8-O50= 53.94             C55-Na8-C52= 30.28             
H56-Na8-Na1=140.38             H56-Na8-Na2= 73.68             H56-Na8-Na4=121.41             H56-Na8-Na7= 81.35             
H56-Na8-Na9=140.30             H56-Na8-Cl10= 70.91            H56-Na8-Cl12=169.67            H56-Na8-Cl16= 74.13            
H56-Na8-O50= 73.90             H56-Na8-C52= 47.85             H56-Na8-C55= 20.20             Na8-Na9-Na4= 58.77             
Cl12-Na9-Na4= 51.58            Cl12-Na9-Na8= 37.50            Cl15-Na9-Na4= 50.57            Cl15-Na9-Na8= 76.37            
Cl15-Na9-Cl12= 95.24           O20-Na9-Na4=132.50             O20-Na9-Na8= 78.98             O20-Na9-Cl12=106.34            
O20-Na9-Cl15=102.10            C22-Na9-Na4=135.08             C22-Na9-Na8= 76.73             C22-Na9-Cl12= 89.72            
C22-Na9-Cl15=127.52            C22-Na9-O20= 28.45             C25-Na9-Na4=149.03             C25-Na9-Na8=100.36             
C25-Na9-Cl12= 97.66            C25-Na9-Cl15=153.24            C25-Na9-O20= 51.69             C25-Na9-C22= 29.82             
H26-Na9-Na4=138.69             H26-Na9-Na8=107.37             H26-Na9-Cl12= 92.60            H26-Na9-Cl15=170.71            
H26-Na9-O20= 70.82             H26-Na9-C22= 47.43             H26-Na9-C25= 19.13             O65-Na9-Na4= 95.98             
O65-Na9-Na8=140.95             O65-Na9-Cl12=103.78            O65-Na9-Cl15=112.01            O65-Na9-O20=131.50             
O65-Na9-C22=117.32             O65-Na9-C25= 87.50             O65-Na9-H26= 70.71             H66-Na9-Na4= 72.98             
H66-Na9-Na8=124.52             H66-Na9-Cl12= 91.54            H66-Na9-Cl15= 94.08            H66-Na9-O20=154.44             
H66-Na9-C22=138.08             H66-Na9-C25=108.86             H66-Na9-H26= 90.67             H66-Na9-O65= 23.24             
C67-Na9-Na4=107.72             C67-Na9-Na8=163.72             C67-Na9-Cl12=127.87            C67-Na9-Cl15=102.54            
C67-Na9-O20=116.80             C67-Na9-C22=114.91             C67-Na9-C25= 87.79             C67-Na9-H26= 76.30             
C67-Na9-O65= 24.32             C67-Na9-H66= 39.23             Na8-Cl10-Na2= 82.52            
 
 selected dihedral angles (degree)
 ---------------------------------
Na2-Na4-Na1-Na7= 70.84        Na2-Na4-Na1-Na8=  1.54        Na2-Na4-Na1-Cl11=114.73       Na2-Na4-Na1-Cl12=317.67       
Na2-Na4-Na1-O35=220.77        Na2-Na4-Na1-C37=245.18        Na2-Na4-Na1-C40=261.86        Na2-Na4-Na1-H41=284.94        
Na2-Na4-Na1-O98= 22.65        Na3-Na4-Na1-Na7=305.56        Na3-Na4-Na1-Na8=236.26        Na3-Na4-Na1-Cl11=349.45       
Na3-Na4-Na1-Cl12=192.39       Na3-Na4-Na1-O35= 95.49        Na3-Na4-Na1-C37=119.90        Na3-Na4-Na1-C40=136.58        
Na3-Na4-Na1-H41=159.66        Na3-Na4-Na1-O98=257.37        Na5-Na4-Na1-Na7=180.79        Na5-Na4-Na1-Na8=111.49        
Na5-Na4-Na1-Cl11=224.67       Na5-Na4-Na1-Cl12= 67.61       Na5-Na4-Na1-O35=330.72        Na5-Na4-Na1-C37=355.13        
Na5-Na4-Na1-C40= 11.81        Na5-Na4-Na1-H41= 34.89        Na5-Na4-Na1-O98=132.59        Na6-Na4-Na1-Na7=358.53        
Na6-Na4-Na1-Na8=289.23        Na6-Na4-Na1-Cl11= 42.42       Na6-Na4-Na1-Cl12=245.36       Na6-Na4-Na1-O35=148.46        
Na6-Na4-Na1-C37=172.87        Na6-Na4-Na1-C40=189.55        Na6-Na4-Na1-H41=212.63        Na6-Na4-Na1-O98=310.34        
Na7-Na4-Na1-Na8=290.70        Na7-Na4-Na1-Cl11= 43.89       Na7-Na4-Na1-Cl12=246.83       Na7-Na4-Na1-O35=149.93        
Na7-Na4-Na1-C37=174.34        Na7-Na4-Na1-C40=191.02        Na7-Na4-Na1-H41=214.10        Na7-Na4-Na1-O98=311.80        
Na8-Na4-Na1-Na7= 69.30        Na8-Na4-Na1-Cl11=113.19       Na8-Na4-Na1-Cl12=316.13       Na8-Na4-Na1-O35=219.23        
Na8-Na4-Na1-C37=243.64        Na8-Na4-Na1-C40=260.32        Na8-Na4-Na1-H41=283.40        Na8-Na4-Na1-O98= 21.11        
Na9-Na4-Na1-Na7=135.97        Na9-Na4-Na1-Na8= 66.66        Na9-Na4-Na1-Cl11=179.85       Na9-Na4-Na1-Cl12= 22.79       
Na9-Na4-Na1-O35=285.90        Na9-Na4-Na1-C37=310.30        Na9-Na4-Na1-C40=326.98        Na9-Na4-Na1-H41=350.06        
Na9-Na4-Na1-O98= 87.77        Cl11-Na4-Na1-Na7=316.11       Cl11-Na4-Na1-Na8=246.81       Cl11-Na4-Na1-Cl12=202.94      
Cl11-Na4-Na1-O35=106.04       Cl11-Na4-Na1-C37=130.45       Cl11-Na4-Na1-C40=147.13       Cl11-Na4-Na1-H41=170.21       
Cl11-Na4-Na1-O98=267.92       Cl12-Na4-Na1-Na7=113.17       Cl12-Na4-Na1-Na8= 43.87       Cl12-Na4-Na1-Cl11=157.06      
Cl12-Na4-Na1-O35=263.10       Cl12-Na4-Na1-C37=287.51       Cl12-Na4-Na1-C40=304.19       Cl12-Na4-Na1-H41=327.27       
Cl12-Na4-Na1-O98= 64.98       Cl15-Na4-Na1-Na7=123.84       Cl15-Na4-Na1-Na8= 54.54       Cl15-Na4-Na1-Cl11=167.73      
Cl15-Na4-Na1-Cl12= 10.66      Cl15-Na4-Na1-O35=273.77       Cl15-Na4-Na1-C37=298.18       Cl15-Na4-Na1-C40=314.86       
Cl15-Na4-Na1-H41=337.94       Cl15-Na4-Na1-O98= 75.64       Cl16-Na4-Na1-Na7= 33.34       Cl16-Na4-Na1-Na8=324.04       
Cl16-Na4-Na1-Cl11= 77.23      Cl16-Na4-Na1-Cl12=280.17      Cl16-Na4-Na1-O35=183.27       Cl16-Na4-Na1-C37=207.68       
Cl16-Na4-Na1-C40=224.36       Cl16-Na4-Na1-H41=247.44       Cl16-Na4-Na1-O98=345.14       Cl17-Na4-Na1-Na7=212.06       
Cl17-Na4-Na1-Na8=142.76       Cl17-Na4-Na1-Cl11=255.94      Cl17-Na4-Na1-Cl12= 98.88      Cl17-Na4-Na1-O35=  1.99       
Cl17-Na4-Na1-C37= 26.40       Cl17-Na4-Na1-C40= 43.08       Cl17-Na4-Na1-H41= 66.16       Cl17-Na4-Na1-O98=163.86       
Cl19-Na4-Na1-Na7=299.46       Cl19-Na4-Na1-Na8=230.16       Cl19-Na4-Na1-Cl11=343.35      Cl19-Na4-Na1-Cl12=186.29      
Cl19-Na4-Na1-O35= 89.39       Cl19-Na4-Na1-C37=113.80       Cl19-Na4-Na1-C40=130.48       Cl19-Na4-Na1-H41=153.56       
Cl19-Na4-Na1-O98=251.27       Na1-Na4-Na2-Na5=172.40        Na1-Na4-Na2-Na6=244.45        Na1-Na4-Na2-Na8=358.21        
Na1-Na4-Na2-Cl10= 25.17       Na1-Na4-Na2-Cl15=116.14       Na1-Na4-Na2-Cl16=299.94       Na1-Na4-Na2-Cl18=206.83       
Na3-Na4-Na2-Na5=285.07        Na3-Na4-Na2-Na6=357.12        Na3-Na4-Na2-Na8=110.89        Na3-Na4-Na2-Cl10=137.84       
Na3-Na4-Na2-Cl15=228.81       Na3-Na4-Na2-Cl16= 52.61       Na3-Na4-Na2-Cl18=319.50       Na5-Na4-Na2-Na6= 72.05        
Na5-Na4-Na2-Na8=185.82        Na5-Na4-Na2-Cl10=212.77       Na5-Na4-Na2-Cl15=303.74       Na5-Na4-Na2-Cl16=127.54       
Na5-Na4-Na2-Cl18= 34.43       Na6-Na4-Na2-Na5=287.95        Na6-Na4-Na2-Na8=113.77        Na6-Na4-Na2-Cl10=140.72       
Na6-Na4-Na2-Cl15=231.69       Na6-Na4-Na2-Cl16= 55.49       Na6-Na4-Na2-Cl18=322.39       Na7-Na4-Na2-Na5=234.16        
Na7-Na4-Na2-Na6=306.21        Na7-Na4-Na2-Na8= 59.98        Na7-Na4-Na2-Cl10= 86.94       Na7-Na4-Na2-Cl15=177.91       
Na7-Na4-Na2-Cl16=  1.71       Na7-Na4-Na2-Cl18=268.60       Na8-Na4-Na2-Na5=174.18        Na8-Na4-Na2-Na6=246.23        
Na8-Na4-Na2-Cl10= 26.95       Na8-Na4-Na2-Cl15=117.93       Na8-Na4-Na2-Cl16=301.72       Na8-Na4-Na2-Cl18=208.62       
Na9-Na4-Na2-Na5= 99.02        Na9-Na4-Na2-Na6=171.07        Na9-Na4-Na2-Na8=284.84        Na9-Na4-Na2-Cl10=311.80       
Na9-Na4-Na2-Cl15= 42.77       Na9-Na4-Na2-Cl16=226.57       Na9-Na4-Na2-Cl18=133.46       Cl11-Na4-Na2-Na5=230.14       
Cl11-Na4-Na2-Na6=302.19       Cl11-Na4-Na2-Na8= 55.96       Cl11-Na4-Na2-Cl10= 82.92      Cl11-Na4-Na2-Cl15=173.89      
Cl11-Na4-Na2-Cl16=357.69      Cl11-Na4-Na2-Cl18=264.58      Cl12-Na4-Na2-Na5=142.77       Cl12-Na4-Na2-Na6=214.82       
Cl12-Na4-Na2-Na8=328.59       Cl12-Na4-Na2-Cl10=355.54      Cl12-Na4-Na2-Cl15= 86.51      Cl12-Na4-Na2-Cl16=270.31      
Cl12-Na4-Na2-Cl18=177.20      Cl15-Na4-Na2-Na5= 56.26       Cl15-Na4-Na2-Na6=128.31       Cl15-Na4-Na2-Na8=242.07       
Cl15-Na4-Na2-Cl10=269.03      Cl15-Na4-Na2-Cl16=183.80      Cl15-Na4-Na2-Cl18= 90.69      Cl16-Na4-Na2-Na5=232.46       
Cl16-Na4-Na2-Na6=304.51       Cl16-Na4-Na2-Na8= 58.28       Cl16-Na4-Na2-Cl10= 85.23      Cl16-Na4-Na2-Cl15=176.20      
Cl16-Na4-Na2-Cl18=266.89      Cl17-Na4-Na2-Na5= 51.12       Cl17-Na4-Na2-Na6=123.17       Cl17-Na4-Na2-Na8=236.94       
Cl17-Na4-Na2-Cl10=263.90      Cl17-Na4-Na2-Cl15=354.87      Cl17-Na4-Na2-Cl16=178.67      Cl17-Na4-Na2-Cl18= 85.56      
Cl19-Na4-Na2-Na5=322.46       Cl19-Na4-Na2-Na6= 34.51       Cl19-Na4-Na2-Na8=148.28       Cl19-Na4-Na2-Cl10=175.23      
Cl19-Na4-Na2-Cl15=266.20      Cl19-Na4-Na2-Cl16= 90.00      Cl19-Na4-Na2-Cl18=356.89      Na1-Na4-Na3-Na6=132.51        
Na1-Na4-Na3-Na7= 63.47        Na1-Na4-Na3-Cl11= 10.48       Na1-Na4-Na3-Cl14=100.25       Na1-Na4-Na3-Cl19=185.53       
Na1-Na4-Na3-O95=267.70        Na1-Na4-Na3-H96=245.67        Na2-Na4-Na3-Na6=  2.81        Na2-Na4-Na3-Na7=293.77        
Na2-Na4-Na3-Cl11=240.78       Na2-Na4-Na3-Cl14=330.55       Na2-Na4-Na3-Cl19= 55.83       Na2-Na4-Na3-O95=138.01        
Na2-Na4-Na3-H96=115.97        Na5-Na4-Na3-Na6=306.81        Na5-Na4-Na3-Na7=237.77        Na5-Na4-Na3-Cl11=184.78       
Na5-Na4-Na3-Cl14=274.55       Na5-Na4-Na3-Cl19=359.83       Na5-Na4-Na3-O95= 82.00        Na5-Na4-Na3-H96= 59.97        
Na6-Na4-Na3-Na7=290.96        Na6-Na4-Na3-Cl11=237.97       Na6-Na4-Na3-Cl14=327.74       Na6-Na4-Na3-Cl19= 53.02       
Na6-Na4-Na3-O95=135.19        Na6-Na4-Na3-H96=113.16        Na7-Na4-Na3-Na6= 69.04        Na7-Na4-Na3-Cl11=307.01       
Na7-Na4-Na3-Cl14= 36.78       Na7-Na4-Na3-Cl19=122.06       Na7-Na4-Na3-O95=204.23        Na7-Na4-Na3-H96=182.20        
Na8-Na4-Na3-Na6= 65.82        Na8-Na4-Na3-Na7=356.78        Na8-Na4-Na3-Cl11=303.79       Na8-Na4-Na3-Cl14= 33.56       
Na8-Na4-Na3-Cl19=118.84       Na8-Na4-Na3-O95=201.01        Na8-Na4-Na3-H96=178.98        Na9-Na4-Na3-Na6=216.08        
Na9-Na4-Na3-Na7=147.04        Na9-Na4-Na3-Cl11= 94.05       Na9-Na4-Na3-Cl14=183.82       Na9-Na4-Na3-Cl19=269.10       
Na9-Na4-Na3-O95=351.27        Na9-Na4-Na3-H96=329.24        Cl11-Na4-Na3-Na6=122.03       Cl11-Na4-Na3-Na7= 52.99       
Cl11-Na4-Na3-Cl14= 89.77      Cl11-Na4-Na3-Cl19=175.05      Cl11-Na4-Na3-O95=257.22       Cl11-Na4-Na3-H96=235.19       
Cl12-Na4-Na3-Na6=119.16       Cl12-Na4-Na3-Na7= 50.12       Cl12-Na4-Na3-Cl11=357.13      Cl12-Na4-Na3-Cl14= 86.91      
Cl12-Na4-Na3-Cl19=172.18      Cl12-Na4-Na3-O95=254.36       Cl12-Na4-Na3-H96=232.32       Cl15-Na4-Na3-Na6=314.43       
Cl15-Na4-Na3-Na7=245.39       Cl15-Na4-Na3-Cl11=192.40      Cl15-Na4-Na3-Cl14=282.17      Cl15-Na4-Na3-Cl19=  7.45      
Cl15-Na4-Na3-O95= 89.63       Cl15-Na4-Na3-H96= 67.59       Cl16-Na4-Na3-Na6= 36.56       Cl16-Na4-Na3-Na7=327.52       
Cl16-Na4-Na3-Cl11=274.53      Cl16-Na4-Na3-Cl14=  4.31      Cl16-Na4-Na3-Cl19= 89.58      Cl16-Na4-Na3-O95=171.76       
Cl16-Na4-Na3-H96=149.72       Cl17-Na4-Na3-Na6=219.15       Cl17-Na4-Na3-Na7=150.11       Cl17-Na4-Na3-Cl11= 97.12      
Cl17-Na4-Na3-Cl14=186.90      Cl17-Na4-Na3-Cl19=272.17      Cl17-Na4-Na3-O95=354.35       Cl17-Na4-Na3-H96=332.31       
Cl19-Na4-Na3-Na6=306.98       Cl19-Na4-Na3-Na7=237.94       Cl19-Na4-Na3-Cl11=184.95      Cl19-Na4-Na3-Cl14=274.72      
Cl19-Na4-Na3-O95= 82.17       Cl19-Na4-Na3-H96= 60.14       Na4-Na5-Na2-Na6=288.53        Na4-Na5-Na2-Na8=  5.70        
Na4-Na5-Na2-Cl10= 61.83       Na4-Na5-Na2-Cl15= 58.11       Na4-Na5-Na2-Cl16=325.48       Na4-Na5-Na2-Cl18=231.66       
Na6-Na5-Na2-Na4= 71.47        Na6-Na5-Na2-Na8= 77.16        Na6-Na5-Na2-Cl10=133.29       Na6-Na5-Na2-Cl15=129.58       
Na6-Na5-Na2-Cl16= 36.94       Na6-Na5-Na2-Cl18=303.13       Cl15-Na5-Na2-Na4=301.89       Cl15-Na5-Na2-Na6=230.42       
Cl15-Na5-Na2-Na8=307.58       Cl15-Na5-Na2-Cl10=  3.71      Cl15-Na5-Na2-Cl16=267.36      Cl15-Na5-Na2-Cl18=173.55      
Cl18-Na5-Na2-Na4=128.34       Cl18-Na5-Na2-Na6= 56.87       Cl18-Na5-Na2-Na8=134.04       Cl18-Na5-Na2-Cl10=190.17      
Cl18-Na5-Na2-Cl15=186.45      Cl18-Na5-Na2-Cl16= 93.82      Cl19-Na5-Na2-Na4= 43.86       Cl19-Na5-Na2-Na6=332.39       
Cl19-Na5-Na2-Na8= 49.55       Cl19-Na5-Na2-Cl10=105.68      Cl19-Na5-Na2-Cl15=101.97      Cl19-Na5-Na2-Cl16=  9.33      
Cl19-Na5-Na2-Cl18=275.52      O80-Na5-Na2-Na4=305.01        O80-Na5-Na2-Na6=233.54        O80-Na5-Na2-Na8=310.71        
O80-Na5-Na2-Cl10=  6.84       O80-Na5-Na2-Cl15=  3.12       O80-Na5-Na2-Cl16=270.49       O80-Na5-Na2-Cl18=176.67       
Na2-Na5-Na4-Na1=246.00        Na2-Na5-Na4-Na3=121.27        Na2-Na5-Na4-Na6= 68.08        Na2-Na5-Na4-Na7= 66.83        
Na2-Na5-Na4-Na8=354.89        Na2-Na5-Na4-Na9=290.80        Na2-Na5-Na4-Cl11=116.02       Na2-Na5-Na4-Cl12=308.05       
Na2-Na5-Na4-Cl15=308.49       Na2-Na5-Na4-Cl16= 33.64       Na2-Na5-Na4-Cl17=214.75       Na2-Na5-Na4-Cl19=121.09       
Na6-Na5-Na4-Na1=177.92        Na6-Na5-Na4-Na2=291.92        Na6-Na5-Na4-Na3= 53.19        Na6-Na5-Na4-Na7=358.75        
Na6-Na5-Na4-Na8=286.82        Na6-Na5-Na4-Na9=222.72        Na6-Na5-Na4-Cl11= 47.94       Na6-Na5-Na4-Cl12=239.98       
Na6-Na5-Na4-Cl15=240.41       Na6-Na5-Na4-Cl16=325.57       Na6-Na5-Na4-Cl17=146.68       Na6-Na5-Na4-Cl19= 53.01       
Cl15-Na5-Na4-Na1=297.51       Cl15-Na5-Na4-Na2= 51.51       Cl15-Na5-Na4-Na3=172.78       Cl15-Na5-Na4-Na6=119.59       
Cl15-Na5-Na4-Na7=118.34       Cl15-Na5-Na4-Na8= 46.40       Cl15-Na5-Na4-Na9=342.31       Cl15-Na5-Na4-Cl11=167.53      
Cl15-Na5-Na4-Cl12=359.57      Cl15-Na5-Na4-Cl16= 85.16      Cl15-Na5-Na4-Cl17=266.27      Cl15-Na5-Na4-Cl19=172.60      
Cl18-Na5-Na4-Na1=211.16       Cl18-Na5-Na4-Na2=325.16       Cl18-Na5-Na4-Na3= 86.43       Cl18-Na5-Na4-Na6= 33.24       
Cl18-Na5-Na4-Na7= 31.99       Cl18-Na5-Na4-Na8=320.05       Cl18-Na5-Na4-Na9=255.96       Cl18-Na5-Na4-Cl11= 81.18      
Cl18-Na5-Na4-Cl12=273.21      Cl18-Na5-Na4-Cl15=273.65      Cl18-Na5-Na4-Cl16=358.80      Cl18-Na5-Na4-Cl17=179.92      
Cl18-Na5-Na4-Cl19= 86.25      Cl19-Na5-Na4-Na1=124.90       Cl19-Na5-Na4-Na2=238.91       Cl19-Na5-Na4-Na3=  0.18       
Cl19-Na5-Na4-Na6=306.99       Cl19-Na5-Na4-Na7=305.74       Cl19-Na5-Na4-Na8=233.80       Cl19-Na5-Na4-Na9=169.71       
Cl19-Na5-Na4-Cl11=354.93      Cl19-Na5-Na4-Cl12=186.96      Cl19-Na5-Na4-Cl15=187.40      Cl19-Na5-Na4-Cl16=272.55      
Cl19-Na5-Na4-Cl17= 93.66      O80-Na5-Na4-Na1= 30.26        O80-Na5-Na4-Na2=144.26        O80-Na5-Na4-Na3=265.53        
O80-Na5-Na4-Na6=212.34        O80-Na5-Na4-Na7=211.09        O80-Na5-Na4-Na8=139.15        O80-Na5-Na4-Na9= 75.06        
O80-Na5-Na4-Cl11=260.28       O80-Na5-Na4-Cl12= 92.31       O80-Na5-Na4-Cl15= 92.75       O80-Na5-Na4-Cl16=177.90       
O80-Na5-Na4-Cl17=359.02       O80-Na5-Na4-Cl19=265.35       Na3-Na6-Na2-Na4=  2.81        Na3-Na6-Na2-Na5= 68.81        
Na3-Na6-Na2-Na8=309.54        Na3-Na6-Na2-Cl10=290.95       Na3-Na6-Na2-Cl15= 36.54       Na3-Na6-Na2-Cl16=306.70       
Na3-Na6-Na2-Cl18=125.33       Na4-Na6-Na2-Na5= 66.00        Na4-Na6-Na2-Na8=306.73        Na4-Na6-Na2-Cl10=288.14       
Na4-Na6-Na2-Cl15= 33.72       Na4-Na6-Na2-Cl16=303.89       Na4-Na6-Na2-Cl18=122.52       Na5-Na6-Na2-Na4=294.00        
Na5-Na6-Na2-Na8=240.73        Na5-Na6-Na2-Cl10=222.14       Na5-Na6-Na2-Cl15=327.72       Na5-Na6-Na2-Cl16=237.89       
Na5-Na6-Na2-Cl18= 56.52       Na7-Na6-Na2-Na4= 58.19        Na7-Na6-Na2-Na5=124.19        Na7-Na6-Na2-Na8=  4.92        
Na7-Na6-Na2-Cl10=346.33       Na7-Na6-Na2-Cl15= 91.91       Na7-Na6-Na2-Cl16=  2.08       Na7-Na6-Na2-Cl18=180.71       
Cl14-Na6-Na2-Na4= 57.91       Cl14-Na6-Na2-Na5=123.91       Cl14-Na6-Na2-Na8=  4.64       Cl14-Na6-Na2-Cl10=346.05      
Cl14-Na6-Na2-Cl15= 91.63      Cl14-Na6-Na2-Cl16=  1.80      Cl14-Na6-Na2-Cl18=180.43      Cl16-Na6-Na2-Na4= 56.11       
Cl16-Na6-Na2-Na5=122.11       Cl16-Na6-Na2-Na8=  2.84       Cl16-Na6-Na2-Cl10=344.25      Cl16-Na6-Na2-Cl15= 89.83      
Cl16-Na6-Na2-Cl18=178.63      Cl18-Na6-Na2-Na4=237.48       Cl18-Na6-Na2-Na5=303.48       Cl18-Na6-Na2-Na8=184.21       
Cl18-Na6-Na2-Cl10=165.62      Cl18-Na6-Na2-Cl15=271.20      Cl18-Na6-Na2-Cl16=181.37      Cl19-Na6-Na2-Na4=320.95       
Cl19-Na6-Na2-Na5= 26.95       Cl19-Na6-Na2-Na8=267.68       Cl19-Na6-Na2-Cl10=249.09      Cl19-Na6-Na2-Cl15=354.67      
Cl19-Na6-Na2-Cl16=264.84      Cl19-Na6-Na2-Cl18= 83.47      Na2-Na6-Na3-Na4=357.00        Na2-Na6-Na3-Na7= 74.04        
Na2-Na6-Na3-Cl11= 38.39       Na2-Na6-Na3-Cl14=130.53       Na2-Na6-Na3-Cl19=292.46       Na2-Na6-Na3-O95=297.74        
Na2-Na6-Na3-H96=291.39        Na4-Na6-Na3-Na7= 77.04        Na4-Na6-Na3-Cl11= 41.39       Na4-Na6-Na3-Cl14=133.53       
Na4-Na6-Na3-Cl19=295.47       Na4-Na6-Na3-O95=300.74        Na4-Na6-Na3-H96=294.40        Na5-Na6-Na3-Na4= 50.88        
Na5-Na6-Na3-Na7=127.92        Na5-Na6-Na3-Cl11= 92.28       Na5-Na6-Na3-Cl14=184.42       Na5-Na6-Na3-Cl19=346.35       
Na5-Na6-Na3-O95=351.62        Na5-Na6-Na3-H96=345.28        Na7-Na6-Na3-Na4=282.96        Na7-Na6-Na3-Cl11=324.35       
Na7-Na6-Na3-Cl14= 56.49       Na7-Na6-Na3-Cl19=218.42       Na7-Na6-Na3-O95=223.70        Na7-Na6-Na3-H96=217.36        
Cl14-Na6-Na3-Na4=226.47       Cl14-Na6-Na3-Na7=303.51       Cl14-Na6-Na3-Cl11=267.86      Cl14-Na6-Na3-Cl19=161.93      
Cl14-Na6-Na3-O95=167.21       Cl14-Na6-Na3-H96=160.86       Cl16-Na6-Na3-Na4=320.84       Cl16-Na6-Na3-Na7= 37.88       
Cl16-Na6-Na3-Cl11=  2.23      Cl16-Na6-Na3-Cl14= 94.38      Cl16-Na6-Na3-Cl19=256.31      Cl16-Na6-Na3-O95=261.58       
Cl16-Na6-Na3-H96=255.24       Cl18-Na6-Na3-Na4= 52.85       Cl18-Na6-Na3-Na7=129.89       Cl18-Na6-Na3-Cl11= 94.25      
Cl18-Na6-Na3-Cl14=186.39      Cl18-Na6-Na3-Cl19=348.32      Cl18-Na6-Na3-O95=353.59       Cl18-Na6-Na3-H96=347.25       
Cl19-Na6-Na3-Na4= 64.53       Cl19-Na6-Na3-Na7=141.58       Cl19-Na6-Na3-Cl11=105.93      Cl19-Na6-Na3-Cl14=198.07      
Cl19-Na6-Na3-O95=  5.27       Cl19-Na6-Na3-H96=358.93       Na2-Na6-Na4-Na1=110.10        Na2-Na6-Na4-Na3=177.06        
Na2-Na6-Na4-Na5=289.79        Na2-Na6-Na4-Na7=108.49        Na2-Na6-Na4-Na8= 47.82        Na2-Na6-Na4-Na9=349.25        
Na2-Na6-Na4-Cl11=139.15       Na2-Na6-Na4-Cl12= 48.70       Na2-Na6-Na4-Cl15=328.17       Na2-Na6-Na4-Cl16= 55.63       
Na2-Na6-Na4-Cl17=239.34       Na2-Na6-Na4-Cl19=234.76       Na3-Na6-Na4-Na1=293.04        Na3-Na6-Na4-Na2=182.94        
Na3-Na6-Na4-Na5=112.73        Na3-Na6-Na4-Na7=291.43        Na3-Na6-Na4-Na8=230.76        Na3-Na6-Na4-Na9=172.19        
Na3-Na6-Na4-Cl11=322.09       Na3-Na6-Na4-Cl12=231.64       Na3-Na6-Na4-Cl15=151.11       Na3-Na6-Na4-Cl16=238.57       
Na3-Na6-Na4-Cl17= 62.28       Na3-Na6-Na4-Cl19= 57.70       Na5-Na6-Na4-Na1=180.31        Na5-Na6-Na4-Na2= 70.21        
Na5-Na6-Na4-Na3=247.27        Na5-Na6-Na4-Na7=178.71        Na5-Na6-Na4-Na8=118.03        Na5-Na6-Na4-Na9= 59.47        
Na5-Na6-Na4-Cl11=209.36       Na5-Na6-Na4-Cl12=118.91       Na5-Na6-Na4-Cl15= 38.38       Na5-Na6-Na4-Cl16=125.84       
Na5-Na6-Na4-Cl17=309.55       Na5-Na6-Na4-Cl19=304.98       Na7-Na6-Na4-Na1=  1.61        Na7-Na6-Na4-Na2=251.51        
Na7-Na6-Na4-Na3= 68.57        Na7-Na6-Na4-Na5=181.29        Na7-Na6-Na4-Na8=299.32        Na7-Na6-Na4-Na9=240.76        
Na7-Na6-Na4-Cl11= 30.65       Na7-Na6-Na4-Cl12=300.21       Na7-Na6-Na4-Cl15=219.67       Na7-Na6-Na4-Cl16=307.14       
Na7-Na6-Na4-Cl17=130.85       Na7-Na6-Na4-Cl19=126.27       Cl14-Na6-Na4-Na1=324.33       Cl14-Na6-Na4-Na2=214.23       
Cl14-Na6-Na4-Na3= 31.29       Cl14-Na6-Na4-Na5=144.02       Cl14-Na6-Na4-Na7=322.73       Cl14-Na6-Na4-Na8=262.05       
Cl14-Na6-Na4-Na9=203.49       Cl14-Na6-Na4-Cl11=353.38      Cl14-Na6-Na4-Cl12=262.93      Cl14-Na6-Na4-Cl15=182.40      
Cl14-Na6-Na4-Cl16=269.86      Cl14-Na6-Na4-Cl17= 93.58      Cl14-Na6-Na4-Cl19= 89.00      Cl16-Na6-Na4-Na1= 54.47       
Cl16-Na6-Na4-Na2=304.37       Cl16-Na6-Na4-Na3=121.43       Cl16-Na6-Na4-Na5=234.16       Cl16-Na6-Na4-Na7= 52.86       
Cl16-Na6-Na4-Na8=352.19       Cl16-Na6-Na4-Na9=293.62       Cl16-Na6-Na4-Cl11= 83.52      Cl16-Na6-Na4-Cl12=353.07      
Cl16-Na6-Na4-Cl15=272.54      Cl16-Na6-Na4-Cl17=183.71      Cl16-Na6-Na4-Cl19=179.13      Cl18-Na6-Na4-Na1=147.58       
Cl18-Na6-Na4-Na2= 37.47       Cl18-Na6-Na4-Na3=214.53       Cl18-Na6-Na4-Na5=327.26       Cl18-Na6-Na4-Na7=145.97       
Cl18-Na6-Na4-Na8= 85.29       Cl18-Na6-Na4-Na9= 26.73       Cl18-Na6-Na4-Cl11=176.62      Cl18-Na6-Na4-Cl12= 86.17      
Cl18-Na6-Na4-Cl15=  5.64      Cl18-Na6-Na4-Cl16= 93.10      Cl18-Na6-Na4-Cl17=276.82      Cl18-Na6-Na4-Cl19=272.24      
Cl19-Na6-Na4-Na1=235.34       Cl19-Na6-Na4-Na2=125.24       Cl19-Na6-Na4-Na3=302.30       Cl19-Na6-Na4-Na5= 55.02       
Cl19-Na6-Na4-Na7=233.73       Cl19-Na6-Na4-Na8=173.05       Cl19-Na6-Na4-Na9=114.49       Cl19-Na6-Na4-Cl11=264.38      
Cl19-Na6-Na4-Cl12=173.94      Cl19-Na6-Na4-Cl15= 93.40      Cl19-Na6-Na4-Cl16=180.87      Cl19-Na6-Na4-Cl17=  4.58      
Na2-Na6-Na5-Na4= 75.31        Na2-Na6-Na5-Cl15= 33.21       Na2-Na6-Na5-Cl18=303.69       Na2-Na6-Na5-Cl19=139.71       
Na2-Na6-Na5-O80=125.06        Na3-Na6-Na5-Na2=234.37        Na3-Na6-Na5-Na4=309.67        Na3-Na6-Na5-Cl15=267.58       
Na3-Na6-Na5-Cl18=178.06       Na3-Na6-Na5-Cl19= 14.08       Na3-Na6-Na5-O80=359.43        Na4-Na6-Na5-Na2=284.69        
Na4-Na6-Na5-Cl15=317.91       Na4-Na6-Na5-Cl18=228.39       Na4-Na6-Na5-Cl19= 64.40       Na4-Na6-Na5-O80= 49.76        
Na7-Na6-Na5-Na2=286.04        Na7-Na6-Na5-Na4=  1.35        Na7-Na6-Na5-Cl15=319.25       Na7-Na6-Na5-Cl18=229.73       
Na7-Na6-Na5-Cl19= 65.75       Na7-Na6-Na5-O80= 51.10        Cl14-Na6-Na5-Na2=229.97       Cl14-Na6-Na5-Na4=305.28       
Cl14-Na6-Na5-Cl15=263.18      Cl14-Na6-Na5-Cl18=173.66      Cl14-Na6-Na5-Cl19=  9.68      Cl14-Na6-Na5-O80=355.03       
Cl16-Na6-Na5-Na2=321.50       Cl16-Na6-Na5-Na4= 36.81       Cl16-Na6-Na5-Cl15=354.71      Cl16-Na6-Na5-Cl18=265.20      
Cl16-Na6-Na5-Cl19=101.21      Cl16-Na6-Na5-O80= 86.57       Cl18-Na6-Na5-Na2= 56.31       Cl18-Na6-Na5-Na4=131.61       
Cl18-Na6-Na5-Cl15= 89.52      Cl18-Na6-Na5-Cl19=196.02      Cl18-Na6-Na5-O80=181.37       Cl19-Na6-Na5-Na2=220.29       
Cl19-Na6-Na5-Na4=295.60       Cl19-Na6-Na5-Cl15=253.50      Cl19-Na6-Na5-Cl18=163.98      Cl19-Na6-Na5-O80=345.35       
Na1-Na7-Na3-Na4=310.99        Na1-Na7-Na3-Na6=240.15        Na1-Na7-Na3-Cl11=  8.24       Na1-Na7-Na3-Cl14=184.57       
Na1-Na7-Na3-Cl19=266.95       Na1-Na7-Na3-O95=352.91        Na1-Na7-Na3-H96=314.44        Na4-Na7-Na3-Na6=289.16        
Na4-Na7-Na3-Cl11= 57.25       Na4-Na7-Na3-Cl14=233.58       Na4-Na7-Na3-Cl19=315.97       Na4-Na7-Na3-O95= 41.93        
Na4-Na7-Na3-H96=  3.46        Na6-Na7-Na3-Na4= 70.84        Na6-Na7-Na3-Cl11=128.09       Na6-Na7-Na3-Cl14=304.42       
Na6-Na7-Na3-Cl19= 26.81       Na6-Na7-Na3-O95=112.76        Na6-Na7-Na3-H96= 74.30        Na8-Na7-Na3-Na4=  2.67        
Na8-Na7-Na3-Na6=291.83        Na8-Na7-Na3-Cl11= 59.92       Na8-Na7-Na3-Cl14=236.25       Na8-Na7-Na3-Cl19=318.64       
Na8-Na7-Na3-O95= 44.60        Na8-Na7-Na3-H96=  6.13        Cl11-Na7-Na3-Na4=302.75       Cl11-Na7-Na3-Na6=231.91       
Cl11-Na7-Na3-Cl14=176.33      Cl11-Na7-Na3-Cl19=258.71      Cl11-Na7-Na3-O95=344.67       Cl11-Na7-Na3-H96=306.20       
Cl13-Na7-Na3-Na4=270.68       Cl13-Na7-Na3-Na6=199.84       Cl13-Na7-Na3-Cl11=327.93      Cl13-Na7-Na3-Cl14=144.26      
Cl13-Na7-Na3-Cl19=226.65      Cl13-Na7-Na3-O95=312.60       Cl13-Na7-Na3-H96=274.14       Cl14-Na7-Na3-Na4=126.42       
Cl14-Na7-Na3-Na6= 55.58       Cl14-Na7-Na3-Cl11=183.67      Cl14-Na7-Na3-Cl19= 82.39      Cl14-Na7-Na3-O95=168.35       
Cl14-Na7-Na3-H96=129.88       Cl16-Na7-Na3-Na4= 33.87       Cl16-Na7-Na3-Na6=323.04       Cl16-Na7-Na3-Cl11= 91.13      
Cl16-Na7-Na3-Cl14=267.45      Cl16-Na7-Na3-Cl19=349.84      Cl16-Na7-Na3-O95= 75.80       Cl16-Na7-Na3-H96= 37.33       
Na1-Na7-Na4-Na2=232.05        Na1-Na7-Na4-Na3=106.20        Na1-Na7-Na4-Na5=179.89        Na1-Na7-Na4-Na6=178.62        
Na1-Na7-Na4-Na8=283.16        Na1-Na7-Na4-Na9=293.68        Na1-Na7-Na4-Cl11= 47.46       Na1-Na7-Na4-Cl12=317.69       
Na1-Na7-Na4-Cl15=233.86       Na1-Na7-Na4-Cl16=233.81       Na1-Na7-Na4-Cl17= 55.51       Na1-Na7-Na4-Cl19=144.64       
Na3-Na7-Na4-Na1=253.80        Na3-Na7-Na4-Na2=125.85        Na3-Na7-Na4-Na5= 73.69        Na3-Na7-Na4-Na6= 72.42        
Na3-Na7-Na4-Na8=176.97        Na3-Na7-Na4-Na9=187.48        Na3-Na7-Na4-Cl11=301.27       Na3-Na7-Na4-Cl12=211.49       
Na3-Na7-Na4-Cl15=127.66       Na3-Na7-Na4-Cl16=127.61       Na3-Na7-Na4-Cl17=309.31       Na3-Na7-Na4-Cl19= 38.44       
Na6-Na7-Na4-Na1=181.38        Na6-Na7-Na4-Na2= 53.43        Na6-Na7-Na4-Na3=287.58        Na6-Na7-Na4-Na5=  1.27        
Na6-Na7-Na4-Na8=104.55        Na6-Na7-Na4-Na9=115.06        Na6-Na7-Na4-Cl11=228.85       Na6-Na7-Na4-Cl12=139.07       
Na6-Na7-Na4-Cl15= 55.24       Na6-Na7-Na4-Cl16= 55.19       Na6-Na7-Na4-Cl17=236.90       Na6-Na7-Na4-Cl19=326.02       
Na8-Na7-Na4-Na1= 76.84        Na8-Na7-Na4-Na2=308.89        Na8-Na7-Na4-Na3=183.03        Na8-Na7-Na4-Na5=256.73        
Na8-Na7-Na4-Na6=255.45        Na8-Na7-Na4-Na9= 10.52        Na8-Na7-Na4-Cl11=124.30       Na8-Na7-Na4-Cl12= 34.53       
Na8-Na7-Na4-Cl15=310.70       Na8-Na7-Na4-Cl16=310.65       Na8-Na7-Na4-Cl17=132.35       Na8-Na7-Na4-Cl19=221.47       
Cl11-Na7-Na4-Na1=312.54       Cl11-Na7-Na4-Na2=184.59       Cl11-Na7-Na4-Na3= 58.73       Cl11-Na7-Na4-Na5=132.43       
Cl11-Na7-Na4-Na6=131.15       Cl11-Na7-Na4-Na8=235.70       Cl11-Na7-Na4-Na9=246.22       Cl11-Na7-Na4-Cl12=270.23      
Cl11-Na7-Na4-Cl15=186.40      Cl11-Na7-Na4-Cl16=186.35      Cl11-Na7-Na4-Cl17=  8.05      Cl11-Na7-Na4-Cl19= 97.17      
Cl13-Na7-Na4-Na1= 36.46       Cl13-Na7-Na4-Na2=268.51       Cl13-Na7-Na4-Na3=142.66       Cl13-Na7-Na4-Na5=216.35       
Cl13-Na7-Na4-Na6=215.08       Cl13-Na7-Na4-Na8=319.62       Cl13-Na7-Na4-Na9=330.14       Cl13-Na7-Na4-Cl11= 83.92      
Cl13-Na7-Na4-Cl12=354.15      Cl13-Na7-Na4-Cl15=270.32      Cl13-Na7-Na4-Cl16=270.27      Cl13-Na7-Na4-Cl17= 91.97      
Cl13-Na7-Na4-Cl19=181.10      Cl14-Na7-Na4-Na1=218.40       Cl14-Na7-Na4-Na2= 90.45       Cl14-Na7-Na4-Na3=324.60       
Cl14-Na7-Na4-Na5= 38.29       Cl14-Na7-Na4-Na6= 37.02       Cl14-Na7-Na4-Na8=141.56       Cl14-Na7-Na4-Na9=152.08       
Cl14-Na7-Na4-Cl11=265.86      Cl14-Na7-Na4-Cl12=176.09      Cl14-Na7-Na4-Cl15= 92.26      Cl14-Na7-Na4-Cl16= 92.21      
Cl14-Na7-Na4-Cl17=273.91      Cl14-Na7-Na4-Cl19=  3.04      Cl16-Na7-Na4-Na1=126.19       Cl16-Na7-Na4-Na2=358.24       
Cl16-Na7-Na4-Na3=232.39       Cl16-Na7-Na4-Na5=306.08       Cl16-Na7-Na4-Na6=304.81       Cl16-Na7-Na4-Na8= 49.35       
Cl16-Na7-Na4-Na9= 59.87       Cl16-Na7-Na4-Cl11=173.65      Cl16-Na7-Na4-Cl12= 83.88      Cl16-Na7-Na4-Cl15=  0.05      
Cl16-Na7-Na4-Cl17=181.70      Cl16-Na7-Na4-Cl19=270.82      Na1-Na7-Na6-Na2=301.16        Na1-Na7-Na6-Na3= 64.14        
Na1-Na7-Na6-Na4=358.87        Na1-Na7-Na6-Na5=357.61        Na1-Na7-Na6-Cl14=120.90       Na1-Na7-Na6-Cl16=303.30       
Na1-Na7-Na6-Cl18=300.37       Na1-Na7-Na6-Cl19= 37.42       Na3-Na7-Na6-Na2=237.01        Na3-Na7-Na6-Na4=294.73        
Na3-Na7-Na6-Na5=293.46        Na3-Na7-Na6-Cl14= 56.75       Na3-Na7-Na6-Cl16=239.15       Na3-Na7-Na6-Cl18=236.23       
Na3-Na7-Na6-Cl19=333.27       Na4-Na7-Na6-Na2=302.28        Na4-Na7-Na6-Na3= 65.27        Na4-Na7-Na6-Na5=358.73        
Na4-Na7-Na6-Cl14=122.02       Na4-Na7-Na6-Cl16=304.42       Na4-Na7-Na6-Cl18=301.50       Na4-Na7-Na6-Cl19= 38.54       
Na8-Na7-Na6-Na2=355.81        Na8-Na7-Na6-Na3=118.79        Na8-Na7-Na6-Na4= 53.52        Na8-Na7-Na6-Na5= 52.26        
Na8-Na7-Na6-Cl14=175.55       Na8-Na7-Na6-Cl16=357.95       Na8-Na7-Na6-Cl18=355.02       Na8-Na7-Na6-Cl19= 92.07       
Cl11-Na7-Na6-Na2=270.76       Cl11-Na7-Na6-Na3= 33.74       Cl11-Na7-Na6-Na4=328.47       Cl11-Na7-Na6-Na5=327.21       
Cl11-Na7-Na6-Cl14= 90.50      Cl11-Na7-Na6-Cl16=272.90      Cl11-Na7-Na6-Cl18=269.97      Cl11-Na7-Na6-Cl19=  7.02      
Cl13-Na7-Na6-Na2= 36.07       Cl13-Na7-Na6-Na3=159.05       Cl13-Na7-Na6-Na4= 93.78       Cl13-Na7-Na6-Na5= 92.52       
Cl13-Na7-Na6-Cl14=215.81      Cl13-Na7-Na6-Cl16= 38.21      Cl13-Na7-Na6-Cl18= 35.28      Cl13-Na7-Na6-Cl19=132.33      
Cl14-Na7-Na6-Na2=180.26       Cl14-Na7-Na6-Na3=303.25       Cl14-Na7-Na6-Na4=237.98       Cl14-Na7-Na6-Na5=236.71       
Cl14-Na7-Na6-Cl16=182.40      Cl14-Na7-Na6-Cl18=179.48      Cl14-Na7-Na6-Cl19=276.52      Cl16-Na7-Na6-Na2=357.86       
Cl16-Na7-Na6-Na3=120.85       Cl16-Na7-Na6-Na4= 55.58       Cl16-Na7-Na6-Na5= 54.31       Cl16-Na7-Na6-Cl14=177.60      
Cl16-Na7-Na6-Cl18=357.08      Cl16-Na7-Na6-Cl19= 94.12      Na1-Na8-Na2-Na4=  1.41        Na1-Na8-Na2-Na5=356.02        
Na1-Na8-Na2-Na6= 53.45        Na1-Na8-Na2-Cl10=217.45       Na1-Na8-Na2-Cl15=322.67       Na1-Na8-Na2-Cl16= 56.16       
Na1-Na8-Na2-Cl18= 48.77       Na4-Na8-Na2-Na5=354.60        Na4-Na8-Na2-Na6= 52.04        Na4-Na8-Na2-Cl10=216.04       
Na4-Na8-Na2-Cl15=321.25       Na4-Na8-Na2-Cl16= 54.75       Na4-Na8-Na2-Cl18= 47.36       Na7-Na8-Na2-Na4=303.46        
Na7-Na8-Na2-Na5=298.06        Na7-Na8-Na2-Na6=355.50        Na7-Na8-Na2-Cl10=159.50       Na7-Na8-Na2-Cl15=264.71       
Na7-Na8-Na2-Cl16=358.21       Na7-Na8-Na2-Cl18=350.82       Na9-Na8-Na2-Na4= 58.67        Na9-Na8-Na2-Na5= 53.27        
Na9-Na8-Na2-Na6=110.70        Na9-Na8-Na2-Cl10=274.70       Na9-Na8-Na2-Cl15= 19.92       Na9-Na8-Na2-Cl16=113.41       
Na9-Na8-Na2-Cl18=106.03       Cl10-Na8-Na2-Na4=143.96       Cl10-Na8-Na2-Na5=138.57       Cl10-Na8-Na2-Na6=196.00       
Cl10-Na8-Na2-Cl15=105.22      Cl10-Na8-Na2-Cl16=198.71      Cl10-Na8-Na2-Cl18=191.32      Cl12-Na8-Na2-Na4= 35.22       
Cl12-Na8-Na2-Na5= 29.82       Cl12-Na8-Na2-Na6= 87.26       Cl12-Na8-Na2-Cl10=251.26      Cl12-Na8-Na2-Cl15=356.47      
Cl12-Na8-Na2-Cl16= 89.97      Cl12-Na8-Na2-Cl18= 82.58      Cl16-Na8-Na2-Na4=305.25       Cl16-Na8-Na2-Na5=299.86       
Cl16-Na8-Na2-Na6=357.29       Cl16-Na8-Na2-Cl10=161.29      Cl16-Na8-Na2-Cl15=266.51      Cl16-Na8-Na2-Cl18=352.61      
O50-Na8-Na2-Na4=227.49        O50-Na8-Na2-Na5=222.10        O50-Na8-Na2-Na6=279.53        O50-Na8-Na2-Cl10= 83.53       
O50-Na8-Na2-Cl15=188.75       O50-Na8-Na2-Cl16=282.24       O50-Na8-Na2-Cl18=274.85       C52-Na8-Na2-Na4=211.45        
C52-Na8-Na2-Na5=206.05        C52-Na8-Na2-Na6=263.49        C52-Na8-Na2-Cl10= 67.48       C52-Na8-Na2-Cl15=172.70       
C52-Na8-Na2-Cl16=266.19       C52-Na8-Na2-Cl18=258.81       C55-Na8-Na2-Na4=226.42        C55-Na8-Na2-Na5=221.02        
C55-Na8-Na2-Na6=278.46        C55-Na8-Na2-Cl10= 82.46       C55-Na8-Na2-Cl15=187.67       C55-Na8-Na2-Cl16=281.17       
C55-Na8-Na2-Cl18=273.78       H56-Na8-Na2-Na4=222.64        H56-Na8-Na2-Na5=217.24        H56-Na8-Na2-Na6=274.68        
H56-Na8-Na2-Cl10= 78.68       H56-Na8-Na2-Cl15=183.89       H56-Na8-Na2-Cl16=277.39       H56-Na8-Na2-Cl18=270.00       
Na1-Na8-Na4-Na2=181.59        Na1-Na8-Na4-Na3= 78.48        Na1-Na8-Na4-Na5=187.00        Na1-Na8-Na4-Na6=130.83        
Na1-Na8-Na4-Na7= 75.45        Na1-Na8-Na4-Na9=264.08        Na1-Na8-Na4-Cl11= 41.43       Na1-Na8-Na4-Cl12=311.81       
Na1-Na8-Na4-Cl15=218.69       Na1-Na8-Na4-Cl16=123.00       Na1-Na8-Na4-Cl17=298.94       Na1-Na8-Na4-Cl19=137.23       
Na2-Na8-Na4-Na1=178.41        Na2-Na8-Na4-Na3=256.89        Na2-Na8-Na4-Na5=  5.42        Na2-Na8-Na4-Na6=309.24        
Na2-Na8-Na4-Na7=253.86        Na2-Na8-Na4-Na9= 82.50        Na2-Na8-Na4-Cl11=219.84       Na2-Na8-Na4-Cl12=130.22       
Na2-Na8-Na4-Cl15= 37.10       Na2-Na8-Na4-Cl16=301.41       Na2-Na8-Na4-Cl17=117.35       Na2-Na8-Na4-Cl19=315.64       
Na7-Na8-Na4-Na1=284.55        Na7-Na8-Na4-Na2=106.14        Na7-Na8-Na4-Na3=  3.03        Na7-Na8-Na4-Na5=111.55        
Na7-Na8-Na4-Na6= 55.38        Na7-Na8-Na4-Na9=188.63        Na7-Na8-Na4-Cl11=325.98       Na7-Na8-Na4-Cl12=236.36       
Na7-Na8-Na4-Cl15=143.24       Na7-Na8-Na4-Cl16= 47.55       Na7-Na8-Na4-Cl17=223.49       Na7-Na8-Na4-Cl19= 61.78       
Na9-Na8-Na4-Na1= 95.92        Na9-Na8-Na4-Na2=277.50        Na9-Na8-Na4-Na3=174.40        Na9-Na8-Na4-Na5=282.92        
Na9-Na8-Na4-Na6=226.74        Na9-Na8-Na4-Na7=171.37        Na9-Na8-Na4-Cl11=137.35       Na9-Na8-Na4-Cl12= 47.72       
Na9-Na8-Na4-Cl15=314.61       Na9-Na8-Na4-Cl16=218.92       Na9-Na8-Na4-Cl17= 34.85       Na9-Na8-Na4-Cl19=233.15       
Cl10-Na8-Na4-Na1=151.10       Cl10-Na8-Na4-Na2=332.69       Cl10-Na8-Na4-Na3=229.58       Cl10-Na8-Na4-Na5=338.11       
Cl10-Na8-Na4-Na6=281.93       Cl10-Na8-Na4-Na7=226.55       Cl10-Na8-Na4-Na9= 55.19       Cl10-Na8-Na4-Cl11=192.53      
Cl10-Na8-Na4-Cl12=102.91      Cl10-Na8-Na4-Cl15=  9.79      Cl10-Na8-Na4-Cl16=274.10      Cl10-Na8-Na4-Cl17= 90.04      
Cl10-Na8-Na4-Cl19=288.33      Cl12-Na8-Na4-Na1= 48.19       Cl12-Na8-Na4-Na2=229.78       Cl12-Na8-Na4-Na3=126.67       
Cl12-Na8-Na4-Na5=235.20       Cl12-Na8-Na4-Na6=179.02       Cl12-Na8-Na4-Na7=123.64       Cl12-Na8-Na4-Na9=312.28       
Cl12-Na8-Na4-Cl11= 89.62      Cl12-Na8-Na4-Cl15=266.88      Cl12-Na8-Na4-Cl16=171.19      Cl12-Na8-Na4-Cl17=347.13      
Cl12-Na8-Na4-Cl19=185.42      Cl16-Na8-Na4-Na1=237.00       Cl16-Na8-Na4-Na2= 58.59       Cl16-Na8-Na4-Na3=315.48       
Cl16-Na8-Na4-Na5= 64.00       Cl16-Na8-Na4-Na6=  7.83       Cl16-Na8-Na4-Na7=312.45       Cl16-Na8-Na4-Na9=141.08       
Cl16-Na8-Na4-Cl11=278.43      Cl16-Na8-Na4-Cl12=188.81      Cl16-Na8-Na4-Cl15= 95.69      Cl16-Na8-Na4-Cl17=175.94      
Cl16-Na8-Na4-Cl19= 14.23      O50-Na8-Na4-Na1=325.42        O50-Na8-Na4-Na2=147.01        O50-Na8-Na4-Na3= 43.90        
O50-Na8-Na4-Na5=152.42        O50-Na8-Na4-Na6= 96.25        O50-Na8-Na4-Na7= 40.87        O50-Na8-Na4-Na9=229.50        
O50-Na8-Na4-Cl11=  6.85       O50-Na8-Na4-Cl12=277.23       O50-Na8-Na4-Cl15=184.11       O50-Na8-Na4-Cl16= 88.42       
O50-Na8-Na4-Cl17=264.36       O50-Na8-Na4-Cl19=102.65       C52-Na8-Na4-Na1=286.39        C52-Na8-Na4-Na2=107.98        
C52-Na8-Na4-Na3=  4.87        C52-Na8-Na4-Na5=113.40        C52-Na8-Na4-Na6= 57.22        C52-Na8-Na4-Na7=  1.84        
C52-Na8-Na4-Na9=190.48        C52-Na8-Na4-Cl11=327.82       C52-Na8-Na4-Cl12=238.20       C52-Na8-Na4-Cl15=145.08       
C52-Na8-Na4-Cl16= 49.39       C52-Na8-Na4-Cl17=225.33       C52-Na8-Na4-Cl19= 63.62       C55-Na8-Na4-Na1=250.42        
C55-Na8-Na4-Na2= 72.00        C55-Na8-Na4-Na3=328.90        C55-Na8-Na4-Na5= 77.42        C55-Na8-Na4-Na6= 21.24        
C55-Na8-Na4-Na7=325.87        C55-Na8-Na4-Na9=154.50        C55-Na8-Na4-Cl11=291.85       C55-Na8-Na4-Cl12=202.22       
C55-Na8-Na4-Cl15=109.11       C55-Na8-Na4-Cl16= 13.42       C55-Na8-Na4-Cl17=189.35       C55-Na8-Na4-Cl19= 27.65       
H56-Na8-Na4-Na1=228.03        H56-Na8-Na4-Na2= 49.62        H56-Na8-Na4-Na3=306.51        H56-Na8-Na4-Na5= 55.03        
H56-Na8-Na4-Na6=358.85        H56-Na8-Na4-Na7=303.48        H56-Na8-Na4-Na9=132.11        H56-Na8-Na4-Cl11=269.46       
H56-Na8-Na4-Cl12=179.84       H56-Na8-Na4-Cl15= 86.72       H56-Na8-Na4-Cl16=351.03       H56-Na8-Na4-Cl17=166.97       
H56-Na8-Na4-Cl19=  5.26       Na1-Na8-Na7-Na3=296.83        Na1-Na8-Na7-Na4=299.48        Na1-Na8-Na7-Na6=243.39        
Na1-Na8-Na7-Cl11=334.63       Na1-Na8-Na7-Cl13= 83.24       Na1-Na8-Na7-Cl14=247.40       Na1-Na8-Na7-Cl16=241.09       
Na2-Na8-Na7-Na1=121.07        Na2-Na8-Na7-Na3= 57.89        Na2-Na8-Na7-Na4= 60.54        Na2-Na8-Na7-Na6=  4.46        
Na2-Na8-Na7-Cl11= 95.69       Na2-Na8-Na7-Cl13=204.31       Na2-Na8-Na7-Cl14=  8.47       Na2-Na8-Na7-Cl16=  2.16       
Na4-Na8-Na7-Na1= 60.52        Na4-Na8-Na7-Na3=357.35        Na4-Na8-Na7-Na6=303.91        Na4-Na8-Na7-Cl11= 35.15       
Na4-Na8-Na7-Cl13=143.77       Na4-Na8-Na7-Cl14=307.93       Na4-Na8-Na7-Cl16=301.62       Na9-Na8-Na7-Na1= 52.90        
Na9-Na8-Na7-Na3=349.73        Na9-Na8-Na7-Na4=352.38        Na9-Na8-Na7-Na6=296.29        Na9-Na8-Na7-Cl11= 27.53       
Na9-Na8-Na7-Cl13=136.14       Na9-Na8-Na7-Cl14=300.30       Na9-Na8-Na7-Cl16=293.99       Cl10-Na8-Na7-Na1=142.96       
Cl10-Na8-Na7-Na3= 79.79       Cl10-Na8-Na7-Na4= 82.44       Cl10-Na8-Na7-Na6= 26.35       Cl10-Na8-Na7-Cl11=117.59      
Cl10-Na8-Na7-Cl13=226.21      Cl10-Na8-Na7-Cl14= 30.37      Cl10-Na8-Na7-Cl16= 24.06      Cl12-Na8-Na7-Na1= 22.11       
Cl12-Na8-Na7-Na3=318.93       Cl12-Na8-Na7-Na4=321.58       Cl12-Na8-Na7-Na6=265.50       Cl12-Na8-Na7-Cl11=356.73      
Cl12-Na8-Na7-Cl13=105.35      Cl12-Na8-Na7-Cl14=269.51      Cl12-Na8-Na7-Cl16=263.20      Cl16-Na8-Na7-Na1=118.91       
Cl16-Na8-Na7-Na3= 55.73       Cl16-Na8-Na7-Na4= 58.38       Cl16-Na8-Na7-Na6=  2.30       Cl16-Na8-Na7-Cl11= 93.53      
Cl16-Na8-Na7-Cl13=202.15      Cl16-Na8-Na7-Cl14=  6.31      O50-Na8-Na7-Na1=269.28        O50-Na8-Na7-Na3=206.10        
O50-Na8-Na7-Na4=208.75        O50-Na8-Na7-Na6=152.67        O50-Na8-Na7-Cl11=243.90       O50-Na8-Na7-Cl13=352.52       
O50-Na8-Na7-Cl14=156.68       O50-Na8-Na7-Cl16=150.37       C52-Na8-Na7-Na1=241.40        C52-Na8-Na7-Na3=178.22        
C52-Na8-Na7-Na4=180.87        C52-Na8-Na7-Na6=124.79        C52-Na8-Na7-Cl11=216.02       C52-Na8-Na7-Cl13=324.64       
C52-Na8-Na7-Cl14=128.80       C52-Na8-Na7-Cl16=122.49       C55-Na8-Na7-Na1=214.57        C55-Na8-Na7-Na3=151.39        
C55-Na8-Na7-Na4=154.04        C55-Na8-Na7-Na6= 97.95        C55-Na8-Na7-Cl11=189.19       C55-Na8-Na7-Cl13=297.81       
C55-Na8-Na7-Cl14=101.97       C55-Na8-Na7-Cl16= 95.66       H56-Na8-Na7-Na1=194.47        H56-Na8-Na7-Na3=131.29        
H56-Na8-Na7-Na4=133.94        H56-Na8-Na7-Na6= 77.86        H56-Na8-Na7-Cl11=169.09       H56-Na8-Na7-Cl13=277.71       
H56-Na8-Na7-Cl14= 81.87       H56-Na8-Na7-Cl16= 75.56       Na8-Na9-Na4-Na1=291.11        Na8-Na9-Na4-Na2= 58.01        
Na8-Na9-Na4-Na3=207.15        Na8-Na9-Na4-Na5=115.99        Na8-Na9-Na4-Na6= 67.61        Na8-Na9-Na4-Na7=349.74        
Na8-Na9-Na4-Cl11=291.25       Na8-Na9-Na4-Cl12=314.70       Na8-Na9-Na4-Cl15= 98.15       Na8-Na9-Na4-Cl16= 26.66       
Na8-Na9-Na4-Cl17=203.99       Na8-Na9-Na4-Cl19=125.85       Cl12-Na9-Na4-Na1=336.41       Cl12-Na9-Na4-Na2=103.32       
Cl12-Na9-Na4-Na3=252.46       Cl12-Na9-Na4-Na5=161.29       Cl12-Na9-Na4-Na6=112.91       Cl12-Na9-Na4-Na7= 35.04       
Cl12-Na9-Na4-Na8= 45.30       Cl12-Na9-Na4-Cl11=336.55      Cl12-Na9-Na4-Cl15=143.45      Cl12-Na9-Na4-Cl16= 71.96      
Cl12-Na9-Na4-Cl17=249.29      Cl12-Na9-Na4-Cl19=171.15      Cl15-Na9-Na4-Na1=192.95       Cl15-Na9-Na4-Na2=319.86       
Cl15-Na9-Na4-Na3=109.00       Cl15-Na9-Na4-Na5= 17.84       Cl15-Na9-Na4-Na6=329.46       Cl15-Na9-Na4-Na7=251.58       
Cl15-Na9-Na4-Na8=261.85       Cl15-Na9-Na4-Cl11=193.10      Cl15-Na9-Na4-Cl12=216.55      Cl15-Na9-Na4-Cl16=288.51      
Cl15-Na9-Na4-Cl17=105.84      Cl15-Na9-Na4-Cl19= 27.70      O20-Na9-Na4-Na1=260.28        O20-Na9-Na4-Na2= 27.19        
O20-Na9-Na4-Na3=176.33        O20-Na9-Na4-Na5= 85.16        O20-Na9-Na4-Na6= 36.78        O20-Na9-Na4-Na7=318.91        
O20-Na9-Na4-Na8=329.17        O20-Na9-Na4-Cl11=260.43       O20-Na9-Na4-Cl12=283.87       O20-Na9-Na4-Cl15= 67.32       
O20-Na9-Na4-Cl16=355.83       O20-Na9-Na4-Cl17=173.17       O20-Na9-Na4-Cl19= 95.02       C22-Na9-Na4-Na1=299.93        
C22-Na9-Na4-Na2= 66.84        C22-Na9-Na4-Na3=215.98        C22-Na9-Na4-Na5=124.81        C22-Na9-Na4-Na6= 76.43        
C22-Na9-Na4-Na7=358.56        C22-Na9-Na4-Na8=  8.82        C22-Na9-Na4-Cl11=300.07       C22-Na9-Na4-Cl12=323.52       
C22-Na9-Na4-Cl15=106.97       C22-Na9-Na4-Cl16= 35.48       C22-Na9-Na4-Cl17=212.81       C22-Na9-Na4-Cl19=134.67       
C25-Na9-Na4-Na1=344.13        C25-Na9-Na4-Na2=111.04        C25-Na9-Na4-Na3=260.18        C25-Na9-Na4-Na5=169.02        
C25-Na9-Na4-Na6=120.64        C25-Na9-Na4-Na7= 42.76        C25-Na9-Na4-Na8= 53.03        C25-Na9-Na4-Cl11=344.28       
C25-Na9-Na4-Cl12=  7.73       C25-Na9-Na4-Cl15=151.18       C25-Na9-Na4-Cl16= 79.68       C25-Na9-Na4-Cl17=257.02       
C25-Na9-Na4-Cl19=178.88       H26-Na9-Na4-Na1= 11.85        H26-Na9-Na4-Na2=138.75        H26-Na9-Na4-Na3=287.89        
H26-Na9-Na4-Na5=196.73        H26-Na9-Na4-Na6=148.35        H26-Na9-Na4-Na7= 70.48        H26-Na9-Na4-Na8= 80.74        
H26-Na9-Na4-Cl11= 11.99       H26-Na9-Na4-Cl12= 35.44       H26-Na9-Na4-Cl15=178.89       H26-Na9-Na4-Cl16=107.40       
H26-Na9-Na4-Cl17=284.73       H26-Na9-Na4-Cl19=206.59       O65-Na9-Na4-Na1= 79.27        O65-Na9-Na4-Na2=206.18        
O65-Na9-Na4-Na3=355.32        O65-Na9-Na4-Na5=264.16        O65-Na9-Na4-Na6=215.78        O65-Na9-Na4-Na7=137.90        
O65-Na9-Na4-Na8=148.17        O65-Na9-Na4-Cl11= 79.42       O65-Na9-Na4-Cl12=102.86       O65-Na9-Na4-Cl15=246.32       
O65-Na9-Na4-Cl16=174.82       O65-Na9-Na4-Cl17=352.16       O65-Na9-Na4-Cl19=274.02       H66-Na9-Na4-Na1= 82.58        
H66-Na9-Na4-Na2=209.49        H66-Na9-Na4-Na3=358.63        H66-Na9-Na4-Na5=267.47        H66-Na9-Na4-Na6=219.09        
H66-Na9-Na4-Na7=141.21        H66-Na9-Na4-Na8=151.48        H66-Na9-Na4-Cl11= 82.73       H66-Na9-Na4-Cl12=106.18       
H66-Na9-Na4-Cl15=249.63       H66-Na9-Na4-Cl16=178.14       H66-Na9-Na4-Cl17=355.47       H66-Na9-Na4-Cl19=277.33       
C67-Na9-Na4-Na1=101.09        C67-Na9-Na4-Na2=228.00        C67-Na9-Na4-Na3= 17.14        C67-Na9-Na4-Na5=285.98        
C67-Na9-Na4-Na6=237.60        C67-Na9-Na4-Na7=159.72        C67-Na9-Na4-Na8=169.99        C67-Na9-Na4-Cl11=101.24       
C67-Na9-Na4-Cl12=124.69       C67-Na9-Na4-Cl15=268.14       C67-Na9-Na4-Cl16=196.65       C67-Na9-Na4-Cl17= 13.98       
C67-Na9-Na4-Cl19=295.84       Na4-Na9-Na8-Na1= 55.40        Na4-Na9-Na8-Na2=286.85        Na4-Na9-Na8-Na7=  8.19        
Na4-Na9-Na8-Cl10=235.54       Na4-Na9-Na8-Cl12= 66.20       Na4-Na9-Na8-Cl16=332.22       Na4-Na9-Na8-O50=116.54        
Na4-Na9-Na8-C52=168.89        Na4-Na9-Na8-C55=249.54        Na4-Na9-Na8-H56=262.34        Cl12-Na9-Na8-Na1=349.20       
Cl12-Na9-Na8-Na2=220.65       Cl12-Na9-Na8-Na4=293.80       Cl12-Na9-Na8-Na7=301.99       Cl12-Na9-Na8-Cl10=169.34      
Cl12-Na9-Na8-Cl16=266.02      Cl12-Na9-Na8-O50= 50.34       Cl12-Na9-Na8-C52=102.70       Cl12-Na9-Na8-C55=183.34       
Cl12-Na9-Na8-H56=196.14       Cl15-Na9-Na8-Na1=107.28       Cl15-Na9-Na8-Na2=338.72       Cl15-Na9-Na8-Na4= 51.88       
Cl15-Na9-Na8-Na7= 60.07       Cl15-Na9-Na8-Cl10=287.42      Cl15-Na9-Na8-Cl12=118.07      Cl15-Na9-Na8-Cl16= 24.09      
Cl15-Na9-Na8-O50=168.42       Cl15-Na9-Na8-C52=220.77       Cl15-Na9-Na8-C55=301.42       Cl15-Na9-Na8-H56=314.22       
O20-Na9-Na8-Na1=212.76        O20-Na9-Na8-Na2= 84.21        O20-Na9-Na8-Na4=157.36        O20-Na9-Na8-Na7=165.55        
O20-Na9-Na8-Cl10= 32.90       O20-Na9-Na8-Cl12=223.56       O20-Na9-Na8-Cl16=129.58       O20-Na9-Na8-O50=273.90        
O20-Na9-Na8-C52=326.26        O20-Na9-Na8-C55= 46.90        O20-Na9-Na8-H56= 59.70        C22-Na9-Na8-Na1=241.79        
C22-Na9-Na8-Na2=113.23        C22-Na9-Na8-Na4=186.39        C22-Na9-Na8-Na7=194.58        C22-Na9-Na8-Cl10= 61.93       
C22-Na9-Na8-Cl12=252.58       C22-Na9-Na8-Cl16=158.60       C22-Na9-Na8-O50=302.93        C22-Na9-Na8-C52=355.28        
C22-Na9-Na8-C55= 75.93        C22-Na9-Na8-H56= 88.73        C25-Na9-Na8-Na1=260.11        C25-Na9-Na8-Na2=131.55        
C25-Na9-Na8-Na4=204.71        C25-Na9-Na8-Na7=212.89        C25-Na9-Na8-Cl10= 80.24       C25-Na9-Na8-Cl12=270.90       
C25-Na9-Na8-Cl16=176.92       C25-Na9-Na8-O50=321.24        C25-Na9-Na8-C52= 13.60        C25-Na9-Na8-C55= 94.25        
C25-Na9-Na8-H56=107.05        H26-Na9-Na8-Na1=278.45        H26-Na9-Na8-Na2=149.90        H26-Na9-Na8-Na4=223.05        
H26-Na9-Na8-Na7=231.24        H26-Na9-Na8-Cl10= 98.59       H26-Na9-Na8-Cl12=289.25       H26-Na9-Na8-Cl16=195.27       
H26-Na9-Na8-O50=339.59        H26-Na9-Na8-C52= 31.95        H26-Na9-Na8-C55=112.59        H26-Na9-Na8-H56=125.39        
O65-Na9-Na8-Na1=359.03        O65-Na9-Na8-Na2=230.47        O65-Na9-Na8-Na4=303.63        O65-Na9-Na8-Na7=311.82        
O65-Na9-Na8-Cl10=179.17       O65-Na9-Na8-Cl12=  9.82       O65-Na9-Na8-Cl16=275.84       O65-Na9-Na8-O50= 60.17        
O65-Na9-Na8-C52=112.52        O65-Na9-Na8-C55=193.17        O65-Na9-Na8-H56=205.97        H66-Na9-Na8-Na1= 21.75        
H66-Na9-Na8-Na2=253.19        H66-Na9-Na8-Na4=326.35        H66-Na9-Na8-Na7=334.54        H66-Na9-Na8-Cl10=201.89       
H66-Na9-Na8-Cl12= 32.54       H66-Na9-Na8-Cl16=298.56       H66-Na9-Na8-O50= 82.89        H66-Na9-Na8-C52=135.24        
H66-Na9-Na8-C55=215.89        H66-Na9-Na8-H56=228.69        C67-Na9-Na8-Na1= 19.18        C67-Na9-Na8-Na2=250.63        
C67-Na9-Na8-Na4=323.78        C67-Na9-Na8-Na7=331.97        C67-Na9-Na8-Cl10=199.32       C67-Na9-Na8-Cl12= 29.98       
C67-Na9-Na8-Cl16=296.00       C67-Na9-Na8-O50= 80.32        C67-Na9-Na8-C52=132.68        C67-Na9-Na8-C55=213.32        
C67-Na9-Na8-H56=226.12        Na8-Cl10-Na2-Na4=328.23       Na8-Cl10-Na2-Na5=279.84       Na8-Cl10-Na2-Na6= 25.01       
Na8-Cl10-Na2-Cl15=282.44      Na8-Cl10-Na2-Cl16= 13.87      Na8-Cl10-Na2-Cl18=139.81      Na2-Cl10-Na8-Na1= 77.26       
Na2-Cl10-Na8-Na4= 33.64       Na2-Cl10-Na8-Na7=330.21       Na2-Cl10-Na8-Na9= 77.50       Na2-Cl10-Na8-Cl12= 84.32      
Na2-Cl10-Na8-Cl16=345.50      Na2-Cl10-Na8-O50=218.46       Na2-Cl10-Na8-C52=233.18       Na2-Cl10-Na8-C55=262.36       
Na2-Cl10-Na8-H56=275.25       

========================================================================
 FINAL SINGLEPOINT CALCULATION ON OPTIMIZED GEOMETRY
========================================================================

 Ncao       : 298
 Nao        : 288
 Nshell     : 156
 Nel        : 256
 T(el)      :   300.0
 intcut     :    25.0
 scfconv/Eh :  0.100E-05
   qconv/e  :  0.100E-03
 intneglect :  0.100E-07
 broydamp   :      0.250
 iter      E             dE          RMSdq      gap      omega  full diag
   1   -148.9890074 -0.148989E+03  0.155E-04    3.50       0.0  T
   2   -148.9890074 -0.185025E-10  0.860E-05    3.50     116.3  T
   3   -148.9890074 -0.225384E-10  0.511E-05    3.50     195.6  T
speedup  1.01
cpu  time for SCC    0.05 s
wall time for SCC    0.05 s

   *** convergence criteria satisfied after 3 iterations ***

          eigenvalues
 #    :         116        117        118        119        120        121        122        123
 occ. :        2.000      2.000      2.000      2.000      2.000      2.000      2.000      2.000
 eps  :        -8.339     -8.267     -8.242     -8.236     -8.224     -8.205     -8.171     -8.145
 #    :         124        125        126        127        128        129        130        131
 occ. :        2.000      2.000      2.000      2.000      2.000      0.000      0.000      0.000
 eps  :        -8.132     -8.116     -8.103     -8.089     -8.080     -4.585     -2.460     -1.832
 #    :         132        133        134        135        136        137        138        139
 occ. :        0.000      0.000      0.000      0.000      0.000      0.000      0.000      0.000
 eps  :        -0.889     -0.058      0.972      1.205      1.759      2.657      2.848      3.245


   #   Z            q   n(s)   n(p)   n(d)      C6AA      α(0)
   1  11 Na     0.795  0.081  0.124  0.000    67.026    26.494
   2  11 Na     0.695  0.086  0.219  0.000    68.243    26.734
   3  11 Na     0.743  0.093  0.164  0.000    67.654    26.618
   4  11 Na     0.726  0.010  0.264  0.000    67.858    26.658
   5  11 Na     0.751  0.087  0.162  0.000    67.550    26.598
   6  11 Na     0.700  0.087  0.213  0.000    68.182    26.722
   7  11 Na     0.706  0.081  0.213  0.000    68.103    26.706
   8  11 Na     0.767  0.066  0.167  0.000    67.360    26.560
   9  11 Na     0.821  0.067  0.112  0.000    66.714    26.433
  10  17 Cl    -0.802  1.976  5.824  0.002   127.450    17.272
  11  17 Cl    -0.757  1.973  5.784  0.001   125.631    17.148
  12  17 Cl    -0.779  1.973  5.804  0.002   126.493    17.207
  13  17 Cl    -0.810  1.980  5.809  0.020   127.340    17.260
  14  17 Cl    -0.766  1.976  5.789  0.000   125.958    17.170
  15  17 Cl    -0.768  1.973  5.795  0.001   126.070    17.178
  16  17 Cl    -0.741  1.973  5.768  0.001   124.975    17.103
  17  17 Cl    -0.808  1.976  5.830  0.002   127.144    17.245
  18  17 Cl    -0.765  1.976  5.790 -0.000   125.945    17.170
  19  17 Cl    -0.757  1.970  5.785  0.001   125.593    17.146
  20   8 O     -0.486  1.702  4.783  0.000    22.527     6.410
  21   1 H      0.338  0.662  0.000  0.000     0.607     1.219
  22   6 C      0.065  1.043  2.892  0.000    19.414     6.258
  23   1 H      0.038  0.962  0.000  0.000     2.470     2.458
  24   1 H      0.025  0.975  0.000  0.000     2.663     2.552
  25   6 C     -0.088  1.065  3.022  0.000    22.090     6.677
  26   1 H      0.051  0.949  0.000  0.000     2.291     2.363
  27   1 H      0.043  0.957  0.000  0.000     2.403     2.424
  28   6 C     -0.057  1.048  3.009  0.000    21.590     6.615
  29   1 H      0.039  0.961  0.000  0.000     2.456     2.451
  30   1 H      0.029  0.971  0.000  0.000     2.603     2.523
  31   6 C     -0.106  1.037  3.068  0.000    22.577     6.776
  32   1 H      0.032  0.968  0.000  0.000     2.559     2.502
  33   1 H      0.031  0.969  0.000  0.000     2.578     2.511
  34   1 H      0.040  0.960  0.000  0.000     2.451     2.448
  35   8 O     -0.474  1.700  4.774  0.000    22.272     6.374
  36   1 H      0.334  0.666  0.000  0.000     0.622     1.235
  37   6 C      0.066  1.041  2.893  0.000    19.401     6.258
  38   1 H      0.050  0.950  0.000  0.000     2.326     2.385
  39   1 H      0.022  0.978  0.000  0.000     2.704     2.571
  40   6 C     -0.092  1.067  3.025  0.000    22.165     6.688
  41   1 H      0.057  0.943  0.000  0.000     2.219     2.326
  42   1 H      0.044  0.956  0.000  0.000     2.393     2.419
  43   6 C     -0.056  1.048  3.009  0.000    21.588     6.615
  44   1 H      0.041  0.959  0.000  0.000     2.429     2.437
  45   1 H      0.027  0.973  0.000  0.000     2.633     2.538
  46   6 C     -0.107  1.038  3.069  0.000    22.600     6.779
  47   1 H      0.034  0.966  0.000  0.000     2.534     2.489
  48   1 H      0.030  0.970  0.000  0.000     2.592     2.517
  49   1 H      0.041  0.959  0.000  0.000     2.437     2.441
  50   8 O     -0.495  1.704  4.792  0.000    22.736     6.440
  51   1 H      0.335  0.665  0.000  0.000     0.615     1.227
  52   6 C      0.072  1.043  2.885  0.000    19.294     6.239
  53   1 H      0.033  0.967  0.000  0.000     2.547     2.496
  54   1 H      0.015  0.985  0.000  0.000     2.812     2.622
  55   6 C     -0.083  1.065  3.018  0.000    21.996     6.662
  56   1 H      0.045  0.955  0.000  0.000     2.368     2.403
  57   1 H      0.049  0.951  0.000  0.000     2.331     2.388
  58   6 C     -0.049  1.046  3.003  0.000    21.458     6.595
  59   1 H      0.026  0.974  0.000  0.000     2.642     2.542
  60   1 H      0.021  0.979  0.000  0.000     2.716     2.577
  61   6 C     -0.101  1.036  3.065  0.000    22.492     6.763
  62   1 H      0.038  0.962  0.000  0.000     2.477     2.461
  63   1 H      0.024  0.976  0.000  0.000     2.672     2.556
  64   1 H      0.042  0.958  0.000  0.000     2.425     2.435
  65   8 O     -0.488  1.706  4.782  0.000    22.569     6.416
  66   1 H      0.335  0.665  0.000  0.000     0.611     1.222
  67   6 C      0.068  1.040  2.892  0.000    19.402     6.263
  68   1 H      0.029  0.971  0.000  0.000     2.596     2.520
  69   1 H      0.035  0.965  0.000  0.000     2.523     2.484
  70   6 C     -0.102  1.068  3.034  0.000    22.364     6.720
  71   1 H      0.075  0.925  0.000  0.000     2.035     2.231
  72   1 H      0.054  0.946  0.000  0.000     2.267     2.353
  73   6 C     -0.052  1.047  3.005  0.000    21.508     6.603
  74   1 H      0.027  0.973  0.000  0.000     2.636     2.539
  75   1 H      0.024  0.976  0.000  0.000     2.666     2.554
  76   6 C     -0.109  1.038  3.071  0.000    22.648     6.786
  77   1 H      0.042  0.958  0.000  0.000     2.417     2.431
  78   1 H      0.027  0.973  0.000  0.000     2.630     2.536
  79   1 H      0.048  0.952  0.000  0.000     2.345     2.395
  80   8 O     -0.468  1.705  4.763  0.000    22.149     6.356
  81   1 H      0.330  0.670  0.000  0.000     0.630     1.243
  82   6 C      0.080  1.036  2.884  0.000    19.446     6.316
  83   1 H      0.019  0.981  0.000  0.000     2.744     2.590
  84   1 H      0.035  0.965  0.000  0.000     2.522     2.483
  85   6 C     -0.075  1.056  3.020  0.000    21.939     6.669
  86   1 H      0.024  0.976  0.000  0.000     2.675     2.558
  87   1 H      0.059  0.941  0.000  0.000     2.207     2.323
  88   6 C     -0.064  1.050  3.014  0.000    21.723     6.636
  89   1 H      0.063  0.937  0.000  0.000     2.163     2.300
  90   1 H      0.036  0.964  0.000  0.000     2.507     2.476
  91   6 C     -0.105  1.037  3.068  0.000    22.563     6.774
  92   1 H      0.024  0.976  0.000  0.000     2.669     2.555
  93   1 H      0.032  0.968  0.000  0.000     2.555     2.500
  94   1 H      0.032  0.968  0.000  0.000     2.559     2.501
  95   8 O     -0.603  1.728  4.874  0.000    25.157     6.774
  96   1 H      0.313  0.687  0.000  0.000     0.669     1.278
  97   1 H      0.310  0.690  0.000  0.000     0.691     1.305
  98   8 O     -0.627  1.727  4.900  0.000    25.742     6.852
  99   1 H      0.305  0.695  0.000  0.000     0.705     1.318
 100   1 H      0.330  0.670  0.000  0.000     0.629     1.242

 Mol. C6AA /au·bohr⁶  :     135923.072622
 Mol. C8AA /au·bohr⁸  :    5215614.011779
 Mol. α(0) /au        :        711.189473

 
 Wiberg/Mayer (AO) data. WBOs > 0.1 written file <wbo>
 largest (>0.05) Wiberg bond orders for each atom
           total WBO             WBO to atom ...
     1  Na  0.393    Cl  11 0.121    O   35 0.103    O   98 0.093    Cl  12 0.073
     2  Na  0.568    Cl  10 0.177    Cl  18 0.131    Cl  16 0.112    Cl  15 0.102
     3  Na  0.488    Cl  14 0.154    Cl  11 0.118    Cl  19 0.108    O   95 0.077
     4  Na  0.530    Cl  17 0.139    Cl  19 0.114    Cl  11 0.105    Cl  15 0.085    Cl  12 0.068
     5  Na  0.472    Cl  18 0.151    Cl  15 0.107    Cl  19 0.105    O   80 0.094
     6  Na  0.565    Cl  14 0.162    Cl  18 0.151    Cl  16 0.115    Cl  19 0.097
     7  Na  0.552    Cl  13 0.189    Cl  16 0.117    Cl  14 0.113    Cl  11 0.092
     8  Na  0.417    Cl  12 0.164    Cl  10 0.129    O   50 0.079    Cl  16 0.078
     9  Na  0.342    Cl  15 0.093    O   65 0.089    Cl  12 0.082    O   20 0.081
    10  Cl  0.377    Na   2 0.177    Na   8 0.129
    11  Cl  0.461    Na   1 0.121    Na   3 0.118    Na   4 0.105    Na   7 0.092
    12  Cl  0.424    Na   8 0.164    Na   9 0.082    Na   1 0.073    Na   4 0.068
    13  Cl  0.368    Na   7 0.189    H   51 0.054
    14  Cl  0.447    Na   6 0.162    Na   3 0.154    Na   7 0.113
    15  Cl  0.442    Na   5 0.107    Na   2 0.102    Na   9 0.093    Na   4 0.085
    16  Cl  0.498    Na   7 0.117    Na   6 0.115    Na   2 0.112    Na   8 0.078
    17  Cl  0.368    Na   4 0.139
    18  Cl  0.446    Na   5 0.151    Na   6 0.151    Na   2 0.131
    19  Cl  0.466    Na   4 0.114    Na   3 0.108    Na   5 0.105    Na   6 0.097
    20  O   1.985    C   22 0.999    H   21 0.834    Na   9 0.081
    21  H   0.885    O   20 0.834
    22  C   3.955    C   25 1.013    O   20 0.999    H   24 0.971    H   23 0.968
    23  H   0.999    C   22 0.968
    24  H   0.999    C   22 0.971
    25  C   3.991    C   22 1.013    C   28 1.009    H   27 0.978    H   26 0.972
    26  H   0.999    C   25 0.972
    27  H   0.996    C   25 0.978
    28  C   3.996    C   31 1.020    C   25 1.009    H   30 0.977    H   29 0.976
    29  H   0.997    C   28 0.976
    30  H   0.999    C   28 0.977
    31  C   3.997    C   28 1.020    H   32 0.988    H   33 0.988    H   34 0.984
    32  H   0.999    C   31 0.988
    33  H   0.999    C   31 0.988
    34  H   0.998    C   31 0.984
    35  O   2.000    C   37 0.994    H   36 0.845    Na   1 0.103
    36  H   0.887    O   35 0.845
    37  C   3.950    C   40 1.012    O   35 0.994    H   39 0.969    H   38 0.968
    38  H   0.995    C   37 0.968
    39  H   0.998    C   37 0.969
    40  C   3.991    C   37 1.012    C   43 1.008    H   42 0.976    H   41 0.970
    41  H   0.996    C   40 0.970
    42  H   0.997    C   40 0.976
    43  C   3.996    C   46 1.020    C   40 1.008    H   45 0.977    H   44 0.973
    44  H   0.998    C   43 0.973
    45  H   0.999    C   43 0.977
    46  C   3.996    C   43 1.020    H   48 0.988    H   47 0.988    H   49 0.986
    47  H   0.999    C   46 0.988
    48  H   0.999    C   46 0.988
    49  H   0.998    C   46 0.986
    50  O   1.984    C   52 0.999    H   51 0.825    Na   8 0.079
    51  H   0.887    O   50 0.825    Cl  13 0.054
    52  C   3.956    C   55 1.008    O   50 0.999    H   53 0.981    H   54 0.973
    53  H   0.997    C   52 0.981
    54  H   0.998    C   52 0.973
    55  C   3.994    C   58 1.008    C   52 1.008    H   56 0.975    H   57 0.972
    56  H   1.001    C   55 0.975
    57  H   0.997    C   55 0.972
    58  C   3.997    C   61 1.020    C   55 1.008    H   59 0.978    H   60 0.978
    59  H   0.997    C   58 0.978
    60  H   0.998    C   58 0.978
    61  C   3.990    C   58 1.020    H   63 0.988    H   62 0.986    H   64 0.984
    62  H   0.999    C   61 0.986
    63  H   0.999    C   61 0.988
    64  H   0.997    C   61 0.984
    65  O   1.991    C   67 0.997    H   66 0.830    Na   9 0.089
    66  H   0.887    O   65 0.830
    67  C   3.954    C   70 1.003    O   65 0.997    H   69 0.974    H   68 0.971
    68  H   0.999    C   67 0.971
    69  H   0.998    C   67 0.974
    70  C   3.989    C   73 1.008    C   67 1.003    H   72 0.969    H   71 0.965
    71  H   0.994    C   70 0.965
    72  H   0.996    C   70 0.969
    73  C   3.999    C   76 1.020    C   70 1.008    H   75 0.977    H   74 0.976
    74  H   0.999    C   73 0.976
    75  H   0.998    C   73 0.977
    76  C   3.996    C   73 1.020    H   78 0.988    H   77 0.986    H   79 0.983
    77  H   0.998    C   76 0.986
    78  H   0.999    C   76 0.988
    79  H   0.997    C   76 0.983
    80  O   2.011    C   82 0.995    H   81 0.847    Na   5 0.094
    81  H   0.890    O   80 0.847
    82  C   3.955    C   85 1.002    O   80 0.995    H   84 0.972    H   83 0.970
    83  H   0.998    C   82 0.970
    84  H   0.997    C   82 0.972
    85  C   3.994    C   88 1.009    C   82 1.002    H   86 0.976    H   87 0.970
    86  H   0.999    C   85 0.976
    87  H   0.996    C   85 0.970
    88  C   3.993    C   91 1.020    C   85 1.009    H   90 0.977    H   89 0.966
    89  H   0.996    C   88 0.966
    90  H   0.998    C   88 0.977
    91  C   3.997    C   88 1.020    H   92 0.988    H   93 0.987    H   94 0.985
    92  H   0.999    C   91 0.988
    93  H   0.999    C   91 0.987
    94  H   0.999    C   91 0.985
    95  O   1.887    H   97 0.896    H   96 0.886    Na   3 0.077
    96  H   0.902    O   95 0.886
    97  H   0.903    O   95 0.896
    98  O   1.876    H   99 0.905    H  100 0.846    Na   1 0.093
    99  H   0.907    O   98 0.905
   100  H   0.891    O   98 0.846
 MOs/occ written to file <molden.input>
 
molecular dipole:
                 x           y           z       tot (Debye)
 q only:        5.451      -3.368       4.863
   full:        5.062      -2.535       3.474      16.883
molecular quadrupole (traceless):
                xx          xy          yy          xz          yz          zz
 q only:       -2.738      34.026       3.561     -16.953      14.891      -0.823
  q+dip:      -12.804      23.342       4.733     -13.458      -3.254       8.070
   full:      -12.440      25.114       5.026     -11.835      -4.569       7.414

SCC energy    :    -148.9890074
rep           :       1.1680112
ES            :       0.9284210
AES           :      -0.0204037
AXC           :       0.0245792
disp          :      -0.1225882
XB            :       0.0000000
fix           :       0.0000000
total E       :    -147.8153582
atomizationE  :      21.4381694    13452.65
(atE without considering molecular charge,
 total energy contains solvation terms)
H-L gap (eV)  :          3.4952
optimized geometry written to: xtbopt.xyz

           ------------------------------------------------- 
          |                Numerical Hessian                |
           ------------------------------------------------- 
step length          :   0.00500
SCC accuracy         :   0.25000
Hessian scale factor :   1.00000
frozen atoms in %    :   0.00000    0
RMS gradient         :   0.00005
estimated CPU  time      3.46 min
estimated wall time      3.47 min

writing file <hessian>.
 
 projected vibrational frequencies (cm-1)
eigval :       -0.00    -0.00    -0.00    -0.00     0.00     0.00
eigval :       12.86    15.16    17.94    19.66    20.86    21.97
eigval :       24.72    26.02    26.52    31.29    33.78    35.47
eigval :       35.91    37.13    40.02    40.46    40.89    43.11
eigval :       44.36    45.71    47.37    48.64    50.50    54.17
eigval :       55.46    56.71    59.26    60.45    62.40    66.83
eigval :       67.13    68.85    70.15    72.22    72.78    74.05
eigval :       75.84    79.23    80.43    83.12    85.36    88.07
eigval :       91.68    92.27    94.71    95.37    97.83    99.06
eigval :      101.03   103.22   105.19   110.33   111.47   114.23
eigval :      116.15   117.93   121.81   122.60   124.24   127.36
eigval :      128.26   128.62   130.33   133.06   135.63   136.13
eigval :      137.82   141.14   143.26   145.51   147.72   149.34
eigval :      151.97   155.61   156.45   157.73   161.78   163.87
eigval :      165.38   168.87   171.27   173.34   179.15   179.24
eigval :      181.98   184.11   191.81   191.99   194.60   199.04
eigval :      204.04   206.46   209.89   211.33   212.80   218.74
eigval :      221.64   228.68   232.51   232.66   234.97   236.73
eigval :      239.62   241.59   244.49   261.16   263.54   282.74
eigval :      283.60   313.65   398.78   398.95   399.72   400.69
eigval :      407.36   445.17   446.66   448.70   450.14   453.15
eigval :      471.42   483.29   557.54   623.53   626.73   636.39
eigval :      660.03   729.44   780.04   783.56   786.10   787.36
eigval :      792.55   838.52   838.63   840.17   840.61   859.01
eigval :      895.55   942.99   944.48   945.98   946.50   953.21
eigval :      953.80   955.82   959.66   987.97   991.59  1043.11
eigval :     1043.74  1044.02  1044.86  1048.48  1096.52  1096.98
eigval :     1097.88  1099.68  1100.76  1102.16  1103.04  1114.08
eigval :     1115.68  1117.80  1124.22  1132.08  1133.63  1134.18
eigval :     1136.03  1136.42  1139.59  1162.28  1165.35  1181.58
eigval :     1219.45  1222.68  1223.82  1224.97  1240.48  1243.63
eigval :     1246.66  1266.94  1268.71  1270.96  1271.47  1273.52
eigval :     1275.09  1278.24  1279.01  1280.15  1283.50  1283.91
eigval :     1291.89  1295.08  1332.56  1338.22  1343.31  1345.44
eigval :     1356.05  1356.31  1357.24  1358.11  1365.13  1368.55
eigval :     1368.99  1378.85  1384.12  1385.32  1412.26  1412.44
eigval :     1412.93  1413.30  1413.47  1472.05  1472.25  1472.42
eigval :     1474.91  1476.31  1478.02  1483.17  1484.60  1486.14
eigval :     1487.62  1491.49  1494.64  1495.79  1497.56  1499.09
eigval :     1499.15  1501.20  1503.21  1503.29  1503.32  1503.58
eigval :     1504.69  1505.38  1507.67  1508.99  1552.64  1576.29
eigval :     2848.26  2857.40  2869.42  2870.23  2879.77  2893.00
eigval :     2927.10  2938.79  2947.21  2950.10  2957.26  2958.51
eigval :     2959.08  2964.85  2965.85  2968.36  2968.69  2970.99
eigval :     2971.78  2972.89  2974.47  2975.97  2981.18  2985.91
eigval :     2989.80  2990.05  2990.30  2990.43  2991.22  3004.77
eigval :     3016.63  3018.43  3022.40  3026.12  3026.32  3027.54
eigval :     3027.97  3029.88  3030.14  3030.21  3030.57  3035.35
eigval :     3036.38  3037.91  3039.88  3093.14  3183.16  3240.65
eigval :     3256.01  3284.26  3336.11  3480.40  3556.56  3616.44
 reduced masses (amu)
   1: 20.80   2: 20.81   3: 17.94   4: 23.57   5: 20.73   6: 19.41   7: 13.80   8: 12.82
   9: 11.59  10: 14.22  11: 11.58  12: 12.39  13: 13.98  14: 15.51  15: 11.94  16: 14.34
  17: 14.73  18: 18.88  19: 16.37  20: 15.47  21: 15.81  22: 17.00  23: 17.30  24: 18.54
  25: 16.93  26: 16.78  27: 14.48  28: 21.94  29: 17.87  30: 20.84  31: 19.70  32: 21.56
  33: 22.38  34: 24.93  35: 24.45  36: 22.42  37: 21.49  38: 21.25  39: 19.10  40: 21.59
  41: 23.33  42: 26.45  43: 24.79  44: 20.89  45: 24.73  46: 25.05  47: 17.97  48: 22.78
  49: 21.17  50: 23.72  51: 27.46  52: 26.72  53: 20.98  54: 19.26  55: 25.80  56: 23.37
  57: 26.37  58: 22.17  59: 17.65  60: 27.80  61: 22.75  62: 21.62  63: 15.51  64: 19.50
  65: 22.23  66: 20.45  67: 19.14  68: 19.37  69: 16.01  70: 20.98  71: 14.93  72: 18.94
  73: 23.98  74: 19.64  75: 19.56  76: 18.90  77: 22.44  78: 22.01  79: 24.89  80: 21.96
  81: 21.90  82: 24.37  83: 22.96  84: 22.33  85: 21.88  86: 24.54  87: 19.52  88: 23.31
  89: 24.53  90: 24.25  91: 22.77  92: 27.13  93: 26.34  94: 11.81  95: 17.59  96: 20.38
  97: 25.10  98: 24.79  99: 24.36 100: 16.16 101: 23.27 102: 18.18 103: 22.48 104: 18.33
 105:  4.44 106:  4.82 107:  3.01 108:  6.98 109:  4.28 110:  3.34 111: 18.29 112: 16.69
 113: 17.14 114:  8.74 115: 19.76 116:  3.98 117:  9.97 118: 10.04 119:  9.89 120:  9.93
 121:  6.80 122:  9.69 123: 10.84 124: 10.83 125:  4.27 126: 10.60 127:  2.42 128:  8.12
 129:  1.87 130:  1.89 131:  2.43 132:  1.91 133:  2.08 134:  2.04 135:  1.74 136:  1.73
 137:  1.73 138:  1.73 139:  3.22 140:  2.41 141:  2.38 142:  2.37 143:  2.36 144:  6.70
 145:  5.94 146:  5.55 147:  5.62 148:  5.26 149:  5.27 150:  2.77 151:  2.58 152:  2.38
 153:  2.86 154:  5.71 155:  6.08 156: 10.29 157: 10.61 158: 10.91 159: 11.37 160:  7.26
 161:  7.81 162:  7.70 163:  6.12 164:  7.69 165:  7.95 166: 10.32 167: 10.60 168: 11.01
 169: 11.08 170:  5.63 171:  5.23 172:  8.26 173:  7.96 174:  7.78 175:  7.19 176:  7.36
 177:  6.79 178:  5.32 179:  5.37 180:  4.02 181:  4.90 182:  4.75 183:  4.24 184:  4.33
 185:  3.55 186:  2.78 187:  2.88 188:  3.55 189:  3.42 190:  1.77 191:  1.93 192:  1.65
 193:  2.52 194:  2.44 195:  2.24 196:  2.29 197:  2.42 198:  2.37 199:  3.64 200:  3.76
 201:  3.16 202:  3.54 203:  3.61 204:  3.99 205:  5.03 206:  5.19 207:  4.72 208:  4.42
 209:  3.95 210:  5.09 211:  4.29 212:  3.40 213:  4.86 214:  4.95 215:  3.19 216:  3.21
 217:  3.18 218:  3.18 219:  3.16 220:  1.97 221:  1.91 222:  1.95 223:  1.92 224:  1.89
 225:  1.96 226:  1.90 227:  1.86 228:  1.84 229:  1.90 230:  1.89 231:  1.86 232:  1.81
 233:  1.67 234:  1.69 235:  1.69 236:  1.54 237:  1.56 238:  1.77 239:  1.58 240:  1.71
 241:  1.60 242:  1.60 243:  1.65 244:  1.56 245:  2.07 246:  1.99 247:  1.79 248:  1.94
 249:  1.75 250:  1.76 251:  1.77 252:  1.47 253:  1.62 254:  1.65 255:  1.94 256:  1.92
 257:  1.69 258:  1.87 259:  1.89 260:  1.48 261:  1.53 262:  1.80 263:  1.79 264:  1.80
 265:  1.75 266:  1.71 267:  1.78 268:  1.69 269:  1.65 270:  1.67 271:  1.67 272:  1.72
 273:  1.63 274:  1.63 275:  1.66 276:  1.74 277:  1.80 278:  1.91 279:  1.94 280:  1.93
 281:  1.82 282:  1.30 283:  1.90 284:  1.87 285:  1.87 286:  1.88 287:  1.90 288:  1.29
 289:  1.35 290:  1.43 291:  1.54 292:  1.91 293:  1.92 294:  1.92 295:  1.90 296:  1.89
 297:  1.91 298:  2.02 299:  1.68 300:  1.81
 IR intensities (amu)
   1:  0.53   2:  0.40   3:  0.18   4:  0.65   5:  0.55   6:  0.56   7:  0.37   8:  0.41
   9:  0.21  10:  0.30  11:  0.12  12:  0.29  13:  0.35  14:  0.26  15:  0.28  16:  0.15
  17:  0.36  18:  0.21  19:  0.23  20:  0.38  21:  0.12  22:  0.27  23:  0.14  24:  0.39
  25:  0.13  26:  0.48  27:  0.12  28:  0.18  29:  0.19  30:  0.51  31:  0.26  32:  0.26
  33:  0.14  34:  0.18  35:  0.16  36:  0.19  37:  0.25  38:  0.09  39:  0.22  40:  0.15
  41:  0.34  42:  0.13  43:  0.36  44:  0.28  45:  0.27  46:  0.38  47:  0.19  48:  0.18
  49:  0.31  50:  0.18  51:  0.27  52:  0.38  53:  0.30  54:  0.58  55:  0.33  56:  0.33
  57:  0.36  58:  0.25  59:  0.38  60:  0.72  61:  0.24  62:  0.19  63:  0.58  64:  0.61
  65:  0.95  66:  0.36  67:  0.47  68:  0.81  69:  0.71  70:  0.46  71:  0.33  72:  0.37
  73:  0.69  74:  0.21  75:  0.35  76:  0.64  77:  0.26  78:  0.27  79:  0.17  80:  0.72
  81:  0.57  82:  0.28  83:  0.96  84:  0.53  85:  0.49  86:  0.36  87:  0.49  88:  1.14
  89:  1.19  90:  0.91  91:  1.07  92:  1.34  93:  1.49  94:  0.52  95:  0.42  96:  1.30
  97:  0.64  98:  1.75  99:  0.98 100:  0.77 101:  1.13 102:  0.98 103:  0.93 104:  1.23
 105:  0.29 106:  0.19 107:  0.22 108:  0.41 109:  0.24 110:  0.23 111:  1.18 112:  0.48
 113:  1.12 114:  0.29 115:  0.57 116:  0.69 117:  0.16 118:  0.23 119:  0.21 120:  0.23
 121:  0.16 122:  0.33 123:  0.26 124:  0.47 125:  0.68 126:  0.29 127:  0.68 128:  0.22
 129:  0.55 130:  0.41 131:  0.74 132:  0.59 133:  0.53 134:  0.67 135:  0.04 136:  0.01
 137:  0.13 138:  0.03 139:  0.11 140:  0.11 141:  0.13 142:  0.09 143:  0.14 144:  0.17
 145:  0.30 146:  0.06 147:  0.23 148:  0.12 149:  0.13 150:  0.15 151:  0.07 152:  0.06
 153:  0.10 154:  0.37 155:  0.31 156:  0.31 157:  0.55 158:  0.56 159:  0.55 160:  0.59
 161:  0.22 162:  0.64 163:  0.45 164:  0.20 165:  0.27 166:  1.14 167:  0.96 168:  0.42
 169:  1.16 170:  0.30 171:  0.12 172:  0.70 173:  0.26 174:  0.65 175:  0.32 176:  0.17
 177:  0.23 178:  0.29 179:  0.31 180:  0.10 181:  0.09 182:  0.06 183:  0.09 184:  0.05
 185:  0.09 186:  0.21 187:  0.16 188:  0.17 189:  0.17 190:  0.07 191:  0.02 192:  0.09
 193:  0.05 194:  0.06 195:  0.08 196:  0.12 197:  0.08 198:  0.11 199:  0.37 200:  0.40
 201:  0.20 202:  0.18 203:  0.16 204:  0.04 205:  0.15 206:  0.12 207:  0.14 208:  0.34
 209:  0.44 210:  0.14 211:  0.53 212:  0.56 213:  0.24 214:  0.31 215:  0.03 216:  0.06
 217:  0.03 218:  0.02 219:  0.04 220:  0.10 221:  0.07 222:  0.06 223:  0.03 224:  0.08
 225:  0.04 226:  0.06 227:  0.11 228:  0.07 229:  0.02 230:  0.06 231:  0.10 232:  0.07
 233:  0.09 234:  0.04 235:  0.04 236:  0.03 237:  0.02 238:  0.02 239:  0.01 240:  0.02
 241:  0.03 242:  0.02 243:  0.02 244:  0.02 245:  0.55 246:  0.50 247:  0.35 248:  0.37
 249:  0.33 250:  0.37 251:  0.29 252:  0.27 253:  0.24 254:  0.29 255:  0.18 256:  0.20
 257:  0.14 258:  0.15 259:  0.19 260:  0.25 261:  0.16 262:  0.14 263:  0.32 264:  0.18
 265:  0.28 266:  0.41 267:  0.29 268:  0.27 269:  0.25 270:  0.28 271:  0.18 272:  0.29
 273:  0.32 274:  0.24 275:  0.18 276:  0.22 277:  0.33 278:  0.31 279:  0.31 280:  0.31
 281:  0.36 282:  0.17 283:  0.15 284:  0.37 285:  0.19 286:  0.19 287:  0.31 288:  0.15
 289:  0.20 290:  0.18 291:  0.20 292:  0.88 293:  0.82 294:  0.81 295:  0.69 296:  0.93
 297:  0.65 298:  0.36 299:  0.23 300:  0.26
 Raman intensities (amu)
   1:  0.00   2:  0.00   3:  0.00   4:  0.00   5:  0.00   6:  0.00   7:  0.00   8:  0.00
   9:  0.00  10:  0.00  11:  0.00  12:  0.00  13:  0.00  14:  0.00  15:  0.00  16:  0.00
  17:  0.00  18:  0.00  19:  0.00  20:  0.00  21:  0.00  22:  0.00  23:  0.00  24:  0.00
  25:  0.00  26:  0.00  27:  0.00  28:  0.00  29:  0.00  30:  0.00  31:  0.00  32:  0.00
  33:  0.00  34:  0.00  35:  0.00  36:  0.00  37:  0.00  38:  0.00  39:  0.00  40:  0.00
  41:  0.00  42:  0.00  43:  0.00  44:  0.00  45:  0.00  46:  0.00  47:  0.00  48:  0.00
  49:  0.00  50:  0.00  51:  0.00  52:  0.00  53:  0.00  54:  0.00  55:  0.00  56:  0.00
  57:  0.00  58:  0.00  59:  0.00  60:  0.00  61:  0.00  62:  0.00  63:  0.00  64:  0.00
  65:  0.00  66:  0.00  67:  0.00  68:  0.00  69:  0.00  70:  0.00  71:  0.00  72:  0.00
  73:  0.00  74:  0.00  75:  0.00  76:  0.00  77:  0.00  78:  0.00  79:  0.00  80:  0.00
  81:  0.00  82:  0.00  83:  0.00  84:  0.00  85:  0.00  86:  0.00  87:  0.00  88:  0.00
  89:  0.00  90:  0.00  91:  0.00  92:  0.00  93:  0.00  94:  0.00  95:  0.00  96:  0.00
  97:  0.00  98:  0.00  99:  0.00 100:  0.00 101:  0.00 102:  0.00 103:  0.00 104:  0.00
 105:  0.00 106:  0.00 107:  0.00 108:  0.00 109:  0.00 110:  0.00 111:  0.00 112:  0.00
 113:  0.00 114:  0.00 115:  0.00 116:  0.00 117:  0.00 118:  0.00 119:  0.00 120:  0.00
 121:  0.00 122:  0.00 123:  0.00 124:  0.00 125:  0.00 126:  0.00 127:  0.00 128:  0.00
 129:  0.00 130:  0.00 131:  0.00 132:  0.00 133:  0.00 134:  0.00 135:  0.00 136:  0.00
 137:  0.00 138:  0.00 139:  0.00 140:  0.00 141:  0.00 142:  0.00 143:  0.00 144:  0.00
 145:  0.00 146:  0.00 147:  0.00 148:  0.00 149:  0.00 150:  0.00 151:  0.00 152:  0.00
 153:  0.00 154:  0.00 155:  0.00 156:  0.00 157:  0.00 158:  0.00 159:  0.00 160:  0.00
 161:  0.00 162:  0.00 163:  0.00 164:  0.00 165:  0.00 166:  0.00 167:  0.00 168:  0.00
 169:  0.00 170:  0.00 171:  0.00 172:  0.00 173:  0.00 174:  0.00 175:  0.00 176:  0.00
 177:  0.00 178:  0.00 179:  0.00 180:  0.00 181:  0.00 182:  0.00 183:  0.00 184:  0.00
 185:  0.00 186:  0.00 187:  0.00 188:  0.00 189:  0.00 190:  0.00 191:  0.00 192:  0.00
 193:  0.00 194:  0.00 195:  0.00 196:  0.00 197:  0.00 198:  0.00 199:  0.00 200:  0.00
 201:  0.00 202:  0.00 203:  0.00 204:  0.00 205:  0.00 206:  0.00 207:  0.00 208:  0.00
 209:  0.00 210:  0.00 211:  0.00 212:  0.00 213:  0.00 214:  0.00 215:  0.00 216:  0.00
 217:  0.00 218:  0.00 219:  0.00 220:  0.00 221:  0.00 222:  0.00 223:  0.00 224:  0.00
 225:  0.00 226:  0.00 227:  0.00 228:  0.00 229:  0.00 230:  0.00 231:  0.00 232:  0.00
 233:  0.00 234:  0.00 235:  0.00 236:  0.00 237:  0.00 238:  0.00 239:  0.00 240:  0.00
 241:  0.00 242:  0.00 243:  0.00 244:  0.00 245:  0.00 246:  0.00 247:  0.00 248:  0.00
 249:  0.00 250:  0.00 251:  0.00 252:  0.00 253:  0.00 254:  0.00 255:  0.00 256:  0.00
 257:  0.00 258:  0.00 259:  0.00 260:  0.00 261:  0.00 262:  0.00 263:  0.00 264:  0.00
 265:  0.00 266:  0.00 267:  0.00 268:  0.00 269:  0.00 270:  0.00 271:  0.00 272:  0.00
 273:  0.00 274:  0.00 275:  0.00 276:  0.00 277:  0.00 278:  0.00 279:  0.00 280:  0.00
 281:  0.00 282:  0.00 283:  0.00 284:  0.00 285:  0.00 286:  0.00 287:  0.00 288:  0.00
 289:  0.00 290:  0.00 291:  0.00 292:  0.00 293:  0.00 294:  0.00 295:  0.00 296:  0.00
 297:  0.00 298:  0.00 299:  0.00 300:  0.00
 output can be read by thermo (or use thermo option).
 writing <g98.out> molden fake output.
 recommended (thermochemical) frequency scaling factor: 1.0
                    ==================
                    thermo calculation
                    ==================
Nvib :  294 Nimag : 0  symmetry :   C1  rot number :  1  scale factor : 1.00 sthr :  50.
omega= 12.86     Gvib=    -2.240     Grot=    -1.459     Gused=    -1.462
omega= 15.16     Gvib=    -2.142     Grot=    -1.410     Gused=    -1.416
omega= 17.94     Gvib=    -2.043     Grot=    -1.360     Gused=    -1.371
omega= 19.66     Gvib=    -1.988     Grot=    -1.333     Gused=    -1.348
omega= 20.86     Gvib=    -1.953     Grot=    -1.315     Gused=    -1.334
omega= 21.97     Gvib=    -1.922     Grot=    -1.300     Gused=    -1.323
omega= 24.72     Gvib=    -1.853     Grot=    -1.265     Gused=    -1.298
omega= 26.02     Gvib=    -1.822     Grot=    -1.250     Gused=    -1.289
omega= 26.52     Gvib=    -1.811     Grot=    -1.244     Gused=    -1.286
omega= 31.29     Gvib=    -1.713     Grot=    -1.195     Gused=    -1.264
omega= 33.78     Gvib=    -1.668     Grot=    -1.173     Gused=    -1.258
omega= 35.47     Gvib=    -1.639     Grot=    -1.158     Gused=    -1.255
omega= 35.91     Gvib=    -1.632     Grot=    -1.155     Gused=    -1.255
omega= 37.13     Gvib=    -1.612     Grot=    -1.145     Gused=    -1.254
omega= 40.02     Gvib=    -1.568     Grot=    -1.123     Gused=    -1.252
omega= 40.46     Gvib=    -1.561     Grot=    -1.119     Gused=    -1.252
omega= 40.89     Gvib=    -1.555     Grot=    -1.116     Gused=    -1.252
omega= 43.11     Gvib=    -1.524     Grot=    -1.101     Gused=    -1.251
omega= 44.36     Gvib=    -1.507     Grot=    -1.092     Gused=    -1.251
omega= 45.71     Gvib=    -1.489     Grot=    -1.083     Gused=    -1.250
omega= 47.37     Gvib=    -1.468     Grot=    -1.073     Gused=    -1.249
omega= 48.64     Gvib=    -1.453     Grot=    -1.065     Gused=    -1.248
omega= 50.50     Gvib=    -1.431     Grot=    -1.054     Gused=    -1.246
omega= 54.17     Gvib=    -1.389     Grot=    -1.033     Gused=    -1.239
omega= 55.46     Gvib=    -1.375     Grot=    -1.026     Gused=    -1.236
omega= 56.71     Gvib=    -1.362     Grot=    -1.019     Gused=    -1.233
omega= 59.26     Gvib=    -1.336     Grot=    -1.006     Gused=    -1.225
omega= 60.45     Gvib=    -1.325     Grot=    -1.000     Gused=    -1.221
omega= 62.40     Gvib=    -1.306     Grot=    -0.991     Gused=    -1.214
omega= 66.83     Gvib=    -1.266     Grot=    -0.971     Gused=    -1.195
omega= 67.13     Gvib=    -1.263     Grot=    -0.969     Gused=    -1.194
omega= 68.85     Gvib=    -1.248     Grot=    -0.962     Gused=    -1.186
omega= 70.15     Gvib=    -1.237     Grot=    -0.956     Gused=    -1.179
omega= 72.22     Gvib=    -1.220     Grot=    -0.948     Gused=    -1.169
omega= 72.78     Gvib=    -1.216     Grot=    -0.945     Gused=    -1.166
omega= 74.05     Gvib=    -1.205     Grot=    -0.940     Gused=    -1.160
omega= 75.84     Gvib=    -1.191     Grot=    -0.933     Gused=    -1.150
omega= 79.23     Gvib=    -1.166     Grot=    -0.920     Gused=    -1.132
omega= 80.43     Gvib=    -1.157     Grot=    -0.916     Gused=    -1.126
omega= 83.12     Gvib=    -1.138     Grot=    -0.906     Gused=    -1.111
omega= 85.36     Gvib=    -1.122     Grot=    -0.898     Gused=    -1.099
omega= 88.07     Gvib=    -1.104     Grot=    -0.889     Gused=    -1.084
omega= 91.68     Gvib=    -1.081     Grot=    -0.877     Gused=    -1.064
omega= 92.27     Gvib=    -1.077     Grot=    -0.875     Gused=    -1.061
omega= 94.71     Gvib=    -1.062     Grot=    -0.867     Gused=    -1.048
omega= 95.37     Gvib=    -1.058     Grot=    -0.865     Gused=    -1.044
omega= 97.83     Gvib=    -1.043     Grot=    -0.858     Gused=    -1.031
omega= 99.06     Gvib=    -1.035     Grot=    -0.854     Gused=    -1.024
omega=101.03     Gvib=    -1.024     Grot=    -0.848     Gused=    -1.014
omega=103.22     Gvib=    -1.012     Grot=    -0.842     Gused=    -1.003
omega=105.19     Gvib=    -1.001     Grot=    -0.836     Gused=    -0.993
omega=110.33     Gvib=    -0.973     Grot=    -0.822     Gused=    -0.967
omega=111.47     Gvib=    -0.967     Grot=    -0.819     Gused=    -0.961
omega=114.23     Gvib=    -0.953     Grot=    -0.812     Gused=    -0.948
omega=116.15     Gvib=    -0.943     Grot=    -0.807     Gused=    -0.939
omega=117.93     Gvib=    -0.934     Grot=    -0.802     Gused=    -0.930
omega=121.81     Gvib=    -0.916     Grot=    -0.793     Gused=    -0.912
omega=122.60     Gvib=    -0.912     Grot=    -0.791     Gused=    -0.909
omega=124.24     Gvib=    -0.904     Grot=    -0.787     Gused=    -0.901
omega=127.36     Gvib=    -0.890     Grot=    -0.780     Gused=    -0.888
omega=128.26     Gvib=    -0.886     Grot=    -0.778     Gused=    -0.884
omega=128.62     Gvib=    -0.885     Grot=    -0.777     Gused=    -0.882
omega=130.33     Gvib=    -0.877     Grot=    -0.773     Gused=    -0.875
omega=133.06     Gvib=    -0.865     Grot=    -0.767     Gused=    -0.863
omega=135.63     Gvib=    -0.854     Grot=    -0.761     Gused=    -0.852
omega=136.13     Gvib=    -0.852     Grot=    -0.760     Gused=    -0.850
omega=137.82     Gvib=    -0.845     Grot=    -0.756     Gused=    -0.843
omega=141.14     Gvib=    -0.831     Grot=    -0.749     Gused=    -0.830
omega=143.26     Gvib=    -0.823     Grot=    -0.745     Gused=    -0.822
omega=145.51     Gvib=    -0.814     Grot=    -0.740     Gused=    -0.813
omega=147.72     Gvib=    -0.805     Grot=    -0.736     Gused=    -0.805
omega=149.34     Gvib=    -0.799     Grot=    -0.732     Gused=    -0.798
omega=151.97     Gvib=    -0.789     Grot=    -0.727     Gused=    -0.789
omega=155.61     Gvib=    -0.776     Grot=    -0.720     Gused=    -0.775
omega=156.45     Gvib=    -0.773     Grot=    -0.719     Gused=    -0.772
omega=157.73     Gvib=    -0.768     Grot=    -0.716     Gused=    -0.768
omega=161.78     Gvib=    -0.754     Grot=    -0.709     Gused=    -0.754
omega=163.87     Gvib=    -0.747     Grot=    -0.705     Gused=    -0.746
omega=165.38     Gvib=    -0.742     Grot=    -0.702     Gused=    -0.741
omega=168.87     Gvib=    -0.730     Grot=    -0.696     Gused=    -0.730
omega=171.27     Gvib=    -0.722     Grot=    -0.692     Gused=    -0.722
omega=173.34     Gvib=    -0.715     Grot=    -0.688     Gused=    -0.715
omega=179.15     Gvib=    -0.697     Grot=    -0.679     Gused=    -0.697
omega=179.24     Gvib=    -0.697     Grot=    -0.678     Gused=    -0.697
omega=181.98     Gvib=    -0.688     Grot=    -0.674     Gused=    -0.688
omega=184.11     Gvib=    -0.682     Grot=    -0.670     Gused=    -0.682
omega=191.81     Gvib=    -0.659     Grot=    -0.658     Gused=    -0.659
omega=191.99     Gvib=    -0.659     Grot=    -0.658     Gused=    -0.659
omega=194.60     Gvib=    -0.651     Grot=    -0.654     Gused=    -0.651
omega=199.04     Gvib=    -0.639     Grot=    -0.647     Gused=    -0.639
omega=204.04     Gvib=    -0.625     Grot=    -0.640     Gused=    -0.625
omega=206.46     Gvib=    -0.619     Grot=    -0.636     Gused=    -0.619
omega=209.89     Gvib=    -0.610     Grot=    -0.632     Gused=    -0.610
omega=211.33     Gvib=    -0.606     Grot=    -0.630     Gused=    -0.606
omega=212.80     Gvib=    -0.602     Grot=    -0.628     Gused=    -0.602
omega=218.74     Gvib=    -0.587     Grot=    -0.619     Gused=    -0.587
omega=221.64     Gvib=    -0.580     Grot=    -0.615     Gused=    -0.580
omega=228.68     Gvib=    -0.563     Grot=    -0.606     Gused=    -0.563
omega=232.51     Gvib=    -0.554     Grot=    -0.601     Gused=    -0.555
omega=232.66     Gvib=    -0.554     Grot=    -0.601     Gused=    -0.554
omega=234.97     Gvib=    -0.549     Grot=    -0.598     Gused=    -0.549
omega=236.73     Gvib=    -0.545     Grot=    -0.596     Gused=    -0.545
omega=239.62     Gvib=    -0.538     Grot=    -0.592     Gused=    -0.538
omega=241.59     Gvib=    -0.534     Grot=    -0.590     Gused=    -0.534
omega=244.49     Gvib=    -0.528     Grot=    -0.586     Gused=    -0.528
omega=261.16     Gvib=    -0.493     Grot=    -0.567     Gused=    -0.493
omega=263.54     Gvib=    -0.488     Grot=    -0.564     Gused=    -0.489
omega=282.74     Gvib=    -0.452     Grot=    -0.543     Gused=    -0.452
omega=283.60     Gvib=    -0.451     Grot=    -0.542     Gused=    -0.451
 
   temp. (K)  partition function   enthalpy   heat capacity  entropy
                                   cal/mol     cal/K/mol   cal/K/mol   J/K/mol
 298.15  VIB  0.747E+50            52437.447    258.256    365.842
         ROT  0.122E+09              888.752      2.981     39.989
         INT  0.914E+58            53326.199    261.236    405.831
         TR   0.291E+29             1481.254      4.968     46.464
         TOT                       54807.4533   266.2046   452.2952  1892.3961
                     Eh         kcal/mol          kJ/mol 
ZPVE            0.739847         464.261         1942.46    
H(0)-H(T)+PV    0.873412E-01     54.8075         229.314    
H(T)            0.827189         519.069         2171.78    
T*S             0.214900         134.852         564.218    
G(T)            0.612288         384.217         1607.56    
   -147.20306976  <=== TOTAL FREE ENERGY in Eh incl. el.,ZPVE,RRHO,solv. parts
 
 normal mode %tage of torsion character
   1:  0.00   2:  0.00   3:  0.00   4:  0.00   5:  0.00   6:  0.00   7:  0.36   8:  0.38
   9:  0.35  10:  0.35  11:  0.31  12:  0.36  13:  0.40  14:  0.35  15:  0.43  16:  0.43
  17:  0.42  18:  0.37  19:  0.42  20:  0.36  21:  0.34  22:  0.49  23:  0.42  24:  0.48
  25:  0.49  26:  0.39  27:  0.41  28:  0.43  29:  0.40  30:  0.75  31:  0.64  32:  0.68
  33:  0.51  34:  0.77  35:  0.68  36:  0.67  37:  0.52  38:  0.58  39:  0.32  40:  0.38
  41:  0.79  42:  0.73  43:  0.61  44:  0.48  45:  0.76  46:  0.24  47:  0.53  48:  0.79
  49:  0.38  50:  0.42  51:  0.47  52:  0.42  53:  0.43  54:  0.55  55:  0.28  56:  0.76
  57:  0.65  58:  0.79  59:  0.49  60:  0.64  61:  0.72  62:  0.76  63:  0.59  64:  0.67
  65:  0.53  66:  0.95  67:  0.86  68:  0.58  69:  0.65  70:  0.74  71:  0.87  72:  0.83
  73:  0.82  74:  0.90  75:  0.45  76:  0.77  77:  0.95  78:  0.86  79:  0.64  80:  0.41
  81:  0.45  82:  0.55  83:  0.26  84:  0.61  85:  0.85  86:  0.31  87:  0.27  88:  0.49
  89:  0.81  90:  0.60  91:  0.51  92:  0.31  93:  0.43  94:  0.37  95:  0.51  96:  0.41
  97:  0.41  98:  0.52  99:  0.48 100:  0.22 101:  0.31 102:  0.58 103:  0.52 104:  0.55
 105:  0.73 106:  0.72 107:  0.79 108:  0.24 109:  0.81 110:  0.85 111:  0.25 112:  0.40
 113:  0.33 114:  0.69 115:  0.68 116:  0.16 117:  0.09 118:  0.11 119:  0.09 120:  0.09
 121:  0.52 122:  0.17 123:  0.10 124:  0.19 125:  0.28 126:  0.14 127:  0.03 128:  0.63
 129:  0.14 130:  0.19 131:  0.63 132:  0.30 133:  0.30 134:  0.07 135:  0.50 136:  0.51
 137:  0.46 138:  0.49 139:  0.52 140:  0.50 141:  0.50 142:  0.50 143:  0.50 144:  0.59
 145:  0.34 146:  0.10 147:  0.10 148:  0.15 149:  0.14 150:  0.47 151:  0.48 152:  0.50
 153:  0.45 154:  0.28 155:  0.39 156:  0.05 157:  0.07 158:  0.08 159:  0.17 160:  0.13
 161:  0.11 162:  0.12 163:  0.17 164:  0.09 165:  0.07 166:  0.12 167:  0.13 168:  0.08
 169:  0.12 170:  0.23 171:  0.25 172:  0.18 173:  0.07 174:  0.06 175:  0.12 176:  0.17
 177:  0.15 178:  0.37 179:  0.37 180:  0.24 181:  0.52 182:  0.52 183:  0.40 184:  0.41
 185:  0.32 186:  0.15 187:  0.13 188:  0.13 189:  0.15 190:  0.09 191:  0.12 192:  0.08
 193:  0.18 194:  0.19 195:  0.15 196:  0.10 197:  0.18 198:  0.11 199:  0.15 200:  0.14
 201:  0.12 202:  0.12 203:  0.08 204:  0.09 205:  0.08 206:  0.10 207:  0.11 208:  0.14
 209:  0.21 210:  0.08 211:  0.14 212:  0.32 213:  0.15 214:  0.16 215:  0.00 216:  0.00
 217:  0.00 218:  0.00 219:  0.00 220:  0.59 221:  0.65 222:  0.62 223:  0.67 224:  0.64
 225:  0.65 226:  0.63 227:  0.64 228:  0.64 229:  0.62 230:  0.61 231:  0.62 232:  0.64
 233:  0.73 234:  0.74 235:  0.73 236:  0.93 237:  0.90 238:  0.74 239:  0.88 240:  0.80
 241:  0.88 242:  0.88 243:  0.83 244:  0.93 245:  0.85 246:  0.40 247:  0.15 248:  0.19
 249:  0.15 250:  0.14 251:  0.15 252:  0.03 253:  0.12 254:  0.18 255:  0.22 256:  0.25
 257:  0.17 258:  0.22 259:  0.24 260:  0.01 261:  0.02 262:  0.20 263:  0.05 264:  0.14
 265:  0.08 266:  0.02 267:  0.10 268:  0.08 269:  0.02 270:  0.03 271:  0.03 272:  0.07
 273:  0.04 274:  0.05 275:  0.04 276:  0.09 277:  0.03 278:  0.05 279:  0.04 280:  0.05
 281:  0.03 282:  0.00 283:  0.04 284:  0.04 285:  0.04 286:  0.04 287:  0.04 288:  0.00
 289:  0.00 290:  0.01 291:  0.02 292:  0.17 293:  0.13 294:  0.04 295:  0.13 296:  0.03
 297:  0.04 298:  0.03 299:  0.01 300:  0.01
 recommended # of modes for mode following         114
 
 Pipek-Mezey localization of normal modes
 number of localized modes          122
 frequency thrshold           500.000000000000     
 number of groups                    55
 atom-group assingment :   
  1  2  3  4  5  6  7  8  9 10 11 12 13 14 15 16 17 18 19 20 21 20 20 20 22 23 22 24 24 24
 25 25 25 25 26 27 28 28 28 29 30 29 31 31 31 32 32 32 32 33 34 33 33 33 35 36 35 37 37 37
 38 38 38 38 39 40 41 41 41 42 42 43 44 44 44 45 45 45 45 46 47 48 48 48 49 49 49 50 50 50
 51 51 51 51 52 53 52 54 54 55
 pop matrix done.
 initialization of trafo matrix to unity
iteration     50  convergence  0.10335549D-01
iteration    100  convergence  0.45417157D-05

 converged in    117 iterations, threshold :   0.99995604D-06
eig.   :       -0.00    -0.00    -0.00    -0.00     0.00     0.00
eig.   :       54.94    64.92    69.61    75.09    79.05    85.71
eig.   :       89.18    89.32    89.84    90.09    90.26    90.51
eig.   :       90.58    91.62    91.67    92.16    92.30    92.32
eig.   :       92.44    93.27    93.97    96.63    96.82    99.03
eig.   :      100.07   102.99   105.98   106.09   107.09   107.10
eig.   :      108.67   113.50   114.93   116.97   117.02   117.24
eig.   :      117.96   118.48   118.80   120.62   121.20   122.09
eig.   :      123.00   123.49   125.87   126.71   127.28   129.00
eig.   :      129.71   129.75   130.29   130.34   132.12   132.34
eig.   :      133.86   137.36   138.29   138.36   138.41   139.06
eig.   :      140.32   141.09   142.28   142.90   143.02   143.49
eig.   :      146.42   146.80   148.53   149.74   150.68   150.95
eig.   :      151.07   152.14   152.80   154.72   155.74   156.12
eig.   :      157.87   162.36   165.85   166.43   167.87   170.27
eig.   :      173.15   174.35   175.58   176.68   176.70   180.58
eig.   :      183.24   187.32   192.13   193.86   194.16   195.88
eig.   :      196.86   200.75   202.77   203.96   208.01   211.66
eig.   :      214.90   215.12   219.60   222.93   230.70   232.55
eig.   :      236.80   237.23   241.18   249.60   253.64   258.49
eig.   :      262.45   264.53   273.25   287.02   306.77   328.60
eig.   :      369.16   415.91   557.54   623.53   626.73   636.39
eig.   :      660.03   729.44   780.04   783.56   786.10   787.36
eig.   :      792.55   838.52   838.63   840.17   840.61   859.01
eig.   :      895.55   942.99   944.48   945.98   946.50   953.21
eig.   :      953.80   955.82   959.66   987.97   991.59  1043.11
eig.   :     1043.74  1044.02  1044.86  1048.48  1096.52  1096.98
eig.   :     1097.88  1099.68  1100.76  1102.16  1103.04  1114.08
eig.   :     1115.68  1117.80  1124.22  1132.08  1133.63  1134.18
eig.   :     1136.03  1136.42  1139.59  1162.28  1165.35  1181.58
eig.   :     1219.45  1222.68  1223.82  1224.97  1240.48  1243.63
eig.   :     1246.66  1266.94  1268.71  1270.96  1271.47  1273.52
eig.   :     1275.09  1278.24  1279.01  1280.15  1283.50  1283.91
eig.   :     1291.89  1295.08  1332.56  1338.22  1343.31  1345.44
eig.   :     1356.05  1356.31  1357.24  1358.11  1365.13  1368.55
eig.   :     1368.99  1378.85  1384.12  1385.32  1412.26  1412.44
eig.   :     1412.93  1413.30  1413.47  1472.05  1472.25  1472.42
eig.   :     1474.91  1476.31  1478.02  1483.17  1484.60  1486.14
eig.   :     1487.62  1491.49  1494.64  1495.79  1497.56  1499.09
eig.   :     1499.15  1501.20  1503.21  1503.29  1503.32  1503.58
eig.   :     1504.69  1505.38  1507.67  1508.99  1552.64  1576.29
eig.   :     2848.26  2857.40  2869.42  2870.23  2879.77  2893.00
eig.   :     2927.10  2938.79  2947.21  2950.10  2957.26  2958.51
eig.   :     2959.08  2964.85  2965.85  2968.36  2968.69  2970.99
eig.   :     2971.78  2972.89  2974.47  2975.97  2981.18  2985.91
eig.   :     2989.80  2990.05  2990.30  2990.43  2991.22  3004.77
eig.   :     3016.63  3018.43  3022.40  3026.12  3026.32  3027.54
eig.   :     3027.97  3029.88  3030.14  3030.21  3030.57  3035.35
eig.   :     3036.38  3037.91  3039.88  3093.14  3183.16  3240.65
eig.   :     3256.01  3284.26  3336.11  3480.40  3556.56  3616.44
written to xtb_localmodes and g98l.out
 
 normal mode %tage of torsion character
   1:  0.00   2:  0.00   3:  0.00   4:  0.00   5:  0.00   6:  0.00   7:  0.41   8:  0.45
   9:  0.40  10:  0.01  11:  0.40  12:  0.42  13:  0.02  14:  0.64  15:  0.49  16:  0.60
  17:  0.59  18:  0.03  19:  0.01  20:  0.14  21:  0.63  22:  0.07  23:  0.40  24:  0.01
  25:  0.03  26:  0.25  27:  0.84  28:  0.10  29:  0.04  30:  0.61  31:  0.67  32:  0.61
  33:  0.14  34:  0.67  35:  0.58  36:  0.06  37:  0.07  38:  0.23  39:  0.61  40:  0.36
  41:  0.68  42:  0.04  43:  0.15  44:  0.06  45:  0.62  46:  0.93  47:  0.65  48:  0.64
  49:  0.06  50:  0.53  51:  0.01  52:  0.78  53:  0.32  54:  0.94  55:  0.17  56:  0.79
  57:  0.80  58:  0.68  59:  0.37  60:  0.53  61:  0.74  62:  0.26  63:  0.37  64:  0.14
  65:  0.59  66:  0.08  67:  0.81  68:  0.20  69:  0.97  70:  0.04  71:  0.03  72:  0.05
  73:  0.25  74:  0.61  75:  0.06  76:  0.23  77:  0.58  78:  0.97  79:  0.01  80:  0.24
  81:  0.89  82:  0.04  83:  0.23  84:  0.22  85:  0.21  86:  0.04  87:  0.28  88:  0.11
  89:  0.01  90:  0.61  91:  0.84  92:  0.03  93:  0.78  94:  0.27  95:  0.68  96:  0.10
  97:  0.96  98:  0.20  99:  0.54 100:  0.48 101:  0.93 102:  0.98 103:  0.97 104:  0.10
 105:  0.98 106:  0.12 107:  0.08 108:  0.14 109:  0.11 110:  0.39 111:  0.13 112:  0.08
 113:  0.37 114:  0.11 115:  0.81 116:  0.54 117:  0.89 118:  0.20 119:  0.14 120:  0.16
 121:  0.40 122:  0.21 123:  0.12 124:  0.17 125:  0.58 126:  0.05 127:  0.00 128:  0.43
 129:  0.14 130:  0.19 131:  0.63 132:  0.30 133:  0.30 134:  0.07 135:  0.50 136:  0.51
 137:  0.46 138:  0.49 139:  0.52 140:  0.50 141:  0.50 142:  0.50 143:  0.50 144:  0.59
 145:  0.34 146:  0.10 147:  0.10 148:  0.15 149:  0.14 150:  0.47 151:  0.48 152:  0.50
 153:  0.45 154:  0.28 155:  0.39 156:  0.05 157:  0.07 158:  0.08 159:  0.17 160:  0.13
 161:  0.11 162:  0.12 163:  0.17 164:  0.09 165:  0.07 166:  0.12 167:  0.13 168:  0.08
 169:  0.12 170:  0.23 171:  0.25 172:  0.18 173:  0.07 174:  0.06 175:  0.12 176:  0.17
 177:  0.15 178:  0.37 179:  0.37 180:  0.24 181:  0.52 182:  0.52 183:  0.40 184:  0.41
 185:  0.32 186:  0.15 187:  0.13 188:  0.13 189:  0.15 190:  0.09 191:  0.12 192:  0.08
 193:  0.18 194:  0.19 195:  0.15 196:  0.10 197:  0.18 198:  0.11 199:  0.15 200:  0.14
 201:  0.12 202:  0.12 203:  0.08 204:  0.09 205:  0.08 206:  0.10 207:  0.11 208:  0.14
 209:  0.21 210:  0.08 211:  0.14 212:  0.32 213:  0.15 214:  0.16 215:  0.00 216:  0.00
 217:  0.00 218:  0.00 219:  0.00 220:  0.59 221:  0.65 222:  0.62 223:  0.67 224:  0.64
 225:  0.65 226:  0.63 227:  0.64 228:  0.64 229:  0.62 230:  0.61 231:  0.62 232:  0.64
 233:  0.73 234:  0.74 235:  0.73 236:  0.93 237:  0.90 238:  0.74 239:  0.88 240:  0.80
 241:  0.88 242:  0.88 243:  0.83 244:  0.93 245:  0.85 246:  0.40 247:  0.15 248:  0.19
 249:  0.15 250:  0.14 251:  0.15 252:  0.03 253:  0.12 254:  0.18 255:  0.22 256:  0.25
 257:  0.17 258:  0.22 259:  0.24 260:  0.01 261:  0.02 262:  0.20 263:  0.05 264:  0.14
 265:  0.08 266:  0.02 267:  0.10 268:  0.08 269:  0.02 270:  0.03 271:  0.03 272:  0.07
 273:  0.04 274:  0.05 275:  0.04 276:  0.09 277:  0.03 278:  0.05 279:  0.04 280:  0.05
 281:  0.03 282:  0.00 283:  0.04 284:  0.04 285:  0.04 286:  0.04 287:  0.04 288:  0.00
 289:  0.00 290:  0.01 291:  0.02 292:  0.17 293:  0.13 294:  0.04 295:  0.13 296:  0.03
 297:  0.04 298:  0.03 299:  0.01 300:  0.01
 recommended # of modes for mode following         126

------------------------------------------------------------------------
 * finished run on 2020/06/02 at 14:33:36.128     
------------------------------------------------------------------------
 total:
 * wall-time:     0 d,  0 h,  3 min, 43.787 sec
 *  cpu-time:     0 d,  0 h,  3 min, 43.448 sec
 * ratio c/w:     0.998 speedup
 SCF:
 * wall-time:     0 d,  0 h,  0 min,  2.679 sec
 *  cpu-time:     0 d,  0 h,  0 min,  2.665 sec
 * ratio c/w:     0.995 speedup
 ANC optimizer:
 * wall-time:     0 d,  0 h,  0 min,  3.001 sec
 *  cpu-time:     0 d,  0 h,  0 min,  2.956 sec
 * ratio c/w:     0.985 speedup
 numerical hessian:
 * wall-time:     0 d,  0 h,  3 min, 38.075 sec
 *  cpu-time:     0 d,  0 h,  3 min, 37.799 sec
 * ratio c/w:     0.999 speedup

normal termination of xtb
