# Supplementary material for: Heterogeneous Nucleation of Butanol on NaCl: A Computational Study of Temperature, Humidity, Seed Charge, and Seed Size Effects
Source: J Phys Chem A. 2021 Mar 31;125(14):3025–36. doi: 10.1021/acs.jpca.0c10972 (PMC8054243; doi:10.1021/acs.jpca.0c10972)
Supplement: Supplementary file 2 — jp0c10972_si_002.zip [file jp0c10972_si_002.zip › ALL CLUSTERS/low_level_calc/negative seed/1Seed5BuOH2W.xyz]

   100
       -147.81535825  Gyration_radius:  5.04993951655
 Na         -0.73282100697950    3.07620343993049    1.31213953215649
Na         -0.95324959640492   -0.80610921050815   -3.65712926540940
Na         -5.10069295592990    1.11963791825822    0.44928812693354
Na         -1.87006872411356    0.24097411170870   -0.15161078697941
Na         -2.78386737970274   -2.85312528752961   -1.37447481363635
Na         -4.34130223397683    0.00196054707512   -2.81873203786076
Na         -3.46047313250435    3.35512760911589   -1.71874877065112
Na          0.23639787390002    2.10659641574249   -2.45840525524074
Na          1.38896982284363   -0.86607964830602   -0.17143040498069
Cl          1.28557498643016    0.36190001766297   -4.00434096748674
Cl         -3.03665903550337    2.48408436846467    0.69307767806567
Cl          0.56290389083788    1.44504758305923   -0.09361580361191
Cl         -2.10504238745489    5.36338416024350   -1.97219370924115
Cl         -5.66918422579468    1.99564956488728   -1.86085016101375
Cl         -0.56357876200190   -1.76217228135868   -1.34124758914387
Cl         -2.15950033772055    1.29277024893575   -2.61562338932902
Cl         -1.56694526562814   -0.91889791810493    2.22978706036751
Cl         -3.18635440433114   -2.10214474264972   -3.80601809828240
Cl         -4.30876975862183   -1.08599630507677   -0.53397758957676
O           2.81803702015379   -0.91588322148843   -1.62477865309217
H           2.43985329890787   -0.64425206265084   -2.48408124444954
C           3.79529087533467    0.04662781835987   -1.30556510197644
H           3.36228855995070    1.05509937473920   -1.32245112756648
H           4.61224715211272    0.01389728772845   -2.04133382216392
C           4.34949251625299   -0.24610742323226    0.07893760552779
H           3.52433166663529   -0.25207241927630    0.79100012271664
H           4.79538157602645   -1.24196809742834    0.06879720251486
C           5.38295828694575    0.78260489311021    0.51894833497027
H           4.90606014233549    1.76312597620555    0.57572535591217
H           6.17934545666818    0.84105135999108   -0.22721028323036
C           5.98345203417214    0.42930108055064    1.87361459846184
H           6.51401665217016   -0.51910373914204    1.81921256272277
H           6.68298753284076    1.19666924486817    2.19765895920495
H           5.20032469260675    0.33823083359031    2.62293452702613
O          -0.51872013391503    1.92946817075598    3.03640184869044
H          -0.91507959888729    1.04396133568756    2.96489749115820
C           0.82916338632784    1.73028927205919    3.39973299217314
H           1.27851293128545    0.93786505843065    2.79147212571043
H           0.89216706819840    1.43100236966938    4.45785936059101
C           1.60798183241976    3.01729836600930    3.18768081012860
H           1.52081319850029    3.30466398331524    2.14037464018328
H           1.16120915591437    3.80524045786501    3.79524009513834
C           3.08181458323777    2.85322697652121    3.53423182948668
H           3.49001402982815    2.03037612764774    2.94455334087204
H           3.18313545154122    2.59155998418809    4.59057694109984
C           3.87362061814070    4.12089698783577    3.24394679792531
H           3.49033058015424    4.95309114513289    3.83040486581672
H           4.92513456618068    3.98266527528357    3.48651886415036
H           3.79384375966411    4.38055048287019    2.19088819292825
O           0.54522004602462    4.11179470286383   -2.77486951592863
H          -0.26502723433653    4.62559440114514   -2.54839644866878
C           0.69241117199357    4.24519797921391   -4.17115879790731
H           1.62468967164329    3.74391085613236   -4.44228660384447
H           0.78113576820129    5.30837351288397   -4.43759990998707
C          -0.46836306424380    3.62929109405203   -4.94094421802835
H          -0.47726197013712    2.55153395484896   -4.78103947001473
H          -1.40056336298771    4.04815523679894   -4.55548319237464
C          -0.37301986403699    3.88243488161267   -6.43915545397467
H           0.58081095353136    3.49426089248640   -6.80604393023686
H          -0.39324223279310    4.95888397842689   -6.62981274686200
C          -1.51643851206256    3.20804615147467   -7.18608127043647
H          -2.47421451336406    3.58156302300726   -6.82881937991754
H          -1.44804755894644    3.39876720440916   -8.25526335889612
H          -1.48698468257412    2.13161672408440   -7.02588622525889
O           1.43490386979340   -1.45678776637100    1.87088331324100
H           0.48237109933757   -1.33555300826991    2.06743224989638
C           1.72060901697354   -2.80985696385451    2.14570528442436
H           1.26551605960730   -3.10492225533420    3.10141941044643
H           2.80778130646104   -2.88747352997635    2.24166338782864
C           1.23248154058443   -3.73589411011154    1.03832249137867
H           0.16716765323300   -3.56543050386023    0.88718700953433
H           1.75305261081251   -3.47750983140560    0.11411583351179
C           1.45814837233599   -5.20839905540847    1.35623640204607
H           0.95721946021669   -5.45724838711679    2.29596734055654
H           2.52697850807011   -5.39478212375006    1.49017887210181
C           0.91737648404068   -6.09679544301130    0.24347477004422
H           1.42610309960238   -5.87884105351739   -0.69230837607807
H           1.06153135448671   -7.14885255140135    0.48035877576497
H          -0.14584026025777   -5.91447178397857    0.10224043537983
O          -2.42710279323464   -3.59555136840592    0.69026761980477
H          -2.15606200717571   -2.77565749997111    1.14784707445693
C          -2.72740363774434   -4.51534696917038    1.71760907552049
H          -1.81176564741291   -4.77001433966740    2.27178087755366
H          -3.09343123928864   -5.41930029600985    1.22656555704429
C          -3.76507099345409   -3.97071336602597    2.69811952298155
H          -3.84592195503142   -4.65086707077184    3.54853699059201
H          -3.39388356264179   -3.01280144807698    3.06884142768369
C          -5.13939574541041   -3.77213848371056    2.05972535626197
H          -5.01315490523155   -3.28902147424164    1.08986921083154
H          -5.73435267595619   -3.11118480923336    2.69350363661050
C          -5.89546386954605   -5.08034607170175    1.86493236128414
H          -6.04217480779400   -5.58441428121912    2.81909213036442
H          -6.87080818918050   -4.88777337148948    1.42426169994079
H          -5.35128004150608   -5.74933535317121    1.20231469368331
O          -4.80821711439985   -0.07175349538189    2.33743649152525
H          -4.72148315524139   -0.87768458989073    1.81023061609137
H          -3.93569548586958    0.01212404521931    2.74077700669307
O          -0.06330016744909    4.69621544602576    0.19486341392348
H           0.70274260839909    4.71925354755700   -0.38636753003763
H          -0.76862563491700    5.05151752199588   -0.38232693861714
